# Supplementary material for: Phylogenetic and population genetic analyses of Thrips tabaci Lindeman (Thysanoptera: Thripidae) on Allium host in India
Source: PeerJ. 2024 Jul 12;12:e17679. doi: 10.7717/peerj.17679 (PMC11249009; doi:10.7717/peerj.17679)
Supplement: Supplemental Information 2 [file peerj-12-17679-s002.fas]

>MN594551.1_Delhi
-------------------------------AAGATATTG----------------------------------------------------------------------------------------------------------------------GAATTCTTT-----------ACTTCATTTTTGGATTTTGGTCAGGAATGATAGGGCTTTCTTTAAGAAT------------------------------------------------AATTATTCGAT-----------TAAATTTACGAACATCAATAAAACTATTCATTA-----------------------------GAAACGATCAATTTTA-------------------------------------------CAATTCAATTGTT-----ACGGCT------------------------------CACGCTTTTGTAATAATTTTTTTTACAGTTATACCTATTATAATTGGTGGATTTGGAAACTGATTGGTTCCTTTAATAT---TAGGAGCCCCTGACATAGCATTCCCTCGATTAAATAATATAAGATTCTGACTTTTACCCCCTTCTCTGGGATTATTAATTATAGGACTTTATAAAGAAGGAGCGGGAACGGGATGAACAGT-ATATCCACCTTTATCAA-----------------------CGTTTTATCATTCAGGACCTTCAGTAGACTTAACAATTTTTTCTTTACACCTTGCAGGGATTTCTTCAATTTTAGGTGCCTTAAATTTTATTACTACAATTATTAATCTTAAAGCAAAAAACCTTTCAGCAGAAAAAATTAGACTATTTGTCTGATCAGTTATTTTAACAGCCATTCTTCTTCTTTTATCTTTGCCAGTGTTAGCGGGAGCTATCACAAT-----------------ACTTTTAACTGACC----------------GAAACTTAAATACCTCTTTTTTTGACCCTAGAGGGGGAGGGGACCCTGTTTTATATCAACACCTTTTTTGATTTTTTG-
>KF015428.1_Karnataka
---------------------------------------------------------------------------------------------------------------------------------------------------------------AATTCTTT-----------ACTTCATTTTTGGATTTTGGTCAGGAATGATAGGGCTTTCTTTAAGAAT------------------------------------------------AATTATTCGAT-----------TAAATTTACGAACATCAATAAAACTATTCATTA-----------------------------GAAACGATCAATTTTA-------------------------------------------CAATTCAATTGTT-----ACGGCT------------------------------CACGCTTTTGTAATAATTTTTTTTACAGTTATACCTATTATAATTGGTGGATTTGGAAACTGATTGGTTCCTTTAATAT---TAGGAGCCCCTGACATAGCATTCCCTCGATTAAATAATATAAGATTCTGACTTTTACCCCCTTCTCTGGGATTATTAATTATAGGACTTTATAAAGAAGGAGCGGGAACGGGATGAACAGT-ATATCCACCTTTATCAA-----------------------CGTTTTATCATTCAGGACCTTCAGTAGACTTAACAATTTTTTCTTTACACCTTGCAGGGATTTCTTCAATTTTAGGTGCCTTAAATTTTATTACTACAATTATTAATCTTAAAGCAAAAAACCTTTCAGCAGAAAAAATTAGACTATTTGTCTGATCAGTTATTTTAACAGCCATTCTTCTTCTTTTATCTTTGCCAGTGTTAGCGGGAGCTATCACAAT-----------------ACTTTTAACTGACC----------------GAAACTTAAATACCTCTTTTTTTGACCCTAGAGGGGGAGGGGACCCTGTTTTATATCAACACCTTTTT-----------
>KF015429.1_Karnataka
---------------------------------------------------------------------------------------------------------------------------------------------------------------AATTCTTT-----------ACTTCATTTTTGGATTTTGGTCAGGAATGATAGGGCTTTCTTTAAGAAT------------------------------------------------AATTATTCGAT-----------TAAATTTACGAACATCAATAAAACTATTCATTA-----------------------------GAAACGATCAATTTTA-------------------------------------------CAATTCAATTGTT-----ACGGCT------------------------------CACGCTTTTGTAATAATTTTTTTTACAGTTATACCTATTATAATTGGTGGATTTGGAAACTGATTGGTTCCTTTAATAT---TAGGAGCCCCTGACATAGCATTCCCTCGATTAAATAATATAAGATTCTGACTTTTACCCCCTTCTCTGGGATTATTAATTATAGGACTTTATAAAGAAGGAGCGGGAACGGGATGAACAGT-ATATCCACCTTTATCAA-----------------------CGTTTTATCATTCAGGACCTTCAGTAGACTTAACAATTTTTTCTTTACACCTTGCAGGGATTTCTTCAATTTTAGGTGCCTTAAATTTTATTACTACAATTATTAATCTTAAAGCAAAAAACCTTTCAGCAGAAAAAATTAGACTATTTGTCTGATCAGTTATTTTAACAGCCATTCTTCTTCTTTTATCTTTGCCAGTGTTAGCGGGAGCTATCACAAT-----------------ACTTTTAACTGACC----------------GAAACTTAAATACCTCTTTTTTTGACCCTAGAGGGGGAGGGGACCCTGTTTTATATCAACACCTTTTT-----------
>KF015430.1_Karnataka
---------------------------------------------------------------------------------------------------------------------------------------------------------------AATTCTTT-----------ACTTCATTTTTGGATTTTGGTCAGGAATGATAGGGCTTTCTTTAAGAAT------------------------------------------------AATTATTCGAT-----------TAAATTTACGAACATCAATAAAACTATTCATTA-----------------------------GAAACGATCAATTTTA-------------------------------------------CAATTCAATTGTT-----ACGGCT------------------------------CACGCTTTTGTAATAATTTTTTTTACAGTTATACCTATTATAATTGGTGGATTTGGAAACTGATTGGTTCCTTTAATAT---TAGGAGCCCCTGACATAGCATTCCCTCGATTAAATAATATAAGATTCTGACTTTTACCCCCTTCTCTGGGATTATTAATTATAGGACTTTATAAAGAAGGAGCGGGAACGGGATGAACAGT-ATATCCACCTTTATCAA-----------------------CGTTTTATCATTCAGGACCTTCAGTAGACTTAACAATTTTTTCTTTACACCTTGCAGGGATTTCTTCAATTTTAGGTGCCTTAAATTTTATTACTACAATTATTAATCTTAAAGCAAAAAACCTTTCAGCAGAAAAAATTAGACTATTTGTCTGATCAGTTATTTTAACAGCCATTCTTCTTCTTTTATCTTTGCCAGTGTTAGCGGGAGCTATCACAAT-----------------ACTTTTAACTGACC----------------GAAACTTAAATACCTCTTTTTTTGACCCTAGAGGGGGAGGGGACCCTGTTTTATATCAACACCTTTTT-----------
>KF015431.1_Karnataka
---------------------------------------------------------------------------------------------------------------------------------------------------------------AATTCTTT-----------ACTTCATTTTTGGATTTTGGTCAGGAATGATAGGGCTTTCTTTAAGAAT------------------------------------------------AATTATTCGAT-----------TAAATTTACGAACATCAATAAAACTATTCATTA-----------------------------GAAACGATCAATTTTA-------------------------------------------CAATTCAATTGTT-----ACGGCT------------------------------CACGCTTTTGTAATAATTTTTTTTACAGTTATACCTATTATAATTGGTGGATTTGGAAACTGATTGGTTCCTTTAATAT---TAGGAGCCCCTGACATAGCATTCCCTCGATTAAATAATATAAGATTCTGACTTTTACCCCCTTCTCTGGGATTATTAATTATAGGACTTTATAAAGAAGGAGCGGGAACGGGATGAACAGT-ATATCCACCTTTATCAA-----------------------CGTTTTATCATTCAGGACCTTCAGTAGACTTAACAATTTTTTCTTTACACCTTGCAGGGATTTCTTCAATTTTAGGTGCCTTAAATTTTATTACTACAATTATTAATCTTAAAGCAAAAAACCTTTCAGCAGAAAAAATTAGACTATTTGTCTGATCAGTTATTTTAACAGCCATTCTTCTTCTTTTATCTTTGCCAGTGTTAGCGGGAGCTATCACAAT-----------------ACTTTTAACTGACC----------------GAAACTTAAATACCTCTTTTTTTGACCCTAGAGGGGGAGGGGACCCTGTTTTATATCAACACCTTTTT-----------
>KF015432.1_Karnataka
---------------------------------------------------------------------------------------------------------------------------------------------------------------AATTCTTT-----------ACTTCATTTTTGGATTTTGGTCAGGAATGATAGGGCTTTCTTTAAGAAT------------------------------------------------AATTATTCGAT-----------TAAATTTACGAACATCAATAAAACTATTCATTA-----------------------------GAAACGATCAATTTTA-------------------------------------------CAATTCAATTGTT-----ACGGCT------------------------------CACGCTTTTGTAATAATTTTTTTTACAGTTATACCTATTATAATTGGTGGATTTGGAAACTGATTGGTTCCTTTAATAT---TAGGAGCCCCTGACATAGCATTCCCTCGATTAAATAATATAAGATTCTGACTTTTACCCCCTTCTCTGGGATTATTAATTATAGGACTTTATAAAGAAGGAGCGGGAACGGGATGAACAGT-ATATCCACCTTTATCAA-----------------------CGTTTTATCATTCAGGACCTTCAGTAGACTTAACAATTTTTTCTTTACACCTTGCAGGGATTTCTTCAATTTTAGGTGCCTTAAATTTTATTACTACAATTATTAATCTTAAAGCAAAAAACCTTTCAGCAGAAAAAATTAGACTATTTGTCTGATCAGTTATTTTAACAGCCATTCTTCTTCTTTTATCTTTGCCAGTGTTAGCGGGAGCTATCACAAT-----------------ACTTTTAACTGACC----------------GAAACTTAAATACCTCTTTTTTTGACCCTAGAGGGGGAGGGGACCCTGTTTTATATCAACACCTTTTT-----------
>KF015433.1_Karnataka
---------------------------------------------------------------------------------------------------------------------------------------------------------------AATTCTTT-----------ACTTCATTTTTGGATTTTGGTCAGGAATGATAGGGCTTTCTTTAAGAAT------------------------------------------------AATTATTCGAT-----------TAAATTTACGAACATCAATAAAACTATTCATTA-----------------------------GAAACGATCAATTTTA-------------------------------------------CAATTCAATTGTT-----ACGGCT------------------------------CACGCTTTTGTAATAATTTTTTTTACAGTTATACCTATTATAATTGGTGGATTTGGAAACTGATTGGTTCCTTTAATAT---TAGGAGCCCCTGACATAGCATTCCCTCGATTAAATAATATAAGATTCTGACTTTTACCCCCTTCTCTGGGATTATTAATTATAGGACTTTATAAAGAAGGAGCGGGAACGGGATGAACAGT-ATATCCACCTTTATCAA-----------------------CGTTTTATCATTCAGGACCTTCAGTAGACTTAACAATTTTTTCTTTACACCTTGCAGGGATTTCTTCAATTTTAGGTGCCTTAAATTTTATTACTACAATTATTAATCTTAAAGCAAAAAACCTTTCAGCAGAAAAAATTAGACTATTTGTCTGATCAGTTATTTTAACAGCCATTCTTCTTCTTTTATCTTTGCCAGTGTTAGCGGGAGCTATCACAAT-----------------ACTTTTAACTGACC----------------GAAACTTAAATACCTCTTTTTTTGACCCTAGAGGGGGAGGGGACCCTGTTTTATATCAACACCTTTTT-----------
>KF015434.1_Karnataka
---------------------------------------------------------------------------------------------------------------------------------------------------------------AATTCTTT-----------ACTTCATTTTTGGATTTTGGTCAGGAATGATAGGGCTTTCTTTAAGAAT------------------------------------------------AATTATTCGAT-----------TAAATTTACGAACATCAATAAAACTATTCATTA-----------------------------GAAACGATCAATTTTA-------------------------------------------CAATTCAATTGTT-----ACGGCT------------------------------CACGCTTTTGTAATAATTTTTTTTACAGTTATACCTATTATAATTGGTGGATTTGGAAACTGATTGGTTCCTTTAATAT---TAGGAGCCCCTGACATAGCATTCCCTCGATTAAATAATATAAGATTCTGACTTTTACCCCCTTCTCTGGGATTATTAATTATAGGACTTTATAAAGAAGGAGCGGGAACGGGATGAACAGT-ATATCCACCTTTATCAA-----------------------CGTTTTATCATTCAGGACCTTCAGTAGACTTAACAATTTTTTCTTTACACCTTGCAGGGATTTCTTCAATTTTAGGTGCCTTAAATTTTATTACTACAATTATTAATCTTAAAGCAAAAAACCTTTCAGCAGAAAAAATTAGACTATTTGTCTGATCAGTTATTTTAACAGCCATTCTTCTTCTTTTATCTTTGCCAGTGTTAGCGGGAGCTATCACAAT-----------------ACTTTTAACTGACC----------------GAAACTTAAATACCTCTTTTTTTGACCCTAGAGGGGGAGGGGACCCTGTTTTATATCAACACCTTTTT-----------
>MN972650.1_Karnataka
---------------------------------------------------------------------------------------------------------------------------------------------------------------AATTCTTT-----------ACTTCATTTTTGGATTTTGGTCAGGAATGATAGGGCTTTCTTTAAGAAT------------------------------------------------AATTATTCGAT-----------TAAATTTACGAACATCAATAAAACTATTCATTA-----------------------------GAAACGATCAATTTTA-------------------------------------------CAATTCAATTGTT-----ACGGCT------------------------------CACGCTTTTGTAATAATTTTTTTTACAGTTATACCTATTATAATTGGTGGATTTGGAAACTGATTGGTTCCTTTAATAT---TAGGAGCCCCTGACATAGCATTCCCTCGATTAAATAATATAAGATTCTGACTTTTACCCCCTTCTCTGGGATTATTAATTATAGGACTTTATAAAGAAGGAGCGGGAACGGGATGAACAGT-ATATCCACCTTTATCAA-----------------------CGTTTTATCATTCAGGACCTTCAGTAGACTTAACAATTTTTTCTTTACACCTTGCAGGGATTTCTTCAATTTTAGGTGCCTTAAATTTTATTACTACAATTATTAATCTTAAAGCAAAAAACCTTTCAGCAGAAAAAATTAGACTATTTGTCTGATCAGTTATTTTAACAGCCATTCTTCTTCTTTTATCTTTGCCAGTGTTAGCGGGAGCTATCACAAT-----------------ACTTTTAACTGACC----------------GAAACTTAAATACCTCTTTTTTTGACCCTAGAGGGGGAGGGGACCCTGTTTTATATCAACACCTTTTT-----------
>KX622444.1_West_Bengal
---------------------------------------------------------------------------------------------------------------------------------------------------------------AATTCTTT-----------ACTTCATTTTTGGATTTTGGTCAGGAATGATAGGGCTTTCTTTAAGAAT------------------------------------------------AATTATTCGAT-----------TAAATTTACGAACATCAATAAAACTATTCATTA-----------------------------GAAACGATCAATTTTA-------------------------------------------CAATTCAATTGTT-----ACGGCT------------------------------CACGCTTTTGTAATAATTTTTTTTACAGTTATACCTATTATAATTGGTGGATTTGGAAACTGATTGGTTCCTTTAATAT---TAGGAGCCCCTGACATAGCATTCCCTCGATTAAATAATATAAGATTCTGACTTTTACCCCCTTCTCTGGGATTATTAATTATAGGACTTTATAAAGAAGGAGCGGGAACGGGATGAACAGT-ATATCCACCTTTATCAA-----------------------CGTTTTATCATTCAGGACCTTCAGTAGACTTAACAATTTTTTCTTTACACCTTGCAGGGATTTCTTCAATTTTAGGTGCCTTAAATTTTATTACTACAATTATTAATCTTAAAGCAAAAAACCTTTCAGCAGAAAAAATTAGACTATTTGTCTGATCAGTTATTTTAACAGCCATTCTTCTTCTTTTATCTTTGCCAGTGTTAGCGGGAGCTATCACAAT-----------------ACTTTTAACTGACC----------------GAAACTTAAATACCTCTTTTTTTGACCCTAGAGGGGGAGGGGACCCTGTTTTATATCAACACCTTTT------------
>MT992026.1_Delhi
--------------------------------------------------------------------------------------------------------------------------------------------------------------------------------------------------------------------------------AAT------------------------------------------------AATTATTCGAT-----------TAAATTTACGAACATCAATAAAACTATTCATTA-----------------------------GAAACGATCAATTTTA-------------------------------------------CAATTCAATTGTT-----ACGGCT------------------------------CACGCTTTTGTAATAATTTTTTTTACAGTTATACCTATTATAATTGGTGGATTTGGAAACTGATTGGTTCCTTTAATAT---TAGGAGCCCCTGACATAGCATTCCCTCGATTAAATAATATAAGATTCTGACTTTTACCCCCTTCTCTGGGATTATTAATTATAGGACTTTATAAAGAAGGAGCGGGAACGGGATGAACAGT-ATATCCACCTTTATCAA-----------------------CGTTTTATCATTCAGGACCTTCAGTAGACTTAACAATTTTTTCTTTACACCTTGCAGGGATTTCTTCAATTTTAGGTGCCTTAAATTTTATTACTACAATTATTAATCTTAAAGCAAAAAACCTTTCAGCAGAAAAAATTAGACTATTTGTCTGATCAGTTATTTTAACAGCCATTCTTCTTCTTTTATCTTTGCCAGTGTTAGCGGGAGCTATCACAAT-----------------ACTTTTAACTGACC----------------GAAACTTAAATACCTCTTTTTTTGACCCTAGAGGGGGAGGGGACCCTGTTTTATATCAACACCTT--------------
>MT991561.1_Delhi
--------------------------------------------------------------------------------------------------------------------------------------------------------------------TTT-----------TCTTCATTTTTGGATTTTGGTCAGGAATGATAGGGCTTTCTTTAAGAAT------------------------------------------------AATTATTCGAT-----------TAAATTTACGAACATCAATAAAACTATTCATTA-----------------------------GAAACGATCAATTTTA-------------------------------------------CAATTCAATTGTT-----ACGGCT------------------------------CACGCTTTTGTAATAATTTTTTTTACAGTTATACCTATTATAATTGGTGGATTTGGAAACTGATTGGTTCCTTTAATAT---TAGGAGCCCCTGACATAGCATTCCCTCGATTAAATAATATAAGATTCTGACTTTTACCCCCTTCTCTGGGATTATTAATTATAGGACTTTATAAAGAAGGAGCGGGAACGGGATGAACAGT-ATATCCACCTTTATCAA-----------------------CGTTTTATCATTCAGGACCTTCAGTAGACTTAACAATTTTTTCTTTACACCTTGCAGGGATTTCTTCAATTTTAGGTGCCTTAAATTTTATTACTACAATTATTAATCTTAAAGCAAAAAACCTTTCAGCAGAAAAAATTAGACTATTTGTCTGATCAGTTATTTTAACAGCCATTCTTCTTCTTTTATCTTTGCCAGTGTTAGCGGGAGCTATCACAAT-----------------ACTTTTAACTGACC----------------GAAACTTAAATACCTCTTTTTTTGACCCTAGAGGGGGAGGGGACCCTGTTTTATATCAACACCTTTTTTGATTTTTTGG
>KX622445.1_West_Bengal
---------------------------------------------------------------------------------------------------------------------------------------------------------------AATTCTTT-----------ACTTCATTTTTGGATTTTGGTCAGGAATGATAGGGCTTTCTTTAAGAAT------------------------------------------------AATTATTCGAT-----------TAAATTTACGAACATCAATAAAACTATTCATTA-----------------------------GAAACGATCAATTTTA-------------------------------------------CAATTCAATTGTT-----ACGGCT------------------------------CACGCTTTTGTAATAATTTTTTTTACAGTTATACCTATTATAATTGGTGGATTTGGAAACTGATTGGTTCCTTTAATAT---TAGGAGCCCCTGACATAGCATTCCCTCGATTAAATAATATAAGATTCTGACTTTTACCCCCTTCTCTGGGATTATTAATTATAGGACTTTATAAAGAAGGAGCGGGAACGGGATGAACAGT-ATATCCACCTTTATCAA-----------------------CGTTTTATCATTCAGGACCTTCAGTAGACTTAACAATTTTTTCTTTACACCTTGCAGGGATTTCTTCAATTTTAGGTGCCTTAAATTTTATTACTACAATTATTAATCTTAAAGCAAAAAACCTTTCAGCAGAAAAAATTAGACTATTTGTCTGATCAGTTATTTTAACAGCCATTCTTCTTCTTTTATCTTTGCCAGTGTTAGCGGGAGCTATCACAAT-----------------ACTTTTAACTGACC----------------GAAACTTAAATACCTCTTTTTTTGACCCTAGAGGGGGAGGAGACCCTGTTTTATATCAACACCTTTT------------
>MN972625.1_Karnataka
--------------------------------------------------------------------------------------------------------------------------------------------------------------GAATTCTTT-----------ACTTCATTTTTGGATTTTGGTCAGGAATGATAGGGCTTTCTTTAAGAAT------------------------------------------------AATTATTCGAT-----------TAAATTTACGAACATCAATAAAACTATTCATTA-----------------------------GAAACGATCAATTTTA-------------------------------------------CAATTCAATTGTT-----ACGGCT------------------------------CACGCTTTTGTAATAATTTTTTTTACAGTTATACCTATTATAATTGGTGGATTTGGAAACTGATTGGTTCCTTTAATAT---TAGGAGCCCCTGACATAGCATTCCCTCGATTAAATAATATAAGATTCTGACTTTTACCCCCTTCTCTGGGATTATTAATTATAGGACTTTATAAAGAAGGAGCGGGAACGGGATGAACAGT-ATATCCACCTTTATCAA-----------------------CGTTTTATCATTCAGGACCTTCAGTAGACTTAACAATTTTTTCTTTACACCTTGCAGGGATTTCTTCAATTTTAGGTGCCTTAAATTTTATTACTACAATTATTAATCTTAAAGCAAAAAACCTTTCAGCAGAAAAAATTAGACTATTTGTCTGATCAGTTATTTTAACAGCCATTCTTCTTCTTTTATCTTTGCCAGTGTTAGCGGGAGCTATCACAAT-----------------ACTTTTAACTGACC----------------GAAACTTAAATACCTCTTTTTTTGACCCTAGAGGGGGAGGGAACCCTGTTTTATATCAACACCTTTTTTG---------
>MN972630.1_Karnataka
--------------------------------------------------------------------------------------------------------------------------------------------------------------GAATTCTTT-----------ACTTCATTTTTGGATTTTGGTCAGGAATGATAGGGCTTTCTTTAAGAAT------------------------------------------------AATTATTCGAT-----------TAAATTTACGAACATCAATAAAACTATTCATTA-----------------------------GAAACGATCAATTTTA-------------------------------------------CAATTCAATTGTT-----ACGGCT------------------------------CACGCTTTTGTAATAATTTTTTTTACAGTTATACCTATTATAATTGGGGGATTTGGAAACTGATTGGTTCCTTTAATAT---TAGGAGCCCCTGACATAGCATTCCCTCGATTAAATAATATAAGATTCTGACTTTTACCCCCTTCTCTGGGATTATTAATTATAGGACTTTATAAAGAAGGAGCGGGAACGGGATGAACAGT-ATATCCACCTTTATCAA-----------------------CGTTTTATCATTCAGGACCTTCAGTAAACTTAACAATTTTTTCTTTACACCTTGCAGGGATTTCTTCAATTTTAGGTGCCTTAAATTTTATTACTACAATTATTAATCTTAAAGCAAAAAACCTTTCAGCAGAAAAAATTAGACTATTTGTCTGATCAGTTATTTTAACAGCCATTCTTCTTCTTTTATCTTTGCCAGTGTTAGCGGGAGCTATCACAAT-----------------ACTTTTAACTGACC----------------GAAACTTAAATACCTCTTTTTTTGACCCTAGAGGGGGAGGGGACCCTGTTTTATATCAACACCTTTTTTG---------
>KX622443.1_West_Bengal
---------------------------------------------------------------------------------------------------------------------------------------------------------------AATTCTTT-----------ACTTCATTTTTGGATTTTGGTCAGGAATGATAGGGCTTTCTTTAAGAAT------------------------------------------------AATTATTCGAT-----------TAAATTTACGAACATCAATAAAACTATTCATTA-----------------------------GAAACGATCAATTTTA-------------------------------------------CAATTCAATTGTT-----ACGGCT------------------------------CACGCTTTTGTAATAATTTTTTTTACAGTTATACCTATTATAATTGGTGGATTTGGAAACTGATTAGTTCCTTTAATAT---TAGGAGCCCCTGACATAGCATTCCCTCGATTAAATAATATAAGATTCTGACTTTTACCCCCTTCTCTGGGATTATTAATTATAGGACTTTATAAAGAAGGAGCGGGAACAGGATGAACAGT-ATATCCACCTTTATCAA-----------------------CGTTTTATCATTCAGGACCTTCAGTAGACTTAACAATTTTTTCTTTACACCTTGCAGGGATTTCTTCAATTTTAGGTGCCTTAAATTTTATTACTACAATTATTAATCTTAAAGCAAAAAACCTTTCAGCAGAAAAAATTAGACTATTTGTCTGATCAGTTATTTTAACAGCCATTCTTCTTCTTTTATCTTTACCAGTGTTAGCGGGAGCTATCACAAT-----------------ACTTTTAACTGACC----------------GAAACTTAAATACCTCTTTTTTTGACCCTAGAGGAGGAGGGGACCCTGTTTTATATCA---------------------
>KX622446.1_West_Bengal
----------------------------------------------------------------------------------------------------------------------------------------------------------------ATTCTTT-----------ACTTCATTTTTGGATTTTGGTCAGGAATGATAGGGCTTTCTTTAAGAAT------------------------------------------------AATTATTCGAT-----------TAAATTTACGAACATCAATAAAACTATTCATTA-----------------------------GAAACGATCAATTTTA-------------------------------------------CAATTCAATTGTT-----ACGGCT------------------------------CACGCTTTTGTAATAATTTTTTTTACAGTTATACCTATTATAATTGGTGGATTTGGAAACTGATTGGTTCCTTTAATAT---TAGGAGCCCCTGACATAGCATTCCCTCGATTAAATAATATAAGATTCTGACTTTTACCCCCTTCACTGGGATTATTAATTATAGGACTTTATAAAGAAGGAGCGGGAACGGGATGAACAGT-ATATCCACCTTTATCAA-----------------------CGTTTTATCATTCAGGACCTTCAGTAGACTTAACAATTTTTTCTTTACACCTTGCAGGGATTTCTTCAATTTTAGGTGCCTTAAATTTTATTACTACAATTATTAATCTTAAAGCAAAAAACCTTTCAGCAGAAAAAATTAGACTATTTGTCTGATCAGTTATTTTAACAGCCATTCTTCTTCTTTTATCTTTGCCAGTAATAGCGGGAGCTATCACAAT-----------------ACTTTTAACTGACC----------------GAAACTTGAATACCTCTTTTTTTGACCCTAGAGGGGGAGGGGACCCTGTTTTATATCAACACCTTTTT-----------
>KX622447.1_West_Bengal
----------------------------------------------------------------------------------------------------------------------------------------------------------------ATTCTTT-----------ACTTCATTTTTGGATTTTGGTCAGGAATGATAGGGCTTTCTTTAAGAAT------------------------------------------------AATTATTCGAT-----------TAAATTTACGAACATCAATAAAACTATTCATTA-----------------------------GAAACGATCAATTTTA-------------------------------------------CAATTCAATTGTT-----ACGGCT------------------------------CACGCTTTTGTAATAATTTTTTTTACAGTTATACCTATTATAATTGGTGGATTTGGAAACTGATTGGTTCCTTTAATAT---TAGGAGCCCCTGACATAGCATTCCCTCGATTAAATAATATAAGATTCTGACTTTTACCCCCTTCACTGGGATTATTAATTATAGGACTTTATAAAGAAGGAGCGGGAACGGGATGAACAGT-ATATCCACCTTTATCAA-----------------------CGTTTTATCATTCAGGACCTTCAGTAGACTTAACAATTTTTTCTTTACACCTTGCAGGGATTTCTTCAATTTTAGGTGCCTTAAATTTTATTACTACAATTATTAATCTTAAAGCAAAAAACCTTTCAGCAGAAAAAATTAGACTATTTGTCTGATCAGTTATTTTAACAGCCATTCTTCTTCTTTTATCTTTGCCAGTAATAGCGGGAGCTATCACAAT-----------------ACTTTTAACTGACC----------------GAAACTTGAATACCTCTTTTTTTGACCCTAGAGGGGGAGGGGACCCTGTTTTATATCAACACCTTTTT-----------
>302_GUJRAT
-----------------------ATGTCGATGCAA-------------------CGTCTTCAGTGTCTAAGGAC--------------------------------------------------------------------------------------GCCAT-------------ATCAGATGTCTA----TCGAATACATTCAA-TAGGTCGAGACTAGCTGT--------------------------------------------------TTGTACTAT-----------CAAGAACTCTTGTATTAGCC------TGTTTTCTTTACATTGTGTCTTTTATT--CTAGTTCGATAAAGCTAATACTCTTGTACTATTCGTCCTGGCTTTAGTGTTCGTT---------------TTTGTTGTT--------------------------------------------TTGCTTTTTTTTTTTTTTTCAAGCAGAAGACGGCATACGAGATGTTA--TATGGCGTTTCGTGGGCTCGGAGATGTGTATAAGAGACAGTAAAACAGGGTCCCCTCCCAGCAATAG-ACACAAACCGAATTCAAAAACTGACCTGGAGGGTTGTTGATGTCATAGCCATACATGATGGAGAGTTGCGCGTCGTGTCACGCCAATCCGACCCTAATCTG--------------AGACCGCCGCCACTTACGCTGCCGAAGCCCGCCAACGACAGACTGCGACGCATTTACGCCTTTCGCCGGCCTGTTCTGCTGGTCGTGCTTCCAA------------------------------GACGAA--GCCCGGTAGACGGGTCGGGGCTCCCGGTCGCTTCTACACGTCTGACGCC-------------------------------------GCCGACGCGAT----------------------------------------------------------------------------------------------------CATTGTGGTGTTG-------------
>305_MAHARASHTRA
AGTATTTAGACAAATAGAAAACAACAGCCATATAACTGGTAGCTTTAAGCGGCTCACCTTTAGCATCAACAGGCCAAAACCAACCAGAACGTGAAAAAGCGTCCTGCGTGTAGCGAACTGCGATGGGCATACTGTAACCATAAGGCCACGTATTTTGCAAGCTATTTAACTGGCGGCGATTGCGTACCCG----ACGACCAAAATTA---GGGTCAACGCTACCTGTAGGAAGTGTCCGCATAAAGTGCACCGCATGGAAATGAAGACGGCCATTAGCTGTACCATAATCAGGCACACAAAAATACGGATAGCAGTCGGCGTGTGAATCATTAGCCTTGCGACCCTCGGCAGCAAGAACCATACGACCAATATCACGAAAATAGTCCCGCAAAGCATTGGGATTATCATAAAACGCCTCTAATCGGTCGTCAGCCAACG----------TGAGAGTGTAAAAAACGATAAAACAACCATCAGCATTTTTTTTTTCAAGCGGAAGACGGCATACGAGAAATAG--ACCGTTGTCACGTGGGCTCGGAGATGTGTATAAGAGACAGTAAAACAGGGTCCC----------------------------------------------------------------------------------------------------------------------------------------------------------------------------------------------------------------------------------------------------------------------------------------------------------------------------------------------------------------------------------------------------------------------------------------------------------------------------------------------------
>309_TRIPURA
------------------------------TAAAACAGG-------------------------------------------------------------------------------------------------------------------------------------------GTCCCCTCCCCG----TCACCCAGGCCGGATCAGGTGGACCCGAGCGCCTGTGGAAGGCCGCATA---TGCACCCCGCAGCACTGGCTTGTGTTGCGGGCCGGCCGAGCCT--------CCCATTCGCAGGCGGCAGGCGGCCAAAGGACCTGCAGGCGGCCAAACCTCTGG---------CGAACGAATGACTTCATCAGTGGACAGCTCTAAGAAAGAGGAGTCCTTTCACAAAGTCTCAATTCACGCACTATTCAACGACTCTTGAGATGAAAATATGACCGGAGGTTCAGCCGCCAACAACAGTCTTCTGGCCCACTGAGCGGCAGTGTTTAGCTCGTGCACTCTAGCCATCCTCGATACTTGCGGAATGCTTATCGGCTGGCGGCACG-----------------------------------------------TCCCGGGCTGCAAATTCCCCAGCCACCCA-----------CCCACCCTTTCTCTCCCCAGATCCGTCTTTATTATTGAT-----------------------------------GCTTCTCGCGAAGTTGGCGACTATCTGGTCACGCCTG-----------------CGCGCATGCTGGTATGTTTACCATTACGCAC------------------------------------------------------------------------------------------------------------GCCAGGGCGGC----------------------------------------------------------------------------------------------------TGTCAGGGGCTCC-------------
>306_TAMILNADU
------------------------------TAAAACAGG-------------------------------------------------------------------------------------------------------------------------------------------GTCCCCTCCCCG----GCGGCGCGG------CGGTGCGCTGCTAGCAAG----------------------------------------------------------------------CACGAGGCCGAGGGCGAGGCGAGGGGCGGA---------------------------------------------------------------GGGGCCGAGAGTTGATC---------------CCCACCGTT-----------------------------------------CCGTCCCAAGGCCTAATGCTGCCAGCCGGCAGAGTAAACATGAAACATTG-----------CCCCAGATACGTGAATATATGCGGCGCGCACTGGAGCGAGGCGGC---------GCAC-ATTTTTCACCGACTTGGGCGGCGACGTGTCCGGTCGGCAAGGACCTAGCTGTGCG----------------GCGATTCCTATCCAGATAGGTCTTTGTTGGTGGGTGGCCGGTGATGGCCGACGCGGCCGACGCGGCCGACGCTTTGCAGGGGTCAAGCTGGAGCACGACGCGTCGGCCGAGGCGAGGGTCAGACGGGCGGACTGGCGG-------------------------------GCGGACTGGCGGGCGGACGGGCCGAGTCCGCGCCTCGCTCAAACAGGCGGCGAAAC-------------------------------------ATTGCCGAAGTGGAGCCCCACCAGCCCCGCCTCCAAGTGGGCCAGTGGACCGCGCGGTGAAGGCGGACTGCC-----CTCTGGACACGTTAGATCTGGGGCGTTAATCTGGCGTCAGGGGCTCC-------------
