# Supplementary material for: Phylogenetic and population genetic analyses of Thrips tabaci Lindeman (Thysanoptera: Thripidae) on Allium host in India
Source: PeerJ. 2024 Jul 12;12:e17679. doi: 10.7717/peerj.17679 (PMC11249009; doi:10.7717/peerj.17679)
Supplement: Supplemental Information 3 [file peerj-12-17679-s003.fas]

>KF724977.1_Maharashtra
TGTTAC-GGCTCACGCTTTT--------------------------------------------GTAATAATTTTTTTTACAGTTATACCTATTATAATTGGTGGATTTGGAAACTGATTGGTTCCTTTAATATTAGGAGCCCCTGACATAGCATTCCCTCGATTAAATAATATAAGATTCTGACTTTTACCCCCTTCTCTGGGATTATTAATTATAGGACTTTATAAAGAAGGAGCGGGAACGGGATGAACAGTATATCCACCTTTATCAACGTTTTATCATTCAGGACCTTCAGTAGACTTAACAATTTTTTCTTTACACC-------TTGCAGGGATTTCTTCAATTTTAGGTGCCTTAAATTTTATTACTACAATTATTAATCTTAAAGCAAAAAACCTTTCAGCAGAAAAAATTAGACTAT------------------------------------TTGTCTGATCAGTTATTTTAACAGCCATTCTTCTTCTTTTATCTTTGCCAGTGTTAGCGGGAGCTATCACAATACT-------------------------------TTTAACTGACCGAAACTTAAATACCTCTT-----------------------TTTTTGACCCTAGAGGGGGAGGGGACCCTGTTTTA----------
>KJ868776.1_Maharashtra
TGTTAC-GGCTCACGCTTTT--------------------------------------------GTAATAATTTTTTTTACAGTTATACCTATTATAATTGGTGGATTTGGAAACTGATTGGTTCCTTTAATATTAGGAGCCCCTGACATAGCATTCCCTCGATTAAATAATATAAGATTCTGACTTTTACCCCCTTCTCTGGGATTATTAATTATAGGACTTTATAAAGAAGGAGCGGGAACGGGATGAACAGTATATCCACCTTTATCAACGTTTTATCATTCAGGACCTTCAGTAGACTTAACAATTTTTTCTTTACACC-------TTGCAGGGATTTCTTCAATTTTAGGTGCCTTAAATTTTATTACTACAATTATTAATCTTAAAGCAAAAAACCTTTCAGCAGAAAAAATTAGACTAT------------------------------------TTGTCTGATCAGTTATTTTAACAGCCATTCTTCTTCTTTTATCTTTGCCAGTGTTAGCGGGAGCTATCACAATACT-------------------------------TTTAACTGACCGAAACTTAAATACCTCTT-----------------------TTTTTGACCCTAGAGGGGGAGGGGACCCTGTTTTA----------
>KJ868777.1_Maharashtra
TGTTAC-GGCTCACGCTTTT--------------------------------------------GTAATAATTTTTTTTACAGTTATACCTATTATAATTGGTGGATTTGGAAACTGATTGGTTCCTTTAATATTAGGAGCCCCTGACATAGCATTCCCTCGATTAAATAATATAAGATTCTGACTTTTACCCCCTTCTCTGGGATTATTAATTATAGGACTTTATAAAGAAGGAGCGGGAACGGGATGAACAGTATATCCACCTTTATCAACGTTTTATCATTCAGGACCTTCAGTAGACTTAACAATTTTTTCTTTACACC-------TTGCAGGGATTTCTTCAATTTTAGGTGCCTTAAATTTTATTACTACAATTATTAATCTTAAAGCAAAAAACCTTTCAGCAGAAAAAATTAGACTAT------------------------------------TTGTCTGATCAGTTATTTTAACAGCCATTCTTCTTCTTTTATCTTTGCCAGTGTTAGCGGGAGCTATCACAATACT-------------------------------TTTAACTGACCGAAACTTAAATACCTCTT-----------------------TTTTTGACCCTAGAGGGGGAGGGGACCCTGTTTTA----------
>KJ868781.1_Karnataka
TGTTAC-GGCTCACGCTTTT--------------------------------------------GTAATAATTTTTTTTACAGTTATACCTATTATAATTGGTGGATTTGGAAACTGATTGGTTCCTTTAATATTAGGAGCCCCTGACATAGCATTCCCTCGATTAAATAATATAAGATTCTGACTTTTACCCCCTTCTCTGGGATTATTAATTATAGGACTTTATAAAGAAGGAGCGGGAACGGGATGAACAGTATATCCACCTTTATCAACGTTTTATCATTCAGGACCTTCAGTAGACTTAACAATTTTTTCTTTACACC-------TTGCAGGGATTTCTTCAATTTTAGGTGCCTTAAATTTTATTACTACAATTATTAATCTTAAAGCAAAAAACCTTTCAGCAGAAAAAATTAGACTAT------------------------------------TTGTCTGATCAGTTATTTTAACAGCCATTCTTCTTCTTTTATCTTTGCCAGTGTTAGCGGGAGCTATCACAATACT-------------------------------TTTAACTGACCGAAACTTAAATACCTCTT-----------------------TTTTTGACCCTAGAGGGGGAGGGGACCCTGTTTTA----------
>KJ868782.1_TamilNadu
TGTTAC-GGCTCACGCTTTT--------------------------------------------GTAATAATTTTTTTTACAGTTATACCTATTATAATTGGTGGATTTGGAAACTGATTGGTTCCTTTAATATTAGGAGCCCCTGACATAGCATTCCCTCGATTAAATAATATAAGATTCTGACTTTTACCCCCTTCTCTGGGATTATTAATTATAGGACTTTATAAAGAAGGAGCGGGAACGGGATGAACAGTATATCCACCTTTATCAACGTTTTATCATTCAGGACCTTCAGTAGACTTAACAATTTTTTCTTTACACC-------TTGCAGGGATTTCTTCAATTTTAGGTGCCTTAAATTTTATTACTACAATTATTAATCTTAAAGCAAAAAACCTTTCAGCAGAAAAAATTAGACTAT------------------------------------TTGTCTGATCAGTTATTTTAACAGCCATTCTTCTTCTTTTATCTTTGCCAGTGTTAGCGGGAGCTATCACAATACT-------------------------------TTTAACTGACCGAAACTTAAATACCTCTT-----------------------TTTTTGACCCTAGAGGGGGAGGGGACCCTGTTTTA----------
>KJ868784.1_WestBengal
TGTTAC-GGCTCACGCTTTT--------------------------------------------GTAATAATTTTTTTTACAGTTATACCTATTATAATTGGTGGATTTGGAAACTGATTGGTTCCTTTAATATTAGGAGCCCCTGACATAGCATTCCCTCGATTAAATAATATAAGATTCTGACTTTTACCCCCTTCTCTGGGATTATTAATTATAGGACTTTATAAAGAAGGAGCGGGAACGGGATGAACAGTATATCCACCTTTATCAACGTTTTATCATTCAGGACCTTCAGTAGACTTAACAATTTTTTCTTTACACC-------TTGCAGGGATTTCTTCAATTTTAGGTGCCTTAAATTTTATTACTACAATTATTAATCTTAAAGCAAAAAACCTTTCAGCAGAAAAAATTAGACTAT------------------------------------TTGTCTGATCAGTTATTTTAACAGCCATTCTTCTTCTTTTATCTTTGCCAGTGTTAGCGGGAGCTATCACAATACT-------------------------------TTTAACTGACCGAAACTTAAATACCTCTT-----------------------TTTTTGACCCTAGAGGGGGAGGGGACCCTGTTTTA----------
>KJ868785.1_Manipur
TGTTAC-GGCTCACGCTTTT--------------------------------------------GTAATAATTTTTTTTACAGTTATACCTATTATAATTGGTGGATTTGGAAACTGATTGGTTCCTTTAATATTAGGAGCCCCTGACATAGCATTCCCTCGATTAAATAATATAAGATTCTGACTTTTACCCCCTTCTCTGGGATTATTAATTATAGGACTTTATAAAGAAGGAGCGGGAACGGGATGAACAGTATATCCACCTTTATCAACGTTTTATCATTCAGGACCTTCAGTAGACTTAACAATTTTTTCTTTACACC-------TTGCAGGGATTTCTTCAATTTTAGGTGCCTTAAATTTTATTACTACAATTATTAATCTTAAAGCAAAAAACCTTTCAGCAGAAAAAATTAGACTAT------------------------------------TTGTCTGATCAGTTATTTTAACAGCCATTCTTCTTCTTTTATCTTTGCCAGTGTTAGCGGGAGCTATCACAATACT-------------------------------TTTAACTGACCGAAACTTAAATACCTCTT-----------------------TTTTTGACCCTAGAGGGGGAGGGGACCCTGTTTTA----------
>KJ868787.1_UttarPradesh
TGTTAC-GGCTCACGCTTTT--------------------------------------------GTAATAATTTTTTTTACAGTTATACCTATTATAATTGGTGGATTTGGAAACTGATTGGTTCCTTTAATATTAGGAGCCCCTGACATAGCATTCCCTCGATTAAATAATATAAGATTCTGACTTTTACCCCCTTCTCTGGGATTATTAATTATAGGACTTTATAAAGAAGGAGCGGGAACGGGATGAACAGTATATCCACCTTTATCAACGTTTTATCATTCAGGACCTTCAGTAGACTTAACAATTTTTTCTTTACACC-------TTGCAGGGATTTCTTCAATTTTAGGTGCCTTAAATTTTATTACTACAATTATTAATCTTAAAGCAAAAAACCTTTCAGCAGAAAAAATTAGACTAT------------------------------------TTGTCTGATCAGTTATTTTAACAGCCATTCTTCTTCTTTTATCTTTGCCAGTGTTAGCGGGAGCTATCACAATACT-------------------------------TTTAACTGACCGAAACTTAAATACCTCTT-----------------------TTTTTGACCCTAGAGGGGGAGGGGACCCTGTTTTA----------
>KJ868789.1_Punjab
TGTTAC-GGCTCACGCTTTT--------------------------------------------GTAATAATTTTTTTTACAGTTATACCTATTATAATTGGTGGATTTGGAAACTGATTGGTTCCTTTAATATTAGGAGCCCCTGACATAGCATTCCCTCGATTAAATAATATAAGATTCTGACTTTTACCCCCTTCTCTGGGATTATTAATTATAGGACTTTATAAAGAAGGAGCGGGAACGGGATGAACAGTATATCCACCTTTATCAACGTTTTATCATTCAGGACCTTCAGTAGACTTAACAATTTTTTCTTTACACC-------TTGCAGGGATTTCTTCAATTTTAGGTGCCTTAAATTTTATTACTACAATTATTAATCTTAAAGCAAAAAACCTTTCAGCAGAAAAAATTAGACTAT------------------------------------TTGTCTGATCAGTTATTTTAACAGCCATTCTTCTTCTTTTATCTTTGCCAGTGTTAGCGGGAGCTATCACAATACT-------------------------------TTTAACTGACCGAAACTTAAATACCTCTT-----------------------TTTTTGACCCTAGAGGGGGAGGGGACCCTGTTTTA----------
>KJ868791.1_Rajasthan
TGTTAC-GGCTCACGCTTTT--------------------------------------------GTAATAATTTTTTTTACAGTTATACCTATTATAATTGGTGGATTTGGAAACTGATTGGTTCCTTTAATATTAGGAGCCCCTGACATAGCATTCCCTCGATTAAATAATATAAGATTCTGACTTTTACCCCCTTCTCTGGGATTATTAATTATAGGACTTTATAAAGAAGGAGCGGGAACGGGATGAACAGTATATCCACCTTTATCAACGTTTTATCATTCAGGACCTTCAGTAGACTTAACAATTTTTTCTTTACACC-------TTGCAGGGATTTCTTCAATTTTAGGTGCCTTAAATTTTATTACTACAATTATTAATCTTAAAGCAAAAAACCTTTCAGCAGAAAAAATTAGACTAT------------------------------------TTGTCTGATCAGTTATTTTAACAGCCATTCTTCTTCTTTTATCTTTGCCAGTGTTAGCGGGAGCTATCACAATACT-------------------------------TTTAACTGACCGAAACTTAAATACCTCTT-----------------------TTTTTGACCCTAGAGGGGGAGGGGACCCTGTTTTA----------
>KJ868792.1_Rajasthan
TGTTAC-GGCTCACGCTTTT--------------------------------------------GTAATAATTTTTTTTACAGTTATACCTATTATAATTGGTGGATTTGGAAACTGATTGGTTCCTTTAATATTAGGAGCCCCTGACATAGCATTCCCTCGATTAAATAATATAAGATTCTGACTTTTACCCCCTTCTCTGGGATTATTAATTATAGGACTTTATAAAGAAGGAGCGGGAACGGGATGAACAGTATATCCACCTTTATCAACGTTTTATCATTCAGGACCTTCAGTAGACTTAACAATTTTTTCTTTACACC-------TTGCAGGGATTTCTTCAATTTTAGGTGCCTTAAATTTTATTACTACAATTATTAATCTTAAAGCAAAAAACCTTTCAGCAGAAAAAATTAGACTAT------------------------------------TTGTCTGATCAGTTATTTTAACAGCCATTCTTCTTCTTTTATCTTTGCCAGTGTTAGCGGGAGCTATCACAATACT-------------------------------TTTAACTGACCGAAACTTAAATACCTCTT-----------------------TTTTTGACCCTAGAGGGGGAGGGGACCCTGTTTTA----------
>KJ868793.1_Gujarat
TGTTAC-GGCTCACGCTTTT--------------------------------------------GTAATAATTTTTTTTACAGTTATACCTATTATAATTGGTGGATTTGGAAACTGATTGGTTCCTTTAATATTAGGAGCCCCTGACATAGCATTCCCTCGATTAAATAATATAAGATTCTGACTTTTACCCCCTTCTCTGGGATTATTAATTATAGGACTTTATAAAGAAGGAGCGGGAACGGGATGAACAGTATATCCACCTTTATCAACGTTTTATCATTCAGGACCTTCAGTAGACTTAACAATTTTTTCTTTACACC-------TTGCAGGGATTTCTTCAATTTTAGGTGCCTTAAATTTTATTACTACAATTATTAATCTTAAAGCAAAAAACCTTTCAGCAGAAAAAATTAGACTAT------------------------------------TTGTCTGATCAGTTATTTTAACAGCCATTCTTCTTCTTTTATCTTTGCCAGTGTTAGCGGGAGCTATCACAATACT-------------------------------TTTAACTGACCGAAACTTAAATACCTCTT-----------------------TTTTTGACCCTAGAGGGGGAGGGGACCCTGTTTTA----------
>KJ868794.1_MadhyaPradesh
TGTTAC-GGCTCACGCTTTT--------------------------------------------GTAATAATTTTTTTTACAGTTATACCTATTATAATTGGTGGATTTGGAAACTGATTGGTTCCTTTAATATTAGGAGCCCCTGACATAGCATTCCCTCGATTAAATAATATAAGATTCTGACTTTTACCCCCTTCTCTGGGATTATTAATTATAGGACTTTATAAAGAAGGAGCGGGAACGGGATGAACAGTATATCCACCTTTATCAACGTTTTATCATTCAGGACCTTCAGTAGACTTAACAATTTTTTCTTTACACC-------TTGCAGGGATTTCTTCAATTTTAGGTGCCTTAAATTTTATTACTACAATTATTAATCTTAAAGCAAAAAACCTTTCAGCAGAAAAAATTAGACTAT------------------------------------TTGTCTGATCAGTTATTTTAACAGCCATTCTTCTTCTTTTATCTTTGCCAGTGTTAGCGGGAGCTATCACAATACT-------------------------------TTTAACTGACCGAAACTTAAATACCTCTT-----------------------TTTTTGACCCTAGAGGGGGAGGGGACCCTGTTTTA----------
>KT427421.1_Maharashtra
TGTTAC-GGCTCACGCTTTT--------------------------------------------GTAATAATTTTTTTTACAGTTATACCTATTATAATTGGTGGATTTGGAAACTGATTGGTTCCTTTAATATTAGGAGCCCCTGACATAGCATTCCCTCGATTAAATAATATAAGATTCTGACTTTTACCCCCTTCTCTGGGATTATTAATTATAGGACTTTATAAAGAAGGAGCGGGAACGGGATGAACAGTATATCCACCTTTATCAACGTTTTATCATTCAGGACCTTCAGTAGACTTAACAATTTTTTCTTTACACC-------TTGCAGGGATTTCTTCAATTTTAGGTGCCTTAAATTTTATTACTACAATTATTAATCTTAAAGCAAAAAACCTTTCAGCAGAAAAAATTAGACTAT------------------------------------TTGTCTGATCAGTTATTTTAACAGCCATTCTTCTTCTTTTATCTTTGCCAGTGTTAGCGGGAGCTATCACAATACT-------------------------------TTTAACTGACCGAAACTTAAATACCTCTT-----------------------TTTTTGACCCTAGAGGGGGAGGGGACCCTGTTTTA----------
>KJ868783.1_Odisha
TGTTAC-GGCTCACGCTTTT--------------------------------------------GTAATAATTTTTTTTCCAGTTATACCTATTATAATTGGTGGATTTGGAAACTGATTGGTTCCTTTAATATTAGGAGCCCCTGACATAGCATTCCCTCGATTAAATAATATAAGATTCTGACTTTTACCCCCTTCTCTGGGATTATTAATTATAGGACTTTATAAAGAAGGAGCGGGAACGGGATGAACAGTATATCCACCTTTATCAACGTTTTATCATTCAGGACCTTCAGTAGACTTAACAATTTTTTCTTTACACC-------TTGCAGGGATTTCTTCAATTTTAGGTGCCTTAAATTTTATTACTACAATTATTAATCTTAAAGCAAAAAACCTTTCAGCAGAAAAAATTAGACTAT------------------------------------TTGTCTGATCAGTTATTTTAACAGCCATTCTTCTTCTTTTATCTTTGCCAGTGTTAGCGGGAGCTATCACAATACT-------------------------------TTTAACTGACCGAAACTTAAATACCTCTT-----------------------TTTTTGACCCTAGAGGGGGAGGGGACCCTGTTTTA----------
>KJ868779.1_Karnataka
TGTTAC-GGCTCACGCTTTT--------------------------------------------GTAATAATTTTTTTTACAGTTATACCTATTATAATTGGTGGATTTGGAAACTGATTGGTTCCTTTAATATTAGGAGCCCCTGACATAGCATTCCCTCGATTAAATAATATAAGATTCTGACTTTTACCCCCTTCACTGGGATTATTAATTATAGGACTTTATAAAGAAGGAGCGGGAACGGGATGAACAGTATATCCACCTTTATCAACGTTTTATCATTCAGGACCTTCAGTAGACTTAACAATTTTTTCTTTACACC-------TTGCAGGGATTTCTTCAATTTTAGGTGCCTTAAATTTTATTACTACAATTATTAATCTTAAAGCAAAAAACCTTTCAGCAGAAAAAATTAGACTAT------------------------------------TTGTCTGATCAGTTATTTTAACAGCCATTCTTCTTCTTTTATCTTTGCCAGTGTTAGCGGGAGCTATCACAATACT-------------------------------TTTAACTGACCGAAATTTAAATACCTCTT-----------------------TTTTTGACCCTAGAGGGGGAGGGGACCCTGTTTTA----------
>KJ868780.1_Karnataka
TGTTAC-GGCTCACGCTTTT--------------------------------------------GTAATAATTTTTTTTACAGTTATACCTATTATAATTGGTGGATTTGGAAACTGATTGGTTCCTTTAATATTAGGAGCCCCTGACATAGCATTCCCTCGATTAAATAATATAAGATTCTGACTTTTACCCCCTTCACTGGGATTATTAATTATAGGACTTTATAAAGAAGGAGCGGGAACGGGATGAACAGTATATCCACCTTTATCAACGTTTTATCATTCAGGACCTTCAGTAGACTTAACAATTTTTTCTTTACACC-------TTGCAGGGATTTCTTCAATTTTAGGTGCCTTAAATTTTATTACTACAATTATTAATCTTAAAGCAAAAAACCTTTCAGCAGAAAAAATTAGACTAT------------------------------------TTGTCTGATCAGTTATTTTAACAGCCATTCTTCTTCTTTTATCTTTGCCAGTGTTAGCGGGAGCTATCACAATACT-------------------------------TTTAACTGACCGAAACTTAAATACCTCTT-----------------------TTTTTGACCCTAGAGGGGGAGGGGACCCTGTTTTA----------
>KJ868778.1_Maharashtra
TGTTAC-GGCTCACGCTTTT--------------------------------------------GTAATAATTTTATATACAGTTATACCTATTATAATTGGTGGATTTGGAAACTGATTGGTTCCTTTAATATTAGGAGCCCCTGACATAGCATTCCCTCGATTAAATAATATAAGATTCTGACTTTTACCCCCTTTTCTGGGATTATTAATTATAGGACTTTATAAAGAAGGAGCGGGAACGGGATGAACAGTATATCCACCTTTATCAACGTTTTATCATTCAGGACCTTCAGTAGACTTAACAATTTTTTCTTTACACC-------TTGCAGGGATTTCTTCAATTTTAGGTGCCTTAAATTTTATTACTACAATTATTAATCTTAAAGCAAAAAACCTTTCAGCAGAAAAAATTAGACTAT------------------------------------TTGTCTGATCAGTTATTTTAACAGCCATTCTTCTTCTTTTATCTTTGCCAGTGTTAGCGGGAGCTATCACAATACT-------------------------------TTTAACTGACCGAAACTTAAATACCTCTT-----------------------TTTTTGACCCTAGAGGGGGAGGGGACCCTGTTTTA----------
>KJ868790.1_JammuKashmir
TGTTAC-GGCTCACGCTTTT--------------------------------------------GTAATAATTTTTTTTACAGTTATACCTATTATAATTGGTGGATTTGGAAACTGATTAGTTCCTTTAATATTAGGAGCCCCTGACATAGCATTCCCTCGATTAAATAATATAAGATTCTGACTTTTACCCCCTTCTCTGGGATTATTAATTATAGGACTTTATAAAGAAGGGGCGGGAACGGGATGAACAGTATATCCACCTTTATCAACGTTTTATCATTCAGGACCTTCAGTAGACTTAACAATTTTTTCTTTACACC-------TTGCAGGGATTTCTTCAATTTTAGGTGCCTTAAATTTTATTACTACAATTATTAATCTTAAAGCAAAAAACCTTTCAGCAGAAAAAATTAGACTAT------------------------------------TTGTCTGATCAGTTATTTTAACAGCCATTCTTCTTCTTTTATCTTTACCAGTGTTAGCGGGAGCTATCACAATACT-------------------------------TTTAACTGACCGAAACTTAAATACCTCTT-----------------------TTTTTGACCCTAGA-GGGGAGGGGACCCTGTTTTA----------
>KJ868786.1_Bihar
TGTTAC-GGCTCACGCTTTT--------------------------------------------GTAATAATTTTTTTTACAGTTATACCTATTATAATTGGTGGATTTGGAAAATGATTGGTTCCTTTAATATTAGGAGCCCCTGACATAGCATTCCCTCGATTAAATAATATAAGATTCTGACTTTTACCCCCTTCTCTGGGATTATTAATTATAGGACTTTATAAAGAAGGAGCGGGAACGGGATGAACGGTATATCCACCTTTATCAACGTTTTATCATTCAGGACCTTCAGTAGACTTAACAATTTTTTCTTTACACC-------TTGCAGGGATTTCTTCAATTTGAGGTGCCTTAAATTTTATTACGACAAGTATTAGTCTTAGGGCAAAAAACCTTTCAGCAGAAAAAATTACACTAT------------------------------------TTGTCGGATCAGTTATTTTAACAGCCATTCTTCTTCTTTTATCTTTGCCAGTGTTAGCGGGAGCTATCACAATACT-------------------------------TTTAACTGACCGAAACTTAAATACCTCTT-----------------------TTTTTGACCCTAGAGGGGGAGGGGACCCTGTTTTA----------
>KJ868788.1_Haryana
TGTTAC-GGCTCACGCTTTT--------------------------------------------GTAATAATTTTCTTTACAGTTATACCCATTATAATTGGTGGATTTGGAAACTGATTGGTTCCTTTAATATTAGGAGCCCCTGACATAGCATTCCCTCGATTAAATAATATAAGATTCTGACTTTTACCCCCTTCTCTGGGATTATTAATTATAGGACTTTATAAAGAAGGAGCGGGAACAGTATATCCACCTTTATCAACGTTATCAACATTTTATCATTCAGGACCTTCAGTAGACTTAACAATTTTTTCTTTACACC-------TTGCAGGGATTTCTTCAATTTTGGGTGCCTTAAATTTTATTACTACAATTATTAATCTTAAAGCAAAAAACCTTTCAGCAGAAAAAATTAGACTAT------------------------------------TTGTCTGATCAGTTATTTTAACAGCCATTCTCCTTCTTTTATCTCTGCCAGTGTTAGCAGGAGCTATCACAATACT-------------------------------TTTAACTGACCGAAATTTAAATACTTCTT-----------------------TTTTTGACCCTAGGGGGGGAGGGGACCCTGTTTTA----------
>304_DELHI
-------GGAGCCCCTACCTCCACCCCCTCCCCTCCTAACCTTTAGTTTTACATAGGTATCTTCCTATTTTCTTTTCTTTTAATCCTACTTGTTGCCATGCACAAACACAAAAAAATATTGAGTTCATGAAAAAATTACAATTTTGAGGCAATGTTTTCCAGAC------------------CATTTTTTACATCTTACCTCAAGAAAGCACTTTGAGATTTCTCCGCCCAAAGAACGCTCATTGCTCAATTAGTATTTAT-------------TTTTTACTTTTTTGACTGCCAACGTGTTTTTTTATTTCGATTTTACGCC--CCTAACTATTGCAAGCCCTGCGGCGATACGCGCCGTAACGCGTGCGACAAAGAGCTATCTGCACGGCAATGACTACGC-------------------------------AGATAGGTCTTTCTTGCTGGGACAACTGCAACAAAGCTGGATGAGCCAGAAGCGCACGCCGCGCACGGGCGCGTCGCGCGTTTGGCGGGA---------------------------------------------------------AAAATGAGTTGTCGCCT---------TGTTGGTTG-----CTTGTTGCTCGCGCAGGGGAGGGGACCCTGTTTTA----------
>303_HARYANA
-------GGAGCACCTGTCAA------------------------GTCGAGGGTAGGCAAC--C---------------------------------------------------------------------------AGGCGCGTAGGCGTGCTCGCCGGGC-----------------------------------------------------GTGCCTATCCTGGCGGTGCCGGGCGCTCCCCGCCCGTCTCCCCC-------------CACCAGGCACGCCGGAATCCTGGGCGCAGCGCCGCGGCCGCGGCCTTGCCGACT---------------CGCGTCCCGTCACCCAGGATGACTTGCAGATATTTTGGCGCAGCTGCGGACGGCCGAGTTTTCTGGAAGGCTGACCCGACCCC----CGCGGGCCGTGCGCAGCCGTGCGGCGTGCCTCTGGCCGGGCCAGCCCCGCGTGACGCGCACGCACGCGAGGGGCTCGGCGTCGTGTGCAGCGCGGCCAGGGCAGTACAGGGCTGTTCCCT-------------------CTGAGTCAAGCCACAGTGCAGTGCCGCGTGCGTAGGGGCGATGACCGATCGGCCGGACGCCTTGGGAGGGGAGGGGACCCTGTTTTA----------
>307_HIMACHAL_PRADESH
TAAAACAGGGTCCCCTCCC--------------------------------------------------------------------------------------------------------------------------CTGTGGAGGGGGTTAAGATGGAT-----------------------------------------------------GCCCCTTGGAGCGAGGGGAGGGAAGTTGTACACTTGTTTTCTTC-------------TTACTTCCGTTTCGAAATTTGGCGAAATACCCTACAACAGTTCATTACCCACCCTATCTCTGCCATTACTGGGTCCGATTTCAATGGGAGAGGTGCCATTTCTATAGGGTTGGTACACACTGGGTACACGGGTGGGTACACAGCGTGAACCCAGGGCTCAAGGCGAGCTTCGAAATCGGGTGTACCCACCGACAGGTCGGCTTCTCAGAGTGTACCTGCTCGGAGCGAACGTGTTAAGAGCTACGCATTGGTTTACAAATCTAGCAGGTAATGCTTGTTTTGACATGGGCGGAAATCAAATCACGCAGCAGATGAGGATTACGGATGACAGCATGATGAGTCAAAGTCAGCAGATAAGCTGACGGGAGCAGGTGGCGTCTCCCAGGGGCTCC
>308_SIKKIM
TAAAACAGGGTCCCCTCCC--------------------------------------------------------------------------------------------------------------------------CTGTGGAGGGGGTTAAGATGGAT-----------------------------------------------------GCCCCTTGGAGCGAGGGGAGGGAAGTTGTACACTTGTTTTCTTC-------------TTACTTCCGTTTCGAAATTTGGCGAAATACCCTACAACAGTTCATTACCCACCCTATCTCTGCCATTACTGGGTCCGATTTCAATGGGAGAGGTGCCATTTCTATAGGGTTGGTACACACTGGGTACACGGGTGGGTACACAGCGTGAACCCAGGGCTCAAGGCGAGCTTCGAAATCGGGTGTACCCACCGACAGGTCGGCTTCTCAGAGTGTACCTGCTCGGAGCGAACGTGTTAAGAGCTACGCATTGGTTTACAAATCTAGCAGGTAATGCTTGTTTTGACATGGGCGGAAATCAAATCACGCAGCAGATGAGGATTACGGATGACAGCATGATGAGTCAAAGTCAGCAGATAAGCTGACGGGAGCAGGTGGCGTCTCCCAGGGGCTCC
