# Supplementary material for: Phylogenetic and population genetic analyses of Thrips tabaci Lindeman (Thysanoptera: Thripidae) on Allium host in India
Source: PeerJ. 2024 Jul 12;12:e17679. doi: 10.7717/peerj.17679 (PMC11249009; doi:10.7717/peerj.17679)
Supplement: Supplemental Information 4 [file peerj-12-17679-s004.gz › peerj-12-17679-s004]

@M70528:330:000000000-K6D4P:1:1102:22148:1724 2:N:0:AACGGTCTAT+CTATACGCGG
TAAAACAGGGTCCCCTCCCCCTCTAGGGTCAAAAAAAGAGGTATTTAAGTTTCGGTCAGTTAAAAGTATTGTGATAGCTCCCGCTAACACTGGCAAAGATAAAAGAAGAAGAATGGCTGTTAAAATAACTGATCAGACAAATAGTCTAATTTTTTCTGCTGAAAGGTTTTTTGCTTTAAGATTAATAATTGTAGTAATAAAATTTAAGGCACCTAAAATTGAAGAAATCCCTGCAAGGTGTAAAGAAAAAATTGTTAAGTCTACTGAAGGTCCTGAATGATAAAACGTTGATAAAGGTGGA
+
8ABCCGGGGGGGGGGGGEGGGGGGFGGGGGGGGGGGGGGGGGGGGGGGGGGGGGGGGGGGGGGGGGGGGGGGGGGGGGGGGGGGGGGGGGGGGDGGGGGGGGGGGGGGGGGGGGGGFGGGGGGGGGGGGFGGGGGGGGGGGGGGGGGGGGFGGGGGFGGGGGGGGGGGGGGGGGGGFFGGGGDGFGGGGGFFFFGGFGFGCEFEFFFFFFFFFGFGFGGFGFFFFFFFF4>>ADD?9;DF=EFCEF==FFFF2AEA?C6/9:?@@367=EF9@EEECDFF??E3C<:3=8>:D<73C/8:(
@M70528:330:000000000-K6D4P:1:1102:11643:1777 2:N:0:AACGGTCTAT+CTATACGCGG
TAAAACAGGGTCCCCTCCCCCTCTAGGGTCAAAAAAAGAGGTATTTAAGTTTCGGTCAGTTAAAAGTATTGTGATAGCTCCCGCTAACACTGGCAAAGATAAAAGAAGAAGAATGGCTGTTAAAATAACTGATCAGACAAATAGTCTAATTTTTTCTGCTGAAAGGTTTTTTGCTTTAAGATTAATAATTGTAGTAATAAAATTTAAGGCACCTAAAATTGAAGAAATCCCTGCAAGGTGTAAAGAACACATTGTTAAGTCTACTGAAGTTCCTGAATTATAAAACGTTGATAAAGGTGGA
+
-A@CCFFGFGGGFGGGGGGGDGGFFCFFFFGGGGFGGGGFFFF9<EFGCGGGGGGGGGGGGGDEFFGGGDGGFGGFFGGDGDGGGGFGGFEG?FGCAFCAAEGGDFG,AEFGDFF<EEDEGFEE9A<FCFGCC9,,@DC8DDFFGGGGFGFGGGGFGFGG8;,AE6EFFGGG@FGD7AA8EADDFGGGGGDGFDFGFG+CAAF@FF9A*;:*<*;CA,E5AFC*98@C825?*<29;5FCEFFACEF(/(/898>8>++9*4/+571)/)75)6;)7:)775664)1633*+:?4<+=10(
@M70528:330:000000000-K6D4P:1:1102:16396:1785 2:N:0:AACGGTCTAT+CTATACGCGG
TAAAACAGGGTCCCCTCCCCCTCTAGGGTCAAAAAAAGAGGTATTTAAGTTTCGGTCAGTTAAAAGTATTGTGATAGCTCCCGCTAACACTGGCAAAGATAAAAGAAGAAGAATGGCTGTTAAAATAACTGATCAGACAAATAGTCTAATTTTTTCTGCTGAAAGGTTTTTTGCTTTAAGATTAATAATTGTAGTAATAAAATTTAAGGCACCTAAAATTGAAGAAATCCCTGCAAGGTGTAAAGAAAAAATTGTTAAGTCTACTGAAGGTCCTGAATGATAAAACGTTGATAAAGGTGGA
+
@CCCCGGGGGGGGGGGGGGGGGGGGFGGGGGGGGGGGGGGGGGGGGGGGGGGGGGGGGGGGGGGGGGGGGGGGGGGGGGGGGGGGGGGGGGFGGGGGGGGFFADGFGGGGGGGGGGGGGGGGGGGGGGGGFGCFGGGGGGGGGGGGGGGGFCGGCFGGGFGGFGGGGGGGGEGGGGFGGGGGGGGGGGGAFGGCFFFFFECEF5CFFFF5;69CCCACEFFFFEFFDEF4@FFFDFFGGF66A=4>3(?5=B385FC=+>EFEFG3)4=1;A;@AFF=C<)77>CF@36;/+167)>7(-(
@M70528:330:000000000-K6D4P:1:1102:12276:1803 2:N:0:AACGGTCTAT+CTATACGCGG
TAAAACAGGGTCCCCTCCCCCTCTAGGGTCAAAAAAAGAGGTATTTAAGTTTCGGTCAGTTAAAAGTATTGTGATAGCTCCCGCTAACACTGGCAAAGATAAAAGAAGAAGAATGGCTGTTAAAATAACTGATCAGACAAATAGTCTAATTTTTTCTGCTGAAAGGTTTTTTGCTTTAAGATTAATAATTGTAGTAATAAAATTTAAGGCACCTAAAATTGAAGAAATCCCTGCAAGGTGTAAAGAAAAAATTGTTAAGTCTACTGAAGTTCCTGAATGATAAAACGTTGATAAAGGTGGA
+
<CCCCGGGGGGGGGGGGGGGGGGGGGGGGGGGGGGGGGGGGGGGGGGGGGGGGGGGGGGGGGGGGGGGGGGGGGGGGFGGGGDGGGGGGGGGGGGGGGGGGGGGGGGGFGGGGGGGGGGGGGGFGGGGGGGGGGGGGGGGGGGGGGGGGGFGGGGGGGGGGGCFFGGGGGGEDGGFFGGGGGCCGGGGGGGGGGGCFGFGCGFFFFFFAFF9FGFG5AFBGFFFFFCFF4>AFFFFECFFE@EF<CBBA(9@:@?F?F6?7=<@@8);<)1)95C9CDC3?CC)73;(:;F7@?CCG;3:(
@M70528:330:000000000-K6D4P:1:1102:18392:1805 2:N:0:AACGGTCTAT+CTATACGCGG
TAAAACAGGGTCCCCTCCCCCTCTAGGGTCAAAAAAAGAGGTATTTAAGTTTCGGTCAGTTAAAAGTATTGTGATAGCTCCCGCTAACACTGGCAAAGATAAAAGAAGAAGAATGGCTGTTAAAATAACTGATCAGACAAATAGTCTAATTTTTTCTGCTGAAAGGTTTTTTGCTTTAAGATTAATAATTGTAGTAATAAAATTTAAGGCACCTAAAATTGAAGAAATCCCTGCAAGGTGTAAAGAAAAAATTGTTAAGTCTACTGAAGGTCCTGAATGATAAAACGTTGATAAAGGTGGA
+
@BCCCGGGGGGGGGGGGGGGGGGGGGGGGGGGGGGGGGGGGGGGGGGGGGGGGGGGGGGGGGGGFGGGGGGGGGGGGGGDGGGGGGGGGGGGGGGGGGGGGGGGGGGGGGGGGGGGGGGGGGGGGGGGGGGGGGGGGGGGGGGGGGGGGGFGGGGGGGGGGGFFGGGGFGGGEFGGFGGGGGGGGGGGGGGGGGGGFGFGFGFCBCC5?566@FFGFAFFGFF*=58A@4>*3<@ABD<E6BFFF:=>A(93BA5B7AFE3AC617<;)(6>3;AFGFCEC7?E;@BD@0*+31177)(4(
@M70528:330:000000000-K6D4P:1:1102:16170:1833 2:N:0:AACGGTCTAT+CTATACGCGG
TAAAACAGGGTCCCCTCCCCCTCTAGGGTCAAAAAAAGAGGTATTTAAGTTTCGGTCAGTTAAAAGTATTGTGATAGCTCCCGCTAACACTGGCAAAGATAAAAGAAGAAGAATGGCTGTTAAAATAACTGATCAGACAAATAGTCTAATTTTTTCTGCTGAAAGGTTTTTTGCTTTAAGATTAATAATTGTAGTAATAAAATTTAAGGCACCTAAAATTGAAGAAATCCCTGCAATGTGTAAAGAAAAAATTGTTAAGTCTACTGAAGGTCCTGAATGATAAAACGTTGATAAAGGTGGA
+
CCCCCGGGGGGGGGGGGGGGGGGGCGGGGGGGGGGGGGGGGGGGGGGGGGGGGGGGGGGGGGGGGGGGGGGGGGGGGGGGFGGGGGGGGGGGGFGFGGGGGGGGGGGGGGGGGGGGGGGGGFGFFCFGGGFGFGGGGGGGGGGGCFGGGGFGGGGGGGGFGGFGGGGGGGGGGFGGFFFCFGGGGGFFGGGGGGGFFGF@CFFFFFFFFFFFFFFFAGGFGFC@F@CEF>:AAB)9*>>DEF<=485>?99(;=?B7BFE*=<@C37=EEFF<E39C+?3))97CE9@@?2175>C+;80(
@M70528:330:000000000-K6D4P:1:1102:9075:1836 2:N:0:AACGGTCTAT+CTATACGCGG
TAAACAGGGTCCCCTCCCCCTCTAGGGTCAAAAAAAGAGGTATTTAAGTTTCGGTCAGTTAAAAGTATTGTGATAGCTCCCGCTAACACTGGCAAAGATAAAAGAAGAAGAATGGCTGTTAAAATAACTGATCAGACAAATAGTCTAATTTTTTCTGCTGAAAGGTTTTTTGCTTTAAGATTAATAATTGTAGTAATAAAATTTAAGGCACCTAAAATTGAAGAAATCCCTGCAAGGTGTAAAGAAACACTTGTTATGTCTACTGAAGGTACTGAATGATAAAACGTTGATAAAGGTGGAT
+
CCCCCGGGGGDEFFGGGDGFFGGGGGGGFGGGGGGGGFGGGGGFGGFGFEGGGGGEGFFCFFGEFEFGCGGGGGGFCFGGGGGCB@FFGFGCF>E<B=FFFEFACAEFGGFGGEFGFEFFGG9EFGC<FGGGFGFFGGFFFEGFCGG=ECC@AFGGGGGFGGGGGGGF?DCEGFFFFFGFFFGDFGGGEFFGGDFCC:?FEGFFFFCF56:9@C9DAF@=GF>7AFFF*>@A*7*ADDEC@A6>C2((;-08*8;F*=F48BC>A<*745).7CEACFF?E?)9;;;3?<3;@><EEEDF3
@M70528:330:000000000-K6D4P:1:1102:22099:1841 2:N:0:AACGGTCTAT+CTATACGCGG
TAAAACAGGGTCCCCTCCCCCTCTAGGGTCAAAAAAAGAGGTATTTAAGTTTCGGTCAGTTAAAAGTATTGTGATAGCTCCCGCTAACACTGGCAAAGATAAAAGAAGAAGAATGGCTGTTAAAATAACTGATCAGACAAATAGTCTAATTTTTTCTGCTGAAAGGTTTTTTGCTTTAAGATTAATAATTGTAGTAATAAAATTTAAGGCACCTAAAATTGAAGAAATCCCTGCAAGGTGTAAAGAAAAAATTGTTAAGTCTACTGAACGTCCTGAATGATAAAACGTTGATAAAGGTGGA
+
CCCCCGGGGGGGGGGGGGGGGGGGGGGGGGGGGGGGGGGGGGGGGGGGGGGGGGGGGGGGGGGGGGGGGGGGGGGGGGFGGGGGGGGGGGGGGGGGGGGGGGGFGGGGGGGGGGGGGGGGGGGGGGGGFFGGGDGGGGGGGGGGGGGGGGFGGGGCGDFFGGGFGFEFGGGGGGGGFGCFEGFFGGGGGGGGGGGGFGFFEFFFFFFFFFFFFGFFFDFCGCEFFFBE8>34;=>8>>DFBECA<CDFAB@==6@8?>=CCF?A@393(62(/3@EC>EAEFFE33:;80C;F?EA7?:<(
@M70528:330:000000000-K6D4P:1:1102:23149:1879 2:N:0:AACGGTCTAT+CTATACGCGG
TAAAACAGGGTCCCCTCCCCCTCTAGGGTCAAAAAAAGAGGTATTTAAGTTTCGGTCAGTTAAAAGTATTGTGATAGCTCCCGCTAACACTGGCAAAGATAAAAGAAGAAGAATGGCTGTTAAAATAACTGATCAGACAAATAGTCTAATTTTTTCTGCTGAAAGGTTTTTTGCTTTAAGATTAATAATTGTAGTAATAAAATTTAAGGCACCTAAAATTGAAGAAATCCCTGCAAGGTGTAAAGAAAAAATTGTTAAGTCTACTGAAGGTCCTGAATGATAAAACGTTGATAAAGGTGGA
+
CCCCCGGGGGGGGGGGGGGGGGGGGGGGGGGGGGGGGGGGGFFGGGGGGGGGGEGGGGGGGGGGGGGGGGGGGGGGGGGGGGGGGGGGGGGGGGGGGGGGGGGGGGGGGGGGGGGGGGGGGGGGGGGGFGGGGGGGGGGGDFGGGGGGCFFGFFECFFGGGGGGGGGFGGGGGGGGFGGGFFGGGGGGGGGGGGGGFGFGEEFEFFFFF?FFFGFGFGGFGF>CF@BCB:E>F5BF@GGG>EE94>>BF>@DBFFFEACECFFAF<<<33;A4;AE6:?39CFE44(6@D3;7C77C48?(
@M70528:330:000000000-K6D4P:1:1102:20731:1885 2:N:0:AACGGTCTAT+CTATACGCGG
TAAAACAGGGTCCCCTCCCCCTCTAGGGTCAAAAAAAGAGGTATTTAAGTTTCGGTCAGTTAAAAGTATTGTGATAGCTCCCGCTAACACTGGCAAAGATAAAAGAAGAAGAATGGCTGTTAAAATAACTGATCAGACAAATAGTCTAATTTTTTCTGCTGAAAGGTTTTTTGCTTTAAGATTAATAATTGTAGTAATAAAATTTAAGGCACCTAAAATTGAAGAAATCCCTGCAAGGTGTAAAGAAAAAATTGTTAAGTCTACTGAAGGTCCTGAATGATAAAACGTTGATAAAGGTGGA
+
CCCCCGGGGGGGGGGGGGGGGGGGGGGGGGGGGGGGGGGGGGGGGGGGGGGGGGGFGGGGGGGGGGGGGGGGGGGGGGGGGGGGGGGGGGGGGGGGGFGGGGGGGGGGGGGGGGGGFGGGGGGGGFFGFGGGGFGGGGGGGGGGGGGGGGFGGFGFGGGGGGGGGGGFGGGGGGGGFGGGGGGGGGGGGGGGGGGGFGFGFGFFFFFFFFFF>CFGFGGEGFEFFFFFFE=AFFFF@=,6:BEFFFFFF5@BFFFF8B8@EFECF<<;;1;@@FFEGGEA<<56>4133(21:?CEGE?<(
@M70528:330:000000000-K6D4P:1:1102:20909:1907 2:N:0:AACGGTCTAT+CTATACGCGG
TAAAACAGGGTCCCCTCCCCCTCTAGGGTCAAAAAAAGAGGTATTTAAGTTTCGGTCAGTTAAAAGTATTGTGATAGCTCCCGCTAACACTGGCAAAGATAAAAGAAGAAGAATGGCTGTTAAAATAACTGATCAGACAAATAGTCTAATTTTTTCTGCTGAAAGGTTTTTTGCTTTAAGATTAATAATTGTAGTAATAAAATTTAAGGCACCTAAAATTGAAGAAATCCCTGCAAGGTGTAAAGAAAAAATTGTTAAGTCTACTGAAGGTCCTGAATGATAAAACGTTGATAAAGGTGGA
+
CCCCCGGGGGGGGGGGGGGGGGGGGGGGGGGGGGGGGGGGGGGGGGGGGGGGGGGGGGGGGGGGGGGGGGGGGGGGGGGFGGGGGGGGGGGGGGGGGGGGGGGGGGGGGGFGGGGGGGGGGGGGGGGGGGGGFGGGGGGGGGGGGGGGGGFGGGGGGFGGGGGGGGGGGGGGGGGGFGGGGGGGFFGGGGGGGGGGFFFGFGFFFFFAFFFFFGFGFGGFGFFFFF=@F<EFFFBFEC@FBFFFF47>FDFFFFFCCC8<?A?AC8?FEEFF;A<CFFEECEEC>@;;@?D7;?CCGF?:(
@M70528:330:000000000-K6D4P:1:1102:7655:1927 2:N:0:AACGGTCTAT+CTATACGCGG
TAAAACAGGGTCCCCTCCCCCTCTAGGGTCAAAAAAAGAGGTATTTAAGTTTCGGTCAGTTAAAAGTATTGTGATAGCTCCCGCTAACACTGGCAAAGATAAAAGAAGAAGAATGGCTGTTAAAATAACTGATCAGACAAATAGTCTAATTTTTTCTGCTGAAAGGTTTTTTGCTTTAAGATTAATAATTGTAGTAATAAAATTTAAGGCACCTAAAATTGAAGAAATCCCTGCAAGGTGTAAAGAAAAAATTGTTAAGTCTACTGAAGGTCCTGAATGATAAAACGTTGATAAAGGTGGA
+
CCCCCGGGGGGGGGGGGGGGGGGGGGGGGGGGGGGGGGGGGGGGGGGGGGGGGGGGGGGGGGGGGGGGGFGGGGGGGGGGGGGGGGGGGGGGGGGGGGGFGGGGGGGGGGGFGGGGGGGFGGGGGGGGGGGGGGGGGGGGGGGGGGFFGGFGGGGGGGCGGGGGGGFGGGGGDGGGFGGGGGGGFGGGGGC=FGGGFGFGCFFEFFFFAFFAFGFGFGG@CFAAFFCFF7;FFFFF=GGGFBCFCFFFFB=DBFFFCBCE?7?AFEEEFFE3.;=CCFFFFFF)7=:==@CCGEFCFE?F0
@M70528:330:000000000-K6D4P:1:1102:19273:1953 2:N:0:AACGGTCTAT+CTATACGCGG
TAAAACAGGGTCCCCTCCCCCTCTAGGGTCAAAAAAAGAGGTATTTAAGTTTCGGTCAGTTAAAAGTATTGTGATAGCTCCCGCTAACACTGGCAAAGATAAAAGAAGAAGAATGGCTGTTAAAATAACTGATCAGACAAATAGTCTAATTTTTTCTGCTGAAAGGTTTTTTGCTTTAAGATTAATAATTGTAGTAATAAAATTTAAGGCACCTAAAATTGAAGAAATCCCTGCAAGGTGTAAAGAAAAAATTGTTAAGTCTAATGAAGGTCCTGAATGATAAAACGTTGATAAAGGTGGG
+
CCCCCGGGGGGGGGGGGGGGGGGGGGGGGGGGGGGGGGGGGFGGGGGGGGGGGGGGGGGGGGGGGGGGGGGGGGGGGGGGGGGGGGGGGGGGGGGGGGGGGGGGGGFGGGGGGGGGGGGGGGGGGGGGGGGGGGGGGGGGGGGGGGGGGGFGGGGFGGGGGGGGGGGGGGGGGGGFFGGGGGGGGGGGGGGGGGGGFGFEEFFEFFFFAFAAFFFGFGGFFFFFFB@EF)>AABB8>FG@=;EF?>@BFDBFFFCFCFFFECE+>?9C>8E3=E<EF@EEFFFFEFBFDF9+29CCFF0:(
@M70528:330:000000000-K6D4P:1:1102:18736:1973 2:N:0:AACGGTCTAT+CTATACGCGG
TAAAACAGGGTCCCCTCCCCCTCTAGGGTCAAAAAAAGAGGTATTTAAGTTTCGGTCAGTTAAAAGTATTGTGATAGCTCCCGCTAACACTGGCAAAGATAAAAGAAGAAGAATGGCTGTTAAAATAACTGATCAGACAAATAGTCTAATTTTTTCTGCTGAAAGGTTTTTTGCTTTAAGATTAATAATTGTAGTAATAAAATTTAAGGCACCTAAAATTGAAGAAATCCCTGCAAGGTGTAAAGAAAAAATTGTTAAGTCTACTGAAGGTCCTGAATGATAAAACGTTGATAAAGGTGGA
+
CCCCCGGGGGGGGGFGGGGGGGGGGGGFFGGGGGGGGGGGGGGGGGGGGGGGGGGGGGGGFGGGGGGGGGGGGGGGGGGGGGGGGGGGGGGGGGGGGGGGGGGGGGGGGGGGGGGGGGGGGGGGGGGGFGGGGGGGGGGGGGGGGGGGGGFGGGGGGGGGGGGFGGGGGGGGGGGGFGFGGGGGGGGGGGGGGGGGFGFAC9CEFFFFFA?;97CFFFCBGACC6:CFF=44AD=FEGFE*:AE<=:BF=B==A?:7=FE?A<6C<374=EE)>E38+17???C<@>3((7+76;C;<22(
@M70528:330:000000000-K6D4P:1:1102:20369:1980 2:N:0:AACGGTCTAT+CTATACGCGG
TAAAACAGGGTCCCCTCCCCCTCTAGGGTCAAAAAAAGAGGTATTTAAGTTTCGGTCAGTTAAAAGTATTGTGATAGCTCCCGCTAACACTGGCAAAGATAAAAGAAGAAGAATGGCTGTTAAAATAACTGATCAGACAAATAGTCTAATTTTTTCTGCTGAAAGGTTTTTTGCTTTAAGATTAATAATTGTAGTAATAAAATTTAAGGCACCTAAAATTGAAGAAATCCCTGCAAGGTGTAAAGAAAAAATTGTTAAGTCTACTGAAGGTCCTGAATGATAAAACGTTGATAAAGGTGGG
+
CCCCCGGGGGGGGGGGGGGGGGGGGGGGGGGGGGGGGGGGGGGGGGGGGGGGGGGGGGGGGGGGGGGGGGGGGGGGGGGGGGGGGGGGGGGGGGGGGGGGGGGGGGGGGGGGGGGGGGGGGGGGGGGGGGGGFGGGGGGGGGGGGGGGGGFGGGGGGGGGGGFGGGGGGGGGGGGGFGGGGGGGGGGGGGGGGGGGFGFGFGFFFFFFFFFFFGFGFGGFGFFFFF@;A<E4ADBB>*>DE@E=<EB=FFFFBC?8@F=CEF<+5).<3=E@EEFFF@<8?756)).:@FD++1>>E).4(
@M70528:330:000000000-K6D4P:1:1102:8725:1991 2:N:0:AACGGTCTAT+CTATACGCGG
TAAAACAGGGTCCCCTCCCCCTCTAGGGTCAAAAAAGCGGTATTTAAGTTTCGGTCAGTTAAAAGTATTGTGATAGCTCCCGCTAACACTGGCAAAGATAAAAGAAGAAGAATGGCTGTTAAAATAACTGATCAGACAAATAGTCTAATTTTTTTTGCTGAAAGGTTTTTTGCTTTAAGATTAATAATTGTAGTAATAAAATTTAAGGCACCTAAAATTGAAGAAATCCCTGCAAGGTGTAAAGAAAAAATTGTTAAGTCTACTGAAGGTCCTGAATGATAAAACGTTGATAAAGGTGGAT
+
CCCCCGGGGCGCEGGFGFGGGEF?FGGCFGFGGGGGG,@FGGFGGGGGFGGGGGFGGGGGGGGGGGGGGGG9,@,65FEGCFGGGGGFGGGFFDBFGGGGGGFGFGGGGGGGGGGGGGGGGFGGFAFFGGGGGGGGGCGGFGGFGCFAFGFGGEG7ED9=EFGGFDFFFGGGFFGGFGGGFFEGCFCEGGGGGGGGFEFGFGFEFFFFFFFAAFFGFFC>9C*6ABCF66>A;@@AD?E9>5?FCFB@F18;<FFF?1+6CFEF+9/)454;AFE@FCFFC)9;EBBF0:0:D)52@::1)
@M70528:330:000000000-K6D4P:1:1102:19893:1995 2:N:0:AACGGTCTAT+CTATACGCGG
TAAAACAGGGTCCCCTCCCCCTCTAGGGTCAAAAAAAGAGGTATTTAAGTTTCGGTCAGTTAAAAGTATTGTGATAGCTCCCGCTAACACTGGCAAAGATAAAAGAAGAAGAATGGCTGTTAAAATAACTGATCAGACAAATAGTCTAATTTTTTCTGCTGAAAGGTTTTTTGCTTTAAGATTAATAATTGTAGTAATAAAATTTAAGGCACCTAAAATTGAAGAAATCCCTGCAAGGTGTAAAGAAAAAATTGTTAAGTCTACTGAAGGTCCTGAATGATAAAACGTTGATAAAGGTGGG
+
CCCCCGGGGGGGGGGGGGGGGGGGGGGGGGGGGGGGGGGGGGGGGGGGGGGGGGGGGGGGGGGGGGGGGGGGGGGGGGGGGFGGGGGGGGGGGGGGGGGGGGGGGGGGGGGGGGGGGGGGGGGGGGGGGGGGCFGGGGGGGGGGFGGGGGFGGGGGGGGGGGGGGGGGGGGGGGGGFGGGGGGGGGGGGGGGGGGGFGFGFGFFFFFFFFFFFFFFFGGFGFFEFCCFF=BFFFFFEF>C@EFFEEFFFFFFFFFF<BBECFC;9@6=<EFE<<3>C@<).5?<>3736?5++197<4(8(
@M70528:330:000000000-K6D4P:1:1102:15642:2004 2:N:0:AACGGTCTAT+CTATACGCGG
TAAAACAGGGTCCCCTCCCCCTCTAGGGTCAAAAAAAGAGGTATTTAAGTTTCGGTCAGTTAAAAGTATTGTGATAGCTCCCGCTAACACTGGCAAAGATAAAAGAAGAAGAATGGCTGTTAAAATAACTGATCAGACAAATAGTCTAATTTTTTCTGCTGAAAGGTTTTTTGCTTTAAGATTAATAATTGTAGTAATAAAATTTAAGGCACCTAAAATTGAAGAAATCCCTGCAAGGTGTAAAGAAAAAATTGTTAAGTCTACTGAAGGTCCTGAATGATAAGACGGTGATAAAGGTGGA
+
CCCCCGGGGGG9C8FGGGCGGCGGEFGGGG@FDEFGEDGGGGGGGGFFFGFGGGG:FGFFFGFGGGFFGGGFGGFGGGFFGGEDCGGGGFFFFCFFGGGGGGGGFGFGGGGGGFGGGGGEFFG<EFGGCFGFGGGC9EFGDGGGFGGGGGFF;F8?EEGC=AFAFGG9EGFGC?FDDFFGFFEDFFGF9EGEFGGGFGFF*DACFFFFFAFF5C5>CCFFF6AEFFFEF:B>FB4B=D566>A6>43(/-5-5=/19=+8)1/:+;)4).;<3;));36@EE?)7;;(8<F::99CFBFF0
@M70528:330:000000000-K6D4P:1:1102:12608:2004 2:N:0:AACGGTCTAT+CTATACGCGG
TAAAACAGGGTCCCCTCCCCCTCTAGGGTCAAAAAAAGAGGTATTTAAGTTTCGGTCAGTTAAAAGTATTGTGATAGCTCCCGCTAACACTGGCAAAGATAAAAGAAGAAGAATGGCTGTTAAAATAACTGATCAGACAAATAGTCTAATTTTTTCTGCTGAAAGGTTTTTTGCTTTAAGATTAATAATTGTAGTAATAAAATTTAAGGCACCTAAAATTGAAGAAATCCCTGCAAGGTGTAAAGAAAAAATTGTTAAGTCTACTGAAGGTCCTGAATGATAAAACGTTGATAAAGGTGGA
+
CCCCCGGGGGGGGGGGGGGGGGGGGGGGGGGGGGGGGGGGGGGGGGGGGGGGGGGGGGGGGGGGGGGGGGGGGGGGGGGGGGGGGGGGGGGGGGGGGGGGGGGGGGGGGGGGGGGGGGGGGGGGGGGGGFGGCGGGGGGGGGGGGGGGGGFGGGGGGGGGGGGGGGGGDGGGGFFGFGGFGGGGFFDCFGGGGGGGFGCFAFFFAFF55*;99FFGFGGFGFEBFC@5=:@AFDFF>82>>BFFCEB>FFF@BFFF?B6C?6?+946A3@@<;EEFC:?<57?)77;(/(73:7)7;4(((
@M70528:330:000000000-K6D4P:1:1102:10564:2008 2:N:0:AACGGTCTAT+CTATACGCGG
TAAAACAGGGTCCCCTCCCCCTCTAGGGTCAAAAAAAGAGGTATTTAAGTTTCGGTCAGTTAAAAGTATTGTGATAGCTCCCGCTAACACTGGCAAAGATAAAAGAAGAAGAATGGTTGTTAAAATAACTGATCAGCCAAATAGTCTAATTTTTTCTGCTGAAAGGTTTTTTGCTTTAAGATTAATAATTGAAGTAATAAAATTTAGGGCCCCTAAATTTGAAGAAATCCCGGCAAGGTGTAAGGAAAAATTGTTTAGGTCAACTGAAGTTCTTGAATGATAAACGGTTGAAAAGGGTGAA
+
CCCCCGGGGGGGFFGGGGGGGGGGGGGGGGGGGGGGGGGGGGGGDFFFGGGGGGGGGCFGGGGGGGFFGGGGGGGGGGGF<FFGCCGGGGGGGGGGGGGGFGF,AD==F,4A,5C,,,6@,CFF9,C?,,4,995=,=FF69+49,3==EFGAE+84=A,,@C?D6EG8FGGGFFG+=,7,EAD,,>2,7,,2@5D13?EE;CE?A+6***<**<;C,,*,49;F2)*4))**)0)8*,,.*9+)058AD2@4+.).+)/1;)2<(7)7.))9..7*1)))).9)6(8(3**:-(8*,,1)
@M70528:330:000000000-K6D4P:1:1102:9425:2011 2:N:0:AACGGTCTAT+CTATACGCGG
TAAAACAGGGTCCCCTCCCCCTCTAGGGTCAAAAAAAGAGGTATTTAAGTTTCGGTCAGTTAAAAGTATTGTGATAGCTCCCGCTAACACTGGCAAAGATAAAAGAAGAAGAATGGCTGTTAAAATAACTGATCAGACAAATAGTCTAATTTTTTCTGCTGAAAGGTTTTTTGCTTTAAGATTAATAATTGTAGTAATAAAATTTAAGGCACCTAAAATTGAAGAAATCCCTGCAAGGTGTAAAGAAAAAATTGTTAAGTCTACTGAAGGTCCTGAATGATAAAACGTTGATAAAGGTGGA
+
@CCCCGGGGGGGGGGGGGGGGGGGGGGGGGGGGGGGGGGGGGGGGGGGGGGGGGGGGGGGGGGGGGGGGGGGGGGGGGGGGGGGGGGGGGGGGGGGGGGGGGGGGGGGGGGGGGGGGGGGGGGFGFGGFGGGFGGGGGGGGGGGGGGGGGFCGEEDGGGGGGGGFGFGGGGGGGGGFGGFGFGGGGGD9DFGGFGCFGFGFFFEFFFFAFFFFGFGAFFEGFE5@8CFF24AA25AEG9,.69BEE=BFB@DFAEFFFAC);?FD3<4@;E37<<427<<???>CEF;D@5;:);>7=36(
@M70528:330:000000000-K6D4P:1:1102:23612:2011 2:N:0:AACGGTCTAT+CTATACGCGG
TAAAACAGGGTCCCCTCCCCCTCTAGGGTCAAAAAAAGAGGTATTTAAGTTTCGGTCAGTTAAAAGTATTGTGATAGCTCCCGCTAACACTGGCAAAGATAAAAGAAGAAGAATGGCTGTTAAAATAACTGATCAGACAAATAGTCTAATTTTTTCTGCTGAAAGGTTTTTTGCTTTAAGATTAATAATTGTAGTAATAAAATTTAAGGCACCTAAAATTGAAGAAATCCCTGCAAGGTGTAAAGAAAAAATTGTTAAGTCTACTGAAGGTCCTGAATGATAAAACGTTGATAAAGGTGGA
+
CCCCCGGGGGGDGFGFGGGFGGGFGFGGGGGGGGGGGGGGGGGGGGGFGGGGGGGGGGGGGFGGGGGGGGFGGFFFGGGGGGGGDGGFFGGGFGGGGGGGGGGGGGGGGGGGGGGGFGDFFGGGGGGGGFGGGGGGFDFGGGGGGGGGGFDEGGGGGGFGGGGFGDFFGGGGGGGGFGGGFGGGGGGGGGGGGGGF?EFGAFFFFAFFFFFF>>FCFEFFGFEFFFFFF==4ADFF=GFD:BE>ACBBFFFDEFCF5+=<CA78C8?@<@E@3</77+9)<CECF83@@;3::?99E@71(
@M70528:330:000000000-K6D4P:1:1102:10106:2017 2:N:0:AACGGTCTAT+CTATACGCGG
TAAAACAGGGTCCCCTCCCCCTCTAGGGTCAAAAAAAGAGGTATTTAAGTTTCGGTCAGTTAAAAGTATTGTGATAGCTCCCGCTAACACTGGCAAAGATAAAAGAAGAAGAATGGCTGTTAAAATAACTGATCAGACAAATAGTCTAATTTTTTCTGCTGAAAGGTTTTTTGCTTTAAGATTAATAATTGTAGTAATAAAATTTAAGGCACCTAAAATTGAAGAAATCCCTGCAAGGTGTAAAGAAAAAATTGTTAAGTCTACTGAAGGTCCTGAATGATAAAACGTTGATAAAGGTGGA
+
CCCCCGGGGGGGGGGGGGGGGGGGGGGGGGGGGGGGGGGGGGGGGGGGGDFGGGGGGGGFGGGGGGCGGFFGGGGGGGFFGGGGGGGGGGGGGGGGGGGGGGGGGGGGGGGGGGGFGGDEGGGGGGDG9FGGGGGGGGGGFGGGGGGGGGFGG9EGGGCFGGEFFGFF9BGGGGFGFGGCFFCCDCFGGGGGGGGGFGFGCFFF?FAFFACAFGFGFECEFCC6BE55:4:AABDB>D>E>;AF*>5(?0:@:=CFC8BEFFFFG8)471647A<C*:683CCC3)6=;2:@F7))572:(
@M70528:330:000000000-K6D4P:1:1102:17064:2030 2:N:0:AACGGTCTAT+CTATACGCGG
TAAAACAGGGTCCCCTCCCCCTCTAGGGTCAAAAAAAGAGGTATTTAAGTTTCGGTCAGTTAAAAGTATTGTGATAGCTCCCGCTAACACTGGCAAAGATAAAAGAAGAAGAATGGCTGTTAAAATAACTGATCAGACAAATAGTCTAATTTTTTCTGCTGAAAGGTTTTTTGCTTTAAGATTAATAATTGTAGTAATAAAATTTAAGGCACCTAAAATTGAAGAAATCCCTGCAAGGTGTAAAGAAAAAATTGTTAAGTCTACTGAAGGTCCTGAATGATAAAACGTTGATAAAGGTGGA
+
CCCCCGGGGGGGGGGGGGGGGGGGGGGGFGGGGGGGGGGGGGGGGGFGGGGGGGGGGGGGGGGGGGGGGGGGGGGGGGGGGGGGGDGGGGGGGDGGGGGGGGGGGGGFGGGGGGGGGGGGGGGCGGGGGGGGGGGGGGGGGGD9EFGGGFFGGGDGGGGGGGCFGFEGFFGGGGGGDGGFGGGGGGGGGG:EFFGGFGFFCCFFFFFFFAFFAFF7AFF@AACFA@FFFF3>6=BF=DFF696A<C=BA@5>:FFA*=CC<A?AF@EF<@=4)7=EF7)75.9;63:33<C+:67);=7:(
@M70528:330:000000000-K6D4P:1:1102:22640:2034 2:N:0:AACGGTCTAT+CTATACGCGG
TAAAACAGGGTCCCCTCCCCCTCTAGGGTCAAAAAAAGAGGTATTTAAGTTTCGGTCAGTTAAAAGTATTGTGATAGCTCCCGCTAACACTGGCAAAGATAAAAGAAGAAGAATGGCTGTTAAAATAACTGATCAGACAAATAGTCTAATTTTTTCTGCTGAAAGGTTTTTTGCTTTAAGATTAATAATTGTAGTAATAAAATTTAAGGCACCTAAAATTGAAGAAATCCCTGCAAGGTGTAAAGAAAAAATTGTTAAGTCTACTGAAGGTCCTGAATGATAAAATGTTGATAAAGTTGGA
+
CCCCCGGGGGGGGGGGGGGGGGGGGGGGGGGGGGGGGGGGGGGGGGGGGGGGGGGGGGGGGGGGGGGGGGGGGGGGGGGGGGGGGGGGGGGGGFFGGGGGGGGGGGGFGGGGFGGGGGGGGGGGGGGGGGGGGGGGGGGGGGGGGGGGGGFGGGG@FFGGGGGGFGGGGGCCCFGGFFE9FGGGGFGGGFDG@7DE9CACEEFEFFFFF?FA>DFF;9C5EA7AFCBCA:3>A9>4>8FGBEEF?EB=F7=D2FE854485AC@C)97@E@<))7>7:5;)?EE))7<?<1+37/>+1/4)
@M70528:330:000000000-K6D4P:1:1102:17153:2074 2:N:0:AACGGTCTAT+CTATACGCGG
TAAAACAGGGTCCCCTCCCCCTCTAGGGTCAAAAAAAGAGGTATTTAAGTTTCGGTCAGTTAAAAGTATTGTGATAGCTCCCGCTAACACTGGCAAAGATAAAAGAAGAAGAATGGCTGTTAAAATAACTGATCAGACAAATAGTCTAATTTTTTCTGCTGAAAGGTTTTTTGCTTTAAGATTAATAATTGTAGTAATAAAATTTAAGGCACCTAAAATTGAAGAAATCCATGCAAGGTGTAAAGAAAAAATTGTTAAGTCTACTGAAGGTCCTGAATGATAAAACGTTGATAAAGGTGGA
+
CCCCCGGGGGGGGGGGGGGGGGGGGGGG,CFGGGGGGGGGFGGGDGFGAFGGGGGGDGGGGGGFGGGGGGGGGGGGFGGGGGGGGGGFGGGGGGGGGGGGGGGGGGG8FGGGGGGGGGGGDFGFGGGGGFGFGFGGGGGGGGFGGGGGGGFGGGEEGGGG?;DFGGGFGGFEGGG8EFGCEGFGGGGGCFGFG7C9CCFGECFFFFFFFFF6FGFGF,,:B88*4):EFE*=>=EF>FG,>BEFCEBDFDBBBA@=<ABC4=3;+)94)/6>)/79;:C))96>E<BF@?FDC3<CFEF?(
@M70528:330:000000000-K6D4P:1:1102:20506:2083 2:N:0:AACGGTCTAT+CTATACGCGG
TAAAACAGGGTCCCCTCCCCCTCTAGGGTCAAAAAAAGAGGTATTTAAGTTTCGGTCAGTTAAAAGTATTGTGATAGCTCCCGCTAACACTGGCAAAGATAAAAGAAGAAGAATGGCTGTTAAAATAACTGATCAGACAAATAGTCTAATTTTTTCTGCTGAAAGGTTTTTTGCTTTAAGATTAATAATTGTAGTAATAAAATTTAAGGCACCTAAAATTGAAGAAATCCCTGCAAGGTGTAAAGAAAAAATTGTTAAGTCTACTGAAGGTCCTTAATGATAAAACGTTGATAAAGGTGGA
+
CCCCCGGGGGGFGGGGGGGGGGGGGGGGGGGGGGGGGGGGGGGGGGGGGFGGGGGGGGGGGGGGGGGGGGGGGGGGGGGGGGGGGGGGGGGGGGFGGGGGGFDEGGGGGGGGGGGGGGGGGGGGGGFGFGGGGGGGGGGGGGGGGGGGGGFGGGGGGGGGGGGDGGGGGGFEGGFGFGGFGGGGFGGGGGGGGGGGFFFGFGFFFFFFFFFFF>FFFGGEFF;EFFFFFFEFFDDF>8<DEFEFEFFDFFF=EFEAEFFFC:<@<@7<@EF3=EC?CFCEFFC4.32=@713:7/)54(4(
@M70528:330:000000000-K6D4P:1:1102:8031:2086 2:N:0:AACGGTCTAT+CTATACGCGG
TAAAACAGGGTCCCCTCCCCCTCTAGGGTCAAAAAAAGAGGTATTTAAGTTTCGGTCAGTTAAAAGTATTGTGATAGCTCCCGCTAACACTGGCAAAGATAAAAGAAGAAGAATGGCTGTTAAAATAACTGATCAGACAAATAGTCTAATTTTTTCTGCTGAAAGGTTTTTTGCTTTAAGATTAATAATTGTAGTAATAAAATTTAAGGCACCTAAAATTGAAGAAATCCCTGCAAGGTGTAAAGAAAAAATTGTTAAGTCTACTGAAGGTCCTGAATGATAAAACGTTGATAAAGGTGGA
+
CCCCCGGGGGGGGDFGGEEGGGGGGGGGGGGGGGGGGGGGGGGGGGGGGGFGFGGFF@FFGGGGGGGFGGFGFFGGGGGGGGGGGGGGGGGCFCFGGGGGGGGGGGGGGGGGGGDFGGGEFAEFFGGGGGGGGGGGCFGG6==AFCFFFGFGGFGFGFGGGGFDE=FEFGFGG?EFFGGGGGGGFGGGGGGGGGGGFGFGCGFFFFF55??69FFFCGG5BC38B=5*407>F=BFEFFGE7?9A=BBA=9B=CC6?A@CEA7+;;?@3;;E;EA6*1?EEFE3CE936::++9><7.21(
@M70528:330:000000000-K6D4P:1:1102:11460:2102 2:N:0:AACGGTCTAT+CTATACGCGG
TAAAACAGGGTCCCCTCCCCCTCTAGGGTCAAAAAAAGAGGTATTTAAGTTTCGGTCAGTTAAAAGTATTGTGATAGCTCCCGCTAACACTGGCAAAGATAAAAGAAGAAGAATGGCTGTTAAAATAACTGATCAGACAAATAGTCTAATTTTTTCTGCTGAAAGGTTTTTTGCTTTAAGATTAATAATTGTAGTAATAAAATTTAAGGCACCTAAAATTGAAGAAATCCCTGCAAGGTGTAAAGAAAAAATTGTTAAGTCTACTGAAGGTCCTGAATGATAAAACGTTGATAAAGGTGGA
+
CCCCCGGGGGGGGGGGGGGGGGGGGGGGGGGGGGGGGGGGGGGGGGGGGGGGGGGCGGGGGGGGGGGGGGGGGGGGGGGFGGGGGGGGGGGGGGGGGGGGGGGGGGGFGGGGGGGGGGGFGGGGGGGGGFGGGGGGGGGGGGGGGGGGGGFGGGGGGGGGGGGGGF?GGGGGGGFFFFGGGGGGGGGGGGGGGGFFFGFGECFEFFFAFFF>FCFFFFFEGFEEFBDFFE=FFDBFECDDEEEBEEFBF=@BFCCF5A:C6F?AC<3<@@E<<9@CCF?EEEEC3;.(((2::?<;C72((
@M70528:330:000000000-K6D4P:1:1102:9715:2122 2:N:0:AACGGTCTAT+CTATACGCGG
TAAAACAGGGTCCCCTCCCCCTCTAGGGTCAAAAAAAGAGGTATTTAAGTTTCGGTCAGTTAAAAGTATTGTGATAGCTCCCGCTAACACTGGCAAAGATAAAAGAAGAAGAATGGCTGTTAAAATAACTGATCAGACAAATAGTCTAATTTTTTCTGCTGAAAGGTTTTTTGCTTTAAGATTAATAATTGTAGTAATAAAATTTAAGGCACCTAAAATTGAAGAAATCCATGCAAGGTGTAAAGAAAAAATTGTTAAGTCTACTGAAGGTCCTGAATGATAAAACGTTGATAAAGGTGGA
+
CCCCCGGGGGGGGGGGGGGGGGGGGGGGGGGGGGGGGGGGGGGGGGGGGGGGGGGGGGGGGGGGGGGGGGGGGGGGFGGGGGGGGGGGGGGGGGGGGGGGGGGEGGGGGGGGGGDGGGGGGGGGGGGGGGGGGGGDGGGGGGCEGGGGGGFCFGGGGGFGGGGGGGGGGGGG7DGFFGGGGGGGGGGGGFGGGGD;CFFGFGFFFFFF?FFACDFGFGE@E>>CFC@E6@*=B;=9>*4>;6AFFEF=F(53>A<C74=8?:?+>).7=;(;)77<C:<ACCC493.,3=C+279)07@((
@M70528:330:000000000-K6D4P:1:1102:19954:2144 2:N:0:AACGGTCTAT+CTATACGCGG
TAAAACAGGGCTCCCTGTCTCTTCTACACATCTGACGCTGCCGACGACCGCGTATAGGTGTAGATCTCGGTGGTCGCCGGAGCATTAAAAACAAAAAAAAACAATATAAATAAAACTAGACTTACCTACCCAAACAAGCCTACCAAAAACCTCAGACTCTACACCACGGAGATCAACAACACGTTACATCACATTACAACATCGGTTACTCTTCCACAAATCAACAGACTCATCGCTTAAATACTCAACACCATAACCTATATGTAGCTTACTATAGTCCTGCACATAGTGATCTCTATAC
+
BCCCCGGGGGGEGGGGGFGGGGG,FGGGGGGGGGGGGGGGGFGGGGGGGFFGG+@C,CFG<,CC99CA@FGGEFDFB@:+++8BFA,EFDF7,9EF+++8=+E,,,,<A,5,,A,5,,+,:,8,3,:C,:,,+,3,,,6+03+<F,@3@C0,:>,3,,,,7@,5,*3****4,4<,34,,4**,,06+;,,4*,+11<@F?F6())):)+1+1:++++1(0*)/.7(())5)1)2)(**3).)1),)..4(-(1)/(96()0)/+-))).-)).-.*0..)),,()--))0**-))+))))
@M70528:330:000000000-K6D4P:1:1102:15321:2148 2:N:0:AACGGTCTAT+CTATACGCGG
TAAAACAGGGTCCCCTCCCCCTCTAGGGTCAAAAAAAGAGGTATTTAAGTTTCGGTCAGTTAAAAGTATTGTGATAGCTCCCGCTAACACTGGCAAAGATAAAAGAAGAAGAATGGCTGTTAAAATAACTGATCAGACAAATAGTCTAATTTTTTTTGCTGAAAGGTTTTTTGCTTTAAGATTAATAATTGTAGTAATAAAATTTAAGGCACCTAAAATTGAAGAAATCCCTGCAAGGTGTAAAGAAAAAATTGTTAAGTCTACTGAAGGTCCTGAATGATAAAACGTTGATAAAGGTGGA
+
CCCCCGGGGGGGGGGGGGGGGGGGGGGGGGGGGGGGGGGGGGGGGGGGGGGGGGGGGGGGGGGGGGGGGGGGGGGGFGGGGGGGGGGGGGGGGGGGGGGGGGGGGGGGGGGGGGGGGGGGGGGFGGGGGGGGGGGGGGGGGGGGGFGGGGFGGFGGGGGGGGGGGGGGGGGGGGGGFGGGGGGGGGGGGGGGGGDFFGFGFGFFFFFFAFFFFGFG>DCE7CA6BEFF>E=AFFDFEGGGBFFFFFBDFFF;FF3AEFFF3A?8E@)7=1=@EFEEC7<<EFF3CEB<:2/:C94)<8>((
@M70528:330:000000000-K6D4P:1:1102:9977:2174 2:N:0:AACGGTCTAT+CTATACGCGG
TAAAACAGGGTCCCCTCCCCCTCTAGGGTCAAAAAAAGAGGTATTTAAGTTTCGGTCAGTTAAAAGTATTGTGATAGCTCCCGCTAACACTGGCAAAGATAAAAGAAGAAGAATGGCTGTTAAAATAACTGATCAGACAAATAGTCTAATTTTTTCTGCTGAAAGGTTTTTTGCTTTAAGATTAATAATTGTAGTAATAAAATTTAAGGCACCTAAAATTGAAGAAATCCCTGCAAGGTGTAAAGAAAAAATTGTTCAGTCTACTGAAGTTCCTGAATGATAAACCGTTGATAAAGGTGGG
+
CCCCCGGGGGGFGFGGGEDGGGGGGGGG@GFFGGFGFEFFGGGGGFGGGGGGGGD@CCE@9FG@FGFGCGGGEFGGGDGGGGEGGEGGFFGDGGGCGFGDFGF9F<FGGGGGFGGGGGGFGGFF;AFGGG;AEGDG?DE=FFDFGGGGGGFADFGGGGGEGGFC866>9DDGGGFGFDFFFGGGGGGFGGGGGGG@AGCGC;7@FFFFF?AFFDFCA@C8EF;CA55AA)>4*:@46F,21.*3:8(5A9@D@+0=*1+19656<))););))9;;0;5=E?C7)(./,3>7>CCE+,(,(
@M70528:330:000000000-K6D4P:1:1102:14890:2199 2:N:0:AACGGTCTAT+CTATACGCGG
TAAAACAGGGTCCCCTCCCCCTCTAGGGTCAAAAAAAGAGGTATTTAAGTTTCGGTCAGTTAAAAGTATTGTGATAGCTCCCGCTAACACTGGCAAAGATAAAAGAAGAAGAATGGCTGTTAAAATAACTGATCAGACAAATAGTCTAATTTTTTCTGCTGAAAGGTTTTTTGCTTTAAGATTAATAATTGTAGTAATAAAATTTAAGGCACCTAAAATTGAAGAAATCCCTGCAAGGTGTAAAGAAAAAATTGTTAAGTCTACTGAAGGTCCTGAATGATAAAACGTTGATAAAGGTGGA
+
CCCCCGGGGGGGGGGGGGGGGGGGGGGGGGGGGGGGGGGGGGGGGGGGGGGGGGGGGGGGGGGGGGGGGGGGGGGGGGGGGGGGGGGGGGGGGGGGGGGGGGGGGGGGGGGGGGGFGGGGGGGGGGGGGGGGFGGGGGGGGGGGFGGGGGFGGGGGGGGGGGGGGGGGGGGGGGGGFGGGGGGGGGGGGGGGGGGGFGFGC>CEFFFFFFFFFGFGFGGFGF;CFBCEF5EFFFBFEGGGFFFF6@DBFDB=@CC=CFF<67?6C<EFF(6<3A;CFFEE??57<@@58;CCC<94?=2:(
@M70528:330:000000000-K6D4P:1:1102:15704:2222 2:N:0:AACGGTCTAT+CTATACGCGG
TAAAACAGGGTCCCCTCCCCCTCTAGGGTCAAAAAAAGAGGTATTTAAGTTTCGGTCAGTTAAAAGTATTGTGATAGCTCCCGCTAACACTGGCAAAGATAAAAGAAGAAGAATGGCTGTTAAAATAACTGATCAGACAAATAGTCTAATTTTTTCTGCTGAAAGGTTTTTTGCTTTAAGATTAATAATTGTAGTAATAAAATTTAAGGCACCTAAAATTGAAGAAATCCCTGCAAGGTGTAAAGAAAAAATTGTTAAGTCTACTGAAGGTCCTGAATGATAAAACGTTAGTAAAGGTGGA
+
CCCCCGGGGGGGGGGGGGGGGGGGGGGGGGGGGGGGGGGGFGGGGGGGGGGGFGGFGGGGGGGGGGGGGGGGGGGGGGGGGGGGGGGGGGGGGGGGGFGFGGGGGGGGGGGGGGGGGGGGGGGGGGGGGGGGGGGGGGGGGGGGFGGGGGFGGGGGCGGGGGFGGGGDGGGGGGGGFGGEGGGGGGGGGGGFGGGGFCFCCFFFFFFFACFFFDAGFGGFFFCEF5@AFBFFFDBFFFGGFFFBCC:(ABB3:+*4/8+96ACAC@?EE@@F=<A>CFEEF?C)74(/,(*3;<<97=(4(
@M70528:330:000000000-K6D4P:1:1102:15684:2226 2:N:0:AACGGTCTAT+CTATACGCGG
TAAAACAGGGTCCCCTCCCCCTCTAGGGTCAAAAAAAGAGGTATTTAAGTTTCGGTCAGTTAAAATAATTGTGATACCTCCCGCTAACACTGGCAAAGATAAAAGAGGAAGAATGGCTTTTAAAATAACTGATCAACAAACTGGTTAAATTTTTTCTGCTGAAGGGTTTTTTGCTTTAAGATTAATAATTGTAGTATTAAAATTTAAGGACCTTAAAATTAAAAAATTCCCGGAAAGGTGAAAAAAAAAAATTTTTAAGTTAACTACAGTCTGTAAAGTATAAAAGTGTGAAAAGGTGGGA
+
CCCCC9=EF7C@FGCEGFGGG7:E9EF,C@EGGGGG7,,C8@<CF<E,,CFA9F76:,,C6CFEE,,9C<,9C<C<,:9EF77++@F,C=FD84FE<,,,CE5,,:,,A:,9,5C=8,+9=FGG,9??B,@=A,5,4,9E6,+,9,,A6EFCGGD,,4,,8@@,3+DFEGG+3,7@<E,,,@9F3,5?E,;,5,2=+3+=C79@+=1+**0**2<DC97),=>56:-0+:**3(-)58,2*7C+((.356((,*)*.09<)/)*+),.)))))-))*0)).69444-.-)***6((+((((
@M70528:330:000000000-K6D4P:1:1102:18682:2243 2:N:0:AACGGTCTAT+CTATACGCGG
TAAAACAGGGTCCCCTGTCTCTTATACAAATCTGACGCTGCCGACGACCGCGTATAGGTGTAGATCTCGGTGGGCGTCGGATAATTAAAAACAAAAAAATATACACTCATCACAACTCTCCCCCCCAAGTTCCACTCCACTCTCACATTTCCCCCCCTCCCTGTCTAACCTGCCTTGCCTCTTCTTCCCCTTCCGCTCTTCCACCTCATTTTACCTTCTCATTACCCTCCTTTTCTGTCCACACCATCCCCACTACGCTGTCCCCCGCCTGCTTCTCCACCGTTCACAGTTCCACATTTTC
+
CCCCCGGGGGFGF@FGFC<@FGGGGEFG,E<FFCEFFGGGGGGGG@+>7@FFGF8FG9FFF,<@CFC,9666@+C++7+++,,,:,,5?B=@?,4=++495@A,,,5,,5:,:,,+,8?8B,+3++++,,,,=,,3,,,8+,+,,34@,,+,,,3***=C*2,3,52,2,?=C,9,),4B,,5,,,?B,,=****25/.+1?+)2=))+31++**++5+)+*.5*)())(,*93<6)+<+)).)-()()(((()()())((*)/;((((((((..)*0)((-,(,().))***))(+)))6
@M70528:330:000000000-K6D4P:1:1102:23320:2262 2:N:0:AACGGTCTAT+CTATACGCGG
TAAAACAGGGTCCCCTCCCCCTCTAGGGTCAAAAAAAGAGGTATTTAAGTTTCGGTCAGTTAAAAGTATTGTGATAGCTCCCGCTAACACTGGCAAAGATAAAAGAAGAAGAATGGCTGTTAAAATAACTGATCAGACAAATAGTCTAATTTTTTCTGCTGAAAGGTTTTTTGCTTTAAGATTAATAATTGTAGTAATAAAATTTAAGGCACCTAAAATTGAAGAAATCCCTGCAAGGTGTAAAGAAAAAATTGTTAAGTCTACTGAAGGTCCTGAATGATAAAACGTTGATAAAGGTGGA
+
CCCCCGGGGGGGGGGGGGGGGGGGGGGGGGGGGGGGGGGGGGGGGGGGGGGGGGGGGGGGGGGGGGGGGGGGGGGGGGGGGGGGGGGGGGGGGGGGGGGGGGGGGGGGGGGGGGGGGGGGGFGFFGGGGGGGGGGFGGGGGGFGGGGGFGFGGGGGGGGGGGGFGGGGFGFEGGGGFGGGGGGGGGGGGGGGGFGGFGFGEGFFFFFFFFFFFGFGFGGFGF8*BEFFF@E>F>=A:FFGFEE>EEFDFF>BFFFF8@683:?6;@77=(6A=AEFF@C<CEEFCE61=?3+;?44?@BB0
@M70528:330:000000000-K6D4P:1:1102:7986:2278 2:N:0:AACGGTCTAT+CTATACGCGG
TAAAACAGGGTCCCCTCCCCCTCTAGGGTCAAAAAAAGAGGTATTTAAGTTTCGGTCAGTTAAAAGTATTGTGATAGCTCCCGCTAACACTGGCAAAGATAAAAGAAGAAGAATGGCTGTTAAAATAACTGATCAGACAAATAGTCTAATTTTTTCTGCTGAAAGGTTTTTTGCTTTAAGATTAATAATTGTAGTAATAAAATTTAAGGCACCTAAAATTGAAGAAATCCCTGCAAGGTGTAAAGAAAAAATTGTTAAGTCTACTGAAGGTCCTGAATGATAAAACGTTGATAAAGGTGGA
+
CCCCCGGGGGGGGGGGGGGGGGGGGGGGGGGGGGGGGGGGGGGGGGGGGGGGGGGGGGGGGGGGGGGGGGGGGGGGGGGGGGGGGGGDGGGGGGGGGGGGGGGGGGGGGGGGGGGGGGGGGGGGGGGGGGGGGGGGGGGGGGGGGGGGGGFGGFGGGGGGGGGGGGFGGGGGGGFGFGFGGFFGGGGGGGGGGGGGFGFG@GFFFFFFFFF>FFFFFGGECAAEFFFEFFEFF>DFEFE@=EEAEFB@FF=26B78*BBCEF?=C@CEE;E<<EEFGGFE)69))73/62>@CC;;?@?B0
@M70528:330:000000000-K6D4P:1:1102:8612:2292 2:N:0:AACGGTCTAT+CTATACGCGG
TAAAACAGGGTCCCCTCCCCCTCTAGGGTCAAAAAAAGAGGTATTTAAGTTTCGGTCAGTTAAAAGTATTGTGATAGCTCCCGCTAACACTGGCAAAGATAAAAGAAGAAGAATGGCTGTTAAAATAACTGATCAGACAAATAGTCTAATTTTTTCTGCTGAAAGGTTTTTTGCTTTAAGATTAATAATTGTAGTAATAAAATTTAAGGCACCTAAAATTGAAGAAATCCCTGCAAGGTGTAAAGAAAAAATTGTTAAGTCTACTGAAGGTCCTGAATGATAAAACGTTGATAAAGGTGGA
+
CCCCCGGGGGGGGGGGGGGGGGGGGGGGGGGGGGGGGGGGGGGGGGGGGGGGGGGGGGGGGGGGGGGGGGGGGGGGGGGFGGGGGGGGGGGGGGGGGFFGGGGGGGGGGGGGGGGGGGGGFGGGFGGGGGGGGFGGGGGGGGGGGGGGGGFGGFGFGGGGGGGGGGFGGGGGGGGGFGGGGGGGGGGGGGGGGGGGFGFGFGFFFFFFFFFFFGFGAFFCFF0*48CE9)>AF2:A>:>FEFFCEFD2;=BBBF5FCACEF65+>@9;<@@</77>*7<<?CFEC@9@1(91:);<CEFF(
@M70528:330:000000000-K6D4P:1:1102:10406:2298 2:N:0:AACGGTCTAT+CTATACGCGG
TAAAACAGGGTCCCCTCCCCCTCTAGGGTCAAAAAAAGAGGTATTTAAGTTTCGGTCAGTTAAAAGCATTGTGATAGCTCCCGCTAACACTGGCAAAGATAAAAGAAGAAGAATGGCTGTTAAAATAACTGATCAGACAAATAGTCTAATTTTTTCTGCTGAAAGGTTTTTTGCTTTAAGATTAATAATTGTAGTAATAAAATTTAAGGCACCTAAAATTGAAGAAATCCCTGCAAGGTGTAAAGAAAAAATTGTTAAGTCTACTGAAGGTCCTGAATGATAAAACGTTGATAAAGGTGGA
+
CCCCCGGGGGGGGGGGGGGGGGGGGGGGGGGGGGGGGGGGGGGGFGGGGGGGGGGGGGGFFGGGGG8FGGGGGGGGDGGGGGGGGGGGGGFGGGGGGGGGGGGGGGGGGGGGGDGGGGGGGGGGFFGGGGGGGGGGFGGGGGGFGGGGFGBCFGGGFGGGGGGGFFFFEGGGGGGGFGGGGGGGGGGGGGGGGFFFFGFGFGFFFFFFFFFFFGFFFGFFGFFFFEBFF246A=:FE5>CB>EACCB2A593>FF>5B=EC6CF?<?AEFF4@@<C;;CEE<)47@9@@D7:FC34<<(3(
@M70528:330:000000000-K6D4P:1:1102:19107:2310 2:N:0:AACGGTCTAT+CTATACGCGG
TAAAACAGGGTCCCCTCCCCCTCTAGGGTCAAAAAAAGAGGTATTTAAGTTTCGGTCAGTTAAAAGTATTGTGATAGCTCCCGCTAACACTGGCAAAGATAAAAGGAGAAGAATGGCTGTTAAAATAACTGATCAGACAAATAGTCTAATTTTTTCTGCTGAAAGGTTTTTTGCTTTAAGATTAATAATTGTAGTAATAAAATTTAAGGCACCTAAAATTGAAGAAATCCCTGCAAGGTGTAAAGAAAAAATTGTTAAGTCTACTGAAGGTCCTGAATGATAAAACGTTGATAAAGGTGGA
+
CCCCCGGGGGGGGGGGGGGGGGGGGGGGGGGGGGGGGGGGGGGGGGGGGGGGGGGGGGGGGGGGGGGGGGGGGGGGGGGGGGGGGGGGGGGGGGGGGGGGGGGGGGGGGGGGGGGGGGGFGGGGGGGGGGGGGGGFGGGGCGGGGFGGGGFGGGGGGGGGGFGGGGGCGGGGGGGGFGGFGGGGGGGGGGGGGGGGFGC<CFFFFFFFF?AFFGF>FFFEGFE;C@DFF=BAFFFF>*5?BFAECC=BF=@BEF?F?CFF?CEFFE?AEFFF=>)6239AEFF46@>;;=D@DCEC??:2(
@M70528:330:000000000-K6D4P:1:1102:20248:2310 2:N:0:AACGGTCTAT+CTATACGCGG
TAAAACAGGGTCCCCTCCCCCTCTAGGGTCAAAAAAAGAGGTATTTAAGTTTCGGTCAGTTAAAAGTATTGTGATAGCTCCCGCTAACACTGGCAAAGATAAAAGAAGAAGAATGGCTGTTAAAATAACTGATCAGACAAATAGTCTAATTTTTTCTGCTGAAAGGTTTTTTGCTTTAAGATTAATAATTGTAGTAATAAAATTTAAGGCACCTAAAATTGAAGAAATCCCTGCAAGGTGTAAAGAAAAAATTGTTAAGTCTACTGAAGGTCCTGAATGATAAAACGTTGATAAAGGTGGA
+
CCCCCGGGGGGGGGGGGGGGGGGGGGGGGGGGGGGGGGGGGGGGGGGGGGGGGGGFGGGGGGGGGGGGGGGGGGGGGGGGGGGGGGGGGGGGGGFGGGGGGGGGGGGGGGGGGGGGGGGGGGGGGGGGGGGGFGGGGGGGGGGGGGGGGGFGGGGGGGGGGDGGGGGGGGGEGGGFFGGGGGGGGGGGGGGFGGGGFDCAEGFEFFFFFFFFFGFFAFGFGFF@FFDFF)>AABBA:45,::A:A:BBFFF@BFCFEF=EEFFFC<?EF;EF7AFECD?73??3;<;DFFC7C9)>C@(4(
@M70528:330:000000000-K6D4P:1:1102:20237:2326 2:N:0:AACGGTCTAT+CTATACGCGG
TAAAACAGGGTCCCCTCCCCCTCTAGGGTCAAAAAAAGAGGTATTTAAGTTTCGGTCAGTTAAAAGTATTGTGATAGCTCCCGCTAACACTGGCTAAGATAAAAGAAGAAGAATGGCTGTTAAAATAACTGATCAGACAAATAGTCTAATTTTTTCTGCTGAAAGGTTTTTTGCTTTAAGATTAATAATTGTAGTAATAAAATTTAAGGCACCTAAAATTGAAGAAATCACTGCAAGGTGTAAAGAAAAAATTGTTAAGTCTACTGAAGGTCCTGAATGATAAAACGTTGCTAAAGGTGGG
+
@CCCCGFFGGF@D<FGGECGGGCF<,E<FGFFFGGEGG<FFCC@<FFFEDFGA@@,8F8FGEFEFGGGFGGGDB9FGGGCGGGGGEEDDGF=<8<EEFGGGF9>EFFGFEFDGGCB@F>EFGEEGDG9,C=FEFG?FGGGGFFD=;=EGGFGG94AFFGFDEFFE?>E9EG>7,,@CDFFG98=3@D9BFG=FF+?+;+2:31:@9;<A*:AFGFGAFE@E9769@C*B.<8B3>A>*5?.161*:5BF9=:BBCF8==@EF?FF)143;@).>34;;CE5CC))/.(6/*+;<;37=(6(
@M70528:330:000000000-K6D4P:1:1102:11366:2340 2:N:0:AACGGTCTAT+CTATACGCGG
TAAAACAGGGTCCCCTCCCCCTCTAGGGTCAAAAAAAGAGGTATTTAAGTTTCGGTCAGTTAAAAGTATTGTGATAGCTACCGCTAACACTGGCAAAGATAAAAGAAGAAGAATGGCTGTTAAAATAACTGATCAGACAAATAGTCTAATTTTTTCTGCTGAAAGGTTTTTTGCTTTAAGATTAATAATTGTAGTAATAAAATTTAAGGCACCTAAAATTGAAGAAATCCCTGCAAGGTGTAAAGAAAAAATTGTTAAGTCTACTGACGGTCATGAATGATATAACGTTGATAAAGGTGGG
+
CCC@C@6CEFFFFEGGGCFFG+,C@,FAFEFGGGGEGGFGEF<CFCAEFFFFGFCBB,:CC9@FFGDFGGGE6@CE<E?,9CF>FGGFG8FEGFFDDFED<;,@FFDE,FEFGFGFFGGECDGFGGGG,,E:FE?ADFG,=96@E=DFGFF;@?=EBECA?D=?4=E9EEF8EGGGFFEFDEF<;3@FGC:@C7C7CFFECCC)89CCFACF9FFD*<E8:A@CF@CFF==69):FE8>:96794*5(8(/5.49898+1/=<6@<?((.(3())1:;C@CE9?CE0/(2*1:?3477(1(
@M70528:330:000000000-K6D4P:1:1102:16506:2349 2:N:0:AACGGTCTAT+CTATACGCGG
TAAAACAGGGTCCCCTCCCCCTCTAGGGTCAAAAAAAGAGGTATTTAAGTTTCGGTCAGTTAAAAGTATTGTGATAGCTCCCGCTAACACTGGCAAAGATAAAAGAAGAAGAATGGCTGTTAAAATAACTGATCAGACAAATAGTCTAATTTTTTCTGCTGAAAGGTTTTTTGCTTTAAGATTAATAATTGTAGTAATAAAATTTAAGGCACCTAAAATTGAAGAAATCCCTGCAAGGTGTAAAGAAAAAATTGTTAAGTCTACTGAAGGTCCTGAATGATAAAACGTTGATAAAGGTGGA
+
CCCCCGGGGGGGGGGGGGGGGGGGGGGGFGGGGGGGGGGGGGGGGGGGGGGGGGGGGGGGGGGFFGGGGGGGGGGGFGGGGGGGGGGGGGGGFGGGGGGGGGGGFGGFGGGGGGGGGGCGGGGGGGGGGGGGGFGGGGGGGGGGGGGGFGFGGGEGFGGGGGGGGGGGGGGGCGGGFGF89FDDFGGGGGGFGGFGFGFGEGFEFFFAF?A6:FF9AA:57=98BC:EA=)9;@>FFFFGBFFF?E95A@>(6:*=<=8@<A7AC3<<)(()/))77;C<?CCC4@B833D+17;377,3(
@M70528:330:000000000-K6D4P:1:1102:20184:2352 2:N:0:AACGGTCTAT+CTATACGCGG
TAAAACAGGGTCCCCTCCCCCTCTAGGGTCAAAAAAAGAGGTATTTAAGTTTCGGTCAGTTAAAAGTATTGTGATAGCTCCCGCTAACACTGGCAAAGATAAAAGAAGAAGAATGGCTGTTAAAATAACTGATCAGACAAATAGTCTAATTTTTTCTGCTGAAAGGTTTTTTGCTTTAAGATTAATAATTGTAGTAATAAAATTTAAGGCACCTAAAATTGAAGAAATCCCTGCAAGGTGTAAAGAAAAAATTGTTAAGTCTACTGAAGGTCCTGAATGATAAAACGTTGATAAAGGTGGA
+
CCCCCGGGGGGGGGGGGGGGGGGGGGGGGGGGGGGGGGGGGGGGGGGFGGGGGGGGGGGGGGGGGGGGGGGGGGGGGGGGGGGGGGGGGGGGGGGGGGGGGGGGGGGGGGGGGGGGGGGGGGGGGGGGGGGGFGGGGGGGGGGGGGGGGGFGGFGGGGGGGGFGGCGGCGGGGGDFFGFGGGGGGGGGGGGGGGGGFGFFEGFFFFFAFFFFFGFGFGGFGF@EFE@;F6@AFDFFFDEE:EFFFEDBFF@DEFCF<==CEFEFGECA3=EF@FFECCEFEEC)7@@@F@FCFCECGF74(
@M70528:330:000000000-K6D4P:1:1102:11919:2383 2:N:0:AACGGTCTAT+CTATACGCGG
TAAAACAGGGTCCCCTCCCCCTCTAGGGTCAAAAAAAGAGGTATTTAAGTTTCGGTCAGTTAAAAGTATTGTGATAGCTCCCGCTAACACTGGCAAAGATAAAAGAAGAAGAATGGCTGTTAAAATAACTGATCAGACAAATAGTCTAATTTTTTCTGCTGAAAGGTTTTTTGCTTTAAGATTAATAATTGTAGTAATAAAATTTAAGGCACCTAAAATTGAAGAAATCCCTGCAAGGTGTAAAGAAAAAATTGTTAAGTCTACTGAAGTTCCTGAATGATAAAACGTTGATAAAGGTGGA
+
CCCCCGGGGGGGGFFGGGGGGGGGGGGGGGGGGGGGGGGGGGGGGGGGGGGGGGGGGGGGGGGGGGGGGGGGGGGGGGGCGGGGGGGGGGGGGGGGGGGGGGGFCF<<EFGGGGGGGGGGGGGGGGGGCGGGGGGGGGGGFGGGGGGFFGFGGGGGGGGGGGGG8DDFGGGGGGGGFGGFGGGGGGGGGGCGGGGGFGFGFGFFFFF5F5CFFGFGFCFCGFF@FEDFFF);>B>@B5D:B@EAEED:FDFF=:9A?86@<FFFF))78.993?<<FF5<<EC;E39=8;37C?C;@7(((
@M70528:330:000000000-K6D4P:1:1102:21913:2403 2:N:0:AACGGTCTAT+CTATACGCGG
TAAAACAGGGTCCCCTCCCCCTCTAGGGTCAAAAAAAGAGGTATTTAAGTTTCGGTCAGTTAAAAGTATTGTGATAGCTCCCGCTAACACTGGCAAAGATAAAAGAAGAAGAATGGCTGTTAAAATAACTGATCAGACAAATAGTCTAATTTTTTCTGCTGAAAGGTTTTTTGCTTTAAGATTAATAATTGTAGTAATAAAATTTAAGGCACCTAAAATTGAAGAAATCCCTGCAAGGTGTAAAGAAAAAATTGTTAAGTCTACTGAAGGTCCTGAATGATAAAACGTTGATAAAGGTGGA
+
CCCCCGGGGGGGGGGGGGGGGGGGGGGGGGGGGGGGGGGGGGGGGGGGGGGGGGGGGGGGGGGGGFGGGGGGGGGGGGGGGGGGGGGGGGGGGGGGGGGGGGGGGGGGGGGGGGGGGGGGGGGGGGGGGGGGGGGGGGGGGGGGGGGGGGFGGGGGGGGGGGGGGGGGGGGGGGGGFGGGGGGGGGGGGGGGGGGFFGEFEGFFFFFFFAFFFGFGFGGFGF>5BEDFF<E>FBFFEGGGFEFFFFFFFFFFFFFFEAFC?AEFGECAFFFF3>AFGG?<EFF9<;9@F;/1;?>EF@BF(
@M70528:330:000000000-K6D4P:1:1102:16700:2404 2:N:0:AACGGTCTAT+CTATACGCGG
TAAAACAGGGTCCCCTCCCCCTCTAGGGTCAAAAAAAGAGGTATTTAAGTTTCGGTCAGTTAAAAGTATTGTGATAGCTCCCGCTAACACTGGCAAAGATAAAAGAAGAAGAATGGCTGTTAAAATAACTGATCAGACAAATAGTCTAATTTTTTCTGCTGAAAGGTTTTTTGCTTTAAGATTAATAATTGTAGTAATAAAATTTAAGGCACCTAAAATTGAAGAAATCCCTGCAAGGTGTAAAGAAAAAATTGTTAAGTCTACTGAAGGTCCTGAATGATAAAACGTTGATAAAGGTGGA
+
CCCCCGGGGGGGGGGGGGGGGGGGGGGGGGGGGGGGGGGGGGGGGGGGGGGGGGGGGGGGGGGGGGGGGGGGGGGGGFGFGGGGGGGGGGGGGGGGGGGGGGGGGGGGGGGGGGGGCFGGGGGGGGGGGGGGGGGGGGGGGGGGGGGGGGFGGGGGCFGGGGGGGGGGGGGGGGGGFGGGGGGGGGGGGGGGGGGGFGFGEEFFFFFFFFFAFGFGFGGFGF:ABC@EFB34ADBFFFGC@=?FFFFFF5@FFFFFEFFEFAC6C36<8;@<7A34CC?EE??C;@B1;;C+:<79FFFB(
@M70528:330:000000000-K6D4P:1:1102:24287:2418 2:N:0:AACGGTCTAT+CTATACGCGG
TAAAACAGGGTCCCCTCCCCCTCTAGGGTCAAAAAAAGAGGTATTTAAGTTTCGGTCAGTTAAAAGTATTGTGATAGCTCCCGCTAACACTGGCAAAGATAAAAGAAGAAGAATGGCTGTTAAAATAACTGATCAGACAAATAGTCTAATTTTTTCTGCTGAAAGGTTTTTTGCTTTAAGATTAATAATTGTAGTAATAAAATTTAAGGCACCTAAAATTGAAGAAATCCCTGCAAGGTGTAAAGAAAAAATTGTTAAGTCTACTGAAGGTCCTGAATGATAAAACGTTGATAAAGGGGGA
+
CCCCCGGGGGGGGGGGGGGGGGGGGGGGGGGGGGGGGGGGGGGGGGGGGGGGGGGGGGGGGGGGGGGGGGGGGGGGGGGGGGGGGGGGGGGGGGGGGGGGGGGGGGGGGGGGGGGFGGGGGGGGGGGGGGGGGGGGGGGGGGGGGGDGGGFGGGGGGDAFGF8EFGGGGGGGGGGGFGGFGGGGGFGGGGGGGFGC7ACC>@C@BAAFFFFFFGFGF7BCFFF5BEFEF2>FFBFF=><C.>EA<C:(;>223:*1*4+97A<@9).73;44.;@C4+5/9CC377>(/6*+397)+((-(
@M70528:330:000000000-K6D4P:1:1102:20011:2441 2:N:0:AACGGTCTAT+CTATACGCGG
TAAAACAGGGTCCCCTCCCCCTCTAGGGTCAAAAAAAGAGGTATTTAAGTTTCGGTCAGTTAAAAGTATTGTGATAGCTCCCGCTAACACTGGAAAAGATAAAAGAAGAAGAATGGCTGTTAAAATAACTGATCAGACAAATAGTCTAATTTTTTCTGCTGAAAGGTTTTTTGCTTTAAGATTAATAATTGTAGTAATAAAATTTAAGGCACCTAAAATTGAAGAAATCCCTGCAAGGTGTAAAGAAAAAATTGTTAAGTCTACTGAAGGTCCTGAATGATAAAACGTTGATAAAGGTGGA
+
CCCCCGGGGGGGGGGGGGGGGGGGGGGGGGGGGGGGGGGGGGGGGGGGGGGGGGGGGGGGGGGGGGGGGGGGGGGGGGGGGGGGGGGGGGGGGGGGGGGGGGGGGGGGGGGGGGGGGGGGGGGGGGGGGGGGGGGGGGGGGGGGGGGGGGFGGGGFGGGGGGGGGGGGGGGGGGGGFGGGGGGGGGGGGGGGGGGGFFFGFGFFFFFFFFFAFGFGFGGFFFEFFEDEA:BAFDBBB5>DBBEBAEFB;9@FFFFF@=BCEACCGF<;<@;37@AEF7?8CEC;EE(6;;*+;<CEE@BF(
@M70528:330:000000000-K6D4P:1:1102:17262:2457 2:N:0:AACGGTCTAT+CTATACGCGG
TAAAACAGGGTCCCCTCCCCCTCTAGGGTCAAAAAAAGAGGTATTTAAGTTTCGGTCAGTTAAAAGTATTGTGATAGCTCCCGCTAACACTGGCAAAGATAAAAGAAGAAGAATGGCTGTTAAAATAACTGATCAGACAAATAGTCTAATTTTTTCTGCTGAAAGGTTTTTTGCTTTAAGATTAATAATTGTAGTAATAAAATTTAAGGCACCTAAAATTGAAGAAATCCCTGCAAGGTGTAAAGAAAAAATTGTTAAGTCTACTGAAGGTCCTGAATGATAAAACGTTGATAAAGGTGGA
+
CCCCCGGGGGGGGGGGGGGGGGGGGGGGFGGGGGGGGGGGGGGGGGGGGGGGGGGGGGGFGGGGGGGGGGGGGGGGCGGGGGGGGGGGGGGFGFGGGGGGGGGGGGGGGGGGFGGGGGGGGGGGGGGGGGGGGGGGGGGGGGGGGGGGGGFGGGGGGGGGGGGGGGGGGGGGGGGGFGGGGGGGGGGGGGGGGGF9EGFGCGFFFF9AFAFFFGFGFGGFGFEEFCDFF)>>FD@BB5F:>@?A?>B=A5@F=BECE=FF3;?CF<5<E1=3;4<;;FFE?6<;7@FDD;8;7/)/A@(4(
@M70528:330:000000000-K6D4P:1:1102:14516:2467 2:N:0:AACGGTCTAT+CTATACGCGG
TAAAACAGGGTCCCCTCCCCCTCTAGGGTCAAAAAAAGAGGTATTTAAGTTTCGGTCAGTTAAAAGTATTGTGATAGCTCCCGCTAACACTGGCAAAGATAAAAGAAGAAGAATGGCTGTTAAAATAACTGATCAGACAAATAGTCTAATTTTTTCTGCTGAAAGGTTTTTTGCTTTAAGATTAATAATTGTAGTAATAAAATTTAAGGCACCTAAAATTGAAGAAATCCCTGCAAGGTGTAAAGAAAAAATTGTTAAGTCTACTGAAGGTCCTGAATGATAAAACGTTGATAAAGGTGGG
+
CCCCCGGGGFGGGGGGGGGGGGGGEFGGFGGGGGGGGGGGGGGGGGGGGFGGCBFGGGGGGFFFGGFGGGGEFGFGGGGGGGGGGGGGGGFGGGGGGGGGGGGGGGGGGFGGGGGGGGGGGGGGGGGGGGGGFGGGGGGGGGGGGGFGGGFCGGGGGGGGGGGGGGFGGGFGGFGFFFFGFFDFFGGGCDGGGEFGCFFC@GA5CFFFF?A6*;?>?,@896*:ACBEF):AABDFEGG>6>ABA*75A(6((=7BC>8C37?CCE);=@E)7>EE6;?EFE7.;E@13117+9;67)(,(
@M70528:330:000000000-K6D4P:1:1102:16580:2476 2:N:0:AACGGTCTAT+CTATACGCGG
TAAAACAGGGTCCCCTCCCCCTCTAGGGTCAAAAAAAGAGGTATTTAAGTTTCGGTCAGTTAAAAGTATTGTGATAGCTCCCGCTAACACTGGCAAAGATAAAAGAAGAAGAATGGCTGTTAAAATAACTGATCAGACAAATAGTCTAATTTTTTCTGCTGAAAGGTTTTTTGCTTTAAGATTAATAATTGTAGTAATAAAATTTAAGGCACCTAAAATTGAAGAAATCCCTGCAAGGTGTAAAGAAAAAATTGTTAAGTCTACTGAAGGTCCTGAATGATAAAACGTTGATAAAGGTGGA
+
CCCCCGGGGGGEGFFGGEFGGGGGA@FFGGGEGGGGG7EEFGGGGGGFGGGGGEGGGGFEFGGGFFFGGGGFGGGGACFGGGGGGGGFGGGEFFGGFFGGGGE=EFGGGGGGGGGFGFGFAFDCGGFGGGFGGGGGGGFGGGGGGGGGGGFDEBEGGGFGGF=<EFEDDFFGDCGGFG8EFGDG;DGGGGFGDGGGAG?CC9CCAFCAF*;6>GFFF7A@GF7C685AF==F4B:ABFF@;=6F?E=7A25531/=5=BE)3<A>@)/78E3@E3<;@)7)/?)949@;;C::9C9FE:?(
@M70528:330:000000000-K6D4P:1:1102:18335:2478 2:N:0:AACGGTCTAT+CTATACGCGG
TAAAACAGGGTCCCCTCCCCCTCTAGGGTCAAAAAAAGAGGTATTTAAGTTTCGGTCAGTTAAAAGTATTGTGATAGCTCCCGCTAACACTGGCAAAGATAAAAGAAGAAGAATGGCTGTTAAAATAACTGATCAGACAAATAGTCTAATTTTTTCTGCTGAAAGGTTTTTTGCTTTAAGATTAATAATTGTAGTAATAAAATTTAAGGCACCTAAAATTGAAGAAATCCCTGCAAGGTGTAAAGAAAAAATTGTTAAGTCTACTGAAGGTCCTGAATGATAAAACGTTGATAAAGGTGGG
+
CCCCCGGGGGGGGGGGGGGGGGGGGGGGGGGGGGGGGGGGGGGGGGGGGGGGGGGGGGGFGGGGGGGGGGGGGGGGGGGGGGGGGGGGGGGGGGGGGGGGGGGGGGGGGGGGGGGGGGGGGGGGGGGGGGGGGGGGGGGGGGGGGGGGGGFGGGGGGGGGGGGGGGGGGGFGGGCFFGGFGGGGGFGGGGFGGGGGFGFGFGFFFFFFAFFFFGFGFGGFGFF@B)=@F=@FFFFFFEFDEBFFFFFFF@FF28@CCFFCEF?FG373@EEA;AFFGG37<5CEEE>D@FG7C996@@BB(
@M70528:330:000000000-K6D4P:1:1102:9111:2488 2:N:0:AACGGTCTAT+CTATACGCGG
TAAAACAGGGTCCCCTCCCCCTCTAGGGTCAAAAAAAGAGGTATTTAAGTTTCGGTCAGCTAAAAGTATTGTGATAGCTCCCGCTAACACTGGCAAAGATAAAAGAAGAAGAATGGCTGTTAAAATAACTGATCAGACAAATAGTCTAATTTTTTCTGCTGAAAGGTTTTTTGCTTTAAGATTAATAATTGTAGTAATAAAATTTAAGGCACCTAAAATTGAAGAAATCCCTGCAAGGTGTAAAGAAAAAATTGTTAAGTCTACTGAAGGTCCTGAATGATAAGACGTTGATAAAGGTGGA
+
6C@6AFEFGGGC@,CF:66FFGFG<@ECFG<EEGFECFFGGEDGGFA,@F,<6C@BB:8,,,<,C<,CFFGDFBEA<E9<FGCGCFEFGGEFEEFFGFGGGGFAFDFFEFF8EAF<FFDFFGG,,CFGFGC9A>@DFECFDBD=EFGGGGFDAA@FFGADGGG,=6@E@8D=7,=EF9EDFFG9DGD=DDGG7:DD7E+;>FFEAFF?A5?FFGF;CA;@F69A>@)6@):A*4</9*52.:AFFE3>AB@BE88@5=A?3AEFGFE8<@5>7>=E*37<)9?)748/1;:7;CCC?.86(
@M70528:330:000000000-K6D4P:1:1102:7393:2490 2:N:0:AACGGTCTAT+CTATACGCGG
TAAAACAGGGTCCCCTCCCCCTCTAGGGTCAAAAAAAGAGGTATTTAAGTTTCGGTCAGTTAAAAGTATTGTGATAGCTCCCGCTAACACTGGCAAAGATAAAAGAAGAAGAATGGCTGTTAAAATAACTGATCAGACAAATAGTCTAATTTTTTCTGCTGAAAGGTTTTTTGCTTTAAGATTAATAATTGTAGTAATAAAATTTAAGGCACCTAAAATTGAAGAAATCCCTGCAAGGTGTAAAGAAAAAATTGTTAAGTCTACTGAAGGTCCTGAATGATAAAACGTTGATAAAGGTGGA
+
CCCCCGGGGGGGGFGGGGDGGGGGGFGGGGGGGGGGGGGGGGFGGGGGGGGGGGGGGGGGFGGGGGGGGGGGGGGGGCFEGGGGGGGFGGGGGDGGGGGGGGGGGGGGGGGGGGGGGGGGDGGGGGGGGGGGGGGGGGGGGFGGGGGGGGFEF9EDGGGGGGGFGGFGCGGGGGGGFGGGGGGGGGGGGGDD9DFGCFFFCGFEFFFFF5CAFGFGFGFEGF:AFECFFFFFFDFFEFGGEEF@AC@FFDFFFF?8@:=CEFEFGFEEFEEE33;<0:CA<<C9.;:8((9@FEECF@?B0
@M70528:330:000000000-K6D4P:1:1102:16793:2491 2:N:0:AACGGTCTAT+CTATACGCGG
TAAAACAGGGTCCCCTCCCCCTCTAGGGTCAAAAAAAGAGGTATTTAAGTTTCGGTCAGTTAAAAGTATTGTGATAGCTCCCGCTAACACTGGCAAAGATAAAAGAAGAAGAATGGCTGTTAAAATAACTGATCAGACAAATAGTCTAATTTTTTCTGCTGAAAGGTTTTTTGCTTTAAGATTAATAATTGTAGTAATAAAATTTAAGGCACCTAAAATTGAAGAAATCCCTGCAAGGTGTAAAGAAAAAATTGTTAAGTCTACTGAAGGTCCTGAATGATAAAACGTTGATAAAGGTGGA
+
CCCCCGGGGGGGGGGGGGGGGGGGGGGGGGGGGGGGGGGGGGGGGGGGGGGGGGGGGGGGGGGGGGGGGGGGGGGGGGGGGGGGGGGGGGGGGGGGGGGGGGGGGGGGGGGGGGGGGGGGGGGGGGGGGGGGGGGGGGGGFGGGGGGGGGFGGGGGGGGGGGGGGGFG8DFGGGGFFGGGGGGGGGGGGGGGGGGGFGFFC>AEFFFFFFFFFGFGFGGEGFACFC@EFBBAF=:AEEFGFFFFFFFBFB>FF6C8*:=@579FF<?A8=E37@EFFFE@EC?EE<2@3=7+@3<EC@BB(
@M70528:330:000000000-K6D4P:1:1102:11937:2506 2:N:0:AACGGTCTAT+CTATACGCGG
TAAAACAGGGTCCCCTCCCCCTCTAGGGTCAAAAAAAGAGGTATTTAAGTTTCGGTCAGTTAAAAGTATTGTGATAGCTCCCGCTAACACTGGCAAAGATAAAAGAAGAAGAATGGCTGTTAAAATAACTGATCAGACAAATAGTCTAATTTTTTCTGCTGAAAGGTTTTTTGCTTTAAGATTAATAATTGTAGTAATAAAATTTAAGGCACCTAAAATTGAAGAAATCCCTGCAAGGTGTAAAGAAAAAATTGTTAAGTCTACTGAAAGTCCTGAATGATAAAACGTTGATAAAGGTGGA
+
CCCCCGGGGGGGFCFGGGGGGGGGGGGGGGGGGGGGGGGGFGGGGGGGGGGGGGGGGGGGGGGGGGGGGGGGGGGGFGGGGGGDGGGGGGGGGGGGGGGGGGFGGGGGGGGGGGGGGFDGGGGFGGGGGGGGFGFGGGGGGGGGGFGGGGFGGGGGGGGGGGGGFFDDFGGGGC9EDFGGFCD==FGGGGGGG,5=CEC<A9;EFFFFF5?AFGA7FAFECF98B5CFF=EFFDFB>1>?>.>=?==BF(55@AEA*4189:6+A3)7)/719E3)21).?).9)7;FD?5+:)17>@73(
@M70528:330:000000000-K6D4P:1:1102:17868:2528 2:N:0:AACGGTCTAT+CTATACGCGG
TAAAACAGGGTCCCCTCCCCCTCTAGGGTCAAAAAAAGAGGTATTTAAGTTTCGGTCAGTTAAAAGTATTGTGATAGCTCCCGCTAACACTGGCAAAGATAAAAGAAGAAGAATGGCTGTTAAAATAACTGATCAGACAAATAGTCTAATTTTTTCTGCTGAAAGGTTTTTTGCTTTAAGATTAATAATTGTAGTAATAAAATTTAAGGCACCTAAAATTGAAGAAATCCCTGCAAGGTGTAAAGAAAAAATTGTTAAGTCTACTGAAGGTCCTGCATGATAAAACGTTGATAAAGGTGGA
+
CCCCCGGGGGGGGGGGGGGGGGGGGGGG@FFFGGGGGGGGGGGGGGGGGGFFGCGFFGGGGFGGFGGFGGEFGDGGG9FE8FEGGGGGGGFGDGGGGGGGGGGFGFGGGGGGGGGGGGGGGGEFFFGGGGGGFGGFGGGGDGGGGGGGGC?;FF6FGFGGGGFGGGFG8>DEGGGGFDFFDFFGGGGFGDDEGGGFFGFCCFC5AFF5@*;6@GF?9EFEF9:6=CDFF:;AABBA78<>.7E=<477659BE68CC+=@EFEFC8.7)(=A;A)(2@?ECEEE;793;@31;6697436(
@M70528:330:000000000-K6D4P:1:1102:16023:2529 2:N:0:AACGGTCTAT+CTATACGCGG
TAAAACAGGGTCCCCTCCCCCTCTAGGGTCAAAAAAAGAGGTATTTAAGTTTCGGTCAGTTAAAAGTATTGTGATAGCTCCCGCTAACACTGGCAAAGATAAAAGAAGAAGAATGGCTGTTAAAATAACTGATCAGACAAATAGTCTAATTTTTTCTGCTGAAAGGTTTTTTGCTTTAAGATTAATAATTGTAGTAATAAAATTTAAGGCACCTAAAATTGAAGAAATCCCTGCAAGGTGTAAAGAAAAAATTGTTAAGTCTACTGAAGGTCCTGAATGATAAAACGTTGATAAAGGTGGA
+
CCCCCGGGGGGGGGGGGGGGGGGGGGGGGGGGGGGGGGGGGGGGGGGGGGGGGGGGGGGGGGGGGGGGGGGGGGGGGGGFGGGGGGGGGGGCGFGGGGGGGGGGGGGFFFGGGGGGGGGGGGGFGGGGGGFC9EFGFGFGDFFGFGGGGGFGFFGGGGGG@EGGGFDGGGGGGGFGFGGGGGGGGGGGGGGGGGFC7DC=>EFBFFFF?FFCFGFGFGGEFFEFFFFFFFBFFFFFFF:C@BCF?CBFFDBDEFCACB8EFFFFGFE4EEE)34)98+9AEF?)/36;@D3+3.))5;72(
@M70528:330:000000000-K6D4P:1:1102:10887:2529 2:N:0:AACGGTCTAT+CTATACGCGG
TAAAACAGGGTCCCCTCCCCCTCTAGGGTCAAAAAAAGAGGTATTTAAGTTTCGGTCAGTTAAAAGTATTGTGATAGCTCCCGCTAACACTGGCAAAGATAAAAGAAGAAGAATGGCTGTTAAAATAACTGATCAGACAAATAGTCTAATTTTTTCTGCTGAAAGGTTTTTTGCTTTAAGATTAATAATTGTAGTAATAAAATTTAAGGCACCTAAAATTGAAGAAATCCCTGCAAGGTGTAAAGAAAAAATTGTTAAGTCTACTGAAGGTCCTGAATGATAAAACGTTGATAAAGGTGGG
+
CCCCCGGGGGGGGGGGGGGGGGGGGGGGGGGGGGGGGGGGGGGGGGGGGGGGGGGGGGGGGGGGGGGGGGGGGGGGGGGGGGGGDEGGGGGGGGGGGGGFGGGGGGGGFGGGGGGGGGGGGGGGGAFGGGGGFFGGGGGGGGGGFGGGGGFFFGGGGGGGGGGFFGGGCGFGGGGGCFGGGGGGGGFGGFFGGGGFAGFFCGFFFFFFFFFFFGFFFFFFFFE@BBDEF@=AADB>>F97<@C6E=@=F2>B26@FEFFFE6CFG<CEF;;>.7;EC7?<CCEEE@@@FFGCFEEFCFF0(
@M70528:330:000000000-K6D4P:1:1102:22669:2538 2:N:0:AACGGTCTAT+CTATACGCGG
TAAAACAGGGTCCCCTCCCCCTCTAGGGTCAAAAAAAGAGGTATTTAAGTTTCGGTCAGTTAAAAGTATTGTGATAGCTCCCGCTAACACTGGCAAAGATAAAAGAAGAAGAATGGCTGTTAAAATAACTGATCAGACAAATAGTCTAATTTTTTCTGCTGAAAGGTTTTTTGCTTTAAGATTAATAATTGTAGTAATAAAATTTAAGGCACCTAAAATTGAAGAAATCCCTGCAAGGTGTAAAGAAAAAATTGTTAAGTCTACTGAAGGTCCTGAATGATAAAACGTTGATAAAGGTGGA
+
CCCCCGGGGGGGGGGGGGGGGGGGGGGGGGGGGGGGGGGGGGGGGGGGGGGGGGGFGGGGGGGGGGGGGGGGGGGGGGGGGGGGEGGGGGGGGGGGGGGGGGGGGGGGFGGGGGGGGGGGGGGGGGGGGGGGGGGGFGFGGGGGGGGGGGFGGGGGFGGGGGGGGGGGGGGGGGGGFGFFGGGGGGGGGFFFFFFFCFFFEGFFFFFFFFFF9CFDFCCCGFC@FEDFFBEAF=B;>FFGBFC9AEB=A=5(6CEFFFFFF86@F3?EFFEF=EEFFFFF?CFFFE>8@;8+;77<FEB6(
@M70528:330:000000000-K6D4P:1:1102:8325:2540 2:N:0:AACGGTCTAT+CTATACGCGG
TAAAACAGGGTCCCCTCCCCCTCTAGGGTCAAAAAAAGAGGTATTTAAGTTTCGGTCAGTTAAAAGTATTGTGATAGCTCCCGCTAACACTGGCAAAGATAAAAGAAGAAGAATGGCTGTTAAAATAACTGATCAGACAAATAGTCTAATTTTTTCTGCTGAAAGGTTTTTTGCTTTAAGATTAATAATTGTAGTAATAAAATTTAAGGCACCTAAAATTGAAGAAATCCCTGCAAGGTGTAAAGAAAAAATTGTTAAGTCTACTGAAGGTCCTGAATGATAAACTGTTTATAAAGGTGGA
+
CCCCCGGGGGGGGGGGGGGGGGGGGGGGGGGGGGGGGEFGGGGGGGGFGFGCGGGGGGGGGGGGFGGGGGGGGGGGGGGGGGGGGGEGGGGGGGGGGGGFGFFFGGGGGGGGGGGGGGGGGGGEFGFGFGGGGGGGGGGGCFGGGGGGGGFGGFGGGGGGGFGGFCFFGGGGGGFGDGGGGGGFGGGGGGGGGGGGFG7;=FFBF?CFAFFFFGFGFGGEGA:AA5@EFBFFFFFFBDFGBEEEEFB-A(5>:FFFE8=>?@CFGF?E<@EF)7))7@<3?3)43)795)31@91);=3?(
@M70528:330:000000000-K6D4P:1:1102:16584:2541 2:N:0:AACGGTCTAT+CTATACGCGG
TAAAACAGGGTCCCCTCCCCCTCTAGGGTCAAAAAAAGAGGTATTTAAGTTTCGGTCAGTTAAAAGTATTGTGATAGCTCCCGCTAACACTGGCAAAGATAAAAGAAGAAGAATGGCTGTTAAAATAACTGATCAGACAAATAGTCTAATTTTTTCTGCTGAAAGGTTTTTTGCTTTAAGATTAATAATTGTAGTAATAAAATTTAAGGCACCTAAAATTGAAGAAATCCCTGCAAGGTGTAAAGAAAAAATTGTTAAGTCTACTGAAGGTCCTGAATGATAAAACGTTGATAAAGGTGGA
+
CCCCCGGGGGGGGGGGGGGGGGGGGGGGDGGGGGGGGGGGGGGGGGGGGGGGGGGGGGGGGGGGGGGGGGGGGGGGGGGGGGGGGGGGGGGGGGGGGGGGGGGGGGGGGGGGGGGGGGGGGGGGGGGGGGGGGGG8DGGGGGGFFGEFGGFGGGGGGGFFDFGGGGGGGGFGGGGGFFFGGFFFGGGFGFFGGG79@GFGEBCEFFFFFAFFFCCGFGG9C6:6B=CEFBB4A>=ABCD8>>E>AE==F@F@FFFFCB895:?AE).;@;@E3)7CCF))1<5><<>DF@7;CCECGF:0(
@M70528:330:000000000-K6D4P:1:1102:16012:2544 2:N:0:AACGGTCTAT+CTATACGCGG
TAAAACAGGGTCCCCTCCCCCTCTAGGGTCAAAAAAAGAGGTATTTAAGTTTCGGTCAGTTAAAAGTATTGTGATAGCTCCCGCTAACACTGGCAAAGATAAAAGAAGAAGAATGGCTGTTAAAATAACTGATCAGACAAATAGTCTAATTTTTTCTGCTGAAAGGTTTTTTGCTTTAAGATTAATAATTGTAGTAATAAAATTTAAGGCACCTAAAATTGAAGACATCCCTGCAAGGTGTAAAGACAAAATTGTTAAGTCTACTGAAGGTCCTGAATGATACAACGTTGATAAAGGTTGA
+
CCCCCGGGGGGGFGGGGGGGGGGGFCFEGGGGGGGGGGGGCFGGDFDGFGGGGGGGGGGGGGGGFGGGGFGGGGGGGGGGGGEG:FGFFGFGG8=FFGGGGGFFGGGFGGGDFGG?GGGGGGGGGGGGGGGGFGGGGGGG69FGGGGGGGFGGGDEGGGGGGFGGFG98BFDGDCFFFFFFCFFGGG7DDGGCD9CCFFGCCFFFFAFFFFFF>AGFFGFG>A;A)8=>:BAADDFE8<>.68=7E(():-*7AC6<1:>?FEFG=)3;(6)7)/773?A?7))/63/5(:::3))5;)/(
@M70528:330:000000000-K6D4P:1:1102:18909:2559 2:N:0:AACGGTCTAT+CTATACGCGG
TAAAACAGGGTCCCCTCCCCCTCTAGGGTCAAAAAAAGAGGTATTTAAGTTTCGGTCAGTTAAAAGTATTGTGATAGCTCCCGCTAACACTGGCAAAGATAAAAGAAGAAGAATGGCTGTTAAAATAACTGATCAGACAAATAGTCTAATTTTTTCTGCTGAAAGGTTTTTTGCTTTAAGATTAATAATTGTAGTAATAAAATTTAAGGCACCTAAAATTGAAGAAATCCCTGCAAGGTGTAAAGAATAAATTGTTAAGTCTACTGAAGGTCCTGAATGATAAAACGTTGATAAAGGTGGA
+
CCCCCGGGGGGGGGFGGGGGGGGGGGGGGGGGGGGGGGGGGGGGGGGGGGFGGGGGGGGGFGGGGGGGGGGGGGGGFFFGGGGGGGGGFFGGGGGGFCFFGGFEFGGGGFGGGGGGGGGGGDFGGFGG?FFGFFCF?DGGGGGGGGGGGGFGGGGGGFDFGGGGGGFGGGGGGGGGBF=,@FCGFGGGGEF=FGGGAGFGFFFFFFAFFF6;FGFGFCGFFFFBFF@EFB@>>2)96*>D@>*1:;B*=*9<5B?:9=:@*41B938>E154.4=CCCCECE?6)/(/58F++919C8=2(
@M70528:330:000000000-K6D4P:1:1102:12968:2566 2:N:0:AACGGTCTAT+CTATACGCGG
TAAAACAGGGTCCCCTCCCCCTCTAGGGTCAAAAAAAGAGGTATTTAAGTTTCGGTCAGTTAAAAGTATTGTGATAGCTCCCGCTAACACTGGCAAAGATAAAAGAAGAAGAATGGCTGTTAAAATAACTGATCAGACAAATAGTCTAATTTTTTCTGCTGAAAGGTTTTTTGCTTTAAGATTAATAATTGTAGTAATAAAATTTAAGGCACCTAAAATTGAAGAAATCCCTGCAAGGTGTAAAGAAAAAATTGTTAAGTCTACTGAAGGTCCTGAATGATAAAACGTTGATAAAGGTGGA
+
CCCCCGGGGGGFEGGGGGEGGGGDFFGGGGGGGGG7FEGGGGGGCFGFFGGFFGGGFGFFECEFEGFFGGGGGFGGGGGFFGGGGGGGFFFGGGFFGGGGGGGCGFDFGGGFFGGGCECEEBFG9EGGGGGGGCF=9DFFFG?FDFGGGGFGGEGGGGGF?=?FGGGFGGGDGFGGFGGGG99DFGGGGGGGGFDG?FF7=DF@FFFF??A3<5>DF9<=CF@*BEFCB<:6*<B96*56>;AEEE==A=@B=FEF7BBC6AEAF@7=@EEE<EECGGFEC5))9;>3;3:3:C4;<=B((
@M70528:330:000000000-K6D4P:1:1102:21092:2585 2:N:0:AACGGTCTAT+CTATACGCGG
TAAAACAGGGTCCCCTCCCCCTCTAGGGTCAAAAAAAGAGGTATTTAAGTTTCGGTCAGTTAAAAGTATTGTGATAGCTCCCGCTAACACTGGCAAAGATAAAAGAAGAAGAATGGCTGTTAAAATAACTGATCAGACAAATAGTCTAATTTTTTCTGCTGAAAGGTTTTTTGCTTTAAGATTAATAATTGTAGTAATAAAATTTAAGGCACCTAAAATTGAAGAAATCCCTGCAAGGTGTAAAGAAAAAATTGTTAAGTCTACTGAAGGTCCTGAATGATAAAACGTTGATAAAGGTGGA
+
CCCCCGGGGGGGGGGGGGGGGGGGGGGGGGGGGGGGGGGGGGGGGGGGGGGGGGGFGGGGGGGGGGGGGGGGGGGGGGGGGGGGGGGGGGGGGGGGGGGGGGGGGGGGGGGGGGGGGGGFGGGGGGGGGGGGGGGGGGGGGGGGGGGGGGFGGGGGGGGFGGGGGGFGGGGGGGGGFGGGCGGGGFGGGGGGGGGG?FFFFGFFFFFFFFFAFGFGFGFEGFFFFFFFF7:6ADDFEEDFFFFFCE=BFB@BFFCF?CCEECF6;@?E3(6>=E.;;;CEFFFFFF>;DFDFGFEFF@7?(
@M70528:330:000000000-K6D4P:1:1102:7823:2600 2:N:0:AACGGTCTAT+CTATACGCGG
TAAAACAGGGTCCCCTCCCCCTCTAGGGTCAAAAAAAGAGGTATTTAAGTTTCGGTCAGTTAAAAGTATTGTGATAGCTCCCGCTAACACTGGCAAAGATAAAAGAAGAAGAATGGCTGTTAAAATAACTGATCAGACAAATAGTCTAATTTTTTCTGCTGAAAGGTTTTTTGCTTTAAGATTAATAATTGTAGTAATAAAATTTAAGGCACCTAAAATTGAAGAAATCCCTGCAAGGTGTAAAGAAAAAATTGTTAAGTCTACTGAAGGTCCTGAATGATACAACGTTGATAAAGGTGGA
+
CCCCCGGGGGGGCGGGGGEGGGCFFG?FGGGGGGGGGGGGGFFGGGGGGGGGFGGGGGGGFGGGDGGGGGGGGGGGGGGG?FGGGGGFGGFF8EAEFGGGGGGGGGGGGGGGGGGGGGDFFFGCFGGFGGGGGGGGGGGGGGGGGFFEFG7;EFGFFEGGGGFAFGEGGGGGGGGGFGGFFGFGGGGGGGFGGC;25EFE:BCFFF?AF?FF5>AGFFC@,<:@<=DEF)>AFD2;>EG8BB/:<C=-692>@FEF48=?3+<FGE5<)6=3378>FC)4<C3;)46=;05:;<47;?(-(
@M70528:330:000000000-K6D4P:1:1102:16350:2618 2:N:0:AACGGTCTAT+CTATACGCGG
TAAAACAGGGTCCCCTCCCCCTCTAGGGTCAAAAAAAGAGGTATTTAAGTTTCGGTCAGTTAAAAGTATTGTGATAGCTCCCGCTAACACTTGCAAAGATAAAAGAAGAAGAATGGCTGTTAAAATAACTGATCAGACAAATAGTCTAATTTTTTCTGCTGAAAGGTTTTTTGCTTTAAGATTAATAATTGTAGTAATAAAATTTAAGGCACCTAAAATTGAAGAAATCCCTGCAAGGTGTAAAGAAAAAATTGTTAAGTCTACTGAAGGTCCTGAATGATAAAACGGTGATAAAGGTGGA
+
CCCCCGGGGGGGGGGGGGGGGGGGGGGGGGGGGGGGGGGGGGGGGGGGGGGGGGGGGGGGGGGGFGGGGGGGGGGGGGGGGGGGDGGGGGGFGGGGGGGGGGGGGGGGGGGGGGGGEGGGGGGGGGGGGGGGGGGGGGGGGGF8EGFGGGFFGGGGGFFGGGGGGCGGGGGEEG8EFGGGGGGGGGGGGGGGGFGGFFFGEG?CFFFFFAFCFGFGAFGFCACBF9C@ABEFA>BFBFGF=@EF4CB2AB@@EFCFEAFEEFFFF@<3<3=<@<3)22)).9C)979(6=1::?>CG@B?(
@M70528:330:000000000-K6D4P:1:1102:15242:2621 2:N:0:AACGGTCTAT+CTATACGCGG
TAAAACAGGGTCCCCTCCCCCTCTAGGGTCAAAAAAAGAGGTATTTAAGTTTCGGTCAGTTAAAAGTATTGTGATAGCTCCCGCTAACACTGGCAAAGATAAAAGAAGAAGAATGGCTGTTAAAATAACTGATCAGACAAATAGTCTAATTTTTTCTGCTGAAAGGTTTTTTGCTTTAAGATTAATAATTGTAGTAATAAAATTTAAGGCACCTAAAATTGAAGAAATCCCTGCAAGGTGTAAAGAAAAAAGTGTTAAGTCTACTGAAGGTCCTGAATGATAAAACGTTGATAAAGGTGGA
+
CCCCCGGGGGGGGGGGGEGGGGGGGGGGGGGGGGGGGGGGGGGGGGGGGGGGGGGEGGGGGGGGGGGGGGGGGGGGGGGGGGGGGGGGGGGGGGGGGGGGGGGFGGGGGGGGGGGGGGGGGGGGGDGGGGGGGGGGGGGDGGCFGGDGFGFGGGGGGGCDGGFGFGGGGFFGGGCFFGGGGGGGGFFGCDGGGGCFFDFFFGFCFF<A6ACFFFFGFFDEGFF5BCDFFFFFFFFFBEDF6><>EC:5AB5(889B4BA8C8<CE497=1;)7;<EDFC3535.7@@3807+7?9>ED>1(
@M70528:330:000000000-K6D4P:1:1102:16837:2621 2:N:0:AACGGTCTAT+CTATACGCGG
TAAAACAGGGTCCCCTCCCCCTCTAGGGTCAAAAAAAGAGGTATTTAAGTTTCGGTCAGTTAAAAGTATTGTGATAGCTCCCGCTAACACTGGCAAAGATAAAAGAAGAAGAATGGCTGTTAAAATAACTGATCAGACAAATAGTCTAATTTTTTCTGCTGAAAGGTTTTTTGCTTTAAGATTAATAATTGTAGTAATAAAATTTAAGGCACCTAAAATTGAAGAAATCCCTGCAAGGTGTAAAGAAAAAATTGTTAAGTCTACTGAAGGTCCTGAATGATAAAACGTTGATAAAGGTGGA
+
CCCCCGGGGGGGGGGGGGGGGGGGGGGGGGGGGGGGGGGGGGGGGGGGGGGGGGGGGGGGGGGGGGGGGGGGGGGGGGGGGGGGGGGGGGGGGGGGGGGGGGGGGGGGGGGGGGGGGGGGGGGGGGGGGGGGGGGGGGGGGGGGGGGGGGFGGGGGGGGGGGGGGGGGGGGGGGGGFGFGADFFGGGGGGGGGGGGFGFGAEFEFFFBAFFFFGFGFGFCC>CCFFFFFFF4ADFFE:>>;>EFCEF@F9@BFF5F5@@@CCEAF367<EEF79A9DF34?<)6>8>;5;D@D<9;F<B?(
@M70528:330:000000000-K6D4P:1:1102:19769:2638 2:N:0:AACGGTCTAT+CTATACGCGG
TAAAACAGGGTCCCCTCCCCCTCTAGGGTCAAAAAAAGAGGTATTTAAGTTTCGGTCAGTTAAAAGTATTGTGATAGCTCCCGCTAACACTGGCAAAGATAAAAGAAGAAGAATGGCTGTTAAAATAACTGATCAGACAAATAGTCTAATTTTTTCTGCTGAAAGGTTTTTTGCTTTAAGATTAATAATTGTAGTAATAAAATTTAAGGCACCTAAAATTGAAGAAATCCCTGCAAGGTGTAAAGAAAAAATTGTTAAGTCTACTGAAGGTCCTGAATGATAAAACGTTGATAAAGGTGGA
+
CCCCCGGGGGGGGGGGGGGGGGGGGGGGGGGGGGGGGGGGGGGGGGGGGGGGGGGGGGGGGGGGGGGGGGGGGGGGGGGGGGGGGGGGGGGGGGGGGGGGGGGGGGGGGGGGGGGGGGGGGGGGGGGGGGGGGGGGGGGGGGGGGGGGGGFFGFGGGGGGGGGGGGGGGGGGGGGGFGGGGGGGGGGGGGGGGGGGFGFGFFFFFFFFFFAFF>FGFGFECCEEFEFFF=BFFFBA<EFF7>ECE43727@BFFFF/=:@CACFC<CE@;@9=EEFDCCAEFE6))6@D17:;9)9;73:(
@M70528:330:000000000-K6D4P:1:1102:15940:2646 2:N:0:AACGGTCTAT+CTATACGCGG
TAAAACAGGGTCCCCTCCCCCTCTAGGGTCAAAAAAAGAGGTATTTAAGTTTCGGTCAGTTAAAAGTATTGTGATAGCTCCCGCTAACACTGGCAAAGATAAAAGAAGAAGAATGGCTGTTAAAATAACTGATCAGACAAATAGTCTAATTTTTTCTGCTGAAAGGTTTTTTGCTTTAAGATTAATAATTGTAGTAATAAAATTTAAGGCACCTAAAATTGAAGAAATCCCTGCAAGGTGTAAAGAAAAAATTGTTAAGTCTACTGAAGGTCCTGAATGATAAAACGTTGATAAAGGTGGA
+
CCCCCGGGGGGGGGGGGGGGGGGGGGGGGGGGGGGGGGGGGGGGGGGGGGGGGGGGGGGGGGGGGGGGGGGGGGGGGGGGGGGGGGGGGGGGG@FGGGGGGGGGGGGGGGGGGGGGGGGFGGGAFGGGGGGGFGGGFGGGGGGGGGGGGGFGGGGGGGGGGGGGDGFGGGGGGGGGFGGGGGGDFFFGFGGGF7?CAFCGFFFFFFFF5FFF5CAFFFGFGF=5BC57BEE>?BBF=GGG63<@EE@DF(53;FFF<=6@?F?FF3<7@1@A7@EC6CC<EFFEE)3(6(2+;5;49;:?(
@M70528:330:000000000-K6D4P:1:1102:22643:2664 2:N:0:AACGGTCTAT+CTATACGCGG
TAAAACAGGGTCCCCTCCCCCTCTAGGGTCAAAAAAAGAGGTATTTAAGTTTCGGTCAGTTAAAAGTATTGTGATAGCTCCCGCTAACACTGGCAAAGATAAAAGAAGAAGAATGGCTGTTAAAATAACTGATCAGACAAATAGTCTAATTTTTTCTGCTGAAAGGTTTTTTGCTTTAAGATTAATAATTGTAGTAATAAAATTTAAGGCATCTAAAATTGAAGAAATCCCTGCACGGTGTAAAGAAAAAATTGTTAAGTCTACTGAAGGTCCTGAATGATAAAACGTTGATAAAGGTGGA
+
CCCCCGGGGGF<E@CEGECGGGE<@AEFGFFGGGGGGGGGGGGCCFCFGDFG@CCG@FF@FDFGCFFFGGDFGGGFGDAAEGEECGEFFFFDGD8FCGFGGFGGFGGGGGGGF9EFFGGGGGGGEGGGFFDEFGGG?=FGDF?F;=DGGGF,EFGGFFCAFGDFFC9@AEG+===FFGF=A;AEGDFCFFD8C;EGAG?CCGFFAC1+;6**;+=CB7B)5+3:>8=EF)6A><7*)==DAF4B?4-0/:556@CFC@6.7+/;7;5<EF@477.7*3.77C?)7<>@D2/+293)<8(,(
@M70528:330:000000000-K6D4P:1:1102:21216:2666 2:N:0:AACGGTCTAT+CTATACGCGG
TAAAAAAGGGTTCCCTCCCCCTCTAGGGTCAAAAAAAGAGGTATTTAAGTTTCGGTCAGTTAAAAGTATTGTGATAGCTCCCGCTAACACTGGCAAAGATAAAAGAAGAAAAATGGCTGTTAAAATAACTGATCAGACAAATAGTCTAATTTTTTCTGCTGAAAAGTTTTTTTCTTTAAGATTAATAATTGTAGTAATAAAATTTAAGGCACCTAAAATTGAAGAAATTCCTGTAAAGTGTAAAGAAAAAATTGTTAAGTCTACTGAATGTCCTGAATGATAAACAGTTGATAAAGGTGAA
+
@BCCC,+8BFF-6EECEFFCGE7ECAFFGEE9EAFGGEGGF,;CE@?FF9FFC@:8BFED9FCFGF@,C<<FGG<E?<9CFFECCEG8F<?,A,:EFDCECFGGDFC<8<,AEF9A@A+>FCCAEEFF,A4454CDFFGFG9+44,@FFF7DEFE:DDD8FG99,6@@ADGD+,2EDAC,999@;C7==D7;+;C7+;1;CE+:1+1+*395*;CF*;E@,4/*+)01+11:B*/4*,,,01*4/*-549@@FFF7<6:)1+)+3/.4)1))7))97+9)/.96743177+++61)375))
@M70528:330:000000000-K6D4P:1:1102:22662:2673 2:N:0:AACGGTCTAT+CTATACGCGG
TAAAACAGGGTCCCCTCCCCCTCTAGGGTCAAAAAAAGAGGTATTTAAGTTTCGGTCAGTTAAAAGTATTGTGATAGCTCCCGCTAACACTGGCAAAGATAAAAGAAGAAGAATGGCTGTTAAAATAACTGATCAGACAAATAGTCTAATTTTTTCTGCTGAAAGGTTTTTTGCTTTAAGATTAATAATTGTAGTAATAAAATTTAAGGCATCTAAAATTGAAGAAATCCCTGCAAGGTGTAAAGAAAAAATTGTTAAGTCTACTGAAGGTCCTGAATGATAAAACGTTGATAAAGGTGGA
+
CCCCCGGGGGGGGFGGGGGGGGGGGGGGGGGGGGGGGGGGGGGGGGGGGGGGGGGGGGGGGGGGGGGGGGGGGGGGGGGGGGGGEGGGGGGGGGGFGGGGGGGGGGGGGGGGGGGGGGGGGGGGGGGGGFGGGGGFGGGGGGGGFGGGGFBDGGGGGGGGGGGGGFFGFGGGGGGGFGGFGGGGGGGFGGGGFGGFFGFGFGFBFFFFFFA65BFGFGGEFFCFFFFEFBFFFDB99DDF=EE>A=D527@F=F<F*:=@CC7A>3?@E@EF)4@CFFE<6??44<1@;<F+;?CF+/6-(
@M70528:330:000000000-K6D4P:1:1102:17190:2683 2:N:0:AACGGTCTAT+CTATACGCGG
TAAAACAGGGTCCCCTCCCCCTCTAGGGTCAAAAAAAGAGGTATTTAAGTTTCGGTCAGTTAAAAGTATTGTGATAGCTCCCGCTAACACTGGCAAAGATAAAAGAAGAAGAATGGCTGTTAAAATAACTGATCAGACAAATAGTCTAATTTTTTCTGCTGAAAGGTTTTTTGCTTTAAGATTAATAATTGTAGTAATAAAATTTAAGGCACCTAAAATTGAAGAAATCCCTGCAAGGTGTAAAGAAAAAATTGTTAAGTCTACTGAAGGTCCTGAATGATAAAACGTTGATAAAGGTGGA
+
CCCCCGGGGGGGGGGGGGGGGGGGGGGGFGGGGGGGGGGGGGGGGGGGFFFGGGGGGGGGGGCGGGGGGGFGGGGGGGGGGGGGGGGGGGGGGGGGGGGGGGGGGGGGGGGGGGGGGGGGGGGGGGGGFFGGGGGGGGGGGGGGGGGGGGFGGGGGGGGGGGGGFFFGGGGGGGGGFGGGDFFGGGGGGGGGCGGGFGFGCFFFFFCACFFFFGFGFGGEGFC;F8@EB44AADFF=;,>>><FE==3F2>DFF<8<@A87;?@FEEFEFFFEFE<GGEA3<67E@F8@(13:71)>;2:(
@M70528:330:000000000-K6D4P:1:1102:8954:2691 2:N:0:AACGGTCTAT+CTATACGCGG
TAAAACAGGGTCCCCTCCCCCTCTAGGGTCAAAAAAAGAGGTATTTAAGTTTCGGTCAGTTAAAAGTATTGTGATAGCTCCCGCTAACACTGGCAAAGATAAAAGAAGAAGAATGGCTGTTAAAATAACTGATCAGACAAATAGTCTAATTTTTTCTGCTGAAAGGTTTTTTGCTTTAAGATTAATAATTGTAGTAATAAAATTTAAGGCACCTAAAATTGAAGAAATCCCTGCAAGGTGTAAAGACAAAATTGTTAAGTCTACTGAAGGTCCTGAATGATAAAACGTTGATAAAGGTGGA
+
CCCCCGGGGGGGGGGGGGGGGGGGGGGGGGGGGGGGGGGGGGGGGGGGGGGGGGGGGGGGGGGGGGGGGGGGGGGGGGGGGGGGGGGGGGGGGGGGGGGGGGGGGGGGGFGGGGGGGGGFGGGGGGGGGGGGGGGGGGGGGGGGGGGGGGFGGGGGGGGGGGGCEGFFAFGGGGGGFGGGGGGGGGGGGFCEGGGGFGFGFGFEFFFFFAFFFGFGFGGFGFCEACCEF:4AFBFFB8>:>EFFFF(00->EBF?FEFA?9+>A@>>E8;E@;@FC;@E8679><@9@;2C7F?C>+.=?(
@M70528:330:000000000-K6D4P:1:1102:17153:2701 2:N:0:AACGGTCTAT+CTATACGCGG
TAAAACAGGGTCCCCTCCCCCTCTAGGGTCAAAAAAAGAGGTATTTAAGTTTCGGTCAGTTAAAAGTATTGTGATAGCTCCCGCTAACACTGGCAAAGATAAAAGAAGAAGAATGGCTGTTAAAATAACTGATCAGACAAATAGTCTAATTTTTTCTGCTGAAAGGTTTTTTGCTTTAAGATTAATAATTGTAGTAATAAAATTTAAGGCACCTAAAATTGAAGAAATCCCTGCAAGGTGTAAAGAAAAAATTGTTAAGTCTACTGAAGGTCCTGAATGATAAAACGTTGATAAAGGTGGA
+
CCCCCGGGGGGFGGGGGGGGGGGGGGGGGGGGGGGGGGGGGGGGGGGGGGFGGGGGGGFFFGGGGGGGGGGGGGGDCGFGGGGGGGGGGGGGGGGGGGGGGGGGGGGGGGGFFGGGGGGGGGGGGGGGFGGGGGFFGGGF=EGFFGGGGGFFGGGFGFGEGGFFFGD9EGGGGFADBFGGGGGFGGGFGGGGGGGCFGFGFGFFFFFFFF99>9>FF9C:,B:54=@EA>EFF>BFEFFG=ECF4@@(;5@FF6>FC+=CEFFFGE3<E;EA@FEF<DFECF5>;@B@;=*+3<3>GF04(
@M70528:330:000000000-K6D4P:1:1102:15058:2710 2:N:0:AACGGTCTAT+CTATACGCGG
TAAAACAGGGTCCCCTCCCCCTCTAGGGTCAAAAAAAGAGGTATTTAAGTTTCGGTCAGTTAAAAGTATTGTGATAGCTCCCGCTAACACTGGCAAAGATAAAAGAAGAAGAATGGCTGTTAAAATAACTGATCAGACAAATAGTCTAATTTTTTCTGCTGAAAGGTTTTTTGCTTTAAGATTAATAATTGTAGTAATAAAATTTAAGGCACCTAAAATTGAAGAAATCCCTGCAAGGTGTAAAGAAAAAATTGTTAAGTCTACTGAAGGTCCTGAATGATAAAACGTTGATAAAGGTGGA
+
CCCCCGGGGGGGGGGGGGGGGGGGGGGGGGGGGGGGGGGGGGGGGGGGGGGGGGGGGGGGGGGGGGGGGGGGGGGGGGGGGGGGGGGGGGGGGGGGGGGGGGGGGGGGGGGGGGGGGGGGGGGGGGGGGGGGGGGGGGGGGGGFGFGGGGFGGGGGGGGGGGGGGGGDFGGGGGGGFGGGGFCFGGGDFGGGGGGGFFFGFGFEFFFFFFFFFGFFFGGFGFAEF@DFFFEAFBBFEGDC>=ABEFFDFFFFE6*=<@FEFFECF@<=EEFF@EAF<7?<CC?))/65@@9;:?;CGFFB(
@M70528:330:000000000-K6D4P:1:1102:20640:2717 2:N:0:AACGGTCTAT+CTATACGCGG
TAAAACAGGGTCCCCTCCCCCTCTAGGGTCAAAAAAAGAGGTATTTAAGTTTCGGTCAGTTAAAAGTATTGTGATAGCTCCCGCTAACACTGGCAAAGATAAAAGAAGAAGAATGGCTGTTAAAATAACTGATCAGACAAATAGTCTAATTTTTTCTGCTGAAAGGTTTTTTGCTTTAAGATTAATAATTGTAGTAATAAAATTTAAGGCACCTAAAATTGAAGAAATCCCTGCAAGGTGTAAAGAAAAAATTGTTAAGTCTACTGAAGGTCCTGAATGATAAAACGTTGATAAAGGTGGA
+
CCCCCGGGGGGDG@FGGEEGGGGGEFGFGGGGGGGGGGGGGFFFGFGGGGGGCCGC@C@FGGFGGFGGGGGGFGDGGFFAGGGGGGGFGCEBF8=FCFGGGGGGGFECFFFFGGGGGCD=FFAFFGGGCFGGGGGGGGGGGGGFFFGGGFFGGFGGGGGGGGFFGGFCF6FGEGFDFGGFGFG=DFGGGFG:@FGGFFFFFGCEFFFFFAAF>>FCFFCEGF5AFEBEF=@AFBD>@4>D7>EAE:23AB@DE+1=/148?7<C<=)74;@3)7=9DCC)5396)76;((/3@<.;+),1(
@M70528:330:000000000-K6D4P:1:1102:18180:2718 2:N:0:AACGGTCTAT+CTATACGCGG
TAAAACAGGGTCCCCTCCCCCTCTAGGGTCAAAAAAAGAGGTATTTAAGTTTCGGTCAGTTAAAAGTATTGTGATAGCTCCCGCTAACACTGGCAAAGATAAAAGAAGAAGAATGGCTGTTAAAATAACTGATCAGACAAATAGTCTAATTTTTTCTGCTGAAAGGTTTTTTGCTTTAAGATTAATAATTGTAGTAATAAAATTTAAGGCACCTAAAATTGAAGAAATCCCTGCAAGGTGTAAAGAAAAAATTGTTAAGTCTACTGAAGGTCCTGAATGATAAAACGTTGATAAAGGTGGA
+
CCCCCGGGGGGGGGGGGGGGGGGGGGGGGGGGGGGGGGGGGGGGGGGGGGGFGGGGGGGGGGGGGGGGGGGGGDEGGFGGGGGGGGGGGGGGGGGGGGGGGGGGGGGGGGGGGGGGGGGGGGGGGGGGGGGGGGGGGGGGGGGGGGGGGGFGGGGGGGFGGGGGGGGGGGGGGGGGFGECCDFGGGGGGGGGGGGGFGFGEEFFAFFFFFFFFGFGFDCCGAC=A:@EB2<AF=@FEGGGFFFFFFFDFFFFFFFF?A6>?A?AC3<@E1;479@C7@CFECECF8>380>++/1/><7?(
@M70528:330:000000000-K6D4P:1:1102:18413:2721 2:N:0:AACGGTCTAT+CTATACGCGG
TAAAACAGGGTCCCTGTCTCTTATACACATCTGACGCTGCCGACGACCGCGTATAGGTGTAGATCTCGGAGGTCGCTGCACCATTAAAAAACAAAATAATATATCCACATTTCACCTCTAAACGATGAATTACAATTGCCCCTCTCCCCATCGAGCATACCATTCTTAACCGCCCCTCCTTTTTTACTCCACTCTCTATCCCCCCTCCCTTACTCAACCCACAACTCGCTCTCTCACCCCCGTCCTTCCCCACAACACTAACCCCCTCCTGTTTACCCCCCACTCTGCCTCCTATCTCTGC
+
BCCCCGGGGGGFFFEFFGGGCFGGFFFG<,=<CFGGGGGCGGCFCF+CFC@C:8FCFFGF9C6CF6<EF+@C896@,@+,,:<,5,,,95++,9,,,9:A<9,4,5,,9,:4,,C,C?D9,A<++4+,,54,,,,7,6,46@++,=,,+,5>+,+++,,6,377@+37,@@6837***@,,,3>B,,+54,4+,+33,+=(<8(:8;).;+/;+13=66,*.(/:34(2((.*/.14C2*(425>0:9)((.()35,)*,(03);1(-((.)-.)5**4(((41,<:)5)9*2)))+))).
@M70528:330:000000000-K6D4P:1:1102:16064:2731 2:N:0:AACGGTCTAT+CTATACGCGG
TAAAACAGGGTCCCCTCCCCCTCTAGGGTCAAAAAAAGAGGTATTTAAGTTTCGGTCAGTTAAAAGTATTGTGATAGCTCCCGCTAACACTGGCAAAGATAAAAGAAGAAGAATGGCTGTTAAAATAACTGATCAGACAAATAGTCTAATTTTTTCTGCTGAAAGGTTTTTTGCTTTAAGATTAATAATTGTAGTAATAAAATTTAAGGCACCTAAAATTGAAGAAATCCCTGCAAGGTGTAAAGAAAAAATTGTTAAGTCTACTGAAGGTCCTGAATGATAAAACGTTGATAAAGGTGGA
+
CCCCCGGGGGGGGGGGGGGGGGGGGGGGGGGGGGGGGGGGGGGGGGGGGGGGGGGGGGGGGGGGGGGGGGGGGGGGGGGGGGGDGGGGGGGGGGGGGFGGGGGGGGGGGFGFGGGGGGGGGGGGGGGGGGFF<EGFGGGGFGGGFGGGGGFGGGGFGGGGGG?FGGFDFGGGGGGGFCFDDFGGGGFGGGFGGCFGCGFGFFFBFFFF5FFFFGFGFGGBEFE@FFFEC<EFFFFFBFFG;>AB6C238=@@=FFFC8BCCFFFEE5<=@@F<<E<;@5@CF)6<<9@@FF>FEFFGE(4(
@M70528:330:000000000-K6D4P:1:1102:18174:2734 2:N:0:AACGGTCTAT+CTATACGCGG
TAAAACAGGGTCCCCTCCCCCTCTAGGGTCAAAAAAAGAGGTATTTAAGTTTCGGTCAGTTAAAAGTATTGTGATAGCTCCCGCTAACACTGGCAAAGATAAAAGAAGAAGAATGGCTGTTAAAATAACTGATCAGACAAATAGTCTAATTTTTTCTGCTGAAAGGTTTTTTGCTTTAAGATTAATAATTGTAGTAATAAAATTTAAGGCACCTAAAATTGAAGAAATCCCTGCAAGGTGTAAAGAAAAAATTGTTAAGTCTACTGAAGGTCCTGAATGATCAAACTTTGATACAGGTGGA
+
<CCCCGGGGGGFFFGGGGGGGGDGFDFFEGGFGCGGF>F?FDEAFGFGGFGGGGEGGGGGCFFGGGEFFDGCFGGGGGFGGGGGGGGFGFGG,ECFGGGGGGFBFDFGGGGGCFFGEGGGGGGFFFGGGFCGGFG9EFFGFGGGFGGFGEFFGGGGGGGFEFGFGGGG8DFGEGGGFG,AFFGFGGFFGFFC9C;+3E1C>@15BAAFF5:A59?FFFGBE>0*18:8CEEAF==FE5>E6:EF*/7-8(-:(+*481+97:<FFF?@@@F))74CC75@)))/))).1>C;C).)*7;((
@M70528:330:000000000-K6D4P:1:1102:17638:2740 2:N:0:AACGGTCTAT+CTATACGCGG
TAAAACAGGGTCCCCTCCCCCTCTAGGGTCAAAAAAAGAGGTATTTAAGTTTCGGTCAGTTAAAAGTATTGTGATAGCTCCCGCTAACACTGGCAAAGATAAAAGAAGAAGAATGGCTGTTAAAATAACTGATCAGACAAATAGTCTAATTTTTTCTGCTGAAAGGTTTTTTGCTTTAAGATTAATAATTGTAGTAATAAAATTTAAGGCACCTAAAATTGAAGAAATCCCTGCAAGGTGTAAAGAAAAAATTGTTAAGTCTACTGAAGGTCCTGAATGATAAAACGTTTATAAAGGTGGA
+
CCCCCGGGGGGGFFEGGEEGGGGGGGGGCFE@FGGGGDGGGGGGGGGGGGGGGGGGGGFFCFGGGGGGGGGGGFGGGGGGGGGGGGGGGGFGGCFGGGFGGGGCFGGGGGGGFGGGGGGGEGGC;EFGGGGGGGG9DFGFCGGGGGGEGGFGGDGGFGFCFE9FDGFGGGGGGGFGFFFG8>E9=DFFGGGGFGGG<EFCCCFFCF79FF6AADF>>3@EG6AE9C8EF4)6A==AB8D8>>E99@B(8(/:=8CF*==?EFCAG857)4;37>8.0+9)9<EC).:@((:CCC?EC74:(
@M70528:330:000000000-K6D4P:1:1102:17822:2749 2:N:0:AACGGTCTAT+CTATACGCGG
TAAAACAGGGTCCCCTCCCCCTCTAGGGTCAAAAAAAGAGGTATTTAAGTTTCGGTCAGTTAAAAGTATTGTGATAGCTCCCGCTAACACTGGCAAAGATAAAAGAAGAAGAATGGCTGTTAAAATAACTGATCAGACAAATAGTCTAATTTTTTCTGCTGAAAGGTTTTTTGCTTTAAGATTAATAATTGTAGTAATAAAATTTAAGGCACCTAAAATTGAAGAAATCCCTGCAAGGTGTAAAGAAAAAATTGTTAAGTCTACTGAAGGTCCTGAATGATAAAACGTTGATAAAGGTGGA
+
CCCCCGGGGGGGGGGGGGGGGGGGGGGGGGGGGGGGGGGGGGGGGGGGGGGFGGGGGGGFGGGGGGGGGGGGGGGGGGGGGGGGGGGGGGGGFGGGGGGFGGGGGGD@GGGGGGGGGGGGGGGFGGGGGGGFGGGGGGGGGGGGGGGFGGFGGGGGGGGGGGFFFGEGGFGGGGGGFGGDEGGGGGGGGGGGGGGGFGFCEDFEFFF9F5FCFGFG>;FEGFEFFEDFFEEA925ABGGG<=<B6C@3F=@=EFFCCBFFCA?FGFFFEFFF8EFFDF337))16@@;D?57:?<E7421(
@M70528:330:000000000-K6D4P:1:1102:10267:2751 2:N:0:AACGGTCTAT+CTATACGCGG
TAAAACAGGGTCCCCTCCCCCTCTAGGGTCAAAAAAAGAGGTATTTAAGTTTCGGTCAGTTAAAAGTATTGTGATAGCTCCCGCTAACACTGGCAAAGATAAAAGAAGAAGAATGGCTGTTAACATAACTGATCAGACAAATAGTCTAATTTTTTCTGCTGAAAGGTTTTTTGCTTTAAGATTAATAATTGTAGTAATAAAATTTAAGGCACCTAAAATTGAAGAAATCCCTGCAAGGTGTAAAGAAAAAATTGTTCAGTCTACTGAAGGTCCTGACTGATAAAACGTTGATAAAGGTGGG
+
AC<@CGGFGGG9C,CFCF@GGGEGDAF<FF<@CEFED7,EEFFGAAE,@C@6@@BC,BFFFFD@FEDFFGGGGGGD?,5CFG@FGCCEF8FCE8,BFFGGFCA,?DE=F?<EDF5=EEC,?FF,9EEGFGGAEFDCED<E+,=9CFGGGGFGG,CEACFDFFD?F663=+81@@EFD,,@FF833,@9CEGFFF@@7E7=ACFFFFFFFF69@FF;6,=)2=588087B=@FF=BF>45>*:<F**((05>D6+8+*48896CCA;5;35=<.7=4*273?3<)))4/(45+3.)4+)83(
@M70528:330:000000000-K6D4P:1:1102:20224:2753 2:N:0:AACGGTCTAT+CTATACGCGG
TAAAACAGGGTCCCCTCCCCCTCTAGGGTCAAAAAAAGAGGTATTTAAGTTTCGGTCAGTTAAAAGTATTGTGATAGCTCCCGCTAACACTGGCAAAGATAAAAGAAGAAGAATGGCTGTTAAAATAACTGATCAGACAAATAGTCTAATTTTTTCTGCTGAAAGGTTTTTTGCTTTAAGATTAATAATTGTAGTAATAAAATTTAAGGCACCTAAAATTGAAGAAATCCCTGCAAGGTGTAAAGAAAAAATTGTTAAGTCTACTGAAGGTCCTGAATGATAAAACGTTGATAAAGGTGGA
+
CCCCCGGGGGGGGGGGGGGGGGGGGGGGGGGGGGGGGGGGGGGGGGGGGGGGGGGFGGGGGGGGGGGGGGGGGGGGGGGGGGGGGGGGGGGGGGGGGGGGGGGGGGGGGGGGGGGGGGGGGGGGGGGGGGGFGGGGGGGGGGGGGGGGGGFGGGEFGFFGGG9FFFFGGGGGGGGGFGGGGGGGGGGFGGDGGFGGCFFGCDFFFFFFFFFFFGFGFGGFGFEFFFFEF5;>ABFFFGGGBEFFFFFFABBFFFFF7==ECFECCECEFF@FEAAE7;CF?E?EC@9@@@5;C?CF;;7?(
@M70528:330:000000000-K6D4P:1:1102:21440:2761 2:N:0:AACGGTCTAT+CTATACGCGG
TAAAACAGGGTCCCCTCCCCCTCTAGGGTCAAAAAAAGAGGTATTTAAGTTTCGGTCAGTTAAAAGTATTGTGATAGCTCCCGCTAACACTGGCAAAGATAAAAGAAGAAGAATGGCTGTTAAAATAACTGATCAGACAAATAGTCTAATTTTTTCTGCTGAAAGGTTTTTTGCTTTAAGATTAATAATTGTAGTAATAAAATTTAAGGCACCTAAAATTGAAGAAATCCCTGCAAGGTGTAAAGAAAAAATTGTTAAGTCTACTGAAGGTCCTGAATGATAAAACGTTGATAAAGGTGGA
+
CCCCCGGGGGGGGGGGGGGGGGGGGGGGGGGGGGGGGGGGGGGGGGGGGGGGGGGFGGGGGGGGGGGGGGGGGGGGGGGGGGGGGGGGGGGGGGGGGGGGGGGGGGGGGGGGGGGGGGGGGGGGGGGGGGGGGGGGGGGGGGGGGGGGGGFGGGGGGGGGGGGGGGGFGGGGGGGGFGGGGFFGGGFFGGGGGGGGFGFGFGFFFFFFFFFF9*@FFGGFGF5AFEDEFEEFFFFFB:EFEBCFFFBDFFFFFFFF5=@C?FFAF@?7@8@EEFFFFGFFFEF<CF9@DDFFF?>CGF::(
@M70528:330:000000000-K6D4P:1:1102:20082:2764 2:N:0:AACGGTCTAT+CTATACGCGG
TAAAACAGGGTCCCCTCCCCCTCTAGGGTCAAAAAAAGAGGTATTTAAGTTTCGGTCAGTTAAAAGTATTGTGATAGCTCCCGCTAACACTGGCAAAGATAAAAGAAGAAGAATGGCTGTTAAAATAACTGATCAGACAAATAGTCTAATTTTTTCTGCTGAAAGGTTTTTTGCTTTAAGATTAATAATTGTAGTAATAAAATTTAAGGCACCTAAAATTGAAGAAATCCCTGCAAGGTGTAAAGAAAAAATTGTTAAGTCTACTGAAGGTCCTGAATGATAAAACGTTGATAAAGGTGGA
+
CCCCCGGGGGGGGGGGGGGGGGGGGGGGGGGGGGGGGGGGGGGGGGGGGGGGGGGGGGGGGGGGGGGGGGGGGGGGGGGGGGGGGGGGGGGGGGGGGGGGGGFGGGGGGGGGGGGGGGGGGGGGGGGGGGGGFGGGGGGGFFFGGGGGGGFGFGGGGGGGGGGGGGGGGGGGGGGGFGGGGGGGGGGGGGGGGGGGFFFFFGFFFFFFFFFFFGFGFGGFGFFEFFFFF=B>ADFABEFCEEEAEFB@A=@FEFEFC=BCEFCFFECE@;;E;AEEGGFFCCFEE@95@@F>C<379@0:(
@M70528:330:000000000-K6D4P:1:1102:20214:2768 2:N:0:AACGGTCTAT+CTATACGCGG
TAAAACAGGGTCCCCTCCCCCTCTAGGGTCAAAAAAAGAGGTATTTAAGTTTCGGTCAGTTAAAAGTATTGTGATAGCTCCCGCTAACACTGGCAAAGATAAAAGAAGAAGAATGGCTGTTAAAATAACTGATCAGACAAATAGTCTAATTTTTTCTGCTGAAAGGTTTTTTGCTTTAAGATTAATAATTGTAGTAATAAAATTTAAGGCACCTAAAATTGAAGAAATCCCTGCAAGGTGTAAAGAAAAAATTGTTAAGTCTACTGAAGGTCCTGAATGATAAAACGTTTATAAAGTTGGA
+
CCCCCGGGGGGGGGGGGGGGGGGGGGGGGGGGGGGGGGGGGDFFGGFEFGGGGG>BFGGGGGGGGGGGGGGGGGGGFGGGGGGGGGGGGGGGGGGGGGGGGGGGGGG@FGDGGGGGGGDGCFGGGGGGGGGGGGGFGGGG+@=EFGFFGGFGFFEFFGGGGGGFGGGGGFGGGDCFBGGGGGGGGGGGGG8D;AFGFFFGF39@FFFBF*6C?FAGFFG@E9*9FBCAF2566BBA>*22:>4=E::BAB@==C?=8A+17758<;<4)63;;<ACGF3;<??EF81=3(2+3<6>+.)4)
@M70528:330:000000000-K6D4P:1:1102:12257:2799 2:N:0:AACGGTCTAT+CTATACGCGG
TAAAACAGGGTCCCCTCCCCCTCTAGGGTCAAAAAAAGAGGTATTTAAGTTTCGGTCAGTTAAAAGTATTGTGATAGCTCCCGCTAACACTGGCAAAGATAAAAGAAGAAGAATGGCTGTTAAAATAACTGATCAGACAAATAGTCTAATTTTTTCTGCTGAAAGGTTTTTTGCTTTAAGATTAATAATTGTAGTAATAAAATTTAAGGCACCTAAAATTGAAGAAATCCCTGCAAGGTGTAAAGAAAAAATTGTTAAGTCTACTGAAGGTCCTGAATGATAAAACGTTGATAAAGGTGGA
+
CCCCCGGGGGGFGGGGGGGGGGGGGGGGGGGGGGGGGGGGGGGGGGGGGGGGGGGGGGGGGDDFEGGGGGGGGGGGGGGGGGGGGGGGGGGGGGGGGGGGGBGGGGGGGGGGFGGGGGDEFGGGGGGGGGGGGGGGGGGGGGGGGGGGGGFGGGGGGGFGFGGGGGGGCDFGGGGGFGGGGGGGGGGGGGGGGGGGFG?FCEFB?FFAFA?>F5AGFCGEGCCBFFFFFFFFFDBA=:4,:6A=<@B@FBFFEFEF?F6/)+);>)<<7@E@37@E6:57CEFE).3(52C@7?<CC74,(
@M70528:330:000000000-K6D4P:1:1102:24013:2800 2:N:0:AACGGTCTAT+CTATACGCGG
TAAAACAGGGTCCCCTCCCCCTCTAGGGTCAAAAAAAGAGGTATTTAAGTTTCGGTCAGTTAAAAGTATTGTGATAGCTCCCGCTAACACTGGCAAAGATAAAAGAAGAAGAATGGCTGTTAAAATAACTGATCAGACAAATAGTCTAATTTTTTCTGCTGAAAGGTTTTTTGCTTTAAGATTAATAATTGTAGTAATAAAATTTAAGGCACCTAAAATTGAAGAAATCCCTGCAAGGTGTAAAGAAAAAATTGTTAAGTCTACTGAAGGTCCTGAATGATAAAACGTTGATAAAGGTGGA
+
CCCCCGGGGGGGGGGGGGGGGGGGGGGGGGGGGGGGGGGGGGGGGGGGGGGGGGGGGGGFGGGGGGGGGGGGGGGGGFGFGGGGGGGGGGGGGGGGGGGGGGGGGGGGGGGGGGGGGGGGGGGGGGGGGFGGGGGGGGGGGGCCFGGGGFFGGGGGGGGGFGGGGGGGGGGGGGGFFGGGGGGGGGGGGGGGGAGGFGFFCGFFFFFFFFFFFGFFFGGFGF8=FFFFF=E>FDFFEGG@E@ECEFFFFFFFFFFF<==9<8C;C<?AEF;@77<EFFCEF?CE374=@;*2@5C)>=><0
@M70528:330:000000000-K6D4P:1:1102:11069:2821 2:N:0:AACGGTCTAT+CTATACGCGG
TAAAACAGGGTCCCCTCCCCCTCTAGGGTCAAAAAAAGAGGTATTTAAGTTTCGGTCAGTTAAAAGTATTGTGATAGCTCCCGCTAACACTGGCAAAGATAAAAGAAGAAGAATGGCTGTTAAAATAACTGATCAGACAAATAGTCTAATTTTTTCTGCTGAAAGGTTTTTTGCTTTAAGATTAATAATTGTAGTAATAAAATTTAAGGCACCTAAAATTGAAGAAATCCCTGCAAGGTGTAAAGAAAAAATTGTTAAGTCTACTGAAGGTACTGAATGATAAAACGTTGATAAAGGTGGA
+
CCCCCGGGGGGGGGGGGGGGGGGGGGGGGGGGGGGGGGGGGGGGGGGGGGGGGGGGGGGGGGGGGGGGGGGGGGGGGGGGGGGGGGGGGGGGGGGGGGGGGGGFGGGGGGGGGGGGGGGFGGGGGGGGGFGGGGGGGGGGGGGGGGGGGGFGGGGFFGGGGGGGGGGGGGGGGGGGFGFGGGGGGGGGGGGGGGGGFG;EEFFFFFAFFFFFFGFGFGGFGFEFFFFFA4=6ADDF@D>D6*9ACFFDF=BDBF<B8=B<3+<AC@5<31@)176EF7CE??C;47688?C;FFCFGF0:(
@M70528:330:000000000-K6D4P:1:1102:12225:2830 2:N:0:AACGGTCTAT+CTATACGCGG
TAAAACAGGGTCCCCTCCCCCTCTAGGGTCAAAAAAAGAGGTATTTAAGTTTCGGTCAGTTAAAAGTATTGTGATAGCTCCCGCTAACACTGGCAAAGATAAAAGAAGAAGAATGGCTGTTAAAATAACTGATCAGACAAATAGTCTAATTTTTTCTGCTGAAAGGTTTTTTGCTTTAAGATTAATAATTGTAGTAATACAATTTAAGTCACCTAAAATTGAAGAAATCCCTGCAAGGTGTAAAGAACAAATTGTTAAGTCTACTGAAGGTCCTGAAGGAGAGTACGTTGATAAAGGTTGA
+
BCBBCGFGGGF<E8EFB@@FGGGGFFGGGGF@FGGGC:8<C<FFFGFCGGGFGD@BFFFFFG<,CEC<FFGG<<E,AFEFFGEGGEC8<,CFC,4BEFGGGGFCF,449,:,AECFDF+>EE,?,9?EFG9,AFCEF88,0>=FGFEEFDFF8EC8=AA;7E,7DDFCACDE@FFGDG:EDGGGDGG?EDCFCFGG+@+,:,?ACFFF1?<+;FF7;,:)=@**40856:>A69-46;>,>=4=*1-0859EFF@A<6@CCB?B>B4>:;;73@AE**/(((()1.(/61<+7.;.+;)6(
@M70528:330:000000000-K6D4P:1:1102:18767:2832 2:N:0:AACGGTCTAT+CTATACGCGG
TAAAACAGGGTCCCCTCCCCCTCTAGGGTCAAAAAAAGAGGTATTTAAGTTTCGGTCAGTTAAAAGTATTGTGATAGCTCCCGCTAACACTGGCAAAGATAAAAGAAGAAGAATGGCTGTTAAAATAACTGATCAGACAAATAGTCTAATTTTTTCTGCTGAAAGGTTTTTTGCTTTAAGATTAATAATTGTAGTAATAAAATTTAAGGCACCTAAAATTGAAGAAATCCCTGCAAGGTGTAAAGAAAAAATTGTTAAGTCTACTGAAGGTCCTGAATGATAAACCGTTGAAAAAGGTGGA
+
CCCCCGGGGGGGFGEFFGEEGGGGFFGGGGGGGGGDEEGGFEFGFFGFGFDAFGFEEFFCCFDEF9EGGGGGGCFGGGGGGGGGGGGGFGGGFGFGGGGGFGFBEGCGGGGFEAEG?FDG9;F?AFGGGFGGFGGGGGGGCF?EFFGGGFBGGGGGGFFGGGGGFFD9ABFCEGDCFGFG8BDFFGGGGGCFGGGGFGFCCGFFFFFFFFF5FGFGFDC8CFC@FEBABBEFFB9BEF>F=BEACEB:F5>BECEF4@BCCFFFG89AEEE)7;<>7;?ECC5))/4;66*+07?B5).8(
@M70528:330:000000000-K6D4P:1:1102:12208:2842 2:N:0:AACGGTCTAT+CTATACGCGG
TAAAACAGGGTCCCCTCCCCCTCTAGGGTCAAAAAAAGAGGTATTTAAGTTTCGGTCAGTTAAAAGTATTGTGATAGCTCCCGCTAACACTGGCAAAGATAAAAGAAGAAGAATGGCTGTTAAAATAACTGATCAGACAAATAGTCTAATTTTTTCTGCTGAAAGGTTTTTTGCTTTAAGATTAATAATTGTAGTAATAAAATTTAAGGCACCTAAAATTGAAGAAATCCCTGCAAGGTGTAAAGAAAAAATTGTTAAGTCTACTGAAGGTACTGAATGATAACACGTTGATAAAGGTGGA
+
CCCCCGGGGGGEF@FGGEEGGGGGCFGGGGGGGGGGGGGGGGGGGGFFFGGGGGGFFGGFGGGAGGGGGGGGAFFFBFE?FGGGGDGGGGGGGGGDGGGGGD<FGFFGGFG?FEFG?E6EFGGGGGGGGGGAEGGGGGGGGGFGGFGGGGFGAEEGGGGFFGGEG+@FDFGGGGGGFGGDFFFECFFGGGFGGFC+?ECAA,CCFFFAAF939*9D?,E@FFEEF@DFFFEFF=2?>*5,.1;F*>B3A>>FFFFFC:19?=?FF))/)46)9;7?GDCA?E?)7415=0C@CC>)0=,10
@M70528:330:000000000-K6D4P:1:1102:10720:2844 2:N:0:AACGGTCTAT+CTATACGCGG
TAAAACAGGGTCCCCTCCCCCTCTAGGGTCAAAAAAAGAGGTATTTAAGTTTCGGTCAGTTAAAAGTATTGTGATAGCTCCCGCTAACACTGGCAAAGATAAAAGAAGAAGAATGGCTGTTAAAATAACTGATCAGACAAATAGTCTAATTTTTTCTGCTGAAAGGTTTTTTGCTTTAAGATTAATAATTGTAGTAATAAAATTTAAGGCACCTAAAATTGAAGAAATCCCTGCAAGGTGTAAAGAAAAAATTGTTAAGTCTACTGAAGGTCCTGAATGATAAACCGTTGATAAAGGTGGA
+
CCCCCGGGGGGGGGGGGGGGGGGGGGGGGGGGGGGGGGGGGGGGGGGGGGGGGGGGGGGGGGGGGGGGGGGGGGGGGGGGGGGGDEGGGGGGGGGGGGGGFGFGGGGGGGGGGGGGGGGGGGGFGGGGGGGGGGGGFGGGGGGGGGGGGGFGGDGFFGGGGGGGGGGGFGGGGGGGCAFGGGGGGFGGGGGFGFGGFGFGCGFFFFFFFFFFFGFGFEGFGFCEFFFFF7BAFFBF>D>C;BFFFFFFF=@B2ACFEFFFF+<F?EE<E@@EEE<<;CEEFEEE)=;DF<:+CECFGFB:(
@M70528:330:000000000-K6D4P:1:1102:6873:2862 2:N:0:AACGGTCTAT+CTATACGCGG
TAAAACAGGGTCCCCTCCCCCTCTAGGGTCAAAAAAAGAGGTATTTAAGTTTCGGTCAGTTAAAAGTATTGTGATAGCTCCCGCTAACACTGGCAAAGATAAAAGAAGAAGAATGGCTGTTAAAATAACTGATCAGACAAATAGTCTAATTTTTTCTGCTGAAAGGTTTTTTGCTTTAAGATTAATAATTGTAGTAATAAAATTTAAGGCACCTAAAATTGAAGACATCTCTGCAAGGTGTAAAGAAAAAATTGTTAAGTCTACTGAAGGTCCTGAATGATAAATCGTTGATAAAGGTGGA
+
CCCCCGGEEGGGGGGGG7ECE@FFGGGGEFGFEAFC:FGGGGCEGGGGGED@EBFFFFG,,@EDGF,EFGGGGFGGGGGGEC@@:C@8F8EEG?CFFFGFGFGAFDFGCEGGFFGG8EDGGGGAEFGGGGGGFAF=DBFF8DGFGGCEGF?DGF6FGGGFFF?FFG?F,=388FF8DFEE8=ECDFFDGGA2CFGFFGFFEDFCBF7?95*ACGFGFFG59B*9<)8AA*9BF3/@=8>DBFFFE*8>87@D=B5B5AFE?FC=F</))(/)/.7>CCC3???C)163=83+3)9)5;46(
@M70528:330:000000000-K6D4P:1:1102:16770:2901 2:N:0:AACGGTCTAT+CTATACGCGG
TAAAACAGGGTCCCCTCCCCCTCTAGGGTCAAAAAAAGAGGTATTTAAGTTTCGGTCAGTTAAAAGTATTGTGATAGCTCCCGCTAACACTGGCAAAGATAAAAGAAGAAGAATGGCTGTTAAAATAACTGATCAGACAAATAGTCTAATTTTTTCTGCTGAAAGGTTTTTTGCTTTAAGATTAATAATTGTAGTAATAAAATTTAAGGCACCTAAAATTGAAGAAATCCCTGCAAGGTGTAAAGAACAAATTGTTAAGTCTACTGAAGGTCCTGAATGAGAAAACGTTGATAAAGGTGGA
+
CCCCCGGGGGG9;6CFEF7FGBFFAEFFFGCEDFEFE7CEGGFGFABEFFCGFGDF@GGCFA,C,<CEFEFGAEGF9BAFGGGGGGGFGFF=E8E=E=FGGAE;DFFFGCGCEEFFC=C4=FGF9<AFEGAE?,549>EEDFBDFGFGGGFGGFEGDFCFEF=EFGGGGGFGGGGGFFDGGGGADEGGDFGGGGGG9E;C>5<=FF7<**6AFGAFFFFEC6AEF58CFEFAADB;<:,?9B<FE45(;(8BEA8C78BEFAEFCE?EFEF3;A8E6+?))7).3=9@@;C+:997C3=@(
@M70528:330:000000000-K6D4P:1:1102:9213:2906 2:N:0:AACGGTCTAT+CTATACGCGG
TAAAACAGGGTCCCCTCCCCCTCTAGGGTCAAAAAAAGAGGTATTTAAGTTTCGGTCAGTTAAAAGTATTGTGATAGCTCCCGCTAACACTGGCAAAGATAAAAGAAGAAGAATGGCTGTTAAAATAACTGATCAGACAAATAGTCTAATTTTTTCTGCTGAAAGGTTTTTTGCTTTAAGATTAATAATTGTAGTAATAAAATTTAAGGCACCTAAAATTGAAGAAATCCCTGCAAGGTGTAAAGAAAAAATTGTTAAGTCTACTGAAGGTCCTGAATGATAAAACGTTGATAAAGGTGGA
+
CCCCCGGGGGGGGGGFGGDGGGGGGGGGFFGGFGGGGGGGGGGGGGGGGGGGGGGGGGGGGGGGGGGGGGGGGGGGGGGGDGGGGGGGGGGGGGGGGGGGGGGGGGGGGGGGGGGGGGGGGFGFGGGGGGGGGGGGGGGGFGGFGGGGGGFGGGGGGGGGGGGGGGGGGGGGGGGGBGGGGGGGGGGGGGGGGGGGFGFGFGFFFFFFFAFCCDFFFFGFGFF6B:CEFEEAFFFFBFFFBFEFEEFFF9@FFFFFE=BCCCEFFEEF<EF@@EEF7;CFEC?4;7>63(:+;?EFCE?F0
@M70528:330:000000000-K6D4P:1:1102:7107:2909 2:N:0:AACGGTCTAT+CTATACGCGG
AAAAAAAAAAGACACCTCCCGCCGGGCGTAGAGAAAACAGAAGGGAAAGAAGTAATAACCATATTGTAAGTATAAACAAAGAGTAAGAAAGAAAAGAGCAACAAAAAAGAACATGAATGATAAAACTAACAAAGACAAAAAGAAAAGAAATAAAAAATAATTATAGATGTATTATACAATAATAAATGAACTTTTTATATTAATAAATATATTAAGTATATAATATATAATTGAAATATATCAAGTAACAATATATAATACAATTAAAGAAATGTGTAAGATATCGAACAAAAATTTAAAA
+
---66++7:+,<<86F,-,,++6+++++6+8--,-96,C,,9,,,,,,,,,,6,,,,,,,,,,,,,<,,5<,9,5,,,,4,9,,9,,,,4,,,,,,+4,5,,,99,A>+::,,,,,,7+4,,,,4,,,,,,,,,,,,78,=+6=,>,+,3+3,83,3,,,,3,3,+,@,,,,,,5,+,47,3,,,,,+,,,,5,5*/2+5*,+/+++++++++++++,,*,+**+***+1*++*0+*1+2)).+))/)+).))+11.:+1)*)++)1.)),())1)++))))))-(,(.(***-(.+)-))
@M70528:330:000000000-K6D4P:1:1102:8053:2930 2:N:0:AACGGTCTAT+CTATACGCGG
TAAAACAGGGTCCCCTCCCCCTCTAGGGTCAAAAAAAGAGGTATTTAAGTTTCGGTCAGTTAAAAGTATTGTGATAGCTCCCGCTAACACTGGCAAAGATAAAAGAAGAAGAATGGCTGTTAAAATAACTGATCAGACAAATAGTCTAATTTTTTCTGCTGAAAGGTTTTTTGCTTTAAGATTAATAATTGTAGTAATAAAATTTAAGGCACCTAAAATTGAAGAAATCCCTGCAAGGTGTAAAGAAAAAATTGTTAAGTCTACTGAAGGTCCTGAATGATAAAACGTTGATAAAGGCGGA
+
CCCCCGGGGDGGGGGGGGGGGGGGGGGGGGGGGGGGGGGGGGGFGGGGGGGGGGGGGGGGGFGGGGGGGGGGGGGGGGGGGGGGGDGEGCFFGGGGGGGGGGGGGGGFFGGGGGGGGGDFFGGGGGGGGGGGGGGGGGGGGGGGFGGFGGFGGGEFGGFGGGFFFFBFGGGCEGGGCFFFFGGGGGGGGGGGFGGGFGFGFFFBFFFFF?ACFGF7FFG5CFACFE@CB26AA@DFBGFF>>ECFEF=FDF>2BEFE@AC?6?3CEEFFEEE)7=47:?EF?EEEF98373@:?6CF?01(
@M70528:330:000000000-K6D4P:1:1102:24350:2932 2:N:0:AACGGTCTAT+CTATACGCGG
TAAAACAGGGTCCCCTCCCCCTCTAGGGTCAAAAAAAGAGGTATTTAAGTTTCGGTCAGTTAAAAGTATTGTGATAGCTCCCGCTAACACTGGCAAAGATAAAAGAAGAAGAATGGCTGTTAAAATAACTGATCAGACAAATAGTCTAATTTTTTCTGCTGAAAGGTTTTTTGCTTTAAGATTAATAATTGTAGTAATAAAATTTAAGGCACCTAAAATTGAAGAAATCCCTGCAAGGTGTAAAGAACAAATTGTACAGTCTACTGAAGGTCCTGAATGATAAAACGTTGATAAAGTTGGA
+
CCCCCGGGGGGFGFFGGGGGGGGGGGGFGGGGGGFGGEFFFFGGGGGGGGGGGGGGCCFE<FEFGGGFGGGGFGGGG9<FGGGGGGGFGGGGGCE@FGGGGGGGGDGGGGGGGGFGGGG8CFCFD@FGGGGGGDGGGGFF?FGGGGGGGGFGGGGGGGGGGGGG8DFD9F8CEFGGFGEFGGDE@,@DDFGGGGGG?:?,:,CEFFFFFFF>>FA**,7=CAC;8):8F2>FFF:A3:DF63E+7>33A>5@48>+*+49>=EFEEE<E1@E3E..03<)))17;@91(25;FF<)+79()
@M70528:330:000000000-K6D4P:1:1102:22801:2941 2:N:0:AACGGTCTAT+CTATACGCGG
TAAAACAGGGTCCCCTCCCCCTCTAGGGTCAAAAAAAGAGGTATTTAAGTTTCGGTCAGTTAAAAGTATTGTGATAGCTCCCGCTAACACTGGCAAAGATAAAAGAAGAAGAATGGCTGTTAAAATAACTGATCAGACAAATAGTCTAATTTTTTCTGCTGAAAGGTTTTTTGCTTTAAGATTAATAATTGGAGTAATAAAATTTAAGGCACCTAAAATTGAAGAAATCCCTGCAAGGTGTAAAGAAAAAATTGTTAAGTCTACTGAAGGTCCTGAATGATAAAACGTTGATAAAGGTGGA
+
CCCCCGGGGGGGGGGGGGGGGGGGGGGGGGGGGGGGGGGGGGGGGGGGGGGGGGGGGGGGGGGGGGGGGGGGGGGGGGGGGGGGGGGGGGGGGGGGGGGGGGGGGGGGGGGGGDFGGGGGGGGGGGGGGGGGGGGGGGGGGGGGGGGGGGFGGGGGGGGGGGGFGGGGGGGGGGGGFGGGGGGGGGGGFGGGGGGGFGFGEGFEFFFFFFFFCFFGFGGFGFEFFFFEF6BAF9BF>CFFEFFFFFB:FDFFEFFF?BFEFFEFFF?AE@EF<EEEDDFFFFF4>89=@FDCGE3CE?BB(
@M70528:330:000000000-K6D4P:1:1102:18543:2958 2:N:0:AACGGTCTAT+CTATACGCGG
TAAAACAGGGTCCCCTCCCCCTCTAGGGTCAAAAAAAGAGGTATTTAAGTTTCGGTCAGTTAAAAGTATTGTGATAGCTCCCGCTAACACTGGCAAAGATAAAAGAAGAAGAATGGCTGTTAAAATAACTGATCAGACAAATAGTCTAATTTTTTCTGCTGAAAGGTTTTTTGCTTTAAGATTAATAATTGTAGTAATAAAATTTAAGGCACCTAAAATTGAAGAAATCCCTGCAAGGTGTAAAGAAAAAATTGTTAAGTCTACTGAAGGTCCTGAATGATAAAACGTTGATAAAGGTGGA
+
CCCCCGGGGGGGGGGGGGGGGGGGGGGGGGGGGGGGGGGGGGGGGGGGGGGGGGGGGGGGGGGGGGGGGGGGGGGGGGGGGGGGGGGGGGGGFGGGGGGGGGGFGGGGGGGGGGFFGGGGGGGGGGGGGGGGGGGGGGGGGGCFGGGFGGFGGGGGGGGGGGGGGGGGGGGGGGGGFGGGGGGGGGGGGGGGGGGGFGFGFGFEFFFFFFFFFFF>AFGFGFEAFCFFF>BAFDDFFGGFF@EFFEFFF>@D@=?FEFFF3;7CF@CEFE@F;@EFDFCEEE7>CEFFD;DCC?9<F@BF(
@M70528:330:000000000-K6D4P:1:1102:16643:2981 2:N:0:AACGGTCTAT+CTATACGCGG
TAAAACAGGGTCCCCTCCCCCTCTAGGGTCAAAAAAAGAGGTATTTAAGTTTCGGTCAGTTAAAAGTATTGTGATAGCTCCCGCTAACACTGGCAAAGATAAAAGAAGAAGAATGGCTGTTAAAATAACTGATCAGACAAATAGTCTAATTTTTTCTGCTGAAAGGTTTTTTGCTTTAAGATTAATAATTGTAGTAATAAAATTTAAGGCACCTAAAATTGAAGAAATCCCTGCAAGGTGTAAAGAACAAATTGTTAAGTCTACTGAAGGTCCTGAATGATATAACGTTGATAAAGGTGGA
+
CCCCCGGGGGGFG@FGGGDGGGGGFGGDDGFFGGGGGDFGGGGGGGF<EEEFGFE@FCEFGGGFEF,CEEFFEGGC9FCFGGGGGGGGGGFDDFCGFGGGGFGGGGGGFGGF<FGGGGDFFGGFFGGGFGGGFGFEDGGF=EDFFGGGGGFFGECGGGDEAFF<DF?E=EEGGGGGDFEGFF8<D8EDD@=CFGGGAFCC>@=@8C=AAF99CFAFFAE5E9:=A@@EF2>>FB>/6=,?>>8B8>2-A75*98?F<6=7<8@FFEC@EEF)./79;C?AF5)7531;32*+;?.797(,(
@M70528:330:000000000-K6D4P:1:1102:6231:2986 2:N:0:AACGGTCTAT+CTATACGCGG
TAAAACAGGGTCCCCTCCCCCTCTAGGGTCAAAAAAAGAGGTATTTAAGTTTCGGTCAGTTAAAAGTATTGTGATAGCTCCCGCTAACACTGGCAAAGATAAAAGAAGAAGAATGGCTGTTAAAATAACTGATCAGACAAATAGTCTAATTTTTTCTGCTGAAAGGTTTTTTGCTTTAAGATTAATAATTGTAGTAATAAAATTTAAGGCACCTAAAATTGAAGAAATCCCTGCAAGGTGTAAAGAAAAAATTGTTAAGTCTACTTAAGGTCCTGAATGATAAAACGTTGATACAGGTGGA
+
CCCCCGGGGDGGGGGGGGGGGG7FGGGGGGGFFFGGGGGGGFFAFFAFGGGGGGGGGEFGGFGGGGFGGGGGGGGGGGGGGGGGGGGGGGGGGGGGGGGFGGGFFFBFDFGGGGGGGGDEGFFFGGGGGGGGGGGGGGGFFGGDFGGFCGFGGGGGGGGGGGDFGGGFGGGEGGGGFAFGFGFFFGGGGGFDCFFCFGFGFGFFFA?FAFFFFGFGFFGBFF@*<CCFFBF4AB2?>C?BB3AE<=BBAD@DFFCA*=6/7AE@F)1.9;>A=4)77CE<7759>E98(0*+;).)5781(
@M70528:330:000000000-K6D4P:1:1102:8909:3003 2:N:0:AACGGTCTAT+CTATACGCGG
TAAAACAGGGTCCCCTCCCCCTCTAGGGTCAAAAAAAGAGGTATTTAAGTTTCGGTCAGTTAAAAGTATTGTGATAGCTCCCGCTAACACTGGCAAAGATAAAAGAAGAAGAATGGCTGTTAAAATAACTGATCAGACAAATAGTCTAATTTTTTCTGCTGAAAGGTTTTTTGCTTTAAGATTAATAATTGTAGTAATAAAATTTAAGGCACCTAAAATTGAAGAAATCCCTGCAAGGTGTAAAGAAAAAATTGTTAAGTCTACTGAAGGTCCTGAATGATAAAACGTTGATAAAGGTGGA
+
CCCCCGGGGGGGGGGGGGGGGGGGGGGGDGGGGGGGGGGGGGGGGGGGGGGGGGGGGGGGGGGGGGGGGGGGGGGGFFGGGGGGGGGGGGGGGGGGGGFEFGGGFGGGGGGGGGGGGGGGGGGFGFGGGGGGFGGGGGGGFGGGGFFGEGFGGGGFFGGGCGGGGGGGGGGEGGGGFGGGGGGGGGGGFGGGGGGGFG?FFGCEFFAFFFFFFGFGFF,8,BCFFCCE>==AA=B4*=<866<BAEBBF22:2@CF@BC5?CEAF8CFE8@F7A=3>FCA.5669E>F5(/;7?;>E@(3(
@M70528:330:000000000-K6D4P:1:1102:6895:3011 2:N:0:AACGGTCTAT+CTATACGCGG
TAAAACAGGGTCCCCTCCCCCTCTAGGGTCAAAAAAAGAGGTATTTAAGTTTCGGTCAGTTAAAAGTATTGTGATAGCTCCCGCTAACACTGGCAAAGATAAAAGAAGAAGAATGGCTGTTAAAATAACTGATCAGACAAATAGTCTAATTTTTTCTGCTGAAAGGTTTTTTGCTTTAAGATTAATAATTGTAGTAATAAAATTTAAGGCACCTAAAATTGAAGAAATCCCTGCAAGGTGTAAAGAAAAAATTGTTAAGTCTACTGAAGGTCCTGAATGATAAAACGTTGATAAAGGTGGA
+
CCCCCGGGCFF@FDGGGDGEEGGGFGGGFGAFGGGDCFFFFFFAFFFGGGGGGGEGFEG<CF@FFFGGGGGGGGGFGGGCFGG@FEGCEGGGFEGGGFGFFCFGGGFGGEGGGGGGGF>FFFGGFGGGGGGGGGGFGFFFFGGFFFGGGGFGFGCEGC8=FBG?E=EGE8BECF8DCEGGGGGGAFGGGGGGGAFFFGFC@GFFFFFFFFAFF*3;FGF=C8:6=8=*=:=FFBBF=>DE:>E+:45-?@-5;A8@/1BC?ACFGEE<E8;A7));CDC3?C<734:@FFF+;6;4772<(
@M70528:330:000000000-K6D4P:1:1102:8922:3020 2:N:0:AACGGTCTAT+CTATACGCGG
TAAAACAGGGTCCCCTCCCCCTCTAGGGTCAAAAAAAGAGGTATTTAAGTTTCGGTCAGTTAAAAGTATTGTGATAGCTCCCGCTAACACTGGCAAAGATAAAAGAAGAAGAATGGCTGTTAAAATAACTGATCAGACAAATAGTCTAATTTTTTCTGCTGAAAGGTTTTTTGCTTTAAGATTAATAATTGTAGTAATAAAATTTAAGGCACCTAAAATTGAAGAAATCCCTGCAAGGTGTAAAGAAAAAATTGTTAAGTCTACTGAAGGTCCTGAATGATAAAACGTTGATAAAGGTGGA
+
CCCCCGGGGGGGGGGGGGGGGGGGGGGGGGGGGGGGGGGGGGGGGGGGGGGGGGGGGGGGGGGGGGGGGGGGGGGGGGGGGGGGGGGGGGGGGGGGGGGGGGGGGGGGGGGGGGGGGGGGGGGFFGGGGGGGGGGGGGGGGGGGGGGGGGFFGFGGGGGGGGGGGGGGGGGGGGGGFGGGGGGGGGGGGGGGGGGGFGFGFGFFFFFFFFFFFFFGFGGEGFFBFFFFFE)@FFFFEGCCEBCBCE(5A2=:@FFFCBBE5;5CFECEE(;E@EEE>C);EFFFC<6;@@GCFCCCFF0:(
@M70528:330:000000000-K6D4P:1:1102:18899:3047 2:N:0:AACGGTCTAT+CTATACGCGG
TAAAACAGGGTCCCCTCCCCCTCTAGGGTCAAAAAAAGAGGTATTTAAGTTTCGGTCAGTTAAAAGTATTGTGATAGCTCCCGCTAACACTGGCAAAGATAAAAGAAGAAGAATGGCTGTTAAAATAACTGATCAGACAAATAGTCTAATTTTTTCTGCTGAAAGGTTTTTTGCTTTAAGATTAATAATTGTAGTAATAAAATTTAAGGCACCTAAAATTGAAGAAATCCCTGCAAGGTGTAAAGAAAAAATTGTTAAGTCTACTGAAGGTCCTGAATGATAAAACGTTGATAAAGGTGGA
+
CCCCCGGGGGGGGGGGGGGGGGGGGGGGGGGGGGGGGGGGGGGGGGGGGGGGGGGGGGGGGGGGGGGGGGGGGGGGGGGGGGGGGGGGGGGGGGGGGGGGGGGGGGGGGGGGGGGGGGGGGGGGGGGGGGGGGGGGGGGGGGGGGGGGGGFGGGGGGGGGGGGGGGGGGGGGGGCFFGGGGGGGGGGGGGGFFFGGFGFGEFFFFFFFFFFFFGFGFGGF7FA@FFCFF@BAFFFFFDFC9@CAEEDFFDFFEFFF?8BC?C?FD3.;<E@A=@=3;3);EFCEC32:@?D:CEFE7;??(
@M70528:330:000000000-K6D4P:1:1102:7872:3047 2:N:0:AACGGTCTAT+CTATACGCGG
TAAAACAGGGTCCCCTCCCCCTCTAGGGTCAAAAAAAGAGGTATTTAAGTTTCGGTCAGTTAAAAGTATTGTGATAGCTCCCGCTAACACTGGCAAAGATAAAAGAAGAAGAATGGCTGTTAAAATAACTGATCAGACAAATAGTCTAATTTTTTCTGCTGAAAGGTTTTTTGCTTTAAGATTAATAATTGTAGTAATAAAATTTAAGGCACCTAAAATTGAAGAAATCCCTGCAAGGTGTAAAGAAAAAATTGTTAAGTCTACTGAAGGTCCTGAATGATAAAACGTTGATAAAGGTGGA
+
CCCCCGGGGGGGGGGGDGGGGGGGFGGGGGGGGGGGGGGGGGGGGGGGGGGFGGDGGGGGGDEEGGGGGGGGGGGGFDGCFEGGGGGFGGGGGGGGGGGGGGGGGGGGGGGFGGGGGGGGGGGGGGGGGFGGGGGGGGGGGGGGFGGGGGFGGGGGGGFFFC?FGGGGGGGGGDFDFGFGFGGGFGGGGGGGGGDF@FCGFGA@FFFFFAFAFFFFCGG5EBCBF55AF6EF4>>A@5<D=EEF4CBFFBBFBFCFEFFEEFE6@46<E@E);4@E<+).7?)463:@F197:6>EF7?1(
@M70528:330:000000000-K6D4P:1:1102:7557:3070 2:N:0:AACGGTCTAT+CTATACGCGG
TAAAACAGGGTCCCCTCCCCCTCTAGGGTCAAAAAAAGAGGTATTTAAGTTTCGGTCAGTTAAAAGTATTGTGATAGCTCCCGCTAACACTGGCAAAGATAAAAGAAGAAGAATGGCTGTTAAAATAACTGATCAGACAAATAGTCTAATTTTTTCTGCTGAAAGGTTTTTTGCTTTAAGATTAATAATTGTAGTAATAAAATTTAAGGCACCTAAAATTGAAGAAATCCCTGCAAGGTGTAAAGAAAAAATTGTTAAGTCTACTGAAGGTCCTGAATGATAAAACGTTGATAAAGGTGGA
+
CCCCCGGGGGGGGGGGGGGGGGGFGGGGGGGGGGGGGGGGGGGFGGGGGGGFFGGGGCFGGGGGGGGGGGGGGGGGGGGGGGGCFEGCFFGGGFFGGFFGGGGGGFGGFGG?FGGGGGGFGGGGFGGGGGGGGFCFFFGGFGGGGCFFCGFGGD>FGG8ECGGCEGGGGGGGGGGGFGFGGGGFCDGFGGDGG7FFFGFG@9CEFFAF5CAA9FFDAAC@AACEC5=5+54AFFFF@CDC@ECAEF(7FF2:=FEF56BEF6CFG@5))6;9;73>*;<33)94)7:@;@GF><4<77:1(
@M70528:330:000000000-K6D4P:1:1102:7571:3086 2:N:0:AACGGTCTAT+CTATACGCGG
TAAAACAGGGTCCCCTCCCCCTCTAGGGTCAAAAAAAGAGGTATTTAAGTTTCGGTCAGTTAAAAGTATTGTGATAGCTCCCGCTAACACTGGCAAAGATAAAAGAAGAAGAATGGCTGTTAAAATAACTGATCAGACAAATAGTCTAATTTTTTCTGCTGAAAGGTTTTTTGCTTTAAGATTAATAATTGTAGTAATAAAATTTAAGGCACCTAAAATTGAAGAAATCCCTGCAAGGTGTAAAGAAAAAATTGTTAAGTCTACTGAAGGTCCTGAATGATAAAACGTTGATAAAGGTGGA
+
CCCCCGGGGGGGGGGGGGGGGGGGGGGGGGGGGGGGGGGGGGGGGGGGGGGGGGGGGGGGGGGGGGGGGGGGGGGGGGGGGGGGGGGGGGGGGGGGGGGGGGGGGGGGGGGGGGGGGGGGGGGGGGGGGGGGGGGGGGGGGGGGGGGGGGFDGGGGGGGGGGGGGGGGGGGGGGGGFGGGGGGGGGGGGGGGGGGGFGFGEGFEFFFFFFFFFGFGFGGEFFA;FBCEF=@FFFBFEGGGFFFFFF@BFFFFFFFF58:CCFEFGF?E<E@9;@8>C;?EFFF74@BDDFGGGFECCEF0(
@M70528:330:000000000-K6D4P:1:1102:24792:3098 2:N:0:AACGGTCTAT+CTATACGCGG
TAAAACAGGGTCCCCTCCCCCTCTAGGGTCAAAAAAAGAGGTATTTAAGTTTCGGTCAGTTAAAAGTATTGTGATAGCTCCCGCTAACACTGGCAAAGATAAAAGAAGAAGAATGGCTGTTAAAATAACTGATCAGACAAATAGTCTAATTTTTTCTGCTGAAAGGTTTTTTGCTTTAAGATTAATAATTGTAGTAATAAAATTTAAGGCACCTAAAATTGAAGAAATCCCTGCAAGGTGTAAAGAAAAAATTTTTAAGTCTACTGAAGGTCCTGAATGATAAAACGTTGATAAAGGTGGA
+
CCCCCGGGGGGGFCFGGGGGGDGGGGGGGGGGGGGGGGGGGGEGGGGGGGGGGGGGGGGGGGGGGGGGGGGGGAAGF<FGGGFGGGGFGGGGGGGGG?FGGGFFGGGGGFFGGGGGGGGFGGG9EGGGGGGGGGGGFGGGGGGFGGGGGGFGGGGFGGGGFGGGG?GGGGGC7@DFFFF8EDCDFGGGGGGG@FFGAFFCA@;=CCCFFFFAC>FGF,=C76ACFBDFFB5AAB>;>:,6:>?668:=F@2(7+1:(;?ECCFFG@?A@@EF<E7C775=EEC;))./613+;77;7<3<(
@M70528:330:000000000-K6D4P:1:1102:18540:3120 2:N:0:AACGGTCTAT+CTATACGCGG
TAAAACAGGGTCCCCTCCCCCTCTAGGGTCAAAAAAAGAGGTATTTAAGTTTCGGTCAGTTAAAAGTATTGTGATAGCTCCCGCTAACACTGGCAAAGATAAAAGAAGAAGAATGGCTGTTAAAATAACTGATCAGACAAATAGTCTAATTTTTTCTGCTGAAAGGTTTTTTGCTTTAAGATTAATAATTGTAGTAATAAAATTTAAGGCACCTAAAATTGAAGAAATCCCTGCAAGGTGTAAAGAAAAAATTGTTAAGTCTACTGAAGGTCCTGAATGATAAAACGTTGATAAAGGTGGA
+
CCCCCGGGGGGGGGGGGGGGGGGGGGGGFGGGGGGGGGGGGGGGGGGGGGGGGGGGGEFGFGGGGGGGGGGGGGGGGCGGGGGGGGGGGGGGGGGGGGGGGGGCGGGGGGGGGGGGGGGGGGGFFGGGGGGGGGGGGGGGGGGGGGGGGGFGGGGGGGGFGGGFGGGGGGGGGGGFFGGGGGGGGGGFGGGGGGGGFGFFFGFFFFCFFFFFFGFGFFGFGFCEFFFFA:BAABBFEDFCEECFEF2:;(5>2FFFFFA>?AEFD@EFE;E9<EEFGGF<3<CCEFF@D<F7C?;CF<B?(
@M70528:330:000000000-K6D4P:1:1102:23063:3124 2:N:0:AACGGTCTAT+CTATACGCGG
TAAAACAGGGTCCCCTCCCCCTCTAGGGTCAAAAAAAGAGGTATTTAAGTTTCGGTCAGTTAAAAGTATTGTGATAGCTCCCGCTAACACTGGCAAAGATAAAAGAAGAAGAATGGCTGTTAAAATAACTGATCAGACAAATAGTCTAATTTTTTCTGCTGAAAGGTTTTTTGCTTTAAGATTAATAATTGTAGTAATAAAATTTAAGGCACCTAAAATTGAAGAAATCCCTGCAAGGTGTAAAGAAAAAATTGTTAAGTCTACTGAAGGTCCTGAATGATAAAACGTTGATAAAGGTGGA
+
CCCCCGGGGGGGGGGGGGGGGGGGGGGGGGGGGGGGGGGGGGGGGGGGGGGGGGGGGGGGGGGGGGGGGGGGGGGGGGGGGGGGGGGGGGGGGGGGGGGGGGGGGGGGGGGGGGGGGGGGGGGGGGGGGDGGGGGGGFDGGGGGGGGGGGFGGGGGGGGGGGFGGGGGFFGGGGGGFGGGGGGEGGGGGGGFGFGGFGFGFFFFFFFFFFFFFGFGFGGFGF>A=@=EFF=49>@9BGGGEEF6E>DBFDBFEFFFCFF?ECFCF@EEE3;<)77>C767<?FF33(6@;9+376;C@??(
@M70528:330:000000000-K6D4P:1:1102:17200:3129 2:N:0:AACGGTCTAT+CTATACGCGG
TAAAACAGGGTCCCCTCCCCCTCTAGGGTCAAAAAAAGAGGTATTTAAGTTTCGGTCAGTTAAAAGTATTGTGATAGCTCCCGCTAACACTGGCAAAGATAAAAGAAGAAGAATGGCTGTTAAAATAACTGATCAGACAAATAGTCTAATTTTTTCTGCTGAAAGGTTTTTTGCTTTAAGATTAATAATTGTAGTAATAAAATTTAAGGCACCTAAAATTGAAGAAATCCCTGCAAGGTGTAAAGAAAAAATTGTTAAGTCTACTGAAGGTCCTGAATGATAAAACGTTGATAAAGGTGGA
+
CCCCCFGGGGFGFGGECEGGG@F8FFGGCDEGGGGGGGGGGGGGGGGGGGGGGGGGGGGGGGGGGGGGGGGGGGGGGGGGGGGGGGGGGGGGFGGGGGGGGGGGGGGGGGGGGGGGGGGGGGGCGGGGGGGFGGGGGGGGGGGGFGGGGGFGGGGGGGGGGGGGGGFGGGGGGGGGFCFGGGGGGGGGGGGGGGGGFGFFFGFFFFFFFFFFFGFG5<=CG69=CEDEFF3AFD=A=5>8.9EA4;=5FDBBFFFCF@F??:7@;)3=EEE3)7))8;<EEEECCEB@@6>77594FE(4(
@M70528:330:000000000-K6D4P:1:1102:23927:3141 2:N:0:AACGGTCTAT+CTATACGCGG
TAAAACAGGGTCCCCTCCCCCTCTAGGGTCAAAAAAAGAGGTATTTAAGTTTCGGTCAGTTAAAAGTATTGTGATAGCTCCCGCTAACACTGGCAAAGATAAAAGAAGAAGAATGGCTGTTAAAATAACTGATCAGACAAATAGTCTAATTTTTTCTGCTGAAAGGTTTTTTGCTTTAAGATTAATAATTGTAGTAATAAAATTTAAGGCACCTAAAATTGAAGAAATCCCTGCAAGGTGTAAAGAAAAAATTGTTAAGTCTACTGAAGGTCCTGAATGATAAAACGTTGATAAAGGTGGA
+
CCCCCGGGGGGGGGFGGGGGGGGGGGGGGGGGGGGGGGGGGGGFGGFGGGGGGGGGGGGGGGGGGGGGGGGGGGGGFGGGGGGGGGGCFFFGGGGGGGGGGGGGGGGGGGGGGGAFGFCEFGGGGGGGGGGGGGGGGGGGGG8FFGGGGGFGFDEGFGGGDEFEGGGGGGGGGGGGFGGGGGFGGGGFGGGFFFFFFGFC@EFFFCFFFFFFFFFGAFGBFF38=@CEF2)*;B>;>:DFEFFF?EDFFFFFFFFFCBA87;CFG<?EFEEE@)4C<@?45<EEF<:DF?3+@?/;F@?:(
@M70528:330:000000000-K6D4P:1:1102:12204:3155 2:N:0:AACGGTCTAT+CTATACGCGG
TAAAACAGGGTCCCCTCCCCCTCTAGGGTCAAAAAAAGAGGTATTTAAGTTTCGGTCAGTTAAAAGTATTGTGATAGCTCCCGCTAACACTGGCAAAGATAAAAGAAGAAGAATGGCTGTTAAAATAACTGATCAGACAAATAGTCTAATTTTTTCTGCTGAAAGGTTTTTTGCTTTAAGATTAATAATTGTAGTAATAAAATTTAAGGCACCTAAAATTGAAGAAATCCCTGCAAGGTGTAAAGAAAAAATTGTTAAGTCTACTGAAGGTCCTGAATGATAAAACGTTGATAAAGGTGGA
+
CCCCCGGGGGGGGGGGGGGGGGGGGGGGGGGGGGGGGGGGGGGGGGGGGGGGGGGGGGGGGGGGGGGGGGGGGGGGGGGFGGGGGGGGGGGGGGGGGGGGGGGGGGGGGGGGGGGGGGDFGGGGGGGGGGGGGGFCGGGGGGGGFGGGFFFFGGGGGGGGGG9FFFGGGGGGGGGGFGGGGGGGGGGGGGFGGGGGFFFGFFFFFFF9A5FFFGFGFGGFGF;AFEFFFFEFFFFFBFGGBFFFE==2F2@FFFFB<AAC?F?CFFEEFFEF@@<E9;C@EECEF@;@F@CCF?CEGE08(
@M70528:330:000000000-K6D4P:1:1102:19943:3158 2:N:0:AACGGTCTAT+CTATACGCGG
TAAAACAGGGTCCCCTCCCCCTCTAGGGTCAAAAAAAGAGGTATTTAAGTTTCGGTCAGTTAAAAGTATTGTGATAGCTCCCGCTAACACTGGCAAAGATAAAAGAAGAAGAATGGCTGTTAAAATAACTGATCAGACAAATAGTCTAATTTTTTCTGCTGAAAGGTTTTTTGCTTTAAGATTAATAATTGTAGTAATAAAATTTAAGGCACCTAAAATTGAAGAAATCCCTGCAAGGTGTAAAGAAAAAATTGTTAAGTCTACTGAAGGTCCTGAATGATAAAACGTTGATAAAGGTGGA
+
CCCCCGGGGGGGGGGGGGGGGGGGGGGGGGGGGGGGGGGGGGGGGGGGGGGGGGGGGGGGGGFFGGGGGGGGGGFFGGGGGGGGGGGGGGGGGDFGGGGGGGGFGGFGGGGGGGGGGGGGGG@FGGGGGGGGGGGGGGGGGFCCFGGGFGFGFFEFFGFFGGGGGGGGGGGGGGGGFGFGGGGGGGGGGGGGGGGGFGFGFFFFFFFFFAAACFFFF;B@EF5AFEFEF=BFFFBF=CF@BEFAAED=FFFFEAEF@=8CEAEFD@<A81=@<E<CC>CEFF?CFF>D@21;:9199.,6(
@M70528:330:000000000-K6D4P:1:1102:16540:3166 2:N:0:AACGGTCTAT+CTATACGCGG
TAAAACGGGTCCCCTCCCCCTCTAGGGTCAAAAAAAGAGGTATTTAAGTTTCGGTCAGTTAAAAGTATTGTGATAGCTCCCGCTAACACTGGCAAAGATAAAAGAAGAAGAATGGCTGTTAAAATAACTGATCAGACAAATAGTCTAATTTTTTCTGCTGGAAGGTTTTTTGCTTTAAGATTAATAATTGTAGTAATAAAATTTAAGGCACCTAAAATTGAAGAAATCCCTGCAAGGTGTAAAGAAAAAATTGTTAAGTCTACTGAAGGTCCTGAATGATAAAACGTTGATAAAGGTGGAT
+
CCCCCGGGGGGGGGGGGGGGGGGGGGGGEGGGGGGGGGGGGGGGGGGGGGGGGGGGGGGGGGGFGGGGGGGGGGGGGGGGGGGGGEFGGGGGGFGGGGGGGGGGGGGGGGGGGGGGGGGGGGGDGGGFGGGGGGGGGGFGFGGGGGGFGGFGGGFGGGGGFGFGDFFGGGGGGGGGFFGGGEGAFFGFCEGGGGGGAAFFEGFFFFFFFFFFAGFGFGGFGFEFA>EFFFEFFBFFFCEF789AFFDFF5BFFFEFEAFEEFCACCE;@4;@3AEEDFEE)7);@9DFDF+:FB<>G?::)
@M70528:330:000000000-K6D4P:1:1102:14170:3201 2:N:0:AACGGTCTAT+CTATACGCGG
TAAAACAGGGTCCCCTCCCCCTCTAGGGTCAAAAAAAGAGGTATTTAAGTTTCGGTCAGTTAAAAGTATTGTGATAGCTCCCGCTAACACTGGCAAAGATAAAAGAAGAAGAATGGCTGTTAAAATAACTGATCAGACAAATAGTCTAATTTTTTCTGCTGAAAGGTTTTTTGCTTTAAGATTAATAATTGTAGTAATAAAATTTAAGGCACCTAAAATTGAAGAAATCCCTGCAAGGTGTAAAGAAAAAATTGTTAAGTCTACTGAAGGTCCTGAATGATAAAACGTTGATAAAGGTGGA
+
CCCCCGGGGGGGGGGGGGGGGGGGGGGGGGGGGGGGGGGGGGGGGGGGGGGGGGGGGGGGGGGGGGGGGGGGGFGGGGGGGGGGGGGGGGGGGGGGGGGGGGGGGGGGGGGGGGGGGGGGGGGGGGGGGGGFGGFFFGGGFD?FGGGFGGFGGGGGGGGGGGFFGFGGGGFGGGDGFGGGGGGGGGGGGGGGGGGGFF7CEGFFFFFFFFFFACFFFGFFGFECFFC:B)6>A2=F=FD8=:EFEFFBFB@BBA5=*88>EC?8FE);8@FEFEFEGFC3?7)4>E;@;1::+91;F@06(
@M70528:330:000000000-K6D4P:1:1102:14940:3238 2:N:0:AACGGTCTAT+CTATACGCGG
TAAAACAGGGTCCCCTCCCCCTCTAGGGTCAAAAAAAGAGGTATTTAAGTTTCGGTCAGTTAAAAGTATTGTGATAGCTCCCGCTAACACTGGCAAAGATAAAAGAAGAAGAATGGCTGTTAAAATAACTGATCAGACAAATAGTCTAATTTTTTCTGCTGAAAGGTTTTTTGCTTTAAGATTAATAATTGTAGTAATAAAATTTAAGGCACCTAAAATTGAAGAAATCCCTGCAAGGTGTAAAGAACAAATTGTTAAGTCTACTGAAGGTCCTGAATGATAAAACGTTGATAAAGGTGGA
+
CCCCCGGGGGGGGGGGGGGGGGGGGGGGGGGGGGGGGGGGGGGGGGGGGGGGGGGGGGGGGGGGGGGGGGGGGGGGGGGGGGGGGGGGGGGGGGGGGGGGGGGGGGGGGGGGGGGFGGGGGGGGGGGGGGGGGGGGGGGFGFCFGGGGGGFGGGGGGGGGGGGGGGGFGDGGGGGGFGGGGGGGGGGGGGGGGGFG7DFGFGFFFFFFFFFFFGFGFGGEDFECFEB8F>EFFFFBEGGG@@EFFFF(ABBFEFFFCFFFEFCFG@48E(/;=EE9CFFFEF<)9=;=@DFFDC<EF<@?(
@M70528:330:000000000-K6D4P:1:1102:23859:3250 2:N:0:AACGGTCTAT+CTATACGCGG
TAAAACAGGGTCCCCTCCCCCTCTAGGGTCAAAAAAAGAGGTATTTAAGTTTCGGTCAGTTAAAAGTATTGTGATAGCTCCCGCTAACACTGGCAAAGATAAAAGAAGAAGAATGGCTGTTAAAATAACTGATCAGACAAATAGTCTAATTTTTTCTGCTGAAAGGTTTTTTGCTTTAAGATTAATAATTGTAGTAATAAAATTTAAGGCACCTAAAATTGAAGAAATCCCTGCAAGGTGTAAAGAAAAAATTGTTAAGTCTACTGAAGGTCCTGAATGATAAAACGTTGATAAAGGTGGA
+
CCCCCGGGGGGGGGGGGGGGGGGGGGGGGGGGGGGGGGGGGGGGGGGGGGGGGCGFGGGGGGGGGGGGGGGGGGGGGGGGGGGGGGGGGGGGFGGGGGGGGGGGGGGGGGGGGGGGGGGGGGGGGGGGGFGGGGGGGGGGGGGGGGGGGGFGGGGGGGGGGFGCGGGGGGGGGGGGFGGGGGGGGGGFGGGGGGGGFGFGFGFFFFFFFFFFFGFG>9FCGF=6=CCFFBEAF=@A@FGG@EFFEFBFFFFFEFFFCBBCCFFCG<<77@EEEEFFFCCE3?ECEFBFF@<+:?3/AEFB0
@M70528:330:000000000-K6D4P:1:1102:14929:3256 2:N:0:AACGGTCTAT+CTATACGCGG
TAAAACAGGGTCCCCTCCCCCTCTAGGGTCAAAAAAAGAGGTATTTAAGTTTCGGTCAGTTAAAAGTATTGTGATAGCTCCCGCTAACACTGGCAAAGATAAAAGAAGAAGAATGGCTGTTAAAATAACTGATCAGACAAATAGTCTAATTTTTTCTGCTGAAAGGTTTTTTGCTTTAAGATTAAGAATTGTAGTAATAAAATGTAAGGCACCTAAACTTGAAGAAATCCCTGCAATGTGTAAAGAACACATTGTTAAGTCTACTGACGGTCCTGAATAATAAACCGTTGTTAAAGTAGGA
+
-6AB@<EGDFF9FFFGECGGEGE<@,C8FGDECF9CFGGCFFGCF<F?FGG<F7+,@,CCEC9,CA@EFEFFGGGC9DFADG7@FC7FG8FGFD,,BFFF<EA;?FE,:8FGFE9FBFD@FFEDFG,C<E@9A;?,4D=EFCDFFG8EDFFDFG>=FG88,@F5,6EDFFCC=EDFFD,,7EFA,,36>FGGDFGDFFFEC@E*??FFFAAF*A@CF,2::5)8>):EFFEFFB:A*>569AE9C*-(;(0)1=*=*118>BCFG9<2<04(())/*3)/9<)))/2136*1+)7>>)6))
@M70528:330:000000000-K6D4P:1:1102:24915:3263 2:N:0:AACGGTCTAT+CTATACGCGG
TAAAACAGGGTCCCCTCCCCCTCTAGGGTCAAAAAAAGAGGTATTTAAGTTTCGGTCAGTTAAAAGTATTGTGATAGCTCCCGCTAACACTGGCAAAGATAAAAGAAGAAGAATGGCTGTTAAAATAACTGATCAGACAAATAGTCTAATTTTTTCTGCTGAAAGGTTTTTTGCTTTAAGATTAATAATTGTAGTAATAAAATTTAAGGCACCTAAAATTGAAGAAATCCCTGCAAGGTGTAAAGAAAAAATTGTTAAGTCTACTGAAGGTCCTGAATGATAAAACGTTGATAAAGGTGGA
+
CCCCCGGGGGGGGFGGGGGGGGGGGGGGGGGGGGGGGGGGFGGGGGGGF<EFGGGGGGGGGGGGGGGGGGGGFFFGGAFGGGGGGGGGGGGGGGGGGFGGGGGGGGGFFGGGGGCGGGGGGGGGGGGGGDFGGFGGGGGGGGGGGGGGGGFGGGGGGGGGGGGGGGGGGGGGEGGFFGGGGGGGD8FGGGGFGGGGA:CC>@7@BF;FAFFF>GFFF7E@,=**B=@EF@EAFDBFE59:>BE6447(2:==3+98>:8<CAE=C@97;(6@7A<EGFCFEF5C771=8(/:CCFED)(2(
@M70528:330:000000000-K6D4P:1:1102:20298:3300 2:N:0:AACGGTCTAT+CTATACGCGG
TAAAACAGGGTCCCCTCCCCCTCTAGGGTCAAAAAAAGAGGTATTTAAGTTTCGGTCAGTTAAAAGTATTGTGATAGCTCCCGCTAACACTGGCAAAGATAAAAGAAGAAGAATGGCTGTTAAAATAACTGATCAGACAAATAGTCTAATTTTTTCTGCTGAAAGGTTTTTTGCTTTAAGATTAATAATTGTAGTAATAAAATTTAAGGCACCTAAAATTGAAGAAATCCATGCAAGGTGTAAAGAAAAAATTGTTAAGTCTACTGAAGGTCCTGAATGATAAAACGTTGATAAAGGTGGA
+
CCCCCGGGGGGGGGGGGGGGGGGGGGGGGGGGGGGGGGGGGGGGGGGGGGGGGGGGGGGGGGGGGGGGGGGGGGGGGGGGFGGGGGGGGGGGGGGGGGGGGGGGGGGGGGGGGGGGGGGGGGGGGGGGGGGGGGGGGGGGGGGGGGGGGGFGGGGGGGGGGGGGGGGGGGGGGGGGFGGGGGGGGGGGGGGGGGGGCDFFFGFFFFFFFFFFFGFFFFGFGFEEF=CEAEFFFFFFB5DC=BEAEFFFFB@DFFFFCCCFEFCCCE?AEEEEEEFFFC?EEE?CEFFDF;DCCCEFFFFF(
@M70528:330:000000000-K6D4P:1:1102:18510:3315 2:N:0:AACGGTCTAT+CTATACGCGG
TAAAACAAGGGTCCCCTCCCCCTCTAGGGTCAAAAAAAGAGGTATTTAAGTTTCGGTCAGTTAAAAGTATTGTGATAGCTCCCGCTAACACTGGCAAAGATAAAAGAAGAAGAATGGCTGTTAAAATAACTGATCAGACAAATAGTCTAATTTTTTCTGCTGAAAGGTTTTTTGCTTTAAGATTAATAATTGTAGTAATAAAATTTAAGGCACCTAAAATTGAAGAAATCCCTGCAAGGTGTAAAGAAAAAATTGTTAAGTCTACTGAAGGTCCTGAATGATAAAACGTTGATAAAGGTGG
+
CCCCCGGGGGGGGGGGGGGGGGGGGFFGCGGGGGGGGGGGGGGGGGGGGGFGGGGGFGGGGGGGGGGGGGGGGGGGGCFGFGGGGGGGGGGGGGGGGGGGGGGGGGGGGGGGGGGGGGGGGGGGGGGGGGGGGGGGGGGGGGGGGGFFCGFGGGGGFGGGGGGGGGGGGGFGGGGGFGGGGGGGGGGGGGGGFGFGFCEAECFCFFFFFFFAFFFGFGGCGFCEFC@DFF=AAEDFEFCD=@BAEEF:F5>BFFFF>BBEFFFFGF;5;3157@4=;CC<EEEFFCEF@@C>>CE9E>436
@M70528:330:000000000-K6D4P:1:1102:7132:3319 2:N:0:AACGGTCTAT+CTATACGCGG
TAAAACAGGGTCCCCTCCCCCTCTAGGGTCAAAAAAAGAGGTATTTAAGTTTCGGTCAGTTAAAAGTATTGTGATAGCTCCCGCTAACACTGGCAAAGATAAAAGAAGAAGAATGGCTGTTAAAATAACTGATCAGACAAATAGTCTAATTTTTTCTGCTGAAAGGTTTTTTGCTTTAAGATTAATAATTGTAGTAATAAAATTTAAGGCACCTAAAATTGAAGAAATCCCTGCAAGGTGTAAAGAAAAAATTGTTAAGTCTACTGAAGGTCCTGAATGATAAAACGTTGATAAAGGTGGA
+
CCCCCGGGGGFFGFECFGCCGEGGGGGFGGGGGGGGGGFGDDE<FEFC<AFGGGGGC@<FGGGFGFFGFCFGEFGGGGGGGGGGGGGFGGGGGGGGCFGGGCFEGFFF@FG8EFGGGGGFGGFCFG9FFAFGE9EGGFGGGGGGGF;,,@?FF<8BFD88?EGGG6>E9ECEG?AFFGGGAEFFGGGGGGDDFGGFFGFF=FFCFFFFF5AF>CAFFCC::+0*85@CBEE4;57A@DFEFFFCA4@BF==2@FEF@=AC?676>@<A<@@9;4=E7CE@EC37).33802376)/>730(
@M70528:330:000000000-K6D4P:1:1102:23470:3325 2:N:0:AACGGTCTAT+CTATACGCGG
TAAAACAGGGCTCCCTGTCTCTTATACACATCTGACGCTGCCGACGACCGCGTATAGGTGTAGATCTCGGTGGTCGCCGTATCATTAAAAAAAAAAAAAAAAAAAAAAAAACACAGATAGATGATGAAATATATAATGACAAGAGATAAACAGACGAGTACTAAGCTAACAGTCAAGATAAATAAAGCATGAAGAATCTACATCTCAACAACATATGAATACATCACAGAACAAACGTATGGTATAGTACTGTGTGAGTAGCTAATTGATTGCCGCAAAGCAGCTCATATTGCTAGAAGAA
+
CCCCCGGGGGGFGGGGGGGGGGGCFAEFGGFGGGGGGGGGGGGGGGGGGGGGGDBFFGFFFAEC9EFCF@,,@,,@FEE>::EE9FCEGGG7CECFFCCFE+@+3++*5***,,,,42+,,2,72,,,,,,,,,71,,,,*,*4,6+,++*+*+****/*,++,+*++522+++3+*+++++33+22*++++22**0+/+)+/)****.*)))****++)+*-)*)))/()))((.,**+((.*))).*)).)/)))**.)*-*+)))))))))(-))((,(((())-))***)))+)).(
@M70528:330:000000000-K6D4P:1:1102:19846:3330 2:N:0:AACGGTCTAT+CTATACGCGG
TAAAACAGGGTCCCCTCCCCCTCTAGGGTCAAAAAAAGAGGTATTTAAGTTTCGGTCAGTTAAAAGTATTGTGATAGCTCCCGCTAACACTGGCAAAGATAAAAGAAGAAGAATGGCTGTTAAAATAACTGATCAGACAAATAGTCTAATTTTTTCTGCTGAAAGGTTTTTTGCTTTAAGATTAATAATTGTAGTAATAAAATTTAAGGCACCTAAAATTGAAGAAATCCCTGCAAGGTGTAAAGAAAAAATTGTTAAGTCTACTGAAGGTCCTGAATGATAAAACGTTGATAAAGGTGGA
+
CCCCCGGGGGGGGGGGGGGGGGGGGGGGGGGGGGGGGGGGGFFGGGFGGGGGGGGCEGGGGGGGGGGGGGGGGGGGGGGGGGGGGGGGGGGGGGGGGGGGGGFGGGGGGGGGFGGGGGGGGGGGGGGGGGGGGGGGGGGGCFFGGGGGGGFFFGGGGGGGGGFFGGGGGGGGEGGGFGGGGGGGGGGFGGGGFGFGAFFFEGFFFFFFFFFFFGFFFGGEGF5CF5=AFFFFFFFF>*5>>=E=E===49>DFFEFCCFFFFEAE7<;<8;E<EEEFDC@?CC3;<BD@<D>C3>3C<:?0
@M70528:330:000000000-K6D4P:1:1102:13974:3332 2:N:0:AACGGTCTAT+CTATACGCGG
TAAAACAGGGTCCCCTCCCCCTCTAGGGTCAAAAAAAGAGGTATTTAAGTTTCGGTCAGTTAAAAGTATTGTGATAGCTCCCGCTAACACTGGCAAAGATAAAAGAAGAAGAATGGCTGTTAAAATAACTGATCAGACAAATAGTCTAATTTTTTCTGCTGAAAGGTTTTTTGCTTTAAGATTAATAATTGTAGTAATAAAATTTAAGGCACCTAAAATTGAAGAAATCCCTGCAAGGTGTAAAGAAAAAATTGTTAAGTCTACTGAAGGTCCTGAATGATAAAACGTTGATAAAGGTGGA
+
CCCCCGGGGGGGGGGFGGEGGGGGGGGGGGGGGGGGGGGGGGGGGGFGGFGGGGGGGGGGGGGGGGGGGGGGGGGGGGGGGGDGGGGGGGGFFGGFGGGFGGGGGGGGGGFDGGGGGGGGGGGGGGGGGGGGGGGGGGGG?DGGGGGGGGFFGGGGCGGFGGGGCGGGGGGEGGGGFGDCFGGGGGGGGGGGGGGG7EFDCGFFF7CF?FFF5FFGFDGFGFEEF5CA@2BFF=DF>CFFE=E18CD=F2>@;F?F?@=CEF?FGEC<EE47<4@CFGCAE?ECC@2/3=9::?E39@(:(
@M70528:330:000000000-K6D4P:1:1102:7275:3365 2:N:0:AACGGTCTAT+CTATACGCGG
TAAAACAGGGTCCCCTCCCCCTCTAGGGTCAAAAAAAGAGGTATTTAAGTTTCGGTCAGTTAAAAGTATTGTGATAGCTCCCGCTAACACTGGCAAAGATAAAAGAAGAAGAATGGCTGTTAAAATAACTGATCAGACAAATAGTCTAATTTTTTCTGCTGAAAGGTTTTTTGCTTTAAGATTAATAATTGTAGTAATAAAATTTAAGGCACCTAAAATTGAAGAAATCCCTGCAAGGTGTAAAGAAAAAATTGTTAAGTCTACTGAAGGTCCTGAATGATAAAACGTTGATAAAGGTGGA
+
CCCCCGGGGEGGGGGGGGGGGGGGGGGGGGGGGGGGGGGGGGGGGGGGGGGGGGGGGGGGGGGGGGGGGGGGGGGGGGGGGGGGGGGGGGGGGGGGGGGGGGGGGGGGGGGGGGGGGGDFGCFFGGGGGGGGGGGGFGGGGGGGGGGFGGFGGGGGGGGGGGGGGGGGGGGGDGGGFFGGGGGGGGFGGGGGGGGGFGFGFGFFFFFFFFFFFGFGFGGFFFAEF@CFCEEAFBBFEGFFFFF9EFFFFFFDBFFFCBFECAECGFEFF;FF;@<C>CEFFE<CC.4:@;C;C59<CEB:(
@M70528:330:000000000-K6D4P:1:1102:19511:3373 2:N:0:AACGGTCTAT+CTATACGCGG
TAAAACAGGGTCCCCTCCCCCTCTAGGGTCAAAAAAAGAGGTATTTAAGTTTCGGTCAGTTAAAAGTATTGTGATAGCTCCCGCTAACACTGGCAAAGATAAAAGAAGAAGAATGGCTGTTAAAATAACTGATCAGACAAATAGTCTAATTTTTTCTGCTGAAAGGTTTTTTGCTTTAAGATTAATAATTGTAGTAATAAAATTTAAGGCACCTAAAATTGAAGAAATCCCTGCAAGGTGTAAAGAAAAAATTGTTAAGTCTACTGAAGGTCCTGAATGATAAAACGTTGATAAAGGTGGA
+
CCCCCGGGGGGGGGFGGGGGGGGGGGGGGGGGGGGGGGGGGFFGGGGGGFGGGGGFGGGGFGGFGGGGGGGGGGGGGGGGGGGGGGGGGGGGGGGGGGGGGGGGFDGGGGGGFGGGGGGGGGGGGGGGGGGGGGGGGGGGGGGGGFGGGGFGCDEGGGDGGG?EFFEGGGGGGFGGFGGGGGGGGGGGGGGGGGGGFGFGE;?CFFFAFFFFFFFGFGGFGF;EFBCEF.7AFB>A>D>D>EFFFFFDFDFFFC?AEFFE3AEF9=<=33;37>AF7@<@EFFFCF>@DDFFGE>CF)4:(
@M70528:330:000000000-K6D4P:1:1102:23540:3375 2:N:0:AACGGTCTAT+CTATACGCGG
TAAAACAGGGTCCCCTCCCCCTCTAGGGTCAAAAAAAGAGGTATTTAAGTTTCGGTCAGTTAAAAGTATTGTGATAGCTCCCGCTAACACTGGCAAAGATAAAAGAAGAAGAATGGCTGTTAAAATAACTGATCAGACAAATAGTCTAATTTTTTCTGCTGAAAGGTTTTTTGCTTTAAGATTAATAATTGTAGTAATAAAATTTAAGGCACCTAAAATTGAAGAAATCCCTGCAAGGTGTAAAGAAAAAATTGTTAAGTCTACTGAAGGTCCTGAATGATAAAACGTTGATAAAGGTGGA
+
CCCCCGGGGGGGGGGGGGGGGGGGGFGGGGGGGGGGGGGGGGGGGGGGGGGGGGGGGGGGGGGGGGGGGGGGGEFFEGGGGGDE@FGGGGGGGGGGGGGGGGGGGGGGGGGGGGGGGGGGGGGGGGGGGGGGGGGGGGGFFGGGGGGGGGFGFFGGGGGGGFGGGGEGGGGGGFGGFGCFFGGGGGGGGFGDCFGGAGFGEGFFFFFFF5AFFGFGFDFBFACFFFFCF2>FABBFEGFFF=EBCFBFFFFFFFFFEFFFEF?FFE?7=3=4<AAEFFFFEFE<EFB8@?5:FFFFFEFF0
@M70528:330:000000000-K6D4P:1:1102:18133:3379 2:N:0:AACGGTCTAT+CTATACGCGG
TAAAACAGGGTCCCCTCCCCCTCTAGGGTCAAAAAAAGAGGTATTTAAGTTTCGGTCAGTTAAAAGTATTGTGATAGCTCCCGCTAACACTGGCAAAGATAAAAGAAGAAGAATGGCTGTTAAAATAACTGATCAGACAAATAGTCTAATTTTTTCTGCTGAAAGGTTTTTTGCTTTAAGATTAATAATTGTAGTAATAAAATTTAAGGCACCTAAAATTGAAGAAATCCCTGCAAGGTGTAAAGAAAAAATTGTTAAGTCTACTGAAGGTCCTGAATGATAAAACGTTGATAAAGGTGGA
+
CCCCCGFFGGGGGGGGGBFGGGGGFGGGFGFDEEFGGGGFCFGGGGGGGGFGGEDFEE<FGFG<<CFFGFGGGGGDFGGGGGGGGGGGGGFGDGFGCGGGGGGGFGFEFA<=ACFCGFGGFFFDFF9FGFEA,CFFDGG8?EC8EFGGGGDFFFCGGACFGGGFDGCAFGGGGFFGFC,@FGGGGGGFGGGGGGGGFF?=C@FEFFFBFF?FFFF>59CEGF>*858CF>E49@FA6=FF.:EAC=B-?7252+9A8++9)A3;;)).7(;)7<))*+.)19?36<0@F1>+297);;2:1
@M70528:330:000000000-K6D4P:1:1102:6689:3406 2:N:0:AACGGTCTAT+CTATACGCGG
TAAAACAGGGTCCCCTCCCCCTCTAGGGTCAAAAAAAGAGGTATTTAAGTTTCGGTCAGTTAAAAGTATTGTGATAGCTCCCGCTAACACTGGCAAAGATAAAAGAAGAAGAATGGCTGTTAAAATAACTGATCAGACAAATAGTCTAATTTTTTCTGCTGAAAGGTTTTTTGCTTTAAGATTAATAATTGTAGTAATAAAATTTAAGGCACCTAAAATTGAAGAAATCCCTGCAAGGTGTAAAGAAAAAATTGTTAAGTCTACTGAAGGTCCTGAATGATAAAACGTTGATAAAGGTGGA
+
CCCCCGGGGDGGGGGGGGGGGGGGGGGGGGGGGGGGGGGGGGGGGGGGGGGGGGGGGGGGGGGGGGGGGGGGGGGGGGGGGGGGGGGFFDGGGGGGGGGGGGGGGGGGGGGGGGGGGGGGGGGGGGGGGGGGGGGGGGGGGGGGGGGGGGFGGGGGGGGGGGGGGGGGGFGGGGGGFGGGGGGGFGFFGGGGGGGGFGFG@FFFFFFFFFFFFGFGFGFEGFAEFBCFF@:AFDFFFGFGFBEEEEF@FF9@BFFFCBCECFEFFFEEFEEA/;<C9;CEEEEFCE9(61C7F)96CEF0(
@M70528:330:000000000-K6D4P:1:1102:19624:3407 2:N:0:AACGGTCTAT+CTATACGCGG
TAAAACAGGGTCCCCTCCCCCGCCTCCTTCCCGTGCGCGTACCCGCGCCCTTTTCGAGGGTGGCAATTCAACCGGCCACCCTTGAAGCCATGCTGAAGCGGGAAGTTTGATTCCAGGCGGCGCAGAGACACCCTCCAGGTCCAGGTGGAAAGCACCCTTGATTGTGGCAGCGCTGGCCCTGTGCGCCTACCGAGGACTCGAGTACTACAGCTACTGGTACTCACTGAGTAAGAACACATCCTCCGTTCCACGCTTAAATATTACTCGCTAGGCCATAGACCCTTCCATCCGAAGCCGCAGG
+
CCCCCGGGGGGGGGGGGGGGGGGGGGGGGGGGEGDGGGFGGGGGGGGGGGGGGGGGGGGGGGGGGFGDGGGGGGGGGEGGGGGF5=FGG?FFGGFFGFGGEEGGGEGGGGGGGGAFGGGGGGGGGGGGG,>FGGGGGGFFGGGGGCFGF94CGGGGGFC@CBFGF>EGGGGGGEECDGGGFGGFEGGGGGEEDGGGFGFGFCFFFFFFFFFFFGFG?GF>974:F>)8BF2076<?0*8CB22<(47<F<D195:3:*9)6=9F@),-227(3:B0**),.(42<(.))(/7CB;1*((-(
@M70528:330:000000000-K6D4P:1:1102:5895:3409 2:N:0:AACGGTCTAT+CTATACGCGG
TAAAACAGGGTCCCCTCCCCCTCTAGGGTCAAAAAAAGAGGTATTTAAGTTTCGGTCAGTTAAAAGTATTGTGATAGCTCCCGCTAACACTGGCAAAGATAAAAGAAGAAAAATGGCTGTTAAAATAACTGATCAGCCAAATAGTCTAATTTTTTCTGCTGAAAGGTTTTTGGTTTTAAGATTATTAATTGTGTTATTAAAATTTAAGTCACTTAAAATTGAGGAAATCCCTGCAAGGGGTAAAGAAAAAATTGTTAAGTCAACTGAAGTTCCTGAATGATAAAACGTTAATAAAGGTGGA
+
CCCCCGGGGGGGGGGGGGGGGGGGGFGGGGGGGGGGGGGGGGGGGGGGGGGGGGGGGGGGGGGGGGGGGGGGGGGGGFGGGGGGGGGGGGGGGGGGGGGGGGG99D4,9,,A,,CE,,6E?FGG,9EA<?E=<=A9,@FG64==993E@DEGGGD8,,6,5@F,@6EFFGG++3@D*7,7,@=F,,@+E;22+3+?+3=EE;EC8F+@+++5+5=CF7@@,=*)9@5=F@)**/:*.:**-7=+*9@FFF(55+1+9++..+./+(/).9)?/.740+94)9?);)(/((2+3)7)+.:?(
@M70528:330:000000000-K6D4P:1:1102:5878:3412 2:N:0:AACGGTCTAT+CTATACGCGG
TAAAACAGGGTCCCCTCCCCCTCTAGGGTCAAAAAAAGAGGTATTTAAGTTTCGGTCAGTTAAAAGTATTGTGATAGCTCCCGCTAACACTGGCAAAGATAAAAGAAGAAGAATGGCTGTTAAAATAACTGATCAGACAAATAGTCTAATTTTTTCTGCTGAAAGGTTTTTTGCTTTAAGATTAATAATTGTAGTAATAAAATTTAAGGCACCTAAAATTGAAGAAATCCCTGCAAGGTGTAAAGAAAAAATTGTTAAGTCTACTGAAGGTCCTGAATGATAAAACGTTGATAAAGGTGGA
+
CCCCCGGGGGGGFGGGGGGGGGGGGGGGGGGGGGGGGGGGGGGGGGGGGGGGGGGGGGGGFGGGGGGGGGGGGGGGGGGF8DFFGGEGGGGGGGGGFGGFGGGGGGGGGGGGGGFGGGGGGDFGGGGGGGFGGGGGGGGGDDDG;EFGGGFGGGGFGGGGGGDFGGF9DFGGGFGGF8@CCEGGFDGGGGGGGDFGCGFGFD?E7CFFFFFF5FFCFAFEGFE@FFCE>B:*;9:4>CFF6BEAEFFDAB>>EFF8>8B<CAECG8?8@36/)/.42;6AC?<363:3@671:<CCC)(4(
@M70528:330:000000000-K6D4P:1:1102:8075:3428 2:N:0:AACGGTCTAT+CTATACGCGG
TAAAACAGGGTCCCCTCCCCTTCTAGGGTCAAAAAAAGAGGTATTTAAGTTTCGGTCAGTTAAAAGTATTGTGATAGCTCCCGCTAACACTGGCAAAGATAAAAGAAGAAGAATGGCTGTTAAAATAACTGATCAGACAAATAGTCTAATTTTTTCTGCTGAAAGGTTTTTTGCTTTAAGATTAATAATTGTAGTAATAAAATTTAAGGCACCTAAAATTGAAGAAATCCCTGCAAGGTGTAAAGAAAAAATTGTTAAGTCTACTGAAGGTCCTGAATGATAAAACGTTGATAAAGGTGGA
+
CCCCCGGGGCGGGGGGGGGGDGGGGGGGGGGGGGGGGGGGGGGGGGGGGFGGGGGGGGGGGGGGGGGGGGGGGGGGGGGFFGGGGGGFGGGGGGGGGGGGGGGGGGGGGGGGGGGGGGGGGGGGGGFGGGGGGGGGGGGGGGFGGGGGGGFGGGGGGGGGGGGGGGFGGGFGGGGGFGGGGGGGGGGGGGGGGGGGFGFGFGFFFFFFFFFFFGFGFGGEFFC@FFFEF5@AABBFE>FGE=EBEFFFFB>=EFFFEFFFCFC:CEEEFFF<7@A6*;?E5?CC3;93;@5;C<639)56(
@M70528:330:000000000-K6D4P:1:1102:8084:3446 2:N:0:AACGGTCTAT+CTATACGCGG
TAAAACAGGGTCCCCTCCCCCTCTAGGGTCAAAAAAAGAGGTATTTAAGTTTCGGTCAGTTAAAAGTATTGTGATAGCTCCCGCTAACACTGGCAAAGATAAAAGAAGAAGAATGGCTGTTAAAATAACTGATCAGACAAATAGTCTAATTTTTTCTGCTGAAAGGTTTTTTGCTTTAAGATTAATAATTGTAGTAATAAAATTTAAGGCACCTAAAATTGAAGAAATCCCTGCAAGGTGTAAAGAAAAAATTGTTAAGTCTACTGAAGGTCCTGAATGATAAAACGTTGATAAAGGTGGA
+
CCCCCGGGGGGGGGGGGGGG+FGGGGGFGGGGGGGGGGGGGFGGGGGGGGGGGGGGGGGGGGGGGGGGGGGGGGGGGGGFGGGGGGGGGGGGGGGGGGGGGGGGGGGGGGGGGGGGGGGDFCFCFGGGGGGGGGGGGGGGFGFFGGGGGGFGGGGFGGDDEGGGGFFGFGGGGGGGFGGGGGGFFGGGGGGGGGGGFGFGFGFEFFFFFFFFFGFFFFFFGF>=FFDFFEFFFFBFEGFF6>8>EEB=FD>BEFFF?=F?58C6>;?=8;@@<EFE;DFFEE3>;86@@DDFG5CCG@F0(
@M70528:330:000000000-K6D4P:1:1102:18645:3463 2:N:0:AACGGTCTAT+CTATACGCGG
TAAAACAGGGTCCCCTCCCCCTCTAGGGTCAAAAAAAGAGGTATTTAAGTTTCGGTCAGTTAAAAGTATTGTGATAGCTCCCGCTAACACTGGCAAAGATAAAAGAAGAAGAATGGCTGTTAAAATAACTGATCAGACAAATAGTCTAATTTTTTCTGCTGAAAGGTTTTTTGCTTTAAGATTAATAATTGTAGTAATAAAATTTAAGCCACTTAAATTTGAAAAAATCCTGCCAAGGTTTAAATAAAAATTGTTAAAGTTAATTAAAGTTCTTGAAGGAAAAAACTTGAAAAAGGGGGAA
+
CCCCCGGGGGGGGGGGGGGGGGGGGGGGFGGGGGGGGGGGGGGGGGGGGGGGGGGGGGGGGGGGGGGGGGGGGGGGGGGGGGGGGGGGGGGGGGGGGGGGGGGGGGGGGGGGGGGGGGGGGGGGGGGGGGGGGGGGGGGGGGGGGGGGGGFGGGGGGGGGGGGGGFFGFGGGGGGGFGGGGGGGGGGGGGFGGGGG7:CGE,?C+C+<+**5*+=CF,E*,1**4:));>***0:*5=>,*0*+*15CFB(6/+9+8+4**1111)/)9.)1/)/6*+(((/(/((/)))*+26(4*((((
@M70528:330:000000000-K6D4P:1:1102:9008:3472 2:N:0:AACGGTCTAT+CTATACGCGG
TAAAACAGGGTCCCCTCCCCCTCTAGGGTCAAAAAAAGAGGTATTTAAGTTTCGGTCAGTTAAAAGTATTGTGATAGCTCCCGCTAACACTGGCAAAGATAAAAGAAGAAGAATGGCTGTTAAAATAACTGATCAGACAAATAGTCTAATTTTTTCTGCTGAAAGGTTTTTTGCTTTAAGATTAATAATTGTAGTAATAAAATTTAAGGCACCTAAAATTGAAGAAATCCCTGCAAGGTGTAAAGAAAAAATTGTTAAGTCTACTGAAGGTCCTGAATGATAAAACGTTGATAAAGGTGGA
+
CCCCCGGGGGGGGGGGGGGGGGGGGGGGGGGGGGGGGGGGGGGGGGGGGGGGGGGGGGGGGGGGGGGGGGGGGGGGGGGGGGGGGGGGGGGGGGGGGGGGGGGGGGGGGGGGGGGGGGGGGGGGGGGGGGGGGGGGGGGG+EDFGGGGGGFGGFGGGGGGGGGGGGGGGGGGGGGGFGGGGGGGGGGGGGGGGGGGFGFGFGFFF@FFAFFFFGFGFFFFGFFEFEFF8E4AFBFFEFGEEEFFF=D@F=@DEFFF?BFEEFFFGFEFE@5>;9AC0;CE5?E)4<>@3?<7DEFF77?0(
@M70528:330:000000000-K6D4P:1:1102:18638:3479 2:N:0:AACGGTCTAT+CTATACGCGG
TAAAACAGGGTCCCCTCCCCCTCTAGGGTCAAAAAAAGAGGTATTTAAGTTTCGGTCAGTTAAAAGTATTGTGATAGCTCCCGCTAACACTGGCAAAGATAAAAGAAGAAGAATGGCTGTTAAAATAACTGATCAGACAAATAGTCTAATTTTTTCTGCTGAAAGGTTTTTTGCTTTAAGATTAATAATTGTAGTATAAAATTTAAGGCACCTACAATTGAAGAAATCCCTGCAAGGTGTAAAGAAAAAATTGTTAAGTCTACTGAAGGTCCTGAATGATAAAACGTTGATAAAGGTGGAT
+
CCCCCGGGGGGGGGGGGGGGGGGGGGGGGGGGGGGGGGGGGGGGFDGGGGGGGGGGGGGFGGGGGGGGGGGGGFGGD,FFGGGGGGGGGGGGGGGGGGGGFFFDCFGGGGGGGGGGGFCFGGGGGGGGGGGGGGGGGGGGFGGGGGGGGGFGGGGC>EGGGGFGFGGGFFGGGGGGFG8EFFGGGGGGGGGGGCFGFGFFEGFEFCB5AFFC5>*;FFGFGFA=3=A@F):64@=FBECDBFFF65@BF9:E:FEF?AFFCFFFFFEE@4>E)7;;CFE?3)94=;@@F?:C:;C897(8)
@M70528:330:000000000-K6D4P:1:1102:16930:3495 2:N:0:AACGGTCTAT+CTATACGCGG
TAAAACAGGGTCCCCTCCCCCTCTAGGGTCAAAAAAAGAGGTATTTAAGTTTCGGTCAGTTAAAAGTATTGTGATAGCTCCCGCTAACACTGGCAAAGATAAAAGAAGAAGAATGGCTGTTAAAATAACTGATCAGACAAATAGTCTAATTTTTTCTGCTGAAAGGTTTTTTGCTTTAAGATTAATAATTGTAGTAATAAAATTTAAGGCACCTAAAATTGAAGAAATCCCTGCAAGGTGTAAAGAAAAAATTGTTAAGTCTACTGAAGGTCCTGAATGATAAAACGTTGATAAAGGTGGA
+
CCCCCGGGGGGGGGGGGGGGGGGGGGGGFGFGGGGGGGGGGGGGGGGGGGGGGGGGGGGGGGGGGGGGGGGGGGGGGGGGGGCGGGGGGGGGGGGGGGGGGGGGGGGGGGGGGGGGGGGGGGGGGFGGGGGGGGGGGGGGGGGGGGGGGGFGGGGGGGGGGGGGGGGFDGGGGGGGFGFGGGGGGGGGGGGGGGGGFGFGFFFEFFFFFFFFFGFGFGG5EFEFFFFFF@@AF>DFBDDF>@?97=2585@FFFCFCAFFEF<F<@?AEEFF4;AEDFFAE??673:F;<FCFC<EG@??(
@M70528:330:000000000-K6D4P:1:1102:9371:3498 2:N:0:AACGGTCTAT+CTATACGCGG
TAAAACAGGGTCCCCTCCCCCTCTAGGGTCAAAAAAAAGAGGTATTTAAGTTTCGGTCAGTTAAAAGTATTGTGATAGCTCCCGCTAACACTGGCAAAGATAAAAGAAGAAGAATGGCTGTTAAAATAACTGATCAGACAAATAGTCTAATTTTTTCTGCTGAAAGGTTTTTTGCTTTAAGATTAATAATTGTAGTAATAAAATTTAAGGCACCTAAAATTGAAGAAATCCCTGCAAGGTGTAAAGAAAAAATTGTTAAGTCTACTGAAGGTCCTGAATGATAAAACGTTGATAAAGGTGG
+
CCCCCGGGGGGGGGGGGGGGGGGGGGGG<FGGGGGGGGGGGGGGGGGGGGGGGGGGGGGGGGGGGGGFGGGGGGGGEFFFFFGGGGGGGGGGGGGGGGGGGGGGGGGGGGGGGGFGGGDGFGGGGGGGGGGGGGGGGGGGFGFGGGGGGGFGDEGGGGGGGGGGGGGFDCGGGGGGFGGGGGGGGGGGGGGGGGGGFGFGFGFFFFFFFFAFFGFGFGGFGFE=FCBFF47AA=DFFGGGBEFFFFEFF>DFDFFA9;@EEFEFCE@EE8@@AF4A;6?EFFEF>C893@CFDAAAGD<76
@M70528:330:000000000-K6D4P:1:1102:6256:3520 2:N:0:AACGGTCTAT+CTATACGCGG
TAAAACAGGGTCCCCTCCCCCTCTAGGGTCAAAAAAAGAGGTATTTAAGTTTCGGTCAGTTAAAAGTATTGTGATAGCTCCCGCTAACACTGGCAAAGATAAAAGAAGAAGAATGGCTGTTAAAATAACTGATCAGACAAATAGTCTAATTTTTTCTGCTGAAAGGTTTTTTGCTTTAAGATTAATAATTGTAGTAATAAAATTTAAGGCACCTAAAATTGAAGAAATCCCTGCAAGGTGTAAAGAAAAAATTGTTAAGTCTACTGAAGGTCCTGAATGATAAAACGTTGATAAAGGTGGA
+
CCCCCGGGGGGGGFGGGGGGGGGGEGGGGGFGEGFGGGFGGGGGGGGGGGGGGGGFGGGGGGGGDGGGGGGGGGGGGGGGGGGGGGGGGGFGGFG@FGGGGGGAGGFFGGGGGGGGGGGGGFGDEFEGGGGGGGGGGGGGGDGGGGGAEGFGGGGGFFGFFFFBFFFGGGGGDGGGFGDGFGGFGGGGGGGGFFF7CFCACBCEFF7A*AFFFGFGF7FEF+9=8CCCF@BFFDFF=*>CEEC>AC25F>@DEF?F?8:E6@CF7@)44;@<@F8<*;<<5C3><@@;;67;DC)6A@?0(
@M70528:330:000000000-K6D4P:1:1102:22570:3523 2:N:0:AACGGTCTAT+CTATACGCGG
TAAAACAGGGTCCCCTCCCCCTCTAGGGTCAAAAAAAGAGGTATTTAAGTTTCGGTCAGTTAAAAGTATTGTGATAGCTCCCGCTAACACTGGCAAAGATAAAAGAAGAAGAATGGCTGTTAAAATAACTGATCAGACAAATAGTCTAATTTTTTCTGCTGAAAGGTTTTTTGCTTTAAGATTAATAATTGTAGTAATAAAATTTAAGGCACCTAAAATTGAAGAAATCCCTGCAAGGTGTAAAGAAAAAATTGTTAAGTCTACTGAAGGTCCTGAATGATAAAACGTTGATAAAGGTGGA
+
CCCCCGFGGGGFG@FGGGGGGGGGGGGGGGGGGGGEGGGGDGGGGGGFGGGGCEFGGGGAEFGGGGGFFGGGGGGGGGGGGGGGDGGGGFGFG,EFFGGGGGGAFDFGGGGGGFGFFGDGGGGA;<EE@FFCEFFGEGGG8=DGFCEFGFCEFFDDFA8;EF9CDDDDDFFGGDFGFGGGADFFA:DDGGGGGFGGAGFGFGFFFCABF*3??5FDFF759<8>BCDFF=E4?)-A>EDFEFC:<CDDF@@BEFFF>:B??1<6>@7AFF;44;77829839/1.326@6:;C?.>CEF6(
@M70528:330:000000000-K6D4P:1:1102:17283:3536 2:N:0:AACGGTCTAT+CTATACGCGG
TAAAACAGGGTCCCCTCCCCCTCTAGGGTCAAAAAAAGAGGTATTTAAGTTTCGGTCAGTTAAAAGTATTGTGATAGCTCCCGCTAACACTGGCAAAGATAAAAGAAGAAGAATGGCTGTTAAAATAACTGATCAGACAAATAGTCTAATTTTTTCTGCTGAAAGGTTTTTTGCTTTAAGATTAATAATTGTAGTAATAAAATTTAAGGCACCTAAAATTGAAGAAATCCCTGCAAGGTGTAAAGAAAACATTGTTAAGTCTACTGAAGGTCCTGAATGATAAAACGTTGATAAAGGTGGA
+
CCCCCGGGGGGGGGGGGGGGGGGGGGGGGGGGGGGGGGGGGGGGGGGGGGGGGGGGGGGGGGGGGGGGGGGGGGGGGGGGGGGGGGGGGGGGGGGGGGGGGGGGGGGGGGGGGGGGGGGGGGGGGGGGGGGGGGGGGGGGGGGGGGGGFCFGGGGGGGFFGGGGFGGGGGGGGGGGFGGGGGGGGGGGGGGGGGGGFGFGFGFFFFFFFFFFFGFGFGGFGFECFFFFFBEFFBFFBFG7BEFFCEB2?(5:CFEF5B8CCFFFGFC;3;@E@A@E>FEFEEEC9@BDF@D++119FE;;(
@M70528:330:000000000-K6D4P:1:1102:21610:3539 2:N:0:AACGGTCTAT+CTATACGCGG
TAAAACAGGGTCCCCTCCCCCTCTAGGGTCAAAAAAAGAGGTATTTAAGTTTCGGTCAGTTAAAAGTATTGTGATAGCTCCCGCTAACACTGGCAAAGATAAAAGAAGAAGAATGGCTGTTAAAATAACTGATCAGACAAATAGTCTAATTTTTTCTGCTGAAAGGTTTTTTGCTTTAAGATTAATAATTGTAGTAATAAAATTTAAGGCACCTAAAATTGAAGAAATCCCTGCAAGGTGTAAAGAAAAAATTGTTAAGTCTACTGAAGTTCCTGAATGATAAAACGTTGATAAAGGTGGA
+
CCCCCGGGGGGGGGGGGGGGGGGGGGGGGGGGGGGGGGGGGGGGGGGGGGGGGGGFGGGGGGGGGGGGGGGGGGGGGGGGGGGGGGGGGGGGGGGGGGGGGEFFGGGGGGGGGGGGGGGGGGGGGGGGGGGGGGGGGGGGGGGEGGGGGGFGGGGGGGGGGGGGGGGGGGGGGGGGFGGGDGGGGGGGGGFGGGGGFGFGFGFFFFFFFAFFFGFGFGGFGFA;CFFFFFEFF>BF@FFEEEAFECF@F>>BE=?F<BAC?AEFF3<A@)7?93;CFGFFFFEE9@>FF0::;<69FF;:(
@M70528:330:000000000-K6D4P:1:1102:15614:3548 2:N:0:AACGGTCTAT+CTATACGCGG
TAAAACAGGGTCCCCTCCCCCTCTAGGGTCAAAAAAAGAGGTATTTAAGTTTCGGTCAGTTAAAAGTATTGTGATAGCTCCCGCTAACACTGGCAAAGATAAAAGAAGAAGAATGGCTGTTAAAATAACTGATCAGACAAATAGTCTAATTTTTTCTGCTGAAAGGTTTTTTGCTTTAAGATTAATAATTGTAGTAATAAAATTTAAGGCACCTAAAATTGAAGAAATCCCTGCAAGGTGTAAAGAAAAAATTGTTAAGTCTACTGAAGGTCCTGAATGATAACACGTTGATAAAGGTGGA
+
CCCCCGGGGGGGGGGGGGGGGGGGGGGGGGGGGGGGGGGGGGGGGGGFGGGGGGGGGGGGGGGGGGGGGGGGGGGGGGGGGGGGGGGGGGGGGGGGGGGGGGGGGGGGGCGGGGGGGGGGGGGGGGGGGGGGGGGGGGGGGFGGGGGGGGFGGGGGGGGGGGGGGFGGGGGGGGGGFGGFGGGGGFGGGGFGGGGGFGFGEGFFFFFFFFFFFGFGFGGFGFCEFEDFFFFFFBF>BFGF==?CEFF>FFB@FFFFCBC55A?FF<CAF@E3@EFFGFEA??3)7@D8@DC7+<CEG?70(
@M70528:330:000000000-K6D4P:1:1102:9094:3550 2:N:0:AACGGTCTAT+CTATACGCGG
TAAAACAGGGTCCCCTCCCCCTCTAGGGTCAAAAAAAGAGGTATTTAAGTTTCGGTCAGTTAAAAGTATTGTGATAGCTCCCGCTAACACTGGCAAAGATAAAAGAAGAAGAATGGCTGTTAAAATAACTGATCAGACAAATAGTCTAATTTTTTCTGCTGAAAGGTTTTTTGCTTTAAGATTAATAATTGTAGTAATAAAATTTAAGGCACCTAAAATTGAAGAAATCCCTGCAAGGTGTAAAGAAAAAATTGTTAAGTCTACTGAAGGTCCTGAATGATAAGACGTTGATAAAGGTGGA
+
CCCCCGGGGGGGGGGGGGGGGGGGGGGGGGGGGGGGGGGGGGGGGGGGGGGGGGGGGGGAFGGGGGGGGGGGGGGGGGGGGGGGGGGGGGGGGGGGGGGGGGGGGGGGGGGGGGGGGFGGGGGGGGGGGGGFEGGGGGGGFGGGGGGGGFFGFEGGGGGGGGFGD?EFGGGGGGGGBGGGGGFGGFGGGGGGCEGGFGFGEGFFFFFFFAFF5*;C>9B5CAA@FFFFF)4>A>5/:=>EB@?>7C(5F9@=28@C111>C6EF7=63<(/7@37<03<<3?C)7E@?0,:2:CFFG?F((
@M70528:330:000000000-K6D4P:1:1102:18342:3554 2:N:0:AACGGTCTAT+CTATACGCGG
TAAAACAGGGTCCCCTCCCCCTCTAGGGTCAAAAAAAGAGGTATTTAAGTTTCGGTCAGTTAAAAGTATTGTGATAGCTCCCGCTAACACTGGCAAAGATAAAAGAAGAAGAATGGCTGTTAAAATAACTGATCAGACAAATAGTCTAATTTTTTCTGCTGAAAGGTTTTTTGCTTTAAGATTAATAATTGTAGTAATAAAATTTAAGGCACCTAAAATTGAAGAAATCCCTGCAAGGTGTAAAGAAAAAATTGTTAAGTCTACTGAAGGTCCTGAATGATAAAACGTTGATAAAGGTGGA
+
CCCCCGGGGGGGGGGGGGGGGGGGGGGGGGGGGGGGGGGGGGGGGGGGGGGGGGGGGGGGGGGGGGGGGGGGGGGGGGGGGGGGGGGGGGGGGGGGGGGGGGGGGGGGGGGGGGGGGGGGGGGGGGGGGGGGGGGGGGGGGGGGGGGGGGFGGGGGGGGGGGGGGGGGGGGGGGGGFGFGGGGGGGGGGGGGGDFGFGFGFGFFFFFFFFFFFGFGFGGFGFE@BEFFFFFFFFFFFFC8@3EFEC>BF2>=BACF4BBC?CEFFECFE(;E3<7C<FFFFFEEF@F@D?D+;<)9A<:?(
@M70528:330:000000000-K6D4P:1:1102:10936:3565 2:N:0:AACGGTCTAT+CTATACGCGG
TAAAACAGGGTCCCCTCCCCCTCTAGGGTCAAAAAAAGAGGTATTTAAGTTTCGGTCAGTTAAAAGTATTGTGATAGCTCCCGCTAACACTGGCAAAGATAAAAGAAGAAGAATGGCTGTTAAAATAACTGATCAGACAAATAGTCTAATTTTTTCTGCTGAAAGGTTTTTTGCTTTAAGATTAATAATTGTAGTAATAAAATTTAAGGCACCTAAAATTGAAGAAATCCCTGCAAGGTGTAAAGAAAAAATTGTTAAGTCTACTGAAGGTCCTGAATGATAAAACGTTGATAAAGGTGGA
+
CCCCCGGGGGGGGGGGGGGGGGGGGGGGGGGGGGFGGGGGFGGGDFFFGGGGGGGGGGFFGGGGGF<CDFGGEGGFCGGGGGGGGGGGGGGGGGGGGFGGGGGFF@EDFFFCGGGD@CDGGGGGFGGGGGGGCFFFGGGGFGGGGGGGGGFGGGGFGGGGGGGGGF9EEGDEGGGGFGGFDFGGGFGGGGG:CCGGFGFGEGFFFFFFFFFFFGFGFGGFGFEFF5@E>2=49=>FEF>D*.ABEE20;(:=38@F@BFFFFEFEE733=E>=EFFD7C<CC?C3<1@@=8+;9CEGEF0(
@M70528:330:000000000-K6D4P:1:1102:18334:3574 2:N:0:AACGGTCTAT+CTATACGCGG
TAAAACAGGGTCCCCTCCCCCTCTAGGGTCAAAAAAAGAGGTATTTAAGTTTCGGTCAGTTAAAAGTATTGTGATAGCTCCCGCTAACACTGGCAAAGATAAAAGAAGAAGAATGGCTGTTAAAATAACTGATCAGACAAATAGTCTAATTTTTTCTGCTGAAAGGTTTTTTGCTTTAAGATTAATAATTGTAGTAATAAAATTTAAGGCACCTAAAATTGAAGAAATCCCTACAAGGTGTAAAGAAAAAATTGTTAAGTCTACTGAAGGTCCTGAATGATAAAACGTTGATAAAGGTGGA
+
CCCCCGGGGGGGGGGGGGGGGGGGGGGGGGGGGGGG7FGGGGGGGGFGGFCFFDGGGGGFGDGGGGGGGGGGGGGGGGGGGGGGGGGGGGGGGGGGGGGGGGGGGGGGGGGGGGGFGGDFGGGGGFGGGGGGGGGGGGGGFGGGGGGGGGFGGGGGGGGGGGGGGGFGGGGGGGGGFGGCF9FGGGGGFGGGGGGGFGFFEGFF?FFFFFFFFGFDFFFCGA>5BEDEF7>A99@FE,>FB@AB?E5@F2@@BF?F<BFCCF?AEEE8EE@E<EFFFGFF??<96@B@@DFFG<;3@@FF0
@M70528:330:000000000-K6D4P:1:1102:20422:3577 2:N:0:AACGGTCTAT+CTATACGCGG
TAAAACAGGGTCCCCTCCCCCTCTAGGGTCAAAAAAAGAGGTATTTAAGTTTCGGTCAGTTAAAAGTATTGTGATAGCTCCCGCTAACACTGGCAAAGATAAAAGAAGAAGAATGGCTGTTAAAATAACTGATCAGACAAATAGTCTAATTTTTTCTGCTGAAAGGTTTTTTGCTTTAAGATTAATAATTGTAGTAATAAAATTTAAGGCACCTAAAATTGAAGAAATCCCTGCAAGGTGTAAAAAAAAAATTGTTAAGTCTACTGAAGGTCCTGAATGATAAAACATTGATAAAGGTGGG
+
CCCCCFFFFGFGFFG<:CGFGEGG9EGFFCFFFGGGGDGD@E@@<FGGGAFGGGGGGGFCEFCFEGGEGGGGFFFGFDDGD7CFDGC<FFC5AFFGF8CEEEFFFDE,AFCFFGDGCADEFEAEGGGG?EEFGCGGGFGGG9+4C,=FGF2EGGDFFGED,>,AD+=>FGGE+3EEFFFGFFGGGGGFGD8:?;FDCAFDAC7CFFAAFAFA979C*9AC78*:+18>4)0*;>);**,,16<9*08(:6>@(;<@<A+))17;+).7;(/))/.)0+)2::<.5)(.))**:45:742((
@M70528:330:000000000-K6D4P:1:1102:8017:3580 2:N:0:AACGGTCTAT+CTATACGCGG
TAAACAGGGTCCCCTCCCCCTCTAGGGTCAAAAAAAGAGGTATTTAAGTTTCGGTCAGTTAAAAGTATTGTGATAGCTCCCGCTAACACTGGCAAAGATAAAAGAAGAAGAATGGCTGTTAAAATAACTGATCAGACAAATAGTCTAATTTTTTCTGCTGAAAGGTTTTTTGCTTTAAGATTAATAATTGTAGTAATAAAATTTAAGGCACCTAAAATTGAAGAAATCCCTGCAAGGTGTAAAGAAAAAATTGTTAAGTCTACTGAAGGTCCTGAATGATAAAACGTTGATAAAGGTGGAT
+
CCCCCGGGGGGGGGGGGGGGGGGGGGGGGGGGGGGGG<FGGGGGGGGGGGGGGGGGGGGGGGGGGGGGGGGG9FEDGGGGGGGGGGGGGGGGGGGGGGGGGGGGGGGGGGGGGGGGGGGGFGGGGGGGGGFGGGGGGFGGGGGGGGGGGGFGGGGGGGGGGGGGGGGGGGGGGGGGFGGGGGGGGGGGGFGGGGGGFCFGFGFEFFFFFFFFFGFGFGFEFFE;FFFF4=EFFBFFB@:>>EEFEFBBF@BFCFFFFFACEFFF?CEFE6>EA@<ECDEE<<19@>@DFF>@C>C3A@:?)
@M70528:330:000000000-K6D4P:1:1102:13429:3593 2:N:0:AACGGTCTAT+CTATACGCGG
TAAAACAGGGTCCCCTCCCCCTCTAGGGTCAAAAAAAGAGGTATTTAAGTTTCGGTCAGTTAAAAGTATTGTGATAGCTCCCGCTAACACTGGCAAAGATAAAAGAAGAAGAATGGCTGTTAAAATAACTGATCAGACAAATAGTCTAATTTTTTCTGCTGAAAGGTTTTTTGCTTTAAGATTAATAATTGTAGTAATAAAATTTAAGGCACCTAAAATTGAAGAAATCCCTGCAAGGTGTAAAGAAAAAATTGTTAAGTCTACTGAAGGTCCTGAATGATAACACGTTGATAAAGGTGGA
+
CCCCCGGGGGGGFGGGDGGGGGGGGGGGGGFGGGGGGGGGGGGGGGGGGGGGGGGGGGGFCCFFEDGGGGGGFGGGGGGGGGGGGGGGGGGGDFFGGGGFGGGGGGFGE8FGFFGGFGGFGGGGFGGGGGGGGGGGGGGGGGGGEFGGFFFGFGGGFGGGGGFDGC9ADGEEGGGGFGGGFFGGGGGGGGGGGGGGFGFFEAFEFF7AFFFFFGFFF7:=FFFFFF@EF@EFABB9>5>?>BFA4CF2F>BFFFFFCFFF5@CFD@CEF34>8<3;CFFFE35)74;1=?C7CCE37<(,(
@M70528:330:000000000-K6D4P:1:1102:14986:3604 2:N:0:AACGGTCTAT+CTATACGCGG
TAAAACAGGGTCCCCTCCCCCTCTAGGGTCAAAAAAAGAGGTATTTAAGTTTCGGTCAGTTAAAAGTATTGTGATAGCTCCCGCTAACACTGGCAAAGATAAAAGAAGAAGAATGGCTGTTAAAATAACTGATCAGACAAATAGTCTAATTTTTTCTGCTGAAAGGTTTTTTGCTTTAAGATTAATAATTGTAGTAATAAAATTTAAGGCACCTAAAATTGAAGAAATCCCTGCAAGGTGTAAAGAACAAATTGTTAAGTCTACTGAAGGTCCTGAATGATACAACGTTGATAAAGGTGGG
+
CCCCCGGGGGGGGGGGGGGGGGGGGGGGGGGGGGGGGGGGGGGGGGGGGGGGGGGEGGGGGGGGGGGGGGGGGGGGGGGGGGGGGGGGGGFGFGGGGGGGGGGGGGFFGGGGGGGGGGGGGGGGGGGGFGGGGGGGGGGGGG?AFGGGGGFGAFCFGGGCEGGGGGGGGGGGGGFFDFFEFGGGGFGFGGGGGGGG7CCCCGFFFFFFFFFFFGFGFGGEGF5CC@FEF@:>FFFF=>>DEF?6ACD(;=DE?F<C@BC?C>CFGF<<@;@A773;6:5ACE)9@@>41=*;C?;3+7=0(
@M70528:330:000000000-K6D4P:1:1102:10645:3627 2:N:0:AACGGTCTAT+CTATACGCGG
TAAAACAGGGTCCCCTCCCCCTCTAGGGTCAAAAAAAGAGGTATTTAAGTTTCGGTCAGTTAAAAGTATTGTGATAGCTCCCGCTAACACTGGCAAAGATAAAAGAAGAAGAATGGCTGTTAAAATAACTGATCAGACAAATAGTCTAATTTTTTATGCTGAAAGGTTTTTTGCTTTAAGATTAATAATTGTAGTAATAAAATTTAAGGCACCTAAAATTGAAGAAATCCCTGCAAGGTGTAAAGAAAAAATTGTTAAGTCTACTGAAGGTCCTGAATGATAAAACGTTGATAAAGGTGGA
+
CCCCCGGGGGGGGGGGGGGGGGGGGGGGGGFGGGGGGGGGGGGGGGGGGGGGGGGGGGFGGGGGGGGGGGGGGGGGGGGGGGGGGGGGGGFFEFGG<EFFGGFGGGGGGGGGGGGGGGGEGGGAFGGGGGGGGGGGFGGG6EFFEGGGFGFFGDEGGGGGGGGFADEFFGGGGGGGFEGFEGGGGGGFGFGFFFGGCFCFEGC<?FFFFFFFFGA*9EGFGFA@AE@EAE:AFFBA>C>D@:E>EE25A:>B=FE+9=855;<AE877@14>/;;C<+/=3?9C34;58@F7D?EFGE82(
@M70528:330:000000000-K6D4P:1:1102:20431:3637 2:N:0:AACGGTCTAT+CTATACGCGG
TAAAACAGGGTCCCCTCCCCCTCTAGGGTCAAAAAAAGAGGTATTTAAGTTTCGGTCAGTTAAAAGTATTGTGATAGCACCCGATAACACTGGCAAAGATAAAAGAAGAAGAATGGCTGTTAAAATAACTGATCAGACAAATAGTCTAATTTTTTCTGCTGAAAGGTTTTTTGCTTTAAGATTAATAATTGTAGTAATAAAATTTAAGGCACCTAAAATTGATGAAATCCCTGCAAGGTGTAAAGAAAAAATTGTTAAGTATACTGAAGGTCCTGAATGATAAGACGTTGATAAAGGTGGG
+
<CCCCGGCFGE@F,CC:FFFEEFF,6C<FF<CFG<:C@,C<@C,FEFGGD9,C@78BBE@@99CFF<EEACCEFGG9,,9CC:++@FFDGF<F@FCBFGFFA<DGC=CFGGD8EFF8:C@AEG,C5,CBFE,CCF,>>E@DGF8FG;F,;C,@E6,4@EDCACD3+3@A8EEE8=@FDFFGC,=>FCDDFE:F7DCEC9CA;CE+1CAACF5**;CAFA@FA*;6*:EFB=FAB)9BF<?*>E+**-58@B2;6?F4=1/)3.;C<57)6;3.)))03))))7)/717((*++169>..1(
@M70528:330:000000000-K6D4P:1:1102:25695:3645 2:N:0:AACGGTCTAT+CTATACGCGG
TAAAACAGGGTCCCCTCCCCCTCTAGGGTCAAAAAAAGAGGTATTTAAGTTTCGGTCAGTTAAAAGTATTGTGATAGCTCCCGCTAACACTGGCAAAGATAAAAGAAGAAGAATGGCTGTTAAAATAACTGATCAGACAAATAGTCTAATTTTTTCTGCTGAAAGGTTTTTTGCTTTAAGATTAATAATTGTAGTAATAAAATTTAAGGCACCTAAAATTGAAGAAATCCCTGCAAGGTGTAAAGAAAAAATTGTTAAGTCTACTGAAGGTCCTGAATGATAAAACGTTGATAAAGGTGGA
+
CCCCCGGGGGGGGGGGGGGGGGGGGGGGGGGGGGGGGGGGGEGGGGGGGGGGGGGGGGGGGGGGGGGGGGGGGGEEGGGGGGGGGGGGGGGGGGGGGGGGGFGGGGGGGFGGGGGGGGGGGGGCFGGGGGGGGGGGGGGGGGGGGGGDGGFGGGGGGGG,EFGGGFGEEGGGGGGGFGGGGGGGFGGGGFFFGGGGFFFACFFEFFFFFFFFFGF?A9EEGFFFFF@EFFE4A9D>7:DFEFF9ACBBFB>:2B<CEFFCC7C=FEC))(5>;@EF6734??E;4),/688;DCCEF@?B0
@M70528:330:000000000-K6D4P:1:1102:10345:3650 2:N:0:AACGGTCTAT+CTATACGCGG
TAAAACAGGGTCCCCTCCCCCTCTAGGGTCAAAAAAAGAGGTATTTAAGTTTCGGTCAGTTAAAAGTATTGTGATAGCTCCCGCTAACACTGGCAAAGATAAAAGAAGAAGAATGGCTGTTAAAATAACTGATCAGACAAATAGTCTAATTTTTTCTGCTGAAAGGTTTTTTGCTTTAAGATTAATAATTGTAGTAATAAAATTTAAGGCACCTAAAATTGAAGAAATCCCTGCAAGGTGTAAAGAAAAAATTGTTACGTCTACTGAAGGTCCTGAATGATAAAACGTTGATACAGGTGGA
+
CCCCCGGGGGGGGGGGGGGGGGGGGGGGGGGGGGGGGGGGGGGGGGGGGGGGGGGGGGGGGGGGGGGGGGGGGGGGGGGGGGGGGGGGGGGGGGGGGGGGGGGGGGGGGGGGGGGGGGGFGGGGGGGGGGGGFGGGGGGGFGGGGGGGGGFGGGGGGGGGGGGGGGGGGGGGGGGGFGGGGGGGGGGDDGGGGGGGFGFFEGFFFFFFFFFF>GFG*DFEGFE@F5CC@@E4?BBFFGFCEEFFA=2BF>@DFFEFC+)/8A=FG@?43(/7.7=>;>CE3CFCCEF@1<C:C)64C8?6(
@M70528:330:000000000-K6D4P:1:1102:17003:3659 2:N:0:AACGGTCTAT+CTATACGCGG
TAAAACAGGGTCCCCTCCCCCTCTAGGGTCAAAAAAAGAGGTATTTAAGTTTCGGTCAGTTAAAAGTATTGTGATAGCTCCCGCTAACACTGGCAAAGATAAAAGAAGAAGAATGGCTGTTAAAATAACTGATCAGACAAATAGTCTAATTTTTTCTGCTGAAAGGTTTTTTGCTTTAAGATTAATAATTGTAGTAATAAAATTTAAGGCACCTAAAATTGAAGAAATCCCTGCAAGGTGTAAAGAAAAAATTGTTAAGTCTACTGAAGGTCCTGAATGATAAAACGTTGATAAAGGTGGA
+
CCCCCGGGGGGGGGGGGGGGGGGGGGGGGGGGGGGGGGGGGGGGGGGGGGGGGGGGGGGGGGGGGGGGGGGGGGGGGGGGGGGGGGGGGGGGGGGGGGGGGFF;FGGGGGGGGGGGGGGGGGGGGGGGGGGGGGGGGGGGGGCFGGGGGGFGGGGGGGGGGGGFGFGGGGGGGGGGFGGFGGGGGGFFGGGGFGGGFGFGFGFFFFFF?FFFFGFGFGGFGFFEFEFFFEEAFFFFF8DG:BFF4C2=F2=B2AEF>==?CFEFE3);E1;@8AEFCFCEEF374<@@F@F@FFFFG@FF(
@M70528:330:000000000-K6D4P:1:1102:7734:3665 2:N:0:AACGGTCTAT+CTATACGCGG
TAAAACAGGGTCCCCTCCCCCTCTAGGGTCAAAAAAAGAGGTATTTAAGTTTCGGTCAGTTAAAAGTATTGTGATAGCTCCCGCTAACACTGGCAAAGATAAAAGAAGAAGAATGGCTGTTAAAATAACTGATCAGACAAATAGTCTAATTTTTTCTGCTGAAAGGTTTTTTGCTTTAAGATTAATAATTGTAGTAATAAAATTTAAGGCACCTAAAATTGAAGAAATCCCTGCAAGGTGTAAAGAAAAAATTGTTAAGTCTACTGAAGGTCCTGAATGATAAAACGTTGATAAAGGTGGA
+
CCCCCGGGGGGGGFGGGGGGGGGGGGGGGGGGGGGGGGGGGGGGGGGGGGGGGGGGGGFGGGGGGGGGGGGGGGGGGGGGGGGGGGGGGFGGFGGFGGGFFGGGGGGGGFGGGGGGGGGGGGGGGGGGGGGFGGGGGGGGGGGGGGGGFGFEFE>GGGGGGGGGGGGGGGGGGGGGFGGFDFGGFGGGGGGGGGGGFGFGFGA<=FFFFAFFFGFGFA,5EA:AFECEF@EFFDFFEEDFFFECEFFFF26>@FEACFFFECCAE3/)71=E@44C6;CFE??;3;9@@19;CC33@=B?(
@M70528:330:000000000-K6D4P:1:1102:24933:3676 2:N:0:AACGGTCTAT+CTATACGCGG
TAAAACAGGGTCCCCTCCCCCTCTAGGGTCAAAAAAAGAGGTATTTAAGTTTCGGTCAGTTAAAAGTATTGTGATAGCTCCCGCTAACACTGGCAAAGATAAAAGAAGAAGAATGGCTGTTAAAATAACTGATCAGACAAATAGTCTAATTTTTTCTGCTGAAAGGTTTTTTGCTTTAAGATTAATAATTGTAGTAATAAAATTTAAGGCACCTAAAATTGAAGAAATCCCTGCAAGGTGTAAAGAAAAAATTGTTAAGTCTACTGAAGGTCCTGAATGATAAAACGTTGATAAAGGTGGA
+
CCCCCGGGGGGGGGGGGGGGGGGGGGGGGGGGGGGGGGGGGFGGGGGGGGGFGGGGGGGGGGGGGGGGGGGGGGGGGGGGGGGGGGGGGGGGGGGGGGGGGGGGGGGGGDFGGGGGGGGGGGGGGGGGGGGGGGGGGGGGGGGGGGGFGGFGGGGG9DFDFG8FF6EFGGGGGGGGFEFGDGGGGGGGGGGGGGGGFCFCA@E@FFCFFFFFFGFGFEFFGF@5BEFEA>EAFFDAEFFG<:C:ECB=A9@B56@61+195;?A7;C<E(6@74@CDC<<?CE9>@983=3+:9><9)8:(
@M70528:330:000000000-K6D4P:1:1102:7269:3704 2:N:0:AACGGTCTAT+CTATACGCGG
TAAAACAGGGTCCCCTCCCCCTCTAGGGTCAAAAAAAGAGGTATTTAAGTTTCGGTCAGTTAAAAGTATTGTGATAGCTCCCGCTAACACTGGCAAAGATAAAAGAAGAAGAATGGCTGTTAAAATAACTGATCAGACAAATAGTCTAATTTTTTCTGCTGAAAGGTTTTTTGCTTTAAGATTAATAATTGTAGTAATAAAATTTAAGGCACCTAAAATTGAAGAAATCCCTGCAAGGTGTAAAGAAAAAATTGTTAAGTCTACTGAAGGTCCTGAATGATAAAACGTTGATAAAGGTGGA
+
CCCCCGGGGGGGGGGGGGGGGGGGGGGGGGGGGGGGGGGGGGGGGGGGGGGGGGGGGGGGGGGGGGGGGGGGGGGGGGGGGGGGGGGGGGGG?FGGGGGGGGGGGGGGGGGGGGGGGGGGGGGGGGGGGGGGGGGGGGGGGGGGGDGEGGFGGGDGGGGGGGGFGGGGGGGGGGGGFGGGFGGFGGGFGGGGGGGGFGFGEGFFFFFFFFF5?FFGFFGFGFE@FCCA@@BAFDFFFGGFFFFFFFFFFF>2>FFFECF?CFEFG<<E@FF3)7<EFGFFF?FF9<>@@@CCD3)>?<::(
@M70528:330:000000000-K6D4P:1:1102:14377:3706 2:N:0:AACGGTCTAT+CTATACGCGG
TAAAACAGGGTCCCCTCCCCCTCTAGGGTCAAAAAAAGAGGTATTTAAGTTTCGGTCAGTTAAAAGTATTGTGATAGCTCCCGCTAACACTGGCAAAGATAAAAGAAGAAGAATGGCTGTTAAAATAACTGATCAGACAAATAGTCTAATTTTTTCTGCTGAAAGGTTTTTTGCTTTAAGATTAATAATTGTAGTAATAAAATTTAAGGCACCTAAAATTGAAGAAATCCCTGCAAGGTGTAAAGAAAAAATTGTTAAGTCTACTGAAGGTCCTGAATGATAAAACGTTGATAAAGGTGGA
+
CCCCCGGGGGGGGGGGGGGGGGGGGGGGGGGGGGGGGGGGGGGGGGGGGGGGGGGGGGGGGGGGGGGGGGGGGGGGGGGGGGGGGGGGGGGGGGFGGGGGGGGGGGGGGGGGGGGGGGGGGGGGGGGGGGGGGGGGGGGGGGGGGGGGGGFGGGGGGGGGGGGGGGGGGGGGGGGGFGGGC;FFGGGGGGGGGGGGCFAFFF?CFFFFFFFFFGFGAGGFGFEFFFFFFBFFFFFFFGGGFEEFFFF2A29BBACFCBFF?;?ACECAE@E3;EEFGGF3?EE9<E9=F@9>7?CEGEF((
@M70528:330:000000000-K6D4P:1:1102:11079:3720 2:N:0:AACGGTCTAT+CTATACGCGG
TAAAACAGGGTCCCCTCCCCCTCTAGGGTCAAAAAAAGAGGTATTTAAGTTTCGGTCAGTTAAAAGTATTGTGATAGCTCCCGCTAACACTGGCAAAGATAAAAGAAGAAGAATGGCTGTTAAAATAACTGATCAGACAAATAGTCTAATTTTTTCTGCTGAAAGGTTTTTTGCTTTAAGATTAATAATTGTAGTAATAAAATTTAAGGCACCTAAAATTGAAGAAATCCCTGCAAGGTGTAAAGAAAAAATTGTTAAGTCTACTGAAGGTCCTGAATGATAAAACGTTGATAAAGGTGGA
+
CCCCCGGGGGGGGGGGGGGGGGGGGGGGEGGGGGGGGGGGGGGGGGGGGGGGGGGGGGGGGGGGGGGGGGGGGGGGGGGGGGGGGGGGGGGGGGGGGGGGGGGGGGGGGGGGGGGGGGGGGGGGGGGGGGGGGGGGFGGGGGGGGGGGGGFGFGGGGGGGGGGGGGDGFGGGGGGFFGGGGGGGGGGGGGGGGGGGFGFGCGFFFFFFFFFFFGFGFGC@7BAAF@BE:>34>>DFB8>DB>ACCFFBF2>BB=8BCFFFEAEFGEEF@;E<EEF<9CEE?CFF3<;@=DC7F?>CGF?B0
@M70528:330:000000000-K6D4P:1:1102:22425:3739 2:N:0:AACGGTCTAT+CTATACGCGG
TAAAACAGGGTCCCCTCCCCCTCTAGGGTCAAAAAAAGAGGTATTTAAGTTTCGGTCAGTTAAAAGTATTGTGATAGCTCCCGCTAACACTGGCAAAGATAAAAGAAGAAGAATGGCTGTTAAAATAACTGATCAGACAAATAGTCTAATTTTTTCTGCTGAAAGGTTTTTTGCTTTAAGATTAATAATTGTAGTAATAAAATTTAAGGCACCTAAAATTGAAGAAATCCCTGCAAGGTGTAAAGAAAAAATTGTTAAGTCTACTGAAGGTCCTGAATGATAAAACGTTGATAAAGGTGGA
+
CCCCCGGGGGGGGGGGGGGGGGGGGGGGGGGGGGGGGGGGGGGGGGGGGGGGGGGGGGGGGGGGGGGGGGGGGGGGGGGGGGGGGGGGGGGGGGGGGGGGGGGGGGGGGGGGGGGGGGGGGGGGGGGGGGGGFFGGGGGGGFGGGGGGGGFGGGGFGGGGGGGGGGGGGGGGGGGGFGGGGGGGGGGGGGGGGGGGFGFGFGFFFFFFFFFFFGFGFGGFGFEFFFFFFBFFF9BABFDGEFFCEFFFFFFFFFFFFFFFFFFFG3C3<@@F@AF<FCEAFFC)>@68@?D;DCEFFF??(
@M70528:330:000000000-K6D4P:1:1102:19481:3742 2:N:0:AACGGTCTAT+CTATACGCGG
TAAAACAGGGTCCCCTCCCCCTCTAGGGTCAAAAAAAGAGGTATTTAAGTTTCGGTCAGTTAAAAGTATTGTGATAGCTCCCGCTAACACTGGCAAAGATAAAAGAAGAAGAATGGCTGTTAAAATAACTGATCAGACAAATAGTCTAATTTTTTCTGCTGAAAGGTTTTTTGCTTTAAGATTAATAATTGTAGTAATAAAATTTAAGGCACCTAAAATTGAAGAAATCCCTGCAAGGTGTAAAGAAAAAATTGTTAAGTCTACTGAAGGTCCTGAATGATAAAACGTTGATAAGGGTGGA
+
CCCCCGGGGGGFGGFGGFFGGGGGFGGGGGFFGGGGGGFFGGGGGGGGFEFGFEGCFCEFGEDFDGFGGGGGGCFFFGGGGGGGGGGFGGGFGCF<FGGGGGC>FFGGGFEFFGGGGGD@FGGAFGAGCFGGGGGFFGGGGGGGFGGGGFFGFFEGGFGGGGGDFFG,=FEEGGGGFFGFGGGGGGGCFGGGGGGGFGFGEEFE?FCAFA:5@5AGFGF@CF5CFEFFF2>A>BBFBDDE6@?EC=D2AB@DFF?89=B9CAEFCE<A33@47>EED7?@CFFEC89;1(12;<)4@8?;(
@M70528:330:000000000-K6D4P:1:1102:19060:3745 2:N:0:AACGGTCTAT+CTATACGCGG
TAAAACAGGGTCCCCTCCCCCTCTAGGGTCAAAAAAAGAGGTATTTAAGTTTCGGTCAGTTAAAAGTATTGTGATAGCTCCCGCTAACACTGGCAAAGATAAAAGAAGAAGAATGGCTGTTAAAATAACTGATCAGACAAATAGTCTAATTTTTTCTGCTGAAAGGTTTTTTGCTTTAAGATTAATAATTGTAGTAATAAAATTTAAGGCACCTAAAATTGAAGAAATCCCTGCAAGGTGTAAAGAAAAAATTGTTAAGTCTACTGAAGGTCCTGAATGATAAAACGTTGATAAAGGTGGA
+
CCCCCGGGGGGGGGGGGGGGGGGGGGGGGGGGGGGGGGGGGGGGGGGGGGGGGGGGGGGGGGFGGGGGGGGGGGGGGGGGGGGGGGGGGGGGGGGGGGGGGGGGGGGGGGGGGGGGGGGGGGGGGGGGGGGGGGGGGGGGGGDFGGGGGGFGGGGGGGGGGGGGGGGGGGGGGGGGFGGGGGGGGGGGGGGGGGGGFGFGFGFEFFFFFFFFFGFGFGG@CFFEFFFEF@EFFFFFBGGGFFFFEFFFFFFFFFFFCAFEEFFFCE?A3@E979A3CFFA?CCF4;;DF;:1@?>ED;4:(
@M70528:330:000000000-K6D4P:1:1102:7670:3752 2:N:0:AACGGTCTAT+CTATACGCGG
TAAAACAGGGTCCCCTCCCCCTCTAGGGTCAAAAAAAGAGGTATTTAAGTTTCGGTCAGTTAAAAGTATTGTGATAGCTCCCGCTAACACTGGCAAAGATAAAAGAAGAAGAATGGCTGTTAAAATAACTGATCAGACAAATAGTCTAATTTTTTCTGCTGAAAGGTTTTTTGCTTTAAGATTAATAATTGTAGTAATAAAATTTAAGGCACCTAAAATTGAAGAAATCCCTGCAAGGTGTAAAGAAAAAATTGTTAAGTCTACTGAAGGTCCTGAATGATAAAACGTTGATAAAGGTGGA
+
CCCCCGGGGGGGGGGGGGGGGGGGGGGGGGGGGGGGGGGGFFGGGGGGGGEGGGGGGGGFGFGGGGGGGGGGGGGGGGGGGGD>FGGGGGGGGGGGGGGFGGGGFFGGGGGGGGGGGGGFFGGCFGGGGGGGGGGGGGGGGGCGFGFFGFFGGGEGGGF;FGGEEGGGGGGGGGGGFGGGGGFGGFFGGGGGGFGGFGFFEDFEFFFFFFFAF>FGFGG@GFEFF58EA;=AFDFFEGGGF=49AC:@FDBFEF*B@BFEECECFF77;@EF.><6;:CAEFEC;@;=@@FCFEEFCFBB(
@M70528:330:000000000-K6D4P:1:1102:14539:3756 2:N:0:AACGGTCTAT+CTATACGCGG
TAAAACAGGTCCCCTCCCCCTCTAGGGTCAAAAAAAGAGGTATTTAAGTTTCGGTCAGTTAAAAGTATTGTGATAGCTCCCGCTAACACTGGCAAAGATAAAAGAAGAAGAATGGCTGTTAAAATAACTGATCAGACAAATAGTCTAATTTTTTCTGCTGAAAGGTTTTTTGCTTTAAGATTAATAATTGTAGTAATAAAATTTAAGGCACCTAAAATTGAAGAAATCCCTGCAAGGTGTAAAGAAAAAATTGTTAAGTCTACTGAAGGTCCTGAATGATAAAACGTTGATAAAGGTGGAT
+
CCCCCGGGGGGGGGGGGGGGGGG,FGGGGGGGGGGGGGGGGGGGGGGGFGGGGGGGGGGGGGGGGGGGGGGGGG9EFGGGGGGGGGGGGGGGGGGGGGGGGGGFFGGGGGGCFGGGGGGGGGGGGGGGGGFFGGGGGGGGGGGGGGGEFGFGGGGGGGGGFFGGGGGGGGGGGFFFFFGFGFGGGGGGGGGGGGGGFGFGEGFFFFFFFFFCFFADFFGFGF@CFFFFAEEFAF:FBFE9>AEFFFFFF2>EFFFFFFFFFFFFCC34=477;<9);@<EF?C)79;@(1:C7;3=@(8?2
@M70528:330:000000000-K6D4P:1:1102:10287:3782 2:N:0:AACGGTCTAT+CTATACGCGG
TAAAACAGGGTCCCCTCCCCCTCTAGGGTCAAAAAAAGAGGTATTTAAGTTTCGGTCAGTTAAAAGTATTGTGATAGCTCCCGCTAACACTGGCAAAGATAAAAGAAGAAGAATGGCTGTTAAAATAACTGATCAGACAAATAGTCTAATTTTTTCTGCTGAAAGGTTTTTTGCTTTAAGATTAATAATTGTAGTAATAAAATTTAAGGCACCTAAAATTGAAGAAATCCCTGCAAGGTGTAAAGAAAAAATTGTTAAGTCCACTGAAGGTCCTGAATGATAAAACGTTGATAAAGGTGGA
+
CCCCCGGGGGGGGGGGGGGGGGGGGGGFGGGGGGGGGGGGGGGGGGGGGGGGGGGGGGGGGGGGGGGGGGGGGGGGGGGGGGGGGGGGGGGGGGGGGGGFFFGGGGGGGGGGGGGGGFGGGGGFGGGGGGGGGGGGGGGGGGGFGGGFGGFGGGGGGFGGGGGGGGGGFGGGGGGGFGGGGGGGGGGGFFGFGGGGFFFG*;CEFFFFFFFFFGFGFFGFGFCEFEBEF==AA9<F@DD867EFEF@=ABFF2+9>>FF?E:C=FEAA@EFF@E<EDC3<E?59C@9@1(1+;CCCC<00(
@M70528:330:000000000-K6D4P:1:1102:9922:3793 2:N:0:AACGGTCTAT+CTATACGCGG
TAAAACAGGGTCCCCTCCCCCTCTAGGGTCAAAAAAAGAGGTATTTAAGTTTCGGTCAGTTAAAAGTATTGTGATAGCTCCCGCTAACACTGGCAAAGATAAAAGAAGAAGAATGGCTGTTAAAATAACTGATCAGACAAATAGTCTAATTTTTTCTGCTGAAAGGTTTTTTGCTTTAAGATTAATAATTGTAGTAATAAAATTTAAGGCACCTAAAATTGAAGAAATCCCTGCAAGGTGTAAAGAAAAAATTGTTAAGTCTACTGAAGGTCCTGAATGATAAAACGTTGATAAAGGTGGA
+
CCCCCGGGGGGGGGGGGGGGGGGGGGGGGGGGGGGGGGGGGGGGGGGGGGGGGGGGGGGGGGGGGGGGGGGGGGGGGGGGGGGGGGGGGGGGGGGGGGGGGGGGGGGGGGGGGGGGGGGGGGGGGGFGGGGGGGGGGGGGGGGGGGGGGGFGGFGGGGGGGGGGGGGGGGGGGGGGFGDEGGGGGGGGGGGGGFFGFGFGC@FEFFFFAFFFFGFGFGGFGACEFBDF@EFFFFFFBFECE@<ACE==FD>B=FFFE=AEEF?FE33@<1=E<EEFFDEFFFF3CFB;;;>@CEEEFE?F0
@M70528:330:000000000-K6D4P:1:1102:20301:3807 2:N:0:AACGGTCTAT+CTATACGCGG
TAAAACAGGGTCCCCTCCCCCTCTAGGGTCAAAAAAAGAGGTATTTAAGTTTCGGTCAGTTAAAAGTATTGTGATAGCTCCCGCTAACACTGGCAAAGATAAAAGAAGAAGAATGGCTGTTAAAATAACTGATCAGACAAATAGTCTAATTTTTTCTGCTGAAAGGTTTTTTGCTTTAAGATTAATAATTGTAGTAATAAAATTTAAGGCACCTAAAATTGAAGAAATCCCTGCAAGGTGTAAAGAAAAAATTGTTAAGTCTACTGAAGGTCCTGAATGATAAAACGTTGATAAAGGTGGA
+
CCCCCGGGGGGGGGGGGGGGGGGGGGGGGGGGGGGGGGGGGGGGGGGGGGGGGFGFGGGGGGGGGGGGGGGGGGGGGGGGGGGGGGGGGGGGGGGGGGGGGGFGGGGGGGGGGGGGGGGGGGGGGGGGGGGGFGGGGGGGFGGGGGGGGGFGGGGGGGGGGGGGGGGGGGGGGGGGFDGGFGGGFGGGGGGGGGGGFFFGEGFFFFFFFFFFFGFGFGGFGFEFFF@FF=EFFB:ABFG863ACFFBFFF@FFFEFFFFFFFFFGEEE<8;.79;<CFEFCFFFFE9@@@F7F?4<GE3:(
@M70528:330:000000000-K6D4P:1:1102:24425:3818 2:N:0:AACGGTCTAT+CTATACGCGG
TAAAACAGGGTCCCCTCCCCCTCTAGGGTCAAAAAAAGAGGTATTTAAGTTTCGGTCAGTTAAAAGTATTGTGATAGCTCCCGCTAACACTGGCAAAGATAAAAGAAGAAGAATGGCTGTTAAAATAACTGATCAGACAAATAGTCTAATTTTTTCTGCTGAAAGGTTTTTTGCTTTAAGATTAATAATTGTAGTAATAAAATTTAAGGCACCTAAAATTGAAGAAATCCCTGCAAGGTGTAAAGAAAAAATTGTTAAGTCTACTGAAGGTCCTGAATGATAAAACGTTGATAAAGGTGGA
+
CCCCCGGGGGGGGGGGGGGGGGGGGGGGGGGGGGGGGGGGGGGGGGGGGFEFGGGGGGGGGGGGGGGGGGGGGGGGGGGGGGGGGGGGGGGGGGGGGGGGGGGGGGGGGGGGGGGGGGGGGGGGGGGGGGGGGFGGGGGGGGGGGGGGGGFGGGGGGGGGGGFFGFGGGGFGGGGGFGGGGGGGGGGGGGGGGGGGFGFFC>EEFFFFAFFFFGFGF;A5,BCFFFDEFF94AB=8>*>8:>?>EE@BF5232=@8CCAFF6?@;39=E@67)7;<;+)7?6<C<76;@153;99>97::(
@M70528:330:000000000-K6D4P:1:1102:25440:3822 2:N:0:AACGGTCTAT+CTATACGCGG
TAAAACAGGGTCCCCTCCCCCTCTAGGGTCAAAAAAAGAGGTATTTAAGTTTCGGTCAGTTAAAAGTATTGTGATAGCTCCCGCTAACACTGGCAAAGATAAAAGAAGAAGAATGGCTGTTAAAATAACTGATCAGACAAATAGTCTAATTTTTTCTGCTGAAAGGTTTTTTGCTTTAAGATTAATAATTGTAGTAATAAAATTTAAGGCACCTAAAATTGAAGAAATCCCTGCAAGGTGTAAAGAAAAAATTGTTAAGTCTACTGAAGGTCCTGAATGATAAACCGTTGATAAAGGTGGA
+
CCCCCGGGGGGGGGGGGGGGGGGGGGGGGGGGGGGGGGGGGGGGGGGGGFGGGGGGGGGGGGGGGFGGGGGGGGGGGGGGGGGGGGGGGGGGGGGGGFGGGGGGGGGGGGGGGGCFGGGGGGGGGGGGFGFGGFDGFGGFGGGFGGGGGGFGGGGGGGGGEE9EE6EGGGGGGGFGDAFDCFGGCGGGGGGGF7EGFCACE;FFFFFFAAFFFCCFF,:=AFEBFFFFFF:>FFFA=5>CEBCF4=@=FF@==:CC5=8?ECCAF<<)=(/7;<E9C:)76634)633;0/;C9)99<(8(
@M70528:330:000000000-K6D4P:1:1102:19874:3823 2:N:0:AACGGTCTAT+CTATACGCGG
ATAATACCTAGAGCCCTGAGTGCGGCGGGTGTTATAATAAAATAAAAAAAAGCGCACCCCCCCGCATTCCCTGAAACCAAAACAGTAGAGACTCTGATGACAAGCACGGAAATTTTGTAAGAGAGCGACGACACTACAATAACACACATGAAGAAAAAAAGCATTAAACAAAAAAACAACAAAAATAATTATTATGTATATTTAGTATCTAGTGTATTTTAAGTAAATAATATAGTATGAATACATGTCATACTAAAAACTTAGTTGAATGCAACTACAGTGTGAAACAAGAACAAATTAA
+
A-8,6,;;,,,--,,,,-,;,,,+++8++6++-6-,,,,,,,,9,,,97++,,+++8+,747+++8++,,,,,4,,,,,4,8,,,,,,8,,,5,,,,,<:,,,,,,,++8B+,8,@,,+,,,,84+8***5***,42?9,+,*,52:*,2+,,3,,,,****+,51++++***3**)2*/2**/*2+0++3+*+***+*+)+0.//*/****/*1**+3)+)))*)))*).*1-)0)+++)))/)-)-*..).*)*)**(,/)*+)--))))).44*2))))-))))-((***,((*))))
@M70528:330:000000000-K6D4P:1:1102:22358:3841 2:N:0:AACGGTCTAT+CTATACGCGG
TAAAACAGGGTCCCCTCCCCCTCTAGGGTCAAAAAAAGAGGTATTTAAGTTTCGGTCAGTTAAAAGTATTGTGATAGCTCCCGCTAACACTGGCAAAGATAAAAGAAGAAGAATGGCTGTTAAAATAACTGATCAGACAAATAGTCTAATTTTTTCTGCTGAAAGGTTTTTTGCTTTAAGATTAATAATTGTAGTAATAAAATTTAAGGCACCTAAAATTGAAGAAATCCCTGCAAGGTGTAAAGAAAAAATTGTTAAGTCTACTGAAGGTCCTGAATGATAAAACGTTGATAAAGGTGGA
+
CCCCCGGGGGGGGGGGGGGGGGGGGGGGGGGGGGGGGGGGGGGGGGGGGGGGGGGGGGGGGGGGGGGGGGGGGGGGGGGGGGGGGGGGGGGGGGGGGGGGGGGGGGGGGGGGGFGGGGGGGGGGGGGGGGGGGGGGGGGGGGGGGGGGGGFGGGGGGGGGGFGGGGFGGGGGGGGGFGGGGGGGGGGGGGFFGGGGFGFGFGFFFFFFFFFFFGFGFGGFGFA;CEDFFFFFFFB;>CDFBEF9AEFFFFFFEFFFCFFFEFFFGFEFFFFF34@FGGFFEFFEEF9=@D:1;?CEG8:B(
@M70528:330:000000000-K6D4P:1:1102:15673:3851 2:N:0:AACGGTCTAT+CTATACGCGG
TAAAACAGGGTCCCCTCCCCCTCTAGGGTCAAAAAAAGAGGTATTTAAGTTTCGGTCAGTTAAAAGTATTGTGATAGCTCCCGCTAACACTGGCAAAGATAAAAGAAGAAGAATGGCTGTTAAAATAACTGATCAGACAAATAGTCTAATTTTTTCTGCTGAAAGGTTTTTTGCTTTAAGATTAATAATTGTAGTAATAAAATTTAAGGCACCTAAAATTGAAGAAATCCCTGCAAGGTGTAAAGAAAAAATTGTTAAGTCTACTGAAGGTCCTGAATGATAAAACGTTGATAAAGGTGGA
+
CCCCCGGGGGGGGGGGGGGGGGGGGGGGGGGGGGGGGGFGGGGFGGGGGGGGFFGGGGGGGGGGGGGGGGGGGGGGGGGGGGGGGGGGGGGGGFGGGGGGGGGGGGFFGGGGGGGGGGGGGGGGGGGGGGGGGGGGGGGGGGGFFGGFGGFFGGGGGGGGGGGGGGFGGFFGGGGGFGFGEGGGGGGGGGGEGGGGFGFGEGFFCFFFFAF>CCFGFFCEGFFFF@DFFFFAFBFFBDDGEFFCFFFFF>@FEFFFEBCCEFCAA39@@3@F@<496:C<)956)/33;1::CEFFC<B<(
@M70528:330:000000000-K6D4P:1:1102:13519:3864 2:N:0:AACGGTCTAT+CTATACGCGG
TAAAACAGGGTCCCCTCCCCCTCTAGGGTCAAAAAAAGAGGTATTTAAGTTTCGGTCAGTTAAAAGTATTGTGATAGCTCCCGCTAACACTGGCAAAGATAAAAGAAGAAGAATGGCTGTTAAAATAACTGATCAGACAAATAGTCTAATTTTTTCTGCTGAAAGGTTTTTTGCTTTAAGATTAATAATTGTAGTAATAAAATTTAAGGCACCTAAAATTGAAGAAATCCCTGCAAGGTGTAAAGAAAAAATTGTTAAGTCTACTGAAGGTCCTGAATGATAAAACGTTGATAAAGGTGGA
+
CCCCCGGGGGGGGGGGGGGGGGGGGGGGGGGGGGGGGGGGGGGGGGGGGGGGGGGGGGGGGGGGGGGGGGGGGGGGGGGGGGGGGGGGGGGGGGGGGGGGGGGGGGGGGGGGGGGGGGGGGGGGGGGGGGGGGGGGGGGGGGGGGGGGGGFGGGGGGGGGGGGGGGGGGGGGGGGGFGGGGGGGGGGGGGGGGGGGFGFGFGF@FFFFFFFFFCFGFGGFGFF@FBFFF2>6FFDABECFFFFFFFBFFFFFEFFF?FFFEFEFGFFFFF@E=AAFFCEFFFEFFFB1;DGFGFFFGFBB0
@M70528:330:000000000-K6D4P:1:1102:19555:3882 2:N:0:AACGGTCTAT+CTATACGCGG
TAAAACAGGGTCCCCTCCCCCTCTAGGGTCAAAAAAAGAGGTATTTAAGTTTCGGTCAGTTAAAAGTATTGTGATAGCTCCCGCTAACACTGGCAAAGATAAAAGAAGAAGAATGGCTGTTAAAATAACTGATCAGACAAATAGTCTAATTTTTTCTGCTGAAAGGTTTTTTGCTTTAAGATTAATAATTGTAGTAATAAAATTTAAGGCACCTAAAATTGAAGAAATCCCTGCAAGGTGTAAAGAAAAAATTGTTAAGTCTACTGAAGGTCCTGAATGATAAAACGTTGATAAAGGTGGA
+
CCCCCGGGGGGGGGGGGGGGGGGGGGGGGGGGGGGGGGGGGGGGGGGGGGGGGGGGGGGGGGGGGGGGGGGGGGGGGGGGGGGGGGGGGGGGGGGGGGGGGGGGGGGGGGGGGGGGGGGGGGGGGGGGGGGGFGGGGGGGGGGGGGGGGGFGGGEGGGGGGGFGGGGGGGGGGGGGFFGGGGGGGGGGGGGGGGGGFGFGFGFEFFFFFFFFFFFGFGGFGFEFFFFFF@E>FFFA9*>DEFFFFFFFFFFFFFEFCCFFFFFFGF<;E1=4@FA);CC8?EEE9E>@1;FDGFEEG;:0(
@M70528:330:000000000-K6D4P:1:1102:11275:3899 2:N:0:AACGGTCTAT+CTATACGCGG
TAAAACAGGGTCCCCTCCCCCTCTAGGGTCAAAAAAAGAGGTATTTAAGTTTCGGTCAGTTAAAAGTATTGTGATAGCTCCCGCTAACACTGGCAAAGATAAAAGAAGAAGAATGGCTGTTAAAATAACTGATCAGACAAATAGTCTAATTTTTTCTGCTGAAAGGTTTTTTGCTTTAAGATTAATAATTGTAGTAATAAAATTTAAGGCACCTAAAATTGAAGAAATCCCTGCAAGGTGTAAAGAAAAAATTGTTAAGTCTACTGAAGGTCCTGAATGATAAAACGTTGATAAAGGTGGA
+
CCCCCGGGGGGGGGGGGGGGGGGGGGGGGGGGGGGGGGGGGGGGGGGGGGGGGGGGGGGGGGGGGGGGGGFGGGGGGGGGGGGGGGGGGGGGGGGGGGGGGGGGGGGGGGGGGGGGGGGFGGGGGGGGGGGGGGGGGGGGGGGGGGGGGGFGGGGGGGGGGGGGGGGGGGGGGGGGFGGGGGFFGGGGGGGGGGGGFGFGFGFEFFFFFFFFFGFGFFGFGFFFFFFFFEB>FFDFEFDF=EEFEFD=FFF=EFFF?BFFEFCFCEEFFF;A4;EECFFFFFFFFE;;;@C7CEEEGEFF(
@M70528:330:000000000-K6D4P:1:1102:22899:3902 2:N:0:AACGGTCTAT+CTATACGCGG
TAAAACAGGGTCCCCTCCCCCTCTAGGGTCAAAAAAAGAGGTATTTAAGTTTCGGTCAGTTAAAAGTATTGTGATAGCTCCCGCTAACACTGGCAAAGATAAAAGAAGAAGAATGGCTGTTAAAATAACTGATCAGACAAATAGTCTAATTTTTTCTGCTGAAAGGTTTTTTGCTTTAAGATTAATAATTGTAGTAATAAAATTTAAGGCACCTAAAATTGAAGAAATCCCTGCAAGGTGTAAAGAAAAAATTGTTAAGTCTACTGAAGGTCCTGAATGATAAAACGTTGATAAAGGTGGA
+
CCCCCGGGGGGGGGGGGGGGGGGGGGGGGGGGGGGGGGGGGGGGGGGGGGGGGGGGGGGGGGGGGGGGGGGGGGGGGGGGGGGGGGGGGGGGGGGGGGGGGGGGGGGGGGGGGGGGGGGFGGGGGGGGGGGGGGGGGGGGGFGGGGGGGGFGGGGGGGGGGGGGGGGGGGGGGGGGFGGGGGGGGGGGGGGGGGGGFGFGFGFFFFFFFFFFFFFGFGGFFF89<CCEFEFFFFD@>;DFEBEAEFFDF2@D=FFF4=B?EFEFGF?@F8@E@4AFCCEEEFE7>E9@D6>:CECED<?:(
@M70528:330:000000000-K6D4P:1:1102:8975:3910 2:N:0:AACGGTCTAT+CTATACGCGG
TAAAACAGGGCTCCCTGTCTCTTATACACATCTGACGCTGCCGACGACCGCGTATAGGTGTAGATCTCGGTGGTCGCCGTATCCTTAAAAAAAAAAAAAAGATGAAAACATTGAACTACTACGCTGGAAATTACGAAGCACATCACCAACATCAGATAACTACGTCAGAACGCATAACACCAGGTGATCACCAGTGTGTGCTGCTCAGCATGAGTGCACGCCCACACACCTCTGTAATCAAGATAGTTCTGACTCAACCGATCGCCCCTCTTCACTACACACGCACCACGCCTCACTGAGT
+
BCCCCFGGGGGFFGGGGEGGGGGGGGGG<FFGFGGGGGGGGGGGGGGGFFCFFCCFECEGE9<C,C,<CFFGGF,@+,87,:?,,,,:CCCF>EGGE@+>++,,,<,,,,,7,,3,8,2,<=+@+3+@,,,,,,35,+5,9,+333,3,**,,,,,2<,,,,,*1;::,,4:*:**+,4,**3*5+21527A6*+*++02)++)/0+)2+;=**+2++3(*01(7((-.(,.1)60)+33)4)*))-)*).)6*))())-()-)2-((--()))))**,(,((((,((-()1*((.+)-))
@M70528:330:000000000-K6D4P:1:1102:23925:3912 2:N:0:AACGGTCTAT+CTATACGCGG
TAAAACAGGGTCCCCTCCCCCTCTAGGGTCAAAAAAAGAGGTATTTAAGTTTCGGTCAGTTAAAAGTATTGTGATAGCTCCCGCTAACACTGGCAAAGATAAAAGAAGAAGAATGGCTGTTAAAATAACTGATCAGACAAATAGTCTAATTTTTTCTGCTGAAAGGTTTTTTGCTTTAAGATTAATAATTGTAGTAATAAAATTTAAGGCACCTAAAATTGAAGAAATCCCTGCAAGGTGTAAAGAAAAAATTGTTAAGTCTACTGAAGGTCCTGAATGATAAAACGTTGATAAAGGTGGA
+
CCCCCGGGGGGGGGGGGGGGGGGGGGGGGGGGGGGGGGGGGGGGGGGGGGGGGGGGGGGGGGGGGGGGGGGGGGGGGGFGGGGGGGGGGGGGGGGGGGGGGGGGGGGGGGGGGGGGGGGGGGGGGGGGGGGGGGGGGGGGGGGGGGGGGGFGGGGGGGFGGGGGGGFFGGGGGGGGFGGGGGGGGGGGGFGGGGGGFGFGFGFFFFFFFFFFFGFGACG@FACEFFBFF<@4A4<FBEEFEFFCEE@=FDFDFFFFCBC?E6C=?@C@E@@F3;;>;@CE?EFCE<>@@DC7FFEFGE?:(
@M70528:330:000000000-K6D4P:1:1102:19992:3935 2:N:0:AACGGTCTAT+CTATACGCGG
TAAAACAGGGTCCCCTCCCCCTCTAGGGTCAAAAAAAGAGGTATTTAAGTTTCGGTCAGTTAAAAGTATTGTGATAGCTCCCGCTAACACTGGCAAAGATAAAAGAAGAAGAATGGCTGTTAAAATAACTGATCAGACAAATAGTCTAATTTTTTCTGCTGAAAGGTTTTTTGCTTTAAGATTAATAATTGTAGTAATAAAATTTAAGGCACCTAAAATTGAAGAAATCCCTGCAAGGTGTAAAGAAAAAATTGTTAAGTCTACTGAGGGTCCTGAATGATAAAACGTTGATAAAGGTGGA
+
CCCCCGGGGGGGGGGGGGGGGGGGFGGGGGGGFFGGGGGGGGGGGGGGGGFGGGGFGGGGGGGGGGGGGGGGGGGFFFGGGGGGGGGGGGGGGGGGGGGGGGGGGGGGGGGGGGGGGGGGGGGGGGGGGGGGGGGGGGGGGGGGGFDGGGFGGGGGGGGGGGGGG6FGDFGGGGGGFGGGGGGGGGGGGGG8@EGGFGFGFFFEFFFFFFFFFGFGFGGBGFFEFFFFFFFFFFFF@DDFEEFFEF:(;>@::F<CEFA<5@CFGF?327;1:EFFCCE<C??;E<>6@?<7@CC<73::(
@M70528:330:000000000-K6D4P:1:1102:6831:3936 2:N:0:AACGGTCTAT+CTATACGCGG
TAAAACAGGGTCCCCTCCCCCTCTAGGGTCAAAAAAAGAGGTATTTAAGTTTCGGTCAGTTAAAAGTATTGTGATAGCTCCCGCTAACACTGGCAAAGATAAAAGAAGAAGAATGGCTGTTAAAATAACTGATCAGACAAATAGTCTAATTTTTTCTGCTGAAAGGTTTTTTGCTTTAAGATTAATAATTGTAGTAATAAAATTTAAGGCACCTAAACTTGAAGAAATCCCTGCAAGGTGTAAAGAAAAAATTGTTAAGTCTACTGAAGGTCCTGAATGATAAACCGTTGATCAAGGTGGA
+
CCCCCGCGEGGFFG@FF@:FFGG?CD9<F89@FEFG:FCCFFGGGGAAFEDFAF>:@,C,CFF<,CFEFFGGGG<F9FF9:<FC:FECE<F<,@AFEF,A5DFG?<AFFDGCFFD884?E?9F,>EEFE?EFAFG8>,=4@F94CFD=;BF9DE8,>4,=<EGF9D>99D81>9=@;EDDDCAFDEDFEFF=9ECF7EA<:;C<8+;AA*;A**929,5*,389>)1*B73*;2)9>:2?6>E+/;@(;>@5>B8=*=B>)1.:A@<4)(6)/))9;:5/?35;3361(/*:+9.28)::(
@M70528:330:000000000-K6D4P:1:1102:18193:3937 2:N:0:AACGGTCTAT+CTATACGCGG
TAAAACAGGGTCCCCTCCCCCTCTAGGGTCAAAAAAAGAGGTATTTAAGTTTCGGTCAGTTAAAAGTATTGTGATAGCTCCCGCTAACACTGGCAAAGATAAAAGAAGAAGAATGGCTGTTAAAATAACTGATCAGACAAATAGTCTAATTTTTTCTGCTGAAAGGTTTTTTGCTTTAAGATTAATAATTGTAGTAATAAAATTTAAGGCACCTAAAATTGAAGAAATCCCTGCAAGGTGTAAAGAAAAAATTGTTAAGTCTACTGAAGGTCCTGAATGATAAAACGTTGATAAAGGTGGA
+
CCCCCGGGGGGFGGGGGGGGGGGGGGGFEGGGGGGGGGCGGGGGGGGGEFFCFGGFGEEFFGGGGFGFGGGGGGGFFGGGGGGGGGGFGGGEFFDGGGGGFFGFEFGGGGGGFGFFGFDEBEGD,?FFGGGGGGGGGGGGGGGG;EGGGGDGGGG,>DCCGAFGFG9AAFGCEFGGFGDGFFGGGCFGGGGGGGGFFFF:AFCEFFFFFFFFFFF9AFGFGF;@AECEC=:F>=:4>CFF:EEFE=53A=@@2F?A4BA8C=.;<=?@@(6))743;@?<EE?>C333:197C?CEFF0<(
@M70528:330:000000000-K6D4P:1:1102:19905:3954 2:N:0:AACGGTCTAT+CTATACGCGG
TAAAACAGGGTCCCCTCCCCCTCTAGGGTCAAAAAAAGAGGTATTTAAGTTTCGGTCAGTTAAAAGTATTGTGATAGCTCCCGCTAACACTGGCAAAGATAAAAGAAGAAGAATGGCTGTTAAAATAACTGATCAGACAAATAGTCTAATTTTTTCTGCTGAAAGGTTTTTTGCTTTAAGATTAATAATTGTAGTAATAAAATTTAAGGCACCTAAAATTGAAGAAATCCCTGCAAGGTGTAAAGAAAAAATTGTTAAGTCTACTGAAGGTCCTGAATGATAAAACGTTGATAAAGGTGGA
+
CCCCCGGGGGGGGGGGGGGGGGGGGGGGGGGGGGGGGGGGGGGGGGGGGGGGGGGGGGGGGGGGGGGGGGGGGGGGGGGGGGGGGGGGGGGGGGGGGGGGGGGGGGGGGGGGGGGGGGGGGGGGGGGGGGGGGGGGGGGGGGGGGGGGGGFGGGGGGGGGGGGGGGGGGGGGGGGGFGGFGGGGGGGGGGGGGGGGFGFGFAFBFFFFFFFFFFFGFGGFGFEFFFFFFFFFFFFF@FGEEFFFFFFFFDBFFFEFE8AEEAEFGFCEEFE@<EACDFFFFFF<<EB@@1::C3>EFE08(
@M70528:330:000000000-K6D4P:1:1102:18404:3968 2:N:0:AACGGTCTAT+CTATACGCGG
TAAAACAGGGTCCCCTCCCCCTCTAGGGTCAAAAAAAGAGGTATTTAAGTTTCGGTCAGTTAAAAGTATTGTGATAGCTCCCGCTAACACTGGCAAAGATAAAAGAAGAAGAATGGCTGTTAAAATAACTGATCAGACAAATAGTCTAATTTTTTCTGCTGAAAGGTTTTTTGCTTTAAGATTAATAATTGTAGTAATAAAATTTAAGGCACCTAAAATTGAAGAAATCCCTGCAAGGTGTAAAGAAAAAATTGTTAAGTCTACTGAAGGTCCTGAATGATAAAACGTTGATAAAGGTGGA
+
CCCCCGGGGGGGGGGGGGGGGGGGGGGGGGGGGGGGGGGGGGGGGGGGGGGGGGGGGGGGGGGGGGGGGGGGGGGGGGGGGGGGGGGGGGGGGGGGGGGGGGGGGGGGGGGGGGGGGGGGGGGFFGGGGGGGGGGGGGGGGGGGGGGGGGFGGGGGGGGGGGGGGGCFGGGGGGGGFGGGGGGFGGGGGGGGGGGGFGFFFGFFFFFFFFFFFGFFFFGFGFFEFFFFFFFFFDFFB=D89=E9CEBBFFFFFFFF?BFFEFEFFE?EEEFFEE37>;CAFFFCEFB@D<<@FEEEGE??(
@M70528:330:000000000-K6D4P:1:1102:9804:3973 2:N:0:AACGGTCTAT+CTATACGCGG
TAAAACAGGGGCTCCCTGTCTCTTATACACATCTGACGCTGCCGACGACCGCGTATAGGTGTAGATCTCGGTGGTCGCCGTATCATTAAAAAAAAAAAAAAAACATGCCAAAAAAATTAATCCACTTCTACTCATCCAAATCGTCAGTTTTGTAAAGAATCTGTTGTTGATGTCGAAATATCGCAAACTACGAGCTCCTCTAGCTGCTCAAGGATAGGCTCACAATACCGATTTTACACTGGCAATTCCCTACAATTTTAATTGGAGAATATACAGACTAATGCCTGCGTTACCATGCAGA
+
ACCCCFGGGGGG7CF6CFFEGGGFGGGG@CCCCFGGEEEGGGGGGGGGFEGDEC@FFA<CFE,ED,9<<C,BF7,64+8484FC<,<CFEF97CCB>>C++633,,,:8C<>,+++,,38,38@3,7>,,77,7,@FF752,31,*4,2>+,,3,7,,:7,,17,02,,2@,6,4*2**+12**4***52+*/*2)/32=)+*.*09)**17)*1*)0+)0*.)*)).)(()0(-/-+3+)(()).)-1.)),))*)0*.)*)1+)(,()))....**)))-)),-..((1**)))+.)))
@M70528:330:000000000-K6D4P:1:1102:14966:3975 2:N:0:AACGGTCTAT+CTATACGCGG
TAAAACAGGGTCCCCTCCCCCTCTAGGGTCAAAAAAAGAGGTATTTAAGTTTCGGTCAGTTAAAAGTATTGTGATAGCTCCCGCTAACACTGGCAAAGATAAAAGAAGAAGAATGGCTGTTAAAATAACTGATCAGACAAATAGTCTAATTTTTTCTGCTGAAAGGTTTTTTGCTTTAAGATTAATAATTGTAGTAATAAAATTTAAGGCACCTAAAATTGAAGAAATCCCTGCAAGGTGTAAAGAAAAAATTGTTAAGTCTACTGAAGTTCCTGAATGATAAAACGTTGATAAAGGTGGA
+
CCCCCGGGGGGGGGGGGGGGGGGGGGGGGGGGGGGGGGGGGGGGGGGGGGFGFGGCEGGGGGGGGGGGGGGGGGGGGGGGGGGGGGGGGGGGGGGGGGGGGGGGGGGGGGGGGGGGGGGFGGGGGGGGGGGGGFGGGGGGGGCFFGGGFAFGGGGGCGGGGGGGGGGFGGFGGGFGBGGFGGGGGGGGGGGGGGGGFFFGFA75CFFF5FFA>FFGFGDEFFFFFB@EF@FAFDDA=>DEEFF@6CB5AB9@26888BA?CF?CF@?AE)9CECFFFCC<37C)9@2=D09;DEEFGEFF0
@M70528:330:000000000-K6D4P:1:1102:14973:3991 2:N:0:AACGGTCTAT+CTATACGCGG
TAAAACAGGGTCCCCTCCCCCTCTAGGGTCAAAAAAAGAGGTATTTAAGTTTCGGTCAGTTAAAAGTATTGTGATAGCTCCCGCTAACACTGGCAAAGATAAAAGAAGAAGAATGGCTGTTAAAATAACTGATCAGACAAATAGTCTAATTTTTTCTGCTGAAAGGTTTTTTGCTTTAAGATTAATAATTGTAGTAATAAAATTTAAGGCACCTAAAATTGAAGAAATCCCTGCAAGGTGTAAAGAAAAAATTGTTAAGTCTACTGAAGGTCCTGAATGATAAAACGTTGATAAAGGTGGA
+
CCCCCGGGGGGCGFGGGGGGGGGGGGGGGGGGGGGGGGGGGGGGGGGGGGGGFEGCFGGGGGGGGGGGGGGGGGFG<FFGGGGGGGGGGGGFGCF<FGGGGGGDGFEFGFFGGGGGGGGEFGGGGGGGGGGFGGGGFGFGGGGGGGGGGFFGGGGGGFFDFGCFFGFGGGGGGGFGFGGGGFGGFGFGCEFFGG;C;DCFFG7CFFFFFFFFFGFCAGFEGF;=F@CEFFFFFBBFFGGGBEEAAC=BFDFBBFCF?8ACFFEFG@6@E@EF<AEFFCC<<C<);@@38?*:@?CC732((
@M70528:330:000000000-K6D4P:1:1102:13388:3995 2:N:0:AACGGTCTAT+CTATACGCGG
TAAAACAGGGTCCCCTCCCCCTCTAGGGTCAAAAAAAGAGGTATTTAAGTTTCGGTCAGTTAAAAGTATTGTGATAGCTCCCGCTAACACTGGCAAAGATAAAAGAAGAAGAATGGCTGTTAAAATAACTGATCAGACAAATAGTCTAATTTTTTCTGCTGAAAGGTTTTTTGCTTTAAGATTAATAATTGTAGTAATAAAATTTAAGGCACCTAAAATTGAAGAAATCCCTGCAAGGTGTAAAGAAAAAATTGTTAAGTCTACTGAAGGTCCTGAATGATAAAACGTTGATAAAGGTGGG
+
CCCCCGGGGGGGGGGGGGGGGGGGGGGGGGGGGGGGGGGGGGGGGGGGGGGGGGGGGGGGGGGGGGGGGGGGGGGGGGGGGGGGGGGGGGGGGGGGGGGGGGGGGGGGGGGGGGGGGGDFGGGGGGGGGGGGGGGGGGGGGGFGGGGGGGFGGGGGGGGFGGFGGGGGGGGGGGGG7FGGGGGGGGGGGGGGGGFGFGFGFGFFFFFBFFFFFGFGFGAEGAE5FECCF=EFFFFFEFCEB@FFFFDDFFFFFFFA8A@ECAEFF@?EFFEF<AEECCCFE<EEFFB@;0>;DECFDF01(
@M70528:330:000000000-K6D4P:1:1102:24259:3998 2:N:0:AACGGTCTAT+CTATACGCGG
TAAAACAGGGTCCCCTCCCCCTCTAGGGTCAAAAAAAGAGGTATTTAAGTTTCGGTCAGTTAAAAGTATTGTGATAGCTCCCGCTAACACTGGCAAAGATAAAAGAAGAAGAATGGCTGTTAAAATAACTGATCAGACAAATAGTCTAATTTTTTCTGCTGAAAGGTTTTTTGCTTTAAGATTAATAATTGTAGTAATAAAATTTAAGGCACCTAAAATTGAAGAAATCCCTGCAAGGTGTAAAGAAAAAATTGTTAAGTTTACTGAAGGTCCTGAATGATAAAACGTTGATAAAGGTGGA
+
CCCCCGGGGGG@F,EGGGEGG@FFC9F<FGGGGGGGGGFGGGFFGEE<F<FFFGGGGGGGAFGGDFFAFGFGDGFFFAEGGGEEEGGGFGF=A=<FEFGGE;F9EGFGGG8A4EEGCCDG<F95EFGGGGGD,EFECFGD?9FFGGGFGGFGG?EGGG88EE@E9DDGEFDE@8A=EFEF9;FFADGFGGF8CCFF+352:55:BF+<AAFFCFAC>,B@C6:CF@DFFF3*/55AB8>D768:AC3(A-9@(:/=*4BC);7@FECE@@EE/7AF6+73.)..97:8@081:99C?@:?0
@M70528:330:000000000-K6D4P:1:1102:25431:4003 2:N:0:AACGGTCTAT+CTATACGCGG
TAAAACAGGGTCCCCTCCCCCTCTAGGGTCAAAAAAAGAGGTATTTAAGTTTCGGTCAGTTAAAAGTATTGTGATAGCTCCCGCTAACACTGGCAAAGATAAAAGAAGAAGAATGGCTGTTAAAATAACTGATCAGACAAATAGTCTAATTTTTTCTGCTGAAAGGTTTTTTGCTTTAAGATTAATAATTGTAGTAATAAAATTTAAGGCACCTAAAATTGAAGAAATCCCTGCAAGGTGTAAAGAAAAAATTGTTAAGTCTACTGAAGGTCCTGAATGATAAAACGTTGATAAAGGTGGA
+
CCCCCGGGGGGGGGGGGGGGGGGGGGGGGGGGGGGGGGGGGGGGGGGGGGGFGGGGGGGGGGGGGFGGGGGGGGGGGGGGGGGGGGFFGGGGGFGGFGGGGGGGGGGGGFGCFGGGGFGGGGGGAEGEGGGGFGGGGGGGGGDFGGFDGGFGGGGGGGGGGDDFG?FFGGGGGGGGFFFGFGGGGGGGGGAGF7FGFGFGFGFFCFFFAFFFFGFGFCEEGF5A6C@EFEEFFFDFE><BB@EA44((?@25=CF6?>CCE=C6C@?7<@FF=<<<*+.7<C)6><(6=1*+@?)7C34<(
@M70528:330:000000000-K6D4P:1:1102:8979:4014 2:N:0:AACGGTCTAT+CTATACGCGG
TAAAACGGGTCCCCTCCCCCTCTAGGGTCAAAAAAAGAGGTATTTAAGTTTCGGTCAGTTAAAAGTATTGTGATAGCTCCCGCTAACACTGGCAAAGATAAAAGAAGAAGAATGGCTGTTAAAATAACTGATCAGACAAATAGTCTAATTTTTTCTGCTGAAAGGTTTTTTGCTTTAAGATTAATAATTGTAGTAATAAAATTTAAGGCACCTAAAATTGAAGAAATCCCTGCAAGGTGTAAAGAAAAAATTGTTAAGTCTACTGAAGGTCCTGAATGATAAAACGTTGATAAAGGTGGAT
+
CCCCCGGGGGGGGGGGGGGGGGGGGGGGCGGGGGGGGGGGGGGGGGGGGGGGGGGGGGGGGGGGGGGGGGGGGGGGFGGGGGGGGGGGGGGGGGGGGGGGFGGGGGGGGGGGGGGGGGGGGFGGGGGGGGGGGGGGGGGGGGGGGGGGGGFGGEGGGFGGGGGGGGGGGGGGGGGGFFGGGGGGGGGGGGGGGGGGFCEFFGFFFFFFFFFFAFFGFGGFGFFEF@FF?>EFFFFFF?:,7@?FEBFFF(72CFFFCACCFFFFCC<EE4@F9AC@D>AE3?E9@9@DF;::DAFBC:?F2
@M70528:330:000000000-K6D4P:1:1102:19874:4022 2:N:0:AACGGTCTAT+CTATACGCGG
TAAAACAGGGTCCCCTCCCCCTCTAGGGTCAAAAAAAGAGGTATTTAAGTTTCGGTCAGTTAAAAGTATTGTGATAGCTCCCGCTAACACTGGCAAAGATAAAAGAAGAAGAATGGCTGTTAAAATAACTGATCAGACAAATAGTCTAATTTTTTCTGCTGAAAGGTTTTTTGCTTTAAGATTAATAATTGTAGTAATAAAATTTAAGGCACCTAAAATTGAAGAAATCCCTGCAAGGTGTAAAGAAAAAATTGTTAAGTCTACTGAAGGTCCTGAATGATAAAACGTTGATAAAGGTGGA
+
CCCCCGGGGGGGGGFGGGGGGGGGGGGGGGGGGGGGGGGGGGGGGGGGGGGGGGDFGGGGGGGGGGGGGGGGGGGGGGGGGGGGGGGGGGGGGGGGGGGGGGGGGGGGGGGGGGGGGGGGGGGGGGGGGGGGGGGGGGGGGGGGGGGGGGFGGGGGGGGGGGGGGGGGGGGGGGGGFGGGGGGGGGGGGGGGGGGG7FFGFFFFFFFFFAFFAGFGFGGFGFEEFFFFFEFAABFFE8>BEEA:AEDDFFFFFFFFCBF?EFFFGFEF@@EA)7A9<FEACE<<EE0:@D5;D?FEGFFF(
@M70528:330:000000000-K6D4P:1:1102:15111:4029 2:N:0:AACGGTCTAT+CTATACGCGG
TAAAACAGGGTCCCCTCCCCCTCTAGGGTCAAAAAAAGAGGTATTTAAGTTTCGGTCAGTTAAAAGTATTGTGATAGCTCCCGCTAACACTGACAAAGATAAAAGAAGAAGAATGGCTGTTAAAATAACTGATCAGACAAATAGTCTAATTTTTTCTGCTGAAAGGTTTTTTGCTTTAAGATTAATAATTGTAGTAATAAAATTTAAGGCACCTAAAATTGAAGAAATCCCTGCAAGGTGTAAAGAAAAAATTGTTAAGACTACTGAAGGTCCTGAATGATAAAACGTTGATAAAGGTGGA
+
CCCCCGGGGGGGGGGGGGGGGGGGGGGGGGGGGGGGGGGGGFFGGGGGGGGFGGGFGGGGGGGGGGGGGGGGGGGGFGGGGFEGGGGGFGGFDFGFGGGGGGGGGGGGGGGFGGGGGGGFGGGGGFGGGGGGFFGGGGGFGGGG;EGGGFFGGFEFGFGGGGGGFGGGGGGGGGFFFGGGGGGGGGFGGFFGGGFFFGFCEFEEFFFFAFF5?FFGFGG5:FA@BECEFBF4AB5BEF,6>EFFC;@(?9@5=FEF4==4@47;+47=EFE3=;;E<174)174;36(61*1:?CEC<:0(
@M70528:330:000000000-K6D4P:1:1102:15129:4036 2:N:0:AACGGTCTAT+CTATACGCGG
TAAAACAGGGTCCCCTCCCCCTCTAGGGTCAAAAAAAGAGGTATTTAAGTTTCGGTCAGTTAAAAGTATTGTGATAGCTCCCGCTAACACTGACAAAGATAAAAGAAGAAGAATGGCTGTTAAAATAACTGATCAGACAAATAGTCTAATTTTTTCTGCTGAAAGGTTTTTTGCTTTAAGATTAATAATTGTAGTAATAAAATTTAAGGCACCTAAAATTGAAGAAATCCCTGCAAGGTGTAAAGAAAAAATTGTTAAGTCTACTGAAGGTCCTGAATGATAAAACGTTGATAAAGGTGGA
+
CCCCCGGGGGGGGGGGGGGGGGGGGGGGGGGGGGGGGGGGGGGGGGGGGGGGGGGFGGGGGGGGGGGGGGGGGGGGGGGGGGGGGGGGGGGGGGGGGGGGGGGGGGGGGGGGGGGGGGGGGGGGGGGGGGGGFGGGGGGGGGGGGGGGGGFGGGGGGGGGGGGGGGGGGGGGGGFGFGGGGGGGGGGGGGGGGGGGFGFEEG7CFFFFFFFFFCAGFGGFGFC@F5CCFFE>FDFF=FGFEFFFFFB=FBFFFFFF?BCE?FCFG8<E8;E<<>EFDCEEEEF))7;1=17;:<EFFE;:(
@M70528:330:000000000-K6D4P:1:1102:16567:4067 2:N:0:AACGGTCTAT+CTATACGCGG
TAAAACAGGGTCCCCTCCCCCTCTAGGGTCAAAAAAAGAGGTATTTAAGTTTCGGTCAGTTAAAAGTATTGTGATAGCTCCCGCTAACACTGGCAAAGATAAAAGAAGAAGAATGGCTGTTAAAATAACTGATCAGACAAATAGTCTAATTTTTTCTGCTGAAAGGTTTTTTGCTTTAAGATTAATAATTGTAGTAATAAAATTTAAGGCACCTAAAATTGAAGAAATCCCTGCAAGGTGTAAAGAAAAAATTGTTAAGTCTACTGAAGGTCCTGAATGATAAAACGTTGATAAAGGTGGA
+
CCCCCGGGGGGGGGGGGGGGGGGGGGGGGGGGGGGGGGGGGGGGGGGGGGGGGGGGGGGGGGGGGGGGGGGGGGGGGGGGGGGGGGGGGGGGGGGGGGGGGGGGGGGGGGGGGGGGGGGGGGGFGFGGGGGGGGGGGGGGGGGGGGGGGGFGGGGGGGGGGGGGGGGGGGGGDGGGFGGGGGGGGGGGGGGGFFGGFGFGFGFEFFFFFFFFFGFGFGGFGFF@FCDFFF=AFFFFE:<DEFEFFFB@F>BFFFFF?BFFFCCFG@5@@;EE;EEEFFEFFF?EFFFF@FGFGE<EG@?B(
@M70528:330:000000000-K6D4P:1:1102:12931:4067 2:N:0:AACGGTCTAT+CTATACGCGG
TAAAACAGGGTCCCCTCCCCCTCTAGGGTCAAAAAAAGAGGTATTTAAGTTTCGGTCAGTTAAAAGTATTGTGATAGCTCCCGCTAACACTGGCAAAGATAAAAGAAGAAGAATGGCTGTTAAAATAACTGATCAGACAAATAGTCTAATTTTTTCTGCTGAAAGGTTTTTTGCTTTAAGATTAATAATTGTAGTAATAAAATTTAAGGAACCTAAAATTGAAGAAATCCCTGCAAGGTGTAAAGAAAAAATTGTTAAGTCTACTGAAGGTCCTGAATGATAAAACGTTGATAAAGGTGGA
+
CCCCCGGGGGGGGGGGGGGGGGGGGGGGGGGGGGGGGE@FGEFGFCFA@FGFEGECCCFGFGGGGCEFFDEAD9<<EGGGGFGGGGGCEEFFGFGGEECEFGGFFGG8F@?FFCGGGGGGFGGGCAFFGCEFEFGDDEFG?,+4CEDGFGBFGGEDCFFEAGGCGGGGGGGGGFGGFG8A=E=FD3DDG9=,=,5D?;CFE>FE7FFF?*0:<>CGF9FBC=3>FF5*+474?2BA>:98:<EAFEDFFF>368C8>8B74831+.97=83@8).787?37<CF<4:@(1*277.9;),((
@M70528:330:000000000-K6D4P:1:1102:16235:4080 2:N:0:AACGGTCTAT+CTATACGCGG
TAAAACAGGGTCCCCTCCCCCTCTAGGGTCAAAAAAAGAGGTATTTAAGTTTCGGTCAGTTAAAAGTATTGTGATAGCTCCCGCTAACACTGGCAAAGATAAAAGAAGAAGAATGGCTGTTAAAATAACTGATCAGACAAATAGTCTAATTTTTTCTGCTGAAAGGTTTTTTGCTTTAAGATTAATAATTGTAGTAATAAAATTTAAGGCACCTAAAATTGAAGAAATCCCTGCAAGGTGTAAAGAAAAAATTGTTAAGTCTACTGAAGGTCCTGAATGATAAAACGTTGATAAAGGTGGA
+
CCCCCGGGGGGGGGGGGGGGGGGGGGGGGGGGGGGGGGGGGGGGGGGGGGGGGGGGGGGGGGGGGGGGGGGGGGGGGGGGGGGGGGGGGGGGGGGGGGGGGGGGGGGGGGGFGGGGGGGGGGGGFGGGGGGGGGGGGGGCFGGGGGGGGGFGGGGGFGGGGGGGGGGFGGGGGGGGFGGGGGFGGGFGGEGGCFGGFGFCCGFFFFFFFFAFFGFFFGGFGFEAC0@EFEF>ADDF@EFGFEFFEFD9FFFBEFFF*=BEEF?FG@CEF1=E<AEF;FEACE99<E>DFFCCGECFC<:?(
@M70528:330:000000000-K6D4P:1:1102:26019:4081 2:N:0:AACGGTCTAT+CTATACGCGG
TAAAACAGGGTCCCCTCCCCCTCTAGGGTCAAAAAAAGAGGTATTTAAGTTTCGGTCAGTTAAAAGTATTGTGATAGCTCCCGCTAACACTGGCAAAGATAAAAGAAGAAGAATGGCTGTTAAAATAACTGATCAGACAAATAGTCTAATTTTTTCTGCTGAAAGGTTTTTTGCTTTAAGATTAATAATTGTAGTAATAAAATTTAAGGCACCTAAAATTGAAGAAATCCCTGCAAGGTGTAAAGAAAAAATTGTTAAGTCTACTGAAGGTCCTGAATGATAAAACGTTGAAAAGGGTGGA
+
CCCCCGGGGDGGGGGGGGGGGGGGGGGGGGGGGGGGGGGGGFGGGGGGGEGFGGGGGGGGGGGGGGGGGGGGGGFGGFGGGGGGGGGGGGGGGGGGGGFGGGGGGGGGGGGGGGGGGGGGGGFGGGGGGGGGGGGGGGGFGGGGGGEFGGFGGGGGGGGGGGGGGGGGGGGCEFFFFGGGFGGGGGGGGGGGGGGGFFAC=;C@FFFFFFFFFGFCFAGFGFFEFFF5FBEFFF@B@:>DBEF9A9@DFB53;FF+/=8@?F<@C35=EF@43)3C87))76)6C)(//67+07((*,(,(
@M70528:330:000000000-K6D4P:1:1102:18855:4087 2:N:0:AACGGTCTAT+CTATACGCGG
TAAAACAGGGTCCCCTCCCCCTCTAGGGTCAAAAAAAGAGGTATTTAAGTTTCGGTCAGTTAAAAGTATTGTGATAGCTCCCGCTAACACTGGCAAAGATAAAAGAAGAAGAATGGCTGTTAAAATAACTGATCAGACAAATAGTCTAATTTTTTCTGCTGAAAGGTTTTTTGCTTTAAGATTAATAATTGTAGTAATAAAATTTAAGGCACCTAAAATTGAAGAAATCCCTGCAAGGTGTAAAGAAAAAATTGTTAAGTCTACTGAAGGTCCTGAATGATAAAACGTTGATAAAGGTGGA
+
CCCCCGGGGGGGGGGGGGGGGGGGGGGGFGGGGGGGGGGGGGGGGGGGGGGGGGGGGGGGGGGGGGGGGGGGGGGGGGGGGGGGGGGGGGGGGGGGGGGGGGGGGGGGGGGGGGGGGGGGGGGGGGGGGGGGGGGGGGGGGGGGGGGGGGFGGGGGGGGFGGGGGGFGEGGGGGGGCGGGGGGGGGGGGGGGGGGGFGFEFGFFFFFFFFFFFGFGFDFEC>>AC=CEF>36FBBF=GEE@BCFFFDBFB@FBFCF<@BCEAEFG@5@F@@A@<E98;5<C?<CEE96@7C>DC<EGFF?(
@M70528:330:000000000-K6D4P:1:1102:25430:4095 2:N:0:AACGGTCTAT+CTATACGCGG
TAAAACAGGGTCCCCTCCCCCTCTAGGGTCAAAAAAAGAGGTATTTAAGTTTCGGTCAGTTAAAAGTATTGTGATAGCTCCCGCTAACACTGGCAAAGATAAAAGAAGAAGAATGGCTGTTAAAATAACTGATCAGACAAATAGTCTAATTTTTTCTGCTGAAAGGTTTTTTGCTTTAAGATTAATAATTGTAGTAATAAAATTTAAGGCACCTAAAATTGAAGAAATCCCTGCAAGGTGTAAAGAAAAAATTGTTAAGTCTACTGAAGGTCCTGAATGATAAAACGTTGATAAAGGTGGA
+
CCCCCGGGGGGGGGGGGGGGGGGGGGGGGGGGGGGGGGGGGGGGGGGGGDGGGGGGGGGGGGGGGGGGGGGGGGFGGFGGGGGGGGGGGGGGGGGGGGGGGGGGGGGGGGGGGGGGGGGGGGGGGGGGGGCGGGGGGGGGGGGGGGGGGGFGGCEEGGGGGGDCACGGGGGGGFGGFFDGGGFFFGGGGGGGGGGGFG7EEGFFFFFFFFFF>GFGFAF@CFFFFFFEF>@4;@B*:@GE>BA9*;=:/>>DB+9+*1+19+9@C<<43(/>)7)12+73<CEE77(:,(*1;<<)+7?0(
@M70528:330:000000000-K6D4P:1:1102:18853:4105 2:N:0:AACGGTCTAT+CTATACGCGG
TAAAACAGGGTCCCCTCCCCCTCTAGGGTCAAAAAAAGAGGTATTTAAGTTTCGGTCAGTTAAAAGTATTGTGATAGCTCCCGCTAACACTGGCAAAGATAAAAGAAGAAGAATGGCTGTTAAAATAACTGATCAGACAAATAGTCTAATTTTTTCTGCTGAAAGGTTTTTTGCTTTAAGATTAATAATTGTAGTAATAAAATTTAAGGCACCTAAAATGGAAGAAATCCCTGCAAGGTGTAAAGAAAAAATTGTTAAGTCTACTGAAGTTCCTGAATGATAAACCGTTGATAAAGGTGGA
+
CCCCCGGGG@FGGFGGGGGGGGGGGGGGEFFGGGGGGGGGGGGGGGGGGFGGFGGGGGGCFFGFGGGGGGGGGGGFCEFGGGGGGGGGFGGGDFGGFFGGGGGGGGGGGGGGGGGGGGGGGEGG9EFGGFGGGGGGGGGGGGGGDFGGGGFGGGGGGGGGGG9FA=FGCGGGGGGG78=F8FDCDFGGGGCFGGGFFGAEEFFF+?;A*0;A>C9CFCG*,66:;8:EF=B*39B4BD::96E+*>(5;5@23B4=*4+/9;?+<7)/)17).)7;0;)))7)9)/3;<<>++7..<47?(
@M70528:330:000000000-K6D4P:1:1102:23033:4110 2:N:0:AACGGTCTAT+CTATACGCGG
TAAAACAGGGTCCCCTCCCCCTCTAGGGTCAAAAAAAGAGGTATTTAAGTTTCGGTCAGTTAAAAGTATTGTGATAGCTCCCGCTAACACTGGCAAAGATAAAAGAAGAAGAATGGCTGTTAAAATAACTGATCAGACAAATAGTCTAATTTTTTCTGCTGAAAGGTTTTTTGCTTTAAGATTAATAATTGTAGTAATAAAATTTAAGGCACCTAAAATTGAAGAAATCCCTGCAAGGTGTAAAGAAAAAATTGTTAAGTCTACTGAAGGTCCTGAATGATAAAACGTTGATAAAGGTGGA
+
CCCCCGGGGGGGGGGGGGGGGGGGGGGGGGGGGGGGGGGGGGGGGGGGGGGGGGGGGGGGGGGGGGGGGGGGGGGGGGGGGGGGGGGGGGGGGGGGGGGGGGGGGGGGGGGGGGGGGGGGGGGGGGGGGGGGGGGGGGGGGGGGGGGGGGFGGGGGCGGGGGGGGGGGGGGDGGGGFGGGGGGGGGGFGGGGGGGGFGFGFGFFFFFFFFFFFCFGFGGEFFCFFFDFFFFAFDDFFGFG=EEBEC25FBF@EFFF7=BEEFFFG<?;@;EE84@ECDFE<CEEEEFFF;DD@?CECEF:(
@M70528:330:000000000-K6D4P:1:1102:8824:4110 2:N:0:AACGGTCTAT+CTATACGCGG
TAAAACAGGGTCCCCTCCCCCTCTAGGGTCAAAAAAAGAGGTATTTAAGTTTCGGTCAGTTAAAAGTATTGTGATAGCTCCCGCTAACACTGGCAAAGATAAAAGAAGAAGAATGGCTGTTAAAATAACTGATCAGACAAATAGTCTAATTTTTTCTGCTGAAAGGTTTTTTGCTTTAAGATTAATAATTGTAGTAATAAAATTTAAGGCACCTAAAATTGAAGAAATCCCTGCAAGGTGTAAAGAAAAAATTGTTAAGTCTACTGAAGGTCCTGAATGATAAAACGTTGATAAAGGTGGA
+
CCCCCGGGGGGGGGGGGGGGGGGGGGGGFGGGGGGGGGGGGGGGGGGGGGGGGGGGGGGFGGFGGGGGGGGGGGGGCEGGGGGGGGGGGGGGGGGGGGGGGGGGFGGGGGGGGGGGGGGGGGGGGGGGGGGGGGGGGGGGGGGGGGGGGGFGGCGGGGGFGGGGGGGGEGGGGGGGFGGGGGGGGGGGGGGGGGGGFGFCEGFFFFFFFFFFFFFC5;FBGFEBFFFFF@9AFFFF>;>DEBFAEFFB?=@DEFFF?8@C37?FF85=<E;@7>33>DEEC3CC437@=28+7?E<CFFF0
@M70528:330:000000000-K6D4P:1:1102:9144:4117 2:N:0:AACGGTCTAT+CTATACGCGG
TAAAACAGGGTCCCCTCCCCCTCTAGGGTCAAAAAAAGAGGTATTTAAGTTTCGGTCAGTTAAAAGTATTGTGATAGCTCCCGCTAACACTGGCAAAGATAAAAGAAGAAGAATGGCTGTTAAAATAACTGATCAGACAAATAGTCTAATTTTTTCTGCTGAAAGGTTTTTTGCTTTAAGATTAATAATTGTAGTAATAAAATTTAAGGCACCTAAAATTGAAGAAATCCCTGCAAGGTGTAAAGAAAAAATTGTTAAGTCTACTGAAGGTCCTGAATGATAAAACGTTGATAAAGGTGGA
+
CCCCCGGGGGGGGGGGGGGGGGGGGGGGGGGGGGGGGGGGGGGGGGGGGGGGGGGGGGGGGGGGGGGGGGGGGGGGGGGGGGGGGGGGGGGGGGGGGGGGGGGGGGGGGGGGFGGFFFGGGGGGFGGGGGGGGGGGGGGG?FGGGGGGFFFGGFGFGGGGGGGGGGGGGGGGGGGGFGGFGGGGGGGGGGGGGGGGFGFFFGFFFFFFFFFFFGFGFGGFGFFFFFFFF.);ABFFB5DC=BEFEFF:?(5B:FFF@=B??=EFGF37;1/7;<EFFD?<??<CEFF8(62:DCFCF7:6(
@M70528:330:000000000-K6D4P:1:1102:11554:4120 2:N:0:AACGGTCTAT+CTATACGCGG
TAAAACAGGGTCCCCTCCCCCTCTAGGGTCAAAAAAAGAGGTATTTAAGTTTCGGTCAGTTAAAAGTATTGTGATAGCTCCCGCTAACACTGGCAAAGATAAAAGAAGAAGAATGGCTGTTAAAATAACTGATCAGACAAATAGTCTAATTTTTTCTGCTGAAAGGTTTTTTGCTTTAAGATTAATAATTGTAGTAATAAAATTTAAGGCACCTAAAATTGAAGAAATCCCTGCAAGGTGTAAAGAAAAAATTGTTAAGTCTACTGAAGGTCCTGAATGATAAAACGTTGATAAAGGTGGA
+
CCCCCGGGGGGGGGGGGGGGGGGGGGGGGGGGGGGGGGGGGGGGGGGGGGGGGGGGGGGGGGGGGGGGGGGGGGGGGGGGGGGGGGGGGGGGGGGGGGGGGGGGGGGGGGGGGGGGGGGGGGGGGGGGGGGGGGGGGGGGGGFGGGGGGGFGGGGGGGGGGGGGGGGGGGGGGGGGFGGGGGFFGGGGGGGGGGGGFGFAAFFFFFFFFFFFFGFGFGGFGFFBF5CEFBEFFFFFE>EGFEFFEFFFFDFFFFFFFFFFF=CFD8?38@@EEFFEDFFFFEF3CF@@FFGDGFFFGF03(
@M70528:330:000000000-K6D4P:1:1102:24370:4127 2:N:0:AACGGTCTAT+CTATACGCGG
TAAAACAGGGTCCCCTCCCCCTCTAGGGTCAAAAAAAGAGGTATTTAAGTTTCGGTCAGTTAAAAGTATTGTGATAGCTCCCGCTAACACTGGCAAAGATAAAAGAAGAAGAATGGCTGTTAAAATAACTGATCAGACAAATAGTCTAATTTTTTCTGCTGAAAGGTTTTTTGCTTTAAGATTAATAATTGTAGTAATAAAATTTAAGGCACCTAAAATTGAAGAAATCCCTGCAAGGTGTAAAGAAAAAATTGTTAAGTCTACTGAAGGTCCTGAATGATAAAACGTTGATAAAGGTGGA
+
CCCCCGGGGGGGGGGGGGGGGGGGGGGGGGGGGGGGGGGGFFGGGGGGGFGGGGGGGGGGGGGGGGGGGGGGGGGGGDGGGGGGGGGGGGGGGGGGGGGGGGGGGGGGGGGGGGGGGGGGGGGGGGGGGGGGGGGGGGGGGGGGGGGGGGFGGGGGGGGGGGGGGGGGGGGGGGGGFGGGGGGGGGGGGGGGGEFGFC9ECGFFFFFFAFFFFFFGFFG@CFCFFFDFAE=>F=79=EEFEEEAEFFFFBB@2FCF?=B<EFCCC@CEE@FF37=4;;CFCF?EE<@@@FFFGF9E?@?((
@M70528:330:000000000-K6D4P:1:1102:11559:4139 2:N:0:AACGGTCTAT+CTATACGCGG
TAAAACAGGGTCCCCTCCCCCTCTAGGGTCAAAAAAAGAGGTATTTAAGTTTCGGTCAGTTAAAAGTATTGTGATAGCTCCCGCTAACACTGGCAAAGATAAAAGAAGAAGAATGGCTGTTAAAATAACTGATCAGACAAATAGTCTAATTTTTTCTGCTGAAAGGTTTTTTGCTTTAAGATTAATAATTGTAGTAATAAAATTTAAGGCACCTAAAATTGAAGAAATCCCTGCAAGGTGTAAAGAAAAAATTGTTAAGTCTACTGAAGGTCCTGAATGATAAAACGTTGATAAAGGTGGA
+
CCCCCGGGGGGGGGGGGGGGGGGGGGGGGGGGGGGGGGGGGGGGGGGGFGGGGGGGGGGGGGFGGGGGGGGGGGDGGGGGGGGGGGGGGGGGGGGGFFGGGGGFEFE?FGGGGGGGGGDEGGGGGGGGGGGGGGGGGGGGGGGGGGGGGDFGGGGGGGGGFAFGGGGGGGGGGGGGFGGGGGGGGGGGGGFGGGGGFGFGEGFFFFFFF5CFFGFGFGFFGFFFFFFFF239FFFFE8:,6:E9*1:>AFFFFFEF5ACE?@?AC8?EF;;EF@3EFGFFFFFEC@03(=D@CCCCFF70(
@M70528:330:000000000-K6D4P:1:1102:19063:4145 2:N:0:AACGGTCTAT+CTATACGCGG
TAAAACAGGGTCCCCTCCCCCTCTAGGGTCAAAAAAAGAGGTATTTAAGTTTCGGTCAGTTAAAAGTATTGTGATAGCTCCCGCTAACACTGGCAAAGATAAAAGAAGAAGAATGGCTGTTAAAATAACTGATCAGACAAATAGTCTAATTCTTTCTGCTGAAAGGTTTTTTGCTTTAAGATTAATAATTGTAGTAATAAAATTTAAGGCACCTAAAATTGAAGAAATCCCTGCAAGGTGTAAAGAAAAAATTGTTTAGTCTACTGAAGGTCCTGAATGATAAAACGTTGATAAAGGTGGA
+
CCCCCGGGGGGGGGGGGGGGGGGGGGGGGGGGGGGGGGGGGGGGGGGGGGGGGGGGGGGGGGGGGGGGGGGGGGGGGGGGGGGGGGGGGGGGGGGGGGGGGGGGGGFGGGGGGGGGGGGGGGGGGGGGGGGGGGGGGGGGGGGGGGGGGGFGGFFFGGGGGGGGGGGGCGGGGGGGFGGGGGGGGGGGGGGGGGGGFGFGFGFFFFFFFFFFFGFGFGGFGFFFFFFFF)>6FBDF=DDGFFEF684>FBFDEF>FBFFEFFEAFFCE8@@E@A;EDCCECEFCFE>@F;:;CEFEGFFD(
@M70528:330:000000000-K6D4P:1:1102:18095:4166 2:N:0:AACGGTCTAT+CTATACGCGG
TAAAACAGGGTCCCCTCCCCCTCTAGGGTCAAAAAAAGAGGTATTTAAGTTTCGGTCAGTTAAAAGTATTGTGATAGCTCCCGCTAACACTGGCAAAGATAAAAGAAGAAGAATGGCTGTTAAAATAACTGATCAGACAAATAGTCTAATTTTTTCTGCTGAAAGGTTTTTTGCTTTAAGATTAATAATTGTAGTAATAAAATTTAAGGCACCTAAAATTGAAGAAATCCCTGCAAGGTGTAAAGAAAAAATTGTTAAGTCTACTGAAGGTCCTGAATGAGACAACGTTGATAAAGGTGGA
+
CCCCCGGGGGGGGFGGGGGGGGGGGGGGFGCFGGGGGGGGGGGGGGGGFGGGGGGGEGGGGGGGGGGGGGGGGGGGGGGFGGGGGGGGGGGGGGGGGGGGGDGGGGGGGGGGGGGGGGGGGGGGGGGGFFGGCFGFGGGGFGGCDGGGFGFGGGGGDGFGGGGGGGGGGGGGGGGFCGGGGGGGGGGGGGGFFGGGFGCFCGFFFFFFFFFFFGFCFFGFFF:CFEFFF=E>A>FFFGGGFFEFEFDFFB=F@FCFFFFFC@C@CE7;@;EF<9=)9264)))/(491@2<;C?EEC2(4(
@M70528:330:000000000-K6D4P:1:1102:24582:4167 2:N:0:AACGGTCTAT+CTATACGCGG
TAAAACAGGGTCCCCTCCCCCTCTAGGGTCAAAAAAAGAGGTATTTAAGTTTCGGTCAGTTAAAAGTATTGTGATAGCTCCCGCTAACACTGGCAAAGATAAAAGAAGAAGAATGGCTGTTAAAATAACTGATCAGACAAATAGTCTAATTTTTTCTGCTGAAAGGTTTTTTGCTTTAAGATTAATAATTGTAGTAATAAAATTTAAGGCACCTAAAATTGAAGAAATCCCTGCAAGGTGTAAAGAAAAAATTGTTAAGTCTACTGAAGGTCCTGAATGATAAAACGTTGAAAAAGGTGGA
+
CCCCCGGGGGGGGGGGGGGGGGGGGGGGGGGGGGGGGGGGGGGGGGGGFFGFGGGGGGGGGGGGGGGGGGGGGGGGGGGGGGGGGGGGGGGGGGGGGGGGGGGGGGGGGGGGGGGGGGGGGGGGGGGGGGGGGGGGGGGGGGGGGGGGGGFFGCEGGGGAAFGGGGGGGGGGGGGCFGGFGGGGFFGGGGGGC7CDF:9F:3?=BFFFFFFFFGFFFEA@CC>CFEFFF6@4@>=A@858.:C984B5FB=(3CFC@BAEEFECF864<@E<74=;773=CEE<C)4533*+272757?:(
@M70528:330:000000000-K6D4P:1:1102:22241:4171 2:N:0:AACGGTCTAT+CTATACGCGG
TAAAACAGGGTCCCCTCCCCCTCTAGGGTCAAAAAAAGAGGTATTTAAGTTTCGGTCAGTTAAAAGTATTGTGATAGCTCCCGCTAACACTGGCAAAGATAAAAGAAGAAGAATGGCTGTTAAAATAACTGATCAGACAAATAGTCTAATTTTTTCTGCTGAAAGGTTTTTTGCTTTAAGATTAATAATTGTAGTAATAAAATTTAAGGCACCTAAAATTGAAGAAATCCCTGCAAGGTGTAAAGAAAAAATTGTTAAGTCTACTGAAGGTCCTGAATGATAAAACGTTGATAAAGGTGGA
+
CCCCCGGGGGGGGGGGGGGGGGGGGGGGGGGGGGGGGGGGGGGGGGGGGGGGGDGGGGGGGGGGGGGGGGGGGGGGGGGGGGGGGGGGGGGGFGGGGGGGGGGGGGGGGGGGDGFGGGGGGGGGGGGGGGGGGGGGGFGGGGGGGGGGGGFFGGGGFGDGGGEFGFDDFFGDEGGDFGGGGGFGGGGGGGGFGGGGFGFFEFFCFFFFF5CFFGFGACFEGFCBF)@C67EAF9DF:FDF<@E1>4=:AFFBFFFFE8:C?A7@C8?EFFEE@EEEF7?<CFFFFEBF@;C+;?<C+;:((
@M70528:330:000000000-K6D4P:1:1102:10797:4177 2:N:0:AACGGTCTAT+CTATACGCGG
TAAAACAGGGTCCCCTCCCCCTCTAGGGTCAAAAAAAGAGGTATTTAAGTTTCGGTCAGTTAAAAGTATTGTGATAGCTCCCGCTAACACTGGCAAAGATAAAAGAAGAAGAATGGCTGTTAAAATAACTGATCAGACAAATAGTCTAATTTTTTCTGCTGAAAGGTTTTTTGCTTTAAGATTAATAATTGTAGTAATAAAATTTAAGGCACCTAAAATTGAAGAAATCCCTGCAAGGTGTAAAGAAAAAATTGTTAAGTCTACTGAAGGTCCTGAATGATAAAACGTTGATAAAGGTGGA
+
CCCCCGGGGGGGGGGGGGGGGGGGGGGGGGGGGGGGGGGGGGGGGGGGGGGGGGGGGGGGGGGGGGGGGGGGGGGGGFGGGGGGGGGGGGGGGGGGGGGGGGGGGGGGGGGGGGGGGGGDCGGGGGGGGGGGGGGGGGGGGGGGGGGGGFFGGEGGGGGGGGGGGGGGGGGGGGGGFGGGGFFGGGGGGGGGGGGGFGFGFGFFFFAFFFFFFGFGFGGFGFFFFFFFF:)*@BFFEF<@99A=EF=2;2>B2C?F@==?3+?@@3<EE1=A7.7;CCEFFEEFEEB8@DC:DCEEG42((
@M70528:330:000000000-K6D4P:1:1102:5604:4207 2:N:0:AACGGTCTAT+CTATACGCGG
TAAAACAGGGTCCCTGTCTCTTATACACATCTGACGCTGCCGACGACCGCGTATAGGTGTAGATCTCGGGGGTCGCCGCACCATTAAAAAACCCAATAATAACACAACCATTCAACACTCACCGCTACGCTCACGTTTCCACTCCAACACTCTCTTATCCCCTACTCCCCTACATGTCAATATCATGTCCACTATTTTACCACGCCATGGCGTGCCAACCCACCCAGTGCCTTTCCACCATCTCTTCTGACACACCGCCCACCCCCTCAGCGCGCATGACACTATACCGCACCAAGTCAAC
+
ACCCCGGGGGGGGGGGGGGGGG@CCFFGGEFFGGGGGG;CGGGGGGGGGDEFC@D,CEF<<EF,C,C<D+@@F=7+8++8+8BF9,<<EFE+4+@B,,,8,,,,,:3+@3C,,,5C3++3:3>+63+3++38+3,,,,,3+3+:,,<5*4*3@,2,65,,,*,*4*,4,47*;,,,+4,,=,,,,,4+26,,+5+++51+)281)0)))))))))*++/(*)((7((,*-)*/..9)+**),)0.)))*))))0(0,).((),.*,(-((,((((7**))),,()))-(,/))(((0.).)
@M70528:330:000000000-K6D4P:1:1102:26158:4214 2:N:0:AACGGTCTAT+CTATACGCGG
TAAAACAGGGTCCCCTCCCCCTCTAGGGTCAAAAAAAGAGGTATTTAAGTTTCGGTCAGTTAAAAGTATTGTGATAGCTCCCGCTAACACTGGCAAAGATAAAAGAAGAAGAATGGCTGTTAAAATAACTGATCAGACAAATAGTCTAATTTTTTCTGCTGAAAGGTTTTTTGCTTTAAGATTAATAATTGTAGTAATAAAATTTAAGGCACCTAAAATTGAAGAAATCCCTGCAAGGTGTAAAGAAAAAATTGTTAAGTCTACTGAAGGTCCTGAATGATAAAACGTTGATAAAGTGGGA
+
CCCCCGFGGGFEFCFGGGGGGGGGCFFCGGGGGGGGGGGGGGGGGGGDFCEFC@FFE7@CAFCFEGGGGGGGGGGGGA<AGGGGGGGFGGGFGGGFFDGFG9FEFFFGGGF:AE<FGCDGFFGCFGGGGGGFAAFCGGG@DBFCEFGGGGF@E<E@FFA=FFFFFFFCFFCEGGGGFF89AFGFFCGCFFGGGGGG?F9=>E+8BFFFFAF>**;*9,@8CA7:B5@7A2>669B8>85?>37=7*-56=>B@F?8*=6@E8689@7/;;@E);34;7<=?CEE3)6631/+29))1.41(
@M70528:330:000000000-K6D4P:1:1102:26208:4215 2:N:0:AACGGTCTAT+CTATACGCGG
TAAAACAGGGTCCCCTCCCCCTCTAGGGTCAAAAAAAGAGGTATTTAAGTTTCGGTCAGTTAAAAGTATTGTGATAGCTCCCGCTAACACTGGCAAAGATAAAAGAAGAAGAATGGCTGTTAAAATAACTGATCAGACAAATAGTCTAATTTTTTCTGCTGAAAGGTTTTTTGCTTTAAGATTAATAATTGTAGTAATAAAATTTAAGGCACCTAAAATTGAAGAAATCCCTGCAAGGTGTAAAGAAAAAATTGTTAAGTCTACTGACGGTCCTGAATGATAAAACGTTGATAAAGGTGGA
+
CCCCCGGGGGGGGGGFGGGGGGGGGGGGGGGGGGGGGGGGGGGGGGGGGGGGGGGGGGGGGGGGGGGGGGGGGGGGGGGGGGGGGGGGGGGGGGGGGGGGGGGGGGGGGGGGGGGGGGGGGGGGGGGGGGGGGGGGGGGGGGGGGGGGGGFGGGGGGGGDEGFGGGGGGGGGGGGGFFGGGGGGGGGGFGGGGFGGFEFGEEF@FFFFFFFFFGFGFCAEFF@CFEDFFFFFFFFFE@DFFFF>EF2>69>BEFFF/=8CCFFF?E7((143(/7>2;63?C<CE@;D@FC:F<6<C??6(
@M70528:330:000000000-K6D4P:1:1102:18707:4221 2:N:0:AACGGTCTAT+CTATACGCGG
TAAAACAGGGTCCCCTGTCTCTTATACACATCTGACGCTGCCGACGACCGCGTATAGGTGTAGAGCTCGGGGGGCGCCGTATCATTAAAAAAAAAAAACAAATACAAATACATCTCCTGACCCACCTCCTTCCTCACCATTTCCCGCAGCTCACCCGTTCCATCCCAACCACTCACCCCATCCACATCCTTCTACCTCAAATCACCTTTATCATTATTTTACGACATCTCCTCATTCACTGTCTCTGTACACACACTCCACACAATACTGTCCCTCATTCCATACTCAGACCCCCCCAACC
+
CCCCCGGGGGGGGGGGGCFGGGGGGGGFCEEFDFFFGGFGGGGGGGGGFFEGCGCFDGEECCF9,,::8B+@F+<>**>3+8>C,,<FFGG:C*=F7:*28;,+,8,22,8,,72?+,*+,+,*2***/*3:*09+**+0*+*0+*****.++3***10**+0+*/+2*2**3**3)*//*2;++++**+2+*+**/<)+)0*))8*/*/*9**/2*3+)00((0,,,/))*.-:/:+++-))*))).9444))()()0).),)*)-))))).).2**.))).)()))))*/*(-(2,-3(
@M70528:330:000000000-K6D4P:1:1102:6583:4225 2:N:0:AACGGTCTAT+CTATACGCGG
TAAAACAGGGTCCCCTCCCCCTCTAGGGTCAAAAAAAGAGGTATTTAAGTTTCGGTCAGTTAAAAGTATTGTGATAGCTCCCGCTAACACTGGCAAAGATAAAAGAAGAAGAATGGCTGTTAAAATAACTGATCAGACAAATAGTCTAATTTTTTCTGCTGAAAGGTTTTTTGCTTTAAGATTAATAATTGTAGTAATAAAATTTAAGGCACCTAAAATTGAAGAAATCCCTGCAAGGTGTAAAGAAAAAATTGTTAAGTCTACTGAAGGTCCTGAATGATAAAACGTTGATAAAGGTGGA
+
CCCCCFCFGGFG9EEFGGEFEGG8CFFGGGGGGCFEGG?FFGGGFF?@FBFCFGEFGGGCAEGG<A@FEGGFC<EC@<FFDCFEGEEGGCFGGGGGGEGGGGGGGGGGGGFGGFGGGFGEFFGG,FF?,?EEFGGGGGFFGDFDFGGGGGFFDAE8,,,7EAD<F86@=F7C7F9C7DFGCEFCGGFGGCFGGGGGFGFGAFACFFFFF5AA?*9DCF7=7BA5B@@=:0>*9))*:=EC*9<98>5(8(9=(BCA@=ACCF<8C3)7;3=4743C>7?EEF<CCF;8;?F77?;C737:(
@M70528:330:000000000-K6D4P:1:1102:17657:4236 2:N:0:AACGGTCTAT+CTATACGCGG
TAAAACAGGGTCCCCTCCCCCTCTAGGGTCAAAAAAAGAGGTATTTAAGTTTCGGTCAGTTAAAAGTATTGTGATAGCTCCCGCTAACACTGGCAAAGATAAAAGAAGAAGAATGGCTGTTAAAATAACTGATCAGACAAATAGTCTAATTTTTTCTGCTGAAAGGTTTTTTGCTTTAAGATTAATAATTGTAGTAATAAAATTTAAGGCACCTAAAATTGAAGAAATCCCTGCAAGGTGTAAAGAAAAAATTGTTAAGTCTACTGAAGGTCCTGAATGATAAAACGTTGATAAAGGTGGA
+
CCCCCGGGGGGGGGGGGGGGGGGGGGGGGGGGGGGGGDGGGGGGGGGGGGGGFGGGGGGGGGGGGGFFGGFGGFGGGGGGGGGGDGGFGDGGGGGGGGGFGGGGFGGGGGGGGGGGGGGGFGGGGGGGGGGGGGFGFFGGFGGFFGGGGGFGGGDFFFGGGCFFGGGGGGGGGGGGFGGG8FGFFGGFGGGGGGGG9FFGFCFEFFAFF*@F9DFGF,;879>6FF5CFEE*/5B9>*589>E9>>2>F@@@2AEF>=B??=5;FE6<4E8>).7;*3<;CE6>C.(6,6D7C?CFFEFB(
@M70528:330:000000000-K6D4P:1:1102:18626:4248 2:N:0:AACGGTCTAT+CTATACGCGG
TAAAACAGGGTCCCCTCCCCCTCTAGGGTCAAAAAAAGAGGTATTTAAGTTTCGGTCAGTTAAAAGTATTGTGATAGCTCACGCTAACACTGGCAAAGATAAAAGAAGAAGAATGGCTGTTAAAATAACTGATCAGACAAATAGTCTAATTTTTTCTGCTGAAAGGTTTTTTGCTTTAAGATTAATAATTGTAGTAATAAAATTTAAGGCACCTAAAATTGAAGAAATCCCTGCAAGGTGTAAAGAAAAAATTGTTAAGTCTACTGAAGGTCCTGAATGATACAACGTTGATAAAGGTGGG
+
CCC@CFGGC;FFGGGGGGEEGGEF<CFDGF<FEEFG@CFGFGG9EFGGGGGGG@DGEGGFAFED,6CFGE<CF<CE<E<E@FDGEGGEEEDFGGFDFFGGG;F;FFECFFF@FGGGCFGGGGG<FGGGFFFDFFGD9FCFFEGG=E;DGGFFGGCGGGFADFGCG64>EFFEGGGGFGCGFGGF;EFGDG:EFEE@9FFGFG?5+CEFFA?FFGFG>@:=<B=C@=CEFFEFADDFBC9>.1AA4A@:FBBF=FCA@=BC@+/=;<5;<;;4))7>;CE<)1)/741,/21:+57;+73,(
@M70528:330:000000000-K6D4P:1:1102:14987:4269 2:N:0:AACGGTCTAT+CTATACGCGG
TAAAACAGGGTCCCCTCCCCCTCTAGGGTCAAAAAAAGAGGTATTTAAGTTTCGGTCAGTTAAAAGTATTGTGATAGCTCCCGCTAACACTGGCAAAGATAAAAGAAGAAGAATGGCTGTTAAAATAACTGATCAGACAAATAGTCTAATTTTTTCTGCTGAAAGGTTTTTTGCTTTAAGATTAATAATTGTAGTAATAAAATTTAAGGCACCTAAAATTGAAGAAATCCCTGCAAGGTGTAAAGAAAAAATTGTTAAGTCTACTGAAGTTCCTGAATGATAAAACGTTGATAAAGGTGGA
+
CCCCCGGGGGGGGGGGGGGGGGGGGGGGGGGGGGGGGGGGGGGGGGGGGGGGGGGGGGGGGGGGGGDGGGGGGGGGGGGGFGGGGGGGGGGGGGGFGGGGGGGGGGGGGGGGGGFGGGGFFGGGGGGGGFGGGFGGGGGGGGGGFFFGGGFGGGGGGGGGGGGGGGGFEGGGGGGGFGEGGGGGGGGGGGGGGGGGCFFCEGFEFFF?FAA?FGFGAGG@EF>CF@CA>@EFADFFEGGGEBF9EE(7A7=BBFEF4:CE<C<AA@CAE5?75?CE<754CFF)7;9=;?<;7CEEFE;?0
@M70528:330:000000000-K6D4P:1:1102:16029:4280 2:N:0:AACGGTCTAT+CTATACGCGG
TAAAACAGGGTCCCCTCCCCCTCTAGGGTCAAAAAAAGAGGTATTTAAGTTTCGGTCAGTTAAAAGTATTGTGATAGCTCCCGCTAACACTGGCAAAGATAAAAGAAGAAGAATGGCTGTTAAAATAACTGATCAGACAAATAGTCTAATTTTTTCTGCTGAAAGGTTTTTTGCTTTAAGATTAATAATTGTAGTAATAAAATTTAAGGCACCTAAAATTGAAGAAATCCCTGCAAGGTGTAAAGAAAAAATTGTTAAGTCTACTGAAGGTCCTGAATGATAACACGTTGATAAAGGTGGA
+
CCCCCGGGGGGGGGGGGGGGGGGGGGGGGGGGGGGGGGGGGGGGGGGGGGGGGGGGGGGGGGGGGGGGGGGGGGGGGGGGGGGGGGGGGGGGGGGGGGGGGGGGGGGGGGGGGGGGGGGGGGGGGGGGGGGGGGGGGGGGGGFGGGGGGGFFGGGGGGGGGGGGGGGGGGGGGGGGFFFGGGGGGGGGGGGGGGGGFGFGFGFBFFFFAFFA?FFGFECEFFEFFFFFFFFFFFFFEGE>76ABEFBBF9@==C<B7BBCEFEAF85@7;@@;@A<>C3)7<?)7@<=@?C@C<>3@74?(
@M70528:330:000000000-K6D4P:1:1102:8796:4283 2:N:0:AACGGTCTAT+CTATACGCGG
TAAAACAGGGTCCCCTCCCCCTCTAGGGTCAAAAAAAGAGGTATTTAAGTTTCGGTCAGTTAAAAGTATTGTGATAGCTCCCGCTAACACTGGCAAAGATAAAAGAAGAAGAATGGCTGTTAAAATAACTGATCAGACAAATAGTCTAATTTTTTCTGCTGAAAGGTTTTTTGCTTTAAGATTAATAATTGTAGTAATAAAATTTAAGGCACCTAAAATTGAAGACATCCCTGCAAGGTGTAAAGAAAAAATTGTTAAGTCTACTGAAGGTCCTGAATGATAAAACGTTGATAAAGGTGGA
+
CCCCCGGGGGFCEFGGBFCFGGEGDGGF6CCFFGGGGGFGGGFFGGGFGGGGG@EF@CFFFAEGFGGGGGGGGGGFGFCFGGGGGGGDG8?FFDFGGGGGF=FCF@FGFGFEFGGFCFC@FFFE;FGGGGGGDEF?EFEC8DFGGGGGGFFFFGGGGGFFGGFDF8>FEGGGCDFGFFGFGFGGFGGGGGGGGGGGFEFG7DFFA@F?FFA?FGFGAFA)@C9AF5=AF49FF5>F>82?>E6:5C3=4B@FFFFFC8A??FFCF8)=3=E).;AEGFEEF?E;44:511:DD)..7440(
@M70528:330:000000000-K6D4P:1:1102:10985:4300 2:N:0:AACGGTCTAT+CTATACGCGG
ATAAAACACAAAACCCTCCCCCCGGCCAACAAGAAGAAAAAAAAAAACAACGTAGGTCAACCCAAATCGATAAAGTAGATAAAGAGAGTAATAAACTGTAAGAGCACAAAAATATAGAGAAAGAAATAAACAAGAACAACACTAATAAAATACTAAAGAATGATATAATATAAGTTAACCATATAAAAAATCTATTATAAGTTTTTATAAATTATAATATTGAAAAACAAAATATTAATATATATATAATATATAATATAGATAAACAATTAGACTAAATGTTGTAATATAAAGTTAAAGA
+
B--66,66,,,--,,=,-8BF+@++8++,,-;-,;6@,,;C+7@+64,C,,+,6,,66,,,,,,,:,,,,4,,,,<9,,,<C<5:=B7:,,,,4,,,5<,,,9,9:,:,:EF,5,,,,+4,,44,8,?,5,73,,,,,,,+++3,,7,,@?,6,79,62,,,,3,+,,,,,,,,,,+,,,,,33,3,+,*,4+,+++,+,2,+*+**+++++1*+++,,*,+*/4*/0)-(//))+)1++)))+))))+).)1+.+)++))+)+5)))/))/)/))*0.)-)))..)).5*2:)))+).))
@M70528:330:000000000-K6D4P:1:1102:10382:4307 2:N:0:AACGGTCTAT+CTATACGCGG
TAAAACAGGGTCCCCTCCCCCTCTAGGGTCAAAAAAAGAGGTATTTAAGTTTCGGTCAGTTAAAAGTATTGTGATAGCTCCCGCTAACACTGGCAAAGATAAAAGAAGAAGAATGGCTGTTAAAATAACTGATCAGACAAATAGTCTAATTTTTTCTGCTGAAAGGTTTTTTGCTTTAAGATTAATAATTGTAGTAATAAAATTTAAGGCACCTAAAATTGAAGAAATCCCTGCAAGGTGTAAAGAAAAAATTGTTAAGTCTACTGAAGGTCCTGAATGATAACACGTTGATAAAGGTGGA
+
CCCCCGGGGGGGGGGGGGGGGGGGGGGGGGGGGGGGGGGGGGGGGGFGGGGGGGGGGGGGGGGGGGGGGGGGGGGGGGGGGGGGGGGGGGGGGGGGGGGGGGGGGGGFGGGGGGGGGGGDGGGGGFGGGGGGGGGGGGGGCFFGGGGGGGFGGGEGGGGGGGGGGGGGGGGGGGGGFGGGGGGGGGGGFGGGGGGGAECGFGFFFFFFFFFFFGFGFEGFGFEEFFFFF@EAFFFFFFFDEEFF4>B=A=@DFFEFEAFFEFEFF374;15@@EFFGGC<E?C)/=D6@082:6<<CBB<(
@M70528:330:000000000-K6D4P:1:1102:9939:4312 2:N:0:AACGGTCTAT+CTATACGCGG
TAAAACAGGGTCCCCTCCCCCTCTAGGGTCAAAAAAAGAGGTATTTAAGTTTCGGTCAGTTAAAAGTATTGTGATAGCTCCCGCTAACACTGGCAAAGATAAAAGAAGAAGAATGGCTGTTAAAATAACTGATCAGACAAATAGTCTAATTTTTTCTGCTGAAAGGTTTTTTGCTTTAAGATTAATAATTGTAGTAATAAAATTTAAGGCACCTAAAATTGAAGAAATCCCTGCAAGGTGTAAAGAAAAAATTGTTAAGTCTACTGAAGGTCCTGAATGATAAAACGTTGATAAAGGTGGA
+
CCCCCGGGGGGGGGGGGGGGGGGGGGGGGGGGGGGGGGGGGGGGGGGGGGGGGGGGGGGGGGGGGGGGGGGGGGGGGGGGGGGGGGGGGGGGGGGGGGGGGGGGGGGGGGGGGGGGGGGGGGGGGGGGGGGGFGGGGGGGCFGGGGGGGGFGGFGGGGGGGGGGGGGGGGGGGGGGFGGGGGFGGGGGGGGGGGGGFGFGFGFFFFFFFFFFFGFGFGGFGA@CF5=CA:>AFDDFB*2,>=EFEFFFFFFDBFFF<BFEFFFFG@?EF@;>4>EC>C5<EFFE<@:@;?G7CEEEF=?F0
@M70528:330:000000000-K6D4P:1:1102:10398:4318 2:N:0:AACGGTCTAT+CTATACGCGG
TAAAACAGGGTCCCCTCCCCCTCTAGGGTCAAAAAAAGAGGTATTTAAGTTTCGGTCAGTTAAAAGTATTGTGATAGCTCCCGCTAACACTGGCAAAGATAAAAGAAGAAGAATGGCTGTTAAAATAACTGATCAGACAAATAGTCTAATTTTTTCTGCTGAAAGGTTTTTTGCTTTAAGATTAATAATTGTAGTAATAAAATTTAAGGCACCTAAAATTGAAGAAATCCCTGCAAGGTGTAAAGACAAAATTGTTAAGTCTACTGAAGGTCCTGAATGATAAAACGTTGATAAAGGTGGA
+
CCCCCGGGGGGGGGGGFFGGGGGGGGGGGGGGGGGGGGGGGGGGFFGGGGCFGGGGGFGGGFGGGGFFGGGGGGGGFFFGGGGGGGGGGGGGGGGGGGGFGGGGGGGGGGGGGGFGGGDGGGGGGGFEBFEGCFGGGGGGFGGGGGGGGAFFGFGGGGGGGGFGCGDGGGGGEGGGFGGGGGGGGGGGGA8ECEC@FGFGFG?@AFFAAAFAFFAFCGFFGF=EA@DCFFB49=5;>F:D6=<A6*(6?@BFEA<6>8A?CACACB<3)5=94><CCDCEF5)>>E63((11@5>)>74;(
@M70528:330:000000000-K6D4P:1:1102:16981:4320 2:N:0:AACGGTCTAT+CTATACGCGG
TAAAACAGGGTCCCCTCCCCCTCTAGGGTCAAAAAAAGAGGTATTTAAGTTTCGGTCAGTTAAAAGTATTGTGATAGCTCCCGCTAACACTGGCAAAGATAAAAGAAGAAGAATGGCTGTTAAAATAACTGATCAGACAAATAGTCTAATTTTTTCTGCTGAAAGGTTTTTTGCTTTAAGATTAATAATTGTAGTAATAAAATTTAAGGCACCTAAAATTGAAGAAATCCCTGCAAGGTGTAAAGAAAACATTGTTAAGTCTACTGAAGGTCCTGAATGATAAAACGTTGATAAAGGTGGA
+
CCCCCGGGGDF<@CFGGEFGGGCFGGGF,;;C@CDFGGGFFFGGGGGGFFCDGGGCFGFCFFGGGGGGFEAFGGGF9FGGGFFEDGGFGGGGFFGGFGGGGFCGFGGGGGGGGGGFGGDECFGGGFFGGGFFFGGGGCFE?DGFFGGFGGBFFFCFGFC8EAEEFGFFF6DEGGDG7D,=DADFG8FGAEAFGGGGFGFGFGFFFFFFFAF6?FFG>@CEGFC@FCBEF27>FFBF=85?6>EA8828?(83@@CF@CFFCBC@AEEE8@87);;C;;?EFFFFFFB@@3:+399CG@ED(
@M70528:330:000000000-K6D4P:1:1102:19123:4321 2:N:0:AACGGTCTAT+CTATACGCGG
TAAAACAGGGTCCCCTCCCCCTCTAGGGTCAAAAAAAGAGGTATTTAAGTTTCGGTCAGTTAAAAGTATTGTGATAGCTCCCGCTAACACTGGCAAAGATAAAAGAAGAAGAATGGCTGTTAAAATAACTGATCAGACAAATAGTCTAATTTTTTCTGCTGAAAGGTTTTTTGCTTTAAGATTAATAATTGTAGTAATAAAATTTAAGGCACCTAAAATTGAAGAAATCCCTGCAAGGTGTAAAGAAAAAATTGTTAAGTCTACTGAAGGTCCTGAATGATAAAACGTTGATAAAGGTGGA
+
CCCCCGGGGGGGGGGGGGGGGGGGGGGGGGGGGGGGGGGGGCFGGGGGGGGGGGGGGGGGGGGGGGGGGGGGGGGGGGGGGGGGGGGGGGGGGGGGGGGGGGGGGGGGGGGGGGGGGGGGGGGGGGGGGGGGGGGGGGGGGGGGGGGGGGFGGGGGGGGGGGFGGGGGGGGGGGGGFGGGGGGGGGGGGGGGGGGGFFEGFGFEFFAF?FFFFGFGFGGFGFFFFEDFF:EFFFDA@CCBEEFFFFFFFFFFEFE>CFFEEFFFG<<A@@@<;<EECCEFEF774@66;?C:@79CG@>:(
@M70528:330:000000000-K6D4P:1:1102:23010:4326 2:N:0:AACGGTCTAT+CTATACGCGG
TAAAACAGGGTCCCCTCCCCCTCTAGGGTCAAAAAAAGAGGTATTTAAGTTTCGGTCAGTTAAAAGTATTGTGATAGCTCCCGCTAACACTGGCAAAGATAAAAGAAGAAGAATGGCTGTTAAAATAACTGATCAGACAAATAGTCTAATTTTTTCTGCTGAAAGGTTTTTTGCTTTAAGATTAATAATTGTAGTAATAAAATTTAAGGCACCTAAAATTGAAGAAATCCCTGCAAGGTGTAAAGAAAAAATTGTTAAGTCTACTGAAGGTCCTGAATGATAAACCGTTGAAAAAGGTGGA
+
CCCCCGGGGGGGGGGGGGGGGGGGFCFGGFGGGGGGGGGGGGGGGGGGGGGGGEEFGGGFF<FGGGGGGGGGGGGGGG<FCFFGCGGFGGGGGGGGFFEFFCFGGGGGGGGGGGGGGGGFGGGGF9FGGGGGFGGGGGGGGGGFFFGGGFFDDFGCCEGGGGGGGGFFEFGGGGCDFEDDGFGGGGGGGGDGG7DF;F7AEFFFFFCFFFAA5>FFF9EE,<8>+=5AA))*;454.:>D6>E6:>5=F@28(4@8>4+*)+.3+)13@1(7)))98;5)<CC;)(62239+;>(8844((
@M70528:330:000000000-K6D4P:1:1102:9930:4336 2:N:0:AACGGTCTAT+CTATACGCGG
TAAAACAGGGTCCCCTCCCCCTCTAGGGTCAAAAAAAGAGGTATTTAAGTTTCGGTCAGTTAAAAGTATTGTGATAGCTCCCGCTAACACTGGCAAAGATAAAAGAAGAAGAATGGCTGTTAAAATAACTGATCAGACAAATAGTCTAATTTTTTCTGCTGAAAGGGTTTTTGCTTTAAGATTAATAATTGTATTAATAAAATTTAAGGCACCTAAAATTGAAGAAATCCCTGCAAGGTGTAAAGAAAAAATTGTTAAGTCTACTGAAGGTCCTGAATGATAAAACGTTGATAAAGGTGGG
+
CCCCCGGGGGGGGGGGGGGGGGGGGGGG<EEGCFGGGGGGGFGGGGGFGGGG9FEFFGGGGGGGGGGGGGGGGGGGGGGG@FFG@FGFGGGGGGGGGGGGGCFGGFGGGGGGGGGGGFDEFGGGGFDFGGGGFGGGGGGGGFGGGGGGFFDCFFGFGGGGGGGGG6+@@CG?EFGGFGGGGGGGGGGGFF:,?,=DFGFGCDFEF7CAFFFFFGFF6DFFFAAEFFBAAC)6AB=B>FD,*1>9AC25;>@@BBE=5=8ECAEFG@CFF4=EEE<3;;CAFC<4>3(6;?<7794CC)(4(
@M70528:330:000000000-K6D4P:1:1102:9254:4342 2:N:0:AACGGTCTAT+CTATACGCGG
TAAAACAGGGTCCCCTCCCCCTCTAGGGTCAAAAAAAGAGGTATTTAAGTTTCGGTCAGTTAAAAGTATTGTGATAGCTCCCGCTAACACTGGCAAAGATAAAAGAAGAAGAATGGCTGTTAAAATAACTGATCAGACAAATAGTCTAATTTTTTCTGCTGAAAGGTTTTTTGCTTTAAGATTAATAATTGTAGTAATAAAATTTAAGGCACCTAAAATTGAAGAAATCCCTGCAAGGTGTAAAGAAAAAATTGTTAAGTCTACTGAAGGTCCTGAATGATAAAACGTTGATAAAGGTGGA
+
CCCCCGGGGGGGGGGGGGGGGGGGGGGGFGGGGGGGGGGGGGGGGGGGGGGGGGGGGGGGGGGGGGGGGGGGGGGGGGGGGGGGGGGGGGGGGGGGGGGGGGGGGGGGGGGGGGGGGGGGGGGGGGGGGGGGGGGGGGGGGGDGFGGGGGFGGFGGGGGGGGGFGGGGGGGGGGGGFGGGCEGGGGGGGGGGGGGGFGAGEGFFFFF5FFFFFGF5@FGFGFEEFFFFFEB*;BDFEFFFFE4AEFFFFFFFFFFFC@CEFAEFFEEE@;@E=EA<CDC<C?C;CFFFF@F7@?EEGF:6(
@M70528:330:000000000-K6D4P:1:1102:16467:4342 2:N:0:AACGGTCTAT+CTATACGCGG
TAAAACAGGGTCCCCTCCCCCTCTAGGGTCAAAAAAAGAGGTATTTAAGTTTCGGTCAGTTAAAAGTATTGTGATAGCTCCCGCTAACACTGGCAAAGATAAAAGAAGAAGAATGGCTGTTAAAATAACTGATCAGACAAATAGTCTAATTTTTTCTGCTGAAAGGTTTTTTGCTTTAAGATTAATAATTGTAGTAATAAAATTTAAGGCACCTAAAATTGAAGAAATCCCTGCAAGGTGTAAAGAAAAAATTGTTAAGTCTACTGAAGGTCCTGAATGATAAAACGTTGATAAAGGTGGA
+
CCCCCGGGGGGGGGGGGGGGGGGGGGGGGGGGGGGGGGGGGGGGGGGGGGGGGGGGGGGGGGGGGGGGGGGGGGGGGGGGFGGGGGGGGGGGGGGGGGGGGGGGGGGGGGGGGGGGGGGGGGGGGGGGGGGGGGGGGGGGGGGGGGGGGGFGGGGGGGGGGGGGGGGGGGGGGGGGFGGGFGGGGGGGGGGGGGGGFGFGFEFEFFFFFFFFFGFGFGGFGFEEF:@CF=BAABDFEGGGFFFFFFD3F25(;C9F?AF<CFECFECEE;EE83@3C>C@CF<4C7:6=;>7:CEEF4?F(
@M70528:330:000000000-K6D4P:1:1102:8698:4350 2:N:0:AACGGTCTAT+CTATACGCGG
TAAAACAGGGTCCCCTCCCCCTCTAGGGTCAAAAAAAGAGGTATTTAAGTTTCGGTCAGTTAAAAGTATTGTGATAGCTCCCGCTAACACTGGCAAAGATAAAAGAAGAAGAATGGCTGTTAAAATAACTGATCAGACAAATAGTCTAATTTTTTCTGCTGAAAGGTTTTTTGCTTTAAGATTAATAATTGTAGTAATAAAATTTAAGGCACCTAAAATTGAAGAAATCCCTGCAAGGTGTAAAGAAAAAATTGTTAAGTCTACTGAAGGTCCTGAATGATAAAACGTTGATAAAGGTGGA
+
CCCCCGGGGGGGGGGGGGGGGGGGGGGGGGGCGGGGGGGGGGGGGGGGGGGGGGGGGGGGGGGGGGGGGGGGGGGGFGGGGGGGGGGGGGGGGGGGGGGGGGGGGGGGGGGGGGGGGGDGGGGGGGGGGGGGGGGGGGGGGGGGGGGGGGFGGGGGGGGGGGGFGGGGGGGGGGGGDFFGGGGGGGGGGGGGGGGGFGFGFGFEFFFFFFFF5CFGFEGEGF86BECFFFFAABFF@GGGEFFCEFFFFDFF=FFF?=:ECFFFFECEFFEF7@EFGGFFFF?>7@>;@?CCC<>EDFFB0
@M70528:330:000000000-K6D4P:1:1102:25543:4362 2:N:0:AACGGTCTAT+CTATACGCGG
TAAAACAGGGTCCCCTCCCCCTCTAGGGTCAAAAAAAGAGGTATTTAAGTTTCGGTCAGTTAAAAGTATTGTGATAGCTCCCGCTAACACTGGCAAAGATAAAAGAAGAAGAATGGCTGTTAAAATAACTGATCAGACAAATAGTCTAATTTTTTCTGCTGAAAGGTTTTTTGCTTTAAGATTAATAATTGTAGTAATAAAATTTAAGGCACCTAAAATTGAAGAAATCCCTGCAAGGTGTAAAGAAAAAATTGTTAAGTCTACTGAAGGTCCTGAATGATAAAACGTTGATAAAGGTGGA
+
CCCCCGGGGGGGGGGGGGGGGGGGGGGGGGGGGGGGGGGGGGGGGGGGGFGFGGGGGGGGGGGGGGGGGGGGGFFGGGGGGGGGGGGGGGGGGGGGGGGGGFGFGGGGGFFGGGGGGGGGGGGGGGGGGGGGGGGGGGGGGGGGGGGGGGFGGCEGGGG8AD?FFFGGGGGGGGFGFGGGGGGGFFGGGGGGGGGGFEFFEGFFFFFFFFFFFGFGFCGFGFC5=@CEFBB>FDDA>:>>BEEFFCDBFFFF=FCF?@FCEFC=F@C3@EEF=AAC47?<67);EE>8;<C77<7>EEBF0
@M70528:330:000000000-K6D4P:1:1102:8270:4368 2:N:0:AACGGTCTAT+CTATACGCGG
TAAAACAGGGTCCCCTCCCCCTCTAGGGTCAAAAAAAGAGGTATTTAAGTTTCGGTCAGTTAAAAGTATTGTGATAGCTCCCGCTAACACTGGCAAAGATAAAAGAAGAAGAATGGCTGTTAAAATAACTGATCAGACAAATAGTCTAATTTTTTCTGCTGAAAGGTTTTTTGCTTTAAGATTAATAATTGTAGTAATAAAATTTAAGGCACCTAAAATTGAAGAAATCACTGCAAGGTGTAAAGAAAAAATTGTTAAGTCTACTGAAGGTCCTGAATGATAAAACGTTGATAAAGGTTGA
+
CCCCCGGGGGGEGFGFGGGGGGGGFCFGGGFFGCEFCF@FGGGGGGEFGGGGGD@B@EF@CF<EFGFGGGGGGGGGCCFAFF@CGGGGGGFF<EFG<EGGGGGDGDFEEFGDFFFD,9=EEFFCFGGDGGGGGGGG9DFF?DFGFGGFFGBFGGGGGG8,ADFCDDGG8=>CECEGFGFAEGGG;3,=D=DC7FFCFEFACF7=B?FFFFF5?FACFGGEGC06=88>F*:FF@B96*<8194=A=BB)5(5(=8B>8A?4=CFFE?;33@E87<<CDC))173)745=(13:);7C8.4(
@M70528:330:000000000-K6D4P:1:1102:7650:4371 2:N:0:AACGGTCTAT+CTATACGCGG
TAAAACAGGGTCCCCTCCCCCTCTAGGGTCAAAAAAAGAGGTATTTAAGTTTCGGTCAGTTAAAAGTATTGTGATAGCTCCCGCTAACACTGGCAAAGATAAAAGAAGAAGAATGGCTGTTAAAATAACTGATCAGACAAATAGTCTAATTTTTTCTGCTGAAAGGTTTTTTGCTTTAAGATTAATAATTGTAGTAATAAAATTTAAGGCACCTAAAATTGAAGAAATCCCTGCAAGGTGTAAAGAAAAAATTGTTAAGTCTACTGAAGGTCCTGAATGATAAAACGTTGATAAAGGTGGA
+
CCCCCFGGGGGFGGGGGFDFFGGGGGFGGGGGGGGEGEFGGGGGFFGFFGGGGGGGGEEFFGGGGGGFFGGGFFFGFGFFFFGDGGGFCCGGACGGGGGGGGGGGGGGGFFGGGGGGGD=FFG9EEGFDGFGGFGGGGGGFFGGFGGGGGFGGCCFGGGGGGGGGDBDGFGGGFGGFFFGGFGGFGFGGGGGGGGG;DFF<DF@<CAAFF9FACA5AFD5C@>AF5=5@)44AB@FEGFFEEFFEFFFF=BF=A<C@=8@EA?6EE5=EF3.)/7>*3<@EEFC6<:387D7@?9C7/24(
@M70528:330:000000000-K6D4P:1:1102:19850:4376 2:N:0:AACGGTCTAT+CTATACGCGG
TAAAACAGGGTCCCCTCCCCCTCTAGGGTCAAAAAAAGAGGTATTTAAGTTTCGGTCAGTTAAAAGTATTGTGATAGCTCCCGCTAACACTGGCAAAGATAAAAGAAGAAGAATGGCTGTTAAAATAACTGATCAGACAAATAGTCTAATTTTTTCTGCTGAAAGGTTTTTTGCTTTAAGATTAATAATTGTAGTAATAAAATTTAAGGCACCTAAAATTGAAGAAATCCCTGCAAGGTGTAAAGAAAAAATTGTTAAGTCTACTGAAGGTCCTGAATGATAAAACGTTGATAAAGGTGGA
+
CCCCCGGGGGGGGGGGGGGGGGGGGGGGGGGGGGGGGGGGGGGGGGGGGGGGGGGGGGGGGGGGGGGGGGGGGGGGGGGGGGGGGGGGGGGGGGGGGGGGGGFGGGGGGGGGGGGGGGGFGGGGGGGGGGGGGGGGGGGGGGGGGGGGGGFGGDGGGGGGGGGGGGGGGGGGGGGCFFFFGFGGGGGGGGGGGGGGFGFGFGFFFFFFFFFFFGFGFGGEGFFFFEBEFEEAFFDFEFFFFFFFEFFFFB@DBFFA@BAEFFFFGF97=164)>=4<@C@EFE<EE@FFDFCC?>EF@BF(
@M70528:330:000000000-K6D4P:1:1102:17794:4381 2:N:0:AACGGTCTAT+CTATACGCGG
TAAAACAGGGTCCCCTCCCCCTCTAGGGTCAAAAAAAGAGGTATTTAAGTTTCGGTCAGTTAAAAGTATTGTGATAGCTCCCGCTAACACTGGCAAAGATAAAAGAAGAAGAATGGCTGTTAAAATAACTGATCAGACAAATAGTCTAATTTTTTCTGCTGAAAGGTTTTTTGCTTTAAGATTAATAATTGTAGTAATAAAATTTAAGGCACCTAAAATTGAAGAAATCCCTGCAAGGTGTAAAGAAAAAATTGTTAAGTCTACTGAAGGTCCTGAATGATAAAACGTTGATAAAGGTGGA
+
CCCCCGGGGGGGGGGGGGGGGGGGGGGGGGGGGGGGGGGGGGGGGGGGGGGGGGGGGGGGGGGGGGGGGGGGGGGGGGDGGGGGGGGGGGGGGGGGGGGGGGGGGGGGGGGGGGGGGGGGGGGGGGGGGGGGGGGGGGGGGGGGGGGGGGFGGFGGGGGGGGGGGGGGGGGGGGGGFGGFDFGGGGGGGGGGGGGGFGFF=>CEFFFFFFFFFGFGFCG5FFEFFFFFFE5AFBBFEGFGBFFCEF(5A7>DEFFF81B?CFF=E8.7;@EF=EAE<@6<<?6>E@9@@39;C?3);@BF(
@M70528:330:000000000-K6D4P:1:1102:25093:4384 2:N:0:AACGGTCTAT+CTATACGCGG
TAAAACAGGGTCCCCTCCCCCTCTAGGGTCAAAAAAAGAGGTATTTAAGTTTCGGTCAGTTAAAAGTATTGTGATAGCTCCCGCTAACACTGGCAAAGATAAAAGAAGAAGAATGGCTGTTAAAATAACTGATCAGACAAATAGTCTAATTTTTTCTGCTGAAAGGTTTTTTGCTTTAAGATTAATAATTGTAGTAATAAAATTTAAGGCACCTAAAATTGAAGAAATCCCTGCAAGGTGTAAAGAAAAAATTGTTACGTCTACTGAAGGTCCTGAATGATAAAACGTTGATAAGGGTGGA
+
CCCCCGGGGGGGGFGGGGGGGGGGGGGGGGGGGGGGGGGGGGGGGGGGGFGDGGGGGGGGGGGCGGGGGGGGGGGGGGGGGGGGGGGGGGGGGGGGGGGGGGGGGGGGGGGGCFGGGFDCFGFFGGGGGGGGGGGGGGGGGGGGGGFFGGFGGGDGFFFAFEAFGFGGGGGCEGFADCFEEGGFADFGGGDGGGGG1;?C:@=CFFFFFFFFFGFGF,B),=>6B8=EF@36/55;=;FFBEFFA>2:455@EFFFE+)/2)38<37<3(;A<<).*33)195/..38@;*+39))*,(-(
@M70528:330:000000000-K6D4P:1:1102:26114:4395 2:N:0:AACGGTCTAT+CTATACGCGG
TAAAACAGGGTCCCCTCCCCCTCTAGGGTCAAAAAAAGAGGTATTTAAGTTTCGGTCAGTTAAAAGTATTGTGATAGATCCCGCTAACACTGGCAAAGATAAAAGAAGAAGAATGGCTGTTAAAATAACTGATCAGACAAATAGTCTAATTTTTTCTGCTGAAAGGTATTTTGCTTTAAGATTAATAATTGTAGTAATAAATTTTAAGGAACTTAAATTTGAAGAAATCCCTGAAAGGTGTAAGAAAAAAAGTGTTAAGTATACTGAAGGTCCTGAATGATAAAACGTTAATAATGTTGGA
+
CCCCCEFF8,FEDE,6@7,BCEGDFF?CG@AACG@FC:FCA@D<,@?FF,,,EEG:@:E<F,,9E9@FA,,99,6A9,C,CCCF7CCF<CAFFGFFF@EEABFFDGF,FE,,4C,,,48>BFA,>,,5C9;9@E??94?EDG?,4,3E4@+4=,+=,,3,8>,C=+@,3,373,=,3@D8=,,9>:EDDC8E+6C79D;:*,353253***3*+*+1,@*,?A@+)0*+))**))*35D,*12=**:0///(0=@+9+181+*1,*1**037).));+9;))11..,(365++.)9>))()
@M70528:330:000000000-K6D4P:1:1102:10915:4397 2:N:0:AACGGTCTAT+CTATACGCGG
TAAAACAGGGTCCCCTCCCCCTCTAGGGTCAAAAAAAGAGGTATTTAAGTTTCGGTCAGTTAAAAGTATTGTGATAGCTCCCGCTAACACTGGCAAAGATAAAAGAAGAAGAATGGCTGTTAAAATAACTGATCAGACAAATAGTCTAATTTTTTCTGCTGAAAGGTTTTTTGCTTTAAGATTAATAATTGTAGTAATAAAATTTAAGGCACCTAAAATTGAAGAAATCCCTGCAAGGTGTAAAGAAAAAATTGTTAAGTCTACTGAAGGTCCTGAATGATAAAACGTTGATAAAGGTGGA
+
CCCCCGGFGGGCGFGGGGGGGGGGGEGGGGGGGGGGGDEGGGGGGGFGGGGGGEGGGEFEFGGGGGGGGGGGGGGGGDFGGGGGGGGGGGFGGFGGGGGGGGGGGGGGGGGFGGGGGGGFGGGFGGFGGGGGGGGGGGGGGGGGGGGGCFFGGGGGGGGGGGGGGGFFFFGGGGGGFGGGGGGGGFGGGGGGGGGGCFFFEFFEAFFFFFFFFGFFFFGEGFFFF5CEC>EFFBFFBF>D@BFFEC:=FBBF289BE6FCCCEF@8?AE;@E)4=<6CCEC?C)47>@1=C>;96>E@BB0
@M70528:330:000000000-K6D4P:1:1102:17282:4411 2:N:0:AACGGTCTAT+CTATACGCGG
ACAGGGTCCCCTCCCCCTCTAGGGTCAAAAAAAGAGGTATTTAAGTTTCGGTCAGTTAAAAGTATTGTGATAGCTCCCGCTAACACTGGCAAAGATAAAAGAAGAAGAATGGCTGTTAAAATAACTGATCAGACAAATAGTCTAATTTTTTCTGCTGAAAGGTTTTTTGCTTTAAGATTAATAATTGTAGTAATAAAATTTAAGGCACCTAAAATTGAAGAAATCCCTGCAAGGTGTAAAGAAAAAATTGTTAAGTCTACTGAAGGTCCTGAATGATAAAACGTTGATAAAGGTGGATATA
+
CCCCCGGGGGGFGGGGGEGGGGEGGGGG6;:@CCCFFFGGGGGGGGGFFGGGGGGGGGGG<FFGGGGGGGGGGGGGFGGGGGGGFGFGGGGGG8FFGGGGGGGGDGGGGGGGGGGGGGGEFGGGGCGGGGGGGGGCFGGDGGFCEFFGFFEFFFCFFGGGGGCAFCFGGFAAFGDFFGGGGGGGGGGGFFGGGGFFF7CEFGFF5AFFFFAFFDCCFGF@GFDFF5=)@>B4?==6BGF@7EDFFF23?CCCEFFF4BCEEF<8F@/4;)76/99<7;67CE>8;;?C?);+07(3:4<<4
@M70528:330:000000000-K6D4P:1:1102:10056:4412 2:N:0:AACGGTCTAT+CTATACGCGG
TAAAACAGGGTCCCCTCCCCCTCTAGGGTCAAAAAAAGAGGTATTTAAGTTTCGGTCAGTTAAAAGTATTGTGATAGCTCCCGCTAACACTGGCAAAGATAAAAGAAGAAGAATGGCTGTTAAAATAACTGATCAGACAAATAGTCTAATTTTTTCTGCTGAAAGGTTTTTTGCTTTAAGATTAATAATTGTAGTAATAAAATTTAAGGCACCTAAAATTGAAGAAATCCCTGCAAGGTGTAAAGAAAAAATTGTTAAGTCTACTGAAGGTCCTGAATGATAAAACGTTGATAAAGGTGGA
+
CCCCCGGGGGGGGGGGGGGGGGGGGGGGGGGGGGGGGGGGGGGGGGGGGGGGGGGFGGGGGGGGGGGGGGGGGGGGGGGGGGGGDFGGGGGGGGGGGGGGGGGGGGGGFFGGGGGGGGGGGGGFGGGGGGGGGGGGGGGG6F?FGGGGGGFCFCGGGGGGGGGGGGGGGGGGGGGGFFGGGGGGGGGGGGGGGGGGFFFGCGFFFFFFFFFFAFFGFGDFGFEFFEFEF)5*94BFE>DGBBEC<EFFF=@=EFFFCBFFEFEFGFF<@3@E.>;3*;?@F?CC9@356@F7:<<E7=:?0
@M70528:330:000000000-K6D4P:1:1102:23103:4420 2:N:0:AACGGTCTAT+CTATACGCGG
TAAAACAGGGTCCCCTCCCCCTCTAGGGTCAAAAAAAGAGGTATTTAAGTTTCGGTCAGTTAAAAGTATTGTGATAGCTCCCGCTAACACTGGCAAAGATAAAAGAAGAAGAATGGCTGTTAAAATAACTGATCAGACAAATAGTCTAATTTTTTCTGCTGAAAGGTTTTTTGCTTTAAGATTAATAATTGTAGTAATAAAATTTAAGGCACCTAAAATTGAAGAAATCCCTGCAAGGTGTAAAGAAAAAATTGTTAAGTCTACTGAAGGTCCTGAATGATAAAACGTTGATAAAGGTGGA
+
CCCCCGGGGGGGGFGGGGGGGGGGGGGGGGGGGGGGGGGGGFFGFGFGGGGGGGGGGGGGGGGGGGGGGGGGGGGGGGGGGGDGGGGGGGGGGGGGGGGGGGGGGGGGGGGGGGGGGGGFGGGGGGGGFGGGGGGGGGGGGGGGGGGGGGFGGGGGGGGGGGGFGGGGGGGGGGGGFGGGGGGGGGGGGGGGGFGGFGFGFFFFFFFFF5AFFFFGFFFEGF78BCFFF:@6FBDFEFDGEBEFFF=0?@BF6FEF8=@@<A?CFEEFEEEE=3;<;CEAFFC7932;@;5;DE9EC<8((
@M70528:330:000000000-K6D4P:1:1102:26145:4423 2:N:0:AACGGTCTAT+CTATACGCGG
TAAAACAGGGTCCCCTCCCCCTCTAGGGTCAAAAAAAGAGGTATTTAAGTTTCGGTCAGTTAAAAGTATTGTGATAGCTCCCGCTAACACTGGCAAAGATAAAAGAAGAAGAATGGCTGTTAAAATAACTGATCAGACAAATAGTCTAATTTTTTCTGCTGAAAGGTTTTTTGCTTTAAGATTAATAATTGTAGTAATAAAATTTAAGGCACCTAAAATTGAAGAAATCCCTGCAAGGTGTAAAGAAAAAATTGTTAAGTCTACTGAAGGTCCTGAATGATAAAACGTTGATAAAGGTGGA
+
CCCCCGGGGGGGGGGGGEGGGGGGGGGGGGGGGGGGGGGGGGGGGGGGGGGGGGGGGEGGGGGGGGGGGGGGGGGGGGGGGGGGGGGGGGGGGGGGGGGGGGGGGGGGGFGGGGGGGGGGGGGGGGGGGGGGGGGGGGGGGGGGGGGGGGFGGGDFFGGGGGDFGGGGGGGGGFGGFGGGFGGGGGGGGGGEDFGGCFFGA@FEFFFFFFFFFGFDF9C@FFF*8@@EFF:4ADFFEFEGFE<>EEFFFB@(7B7886=ECF?+3)74;;E93@FE*39EFF<CE@28=@D;@?;C7/(-(
@M70528:330:000000000-K6D4P:1:1102:25035:4430 2:N:0:AACGGTCTAT+CTATACGCGG
TAAAACAGGGTCCCCTCCCCCTCTAGGGTCAAAAAAGAGGTATTTAAGTTTCGGTCAGTTAAAAGTATTGTGATAGCTCCCGCTAACACTGGCAAAGATAAAAGAAGAAGAATGGCTGTTAAAATAACTGATCAGACAAATAGTCTAATTTTTTCTGCTGAAAGGTTTTTTGCTTTAAGATTAATAATTGTAGTAATAAAATTTAAGGCACCTAAAATTGAAGAAATCCCTGCAAGGGGTAAAGAAAAAATTGTTAAGTCTACTGAATGTCCTGAATGAGAAAACGTTGATAAAGGTGGAA
+
CCCCCGGGGGGGGGGGGGGGGGGGGGGGGGGGGGGGDCEFF,@FGDGG<<FAFG7@:E;F<EFGGGEFG,E@@FCEF9<FGCGEBC8C8@EFFFGGA<EFGGGF@GFFGGFGFCGGGGGGCGGG;EFFEGC@EGFFGGGGGFC=EEFGFGFGGDCFGFGFFGCDCDGGGGGDFGGGFF=CFEDF9C;DFCCD7EDDFEFCA>F7CCFAAFF?FGFG>GE5=85AF5A86C5?*)*/)*4>).:+>BFDF9B(*:@FF6=**11@+)))19)))774;:)))16((.=1=?7:CEC3+;(,)
@M70528:330:000000000-K6D4P:1:1102:10967:4435 2:N:0:AACGGTCTAT+CTATACGCGG
TAAAACAGGGTCCCCTCCCCCTCTAGGGTCAAAAAAAGAGGTATTTAAGTTTCGGTCAGTTAAAAGTATTGTGATAGCTCCCGCTAACACTGGCAAAGATAAAAGAAGAAGAATGGCTGTTAAAATAACTGATCAGACAAATAGTCTAATTTTTTCTGCTGAAAGGTTTTTTGCTTTAAGATTAATAATTGTAGTAATAAAATTTAAGGCACCTAAAATTGAAGAAATCCCTGCAAGGTGTAAAGAAAAAATTGTTAAGTCTACTGAAGGTCCTGAATGATAACACGTTGATAAAGGTGGA
+
CCCCCGGGGGGGGGGGGGGGGGGGGGGGCFGGGGGGGGGGGGGGGGGGGGGGGGGGGGGFGGGGGGGGGGGGGGGGGGGGGGGGDGGGGGGGGGGGGGGGGGGGGGGFGGGGGGGGGGGGGGGGGGGGGGGGGGGGGGGGGGGGGGGGCGFGGGGGGGGGGGGGGGGGFFFGCCGGCFGGGGGGGGGGGGGGGGGGFGFGFFFBFFFFFFFFFGFGFC:CFFFFF5@EF)>4ADFFE5>:BBFCEEFFF29B2C5B>=@CEAEFFE3=E@F@7;3>;:C8))/)7;?@DFGFGFCE?8:6(
@M70528:330:000000000-K6D4P:1:1102:15160:4441 2:N:0:AACGGTCTAT+CTATACGCGG
TAAAACAGGGTCCCCTCCCCCTCTAGGGTCAAAAAAAGAGGTATTTAAGTTTCGGTCAGTTAAAAGTATTGTGATAGCTCCCGCTAACACTGGCAAAGATAAAAGAAGAAGAATGGCTGTTAAAATAACTGATCAGACAAATAGTCTAATTTTTTCTGCTGAAAGGTTTTTTGCTTTAAGATTAATAATTGTAGTAATAAAATTTAAGGCACCTAAAATTGAAGAAATCCCTGCAAGGTGTAAAGAAAAAATTGTTAAGTCTACTGAAGGTCCTGAATGATAAAACGTTGATAAAGGTGGG
+
CCCCCGGGGGGGGGGGGGGGGGGGGGGGGGGGGGGGGGGGGGGGGGGGGGGGGGGGGGGGGGGGGGGGGGGGGGGGGGGGGGGGGGGGGGGGGGGGGGGGGGGGGGGGGGGGGGGGGGGGGGGGGGGGGGGGGGGGGGGGGGDFGGGGGGFGGGGGGGGAFGGGGGGGGGGGGGGGFGGFGGGGGGGGGGGGCGCGFFFGEEAEFFFFAAFF>GFGFGGFGFFFFE@=F.>AABBFFGGFFEFF?CDBFFB===CFCA8C37<ACEEFF1;A<E<4<@?E3C369)36812+;<39@740(
@M70528:330:000000000-K6D4P:1:1102:17187:4448 2:N:0:AACGGTCTAT+CTATACGCGG
TAAAACAGGGTCCCCTCCCCCTCTAGGGTCAAAAAAAGAGGTATTTAAGTTTCGGTCAGTTAAAAGTATTGTGATAGCTCCCGCTAACACTGGCAAAGATAAAAGAAGAAGAATGGCTGTTAAAATAACTGATCAGACAAATAGTCTAATTTTTTCTGCTGAAAGGTTTTTTGCTTTAAGATTAATAATTGTAGTAATAAAATTTAAGGCACCTAAAATTGAAGAAATCCCTGCAAGGTGTAAAGAAAAAATTGTTAAGTCTACTGAAGGTCCTGAATGATAAAACGTTGATAAAGGTGGA
+
CCCCCGGGGGGGGGGGGGGGGGGGGGGGGGGGGGGGGGGGGGGGGGGGGGGGGGGGGGGGGGGGGGGGGGGGGGFGGGGGGGGGGGGGGGGGGGGGGGGGGGGGGGGGGGGGGGGGGGGGGFGGGGGGGGGGGGGGGGGGGGGGGGGGGGFGGGGGGGGGGGGGGGGGGGGGGGGGFGGGGGGGGGGGGGGGGGGGFGFEEGFFFF??FAFFFGFGFCCEGFAAC@CFFEEAADFFFGGG@><9AC(7A2>D=FCF<BCCCFECGFCEE;EFEFAECFFFFFFCEEF@@7<7:?CEG@>F(
@M70528:330:000000000-K6D4P:1:1102:13411:4456 2:N:0:AACGGTCTAT+CTATACGCGG
TAAAACAGGGTCCCCTCCCCCTCTAGGGTCAAAAAAAGAGGTATTTAAGTTTCGGTCAGTTAAAAGTATTGTGATAGCTCCCGCTAACACTGGCAAAGATAAAAGAAGAAGAATGGCTGTTAAAATAACTGATCAGACAAATAGTCTAATTTTTTCTGCTGAAAGGTTTTTTGCTTTAAGATTAATAATTGTAGTAATAAAATTTAAGGCACCTAAAATTGAAGAAATCCCTGCAAGGTGTAAAGAAAAAATTGTTAAGTCTACTGAAGGTCCTGAATGATAAAACGTTGATAAAGGTGGA
+
CCCCCGGGGGGGGGGGGGGGGGGGGGGGGGGGGGGGGGGGGGGGGGGGGGGGGGGFGGGGGGGGGGGGGGGGGGFGGGGGGGGGGGGGGGGGGGGGGGGGGGGGGGGGGGGGGGGGGGGFGGGGGGGGGGGGGGGGGGGGGGGGGGGGGGFGGGGGGGGGGGGGGGGGGGGGGGGGFGGGGFGGGGGGGGGGGGGGFGFGFGFFFFFFFFFFFGFGFGGFGFE;FCFFFBBAF9@B@55?BEFBEFFFFFBFFFFFCFFEE@<8+7?AE@E3=9;CC@EE??<<C@FDD;C:CEEFD3:<(
@M70528:330:000000000-K6D4P:1:1102:10955:4464 2:N:0:AACGGTCTAT+CTATACGCGG
TAAAACAGGGTCCCCTCCCCCTCTAGGGTCAAAAAAAGAGGTATTTAAGTTTCGGTCAGTTAAAAGTATTGTGATAGCTCCCGCTAACACTGGCAAAGATAAAAGAAGAAGAATGGCTGTTAAAATAACTGATCAGACAAATAGTCTAATTTTTTCTGCTGAAAGGTTTTTTGCTTTAAGATTAATAATTGTAGTAATAAAATTTAAGGCACCTAAAATTGAAGAAATCCCTGCAAGGTGTAAAGAAAAAATTGTTAAGTCTACTGAAGGTCCTGAATGATAAAACGTTGATACAGGTGGA
+
CCCCCGGGGGGGGGGGGGGGGGGGGGGGGGGGG<FGCFGGGGGGGGGGGGGGGGGGGGGGAEGGGGFCFGFGGGGGGGGGGGGGGGGFGFFGGGGGGGFGGGGGGGFGFFGGGGGGGGDEFGGFGGGGGFGGGGGGGGGGFGGGFGGGGGFACDCFFGGFFAFGGGDGCFGGGGGG7AFEFGGGGGGFFGGFGFGFFGFGCFFEFC9+?AFFFGFC5CCEFFE5B58AF:@FA));>CDC>9AAAE2@F(6>5@*48++97A<+<7C3)6..//742:5;66<).)6/13/3:)4483:3(
@M70528:330:000000000-K6D4P:1:1102:8107:4465 2:N:0:AACGGTCTAT+CTATACGCGG
TAAAACAGGGTCCCCTCCCCCTCTAGGGTCAAAAAAAGAGGTATTTAAGTTTCGGTCAGTTAAAAGTATTGTGATAGCTCCCGCTAACACTGGCAAAGATAAAAGAAGAAGAATGGCTGTTAAAATAACTGATCAGACAAATAGTCTAATTTTTTCTGCTGAAAGGTTTTTTGCTTTAAGATTAATAATTGTAGTAATAAAATTTAAGGCACCTAAAATTGAAGAAATCCCTGCAAGGTGTAAAGAAAAAATTGTTAAGTCTACTGAAGGTCCTGAATGATAAAACGTTGATAAAGGTGGA
+
CCCCCGGGGGGGGGGGGGGGGGGGGGGGGGGGGGGGGGGGGGGGGGGGGGGGGGGGGGFFFFGGGGGGGGGGGGGGGGGGGGGGGGGGGGGGGGGGGGGGGGGGGGGGGGGGGGGGGGGGGGGGGGGGGGGGGGGGGGGGGGGGGGGFGGFGGGGGGGGGGFGGGGFGGGGGGGGGFGGGGGGGGGGFGGGGGGGGFGFG<FFFFFAFFFFFF>FGFGGFFFA5ACFFFBEAABDFEGFG=>4=EEFFFBFBEFEACAFFFCCCGFCEF1=E34=E;@EAEFFEE;>@FFFFGF36@@B<(
@M70528:330:000000000-K6D4P:1:1102:10419:4472 2:N:0:AACGGTCTAT+CTATACGCGG
TAAAACAGGGTCCCCTCCCCCTCTAGGGTCAAAAAAAGAGGTATTTAAGTTTCGGTCAGTTAAAAGTATTGTGATAGCTCCCGCTAACACTGGCAAAGATAAAAGAAGAAGAATGGCTGTTAAAATAACTGATCAGACAAATAGTCTAATTTTTTCTGCTGAAAGGTTTTTTGCTTTAAGATTAATAATTGTAGTAATAAAATTTAAGGCACCTAAAATTGAAGAGATCCCTGCAAGGGGTAAATAAAACATTGTTAAGTCTACTGAAGGTCCTGAATGATAAAACGTTGATAAAGGTGGA
+
ACCCCGGGGGE<@CFE:;BFGCFGGGG8EFEEGG<:FFC6F@CCEFEFC@CAFEFECEA<,CEFFEFFCCFFFFGGC9@EFFGG:@BCFFGGGG@EAEE9F9E;FFGCF@FG,<C4E?C9BFECFE?FGF9BFGFGFGGGFFGDFF;=;EF>DC8EAFCEE>EFF?DC,@+@CD9E9EGGGFCAA8D?EDF=CDFF7FF7CCF5@;5<A5**<7C>A9@5CAAEC):76*:AFDFF>:*1:2>8*0>48*7B?@<C9+495BEFFF3=;1;737<)03.7).7;>3:53=91@<C3+)(,(
@M70528:330:000000000-K6D4P:1:1102:21744:4480 2:N:0:AACGGTCTAT+CTATACGCGG
TAAAACAGGGTCCCCTCCCCCTCTAGGGTCAAAAAAAGAGGTATTTAAGTTTCGGTCAGTTAAAAGTATTGTGATAGCTCCCGCTAACACTGGCAAAGATAAAAGAAGAAGAATGGCTGTTAAAATAACTGATCAGACAAATAGTCTAATTTTTTCTGCTGAAAGGTTTTTTGCTTTAAGATTAATAATTGTAGTAATAAAATTTAAGGCACCTAAAATTGAAGAAATCCCTGCAAGGTGTAAAGAAAAAATTGTTAAGTCTACTGAAGGTCCTGAATGATAAAACGTTGATAAAGGTGAA
+
CCCCCGGGGGGGGGGGGGGGGGGGGGGGGGGGGGGGDE8FFFCGGGGFGFG9EE@@F:EFFGGGD,CCFECFEDE<,CEGG@ECBC@CFEFGFGGGA=,EFGG99FEFF<?F<AFFFGGGGGGGCFGGF9EFC;?DFGGGCF@9FGFFDCFGGGC:7==C=EFFGDGGGGG68,@EFGC=AFDG;:E9FC8@25?F+,9CC9CB=C9AF*9F>7?FA,@@FF;6FE5:>4)/*):;7824.:<9:;>5A5(7(19188:>?A<+<).74@;4)/.97:5).9C4))(6;(/1;<)69=?))
@M70528:330:000000000-K6D4P:1:1102:21931:4481 2:N:0:AACGGTCTAT+CTATACGCGG
TAAAACAGGGTCCCCTCCCCCTCTAGGGTCAAAAAAAGAGGTATTTAAGTTTCGGTCAGTTAAAAGTATTGTGATAGCTCCCGCTAACACTGGCAAAGATAAAAGAAGAAGAATGGCTGTTAAAATAACTGATCAGACAAATAGTCTAATTTTTTCTGCTGAAAGGTTTTTTGCTTTAAGATTAATAATTGTAGTAATAAAATTTAAGGCACCTAAAATTGAAGAAATCCCTGCAAGGTGTAAAGAAAAAATTGTTAAGTCTACTGAAGGTCCTGAATGATAAAACGTTGATAAGGGTGGA
+
CCCCCGGGGGGGGGGGGGGGGGGGGGGGGGGGGGGGGGGGGGGGGGGGGGGGGGGGGGGGGGGGGGGGGGGGGGGGGGGGGGGGGGGGGGGGGGGGGGGGGGGGGGGGGGGGGGFGGGGGGGGGGGGGGGGGGGGGGGGGGGGGGGGGFGFGGGGGGGGGGGGFGGGGGGGGGGGGFGGGGGGGGGGGGGGGGGGGFGFGFGFFFFFFFFFFFGFGFGGFGFEFFFFFFFFFFDFFEGGGFFFFFFFFFBFFFFFF?CFFE=CCFE<<<EE@7<EFDCEEFFFCE@6@F;9:DE).=8<B(
@M70528:330:000000000-K6D4P:1:1102:24319:4500 2:N:0:AACGGTCTAT+CTATACGCGG
TAAAACAGGGTCCCCTCCCCCTCTAGGGTCAAAAAAAGAGGTATTTAAGTTTCGGTCAGTTAAAAGTATTGTGATAGCTCCCGCTAACACTGGCAAAGATAAAAGAAGAAGAATGGCTGTTAAAATAACTGATCAGACAAATAGTCTAATTTTTTCTGCTGAAAGGTTTTTTGCTTTAAGATTAATAATTGTAGTAATAAAATTTAAGGCACCTAAAATTGAAGAAATCCCTGCAAGGTGTAAAGAAAAAATTGTTAAGTCTACTGAAGGTCCTGAATGATAAAACGTTGATAAAGGTGGA
+
CCCCCGGGGGGGGGGGGGGGGGGGGGGGGGGGGGGGGGGGGGGGGGGGGFGGGGGGGGGGGGGGGGGGGGGGGGGGGGGGGGGGGGGGGGGGGGGGGGGGGGGGGGGGGFGGGGGGGFGGGGGGG9FGGGGGGGGGGGGGGGFFGGGGGGFGGGGGGGGGGFFGFGGGGGGGGGFGFGGGFGGGGGGGGGGGFCGGFFFFEEFCFFFF?FFFFGFGFFGFGFFFFED7CF=6FFFBB*5?>ECA?4>-;B@B:F5A5FAC?@?=GF<4@;@<7<E<6:CFFE)>EF;@FFD+CEEFF@>8(
@M70528:330:000000000-K6D4P:1:1102:6377:4505 2:N:0:AACGGTCTAT+CTATACGCGG
TAAAACAGGGTCCCCTCCCCCTCTAGGGTCAAAAAAAGAGGTATTTAAGTTTCGGTCAGTTAAAAGTATTGTGATAGCTCCCGCTAACACTGGCAAAGATAAAAGAAGAAGAATGGCTGTTAAAATAACTGATCAGACAAATAGTCTAATTTTTTCTGCTGAAAGGTTTTTTGCTTTAAGATTAATAATTGTAGTAATAAAATTTAAGGCACCTAAAATTGAAGAAATCCCTGCAAGGTGTAAAGAAAAAATTGTTAAGTCTACTGAAGGTCCTGAATGATAAAACGTTGATAAAGGTGGA
+
CCCCCGGGGDGGGGGGGGGGGGGGGGGGGGGGGGGGGGGGGGGGGGGGGGGGGGGGGGGGGGGGGGGGGGGGGGGGGGGGGGGGGGGGGGGGGGGGGGGGGGGGGGGGGGGGGGGGGGGGGGGGGGGGGGGGGGGGGGGGGGGGGGGGGGFGGGGGGGGGGGFBGFFDFGGGGGGGFFGGGGGGDFGGGGGGGGGGFGFFEGFFFFFFFFFFFGFGFGF@FFEEFB@EF=EFFFFFEFCGFFFFEFFFFFFFFFFF<@AEEFEFGFEEFEEE@FFFCFF<EEC4CE9=@<5@>?4C?@??(
@M70528:330:000000000-K6D4P:1:1102:25109:4522 2:N:0:AACGGTCTAT+CTATACGCGG
TAAAACAGGGTCCCCTCCCCCTCTAGGGTCAAAAAAAGAGGTATTTAAGTTTCGGTCAGTTAAAAGTATTGTGATAGCTCCCGCTAACACTGGCAAAGATAAAAGAAGAAGAATGGCTGTTAAAATAACTGATCAGACAAATAGTCTAATTTTTTCTGCTGAAAGGTTTTTTGCTTTAAGATTAATAATTGTAGTAATAAAATTTAAGGCACCTAAAATTGAAGAAATCCCTGCAAGGTGTAAAGAAAAAATTGTTAAGTCTACTGAAGGTCCTGAATGATAAAACGTTGATAAAGGTGGA
+
CCCCCGGGGGGGGGGGGGGFGGGGGGGGGGGGGGGGGGGGGGGGGGGGGGGGGGGGGGGGGGGGGGGGGGGGGGFGGGGGGGGGGGGGGGGGGGGGGGGGGGGGGGGGGGGGGGGGGGGGGGGGGGGGGDGGGGGGGGGGGGFGGGGGGGFGGGGGFGACEECFGGGGGGGGGGFGFGGGGGGGGFGGGGGDFGGGFFFG87C5FFFFFFFF>CFCF;FFDC7AFEFFFF3AFBFFE8D8<=E+7CDBFB@DEFF=?CFFF6CA<).;@E@<33;><CCACE)7343(=?F1;71/07>0(
@M70528:330:000000000-K6D4P:1:1102:16079:4533 2:N:0:AACGGTCTAT+CTATACGCGG
TAAAACAGGGTCCCCTCCCCCTCTAGGGTCAAAAAAAGAGGTATTTAAGTTTCGGTCAGTTAAAAGTATTGTGATAGCTCCCGCTAACACTGGCAAAGATAAAAGAAGAAGAATGGCTGTTAAAATAACTGATCAGACAAATAGTCTAATTTTTTCTGCTGAAAGGTTTTTTGCTTTAAGATTAATAATTGTAGTAATAAAATTTAAGGCACCTAAAATTGAAGAAATCCCTGCAAGGTGTAAAGAAAAAATTGTTAAGTCTACTGAAGGTACTGAATGATAAAACGTTGATAAAGGTGGA
+
CCCCCGGGGGGGGGGGGGEGGGGGGGGGGGGGGGGGGGGGGFGGGGGGGGGGGEGGGGGGGFGGGGGGGGGGGGGFGGGGFGGGGGGGGGGGF8FFFFGGGG9EGGGGGDGFFFGGGGGGGGGGGGGGGGGGGGGGGGGCFGDGEBFCFGFGFGGGGGGGGGGGGGGFGGFEGDEFBFCEGGGGGGGGGGGGGGGGCDFEEFFFFFFFF?AAFFFG6<EEGF75C=CEFEFAFFDF;CDD@=CF**7B4>=D@CC+*4+9CACFFE)734=)11757@<4?6))146@@69++179F.4((
@M70528:330:000000000-K6D4P:1:1102:6141:4535 2:N:0:AACGGTCTAT+CTATACGCGG
TAAAACAGGGTCTCCTCCCCCTCTAGGGTCAAAAAAAGAGGTATTTAAGTTTCGGTCAGTTAAAAGTATTGTGATAGCTCCCGCTAACACTGGCAAAGATAAAAGAAGAAGAATGGCTGTTAAAATAACTGATCAGACAAATAGTCTAATTTTTTCTGCTGAAAGGTTTTTTGCTTTAAGATTAATAATTGTAGTAATAAAATTTAAGGCACCTAAAATTGAAGAAATCCCTGCAAGGTGTAAAGAAAAAATTGTTAAGTCTACTGAAGGTCCTGAATGATAAAACGTTGATAAAGGTGGA
+
CCCCCGGGGGGGGGGGGGGGGGDGGGGGGGGGGGGGGGGGGGGGGGFFGGGGGGGGGGGGGGGGGGGGGGGGGGGGGGGGGGGGGGGGGGGGGFFFGGGGGGGGGGGGGGGGGGGFFGGFGFGGGGGGGGGGGGGGGGGGGFGGGDFGEE7EDCCFGGGGGGGGGGGFGGGGGGGDDGGFGGGGGGGGGGGGGGGGFGFGFGCEAFFFFFFFFGFGFGGFGFFEFFFFF@E>FBDFBGCG9>E@EFDFFFFFFFFFEFFEFAEBEE?E3@@<<AEFCCEE?E?37@;D129@F?CFGEE@(
@M70528:330:000000000-K6D4P:1:1102:19261:4542 2:N:0:AACGGTCTAT+CTATACGCGG
TAAAACAGGGTCCCCTCCCCCTCTAGGGTCAAAAAAAGAGGTATTTAAGTTTCGGTCAGTTAAAAGTATTGTGATAGCTCCCGCTAACACTGGCAAAGATAAAAGAAGAAGAATGGCTGTTAAAATAACTGATCAGACAAATAGTCTAATTTTTTCTGCTGAAAGGTTTTTTGCTTTAAGATTAATAATTGTAGTAATAAAATTTAAGGCACCTAAAATTGAAGAAATCCCTGCAAGGTGTAAAGAAAAAATTGTTAAGTCTACTGAAGGTCCTGAATGATAAAACGTTGATAAAGGTGGA
+
CCCCCGGGGGGGGGGGGGGGGGGGGGGGGGGGGGGGGGGGGGGGGGGGGGGGGGGGGGGGGGGGGGGGGGGGGGGGGGGGGGGGGGGGGGGGGGGGGGGGGGGGGGGGGGGGGGGGGGGFGGGGGGGGGGGGGGGGGGGGGGGGGGGGGGFGGGGGFGGGGGGGGGGFGGGGGGGGFGGGGGGGGGGGGGGGGGGGFGFGFGFFFFFFFAFFFGFGFGGFGFFEFFFEF5=FFFDFBDFGFFFF?EDDFFBBFFFFEFFF5CCFCE?@<@E@EFFFFFFFFFEE4@93;DGCFEEEGE3:(
@M70528:330:000000000-K6D4P:1:1102:22290:4543 2:N:0:AACGGTCTAT+CTATACGCGG
TAAAACAGGGTCCCCTCCCCCTCTAGGGTCAAAAAAAGAGGTATTTAAGTTTCGGTCAGTTAAAAGTATTGTGATAGCTCCCGCTAACACTGGCAAAGATAAAAGAAGAAGAATGGCTGTTAAAATAACTGATCAGACAAATAGTCTAATTTTTTCTGCTGAAAGGTTTTTTGCTTTAAGATTAATAATTGTAGTAATAAAATTTAAGGCACCTAAAATTGAAGAAATCCCTGCAAGGTGTAAAGAAAAAATTGTTAAGTCTACTGAAGGTCCTGAATGATAAAACGTTGATAAAGGTGGA
+
CCCCCGGGGGGGGGGGGGGGGGGGGGGGGGGGGGGGGGGGGGGGGGGGGGGGGGGGGGGGGGGGGFGGGGGGGGGGGGGGGGGGGGGGGGGGGGGGGGGGGGGGGGGGGGGGGGGGGGGGGGGGGGGGGGGGGGGGGGGGGGGGGGGGGGFGGGGFGGGGGGGGGGGGGGGGGGGGFGFGGGGGGGGGGGGGGGGGFGFGEGFFFFFAFFFF>FFGFGGEGF8CFCBEFEE4ABB96FFGFFFFFFD2AB@BFFFF?BFEFA?AF<3@@8@E@FFFGCEFFEFF)326@DDFGE;CGE?B(
@M70528:330:000000000-K6D4P:1:1102:11614:4558 2:N:0:AACGGTCTAT+CTATACGCGG
TAAAACAGGGTCCCCTCCCCCTCTAGGGTCAAAAAAAGAGGTATTTAAGTTTCGGTCAGTTAAAAGTATTGTGATAGCTCCCGCTAACACTGGCAAAGATAAAAGAAGAAGAATGGCTGTTAAAATAACTGATCAGACAAATAGTCTAATTTTTTCTGCTGAAAGGTTTTTTGCTTTAAGATTAATAATTGTAGTAATAAAATTTAAGGCACCTAAATTTGAAGAAATCCCTGCAAGGTGTAAAGAAAAAATTGTTAAGTCTACTGAAGGTCCTGAATGATAAAACGTTGATAAAGGTGGA
+
CCCCCGGGGGGGGGGGGGGGGGGGGGGGGGGGGGGGGGGGGGGGGGGGGGGGGGGGGGGGGGGGGGGGGGGGGGGGGGGGGGGGGGGGGGGGGGGGGGGGGGGGGGGGGGGGGGGGGGGGGGGGGGGGGGGGGGGGGGGGGGGGGGGGGGFGGGGGGGGFGGGGGGDGGGGGGGGGFGGGGFGGGGGGGGGGGGGGFGFGFFFBFFFFFFFF>FFGFGCCGFFFFEBFF2>AF>FFF:CFBEFFEF9=FFFF=FFFCCFECFCFGFC@EFFFFFF96;C<?EC3>E@;3;FFGEECFE?0(
@M70528:330:000000000-K6D4P:1:1102:18228:4574 2:N:0:AACGGTCTAT+CTATACGCGG
TAAAACAGGGTCCCCTCCCCCTCTAGGGTCAAAAAAAGAGGTATTTAAGTTTCGGTCAGTTAAAAGTATTGTGATAGCTCCCGCTAACACTGGCAAAGATAAAAGAAGAAGAATGGCTGTTAAAATAACTGATCAGACAAATAGTCTAATTTTTTCTGCTGAAAGGTTTTTTGCTTTAAGATTAATAATTGTAGTAATAAAATTTAAGGCACCTAAAATTGAAGAAATCCCTGCAAGGTGTAAAGAAAAAATTGTTAAGTCTACTGAAGGTCCTGAATGATAAAACGTTGATAAAGGTGGA
+
CCCCCGGGGGGGGGGGGGGGGGGGGGGGGGGGGGGGGGGGGGGGGGGGGGGGGGGGGGGFGGGGGGGGGGGGGGGGGGGGGGGGGGGGGGGGGGGGGGGGGGGGGGGGGGGGGGGGGGGGGGGGGGGGGGGGGGGGGGGGGGGGCGGGGGFGGGGGGGGGGGGGGGGGGGGGGGGGBFFFGGGGGGGGGGGGGCFGFGFGFGFFFFFFFFFF?5AFFGC@GFEFFEFFFE@>ABDFEECD@EECFFFDFB@BBFCA<C6CEFEA+.9.7@FE);@C;@C=56CEFE03@@D7C?>CG@:1(
@M70528:330:000000000-K6D4P:1:1102:18287:4578 2:N:0:AACGGTCTAT+CTATACGCGG
TAAAACAGGGTCCCCTCCCCCTCTAGGGTCAAAAAAAGAGGTATTTAAGTTTCGGTCAGTTAAAAGTATTGTGATAGCTCCCGCTAACACTGGCAAAGATAAAAGAAGAAGAATGGCTGTTAAAATAACTGATCAGACAAATAGTCTAATTTTTTCTGCTGAAAGGTTTTTTGCTTTAAGATTAATAATTGTAGTAATAAAATTTAAGGCACCTAAAATTGAAGAAATCCCTGCAAGGTGTAAAGAAAAAATTGTTAAGTCTACTGAAGGTCCTGAATGATAAAACGTTGATAAAGGTGGA
+
CCCCCGGGGGGGGGGGGGGGGGGGGGGGDFFGGGGGGGGGGGGGGGGGGGGGGGGGGGGGGGGGGGGGGGGGGGGGGGGGGGGGGGGGGGGGGGGGGGGGGGGGGGGGGGGGGGGGGGGGGGGC=DFGGGGGGGFFEGGGGGGGGGGGGGFGGGGGGFFGGGDFGGDFGGGGGGGGFGGGGGGGGGGGGGGGGGGGFGFFFGFFFFFFFFFFFGFGFGGEGFCEFEFFFFEAABBB>DDFEFFAFF9(?252(B@FEFFFFFCFFEEFFFEEFFFFCF?<55?6>E>;;;F;C<6CG=??(
@M70528:330:000000000-K6D4P:1:1102:7215:4587 2:N:0:AACGGTCTAT+CTATACGCGG
TAAAACAGGGTCCCCTCCCCCTCTAGGGTCAAAAAAAGAGGTATTTAAGTTTCGGTCAGTTAAAAGTATTGTGATAGCTCCCGCTAACACTGGCAAAGATAAAAGAAGAAGAATGGCTGTTAAAATAACTGATCAGACAAATAGTCTAATTTTTTTTGCTGAAAGGTTTTTTGCTTTAAGATTAATAATTGTAGTAATAAAATTTAAGGCACCTAAAATTGAAGAAATCCCTGCAAGGTGTAAAGAAAAAATTGTTAAGTCTACTGAAGGTCCTGAATGATAAAACGTTGATAAAGGTGGA
+
CCCCCGGGGDGGGGGFGGGGGGGGGGGGGFGFGGGGGGFGGGGGGGGGFGFFGGGGGEGGGGFFFGEGGGGGGGGGEGGACEGGDGGDGGGGG,?6EFFFFFFGGGGFGGGGGFGGFEDFFFGAEFGGGGGGGGGGGGGGGGGGGGFGGGFCGAEGEGGGDCGGGCDF9FFEGGGGFGFCGFEG9DFGGGGGGGGGFGFCCFAEACFFFFFFFFFFFGG=GFEEF2B;+<4AAFFF>GGG7>?1>@D:F(3;;FC76::9/:<FCE3=@16779ECDDEEFF5C/;91121226.4:?0:(
@M70528:330:000000000-K6D4P:1:1102:17099:4592 2:N:0:AACGGTCTAT+CTATACGCGG
TAAAACAGGGTCCCCTCCCCCTCTAGGGTCAAAAAAAGAGGTATTTAAGTTTCGGTCAGTTAAAAGTATTGTGATAGCTCCCGCTAACACTGGCAAAGATAAAAGAAGAAGAATGGCTGTTAAAATAACTGATCAGACAAATAGTCTAATTTTTTCTGCTGAAAGGTTTTTTGCTTTAAGATTAATAATTGTAGTAATAAAATTTAAGGCACCTAAAATTGAAGAAATCCCTGCAAGGTGTAAAGAAAAAATTGTTAAGTCTACTGAAGGTCCTGAATGATAAAACGTTGATAAAGGTGGA
+
CCCCCGGGGGGGGGFGGGGGGGGGGGGGGFFGGGGGGEGFGGGGGGFEFEFGDFGGGGFFFCFGGGGGGGGGGGGGGGGG8CFGGGGGFFDGGGGGGGGGDFCAFGGGFGGGGGGFGGGGFFG9FGGGGGGFGGGGFBGGGGGGGGGGGGFGGG6FGFGFGCCFGGGGGGFECGDFB9EGGFGGGGGGGGCEFGGGCCF:AGFFFFFFFFFCFFFGFFG9:BA6<=CCAEE*64286=>C;;<EFF=DFD@DEFFFCBC>EF?;93?EE;@A3>);>1)7?CEF9@FF;831@C<CCE?6(
@M70528:330:000000000-K6D4P:1:1102:14902:4592 2:N:0:AACGGTCTAT+CTATACGCGG
TAAAACAGGGTCCCCTCCCCCTCTAGGGTCAAAAAAAGAGGTATTTAAGTTTCGGTCAGTTAAAAGTATTGTGATAGCTCCCGCTAACACTGGCAAAGATAAAAGAAGAAGAATGGCTGTTAAAATAACTGATCAGACAAATAGTCTAATTTTTTCTGCTGAAAGGTTTTTTGCTTTAAGATTAATAATTGTAGTAATAAAATTTAAGGCACCTAAAATTGAAGAAATCCCTGCAAGGTGTAAAGAAAAAATTGTTAAGTCTACTGAAGGTCCTGAATGATAAAACGTTGATAAAGGTGGA
+
CCCCCGGGGGGGGGGGGGGGGGGGGGGGGGGGGGGGGGGGGGGGGGGGGGGGGGGGGGGGGGGGGGGGGGGGGGGGGGGGGGGGGGGGGGGGGGGGGGGGGGGFGGGGGGGGGGGGGGGFGGGGGGGGGGGGGGGGGGGGGGGGGFGGGGFGGGGFGGGFGGGGGGGGGGGGGGGC@FGCEFGGGGGGGGGGGGGGFGFGFGFFFFFFFFFFFFFGFFCEGF5CFFFFFEFFF==F>FFGBEFFFFBDFDFFFFEFCACEEFEFFEEFFFFE4;<CC@?AEFECEE:=@DC;7?CCFEBF0
@M70528:330:000000000-K6D4P:1:1102:20810:4599 2:N:0:AACGGTCTAT+CTATACGCGG
TAAAACAGGGTCCCCTCCCCCTCTAGGGTCAAAAAAAGAGGTATTTAAGTTTCGGTCAGTTAAAAGTATTGTGATAGCTCCCGCTAACACTGGCAAAGATAAAAGAAGAAGAATGGCTGTTAAAATAACTGATCAGACAAATAGTCTAATTTTTTCTGCTGAAAGGTTTTTTGCTTTAAGATTAATAATTGTAGTAATAAAATTTAAGGCACCTAAAATTGAAGAAATCCCTGCAAGGTGTAAAGAAAAAATTGTTAAGTCTACTGAAGGTCCTGAATGATAAAACGTTGATAAAGGTGGG
+
CCCCCGGGGGGGGGGGGFGGGGGGGGFFFGGGGGGGEGFGGGGGGGGGGGGGGGGBFGGGGGGGGGGGGGGGGGGGFGGGGGGGGGGGGGGGGGGGGGGGGGGGGGGGGGGGGGGGGGD@FGGGGGGGGGFGGFGGGGGGGGGGGGGGGGFGGCGGGGGGGGGGGGGFGGGGGGFAEGGGGGGGGGGGGGGDGFGGCFFGFGFEFFFFFFFFFGFGFGG@GFFFFFFFFBFFFFFFFGFGFFFF<8@@FFFD:FCF<BF5CAE@CE?E4=EE@E8CFCE<?<<CCF@(37/3;947CE::(
@M70528:330:000000000-K6D4P:1:1102:11749:4601 2:N:0:AACGGTCTAT+CTATACGCGG
TAAAACAGGGTCCCCTCCCCCTCTAGGGTCAAAAAAAGAGGTATTTAAGTTTCGGTCAGTTAAAAGTATTGTGATAGCTCCCGCTAACACTGGCAAAGATAAAAGAAGAAGAATGGCTGTTAAAATAACTGATCAGACAAATAGTCTAATTTTTTTTGCTGAAAGGTTTTTTGCTTTAAGATTAATAATTGTAGTAATAAAATTTAAGGCACCTAAAATTGAAGAAATCCCTGCAAGGTGTAAAGAAAAAATTGTTAAGTCTACTGAAGGTCCTGAATGATAAAACGTTGATAAAGGTGGA
+
CCCCCGGGGGGGGGGGGGGGGGGGGGGGGGGGGGGGGG<FFGGGGGGGGGGGGGGGGGGGGGGGGGGGGGGGGGFGGGGGGGGGGGGGGGGGGGGGGGGGGGGGGGGGGGGGGGGGGGGFEFGGGGGGGGGGGGGGGGGGGGGGGGGGGGFGGGGDGGGGGGGGGGGFGFDEGGGGFGGGGGGGGGFCCCFFGFGGAGFG85?EFFF>FAFF>GFGFGGFGFFEFFFFFEEAFDDFFGC@334B?EF3FFFD;AEFCACC5A?AF3?E<E1)/47>DCEA?EE)7364:6*225).<).2(
@M70528:330:000000000-K6D4P:1:1102:17921:4602 2:N:0:AACGGTCTAT+CTATACGCGG
TAAAACAGGGTCCCCTCCCCCTCTAGGGTCAAAAAAAGAGGTATTTAAGTTTCGGTCAGTTAAAAGTATTGTGATAGCTCCCGCTAACACTGGCAAAGATAAAAGAAGAAGAATGGCTGTTAAAATAACTGATCAGACAAATAGTCTAATTTTTTCTGCTGAAAGGTTTTTTGCTTTAAGATTAATAATTGTAGTAATAAAATTTAAGGCACCTAAAATTGAAGAAATCCCTGCAAGGTGTAAAGAAAAAATTGTTAAGTCTACTGAAGGTCCTGAATGATAAAACGTTGATAAAGGTGGG
+
CCCCCGGGGGGGGGGGGGGGGGGGGGGFFGCGGGGGGGGGGGGGGGGGGFGGGGGGFEECCFGCEGGFGGGFFFGGGGGGGGGGGGGGGGGGGGGGGGGGGGGGGGGGGGGGCGGGGGGGGGGGGGGGGGGGGGGGFGGGGGGDGGGGGGFFFFGGGECDEFGGGGFGFDGGGGGGFF,ADGGGGGGGGGGEFGGGFGFFFCFEFFFFF*;AFGFGFDG@AA:==8:A8>:FA>BFFGGGFEEFC=5@F(2(7=@B?FFFFCEFGF)77@E33>AC9:6=<C)9CE@@8?C7:7)1>@21(
@M70528:330:000000000-K6D4P:1:1102:23276:4608 2:N:0:AACGGTCTAT+CTATACGCGG
TAAAACAGGGTCCCCTCCCCCTCTAGGGTCAAAAAAAGAGGTATTTAAGTTTCGGTCAGTTAAAAGTATTGTGATAGCTCCCGCTAACACTGGCAAAGATAAAAGAAGAAGAATGGCTGTTAAAATAACTGATCAGACAAATAGTCTAATTTTTTCTGCTGAAAGGTTTTTTGCTTTAAGATTAATAATTGTAGTAATAAAATTTAAGGCACCTAAAATTGAAGAAATCCCTGCAAGGTGTAAAGAAAAAATTGTTAAGTCTACTGAAGGTCCTGAATGATAAAACGTTGATAAAGGTGGA
+
CCCCCGGGGGGGGGGGGGGGGGGGGGGGGGGGGGGGGGGGGGGGGGGGGGGGGEGFGGGGGGGGGGGGGGGGGGGGGGGGGGGGGGGGGGGGCGGGGGGGGGGGGGGGGGGGGGGGGGDGGGGGGGGGGGGGGGGGGGGGGGGGGGGGGGFGGGGDGGGGGFEFGGFGGGGGGGGFFGGGGGGGGGGGGGGGGGGGFGFFFG?@BFFFFFFFFGFGFCGEGF>;BCCFF2@4?BBBEGGGFFFBEFFBFF>BECFFFFFFE6?FGFC=@;@E)/3CGGFFEFFFF89@F@<:CECCF@?:(
@M70528:330:000000000-K6D4P:1:1102:17932:4616 2:N:0:AACGGTCTAT+CTATACGCGG
TAAAACAGGGTCCCCTCCCCCTCTAGGGTCAAAAAAAGAGGTATTTAAGTTTCGGTCAGTTAAAAGTATTGTGATAGCTCCCGCTAACACTGGCAAAGATAAAAGAAGAAGAATGGCTGTTAAAATAACTGATCAGACAAATAGTCTAATTTTTTCTGCTGAAAGGTTTTTTGCTTTAAGATTAATAATTGTAGTAATAAAATTTAAGGCACCTAAAATTGAAGAAATCCCTGCAAGGTGTAAAGAAAAAATTGTTAAGTCTACTGACGGTCCTGAATGATAAAACGTTGATAAAGGTGGA
+
CCCCCGDFGGGGCFEFE;FGG@FFEGGGGGFFGGFGGGDGGGFGEFFFGEAFGGGGGGG<@FF@FFFGGGGFGGGGFGGGGGGGGGGFFGEFFGGGGGFGGFEGGFGGGGGFGGGFFGDEFFE,CFFGGGGGGGGGGGFF8FFEGGGGGGFGGGGGBFDGGGFEEFGECE>EGGGFD,=DDCFCGGGFDFEGGGF9CEFFEDA@FAAFFFFAFGFF53ECGFA@F@@CFFEFFFFBBFCDEE?CE47:A(:BFFCF*4=CCFEFG8<(23;1(74C8C?8)))73;2(,/2*:<6:C?2((
@M70528:330:000000000-K6D4P:1:1102:24378:4621 2:N:0:AACGGTCTAT+CTATACGCGG
TAAAACAGGGTCCCCTCCCCCTCTAGGGTCAAAAAAAGAGGTATTTAAGTTTCGGTCAGTTAAAAGTATTGTGATAGCTCCCGCTAACACTGGCAAAGATAAAAGAAGAAGAATGGCTGTTAAAATAACTGATCAGACAAATAGTCTAATTTTTTCTGCTGAAAGGTTTTTTGCTTTAAGATTAATAATTGTAGTAATAAAATTTAAGGCACCTAAAATTGAAGAAATCCCTGCAAGGTGTAAAGAAAAAATTGTTAAGTCTACTGAAGGTCCTGAATGATAAAACGTTGATAAAGGTGGA
+
CCCCCGGGGGGGGGGGGGGGGGGGGGGGGGGGGGGGGGGGGGGGGGGGGGGGGGGGGGGGGGGGGGGGGGGGGGGGGGGGGGGGGGGGGGGGGGGGGGGGGGGDFGGGGGGGGGGGGGGGGGGGGGGGGGGGGGGGGGGGGGGGGGDGGGFGGGGGGGGGGGGGGGGGGGGGGGGGFGGGGFGGGGGGGGGGGGGGFGFGABF@7FFFFFFFFDFGFDGEGF@EFFFFFE34AB=B68>CEEE>EF=(A59BBFEFCFFE38?F?31)48;A<<@E87)7?)<C<<6;8(:;F?4C748((
@M70528:330:000000000-K6D4P:1:1102:6821:4623 2:N:0:AACGGTCTAT+CTATACGCGG
TAAAACAGGGTCCCCTCCCCCTCTAGGGTCAAAAAAAGAGGTATTTAAGTTTCGGTCAGTTAAAAGTATTGTGATAGCTCCCGCTAACACTGGCAAAGATAAAAGAAGAAGAATGGCTGTTAAAATAACTGATCAGACAAATAGTCTAATTTTTTCTGCTGAAAGGTTTTTTGCTTTAAGATTAATAATTGTAGTAATAAAATTTAAGGCACCTAAAATTGAAGAAATCCCTGCAAGGTGTAAAGAAAAAATTGTTAAGTCTACTGAAGGTCCTGAATGATAAAACGTTGATAAAGGTGGA
+
CCCCCGGGGGGGGGGGGGGGGGGGGGGGGGGGGGGGGGGGGGGGGGGGGGGGGGGGGGGGGGGGGGGGGFGGGGGGGGGGGGGGGGGGGGGGGGGGGGGGGGGGGGGGGGGGGGGGGGGFGFGGGGGGGGGGGGGGGGGGGGGGGGGGGGFFGFEGFGGGGCGGGGGGGGGGGGGGFGGGGGGGGGGGGGGGGGGGFGFGFGFFFFFFFFFFFGFGFGGFGFE5B:CCCBEFADFFECCFEFCC?EBDFFFB3CEFC==8CFFCFEEEE@E<@>EFFCFEFFCEEE9@@(<7CCE>FE?F0
@M70528:330:000000000-K6D4P:1:1102:9005:4629 2:N:0:AACGGTCTAT+CTATACGCGG
TAAAACAGGGTCCCCTCCCCCTCTAGGGTCAAAAAAAGAGGTATTTAAGTTTCGGTCAGTTAAAAGTATTGTGATAGCTCCCGCTAACACTGGCAAAGATAAAAGAAGAAGAATGGCTGTTAAAATAACTGATCAGACAAATAGTCTAATTTTTTCTGCTGAAAGGTTTTTTGCTTTAAGATTAATAATTGTAGTAATAAAATTTAAGGCACCTAAAATTGAAGAAATCCCTGCAAGGTGTAAAGAAAAAATTGTTAAGTCTACTGAAGGTCCTGAATGATAAAACGTTGATAAAGGTGGA
+
CCCCCGGGGGGGGGGGGGGGGGGGGGGGGGGGGGGGGGGGGGGGGGGGGGGGGGGGGGGGGGGGGGGGGGGGGGGGGGGGGGGGGGGGGGGGGGGGGGGGGGGGGGGGGGGGGGGGGGGGGFGGGGGGGGGGFGGGGGGGGGGGGGGGGGFGGFGGGGGGGGGGGGGGGGGGGGGGFGGGGGGGGGGGGGGGGGGGFGFGFGFFFFFFFFFF@GFFFFGFGFCFFFFE9;:4?BBBB5>CB>E9*053;9@BFFEA5=@?C=EFCEC@EE;E4>@C;@?EC?E6;8>F@DD:7?CEC<?:(
@M70528:330:000000000-K6D4P:1:1102:13817:4630 2:N:0:AACGGTCTAT+CTATACGCGG
TAAAACAGGGTCCCCTCCCCCTCTAGGGTCAAAAAAAGAGGTATTTAAGTTTCGGTCAGTTAAAAGTATTGTGATAGCTCCCGCTAACACTGGCAAAGATAAAAGAAGAAGAATGGCTGTTAAAATAACTGATCAGACAAATAGTCTAATTTTTTCTGCTGAAAGGTTTTTTGCTTTAAGATTAATAATTGTAGTAATAAAATTTAAGGCACCTAAAATTGAAGAAATCCCTGCAAGGTGTAAAGAAAAAATTGTTAAGTCTACTGAAGGTCCTGAATGATAAAACGTTGATAAAGGTGGA
+
CCCCCGGGGGGGGGGGGGGGGGGGGGGGGGGGGGGGGGGGGGGGGGGGGGGGGGGGGGGGGGGGGGGGGGGGGGGGGGGGGGGGGGGGGGGGGGGGGGGGGGGGGGGGGGGGGGGGGGGGGGGGGGGGGGGGGGGGGGGGGGGGGGGGGGFGGGGGGGGGGGGGGGGGGGGGGGGGFGGGGGGGGGGGGGGGGGGGFFFG=EFFFFFFFFFFFGFGFGGFGFEEF@DEFEFFFFDFE>EFFFFFFFFDFFFFFFFFFFFFCFEFGFFFFFFF<EA>GGFFFFF><EB@;08+;7EEF340(
@M70528:330:000000000-K6D4P:1:1102:9740:4639 2:N:0:AACGGTCTAT+CTATACGCGG
TAAAACAGGGTCCCCTCCCCCTCTAGGGTCAAAAAAAGAGGTATTTAAGTTTCGGTCAGTTAAAAGTATTGTGATAGCTCCCGCTAACACTGGCAAAGATAAAAGAAGAAGAATGGCTGTTAAAATAACTGATCAGACAAATAGTCTAATTTTTTCTGCTGAAAGGTTTTTTGCTTTAAGATTAATAATTGTAGTAATAAAATTTAAGGCACCTAAAATTGAAGAAATCCCTGCAAGGTGTAAAGAAAAAATTGTTAAGTCTACTGAAGGTCCTGAATGATAAAACGTTGATAAAGGTGGA
+
CCCCCGGGGGGGGGGGGGGGGGGGGGGGGGGGGGGGGGGGGGGGGGGGGGGGGGGGGGGGGGGGGGGGGGGGGGGGGGGGGGGGGGGGGGGGGGGGGGGGGGGFGGGGGGGGGGGGGGGFGGGGGGGGGGGGGGGGGGGGGGGGFGGGGGFGGEGGGGGGGGGGGGGGCFGGGGGGFGGGGGGGGGGGGGGGGGGGFGAGFGFFFFFFFAFA>C>?FGFFGFE@F@DFFEE6FBFFEGGGF=EAACDBFB=:3@9C@=BC?A?=A@?EF86A=AAECCCECCEFC<;@;8CCF?C)<@,4(
@M70528:330:000000000-K6D4P:1:1102:25205:4642 2:N:0:AACGGTCTAT+CTATACGCGG
TAAAACAGGGTCCCCTCCCCCTCTAGGGTCAAAAAAAGAGGTATTTAAGTTTCGGTCAGTTAAAAGTATTGTGATAGCTCCCGCTAACACTGGCAAAGATAAAAGAAGAAGAATGGCTGTTAAAATAACTGATCAGACAAATAGTCTAATTTTTTCTGCTGAAAGGTTTTTTGCTTTAAGATTAATAATTGTAGTAATAAAATTTAAGGCACCTAAAATTGAAGAAATCCCTGCAAGGTGTAAAGAAAAAATTGTTAAGTCTACTGAAGGTCCTGAATGATAAAACGTTGATAAAGGTGGA
+
CCCCCGGGGGGGGGGGGGGGGGGGGGGGGGGGGGGGGGGGGGGGGGGGGAFFFGDGGGGGGGGGGGGGGGGGGGGGGFGGGGGGGGGGGGGGGGGGGGGGGGGGGGGGGFGGGGGGGGGGGGFGGGGGGGGGGGGGGGGGGGGGGGFFGGBFGGGGGGFFGGGGGGGGGGGGGGGFFGGFGGGGGGGGGGGGGGGGFGFEA@@@FFFF5AFFFGFGFAFFGFE5F:5AF:=6A=5414:>B@E:ACF@F2=D@FFF?8FCEAE6FF37@;;E<<@;CCC3?CCE<463=093@9).07?B0
@M70528:330:000000000-K6D4P:1:1102:5521:4652 2:N:0:AACGGTCTAT+CTATACGCGG
TAAAACAGGGTCCCCTCCCCCTCTAGGGTCAAAAAAAGAGGTATTTAAGTTTCGGTCAGTTAAAAGTATTGTGATAGCTCCCGCTAACACTGGCAAAGATAAAAGAAGAAGAATGGCTGTTAAAATAACTGATCAGACAAATAGTCTAATTTTTTCTGCTGAAAGGTTTTTTGCTTTAAGATTAATAATTGTAGTAATAAAATTTAAGGCACCTAAAATTGAAGAAATCCCTGCAAGGTGTAAAGAAAAAATTGTTAAGTCTACTGAAGGTCCTGAATGATAAAACGTTGATAAAGGTGGG
+
CCCCCGGGGGGGGGGGGGGGGGGGGGGGGGGGGGGGGGGGGGGGGGFGGGGGGGGGGGGFGGGGGGGGGGGGGGGGGGGGGGGGGGGGGGGGGGGGGGGGGFFGGGFGGGGGGGGGGGD@FGGGGGGGGGGGGGGGFGGGDAGGFFGGGGFGFGGGGGGGGGGGGGGAFGFGGCFGFGGGGFGGGGGGGGGGGGGGFGFGFGFFFFFFFFFFFGFGFGGFGFEEFFFFF;BAFFFFFGGGFFFFEF@769@BFFEFCACEEA?6E<7=<EEA;EEFFDFAF?C<<<;;@FC:C<>CFFFF(
@M70528:330:000000000-K6D4P:1:1102:17892:4652 2:N:0:AACGGTCTAT+CTATACGCGG
TAAAACAGGGTCCCCTCCCCCTCTAGGGTCAAAAAAAGAGGTATTTAAGTTTCGGTCAGTTAAAAGTATTGTGATAGCTCCCGCTAACACTGGCAAAGATAAAAGAAGAAGAATGGCTGTTAAAATAACTGATCAGACAAATAGTCTAATTTTTTCTGCTGAAAGGTTTTTTGCTTTAAGATTAATAATTGTAGTAATAAAATTTAAGGCACCTAAAATTGAAGAAATCCCTGCAAGGTGTAAAGAAAAAATTGTTAAGTCTACTGAAGGTCCTGAATGATAAAACGTTGATAAAGGTGGA
+
CCCCCGGGGGGGGGGGGGGGGGGGGGGGGGGGGGGGGGGGGGGGGGFGGFGGGGGGGGGGGGGGGGGGGGGGGGGGGGGGGGGGGGGGGGGGGGGGGGGGGGGGGGFGGGGGGGGGGGGGFGGFGGGGGGGGGGGGGGGGFGGGGGGGGGFGGGGGFFGGGGGGGGGGGGGGGGGGFGGGGGGGGGGGGGGGGGGGFGFGCEFFFFFBFFAFFGFGFGGFGF@*@CFFF9@FFFFF>*54>EFFFF23A5>FFFFFFB8@)87FG3)733;A7>EF<FEEFEFFE@96;<<+:?<CGE7?(
@M70528:330:000000000-K6D4P:1:1102:26491:4655 2:N:0:AACGGTCTAT+CTATACGCGG
TAAAACAGGGTCCCCTCCCCCTCTAGGGTCAAAAAAAGAGGTATTTAAGTTTCGGTCAGTTAAAAGTATTGTGATAGCTCCCGCTAACACTGGCAAAGATAAAAGAAGAAGAATGGCTGTTAAAATAACTGATCAGACAAATAGTCTAATTTTTTCTGCTGAAAGGTTTTTTGCTTTAAGATTAATAATTGTAGTAATAAAATTTAAGGCACCTAAAATTGAAGAAATCCCTGCAAGGTGTAAAGAAAAAATTGTTAAGTCTACTGAAGGTCCTGAATGATAAAACGTTGATAAAGGTGGA
+
CCCCCGGGGGGGGFGGGGGGGGGGGGGGGGGGGGGGGGGGGGFFGGGGGGGGGGGGGGGGGGGGGGGGGGGGGGGGGGGGGGGGGGGGGGGGGGGEGGGGGGGGGFGGGGGGGGGGGGGGGGGGGGGGGGGGGGGGGGGGGGGGGGGGGGFGGDE8DECDGGGGFGGGGGDGGGGGFFGGGGGGGFGFGGGGGGFDFGFG@BFEFFFFFFFA?FFGFCGEGFEFFE@EFFEFFF@>6FFCEE497C=2AB>2>8?C7=8>?7CFC833@(5@7><E2;<3??3)74:==DFCGC447=>?0
@M70528:330:000000000-K6D4P:1:1102:13121:4655 2:N:0:AACGGTCTAT+CTATACGCGG
TAAAACAGGGTCCCCTCCCCCTCTAGGGTCAAAAAAAGAGGTATTTAAGTTTCGGTCAGTTAAAAGTATTGTGATAGCTCCCGCTAACACTGGCAAAGATAAAAGAAGAAGAATGGCTGTTAAAATAACTGATCAGACAAATAGTCTAATTTTTTCTGCTGAAAGGTTTTTTGCTTTAAGATTAATAATTGTAGTAATAAAATTTAAGGCACCTAAAATTGAAGAAATCCCTGCAAGGTGTAAAGAAAAAATTGTTAAGTCTACTGAAGGTCCTGAATGATAAAACGTTGATAAAGGTGGA
+
CCCCCGGGGGGGGGGGGGGGGGGGGGGGGGGGGGGGGGGGGGGGGGGGGGGGGGGGGGGGGGGGGGGGGGGGGGGGGGGGGFGGGGGGGGGGGGGGGGGGGGGGGGGGGGGGGGGGGGGFGGGGGGGGGGGGGGGGGGGGGGGGGGGGGGFGGGGGGGGGGGGGGGGGGGGGGGGGFGGGGGGGGGGGGGGGGGGGFGFGFGFFFFFFFFFFFGFGFGGFGFFEFFFFFB@FFFFFEFGGBBCFFFFDFF@BEFEF?FFFFFCFCEFFFFFFFFFFGGFFECCC<EF@DFF7FC<EF@(4(
@M70528:330:000000000-K6D4P:1:1102:14090:4657 2:N:0:AACGGTCTAT+CTATACGCGG
TAAAACAGGGTCCCCTCCCCCTCTAGGGTCAAAAAAAGAGGTATTTAAGTTTCGGTCAGTTAAAAGTATTGTGATAGCTCCCGCTAACACTGGCAAAGATAAAAGAAGAAGAATGGCTGTTAAAATAACTGATCAGACAAATAGTCTAATTTTTTCTGCTGAAAGGTTTTTTGCTTTAAGATTAATAATTGTAGTAATAAAATTTAAGGCACCTAAAATTGAAGAAATCCCTGCAAGGTGTAAAGAAAAAATTGTTAAGTCTACTGAAGGTCCTGAATGATAAAACGTTGATAAAGGTGGG
+
CCCCCGGGGGGGGGGGGGGGGGGGGGGGGGGGGGGGGGGGGGGGGGGGGGGGGGGFGGFGGGGGGGGGGGGGGGGGGGGGGGGGGGGGGGGGGGGGGGGGGGGGGGGGGGGGGGGGGGGGGGGGGGGGGGGGGGGGGGGFGGGGGGGGGGFGGGGGGGGCGGGGGGGGGFGGGGGGFGGGGGGGGGGGGGGGGGFG?EFGFFFFFAFFFAFFFGFGFGGFGFEFF5CEFFFFFFFFEGGGFFECEFFBF25:EFEF<@=?CFFFGECAE;@)7;AEFGEEEFCCEEB@F@>DC?EFFFF:(
@M70528:330:000000000-K6D4P:1:1102:6105:4666 2:N:0:AACGGTCTAT+CTATACGCGG
TAAAACAGGGTCCCCTCCCCCTCTAGGGTCAAAAAAAGAGGTATTTAAGTTTCGGTCAGTTAAAAGTATTGTGATAGCTCCCGCTAACACTGGCAAAGATAAAAGAAGAAGAATGGCTGTTAAAATAACTGATCAGACAAATAGTCTAATTTTTTCTGCTGAAAGGTTTTTTGCTTTAAGATTAATAATTGTAGTAATAAAATTTAAGGCACCTAAAATTGAAGAAATCCCTGCAAGGTGTAAAGAAAAAATTGTTAAGTCTACTGAAGGTCCTGAATGATAAAACGTTGATAAAGGTGGA
+
CCCCCGGGGGGGGGGGGGGGGFGGGGGGGGGGGFFGGGGCFFFGGGFFFFFGFGGFGGGGGFGFFDGGGGG<FGGGGFBFGDGGGGGAGCAFGGGGGGGGGGGGGGGGGFFGFEGGGGGEFFFGFFGGGCEFEEGFCEGG?EDD@AECECF;FFEEFGG8FFGGGFDFCFFGCGAD7=:AAD=DFFFFGFFDFFGGFGFG@CF@7CCAFFFF>GF>69EEGFA*@ECEF54*;@=8>*24>@FF?EB28:>BEFEFEFF<<75;7@.7/45A@A37775;5C<CEEF8@?FFG57)5;88(
@M70528:330:000000000-K6D4P:1:1102:12986:4670 2:N:0:AACGGTCTAT+CTATACGCGG
TAAAACAGGGGCTCCCTGTCTCTTATACACATCTGACGCTGCCGACGACCGCGTATAGGTGTAGATCTCGGTGGTCGGCGTATCATTAAAAAAAAAAAAAAAACGATAATTCAGCGAATCACTCTCGCAATCATACGTACAGACAACTCCTCTCTACAAATCATCTGACCACGACTACCACCATCAACACATGTTACTTTCATTATCAGACATCTCCTCCGTACACACCATATCACTCCCCGTTCACACCCATTCCTCTTGCCTAATCGAATATCGGCAGTTGTGTGATGAAGGATGCGAT
+
BCCCCGGGGGGF8FFGGGGGGGGGGGGGGGGGGGGGGGGGGFGGGGGGGGGGFFGCDED,EC9CC99CFFG8CFBEF+F>+48B@FG<EFFFGGGGGF+:>83+3+++3,,,,8,+38+*,5,,,,535**,,,7,,,@*/,+1,,/,,,*6,,,,2,,,,6,,,4,+++5**/**0+*20**7+++*+35+0++*/+*+)3*)/**1*/)0**12*+*(*)(().)()(.**))*.02*(,().()))(-((*)1)*1))*(/+,.5(.()(-.())((,)).((.)))***,.3+(,((
@M70528:330:000000000-K6D4P:1:1102:19995:4687 2:N:0:AACGGTCTAT+CTATACGCGG
TAAAACAGGGTCCCCTCCCCCTCTAGGGTCAAAAAAAGAGGTATTTAAGTTTCGGTCAGTTAAAAGTATTGTGATAGCTCCCGCTAACACTGGCAAAGATAAAAGAAGAAGAATGGCTGTTAAAATAACTGATCAGACAAATAGTCTAATTTTTTCTGCTGAAAGGTTTTTTGCTTTAAGATTAATAATTGTAGTAATAAAATTTAAGGCACCTAAAATTGAAGAAATCCCTGCAAGGTGTAAAGAAAAAATTGTTAAGTCTACTGAAGGTCCTGAATGATAAAACGTTGATAAAGGTGGA
+
CCCCCGGGGGGGGGGGGGGGGGGGGGGGGGGGGGGGGGGGGGGGGGGGGGGGGGGGGGFFGGGGGGGGGGGGGGGGGGGGGGGGGGGGGGGGGGGGGGGGGGGGGGGGGGGGGGGGCGGGFGGGGGGGGGGGGGGGGGGGGGGGGGGGFGFGGGGGGGFGGGGFGGGGGGGGGGGGFGGGGGGGGGGGGGGEGGGGFGFGEGFFFFFFFFFFFCFGFGGFGF5CF@@@FE=*9@BA>DDC@EFFFFB@FDFFFFFF?AFC?AEFG<?EFFEE34<C<C?ECEFEC<@3=@DCG?>EG@:?(
@M70528:330:000000000-K6D4P:1:1102:11079:4694 2:N:0:AACGGTCTAT+CTATACGCGG
TAAAACAGGGTCCCCTCCCCCTCTAGGGTCAAAAAAAGAGGTATTTAAGTTTCGGTCAGTTAAAAGTATTGTGATAGCTCCCGCTAACACTGGCAAAGATAAAAGAAGAAGAATGGCTGTTAAAATAACTGATCAGACAAATAGTCTAATTTTTTCTGCTGAAAGGTTTTTTGCTTTAAGATTAATAATTGTAGTAATAAAATTTAAGGCACCTAAAATTGAAGAAATCCCTGCAAGGTGTAAAGAAAAAATTGTTAAGTCTACTGAAGGTCCTGAATGATAAAACGTTGATAAAGGTGGA
+
CCCCCGGGGGGGGGGGGGGGGGGGGGGGGGGGGGGGGGGGGGGGGGGGGGGGGGGGGGGGGGGGGGGGGGGGGGGGGGGGGGGGGGGGGGGGGGGGGGGGGGGGGGGGGGGGGGGGGGGGGGGGGGGGGGGGGGGGGGGGCFGGGGGGGGFGGGGGGGGGGGGGGGGGGFGGGGGGFGGGGFGGGGGGGGGGGGGGFGFGFGFFFFFFFFFFFFFGFGGFGFFFFFFFFF@445>AEE98>;CBEF@BFBBDFFFA<FFFCACFF@?@8@FA;@E<;;5@EFFE)3:8@?G7D?94+7:B(
@M70528:330:000000000-K6D4P:1:1102:9833:4703 2:N:0:AACGGTCTAT+CTATACGCGG
TAAAACAGGGTCCCCTCCCCCTCTAGGGTCAAAAAAAGAGGTATTTAAGTTTCGGTCAGTTAAAAGTATTGTGATAGCTCCCGCTAACACTGGCAAAGATAAAAGAAGAAGAATGGCTGTTAAAATAACTGATCAGACAAATAGTCTAATTTTTTCTGCTGAAAGGTTTTTTGCTTTAAGATTAATAATTGTAGTAATAAAATTTAAGGCACCTAAAATTGAAGAAATCCCTGCAAGGTGTAAAGAAAAAATTGTTAAGTCTACTGAAGGTCCTGAATGATAAAACGTTGATAAAGGTGGA
+
CCCCCGGGGGGGGGGGGGGGGGGGGGGGGGGGGGGGGEGGGGGGGGGGGGGGGGGGGGGGGGGGGGGGGGGGGGGGGGGGGGGGGGGGGGGGGGGGGGGGGGGGGGFGGGGGGGGGGGGEGGGGGFGGGGGGGGGGGGGGGGGGGGGGGGFGGGGGGGGGGGGGGGGGGGGGGGGGFGGGGGGGGGGGGGGGGGGGFGAFEGFFFFAAFFF>FGFFF978:ACEF@FFF4BFFFBFBGGGFBFFCE23A2>BEFFF<>CFEFEFGFEFF14>)73)2;CAEFFF3):@1(*+294;CEF:(
@M70528:330:000000000-K6D4P:1:1102:21618:4707 2:N:0:AACGGTCTAT+CTATACGCGG
TAAAACAGGGTCCCCTCCCCCTCTAGGGTCAAAAAAAGAGGTATTTAAGTTTCGGTCAGTTAAAAGTATTGTGATAGCTCCCGCTAACACTGGCAAAGATAAAAGAAGAAGAATGGCTGTTAAAATAACTGATCAGACAAATAGTCTAATTTTTTCTGCTGAAAGGTTTTTTGCTTTAAGATTAATAATTGTAGTAATAAAATTTAAGGCACCTAAAATTGAAGAAATCCCTGCAAGGTGTAAAGAAAAAATTGTTAAGTCTACTGAAGGTCCTGAATGATAAAACGTTGATAAAGGTGGA
+
CCCCCGGGGGGGGGGGGGGGGGGGGGGGGGGGGGGGGGGGGGGGGGGGGGGGGGGGGGGGGGGGGGGGGGGGGFGGGGGGGGGGGGGGGGGGGGGGGGGGGGGGGGGGGGGGGGGGGGGEFGGGGGGGGGGGGGGGGGGEFGGGGGGGGGFGGGGGGGGGGGGGGGGGGGGGGGGGFGGGGGGGGGGGGGGGGGGGFGFGFGFCFFFFFAFFFGFGFGGFFF86=CCAAEEFF=@FEGGGEEEF?CDDFF@FFFFFCACEFCEFGF<@EE@FFFEFDCCFEFFFFFB@FFFFFFEEF@0:(
@M70528:330:000000000-K6D4P:1:1102:14565:4716 2:N:0:AACGGTCTAT+CTATACGCGG
TAAAACAGGGTCCCCTCCCCCTCTAGGGTCAAAAAAAGAGGTATTTAAGTTTCGGTCAGTTAAAAGTATTGTGATAGCTCCCGCTAACACTGGCAAAGATAAAAGAAGAAGAATGGCTGTTAAAATAACTGATCAGACAAATAGTCTAATTTTTTCTGCTGAAAGGTTTTTTGCTTTAAGATTAATAATTGTAGTAATAAAATTTAAGGCACCTAAAATTGAAGAAATCCCTGCAAGGTGTAAAGAAAAAAGTGTTAAGTCTACTGAAGGTCCTGAATGATAAAACGTTGATAAAGGTGGA
+
CCCCCGGGGGGEFGGGGGGGGGGGGGGGGGFGGGGGGGGGGGGGFGEFGFGGGGGGDGGGGGFFFGGGGGGFGGFGFGFFGGGGGGGGGGGGGGGGGGGGGGGGGGGGGF8FGGGGGGGFGFFFEEFGGGGGGGGGFGGGGFDGGGGGGGFGGGGGGGGGGFFFFFFFFGGDGGAF;FDFCC=DDFFFFFGGFGGGFFFFFFFFFFFFFF6>CFFGCFGEFFCEFF@=F@B>F=BFEGFGFBCAEF=(?(5(8@9C48BCEFEFFEE3=EF3=AEE*7<@5CE)9@>;DD7+7?4)<4:?(
@M70528:330:000000000-K6D4P:1:1102:26074:4726 2:N:0:AACGGTCTAT+CTATACGCGG
TAAAACAGGGTCCCCTCCCCCTCTAGGGTCAAAAAAAGAGGTATTTAAGTTTCGGTCAGTTAAAAGTATTGTGATAGCTCCCGCTAACACTGGCAAAGATAAAAGAAGAAGAATGGCTGTTAAAATAACTGATCAGACAAATAGTCTAATTTTTTCTGCTGAAAGGTTTTTTGCTTTAAGATTAATAATTGTAGTAATAAAATTTAAGGCACCTAAAATTGAAGAAATCCCTGCAAGGTGTAAAGAAAAAATTGTTAAGTCTACTGAAGGTCCTGAATGATAAAAGGTTGATAAAGGTGGA
+
CCCCCGGGGGGGGGGGGGGGGGGGGGGGGGGGGGGGGEGGGFGGGGGGGFEFGGGGGGGGGGGGGGGGGGGGGGFGGCGGGGGGGGGGGGGGGGGGGGGGGGGGGGGGGDGGGGGGGGGGGGGGGGGGGFGGGGGGGGGGGGGGGGFFGGFGGGGGGGGFGGGGGGGGGGGGGGGGFGGGGGGGGGGGGGGGGGGGFF<ECFFCFFFFAFFFFGFGFCG@7B56B@CCFEF>ABDFECDFEEEBECBFFF>((80=CFFFEFCA@E<733=93;<<>+7AFFFF3)/7@@C:CEFFG<E:(
@M70528:330:000000000-K6D4P:1:1102:19204:4731 2:N:0:AACGGTCTAT+CTATACGCGG
TAAAACAGGGTCCCCTCCCCCTCTAGGGTCAAAAAAAGAGGTATTTAAGTTTCGGTCAGTTAAAAGTATTGTGATAGCTCCCGCTAACACTGGCAAAGATAAAAGAAGAAGAATGGCTGTTAAAATAACTGATCAGACAAATAGTCTAATTTTTTCTGCTGAAAGGTTTTTTGCTTTAAGATTAATAATTGTAGTAATAAAATTTAAGGCACCTAAAATTGAAGAAATCCCTGCAAGGTGTAAAGAAAAAATTGTTAAGTCTACTGAAGGTCCTGAATGATAAAACGTTGATAAAGGTGGG
+
CCCCCGGGGGGGGGGGGGGGGGGGGGGGGGGGGGGGGGGGGGGGGGGGGGGGGGGGGGGGGGGGGGGGGGGGGGGGGGGGGGGGGGGGGGGGGGGGGGGGGGGGGGGGGGGGGGGGGGGFFGGGGGGGGGGGGGGGGGGG?FFGGGGGGGFGGGGGGGGGGGGGGGGFGGGGGGGFFGGGGGGGGGGGGGGGGGGGFGFGFGFFFFFFFFFFFGFGFGGFGFCEFCFEFBFFFFFABDDCBFFFFFFDFBBDEFEF?BFCEFCAEE<<@EEF7>AE;CE<EEEEF@>D@FCCFFEEGE?B(
@M70528:330:000000000-K6D4P:1:1102:7304:4742 2:N:0:AACGGTCTAT+CTATACGCGG
TAAAACAGGGTCTCCTCCCCCTCTAGGGTCAAAAAAAGAGGTATTTAAGTTTCGGTCAGTTAAAAGTATTGTGATAGCTCCCGCTAACACTGGCAAAGATAAAAGAAGAAGAATGGCTGTTAAAATAACTGATCAGACAAATAGTCTAATTTTTTCTGCTGAAAGGTTTTTTGCTTTAAGATTAATAATTGTAGTAATAAAATTTAAGGCACCTAAAATTGAAGAAATCCCTGCAAGGTGTAAAGAAAAAATTGTTAAGTCTACTGAAGGTCCTGAATGATAAAACGTTGATAAAGGTGGA
+
CCCCCGGGFEFDE<EGG<:FFGG?FCCGFFGCAECGGEGF@EFGGGFEFE<FDECBFGGGG<CFGGGGGGAFGGGGDCF9FDCCC@FEEGFGECCGGGGDFFEFAF8FFGGGDGGGGFDE@EGFFGFGGGGGGEGFCFGGFGFGGGAFGCDGFCE8EEGGFFE<DGDGCGGGGGGFDDGGGGGFGDDGGFGGGGGGFFAFFGFFFFFFFFFF?5ACFGCBFA9*=@CFCCEAA@FF@F@FEEFA<CB2AB>:EF?F9==79+9=EFFF@@EEEF8)2:?<CE3C3=66;1912)7)>@(=(
@M70528:330:000000000-K6D4P:1:1102:19983:4750 2:N:0:AACGGTCTAT+CTATACGCGG
TAAAACAGGGTCCCCTCCCCCTCTAGGGTCAAAAAAAGAGGTATTTAAGTTTCGGTCAGTTAAAAGTATTGTGATAGCTCCCGCTAACACTGGCAAAGATAAAAGAAGAAGAATGGCTGTTAAAATAACTGATCAGACAAATAGTCTAATTTTTTCTGCTGAAAGGTTTTTTGCTTTAAGATTAATAATTGTAGTAATAAAATTTAAGGCACCTAAAATTGAAGAAATCCCTGCAAGGTGTAAAGAAAAAATTGTTAAGTCTACTGAAGGTCCTGAATGATAAAACGTTGATAAAGGTGGA
+
CCCCCGGGGGGGGGGGGGGGGGGGGGGGGGGGGGGGGGGGGGGGGGGGGGGGGGGGGGGGGGGGGGGGGGGGGGGGGGGGGGGGGGGGGGGGGGGGGGGGGGGGGGGGGGGGGGGGGGGGGGGGGGGGGGGGGGGGGGGGGGGGGGGGGGDFGGGGGGGGGGGGGGGGGGGGGGGGFGGGGGGGGGGGGGGGGFGG=DFGFGFFFFFFFFFFFGFGFGGFGFEAF5CFFFFFF=BFBEFGFFFFEC9BFFFBFF?>@CFFFFFAFE?AEFEFEFEFGGFEEEFFFEF@@FFCFEFFG@F:(
@M70528:330:000000000-K6D4P:1:1102:19625:4752 2:N:0:AACGGTCTAT+CTATACGCGG
TAAAACAGGGTCCCCTCCCCCTCTAGGGTCAAAAAAAGAGGTATTTAAGTTTCGGTCAGTTAAAAGTATTGTGATAGCTCCCGCTAACACTGGCAAAGATAAAAGAAGAAGAATGGCTGTTAAAATAACTGATCAGACAAATAGTCTAATTTTTTCTGCTGAAAGGTTTTTTGCTTTAAGATTAATAATTGTAGTAATAAAATTTAAGGCACCTAAAATTGAAGAAATCCCTGCAAGGTGTAAAGAAAAAATTGTTAAGTCTACTGAAGGTCCTGAATGATAAAACGTTGATAAAGGTGGA
+
CCCCCGGGGGGGGGGGGGGGGGGGFGGGGGGGGGGGGGGGGFGGGGGGGGGGGGGGGGGGGGGGGGGGGGGGGGGGGGGGGGGGGGGGGGGGGGGFFGGGGGGGGGGGGGGGGGGGGGGGGGGGGGGGGGGGGGGGGGGGGGGGGGGGGGFGGGGGFGGGGGGGGGGGGGGGGGGGFGGGGGGGGGGGGGCGGGGG?CCCEGFFFFFFFAFFFGFGFFGEGFFFFFFFF2;>?B=8>=D7>E?A<=BDAFFFFFFF@=8@<FC@;77=<8EE3>E9219=EC?E9@>DFFDCFCEFGFB?(
@M70528:330:000000000-K6D4P:1:1102:11592:4758 2:N:0:AACGGTCTAT+CTATACGCGG
TAAAACAGGGTCCCCTCCCCCTCTAGGGTCAAAAAAAGAGGTATTTAAGTTTCGGTCAGTTAAAAGTATTGTGATAGCTCCCGCTAACACTGGCAAAGATAAAAGAAGAAGAATGGCTGTTAAAATAACTGATCAGACAAATAGTCTAATTTTTTCTGCTGAAAGGTTTTTTGCTTTAAGATTAATAATTGTAGTAATAAAATTTAAGGCACCTAAAATTGAAGAAATCCCTGCAAGGTGTAAAGAAAAAATTGTTAAGTCTACTGAAGGTCCTGAATGATAAAACGTTGATAAAGGTGGA
+
CCCCCGGGGGGGFGGGGGGGGGGGGGGGGGGGGGGGGGGGGGFGGGGGGGGGGGGGGGGFGGGGGGFGGGGGGGGGGGGFGGGGGGGGGFGGGGGGGGGGGGFEGGGGGGGGGGGGGG>EFGGGGGGGGGGGGGFGGGGGGGGGFGGCFGFGGGGDGGGGGGGGGFGGGGGGGFGGFGGGGGGGGGGGGGGGGGFGAAFCCGFF?FFFFFFFFGFGAFFEGF:*=@CEF=E4ADFFFGGGE=EFEFFFFFFDFFEA*4=8C76@F4<A@;E<@EFC>@EEEFFFC<@3@?FCD3)7<@>:(
@M70528:330:000000000-K6D4P:1:1102:23780:4763 2:N:0:AACGGTCTAT+CTATACGCGG
TAAAACAGGGTCCCCTCCCCCTCTAGGGTCAAAAAAAGAGGTATTTAAGTTTCGGTCAGTTAAAAGTATTGTGATAGCTCCCGCTAACACTGGCAAAGATAAAAGAAGAAGAATGGCTGTTAAAATAACTGATCAGACAAATAGTCTAATTTTTTCTGCTGAAAGGTTTTTTGCTTTAAGATTAATAATTGTAGTAATAAAATTTAAGGCACCTAAAATTGAAGAAATCCCTGCAAGGTGTAAAGAAAAAATTGTTAAGTCTACTGAAGGTCCTGAATGATAAAACGTTGAAAAAGGTGGA
+
CCCCCGGGGGGDGGGGGGGGGGGGGGGGGGGGGGGGGGGGGGGGGGGFFFGGGGGGGGGGGGGGGGGGGGGGGGGGGGGGGGGGGGGGGGGGGGGGGGGGGGGGGGGGGGGGGFGGGGDEFGGGGGGGGGGGGGGGGGGGGGGGGGGGGCDEFGEGFFGGGGGGGFDFGGGDGGGG?FGGFGGGGGGGGGGGGGGGFGFGEFFCFFFFFFFFCFFGFFGBGF9A>CCEFE=AF>FFEGGGFEEFFFBBFF>BBFEF?BFEE6CFGFEEE;@AE3A<CFEE3C?4676@@1*+;72;5<?8(
@M70528:330:000000000-K6D4P:1:1102:19626:4773 2:N:0:AACGGTCTAT+CTATACGCGG
TAAAACAGGGTCCCCTCCCCCTCTAGGGTCAAAAAAAGAGGTATTTAAGTTTCGGTCAGTTAAAAGTATTGTGATAGCTCCCGCTAACACTGGCAAAGATAAAAGAAGAAGAATGGCTGTTAAAATAACTGATCAGACAAATAGTCTAATTTTTTCTGCTGAAAGGTTTTTTGCTTTAAGATTAATAATTGTAGTAATAAAATTTAAGGCACCTAAAATTGAAGAAATCCCTGCAAGGTGTAAAGAAAAAATTGTTAAGTCTACTGAAGGTCCTGAATGATAAAACGTTGATAAAGGTGGA
+
CCCCCGGGGGGFGGFGGGGGGGGGFGGGGGGGGGGGGGGGGGGGGGGGGFGGGG@@FGGGGFGGGGGGGGGGGGGGGGGGGGGGGGGGGGFGGGFGGGGGGFGGGFFFGGGGGCGGGGGFGGCGFFGGGGGFGFGGGGGGGGGGGGGGFGFGGGGFGGGGGG?FGFGGGFF6CFGFDFGDFG8D>DGFGGGGGGGG7DFFFG7@C7CFFFF5FGFFCDA@FFEEFBDEF;>AF2=F==<D>EF>E9@FFDF@BFCF*==C7F<=>3?37;;E8EAC;;?<3?EF949;@@<CFECF+.48(
@M70528:330:000000000-K6D4P:1:1102:12789:4795 2:N:0:AACGGTCTAT+CTATACGCGG
TAAAACAGGGTCCCCTCCCCCTCTAGGGTCAAAAAAAGAGGTATTTAAGTTTCGGTCAGTTAAAAGTATTGTGATAGCTCCCGCTAACACTGGCAAAGATAAAAGAAGAAGAATGGCTGTTAAAATAACTGATCAGACAAATAGTCTAATTTTTTCTGCTGAAAGGTTTTTTGCTTTAAGATTAATAATTGTAGTAATAAAATTTAAGGCACCTAAAATTGAAGAAATCCCTGCAAGGTGTAAAGAAAAAATTGTTAAGTCTACTGAAGGTCCTGAATGATAAAACGTTGATAAAGGTGGA
+
CCCCCGGGGGGGGGGGGGGGGGGGGGGGGGGGGGGGGGGGGGGGGGGGFGFGGGGGG7F@EEFFGGFFFDFGGGFGGGGAFFCCGGDFCDFGGGGGFGGGGGGGGGFGFFGCFGGGGGD8EAFG9@EFGGGGCEFGGGFGGGGGFDGGGGFFGGDDGGGGFGDGGGCFFGGGGGGGFGGG8@DGGGGGGGFGGGGFFFFDEGFFFF<<AFFF9CFG>AF@FFC5AE@EF@3AFB4AE5::@=EA4=B=A>@BFFC67A+8CCCC;@6@E15<@9@367?356<).)./=7<+:?3;9@7:0
@M70528:330:000000000-K6D4P:1:1102:17479:4797 2:N:0:AACGGTCTAT+CTATACGCGG
TAAAACAGGGTCCCCTCCCCCTCTAGGGTCAAAAAAAGAGGTATTTAAGTTTCGGTCAGTTAAAAGTATTGTGATAGCTCCCGCTAACACTGGCAAAGATAAAAGAAGAAGAATGGCTGTTAAAATAACTGATCAGACAAATAGTCTAATTTTTTCTGCTGAAAGGTTTTTTGCTTTAAGATTAATAATTGTAGTAATAAAATTTAAGGCACCTAAAATTGAAGAAATCCCTGCAAGGTGTAAAGAAAAAATTGTTAAGTCTACTGAAGGTCCTGAATGATAAAACGTTGATAAAGGTGGA
+
CCCCCGGGGGGGGGGGGGGGGGGGGGGGGGGGGGGGGGGGGGGGGGGGGGGGGGGGGGGFGGGGGGGGGGGGGGGGGGGGGGGGGGGGGGGGGGGGGGGGGGGGGGGGGGGGGGGGGGGGGGGGGGGGGGGGGGGGGGGGGGGGGGGGGGFGGGGGGGGGGGGGGGGGGGGGGGGGFGGGGGGGGGGGGGGGGGGGFGFGFGFFFFFFFFFFAGFGFDC@GFCFFCCEF==*;9BFBFEF;EFFFFFFFFBB@FFFCCFEEFFFF<37@FEA<EEFCGFFFEFFEEFD8;C7C?CFGFBB(
@M70528:330:000000000-K6D4P:1:1102:16782:4805 2:N:0:AACGGTCTAT+CTATACGCGG
TAAAACAGGGTCCCCTCCCCCTCTAGGGTCAAAAAAAGAGGTATTTAAGTTTCGGTCAGTTAAAAGTATTGTGATAGCTCCCGCTAACACTGGCAAAGATAAAAGAAGAAGAATGGCTGTTAAAATAACTGATCAGACAAATAGTCTAATTTTTTCTGCTGAAAGGTTTTTTGCTTTAAGATTAATAATTGTAGTAATAAAATTTAAGGCACCTAAAATTGAAGAAATCCCTGCAAGGTGTAAAGAAAAAATTGTTAAGTCTACTGAAGGTCCTGAATGATAAAACGTTGATAAAGGTGGG
+
CCCCCGGGGGGGGGGGGGGGGGGGGGGGGGGGGGGGGGGGGGGGGGGGGGGGGGGGGGGGGGGGGGGGGGGGGGGGGGGGGGGGGGGGGGGGGGGGGGGGGGGGGGGGGGGGGGGGGGGGGGGGGGGGGGGGGGGGGGGGGGGGGGGGGGFGGGGGGGGGGGGGGGGGGGGGGGGGFEGGGGGGGGGGGGGGGGGGFGFGFGFFFFFFAAFFFGFGFGGFGFC;FBFFF@B6FBFF=DGG=EEFFFDBFDFF=FFF?CFCECEFC<?EEFE@7>EEFFEE3?)7CE@@38>@DCCEF32:(
@M70528:330:000000000-K6D4P:1:1102:9730:4817 2:N:0:AACGGTCTAT+CTATACGCGG
TAAAACAGGGTCCCCTCCCCCTCTAGGGTCAAAAAAAGAGGTATTTAAGTTTCGGTCAGTTAAAAGTATTGTGATAGCTCCCGCTAACACTGGCAAAGATAAAAGAAGAAGAATGGCTGTTAAAATAACTGATCAGACAAATAGTCTAATTTTTTCTGCTGAAAGGTTTTTTGCTTTAAGATTAATAATTGTAGTAATAAAATTTAAGGCACCTAAAATTGAAGAAATCCCTGCAAGGTGTAAAGAAAAAATTGTTAAGTCTACTGAAGTTCCTGAATGAAAAAACGTTGATAAAGGTGGA
+
CCCCCGGGGGGGGGGGGGGGGGGGGGGGAFGGGGGGGGGGGGGGGGGGGGGGGGGGGGGGGGGGGGGGGGGGGGGGGFGGGGGGGGGGGGGGGGGGGGGGGGGGGGGGGGGGGGGGGGGGGGGFGGGGGGGGGGGGGGGGGGGGGGGGGGFGGGGGGGGGFFGGGGGGGGGGGGGGCFGGGGGGGGGFGGGGGGGGFGFGFGFFFFFFAFFFFGFGCFDEGFEFFFFEF=:FF92A@>58:@FB6@DD;5>B=FE><BBEE+6:<77;@)9?<?<CC76@)/)6(((6@79*:<><7)(-(
@M70528:330:000000000-K6D4P:1:1102:23808:4821 2:N:0:AACGGTCTAT+CTATACGCGG
TAAAACAGGGTCCCCTCCCCCTCTAGGGTCAAAAAAAGAGGTATTTAAGTTTCGGTCAGTTAAAAGTATTGTGATAGCTCCCGCTAACACTGGCAAAGATAAAAGAAGAAGAATGGCTGTTAAAATAACTGATCAGACAAATAGTCTAATTTTTTCTGCTGAAAGGTTTTTTGCTTTAAGATTAATAATTGTAGTAATAAAATTTAAGGCACCTAAAATTGAAGAAATCCCTGCAAGGTGTAAAGAATAAATTGTTAAGTCTACTGAAGGTCCTGAATGATAAAACGTTGATAAAGGTGGA
+
CCCCCGGGGGGFGFGGGGGGGGGGGGGGGGGGGGGGGGFGGGGGGGGGGGGGGGGGGGGGGGGGGGGGGGGGGGGGGGGGGGGGDGGGGGGGFGGGGGGGGGGGGGGGGGGGGGGGGGGGFGGGGGGGGGGGGGGGGGGGGGGGGGFGGGFGGGGGAFGGCGGFFFFFGGECEFGGFGGGGGFFGGGGGGDFGFFGFGFGFCF<FFFFFAFF>5?FFACEFF@CFE:C=;BAF==4>CFFB=C:*@:*:9>ECFEF5=:8*4>BG3@BE(6A.);C67536CECC<;@F?3+:?47EF@?(
@M70528:330:000000000-K6D4P:1:1102:10072:4829 2:N:0:AACGGTCTAT+CTATACGCGG
TAAAACAGGGTCCCCTCCCCCTCTAGGGTCAAAAAAAGAGGTATTTAAGTTTCGGTCAGTTAAAAGTATTGTGATAGCTCCCGCTAACACTGGCAAAGATAAAAGAAGAAGAATGGCTGTTAAAATAACTGATCAGACAAATAGTCTAATTTTTTCTGCTGAAAGGTTTTTTGCTTTAAGATTAATAATTGTAGTAATAAAATTTAAGGCACCTAAAATTGAAGAAATCCCTGCAAGGTGTAAAGAAAAAATTGTTAAGTCTACTGAAGGTCCTGAATGATAAAACGTTGATAAAGGTGGA
+
CCCCCGGGGGGGGGGGGGGGGGGGGGGGGGGGGGGGGGGGGGGGGGGGGGGGGGGGGGGGGGGGGGGGGGGGGGGGGGGGGGGGGGGGGGGGGGGGGGGGGGGGGGFGGGGGGGGGGGGGGGGGGGGGGGGGGGGGGGGGGGGGGGGGGGFGGGGGGGGGGGGGGGGGGGGGGGGGFGGGFGGGGGGGGGGGGGGGFGFGFFFFFFFFFFFFFGFGFGGEGFFEFFFEF>=AFFFF=8>DBEFFFFFBF25B@FFF5+=?<CEFCEE@FFEE7A=;8;<39E?CEF>;@FDCFFF9?;:1(
@M70528:330:000000000-K6D4P:1:1102:12113:4840 2:N:0:AACGGTCTAT+CTATACGCGG
TAAAACAAGGCTCCCTGTCTCTTATACACATCTGACGCTGCCGACGACCGCGTATAGGTGTAGATCTCGGTGGGCGCCGTCTCATTAAAAAAAACAAAACAACTAAGATTGTCACTTCTCCACCACAAATTCTATACCAATGCTCAACCATGACTCACTGCAGTCCCCATTACTCGTACCAACTCAAACCATGTCATTTCACTATCATACTACCAACGATCCTACCTACGACTCACCTCCAACCTATACCACTTACCGTTTCACCGTCTATAGTACGTCGCCCTCTCTGTCCTAGATCGCA
+
CCCCCGGGGGGGGGGGGFGFGGGGGGGGGGGGGGGGGGGGGGGGGGBFFFEGGF7CFGFGG9FCEAFGGG:F7+,8+@64+,,<,C<FFG,:+@+,,9B:B,9,4?,,,,,,C,,,,,3,:4:<,+,,,78A,:,,,>,,+,+7,3,86>0,,,,3><,,,,,,,27,5,,,73E*9***,,53?7B*,1,,+5++45+5:;6*++++1+11:;/*)**-,.16*3))/(/))(.),+**(((2((/)1)),,*)*.))-(9)*+((-(())))).*2((,((((.()).*0*).,+)(((
@M70528:330:000000000-K6D4P:1:1102:13418:4845 2:N:0:AACGGTCTAT+CTATACGCGG
TAAAACAGGGTCCCCTCCCCCTCTAGGGTCAAAAAAAGAGGTATTTAAGTTTCGGTCAGTTAAAAGTATTGTGATAGCTCCCGCTAACACTGGCAAAGATAAAAGAAGAAGAATGGCTGTTAAAATAACTGATCAGACAAATAGTCTAATTTTTTCTGCTGAAAGGTTTTTTGCTTTAAGATTAATAATTGTAGTAATAAAATTTAAGGCACCTAAAATTGAAGAAATCCCTGCAAGGTGTAAAGAAAAAATTGTTAAGTCTACTGAAGGTCCTGAATGATAAAACGTTGATAAAGGTGGA
+
CCCCCGGGGGGGGGGGGGGGGGGGGGGGGGGGGGGGGGGGGGGGGGGGGGGGGGGGGGGGGGGGGGGGGFGGGGGGGGGGGGGGGGGGGGGGGGGGGGGGGGGGGGGGGGGGGGGGGGDGGGGGGGGGGGGGGGGGGGGGGGGGGGGGGGFGGGGGDGCCFGGGGGGGGGGGGGGGFGGGGGGFGGGGGGGGGGGGFGFGCGFFFFFFFFFFFGFGFGGEGFFFFEFFFEFFFFFFEGCGEFEFCFB>FB@D=FEF4=BEEACFC85@E@EEFAEECCCE3CE<C@BD@;CCCCFFGF0:(
@M70528:330:000000000-K6D4P:1:1102:14538:4846 2:N:0:AACGGTCTAT+CTATACGCGG
TAAAAAAAGGTAAGCCCCCCCCCCCCGGTGGTAAAAAAAAAGAGGGAAAAATTTGTGCGTCGACAATAAGATGGTAGCACAAGCGTAAAAAATACAATCAAGAAAAAAAAAAAAAGGATATTAAAAGAAAAAATAAAACAAAAAAAAAACTTATTTATTGTAATGAGAGTTATAGGTTGAAAGAAAAACTGATGTATTTAAAAATAAAAAAATCTGAATAAATAACAATACTAACAAGTGTATAAAATAAAAATTATTAAATATAAATGTTACATATGATATAGTAAGACAAAAATATTGA
+
6--,6C:@,,,--6C,6-+@B@F7++76@7+6-,9CF+>++,+,,++4,,,,9,,,4,48++>F7CF<,,,<55,,,5,,,,,,+3+++3,3,,,,:,,,33,><>>333>******,*,,7,,4,,*,<8<*+:++2,4*31*4*/***)++++++33+3+++2*++++++2+++1+*+03+22****0++2+**/0*+)3*,8*****))0**2*++-+*-)*)-)/.)**)())02<)-)*)))./.)).)(/)**-)0-9+))-)))-.)))**.).))))).)))***,((+))))
@M70528:330:000000000-K6D4P:1:1102:8032:4849 2:N:0:AACGGTCTAT+CTATACGCGG
TAAAACAGGGTCCCCTCCCCCTCTAGGGTCAAAAAAAGAGGTATTTAAGTTTCGGTCAGTTAAAAGTATTGTGATAGCTCCCGCTAACACTGGCAAAGATAAAAGAAGAAGAATGGCTGTTAAAATAACTGATCAGACAAATAGTCTAATTTTTTCTGCTGAAAGGTTTTTTGCTTTAAGATTAATAATTGTAGTAATAAAATTTAAGGCACCTAAAATTGAAGAAATCCCTGCAAGGTGTAAAGAAAAAATTGTTAAGTCTACTGAAGGTCCTGAATGATAAAACGTTGATAAAGGTGGA
+
CCCCCGGGGGGGGGGGGGGGGGGGGGGGGGGGGGGGGGGGGGGGGGGGGGGGGGGGGGGGGGGGGGGGGGGGGGGGGGGGGGGGGGGGGGGGGGGGGGGGGGGGGGGGGGGGGGGGGGGFGFGGGGGGGGGGGGGGGGGGGGGGGGGGGGFGGFGFGGGGGFGGGGGGGGGGGGGGFGGGGGGGGGGGGGGGGGGGFGFGFFF@FFFFFFFFFGFGFGG@C698BCCEFBE4A4:A==DG@@CAEFB:F>>B2CCA<489<ACAE@?;=E@)/7<C4@CECC5>;@9;;6>DDCCC7@B?(
@M70528:330:000000000-K6D4P:1:1102:26042:4853 2:N:0:AACGGTCTAT+CTATACGCGG
TAAAACAGGGTCCCCTCCCCCTCTAGGGTCAAAAAAAGAGGTATTTAAGTTTCGGTCAGTTAAAAGTATTGTGATAGCTCCCGCTAACACTGGCAAAGATAAAAGAAGAAGAATGGCTGTTAAAATAACTGATCAGACAAATAGTCTAATTTTTTCTGCTGAAAGGTTTTTTGCTTTAAGATTAATAATTGTAGTAATAAAATTTAAGGCACCTAAAATTGAAGAAATCCCTGCAAGGTGTAAAGAAAAAATTGTTAAGTCTACTGAAGGTCCTGAATGATAAAACGTTGATAAAGGTGGA
+
CCCCCGGGGGGGGGGGGGGGGGGGGGGGGGGGGGGGGGGGGGGGGGGGGGGGGGGGGGGGGGGGGGGGGGGGGGGGGGGGGGGGGGGGGGGGGGGGGGGGGGGGGGGGGGGGGFGGGGGGGGGFFGGGGGGGGGGGGGGGGGGGGGGGGGFGGGGGGGGGGGGGGGGGGGFGGGGGFGGGGGGGGGGGGGGGGGGGFCCGEGFFFFFBFFFFFFFGFCFFDF@@F:CEFBEAFDBA@DFGFFFFFFFDFF=BEFFF?AF?EFCA7=5;@;EA4@AF<778EEEEC<:;;DC77?33<7:?(
@M70528:330:000000000-K6D4P:1:1102:19044:4858 2:N:0:AACGGTCTAT+CTATACGCGG
TAAAACAGGGTCCCCTCCCCCTCTAGGGTCAAAAAAAGAGGTATTTAAGTTTCGGTCAGTTAAAAGTATTGTGATAGCTCCCGCTAACACTGGCAAAGATAAAAGAAGAAGAATGGCTGTTAAAATAACTGATCAGACAAATAGTCTAATTTTTTCTGCTGAAAGGTTTTTTGCTTTAAGATTAATAATTGTAGTAATAAAATTTAAGGCACCTAAAATTGAAGAAATCCCTGCAAGGTGTAAAGAAAAAATTGTTAAGTCTACTGAAGGTCCTGAATGATAAAACGTTGATAAAGGTTGA
+
CCCCCGGGGGGGGGGGGGGGGGGGFGGGGGGGGGGGGGGGGGDFGGGGGGGGGGGGGGGGGGGGGGGGGGGGGGGGGGGGGGGGGGGGGGGGGGGGGGGGGGGGGGGGGGGGGGGGGGGGGGGGGGGGGGGGGGGGGGGGGGGGGGGGGGFGGGGGGGGGGGGGGGGGGGGGGGGGFGGGGGGGGGGGGGGGGFFGFGFGFGFFFFFFFFFFFGFGFGGFGFFEFFFAF7@AABFFEGG,>BFF?EFFF>@FFA*B@B:C?AEFG@?EE;E@=EE;;@<7))?46=B;F0:@F?ECG3)4(
@M70528:330:000000000-K6D4P:1:1102:4899:4861 2:N:0:AACGGTCTAT+CTATACGCGG
TAAAACAGGGTCCCCTCCCCCTCTAGGGTCAAAAAAAGAGGTATTTAAGTTTCGGTCAGTTAAAAGTATTGTGATAGCTCCCGCTAACACTGGCAAAGATAAAAGAAGAAGAATGGCTGTTAAAATAACTGATCAGACAAATAGTCTAATTTTTTCTGCTGAAAGGTTTTTTGCTTTAAGATTAATAATTGTAGTAATAAAATTTAAGGCACCTAAAATTGAAGAAATCCCTGCAAGGTGTAAAGAAAAAATTGTTAAGTCTACTGAAGGTCCTGAATGATAAAACGTTGATAAAGGTGGA
+
CCCCCGGGGGGF<EFGFE:FGGCGDFGFGG@GGGGGGG@FFGGGFFF<FGFGGCCFCFGGGGC,CCEEFFFFABFFE,@FGGGGGGGGGCEEC8E,EDGGGGFFGCFFGGFFGGFGGFG>EAFGFGGGGGGGGCFGGGGG=,=EC=EGGGFGFFGDFGGFFGFFFGEFFGGGG8DFFFGFDFGGEFFGFFGGGFGG?F9CCGFFF?EFFAFFFGFGFEFEAFE;FFBEF@E*62:FEFCFEBFFFFBDFF>DFFF>EFFFCFECFECA8;EF4<;C>DEFF?E)771@;<5:;CE3<4(3(
@M70528:330:000000000-K6D4P:1:1102:14525:4864 2:N:0:AACGGTCTAT+CTATACGCGG
TGACCCTAATTTTGGTCGTCGCTTCCGCCCTCGCCTCCATTTACCTAGCTTGCTCAATACTTGGCCTTCTGGTTCCAGTATGCCCATCGCATTTCTCTACCACCAGTACGCTTTTTCCCGTTCTGGTTGTTTGTGGCCTGTTGATGCGCAAGGTAAATCTCCTTAATCTACTAGTTATATGACTGTTTGTTTCTTTTTGTCTACATAAGTTCAACAATAGTCATCGTTTGATATTACTTCTAAACGTTGACGCACTAAAGTCTGTATCACCTCACTTAACAGCATACTATATATGAAAATT
+
<@C<BG@F8<<FCF+CF@@FB+,C,,,@,+6C+@@,8;C,6CE,CCF9FAFFF,,,;9<F,,,6,CC8,:9CF,9B?<?,,@A,E<,:,B:,4@:,@FCC,,,6<4,,9,@,7A,,,9=8FGE<;,9A++,9,@,+B=,96,6,4,,++4*++8,,,,,,9,3,,+3,,3,7@DEC+::8@,7@,6,+336,+3+++504;>A79C+++3+++++2*,79,1**+))03-*4+32+*,5,1:*=.)0()(*((0(0.;6).+7++/1/.)(/((()+3.7))((.)/.6)1+11))3/))(
@M70528:330:000000000-K6D4P:1:1102:19028:4866 2:N:0:AACGGTCTAT+CTATACGCGG
TAAAACAGGGTCCCCTCCCCCTCTAGGGTCAAAAAAAGAGGTATTTAAGTTTCGGTCAGTTAAAAGTATTGTGATAGCTCCCGCTAACACTGGCAAAGATAAAAGAAGAAGAATGGCTGTTAAAATAACTGATCAGACAAATAGTCTAATTTTTTCTGCTGAAAGGTTTTTTGCTTTAAGATTAATAATTGTAGTAATAAAATTTAAGGCACCTAAAATTGAAGAAATCCCTGCAAGGTGTAAAGAAAAAATTGTTAAGTCTACTGAAGGTCCTGAATGATAAAACGTTGATAAAGGTGGA
+
CCCCCGGGGGGGGGGGGGGGGGGGGGGGFGGGGGGGGDGGGGGGGGGGGGGGGGGFGGGGGGGGGGGGFFGGGGGGGFGGGGGGDGGGGGGGGGGGGGGGGGFGGGGGGGGGGGGGGGGFGGGG9FFFG,EDFGGGGGGGFGGGGGGGGGFGGGEGGGGGGGCFCDFGFGGGEGGFFGGFGGGGGGGGGGGGGGGGCFAA>;EFA;EFAFFFFFFG>CF)ECCEC@@E9B<FFFFA6DDF@EFFFEDFFD@3@A@FEFFFCACF+3)7;;EE))4><FFFE<7>E<B;;D3+;<CFF782(
@M70528:330:000000000-K6D4P:1:1102:7966:4874 2:N:0:AACGGTCTAT+CTATACGCGG
TAAAACAGGGTCCCCTCCCCCTCTAGGGTCAAAAAAAGAGGTATTTAAGTTTCGGTCAGTTAAAAGTATTGTGATAGCTCCCGCTAACACTGGCAAAGATAAAAGAAGAAGAATGGCTGTTAAAATAACTGATCAGACAAATAGTCTAATTTTTTCTGCTGAAAGGTTTTTTGCTTTAAGATTAATAATTGTAGTAATAAAATTTAAGGCACCTAAAATTGAAGAAATCCCTGCAAGGTGTAAAGAAAAAATTGTTAAGTCTACTGAAGGTCCTGAATGATAAAACGTTGATAAAGGTGGA
+
CCCCCGGGGGGGGGGGGGEGGGGGGGGGGGGGGGGGGGGGGGGGGGGGGGGGGGGGGGFGGGGGGGGGGGGGGGGGGGGGGGGGGGGGGFGGGGGGGGGGGGGFGGGGGGGGGGGGFGDFGAFFGGGFGGGGGGGGGGGGGGGGGGGFGGFGGFGFGGGGGCFGGGGFGGGGGFGGFGFGGGGGGGGGGGGFGGGGAFFG<GFBFFFFFFFFFGFG*@E@CF:5=88EF6B4A4)9.*>DEFE66C2=A993=A8ACCFFE7CFGFF8@1;4/7);*;5@E??37=:@=2>1:<;C7=4<(
@M70528:330:000000000-K6D4P:1:1102:19739:4878 2:N:0:AACGGTCTAT+CTATACGCGG
TAAAACAGGGTCCCCTCCCCCTCTAGGGTCAAAAAAAGAGGTATTTAAGTTTCGGTCAGTTAAAAGTATTGTGATAGCTCCCGCTAACACTGGCAAAGATAAAAGAAGAAGAATGGCTGTTAAAATAACTGATCAGACAAATAGTCTAATTTTTTCTGCTGAAAGGTTTTTTGCTTTAAGATTAATAATTGTAGTAATAAAATTTAAGGCACCTAAAATTGAAGAAATCCCTGCAAGGTGTAAAGAAAAAATTGTTAAGTCTACTGAAGGTCCTGAATGATAAAACGTTGATAAAGGTGGA
+
CCCCCGGGGGGGGGGGGGGGGGGGGGGGGGGGGGGGGGGGGGGGGGGGGGGGGGGGGGGGGGGGGGGGGGGGGGGGGGGGGGGGGGGGGGGGGGGGGGGGGGEGGGGGGGGGGGGGGGGGGGGGGGGGGGGGGGGGGGGGGGGGGGGGGGFGGGGGGGGGGGFFFGGGGGGGGGGGFGGEGGGGGFGGGGGGGGGGAEFGFGFFFFFFFFFFFGFGFGGFGFFFFFFFFEFFFFFFEDECE@EFFFFFFFBFFFFFEFFFFFCFF@3=E(=AFFF.7CEEFFFFE<>@DFCCCC);CEF?(
@M70528:330:000000000-K6D4P:1:1102:12882:4881 2:N:0:AACGGTCTAT+CTATACGCGG
TAAAACAGGGTCCCCTCCCCCTCTAGGGTCAAAAAAAGAGGTATTTAAGTTTCGGTCAGTTAAAAGTATTGTGATAGCTCCCGCTAACACTGGCAAAGATAAAAGAAGAAGAATGGCTGTTAAAATAACTGATCAGACAAATAGTCTAATTTTTTCTGCTGAAAGGTTTTTTGCTTTAAGATTAATAATTGTAGTAATAAAATTTAAGGCACCTAAAATTGAAGAAATCCCTGCAAGGTGTAAAGAAAAAATTGTTAAGTCTACTGAAGGTCCTGAATGATAAAACGTTGATAAAGGTGGA
+
CCCCCGGGGGGGGGGGGGGGGGGGGGGGGGGGGGGGGGGGGGGGGGGGGGGGGGGGGGGFGGGGGGGGGGGGGGGGGGGGGGGGGGGGGGGGGGGGGGGGGGGGGGGGGGGGGGGGGGDFGGGGGGGGGGGGGGGGGGGGGGGGGGGGGGFGGGGGDGGGGGGGGGGGGGGGGGGGDGGGGGGFGGGFFFGGGGGGFGFGFGFFFFFFFFFFFGFGFGGFGFFFFFFFF2>4ADFFEFDCFFFAEFFFFFFBFFFFCFFFCFEFCEEEEEFEF)7>CFFFFFCCE@;8@FGCGFCFG3,,(
@M70528:330:000000000-K6D4P:1:1102:15770:4894 2:N:0:AACGGTCTAT+CTATACGCGG
TAAAACAGGGTCCCCTCCCCCTCTAGGGTCAAAAAAAGAGGTATTTAAGTTTCGGTCAGTTAAAAGTATTGTGATAGCTCCCGCTAACACTGGCAAAGATAAAAGAAGAAGAATGGCTGTTAAAATAACTGATCAGACAAATAGTCTAATTTTTTCTGCTGAAAGGTTTTTTGCTTTAAGATTAATAATTGTAGTAATAAAATTTAAGGCACCTAAAATTGAAGAAATCCCTGCAAGGTGTAAAGAAAAAATTGTTAAGTCTACTGAAGGTCCTGAATGATAAAACGTTGATAAAGGTGGA
+
CCCCCGGGGGGGGGGGGGGGGGGGGGGGGGGGGGGGGGGGGGGGGGGGGGGGGGGGGGGGGGFGGGGGGGGGGGGGGGGGGGGGGGGGGGGGGDFGGGGGGGGGGGGGGGGGGGGGGGGGGGGGGGGGGGGGGGGGGGGGGGDDFGGGGGFGGGGGGGGGGGGFGGGGGGGGGGGGFGGECFGGGGGGGGGGGGGGFGFGFGFFFFFFFFFFFGFGFGGFGF7EFFF@FFF>FDF?6DEFB=ECEFBBF==@EFEF?CFFFFEFG@C@@EEFEFAE6CC3)3.94@BFDD:1+)96+7:0(
@M70528:330:000000000-K6D4P:1:1102:25566:4900 2:N:0:AACGGTCTAT+CTATACGCGG
TAAAACAGGGTCCCCTCCCCCTCTAGGGTCAAAAAAAGAGGTATTTAAGTTTCGGTCAGTTAAAAGTATTGTGATAGCTCCCGCTAACACTGGCAAAGATAAAAGAAGAAGAATGGCTGTTAAAATAACTGATCAGACAAATAGTCTAATTTTTTCTGCTGAAAGGTTTTTTGCTTTAAGATTAATAATTGTAGTAATAAAATTTAAGGCACCTAAAATTGAAGAAATCCCTGCAAGGTGTAAAGAAAAAATTGTTAAGTCTACTGAAGGTCCTGAATGATAAAACGTTGATAAAGTTGGA
+
CCCCCGGGGGGGGGGGGGGGGGGGGGGGGGGGGGGGGGGGGGGGGGGGGFGGGGGGGGGGGGGGGGGGGGGGGGGGGGGGGGGGGDGGGGGGGGGGGGGGGGGFGGGGGGGGGGGGGGGGGGFGGGGGGGGGGGGGGGGGGGGGGGGFFGFGGGGGGGGGGGGGGFGGGFFDDGGGFGGGDGGGGGGGGGGGGFGGFGFGCEC@FFFFFFFFFGFGF9ECAF@5FFDEF@@AFDFFB8DF;@<9EE23A25=@FFFCB6@?FFFF<)/7447=4332@?<?E34).633(9:;?9C+)6()
@M70528:330:000000000-K6D4P:1:1102:13429:4902 2:N:0:AACGGTCTAT+CTATACGCGG
TAAAACAGGGTCCCCTCCCCCTCTAGGGTCAAAAAAAGAGGTATTTAAGTTTCGGTCAGTTAAAAGTATTGTGATAGCTCCCGCTAACACTGGCAAAGATAAAAGAAGAAGAATGGCTGTTAAAATAACTGATCAGACAAATAGTCTAATTTTTTCTGCTGAAAGGTTTTTTGCTTTAAGATTAATAATTGTAGTAATAAAATTTAAGGCACCTAAAATTGAAGAAATCCCTGCAAGGTGTAAAGAAAAAATTGTTAAGTCTACTGAAGGTCCTGAATGATAAAACGTTGATAAAGGTGGG
+
CCCCCGGGGGGGGGGGGFEGGGGGGGGGGGGGGGGGGGGGGGGGGGGGGG9FGDGGGGGFGGGGGGGGGGGGGGGGGGGGGGGGGGGGGGFGGGGGGGGGGGGGGGGGGGGGGGGGGGDBFFFF9FGG?FFGFFGGGGGGGGDGGGGGGG7C@FEGGGGGGGGGGGGGGGFCEGGF?FFGGGGGGGGGGGGGFGGGFFCGFGFFFFC5AFFFFGFG5<CEFBA5BEFFF=@FFD@ABD<D@BFF49>(82@BFFCC?AAEFFEA@3<E@EEFFEECF><433)6;;>38;53753)>)(-(
@M70528:330:000000000-K6D4P:1:1102:16595:4905 2:N:0:AACGGTCTAT+CTATACGCGG
TAAAACAGGGTCCCCTCCCCCTCTAGGGTCAAAAAAAGAGGTATTTAAGTTTCGGTCAGTTAAAAGTATTGTGATAGCTCCCGCTAACACTGGCAAAGATAAAAGAAGAAGAATGGCTGTTAAAATAACTGATCAGACAAATAGTCTAATTTTTTCTGCTGAAAGGTTTTTTGCTTTAAGATTAATAATTGTAGTAATAAAATTTAAGGCACCTAAAATTGAAGAAATCCCTGCAAGGTGTAAAGAAAAAATTGTTAAGTCTACTGAAGGTCCTGAATGATAAAACGTTGATAAAGGTGGA
+
CCCCCGGGGGGGGGGGGGGGGGGGGGGGGGGGGGGGGGGGGGGGGGGGGGGGGGGGGGGGGGGGGGGGGGGGGGGGGGGGGGGGGGGGGGGGGGGGGGGGGGGGGGGGGGGGGGGGGGGGGGGGGGGGGGGGGGGGGGGGGGGGGGGGGGFGGGGGGGGFGGGGGGGGGGGGGGGGFGGGGGGGGGGGGGGGGGGGFGFGEGFFFFFFFFFFFGFGFFFEGCACFFF@FBFFFFFFFFDCBFEFFFFFF29BEFFFEFFECACFGE6=E1=E@EEFFGFFFEFCC<>=@6::CCFEGE??(
@M70528:330:000000000-K6D4P:1:1102:20982:4909 2:N:0:AACGGTCTAT+CTATACGCGG
TAAAACAGGGTCCCCTCCCCCTCTAGGGTCAAAAAAAGAGGTATTTAAGTTTCGGTCAGTTAAAAGTATTGTGATAGCTCCCGCTAACACTGGCAAAGATAAAAGAAGAAGAATGGCTGTTAAAATAACTGATCAGACAAATAGTCTAATTTTTTCTGCTGAAAGGTTTTTTGCTTTAAGATTAATAATTGTAGTAATAAAATTTAAGGCACCTAAAATTGAAGAAATCCCTGCAAGGTGTAAAGAAAAAATTGTTAAGTCTACTGAAGGTCCTGAATGATAAAACGTTGATAAAGGTGGA
+
CCCCCGGGGGGGGGGGGGGGGGGGGGGGGGGGGGGGGGGGGFFGGGGGGGGGGGGGGGGGGFGGGGGGGGGGGGGGGGGGGGGGGGGGGGGGGGGGGGGGGGGGGGGGGGGGGGGGGGGGGFGFFGFGGGGGGGGGGGGGGGGGGGGGGGFGGGGGGGGGGGGGGGGGGGGGDGGFFGFEGGGGGGGGGGGGGGGGFGFGFGFFFFCFFFFFFGFGFFGEGFFEFFFFF=EAFFFFBDFGFFFFFFFFFFFFFFFF?=F?ECCFGFCAEEEF@EFFCCE8EECE>@BD;;CDGCEFGFFB(
@M70528:330:000000000-K6D4P:1:1102:15762:4914 2:N:0:AACGGTCTAT+CTATACGCGG
TAAAACAGGGTCCCCTCCCCCTCTAGGGTCAAAAAAAGAGGTATTTAAGTTTCGGTCAGTTAAAAGTATTGTGATAGCTCCCGCTAACACTGGCAAAGATAAAAGAAGAAGAATGGCTGTTAAAATAACTGATCAGACAAATAGTCTAATTTTTTCTGCTGAAAGGTTTTTTGCTTTAAGATTAATAATTGTAGTAATAAAATTTAAGGCACCTAAAATTGAAGAAATCCCTGCAAGGTGTAAAGAAAAAATTGTTAAGTCTACTGAAGGTCCTGAATGATAAAACGTTGATAAAGGTTGA
+
CCCCCGCGGGGGGGGGGGGGGGGGGGGGGGGGGGGGGGFGFGGGGGGGGGGGGGGGGGGGGGFGFFGGFGGGGGGGGGGFGGGGGGGGGGGGGGGGGFGGGFGGGGGGGEFF<FGGGGDFGGFGGFGGGFFGGGGGGGEFCFGGFGGGGFFGGGGGGGGGGGGGGGGGGGGGGGG8DCFAGDAFGGGFGGGGGGGGFFF78EFEFFFFFFFAF0?CFFGFFFEEF58AF>EFFFFF@FFFFBA=A=(7)8@DEFFFE@CE)87;5))7E@FF<;3>;+7).6?.7@;3=(1;:<EC+)).(
@M70528:330:000000000-K6D4P:1:1102:13397:4924 2:N:0:AACGGTCTAT+CTATACGCGG
TAAAACAGGTCCCCTCCCCCTCTAGGGTCAAAAAAAGAGGTATTTAAGTTTCGGTCAGTTAAAAGTATTGTGATAGCTCCCGCTAACACTGGCAAAGATAAAAGAAGAAGAATGGCTGTTAAAATAACTGATCAGACAAATAGTCTAATTTTTTCTGCTGAAAGGTTTTTTGCTTTAAGATTAATAATTGTAGTAATAAAATTTAAGGCACCTAAAATTGAAGAAATCCCTGCAAGGTGTAAAGAAAAAATTGTTAAGTCTACTGAAGGTCCTGAATGATAAAACGTTGATAAAGGTGGAT
+
CCCCCGGGGGGGGGGGGGGGGGGGGGGGGGGGGGGGGGGGGGGGGGGFFFGGGGGGGGGGGGGGGGGGGGGGGGGGGGGGGGGGGGGGGGGGGGGGGGGGGGGGGGGGGGGGGGGGGGGGGGGGGGGGGGGGGGGGGGGGGGGGGGGGGGFGGGGGGGGGGFGGGGAFGGGGGGGGDGGGGDFFGGGGGGGGGGGGCE;EEGFFFFFFFFFFFGFGFGGFGFECFFFFFFBFFFFFFFGFEEEFEDB>FBBFEFEFFCFFFFFFDCAEF34@9<;EGGFCCCC<EBF@FD:@CEF<+=16)
@M70528:330:000000000-K6D4P:1:1102:9063:4929 2:N:0:AACGGTCTAT+CTATACGCGG
TAAAACAGGGTCCCCTCCCCCTCTAGGGTCAAAAAAAGAGGTATTTAAGTTTCGGTCAGTTAAAAGTATTGTGATAGCTCCCGCTAACACTGGCAAAGATAAAAGAAGAAGAATGGCTGTTAAAATAACTGATCAGACAAATAGTCTAATTTTTTCTGCTGAAAGGTTTTTTGCTTTAAGATTAATAATTGTAGTAATAAAATTTAAGGCACCTAAAATTGAAGAAATCCCTGCAAGGTGTAAAGAAAAAATTGTTAAGTCTACTGAAGGTCCTGAATGATAAAACGTTGATAAAGGTGGA
+
CCCCCGGGGGGGGGGGGGGGGGGGGGGGGGGGGGGGGGGGGGGGGGGGGGGGGGGGGGGGGGGGGGGGGGGGGGGGGGGGGGGGDGGGGGGGGGGGGGGGGGGGGGGGGGGGGGGGGGGGGFGGGGGGGGGGFGGGGGGG?EFGGGGGGGFGGGGGGGGGGGGGGGGGGGGGGGGGBFGGGGGGGGGFGGGGGGGGFGFGFGFEFFFFFFFFFGFG5EGFGFEFFEFFFF@AFD@ABFGGF@FAFFFBF>@FFCEF@8AECCEC@3);4=EE3AEE>7CECEC7;<;(82:+3<CEFE??0
@M70528:330:000000000-K6D4P:1:1102:13433:4955 2:N:0:AACGGTCTAT+CTATACGCGG
TAAAACAGGGTCCCCTCCCCCTCTAGGGTCAAAAAAAGAGGTATTTAAGTTTCGGTCAGTTAAAAGTATTGTGATAGCTCCCGCTAACACTGGCAAAGATAAAAGAAGAAGAATGGCTGTTAAAATAACTGATCAGACAAATAGTCTAATTTTTTCTGCTGAAAGGTTTTTTGCTTTAAGATTAATAATTGTAGTAATAAAATTTAAGGCACCTAAAATTGAAGAAATCCCTGCAAGGTGTAAAGAAAAAATTGTTAAGTCTACTGAAGGTCCTGAATGATAAAACGTTGATAAAGGTGGA
+
CCCCCGGGGGGGGGGGGGGGGGGGGGGGGGGGGGGGGGGGGGGGGGGGGGGGGGGGGGGGGGGGGGGGGGGGGGGGGGGGGGGDGGGGGGGGGGGGGGGGGGGGGGGGGGGGGGGGGGCFFGGGGGGGGGGGGGGGGGGGGGGGGGGGGGFGGGGGGGGG?FDGGFDECFGGGGGGFGGGGGGGGGGGGGFGGGGGFGFGFGFEFFFFFFFFFGAGFGGFGFFFFFB=FBEFFFFFEF9D>BEF?EF=FFFFEFFFEFFE?+<FF<?@@@@E@<EFGGFFF?3;C@@@;;FFGFFFG@FF0
@M70528:330:000000000-K6D4P:1:1102:24166:4955 2:N:0:AACGGTCTAT+CTATACGCGG
TAAAACAGGGTCCCCTCCCCCTCTAGGGTCAAAAAAAGAGGTATTTAAGTTTCGGTCAGTTAAAAGTATTGTGATAGCTCCCGCTAACACTGGCAAAGATAAAAGAAGAAGAATGGCTGTTAAAATAACTGATCAGACAAATAGTCTAATTTTTTCTGCTGAAAGGTTTTTTGCTTTAAGATTAATAATTGTAGTAATAAAATTTAAGGCACCTAAAATTGAAGAAATCCCTGCAAGGTGTAAAGAAAAAATTGTTAAGTCTACTGAAGGTCCTGAATGATAACACGTTGATAAAGGTGGG
+
CCCCCGGGGGGGGGGGGGGGGGGGGGGGGGGGGGGGGGGGGGGGGGGGGFGGGGGGGGGGGGGGGGGGGGGGGGGGGFGGGGGGGGGGGGGGGGGFGGGGGGGGGGGGGGGGGGGGGGGGGGFGGFGGGFGGGGFFGGGGGGGFGGGGGGFGGGGGGGFCFGFGGGGGGGGGEGGGFGGGGGGGGGFGGGGGGGGGFFFFEGFFFFA?FFFFFDFGFFG@GFFFC)8@B>=AA=@9:*,21<EB6CDBFD>:3+964=+011<FG3544;;E.)3>C7?))76)7.(6@637@C)77402(
@M70528:330:000000000-K6D4P:1:1102:13260:4967 2:N:0:AACGGTCTAT+CTATACGCGG
TAAAACAGGGTCCCCTCCCCCTCTAGGGTCAAAAAAAGAGGTATTTAAGTTTCGGTCAGTTAAAAGTATTGTGATAGCTCCCGCTAACACTGGCAAAGATAAAAGAAGAAGAATGGCTGTTAAAATAACTGATCAGACAAATAGTCTAATTTTTTCTGCTGAAAGGTTTTTTGCTTTAAGATTAATAATTGTAGTAATAAAATTTAAGGCACCTAAAATTGAAGAAATCCCTGCAAGGTGTAAAGAAAAAATTGTTAAGTCTACTGAAGGTCCTGAATGATAAAACGTTGATAAAGGTGGA
+
CCCCCGGGGGGGGGGGGGGGGGGGGGGGGGGGGGGGGGGGGGGGGGGGGGGGGGGGGGGGGGGGGGGGGGGGGGGGGGGGGGGGGGGGGGGGGGGGGGGGGGGGGGGGGGGGGGGGGGGGGGGGGGGGGGGGGGGGGGGGGGGGGGGGGGFGGGGGGGGGGGGGGGGGGGGGGGGGFGGGGGGGGFFGGGGGFGGGFGFGECFFFFFFF?FA>FFCFACCGF5AFFFFF@FFFDFFFG@D67EFFFFFFFFFEFEC4=AEE=?C9<?AEFE@34AFF>C859CEFF>@F?F>FFEECE:((
@M70528:330:000000000-K6D4P:1:1102:22542:4977 2:N:0:AACGGTCTAT+CTATACGCGG
TAAAACAGGGTCCCCTCCCCCTCTAGGGTCAAAAAAAGAGGTATTTAAGTTTCGGTCAGTTAAAAGTATTGTGATAGCTCCCGCTAACACTGGCAAAGATAAAAGAAGAAGAATGGCTGTTAAAATAACTGATCAGACAAATAGTCTAATTTTTTCTGCTGAAAGGTTTTTTGCTTTAAGATTAATAATTGTAGTAATAAAATTTAAGGCACCTAAAATTGAAGAAATCCCTGCAAGGTGTAAAGAAAAAATTGTTAAGTCTACTGAAGGTCCTGAATGATAAAACGTTGATAAAGGTGGA
+
CCCCCGGGGGGGGGGGGGGGGGGGGGGGGGGGGGGGGGGGGGGGGGGGGGGGGGGGGGGGGGGGGGGGGGGGGFGGGGGGGGGGDGGGGGGGGFGGGGFGGFGGGGGGFGGGGGGGGGGGFGGGGGGGGGGGGGGGGGGGFFGGGGGGGGFGGGGGFGFGGFGFGGGGGGGDGDFFFGGGGGGGGFGGGGGGGGGG@FFGEFFFFFFFF*;AFGFGFCGEFFAEFFDFFFBFF2BA>FFF=EFFCEF5A/>BEFFF<8FECFCFA.9=EFEF<<AE8@E<EFF7><06@?D7C<;>FEB:(
@M70528:330:000000000-K6D4P:1:1102:10098:4978 2:N:0:AACGGTCTAT+CTATACGCGG
TAAAACAGGGTCCCCTCCCCCTCTAGGGTCAAAAAAAGAGGTATTTAAGTTTCGGTCAGTTAAAAGTATTGTGATAGCTCCCGCTAACACTGGCAAAGATAAAAGAAGAAGAATGGCTGTTAAAATAACTGATCAGACAAATAGTCTAATTTTTTCTGCTGAAAGGTTTTTTGCTTTAAGATTAATAATTGTAGTAATAAAATTTAAGGCACCTAAAATTGAAGAAATCCCTGCAAGGTGTAAAGAAAAAATTGTTAAGTCTACTGAAGGTCCTGAATGATAAAACGTTGATAAAGGTGGA
+
CCCCCGGGGGGGGGGGGGGGGGGGGGGGGGGGGGGGGGGGGGGGGGGGGGGGGGGGGGGGGGGGGGGGGGGGGGGGGGGGGGGGGGGGGGGGGGGGGGGGGGGAEFGGGGGGGGFGGGGGGGGGCFGFGGGGGGGGGGGGGGFGGGFGGGFGGCGFGGGGGGGGGGGGFGGEGGGGFGGGGGGGGGGGGGGGGGGGFGFGFGCFFFFFFFFFFGFGFGFCGFE@A@8A@.56A=BFEDFGEEFFFFFFF>@DEFEFCB87?AEFG<)77@@F@EEE4@6@ECC).;;@@<9+;?;CGEBB(
@M70528:330:000000000-K6D4P:1:1102:25254:4994 2:N:0:AACGGTCTAT+CTATACGCGG
TAAATCAGGGTCCCCTCCCCCTCTAGGGTCAAAAAAAGAGGTATTTAAGTTTCGGTCAGTTAAAAGTATTGTGATAGCTCCCGCTAACACTGGCAAAGATAAAAGAAGAAGAATGGCTGTTAAAATAACTGATCAGACAAATAGTCTAATTTTTTCTGCTGAAAGTTTTTTTGCTTTAAGATTAATAATTGTAGTAATAAAATTTAAGGCACCTAAAATTGAAGAAATCCCTGCAAGGTTAAAAGAAAAAATTGTTACGTCTACTGAAGGTCCTGAATGATAAACAGTTAATAAAGTTGGA
+
CCCCCGGGGGGFGCFFGGGGGGGGFEGFGGGGGGGGGCGFEGGGGGGGGCFFGGGGCFGFFGGFGGGGGGGGGGGFGDCGGGGGGDGGGGGFFFGFFFGGGGCFEDFGFFEEGGGGGGGEFFE,>FGGGGGGGGGF9DGGDFGDGGGGGCD;D<CGGF8;DE9FE+3,@6@8CC8EC8=D9DDFFCDFGGGGGGGG+DEGEDFEAA9A5A>F>>FG6,<),970+.0AAE44;=>9@*5,*1/84B=365=B9+9+<+),/)6C@<<))(/;)7))*11/7)17))(16)+3;)..+).4)
@M70528:330:000000000-K6D4P:1:1102:18747:4997 2:N:0:AACGGTCTAT+CTATACGCGG
TAAAACAGGGTCCCCTCCCCCTCTAGGGTCAAAAAAAGAGGTATTTAAGTTTCGGTCAGTTAAAAGTATTGTGATAGCTCCCGCTAACACTGGCAAAGATAAAAGAAGAAGAATGGCTGTTAAAATAACTGATCAGACAAATAGTCTAATTTTTTCTGCTGAAAGGTTTTTTGCTTTAAGATTAATAATTGTAGTAATAAAATTTAAGGCACCTAAAATTGAAGAAATCCCTGCAAGGTGTAAAGAAAAAATTGTTAAGTCTACTGAAGGTCCTGAATGATAAAACGTTGATAAAGGTGGA
+
CCCCCGGGGGGGGGGGGGGGGGGGGGGGGGGGGFGGGGGGGGGGGGGGGGGGGGGGGGGGGGGGGGGGGGGGGGGGGGGGGGGGGGGGGGGGGGGGGGGGGGGGGGGGGGGGGGGGGGGGFGGGGGGGGGGGGGGGGGGGGGGGGGGGGEFGGGGGFGGGGGGGGGGGGGGGGGGGFGFGGGGGGGGGGGGGGGGGFGFGEGFFFFFFFFFFFGFGFGGFGFFEFEFFFBFFFBDF=DFGEFEFCFBDF=@BEFFF4=FCCFEFGFEFFFEA3>EF;:<<E<CCCE@D@@GFG?9;C@?B(
@M70528:330:000000000-K6D4P:1:1102:26030:5026 2:N:0:AACGGTCTAT+CTATACGCGG
TAAAACAGGGTCCCCTCCCCCTCTAGGGTCAAAAAAAGAGGTATTTAAGTTTCGGTCAGTTAAAAGTATTGTGATAGCTCCCGCTAACACTGGCAAAGATAAAAGAAGAAGAATGGCTGTTAAAATAACTGATCAGACAAATAGTCTAATTTTTTCTGCTGAAAGGTTTTTTGCTTTAAGATTAATAATTGTAGTAATAAAATTTAAGGCACCTAAAATTGAAGAAATCCCTGCAAGGTGTAAAGAAAAAATTGTTAAGTCTACTGAAGGTCCTGAATGATAAAACGTTGATAAAGGTGGA
+
CCCCCGGGGGGGGFGGGGGGGGGGGGGGGGGGGGGGGGGGGGGGGGGGGEGGGGGGGGGGGGGGGGGGGGGGGGGGGGGGGGGGGGGGGGGGGGGGGGGGGGGGGGGGGGGGGGGGGGGGGGGGGGGGGGGGGGGGGGGGGGGGGGGGGGFGGGGGFGGFGGDGGGGGGGGGGGGGFGGGGGGGFDFGGGGGGGGGFEF;:@FCFFFFFFFFFGFFF9F5<@:CFEFEF==4@BB46EFGFF?BEE23A@9BEFFF<=BECCF6;<5;@1447;<C675<CF?CC<668?C;CECC7)4:(
@M70528:330:000000000-K6D4P:1:1102:12765:5036 2:N:0:AACGGTCTAT+CTATACGCGG
TAAAACAGGGTCCCCTCCCCCTCTAGGGTCAAAAAAAGAGGTATTTAAGTTTCGGTCAGTTAAAAGTATTGTGATAGCTCCCGCTAACACTGGCAAAGATAAAAGAAGAAGAATGGCTGTTAAAATAACTGATCAGACAAATAGTCTAATTTTTTCTGCTGAAAGGTTTTTTGCTTTAAGATTAATAATTGTAGTAATAAAATTTAAGGCACCTAAAATTGAAGAAATCCCTGCAAGGTGTAAAGAAAAAATTGTTAAGTCTACTGAAGGTCCTGAATGATAAAACGTTGATAAAGGTTGA
+
CCCCCGGGGGGGGGGGGGGGGGGGGGGGGGGGGGGGGGGGGGGGGGGGGGGGGGGGGGGGGGGGGGGGGGGGGGGGGGGGGGGGGGGGGGGGGGGGGGGGGGGGGGGGGGGGGGGGGGGGGGGGGGGGGGGGGGGFGGGGGGGGGGGGGGFGGGGGGGGGGGGGGGGGGGFGGGGGFGGGFFGGGGGGGGGGGFGGFGFGCAFFFFFFFFCF>FFFF7CFFFEEFBCEFEFFFDBFEGGGFEEA4CFDA=@FFFFFCFFEEFCFC39/4(6>3;@ECFCE?)<6EF>=@;>7+9;CG3)4(
@M70528:330:000000000-K6D4P:1:1102:6875:5036 2:N:0:AACGGTCTAT+CTATACGCGG
TAAAACAGGGTCCCCTCCCCCTCTAGGGTCAAAAAAAGAGGTATTTAAGTTTCGGTCAGTTAAAAGTATTGTGATAGCTCCCGCTAACACTGGCAAAGATAAAAGAAGAAGAATGGCTGTTAAAATAACTGATCAGACAAATAGTCTAATTTTTTCTGCTGAAAGGTTTTTTGCTTTAAGATTAATAATTGTAGTAATAAAATTTAAGGCACCTAAAATTGAAGAAATCCCTGCAAGGTGTAAAGAAAAAATTGTTAAGTCTACTGAAGGTCCTGAATGATAAAACGTTGATAAAGGTGGA
+
CCCCCGGGGGGGGGGGGGGGGGGGGGGGGGGGGGGGGGGGGGGGGGGGGGGGGGGGGGGGGGGGGGGGGGGGGGGGGGGGGGGGGGGGGGGGGGGGGGGGGGGGGGGGGGGGGGGGGGGGGGGGGGGGGGGGGGGGGGGGGGGGGGGGGGFGGFGGGGGGGGGGGGGGGGGGGGGFFGGGGGGGGGGGGGGGGGGGFGFGEGFFFFFFFFFFFGFGFGGFFFC5ACCFFEFFFBDFB8>EEFFFFFFFFD@DBFFF?BAE?AEFGFFEFE@E44@FGGE3CE)9)=:D@?FC7C4CC@F?0
@M70528:330:000000000-K6D4P:1:1102:17271:5037 2:N:0:AACGGTCTAT+CTATACGCGG
TAAAACAGGGTCCCCTCCCCCTCTAGGGTCAAAAAAAGAGGTATTTAAGTTTCGGTCAGTTAAAAGTATTGTGATAGCTCCCGCTAACACTGGCAAAGATAAAAGAAGAAGAATGGCTGTTAAAATAACTGATCAGACAAATAGTCTAATTTTTTCTGCTGAAAGGTTTTTTGCTTTAAGATTAATAATTGTAGTAATAAAATTTAAGGCACCTAAAATTGAAGAAATCCCTGCAAGGTGTAAAGAAAAAATTGTTAAGTCTACTGAAGGTCCTGAATGATAAAACGTTGATAAAGGTGGA
+
CCCCCGGGGGGGGGGGGGGGGGGGGGGGGGGGGGGGGGGGGGGGGGGGGGFFGGGFGGGGFGGGGGGGGGGGGGFGGDFGFGGGGGGGGFGGFGGGGGGGGGGGGGGGGGGGFGGGGGGGGGGAFGGGGGGGGGGGGGGGGGGGCFGGGGFGGGGGGGGGGGGGGGGGGGGGGGGGFGGGGGEGGGG?EGGEGGGGFGFECFFFAFFFAFFFFGFGFCEBA87=8=CFF=4AFFBF>*>8>@E>EE23?(6@:CEACFF?);?;F<53=1;E3>E7037AE?<CEEFF;@F7C79CFEF:(
@M70528:330:000000000-K6D4P:1:1102:26016:5037 2:N:0:AACGGTCTAT+CTATACGCGG
TAAAACAGGGTCCCCTCCCCCTCTAGGGTCAAAAAAAGAGGTATTTAAGTTTCGGTCAGTTAAAAGTATTGTGATAGCTCCCGCTAACACTGGCAAAGATAAAAGAAGAAGAATGGCTGTTAAAATAACTGATCAGACAAATAGTCTAATTTTTTCTGCTGAAAGGTTTTTTGCTTTAAGATTAATAATTGTAGTAATAAAATTTAAGGCACCTAAAATTGAAGAAATCCCTGCAAGGTGTAAAGAAAAAATTGTTAAGTCTACTGAAGGTCCTGAATGATAAAACGTTGATAAAGGTGGA
+
CCCCCGGGGGGGGEFGGGGGGGGGFGGGGGGGGGGGGGGGGGGGGGGGGGGGGGGGGGGGGGGGGGGGGGGGGGGGGGGGGGGGGGGGGGGGGGGDFGGGGGGGGGGGGGGGGGGGGGGGGGGGGGGGGGFGGGGDGGGGGGGGGGGGGGFGFEEGECEEGGGGGFGG,DGGGGGGFGCFFGGGGFGGGGGGGAFGFCC;:7<=BAFF*69CFFFFF;<02@7AF@CCFEE4/7=BEG:8*:E@AEB(ABFFFFF6*=+/787ACE?.3(4A7;ECF7C@<)944=;F31*+:?))+)(((
@M70528:330:000000000-K6D4P:1:1102:8658:5040 2:N:0:AACGGTCTAT+CTATACGCGG
TAAAACAGGGTCCCCTCCCCCTCTAGGGTCAAAAAAAGAGGTATTTAAGTTTCGGTCAGTTAAAAGTATTGTGATAGCTCCCGCTAACACTGGCAAAGATAAAAGAAGAAGAATGGCTGTTAAAATAACTGATCAGACAAATAGTCTAATTTTTTCTGCTGAAAGGTTTTTTGCTTTAAGATTAATAATTGTAGTAATAAAATTTAAGGCACCTAAAATTGAAGAAATCCCTGCAAGGTGTAAAGAAAAAATTGTTAAGTCTACTGAAGGTCCTGAATGATAAAACGTTGATAAAGGTGGA
+
CCCCCGGGGGGGGGGGGGGGGGGGGGGGGGGGGGGGGGGGGGGGGGGGGGGGGGGGGGGGGGGGGGGGGGGGGGGGGGGGGGGGGGGGGGGGGGGGGGGGGGGGGGGGGGGGGGGGGGGGGGGGGGGGGGGGGGGGGGGGGGGGGGGGGGFFGFGGGGGGGGGGGGFGGGGGGGGGFGEGGGGGGGGGGGGGGGGGFGFGEFFEFFFFFFFFFGFGFGGFGF>6F=@AA==69=BFFGGF@EFFFF@DFF@BEFFFCCA@C@CFG85<@@FF8AEEFC?8CFFC);:@DFG:DE><FEBF0
@M70528:330:000000000-K6D4P:1:1102:18367:5043 2:N:0:AACGGTCTAT+CTATACGCGG
TAAAACAGGGTCCCCTCCCCCTCTAGGGTCAAAAAAAGAGGTATTTAAGTTTCGGTCAGTTAAAAGTATTGTGATAGCTCCCGCTAACACTGGCAAAGATAAAAGAAGAAGAATGGCTGTTAAAATAACTGATCAGACAAATAGTCTAATTTTTTCTGCTGAAAGGTTTTTTGCTTTAAGATTAATAATTGTAGTAATAAAATTTAAGGCACCTAAAATTGAAGAAATCCCTGCAAGGTGTAAAGAAAAAATTGTTAAGTCTACTGAAGGTCCTGAATGATAAAACGTTGATAAAGGTGGA
+
CCCCCGGGGGGFGGGGGGCGGGGGGGGGGGFGGGGGEGGGFGGGGGGGGGGGGGGGGCFFFGAFDGGGGGGGGGGGGGGGGFGGD@FGGFDGGGGGGGGGFGGGFGGGGGGGCGFGGGGGGGGFCFGGGGGGGGGFDFGGGD9EFFGFGGFCAGGGGGGGGGGGGGGGGGGGGGGGFGD8EGGGDFGGGGGGG7C@CGFCC9AEFFCAAFFFFGFGFGGFGA>@BEFFF2:A6BDA@*D,:BEFFFF(/(/3;:?BCC6CCFEFGE?E3@F3;@A7*17357)/9@2@119:769)>=7<(
@M70528:330:000000000-K6D4P:1:1102:18356:5057 2:N:0:AACGGTCTAT+CTATACGCGG
TAAAACAGGGTCCCCTCCCCCTCTAGGGTCAAAAAAAGAGGTATTTAAGTTTCGGTCAGTTAAAAGTATTGTGATAGCTCCCGCTAACACTGGCAAAGATAAAAGAAGAAGAATGGCTGTTAAAATAACTGATCAGACAAATAGTCTAATTTTTTCTGCTGAAAGGTTTTTTGCTTTAAGATTAATAATTGTAGTAATAAAATTTAAGGCACCTAAAATTGAAGAAATCCCTGCAAGGTGTAAAGAAAAAATTGTTAAGTCTACTGAAGGTCCTGAATGATAAAACGTTGATAAAGGTGGA
+
CCCCCGGGGGGGGGGGGGGGGGGGGGGGDGGGGFGGGGGGGGGGGGGGGGFGGGGGGGGGFGGGGGGGGGFGGGGGFGFGGFGGGGGGGGFADFGGGGGGGGGGFFGCFDFGFGCGGFGGGGGGGFFGGGFGGGGGGGGGGGGGGGGGGGFGFFGDFFGGGFGCCF9DFBFEEGGG?FEGGGGFGGGGGGGGGC=;CGFGFGFFFFFAFFFFF5ACA;:CFFA5=@@AB>=FFFDFE5::>EEFCEDBF952>A9B<AFEEFFFG3573@F3;3;ECC<A)9)7.3363(:+:C3>FFBF(
@M70528:330:000000000-K6D4P:1:1102:21846:5077 2:N:0:AACGGTCTAT+CTATACGCGG
TAAAACAGGGTCCCCTCCCCCTCTAGGGTCAAAAAAAGAGGTATTTAAGTTTCGGTCAGTTAAAAGTATTGTGATAGCTCCCGCTAACACTGGCAAAGATAAAAGAAGAAGAATGGCTGTTAAAATAACTGATCAGACAAATAGTCTAATTTTTTCTGCTGAAAGGTTTTTTGCTTTAAGATTAATAATTGTAGTAATAAAATTTAAGGCACCTAAAATTGAAGAAATCCCTGCAAGGTGTAAAGAAAAAATTGTTAAGTCTACTGAAGGTCTTGAATGATAAGACGTTGATAAAGGTGGA
+
CCCCCGGGGGGGGFGG@FEGGGGGDFFGGGGGGFDEFEGGFGFFGGGGGGFFGGGGDGGEFGGGGGGGGGGGGGGEECFGGFCCGGEGGGGGGGGGGGGGGGFFGFG8EFGFGGGGGFGEFGGGDFGGGGGGGGGGGGGGGGGAFCGGGGFGGEEGGFFGFDGFAFCDFCGGCDGGFGFFGGGGGFFGGGDGGGGGFGFGEECCFACF?AC5*;>C6EACC>@E6@DEA>@FA279>DDGE:<AEEF2A7@=(=@F4=B7?6<A?497716ACE@E4@C8??C7;8(/:1:;+9>97)(-(
@M70528:330:000000000-K6D4P:1:1102:5790:5082 2:N:0:AACGGTCTAT+CTATACGCGG
TAAAACAGGGTCCCCTCCCCCTCTAGGGTCAAAAAAAGAGGTATTTAAGTTTCGGTCAGTTAAAAGTATTGTGATAGCTCCCGCTAACACTGGCAAAGATAAAAGAAGAAGAATGGCTGTTAAAATAACTGATCAGACAAATAGTCTAATTTTTTCTGCTGAAAGGTTTTTTGCTTTAAGATTAATAATTGTAGTAATAAAATTTAAGGCACCTAAAATTGAAGAAATCCCTGCAAGGTGTAAAGAAAAAATTGTTAAGTCTACTGAAGGTCCTGAATGATAAAACGTTGATAAAGGTGGA
+
ACCCCGGGFEGGDF<FGCEGGGDGFFFGGGFFGCEEEGGGGFFCGGGGGGGGGGG@B@FF<FE@EECFFCFFFG9FGGGFCGE@:CFGFGGFFCFGEGFGGGFC?CEGFFGFF<FF8F6EGAFFEFDFFFGGGFGE?FCGGFFGGFGGGG9DGGEAFG8;FG,?=FG99D@CEFGGF8DE9>DDFFFDCE=EF:E@F7;C7EFE+?CF5?ACFCF7>DF@FFE*BC5CF;)*3:)8:45>936=AE=:;@2@EFFFCCFFCFECCEC@E@E9/>736;?E<56CCEFDFFCCF)94@@?B0
@M70528:330:000000000-K6D4P:1:1102:24937:5083 2:N:0:AACGGTCTAT+CTATACGCGG
TAAAACAGGGTCCCCTCCCCCTCTAGGGTCAAAAAAAGAGGTATTTAAGTTTCGGTCAGTTAAAAGTATTGTGATAGCTCCCGCTAACACTGGCAAAGATAAAAGAAGAAGAATGGCTGTTAAAATAACTGATCAGACAAATAGTCTAATTTTTTCTGCTGAAAGGTTTTTTGCTTTAAGATTAATAATTGTAGTAATAAAATTTAAGGCACCTAAAATTGAAGAAATCCCTGCAAGGTGTAAAGAAAAAATTGTTAAGTCTACTGAAGGTCCTGAATGATAAAACGTTGATAAAGGTGGA
+
CCCCCGGGGGGGGGGGGGGGGGGGGGGGGGGGGGGGGGGGGGGGGGGGGFGGGEGGGGGGGGGGGGGGGGGGGGGGGGGGFGGGGGGGGGGGGGGGGGGGGGGFGGGGGGGGFGGGGGGGGGFGGGGGGGGGGGGGGGGGGGGGGGGGGGFGGGGGGGG==EFGGFGGGGGGGGGGFGGGFGFGGFG?GGGGGGGGFFFFADFFFFFF*?FF>FFGFCGECFAEC@CEFBBA9BBFEDFFBE4@?C=3AB>BEFFC5=AEEFEF@<)77@EF7EAC4:<85764;391365+;733+7(4(
@M70528:330:000000000-K6D4P:1:1102:21860:5089 2:N:0:AACGGTCTAT+CTATACGCGG
TAAAACAGGGTCCCCTCCCCCTCTAGGGTCAAAAAAAGAGGTATTTAAGTTTCGGTCAGTTAAAAGTATTGTGATAGCTCCCGCTAACACTGGCAAAGATAAAAGAAGAAGAATGGCTGTTAAAATAACTGATCAGACAAATAGTCTAATTTTTTCTGCTGAAAGGTTTTTTGCTTTAAGATTAATAATTGTAGTAATAAAATTTAAGGCACCTAAAATTGAAGAAATCCCTGCAAGGTGTAAAGAAAAAATTGTTAAGTCTACTGAAGGTCCTGAATGATAAAACGTTGATAAAGGTGGA
+
CCCCCGGGGGGGGGGGGGGGGGGGGGGGGGGGGGGGGGGGGGGGGGGGGGGGGGGGGGGGGGGGGGGGGGGGGGGGGGGGGGGGGGGGGGGG8EFGGGGGGGGGGGGGGGGGGGGGGGGGGGGGGGGGGGGGGGGFGGGGGGGGFGGGGGFGGGGGGGGGGGGGGGGGGGGGGGGGFGGGGFGGGGGGGGGG9FFFFGFGFGFFF?FFFAFFFGFGFCFEC6:=BCCEF@EAFFFFFGGGEBEBEEBDFDFD=FFFEFFECFEFG36=@;@E)>AFGGFFCC?9C<B;;@9+;<CEGFBF(
@M70528:330:000000000-K6D4P:1:1102:5790:5100 2:N:0:AACGGTCTAT+CTATACGCGG
TAAAACAGTGTCCCCTCCCCCTCTAGGGTCAAAAAAAGAGGTATTTAAGTTTCGGTCAGTTAAAAGTATTGTGATAGCTCCCGCTAACACTGGCAAAGATAAAAGAAGAAGAATGGCTGTTAAAATAACTGATCAGACAAATAGTCTAATTTTTTCTGCTGAAAGGTTTTTTGCTTTAAGATTAATAATTGTAGTAATAAAATTTAAGGCACCTAAAATTGAAGAAATCCCTGCAAGGTGTAAAGAAAAAATTGTTAAGTCTACTGAAGGTCATGAATGATAAAACGTTGATAAAGGTGGA
+
AACCCGGG66FFCEEGD@CFGGGGAE9CFFCFGCFGGGGGFEC,CFFAAFFGGG+68B,,<C@@FDFFGFCFGGDE9AFFCFCCF>7FDFGGGFGG=FEEFACFGFE4?=FF=F9FDGCFGCF<EFGFGGGGFAFFEF<@696@ABFD8DDGDFGA;FGGGGGFFGEAAF@E8DGCFADDFGGFCEGGGGCF7EDDFGFGEG7)<9F+@?AF5+9?59@CGFF@F)=A>5@*94)4>4>D=@AFFC>@A=/7=F<B?AF??BE8;@<AE(57)1;?FC?35?<34)3(/2::CC))5757(
@M70528:330:000000000-K6D4P:1:1102:11217:5101 2:N:0:AACGGTCTAT+CTATACGCGG
TAAAACAGGGTCCCCTCCCCCTCTAGGGTCAAAAAAAGAGGTATTTAAGTTTCGGTCAGTTAAAAGTATTGTGATAGCTCCCGCTAACACTGGCAAAGATAAAAGAAGAAGAATGGCTGTTAAAATAACTGATCAGACAAATAGTCTAATTTTTTCTGCTGAAAGGTTTTTTGCTTTAAGATTAATAATTGTAGTAATAAAATTTAAGGCACCTAAAATTGAAGAAATCCCTGCAAGGTGTAAAGAAAAAATTGTTAAGTCTACTGAAGTTCTTGAATGATAAAACGTTGATAAGGGTGGT
+
CCCCCGGGGGGGGGGGGGGGGGGGGGGGGGGGGGGGGGGGGGGGGGGGGGGGGGGGGGGGGGGGGGGGGGGGGGGGGGGGGGGGDGGGGGGGGGGGGGGGGGGGGGGGGGGGGGGGGGGGGGGGFFFGGGGGGGGGGGGGGGGGGGGGGGFGGFGGGGGGGGGGGGGGFGGGGGGGFGGGGFGGGGGGGFFGGGCFFGAGEGFFFFFFFFFFFGFGFDCCGFCAF@FFFF)AA>=A>DDCBEF66;3BF993289+/1+/.+96979).)/<)./)2+..6??>4).5((/+3<).*=:4(
@M70528:330:000000000-K6D4P:1:1102:8138:5101 2:N:0:AACGGTCTAT+CTATACGCGG
TAAAACAGGGTCCCCTCCCCCTCTAGGGTCAAAAAAAGAGGTATTTAAGTTTCGGTCAGTTAAAAGTATTGTGATAGCTCCCGCTAACACTGGCAAAGATAAAAGAAGAAGAATGGCTGTTAAAATAACTGATCAGACAAATAGTCTAATTTTTTCTGCTGAAAGGTTTTTTGCTTTAAGATTAATAATTGTAGTAATAAAATTTAAGGCACCTAAAATTGAAGAAATCCCTGCAAGGTGTAAAGAAAAAATTGTTAAGTCTACTGAAGGTCCTGAATGATAAAACGTTGATAAAGGTGGA
+
CCCCCGGGGGGGGGGGGGEGGGEGGGGGGGFGGGGGGGGGGGGGGGGGGGGGGGGGGGGGGGGGGGGGGGGGGGGAFGGCFGDGGDGGGGGGGGGGGGGGGGGFGGGGGGGG?FGGGGGGGGGGCFGGGGGGGGGGGGGGGGGGGGGCGGFGGGGGGGF=BDGDDFGGGGGGGGGGFGGFGGGGGGGGFGGGGGGGFFFGFGFB?FFFF?FFFGFGFFGFFFACFFFEF7B4;=BF==DGB3>BE9:5FBBB2=CF*1=CEFEFGF<.7@E37>A4;:53.).4)77@1;7CGE34@=?<(
@M70528:330:000000000-K6D4P:1:1102:7212:5106 2:N:0:AACGGTCTAT+CTATACGCGG
TAAAACAGGGTCCCCTCCCCCTCTAGGGTCAAAAAAAGAGGTATTTAAGTTTCGGTCAGTTAAACGTATTGTGATAGCTCCCGCTAACACTGGCCAAGATAACAGAAGATGTATGGCTGATAAAATAACTGATCAGACAAATAGTCTAATTTTTTCTGCTGAAAGGTTATTTGCTTTAAGATTAATAATTGTAGGAATAAAATTTAAGGCACCTAAACTTGAAGAAATCCCTGCAAGGTGTATAGAACAAATTGATAAGTCTACTGAATGTCTTGAATGAGAAAACGTTACAAAAGGTGGA
+
AC@6CGGFGGF--,CFE-8FFGEG,;E<FGC6<E967B,;;<FA,<E,;;<,C,+8CFGG,C,,,6CA<@FF,,69,5,:CD+CF7C,=CFCD,4A,4EFGA,,54,9E,,,:,5B8ED,,CC?,,9FEF9?A4<,4@=>0,+4,9@,=@F=8,@CC=AG@C9,9+EA,3@AEC9AE9,EDDCF3EF=9E:@+E+8+@+,:,?@AFFF95:6@76;;,292*)3+0)1=):AC2@*:1,61**4****3)8478*+91198+*:;75**1>**1.90;).).)./(.6((2+3/(/*.;0(
@M70528:330:000000000-K6D4P:1:1102:13732:5132 2:N:0:AACGGTCTAT+CTATACGCGG
TAAAACAGGGTCCCCTCCCCCTCTAGGGTCAAAAAAAGAGGTATTTAAGTTTCGGTCAGTTAAAAGTATTGTGATAGCTCCCGCTAACACTGGCAAAGATAAAAGAAGAAGAATGGCTGTTAAAATAACTGATCAGACAAATAGTCTAATTTTTTCTGCTGAAAGGTTTTTTGCTTTAAGATTAATAATTGTAGTAATAAAATTTAAGGCACCTAAAATTGAAGAAATCCCTGCAAGGTGTAAAGAAAAAATTGTTAAGTCTACTGAAGGTCCTGAATGATAAAACGTTGATAAAGGTGGA
+
CCCCCGGGGGGGGGGGGGGGGGGGGGGGGGGGGGGGGGGGGGGGGGGGGGGGGGGGGGGGGGGGGGGGGGGGGGGGGGGGGGGGGGGGGGGGGGGGGGGGGGGGGGGCGGGGGGGGGGDFGGGGGGGGGGGGGGGGGGGGFGGGGGGGGGFGGGGGGGFCFGGGGGGGGGGEGGGGDGDGGDGGGGGGGGGG@=CFFFFGEGFFFFFFFFFFFGF@FGGEGFFFF9CEF4=FFFFFB8DGEFEF?CFFFFB=@FFF5BFFCAEFF<?)744<=<<C>DEFFEECCF@;1/>DGECFG@B:0
@M70528:330:000000000-K6D4P:1:1102:26367:5132 2:N:0:AACGGTCTAT+CTATACGCGG
TAAAACAGGGTCCCCTCCCCCTCTAGGGTCAAAAAAAGAGGTATTTAAGTTTCGGTCAGTTAAAAGTATTGTGATAGCTCCCGCTAACACTGGCAAAGATAAAAGAAGAAGAATGGCTGTTAAAATAACTGATCAGACAAATAGTCTAATTTTTTCTGCTGAAAGGTTTTTTGCTTTAAGATTAATAATTGTAGTAATAAAATTTAAGGCACCTAAAATTGAAGAAATCCCTGCAAGGTGTAAAGAAAAAATTGTTAAGTCTACTGAAGGTCCTGAATGATAAAACGTTGATAAAGGTGGA
+
CCCCCGGGGGGGGGGGGGGGGGGGGGGGGGGGGGGGGGGGGGGGFGGGG<FFGGGGGGGGGGGGGGGGGGGGGGGGG9FGGFGDGGGGGGGGGGGGGGGEGGGGGGGGGGGGGGGGGDDFGGGFGGGGGGGGGGGGGGGGGGGGGGFGGGFGGGGGGGGFGGFFAGECFGFDEGGGFGGGFGFGFGFGGGGGGFGGFGFCA;C@FFFFFFFFFGA?A;EEGFFFFEFEF)5AABB9;8DDEEFFEE@BFBFBEFEFE++99FEA@37;E@@E.;<4;@<AE??4>@>33;8775>E+)(-(
@M70528:330:000000000-K6D4P:1:1102:23938:5138 2:N:0:AACGGTCTAT+CTATACGCGG
TAAAACAGGGTCCCCTCCCCCTCTAGGGTCAAAAAAAGAGGTATTTAAGTTTCGGTCAGTTAAAAGTATTGTGATAGCTCCCGCTAACACTGGCAAAAATAAAAGAAGAAGAATGGCTGTTAAAATAACTGATCAGACAAATAGTCTAATTTTTTCTGCTGAAAGGTTTTTTGCTTTAAGATTAATAATTGTAGTAATAAAATTTAAGGCACCTAAAATTGAAGAAATCCCTGCAAGGTGTAAAGAAAAAATTGTTAAGTCTACTGAAGGTCCTGAATGATAAAACGTTGATAAAGGTGGA
+
CCCCCGGGGGGGGGGGGGGGGGGGGGGGGGGGGGGGGGGGGGGGGGGGGGGGGGGGGGGGGGGGGGGGGGGGGGGGGGGGGGGGGGGGGGGGGGGGGFGGGGGGGGGGGGGGGGGGGGGGGGGGGGGGGGGGGGGGGGGGGGGGGGGGGGFGGGGGGGGGGGGGGGGGGGGGGGGGBGGGGGGGGGGFGGGGGGGGFGFGFGFFACFFFFFFFGFGFGGEGF:ABBDEA6BFFBBAEFFGEFFFECDFFFB@FCEFC=BCEFCFGF?A@;;)7AECCFCEFFFCEF;@@651CCEEF<>?(
@M70528:330:000000000-K6D4P:1:1102:11057:5150 2:N:0:AACGGTCTAT+CTATACGCGG
TAAAACAGGGCTCCCTGTCTCTTATACACATCTGACGCTGCCGACGACCGCGTATAGGTGTAGATCTCGGTGGTCGCCGTATCATTAAAAAAAAAAAAAAATAGCAAAAATTGAAAGACCTCAGTACCAACAAAACAACATTTGACACAAAGGAGAAGTACCAGTCATATGGGAAGAATCCAAACTCACCTACTGCACTAGACAAATAACATCAGCAAATAGCATACAAGCACAAAGAAAGAGATGATCTGCGTGCTCAGACACTTGTCCATATATAGCAGATTGTCATAATATAACAGTA
+
ACCCCGGGGGGFGGGGGGGGGGGGGGGEFGFGGGGGGGGGGGGGGGEGCGGG@EFFCF9EC<<9<@FFGGEGGB<F:F>88<EF9FFGGGGGFCFFE786:,9,,,,3,+3,,3,33:=,,,38,,,3,,883,,3,,,3*,2,,,,35**,,,,,,,,2,6,,,2,,5>,,,,4*),4,0,1,1,,*,2+<*+*+/5+0)++)0)+++**102**1*+)1+))+)))*,()0(,)(+**(((0.)))*)))(.()-**())(.+-)).).)))))**.))..))))))-***.))+)).-
@M70528:330:000000000-K6D4P:1:1102:27015:5156 2:N:0:AACGGTCTAT+CTATACGCGG
TAAAACAGGGTCCCCTCCCCCTCTAGGGTCAAAAAAAGAGGTATTTAAGTTTCGGTCAGTTAAAAGTATTGTGATAGCTCCCGCTAACACTGGCAAAGATAAAAGAAGAAGAATGGCTGTTAAAATAACTGATCAGACAAATAGTCTAATTTTTTCTGCTGAAAGGTTTTTTGCTTTAAGATTAATAATTGTAGTAATAAAATTTAAGGCACCTAAAATTGAAGAAATCCCTGCAAGGTGTAAAGAAAAAATTGTTAAGTCTACTGAAGGTCCTGAATGATAAAACGTTGATAAAGGTGGA
+
CCCCCGGGGGGGGGGGGGGGGGGGGGGGGGGGGGGGGGGGGGGGGGGGGGGGGGGGGGGGGGGGGGGGGGGGGGGGGGGGGGGGGGGGGGGGGGGGGGGGGGGGGGGGGGGGGGGGGGGGGGGGGGGGGGFGGGGGGGGGFGGGGGGGFGFGGGGGGGGGGFFGGGFGGGGGGGGGFGCGFGGGGGGGGDFGGGGGFGFGFGAEFF7CAFFFFCFGFCF5798EFBBEA2;*?B=968<>>EEAECD=AF=BBFF6<>8C<6)+1;?)7(5A;A<E6:C)7<)7>E>@@;*31367+.4<(
@M70528:330:000000000-K6D4P:1:1102:22496:5160 2:N:0:AACGGTCTAT+CTATACGCGG
TAAAACAGGGTCCCCTCCCCCTCTAGGGTCAAAAAAAGAGGTATTTAAGTTTCGGTCAGTTAAAAGTATTGTGATAGCTCCCGCTAACACTGGCAAAGATAAAAGAAGAAGAATGGCTGTTAAAATAACTGATCAGACAAATAGTCTAATTTTTTCTGCTGAAAGGTTTTTTGCTTTAAGATTAATAATTGTAGTAATAAAATTTAAGGCACCTAAAATTGAAGAAATCCCTGCAAGGTGTAAAGAAAAAATTGTTAAGTCTACTGAAGGTCCTGAATGATAAAACGTTGATAAAGGTGGA
+
CCCCCGGGGGGGGGGGGGGGGGGGGGGGGGGGGGGGGGGGGGGGGGGGGGGGGGGGGGGGGGGGGGGGGGGGGGGGGGGGGGGGGGGGGGGGGGGGFGGGGGGGGGGGGGGGGGGGGGGGGGGGFGFGGFGGGGGGGGGGGGGGGGGGGGFGGGGGDGGGGFGGGGGGGGGGGGGGFGGGGGGGGGGGGGGEFDFCFGFGEFF@FFFBFFFFFFFGFEF:GFA8BE@EFE=AF>DFBDDC=@?3>=@DFFFFEFCF@=BEFCCFF3<<@E@A43<E;@CA365).49@;17+;?><C@?F(
@M70528:330:000000000-K6D4P:1:1102:20321:5161 2:N:0:AACGGTCTAT+CTATACGCGG
TAAAACAGGGTCCCCTCCCCCTCTAGGGTCAAAAAAAGAGGTATTTAAGTTTCGGTCAGTTAAAAGTATTGTGATAGCTCCCGCTAACACTGGCAAAGATAAAAGAAGAAGAATGGCTGTTAAAATAACTGATCAGACAAATAGTCTAATTTTTTCTGCTGAAAGGTTTTTTGCTTTAAGATTAATAATTGTAGTAATAAAATTTAAGGCACCTAAAATTGAAGAAATCCCTGCAAGGTGTAAAGAAAAAATTGTTAAGTCTACTGAAGGTCCTGAATGATAAAACGTTGATAAAGGTGGA
+
CCCCCGGGGGGGGGGGGGGGGGGGGGGGGGGGGGGGGGGGGGGGGGGGGGGGGGGCGGGGGGGFGGGGGGGGGGGGGGGGGGGGGGGGGGGGGGGGGGGGGGGGGGGGGGGGGGGGGGGGGGGGGGGGGGGGFGGGGGGGGGCFGGGGGGFGGGGGGGGGGGGFGGGGGGGGGGGGFGGGGGGGGGGGGGGGGGGGFGFGFGFFFFFFFFFFFFFGFGGFGFCAFECFFFFFFFFFBDDF@EEFFFDBFD@F@=8CCFFFFFCFFECFE@FAFFEFD@CFFFFFFEF16=:7C?;EGE:?(
@M70528:330:000000000-K6D4P:1:1102:23871:5162 2:N:0:AACGGTCTAT+CTATACGCGG
TAAAACAGGGTCCCCTCCCCCTCTAGGGTCAAAAAAAGAGGTATTTAAGTTTCGGTCAGTTAAAAGTATTGTGATAGCTCCCGCTAACACTGGCAAAGATAAAAGAAGAAGAATGGCTGTTAAAATAACTGATCAGACAAATAGTCTAATTTTTTCTGCTGAAAGGTTTTTTGCTTTAAGATTAATAATTGTAGTAATAAAATTTAAGGCACCTAAAATTGAAGAAATCCCTGCAAGGTGTAAAGAAAAAATTGTTAAGTCTACTGAAGGTCCTGAATGATAAAACGTTGATAAAGGTGGA
+
CCCCCGGGGGD@@FGGGGGGGGGFEFFGFGGGGGGGGEFFGGGGGGGGGGGGGGGGGGGGGGGGGGGGGGGGGGGGFGGFFFGGCEGGGGGGGGGGGGGGGGGGGGGGGGGGGAFGGGGFFGGGGGGGGGGGGGGGDGGFGGGGGGGGGGDFGGGGCGEGFAFGGGFGCFD>GGGGFGGGGGGGGGGGGGGFFGGGFGFGFGFFFFFFFFFAFFFFFECEFC:>=CCCA2;>>=>@=GGGEEECFCFBFF@:=A?FEBACEFEFF3)7@8;E3@@<CFEEFFFE<@2=@?D+:<3>C;:0(
@M70528:330:000000000-K6D4P:1:1102:8193:5174 2:N:0:AACGGTCTAT+CTATACGCGG
TAAAACAGGGTCCCCTCCCCCTCTAGGGTCAAAAAAAGAGGTATTTAAGTTTCGGTCAGTTAAAAGTATTGTGATAGCTCCCGCTAACACTGGCAAAGATAAAAGAAGAAGAATGGCTGTTAAAATAACTGATCAGACAAATAGTCTAATTTTTTCTGCTGAAAGGTTTTTTGCTTTAAGATTAATAATTGTAGTAATAAAATTTAAGGCACCTAAAATTGAAGAAATCCCTGCAAGGTGTAAAGAAAAAATTGTTAAGTCTACTGAAGTTCCTGAATGATAAAACGTTGATAAAGGTGGA
+
CCCCCGGGGGGGGGGGGGGGGGGGGGGGGGGGGGGGGGGGGGGGGGGGGGGGGGGGGGGGGGGGGGGGGGGGGGGGGGGGGGGGGGGGGGGGFGGGGFGGGGGFGGGGGGGGGGGGGGGGGGGGGGGGGGGGGFGDFGGG6FGGGGGGGGFGGGGFGGGFFGGGGGGGGGGGGGGFFGGGGGGGDGGFGGCFGGGGFGFGFGFFFCCFFAFFFFFGFFG5,=:AF5=CF=E69=DFB8FCBFFC68((;5(:3+8+*4886A<6C@7)7.9C6?C7*+..<CC<<3.63(1+3)9E+)/3(
@M70528:330:000000000-K6D4P:1:1102:6191:5179 2:N:0:AACGGTCTAT+CTATACGCGG
TAAAACAGGGTCCCCTCCCCCTCTAGGGTCAAAAAAAGAGGTATTTAAGTTTCGGTCAGTTAAAAGTATTGTGATAGCTCCCGCTAACACTGGCAAAGATAAAAGAAGAAGAATGGCTGTTAAAATAACTGATCAGACAAATAGTCTAATTTTTTCTGCTGAAAGGTTTTTTGCTTTAAGATTAATAATTGTAGTAATAAAATTTAAGGCACCTAAAATTGAAGAAATCCCTGCAAGGTGTAAAGAAAAAATTGTTAAGTCTACTGAAGGTCCTGAATGATAAAACGTTGATAAAGGTGGA
+
CCCCCGGGGDGGGCFGGFFGGGGFGGGGGGGGGGGGGGGGGGGGGFFCFGGGGGG@FGGGDGGGGGFAFGGGFGFGGDGGGGGGGGGGGGFGGGGGGGGGGGGGGGGGGGFGGGGGGGGBFCGGGGGGFGGGGGGGGGGGGGGGFGGGGGFGGGG:FGGGGGGGGGFEDE@EGGGGF8EFGGGGEGGGGGGGGGGG?CFGFGFFF7AAFFFFFFFF>FGEGFF5BCCFFEB>FF=FEFDEFB<>4CB:F>@:=FEFEFFF?FFAGFC))(6>74=CCCC85<))9<(68=C+1.9>EEB?(
@M70528:330:000000000-K6D4P:1:1102:22251:5181 2:N:0:AACGGTCTAT+CTATACGCGG
TAAAACAGGGTCCCCTCCCCCTCTAGGGTCAAAAAAAGAGGTATTTAAGTTTCGGTCAGTTAAAAGTATTGTGATAGCTCCCGCTAACACTGGCAAAGATAAAAGAAGAAGAATGGCTGTTAAAATAACTGATCAGACAAATAGTCTAATTTTTTCTGCTGAAAGGTTTTTTGCTTTAAGATTAATAATTGTAGTAATAAAATTTAAGGCACCTAAAATTGAAGAAATCCCTGCAAGGTGTAAAGAAAAAATTGTTAAGTCTACTGAAGGTCCTGAATGATAAAACGTTGATAAAGGTGGA
+
CCCCCGGGGGGFGGGGGGGGGGGGEGGGGGGGGGGGGGFGGGGGGGGGGGGGGGGGGGGGGGGGGGGGGGGGGGGGGGGGGGGGGEGGGGGGFGGGGGGGGGFGFGGGGGGFGGGFGGGGGGGGGGFGGGGGGGGGGGGGGGGGFGGGFGFGGGGGGGGG8>EFFGFGGGGGGGGGFGGGGGGGGGFGGGGGFFFGFGFGEEFFFFFFF5CFFGFGFGF@GF88BECEFBFA>BDFFFFGBBCE?>@3A=@BEFFF*1=@?ACFGF5@@@EA=AEEG@6<CE?6C<0@33:::9CCF;21(
@M70528:330:000000000-K6D4P:1:1102:9190:5213 2:N:0:AACGGTCTAT+CTATACGCGG
TAAAACAGGGTCCCCTCCCCCTCTAGGGTCAAAAAAAGAGGTATTTAAGTTTCGGTCAGTTAAAAGTATTGTGATAGCTCCCGCTAACACTGGCAAAGATAAAAGAAGAAGAATGGCTGTTAAAATAACTGATCAGACAAATAGTCTAATTTTTTCTGCTGAAAGGTTTTTTGCTTTAAGATTAATAATTGTAGTAATAAAATTTAAGGCACCTAAAATTGAAGAAATCCCTGCAAGGTGTAAAGAAAAAATTGTTAAGTCTACTGAAGGTCCTGAATGATAAAACGTTGATAAAGGTGGA
+
CCCCCGGGGGGGGGGGGGGGGGGGGGGGFGGEGGGGGGGGGGGGFGGGGGGGGGGGGGGGGGGGGGGGGGGGGGGGGGGGGGDGEGGGGGFGGGGGGGGGGGGGGGGGGGGGGGGGGGGGGGGFFGGGGGGGGGGGGGGGCFGGGGGGGGFGGGGDFGGGGGEGFGGFFGGGGGGGFGFEGGGGGGGGGGGGGCFGAFFFEFFFFFF5?FFFFFFGFCEEFFEEF@CCFBBFFDBFE5,,9>EFEFDFF29:E6@B<88CCACFCECE<1=<79=C;C<<EFCCE<168?:@F59<C<?F0
@M70528:330:000000000-K6D4P:1:1102:5688:5238 2:N:0:AACGGTCTAT+CTATACGCGG
TAAAACAGGGTCCCCTCCCCCTCTAGGGTCAAAAAAAGAGGTATTTAAGTTTCGGTCAGTTAAAAGTATTGTGATAGCTCCCGCTAACACTGGCAAAGATAAAAGAAGAAGAATGGCTGTTAAAATAACTGATCAGACAAATAGTCTAATTTTTTCTGCTGAAAGGTTTTTTGCTTTAAGATTAATAATTGTAGTAATAAAATTTAAGGCACCTAAAATTGAAGAAATCCCTGCAAGGTGTAAAGAACAAATTGTTAAGTCTACTGAAGGTCCTGAATGATAAAACGTTGATAAAGGTGGA
+
CCCCCGGGGGGGGGGGGGGGGGGGGGGGGGGGGGGGGGGGGGGGFGGAFGFGGGGGGGGFGFFGGGGGGGGGGGGFGFGGGGGGGGGGGGFFFFGDGGGGGFGGGGGGGGGGGGGFFGGEGFGGFGGGGGGGGGGGFGGG?9DEFGGGGGFGFFGFGGGGGGCFGFFFFFGGGGGGFAFFGGFGGGGGGGGFFGGGFGFFFGFFCFFFFAFFFGFGFGFEFFF;FEDEFEBFFFB;>EDD=BFFEFF(85(0@A@FCFFFFFFFC>@A3;@<;<=)2;?ECFC4C@FFF18CCC7CF.4=(
@M70528:330:000000000-K6D4P:1:1102:25496:5241 2:N:0:AACGGTCTAT+CTATACGCGG
TAAAACAGGGTCCCCTCCCCCTCTAGGGTCAAAAAAAGAGGTATTTAAGTTTCGGTCAGTTAAAAGTATTGTGATAGCTCCCGCTAACACTGGCAAAGATAAAAGAAGAAGAATGGCTGTTAAAATAACTGATCAGACAAATAGTCTAATTTTTTCTGCTGAAAGGTTTTTTGCTTTAAGATTAATAATTGTAGTAATAAAATTTAAGGCACCTAAAATTGAAGAAATCCCTGCAAGGTGTAAAGAAAAAATTGTTAAGTCTACTGAAGGTCCTGAATGATAAAACGTTGATAAAGGTGGA
+
CCCCCGGGGGGGGGGGGGGGGGGGGGGDGGGGGGGGGGGGGGGGGG9FFGGGGGGGGGGGGGGGGGGGGGGGGGGFGGGGGGGGGGGFGGGGGGGEGGGGGGGDGGGGGCGGGGDGGGGGGGGFGGGFGGGGFGGGGGGFDGGGGGGGGGFGGGGGGGGAFFFEGFGGGGGGGGGGFGDCFGGGDFGFGGGGFGGGFGC;8@FFCFFFFFAF5C;7A7EEGC@@FFFEFF=AFFD9>FCC;B<4:C22?B22>F?F4==CEFFACE5);@EF4;<30;537)17>36=@FCDD?)7+7:B0
@M70528:330:000000000-K6D4P:1:1102:26482:5260 2:N:0:AACGGTCTAT+CTATACGCGG
TAAAACAGGGTCCCCTCCCCCTCTAGGGTCAAAAAAAGAGGTATTTAAGTTTCGGTCAGTTAAAAGTATTGTGATAGCTCCCGCTAACACTGGCAAAGATAAAAGAAGAAGAATGGCTGTTAAAATAACTGATCAGACAAATAGTCTAATTTTTTCTGCTGAAAGGTTTTTTGCTTTAAGATTAATAATTGTAGTAATAAAATTTAAGGCACCTAAAATTGAAGAAATCCCTGCAAGGTGTAAAGAAAAAATTGTTAAGTCTACTGAAGGTCCTGAATGATAAAACGTTGATAAAGGTGGA
+
CCCCCFGFGGGGGGG,B@C@F:FFFGFGGGGGG9FGCFFGG<CFGGDGDF9EFEEGGEGGGG9AFFGGGGGGGGGGGFGGGFDCGGDFFGGGGGFFFGC?FAEGFGGGG8EFEGGGGFCFFFAFFDGG@,CFFGGGGFEGFGGGFEGGGGFGGFGFAF8=F9DGFFFCDFGGCFFCFG8EFGFFGFGGGGGGGGGGAC=FEAF)BE9AF?C6?FF59<E@G87AFECA>:>4*<>F=FAE**9=9C=3A2(87BEFE6B?)37+3;?)/(/>4@A)039<C3<)6<6=3?CF+7.;973:(
@M70528:330:000000000-K6D4P:1:1102:11735:5261 2:N:0:AACGGTCTAT+CTATACGCGG
TAAAACAGGGTCCCCTCCCCCTCTAGGGTCAAAAAAAGAGGTATTTAAGTTTCGGTCAGTTAAAAGTATTGTGATAGCTCCCGCTAACACTGGCAAAGATAAAAGAAGAAGAATGGCTGTTAAAATAACTGATCAGACAAATAGTCTAATTTTTTCTGCTGAAAGGTTTTTTGCTTTAAGATTAATAATTGTAGTAATAAAATTTAAGGCACCTAAAATTGAAGAAATCCCTGCAAGGTGTAAAGAACAAATTGTTAAGTCTACTGAAGGTCCTGAATGATAAAACGTTGATAAAGGTGGA
+
CCCCCGGGGGGGGGGGGGGGGGGGGGGGGGGGGGGGGGGGGGGGGGGGGGGGGGGGGGGGGGGGGGGGGGGGGGGGGGGGGGGGGGGGGGGGGGGGGGGGGGGGGGGGGGGGGGGGGGGGGGGGFGGGGGGGGGGGGGGGGGGGGGGGGGFGGGGGGGGGGGGGGGGGGGGGGGGGFGGGGGGGGGGGGGGGGGGGFGFGFGFFFFFFFAFFFCFFFGGFGFEFFFFFFEFFFFFFE:DFFEC@ECB(;BDFEFFF<BFE?F?C93@;@FEE<AE<;CEFFFE66=@38;DFG5CEGF(6(
@M70528:330:000000000-K6D4P:1:1102:11835:5273 2:N:0:AACGGTCTAT+CTATACGCGG
TAAGGGTCCCCTCCCCCTCTAGGGTCAAAAAAAGAGGTATTTAAGTTTCGGTCAGTTAAAAGTATTGTGATAGCTCCCGCTAACACTGGCAAAGATAAAAGAAGAAGAATGGCTGTTAAAATAACTGATCAGACAAATAGTCTAATTTTTTCTGCTGAAAGGTTTTTTGCTTTAAGCTTAATAATTGTAGTAATAAAATTTAAGGCACCTAAAATTGAAGAAATCCCTGCAAGGTGTAAAGAAAAAATTGTTAAGTCTACTGAAGGTCCTGAATGATAAAACGTTGATAAAGGTGGATATA
+
CCCCCGGGGGGGGGGGGGGGGGGGGGGGGGGEGGGGGGGGGGGGGGGGGGDFGEGGGFGGGGGGGGGGGGGGGGGGGGGGGGGGGGGGGGGGGGGGGGGGGGGGGGGGGGGGGGGGGG@@FFGGGGGGDGGGGGGCFFGFFGGFEGEGGGFGGGGGGGGFCFFGGGGGGGGGGGGF+EFFB9DDEGFGGGFGCFGGFGFGEGFFF?FFF?FFFCFGFGGEGFBFFFEF>>59ABBFFGFCCEDABB@FFF??CFFF>=BEEFCFFE6@3;;CFFFFFDECCEFFF((55?FF7<@6*):4.
@M70528:330:000000000-K6D4P:1:1102:7761:5277 2:N:0:AACGGTCTAT+CTATACGCGG
TAAAACAGGGCTCCCTGTCTCTTATACACATCTGACGCTGCCGACGACCGCGTATAGGTGTAGATATAGGTGGTCGCCGTATCATTAAAAAAAAAAAAAAATAGCCGCATTTCCCCGAGACAGGTGTACATCCACTCTTCAATTACACTATCAAACTACCCAAGTTTCAGTTGCGCTACCAGAATGAACTGCACACTGTCACCTCAGCTTAACACCGCCACACACTACATATAGCATAACACTATTCTCGCTCGACTATTGCTCTACACGTATTACTTACGCGTCTTTCTCATACTTACGC
+
CCCCCGGGGGGGGGGGGGGGGGGGGFGGGGGGGGGFGGGGGGGGGGEGGFFGGFBEEG9E,<@E<,C,CF<9C,C7=@=+,:?,,E9?CFEFDC+>F+47+,,3,,+++++,,,,,8++8+5,+,8,3,,53,3,,,,,,+7+3,,,,,,+,,7,,6,2=<>*,,5,,5,2,,448?5C,4+*+2+++5+++*++*)01+)+*)))))+*1+21)*)2*(2)(-0((()))1*))*.+0+.,-)))))1,((()-0()*).*)196)).(3.-455**)-((--((()-)0**-.)+))((
@M70528:330:000000000-K6D4P:1:1102:23540:5283 2:N:0:AACGGTCTAT+CTATACGCGG
TAAAACAGGGTCCCCTCCCCCTCTAGGGTCAAAAAAAGAGGTATTTAAGTTTCGGTCAGTTAAAAGTATTGTGATAGCTCCCGCTAACACTGGCAAAGATAAAAGAAGAAGAATGGCTGTTAAAATAACTGATCAGACAAATAGTCTAATTTTTTCTGCTGAAAGGTTTTTTGCTTTAAGATTAATAATTGTAGTAATAAAATTTAAGGCACCTAAAATTGAAGAAATCCCTGCAAGGTGTAAAGAAAAAATTGTTAAGTCTACTGAAGGTCCTGAATGATAAAACGTTGATAAAGGTGGA
+
CCCCCGGGGGGGGGGGGGGGGGGGGGGGGGGGGGGGGGGGGGFGGGGGGGGGGGGGGGGGGGGGGGGGGGGGGGGGGGFGGGGGGGGGGGGGCGGFGGGGGGGGGGGGGGGGGGGGGGGGGGGGGGGGGGGGGGGGGGGGGGGGGGGGGGFGGGGGGGGGGGGFGGGGGGGGGGGGFGGGGGGGGGGGGGGGGDFGFGFGFGFBF7AFFFFF9FFGFFGBDCA;CFFFF:B>A=BBEFGG>=C@EEFFFDFFFFFF<=A?EA<6>3?<<1;@344C;75AFFF;E<6=@;3+377<C742(
@M70528:330:000000000-K6D4P:1:1102:14409:5300 2:N:0:AACGGTCTAT+CTATACGCGG
TAAAACAGGGTCCCCTCCCCCTCTAGGGTCAAAAAAAGAGGTATTTAAGTTTCGGTCAGTTAAAAGTATTGTGATAGCTCCCGCTAACACTGGCAAAGATAAAAGAAGAAGAATGGCTGTTAAAATAACTGATCAGACAAATAGTCTAATTTTTTCTGCTGAAAGGTTTTTTGCTTTAAGATTAATAATTGTAGTAATAAAATTTAAGGCACCTAAAATTGAAGAAATCCCTGCAAGGTGTAAAGAAAAAATTGTTAAGTCTACTGAAGGTCCTGAATGATAAAACGTTGATAAAGGTGGA
+
CCCCCGGGGGGGGGGGGGGGGGGGGGGGGGGGGGGGGGGGGGGGGGGGGGGGGGGGGGGGGGGGGGGGGGGGGGGGFGGGGGGGGGGGGGGGGGGGGGGGGGGGGGGGGGGGGGGGGGGGGGGGGGGGGGGGGGGGGGGGGGFGGGGGGGFGGGGGGGGGGGGGGGGGGGGGGGGGFGGGGGGGGGGGGGGGGGGGFGFGFGFEFFFFFF?AFGFGFGGFGF@CF@DEF<BAFFBBBEFGFFFFFFF9F>FBFFEFEFFE3@?A?@CFFFF37<EFCDFFFFF3;E>=DFFCC74)>@?F0
@M70528:330:000000000-K6D4P:1:1102:24452:5301 2:N:0:AACGGTCTAT+CTATACGCGG
TAAAACGGGTCCCCTCCCCCTCTAGGGTCAAAAAAAGAGGTATTTAAGTTTCGGTCAGTTAAAAGTATTGTGATAGCTCCCGCTAACACTGGCAAAGATAAAAGAAGAAGAATGGCTGTTAAAATAACTGATCAGACAAATAGTCTAATTTTTTCTGCTGAAAGGTTTTTTGCTTTAAGATTAATAATTGTAGTAATAAAATTTAAGGCACCTAAAATTGAAGAAATCCCTGCAAGGTGTAAAGAAAAAATTGTTAAGTCTACTGAAGGTCCTGAATGATAAAACGTTGATAAAGGTGGAA
+
CCCCCGGGGGGGGGGEFGGGGGGGGGGGGGGGGGGGGGGGG,FGGGGGGGGGGGGGGGGGGFGGGGGGGGGGGGGGGGGGGGGGGGGGGG<EGGGGGGGGGGGGGGDGFGGGFGEGGGGGGGGDFGGGFGFFGGGGGGGFGGGGGFF@FFFGGGGGGGGFGFGGGGFGGGDEDGGAFFGCF;FEGGGGCEEF@FFCAG?F@FF@FFBFFAF5CFFDAFGCGFE@F4A;A3>>6BEF)>>;7*7:CBB(;/>26B5A<6;)1@7A+97=(448.4;3::7)939)/3567@+1C4<>F::2)
@M70528:330:000000000-K6D4P:1:1102:17631:5307 2:N:0:AACGGTCTAT+CTATACGCGG
TAAAACAGGGTCCCCTCCCCCTCTAGGGTCAAAAAAAGAGGTATTTAAGTTTCGGTCAGTTAAAAGTATTGTGATAGCTCCCGCTAACACTGGCAAAGATAAAAGAAGAAGAATGGCTGTTAAAATAACTGATCAGACAAATAGTCTAATTTTTTCTGCTGAAAGGTTTTTTGCTTTAAGATTAATAATTGTAGTAATAAAATTTAAGGCACCTAAAATTGAAGAAATCCCTGCAAGGTGTAAAGAAAAAATTGTTAAGTCTACTGAAGGTCCTGAATGATAAAACGTTGATAAAGGTGGA
+
CCCCCGGGGGGGGGGGGGGGGGGGGGGGFGGGGGGGGGGGGGGGGGGGGGGGGGGGGGGGGGGGGGGGGGGGGGGGGGGGGGGGGGGGGGGGGGGGGGGGGGGGGGGGGGGGGGGGGGGGGGGGFGGGGGGGGGGGGGGGGGFGGGGFGGFGGGGGGGGGGGDDFGGGGGGGGGGGFGFFGGGFGGGGGGGGGGGGFFAFEGFFFFFF?FFFFGFFFAEEFFEEFECEFEEAFFFFF8DDEFEA?;25;=@D38CF?BFC?+7CE@?;EEEF@EFED@EAFC)798>@11C7CCCCC=B0(
@M70528:330:000000000-K6D4P:1:1102:26509:5317 2:N:0:AACGGTCTAT+CTATACGCGG
TAAAACAGGGTCCCCTCCCCCTCTAGGGTCAAAAAAAGAGGTATTTAAGTTTCGGTCAGTTAAAAGTATTGTGATAGCTCCCGCTAACACTGGCAAAGATAAAAGAAGAAGAATGGCTGTTAAAATAACTGATCAGACAAATAGTCTAATTTTTTCTGCTGAAAGGTTTTTTGCTTTAAGATTAATAATTGTAGTAATAAAATTTAAGGCACCTAAAATTGAAGAAATCCCTGCAAGGTGTAAAGAAAAAATTGTTAAGTCTACTGAAGGTCCTGAATGATAAACCGTTGATAAAGGTGGA
+
CCCCCGGGGGGGGGGGGGGGGGGGGGGFGGGGGGGGGGGGGGGGDGGFFAFGGGGGGGGGGGGGGGGGGGGGGGGGGGGGGGGGGGGGGGGGGGGFFGGGGGGGGGGGGGGGGGGGGGGGGGGGGFDFGFGGGGGGGGGGFG?FGGGGFGFGGGGGGGGFDF9FFFGFGGCEGGGGFGGGGGGGAFFGGGGGGFGGAF7C=,CCFCCF?FFFFDFFF7C@FFE5B5@EFBF>6==AB5DB=BCEEE23A255>C?A7+=CCACFF37.<;E@7AE<C7736<?C)69<127@C?CEG??:(
@M70528:330:000000000-K6D4P:1:1102:25332:5319 2:N:0:AACGGTCTAT+CTATACGCGG
TAAAACAGGGTCCCCTCCCCCTCTAGGGTCAAAAAAAGAGGTATTTAAGTTTCGGTCAGTTAAAAGTATTGTGATAGCTCCCGCTAACACTGGCAAAGATAAAAGAAGAAGAATGGCTGTTAAAATAACTGATCAGACAAATAGTCTAATTTTTTCTGCTGAAAGGTTTTTTGCTTTAAGATTAATAATTGTAGTAATAAAATTTAAGGCACCTAAAATTGAAGAAATCCCTGCAAGGTGTAAAGAAAAAATTGTTAAGTCTACTGAAGGTCCTGAATGATAAAACGTTGATAAAGGTGGA
+
CCCCCGGGGGGGGFGGGGGGGGGGGGGGGGGGGGGGGGGGFGGGGGGGGAFFGFDGGGCGGGGGGGGGGGCGGGGGGGGGGGGGGGGGGGGGGGGFGGGGGGGGGGGGGCGGGGGFFGDFGGGCFFFAFGGGGGGGGGGGGGGGGGGGFGFFGGGGFGG8AECFFCDGGGGGGGGGFDDFDGGGDFGGGFCDC7CFAFCCEFFCCC;A5CFFFGFFF,EEGFCE6557B:BAFD=/>*4?9>E@48:(8923>AC@?=:7<CEAF)./7(5>7>3ECC?37?5;;)(/3(1:C74C+726(
@M70528:330:000000000-K6D4P:1:1102:17631:5326 2:N:0:AACGGTCTAT+CTATACGCGG
TAAAACAGGGTCCCCTCCCCCTCTAGGGTCAAAAAAAGAGGTATTTAAGTTTCGGTCAGTTAAAAGTATTGTGATAGCTCCCGCTAACACTGGCAAAGATAAAAGAAGAAGAATGGCTGTTAAAATAACTGATCAGACAAATAGTCTAATTTTTTCTGCTGAAAGGTTTTTTGCTTTAAGATTAATAATTGTAGTAATAAAATTTAAGGCACCTAAAATTGAAGAAATCCCTGCAAGGTGTAAAGAAAAAATTGTTAAGTCTACTGAAGGTCCTGAATGATAAAACGTTGATAAAGGTGGA
+
CCCCCGGGGGGGGGGGGGGGGGGGGGGGGGGGGGGGGGGGGGGGGGGGGGGGGGGGGGGGGGGFGGGGGGGGGGGGGGGGGGGGGGGGGGGGGGGGGGGGGGGGGGFGGGGGFGGGGGGGGGGFGGGGGGFGGGGGFGGGGGGGGGGGGFFGGGGGGGGGDGGFGGFGGGGGGGGGFGGGGGGGGGGGGGGGGCGGFGFGECF5BFAF?0;9@CFFFGGFGF9CBFFFFF=FFDDFEGG7@E?FCE95F(>2781B4@FC?8CFG@CE@FFF3;E3FGFFE))19@@@@;5+159.;4,4(
@M70528:330:000000000-K6D4P:1:1102:17815:5331 2:N:0:AACGGTCTAT+CTATACGCGG
TAAAACAGGGTCCCCTCCCCCTCTAGGGTCAAAAAAAGAGGTATTTAAGTTTCGGTCAGTTAAAAGTATTGTGATAGCTCCCGCTAACACTGGCAAAGATAAAAGAAGAAGAATGGCTGTTAAAATAACTGATCAGACAAATAGTCTAATTTTTTCTGCTGAAAGGTTTTTTGCTTTAAGATTAATAATTGTAGTAATAAAATTTAAGGCACCTAAAATTGAAGAAATCCCTGCAAGGTGTAAAGAAAACATTGTTAAGTCTACTGAAGGTCCTGAATGATAAAACGTTGATAAAGGTGGA
+
CCCCCGGGGGGGGGGGGGGGGGGGGGGGGGGGGGGGGGGGGGGGGGGGGGGGGGGGGGGGGGGGGGGGGGGGGGGGGGGGGGGGGGGGGGGGGGGGGGGGGGGGGGGFFGGGGGGGGGGGGFGEFGGGGGGGGGGFGGFGCC@FGGGGGGFGGGGGGGGGGGGGGGGGGGGEGGGGFGGGGGGGGGGGGGGGGGGGFGF:CGF@FFCFAFFFFGFGFDAEFFEBFBFEFBEAFB:F@DFGFFEB7CB(;(7:CF@FC=CE5C?FC37<EE@@;AECCCEFFEEC><B;@FFGF3>3CE@@(
@M70528:330:000000000-K6D4P:1:1102:25326:5336 2:N:0:AACGGTCTAT+CTATACGCGG
TAAAACAGGGTCCCCTCCCCCTCTAGGGTCAAAAAAAGAGGTATTTAAGTTTCGGTCAGTTAAAAGTATTGTGATAGCTCCCGCTAACACTGGCAAAGATAAAAGAAGAAGAATGGCTGTTAAAATAACTGATCAGACAAATAGTCTAATTTTTTCTGCTGAAAGGTTTTTTGCTTTAAGATTAATAATTGTAGTAATAAAATTTAAGGCACCTAAAATTGAAGAAATCCCTGCAAGGTGTAAAGAAAAAATTGTTAAGTCTACTGAAGGTCCTGAATGATAAAACGTTGATAAAGGTGGA
+
CCCCCGGGGGGGGGGGGGGGGGGGGGGGGGGGGGGGGGGGGGGGGGGGGGGGGGGGGGGGGGGGGGGGGGGGGGGGGGGGGGGGGGGGGGGGGGFGGGGGGGGGGGGGGFGGGGGGGGGGGGFGGGGGGGGGGGGGGGGGFGGGGGGGGGFGGGGGGGGFGGGGGGGGGGGGGGGGFFGGGGGGGGGGGGGGFEFC+;CFCFFEFFAF56FFFGA5A7CEC<*8F:@EAB)9;BBFE5D:6>*9<>:=FD>FBAC6*1+15:C6;)6));=>)73)2;5;6))1./35@1*3CC1)+78((
@M70528:330:000000000-K6D4P:1:1102:9675:5336 2:N:0:AACGGTCTAT+CTATACGCGG
TAAAACAGGGTCCCCTCCCCCTCTAGGGTCAAAAAAAGAGGTATTTAAGTTTCGGTCAGTTAAAAGTATTGTGATAGCTCCCGCTAACACTGGCAAAGATAAAAGAAGAAGAATGGCTGTTAAAATAACTGATCAGACAAATAGTCTAATTTTTTCTGCTGAAAGGTTTTTTGCTTTAAGATTAATAATTGTAGTAATAAAATTTAAGGCACCTAAAATTGAAGAAATCCCTGCAAGGTGTAAAGAAAAAATTGTTAAGTCTACTGAAGGTCCTGAATGATAAAACGTTGATAAAGGTGGA
+
CCCCCGGGGDGGGGGGGGGGGGGGGGGG@FFFFFGGGGGGGGGGGGGGGGGGGGGGGGGGDFGGGGGGGGGGGGGGGGGGGGGGGGGGGGGGGGGGGGGGGGGGGGFGGGGGGGGGGGGEGGGGGFGGGGGGGGGGGGGG+ECFGGGGGGFCEFGGGGGGG9FEFGDFGGGGGGGGFGGGGGGGGGGGGGGGGGGGAGFGEGFFFFF8?FFFFGFGFFGFFFCEFFFFF25*?BFFB>2?>>4=AEBFFB>@=AEC848@?6?CFECEE159=@@<9;<3<CCC<@1;((1:DEFFG<??0
@M70528:330:000000000-K6D4P:1:1102:10459:5337 2:N:0:AACGGTCTAT+CTATACGCGG
TAAAACAGGGTCCCCTCCCCCTCTAGGGTCAAAAAAAGAGGTATTTAAGTTTCGGTCAGTTAAAAGTATTGTGATAGCTCCCGCTAACACTGGCAAAGATAAAAGAAGAAGACTGGCTGTTAAAATAACTGATCAGACAAATAGTCTAATTTTTTCTGCTGAAAGGTTTTTTGCTTTCAGATTAATAATTGTAGTAATAAAATTTAAGGCACCTAAAATTGAAGAAATCGCTGCAAGGTGTAAAGAACAGATTGTTAAGTCTACTGAAGGTCCTGAATGATAAAACGTTGATAAAGGTGGG
+
@CC<CFFFCGF<<<FFE;@FGGGFCFFGGG?FAEGCEFC@,C,6EFEGGG9@FF+B@,CFGGF,,6CCFGGGGD<,,:AFGG>FEEFDGFF@8=FCGGGGD=,,A<AFEAE?,C=@FFGBFD,,@BEGGDC,C9CECGF,AE?8F,@===D;,7+EDFGA@E9,,@=>,+@E88,==,,@CFG<AF9+;;DFGF@C+EC@7@CEFFFF?5A9CDF7AC<8:B75+88*=)<F>>7*1:>47>CFE=3(;(-.>A0+0=BEE8@=1;)7=@E</77)*3)/9C644).66=9C7C.)+)/4(
@M70528:330:000000000-K6D4P:1:1102:14456:5341 2:N:0:AACGGTCTAT+CTATACGCGG
TAAAACAGGGTCCCCTCCCCCTCTAGGGTCAAAAAAAGAGGTATTTAAGTTTCGGTCAGTTAAAAGTATTGTGATAGCTCCCGCTAACACTGGCAAAGATAAAAGAAGAAGAATGGCTGTTAAAATAACTGATCAGACAAATAGTCTAATTTTTTCTGCTGAAAGGTTTTTTGCTTTAAGATTAATAATTGTAGTAATAAAATTTAAGGCACCTAAAATTGAAGAAATCCCTGCAAGGTGTAAAGAAAAAATTGTTAAGTCTACTGAAGGTCCTGAATGATAAAACGTTGATAAAGGTGGA
+
CCCCCGGGGGGGFGGGGGGGGGGGGGGGGGGGGGGGGGGGGGGGGGGGGGGGGGGGGGGGGGGGGGGGGGGGGGGGGGGGGGGGGGGGGGGGFGGGGGGGGGGGGGGGGDGGGGGGFGGGGGGGGGGGGGGGGGGGGGGGGGGFGGGGGGFGGGGGGGGGFGGGGGGGGGGGGGGGFGGGGGGGGGGFGGGGGGGGFGF;ACFFFFFFFAFFFGFGFGGFGFF@CB@EFFFFFBDFBGGGFFFFEFF2AB=:@FFFCCAEFFFFE<C@@FEFEE@<<FE3<C)./77@@?:@@C77E7:?0
@M70528:330:000000000-K6D4P:1:1102:17696:5342 2:N:0:AACGGTCTAT+CTATACGCGG
TAAAACAGGGTCCCCTCCCCCTCTAGGGTCAAAAAAAGAGGTATTTAAGTTTCGGTCAGTTAAAAGTATTGTGATAGCTCCCGCTAACACTGGCAAAGATAAAAGAAGAAGAATGGCTGTTAAAATAACTGATCAGACAAATAGTCTAATTTTTTCTGCTGAAAGGTTTTTTGCTTTAAGATTAATAATTGTAGTAATAAAATTTAAGGCACCTAAAATTGAAGAAATCCCTGCAAGGTGTAAAGAAAAAATTGTTAAGTCTACTGAAGGTCCTGAATGATAAAACGTTGATAAAGGTGGA
+
CCCCCGGGGGGGGGGGGGGGGGGGGGGGGGGGGGGGGGGGGGGGGGGGGGGGGGGGGGGGGGGGGGGGGGGGGGGGFGGGGGGGGGGGGGGGGGGGGGGGGGGGGGGGGGGGGGGGGGGGGGGGGGGGGGGGGGGGGGGGGGGGGGGGGGFGGGGGGGGFEGGGGGGGGGGGDGGGFGGGGGGGFGGGFGGGCFGGFGFGFGFEFFFFFFFFFGFGFFGEGFFBCFFFF@=4FFFB>EDFBE69EE2BFFBD2BCF*=BCEFFFGF7@<EF<E<<9CFFAFFC)73>@FD8++5>EF38?(
@M70528:330:000000000-K6D4P:1:1102:18028:5350 2:N:0:AACGGTCTAT+CTATACGCGG
TAAAACAGGGTCCCCTCCCCCTCTAGGGTCAAAAAAAGAGGTATTTAAGTTTCGGTCAGTTAAAAGTATTGTGATAGCTCCCGCTAACACTGGCAAAGATAAAAGAAGAAGAATGGCTGTTAAAATAACTGATCAGACAAATAGTCTAATTTTTTCTGCTGAAAGGTTTTTTGCTTTAAGATTAATAATTGTAGTAATAAAATTTAAGGCACCTAAAATTGAAGAAATCCCTGCAAGGTGTAAAGAAAAAATTGTTAAGTCTACTGAAGTTCCTGAATGATAAAACGTTGATAAAGGTGGA
+
CCCCCGGGGGGGGGGGGFGGGGGGGGGGGGGGGGGGGGGGGGGGGGGGGGGGGGGGGGGGGGFGGGGGGGGGGGGGGGGGGGGGGGGGGGGGGGGGFGGGGGGGGGGGGGGGGGGGGGGGGGGGGGFGGGGGGGGGGGGGCFGGGGGGGGFGGGDGGGGGGGGGGGCGEFGGGGGGBDFGFFGFGGGGGGGGGGGGFGFGEGFFFFFFFFFAFGFGFGGEFFF@B@8=FE)9AFBFB5DD>;ECEFFFFB=BBFEFE=CCFAEFGFEEF)9??C9;>C6AECFFFEFF@78279<E97@B0
@M70528:330:000000000-K6D4P:1:1102:17371:5351 2:N:0:AACGGTCTAT+CTATACGCGG
TAAAACAGGGTCCCCTCCCCCTCTAGGGTCAAAAAAAGAGGTATTTAAGTTTCGGTCAGTTAAAAGTATTGTGATAGCTCCCGCTAACACTGGCAAAGATAAAAGAAGAAGAATGGCTGTTAAAATAACTGATCAGACAAATAGTCTAATTTTTTCTGCTGAAAGGTTTTTTGCTTTAAGATTAATAATTGTAGTAATAAAATTTAAGGCACCTAAAATTGAAGAAATCCCTGCAAGGTGTAAAGAAAAAATTGTTAAGTCTACTGAAGGTCCTGAATGATAAAACGTTGATAAAGGTGGA
+
CCCCCGGGGGGGGGGGGGGGGGGGGGGGFGGGGGGGGGGGGGGGGGGGGGGGGGGGGGGGGGGGGGGGGGGGGGGGGGGGGGGGGGGGGGGGGGGGGGGGGGGGGFGGGGGGGGGFGGGGGGGGGGFGGGGGGGGGGGGGGGFGGGGGGGFGGGGGDFGGGGGGGGGFGFGGDGGGBFGGGGGGGGGGGGGGGGGGFGFFFGFFFFFFFAFFFGFFFEGFGFEEFFCEFE@4FDBFBFDFFFFFEEBDF9=BEFFF?=FEFFCFGE?@EFFF@@EFGFFFF?<6>@>=36CCFEFFGEB:(
@M70528:330:000000000-K6D4P:1:1102:8789:5365 2:N:0:AACGGTCTAT+CTATACGCGG
TAAAACAGGGTCCCCTCCCCCTCTAGGGTCAAAAAAAGAGGTATTTAAGTTTCGGTCAGTTAAAAGTATTGTGATAGCTCCCGCTAACACTGGCAAAGATAAAAGAAGAAGAATGGCTGTTAAAATAACTGATCAGACAAATAGTCTAATTTTTTCTGCTGAAAGGTTTTTTGCTTTAAGATTAATAATTGTAGTAATAAAATTTAAGGCACCTAAAATTGAAGAAATCCCTGCAAGGTGTAAAGAAAAAATTGTTAAGTCTACTGAAGGTCCTGAATGATAAACCGTTGATAAAGGTGGA
+
CCCCCGGGGGGGGGGGGFGGGGGGGGGGGGGGGGGGGGGGGGGGGGGGGGGGGGGFGGGGGGGGGGGGGGGGGGGGGGGGGGGGGGGFGGGGGGGGGGGGGGGGGGGGGGGGGGGGGGGFGGGGGGGGGGGGGGGGGGGGGGGGGGGGGGFGGGGGGGGGGGGFGFCEGGGGGGGGFGGGGGGGGGGGGGGGGGGGFGFGFGFEFFFFFFFFFGF5AFGBGF9CFC)8B25AFFFFBGGGFFFFFF=BFBFFFFEFEFCCCFEFGFFF@FEEEFFFF;?A55<6/69@D6>>FCC3C>BB0
@M70528:330:000000000-K6D4P:1:1102:9624:5377 2:N:0:AACGGTCTAT+CTATACGCGG
TAAAACAGGGTCCCCTCCCCCTCTAGGGTCAAAAAAAGAGGTATTTAAGTTTCGGTCAGTTAAAAGTATTGTGATAGCTCCCGCTAACACTGGCAAAGATAAAAGAAGAAGAATGGCTGTTAAAATAACTGATCAGACAAATAGTCTAATTTTTTCTGCTGAAAGGTTTTTTGCTTTAAGATTAATAATTGTAGTAATAAAATTTAAGGCACCTAAAATTGAAGAAATCCCTGCAAGGTGTAAAGAAAAAATTGTTAAGTCTACTGAAGGTCCTGAATGATAAAACGTTGATAAAGGTGGA
+
CCCCCGGGGGGGGGGGGGGGGGGGGGGGGGGGGGGGGGGGGGGGGGGGGGGGGGGGGGGGGGGGGGGGGGGGGGGGGGGGGGGGGGGGGGGGGGGGGGGGGGGGGGGGGGGGGGFGFFGGGGGGGGGGGGGGGGGGGGGGGGFGGFGGGGFGGGGGGGGGGGGGGGGGGGGGGGGGCGFGGGGGGGGFGGGGGGGGFGFFEGFFFFFFFFFFFGFGFGGFGF@EFFFFFF3AFFFFBFGDFFCAECFFF(5B2BC>>=BEEFFFFEEFFE;E@<E<0;?EFC?4CE>@8@FFGCCECEFF0
@M70528:330:000000000-K6D4P:1:1102:13514:5377 2:N:0:AACGGTCTAT+CTATACGCGG
TAAAACAGGGTCCCCTCCCCCTCTAGGGTCAAAAAAAGAGGTATTTAAGTTTCGGTCAGTTAAAAGTATTGTGATAGCTCCCGCTAACACTGGCAAAGATAAAAGAAGAAGAATGGCTGTTAAAATAACTGATCAGACAAATAGTCTAATTTTTTCTGCTGAAAGGTTTTTTGCTTTAAGATTAATAATTGTAGTAATAAAATTTAAGGCACCTAAAATTGAAGAAATCCCTGCAAGGTGTAAAGAAAAAATTGTTAAGTCTACTGAAGGTCCTGAATGATAAAACGTTGATAAAGGTGGA
+
CCCCCGGGGGGGGGGGGGGGGGGGGGGGGGGGGGGGGGGGGGGGGGGGGGGGGGGGGGGFGGFFGGGGGGGGGGGGGGGGGGGGGGGGGGGGGGGGGGGGGGGGGGGGGGGGGGGGGGGGGGGGGGGGGGGGGGGGGGGGGGGGGGGGGGFGGGGGGGGGGGGGGGGGGGGGGGDGFGGGGGGGGGGGGGGGGGGGFFFGEGFFFFFFFFFFFGFGFFGEFF5EFFFFFEFAF>FF@*5DEFFFFFFFFFFDEFEFEFCE?FCCCE?4@EFF@A=C<@EEFCFEFF@3(,:7@C<CGF04(
@M70528:330:000000000-K6D4P:1:1102:16367:5380 2:N:0:AACGGTCTAT+CTATACGCGG
TAAAACAGGGTCCCCTCCCCCTCTAGGGTCAAAAAAAGAGGTATTTAAGTTTCGGTCAGTTAAAAGTATTGTGATAGCTCCCGCTAACACTGGCAAAGATAAAAGAAGAAGAATGGCTGTTAAAATAACTGATCAGACAAATAGTCTAATTTTTTCTGCTGAAAGGTTTTTTGCTTTAAGATTAATAATTGTAGTAATAAAATTTAAGGCACCTAAAATTGAAGAAATCCCTGCAAGGTGTAAAGAACAAATTGTTAAGTCTACTGAAGGTCCTGAATGATAAAACGTTGATAAAGGTGGA
+
CCCCCGGGGGGGGGGGGGGGGGGGFGGGGGGGGGGGGGGGGGGGGGGGGGGGGGGGGGGGGGDGGGGGGGGGGGGGGGGGGGGGGGGFGGGGG?BGGGGGGGGGGGGGGFGGDFGGGGGFGGGGGGGGGGGGGGGGGGGFGGFGFFC@FGFGGGGGGGFCFGGGGGGGGGGDGGFGFGGFGGGGGGGGGGGGGGGGCFF:A;@@FFFFFFFFFGFGFFGFGFEEFED@FBFFFFFFBGFG@*:B<CDBF=BE<87:*48CEF?AEB?<E@;@EAEF0+<;E7374=658?C>>)7>GE;?(
@M70528:330:000000000-K6D4P:1:1102:9039:5393 2:N:0:AACGGTCTAT+CTATACGCGG
TAAAACAGGGTCCCCTCCCCCTCTAGGGTCAAAAAAAGAGGTATTTAAGTTTCGGTCAGTTAAAAGTATTGTGATAGCTCCCGCTAACACTGGCAAAGATAAAAGAAGAAGAATGGCTGTTAAAATAACTGATCAGACAAATAGTCTAATTTTTTCTGCTGAAAGGTTTTTTGCTTTAAGATTAATAATTGTAGTAATAAAATTTAAGGCACCTAAAATTGAAGAAATCCCTGCAAGGTGTAAAGAAAAAATTGTTAAGTCTACTGAAGGTCCTGAATGATAAAACGTTGATAAAGGTGGA
+
CCCCCGGGGGGGGGGGGGGGGGGGGGGGGGGGGGGGGGGGGGGGGGGGGGGGGGGGGGGGGGGGGGGGGGGGGGGGGGGGGGGGGGGGGGGGGGGGGGGGGGGGGGGGGGGGGGGGGGGGGGGFGGGGGGFGGGGFGGGGGGGGGGGGCGFGGGGGFGGGGGGFGGGGGGGGGGGGFGFGGGGGGGGGGGGGGGGGFGFFFGFFFFFFFFFFFGFGFGGEFFFFFFDEF2);ABDFEF:@BEFFFFF:A5>D38CACBFEEFFFFEEEE@=AEAEECGFEFFC3;@BF@;>77<;<7=2:(
@M70528:330:000000000-K6D4P:1:1102:15463:5406 2:N:0:AACGGTCTAT+CTATACGCGG
TAAAACAGGGTCCCCTCCCCCTCTAGGGTCAAAAAAAGAGGTATTTAAGTTTCGGTCAGTTAAAAGTATTGTGATAGCTCCCGCTAACACTGGCAAAGATAAAAGAAGAAGAATGGCTGTTAAAATAACTGATCAGACAAATAGTCTAATTTTTTCTGCTGAAAGGTTTTTTGCTTTAAGATTAATAATTGTAGTAATAAAATTTAAGGCACCTAAAATTGAAGAAATCCCTGCAAGGTGTAAAGAAAAAATTGTTAAGTCTACTGAAGGTCCTGAATGATAAAACGTTGATAAAGGTGGA
+
CCCCCGGGGGGGGGGGGGGGGGGGGGGGGGGGGGGGGGGGGGGGGGGGGGGGGGGGGGGGGGGGGGGGGGGGGGGGGGGGGGGGGGGGGGGGGGGGGGGGGFGGGGGGGGGGGGGGGGGGGGGGGGGGGGGGGGGGGGGGGGGGGGGGGGFGGGGGGGGGGGGGGGGCFGGGGGCGFFGFGGGGGGFGGFGGGGGG7DF<CDFFFF9FFFFFFGFGFGGFGFFEFFF@A@EFFF:?>GGGFEFAEF=BF=@@EFFF?CFEEFEFF@CE@(6>@FA<0+93<C?4CE9588::@CEFG;?F(
@M70528:330:000000000-K6D4P:1:1102:14007:5413 2:N:0:AACGGTCTAT+CTATACGCGG
TAAAACAGGGTCCCCTCCCCCTCTAGGGTCAAAAAAAGAGGTATTTAAGTTTCGGTCAGTTAAAAGTATTGTGATAGCTCCCGCTAACACTGGCAAAGATAAAAGAAGAAGAATGGCTGTTAAAATAACTGATCAGACAAATAGTCTAATTTTTTCTGCTGAAAGGTTTTTTGCTTTAAGATTAATAATTGTAGTAATAAAATTTAAGGCACCTAAAATTGAAGAAATCCCTGCAAGGTGTAAAGAAAAAATTGTTAAGTCTACTGAAGGTCCTGAATGATAAAACGTTGATAAAGGTGGG
+
CCCCCGGGGGGGGGGGGGGGGGGGGGGGGGGGGGGGGGGGGGGGGGGGGGGGFGGGGGFGGGGGGGGGGGGGGGGGFGGGGGGGGGGGGGGGGGGGGGGGGGGGGGGGGGGGGGGGGGGGGGGGGGGGGGGGGGGGGGGGGGGGGGGGGGFGGGGGGGGGGGGGGFFGGGGGGGGGFGGGFGGGGGGGGGGGGFGG7DFEEBCFFAFFFFFFFGFCFCGFGFFBFFFEFEFAF>FA@GGFEFFF4:326(9@FFEF?BB@?@?AFE?AE1;<E<EE6:54<?E3;E>6;@C::5>>FFFF(
@M70528:330:000000000-K6D4P:1:1102:5163:5415 2:N:0:AACGGTCTAT+CTATACGCGG
TAAAACAGGGTCCCCTCCCCCTCTAGGGTCAAAAAAAGAGGTATTTAAGTTTCGGTCAGTTAAAAGTATTGTGATAGCTCCCGCTAACACTGGCAAAGATAAAAGAAGAAGAATGGCTGTTAAAATAACTGATCAGACAAATAGTCTAATTTTTTCTGCTGAAAGGTTTTTTGCTTTAAGATTAATAATTGTAGTAATAAAATTTAAGGCACCTAAAATTGAAGAAATCCCTGCAAGGTGTAAAGAAAAAATTGTTAAGTCTACTGAAGGTCCTGAATGATAAAACGTTGATAAAGGTGGA
+
CCCCCGGGGGGGGGGGGGGGGGGGGGGGGGGGGGGGGGGGGGGGGGGGGGGGGGGGGGGGGGGGGGGGGGGGGGGGGFGGGGGGGGGGGGFGGGGGDGGGGGGGGGGGGGGGGGGGGGGGGGGGFGGGGGGGGGGGGGGGD9DFAFFGGGFGGGGFGGGGGGFAGGGGGGGGGGGGFGGDFGGGGGGGGGGGGGGGFGFGFGFFFFFFFFFFFDFFFGGFGFF@FFF;BEEAFFBF3EFC6>CFCEDBFDFDFFFFEFFECFEFGECEE@E9@9<C4CEFE??EFFFF@(81:?99C@>1(
@M70528:330:000000000-K6D4P:1:1102:19302:5430 2:N:0:AACGGTCTAT+CTATACGCGG
TAAAACAGGGTCCCCTCCCCCTCTAGGGTCAAAAAAAGAGGTATTTAAGTTTCGGTCAGTTAAAAGTATTGTGATAGCTCCCGCTAACACTGGCAAAGATAAAAGAAGAAGAATGGCTGTTAAAATAACTGATCAGACAAATAGTCTAATTTTTTCTGCTGAAAGGTTTTTTGCTTTAAGATTAATAATTGTAGTAATAAAATTTAAGGCACCTAAAATTGAAGAAATCCCTGCAAGGTGTAAAGAAAAAATTGTTAAGTCTACTGAAGGTCCTGAATGATAAAACGTTGATAAAGGTGGA
+
CCCCCGGGGGGGGGGGGGGGGGGGGGGGGGGGGGGGGGGGGGGGGGGGGGGGGGGGGGGGGGGGGGGGGGGGGGGGGGGGGGGGGGGGGGGGGGGGGGGGGGGGGGGGGGGGGGGGGGGFDGGGGGGGGGGGFGGGGGGGGGFGGGGGGGFGGGGGGGGGGGGGGGGGGGGGGGGGFCGDGGGGGGGGGGGGDEGGFFFGFGFEFFFFFFFFFGFCFGGFGFFFFFDFF5BAFFFFEFFD:BE=ACBDFFFFEFEF@=BE?F?F@@C@EF@E@EEFFFEF?CFFFE98;@DFGFE3;7(3(
@M70528:330:000000000-K6D4P:1:1102:23412:5432 2:N:0:AACGGTCTAT+CTATACGCGG
TAAAACAGGGTCCCCTCCCCCTCTAGGGTCAAAAAAAGAGGTATTTAAGTTTCGGTCAGTTAAAAGTATTGTGATAGCTCCCGCTAACACTGGCAAAGATAAAAGAAGAAGAATGGCTGTTAAAATAACTGATCAGACAAATAGTCTAATTTTTTCTGCTGAAAGGTTTTTTGCTTTAAGATTAATAATTGTAGTAATAAAATTTAAGGCACCTAAAATTGAAGAAATCCCTGCAAGGTGTAAAGAAAAAATTGTTAAGTCTACTGAAGGTCCTGAATGATAAAACGTTGATAAAGGTGGA
+
CCCCCGGGGGGGGEFGGFFGGGGGGGGGGGGGGGGGGGGGGGGGGGGFGGGGGGGFGGGGGGGGGGGGGGGGGGGGGGGGGGGGGGGGGGGGGGGGGGGGGGGGGGGGGGGGGGGGFGDFGGGGCDEFGGGGFGGGGGGGGGGGGGGGGGFGGGGGGGGEEGGGGGGGGGGGGGGGFGGGFFFGGGGFFGGGGGGGFGFG@CC@+C;8AAAA5DFGFGGEFF88=@@EF)76ABBA>FDF66E9A4>BFDBDEFEFC>ACE776><3<EF@E;93>*+9;?C?<34:=;25129><GF??0
@M70528:330:000000000-K6D4P:1:1102:16363:5440 2:N:0:AACGGTCTAT+CTATACGCGG
TAAAACAGGGTCCCCTCCCCCTCTAGGGTCAAAAAAAGAGGTATTTAAGTTTCGGTCAGTTAAAAGTATTGTGATAGCTCCCGCTAACACTGGCAAAGATAAAAGAAGAAGAATGGCTGTTAAAATAACTGATCAGACAAATAGTCTAATTTTTTCTGCTGAAAGGTTTTTTGCTTTAAGATTAATAATTGTAGTAATAAAATTTAAGGCACCTAAAATTGAAGAAATCCCTGCAAGGTGTAAAGAAAAAATTGTTAAGTCTACTGAAGGTCCTGAATGATAAAACGTTGATAAAGGTGGA
+
CCCCCGGGGGGGGGGGGGGGGGGGGGGGGGGGGGGGGGGGGGGGGGGGGGGGGGGGGGGGGGGGGGGGGGGGGGGGGGGGGGGGGGGGGGGGGGGGGGGGGCFGGGGGGGGGGGFGGGGGGGGGGGGGGGGGGGGGGGGGGGGGFGGGGFFFGGGGGGGGGGGGGGGGGGGGGGGGFGGGGGGGGGGFGGGGFGGGFGFFADCEF?FF5:AFFFFGFGGFGFEFFFF@FEEAFFFF=8>D@EEFEFD2A=@FFFCFEFFFCFFFF<<=E;E3@E367;<ACEEEE<:3:<8;7?9CFE??(
@M70528:330:000000000-K6D4P:1:1102:13114:5443 2:N:0:AACGGTCTAT+CTATACGCGG
TAAAACAGGGTCCCCTCCCCCTCTAGGGTCAAAAAAAGAGGTATTTAAGTTTCGGTCAGTTAAAAGTATTGTGATAGCTCCCGCTAACACTGGCAAAGATAAAATAAGAAGAATGGCTGTTAAAATAACTGATCAGACAAATAGTCTAATTTTTTCTGCTGAAAGGTTTTTTGCTTTAAGATTAATAATTGTAGTAATAAAATTTAAGGCACCTAAAATTGAAGAAATCCCTGCAAGGTGTAAAGAAAAAATTGTTAAGTCTACTGAAGGTCCTGAATGATAAAACGTTGATAAAGGTGGA
+
CCCCCGGGGGGGGGGGGGGGGGGGGGGGGGGGGGGGGGGGGGGGGGGGGGGGGGGFGGFFGGGGGGGGGGGGGGGGGGGGGGGGGGGGGGGGGGGGGGGGGGGGGGGGGGGFGGGGGGDFFGGGGGGGGGGGGGGGGGGGGGFGGGGGGGFGGGGGGGGGGGGGGGGGGGFGGGGGFGGGGFFGGGGGGGGGGGGGFGFGFG?@FFFFF?:CF*ACFFFFG6AEFFFFFFBFFFDF@D<D=6AFCCBDFF=2;CEFCFFEFFCF?477=@F<@<73;:?<CC3>E@>=@2::@<9>FFFF0
@M70528:330:000000000-K6D4P:1:1102:16269:5448 2:N:0:AACGGTCTAT+CTATACGCGG
TAAAACAGGGTCCCCTCCCCCTCTAGGGTCAAAAAAAGAGGTATTTAAGTTTCGGTCAGTTAAAAGTATTGTGATAGCTCCCGCTAACACTGGCAAAGATAAAAGAAGAAGAATGGCTGTTAAAATAACTGATCAGACAAATAGTCTAATTTTTTCTGCTGAAAGGTTTTTTGCTTTAAGATTAATAATTGTAGTAATAAAATTTAAGGCACCTAAAATTGAAGAAATCCCTGCAAGGTGTAAAGAAAAAATTGTTAAGTCTACTGAAGGTCCTGAATGATAAAACGTTGATAAAGGTGGA
+
CCCCCGGGGGGGGGGGGGGGGGGGGGGGGGGGGGGGGGGGGGGGGGGGGGGGGGGGGGGGGGGGGGGGGGGGGGGGGGGGGGGGGGGGGGGGGGGGGGGFGGGGGGGGGGGGGGGGGGGGGGGGGGGGGGGGGGGGGGGGGGGGGGGGGGFGGGGGGGGGGGGGGGGGGGGGGGGGFGGGFGGGGGGGGGGGGGGGFFF;CFF@FFFFFAFFFGCFFGGFGFCAF5CEFBFFFF9FB8>EBEC+:CBFFBFFFFFC?=BEE=EFF@57E@EFFEE3>;<A?3?);@;@DD9:DEFFF32((
@M70528:330:000000000-K6D4P:1:1102:9527:5464 2:N:0:AACGGTCTAT+CTATACGCGG
TAAAACAGGGTCCCCTCCCCCTCTAGGGTCAAAAAAAGAGGTATTTAAGTTTCGGTCAGTTAAAAGTATTGTGATAGCTCCCGCTAACACTGGCAAAGATAAAAGAAGAAGAATGGCTGTTAAAATAACTGATCAGACAAATAGTCTAATTTTTTCTGCTGAAAGGTTTTTTGCTTTAAGATTAATAATTGTAGTAATAAAATTTAAGGCACCTAAAATTGAAGAAATCCCTGCAAGGTGTAAAGAAAAAATTGTTAAGTCTACTGAAGGTCCTGAATGATAAAACGTTGATAAAGGTGGA
+
CCCCCGGGGGGGGGGGGGGGGGGGGGGGGGGGGGGGGGGGGGGGGGGGGGGGGGGGGCGFGGGGGGGGGGGGGGGGGGGGGGGGGGGGGGGGGGGGFGFAFGGGGGGGGGGGGGGGGGGGGGGGGGGGGGGGGGGGGGGGGGGGGGGGGGFGGGGGGGGGGGGGGGGG8FGGGGGGFGGGGGGGGGGGGGGGGGGGFF?FCGFFFFFFFFFFFGFGFGGFFFEBFFCE@73@FFFFFGGGFFFA?CBFF>B@=FFFEFFCEFEFGFC=@;E9<<AC;C?EFEF)9<;=147:C?3;?<72(
@M70528:330:000000000-K6D4P:1:1102:5595:5465 2:N:0:AACGGTCTAT+CTATACGCGG
TAAAACAGGGTCCCCTCCCCCTCTAGGGTCAAAAAAAGAGGTATTTAAGTTTCGGTCAGTTAAAAGTATTGTGATAGCTCCCGCTAACACTGGCAAAGATAAAAGAAGAAGAATGGCTGTTAAAATAACTGATCAGACAAATAGTCTAATTTTTTCTGCTGAAAGGTTTTTTGCTTTAAGATTAATAATTGTAGTAATAAAATTTAAGGCACCTAAAATTGAAGAAATCCCTGCAAGGTGTAAAGAAAAAATTGTTAAGTCTACTGAAGGTCCTGAATGATAAAACGTTGATAAAGGTGGA
+
CCCCCGGGGGGGGGGGGGGGGGGGGGGGGGGGGGGGGGGGGGGGGFGGGGGGGGGFGGGGGGGGGGGGGGGGGGGGGCGGGGGGGGGGGGGGGGGGGGGGGGGGGGGGGGGGGGGGGGGGGGGGGGGGGGGGGGGGGGGGFCFGFGGGGGFGGGE:EDGFGGGGGGGFGGGGGGGGFGGGGGGGGGGGGGGGGGGGFGFGFGFEFFFFFFFFFGFDFGGEGFEEFFFFFFFAFF2ABGGGFFFFFFFFFDBFFFFF?CFFEFFFGFC;E@;E@FECCFE35<EEFFBDF;:@FFFFG<(8(
@M70528:330:000000000-K6D4P:1:1102:20319:5473 2:N:0:AACGGTCTAT+CTATACGCGG
TAAAACAGGGTCCCCTCCCCCTCTAGGGTCAAAAAAAGAGGTATTTAAGTTTCGGTCAGTTAAAAGTATTGTGATAGCTCCCGCTAACACTGGCAAAGATAAAAGAAGAAGAATGGCTGTTAAAATAACTGATCAGACAAATAGTCTAATTTTTTCTGCTGAAAGGTTTTTTGCTTTAAGATTAATAATTGTAGTAATAAAATTTAAGGCACCTAAAATTGAAGAAATCCCTGCAAGGTGTAAAGAAAAAATTGTTAAGTCTACTGAAGGTCCTGAATGATAAAACGTTGATAAAGGTGGA
+
CCCCCGGGGGGGGGGGGGGGGGGGGGGGGGGGGGGGGGGGGGGGGGGGGGGGGGGGGGGGGGGGGGGGGGGGGGGGGGGGGGGGGGGGGGGGGGGGGGGGGGGGGGGGGGGGGGGGGGGEGGGGGGGGGGGGGGGGGGGGGGGGGGGGGGFGGGGGGGGGGFGGGGGGGGGGGGGGFFGGGGGGGGGGGGGGGGGGFFFGFGFEFFFFFFFFFGFGAFGFGF;EF9CEF=E4FFFF>DEFE9EAEE=BFFFFFFFF?CFFFFFFGFEFFEE@=E@<CCC<?CE<7;9@DFFDGFFFGF>:(
@M70528:330:000000000-K6D4P:1:1102:18796:5485 2:N:0:AACGGTCTAT+CTATACGCGG
TAAAACAGGGGCTCCCTGTCTCTTATACACATCTGACGCTGCCGACGACCGCGTATAGGTGTAGATTTCGGTGGTCGGCGGTTCATTAAAACAAAAAAAACCATAAGTTTTCCCACTCTACGCATATTCTTTGTTCATGCCTCCACACCTCTCCGGCGTGTTTCTGATACATTCTAATTACCCTTCTTAATGTCTCTCTTACTATTTCTACGATGCGCATACCGATCCTATTCAACCTTCTTATGCTGCTTCACTCCTTTTCCTCCTTTCTCCACTACCACTTCTGCGCATCCATCACCAA
+
CCCCCGGGGGGGFFFFGGGGGGGGGGGG6;;;CFFGGGGGGGGGGGGGGGGGGCFFCFGEF<<F9E,E<EF?FD:,C:C++84899B,5EA,A4AFG:FF46,,7A,,,,C,7,83,3=>?++33+:8,,,,98==,,3,+32,83C+@8*,,,**3***1,1,5+,,,,,,6,4,+44,,,,7,56+4=,,35+3+5*+12;)++++++30)/25)/*(**(()-(-*).**..94+++.))*)-))17)))*)*(*1.)0)*+(().)).)-(-**.),(),--)(-1954))6+).)(
@M70528:330:000000000-K6D4P:1:1102:13816:5485 2:N:0:AACGGTCTAT+CTATACGCGG
TAAAACAGGGTCCCCTCCCCCTCTAGGGTCAAAAAAAGAGGTATTTAAGTTTCGGTCAGTTAAAAGTATTGTGATAGCTCCCGCTAACACTGGCAAAGATAAAAGAAGAAGAATGGCTGTTAAAATAACTGATCAGACAAATAGTCTAATTTTTTCTGCTGAAAGGTTTTTTGCTTTAAGATTAATAATTGTAGTAATAAAATTTAAGGCACCTAAAATTGAAGAAATCCCTGCAAGGTGTAAAGAAAAAATTGTTAAGTCTACTGAAGGTCCTGAATGATAAAACGTTGATAAAGGTGGA
+
CCCCCGGGGGGGGGGGGGGGGGGGGGGGGGGGGGGGGGGGGGGGGGGGGGGGGGGGGGGGGGGGGGGGGGGGGGGGGGGGGGGGGGGGGGGGGGGGGGGGGGGGGGGGGGGGGGGGGGGGGGGGGGGGGGGGGGGGGGGGGGGGGGGGGGFGGGGGGGGGGGGGGGGGGGGGGGGGFGGGGGGGGGGGGGGGFAFGFGFGFFFFFFFFFFFFFGFGFGGFFFFFFFFFFFB4FFFFFCFEFE?:AEBFFFFFFFFFFFFFEFEFDE?=EEFAEEAC;37AFFFEFE9;8;D;C?EFGE2:0
@M70528:330:000000000-K6D4P:1:1102:4431:5491 2:N:0:AACGGTCTAT+CTATACGCGG
TAAAACAGGGTCCCCTCCCCCTCTAGGGTCAAAAAAAGAGGTATTTAAGTTTCGGTCAGTTAAAAGTATTGTGATAGCTCCCGCTAACACTGGCAAAGATAAAAGAAGAAGAATGGCTGTTAAAATAACTGATCAGACAAATAGTCTAATTTTTTCTGCTGAAAGGTTTTTTGCTTTAAGATTAATAATTGTAGTAATAAAATTTAAGGCACCTAAAATTGAAGAAATCCCTGCAAGGTGTAAAGAAAAAATTGTTAAGTCTACTGAAGGTCCTGAATGATAAAACGTTGATAAAGGTGGA
+
CCCCCGGGGGGFFCFGGECFFGCGFGGFGGGGEGGGDGCFGGGGGGGGGGGGAFFF@FFCFGGGFGGGGDFFGDDFG9AEGGGGGGGFGFECGDCB<FGGGEFDFGGGGGG8?FFF8FDEFFGFEGGGGFGGGGGF?,AD8,BFCFGGGDFFAFGGGGA;EFEEFFFF9B@EG?FGF9:FAFFG9FFGFGGCC;CG9D9;AEA@FFAFF5AA>CAGFCGEDFC5FFBFFB96A==FE5>D7>EFFC2>FB25@FC=<FF5CAEFF;///;;3);7)2;73<537>E@3((2;CCC<7731(
@M70528:330:000000000-K6D4P:1:1102:4891:5495 2:N:0:AACGGTCTAT+CTATACGCGG
TAAAACAGGGTCCCCTCCCCCTCTAGGGTCAAAAAAAGAGGTATTTAAGTTTCGGTCAGTTAAAAGTATTGTGATAGCTCCCGCTAACACTGGCAAAGATAAAAGAAGAAGAATGGCTGTTAAAATAACTGATCAGACAAATAGTCTAATTTTTTCTGCTGAAAGGTTTTTTGCTTTAAGATTAATAATTGTAGTAATAAAATTTAAGGCACCTAAAATTGAAGAAATCCCTGCAAGGTGTAAAGAAAAAATTGTTAAGTCTACTGAAGTTCCTGAATGATAACACGTTAATAAAGGTGGA
+
CCCCCGCFGGGGGDFGECFGGCEGEFGGGCFGGGGGGGFGGGGGGGGFGGEGGFEBCFGGCEFGFFCGGEFFCFFGF<BFGGEDGGGGFGGGGGGFFGGGGDFGGGGGGGGGGGGFGGGDFGGFFGGGGGGGGFFFCFFGDDFG;EGGGGFGGFGFGGFGGG?FFGGGFFGGGFFGFFGGGGGGFAFFGGGGGGGGFGFGFGAEFFFFAFFA9;CG*EC@FFEEF:8>FFFFFFFF>452*6<A?EDBFB@DFFFF/@CECACFF<7A<.7575;<9CCEFFE)71<@3(13;574A.6?0
@M70528:330:000000000-K6D4P:1:1102:14566:5496 2:N:0:AACGGTCTAT+CTATACGCGG
TAAAACAGGGTCCCCTGTCTCTTATACACATCTGACGCTGCCGACGCCGCGTATAGGTGTAGATCTCGGTGGTCGCCGTGTCATTAAAAAAAAAAAAAAAAAATACACTAAGACAGTATCTGACATACATAGCAACAAAGAATACACTCAACGATAGCTCCATGCATGACATCAGCTAAGATTGTAAGAACAAGCGATTACCCACGTGATTGCACACAGTCAGAGTCCCACGGTTTCACACAAACATGACCAGAATTGTATCGCAATCACTCTAAGACAGTCAGCATCATCATCGATCAGT
+
CCCCCGGGGGGGGGGGGGGGGGG<FGGGGGGGGGGGGGGGGGGGGGGGGGGGD:EFGA@FCGF9EF<FD,@F:=C@6:++::9?<,,CEAEG++8+8+8+6+33@,,8,,,8,,,88,+,,,8,3,,,8,,,,,7388@,*3+,7,,2,,*,*61**111,,,,,*,,,,2=,,,,+,++3>+,213++5;*0*/*)*0*.+2)))))))***2**)/*-0*).*)))0).))-())+++,(()((-(*,,.()(*)**)-1-7*((.)())))))00(()).6))))))2**)((*.())
@M70528:330:000000000-K6D4P:1:1102:20309:5507 2:N:0:AACGGTCTAT+CTATACGCGG
TAAAACAGGGTCCCCTCCCCCTCTAGGGTCAAAAAAAGAGGTATTTAAGTTTCGGTCAGTTAAAAGTATTGTGATAGCTCCCGCTAACACTGGCAAAGATAAAAGAAGAAGAATGGCTGTTAAAATAACTGATCAGACAAATAGTCTAATTTTTTCTGCTGAAAGGTTTTTTGCTTTAAGATTAATAATTGTAGTAATAAAATTTAAGGCACCTAAAATTGAAGAAATCCCTGCAAGGTGTAAAGAAAAAATTGTTAAGTCTACTGAAGGTCCTGAATGATAAAACGTTGATAAAGGTGGA
+
CCCCCGGGGGGGGGGGGGGGGGGGGGGGGGGGGGGGGGGGGGGGGGGGGGGGGGGGGGGGGGGGGGGGGGGGGGGGGGGGGGGGGGGGGGGGGGGGGGGGGGGGGGGGGGGGGGGGGGGGGGFGGGGGGGGGGGGGGGGGGGGGGGGGGGFGGGGGGGGGGGGGGGGGGGGGGGGGFGGGGGGGGGGGGGGGGGGGFGFGEGFFFFFFFFFA?FFGFGGFGFEEFEFEF2>AFFFFB@DEFFFFEEF@FFFFFFFF<@FFEFEFFE?<=EFF=EEFCDEE?EFFFEBFD@:;CCCEGEFF0
@M70528:330:000000000-K6D4P:1:1102:24449:5513 2:N:0:AACGGTCTAT+CTATACGCGG
TAAAACAGGGTCCCCTCCCCCTCTAGGGTCAAAAAAAGAGGTATTTAAGTTTCGGTCAGTTAAAAGTATTGTGATAGCTCCCGCTAACACTGGCAAAGATAAAAGAAGAAGAATGGCTGTTAAAATAACTGATCAGACAAATAGTCTAATTTTTTCTGCTGAAAGGTTTTTTGCTTTAAGATTAATAATTGTAGTAATAAAATTTAAGGCACCTAAAATTGAAGAAATCCCTGCAAGGTGTAAAGAAAAAATTGTTAAGTCTACTGAAGGTCCTGAATGATAAAACGTGGAAAAAGGTGGA
+
CCCCCGGGGGGGGGGGGGGDGEGGGGGGGGGGGGGGGGGGGGGGGGGGGGGGGGGGGGGGGGGGGGGGGGGGGGGGGFGGGGGGGGGGGGGGGGGDGGGGGGGFGGGGGFGGGGGGGGGGGGFGGCGGGGGGGGGGGGGGGGGGGGGGGGFGGGGGGGCFFGFGECFGGGG6EFGGBFGGFGGGGGGDGGGGGFFFFGFGFCFFCC?CAFFF?GFGAC:CCF@AFE@CF=EAFB>;>5>8>=E9ECBFA22:;F<6*1+9<:C6@3<;88=@)7;>*+.75./7949@(2**26/38<:1(
@M70528:330:000000000-K6D4P:1:1102:4890:5513 2:N:0:AACGGTCTAT+CTATACGCGG
TAAAACAGGGTCCCCTCCCCCTCTAGGGTCAAAAAAAGAGGTATTTAAGTTTCGGTCAGTTAAAAGTATTGTGATAGCTCCCGCTAACACTGGCAAAGATAAAAGAAGAAGAATGGCTGTTAAAATAACTGATCAGACAAATAGTCTAATTTTTTCTGCTGAAAGGTTTTTTGCTTTAAGATTAATAATTGTAGTAATAAAATTTAAGGCACCTAAAATTGAAGAAATCCCTGCAAGGTGTAAAGAAAAAATTGTTAAGTCTACTGAAGGTCCTGAATGATAAAACGTTGATAAAGGTGGA
+
CCCCCGGGGGGGGGGGGGGGGGGGGGGGGGGGGGGGGGGGGGGGGGGGGGGGGGGGGGGGGGGGGGGGGGGGGGGGGGFGGGGGGGGGGGGGGGGGGGGGGGGGGGGGGGGGGGGGGGGGGGGGGGGGGGGGGGGGGGGGDDGGFGGGFEDGGGGGGGG8FGGGGGGGGGGGGGGGCDAAFGGGGGGGGGGGGGGGFGFGFGFEFFFFFFFFFGFDFCFCFFF;AECEFEF4;BFA68>@E>EFEFFFFFF==F?F?FBF?FEFFFCF<FFE@AEFFGFFFFFF<@@@F7C7;?EFG<?B0
@M70528:330:000000000-K6D4P:1:1102:24620:5517 2:N:0:AACGGTCTAT+CTATACGCGG
TAAAACAGGGTCCCCTCCCCCTCTAGGGTCAAAAAAAGAGGTATTTAAGTTTCGGTCAGTTAAAAGTATTGTGATAGCTCCCGCTAACACTGGCAAAGATAAAAGAAGAAGAATGGCTGTTAAAATAACTGATCAGACAAATAGTCTAATTTTTTCTGCTGAAAGGTTTTTTGCTTTAAGATTAATAATTGTAGTAATAAAATTTAAGGCACCTAAAATTGAAGAAATCCCTGCAAGGTGTAAAGAAAAAATTGTTAAGTCTACTGAAGGTCCTGAATGATAAAACGTTGATAAAGGTGGA
+
CCCCCGGGGGGGGGGGGGGGGGGGGGGGGGGGGGGGGGGGGGGGGGGGGGGGGGGGGGGGGGGGGGGGGGGGGGGGGGGGGGGGGGGGGGGGGGGGGGGGGGGGGGGGGGGGGGGGGGDFFFFFGGGGGGGGGGGGGGGGGGGGGGGGGGFGGGGGFGG8FFFGFGGGGGFGGGGGFGCFGGGGFFF9DFGFGDGGFGFF:7C5BFAFFFFFFGFFFAAEGFF@F@CECE34A2:F>*5D=;C+:CFDFF>B:ACF<=8?EAE6;@C)7(/>777)9;CE?CCE;3463;<1;97C7=23(
@M70528:330:000000000-K6D4P:1:1102:21661:5554 2:N:0:AACGGTCTAT+CTATACGCGG
TAAAACAGGGTCCCCTCCCCCTCTAGGGTCAAAAAAAGAGGTATTTAAGTTTCGGTCAGTTAAAAGTATTGTGATAGCTCCCGCTAACACTGGCAAAGATAAAAGAAGAAGAATGGCTGTTAAAATAACTGATCAGACAAATAGTCTAATTTTTTCTGCTGAAAGGTTTTTTGCTTTAAGATTAATAATTGTAGTAATAAAATTTAAGGCACCTAAAATTGAAGAAATCCCTGCAAGGTGTAAAGAAAAAATTGTTAAGTCTACTGAAGGTCCTGAATGATAAAACGTTGATAAAGGTGGA
+
CCCCCGGGGGGGGGGGGGGGGGGGGGGGGGGGGGGGGGGGGGGGGGGGGGGGGGGGGGGGGGGGGGGGGGGGGGGGGGGGGGGGGGGGGGGGGFGGGGGGGGGGGGGGGGGGGGGGGGGGGGGGGGGGGGGGGGGGGGGGGGGFGGGGFGFGGGGGGGGGGGGGGGGGGGGGGGGGFGGGGGGGGGGGGGGGGGGGFGFG@DFEFFFFFFFFFGFFFGGFGFA;B@@59<E4ADB4>FGG=BA+9CBBFBFB=FEFEAAECFEFF@CEFE@@.7EEGGFFE<<)77153;F7FEFC?@:6(
@M70528:330:000000000-K6D4P:1:1102:6614:5558 2:N:0:AACGGTCTAT+CTATACGCGG
TAAAACAGGGTCCCCTCCCCCTCTAGGGTCAAAAAAAGAGGTATTTAAGTTTCGGTCAGTTAAAAGTATTGTGATAGCTCCCGCTAACACTGGCAAAGATAAAAGAAGAAGAATGGCTGTTAAAATAACTGATCAGACAAATAGTCTAATTTTTTCTGCTGAAAGGTTTTTTGCTTTAAGATTAATAATTGTAGTAATAAAATTTAAGGCACCTAAAATTGAAGAAATCCCTGCAAGGTGTAAAGAAAAAATTGTTAAGTCTACTGAAGGTCCTGAATGATAAAACGTTGATAAAGGTGGA
+
CCCCCGGGGGGGGGGGGGGGGGGGGGGGGGGGGGGGGGGGGGGGGGGGGGGGGGGGGGGGGGGGGGGGGGGGGGGGGGGGGGGGGGGGGGGGGGGGGGGGGGGGGGGGGGGGGGGGGGGGGGGGGGGGGGGGGGGGGGGGGGGGGGGGGGFGGDEGGGGGGGGGGGGGGGGGGGGGFGGGGGGGGGGGGGGGGGGGFGFGCGFFFFFFFFFFFFFGFGGFGF=;F@CEF4>6FDDFEFFGFFFFFFFFF=@FFFFFC=BEEFEFGFEFFFE<79EECCEFFFCCCE@@F;D@D3>ED<>?0
@M70528:330:000000000-K6D4P:1:1102:27015:5569 2:N:0:AACGGTCTAT+CTATACGCGG
TAAAACAGGGTCCCCTCCCCCTCTAGGGTCAAAAAAAGAGGTATTTAAGTTTCGGTCAGTTAAAAGTATTGTGATAGCTCCCGCTAACACTGGCAAAGATAAAAGAAGAAGAATGGCTGTTAAAATAACTGATCAGACAAATAGTCTAATTTTTTCTGCTGAAAGGTTTTTTGCTTTAAGATTAATAATTGTAGTAATAAAATTTAAGGCACCTAAAATTGAAGAAATCCCTGCAAGGTGTAAAGAAAAAATTGTTAAGTCAACTGAAGGTCTTGAACGACAAAACGTTACTGAAGGTGGT
+
CCCCCGGGGGGDFAFGGEGGGGGGFGGGGGGGGGFGCE@FGGFFCFGFGGGGGGGEGDCEFFGG<FGGGGGGGFGGGGGGGGGGGGGGGGGGGFGFGEGGGGFFFGFGGGCFGGGGGGGGGGGGDFGGGGACFGGG9D<FDFFCFGGGGFFGGFGGGGCF,BDF,=FEGGFEEFGGFGCF8DFE=EFFGGGE77CG7A7CC9EEFFFFFAAFF5??9,@@C>=EFE@*:>FFFF:/::,?7@?ACEFBAFFFFFEB@+1*1+1/3//////4)745*2((.(.(((./.(1**.-.3..(,
@M70528:330:000000000-K6D4P:1:1102:10149:5591 2:N:0:AACGGTCTAT+CTATACGCGG
TAAAACAGGGTCCCCTCCCCCTCTAGGGTCAAAAAAAGAGGTATTTAAGTTTCGGTCAGTTAAAAGTATTGTGATAGCTCCCGCTAACACTGGCAAAGATAAAAGAAGAAGAATGGCTGTTAAAATAACTGATCAGACAAATAGTCTAATTTTTTCTGCTGAAAGGTTTTTTGCTTTAAGATTAATAATTGTAGTAATAAAATTTAAGGCACCTAAAATTGAAGAAATCCCTGCAAGGTGTAAAGAAAAAATTGTTAAGTCTACTGAAGGTCCTGAATGATAAAACGTTGATAAAGGTGGA
+
CCCCCGGGGGGGGGGGGFGGGGGGGGGGGGGGFDGEGGGGGGGGGGGGGGGGGGGFGGGAFGGAFGGGGGDGGGGGGGGGGGDEGGGGGFEGGGGGGGGGGGFGGDEGGGGGGGGGGGGEGGGFFFFGFGGGGGGGGGGF?FGGGGGGGGFGGDGGGGGGGGFFGG?FCGGEGGGGFEGGGGGFGGGGGGGGGGGGFGFGEGFFFFFFFFFFFGFFF7CEG>CEFFFEF2:AFB@8:15:7;CFFFFDF=@BBFCC?++9<C<:9@?E)1;E)47>;CCE3?59<47@@/*+3/9497:?(
@M70528:330:000000000-K6D4P:1:1102:19381:5595 2:N:0:AACGGTCTAT+CTATACGCGG
TAAAACAGGGTCCCCTCCCCCTCTAGGGTCAAAAAAAGAGGTATTTAAGTTTCGGTCAGTTAAAAGTATTGTGATAGCTCCCGCTAACACTGGCAAAGATAAAAGAAGAAGAATGGCTGTTAAAATAACTGATCAGACAAATAGTCTAATTTTTTCTGCTGAAAGGTTTTTTGCTTTAAGATTAATAATTGTAGTAATAAAATTTAAGGCACCTAAAATTGAAGAAATCCCTGCAAGGTGTAAAGAAAAAATTGTTAAGTCTACTGAAGGTCCTGAATGATAAAACGTTGATAAAGGTGGA
+
CCCCCGGGGGGGGGGGGGGGGGGGGGGGGGGGGGGGGGGGGGGGGGGGGGGGGGGFGGGGGGGGGGGGGGGGGGGGGGGGGFGGGGGGGGGGGGGGGGGGGGGGGGGGGGGGGGGGGFGGGGGGGGGGGGGGGGGGGGGGGGGGGFGGGGFGFFGGGGGGGF?FGGGGGGGGGGGGFGGGGFGGGGGGGGGGGGGGFGFGFGFFFFFFFFFFFGFGAGGFGFFFFEBFFFFFFFFFFGGC=EFF<EFFFDFDFF*=*B:?EA<C9;6))4=F;EA<03<<?3?;9<B(33:3@6>CC4:((
@M70528:330:000000000-K6D4P:1:1102:24683:5606 2:N:0:AACGGTCTAT+CTATACGCGG
TAAAACAGGGTCCCCTCCCCCTCTAGGGTCAAAAAAAGAGGTATTTAAGTTTCGGTCAGTTAAAAGTATTGTGATAGCTCCCGCTAACACTGGCAAAGATAAAAGAAGAAGAATGGCTGTTAAAATAACTGATCAGACAAATAGTCTAATTTTTTCTGCTGAAAGGTTTTTTGCTTTAAGATTAATAATTGTAGTAATAAAATTTAAGGCACCTAAAATTGAAGAAATCCCTGCAAGGTGTAAAGAAAAAATTGTTAAGTCTACTGAAGGTCCTGAATGATAAAACGTTGATAAAGGTGGG
+
CCCCCGGGGGGGGGGGGGGGGGGGGGGGGGGGGGGGGGGGGGGGGGGGGDGGGGGGGGGGGGGGGGGGGGGGGGGGGGGGGGGGGGGGGGGGGGGGGFGGGGGGGGGGGGGGGGGGGGGGGGGGGGGGGGGGGGGGGGGGGGGGGGGGGGFGGGGGGGGGGGGGGGGGGGGGGGGGFGGFGGGGGGGGGGGGGFFG?CFGEFFCFFFAFFFFF>FFF7CCFAEFFFDEFE:>FF=ABDDG>BE@6>BDFF22(1>F>BF?C@?@E<5;E;@E7;73;FFECC37)71:(3*2@?;97;2:(
@M70528:330:000000000-K6D4P:1:1102:22534:5616 2:N:0:AACGGTCTAT+CTATACGCGG
TAAAACAGGGTCCTCTGTCTCTTATACACATCTGACGCTGCCGACGACCGCGTATAGGTGTAGATCTCGGTGGTCGCCGTATCATTAAAAAAAAAAAAAAAAATCATAGATACACAACGCCCCTATAACTTCAACTCACAACAGCTTCCCTCACCGACCACATTTTACCCACAGCCTCTACTTTTTCGCGTTCAGCTTTAACATCACACATCACTTCCACAGACCCCGCTCTATCTGTGCGCCAGTTCACTAGCACACGTACCACATCAGTCTCACTCCACGTCCCAATACGTCACTAGCC
+
CCCCCGGGGGGFGGGGGGGGGGGGGFFGGGFGGGGGGGGGGGGGGGGGGGGGGGFC<E<FE99@9@CCFGFGG:EFCFE+8<E,:9,CCFGEGGGEGCF+@>B,,:3,,,,,,9,,+++++++8*,,,,,,@3,@;,,@,;1*,,,,,5:+4,,,**4**6,,,,14<A++2****2<++=++,4++2**2**+0*1<4:)2*)9***))0)9=0**++.+)((0.((0(-59))*.+++((,)()).*-)))))0()0(()-*<(5:))))))).**.)(((((()((.***4((0)).(
@M70528:330:000000000-K6D4P:1:1102:25137:5621 2:N:0:AACGGTCTAT+CTATACGCGG
TAAAACAGGGTCCCCTCCCCCTCTAGGGTCAAAAAAAGAGGTATTTAAGTTTCGGTCAGTTAAAAGTATTGTGATAGCTCCCGCTAACACTGGCAAAGATAAAAGAAGAAGAATGGCTGTTAAAATAACTGATCAGACAAATAGTCTAATTTTTTCTGCTGAAAGGTTTTTTGCTTTAAGATTAATAATTGTAGTAATAAAATTTAAGGCACCTAAAATTGAAGAAATCCCTGCAAGGTGTAAAGAACAAATTGTTAAGTCTACTGAAGGTCCTGAATGATAAAACGTTGATAAAGGTGGA
+
CCCCCGGGGGGGGGGGGGGGGGGGGGGGGGGGGGGGGGGGGGGGGGGGGFGGGGGGGGGGGGGGGGGGGGGGGGGGGGGGGGGGGGGGGGGGGGGGGGGGGGGGGGGGGGGGGGGGGGGGGGGGGGGGGGGGGGGGGGGGFGGGGGGGGGFGGGGGGFGFFGGGGGGGGGGGGGGGFGGGGGGGGGGGGGGGGFGGFGFDECFFFFF?AFFF>GFGFGG@FFFEFFFFFFEFFF=A=>A8>BA>EFB(8(/05BCF4=6@EFEAGF@<3@@F<9AF*;?8CEECEF>@@DGGFC9C7<@@(
@M70528:330:000000000-K6D4P:1:1102:22352:5622 2:N:0:AACGGTCTAT+CTATACGCGG
TAAAACAGGGTCCCCTCCCCCTCTAGGGTCAAAAAAAGAGGTATTTAAGTTTCGGTCAGTTAAAAGTATTGTGATAGCTCCCGCTAACACTGGCAAAGATAAAAGAAGAAGAATGGCTGTTAAAATAACTGATCAGACAAATAGTCTAATTTTTTCTGCTGAAAGGTTTTTTGCTTTAAGATTAATAATTGTAGTAATAAAATTTAAGGCACCTAAAATTGAAGAAATCCCTGCAAGGTGTAAAGAAAAAATTGTTAAGTCTACTGAAGGTCCTGAATGATAAAACGTTGATAAAGGTGGA
+
CCCCCGGGGGGGGGGGGGGGGGGGGGGGGGGGGGGGGGGGGGGGGGFGGGFGGGGGGGGGGGGGGGGGGGGGGGGGGGGGGGGGGGGGGGGFGFGGGGGGGGGGGGGGGGGGGFGGGGGGGGGGGGGGGGGGGGGGGGGGDAFGFGGGGGFGGGGGFGGGGGGGGGFGGGGGGGGGFGGGGGGGFGFGFGGGDGGG;E9FEGFFAFFFF5A>FFFGFGGFGF:=BEDCFBFFF2@3.;5D@:AAE:@BF>9=EF?BCFFFFFCFCE?AE1;A)7;<676<EEE;<<6=@@>:DECE;;::(
@M70528:330:000000000-K6D4P:1:1102:15370:5634 2:N:0:AACGGTCTAT+CTATACGCGG
TAAAACAGGGTCCCCTCCCCCTCTAGGGTCAAAAAAAGAGGTATTTAAGTTTCGGTCAGTTAAAAGTATTGTGATAGCTCCCGCTAACACTGGCAAAGATAAAAGAAGAAGAATGGCTGTTAAAATAACTGATCAGACAAATAGTCTAATTTTTTCTGCTGAAAGGTTTTTTGCTTTAAGATTAATAATTGTAGTAATAAAATTTAAGGCACCTAAAATTGAAGAAATCCCTGCAAGGTGTAAAGAAAAAATTGTTAAGTCTACTGAAGGTCCTGAATGATAAAACGTTAATAAAGGTGGA
+
CCCCCGGGGGGGGGGGGGGGGGGCFFFFGGGGGGGGGGGGGGGGGGGGGGGGGGGGGGGGGGFGFGGGGGGGGGGGGGGGGCGGGGGGGGGGGGGGGGGGGGGGGGGGGGGGGGGGGGGGGGGGGGGGGGGGGGGGGGGGGGGGGGGGGGFGGGGGGGGGGGGGGGGGGGGGGGAFFGGGGGGGGGGGGGGFGGC@CGAFE9FEFFFFF?AF5CCGFFC@EFFFFFBFA=36AB=9>FD><BE9ECB@F2>FEA<8?8+86+7CC3<3;1;<<EAEC@?<CEEEFEBF@(8:C?9<C@21(
@M70528:330:000000000-K6D4P:1:1102:22308:5634 2:N:0:AACGGTCTAT+CTATACGCGG
TAAAACAGGGTCCCCTCCCCCTCTAGGGTCAAAAAAAGAGGTATTTAAGTTTCGGTCAGTTAAAAGTATTGTGATAGCTCCCGCTAACACTGGCAAAGATAAAAGAAGAAGAATGGCTGTTAAAATAACTGATCAGACAAATAGTCTAATTTTTTCTGCTGAAAGGTTTTTTGCTTTAAGATTAATAATTGTAGTAATAAAATTTAAGGCACCTAAAATTGAAGAAATCCCTGCAAGGTGTAAAGAAAAAATTGTTAAGTCTACTGAAGGTCCTGAATGATAAAACGTTGATAAAGGTGGA
+
CCCCCGGGGGGGGGGGGGGGGGGGGGGGGGGGGGGGGGGGGGGGGGFGGGGGGGGGGGGGGGGGGGGGGGGGGGGGGGGGGGGGGGGGGGGGGGGFGGGGGGGGGGGGGGGGGGGGGGGGGGGGGGGGGGGGGGGGGGGGGGGGGGGGGGFGFGGGGGGGFFFEFGGGGFGGGGGGFGFCGGFGGGGGGGGGGFFGFGFGFGFFFFFFFFFFAFFGFGGFGF>ACEFFFFFFFDBFEGEEE;C9A=(-)06:>@CF4B+976<CF8?3)6=)74)427<@<C?C3368=3:7C79CEE:((
@M70528:330:000000000-K6D4P:1:1102:18486:5638 2:N:0:AACGGTCTAT+CTATACGCGG
TAAAACAGGGTCCCCTCCCCCTCTAGGGTCAAAAAAAGAGGTATTTAAGTTTCGGTCAGTTAAAAGTATTGTGATAGCTCCCGCTAACACTGGCAAAGATAAAAGAAGAAGAATGGCTGTTAAAATAACTGATCAGACAAATAGTCTAATTTTTTCTGCTGAAAGGTTTTTTGCTTTAAGATTAATAATTGTAGTAATAAAATTTAAGGCACCTAAAATTGAAGAAATCCCTGCAAGGTGTAAAGAAAAAATTGTTAAGTCTACTGAAGGTCCTGAATGATAAAACGTTGATAAAGGTGGA
+
CCCCCGGGGGGGGGGGGGGGGGGGGGGGGGGGGGGGGGGGGGGGGGGGGGGGGGGGGGGGGGGGGGGGGGGGGGGGGGGGGGGGGGGGGGGGGGGGGGGGGGGGGGGGGGGGGGGGGGGGGGGGGGGGGGGGGGGGGGGGGGGGFGGGGGFGGGGGGGGGGGGGGGGGGGGGGGGGFGGGGGGGGGGGGGGGGGGGFGFGFGFFFFFFAFFFFGFGFCFFGFFFFCDFF2>4ADBFEGFGFEF=EEBDFFFFEFEA?FFFFFFFGE?7@FFF<EACCFEEFCC9><@@;?DCG?CE7@B<(
@M70528:330:000000000-K6D4P:1:1102:25293:5645 2:N:0:AACGGTCTAT+CTATACGCGG
TAAAACAGGGTCCCCTCCCCCTCTAGGGTCAAAAAAAGAGGTATTTAAGTTTCGGTCAGTTAAAAGTATTGTGATAGCTCCCGCTAACACTGGCAAAGATAAAAGAAGAAGAATGGCTGTTAAAATAACTGATCAGACAAATAGTCTAATTTTTTCTGCTGAAAGGTTTTTTGCTTTAAGATTAATAATTGTAGTAATAAAATTTAAGGCACCTAAAATTGAAGAAATCCCTGCAAGGTGTAAAGAAAAAATTGTTAAGTCTACTGAAGGTCCTGAATGATAAAACGTTGATAAAGGTGGA
+
CCCCCGGGGGGGGGGGGGGGGGGGGGGGGGGGGGGGGGGGFFGGGGFGGGGGGGGGGGGGGGGGGGGGGGGGGGGGGEFGGGGGGGGGGGGGGGGGGGGGGGGGGGGGGCFGGGDGGCDGCGGGGFFGGGGGFGGGGGGG6FDGGGFFFGFGGGGGGGGGGGGGGGGGGGGGGGGGFGGGFGGGGFGFGGGDCFGGFFFFECFFFFAF5?FFFGFGFCFFC6*AFBFFFFFAFDDF@8DFEEA@CF@3ABF=EFEFCFFFE6<;F<5;8;;E@9))*1939CE3C@;F;;*+:77CFF>:(
@M70528:330:000000000-K6D4P:1:1102:9512:5653 2:N:0:AACGGTCTAT+CTATACGCGG
TAAAACAGGGTCCCCTCCCCCTCTAGGGTCAAAAAAAGAGGTATTTAAGTTTCGGTCAGTTAAAAGTATTGTGATAGCTCCCGCTAACACTGGCAAAGATAAAAGAAGAAGAATGGCTGTTAAAATAACTGATCAGACAAATAGTCTAATTTTTTCTGCTGAAAGGTTTTTTGCTTTAAGATTAATAATTGTAGTAATAAAATTTAAGGCACCTAAAATTGAAGAAATCCCTGCAAGGTGTAAAGAAAAAATTGTTAAGTCTACTGAAGGTCCTGAATGATAAAACGTTGATAAAGGTGGA
+
CCCCCGGGGGGGGGGGGGGGGGGGGGGGGGGGGGGGGGGGGGGGGGGGGGGGGGGGGGGGFFGGGGGGGGGGGGGGGGGGGGGGGGGGGGGGGGGGGGGGGGGGGGGGGGGGGGGGGGGGGGGGGGGGGGGGGGGGGGGGGGGGGGGGGGFGGGGGFGGGGGGGGGGGCGGGGGGGFGGGGGGGGGGGGGGGGGGGFGFGFGFFFFFFAFFFF>FFFGGFGFFEFFFFF256A2BFBF:D@EFB?ED(;9@DFFFFC8BEEFEFGFFEFFF<EFFFCCEFFFFEFF96;;F@DCEEG@?B0
@M70528:330:000000000-K6D4P:1:1102:22819:5663 2:N:0:AACGGTCTAT+CTATACGCGG
TAAAACAGGGTCCCCTCCCCCTCTAGGGTCAAAAAAAGAGGTATTTAAGTTTCGGTCAGTTAAAAGTATTGTGATAGCTCCCGCTAACACTGGCAAAGATAAAAGAAGAAGAATGGCTGTTAAAATAACTGATCAGACAAATAGTCTAATTTTTTCTGCTGAAAGGTTTTTTGCTTTAAGATTAATAATTGTAGTAATAAAATTTAAGGCACCTAAAATTGAAGAAATCCCTGCAAGGTGTAAAGAAAAAATTGTTAAGTCTACTGAAGGTCCTGAATGATAAAACGTTGATAAAGGTGGA
+
CCCCCGGGGGGGGGGGGGGGGGGGGGGGGGGGGGGGGGGGGGGGGGGGGGGGGGGGGGGGGGGGGGGGGGGGGGGGGGGGGGGGGGGGGGGGGGGGGGGGGGGGGGGGGGGGGGGGGGGGGGGGGGGGGGGGGGGGGGGGGFGGGGGGGGFGGGGGGGGGGGGGGGGGGGGGGGGGFGGGGGGGGGGGGGGGGGGGFGFGEGFFFFFFFAFFFGFGFGGFGFCBFEFFF@E4A=DF>F>DEE?4>C=BFF>BEFFFFFFFFFEA?<?A<E@<7>AF9CCFFFFE9@;@D(2+;C>4C4:?(
@M70528:330:000000000-K6D4P:1:1102:24071:5667 2:N:0:AACGGTCTAT+CTATACGCGG
TAAAACAGGGTCCCCTCCCCCTCTAGGGTCAAAAAAAGAGGTATTTAAGTTTCGGTCAGTTAAAAGTATTGTGATAGCTCCCGCTAACACTGGCAAAGATAAAAGAAGAAGAATGGCTGTTAAAATAACTGATCAGACAAATAGTCTAATTTTTTCTGCTGAAAGGTTTTTTGCTTTAAGATTAATAATTGTAGTAATAAAATTTAAGGCACCTAAAATTGAAGAAATCCCTGCAAGGTGTAAGGAAAAAATTGTTAAGTCTACTGAAGGTCCTGAATGATAAAACGTTGATAAAGGTGGA
+
CCCCCGGGGGGGGGGGGGGGGGGGGGGGGGGGGGGGGGGGGGGGGGGGGGGGGGGGGGGGGGGGGGGGGGGGGGGGGGGGGGGGGGGGGGGGFGGGGGGGGGGGGGGGGGGGGGGGGGGFGGGGGGGGGGGGGGGGGGGGGGGGGGGGGGFGGGGFCFGGGGGGGGFGGGGGGGGGFGGGGGGGGGGGGGGGGGGGFGFGEFFFFFFFFA?9?FFFFCGFGF85=88C84>>F));>FEG;38+7>>6ABFFEFFFC8F??F?=;<?<3;4474=ECDEF?ECCC<>:@?C+@EEFG?>0(
@M70528:330:000000000-K6D4P:1:1102:22300:5680 2:N:0:AACGGTCTAT+CTATACGCGG
TAAAACAGGGTCCCCTCCCCCTCTAGGGTCAAAAAAAGAGGTATTTAAGTTTCGGTCAGTTAAAAGTATTGTGATAGCTCCCGCTAACAATGGAAAAGATAAAAGAAGAAGAATGGCTGTTAAAATAACTGATCAGACAAATAGTCTAATTTTTTCTGCTGAAAGGTTTTTTGCTTTAAGATTAATAATTGTAGTAATAAAATTTAAGGTACCTAAAATTGAAGAAATCCCTGCAAGGTGTAAAGAACAAATTGGTAAGTCTACTGAAGGTCCTGAATCATAACATATTTAAAAATTTTGA
+
CCCCCGCEGGFEFFGFF8CFG:@F,6CFGGGGFFGGGGCEAFFCFGGF<CEAFCE7F7E<6C<@,6C<9FGFGGF<FCC,EFFDEDF<C,5EE,C?FFFGGFGGFGGCEFCBE?FG8A+9CEFCC<FG,CED,,,99,4@?EDAEF8EE;<D,9@A=,3=8@9?E?,@,3>+>=8E9EF8D987C=>E;DC26D@@?E9C=;75A9C56+133@8;935:A3**33)7=C=AF)5468:>9>C>84--8-74*+(4*=*/0+/+>3>>*(6))))/*+)))1)()))))/+++9/(+).1(
@M70528:330:000000000-K6D4P:1:1102:17264:5681 2:N:0:AACGGTCTAT+CTATACGCGG
TAAAACAGGGTCCCCTCCCCCTCTAGGGTCAAAAAAAGAGGTATTTAAGTTTCGGTCAGTTAAAAGTATTGTGATAGCTCCCGCTAACACTGGCAAAGATAAAAGAAGAAGAATGGCTGTTAAAATAACTGATCAGACAAATAGTCTAATTTTTTCTGCTGAAAGGTTTTTTGCTTTAAGATTAATAATTGTAGTAATAAAATTTAAGGCACCTAAAATTGAAGAAATCCCTGCAAGGTGTAAAGAAAAAATTGTTAAGTCTACTGCAGGTCCTGAATGATAAAACGTTGATAAAGGTGGA
+
CCCCCGGGGGGGGGGGGGGGGGGGGGGGDGGGGGGGGGGGGGFGGGFGGGFFGGGGGGGGGGDGGGGGGGGGGGGGGFFFGGGGGGGGGGGGGGGGGGGGGGGGGGGGGGGGGGGGGGGGCGGGGGGGGGGGGGGGGGGGGGFGGGGGGGFGGGGGGGGGGGGGFGBFCFGGGGGGFGFGGGGGGGGGGGGGFGGGFGFFFGFFFFFFFFFFFCFGA;ACGF9AACFFFB=499B@>:>8>B4BEFDFFFFFFFFFEFFFEFCAF<)75;DE@<E)8@5@CE<EFF9@@F3CG?9C94:B(
@M70528:330:000000000-K6D4P:1:1102:10543:5687 2:N:0:AACGGTCTAT+CTATACGCGG
TAAAACAGGGTCCCCTCCCCCTCTAGGGTCAAAAAAAGAGGTATTTAAGTTTCGGTCAGTTAAAAGTATTGTGATAGCTCCCGCTAACACTGGCAAAGATAAAAGAAGAAGAATGGCTGTTAAAATAACTGATCAGACAAATAGTCTAATTTTTTCTGCTGAAAGGTTTTTTGCTTTAAGATTAATAATTGTAGTAATAAAATTTAAGGCACCTAAAATTGAAGAAATCCCTGCAAGGTGTAAAGAAAAAATTGTTAAGTCTACTGAAGGTCCTGAATGATAAAACGTTGATAAAGGTGGA
+
CCCCCGGGGGGGGGGGGGGGGGGGGGGGGGGGGGGGGGGGGGGGGGGGGGGGGGGGGGGGGGGGGGGGGGGGGGGGGGGGGGGGGGGGGGGGGGGGGGGGGGGGGGFGGGGGGGGGGGGFGGG9DFGGGGGGGGGGGGGGGGGGGGGGGGFGGFGGCGGGGFGGGGGGGGGGGFGGBDFGGGGGGGGGGGGGGGGGFGFGFGFFFFFFF5A>FGAFFFG)B8=6BEFFFFF4AD@F@C<?;>EFFEFFF=B=EFEF@1875@EFGFCEFFFE7A89>C73?CCCFFF;;@F+397CD@FF(
@M70528:330:000000000-K6D4P:1:1102:25305:5689 2:N:0:AACGGTCTAT+CTATACGCGG
TAAAACAGGGTCCCCTCCCCCTCTAGGGTCAAAAAAAGAGGTATTTAAGTTTCGGTCAGTTAAAAGTATTGTGATAGCTCCCGCTAACACTGGCAAAGATAAAAGAAGAAGAATGGCTGTTAAAATAACTGATCAGACAAATAGTCTAATTTTTTCTGCTGAAAGGTTTTTTGCTTTAAGATTAATAATTGTAGTAATAAAATTTAAGGCACCTAAAATTGAAGAAATCCCTGCAAGGTGTAAAGAAAAAATTGTTAAGTCTACTGAAGGTCCTGAATGATAAAACGTTGATAAAGGTTGA
+
CCCCCGGGGGGGGGGGGGGGGGGGGGGGGGGGGGGGGGGGGGGGGGGGGCGFGGGGGCGFGGGGGGGGGGGGGGFGGFGGGGGGGGGGGGGGGGGGGGGGGGFFGGGGGGGGGGGGGGGGGGGFEFGGGGGGGGGGGGGG6DFGGGGGGGFGGGGDGGGGGGGGGGGGGDGGGGGGFGFGGGGGFGGGGGGGGGFF;AC:>;?=FCCF5*A5?F>39@B57BCEF5=A>4@4;=BB=8DD@EE=AE=5A8@DEFCC*=@8)3<@FFCEFFEF34=37DEFFEF<7;@;30/1;.9CDF2:(
@M70528:330:000000000-K6D4P:1:1102:24497:5690 2:N:0:AACGGTCTAT+CTATACGCGG
TAAAACAGGGTCCCCTCCCCCTCTAGGGTCAAAAAAAGAGGTATTTAAGTTTCGGTCAGTTAAAAGTATTGTGATAGCTCCCGCTAACACTGGCAAAGATAAAAGAAGAAGAATGGCTGTTAAAATAACTGATCAGACAAATAGTCTAATTTTTTCTGCTGAAAGGTTTTTTGCTTTAAGATTAATAATTGTAGTAATAAAATTTAAGGCACCTAAAATTGAAGAAATCCCTGCAAGGTGTAAAGAAAAAATTGTTAAGTCTACTGAAGGTCCTGAATGATAAGACGTTGATAAAGGTGGA
+
CCCCCGGGGGGFGFFGGGGGGGCCFGGGGGGGGGGGGGGGGFGGGGGGGGFGGGGGGGGGGGGGGGGGGGGGGGGGGCFGGGGGGGGCGGFGGGGGGGGGGGGGGGDGGGFCFGCFCFDFFGGGCGGGGGGGGGGGGGGGGGGGGGGGGGFGGGGFGGG8FFFGGGDGGGGGGGGGFFGGGGGGGGGDGFGGGGGGF;FCCFF@FFFFFAFFA5CCAEFEFFFBFF:EF4>*A4BF>=>D:EE>EE@(?26>EFEF?8C75=C@FF?<<1=E7)7<9@E<E?7))=262?37;<)97<>?0
@M70528:330:000000000-K6D4P:1:1102:4668:5718 2:N:0:AACGGTCTAT+CTATACGCGG
TAAAACAGGGTCCCCTCCCCCTCTCTGCTTTTCGGTTTATACAATGCAGGGCCGCTGTGCAGCGCTGTGCAGGGCCGTATCGCGCCATCAGTGCGTTCCCATTGCGCACGCGCGTGCAGGCGACCTCCAGACGGGACGGCAGCGCGCGCGCCCCGCGCCCCGCCCGAAGCACGCGCCGGGGCAGCAGTAGCAGTCACGTGCCGTGCCGTGCAGCCAGGGCGCCTGCGGACGCGCGCTCCCCCCCCCCCCGCGCACGCCGCGCCCCCGGTTGCGCTCCCCCGCGGGCACCCCCTGCACTTGC
+
CCCCCGGGGGGGGGGGGGGGGGGGGGGGGFGGGGFGGGGGGGGGGDGGGGGGGGGGGGGGGGGGGDGGGGGGGGGGGGGFFGGGGGGGGGCFGGGFGGGFGGGGGEEGGGGGGGGGGGGGGGEGECFGF=,@7BGCCC<3;BDE7EGGGD:EGECECE5EGGGGGCC>ED8=?8/8<EDEEE858AE:F?:<C9C>F*0*-A>()7><5>E)9>F5)*24*0-,)((-)-().,(.(1?E?(,729(35(7-4)-)-.0(()(0*((4((43-(((1501((,(-(,(-3C31(2(+),)-
@M70528:330:000000000-K6D4P:1:1102:24679:5720 2:N:0:AACGGTCTAT+CTATACGCGG
TAAAACAGGGTCCCCTCCCCCTCTAGGGTCAAAAAAAGAGGTATTTAAGTTTCGGTCAGTTAAAAGTATTGTGATAGCTCCCGCTAACACTGGCAAAGATAAAAGAAGAAGAATGGCTGTTAAAATAACTGATCAGACAAATAGTCTAATTTTTTCTGCTGAAAGGTTTTTTGCTTTAAGATTAATAATTGTAGTAATAAAATTTAAGGCACCTAAAATTGAAGAAATCCCTGCAAGGTGTAAAGAACAAATTGTTAAGTCTACTGAAGGTCCTGAATGATAAAACGTTGATAAAGGTGGA
+
CCCCCGGGGGGGGGGGGGGGGGGGGGGGGGGGGGGGGGGGGGGGFGGGGGFGGGGGGGGGGGCGGGGGGGGGGGGGGGGGGGGGGGGGGGGGGGGGGGGGGGGGGGGGGGGGGGFGGGGGDGGGGFGGGGGGGGGGGGGGGGGGGFDFGFFAGFGGGGGDGFDFGGGGGGGGGGGGFGGGGGGGGFGGGGGGGCCC?ECFFDA5CFF?AAFF>FFGF;F59BCFFECEFE5AFFB8>D<DEEF=AED(?7=E*8?C@@CE*=?8C3/7@E@<)7;>2:C8C?<C9<98(=<CDFEFGF;;(
@M70528:330:000000000-K6D4P:1:1102:21521:5758 2:N:0:AACGGTCTAT+CTATACGCGG
TAAAACAGGGTCCCCTCCCCCTCTAGGGTCAAAAAAAGAGGTATTTAAGTTTCGGTCAGTTAAAAGTATTGTGATAGCTCCCGCTAACACTGGCAAAGATAAAAGAAGAAGAATGGCTGTTAAAATAACTGATCAGACAAATAGTCTAATTTTTTCTGCTGAAAGGTTTTTTGCTTTAAGATTAATAATTGTAGTAATAAAATTTAAGGCACCTAAAATTGAAGAAATCCCTGCAAGGTGTAAAGAAAAAATTGTTAAGTCTACTGAAGGTCCTGAATGATAAAACGTTGATAAAGGTGGA
+
CCCCCGGGGGGGGGGGGGGGGGGGGGGGGGGGGGGGGGGGGGGGGGGGGGGGGGGFGGFFGGGGGGGFGGGGGGGGGGGGGFGGGGGGGGGGGGGGGGGGGGDFGGGGGGGGGGGGFGGGGGGGGGGGGGGGDGGGGGGG8FFFFGGGGGFCG96:FEAFGG?F8?=BDFGEGCCFB=7AEFEFFFFFGGGGGGGGFGFFEGFFFFFFFFFFFGFG5;ECCF@EC@CEF.6AFFBFB5>7>EEFFCF7AD>B2B?FCF8CEACAC3?EFF@<73=EFGFEEF<9;716185:774C?@F:(
@M70528:330:000000000-K6D4P:1:1102:12242:5771 2:N:0:AACGGTCTAT+CTATACGCGG
TAAAACAGGGTCCCCTCCCCCTCTAGGGTCAAAAAAAGAGGTATTTAAGTTTCGGTCAGTTAAAAGTATTGTGATAGCTCCCGCTAACACTGGCAAAGATAAAAGAAGAAGAATGGCTGTTAAAATAACTGATCAGACAAATAGTCTAATTTTTTCTGCTGAAAGGTTTTTTGCTTTAAGATTAATAATTGTAGTAATAAAATTTAAGGCACCTAAAATTGAAGAAATCCCTGCAAGGTGTAAAGAAAAAATTGTTAAGTCTACTGAAGGTCCTGAATGATAAAACGTTGATAAAGGTGGA
+
CCCCCGGGGGGGGGGGGGGGGGGGGGGGGGGGGGGGGGGGGGGGGGGGGGGGGGGGGGGGGGGGGGGGGGGGGGGGGGGGGGGGGGGGGGGGGGGGGGGGGGGGGGGGGGGGGGGGGGGGGGGGGGGGGGGGGGGGGGGGGGGGGGGFGGFGGFDGGGGGGGGCFGGFGGFGGGGGF8DGGGGGGGGGGGGGGGGFCF=FF9CEFFFFFFFFFFFF>ECCFFEEF@CEFFFFAFFFEFGGFFFFCCB(AB==;C@FEFFE?@CFGFFFF8@<7EFFGGF8CCE<97;8@DF+:?C97=?<(
@M70528:330:000000000-K6D4P:1:1102:24062:5775 2:N:0:AACGGTCTAT+CTATACGCGG
TAAAACAGGGTCCCCTCCCCCTCTAGGGTCAAAAAAAGAGGTATTTAAGTTTCGGTCAGTTAAAAGTATTGTGATAGCTCCCGCTAACACTGGCAAAGATAAAAGAAGAAGAATGGCTGTTAAAATAACTGATCAGACAAATAGTCTAATTTTTTCTGCTGAAAGGTTTTTTGCTTTAAGATTAATAATTGTAGTAATAAAATTTAAGGCACCTAAAATTGAAGAAATCCCTGCAAGGTGTAAAGAAAAAATTGTTAAGTCTACTGAAGGTCCTGAATGATAAGACGTTGATAAAGGTGGA
+
CCCCCGGGGGGFGGGGGGGGGGGGGGGGGGGGGGGGGGGGGGGGGGGGGGGGGGGFGGGGGGFGGGGGGGGGGGGGGGGGGGFGGGGCGFGGGGGGGGGGGGGGGGGGGGGGGDFGGGGGGGGGGGGGGGGCFGGFGGGGGGGGGGGGGGFGGGGGGGGGGGFGGGGFAFFGGGGFFGGGGGGGGGGFGGGGGGGGFGFGFGAEFFFFFAFFFFFGFGF@FFCFFFCFFFE>FDBA>:9D@BE=AEB2ADBFFFFFE8+9<8?@;3?/41=A));<>FCACEC)/.6=?;51C);<C4:((
@M70528:330:000000000-K6D4P:1:1102:10399:5790 2:N:0:AACGGTCTAT+CTATACGCGG
TAAAACAGGGTCCCCTCCCCCTCTAGGGTCAAAAAAAGAGGTATTTAAGTTTCGGTCAGTTAAAAGTATTGTGATAGCTCCCGCTAACACTGGCAAAGATAAAAGAAGAAGAATGGCTGTTAAAATAACTGATCAGACAAATAGTCTAATTTTTTCTGCTGAAAGGTTTTTTGCTTTAAGATTAATAATTGTAGTAATAAAATTTAAGGCACCTAAAATTGAAGAAATCCCTGCAAGGTGTAAAGAAAAAATTGTTAAGTCTACTGAAGGTCCTGAATGATAAAACGTTGATAAAGGTGGA
+
CCCCCGGGGGGGGGGGGGGGGGGGGGGGDFGGGGGGGGGGGGGGGGGGGGGGGGEGGGGGGGGGGGGGGFGGGGGGGCGGGGGGGGGGFFGDFGGDGGGGGGFCFGFGGGGFEGGGGGDEFCGDGDFGGGGG<EECDGGCFGGGGGGGGGFGGFGGGFGFGG9FCDEEGCFCBFEFE8:EFGGGEFGGGGGGGFCFAEACCCFBFCFFF?FFFGFGFGF@CFCEFFFEFFFFF@<A>@>?96ABCCBFFF>BFFCC?BFE<FEFC@57;@EE<E@EFGF@?CE4;@9=8?FC7<><FEF?(
@M70528:330:000000000-K6D4P:1:1102:4774:5796 2:N:0:AACGGTCTAT+CTATACGCGG
TAAAACAGGGTCCCCTCCCCCTCTAGGGTCAAAAAAAGAGGTATTTAAGTTTCGGTCAGTTAAAAGTATTGTGATAGCTCCCGCTAACACTGGCAAAGATAAAAGAAGAAGAATGGCTGTTAAAATAACTGATCAGACAAATAGTCTAATTTTTTCTGCTGAAAGGTTTTTTGCTTTAAGATTAATAATTGTAGTAATAAAATTTAAGGCACCTAAAATTGAAGAAATCCCTGCAAGGTGTAAAGAAAAAATTGTTAAGTCTACTGAAGGTCCTGAATGATAAAACGTTGATAAAGGTGGA
+
CCCCCGGGGGGGGGGGGGGGGGGGGGGGGGGGGGGGGGGGGGGGGGGGGGGGGGGGGGGGGGGGGGGGGGGGGGGGGDEGGGGGGGGGGGGGGGGGGGGGGGFFGGGGGGGGGGGGGGGGGGGGGGGGGGGFGGGGGGGGGGGGGGGGGGFGGGGGGGGGFGGGGFGGGGGGGGGGFGGGGGGGGGGGGGGGGGGGFGFGEGFFFFFFFFFFFGFGFGGFGFEEFFFEF5@AAFFFFGGGEFEFFFD2ABBFFFFF*=AEEFFFG33;E(=<@EFCFFFFFFFC<E6@@@DCGFEFGFBF0
@M70528:330:000000000-K6D4P:1:1102:10558:5805 2:N:0:AACGGTCTAT+CTATACGCGG
TAAAACAGGGTCCCCTCCCCCTCTAGGGTCAAAAAAAGAGGTATTTAAGTTTCGGTCAGTTAAAAGTATTGTGATAGATCCCGCTAACACTGGCAAAGATAAAAGAAGAAGAATGGCTGTTAAAATAACTGATCAGACAAATAGTCTAATTTTTTCTGCTGAAAGGTTTTTTGCTTTAAGATTAATAATTGTAGTAATAAAATTTAAGGCACCTAAAATTGAAGAAATCCCTGCAAGGTGTAAAGAAAAAATTGTTAAGTCTACTGAAGGTCCTGAATGATAAAACGTTGATAAAGGTGGA
+
CCCCCGGGGGGGGGGGGGGGGFGGGGGGGGGFGGGGGE8FFEGGFFGAFF9FFGGEFEGCFFFEFE,CE<FFFFGGG,@EFFEEEGGC@FFC<E,BFFGGEDF;FFDFFGGDGFGGGED8DGGGGGGGGGFA5EFGFGFGCF@FGGFFGFFEFGCCDGFAAFFEGGFDFDF6>FGGF8@98;D=;FFGCDFADFGGCEF,0@A59<CFFFA*@FFFFGGFFAC;+857C)>6A>B9>>AF>BA@?E28;B9@ECEF@=BCEA<FE@3;@F5A3;A60;C<E3C)943:16:3+<6>7.:?(
@M70528:330:000000000-K6D4P:1:1102:22421:5813 2:N:0:AACGGTCTAT+CTATACGCGG
TAAAACAGGGTCCCCTCCCCCTCTAGGGTCAAAAAAAGAGGTATTTAAGTTTCGGTCAGTTAAAAGTATTGTGATAGCTCCCGCTAACACTGGCAAAGATAAAAGAAGAAGAATGGCTGTTAAAATAACTGATCAGACAAATAGTCTAATTTTTTCTGCTGAAAGGTTTTTTGCTTTAAGATTAATAATTGTAGTAATAAAATTTAAGGCACCTAAAATTGAAGAAATCCCTGCAAGGTGTAAAGAAAAAATTGTTAAGTCTACTGAAGGTCCTGAATGATAAAACGTTGATAAAGGTGGA
+
CCCCCGGGGGGGGGGGGGGGGGGGGGGGGGGGGGGGGGFGGGGGGGGGGGGFGGGFGGGGGGGGGGGGGGGGGGGGGFGGGGGGGGGGGGGGGGGGGGGGGGGGGGGGFFFGGGGGGGGGGGGGGGGGGGGGGGGGGGGGGGGGGGGGGFFGGGGGGGGGGGGGGGGGGGGGGGGGFGFGGGGGGGGGGGGGGGGGFGFGFGFFFFFFFFFFFGFGFGGFGFFFFF@8F@EAFFFFBC?F=@EAEFFFFFFFEFFFEAAECFFFGFCA@E@E;EFF*@?EFEF<C@B3@;CCF<CFF47<(
@M70528:330:000000000-K6D4P:1:1102:10545:5818 2:N:0:AACGGTCTAT+CTATACGCGG
TAAAACAGGGTCCCCTCCCCCTCTAGGGTCAAAAAAAGAGGTATTTAAGTTTCGGTCAGTTAAAAGTATTGTGATAGCTCCCGCTAACACTGGCAAAGATAAAAGAAGAAGAATGGCTGTTAAAATAACTGATCAGACAAATAGTCTAATTTTTTCTGCTGAAAGGTTTTTTGCTTTAAGATTAATAATTGTAGTAATAAAATTTAAGGCACCTAAAATTGAAGAAATCCCTGCAAGGTGTAAAGAAAAAATTGTTAAGTCTACTGAAGGTCCTGAATGATAAAACGTTGATAAAGGTGGA
+
CCCCCGGGGGGGGGGGGGGGGGGGGGGGFGGGGGGGGGGGGGGGGGGGGGGGGGGFFGGFGGGGGGGGGGGGGGGGDFGGCGGGGGGGGGGGGGGGGCGGGGGCDGGGGGGGGGGGGGGGGGGGGGGGGGGGGFGGGGGGGGGGGGGGGGFGGGGGGGGGGGGGGGGGGGGGGGGGFGGCFGGGGGGGGGGGGGGGFGFFCFFEFFFFFAFFFGFGFGGFGF*>FEFFFFFAFFB9>DDCBE4AEEF=A5:BFF?FCFFEEFE8CECEF@EE<A34;DE<<5?EFF>@;19+3<>CG;?B(
@M70528:330:000000000-K6D4P:1:1102:18820:5838 2:N:0:AACGGTCTAT+CTATACGCGG
TAAAACAGGGTCCCCTCCCCCTCTAGGGTCAAAAAAAGAGGTATTTAAGTTTCGGTCAGTTAAAAGTATTGTGATAGCTCCCGCTAACACTGGCAAAGATAAAAGAAGAAGAATGGCTGTTAAAATAACTGATCAGACAAATAGTCTAATTTTTTCTGCTGAAAGGTTTTTTGCTTTAAGATTAATAATTGTAGTAATAAAATTTAAGGCACCTAAAATTGAAGAAATCCCTGCAAGGTGTAAAGAAAAAATTGTTAAGTCTACTGAAGGTCCTGAATGATAAAACGTTGATAAAGGTGGG
+
CCCCCGGGGGGGGGGGGGGGGGGGGGGGGGGGGGGGGGGGGGGGGGGGGGGGGGEFFGGFGGGGFGGGGGGGGGGGGGGGGGGGGGGGGGGGGGGGGGGGGGGGGGGGGGGGFFGGGGGGGGGGGGGGGGGGGFGGGGGGGGGGGGGGGGFGGGGGGGGFDFGGGFGGGGGGGGFGFGFGGGGGGGGGGGGGGGDGAFFGFGFFFFFFFFFFFGFGFFGFGFEEFFFFFFF>ADFFEGDFEEEFFC=56@FFFFFFEFFECFEFC4CEFFFA7>3);>?ACCCCE@B3=0/2;<C>FF0:(
@M70528:330:000000000-K6D4P:1:1102:22771:5849 2:N:0:AACGGTCTAT+CTATACGCGG
TAAAACAGGGTCCCCTCCCCCTCTAGGGTCAAAAAAAGAGGTATTTAAGTTTCGGTCAGTTAAAAGTATTGTGATAGCTCCCGCTAACACTGGCAAAGATAAAAGAAGAAGAATGGCTGTTAAAATAACTGATCAGACAAATAGTCTAATTTTTTCTGCTGAAAGGTTTTTTGCTTTAAGATTAATAATTGTAGTAATAAAATTTAAGGCACCTAAAATTGAAGAAATCCCTGCAAGGTGTAAAGAAAAAATTGTTAAGTCTACTGAAGGTCCTGAATGATAAAACGTTGATAAAGGTGGA
+
CCCCCGGGGGGGGGGGGGGGGGGGGGGGGGGGGGGGGGGGGGGGGGGGGGGGGGGGGGGGGGGGGGGGGGGGGGGGGGGGGGGGGGGGGGGGGGGGGGGGGGGGGGGGGGGGGGGGGGGGGGGGGGGGGGGGGGGGGGGGFGGGGGGGGFFGGGGGGGGGGGGGGGGGGGGGGGGGFGGGDGGGGGGGGGGGGGGGFGFFCFFFFFFFFFFFFGFGFGGFGF@CFF)9CEEFFFFFFGFGFEECEEFDFDFFFFFFECFFFFEFGFEFF@EA/>EC7@EFFFF<EF>@FFGFGFFEF@BF(
@M70528:330:000000000-K6D4P:1:1102:11477:5856 2:N:0:AACGGTCTAT+CTATACGCGG
TAAAACAGGGTCCCCTCCCCCTCTAGGGTCAAAAAAAGAGGTATTTAAGTTTCGGTCAGTTAAAAGTATTGTGATAGCTCCCGCTAACACTGGCAAAGATAAAAGAAGAAGAATGGCTGTTAAAATAACTGATCAGACAAATAGTCTAATTTTTTCTGCTGAAAGGTTTTTTGCTTTAAGATTAATAATTGTAGTAATAAAATTTAAGGCACCTAAAATTGAAGAAATCCCTGCAAGGTGTAAAGAAAAAATTGTTAAGTCTACTGAAGGTCCTGAATGATAAAACGTTGATAAAGGTGGA
+
CCCCCGGGGGGGGGGGGGGGGGGGGGGGGGGGGGGGGGGGGGGFGGGGGGGGGGGGGGGGGGGGGGGGGGGGGGGGGGGGGGGGGGGGGFGGGGGGGGGGGGGGGFGGFFFGGGGGGGGFFG<EGGGGGGFGGDDGGGGGGGGGGGGGGGFGGF6FFFFGGGGGCGFG8DG>EFEGFGGGGGGGGGGGGGGGGGGGFGFFEGFFFFFFF?AFFGFCFCFFGFEEFFFEF:EFFFFFE=2D>><FE=D>FB>F2=CFC88CCFEFG@C3=@@F3AEFGGFF)779CE6,3=C7@C647=BF0
@M70528:330:000000000-K6D4P:1:1102:4437:5858 2:N:0:AACGGTCTAT+CTATACGCGG
TAAAACAGGGTCCCCTCCCCCTCTAGGGTCAAAAAAAGAGGTATTTAAGTTTCGGTCAGTTAAAAGTATTGTGATAGCTCCCGCTAACACTGGCAAAGATAAAAGAAGAAGAATGGCTGTTAAAATAACTGATCAGACAAATAGTCTAATTTTTTCTGCTGAAAGGTTTTTTGCTTTAAGATTAATAATTGTAGTAATAAAATTTAAGGCACCTAAAATTGAAGAAATCCCTGCAAGGTGTAAAGAAAAAATTGTTAAGTCTACTGAAGGTCCTGAATGATAAAACGTTGATAAAGGTTGA
+
CCCCCGGGGGGGGGGGGGGGGGGGGGGGGGGGGGGGGGGGGGGGGGGGGGGGGGGGGGGGFGGGGGGGGGGGGFGGGGGGGGGGGGGGGGGGGGGGGGGGGDFGGGGGGGGGGGGGGGGFGGGGGGGGGGGGFGGGGGGGGGCGFGGGGGFGGGEGGGGGEGFGG?FGGFGGGGGGFGGGGGGGGGGGFGGGGGGGFGCFFGFFFFFFFFFFFGFGFGDEGF@@F@CFFEF>FFBFBGFGFFFFFEF2A=>=EFCF?BFEFACFF@<;@;;E<<E<CC3;CF<9)435=?CFGFFFGF2:(
@M70528:330:000000000-K6D4P:1:1102:23548:5865 2:N:0:AACGGTCTAT+CTATACGCGG
TAAAACAGGGTCCCCTCCCCCTCTAGGGTCAAAAAAAGAGGTATTTAAGTTTCGGTCAGTTAAAAGTATTGTGATAGCTCCCGCTAACACTGGCAAAGATAAAAGAAGAAGAATGGCTGTTAAAATAACTGATCAGACAAATAGTCTAATTTTTTCTGCTGAAAGGTTTTTTGCTTTAAGATTAATAATTGTAGTAATAAAATTTAAGGCACCTAAAATTGAAGAAATCCCTGCAAGGTGTAAAGAAAAAATTGTTAAGTGTATTGAAGGTCCTGAATGATAAAACGTTTAAAAAAGTGGA
+
CCCCCGDEGGG9FGFFDFGGG:FFF<FG<6CFFGGGGGCEGGFGCGGGCGGGG>FBFFFEFFGFGFAGFGGGGGGGGDFE<DECGGG8F<?<DFFGGGGGGFGGFFF,4E<EF95FEGGEGCFDGGGG9?;?EFCDE8=@@,3=@,9AC,DEFGG,@DDDFFFG8?>EF6BEC=DGFGG8A9DFG8@==AEGG,253@9;CGFFAFC86A?6FGADFFCE,880==CAB)7AA2>ABFF@=B<AA*0(;92(089B*:87)35+5)7>)6;))))122)75<).))(//(*+113(*44))
@M70528:330:000000000-K6D4P:1:1102:17391:5873 2:N:0:AACGGTCTAT+CTATACGCGG
TAAAACAGGGTCCCCTCCCCCTCTAGGGTCAAAAAAAGAGGTATTTAAGTTTCGGTCAGTTAAAAGTATTGTGATAGCTCCCGCTAACACTGGCAAAGATAAAAGAAGAAGAATGGCTGTTAAAATAACTGATCAGACAAATAGTCTAATTTTTTCTGCTGAAAGGTTTTTTGCTTTAAGATTAATAATTGTAGTAATAAAATTTAAGGCACCTAAAATTGAAGAAATCCCTGCAAGGTGTAAAGAAAAAATTGTTAAGTCTACTGAAGGTCCTGAATGATAAAACGTTGATAAAGGTGGA
+
CCCCCGGGGGGGGGGGGGGGGGGGGGGGGGGGGGGGGGGGGGGGGGFGGGGGGGGGGGGGGGGGFFGGGGGGGGGGGGGGGGGGGGGGGGGGGGGGGGGGGGFGGGGGGGGGGFGGGGDFGGGGGGFGGGGGGGGDFFCGGGGGGGGGGGFGGGGGGGGGGGGGGGGGGGGDGGGGFGGGGGGGGGGGGGGEFFFFFGFGCFFEFFFFFF?AFGFGAFGFGFACFEDFFFEFFFB9@FFE@B?>CEFBABFBEFF=5BCF?A<FFE?E8E@E3>EEC73@FFFF;E>:;?F7F<>CC@BF(
@M70528:330:000000000-K6D4P:1:1102:21379:5889 2:N:0:AACGGTCTAT+CTATACGCGG
TAAAACAGGGTCCCCTCCCCCTCTAGGGTCAAAAAAAGAGGTATTTAAGTTTCGGTCAGTTAAAAGTATTGTGATAGCTCCCGCTAACACTGGCAAAGATAAAAGAAGAAGAATGGCTGTTAAAATAACTGATCAGACAAATAGTCTAATTTTTTCTGCTGAAAGGTTTTTTGCTTTAAGATTAATAATTGTAGTAATAAAATTTAAGGCACCTAAAATTGAAGAAATCCCTGCAAGGTGTAAAGAAAAAATTGTTAAGTCTACTGAAGGTCCTGAATGATAAAACGTTGATAAAGGTGGA
+
CCCCCGGGGGGGGGGGGGGGGGGGGGGGGGGGGGGGGGGGGGGGGGGGGGGGGGGGGGGGGGFGGGGGGGGGGGGGGGGGGGGGGGGGGGGGGGGGGGGGGGGGGGGGGGGFGGGGGGGGGGGFGGGGGGGGGGGGGGGGFFFGGGGGGGFGGCEGGGGGGGGGGGGDFFGCEGGGFGFFGGCGGGGGGGGGGGGGFGFFCFFFFFFFFAFAFDFGF7;@FFFEA@CFFEEFFFBFE@F8BEEFEFFBFFFF(BE>88=C?=CF?@?<E1;;47ACC:?E6C7>EF>;=2C7@C4>+),((
@M70528:330:000000000-K6D4P:1:1102:24600:5918 2:N:0:AACGGTCTAT+CTATACGCGG
TAAAACAGGGTCCCCTCCCCCTCTAGGGTCAAAAAAAGAGGTATTTAAGTTTCGGTCAGTTAAAAGTATTGTGATAGCTCCCGCTAACACTGGCAAAGATAAAAGAAGAAGAATGGCTGTTAAAATAACTGATCAGACAAATAGTCTAATTTTTTCTGCTGAAAGGTTTTTTGCTTTAAGATTAATAATTGTAGTAATAAAATTTAAGGCACCTAAAATTGAAGAAATCCCTGCAAGGTGTAAAGAAAAAATTGTTAAGTCTACTGAAGGTCCTGAATGATAAAACGTTGATAAAGGTGGA
+
CCCCCGGGGGGGGGGGGGGGGGGGGGGGGGGGGGGGGGGGGFGGGGGGGGGGGGGGGGGGGGGGGFGGGGGGGGGGGGGGGGGGGGGGGGGGGGGGGGGGGGGGGGGGGGGGGGGGGGGGGGGGGGGGGGGGGGGGGGGGGGGGGGGGGGFGGGGGDGGFGFGGGGGGGGGGGFGGFGGGFGGGGGGFGGGGGDGGACFFCEFFFFA?FAFFFGF>AEGFCFEFF@CEA==4A9:A>>DB>:E+7CFFFFFF=A<F8=BC?FE6C@?E@EEFFA@<C@<35?3>EF@3@?D@;<64;;(4(
@M70528:330:000000000-K6D4P:1:1102:26234:5919 2:N:0:AACGGTCTAT+CTATACGCGG
TAAAACAGGGTCCCCTCCCCCTCTAGGGTCAAAAAAAGAGGTATTTAAGTTTCGGTCAGTTAAAAGTATTGTGATAGCTCCCGCTAACACTGGCAAAGATAAAAGAAGAAGAATGGCTGTTAAAATAACTGATCAGACAAATAGTCTAATTTTTTCTGCTGAAAGGTTTTTTGCTTTAAGATTAATAATTGTAGTAATAAAATTTAAGGCACCTAAAATTGAAGAAATCCCTGCAAGGTGTAAAGAAAAAATTGTTAAGTCTACTGAAGGTCCTGAATGATAAAACGTTGATAAAGGTGGA
+
CCCCCGGGGGGGGGGGGGGGGGGGGGGGGGGGGGGGGGGGGGGGGGGGGGGGGGGGGGGGGGGGGGGGGGGGGGGGGGGGGGGGGGGGGGGGGGGGGGGGGGGGGGGGGGGGGGGGGGGGFGGGGGGGFGGGGGGGGGGGGGGGGGGGGGFGGFDGGGGGGGGGGGGDGFFEGGCFFGGGGGGGGFGGGFG:CEGGFCFGFGFFFAFFFFFFFGFGFGGFGFCCFEDFFBF*@=@@BF?FEFFFEF=BFB=>@F?FCBACEAEAFFC@EFFF)))72;<=E?C3>@6(6(11;?4<FF0:(
@M70528:330:000000000-K6D4P:1:1102:23050:5920 2:N:0:AACGGTCTAT+CTATACGCGG
TAAAACAGGGTCCCCTCCCCCTCTAGGGTCAAAAAAAGAGGTATTTAAGTTTCGGTCAGTTAAAAGTATTGTGATAGCTCCCGCTAACACTGGCAAAGATAAAAGAAGAAGAATGGCTGTTAAAATAACTGATCAGACAAATAGTCTAATTTTTTCTGCTGAAAGGTTTTTTGCTTTAAGATTAATAATTGTAGTAATAAAATTTAAGGCACCTAAAATTGAAGAAATCCCTGCAAGGTGTAAAGAAAAAATTGTTAAGTCTACTGAAGGTCCTGAATGATAAAACGTTGATAAAGGTGGA
+
CCCCCGGGGGGGGGGGGGGGGGGGGGGGGGGGGGGGGGGGGGGGGGGGGGGGGGGGGGGGGGGGGGGGGGGGGGGGGGGGGGGGGGGGGGGGGGGGFGGGGGGGGGGGGGGGGGGGGGGGGGGGGGGGGGGGGGGGGGGGGGGGGGGGFFFGGFGGGGGGGGGGGGGGGGGGGGGGFGGGGGGGGGGGGGGGGGGGAFFGFDFEFFFFFFFFFDFGFGGFGFFFFFBEFFFAFBBA>DEEEBE>EEFDFDFFB6@C5=BCEFFFGFCA<@@F3>EF;CEEF?5;6=38;?CCGF9EF@>F0
@M70528:330:000000000-K6D4P:1:1102:4964:5925 2:N:0:AACGGTCTAT+CTATACGCGG
TAAAACAGGGTCCCCTCCCCCTCTAGGGTCAAAAAAAGAGGTATTTAAGTTTCGGTCAGTAAAAAGTATTGTGATAGCTCCCGCTAACACTGGCAAAGATAAAAGAAGAAGAATGGCTGTTAAAATAACTGATCAGACAAATAGTCTAATTTTTTCTGCTGAAAGGTTTTTTGCTTTAAGATTAATAATTGTAGTAATAAAATTTAAGGCACCTAAAATTGAAGAAATCCCTGCAAGGTGTAAAGAAAAAATTGTTAAGTCTACTGAAGGTCCTGAATGATAAAACGTTAATAAAGGTGCA
+
BCCCCGGGGGGFDEGGGGEGGGGGGGGGGGFAFGGGGCFCFEG9FGGGGFFGFFGGGGGGGFGG<FGGGGGGGGFGFFGGGGEGGGGGGGGGFCGGGGGGGF?>FGGGFEGDFFFGFEDEDFGCFGGGGFFCGFGGGGGGGGGGGGGGFCFFFGGGGGGGGGGEA63EFFEEEGGGFGFGGGGGGGFDEAFGGGGGFGFGFGF5FFFFFF>FF>FFF7F@CFEEACDFFEFFADBFEGG@BBCA@E>(8BBFEF5=8=CCEACC977;@1;E7@4)2+6=3?6CEF1=1(*+2/)9+).))
@M70528:330:000000000-K6D4P:1:1102:6210:5949 2:N:0:AACGGTCTAT+CTATACGCGG
TAAAACAGGGTCCCCTCCCCCTCTAGGGTCAAAAAAAGAGGTATTTAAGTTTCGGTCAGTTAAAAGTATTGTGATAGCTCCCGCTAACACTGGCAAAGATAAAAGAAGAAGAATGGCTGTTAAAATAACTGATCAGACAAATAGTCTAATTTTTTCTGCTGAAAGGTTTTTTGCTTTAAGATTAATAATTGTAGTAATAAAATTTAAGGCACCTAAAATTGAAGAAATCCCTGCAAGGTGTAAAGAAAAAATTGTTAAGTCTACTGAAGGTCCTGAATGATAAAACGTTGATAAAGGTGGA
+
CCCCCGGGGGGGGGGGGGGGGGGGGGGGGGGGGGGGGGGGGGGFGGGGGGGGGGGGGGGGGGGGGGGGGGGGFFGGGGGGGGGGGGGGGGGGGGGGGGGGGGGGGGGGFFGGGGGGFGGGGGGDFGGGGGGGGGGGGGGGGGFEDFGGGGFGGGGGFGFGGGGGGGGGGGFGGGGGFGDFGGGGGGFDGGGGGFFFFGF7CFFFFFFFAFF>FGFGFECCFCCFFEFFFFFFFF@F@FFF=;EFEC2=45=BFF4A?=BECFCF733;<EFF@E7);;543?3<E@:6=?GFG?>99<2:(
@M70528:330:000000000-K6D4P:1:1102:10438:5955 2:N:0:AACGGTCTAT+CTATACGCGG
TAAAACAGGGTCCCTGTCTCTTATACACATCTGACGCTGCCGACGACCGCGTATAGGTGTAGATCTCGGTGGTCGCCGTATCATTAAAAAAAAAAAAAAAAAAATCAAGAAAGCATTTCAGGGATACCTCATCAAAGCAGACGAAACGAACCTCGCGTCATCTGTTCTTACAGCAGCACACATCACCTACACATAGCAACCACCGTCTGTAAATCGCACAGGACGTTCGCACACCGTGATACATACTGTACCACCTTACTCGCCTCATAACCAACTCCATCTACACATGCTCTGCTCGTCT
+
CCCCCGGGGGGGGGGGGGGGGGGGGGGGGGGG<FGGGGGGGGGGGGGGGEGGGDFFG@EFCGF9FFEGG:BFF<FDG@:,,CBCF9ECG,:C@+=:=@:33+++,:,:,,3,,,:,,8+,,3,*,,7,,,,,73,,,,,,*6********)*,,*****3+++2+1+3++4+++**)****1+,4+**+++*2+*2)3**(*)-)))))*****1/)**(*)(()(-()(,.)(()(***)))*),))*).))),))*)))0()/,,).-(()((.**))..)))(,)).*2?),)+-(((
@M70528:330:000000000-K6D4P:1:1102:27185:5975 2:N:0:AACGGTCTAT+CTATACGCGG
TAAAACAGGGTCCCCTCCCCCTCTAGGGTCAAAAAAAGAGGTATTTAAGTTTCGGTCAGTTAAAAGTATTGTGATAGCTCCCGCTAACACTGGCAAAGATAAAAGAAGAAGAATGGCTGTTAAAATAACTGATCAGACAAATAGTCTAATTTTTTCTGCTGAAAGGTTTTTTGCTTTAAGATTAATAATTGTAGTAATAAAATTTAAGGCACCTAAAATTGAAGAAATCCCTGCAAGGTGTAAAGAAAAAATTGTTAAGTCTACTGAAGGTCCTGAATGATAAAACGTTGATAAAGGTGGA
+
88ACCGGGGGGGGGGGGGGGGGGGGGGGGGGGGGGGGGFGGFGGGGGFGGGGGGGFGGGEGGGCFGGGGGGGGGGGGGGGGGGGGGGGGGGGGGGGGGGGGGGGGGGGGGGGGGGGGGGGGGFGGGGGGGFGGGFGGGGGGGGGGGGGGGFFDGGGFFFFGFG?DFFGCFGGGGGGFGFDEGGGGGG7DFGGGGGGAGFGCFFFFFFFFAFFFGFGFCGFGFFEF@CFFFE>ADBFB:DB@FFFFFB:?55>>AEFEFFE)@<6A@7.4@;E.7;C;CC@?CE)98@;3;*37?397/:0(
@M70528:330:000000000-K6D4P:1:1102:18901:5975 2:N:0:AACGGTCTAT+CTATACGCGG
TAAAACAGGGTCCCCTCCCCCTCTAGGGTCAAAAAAAGAGGTATTTAAGTTTCGGTCAGTTAAAAGTATTGTGATAGCTCCCGCTAACACTGGCAAAGATAAAAGAAGAAGAATGGCTGTTAAAATAACTGATCAGACAAATAGTCTAATTTTTTCTGCTGAAAGGTTTTTTGCTTTAAGATTAATAATTGTAGTAATAAAATTTAAGGCACCTAAAATTGAAGAAATCCCTGCAAGGTGTAAAGAAAAAATTGTTAAGTCTACTGAAGGTCCTGAATGATAAAACGTTGATAAAGGTGGA
+
CCCCCGGGGGGGGGGGGGGGGGGGGGGGGGGGGGGGGGGGGGGGGGGGGGGGGGGGGGGGGGGGGGGGGGGGGGGGGGFGGGGGGGGGGGGGGGGGGGGGGGGGGGGGGGGGGGGFFGGGGGGGGGGGGGGGGGGFGGGFGGGGGGGFGGFFGFGGGFGGGG?FGGGGGCFGGGEGFFGGGGGGGFFGGGGGGGGGFGFGFGFFFFFFFFFFFGFGFGGFGFFEFBFFFFFAFDFFBFDFFFFFFFD2ADBD2ACF7BFEFFEFG@C3<1=9@E<;;@C<?CEFEFBDDFF>DEFEG@><(
@M70528:330:000000000-K6D4P:1:1102:22250:5982 2:N:0:AACGGTCTAT+CTATACGCGG
AAAACAGGGTCCCCTCCCCCTCTCGGGTCAAAAAAAGAGGTCTTTAAGTTTCGGTCAGTTAAAAGTATTGTGCTAGCTCCCGCTAACACTGGCAAAGATAAAAGAAGAAGAATGGCTGTTAAAATAACTGATCAGACAAATAGTCTAATTTTTTCTGCTGAAAGGTTTTTTGCTTTAAGATTAATAATTGTAGTAATAAAATTTAAGGCACCTAAAATTGAAGAAATCCCTGCAAGGTGTAAAGAAAAAATTGTTAAGTCTACTGAAGGTCCTGAATGATAAAACGTTGATAAAGGTGGAT
+
CCCCCGGGGGGGGGGGGGGGGGG8CCGGGGGGFGGGCGGGC,CCEFGGGGGGGG@FGGGFGGGGGGFGGGGGDGGGGGG?CFDFDG?<8CF@F8FFGGGGGGGGGGGGGGGGGGGGGGGGFGGGFFGGGGGFGGGF8FGGG9FDGAFFGGFGGE=FFDFGEGFGEGGEGGGGGGGCFGGGG;DGFGGFF9,@+E7=;71BAGAEFFFFF5A599AFFGEC986A?BF49>EA4<.8:>@;;EEFFB=(85BEEF<A3+1)9FEFCEE3(63=<;9@;7=ECCCCE>(/1=+::<2<F:(4)
@M70528:330:000000000-K6D4P:1:1102:26013:5983 2:N:0:AACGGTCTAT+CTATACGCGG
AAAAAAGGGTGCCCTCCCCCCCTCGGGTCAAAAAAAAGGGTGTTTAAGTTTCGGTCCGTTAAAAGTATTGTGATCGCTCCCCCTAACACTGGCAAAGAAAAAAGAAGAAGAAAGGGTGTTAAAATAAATGATCAGACAAATAGTCTAAATTTTTTTGCTGAAAGGTTTTTTGCTTTTAGATTAATAATTTTAGTAATAAAATTTAAGGCACCTAAAAATGAAGAAAACACTGCAAGGTGTAAAGAAAAAATAGTTAAGTATACTGAAGGTCCTGAGTGAGAAAACGTTTGTAAAGGGGGAG
+
CCCC,@,@;;,@FE,CBFGG7C@,@FE,+,CFGGGG+,,B,,+6C,55,<E,,CC,+>6C6,CF?5<?A5C,,<,,89EFG7:+A8,5,,9A4EEG,?,9BEGCCF8=A4<:,,=+8@=8,CFGFGG,:E,,,C,A8,>F2D=,3CDC,@9EGF8F*,,@,EAC5*7@CGD5,>CE6;AC,69<@9C+6,4,6;+=81:,82)961+*.;53848==+2)+174A@(()63;*3=*6+++).5*.111FF()./)*-/*)-/6@+)5)(.4))))(*2)))-5::281((0*2.-)*,(-(
@M70528:330:000000000-K6D4P:1:1102:12315:5986 2:N:0:AACGGTCTAT+CTATACGCGG
TAAAACAGGGTCCCCTCCCCCTCTAGGGTCAAAAAAAGAGGTATTTAAGTTTCGGTCAGTTAAAAGTATTGTGATAGCTCCCGCTAACACTGGCAAAGATAAAAGAAGAAGAATGGCTGTTAAAATAACTGATCAGACAAATAGTCTAATTTTTTCTGCTGAAAGGTTGTTTGCTTTAAGATTAATAATTGTAGTAATAAAATTTAAGGCACCTAAAATTGAAGAAATCCCTGCAAGGTGTAAAGAAAAAATTGTTAAGTCTACTGAAGGTCCTGAATGATAAAACGTTGATAAAGGTGGA
+
CCCCCGGGGG<FFFFGGDGGGGGGGFGGGGFFECGGGGGGGGGGGGGGGGGGGGGFGGGGGGGFGGGEFGGGGGGGFGGG?GEGGGGGGFBEGGG9FFGGGAFFGGGGGGGGGGCECDDGEFF,@FGGGGGGGGGGGFGFGGGGGGGGGGFDFA6AA=EFGGG<A?DD,@FEGGGGFGCCGGGGGGGGGGGFCEDG7DDD9E9CFFCAAFFFFGFGFGGCE>CEFFFEF=CAFBDF=D4D>E?EE=@2A<9==FE@78C<?=CFEF9*74@@3@EF6;C<6C)79@BD@@D@>?437;=0(
@M70528:330:000000000-K6D4P:1:1102:22456:5990 2:N:0:AACGGTCTAT+CTATACGCGG
TAAAACAGGGTCCCCTCCCCCTCTAGGGTCAAAAAAAGAGGTATTTAAGTTTCGGTCAGTTAAAAGTATTGTGATAGCTCCCGCTAACACTGGCAAAGATAAAAGAAGAAGAATGGCTGTTAAAATAACTGATCAGACAAATAGTCTAATTTTTTCTGCTGAAAGGTTTTTTGCTTTAAGATTAATAATTGTAGTAATAAAATTTAAGGCACCTAAAATTGAAGAAATCCCTGCAAGGTGTAAAGAAAAAATTGTTAAGTCTACTGAAGGTCCTGAATGATAACACGTTGATAAAGGTGGA
+
CCCCCGGGGGGGGGGGGGGGGGGGGGGGGGGGGGGGGGGGGGGGGGGGGGGGGGGGGGGGGGGGGFGGGGGGGGGGGGGGGGGGGGGGGGFGGGGGGGGGGGGGGGGGGGGGGGGGGGGFGGGGGGGGGGGGGGGGGGGGGGGGGGGGGGFGGGGGGGGGGGGGGGGGGGGGGGGGFGGGGGGGGGGGGGGGGGGGFGFFEGFBFFFFFFFFFGFGFGGFGFFFFFDCFFEAFF@FBFDGFFFFFFFFFFFB28@FCBA??CCFFEEAE@FF@@A9;@C@CEE34@@317D;DCFFGFF:(
@M70528:330:000000000-K6D4P:1:1102:27648:6015 2:N:0:AACGGTCTAT+CTATACGCGG
TAAAACAGGGTCCCCTCCCCCTCTAGGGTCAAAAAAAGAGGTATTTAAGTTTCGGTCAGTTAAAAGTATTGTGATAGCTCCCGCTAACACTGGCAAAGATAAAAGAAGAAGAATGGCTGTTAAAATAACTGATCAGACAAATAGTCTAATTTTTTCTGCTGAAAGGTTTTTTGCTTTAAGATTAATAATTGTAGTAATAAAATTTAAGGCACCTAAAATTGAAGAAATCCCTGCAAGGTGTAAAGAAAAAATTGTTAAGTCTACTGAAGGTCCTGAATGATAACACGTTGATAAAGGTGGA
+
88ACCGGGGGGGGGGGGGGGGGGGGGGGGGGGGGGGGGFGGFGGGGGGGGGGGGGGGGGGGGGGGGGGGGGGGGGGGGGGGGGGGGGGGGGGGGGGGGGGGGGGGGGGGGGGGGGGGGGGGGGGGGGGGGGGGFGCDGGFGGGGGGGGGGFGGGGGGGGGGGGGFGGGGGGGGGGGFGGFGGGGFGGGGGGGGGGGFGFFFGFFFFFFFAFFFGFGFCGFGFFFFFFFFBEFFF2*:D>:>BCCCEDFFB@FEFFA?FFC<FEFCE?;@8@E7A3)9;CEEC?)7=<=DDFCGEEFGFBB0
@M70528:330:000000000-K6D4P:1:1102:6204:6021 2:N:0:AACGGTCTAT+CTATACGCGG
TAAAACAGGTCCCTCCCCCTCTAGGGTCAAAAAAAGAGGTATTTAAGTTTCGGTCAGTTAAAAGTATTGTGATAGCTCCCGCTAACACTGGCAAAGATAAAAGAAGAAGAATGGCTGTTAAAATAACTGATCAGACAAATAGTCTAATTTTTTCTGCTGAAAGGTTTTTTGCTTTAAGATTAATAATTGTAGTAATAAAATTTAAGGCACCTAAAATTGAAGAAATCCCTGCAAGGTGTAAAGAAAAAATTGTTAAGTCTACTGAAGGTCCTGAATGATAAAACGTTGATAAAGGTGGATA
+
CCCCCGGGGGGGGGGGGGGGGGGGGGGGGGGGGGGGGGGGGGGGGGGFGGGGFFGGGGGGGGGGGGGGGGGGGGGGGGGGGGG:FGGGGGFGGGGFGGGGGGGGGFFGGGGGGGGGGGGGGGGGGFGGGGGGGGGGGGGGGGGGGGGGGGFFEGGFGGGFFGFGGGGGGGGGGGGGFGGGGGGGGGGGGGGGGGGGFG7C7D@EFFFFFFFFFGFGFGGFFFEFFECE6=3AFEFFFGGGFFFFFFDBFDFF?CEFE@F4CACAGFEEFEF989=3;CCCEEE@9D@F@ECDGE8=FD(4)
@M70528:330:000000000-K6D4P:1:1102:14520:6021 2:N:0:AACGGTCTAT+CTATACGCGG
TAAAACAGGGTCCCCTCCCCCTCTAGGGTCAAAAAAAGAGGTATTTAAGTTTCGGTCAGTTAAAAGTATTGTGATAGCTCCCGCTAACACTGGCAAAGATAAAAGAAGAAGAATGGCTGTTAAAATAACTGATCAGACAAATAGTCTAATTTTTTCTGCTGAAAGGTTTTTTGCTTTAAGATTAATAATTGTAGTAATAAAATTTAAGGCACCTAAAATTGAAGAAATCCCTGCAAGGTGTAAAGAAAAAATTGTTAAGTCTACTGAAGGTCCTGAATGATAAAACGTTGATAAAGGTGGA
+
CCCCCGGGGGGGGGGGGGGGGGGGGGGFGGGGGGGGGGGGGGGGGGGGGGGGGGGGGGGGGGGGGGGGGGGGGGGGGGGGGGGGGGGGGGGGGGGGGGGGGGGGGGGGGGGGGGGGGGGGGGGGGGGGGGGGGGGGGGGGGGGGGGGGGGFGGGGGGGGGGGGGGGGGGGGGGGGGFGFGGGGGGGGGGGGGGGGGFGFGFGFFFFFFFAFFFGFGFGGFGFFFFEBCFEEFFFFFEFDFFEEFFFFFFFFBEFFFEFFFEFFFGF9)74@@@EEECDCFFC3<E@@@FFDCGEFFGE?F0
@M70528:330:000000000-K6D4P:1:1102:8086:6035 2:N:0:AACGGTCTAT+CTATACGCGG
TAAAACAGGGTCCCCTCCCCCTCTAGGGTCAAAAAAAGAGGTATTTAAGTTTCGGTCAGTTAAAAGTATTGTGATAGCTCCCGCTAACACTGGCAAAGATAAAAGAAGAAGAATGGCTGTTAAAATAACTGATCAAACAAATAGTCTAATTTTTTCTGCTGAAAGGTTTTTTGCTTTAAGATTAATAATTGTAGTAATAAAATTTAAGGCACCTAAAATTGAAGAAATCCCTGCAAGGTGTAAAGAAAAAATTGTTAAGTCTACTGAAGGTCCTGAATGATAAAACGTTGATAAAGGTGGA
+
CCCCCGGGGGGGGGGGGGGGGGGGGGGGGGGFGGGGGGGGGGGGGGGGGCGGGGGEGGGEGGGCFGFGGGGGGGGGGGGGGGGGGDGGGGGGGGGGGGGGGGFEGGGGGGGGGGGGGGGEFGGDFFGGGGGAEGGGGGGGGGGGGGGGGGFFGGGGGGGGGGGFFGGFGFGCEGGGFGGFFGGGFGGGGGGFCGGGFFFFC;=EFFFFFFAFFGFGFFGEGFEEFEFEF=EF6=:A>=DE6:?CEFFFF29B2B8=>18CCFFAF@E<4;E@@<A<*+/=CCEEFE>@@@FCCEFFGFFF0
@M70528:330:000000000-K6D4P:1:1102:14511:6038 2:N:0:AACGGTCTAT+CTATACGCGG
TAAAACAGGGTCCCCTCCCCCTCTAGGGTCAAAAAAAGAGGTATTTAAGTTTCGGTCAGTTAAAAGTATTGTGATAGCTCCCGCTAACACTGGCAAAGATAAAAGAAGAAGAATGGCTGTTAAAATAACTGATCAGACAAATAGTCTAATTTTTTCTGCTGAAAGGTTTTTTGCTTTAAGATTAATAATTGTAGTAATAAAATTTAAGGCACCTAAAATTGAAGAAATCCCTGCAAGGTGTAAAGAAAAAATTGTTAAGTCTACTGAAGGTCCTGAATGATAAAACGTTGATAAAGGTGGG
+
CCCCCGGGGDF6CFFGGGGGGGGGFFDCFGGGGFDGEGGGGGFCDFGGGEGCGGGGGGGCGGGGGGGGGGGGGGGGGFGGGGGGEFFFG8FFGGGDCFGGGGFGGGFGGFGGGGGGGGGF9F9EFFGGGGGGGGGFGGGGGGFGEGGGCGBGGACGGG8FDG8FFCDDF?FGGGGGF8DADGFFGFGFCCCD@FGG9EAGFAFF7FFFFFFFACA>>AFFGFCEF@@CF6@FF=BF=D,?>7*=>=((;595@F>C7AFEEA<6A@CF<;@))7@<C77=.7)4>376@0/++.9)3/(((
@M70528:330:000000000-K6D4P:1:1102:17481:6039 2:N:0:AACGGTCTAT+CTATACGCGG
TAAAACAGGGTCCCCTCCCCCTCTAGGGTCAAAAAAAGAGGTATTTAAGTTTCGGTCAGTTAAAAGTATTGTGATAGCTCCCGCTAACACTGGCAAAGATAAAAGAAGAAGAATGGCTGTTAAAATAACTGATCAGACAAATAGTCTAATTTTTTCTGCTGAAAGGTTTTTTGCTTTAAGATTAATAATTGTAGTAATAAAATTTAAGGCACCTAAAATTGAAGAAATCCCTGCAAGGTGTAAAGAAAAAATTGTTAAGTCTACTGAAGGTCCTGAATGATAAAACGTTGATAAAGGTGGA
+
CCCCCGGGGGGGGGGGGGGGGGGGGGGGGGGGGGGGGGGGGGGGGGGGGGGGGGGFGGGGGGGGGGGGGGGGGGGGGGGGGGGGGGGGGGGGGGGGGGGGGGGGFGGGGFGGGGGGGGGGGGGGGGFGGGFFGGGGGGGGGGGGGGGGGGFGGGDGGGGGGGEGDFGGGGGGGGGGFGGGGGGGGGGGGGGGGGGGFEFFEGFFFCFFFFFAFCFFFFGFGFFEF9CEFEF>9BDFEDGGEFEFFED>A@BD2F5C*=BC5@ECGF<3;@@A@EE9;7);EC?;E@@;DFD>7974+/30(
@M70528:330:000000000-K6D4P:1:1102:7180:6042 2:N:0:AACGGTCTAT+CTATACGCGG
TAAAACAGGGTCCCCTCCCCCTCTAGGGTCAAAAAAAGAGGTATTTAAGTTTCGGTCAGTTAAAAGTATTGTGATAGCTCCCGCTAACACTGGCAAAGATAAAAGAAGAAGAATGGCTGTTAAAATAACTGATCAGACAAATAGTCTAATTTTTTCTGCTGAAAGGTTTTTTGCTTTAAGATTAATAATTGTAGTAATAAAATTTAAGGCACCTAAAATTGAAGAAATCCCTGCAAGGTGTAAAGAAAAAATTGTTAAGTCTACTGAAGGTCCTGAATGATAAAACGTTGATAAAGGTGGA
+
CCCCCGGGGGG@FFGGGGEGGGGGGGGGGGGGGGGGGGG8FGGGGFGGG<CFF@B,8BFFGFGFGGGGGGGGCFFGGGGGGGGGGGGGGGGGGGGGGGGGGGEGGGGGGGGGGGGGFCDEGFGFGGFGGGGGGGFGGGGFGGGGDGDGGGFGFFGFGGGGGG?FFGFGGGFGGFGF7FGGFGGGGEGGGGGGGGFGFGFFAEFCFAFFF5AFFFFGFGGFGFCEFFFFF=B4@BDFEGGC6>EF?FB3A>B=:F?A9=@CCFEFGEEE<;@<7@@E>CEF3?CCCE;@@@C7CC<CC<71(
@M70528:330:000000000-K6D4P:1:1102:18255:6056 2:N:0:AACGGTCTAT+CTATACGCGG
TAAAACAGGGTCCCCTCCCCCTCTAGGGTCAAAAAAAGAGGTATTTAAGTTTCGGTCAGTTAAAAGTATTGTGATAGCTCCCGCTAACACTGGCAAAGATAAAAGAAGAAGAATGGCTGTTAAAATAACTGATCAGACAAATAGTCTAATTTTTTCTGCTGAAAGGTTTTTTGCTTTAAGATTAATAATTGTAGTAATAAAATTTAAGGCACCTAAAATTGAAGAAATCCCTGCAAGGTGTAAAGAAAAAATTGTTAAGTCTACTGAAGGTCCTGAATGATAAAACGTTGATAAAGGTGGA
+
CCCCCGGGGGGGGGGGGGGGGGGGGGGGGGFGGGGGGDGGGGGGGGGGGGGGGGGGGGGGGGGGGGGGGGGGGCEGFGGFGGGGGGGGGGGGEGGFGGGGGGGGFGGGGGGGGGGFFGGGGGGDGGGGGGGGGGGFGGFGGGGGGGGGGGFGGGGGGGGGDGDGGGGGGGGGGGGGFFGGGGGGGGGFGFFGGGGGFGFGCGFFFFFFFFFFFGFG>GGFGFCFBCFFFFBFFFDF@DEDBE4BEFFFFDF2BFCF4B6@?AEFGFEE@@EF;AFF4763<55.;@6;@FFFGEE9C@?F(
@M70528:330:000000000-K6D4P:1:1102:20993:6058 2:N:0:AACGGTCTAT+CTATACGCGG
TAAAACAGGGTCCCCTCCCCCTCTAGGGTCAAAAAAAGAGGTATTTAAGTTTCGGTCAGTTAAAAGTATTGTGATAGCTCCCGCTAACACTGGCAAAGATAAAAGAAGAAGAATGGCTGTTAAAATAACTGATCAGACAAATAGTCTAATTTTTTCTGCTGAAAGGTTTTTTGCTTTAAGATTAATAATTGTAGTAATAAAATTTAAGGCACCTAAAATTGAAGAAATCCCTGCAAGGTGTAAAGAAAAAATTGTTAAGTCTACTGAAGGTCCTGAATGATAAAACGTTGATAAAGGTGGA
+
CCCCCGGGGGGGGGGGGGGGGGGGGGGDGGGGGGGGGGGGGGGEFGGGGGGGGGGGGGGGGGGGGGGGGGGGGGFGGGGGFGGGGGGGGGGGFGGFGGGGGGGGGGGGGGGGGGFGGDDGFGGGGGGGGGGGGGGGGGGGGGGGGGGGGGBFGGCFFGGGGGGGCF9DDGFGGGGGFGGGFFFGGGGGCFGGGGGGFFFFCGFFAFCBAA?CFGFDAFA=FFEFF558B7EFFFFAB5>D>@AFEFDFFF@B2=<F?B@C3:?FF@?7<8;37>EFFDEEEEE)93481=D7@?C6>4>((
@M70528:330:000000000-K6D4P:1:1102:5241:6064 2:N:0:AACGGTCTAT+CTATACGCGG
TAAAACAGGGTCCCCTCCCCCTCTAGGGTCAAAAAAAGAGGTATTTAAGTTTCGGTCAGTTAAAAGTATTGTGATAGCTCCCGCTAACACTGGCAAAGATAAAAGAAGAAGAATGGCTGTTAAAATAACTGATCAGACAAATAGTCTAATTTTTTCTGCTGAAAGGTTTTTTGCTTTAAGATTAATAATTGTAGTAATAAAATTTAAGGCACCTAAAATTGAAGAAATCCCTGCAAGGTGTAAAGAAAAAATTGTTAAGTCTACTGAAGGTCCTGAATGATAAAACGTTGATAAAGGTGGA
+
CCCCCGGGGGGGGGGGGGGGGGGGGGGGGGGGGGGGGGGGGGGGGGGGGGGGGGGGGGGGGGGGGGGGGGGGGGGGGGGGGGGGGGGGGGGGGGGGGGGGGGFGGGGGGGGGGGGGGGDFGGGGGGGGGGGGGGGGGGGGDEFGEFGGGGFGGGGGFGGGGGGGGGGGGGGGGGGGFGGGGGGGGGGGGGGGGGGGCECFFFFFFFFFAFFFFGFGFFGFCF58BEFCF=EAA>@F@GFFEEC:EFFFFB=DBFFF5BAE?AC6?EEF<EFEEFEFDDCAFFFCCFFDDFC:@CEEGFBB0
@M70528:330:000000000-K6D4P:1:1102:18208:6065 2:N:0:AACGGTCTAT+CTATACGCGG
TAAAACAGGGTCCCCTCCCCCTCTAGGGTCAAAAAAAGAGGTATTTAAGTTTCGGTCAGTTAAAAGTATTGTGATAGCTCCCGCTAACACTGGCAAAGATAAAAGAAGAAGAATGGCTGTTAAAATAACTGATCAGACAAATAGTCTAATTTTTTCTGCTGAAAGGTTTTTTGCTTTAAGATTAATAATTGTAGTAATAAAATTTAAGGCACCTAAAATTGAAGAAATCCCTGCAAGGTGTAAAGAAAAAATTGTTAAGTCTACTGAAGGTCCTGAATGATAAAACGTTGATAAAGGTGGA
+
CCCCCGGGGGGGGGGGGGGGGGGGGGGGGGGGGGGGGGGGGGGGGGFGGGGFGGGGGGGGGGGGGDFGGGGGFGGGGGGFGGGGDEGGGGGGFGGGGGGGGGGGGFGGGGFFGFEGGGGGFGFGGCFGGGDGGGCFGGGGGFGGGGGGGGFGGGEGGFGAFFGGGDGFG?FEGGFGFGFFGGGGGFFGGGGFFCFGFDEFCFFFFFA?AFFFFGFFFAFCCFEFF@CE9B4>A=DF=G@B.7CBFFDB;B>(7:CFCFF?EFEAGFEFFFFFEEFEGGFFEE?CEE@@@?G7CEFEGF:3(
@M70528:330:000000000-K6D4P:1:1102:18464:6066 2:N:0:AACGGTCTAT+CTATACGCGG
TAAAACAGGGTCCCCTCCCCCTCTAGGGTCAAAAAAAGAGGTATTTAAGTTTCGGTCAGTTAAAAGTATTGTGATAGCTCCCGCTAACACTGGCAAAGATAAAAGAAGAAGAATGGCTGTTAAAATAACTTATCAGACAAATAGTCTAATTTTTTCTGCTGAAAGGTTTTTTGCTTTAAGATTAATAATTGTAGTAATAAAATTTACGGCACCTAAAATTGAAGAAATCCCTTCAAGGTGTAAAGAAAAAATTGTTAAGTCTACTGAAGGTCCTAAATTATAAAACGTTGATAAAGGTGGA
+
CCCCCF<FGGGAFGGGEGGGGC7F@FFGGGFFGGGGDCF,ECFCGGGGG<FFCCFCFC<<ECD9<@<EFGFGFCC<EDE,EFE@FGGGGGFGFGFFC8FFFFFG,<E8FG,?FF,<>DDFFF?EFA9F<?,A?FCGGGCF=,+4AEFFGGBFGGE8EF8D8EGGGGG99?8E+@9EDADEFGGGGAFFGDDAFGG+CD5:AFFEFC+*<@A>AFFGFGGE,<:9B=:;9>3A947C*>D77=*8*/78AB2(0=<A);+.7@?+<7?))/6><E).4+)/56).6)6;((1+364)<4(-(
@M70528:330:000000000-K6D4P:1:1102:21352:6071 2:N:0:AACGGTCTAT+CTATACGCGG
TAAAACAGGGTCCCCTCCCCCTCTAGGGTCAAAAAAAGAGGTATTTAAGTTTCGGTCAGTTAAAAGTATTGTGATAGCTCCCGCTAACACTGGCAAAGATAAAAGAAGAAGAATGGCTGTTAAAATAACTGATCAGACAAATAGTCTAATTTTTTCTGCTGAAAGGTTTTTTGCTTTAAGATTAATAATTGTAGTAATAAAATTTAAGGCACCTAAAATTGAAGAAATCCCTGCAAGGTGTAAAGAAAAAATTGTTAAGTCTACTGAAGGTCCTGAATGATAAAACGTTGATAAAGGTGGA
+
CCCCCGGGGGGGGGGGGGGGGGGGGGGGGGGGGGGGGGGGGGGGGGGGGGGGGGGGGGGGGGGGGGGGGGGGGGGGGGGGGGGGGGGGGGGGGGGGGGGGGGGGGGGGGGGGGGGGGGGGGGGGGGGGGGGGGGGGGGGGGGGGFGGGGGFGGGGGGGGGGGGGGGCFGGGGGGGGFFGGGGGGGGGGGGGGGGGGAEFGEGFCFFFFAFA9@CFGFGGEGF;AFEFFFFFFFFDF>4>?BB?CFFD2?BFFFFFF41=CCCEFGFFE@@FF3>AEFFC<EEFEFF:8=;C>7CEE7721(
@M70528:330:000000000-K6D4P:1:1102:14467:6084 2:N:0:AACGGTCTAT+CTATACGCGG
TAAAACAGGGTCCCCTCCCCCTCTAGGGTCAAAAAAAGAGGTATTTAAGTTTCGGTCAGTTAAAAGTATTGTGATAGCTCCCGCTAACACTGGCAAAGATAAAAGAAGAAGAATGGCTGTTAAAATAACTGATCAGACAAATAGTCTAATTTTTTCTGCTGAAAGGTTTTTTGCTTTAAGATTAATAATTGTAGTAATAAAATTTAAGGCACCTAAAATTGAAGAAATCCCTGCAAGGTGTAAAGAAAAAATTGTTAAGTCTACTGAAGGTCCTGAATGATAAAACGTTGATAAAGGTGGA
+
CCCCCGGGGGGGGGGGGGGGGGGGGGGGGGGGGGGGGGGGGGGGGGGGGGGGGGGGGGGGGGGGGGGGGGGGGGGGGGGGGGGGGGGGGGGGGGGGGGGGGGGGGGGGGGGGGGGGGGGGGGGGGGGGGGGGGGGGGGGGGGGGGGGGGGFGGGGGGGCGGGGGGGGGGGGGGGGGFFGGGGGGGGGGGGGGGGGGFGFDCEFFFFFFFFFFFGFCFGG@9<CEFFFFFBFFFFFFEGGGFFECEFF=FBFFEFEFCFAEFFEFGEC34@;@EFFFFGFFFEEC)7:@@;DCFEFFGFFB(
@M70528:330:000000000-K6D4P:1:1102:9313:6093 2:N:0:AACGGTCTAT+CTATACGCGG
TAAAACAGGGTCCCCTCCCCCTCTAGGGTCAAAAAAAGAGGTATTTAAGTTTCGGTCAGTTAAAAGTATTGTGATAGCTCCCGCTAACACTGGCAAAGATAAAAGAAGAAGAATGGCTGTTAAAATAACTGATCAGACAAATAGTCTAATTTTTTCTGCTGAAAGGTTTTTTGCTTTAAGATTAATAATTGTAGTAATAAAATTTAAGGCACCTAAAATTGAAGAAATCCCTGCAAGGTGTAAAGAAAAAATTGTTAAGTCTACTGAAGGTCCTGAATGATAACACGTTGATAAAGGTGGA
+
CCCCCGGGGGGGGGGGGGGGGGGGGGGGGGGGGGGGGGGGGGGGGGGGGGGGGGGFGGGGGGGGGGGGGGGGGGGGGGGGGGGGGGGGGGGGGGGGGGGGGGGGGGGGGGGGGGGFGGGGGFFGGGGGGGGGGGGGGGGGGGGFGGGGGGFGGGGGGGGGGGFGCDDDCFGGGGGGFGFGGGGGGGGGGGGGGGGGFGFGFGFFFFFFFFFFFGFGFGGFGFFEFFFFFBEAF2BF@DDD>BEFFFF5ABFFFFFFC8CCCFEFGFC7@EEFFFFFDGFFFCC)74;=@FGCC?CEG>?B(
@M70528:330:000000000-K6D4P:1:1102:24306:6094 2:N:0:AACGGTCTAT+CTATACGCGG
TAAAACAGGGTCCCCTCCCCCTCTAGGGTCAAAAAAAGAGGTATTTAAGTTTCGGTCAGTTAAAAGTATTGTGATAGCTCCCGCTAACACTGGCAAAGATAAAAGAAGAAGAATGGCTGTTAAAATAACTGATCAGACAAATAGTCTAATTTTTTCTGCTGAAAGGTTTTTTGCTTTAAGATTAATAATTGTAGTAATAAAATTTAAGGCACCTAAAATTGAAGAAATCCCTGCAAGGTGTAAAGAAAAAATTGTTAAGTCTACTGAAGGTCCTGAATGATAAAACGTTGATAAAGGTGGA
+
CCCCCGGGGGGGGGGGGGGGGGGGGGGGGGGGGGGGGGGGGGGGGGGGGGGGGGGGGGGGGGGGGGGGGGGGGGGGGGGGGGGGGGGGGGGGGGGGGGGGGGGGGGGGGFGGGGGGGGGGFGGGGGGGGFGGGGGGGGGGGGGGGGGGGGFGGGEFGGGGGGFGGDGGGGGGGGGGFGGGGGGGGGGCGGGFGGGGFGFFFGFEFFFAAFFF>FFGFFGFGFE;AECEFFFFFFFB=FFGFFFACFFFFFBF@FCFCB=CC6?6A<?@EE@)74AEC7C@EFFFEF6=@?<+@C4>GEB?0
@M70528:330:000000000-K6D4P:1:1102:10238:6097 2:N:0:AACGGTCTAT+CTATACGCGG
TAAAACAGGGTCCCCTCCCCCTCTAGGGTCAAAAAAAGAGGTATTTAAGTTTCGGTCAGTTAAAAGTATTGTGATAGCTCCCGCTAACACTGGCAAAGATAAAAGAAGAAGAATGGCTGTTAAAATAACTGATCAGACAAATAGTCTAATTTTTTCTGCTGAAAGGTTTTTTGCTTTAAGATTAATAATTGTAGTAATAAAATTTAAGGCACCTAAAATTGAAGAAATCCCTGCAAGGTGTAAAGAAAAAATTGTTAAGTCTACTGAAGGTCCTGAATGATAAAACGTTGATAAAGGTGGG
+
CCCCCGGGGGGGGGGGGGGGGGGGFGGGGGGGGGGGGGGGGGGGGGGGGGGGGGGGGGGGGGGGGG<FGGGGGGGGGGGGGGGGGGGGGGGGGGGGGGGGGGGGGGGGFFGGGGGGGGGGGGGGGGFGGGGGGGGGGGGGGGGGGGGGGGFGGGGGGGGGFGGGGGGGGGGGGGGGFGAGGGGGGGGGGGGGGGGGFGFGFGFFFFFFFFFFFGFGFGGBFFFEFB@EF=EAFFFFEDFCBBEA?CD2FB@BFFFFC=@EFFFFGFEFEFFEEE<4>C5<3?FFC@>3;;>:CE94CE??(
@M70528:330:000000000-K6D4P:1:1102:5432:6099 2:N:0:AACGGTCTAT+CTATACGCGG
TAAAACAGGGTCCCCTCCCCCTCTAGGGTCAAAAAAAGAGGTATTTAAGTTTCGGTCAGTTAAAAGTATTGTGATAGCTCCCGCTAACACTGGCAAAGATAAAAGAAGAAGAATGGCTGTTAAAATAACTGATCAGACAAATAGTCTAATTTTTTCTGCTGAAAGGTTTTTTGCTTTAAGATTAATAATTGTAGTAATAAAATTTAAGGCACCTAAAATTGAAGAAATCCCTGCAAGGTGTAAAGAAAAAATTGTTAAGTCTACTGAAGGTCCTGAATGATAAAACGTTGATAAAGGTTGA
+
CCCCCGGGGGGGGGGGGGGGGGGGGGGGGGGGGGGGGGGGGGGGGGGGGGGGGGGGGGGGGGGGGGGGGGGGGFGGGGGGGGGGGGGGGGGGGGGGGGGGGGGGGGGGGGGGGGECFGGGGGGGGGGGGGGGGGGGGGGGGGGGGFGGGGFGGGGGGGFGFGGGGGGFGGGGGGGGFGGGGGGGGGGGGGGGGGGDFGFGFGFFFFFFFAFF>GFGFFD=CFCEFCFEFFBFFBBF=EG76>EBEEDDFB@B;CEFCF6>7FEAFEE<33@<;@EFDF?3?CF<EE@;@DF>FECE?7),(
@M70528:330:000000000-K6D4P:1:1102:18534:6100 2:N:0:AACGGTCTAT+CTATACGCGG
TAAAACAGGGTCCCCTCCCCCTCTAGGGTCAAAAAAAGAGGTATTTAAGTTTCGGTCAGTTAAAAGTATTGTGATAGCTCCCGCTAACACTGGCAAAGATAAAAGAAGAAGAATGGCTGTTAAAATAACTGATCAGACAAATAGTCTAATTTTTTCTGCTGAAAGGTTTTTTGCTTTAAGATTAATAATTGTAGTAATAAAATTTAAGGCACCTAAAATTGAAGAAATCCCTGCAAGGTGTAAAGAAAAAATTGTTAAGTCTACTGAAGGTCCTGAATGATAAAACGTTGATAAAGGTGGA
+
CCCCCGGGGGGGGGGGGGGGGGGGGGGGGGGGGGGGG>FGGGGFGGGGGGGGGGGFGGGGGGGGGGGGGGGGGGGGGGGCGGGGGGGGGGGGGGGGGGGGGGGGGGGGGGGGFFGGGGGFGGGFGGGGGGGGGGGGGGGGGGGGGGGGGGFFGGGGGGGGGGGGFDFFFGGGGGGGFFGGFGGGGGGGGGGGGGGGFGFCCGFEAFFFFFFFFGFGFFGFGF7A8CCFFEFAFDDFEG:DEEEFFEB=6>2:EFEFEFFEFFEFGF)/3(6@3>@FFC?E?CFFFFBDD;DFFEFCG<?<(
@M70528:330:000000000-K6D4P:1:1102:19131:6108 2:N:0:AACGGTCTAT+CTATACGCGG
TAAAACAGGGTCCCCTCCCCCTCTAGGGTCAAAAAAAGAGGTATTTAAGTTTCGGTCAGTTAAAAGTATTGTGATAGCTCCCGCTAACACTGGCAAAGATAAAAGAAGAAGAATGGCTGTTAAAATAACTGATCAGACAAATAGTCTAATTTTTTCTGCTGAAAGGTTTTTTGCTTTAAGATTAATAATTGTAGTAATAAAATTTAAGGCACCTAAAATTGAAGAAATCCCTGCAAGGTGTAAAGAAAAAATTGTTAAGTCTACTGAAGGTCCTGAATGATAAAACGTTGATAAAGGTGGA
+
CCCCCGGGGGGGGGGGGGGGGGGGGGGGGGGGGGGGGGGGGGGGGGGGGGGGGGGGGGGGGGGGGGGGGGGGGGGGGGGGGGGGGGGGGGGGGGGGGGGGGGGGGGGGGGGGGGGGGGGGGGGGGGGGGGGGGGGGGGGGGGGGGGGGGGFFGGGGGGGGGGGGGFGGGFGGGGGGFGGGGGGGGGGGGGGGGGGGFGFFEGCEFFFFFFF5FFFGFFG@AFEEFEBEF>EFFFFFFGCFFEEFFFFFFFFFFFFFFFFFCACCFFEEEEEF<3AFGD?<)6.7CE@8@F9+;56C?EB:(
@M70528:330:000000000-K6D4P:1:1102:24101:6116 2:N:0:AACGGTCTAT+CTATACGCGG
TAAAACAGGGTCCCCTCCCCCTCTAGGGTCAAAAAAAGAGGTATTTAAGTTTCGGTCAGTTAAAAGTATTGTGATAGCTCCCGCTAACACTGGCAAAGATAAAAGAAGAAGAATGGCTGTTAAAATAACTGATCAGACAAATAGTCTAATTTTTTCTGCTGAAAGGTTTTTTGCTTTAAGATTAATAATTGTAGTAATAAAATTTAAGGCACCTAAAATTGAAGAAATCACTGAAAGGTGTAAAGAAAAAATTGTTAAGTCTAATGAAGTTCATGAATGAAAAAACGTTAAAAAAGTGGGA
+
CCCCCDC,CFFDFGFCGGFFGGG8FGGGFFGGGGGGGE@CCEEC<9FFA6E@,CE,F:CFEFAFGGDGGFEFCFFBAE9A<F++@CFFD8?FFFFGFGD9?EGG9FG<AE<:EFCG>FD,C95EEEFF,CDDEFGG9DFFGG?F;E;EE,+4,<@8;8;AFFDGGGB,==8C83=,?FF,9;=AF:@FFGGAC7CC+<;C@@C@AAFFF5:6*097*<C8,+**3))*1*0=A*.;>5,,>=E>763(?B>:588@*++*1=<++).1))1.).).21.))./((/((/(2++591+))((
@M70528:330:000000000-K6D4P:1:1102:7709:6119 2:N:0:AACGGTCTAT+CTATACGCGG
TAAAACAGGGTCCCCTCCCCCTCTAGGGTCAAAAAAAGAGGTATTTAAGTTTCGGTCAGTTAAAAGTATTGTGATAGCTCCCGCTAACACTGGCAAAGATAAAAGAAGAAGAATGGCTGTTAAAATAACTGATCAGACAAATAGTCTAATTTTTTCTGCTGAAAGGTTTTTTGCTTTAAGATTAATAATTGTAGTAATAAAATTTAAGGCACCTAAAATTGAAGAAATCCCTGCAAGGTGTAAAGAAAACATTGTTAAGTCTACTGAAGGTCCTGAATGATAAAACGTTGATAAAGGTGGA
+
CCCCCGGGGGGGGGGGGGGGGGGGGGGGGGGGGGGGGGGGGGGGGGGGGGGGGGGGGGGGGGGGGGGGGGGGGGGGGGGGGGGGGGGGGGGGGGGGFFGGGGGGGGGGGGFGGGGGGGGGGGGGGGGGGGGGGGGGGGGGGGGGGGGGGGFGGGGGGGGGGGGGFGGGGGGGGGGGFFFGGFGGGGGGGGCDCAFFFFFGEFFEFFFFFFFFFGFG69ECFFC=FFDEFEEFFFFFBFCC=@FFCEB@F(7E5@EFCF6>CFFFG38=@1=E<E34CGFFCCFFFF@DFDFFGC467.6?(
@M70528:330:000000000-K6D4P:1:1102:7505:6122 2:N:0:AACGGTCTAT+CTATACGCGG
TAAAACAGGGTCCCCTCCCCCTCTAGGGTCAAAAAAAGAGGTATTTAAGTTTCGGTCAGTTAAAAGTATTGTGATAGCTCCCGCTAACACTGGCAAAGATAAAAGAAGAAGAATGGCTGTTAAAATAACTGATCAGACAAATAGTCTAATTTTTTCTGCTGAAAGGTTTTTTGCTTTAAGATTAATAATTGTAGTAATAAAATTTAAGGCACCTAAAATTGAAGAAATCCCTGCAAGGTGTAAAGAAAAAATTGTTAAGTCTACTGAAGGTCCTGAATGATAAAACGTTGATAAAGGTGGA
+
CCCCCGGGGGGGGGGGGGGGGGGGGGGGGGGGGGGGGGGGGGGGGGGGGGGGGGGGGGGGGGGGGFGFGGGGGGGGGGGGGGGGGGGGGGGFFGGGGGGGGGGGGGGGGGGGGGGGGGGGGGGGGGGGGGGGFGFGGGGGGGGGGGGGGGFGGGGGFGGGGGGGGGGGGGGGGGGGFGGFGGGGGGGGGGGGGGGGFGFGFGFFFFFFFFFFFGFGFFGFGFEEFEFFAEEAFDFFEGFCEEAFFFFFF=@BEFFFCFFFCFFFG<7=EEFEEEFFFDEEFECC3)4=FFD;CEEECE?:(
@M70528:330:000000000-K6D4P:1:1102:10735:6133 2:N:0:AACGGTCTAT+CTATACGCGG
TAAAACAGGGTCCCCTCCCCCTCTAGGGTCAAAAAAAGAGGTATTTAAGTTTCGGTCAGTTAAAAGTATTGTGATAGCTCCCGCTAACACTGGCAAAGATAAAAGAAGAAGAATGGCTGTTAAAATAACTGATCAGACAAATAGTCTAATTTTTTCTGCTGAAAGGTTTTTTGCTTTAAGATTAATAATTGTAGTAATAAAATTTAAGGCACCTAAAATTGAAGAAATCCCTGCAAGGTGTAAAGAAAAAATTGTTAAGTCTACTGAAGGTCCTGAATGATAAAACGTTGATAAAGGTGGA
+
CCCCCGGGGGGGGGGGGGGGGGGGGGGGGGGGGGGGGGGGGGGGGGGGGGGGGGGGGGGGGGGGGGGGGGGGGGGGGGGGGGGGGGGGGGGGGGGGGGGGGGGGGGGGGGGGGGGGGGGGGGGGGGGGGGGGGGGGGGGGFGGGGGGGGGFGGGGGGGGGGGGGFGGGGGGGGGGGFFAFGGGGGGGGGGGGGGGGFGFEAFFFFFFFFFFFFGFGFGGFGFFFFEFEFEFAFFBAEGGEEEFFFFFFFFFDFFFFC=8?CFFFGECAEFEFFFECCCCFFFFFFFBDF@C+1.77CE0?(
@M70528:330:000000000-K6D4P:1:1102:9413:6139 2:N:0:AACGGTCTAT+CTATACGCGG
TAAAACAGGGTCCCCTCCCCCTCTAGGGTCAAAAAAAGAGGTATTTAAGTTTCGGTCAGTTAAAAGTATTGTGATAGCTCCCGCTAACACTGGCAAAGATAAAAGAAGAAGAATGGCTGTTAAAATAACTGATCAGACAAATAGTCTAATTTTTTCTGCTGAAAGGTTTTTTGCTTTAAGATTAATAATTGTAGTAATAAAATTTAAGGCACCTAAAATTGAAGAAATCCCTGCAAGGTGTAAAGAAAAAATTGTTAAGTCTACTGAAGGTCCTGAATGATAAAACGTTGATAAAGGTGGA
+
CCCCCGGGGGGGGGGGGGGGGGGGGGGGGGGGGGGGGGGGGGGGGGGFGFGGGGGGGGGGGGGGGGGGGGGGGGGGGGGGGGGGGGGGGGGGGGGGGGGGGGGGGGGGGGGGGGGGGGGGGGGGGGGGGGGGGGGGGGGGGGGGGFGGGGFGGGGFGGGGGGCFFGGGGFFC=FGGFGGGGGGGGGGGGGGFCFGGFFFGFFFFFFFFFFFFFGFGFFGF7AE;FFFFFFFFFFBAEFF8B>EFEEBBFBBBFFFF>+=C<AEFG@CEF@EE@EFFGGFFFFFFFF9@D=C7:CEFGFBB(
@M70528:330:000000000-K6D4P:1:1102:25768:6140 2:N:0:AACGGTCTAT+CTATACGCGG
TAAAACAGGGTCCCCTCCCCCTCTAGGGTCAAAAAAAGAGGTATTTAAGTTTCGGTCAGTTAAAAGTATTGTGATAGCTCCCGCTAACACTGGCAAAGATAAAAGAAGAAGAATGGCTGTTAAAATAACTGATCAGACAAATAGTCTAATTTTTTCTGCTGAAAGGTTTTTTGCTTTAAGATTAATAATTGTAGTAATAAAATTTAAGGCACCTAAAATTGAAGAAATCCCTGCAAGGTGTAAAGAAAAAATTGTTAAGTCTACTGAAGGTCCTGAATGATAAAACGTTGATAAAGGTGGA
+
CCCCCGGGGGGGGGGGGGGGGGGGGGGGGGGGGGGGGGGGGGGGGGGGGGGGGGGGGGGGGGGGGGGGGGGGGGGGGGGGGGGGGGGGGGGGGGGGGGGGGGGGGGGGGGGGGGGGGGGGGGGGGGGGGGGGGGGGGGGGGGGGGGGGGGFGGGGFGGGGGGGGGGGGGFGGGGGGFGGGCFGGGGGGGGGGGGFGFFFGFFFFFFFAC5AFFGFGFCDFGA*8B5@EBEFFFBDFECDFEFFFFFFBFFFBBFFF?BFEFCEAGFFFFFF@EFEFC:<@CCF43<63@?DCC?<<F@B?(
@M70528:330:000000000-K6D4P:1:1102:21218:6141 2:N:0:AACGGTCTAT+CTATACGCGG
TAAAACAGGGTCCCCTCCCCCTCTAGGGTCAAAAAAAGAGGTATTTAAGTTTCGGTCAGTTAAAAGTATTGTGATAGCTCCCGCTAACACTGGCAAAGATAAAAGAAGAAGAATGGCTGTTAAAATAACTGATCAGACAAATAGTCTAATTTTTTCTGCTGAAAGGTTTTTTGCTTTAAGATTAATAATTGTAGTAATAAAATTTAAGGCACCTAAAATTGAAGAAATCCCTGCAAGGTGTAAAGAAAAAATTGTTAAGTCTACTGAAGGTCCTGAATGATAAAACGTTGATAAAGGTGGA
+
CCCCCGGGGGGGGGGGGGGGGGGGGGGFGGGGGGGGGGGGGGGGGGGGGGGGGGGGGGGGGGGGGGGGGGGGGGGGGGGGGGGGGGGGGGGGGGGGGGGGGGGGGGGGGFDFGGGGGGGGGGGGGGGGGGGGGGGGGGGGGGGGGGGGGGCFGGGGFGGGGGFFGG9DFGFDGGGGFGGGGFCFF:DGGGGFFFDGFGFFEGFFFFFFFFFFFDFGF7:@79*8F@CCF@BFFFFFE5DF;BCF?EB2FDFF3C?88=ACE=EAE<3AFFF9;@AE7+9@CEC44@9;@DC@FE)7>).8(
@M70528:330:000000000-K6D4P:1:1102:21314:6144 2:N:0:AACGGTCTAT+CTATACGCGG
TAAAACAGGGTCCCCTCCCCCTCTAGGGTCAAAAAAAGAGGTATTTAAGTTTCGGTCAGTTAAAAGTATTGTGATAGCTCCCGCTAACACTGGCAAAGATAAAAGAAGAAGAATGGCTGTTAAAATAACTGATCAGACAAATAGTCTAATTTTTTCTGCTGAAAGGTTTTTTGCTTTAAGATTAATAATTGTAGTAATAAAATTTAAGGCACCTAAAATTGAAGAAATCCCTGCAAGGTGTAAAGAAAAAATTGTTAAGTCTACTGAAGGTCCTGAATGATAAAACGTTGATAAAGGTGGA
+
CCCCCGGGGGGGGGGGGGGGGGGGGGGGGGGGGGGGGGGGGGGGGGGGGGGGGGGGGGGGGGGGGGGGGGGGGGGGGGGGGGGGGGGGGGGGGGGGGGGGGGGGGFGGGGGGGGGGGGGGGGGGGGGGGGGGGGGGGGGGGGGGGGGGGGFGGGGGGGGGGGGGGGGGGGGGGGGGFGGGGGGGGGGFFGGGGGFGFGFGEFFFFFFFF?FAFFFGFGGEFFEEF5CFF=>FFDFFEF<DE@AAEFFFF9>B3CEFC@AECCEFFF?8=@EF@@EC>CEFEFF);3:=5?C7:?7;A350(
@M70528:330:000000000-K6D4P:1:1102:10380:6149 2:N:0:AACGGTCTAT+CTATACGCGG
TAAAACAGGGTCCCCTCCCCCTCTAGGGTCAAAAAAAGAGGTATTTAAGTTTCGGTCAGTTAAAAGTATTGTGATAGCTCCCGCTAACACTGGCAAAGATAAAAGAAGAAGAATGGCTGTTAAAATAACTGATCAGACAAATAGTCTAATTTTTTCTGCTGAAAGGTTTTTTGCTTTAAGATTAATAATTGTAGTAATAAAATTTAAGGCACCTAAAATTGAAGAAATCCCTGCAAGGTGTAAAGAAAAAATTGTTAAGTCTACTGAAGGTCCTGAATGATAAAACGTTGATAAAGGTGGA
+
CCCCCGGGGGGGGGGGGGGGGGGGGGGGGGGGGGGGGGGGGGGGGGGGGGGGGGDGGGGGGCGGGGGGGGGGGGGGEGGGGGGGGGGFGGGGFGFFGGGGGG9EGGGGGGGCGGGGFGGGGGGGGFGGGGGGGGGCFGGFGFGGGGGGGGD=D?EFGFGGGGFGGCEFGGGGGGGGF8=FFGGGGGGFGGGGGGGGFFF::DFFFFFFFFFFFGFFFCFCFFE5C5CCF>E>;@BFEEEFB:EFFE3>A@BFFFFF41=@EFEAEE<3=;=>;EE<7FFFFCF9EE9@;;C>779>F@F?(
@M70528:330:000000000-K6D4P:1:1102:27393:6179 2:N:0:AACGGTCTAT+CTATACGCGG
TAAAACAGGGTCCCCTCCCCCTCTAGGGTCAAAAAAAGAGGTATTTAAGTTTCGGTCAGTTAAAAGTATTGTGATAGCTCCCGCTAACACTGGCAAAGATAAAAGAAGAAGAATGGCTGTTAAAATAACTGATCAGACAAATAGTCTAATTTTTTCTGCTGAAAGGTTTTTTGCTTTAAGATTAATAATTGTAGTAATAAAATTTAAGGCACCTAAAATTGAAGAAATCCCTGCAAGGTGTAAAGAAAAAATTGTTAAGTCTACTGAAGGTCCTGAATGATAAAACGTTGATAAAGGTGGA
+
CCCCCGGGGGGGGGGGGGGGGGGGGGGGGGGGGGGGGGGGGGGGGGGGGGGGGGGGGGGGGGGGGGFGGGGGGGGGGGGGFGGGGGGGGGGGGGGGGGGGGGGGGGGGGGGGGGGGGGGGGGGGGGFGGGGGGGGGGGGGGGGGGGGGGGFGGGGGGGGGGGGGFGGGGGGGGGGGFGGGGGGGGGGGGGGAFFFGFGFGAEFEFFFFFFFFFFFGFGGFGFFFFFFFCEEAFDFF>;>,:<AAEEDFFFFF@6*45=B?EFFFG<?EEFFE3<8);@C;EEF<C@1:@<:CFECCGE::(
@M70528:330:000000000-K6D4P:1:1102:6633:6188 2:N:0:AACGGTCTAT+CTATACGCGG
TAAAACAGGGTCCCCTCCCCCTCTAGGGTCAAAAAAAGAGGTATTTAAGTTTCGGTCAGTTAAAAGTATTGTGATAGCTCCCGCTAACACTGGCAAAGATAAAAGAAGAAGAATGGCTGTTAAAATAACTGATCAGACAAATAGTCTAATTTTTTCTGCTGAAAGGTTTTTTGCTTTAAGATTAATAATTGTAGTAATAAAATTTAAGGCACCTAAAATTGAAGAAATCCCTGCAAGGTGTAAAGAAAAAATTGTTAAGTCTACTGAAGGTCCTGAATGATAAAACGTTGATAAAGGTGGA
+
CCCCCGGGGGGGGGGGGGGGGGGGGGGGGGGGGGGGGGGGGGGGGGGGGGGGGGGGGGGGGGGGGGGGGGGGGGGGGGGGGGGGGGGGGGGGGGGGGGGGGGGGGGGGGGGGGGGGGGGGGGGGGGGGGGGGAFGGGGGGGGGGGGGGGGFGGFGGGGGGGGGGGGGGFGGGGGGGFGGGGGGGGFGGGGGGFGGGFGFDEGFFFFFFFFFFFGFGFGGEGFFFFFFFF@EFADFFBFGGEF?CFEB:A=@F@CFFEAFFEFECFE)=E;@A=@AE;D?<<??<3;7;@FC7FFFFF<??(
@M70528:330:000000000-K6D4P:1:1102:14687:6198 2:N:0:AACGGTCTAT+CTATACGCGG
TAAAACAGGGTCCCCTCCCCCTCTAGGGTCAAAAAAAGAGGTATTTAAGTTTCGGTCAGTTAAAAGTATTGTGATAGCTCCCGCTAACACTGGCAAAGATAAAAGAAGAAGAATGGCTGTTAAAATAACTGATCAGACAAATAGTCTAATTTTTTCTGCTGAAAGGTTTTTTGCTTTAAGATTAATAATTGTAGTAATAAAATTTAAGGCACCTAAAATTGAAGAAATCCCTGCAAGGTGTAAAGAAAAAATTGTTAAGTCTACTGAAGGTCCTGAATGATAAAACGTTGATAAAGGTGGA
+
CCCCCGGGGGGGGGGGGGGGGGGGGGGGGGGGGGGGGGGGGGGGGGGGGGGGGGGGGGGGGGGGGGGGGGGGGGGGGGGGGGGGGGGGGGGGGGGGGGGGGGGGGGGGGGGGGGGGGGGGGGGGGGGGGGGGGGGGGGGGGGGGGGGGGGFGGGGGGGGGGGGGGGGGGGGGGGGGFGGGGGGGGGGGGGGGGGGGFGFGC@FFFFFFFFFFFGFGFEGFGFFFFFFEFBFFFFFFFGFGFFFFFFF>FBFFFFEFEFFFFFFFGF<<EFFFEEECGGFEECFCCEB@FFFCF?CEFF??(
@M70528:330:000000000-K6D4P:1:1102:27332:6199 2:N:0:AACGGTCTAT+CTATACGCGG
TAAAACAGGGTCCCCTCCCCCTCTAGGGTCAAAAAAAGAGGTATTTAAGTTTCGGTCAGTTAAAAGTATTGTGATAGCTCCCGCTAACACTGGTAAAGATAAAAGAAGAAGAATGGCTGTTAAAATAACTGATCAGACAAATAGTCTAATTTTTTCTGCTGAAAGGTTTTTTGCTTTAAGATTAATAATTGTAGTAATAAAATTTAAGGCACCTAAAATTGAAGAAATCCCTGCAAGGTGTAAAGAAAAAATTGTTAAGTCTACTGAAGGTCTTGAATGATAAAACGTTAATAAAGGTGGA
+
CCCCCGGGGGGCG,CECFEEGGEFFFGGGGAEGFCGGG?FFFFGGGFFFGCG9@CGGGCFCEGGFEFGGG9EFGFFFGGGGGGGCCFFFFGG<,:EFFFGGFFFFGGGGGCDFFGGFGCFDGGFGGGGGEE9,4<D?8F4?=DDBFGGGGFFD<EGGGGGGFF?9?FFDFGGEGGGFGDA=AFF;AFFFGGGGGGFAFFGA3;=9?A+06AAFGFGF7FEGF*0=5@E6=4AAB=*>:5,1>4:864@;==DFFCF7++1>:8CF@CA<(;@)4>E*:<;?E).)/,8;(*++1.1+/68(
@M70528:330:000000000-K6D4P:1:1102:25643:6218 2:N:0:AACGGTCTAT+CTATACGCGG
TAAAACAGGGTCCCCTCCCCCTCTAGGGTCAAAAAAAGAGGTATTTAAGTTTCGGTCAGTTAAAAGTATTGTGATAGCTCCCGCTAACACTGGCAAAGATAAAAGAAGAAGAATGGCTGTTAAAATAACTGATCAGACAAATAGTCTAATTTTTTCTGCTGAAAGGTTTTTTGCTTTAAGATTAATAATTGTAGTAATAAAATTTAAGGCACCTAAAATTGATGAAATCCCTGCAAGGTGTAAAGAAAAAATTGTTACGTCTACTGAAGGTCCTGAATGATAAAACGTTGATAAAGGTGGA
+
BC<,BGGGGGGAC6EFFCFGGGGG9<F8FF@--C6@F@@@<FC66;??EF<6C6@B68@F<F<9,@9FF9FC@C,9,559FG:FGGG8E,C<9,A<BFGGF9F,A4E4AC<:,CC=C8DFCF<9EFFFGG,4A>@4ECE,+46EFGA==EF@EC@F,EDD<@,8,+6@9>DE8FAFFD,==;D9>FGFFFF=CA=E+@9,>;C@=@<AA9*;9@FGF7<8,B*;>58AF=E>>4>;3=<>9>/=>6(-)-6@E=*181)7(.6F+/7)/5@))/))*117<).).)(6(6:7@)95+870,
@M70528:330:000000000-K6D4P:1:1102:16112:6223 2:N:0:AACGGTCTAT+CTATACGCGG
TAAAACAGGGTCCCCTCCCCCTCTAGGGTCAAAAAAAGAGGTATTTAAGTTTCGGTCAGTTAAAAGTATTGTGATAGCTCCCGCTAACACTGGCAAAGATAAAAGAAGAAGAATGGCTGTTAAAATAACTGATCAGACAAATAGTCTAATTTTTTCTGCTGAAAGGTTTTTTGCTTTAAGATTAATAATTGTAGTAATAAAATTTAAGGCACCTAAAATTGAAGAAATCCCTGCAAGGTGTAAAGAAAAAATTGTTAAGTCTACTGAAGGTCCTGAATGATAAAACGTTGATAAAGGTGGA
+
CCCCCGGGGGGGGGGGGGGGGGGGGGGGGGGGGGGGGGGGGGGGGGGGGGGGGGGGGGGGGGGGGGGGGGGGGGGGGGGGGGGGGGGGGGGGGGGGGGGGGGGGGGGGGGFCGGGGGGGGGGGGGGGGGGGGGGGGGGGGGGGGGGGGGGFGGGGGGGGGGGGGGGGGGGGGGGGGFGGGDEGGDCFGFGGGGGGGFGFFEGFFFFFFFFFFFGFFFGGFGF@EFFFFFFFFFFFF3DD@;@?C<CBBFFBDFFEFEFFEFFFFG<?3)=@>7>A;C>CEFFFEFF@F@DDDFFF)>37?(
@M70528:330:000000000-K6D4P:1:1102:19629:6230 2:N:0:AACGGTCTAT+CTATACGCGG
TAAAACAGGGTCCCCTCCCCCTCTAGGGTCAAAAAAAGAGGTATTTAAGTTTCGGTCAGTTAAAAGTATTGTGATAGCTCCCGCTAACACTGGCAAAGATAAAAGAAGAAGAATGGCTGTTAAAATAACTGATCAGACAAATAGTCTAATTTTTTCTGCTGAAAGGTTTTTTGCTTTAAGATTAATAATTGTAGTAATAAAATTTAAGGCACCTAAAATTGAAGAAATCCCTGCAAGGTGTAAAGAAAAAATTGTTAAGTCTACTGAAGGTCCTGAATGATAAAACGTTGATAAAGGTGGA
+
CCCCCGGGGGGGGGGGGGGGGGGGGGGGGGGGGGGGGGGGGGGGGGGGGGGGGGGGGGGGGGGGGGGGGGGGGGGGGGGGGGGGGGGGGGGGFGGGGGGGGGGGGGGGGGGGGGG@FGGGGGGGGGGGGGGGGGGGGGGGFGGGGGGGGGCFGGGGGGGGGGGGGGFGF6DGDFGFFGGGGGGGGGGFGGGGGGFGFGFGFGFFFFCBFFFF>FFFFGG97F;EFFDEFF@FFBFFE5DFBFEFFFFFFDBFBFFF<B6CCF<CEFEEF;EA3>ECFGFAEFCE<3163?C+;?CCFE?0(
@M70528:330:000000000-K6D4P:1:1102:8915:6243 2:N:0:AACGGTCTAT+CTATACGCGG
TAAAACAGGGTCCCCTCCCCCTCTAGGGTCAAAAAAAGAGGTATTTAAGTTTCGGTCAGTTAAAAGTATTGTGATAGCTCCCGCTAACACTGGCAAAGATAAAAGAAGAAGAATGGCTGTTAAAATAACTGATCAGACAAATAGTCTAATTTTTTCTGCTGAAAGGTTTTTTGCTTTAAGATTAATAATTGTAGTAATAAAATTTAAGGCACCTAAAATTGAAGAAATCCCTGCAAGGTGTAAAGAAAAAATTGTTAAGTCTACTGAAGGTCCTGAATGATAAAACGTTGATAAAGGTGGA
+
CCCCCGGGGGGGGGGGGGGGGGGGGGGFGGGGGGGGGGGGFGGGGGGGGGGGGGGGGGGGGGGGGGGGGGGGGGGGGGGGGGGGGGGGGGGGGGGGGGGGGGGGGGGGGGGGGGGGGGGGGGGGGGGGGGGGGGGGGGGGGGGFGGGGGGFGGGGGGGGGGGGGGGGGGGGGGFFFFFGGGGGGGGGGGGGGGGGGFGCGFGFFFFFFFFFFFGFGFGGFGFF@FFFEFBFFFDDFFGFFEECBEFFFFFB@FFEF@1=C?FFFGE?.3@EF=EEFCCEFECE3>E9@=;C77CCCG;??0
@M70528:330:000000000-K6D4P:1:1102:24702:6257 2:N:0:AACGGTCTAT+CTATACGCGG
TAAAACAGGGTCCCCTCCCCCTCTAGGGTCAAAAAAAGAGGTATTTAAGTTTCGGTCAGTTAAAAGTATTGTGATAGCTCCCGCTAACACTGGCAAAGATAAAAGAAGAAGAATGGCTGTTAAAATAACTGATCAGACAAATAGTCTAATTTTTTCTGCTGAAAGGTTTTTTGCTTTAAGATTAATAATTGTAGTAATAAAATTTAAGGCACCTAAAATTGAAGAAATCCCTGCAAGGTGTAAAGAAAAAATTGTTAAGTCTACTGAAGGTCCTGAATGATAAAACGTTGATAAAGGTGGA
+
CCCCCGGGGGGGGGGGGGGGGGGGGGGGGGGGGGGGGGGGGFGGGGGGGGGGGGGGGGGGGGGGGGGGGGGGGGGGGGGGGGGGGGGGGGGGGGGGGGGGGGGGGGGGFEFFGGGGGGGGGGGGGGGGGGGGGGGGGGGGGGGGGGGGGGFGGFGDFGGGGFGGGFGGGGGGGFGGFGGGGGGGGGGGGGGGGGGGFGFGFFFEFFFFFFFFFFFGFGGEGF@AFBC5B7E4AFBB=*5?9=EA<:BDFF92;6*=9=BE?+73A<?<@E@A7EFEC+9@??6<)7(6;?C7;5477<76(
@M70528:330:000000000-K6D4P:1:1102:16092:6262 2:N:0:AACGGTCTAT+CTATACGCGG
TAAAACAGGGTCCCCTCCCCCTCTAGGGTCAAAAAAAGAGGTATTTAAGTTTCGGTCAGTTAAAAGTATTGTGATAGCTCCCGCTAACACTGGCAAAGATAAAAGAAGAAGAATGGCTGTTAAAATAACTGATCAGACAAATAGTCTAATTTTTTCTGCTGAAAGGTTTTTTGCTTTAAGATTAATAATTGTAGTAATAAAATTTAAGGCACCTAAAATTGAAGAAATCCCTGCAAGGTGTAAAGAAAAAATTGTTAAGTCTACTGAAGGTCCTGAATGATAAAACGTTGATAAAGGTGGG
+
CCCCCGGGGGGGGGGGGGGGGGGGGGGGGGGGGGGGGGGGGGGGGGGGGGGGGGGGGGGGGGGGGGGGGGGGGGGGGGGGGGGGGGGGGGGGGGGGGGGGGGGGGCGGGGGFGGFGGGGFGGGGGGGGGFGGGGGGGGGEGGGGGGGGGGFGGGGGGGGGGGGGGFGGGGGGGGGGFGFGGGGGGGGGGGDGGGGGFFFGFCFFFFFFFFFFFGFGFGGFGFEFFFFFFFFFFFFF=FGFEFFFFFF=FBFFBC>F5::?EFFFF)7)/;@E@EFEGGFFEE<C;@;@FFFCF5;4F<(4(
@M70528:330:000000000-K6D4P:1:1102:15333:6264 2:N:0:AACGGTCTAT+CTATACGCGG
TAAAACAGGGTCCCCTGTCTCTTATACACATCTGACGCTGCCGACGACCGCGTATAGGTGTAGATCTCGGTGGGCGCCGGATCATTAAAAAAAAAAAAAAAAAAAAGAAGTGAGTGGTATGAAAAAGAAGGAAAGACACGAAAGGAAGAAGAAAAGAATGAAGAACATAAAAAAAGAGGGAGAAGAAGAGAGAAGGAGGCAAATGAACGGAGATGATGAGCTCGAGTAGACGAACATGGAGTACAGAAAGAAAGTGTGAGGACTAAACTACAAACTAGTAGTGTATGCAAGATCAGAGTAA
+
CCCCCGGGGGGGGGGGGFGGGGGGG,EFGGGGGGGFFFGGGGGGGGGFGFFGF7,CFF@EC<@@,<CFFG,BF+:@F>C++8@<FADFEGGEG+CF@>>8++8++33*,6,,,,,,*,5,37,,,,1*8,,,,6,,,2,1)***,,,+0+)+++*,**+1,++,+**+++4++/**)**/2****0+*+****+**)*)*(*))****)))0.****+0)+*),)(,(1-)))((.-+02(((*))),)(,(())*)**),),)+)).)))),).)*2))6)().))))-***).3<4)))
@M70528:330:000000000-K6D4P:1:1102:27573:6270 2:N:0:AACGGTCTAT+CTATACGCGG
TAAAACAGGGTCCCCTCCCCCTCTAGGGTCAAAAAAAGAGGTATTTAAGTTTCGGTCAGTTAAAAGTATTGTGATAGCTCCCGCTAACACTGGCAAAGATAAAAGAAGAAGAATGGCTGTTAAAATAACTGATCAGACAAATAGTCTAATTTTTTCTGCTGAAAGGTTTTTTGCTTTAAGATTAATAATTGTAGTAATAAAATTTAAGGCACCTAAAATTGAAGAAATCCCTGCAAGGTGTAAAGAAAAAATTGTTAAGTCTACTGAAGGTCCTGAATGATAAAACGTTGATAAAGGTGGA
+
CCCCCGGGGGGGGGGGGGGGGGGGGGGGGGGGGGGGGGGGGGGGGGGGGGGGGGGGGGGGGGGGGGGGGGGGGGGGGGGGGGGGGGGGGGGGGGGGGGGGGGGGGGGGGGGGGFGGGGGGGGGGGGGGGGGGGGGGGGGGGGGGGGGGGGFGGGGGGGGFGGGFFGGFGGGGGGGGFGGGFGGGGGGGGGGGGCGGFGFGFGFFFFFFFFFFFGFGFCEEGF;EF@CEFFF4FF@FEC9D7>EFEEBDFFFFFFFF?FA?EFFFF<)/73;E377);@CEEFFEE<:@@DDCFE3C7=(((
@M70528:330:000000000-K6D4P:1:1102:9571:6272 2:N:0:AACGGTCTAT+CTATACGCGG
TAAAACAGGGTCCCCTCCCCCTCTAGGGTCAAAAAAAGAGGTATTTAAGTTTCGGTCAGTTAAAAGTATTGTGATAGCTCCCGCTAACACTGGCAAAGATAAAAGAAGAAGAATGGCTGTTAAAATAACTGATCAGACAAATAGTCTAATTTTTTCTGCTGAAAGGTTTTTTGCTTTAAGATTAATAATTGTAGTAATAAAATTTAAGGCACCTAAAATTGAAGAAATCCCTGCAAGGTGTAAAGAAAAAATTGTTAAGTCTACTGAAGGTCCTGAATGATAAAACGTTGATAAAGGTGGA
+
CCCCCGGGGGGGGGGGGGGGGGGGGGGGGGGGGGGGGGGGGGGGGGGGGGGGGGGGGGGGGGGGGGGGGGGGGGGGGGGGGGGGGGGGGGGGGGGGGGGGGGGGGGGGGGGGGGGGGGGGGGGGGGGGGGGGGGGGGGGGGGGGGGGGGGFGGGGGGGGGGGFGFGGGGGGGGGGGFFGGFGGGGGGGGGGGGGGGFGFFCEFFFFFFFFFFFGFGFGGFGFEEFCBCFEFAF>@FBFF:BEFFFFFFFFFF@8?F?=6@CCFFGFEAE@@E3EAEFDCFF<EEEE9@D;8:CCFCFEBF0
@M70528:330:000000000-K6D4P:1:1102:21855:6281 2:N:0:AACGGTCTAT+CTATACGCGG
TAAAACAGGGTCCCCTCCCCCTCTAGGGTCAAAAAAAGAGGTATTTAAGTTTCGGTCAGTTAAAAGTATTGTGATAGCTCCCGCTAACACTGGCAAAGATAAAAGAAGAAGAATGGCTGTTAAAATAACTGATCAGACAAATAGTCTAATTTTTTCTGCTGAAAGGTTTTTTGCTTTAAGATTAATAATTGTAGTAATAAAATTTAAGGCACCTAAAATTGAAGAAATCCCTGCAAGGTGTAAAGAAAAAATTGTTAAGTCTACTGAAGGTCCTGAATGATAAAACGTTGATAAAGGTGGA
+
CCCCCGGGGGGGGGGGGGGGGGGGGGGGGGGGGGGGGGGGGGGGGGGGGGGGGGGGGGGGGGGGGGGGGGGGGGGGGGGGGGGGGGGGGGGGGGGGGGGGGGGGGGGGGGGGGGGGGGGGGGGGGGGGGGGGGGGGGGGGGGGGGGGGGGFGGGGGGGGGGGGGGGGGGGGGGGGGFGGGGGGGGGGGGGGGGGGGFGFGFGFFFFFFFFFFFFFGFGGFGFFFFFFEFEFAFFFBEFEGEFFFFFFFFFFFBFFFC@FEFFFFGFCAEE@<@<EFCFFFFFC)9@BDF?97@7CEFF>B(
@M70528:330:000000000-K6D4P:1:1102:23366:6292 2:N:0:AACGGTCTAT+CTATACGCGG
TAAAACAGGGTCCCCTCCCCCTCTAGGGTCAAAAAAAGAGGTATTTAAGTTTCGGTCAGTTAAAAGTATTGTGATAGCTCCCGCTAACACTGGCAAAGATAAAAGAAGAAGAATGGCTGTTAAAATAACTGATCAGACAAATAGTCTAATTTTTTCTGCTGAAAGGTTTTTTGCTTTAAGATTAATAATTGTAGTAATAAAATTTAAGGCACCTAAAATTGAAGAAATCCCTGCAAGGTGTAAAGAAAAAATTGTTAAGTCTACTGAAGGTCCTGAATGATAAAACGTTGATACAGGTGGA
+
CCCCCGGGGGGGGGGGGGGGGGGGGGGGGGGGGGGGGGGGGGGFGGGGGGGGGGG@FGFGGGGGGGGGGGGGGGGGGGGGGGGGGGGGGFGGGGGGGGGGGGGGGGGGGGGGGGGGGGGFGGGGGGGGGGGGGGGGGGGGGGGGGFFGGGFGGGGGGGGGGGGGGFFGGGGGGGGGFGGGGGGGGGGGGFGGGGGGCFFGAGFEFFFFFAFFFGFGFFFEFFEFFFFEFEFFFF5;@8DF=EF><E=BFFBFFFEA<BFE?FCFEE<7=E@E4@@E679A?FF).79@D79+;)7;6<:((
@M70528:330:000000000-K6D4P:1:1102:21576:6296 2:N:0:AACGGTCTAT+CTATACGCGG
TAAAACAGGGTCCCCTCCCCCTCTAGGGTCAAAAAAAGAGGTATTTAAGTTTCGGTCAGTTAAAAGTATTGTGATAGCTCCCGCTAACACTGGCAAAGATAAAAGAAGAAGAATGGCTGTTAAAATAACTGATCAGACAAATAGTCTAATTTTTTCTGCTGAAAGGTTTTTTGCTTTAAGATTAATAATTGTAGTAATAAAATTTAAGGCACCTAAAATTGAAGAAATCCCTGCAAGGTGTAAAGAAAAAATTGTTAAGTCTACTGAAGGTCCTGAATGATAAAACGTTGATAAAGGTGGA
+
CCCCCGGGGGGGGGGGGGGGGGGGGGGGGGGGGGGGGGGGGGGGGGGGGGGGGGGGGGGGFFGGGGGGGGGGGGGGGGGGGGGGGGGGGGGGGGGGGGGGGGGGGGGGGGGGGGGGGGGGGGGGGDGGGAFGGGGGGGGGGGGGGGGGGGFGGFGGGGGGGFEGGGGGGGCGDGGGFGGGGGGGGGGGGGGGGGGGFGFGFGFFFFFFFAFFFGFGFGGBGFCFFFDEFBEFF=B>>4>?=>?AEEF@F=@FEFCF<BFFC6CAGFFFFFF@/78ECCEFFFEFFF;38=C++76<E<28(
@M70528:330:000000000-K6D4P:1:1102:23347:6297 2:N:0:AACGGTCTAT+CTATACGCGG
CGATTTTACTTGCACGCGCTTCCGCCAAAAAATTGAGGATACATTATGTCTCATCTCCCAACTTGCTCCTATCCTATGTCGCATGACCTATGCCATCTTGGCACACTTGCTGGTTAGTTTAGTCTTATTAATCCCCTTACAACTACTATTGTTATCTATTGATATTTTTTTTACATAGAAAACTGTCAAGATATATTTATTTAACACTTCGTTTTTTGATTATATATTTGCTGATGTATATAAATCATTCTTATTACTATGTCTCTAATAACAGTATAGAGTGCAATGTAAGGTTATTTGT
+
A-6A,6,,,,,-<=,,+7@CF7,@;@+8,,:+;,-;,;;<,;6,,65EEBF,,;C<9,,,,8,,,,:,,,C@C,6,,5,5,:C7FE,,6,C?,,56,,,,54,,9,,,9,,4,,,,,96@,4<9,,,5,,,4,,,+,4,4+==,9,,,,,+@=,,4,49@,6=,,6,@4@>@,3,,3,7,,,,8,7,+,,,,6,+2+@9,07+*++**+**030309***2+*35***+**4;**+2,,59<E=/2*2+1*0*45+*4+**4*+,/**1/1*0.1)311))1))).))).++*)))+))).
@M70528:330:000000000-K6D4P:1:1102:4282:6324 2:N:0:AACGGTCTAT+CTATACGCGG
TAAAACAGGGTCCCCTCCCCCTCTAGGGTCAAAAAAAGAGGTATTTAAGTTTCGGTCAGTTAAAAGTATTGTGATAGCTCCCGCTAACACTGGCAAAGATAAAAGAAGAAGAATGGCTGTTAAAATAACTGATCAGACAAATAGTCTAATTTTTTCTGCTGAAAGGTTTTTTGCTTTAAGATTAATAATTGTAGTAATAAAATTTAAGGCACCTAAAATTGAAGAAATCCCTGCAAGGTGTAAAGAAAAAATTGTTAAGTCTACTGAAGGTCCTGAATGATAAAACGTTGATAAAGGTGGA
+
CCCCCGGGGGGGGGGGGGGGGGGGGGGGGGGGGGGGGGGGGGGGGGGGGGGGGGGGGEGGGGGGGGGGGGGGGGGGGGGGGGGGGGGGGGGGGGGGGGGGGGGGGGGGGGGGGGGGGGGGGGGGGGGGGDGGGGGGGGGGGFCFEGGGGGFGGGGGFGGGGGGGGGGFGGGGGGGGFGGFFGGGGGGDFGGGGGGGFGFFFGFFFFFFF?CFFGFGFGGFFFAEFFDEFEEAFFD@>DFCEBE>EEDBFB=BFFFF?=CECFF=CE?<@EFA7AEFCFFFFCCEFFFDFFF7D3>EGF(,(
@M70528:330:000000000-K6D4P:1:1102:7464:6324 2:N:0:AACGGTCTAT+CTATACGCGG
TAAAACAGGGTCCCCTCCCCCTCTAGGGTCAAAAAAAGAGGTATTTAAGTTTCGGTCAGTTAAAAGTATTGTGATAGCTCCCGCTAACACTGGCAAAGATAAAAGAAGAAGAATGGCTGTTAAAATAACTGATCAGACAAATAGTCTAATTTTTTCTGCTGAAAGGTTTTTTGCTTTAAGATTAATAATTGTAGTAATAAAATTTAAGGCACCTAAAATTGAAGAAATCCCTGCAAGGTGTAAAGAAAAAATTGTTAAGTCTACTGAAGGTCCTGAATGATAAAACGTTGATAAAGGTGGA
+
CCCCCGGGGGGFGGGFGGGGGGGGGGGGGGGGGGGGGGGGGGGGGGGCGFGDGGGGGCEEFFGFGGGGGGGGGGGGGGGGGGGGGGGGFGGGGGGGGGGGGGFGGGGGGFGGGGEGCFGGGFFGGGGGGGGG9FGG9FGGFGGGGGGGGGFGGGGGGGGCFDFGGGFGGGGGGGGGFGGAFGGFGGGGGGGGGGGGFFAFEGFFFFFFFFF>F>FFFFEFG8:=6@CFFEFFADFFBFEGFFCBECFFFBFFEC<F@BFFEFECE<5AEE@E3;@EGD?FCFFCCFB@@DC:CCFFGF?:(
@M70528:330:000000000-K6D4P:1:1102:20655:6324 2:N:0:AACGGTCTAT+CTATACGCGG
TAAAACAGGGTCCCCTCCCCCTCTAGGGTCAAAAAAAGAGGTATTTAAGTTTCGGTCAGTTAAAAGTATTGTGATAGCTCCCGCTAACACTGGCAAAGATAAAAGAAGAAGAATGGCTGTTAAAATAACTGATCAGACAAATAGTCTAATTTTTTCTGCTGAAAGGTGTTTTGCTTTAAGATTAATAATTGTAGTAATAAAATTTAAGGCACCTAAAATTGAAGAAATCCCTGCAAGGTGGAAAGAAAAAATTGTTAAGTCAAATGAAGGTACTGAATGATAAAACGTTGATAAGGGTGGA
+
CCCCCFGGGEFG@EA,8FC@CCEEFGFEGGGGFGFC@FCCFGF<CCE@FFGAFFE@@FEF<FGGGGCDCFD<@FCGFG9FCFGGBF@E<C?FFFDFGFGGGGEGFGGGGGGFG9EFFC>>FGDG;9?EEFFDF9BDFGGGGGCD@C=FGA?EAE6FFFGEGF8AA8D,@C8=8=FCDFCDGFDFDFFD;;@=FFFFDGBFDCC@@F?9C*;FF7:79EE=71::FE@*+8C5A5>>7D4?473;5>DBF552=A56*1888+9+19><@E4).).5DCCA)1)).)63(,*3;9).*,6((
@M70528:330:000000000-K6D4P:1:1102:18648:6334 2:N:0:AACGGTCTAT+CTATACGCGG
TAAAACAGGGTCCCCTCCCCCTCTAGGGTCAAAAAAAGAGGTATTTAAGTTTCGGTCAGTTAAAAGTATTGTGATAGCTCCCGCTAACACTGGCAAAGATAAAAGAAGAAGAATGGCTGTTAAAATAACTGATCAGACAAATAGTCTAATTTTTTCTGCTGAAAGGTTTTTTGCTTTAAGATTAATAATTGTAGTAATAAAATTTAAGGCACCTAAAATTGAAGAAATCCCTGCAAGGTGTAAAGAAAAAATTGTTAAGTCTACTGAAGGTCCTGAATGATAAAACGTTGATAAAGGTGGA
+
CCCCCGGGGGGGGGGGGGGGGGGGGGGGGGGGGGGGGGGGGGGGGGGGGGGGGGGGGGGGGGGGGGGGGGGGGGGGGGGGGGGGGGGGGGGGGGGGGGGGGGGGGGGGGGGGGGGGGGGGGGGGGGGGGGGGGGGGGGGGGGGGGGGGGGFGGGGGGGGGGGGGGGGGGGGGGGFGFGGGGGGGGGGGGGGGGGGGFGFGFFFFFFFFFFFFFGFDFGGFGFE@F:DFFE=FFFFFEGFFFECFFFBDFBFBFFFFEFFFCCCFCEC<EFFE@F@ECFCACCE>C3::@@FDGFFFG32?(
@M70528:330:000000000-K6D4P:1:1102:9517:6336 2:N:0:AACGGTCTAT+CTATACGCGG
TAAAACAGGGTCCCCTCCCCCCCTGGGTTCAAAAAAGAGGTTTTTTAGTTTCCGTTCGGTAAAAGGATTTTGATAGCCCCCCCCAACCCTTGCCAAGAATAAAGAAGAAAGATGGCCGTTTAAAATACCTATCAGACAAATTATCCAATTTTTTTCTCTGAAAGGTTTTTTGCCTTTAGATTAATAATTTTAGTTATTAAATTTAAGGCACCTAAAATTGAAGAAATTCCTGCAAGGTGTAAAGAAAAAATTTGTAAGTCCACTGAAGGTCCTGAAAGAAAAAACGTTGAAAAAGGGTGAA
+
CCCCCGGGGGGGGGG,CGGG7++7CFG@6,CFFGGG7,,C,6,CF+A<,BF,,B6,,6+B,BFG9,,6C,6,86,,5,,8F++4+B+++,,A@EGG8,,5CFG9,B,8A,,A,5=,,+6C,DFG,,E?,,,,36,,6>CFC9+63,,8,ECFGG6,,,,,,7<AF7AFFGG5,,5D9FF6,D,@,,6+B,,,051:=1==>,:C+8898))8.0;FF7F)1@;6A@3)@E)+0(787+3+)97+.4:?FB0:2*6/6**))*)/+)))4:62634:*0((((4-(-.41(**2,,2*(,()
@M70528:330:000000000-K6D4P:1:1102:26581:6355 2:N:0:AACGGTCTAT+CTATACGCGG
TAAAACAGGGTCCCCTCCCCCTCTAGGGTCAAAAAAAGAGGTATTTAAGTTTCGGTCAGTTAAAAGTATTGTGATAGCTCCCGCTAACACTGGCAAAGATAAAAGAAGAAGAATGGCTGTTAAAATAACTGATCAGACAAATAGTCTAATTTTTTCTGCTGAAAGGTTTTTTGCTTTAAGATTAATAATTGTAGTAATAAAATTTAAGGCACCTAAAATTGAAGAAATCCCTGCAAGGTGTAAAGAAAAAATTGTTAAGTCTACTGAAGGTCCTGAATGATAAAACGTTGATAAAGGTGGA
+
CCCCCGGGGGGGGCGGGGGGGGGGGGGGGGGGGGGGGGGGGGGGGGGGGGGGGGGGGEGEFGGGGGGGGGGGGGGGGGGGGGGGGGGFGGGGGFGGFGGGGGGGGGGGGGGGGGGGGGGGGGGGGGGGGCGGGGGGGGGGGGGGFGGGGGFGGGDGGGFEFC8FFGGGGGG6CGGGFGGC,@EFGGE?FGGGGGGGFGFCCDF@F?EAF5AFFGFGFGGEFFFCF8@EF==6A=2A>DDFBFFAEF@=F2>=@FCF@B=E?A?F?@C481=<=F;7;7?<E57.1733;DC+39;CC8(3(
@M70528:330:000000000-K6D4P:1:1102:5956:6359 2:N:0:AACGGTCTAT+CTATACGCGG
TAAAACAGGGTCCCCTCCCCCTCTAGGGTCAAAAAAAGAGGTATTTAAGTTTCGGTCAGTTAAAAGTATTGTGATAGCTCCCGCTAACACTGGCAAAGATAAAAGAAGAAGAATGGCTGTTAAAATAACTGATCAGACAAATAGTCTAATTTTTTCTGCTGAAAGGTTTTTTGCTTTAAGATTAATAATTGTAGTAATAAAATTTAAGGCACCTAAAATTGAAGAAATCCCTGCAAGGTGTAAAGAAAAAATTGTTAAGTCTACTGAAGGTCCTGAATGATAAAACGTTGATAAAGGTGGA
+
CCCCCGGGGGGGGGGGGGGGGGGGGGGGGGGGGGGGGGGGGGGGGGGGGGGGGGGGGGGGGGGGGGGGGGGGGGGGGGGGGGGGGGGGGGGGGGGGGGGGGGGGGGGGGGGGGGGGGGGFGGGGGGGGGGGGGGGGGGGGGGGGGGGGGGFGGGGGGGGGGGGGGGGGGGGGGGGGCGGGGGGGGGGGGGGGGGGGFGFGFGFFFFCAAFFFFGFGFGGEFFFFFFFFFFFAFFFA>GGFEFCFFFFBAB=2BFEF<FFFEC?FCEC;<1@F3>;>FFFFCEF4<E>8@DG:FEFFGF?F0
@M70528:330:000000000-K6D4P:1:1102:4175:6366 2:N:0:AACGGTCTAT+CTATACGCGG
TAAAACAGGGTCCCCTCCCCCTCTAGGGTCAAAAAAAGAGGTATTTAAGTTTCGGTCAGTTAAAAGTATTGTGATAGCTCCCGCTAACACTGGCAAAGATAAAAGAAGAAGAATGGCTGTTAAAATAACTGATCAGACAAATAGTCTAATTTTTTCTGCTGAAAGGTTTTTTGCTTTAAGATTAATAATTGTAGTAATAAAATTTAAGGCACCTAAAATTGAAGAAATCCCTGCAAGGTGTAAAGAAAAAATTGTTAAGTCTACTGAAGGTCCTGAATGATACAACGTTGATAAAGGTGGA
+
CCCCCGGGGGGGGGGGGGGGGGGGGGGGGGGGGGGGGGGGGGGGGGGGGGGGGGGGGGGGGGGGGGGGGGGGGGGGGGGFGGGGGGGGGGGGGGGGGGGGGGGGGGGGGGGGGGGFGGGGGGGGGGGGGGGGGGGGGGGGFGGGGGGGCGFGFGGGGGGGGGGGGGGGGGGGGGGGFGGGGGGGGGGGGGGGGGGGFGFCEEFFFFFFFFFFFGFGCGFBGFFFCEDFF@EAFFDFFGGGFFFFFE@3AFFD=FEF58B?CFEFEECA<@FE<EFEFGFFCE))7=@@;0<CF3CEGF><(
@M70528:330:000000000-K6D4P:1:1102:5898:6370 2:N:0:AACGGTCTAT+CTATACGCGG
TAAAACAGGGTCCCCTCCCCCTCTAGGGTCAAAAAAAGAGGTATTTAAGTTTCGGTCAGTTAAAAGTATTGTGATAGCTCCCGCTAACACTGGCAAAGATAAAAGAAGAAGAATGGCTGTTAAAATAACTGATCAGACAAATAGTCTAATTTTTTCTGCTGAAAGGTTTTTTGCTTTAAGATTAATAATTGTAGTAATAAAATTTAAGGCACCTAAAATTGAAGAAATCCCTGCAAGGTGTAAAGAAAAAATTGTTAAGTCTACTGAAGGTCCTGAATGATAAAACGTTGATAAAGGTGGA
+
CCCCCGGGGGGGGGGGGGGGGGGGGGGGGGGGGGGGGGGGGGGGGGGGGGGGGGGGGGGGGGGGGGGGGGGGGGGGGGGGGGGGGGGGGGGGGGGGGGGGGGGGGGGGGGGGGGGGGGGGFGGGGGGGGGGGGGGGGGGGGGGGGGGGGGFGGGGGGGGGGGGGFGGGGGGGGGGGFGGGGGGGGFGGGGGGGGGGFGFGFGFFFFFFFFFFFFFFFGGFGFFFFEF@F@B4ADFFBED:BEF>EF=B/5>@FFFF<:+9?ACFC3?A3=@A=AAFG>CFF?ECC<2=@DGFGCEEC7(4(
@M70528:330:000000000-K6D4P:1:1102:19663:6392 2:N:0:AACGGTCTAT+CTATACGCGG
TAAAACAGGGTCCCCTCCCCCTCTAGGGTCAAAAAAAGAGGTATTTAAGTTCGGTCAGTTAAAAGTATTGTGATAGCTCCCGCTAACACTGGCAAAGATAAAAGAAGAAGAATGGCTGTTAAAATAACTGATCAGACAAATAGTCTAATTTTTTCTGCTGAAAGGTTTTTTGCTTTAAGATTAATAATTGTAGTAATAAAATTTAAGGCACCTAAAATTGAAGAAATCCCTGCAAGGTGTAAAGAAAAAATTGTTAAGTCTACTGAAGGTCCTGAATGATAAAACGTTGATAAAGGTGGAA
+
CCCCCGGGGGGGGGGGGGGGGGGGGGGGGGGGGGGGGGGGGGGGGGGGGGGGGGEGGGGGGGGGGGGGGGGGGGGGGGGGGGGGDGGFGGGGGCEEFGGGGGGGGGGGGGGGGGGGGGGGGGGGFGFGGGGGGGGGGGGGGFGGGGGGGGFGGGGGGGGGGGGGGGFGGFGGGGGGFGGGGGGGGGGGGGGGGGGGFEFGFGFFFFFFFFFFFGFGFFCEGFECFBEF>E=AFDBFFGGF@<EFFF2:6@BFEFEF<FFF5:CA<<8@F49<9E;@@FFEEECF@>FDFF1;7>CEGFF<)
@M70528:330:000000000-K6D4P:1:1102:22530:6396 2:N:0:AACGGTCTAT+CTATACGCGG
TAAAACAGGGTCCCCTCCCCCTCTAGGGTCAAAAAAAGAGGTATTTAAGTTTCGGTCAGTTAAAAGTATTGTGATAGCTCCCGCTAACACTGGCAAAGATAAAAGAAGAAGAATGGCTGTTAAAATAACTGATCAGACAAATAGTCTAATTTTTTCTGCTGAAAGGTTTTTTGCTTTAAGATTAATAATTGTAGTAATAAAATTTAAGGCACCTAAAATTGAAGAAATCCCTGCAAGGTGTAAAGAAAAAATTGTTAAGTCTACTGAAGGTCCTGAATGATAAAACGTTGATAAAGGTGGA
+
CCCCCGGGGGGGGFGGG@FGE:CFFDFEGGGGGGGGGGFGFGCGGGFGGGGGGGGGGGFFFGGDFFFGGGGE<<FFFGGFG@FGGGDFG8EFGGGGGGGGGFGGG<DFFFGGCGFFGCCF@FDEBFGGGG;FFGGGCGGGDGCEF9AFGFFGGEE8D;,DFFDGD?FGFFG6@FDGFGFGCCF=ED>9DE==CFC9CFFFADCC9FCFFFFFFFFFA9ACF>CEF@@EF>EF9B=F@*46>>E664(>F(5:EFEFC=+/.19:C@EF84@).>AE2+.3)1.)1):((,1119>C97?B(
@M70528:330:000000000-K6D4P:1:1102:26781:6428 2:N:0:AACGGTCTAT+CTATACGCGG
TAAAACAGGGTCCCCTCCCCCTCTAGGGTCAAAAAAAGAGGTATTTAAGTTTCGGTCAGTTAAAAGTATTGTGATAGCTCCCGCTAACACTGGCAAAGATAAAAGAAGAAGAATGGCTGTTAAAATAACTGATCAGACAAATAGTCTAATTTTTTCTGCTGAAAGGTTTTTTGCTTTAAGATTAATAATTGTAGTAATAAAATTTAAGGCACCTAAAATTGAAGAAATCCCTGCAAGGTGTAAAGAAAAAATTGTTAAGTCTACTGAAGGTCCTGAATGATAAAACGTTGATAAAGGTGGA
+
CCCCCGGGGGGGGGGGGGGGGGGGGGGGGGGGGGGGGGGGGGGGGGGGGGGGGGGGGGGGGGGGGGGGGGGGGGGGGGGGGGGGGGGGGGGGGGGGGGGGGGGGGGGGGGGGFFGGGGGGGGGGGGGGGGGGGGGGGGGGGGGGGGGGGGFGGGGGGGGGGGGGGGGGGGGGGGFGFGGGGGGGGDFFGGADFEGG7EFGEGFFFFCFFFFF?GFFFFGEFF@5FECEFFFAAFFF@8>79>EFFF@@A2@B3A?B*==CE8CFG@37@8@E7@EF;D?@EEECF@1;@DFF+?3>F3:?(
@M70528:330:000000000-K6D4P:1:1102:9718:6433 2:N:0:AACGGTCTAT+CTATACGCGG
TAAAACAGGGTCCCCTCCCCCTCTAGGGTCAAAAAAAGAGGTATTTAAGTTTCGGTCAGTTAAAAGTATTGTGATAGCTCCCGCTAACACTGGCAAAGATAAAAGAAGAAGAATGGCTGTTAAAATAACTGATCAGACAAATAGTCTAATTTTTTCTGCTGAAAGGTTTTTTGCTTTAAGATTAATAATTGTAGTAATAAAATTTAAGGCACCTAAAATTGAAGAAATCCCTGCACGGTGTAAAGAACAAATTGTTAAGTCTACTGAAGTTCCTGAATGATAATACGTTGATAAAGGTGGT
+
CCCCCGGGGCGGGEGGGGGGGGGGGGGGGGGGGGGGGGGGGGGGGGGGGFFGGGGGGDGGGGGFGGGGGGGGGGGGGGGGGGGGGGGGGGGGG@F?EFGGGGGGGFGFGFC?FGFGGGGGGGDFGGGGGGGAFGG8FGGFGGGGGGGGGGFGGGGGGGFGFGDFGDGGEEGGEGFGFFFG8EGGGGGGGGGGGGGGFG7:=EFEFFFFFFF>FGFDADACCFE@C@@EFEFFFF=*78=D->@F545(?(7>EF?A<8B?*=ECG8))7)/<CCE)2:?;3)<)94<E@;>;:76CC@@D(
@M70528:330:000000000-K6D4P:1:1102:21965:6434 2:N:0:AACGGTCTAT+CTATACGCGG
TAAAACAGGGTCCCCTCCCCCTCTAGGGTCAAAAAAAGAGGTATTTAAGTTTCGGTCAGTTAAAAGTATTGTGATAGCTCCCGCTAACACTGGCAAAGATAAAAGAAGAAGAATGGCTGTTAAAATAACTGATCAGACAAATAGTCTAATTTTTTCTGCTGAAAGGTTTTTTGCTTTAAGATTAATAATTGTAGTAATAAAATTTAAGGCACCTAAAATTGAAGAAATCCCTGCAAGGTGTAAAGAAAAAATTGTTAAGTCTACTGAAGGTCCTGAATGATAAAACGTTGATAAAGGTGGA
+
CCCCCGGGGGGGGGGGGGGGGGGGGGGGGGGGGGGGGGGGGGGGGGGGGGGGGGGGGGGGGGGGGGGGGGGGGGGGGGGGGGGGGGGGGGGGGGGGGGGGGGGGGGGGGGGGGGGGGGGGGGGGGGGGGGGGGGGGGGGGGGGGGGGGGGFGGFGGGGGGGGGGGGGGGGGGGGGGFGGGFGGGGGGGGGGGGGGGFGFGFGFFFFFFF?FFFGFGFGGFGFEEFFFEFEFFFFFFEFFG=EFAEFFBFDFFFFFFCFFFEFFFGFC8EEEE7AFF67?8?)7>CE>@D?C:FEFFG@BF(
@M70528:330:000000000-K6D4P:1:1102:8523:6444 2:N:0:AACGGTCTAT+CTATACGCGG
TAAAACAGGGTCCCCTCCCCCTCTAGGGTCAAAAAAAGAGGTATTTAAGTTTCGGTCAGTCAAAAGTATTGTGATAGCTCCCGCTAACACTGGCAAAGATAAAAGAAGAAGAATGGCTGTTAAAATAACTGATCAGACAAATAGTCTAATTTTTTCTGCTGAAAGGTTTTTTGCTTTAAGATTAATAATTGTAGTAATAAAATTTAAGGCACCTAAAATTGAAGAAATCCCTGCAAGGTGTAAAGAAAAAATTGTTAAGTCTACTGAAGGTCCTGAATGATAAAACGTTGATAAAGGTGGA
+
CCCCCGGGGGGGGGGGGGGGGGGGGGGGGGGGGGGGGGGGGGGGGGGGGFGGGGGGGGGGGGGGGGGGGGGGGGGGGGGGGGGGGGGGGGGGGGGGGGGGGGGGGGGGGGGGGGGGGGGGGGGGGGGGGGGGGGGGGGGGGGGGGGGGGGFGGFGGGGGGGGGGGGGGGGGGGGGGFGGGGGGGGGGGGGGGGGGGFGFGFGFFFFFFFFFFFGFCAFGEGFEFFFFEF2>AAF@B=G@EBEFA?EBBA2>DFFCFCFFFEFEA@3?=EEFF@E<C8:C@?EEFEFFDFFC7C3>EC?BF0
@M70528:330:000000000-K6D4P:1:1102:10724:6455 2:N:0:AACGGTCTAT+CTATACGCGG
TAAAACAGGGTCCCCTGTCTCTTATACACATCTGACGCTGCCGACGACCGCGTATAGGTGTAGATCTCGGTGGTCGTCCGATCCTTATAAAAATAAAAATATCTACACATATACCTTCTCCACTTACTCTTCTCCCATCCACTCTCCCTCTCTCACACCCCACTATCCCATACACCTCCGCACTTGCTCTCCCACACTTCTATTCTGACTTTCTGACCCTGCTTCCACTCCTTTTGCCCCCTGTTCTTCTGTCACCCATTTCACACCCCTCTACTCGCCCACACACTTACCCTGCCTACGC
+
CCCCCGGGGGGEFGGGGFFGGGGAF,CFFGGGGGGGEGGGGGGFGG:FFEGGG+8C6CC<C,CF,,@FCC,,8BE74A,+6,@4CCC,C,,5,,99A?E,,4,4,A,?E<,,:A,,,96,:,9,999,:@EA7,5@8,8,+7+,,4,46=*6,8,,,@=@E>88=F;D88,,8,@,*,5+++553,,+,,@,7,***5+=*,4*94++4+++4++541A(,?(/+5**+(0*010+.,,1..(0))))3))))+)*,))..+)1+(/((,,15)))*),((,(((-()))22*(((+)(((
@M70528:330:000000000-K6D4P:1:1102:17120:6457 2:N:0:AACGGTCTAT+CTATACGCGG
TAAAACAGGGTCCCCTCCCCCTCTAGGGTCAAAAAAAGAGGTATTTAAGTTTCGGTCAGTTAAAAGTATTGTGATAGCTCCCGCTAACACTGGCAAAGATAAAAGAAGAAGAATGGCTGTTAAAATAACTGATCAGACAAATAGTCTAATTTTTTCTGCTGAAAGGTTTTTTGCTTTAAGATTAATAATTGTAGTAATAAAATTTAAGGCACCTAAAATTGAAGAAATCCCTGCAAGGTGTAAAGAAAAAATTGTTAAGTCTACTGAAGGTCCTGAATGATAAAACGTTGATAAAGGTGGA
+
CCCCCGGGGGGGGGGGGGGGGGGGGGGGGGGGGGGGGGGGGGGGGGGGGGGGFGGFGGGGFGGGGGGGGGGGGGGGGGGGGGGGGGGGGGGGGGGGGGGGGGGGGGGGGGGGGGGGGGGFGGGGGGGGGGGGGGGGGGGGGGGGGGGGGGFGGGGGGGGGGGFGGGGGGGFEGGGGBGFGFGGGGGGFFGGGGGGGFGFGEGFFFFFFFFFFFGFGFGGFFFFFFFFFFFEAFDDF9EECE=EFFFFFFD>FFFFF?FAFFFFCC@EFFFEF<EACC;37?EFCE8:=1(>7CEFFD.3((
@M70528:330:000000000-K6D4P:1:1102:19866:6462 2:N:0:AACGGTCTAT+CTATACGCGG
TAAAACAGGGTCCCCTCCCCCTCTAGGGTCAAAAAAAGAGGTATTTAAGTTTCGGTCAGTTAAAAGTATTGTGATAGCTCCCGCTAACACTGGCAAAGATAAAAGAAGAAGAATGGCTGTTAAAATAACTGATCAGACAAATAGTCTAATTTTTTCTGCTGAAAGGTTTTTTGCTTTAAGATTAATAATTGTAGTAATAAAATTTAAGGCACCTAAAATTGAAGAAATCCCTGCAAGGTGTAAAGAAAAAATTGTTAAGTCTACTGAAGGTCCTGAATGATAACACGTTGATAAAGGTGGG
+
CCCCCGGGGGGGGGGGGGGGGGGGGGFFGGGGGGGGGGGGGGGGGGGGGGGFGGGGGGGGGGGGGGGGGGGGEGGGGGGGGGGGGGGGGGGGGGGGGGGGGGGGGGGGGGGGGGGGGGGGGGGGGGGGGGGGGGGGGGGGFFGGGGGGGGFGGGGGGGGFGDGC8DFCFGGGGGGGFFGGGGGGGFFCFGGFGGFGFGFGEGFFFFFFFFF5@GFGFGGFGFC@CFDEFEBFFDDFFG98*94BA=B(?BF238747+19?:?F73/;3;4)79<3CD?3?EE)7366619::7))>).((
@M70528:330:000000000-K6D4P:1:1102:7603:6463 2:N:0:AACGGTCTAT+CTATACGCGG
TAAAACAGGGTCCCCTCCCCCTCTAGGGTCAAAAAAAGAGGTATTTAAGTTTCGGTCAGTTAAAAGTATTGTGATAGCTCCCGCTAACACTGGCAAAGATAAAAGAAGAAGAATGGCTGTTAAAATAACTGATCAGACAAATAGTCTAATTTTTTCTGCTGAAAGGTTTTTTGCTTTAAGATTAATAATTGTAGTAATAAAATTTAAGGCACCTAAAATTGAAGAAATCCCTGCAAGGTGTAAAGAAAAAATTGTTAAGTCTACTGAAGGTCCTGAATGATAAAACGTTGATAAAGGTGGA
+
CCCCCGGGGGGGGGGGGGGGGGGGGGGGGGGGGGGGGGGGGGGGGGGGGGGGGGGGGGGGGGGGGGGGGGGGGGGGGGGGGGGGGGGGGGGGGGGGGGGGGGGGGGGGGGGGGGGGGGGFFFGGGGGGGGGGGGGGGGGGGGGGGGGGGGFGGGGGGGGGGGGGGGGGGGGGGGGGFFGGGGGGGGGGGGGGGGGGFGFGFGFEFFFFFFFFFGFGFGGFGFEBFFFE84BAFFFFFGCCE@>CEFD=FDFFFFEFC=ACEFFFG@)7<EF<@EFFFCEFEFF<CE>8;<:1;?;C?=7?0
@M70528:330:000000000-K6D4P:1:1102:14811:6463 2:N:0:AACGGTCTAT+CTATACGCGG
TAAAACAGGGTCCCCTCCCCCTCTAGGGTCAAAAAAAGAGGTATTTAAGTTTCGGTCAGTTAAAAGTATTGTGATAGCTCCCGCTAACACTGGCAAAGATAAAAGAAGAAAAATGGCTGTTAAAATAACTGATCAGACAAATAGTCTAATTTTTTCTGCTGAAAGGTTTTTTGCTTTAAGATTAATAATTGTAGTAATAAAATTTAAGGCACCTAAAATTGAAGAAATCCCTGCAAGGTGTAAAGAAAAAATTGTTAAGTCTACTGAAGGTCCTGAATGATAAAACGTGGATAAAGGTGGA
+
CCCCCGGGGGGGGGGGGGGGGGGGGGGGGGGGGGGGGGGGGGGGGGGGGGGGGGGGGGGGGGGGGGGGGGGGGGGGGGGGGGGGGGGGGGFGGGGGGGGGGGGGGGGGGGGGGGGGGGGGGGGGGGGGGGGGGGGGGGGGGGGGGGGGGGFGGGGGGGGGGGGGGGFFGGFGGGGGFGGGGGGGGGGGGGGGGGGGFGCFFGFFFFFFFAFFFGFGFGGFGFCFFFFFFFFFFFFF:FEGFFFF?EF:FDFF@F?F4BA5?:CAFF5;@FF@<EACF@EEFFE6>EB@(0>6:>9CG<??(
@M70528:330:000000000-K6D4P:1:1102:3767:6479 2:N:0:AACGGTCTAT+CTATACGCGG
TAAAACAGGGTCCCCTCCCCCTCTAGGGTCAAAAAAAGAGGTATTTAAGTTTCGGTCAGTTAAAAGTATTGTGATAGCTCCCGCTAACACTGGCAAAGATAAAAGAAGAAGAATGGCTGTTAAAATAACTGATCAGACAAATAGTCTAATTTTTTCTGCTGAAAGGTTTTTTGCTTTAAGATTAATAATTGTAGTAATAAAATTTAAGGCACCTAAAATTGAAGAAATCCCTGCAAGGTGTAAAGAACAAATTGTTAAGTCTACTGAAGGTCCTGAATGATAAAACGTTGATAAAGGTGGA
+
CCCCCGGGGGGGGGGGGGGGGGGGGGGGGGGGGGGGGGGGGGGGGGGGCGGGGGGGGGGGGFGGGGGGGGGGGGGGGGGGGGGGGGGGGGGGGGGGGGGGGGGGGFGGGGGGGGGGGGGEFGGGCFGGGFGGGGGGGGFGGGGGGGGGGGFGGGEFGGGGFGGFEGGGGGGGGGGGFGGGCEFGGGGGGGGGGGGGFGFF7DFEFFFFFFFAFGFGFFE=FFCCA@5AA>B>A=DFB@FFBEEFCEF2ABFBEFFFEA=@CA5@F9*7)4@9;AEFFFF8)))9)/6@F@DDGCC<?@4?(
@M70528:330:000000000-K6D4P:1:1102:19260:6479 2:N:0:AACGGTCTAT+CTATACGCGG
TAAAACAGGGTCCCCTCCCCCTCTAGGGTCAAAAAAAGAGGTATTTAAGTTTCGGTCAGTTAAAAGTATTGTGATAGCTCCCGCTAACACTGGCAAAGATAAAAGAAGAAGAATGGCTGTTAAAATAACTGATCAGACAAATAGTCTAATTTTTTCTGCTGAAAGGTTTTTTGCTTTAAGATTAATAATTGTAGTAATAAAATTTAAGGCACCTAAAATTGAAGAAATCCCTGCAAGGTGTAAAGAAAAAATTGTTAAGTCTACTGAAGGTCCTGAATGATAAAACGTTGATAAAGGTGGA
+
CCCCCGGGGGGGGGGGGGGGGGGGGGGGGGGGGGGGGGGGGGGGGGGGGGGGGGGGGGGGGGGGGGGGGGGGGGGGGGGGGGGGGGGGGGGGGGGGGGGGGGGGGGGGGGGGGGGGCGGGGGGGGGGGGGGGGGGGGGGFGGGGGGGGGGFGGGGGGGGGGGGGGGGGGGGGGGGGFGFGGGGGGGGGGGGGGGGGFGFGFGFFFFFFFFFFFFFFFGGBFF;=C@CEF=BAFFFFB:>>;BEAECD38BFF@FFF<BACCACFGFF<@EFF@38CFFE3?E?333333=F:FC3>7;>0(
@M70528:330:000000000-K6D4P:1:1102:16882:6488 2:N:0:AACGGTCTAT+CTATACGCGG
TAAAACAGGGTCCCCTCCCCCTCTAGGGTCAAAAAAAGAGGTATTTAAGTTTCGGTCAGTTAAAAGTATTGTGATAGCTCCCGCTAACACTGGCAAAGATAAAAGAAGAAGAATGGCTGTTAAAATAACTGATCAGACAAATAGTCTAATTTTTTCTGCTGAAAGGTTTTTTGCTTTAAGATTAATAATTGTAGTAATAAAATTTAAGGCACCTAAAATTGAAGAAATCCCTGCAAGGTGTAAAGAAAAAATTGTTAAGTCTACTGAAGGTCCTGAATGATAAAACGTTGATAAAGGTGGA
+
CCCCCGGGGGGGGGGGGGGGGGGGGGGGGGGGGGGGGGGGGGGGGGGGGGGGGGGGGGGGGGGGGGGGGGGGGGGGGGGGGGGGGGGGGGGGGGGGGGGGGGFGGGGGGGGGGGGGGGGGGGGGGGGGGGGGGGGGGGGGGFGGGGGGGGFGGGGGGGGGGGGGGGGGGGGGGGGGFGGGGGGGGGGGGGGGGGGGFFFFFGFFFFFFFFFFFGFFFGGEGFF@F@CEFBE4ABFFFGFCEFEFFCBDFFFDFFFF4BACEAEFGFE8<@FEEEFEFCEEFFE3>@F1=@GCFFFFGE7?(
@M70528:330:000000000-K6D4P:1:1102:24027:6508 2:N:0:AACGGTCTAT+CTATACGCGG
TAAAACAGGGTCCCCTCCCCCTCTAGGGTCAAAAAAAGAGGTATTTAAGTTTCGGTCAGTTAAAAGTATTGTGATAGCTCCCGCTAACACTGGCAAAGATAAAAGAAGAAGAATGGCTGTTAAAATAACTGATCAGACAAATAGTCTAATTTTTTCTGCTGAAAGGTTTTTTGCTTTAAGATTAATAATTGTAGTAATAAAATTTAAGGCACCTAAAATTGAAGAAATCCCTGCAAGGTGTAAAGAAAAAATTGTTAAGTCTACTGAAGGTCCTGAATGATAAAACGTTGATAAAGGTGGA
+
CCCCCGGGGGGGGGGGGGGGGGGGGGGGGGGGGGGGGGGGGGGGGGGGGGGGGGGGGEFGGGGGGGGGGGGGGGGGGGGGGGGDGGGGGGGGGGGGGGGGGGGGGGGGGGGGGGGGGGGGGGGGGGGGGGGGGGGGGGGGGGGGGGGGGGFGGGGGGGGGGGGGGGGGGGGGGFGGFGGG8DGGGGGGGGGGGGGGFGFGFGFEFFFFFFFFFGFGFGGFGFFFFBDFFBEFFFBFEFFC6>EA?CDDFDBFFFFF?FFFEFFFGFEFEFEF7<ECCFFFFFC)7<>DFFF7DEEFGE:0(
@M70528:330:000000000-K6D4P:1:1102:4926:6514 2:N:0:AACGGTCTAT+CTATACGCGG
TAAAACAGGGTCCCCTCCCCCTCTAGGGTCAAAAAAAGAGGTATTTAAGTTTCGGTCAGTTAAAAGTATTGTGATAGCTCCCGCTAACACTGGCAAAGATAAAAGAAGAAGAATGGCTGTTAAAATAACTGATCAGACAAATAGTCTAATTTTTTCTGCTGAAAGGTTTTTTGCTTTAAGATTAATAATTGTAGTAATAAAATTTAAGGCACCTAAAATTGAAGAAATCCCTGCAAGGTGTAAAGAAAAAATTGTTAAGTCTACTGAAGGTCCTGAATGATAAAACGGTGATAAAGGTGGA
+
CCCCCGGGGGGGGGGGGGEGGEGGEGGCGGGFGGGGGGGCFGGGGGGGGGFFCFGGGGGGFGCGFGGGGGGFGGGGGGGGGGGGGGGGGGGGGGGCGGGGGGGEGFGGGFGCGGFFDEGGFGGAFGGGGGFGGFGGFGGGFGGGGGGGGGFGGAGFGGGGGGFEFGGFGFFGGGGGFGGGGGGFFDGFF;EFGGGGFFFFFCF<FF?F?5AF?GF50@FEGF*:B=CEFFBFFFBF;:>D>@EFFEDBABFFBFEA788@EACFF@?<E1=A3><<6CE<<<C>EF0(6;9@FEFFGBBF(
@M70528:330:000000000-K6D4P:1:1102:18430:6547 2:N:0:AACGGTCTAT+CTATACGCGG
TAAAACAGGGTCCCCTCCCCCTCTAGGGTCAAAAAAAGAGGTATTTAAGTTTCGGTCAGTTAAAAGTATTGTGATAGCTCCCGCTAACACTGGCAAAGATAAAAGAAGAAGAATGGCTGTTAAAATAACTGATCAGACAAATAGTCTAATTTTTTCTGCTGAAAGGTTTTTTGCTTTAAGATTAATAATTGTAGTAATAAAATTTAAGGCACCTAAAATTGAAGAAATCCCTGCAAGGTGTAAAGAAAAAATTGTTAAGTCTACTGAAGGTCCTGAATGATAAAACGTTGATAAAGGTGGA
+
CCCCCGGGGGGGGGGGGGGGGGGGGGGGGGGGGGGGGGGGGGGGGGGGGGGGGGGGGGGGGGGGGGGGGGGGGGGGGGGCFGGGGGGGGGGGGGGGGGGGGGGGGFFGGGGGGGGGGGGFGGGGGGGGGGGGGGGGGGGGGGGGGGGGGGFGGFGGGGGGFGGGGGGGGGFGGFFGFGGGGGGGGGGGGGGGGGGGFEFA=EFFFFFFFFFFFGFGFGGFGFEEFFFFAEE4FDDF:FFGFFEFFF=5FDFD@FFFEFFF38EFF3<=@8E@FEECCFC<CCE)><>1=;<7DEFFGFFF(
@M70528:330:000000000-K6D4P:1:1102:7543:6557 2:N:0:AACGGTCTAT+CTATACGCGG
TAAAACAGGGTCCCCTCCCCCTCTAGGGTCAAAAAAAGAGGTATTTAAGTTTCGGTCAGTTAAAAGTATTGTGATAGCTCCCGCTAACACTGGCAAAGATAAAAGAAGAAGAATGGCTGTTAAAATAACTGATCAGACAAATAGTCTAATTTTTTCTGCTGAAAGGTTTTTTGCTTTAAGATTAATAATTGTAGTAATAAAATTTAAGGCACCTAAAATTGAAGAAATCCCTGCAAGGTGTAAAGAAAAAATTGTTAAGTCTACTGAAGGTCCTGAATGATAAAACGTTGATAAAGGTGGA
+
CCCCCGGGGGGGGGGGGGGGGGGGGGGGGGGGGGGGGGGGGGGGGGGGGGGGGGGGGGGGGGGGGGGGGGGGGGGGGGGGGGGGGGGGGGGGGGGGGGGGGGGGGGGGGGGGGGGGGGGGGGGGGGGGGFGGGGGGGGGGGGGGGGGGGGFGGGGGGGGGGGGGGGGGGDGGGGGGFGGGGGGGGGGGGGGGGGGGFGFGFGFEFFFFFFFFFGAFFGFFGFE@FFFFF=EFFFFFFGE76>EFF=3BF2>=EFFFFFFFEFF=F@?EFFFFFE<<D:/7CEE9CE@FF?>>FEFEGFF?(
@M70528:330:000000000-K6D4P:1:1102:22374:6569 2:N:0:AACGGTCTAT+CTATACGCGG
TAAAACAGGGTCCCCTCCCCCTCTAGGGTCAAAAAAAGAGGTATTTAAGTTTCGGTCAGTTAAAAGTATTGTGATAGCTCCCGCTAACACTGGCAAAGATAAAAGAAGAAGAATGGCTGTTAAAATAACTGATCAGACAAATAGTCTAATTTTTTCTGCTGAAAGGTTTTTTGCTTTAAGATTAATAATTGTAGTAATAAAATTTAAGGCACCTAAAATTGAAGAAATCCCTGCAAGGTGTAAAGAAAAAATTGTTAAGTCTACTGAAGGTCCTGAATGATAAAACGTTGATAAAGGTGGA
+
CCCCCGGGGGGGGGGGGGGGGGGGGGGGGGGGGGGGGGGGGGGGGGGGGGGGGGGGGGGGGGGGGGGGGGGGGGGGGGGGGGGGGGGGGGGGGGGGGGGGGGGGGGGGGGGGGGGGGGGGGGGGGGGGGGGGGFGGGGGGGGGGGGGGGGFGGGGGGGGGGGGGGFGFGGGGGGGGFFGGFGGGGGGGGGGGGGGGFGFGFFFFFFFFF?FFFCFGFFGFGFFFFFFFFFFFFFBABFEB>@E6<CB=FFFBFFEFC88?3@CFGF?3@8@E)7=ECCEEE3?;C<98@<C:FC<C7=?B(
@M70528:330:000000000-K6D4P:1:1102:27693:6571 2:N:0:AACGGTCTAT+CTATACGCGG
TAAAACAGGGTCCCCTCCCCCTCTAGGGTCAAAAAAAGAGGTATTTAAGTTTCGGTCAGTTAAAAGTATTGTGATAGCTCCCGCTAACACTGGCAAAGATAAAAGAAGAAGAATGGCTGTTAAAATAACTGATCAGACAAATAGTCTAATTTTTTCTGCTGAAAGGTTTTTTGCTTTAAGATTAATAATTGTAGTAATAAAATTTAAGGCACCTAAAATTGAAGAAATCCCTGCAAGGTGTAAAGAAAAAATTGTTAAGTCTACTGAAGGTCCTGAATGATAAAACGTTGATAAAGGTGGA
+
CCCCCGGGGGGFFFGGGGGGGGGGGGGGGGGGGGGGGGGGGGFGGGGFFGGGGGGFGGFFGDGGGGFDGGGGGGGGGGGGGGDGGGGGGGGGGGGGGGGGGGGGGFGGGGGGGGGGGGDEGGGGFGGGGGGGGGGGGGGGGGFGGGGGGGFGGGDFGGFGGFDFGGFFGGGGG?=EFGGFGGGGGGGFGGGGGGCFFGFGFGFFAFFFFFAFFGFGFGFEGFFFFFFFFE@>99:F6DDGBEE6EE=BFB=2BF>68=BCCC?AE@?3=1=E;><<C>EA<CFC63:@@0/;@?CE@;(3(
@M70528:330:000000000-K6D4P:1:1102:6207:6577 2:N:0:AACGGTCTAT+CTATACGCGG
TAAAACAGGGTCCCCTCCCCCTCTAGGGTCAAAAAAAGAGGTATTTAAGTTTCGGTCAGTTAAAAGTATTGTGATAGCTCCCGCTAACACTGGCAAAGATAAAAGAAGAAGAATGGCTGTTAAAATAACTGATCAGACAAATAGTCTAATTTTTTCTGCTGAAAGGTTTTTTGCTTTAAGATTAATAATTGTAGTAATAAAATTTAAGGCACCTAAAATTGAAGAAATCCCTGCAAGGTGTAAAGAACAAATTGTTAAGTCTACTGAAGGTCCTGAATGATAAAACGTTGATAAAGGTGGA
+
CCCCCGGGGGGGGGGGGGGGGGGGGGGGGGGGGGGGGGGGFGGGGGGGGGGGGGGGGGGGGGGGGGGGGGGGGGGGGGGGGGGGGGGGGGGGGGGGGGGGGDGGGGFGGGGGGGGGGGGGGGGGGFGGGGGGGGGGGGGGGGGGFGGGGGFGGGGGGGGGGGGGGGGGGGGGGGGGFGGGGGGGGGGGGGGFGGGGFGFGFGFFFFFFFFFFFDFGFGGFGACFFFFFFBFFFFDFB:>,1>ECEEF3FFFFFFEFEFAEEF?87*0=<(6AFEEFF>9)9<)7C@;@@<>CFCF<FE@@(
@M70528:330:000000000-K6D4P:1:1102:19317:6581 2:N:0:AACGGTCTAT+CTATACGCGG
TAAAACAGGGTCCCCTCCCCCTCTAGGGTCAAAAAAAGAGGTATTTAAGTTTCGGTCAGCTAAAAGTATGTGATAGCTCCCGCTAACACTGGCAAAGATAAAAGAAGAAGAATGGCTGTTAAAATAACTGATCAGACAAATAGTCTAATTTTTTCTGCTGAAAGGTTTTTTGCTTTAAGATTAATAATTGTAGTAATAAAATTTAAGGCACCTAAAATTGAAGAAATCCCTGCAAGGTGTAAAGAAAAAATTGTTAAGTCTACTGAAGGTCCTGAATGATAAAACGTTGATAAAGGTGGAA
+
CCCCCGGGGGGGGGGGGGGGGGGGGGGGGGGGGGGGGGGGGGGGGGGGGGGGGGGGGGGGGGGGGGGGGGGGGCGGGGGGGGGGGGGGGGGGGFFGGGGGGGGGGGGGGGGGGGGGGGGGGGGFFFFFGGGGGGGGGGGGFGGGGGGFGGFGGGGGGGGGGGGGGGGGGGGEFGGCFGFGGGGGGGGGGGGGGGGGCFCFAEFFFFFFFFFFFGFGFGGEGFEEFDFFFFFFFDEFBDGFE?6EEDB(?5@@FFFFFFFFFFFFFEFFFE9@<AEFCFF<EFF94:@@D@13C3;<A3:<)
@M70528:330:000000000-K6D4P:1:1102:20243:6593 2:N:0:AACGGTCTAT+CTATACGCGG
TAAAACAGGGTCCCCTCCCCCTCTAGGGTCAAAAAAAGAGGTATTTAAGTTTCGGTCAGTCACAAGTATTGTGATAGCTCCCGCTAACACTGGCAAAGATAAAAGAAGAAGAATGGCTGTTAAAATAACTGATCAGACAAATAGTCTAATTTTTTCTGCTGAAAGGATTTTTGCTTTAAGATTATTAATTGTAGTAATAAAATTTAAGGTACCTAAAATTGATGAAATCCCTGCAAGTTGGAAAGAAAAAATTCTTAAGTCTACAGAAGGTCCTGACTGATAAAACGTTGATAAAGTAGTA
+
CCCCCGGGGGGGGGG@CFFCFGGGG9A<FGFFE,<C@@8CFEGF<AA,C<<,C@+B,,C6,6,9C8C,E<EF<FFG9F9FFD@FF+>=EFF=8B<9FGFGF;EF<DECF8,8FG9<EFDFFG9@@FFGGGGFGGF?DEFG6B?AF,=EC;+4@,+AFF8F8B=?,+,6@9BDGGGCF,@A,>8D,=E7;72@DFFG7E+@:E9C9C++:+1+0+32;;2),4*0?8*;9)39*0)**,5,)01*-5-7*45>(+*+*1+18+/+,.*00(/7))))*+..)/).)/./6(/1+)/;;)1))
@M70528:330:000000000-K6D4P:1:1102:15683:6594 2:N:0:AACGGTCTAT+CTATACGCGG
TAAAACAGGGTCCCCTCCCCCTCTAGGGTCAAAAAAAGAGGTATTTAAGTTTCGGTCAGTTAAAAGTATTGTGATAGCTCCCGCTAACACTGGCAAAGATAAAAGAAGAAGAATGGCTGTTAAAATAACTGATCAGACAAATAGTCTAATTTTTTCTGCTGAAAGGTTTTTTGCTTTAAGATTAATAATTGTAGTAATAAAATTTAAGGCACCTAAAATTGAAGAAATCCCTGCAAGGTGTAAAGAAAAAATTGTTAAGTCTACTGAAGGTCCTGAATGATAAAACGTTGATAAAGGTGGA
+
CCCCCGGGGGGGGGGGGGGGGGGGGGGFGGGGGGGGGGGGGGGGGGGGGGGGGGGGGGGGGGGGGGGGGGGGGGGGGGGGGGGGGGGGGGGGGGGGGGGGGGGGGGGGGGGGGGGGGGGGGGGGGGGGGGGGGGGGGGGGGGGGGGGDGGFGGGGGGGGGGG8FFGGGGGGGGGGGFFEGGGGGGGGGGGGGGGGGFGFGE@FEFFFFF?FAFGFGFGGFGF@CCCDFF@EFFFFA<:>BBEFAEE=3A>BD=8CFCFFFFAFFG@C3=8@E@EEFDCEFFECCC89@FFGFF<CCFFFB0
@M70528:330:000000000-K6D4P:1:1102:20265:6596 2:N:0:AACGGTCTAT+CTATACGCGG
TAAAACAGGGTCCCCTCCCCCTCTAGGGTCAAAAAAAGAGGTATTTAAGTTTCGGTCAGTTAAAAGTATTGTGATAGCTCCCGCTAACACTGGCAAAGATAAAAGAAGAAGAATGGCTGTTAAAATAACTGATCAGACAAATAGTCTAATTTTTTCTGCTGAAAGGTTTTTTGCTTTAAGATTAATAATTGTAGTAATAAAATTTAAGGCACCTAAAATTGAAGAAATCCCTGCAAGGTGTAAAGAAAAAATTGTTAAGTCTACTGAAGGTCCTGAATGATAAAACGTTGATAAAGGTGGA
+
CCCCCGGGGGGGGGGGGGGGGGGGGGGFGGGGGGGGGGGGGGGGGGGGGGGGGGGGGGGGGGGGGGGGGGGGGGGGGGGGGGGGGGGGGGGGGGGGGGGGGGGGGGGGFFGGGGGGGGGGGGGGGGGGGGGGGGGGGGGGGGGGGGGGFCFFGGGGGGGGGGGEAFGGGGDGGGGGFGGGCFGGGGGGGGGG<CFGFGFECFF<7FFFFACFFGFFFGGFGF;CFF8CFFF4ABDFFFFGEB<A<=B=F=FFBFF6/449CCEFGFEEFEFE7@<E7:<@?5?EEF1:3;FFGCE<E@B?(
@M70528:330:000000000-K6D4P:1:1102:10850:6604 2:N:0:AACGGTCTAT+CTATACGCGG
TAAAACAGGGTCCCCTCCCCCTCTAGGGTCAAAAAAAGAGGTATTTAAGTTTCGGTCAGTTAAAAGTATTGTGATAGCTCCCGCTAACACTGGCAAAGATAAAAGAAGAAGAATGGCTGTTAAAATAACTGATCAGACAAATAGTCTAATTTTTTCTGCTGAAAGGTTTTTTGCTTTAAGATTAATAATTGTAGTAATAAAATTTAAGGCACCTAAAATTGAAGAAATCCCTGCAAGGTGTAAAGAAAAAATTGTTAAGTCTACTGAAGGTCCTGAATGATAAAACGTTGATAAAGGTGGA
+
CCCCCGGGGGGGGGGGGGGGGGGGGGGGGGGGGGGGGGGGGGGGGGGGGGGGGGGGGGGGGGGGGGGGGGGGGGGGGGGGGGGGGGGGGGGGGGGGGGGGGGEGGGGGGGGGGGGGGGGGGGGGGGGGGGGGGGGGGGGGGGGGGGGGGGFGGGGGGGGGGGGGGGGGGGGGGGGGFGFGGGGGGGGGGGGGGGGGFGFGFFFFFFFFFFFFFGFFFGGFGFFFFFFFFEFFFFFFECFFEFFAEFF2AB>FFFFFEAAC3@?FGFC=<EFE3>ECC>EE??CCEE9@1=77C?ECC3:F0
@M70528:330:000000000-K6D4P:1:1102:20537:6605 2:N:0:AACGGTCTAT+CTATACGCGG
TAAAACAGGGTCCCCTCCCCCTCTAGGGTCAAAAAAAGAGGTATTTAAGTTTCGGTCAGTTAAAAGTATTGTGATAGCTCCCGCTAACACTGGCAAAGATAAAAGAAGAAGAATGGCTGTTAAAATAACTGATCAGACAAATAGTCTAATTTTTTCTGCTGAAAGGTTTTTTGCTTTAAGATTAATAATTGTAGTAATAAAATTTAAGGCACCTAAAATTGAAGAAATCCCTGCAAGGTGTAAAGAAAAAATTGTTAAGTCTACTGAAGGTCCTGAATGATAAAACGTTGATAAAGGTGGA
+
CCCCCGGGGGGGGGGGGGGGGGGGGGGGGGGGGGGGGGGGGGGGGGGGGGGGGGGGGGGGGGGGGGGGGGGGGGGGGGGGGGGGGGGGGGGGGGGGGGGGGGGGGGGGGGGGGGGGGGGFGGGGGGGGGGGGGGGGGGGGGGGGGGGGGGFGGGDGGGGGGGGGGGGGGFGGGGGFBGGGDGGGGGGGGGGGGGGGFFCGEGFFFFFFF5FFFGFGFCF99FCEF@DFFEEAFFFF>;5?:>*=AEFDFFFF>CCF*=:C?AEFGFFAEFFEEAEFC7EEEF?;<<:3=DF:CE>EF<?:(
@M70528:330:000000000-K6D4P:1:1102:22218:6621 2:N:0:AACGGTCTAT+CTATACGCGG
TAAAACAGGGTCCCCTCCCCCTCTAGGGTCAAAAAAAGAGGTATTTAAGTTTCGGTCAGTTAAAAGTATTGTGATAGCTCCCGCTAACACTGGCAAAGATAAAAGAAGAAGAATGGCTGTTAAAATAACTGATCAGACAAATAGTCTAATTTTTTCTGCTGAAAGGTTTTTTGCTTTAAGATTAATAATTGTAGTAATAAAATTTAAGGCACCTAAAATTGAAGAAATCCCTGCAAGGTGTAAAGAAAAAATTGTTAAGTCTACTGAAGGTCCTGAATGATAAAACGTTGATAAAGGTGGA
+
CCCCCGGGGGGGGGGGGGGGGGGGGGGGGGGGGGGGGGGGGGGGGGGGGGGGGGGEGGGGGGGGGGGGGGGGGGGGGGGGGGGGGGGGGGGGGGGGGGGGGGGGGGGGGGGGFFGGGGGGGFGFGFFGFGGGGGGGGGGGGGGGGGGGGCFGGFEGGGFGGGGGGGGGGGGDGGGGFGGGGGDGFGGGGGGGGGGGFGFCEGFEFFFFFFFF>FFFA,E:9FCFFE=:@5>AABDF>:DCEBF>*@B2ADFF=FEF?B=CEA<;F@738;@<@EEF9@EAFFE9C@:DF1::D3C9F@?0(
@M70528:330:000000000-K6D4P:1:1102:7546:6624 2:N:0:AACGGTCTAT+CTATACGCGG
TAAAAAGGGTCCCCTCCCCCTCTAGGGTCAAAAAAAGAGGTATTTAAGTTTCGGTCAGTTAAAAGTATTGTGATAGCTCCCGCTAACACTGGCAAAGATAAAAGAAGAAGAATGGCTGTTAAAATAACTGATCAGACAAATAGTCTAATTTTTTCTGCTGAAAGGTTTTTTGCTTTAAGATTAATAATTGTAGTAATAAAATTTAAGGCACCTAAAATTGAAGAAATCCCTGCAAGGTGTAAAGAAAAAATTGTTAAGTCTACTGAAGGTCCTGAATGATAAAACGTTGATAAAGGTGGAT
+
CCCCCGGGGGGGGGGGGGGGGGGGGGGGGGGGGGGGGGGGGGGGGGGGFFGGGGFGGGGGGGGGGGGGGGGGGGGGGGGGGGGGGGGGGGGGGGGGGGGGGGGGGGGGGGGGGGGGGGGFGFGGGGGGGGGGGGGGGGGGGGGGGGGGGFFGFGFFGGGGGFGGGGGGGGGGGGGGFGGGGGGGGGGGGGGGGGGGFG@EEGA<FFFFFFFFFGFGFGGFGFEEFCEFAEFF4BEFFFGG@EEFEDD=FBBFCFFF5=BEFFFFCEEEE57<4<CEFGFEFFEFFB@;DF>CFCEFE?FB)
@M70528:330:000000000-K6D4P:1:1102:9567:6624 2:N:0:AACGGTCTAT+CTATACGCGG
TAAACAGGGTCCCCTCCCCCTCTAGGGTCAAAAAAAGAGGTCTTTAAGTTTCGGTCAGTTAAAAGTATTGTGATAGCTCCCGCTAACACTGGCAAAGATAAAAGAAGAAGAATGGCTGTTAAAATAACTGATCAGACAAATAGTCTAATTTTTTCTGCTGAAAGGTTTTTTGCTTTAAGATTAATAATTGTAGTAATAAAATTTAAGGCACCTAAAATTGAAGAAATCCCTGCAAGGTGTAAAGAAAAAATTGTTAAGTCTACTGAAGGTCCTGAATGATAAAACGTTGATAAAGGTGGAT
+
CCCCCGGGGGGGGGGGGGGGGGG,CFGGGGGGGGGGGGGGF,CFGGGGFGGGGGGGGGGGGGGGGGEFGGGGGGGGGGGGGGGGGGGGGGGGGFGGGGGGGGGGGGGGGGGGGGGGGGGGGGGGGFGGGGGGGGGGGGGGGGGGGGGGGFFGGGGGGGGGFGGGGGGGGFGGGGGGFGGGGGDGFGGGFGGGGGFGFGFGFGFFFFFFFFFFFGFGFGGFGFE@ACFEA@EFFFEF>CEFEEEFFFFFFBFFFFFFFFFFFFFFGEFFF;EFEFFFFGFFFFECFBFFFFCFCEFFGF60)
@M70528:330:000000000-K6D4P:1:1102:21836:6636 2:N:0:AACGGTCTAT+CTATACGCGG
TAAAACAGGGTCCCCTCCCCCTCTAGGGTCAAAAAAAGAGGTATTTAAGTTTCGGTCAGTTAAAAGTATTGTGATAGCTCCCGCTAACACTGGCAAAGATAAAAGAAGAAGAATGGCTGTTAAAATAACTGATCAGACAAATAGTCTAATTTTTTCTGCTGAAAGGTTTTTTGCTTTAAGATTAATAATTGTAGTAATAAAATTTAAGGCACCTAAAATTGAAGAAATCCCTGCAAGGTGTAAAGAAAAAATTGTTAAGTCTACTGAAGGTCCTGAATGATAAAACGTTGATAAAGGTGGA
+
CCCCCGGGGGGGGGGGGGGGGGGGGGGGGGGGGGGGGGGGGGGGGGGGGGGGGGGGGGGGGGGGGFGGGGGGGGGGGGGGGGGGGGGGGGFGGGGGGGGGGGGGGGGGGGGGGGGGGGGGGGGGGGGGGGGGGGGGGGGGGGGGGGGGGGFGGAEGEGGGGGFGGGEFGGGGGGGGFGGGGGGGGGGFGGGGGGGGFGFGFFFFFFFFFFFFFGFGFGGFGFEFFFFFFFEAFFFB6DFF6<C68CD>FD=B=AEFCC=CCAEFG@<=<8@<7<AECFC@?E37>3363=FCCEFFGFFF(
@M70528:330:000000000-K6D4P:1:1102:26306:6641 2:N:0:AACGGTCTAT+CTATACGCGG
TAAAACAGGGTCCCCTCCCCCTCTAGGGTCAAAAAAAGAGGTATTTAAGTTTCGGTCAGTTAAAAGTATTGTGATAGCTCCCGCTAACACTGGCAAAGATAAAAGAAGAAGAATGGCTGTTAAAATAACTGATCAGACAAATAGTCTAATTTTTTCTGCTGAAAGGTTTTTTGCTTTAAGATTAATAATTGTAGTAATAAAATTTAAGGCACCTAAAATTGAAGAAATCCCTGCAAGGTGTAAAGAAAAAATTGTTAAGTCTACTGAAGGTCCTGAATGATAAAACGTTGATAAGGGTGGA
+
CCCCCGGGGGGGGGGGGGGGGGGGGGGGGGGGGGGGGGGGGGGGGGGGGGGGGGGGGGGFGGGGGGGGGGGGGGGGGGGGGGGGGGGGGGGGGGGGGGGGGGGGGGGGGGGGGGGGGGGGGGGGGGGGGGGGGGGGGGGGGGGGGGEFGGFGGGGGGGGGGGCFGGGGGGGGGGGGFGGGGGGGGGGGGGGGGFFG?FFDE>EBFFFFFACFFGFGFGG59CCEFFDFFFFAF=BF>:>DBFF9AEFBFDBF=FFF>BFCC6C@FF5;@36<7));6CE3?ECE9),/=<3DGE)79??9(
@M70528:330:000000000-K6D4P:1:1102:7000:6641 2:N:0:AACGGTCTAT+CTATACGCGG
TAAAACAGGGTCCCCTCCCCCTCTAGGGTCAAAAAAAGAGGTATTTAAGTTTCGGTCAGTTAAAAGTATTGTGATAGCTCCCGCTAACACTGGCAAAGATAAAAGAAGAAGAATGGCTGTTAAAATAACTGATCAGACAAATAGTCTAATTTTTTCTGCTGAAAGGTTTTTTGCTTTAAGATTAATAATTGTAGTAATAAAATTTAAGGCACCTAAAATTGAAGAAATCCCTGCAAGGTGTAAAGAAAAAATTGTTAAGTCTACTGAAGGTCCTGAATGATAAAACGTTGATAAAGGTGGA
+
CCCCCGGGGGGGGGGGGGGGGGGGGGGGGGGGGGGGGGGGGGGGGGGGGGGGGGGGGGGGGGGGGGGGGGGGGGGGGGGGGGGGGGGGGGGGGGGGGGGGGGGGGGGGGGGGGGGFGGGGGGGGGGGGGGGGFGGGGGGGGGGGGGGGGGFGGGEGGGGGGGGGGGGGAFGDGGGGFGGGGGGGGGGGGGGGGGGGFGFFFGFFFFFFFFFFFGFGFGGFGFEEFC@@C@EFFFFFFGFDBE?FFFBBF2=@=FEFCCAE?FECGFEFEFFF)><CC@?EEFCCCE@D@;C+;<CE?@?0(
@M70528:330:000000000-K6D4P:1:1102:4840:6645 2:N:0:AACGGTCTAT+CTATACGCGG
TAAAACAGGGTCCCCTCCCCCTCTAGGGTCAAAAAAAGAGGTATTTAAGTTTCGGTCAGTTAAAAGTATTGTGATAGCTCCCGCTAACACTGGCAAAGATAAAAGAAGAAGAATGGCTGTTAAAATAACTGATCAGACAAATAGTCTAATTTTTTCTGCTGAAAGGTTTTTTGCTTTAAGATTAATAATTGTAGTAATAAAATTTAAGGCACCTAAAATTGAAGAAATCCCTGCAAGGTGTAAAGAAAAAATTGTTAAGTCTACTGAAGGTCCTGAATGATAAAACGTTGATAAAGGTGGA
+
CCCCCGGGGGGGGGGGGGGGGGGGGGGGGGGGGGGGGGGGGGGGGGGGGGGGGGGGGGGGGGGGGGGGGGGGGGGGGGGGGGGGGGGGGGGGGGGGGGGGGGGGGGGGGGGGGGGGGGGFFGGGGGGGGGGGGGGGGGGGGGGGGGGGFGFGGGGGGGGGGGGGGGGFGGGGGGGGFGGGGGGGGGGGGGGGGGGGFFAFFFFFFFFFF5AFFGFG>EGFGFFFFFFFFFEFABDF@GGGFFFACC5569@FEFFF?CFFEFEFFF<A<(6;4;A9CFF@7CCECE@@DFC:CCECFF?B0
@M70528:330:000000000-K6D4P:1:1102:11087:6652 2:N:0:AACGGTCTAT+CTATACGCGG
TAAAACAGGGTCCCCTCCCCCTCTAGGGTCAAAAAAAGAGGTATTTAAGTTTCGGTCAGTTAAAAGTATTGTGATAGCTCCCGCTAACACTGGCAAAGATAAAAGAAGAAGAATGGCTGTTAAAATAACTGATCAGACAAATAGTCTAATTTTTTCTGCTGAAAGGTTTTTTGCTTTAAGATTAATAATTGTAGTAATAAAATTTAAGGCACCTAAAATTGAAGAAATCCCTGCAAGGTGTAAAGAAAAAATTGTTAAGTCTACTGAAGGTCCTGAATGATAAAACGTTGATAAAGGTGGA
+
CCCCCGGGGGGGGGGGGGGGGGGGGGGGGGGGGGGGGGGGGGGGGGGGGGGGGGGGGGGGGGGGGGGGGGGGGGGGGGGGGGGGGGGGGGGGGGGGGGGGGGGGGGGGGGGGGGGGGGGGGGGGGGGGGGGGGGGGFGGGGFFGGGGGGGFGGGGGGGGGGGDFGGGGGFGGGGFGFCDGGGGGGGGGGGGGGGGGFGFCEGFFFFFFFFFFFGFGFGGFGFFFFFFEFBFAFFDFEFGFFEFFEFFFFFFFFFEF?:BE<AEFGE?3<EEE=EEECGFEC<E)7=9@@@FCFEEFGEFF(
@M70528:330:000000000-K6D4P:1:1102:12195:6657 2:N:0:AACGGTCTAT+CTATACGCGG
TAAAACAGGGTCCCCTCCCCCTCTAGGGTCAAAAAAAGAGGTATTTAAGTTTCGGTCAGTTAAAAGTATTGTGATAGCTCCCGCTAACACTGGCAAAGATAAAAGAAGAAGAATGGCTGTTAAAATAACTGATCAGACAAATAGTCTAATTTTTTCTGCTGAAAGGTTTTTTGCTTTAAGATTAATAATTGTAGTAATAAAATTTAAGGCACCTAAAATTGAAGAAATCCCTGCAAGGTGTAAAGAAAAAATTGTTAAGTCTACTGAAGGTCCTGAATGATAACACGTTGATAAAGGTGGA
+
CCCCCGGGGGEFGGGGGGGGGGGGFGGGGGGGGGGGGGGGGGGGGGGGGGGGGGGGGGGGGFGGGGGGGFGGGGGGGGGGGGGGGGGGGGGGGGGGGGGGGGGGGGGGGGGGGGGGGGGGGGGACGGGGGGFGGGGGGGGFFGGGGGGGGFGGGDGGGGGGGGFDFFFGGGGDGGGFCGGGGGGGGGGGGGGGGGGFGFGEFF@FFFFAFCFFGFG>FDFGFCECFFFFFEFFFFFBCFGEB4BE:@(69@DEFEF?6BE<FEFG@3;E;E@7>E<CFFEEE<)/=?@F@G7+94;7<2:(
@M70528:330:000000000-K6D4P:1:1102:9924:6661 2:N:0:AACGGTCTAT+CTATACGCGG
TAAAACAGGGTCCCCTCCCCCTCTAGGGTCAAAAAAAGAGGTATTTAAGTTTCGGTCAGTTAAAAGTATTGTGATAGCTCCCGCTAACACTGGCAAAGATAAAAGAAGAAGAATGGCTGTTAAAATAACTGATCAGACAAATAGTCTAATTTTTTCTGCTGAAAGGTTTTTTGCTTTAAGATTAATAATTGTAGTAATAAAATTTAAGGCACCTAAAATTGAAGAAATCCCTGCAAGGTGTAAAGAAAAAATTGTTAAGTCTACTGAAGGTCCTGAATGATAAAACGTTGATAAAGGTGGA
+
CCCCCGGGGGGGGGGGGGGGGGGGGGGGGGGGGGGGGGGGGGGGGGGGGGGGGGGGGGGGGGGGGGGGGGGG9FFGGGGGGGGGGGGGGGGGGGGGGGGGGGGGGGGGGGGGGGGGGGGGGGGGFGGGGGGGGGGGGGGGGGGGGGGGGGFEFFGGGFGGGGGGDGGGGGGGGGGGFFFGGGFFGGGGGGGGFF@@AE9ECGFFFFFFAFFFFGFGFGGFGFEEFFFFFFF4?>BF3FG,:@EA?E@2FBBFEFFFEFAFCFEFGFEFF@@<=A;CGGFFFFFFE@9DFDF77946;74:(
@M70528:330:000000000-K6D4P:1:1102:25529:6664 2:N:0:AACGGTCTAT+CTATACGCGG
TAAAGGGTCCCCTCCCCCTCTAGGGTCAAAAAAAGAGGTCTTTAAGTTTCGGTCAGTTAAAAGTATTGTGATAGCTCCCGCTAACACTGGCAAAGATAAAAGAAGAAGAATGGCTGTTAAAATAACTGATCAGACAAATAGTCTAATTTTTTCTGCTGAAAGGTTTTTTGCTTTAAGATTAATAATTGTAGTAATAAAATTTAAGGCACCTAAAATTGAAGAAATCCCTGCAAGGTGTAAAGAAAAAATTGTTAAGTCTACTGAAGGTCCTGAATGATAAAACGTTGATAAAGGTGGATAT
+
CCCCCGGGGGGGGGGGGGGGGGGGGGGGGGGGGGDFFGG,CEGFFGGGGGGGGGGGGFGGCGGGGGGGGGGGGGGGGGGGGGGGGGGGGGGGGGGGGGGGGGGGGGGGGGGGFGFGGGGGGGGFGFGGGGGGGGGGGGGGGGGFFGGGGGFGFFFFGGGGGD8DFFGGDE9FFGGGFCFGGFGGGGGGFGGGGGGCFGFGEGFCF??9C*96AFAFFGGEGFEBFFFFFEFF/:4?@4DFEEFFBF9(?7>7@A?F9=4>467C9;147;4))6?EF+9?C<76@@;DCCC@D873A:?94
@M70528:330:000000000-K6D4P:1:1102:19034:6669 2:N:0:AACGGTCTAT+CTATACGCGG
TAAAACAGGGTCCCCTCCCCCTCTAGGGTCAAAAAAAGAGGTATTTAAGTTTCGGTCAGTTAAAAGTATTGTGATAGCTCCCGCTAACACTGGCAAAGATAAAAGAAGAAGAATGGCTGTTAAAATAACTGATCAGACAAATAGTCTAATTTTTTCTGCTGAAAGGTTTTTTGCTTTAAGATTAATAATTGTAGTAATAAAATTTAAGGCACCTAAAATTGAAGAAATCCCTGCAAGGTGTAAAGAAAAAATTGTTAAGTCTACTGAAGGTCCTGAATGATAATACGTTGATAAAGGTGGA
+
CCCCCGGGGGGDGGFGGGEGGGGGFFGGGGGGGGGGGCF@FGGGDGFGGGGGGGDFEGGGGDFGGGGGGGGG9DGFEGDFGGGGGEGGGGGGGFDFFGGGGFFDFEFEFFCAEFCFGGDEGGDFGGGGGGDGGGGFGGGG?FGGGGGGGGFDFFCFFDCGGFGGA8FF,DFGGGGFF,EFAFGFGFFDGFDGGGGGFF+;A,+0@F?F9A9CFGF>F,ECG89668@EFFFFFDFFB:5>>>AFFFF(?222>FF6CACE5FEFGEFF<1E3<@AC6CEEFC5)))6.3(:;7?>)+78((
@M70528:330:000000000-K6D4P:1:1102:26452:6675 2:N:0:AACGGTCTAT+CTATACGCGG
TAAAACAGGGTCCCCTCCCCCTCTAGGGTCAAAAAAAGAGGTATTTAAGTTTCGGTCAGTTAAAAGTATTGTGATAGCTCCCGCTAACACTGGCAAAGATAAAAGAAGAAGAATGGCTGTTAAAATAACTGATCAGACAAATAGTCTAATTTTTTCTGCTGAAAGGTTTTTTGCTTTAAGATTAATAATTGTAGTAATAAAATTTAAGGCACCTAAAATTGAAGAAATCCCTGTAAGTTGTAAAGAAAAAATTGTTAAGTCTACTGAAGGTCCTGAATGATAAAACGTTGATAAAGGTGGA
+
CCCCCGGGGGGFGDFGGGGGGGGGGGGGGGGGDFFFGGGGGFD@FGGGGFGGFGGBFGGFFGF@FFFGFCEGGGFGFGGFGFEGDGGFFGGGGFGGGGGGGGGCAGGGGGFGFGGGGGGGGGGGGGGGGGGGGGGGCFG88EFGGD;EFGFGFCEGGGGGFFGGGGGFF8FGGGGGFFFFFGDGGGFDFGGGGCF7?EACEA7=AFFFAAAA>FFFFFCCA88*38@EF=)*9)*=:25219A9?E@56/25:BC@C68?<8<6><6/7;E@4<89;75)))9)7)(,/(*+3<4)+74((
@M70528:330:000000000-K6D4P:1:1102:5827:6681 2:N:0:AACGGTCTAT+CTATACGCGG
TAAAACAGGGTCCCCTCCCCCTCTAGGGTCAAAAAAAGAGGTATTTAAGTTTCGGTCAGTTAAAAGTATTGTGATAGCTCCCGCTAACACTGGCAAAGATAAAAGAAGAAGAATGGCTGTTAAAATAACTGATCAGACAAATAGTCTAATTTTTTCTGCTGAAAGGTTTTTTGCTTTAAGATTAATAATTGTAGTAATAAAATTTAAGGCACCTAAAATTGAAGAAATCCCTGCAAGGTGTAAAGAAAAAATTGTTAAGTCTACTGAAGGTCCTGAATGATAAAACGTTGATAAAGGTGGA
+
CCCCCGGGGGGGGGGGGGGGGGGGGGGGGGGGGGGGGGGGGGGGGGGGGGGGFGGGGGGGGGGGGGGGGGGGGGGGGGGGGGGGGGGGGGGGGGGGGGGGGGGGGGGGGGGGGGGGGGGGGGGGGGGGGGGGGGGGFGGGGFFGFGGGGGFGGGGGGGGGGGGGGGGGGGGGGGGGFGGGGGGGGGGGGGGGGGGGFGFGEGFFFFFFFFFFFCFFFGGFGFEF>EFFFEFFFFBF=EDFEFFFEED2ADBBFFCF4BA?C6CFG<5A@@E9@FE<C:CFEC)7>@>;@0C77?4<C@:6(
@M70528:330:000000000-K6D4P:1:1102:5396:6689 2:N:0:AACGGTCTAT+CTATACGCGG
TAAAACAGGGTCCCCTCCCCCTCTAGGGTCAAAAAAAGAGGTATTTAAGTTTCGGTCAGTTAAAAGTATTGTGATAGCTCCCGCTAACACTGGCAAAGATAAAAGAAGAAGAATGGCTGTTAAAATAACTGATCAGACAAATAGTCTAATTTTTTCTGCTGAAAGGTTTTTTGCTTTAAGATTAATAATTGTAGTAATAAAATTTAAGGCACCTAAAATTGAAGAAATCCCTGCAAGGTGTAAAGAAAAAATTGTTAAGTCTACTGAAGGTCCTGAATGATAAAACGTTGATAAAGGTTGA
+
CCCCCGGGGGGGGGGGGGGGGGGGGGGGGGGGGGGGGGGGGGGGGGGGGGGGGGGGGGGGGGGGFFGGGGGGGGGGGGGGGGGGGGGGGGGGGGGGGGGGGGGGGGGGGGGGGGGGGGGGGGGGGGGGGGGGGGGGGGGGFGFGGGGGGGFGGGGGGGGGGFCFG6EDFGFGGFGGFGGFFGGGGGFFGGFGGGFGFGFGFEAFFFFFAAFFAGFCFGFFFFFBFE@EFFFFFFFFBDECBEFF4C22A=2>5+@B?6+99+9@>3.;=@FA7>EE9+//6C<>6@9@D;>:CCCE+/)3(
@M70528:330:000000000-K6D4P:1:1102:25744:6694 2:N:0:AACGGTCTAT+CTATACGCGG
TAAAACAGGGTCCCCTCCCCCTCTAGGGTCAAAAAAAGAGGTATTTAAGTTTCGGTCAGTTAAAAGTATTGTGATAGCTCCCGCTAACACTGGCAAAGATAAAAGAAGAAGAATGGCTGTTAAAATAACTGATCAGACAAATAGTCTAATTTTTTCTGCTGAAAGGTTTTTTGCTTTAAGATTAATAATTGTAGTAATAAAATTTAAGGCACCTAAAATTGAAGAAATCCCTGCAAGGTGTAAAGAAAAAATTGTTAAGTCTACTGAAGGTCCTGAATGATAAAACGTTGATAAAGGTGGA
+
CCCCCGGGGGGGGGGGGGGGGGGGGGGGGGGGGGGGGGGGGGGGGGGGGGGGGGGGGGGGGGGGGGGGGGGGGGGGGGGGGGGGGGGGGGGGGGGGGGGGGFGGGGGGGGGGGGGGGGGGGGGGGGGGGFGGGGGGGGGGGGGGGGGGGGFGGGGFFGGGGGGCGCFGGGFGGGGGFGGGGGGGGGGGGGGGGGGGFGFGFGFFFFFFFFFFFCFGAEC@FFEBFF@EF@B4;=BA=>D8@@FAEFFFFFF=2+9@>869?7?8E<?7<3@E34<38;C4<EFCEE6=3;3+CC9C?E>:(
@M70528:330:000000000-K6D4P:1:1102:23759:6704 2:N:0:AACGGTCTAT+CTATACGCGG
TAAAACAGGGTCCCCTGTCTCTTATACACATCTGACGCTGCCGACGACCGCGTATAGGTGTAGATCTCGGTGGTCGCCGTATCATTAAAACAAAAAAACAAAAACACAAGAGCGGGATATTTGGACAGTGAATAAACTAAAGTGACATAAGACGCAGAATGTAATGAAACTAAGCGTATACAAAACTGAAGACAAAGATAGAACGTAAGAATGACTAGCTAGATTACTACACCGAACATGCATCTGCTAACTAGTCAAGCGTTCGCACAAGTGCTACGATACGTAGTCAGTCAAGCGTAGT
+
CCCCCGGGGGGGGGGGGGGGGGGGGGGGGGGGGGGGGGGGGGGGGGGGGGGGGGGGGGAF@EAA,6EFFGF7F@=FEECF:FFFGGEFGG9?,,ABF++:,,,@+,,,+,4,4++++@+3,,,,,,,+,,3,,3,,,,,,2,+3787,,,+,55++++1,,,27,+,7,,,5,,,*/**,2,,,2,,+,,,2*,**2,*,*,+*))2))++28**+1+2)+*))+/).+/)))(()(*++))-/))).*)())*)*)*/),0()2-(,(.()))-)01((((())(()).*2*)))*,(((
@M70528:330:000000000-K6D4P:1:1102:23682:6710 2:N:0:AACGGTCTAT+CTATACGCGG
TAAAACAGGGTCCCCTCCCCCTCTAGGGTCAAAAAAAGAGGTATTTAAGTTTCGGTCAGTTAAAAGTATTGTGATAGCTCCCGCTAACACTGGCAAAGATAAAAGAAGAAGAATGGCTGTTAAAATAACTGATCAGACAAATAGTCTAATTTTTTCTGCTGAAAGGTTTTTTGCTTTAAGATTAATAATTGTAGTAATAAAATTTAAGGCACCTAAAATTGAAGAAATCCCTGCAAGGTGTAAAGAAAAAATTGTTAAGTCTACTGAAGGTCCTGAATGATAAAACGTTGATAAAGGTGGA
+
CCCCCGGGGGGGGGGGGGGGGGGGGGGGGGGGGGGGGGGGGGGGGGGGGGGGGGGGGGGGGGGGGGGGGGGGGGGGGGGGDGGGGGGGFFGGGGGGGGGGGGGGGDDFGGGGGGGGGGGGGGGAFGGGGGGGGGGGGGGGGGGGGGGGGGFGGGGGGGGGGGGGGCFGGGGGGGGFFFGG8EGGGGGDGFGGFGGGFGFGEDFFFFFFFFAAFGFGFGGECFC@FCCFFFFFF==AEED@@EE96CDBFF9B=FCF<=BC?ACFF<?EFE;E77=C;7?<?6?);70=D@FCFECCG<??0
@M70528:330:000000000-K6D4P:1:1102:22195:6724 2:N:0:AACGGTCTAT+CTATACGCGG
TAAAACAGGGTCCCCTCCCCCTCTAGGGTCAAAAAAAGAGGTATTTAAGTTTCGGTCAGTTAAAAGTATTGTGATAGCTCCCGCTAACACTGGCAAAGATAAAAGAAGAAGAATGGCTGTTAAAATAACTGATCAGACAAATAGTCTAATTTTTTCTGCTGAAAGGTTTTTTGCTTTAAGATTAATAATTGTAGTAATAAAATTTAAGGCACCTAAAATTGAAGAAATCCCTGCAAGGTGTAAAGAAAAAATTGTTAAGTCTACTGAAGGTCCTGAATGATAAAACGTTGATAAAGGTGGA
+
CCCCCGGGGGGGGGGGGGGGGGGGGGGGGGGGGGGGGGGGGGGGGGGGGGGGGGGGGGGGGGGGGGGGGGGGGGGGGGGGGGGGGGGGGGGGGGGGGGGGGGGGGGGGGGGGGGGGGGGGGGGGGGGGGGGGGFGGGGGGGGGGGGGGGGFGGFGGFGGGGGGGGGGGGGGGGGGGFGGGFGGGGGGEGGGGGGGG?EFFEEFFFFFFFFFFFDFGFFGBFF@EFFBAFEEAA=DFEGGGFEF6ECFDFF>DFFFFCCFC<;CAF<<4<14@@A33*39AC6<)..:@@FC+@C4CF<?F(
@M70528:330:000000000-K6D4P:1:1102:10727:6763 2:N:0:AACGGTCTAT+CTATACGCGG
TAAAACAGGGTCCCCTCCCCCTCTAGGGTCAAAAAAAGAGGTATTTAAGTTTCGGTCAGTTAAAAGTATTGTGATAGCTCCCGCTAACACTGGCAAAGATAAAAGAAGAAGAATGGCTGTTAAAATAACTGATCAGACAAATAGTCTAATTTTTTCTGCTGAAAGGTTTTTTGCTTTAAGATTAATAATTGTAGTAATAAAATTTAAGGCACCTAAAATTGAAGAAATCCCTGCAAGGTGTAAAGAAAAAATTGTTAAGTCTACTGAAGGTCCTGAATGATAAAACGTTGATAAAGGTGGA
+
CCCCCGGGGGGGGGGGGGGGGGGGGGGGGGGGGGGGGGGGGGGGGGGGGGGGGGGGGGGGGGGGGGGGGGGGGGGGGGGGGGGGGGGGGGGGGGGGGGGGGGGGGGGGGGGGGGGGGGGGGGGGGGGGGGGGGGGGGGGGGGGGGGGGGGFGGGGGGGGGGGGGGGGGGGGGGGGGFFGGGGGGGGGGGGGGGGGGFFAEEGFFFFFFFFFFFGFGFGGFGFEBFEFEFEF49BBAECDDEFFFEFD5FDBFFFFA5=CEFFFFGFCEEFEF37AFGGFFFFF<EE@@;0>@DCEFGFFF0
@M70528:330:000000000-K6D4P:1:1102:8393:6764 2:N:0:AACGGTCTAT+CTATACGCGG
TAAAACAGGGTCCCCTCCCCCTCTAGGGTCAAAAAAAGAGGTATTTAAGTTTCGGTCAGTTAAAAGTATTGTGATAGCTCCCGCTAACACTGGCAAAGATAAAAGAAGAAGAATGGCTGTTAAAATAACTGATCAGACAAATAGTCTAATTTTTTCTGCTGAAAGGTTTTTTGCTTTAAGATTAATAATTGTAGTAATAAAATTTAAGGCACCTAAAATTGAAGAAATCCCTGCAAGGTGTAAAGAAAAAATTGTTAAGTCTACTGAAGGTCCTGAATGATAAAACGTTGATAAAGGTGGA
+
CCCCCGGGGGGGGGGGGGGGGGGGGGGGGGGGGGGGGEGGGGGGGGGGGAGGGGGFGGGGGGGGGGGGGGGGGGGGGGGGGFFGGGGGGGGGGGGGGGGGGGGGFGGFGGFFFGGGGGGGGGGGGGGGGGGGGGGGGGGGGGFFGGGGGGFGGGGFFFGGGGGGDFGGGGGGGGGGFGGAFGFFGGGGGGGGGGGGFGFGFGFFFFFBF5CF>FFGFFGEE69ABECEC;BAFFFFBGGFEFF>445(6(6>3B5CCBFFEFEAGE)/=@EA4)7>8;73)7<<<EBFFFC7C?<CDE(4(
@M70528:330:000000000-K6D4P:1:1102:12211:6773 2:N:0:AACGGTCTAT+CTATACGCGG
TAAAACAGGGTCCCCTCCCCCTCTAGGGTCAAAAAAAGAGGTATTTAAGTTTCGGTCAGTTAAAAGTATTGTGATAGCTCCCGCTAACACTGGCAAAGATAAAAGAAGAAGAATGGCTGTTAAAATAACTGATCAGACAAATAGTCTAATTTTTTCTGCTGAAAGGTTTTTTGCTTTAAGATTAATAATTGTAGTAATAAAATTTAAGGCACCTAAAATTGAAGAAATCCCTGCAAGGTGTAAAGAAAAAATTGTTAAGTCTACTGAAGGTCCTGAATGATAAAACGTTGATAAAGGTGGA
+
CCCCCGGGGGGGGGGGGGGGGGGGGGGGGGFGGGGGGGGGGGGGGGGGGGGGGGGGGGGGGGGGGGGGGGGGGGGGGGGGGGGGGGGGGGGGGGGGGGGGGGGGGGGGGGGGGGGGGGGGGGGFGGGGGGGFGGGGGGGGGGGGGGGGGGFGGGGGGGGGGGCGGGGGGGGGGGGGFAFFFGGGGGGGGGGGGGGFFFCGFGFFFFFF?FAFFGFGFGGFGFFEFFFEF;BFADFFEFGGFFEFEF=:?BFFF=EF<+=@?FFFGFF<E16>.7@CCC?<C56<7@;DDDGGGC<EC=?<(
@M70528:330:000000000-K6D4P:1:1102:16100:6808 2:N:0:AACGGTCTAT+CTATACGCGG
TAAAACAGGGTCCCCTCCCCCTCTAGGGTCAAAAAAAGAGGTATTTAAGTTTCGGTCAGTTAAAAGTATTGTGATAGCTCCCGCTAACACTGGCAAAGATAAAAGAAGAAGAATGGCTGTTAAAATAACTGATCAGACAAATAGTCTAATTTTTTCTGCTGAAAGGTTTTTTGCTTTAAGATTAATAATTGTAGTAATAAAATTTAAGGCACCTAAAATTGAAGAAATCCCTGCAAGGTGTAAAGAAAAAATTGTTAAGTCTACTGAAGGTCCTGAATGATAAAACGTTGATAAAGGTGGA
+
CCCCCGGGGGGGGGGGGGGGGGGGGGGGGGGGGGGGGGGGGGGGGGGGGGGGGGGGGGGGGGGGGGGGGGGGGGGGGGGGGGGGGGGGGGGGGGGGGGGGGGGGGGGGGGGGGGGGGGGGGGGGGGGGGGGGGGGGGGGGGGGGGGGGGGFGGGEGGGGGGGFGGGGGGGGGGGGGFGGGCFGGGDGFGGGGGGGGFGFGFGFEF?FFFFFFFGFGFFGFGF@CFEFEF@FFFDFFEGFFBFFFFFB3A9=BFF5B<BFFEA?FG<CE46@E7>A<<7?<<C?434:@@@DC:?C<F@,4(
@M70528:330:000000000-K6D4P:1:1102:21388:6809 2:N:0:AACGGTCTAT+CTATACGCGG
TAAAACAGGGTCCCCTCCCCCTCTAGGGTCAAAAAAAGAGGTATTTAAGTTTCGGTCAGTTAAAAGTATTGTGATAGCTCCCGCTAACACTGGCAAAGATAAAAGAAGAAGAATGGCTGTTAAAATAACTGATCAGACAAATAGTCTAATTTTTTCTGCTGAAAGGTTTTTTGCTTTAAGATTAATAATTGTAGTAATAAAATTTAAGGCACCTAAAATTGAAGAAATCCCTGCAAGGTGTAAAGAAAAAATTGTTAAGTCTACTGAAGGTCCTGAATGATAAAACGTTGATAAAGGTGGG
+
CCCCCGGGGGGGGGGGGGGGGGGGGGGGGGGGGGGGGGGGGGGGGGGGGGGGGGGGGGGGGGGGGGGGGGGGGGGGGGGGGGGGGGGGGGGGGGGGGGGGGGGGGGGGGGGGGGGGGGGGGGGGGGGGGGGGGGGGGGGG6EGGGGGFGGFFGGGGGGGGDGGGGGFGGGGG@FGGFGGGGGGGGGFGGGGGFFCD7==CAFFFFFFFFFF>@GFFFGGEFFEFF@C@FEE>ADFFEFC8.77BEEBDFFF=B69A4FAC3;CAF@CAF@;>;AEFCDF<EF3>;;>;@?<@D)>E73:((
@M70528:330:000000000-K6D4P:1:1102:13296:6813 2:N:0:AACGGTCTAT+CTATACGCGG
TTAAACACTCATTCCCCCCCCCCCCCCTGGGCAAAAAAAAGAAAGTAATTTGGTTGCCGCCCACACTACTGTTAGATATAAACACAATACACATTCAATCAGAAAAAAAAAAATTTGTAGATTCAAAAAACAATGACAAAACTAATAACAATTTATTTTGTGGTAAAGTGTTTTTTTTTAAAATAAAAATAATATTATTTAATTTAATGTGATTATAACATTGAAAAACTATTCGTCAATAAAAAATTAAAATAATTTATATTAATCATACGACATATAAGTAATAACATGATATAAAGTT
+
9B-A86<,,,,--,,;,+7@@+@+++++,,---,6EC=F=44,,,,,55,,,,4+49,+@++++4+,,,:,,<5,,,,,,,,,,,,+,,,7,,,,C,,,,,,,7A8<@7+<+*,,,,7+3,3<,,,,3@**<,,,52?,,8,*1,,,,,,*,,3,7,,4;<,/2+3++5+5+4***.*/*+30++9+*+*++*02:*+*+)+*)*/******/2**0++)3*))*)).))./*)(0(**3)))*)-((9).4)*)1)*/--*6*+))))))((-((**))))))).)34A***.))+-).)
@M70528:330:000000000-K6D4P:1:1102:4943:6841 2:N:0:AACGGTCTAT+CTATACGCGG
TAAAACAGGGTCCCCTCCCCCTCTAGGGTCAAAAAAAGAGGTATTTAAGTTTCGGTCAGTTAAAAGTATTGTGATAGCTCCCGCTAACACTGGCAAAGATAAAAGAAGAAGAATGGCTGTTAAAATAACTGATCAGACAAATAGTCTAATTTTTTCTGCTGAAAGGTTTTTTGCTTTAAGATTAATAATTGTAGTAATCAAATTTAAGGCACCTAAAATTGAAGAAATCCCTGCAAGGTGTAAAGAAAAAATTGTTAAGTCTACTGAAGGTCCTGAATGATAACACGTTGATAAAGGTGGA
+
CCC@<FGGFEFDCF,FBCCCE@BF6FCFE<6CC96@+,CCF@66CF,ECFGD<,66B,6CFGDA9,:<@FGGF9<<FGGGE<FFGE@EEGFG8,4C?BEFFG<DFGG,EEEGGFGGGFC=FGGGGFGFGGGGGFEF4=FC+>+,4@EECFFF8F>E;CE,F;EFFFC9=3@E+=BA7E,=6@E<,=DFG=DG+DCCFF+E=,=C?CFFFAFF>CFG*DF=E88C85CE64>>6==89*>4>=8>*/57)(8BEFC@@86>3A3+C49)).547)=46:CE)/6).6;D;(2@+<44+5(-(
@M70528:330:000000000-K6D4P:1:1102:4925:6844 2:N:0:AACGGTCTAT+CTATACGCGG
TAAAACAGGGTCCCCTCCCCCTCTAGGGTCAAAAAAAGAGGTATTTAAGTTTCGGTCAGTTAAAAGTATTGTGATAGCTCCCGCTAACACTGGCAAAGATAAAAGAAGAAGAATGGCTGTTAAAATAACTGATCAGACAAATAGTCTAATTTTTTCTGCTGAAAGGTTTTTTGCTTTAAGATTAATAATTGTAGTAATAAAATTTAAGGCACCTAAAATTGAAGAAATCCCTGCAAGGTGTAAAGAAAAAATTGTTAAGTCTACTGAAGGTCCTGAATGATAAAACGTTGATAAAGGTGGA
+
CCCCCGGGGGGGGGGGGGGGGGGGGGGGGGGGGGGGGGGGGGGGGGGGGGGGGGGGGGGGGGGGGGGGGGGGGGGGGGGGGGGGGGGGGGGGFGGGGGGGGGGGGGGGGGGGGGGGGGGGGGGGGGGGGGGGGGGGGGGGGGGGGGGGGGFGGGGGGGGGGGCGGGGGGGFGGGGGFGGGGGGGGGGGGGGFGGGGFGFGFGFEFFFFFFFFFGFGFFFEFFFFFECEFEEAA=BFBGGGEF?CFFF=FF9>@FFF<BCEE@CFG3);@85;7>EEGCCAEFEE333(68>;F?C3948((
@M70528:330:000000000-K6D4P:1:1102:23671:6867 2:N:0:AACGGTCTAT+CTATACGCGG
TAAAACAGGGTCCCCTCCCCCTCTAGGGTCAAAAAAAGAGGAATTTAAGTTTCGGTCAGTTAAAAGTATTGTGATAGCTCCCGCTAACACTGGCAAAGATAAAAGAAGAAGAATGGCTGTTAAAATAACTGATCAGACAAATAGTCTAATTTTTTCTGCTGAAAGGTTTTTTGCTTTAAGATTAATAATTGTAGTAATAAAATTTAAGGCACCTAAAATTGAAGAAATCCCTGCAAGGTGTAAAGAAAAAATTGTTAAGTCTACTGAAGGTCCTGAATGATAAAACGTTGATAAAGGTGGA
+
CCCCCGGGGGGGGGGGGGGGGGGGGGGGGGGGGGGGGGGGG,EFGGGGGGGGGGGGGGGGGGGGGGGGGGGGGGGGGGGGGGGGGGGGGGGGGGGGGGGGGGGEGGGGGGGGGGGGGGGGGGGGGGGGGGGGGGGGFGGGGGGGGGGGGGFGGGGGGGGGGGGGGGGGGGGGGGGGFGFGFGGGGGGGGGGGGGGGFG;GEEFFFFFFFFFFFGFGFFFFGFAEFF=CFEFFFFFFB8>8>388>EDFF=@BEFF8*41.<F?8@7?E7;EA/7@E7;6<E3C))726=181:<CEE??2(
@M70528:330:000000000-K6D4P:1:1102:15311:6873 2:N:0:AACGGTCTAT+CTATACGCGG
TAAAACAGGGTCCCCTCCCCCTCTAGGGTCAAAAAAAGAGGTATTTAAGTTTCGGTCAGTTAAAAGTATTGTGATAGCTCCCGCTAACACTGGCAAAGATAAAAGAAGAAGAATGGCTGTTAAAATAACTGATCAGACAAATAGTCTAATTTTTTCTGCTGAAAGGTTTTTTGCTTTAAGATTAATAATTGTAGTAATAAAATTTAAGGCACCTAAAATTGAAGAAATCCCTGCAAGGTGTAAAGAAAAAATTGTTAAGTCTACTGAAGGTCCTGAATGATAAAACGTTGATAAAGGTGGA
+
CCCCCGGGGGGGGGGGGGGGGGGGGGGGGGGGGGGGGGGGGGGGGGGGGGGGGGGGGGGFGGGGGGGGGGGGGGGGGGGGGGGGGGGGGGGGGGGGGGGGGGGGGGGGGGGGGGGGGGGGGGGGGGGGGGGGGGGGGGGGGGDGGGGGGGFGGGGGGGGGGGGGGGGGGGGGGGGGFGGGGGGGGGGGGGGGGGGGFGFFFGFFFFFFFFFFFGFGFGGFGFFFFFDEF@FAFFFFEGGGFFFFFEB=FBFFFFEF?FFFFFFFG3<7=EFEEE<C8@EEF3?<CE@@FFGCFFFEGFFF(
@M70528:330:000000000-K6D4P:1:1102:23756:6876 2:N:0:AACGGTCTAT+CTATACGCGG
TAAAACAGGGTCCCCTCCCCCTCTAGGGTCAAAAAAAGAGGTATTTAAGTTTCGGTCAGTTAAAAGTATTGTGATAGCTCCCGCTAACACTGGCAAAGATAAAAGAAGAAGAATGGCTGTTAAAATAACTGATCAGACAAATAGTCTAATTTTTTCTGCTGAAAGGTTTTTTGCTTTAAGATTAATAATTGTAGTAATAAAATTTAAGGCACCTAAAATTGAAGAAATCCCTGCAAGGTGTAAAGAAAAAATTGTTAAGTCTACTGAAGGTCCTGAATGATAAAACGTTGATAAAGGTGGA
+
CCCCCGGGGGGFG?FGGGGGGGGGGGGGGGGGGGGGGGGGGGGGGGGGGGGGGGGFGEFFGGGGGGGGGGGGGGGGGGGGGGGGGGGGGFFFGGGGGGGGGGGGGGGGGGGGGGGGGGGEGGGGGGGGGGGGGGGGGGGGGGFGGGGGGFDCFFGGGGGGGGFEFFFGGGGGDGGGFGGGGGGGGGFGGGFEFFGGFF9FEFFFFAC8FF?F@GACCEECCFAEFC=EF@EAF=28::>:<EE+<EDFFF>FEFFF?1+8319693<3)(6@;A8C;;5;357).4:(=68+179>+.5((
@M70528:330:000000000-K6D4P:1:1102:3808:6877 2:N:0:AACGGTCTAT+CTATACGCGG
TAAAACAGGGTCCCCTCCCCCTCTAGGGTCAAAAAAAGAGGTATTTAAGTTTCGGTCAGTTAAAAGTATTGTGATAGCTCCCGCTAACACTGGCAAAGATAAAAGAAGAAGAATGGCTGTTAAAATAACTGATCAGACAAATAGTCTAATTTTTTCTGCTGAAAGGTTTTTTGCTTTAAGATTAATAATTGTAGTAATAAAATTTAAGGCACCTAAAATTGAAGAAATCCCTGCAAGGTGTAAAGAAAAAATTGTTAAGTCTACTGAAGGTCCTGAATGATAAAACGTTGATAAAGGTGGA
+
CCCCCGGGGGGGGGGGGGGGGGGGGGGGGGGGGGGGGGGGGGGGGGGGGGGGGGGGGGGFCGGGGGGGGGGGGGGGGGGGGGGGGGGGGGGGGGGGGGGGGGGGGGFGGGGGGGGGGGGGGGGGGGGGGGGGGGGGGGGGGGGGFGGGGGFGGGGGGGGGGGGGGGGGGGGGDFGGFGGGGGGGGGGGGGGFFGGGFFFGE9C@FFFFFFFFFGFF5EGFGFEFFFFEFFEFFFFF@@DE@EEFFFF(;2=DEFEFFFFFFCEFG@CEE@;<3@EEFGF@EFCE))6/6@DCFE<4C<:?(
@M70528:330:000000000-K6D4P:1:1102:9334:6881 2:N:0:AACGGTCTAT+CTATACGCGG
TAAAACAGGGTCCCCTCCCCCTCTAGGGTCAAAAAAAGAGGTATTTAAGTTTCGGTCAGTTAAAAGTATTGTGATAGCTCCCGCTAACACTGGCAAAGATAAAAGAAGAAGAATGGCTGTTAAAATAACTGATCAGACAAATAGTCTAATTTTTTCTGCTGAAAGGTTTTTTGCTTTAAGATTAATAATTGTAGTAATAAAATTTAAGGCACCTAAAATTGAAGAAATCCCTGCAAGGTGTAAAGAAAAAATTGTTAAGTCTACTGAAGGTCCTGAATGATAAAACGTTGATAAAGGTGGA
+
CCCCCGGGGGGGGGGGGGGGGGGGGGGGGGGGGGGGGGGGFGGGGGGGGGGGGGGGGGGGGGGGGGGGGGGGGGGGGGGGGGGGGGGGGGGGGGGGGGGGGGGGGFGFGGGGGGGGGGGFGGGGGGGGGGGGGGGGGGGGGGGGGGGGGGFGGGGGGFGGGG9DFGGGGGGGGGGGFECFCGFDGGGGGGGGGGGGFGFEEGFFFFFFFFFFFGFGFGGFGFEEFEFFFEF49BDFBCF8>E4BE=BBFFFF=FEF4:=CCFFFGFF@E@FEEE@4;CEEE??3;@>@DFGGGFE3C4:0(
@M70528:330:000000000-K6D4P:1:1102:3568:6884 2:N:0:AACGGTCTAT+CTATACGCGG
TAAAACAGGGTCCCCTCCCCCTCTAGGGTCAAAAAAAGAGGTATTTAAGTTTCGGTCAGTTAAAAGTATTGTGATAGCTCCCGCTAACACTGGCAAAGATAAAAGAAGAAGAATGGCTGTTAAAATAACTGATCAGACAAATAGTCTAATTTTTTCTGCTGAAAGGTTTTTTGCTTTAAGATTAATAATTGTAGTAATAAAATTTAAGGCACCTAAAATTGAAGAAATCCCTGCAAGGTGTAAAGAAAAAATTGTTAAGTCTACTGAAGGTCCTGAATGATAAAACGTTGATAAAGGTGGA
+
CCCCCGGGGGGGGGGGGGGGGGGGGGGGGGGGGGGGGGGGGGGGGGGGGGGGGGGFFCFGFGGGGGGGGGGGFGGGGGGGGGGGDGGGGGGGGGGGGGGGGGGGGGGGGGGGGGGGGGGGGGGGGGGGGGGGGGGGGGGGGGGGGGGGGGFGGGGGGGGGGFGGGGGGGGGGGGGGFGFGGGGGGGGFFGGGGGGGCFFFFGFFFFFAFFFFFGFGFGGFGFFFFFFEF>EAFDBA=CDGEEFFFFFFFFF@=F?F@FFEEFCCFF?=EFEFFAEFGGE35<C<C32@3=:+;?CCF;(4(
@M70528:330:000000000-K6D4P:1:1102:23401:6890 2:N:0:AACGGTCTAT+CTATACGCGG
TAAAACAGGGTCCCCTCCCCCTCTAGGGTCAAAAAAAGAGGTATTTAAGTTTCGGTCAGTTAAAAGTATTGTGATAGCTCCCGCTAACACTGGCAAAGATAAAAGAAGAAGAATGGCTGTTAAAATAACTGATCAGACAAATAGTCTAATTTTTTCTGCTGAAAGGTTTTTTGCTTTAAGATTAATAATTGTAGTAATAAAATTTAAGGCACCTAAAATTGAAGAAATCCCTGCAAGGTGTAAAGAAAAAATTGTTAAGTCTACTGAAGGTCCTGAATGATAAAACGTTGATAAAGGTGGA
+
CCCCCGGGGGGGGGGGGGGGGGGGGGGGGGGGGGGGGGGGGGGGGGGGGGGGGGGEGGGGGGGGGGGGGGGGGGGGGGGGGGGGGGGGGGGGGGGGGGGGGGGGGGGGGGGGGGGGGGGGGGGGGGGGGGGGGGGGGGGGGGGGGGGFGGFGGGGGGGGGGGFGGGFGGGGGGGGGFGGGFGGGGGGGGGGGGGGG7EAFFGFFFFFFFAAAF>AGFAACFA9CFFFEFF=*@@BA>::::EF>ECBDFFFBEFFFE:BCCCCFGF?37@;97AEE>FE<?CE4<@9;@DC:CEC>F@B0(
@M70528:330:000000000-K6D4P:1:1102:23153:6893 2:N:0:AACGGTCTAT+CTATACGCGG
[truncated: 72,094,977 more chars]
