# Supplementary material for: Phylogenetic and population genetic analyses of Thrips tabaci Lindeman (Thysanoptera: Thripidae) on Allium host in India
Source: PeerJ. 2024 Jul 12;12:e17679. doi: 10.7717/peerj.17679 (PMC11249009; doi:10.7717/peerj.17679)
Supplement: Supplemental Information 6 [file peerj-12-17679-s006.gz › peerj-12-17679-s006]

@M70528:330:000000000-K6D4P:1:1102:20788:1691 2:N:0:AGTGCGAGTG+TGGAGGTAAT
TAAAACAGGGTCCCCTCCCCCTCTAGGGTCAAAAAAAGAGGTATTTAAGTTTCGGTCAGTTAAAAGTATTGTGATAGCTCCCGCTAACACTGGCAAAGATAAAAGAAGAAGAATGGCTGTTAAAATAACTGATCAGACAAATAGTCTAATTTTTTCTGCTGAAAGGTTTTTTGCTTTAAGATTAATAATTGTAGTAATAAAATTTAAGGCACCTAAAATTGAAGAAATCCCTGCAAGGTGTAAAGAAAAAATTGTTAAGTCTACTGAAGGTCCTGAATGATAAAACGTTGATAAAGGTGGA
+
6A6@CGFGFDGFFFFGGGGGGGGGGAFGGGGGGGGGGGGGGGGGGGGGGGGGGGGGGGGGGGGGGGGGGGGGGGGGGGGGGGGGGGGFGGGGGGGGGGGGGGDGGGGGGGFGGGGGGGGGGGGGGGGGGGGGAFGGGGGGFFGGGGGGGGFGGGGGGGGGGGFGGFGFGGGGGFGGFGGGGGGGGGFDFGGGGGGGFGFGFGFFFFFFFFA5?DFFAGGED@EFFFB7BBEFFB>;>5D,7:E>AEDBFDFB@6>FCAA?3AEAG@C@316)7;ACC+)79?C4;@98@<C7@CC377(8(
@M70528:330:000000000-K6D4P:1:1102:15930:1721 2:N:0:AGTGCGAGTG+TGGAGGTAAT
TAAAACAGGGCTCCCTGTCTCTTCTACACATCTGACGCTGCCGACGAATTACCTCCAGTGTAGATCTCGGTGGTCGCCGTATCATTAAAAAAAAAAAAAAAGAAATCATAACGGACTGACCAACGAACATAAAAAACAATAGTAAACAAATAGCTCATATTAACCATACACACGTGCGGTCTTCAGACTACTCTATACCAAGCAGATGACGTGATCACTCATTCCTAAGGTCCAAGGTGCACTCTACGTCATATTCTGACTCTGCATGCACATATGTATGTGTGTACACTACTATCACGTA
+
@CCCCGGGGGGGGGGGGGGGGGG9FFFGGGGGGGGGFCGGGGGGGGGGFGEFG6FFFGGFGGGGGGGFGFFGGFFCD=C@?6BBFGGGG9FGF=+88864@++,,,,,,,56++3++8+3,,,++++++3,,,,,+6,8,2,+7,7,>D54,,,,3,7,2,2,,,*2,5,6,**,,0*****1,,,29++++*31;7+1+.2)())2++6).)*)1+31)2/)-*-))0(./*))*(+02.5)0)-)-)(((-*)*-**))*)*3)))))).)-))02))))-.,.))).*0245)+),,,
@M70528:330:000000000-K6D4P:1:1102:20345:1722 2:N:0:AGTGCGAGTG+TGGAGGTAAT
TAAAACAGGGTCCCCTCCCCCTCTAGGGTCAAAAAAAGAGGTATTTAAGTTTCGGTCAGTTAAAAGTATTGTGATAGCTCCCGCTAACACTGGCAAAGATAAAAGAAGAAGAATGGCTGTTAAAATAACTGATCAGACAAATAGTCTAATTTTTTCTGCTGAAAGGTTTTTTGCTTTAAGATTAATAATTGTAGTAATAAAATTTAAGGCACCTAAAATTGAAGAAATCCCTGCAAGGTGTAAAGAAAAAATTGTTAAGTCTACTGAAGTTCCTGAATGATAAAACGTTGATAAAGGTGGA
+
6ABCCGGGGGGGGGGGGGGGGGGGGGGGGGGGGGGGGGGGGGGGGGGGGFGGGGGGGGGGGGGGGGGGGGGGGGGGGGGGGGGGGGGGGGGGGGGGGGGGGGGGGGGGGGGGGGGGGGGGGGGGGGGGGGGGGGGGGGGGGGGGGFGGGGFGGGDGFGGGGGGGADFGGGGEGGGGFCFGGGGGGGGGGGGGGGGGFFFGEGFEFFFFFFFFFGFG5<EEGFFFFFFCF;B4AFDFEEF8;>EAEC=:ABFFFF5A9==1.8C6E@CEF39)9?7)8@EEFFEE>E16;2>:CEC<E83:(
@M70528:330:000000000-K6D4P:1:1102:14007:1727 2:N:0:AGTGCGAGTG+TGGAGGTAAT
TAAAACAGGGTCCCCTCCCCCTCTAGGGTCAAAAAAAGAGGTATTTAAGTTTCGGTCAGTTAAAAGTATTGTGATAGCTCCCGCTAACACTGGCAAAGATAAAAGAAGAAGAATGGCTGTTAAAATAACTGATCAGACAAATAGTCTAATTTTTTCTGCTGAAAGGTTTTTTGCTTTAAGATTAATAATTGTAGTAATAAAATTTAAGGCACCTAAAATTGAAGAAATCCCTGCAAGGTGTAAAGAAAAAATTGTTAAGTCTACTGAAGGTCCTGAATGATAAAACGTTGATAAAGGTGGA
+
6AABCGFGGGGGGGGGGGGGGGGGGGGGGGGGGGGGGGGGFGGGGGGGGGGGGGGGGGGGGGGGGGGGGGGGGGGGGGGGGGGGGGGGGGGGGGGGGGGGGGGGGGGGGGGGGGGGGGGGGGGGFGGGGGFGGGGGGGGGDGFFFGGGGG?FAFDFC=FFFGGFGGGFEFFECFGGFGG8DFGDGDFGGGGGFCGGFFFGFGCCFFFFFFF*@GACFGGFEFEEFBDEF)6AFBFFEFFG**9=9CBBF>=2>FFF?C88<AEFGF<<@1547>3>*1/.)757;8>@D<9+354;C)(3(
@M70528:330:000000000-K6D4P:1:1102:17261:1736 2:N:0:AGTGCGAGTG+TGGAGGTAAT
TAAAACAGGGTCCCCTCCCCCTCTAGGGTCAAAAAAAGAGGTATTTAAGTTTCGGTCAGTTAAAAGTATTGTGATAGCTCCCGCTAACACTGGCAAAGATAAAAGAAGAAGAATGGCTGTTAAAATAACTGATCAGACAAATAGTCTAATTTTTTCTGCTGAAAGGTTTTTTGCTTTAAGATTAATAATTGTAGTAATAAAATTTAAGGCACCTAAAATTGAAGAAATCCCTGCAAGGTGTAAAGAAAAAATTGTTAAGTCTACTGAAGGTCCTGAATGATAAAACGATGATAAAGGTGGG
+
6AACCGGGGGGGGGGGGGGGGGGGGGGG@FFFGGGGGGGGFGGGGGGGGGFFGGEGGGGGGGGFGGGGGGGGFFFGEFFFGFGGGGGGGGGGCFGGGGGGGGGAEGGGGGGGGGGFGGDGGGFFGGFGGGGGGGGGGGGGGGGGGGGGGGFGGFGGFGFGGGGGGGGGGGGDGGGDDFGCGGGGGGGGFGDGGAFFFG?FCCFFFFF5AAF5@GFGFCCCF>8CB=C@F)>6FDBF3:A79@EACFF=F=>@:+96*=6><C?6;377)63)//44;+)/).17646(/(2+29>CC<(4(
@M70528:330:000000000-K6D4P:1:1102:21685:1780 2:N:0:AGTGCGAGTG+TGGAGGTAAT
TAAAACAGGGTCCCCTCCCCCTCTAGGGTCAAAAAAAGAGGTATTTAAGTTTCGGTCAGTTAAAAGTATTGTGATAGCTCCCGCTAACACTGGCAAAGATAAAAGAAGAAGAATGGCTGTTAAAATAACTGATCAGACAAATAGTCTAATTTTTTCTGCTGAAAGGTTTTTTGCTTTAAGATTAATAATTGTATTAATAAAATTTAAGGCACCTAAAATTGAAGAAATCCCTGCAAGGTGTAAAGAAAAAATTGTTAAGTCTACTGAAGGTCTTGAATGATAAAACGTTGATAAAGGTGGA
+
68AAAFFGGGFGGGGGGGGGGGGGAFFGGGGGFGFGGDGGGGGGFGGGGGGFGGGEFCGFCFAGG@FGGGGGCGFGGFFCF@EGE>CEFGFFGGGGGGGGGGGGGGGGGGGGCFDGFFCEFGGGGGGGGGGGGGAFD?DFGGGGFGGGDAFGGGG8DEGG,,@A8=EEA@FCCFGGFFGGGGGGGGGGGGGFF,=@FFAFCEF@AAFFFF6A5769A<EEFAAAFE:CA):>A=:4**4,:>EAA:=:;>@2(=@BCF+*):7:C3?@E1;4)133CG?)<?E9E;(,,(2+;.9;+;70(
@M70528:330:000000000-K6D4P:1:1102:21219:1805 2:N:0:AGTGCGAGTG+TGGAGGTAAT
TAAAACAGGGCCCCTCCCCCTCTCGGGTCAAAAAAAGAGGTATTTAAGTTTCGGTCAGTTAAAAGTATTGTGATCGCTCCCGCTAACACTGGCAAAGATAAAAGAAGAAGAATGGCTGTTAAAATAACTGATCAGACAAATAGTCTAATTTTTTCTGCTGAAAGGTTTTTTGCTTTAAGATTAATAATTGTAGTAATAAAATTTAAGGCACCTAAAATTGAAGAAATCCCTGCAAGGTGTAAAGAAAAAATTGTTAAGTCTACTGAAGGTCCTGAATGATAAAACGTTGATAAAGGTGGAA
+
@CCCCGGGGGGGGGGGGGGGGGG8FGGGGGGGGGGGGGCGFFEFGGGGGGGGGGGGGGGGGGGGGGGGGGGG9E,DFGGGGGGGGGGGGGGFFCGGGGGGGGGGGGGGGGGGGGGGGGGGGGGGGGGFGGGGGGGGGGGGGGGGGFGFGGFG8F?FGGGGGGGGGGGGGGGGGGGFFFFAFDGE;FGGGECF7ECFFFFGFGFFFFFFFFFFFF9CFCGFGF;CFDECFF@FA@EFB?CB>??A=BDDF>F;<AEFFFF?EFEA+9.).47)74>@CD<C).73.2:0:B7FF2:7+226)
@M70528:330:000000000-K6D4P:1:1102:12844:1815 2:N:0:AGTGCGAGTG+TGGAGGTAAT
TAAAACAGGGTCCCCTCCCCCTCTAGGGTCAAAAAAAGAGGTATTTAAGTTTCGGTCAGTTAAAAGTATTGTGATAGCTCCCGCTAACACTGGCAAAGATAAAAGAAGAAGAATGGCTGTTAAAATAACTGATCAGACAAATAGTCTAATTTTTTCTGCTGAAAGGTTTTTTGCTTTAAGATTAATAATTGTAGTAATAAAATTTAAGGCACCTAAAATTGAAGAAATCCCTGCAAGGTGTAAAGAAAAAATTGTTAAGTCTACTGAAGGTCCTGAATGATAAAACGTTGATAAAGGTGGA
+
@CCCCGGGGGGGGGGGGGGGGGGGGGGGGGGGGGGGGGGGGGGGGGGGGGGGGGGGGGGGGGGGGGGGGGGGGGGGGGGFGGGGGGGGGGGGGGGGGGGGGGGGGGGCGGGGGGGGGGDGGGGFGGGGGGGGGGGGGGGGGGGGGGGGGGFGGGGGGGFGGGGGFGGGGGGGGGGGFGGGGGGGGGEFGFGFGGGGFGFGEGFFFFFFFFFFFFFGFFFCGFFEFEFFF2@>FDDFEEFGFFFFFFDFFFBFFFFF7AFEC7<A94CF35;)74<EFCEEE6)778>18?C736>C?<70(
@M70528:330:000000000-K6D4P:1:1102:11845:1848 2:N:0:AGTGCGAGTG+TGGAGGTAAT
TAAAACAGGGTCCCCTCCCCCTCTAGGGTCAAAAAAAGAGGTATTTAAGTTTCGGTCAGTTAAAAGTATTGTGATAGCTCCCGCTAACACTGGCAAAGATAAAAGAAGAAGAATGGCTGTTAAAATAACTGATCAGACAAATAGTCTAATTTTTTCTGCTGAAAGGTTTTTTGCTTTAAGATTAATAATTGTAGTAATAAAATTTAATGTACCTAAAATTGAAGAAATACCTGCAAGGTGTAAAGAAAAAATTGTTAAGTGTACTGAAGGTCCTGAATGATACAACGTTGATAAAGGTGCA
+
6BA,CGGGGGFFGFFFCCFEEE7F@FG8E@F@FGG7FFGEGFGDGFGFEEFAEC@B7@FFGGGGFEDGFGDFFGGGGGG9F<CCFCF=FCFFFGGFGGGGG;E=FG8C=,,=FFGG8ECFGFACFGFG,C=,?9@==8,,0@DEAC3EFFDC8,+A;87=,@DFGGGFDFFG7,@=9DD=9@,9CEF?,,=CC,+5+@=,*5<C+<C+?+++5?8*3,782B7*=:)1+9)=45<*:142**2+2/5:6953387+9B@9*=91,8)/)/5))/./2+6=).)13.:,((8;@66.7)())
@M70528:330:000000000-K6D4P:1:1102:9639:1852 2:N:0:AGTGCGAGTG+TGGAGGTAAT
TAAAACAGGGTCCCCTCCCCCTCTAGGGTCAAAAAAAGAGGTATTTAAGTTTCGGTCAGTTAAAAGTATTGTGATAGCTCCCGCTAACACTGGCAAAGATAAAAGAAGAAGAATGGCTGTTAAAATAACTGATCAGACAAATAGTCTAATTTTTTCTGCTGAAAGGTTTTTTGCTTTAAGATTAATAATTGTAGTAATAAAATTTAAGGCACCTAAAATTGAAGAAATCCCTGCAAGGTGTAAAGAAAAAATTGTTAAGTCTACTGAAGGTCCTGAATGATAAAACGTTGATAAAGGTGGA
+
@CCCCGGGGGGGGGGGGGGGGGGGGGGGGGGGGGGGGGGGGGGGGGGGGGGGGGGGGGGGGGGGGGGGGGGGGGGGGGGGGGGGGGGGGGGGGGGGGGGGGGGGGGGGGGGGFGGGGGDGFGGGGGGGGGGGCGGGGGGGFGGGGGGGFGFGGCEFGGGGGGGGGGFGAFGGGGGGCGDDFGGGGGGGFFFFGFCCCGAF7EFFFFFFAFFFFGFFFGG@EAAEF58A6>5FFBFF=5:EBEFFCF=5A263>=C+*=AE?=?FC3?).(/;)7@4;@?E?6C)77;8;(/+3<C<7@01(
@M70528:330:000000000-K6D4P:1:1102:16804:1872 2:N:0:AGTGCGAGTG+TGGAGGTAAT
TAAAACAGGGTCCCCTCCCCCTCTAGGGTCAAAAAAAGAGGTATTTAAGTTTCGGTCAGTTAAAAGTATTGTGATAGCTCCCGCTAACACTGGCAAAGATAAAAGAAGAAGAATGGCTGTTAAAATAACTGATCAGACAAATAGTCTAATTTTTTCTGCTGAAAGGTTTTTTGCTTTAAGATTAATAATTGTAGTAATAAAATTTAAGGCACCTAAAATTGAAGAAATCCCTGCAAGGTGTAAAGAAAAAATTGTTAAGTCTACTGAAGGTCCTGAATAATAAAACGTTGATAAAGGTGGA
+
CCCCCGGGGGGGGGGGGGGGGGGGGGGGGGGGGGGGGGGGGGGGGGGGGGGGGGGGGGGGGFGGGGGGGGGGGGGGGGGGGGGGGGGGGGGGGGGGGGGGGGGGGGGGFGGGGFGGGGGCFFFFGGGGGGGGGGGGGGGGGGGGCGGGGGFGGGGFGGGGGGGGGGGGCGG>>EGGDDEGGGGGGGGFEGFGGGGGFGFFCA7CFFF5FFFA>9?CFEGFGFCFFFFFF@:FAB2?:EC>9BFFFE::FB=B;6@FCBAC?F?AE3774=;>=4;47;).)176>EB(675:CCEEC)50(
@M70528:330:000000000-K6D4P:1:1102:12691:1890 2:N:0:AGTGCGAGTG+TGGAGGTAAT
TAAAACAGGGTCCCCTCCCCCTCTAGGGTCAAAAAAAGAGGTATTTAAGTTTCGGTCAGTTAAAAGTATTGTGATAGCTCCCGCTAACACTGGCAAAGATAAAAGAAGAAGAATGGCTGTTAAAATAACTGATCAGACAAATAGTCTAATTTTTTCTGCTGAAAGGTTTTTTGCTTTAAGATTAATAATTGTAGTAATAAAATTTAAGGCACCTAAAATTGAAGAAATCCCTGCAAGGTGTAAAGAAAAAATTGTTAAGTCTACTGAAGGTTCTGAATGATAAAACGTTGATAAAGGTTGA
+
CCCCCGGGGGGGFGGGGEGGGGGGGGGGGGGGGGGGGGGGGGGGFGDGGGGGGGGFFGGFFGGGGGGGGGGGGGGGGGGGGGGGEGGGFGGGGGGGGGGGGGGFGFGGFFGCDFGGCFDEFGFGGGGGGGFGFGGGGGGGGGGFFGGGGGDGGDGFFGGGFGFGGGGGGGGEEFGFBGFGFFDFGGGGFGGFGGGGFGCFEGFFFFFAFFFA>7FFFGG5CFEEF):7BEBFF=4;@C>F@BE@<C=BABBF2=1BCCC56@?++7773;=)74C<>;C<)./7C79(378@7CCCF44,(
@M70528:330:000000000-K6D4P:1:1102:12020:1898 2:N:0:AGTGCGAGTG+TGGAGGTAAT
TAAAACATGGTCCCCTCCCCCTCTAGGGTCAAAAAAAGAGGTATTTAAGTTTCGGTCAGTTAAAAGTATTGTGATAGCTCCCGCTAACACTGGCAAAGATAAAAGAAGAAGAATGGCTGTTAAAATAACTGATCAGACAAATAGTCTAATTTTTTCTGCTGAAAGGTTTTTTGCTTTAAGATTAATAATTGTAGTAATAAAATTTAATGCACCTAAAATTGAAGAAATCCCTGCAAGGTTTAAAGAAAAAATTGTTAAATCTACTGAAGGTCCTGAATGATAACACGGTGATAAAGGGTGG
+
CCCCCGCGGGGGGGGGGGGGGGGGGGGGGGGGGGGGGGGGDFGGGGGGGGGGGGGGGGGGGGGGGGGGGGGGGGGGGGGFGGGGGGGGFFGGCEGGGGGGGFGFGGGGGGGGGGGGGF=EFGGGGGGGFGGGGGFCGGGGGGGGAFGGGFFGGGGFAEGG?9FFFDFEGGGC7,=EBFFFGFAFGADDDFEGGFD;CF9EAC?CFCF+3=95AG>F>9CE,9A6+:@E>55A>));>*,,*:EF**57ABB5=6<C?++*9:5A;76.)4@FF9<);11/))973=?(:3*+39))5((,(
@M70528:330:000000000-K6D4P:1:1102:13353:1903 2:N:0:AGTGCGAGTG+TGGAGGTAAT
TAAAACAGGGTCCCCTCCCCCTCTAGGGTCAAAAAAAGAGGTATTTAAGTTTCGGTCAGTTAAAAGTATTGTGATAGCTCCCGCTAACACTGGCAAAGATAAAAGAAGAAGAATGGCTGTTAAAATAACTGATCAGACAAATAGTCTAATTTTTTCTGCTGAAAGGTTTTTTGCTTTAAGATTAATAATTGTAGTAATAAAATTTAAGGCACCTAAAATTGAAGAAATCCCTGCAAGGTGTAAAGAAAAAATTGTTAAGTCTACTGAAGGTCCTGAATGATAAAACGATGATAAAGGTGGA
+
CCCCCGGGGGGGGGGGGGGGGGGGGGGGGGGGGGGGGGGGGEFFFGGFFGFGGGGFGGGGGGGGGGGGGFGGGGDFGGGGGGGGGGGGGFGGFGGGGFGGGGGGGGGGFGGGGGGGGGGFFGGGGGGGDGCG9EFGGGGGGGGFEFGGGDFGGDEGGGGGFGGGC?9FGCFGGGDGFGGGGGCFD8FGGGGGGGFFAFFC@>CEFFFF5AFFFGFGF9F),==A>EDFF4>9A=BAB>,?1>EF4>:(A>@F=FFCC=889CE=+;C<3;44;4<39@EA567;C@1(36D:>C33>40((
@M70528:330:000000000-K6D4P:1:1102:14990:1906 2:N:0:AGTGCGAGTG+TGGAGGTAAT
TAAAACAGGGTCCCCTCCCCCTCTAGGGTCAAAAAAAGAGGTATTTAAGTTTCGGTCAGTTAAAAGTATTGTGATAGCTCCCGCTAACACTGGCAAAGATAAAAGAAGAAGAATGGCTGTTAAAATAACTGATCAGACAAATAGTCTAATTTTTTCTGCTGAAAGGTTTTTTGCTTTAAGATTAATAATTGTAGTAATAAAATTTAAGGCACCTAAAATTGAAGAAATCCCTGCAAGGTGTAAAGAAAAAATTGTTAAGTCTACTGAAGGTCCTGAATGATAAAACGTTGATAAAGGTTGA
+
BCCCCGGGGGGGGGGGGGGGGGGGGGGGGGGGGGGGGGGGGGGGGGGGGGGGGGGEGGGGGGGGGGGGGGGGGGGGGGGGGGGGGGGGGGGGGGGGGGGGGGGGGGGGGGGGGFGGGGGGGGGGGGGGGGGGGGGGGGGGGGGGGGGGGGFGFFGGGGGGGGGGGFGGGGFEEGGGFGGGGGGGGGGGGGGGGGGGFGFGFGFFFFFFFFFAFGFGFGGFFFCBBEDFCEEFABBFEFFGEEFACEDBFFFD=6*+*=:CECC+C33788;97A3.;:CEEFC3)3(6;?:7C<>;E)).(
@M70528:330:000000000-K6D4P:1:1102:12700:1912 2:N:0:AGTGCGAGTG+TGGAGGTAAT
TAAAACAGGGTCCCCTCCCCCTCTAGGGTCAAAAAAAGAGGTATTTAAGTTTCGGTCAGTTAAAAGTATTGTGATAGCTCCCGCTAACACTGGCAAAGATAAAAGAAGAAGAATGGCTGTTAAAATAACTGATCAGACAAATAGTCTAATTTTTTCTGCTGAAAGGTTTTTTGCTTTAAGATTAATAATTGTAGTAATAAAATTTAAGGCACCTAAAATTGAAGAAATCCCTGCAAGGTGTAAAGAAAAAATTGTTAAGTCTACTGAAGGTCCTGAATGATAAAACGTTGATAAAGGTGGA
+
CCCCCGGGGGGGGGGGGGGGGGGGGGGGGGGGGGGGGGGGGGGGGGGGGGGGGGGGGGGGGGGGGGGGGGGGGGGGGGGGGGGGGGGGGGGGGGGFFGGGGGGGGGGGGGGGGGGGGGGGGGGGGGGGGGGG9FGGGGGGGGGGGGGGFGFFFFDAFGFGGGGGGGGGGGGGGGGG7FGGGGGGGGGGFGGGGCFF7EAFEFFEFFFFAAF9?GFGFFGEF@ACFFFEA=BFA-5@B;,6.:AF4@>:A=>BBFF>4=8>C=EF?<77=E@777A<>CEA?5<9).6(/(123946C8(((
@M70528:330:000000000-K6D4P:1:1102:23273:1913 2:N:0:AGTGCGAGTG+TGGAGGTAAT
TAAAACAGGGTCCCCTCCCCCTCTAGGGTCAAAAAAAGAGGTATTTAAGTTTCGGTCAGTTAAAAGTATTGTGATAGCTCCCGCTAACACTGGCAAAGACAAAAGAAGAAGAATGGCTGTTAAAATAACTGATCAGACAAATAGTCTAATTTTTTCTGCTGAAAGGTTTTTTGCTTTAAGATTAATAATTGTAGTAATAAAATTTAAGGCACCTAAAATTGAAGAAATCCCTGCAAGGTGTAAAGAAAAAATTGTTAAGTCTACTGAAGGTCCTGAATGATAAACCGTTGATAAAGGTGGA
+
CCCCCGGGGGGGGGGGGGGGGGGGGGGGGGGGGGGGGGGGGGGGGGGGGGGGGGGGGGGGGGGGGGGGGGGGGGGGGGGGFFGGGGGGGGGGDFGFGGGFGGGGGGGGGGGGFGGGGGGGGGGGGGGGGGGGGGGGGGGGGGGGGGGGGGFGGGGGGGGGGGGGGGDEFGEEGGGGFGGGGGGGGGGGGGGGGGGG9EAFA;FE@FCFF5AC5>AFF;FEFACEFF:68>3*;):8:8,61>C6>CBDFF>35CFA<@FC38)+>)948E4;33=<62)4)9?>7/4<D;3+;?))<7:<0
@M70528:330:000000000-K6D4P:1:1102:23800:1934 2:N:0:AGTGCGAGTG+TGGAGGTAAT
TAAAACAGGGTCCCCTCCCCCTCTAGGGTCAAAAAAAGAGGTATTTAAGTTTCGGTCAGTTAAAAGTATTGTGATAGCTCCCGCTAACACTGGCAAAGATAAAAGAAGAAGAATGGCTGTTAAAATAACTGATCAGACAAATAGTCTAATTTTTTCTGCTGAAAGGTTTTTTGCTTTAAGATTAATAATTGTAGTAATAAAATTTAAGGCACCTAAAATTGAAGAAATCCCTGCAAGGTGTAAAGAAAAAATTGTTAAGTCTACTGAAGGTCCTGAATGATAAAACGTTGATAAAGGTGGA
+
CCCCCGGGGGGGGGGGGGGGGGGFGGGGGGGGGGGGGGGGGGGGGGGGGFFGGGGGGGGGGGGGGGGGGGGGGGFGFFFGGGGGCFGGGGGGFGGGGGGGGGG=FFGGGGGGGGGGGGGGGGGGGGGGGFGGGGGGGGGFGGGGGFGGGFFGGFGEAFCGGGFAEGFG8FGGGGGGFGGGGGGGGGGGGG:FGGFGCGFFCFFEFFFAAFFFFFFCAEFCFCEEBBDFF2=>F259>8>D76A=AE@BABB@3CFFFBFCEAC1><7;<EE)7>7;*+./<CEEE36353*1;<6)9.(-(
@M70528:330:000000000-K6D4P:1:1102:16089:1944 2:N:0:AGTGCGAGTG+TGGAGGTAAT
TAAAACAGGGTCCCCTCCCCCTCTAGGGTCAAAAAAAGAGGTATTTAAGTTTCGGTCAGTTAAAAGTATTGTGATAGCTCCCGCTAACACTGGCAAAGATAAAAGAAGAAGAATGGCTGTTAAAATAACTGATCAGACAAATAGTCTAATTTTTTCTGCTGAAAGGTTTTTTGCTTTAAGATTAATAATTGTAGTAATAAAATTTAAGGCACCTAAAATTGAAGAAATCCCTGCAAGGTGTAAAGAAAAAATTGTTAAGTCTACTGAAGGTCCTGAATGATAAAACGTTCATAAAAGTTGA
+
CCCCCGGGGGGCGGGGGGGGGGGGGGGGGGGGGGGGE:FFGGGFAFGGGGGF9FFGG@EFGGDFEFFGGGGGGGGEFGFGGGGGGGGGGGFGG,EDEGGEFFGCFGGGGGGF<FGGFGGGGGGFE9FGFG9FGFEF?FGC?AFFFGF=DEF9CEE:EEEAFFGGGCFGG?FGDFAEBCE9=DGGG8CCFFGGF7CCAA+<AEFB8@FFFFFF9;AFFDF:,+969C558>5FFB4A6DDFB:7+:455A@B2=8?ACFCC3AC6<=33=(6A;4))027.7?C4)).(/(*32)))57).)
@M70528:330:000000000-K6D4P:1:1102:17457:1953 2:N:0:AGTGCGAGTG+TGGAGGTAAT
TAAAACAGGGTCCCCTCCCCCTCTAGGGTCAAAAAAAGAGGTATTTAAGTTTCGGTCAGTTAAAAGTATTGTGATAGCTCCCGCTAACACTGGCAAAGATAAAAGAAGAAGAATGGCTGTTAAAATAACTGATCAGACATATAGTCTAATTTTTTCTGCTGAAAGGTTTTTTGCTTTAAGATTAATAATTGTAGTAATAAAATTTAAGGCACCTAAAATTGAAGAAATCCCTGCAAGGTGTAAAGAAAAAATTGTTAAGTCTACTGAAGGTCCTGAATGATAAAACGTTGATAAAGGTGGG
+
CCCCCGGGGGGGGGGGGGGGGGGGGGGGGGGGGGGGGGGGGGGGGGGGGGGGGGGGGGFGGFGGGGGGGGGGGGGGGGGGGGGGDGGGGGGGFFGGGGGDFGGGGGGGGGGGGFGGGGGGGGGGGGGGGGGGGGGGGGG,AFGGGGGGFFFDGGGGGFGGGG8FEGGGGGGGGGFGFGFGGGGFFGGGGGGGGADFFGFGEEAEFFF?CFFFFGFCFGGEGFC@CEDFFEEFFFBFEGGF@39AECBFFDFFE6CF?BFEEFC=E@3@EE8@))7;;@5<3CCFF<;@;05719/9;/5:(
@M70528:330:000000000-K6D4P:1:1102:12449:1956 2:N:0:AGTGCGAGTG+TGGAGGTAAT
TAAAACAGGGTCCCCTCCCCCTCTAGGGTCAAAAAAAGAGGTATTTAAGTTTCGGTCAGTTAAAAGTATTGTGATAGCTCCCGCTAACACTGGCAAAGATAAAAGAAGAAGAATGGCTGTTAAAATAACTGATCAGACAAATAGTCTAATTTTTTCTGCTGAAAGGTTTTTTGCTTTAAGATTAATAATTGTAGTAATAAAATTTAAGGCACCTAAAATTGAAGAAATCCCTGCAAGGTGTAAAGAAAAAATTGTTAAGTCTACTGAAGGTCCTGAATGATAACACGTTGATAAAGGTGGA
+
CCCCCGGGGGGGGGGGGGEGGGGGGGGGGGGGGGGGGGGGGGGGGGGGGGGGGGGGGGGFGGGGGGGGGGGGGGGGGGGGGGGGGGGGGGGGGGGGGGGGGGGGGGGGGGGGGGGGGGGFGGFGGGGGGGGGGFGGGGGGGGGGGGGGGGFGGGGGGGGGFGGGGFFGGFDGGGGGFGFFGGGGGGGGGGGFCCFGFFAFFGFFFFFFFAFF>DFGFGGFFF*AFEFFF=@FFFDF=CF76@?FCEF:A>=:2+7B8BBC3@7;<=?A)/=)77<4>@3=<??37;?@;172+91/+,.8(
@M70528:330:000000000-K6D4P:1:1102:12306:1959 2:N:0:AGTGCGAGTG+TGGAGGTAAT
TAAACAGGGTCCCCTCCCCCTCTAGGGTCAAAAAAAGAGGTATTTAAGTTTCGGTCAGTTAAAAGTATTGTGATAGCTCCCGCTAACACTGGCAAAGATAAAAGAAGAAGAATGGCTGTTAAAATAACTGATCAGACAAATAGTCTAATTTTTTCTGCTGAAAGGTTTTTTGCTTTAAGATTAATAATTGTAGTAATAAAATTTAAGGCACCTAAAATTGAAGAAATCCCTGCAAGGTGTAAAGAAACAATTGTTAAGTCTACTAAAGGTCCTGAATGATAAAACGTTGATAAAGGTGGAT
+
CCCCCFFGGGGGGGGGEGGGGGGGGGGGGGGGGGGGDGGGFFGGGGGGGGFGGGFE@FFGGGFGGGGGGGGGGGGGGGGDGGGGGGGGGFGGGGGGGGGGGGGGGGGGGGFGGGGGGGFGGGGGGGGGAFGGGGGGGGGGGGFFEFFFGFFFFEGFFGGFC,@9DGGFGGGGGGGGFG8EFGFEGGGGGGGGGGGGFECFEGFEFFAAFFFFCFADFGG;FF6CF)1:;3>49BEFBG?FEEEFE=B(?07>3B?A*+=8@FEF,1.8<7@@AEF;FDAE<.)17,/6;3:1;;<;@33,)
@M70528:330:000000000-K6D4P:1:1102:12968:1977 2:N:0:AGTGCGAGTG+TGGAGGTAAT
TAAAACAGGGTCCCCTCCCCCTCTAGGGTCAAAAAAAGAGGTATTTAAGTTTCGGTCAGTTAAAAGTATTGTGATAGCTCCCGCTAACACTGGCAAAGATAAAAGAAGAAGAATGGCTGTTAAAATAACTGATCAGACAAATAGTCTAATTTTTTCTGCTGAAAGGTTTTTTGCTTTAAGATTAATAATTGTAGTAATAAAATTTAAGGCACCTAAAATTGAAGAAATCCCTGCAAGGTGTAAAGAAAAAATTGTTAAGTCTACTGAAGGTCCTGAATGATAAAACGTTGATAAAGGTGGA
+
CCCCCGGGGGGGGGGGGGGGGGGGGGGGGGGGGGGGGGGGGGGGGGGGGGGGGGGGGGGGGGGGGGGGGGGGGGGGGGGGGGGGGGGGGGGGGGGGGGGGGGGGGGGGGGGGGGGGFGDGGGGGGGGGGGGGDGGGGGGGGGGGGGGGGGFGGGGGCGGGGGGGGGGGGGFGGFCGFGGGGDFGGFGGGGGGGGFFFGFGEFFFFFFFFFFFFFFGFGGFFFEFFFFEF6@AFDFF>:DCEFE=EE@DF=>=3CEF<>BEEFEA93<A@EFAEE=C7:CEFFEFEF931=<;CEFFF<2<(
@M70528:330:000000000-K6D4P:1:1102:21078:1988 2:N:0:AGTGCGAGTG+TGGAGGTAAT
TAAAACAGGGTCCCCTCCCCCTCTAGGGTCAAAAAAAGAGGTATTTAAGTTTCGGTCAGTTAAAAGTATTGTGATAGCTCCCGCTAACACTGGCAAAGATAAAAGAAGAAGAATGGCTGTTAAAATAACTGATCAGACAAATAGTCTAATTTTTTCTGCTGAAAGGTTTTTTGCTTTAAGATTAATAATTGTAGTAATAAAATTTAAGGCACCTAAAATTGAAGAAATCCCTGCAAGGTGTAAAGAAAAAATTGTTAAGTCTACTGAAGGTCCTGAATGATAAAACGTTGATAAAGGTGGA
+
CCCCCGGGGGGGGGGGGGGGGGGGGGGGGGGGGGGGGGGGGGGGGGGGGGGGGGGGGGGGGGGGGGGGGGGGGGGGGGGGGGGGGGGGGGGGGFGGGGGGGGFGGGGGGGGGGGGGGGGGGGGGGGGGGGGGGGGGGGGGGGGGGGGGGGFGGGGGGGGGGGGGGGGGGGGGGGGGFGGGGGGGGGGGGGGGGGGG7CFGFFFFFFFFFFFFFGFGFFGFGFFFFECFF9B6FDBBEGGGFFFFFF2>67@BFFFFCFFCEFFFGF<AE@FF7AAEC;C<<?CECEF@@@D7CC;3CE>0(
@M70528:330:000000000-K6D4P:1:1102:23828:2003 2:N:0:AGTGCGAGTG+TGGAGGTAAT
TAAAACAGGGTCCCCTCCCCCTCTAGGGTCAAAAAAAGAGGTATTTAAGTTTCGGTCAGTTAAAAGTATTGTGATAGCTCCCGCTAACACTGGCAAAGATAAAAGAAGAAGAATGGCTGTTAAAATAACTGATCAGACAAATAGTCTAATTTTTTCTGCTGAAAGGTTTTTTGCTTTAAGATTAATAATTGTAGTAATAAAATTTAAGGCACCTAAAATTGAAGAAATCCCTGCAAGGTGTAAAGAAAAAATTGTTAAGTCTACTGAAGTTCCTGAATGATAAAACGTTGAAAAAGGTGGA
+
CCCCCGGGGGG9FEFGGGEGGGGGGGFGGGGGGGGGGGGGEFFCGGGGGGDCCEGF@FFCFGGG9FFGGGGGGGGGGGGCGGGDGGGFGGGFFFGGGGGFGGGGGGGFGGGDGFGGGFDEFGGGGGGGGDGGGGGFFGGC?DFGFFGGGGDEAEECAFDFGGFFGGE99DF8EGGF7FDGFGFGGFGFFGGFCEGGFG7FCFF@FFFFF*;AC79FFFA@D600=@@EF<BAF=58.=,61>:B<;2>AB@FEA?67C=56A?6<;.;<79))9<)C+?<C<?;>3(68;5++7/,*.(,(
@M70528:330:000000000-K6D4P:1:1102:17777:2037 2:N:0:AGTGCGAGTG+TGGAGGTAAT
TAAAACAGGGTCCCCTCCCCCTCTAGGGTCAAAAAAAGAGGTATTTAAGTTTCGGTCAGTTAAAAGTATTGTGATAGCTCCCGCTAACACTGGCAAAGATAAAAGAAGAAGAATGGCTGTTAAAATAACTGATCAGACAAATAGTCTAATTTTTTCTGCTGAAAGGTTTTTTGCTTTAAGATTAATAATTGTAGTAATAAAATTTAAGGCACCTAAAATTGAAGAAATCCCTGCAAGGTGTAAAGAAAAAATTGTTAAGTCGACTTAAGGTCCTGAATGATAAAACGTTTATAAAGGTGGA
+
CCCCCGGGGGGGGGGGGGGGGGGGGFGGGGGGGGGGGGGGGGGGGGGGGGGGGGGGGGGGDGGCGGGGGGGGGGGGGGGDFGGGGGGGGGGGFFGGGGGGGGFFFGGFFFFGGGG?FGDEFCEGGGGGGGGGGGGGGGGGGGGGFCFGGAFFGGGCGGGGGEEGGGFFCFGGGGGGFGG,E=EDGFGFGG,@FFGDFGFGFGCEFCFFAFFA5CFGFFGEGF@69=CC@75*;9>FEFGGFFFFE=B2?0:@:19B14+1)./:C()1)4><)))/2;7353)44.6(5(73;56:C3::(
@M70528:330:000000000-K6D4P:1:1102:14490:2047 2:N:0:AGTGCGAGTG+TGGAGGTAAT
TAAAACAGGGTCCCCTCCCCCTCTAGGGTCAAAAAAAGAGGTATTTAAGTTTCGGTCAGTTAAAAGTATTGTGATAGCTCCCGCTAACACTGGCAAAGATAAAAGAAGAAGAATGGCTGTTAAAATAACTGATCAGACAAATAGTCTAATTTTTTCTGCTGAAAGGTTTTTTGCTTTAAGATTAATAATTGTAGTAATAAAATTTAAGGCACCTAATATTGAAGAAATCTCTGCAAGGTGTAAAGAAAAAATTGTTAAGTCTACTGAAGGTCCTGAATGATAAAACGTTGAAAAAGGTGGA
+
CCCCCGEGFEGGGGGGGGGGGEGGGGGGFGFFGGGGGGGGFGGGGGGGDBC9FE:CCFFCEFGGGGGGGGGGGF<FAFGGGGCFGGEGGGF,AEC@CGGGGGD;FGCFFGFCGGGGGFDF@ECFFFEFGFCGGGGGGCFGGGG8,;=BFF?D,C6?FCEFFGGAFFGGA8BCC8=@DE8EDFFA,,=DADGA=CCC9AF7>FFFFFF56*;*<?FF+@;EFFFFFFD>B*19B;/@*DFEE@ACFF52822(0=@C*++9?A5:1/7=@@@3@<7)2+9<?..)1/633?3++//8*/(3(
@M70528:330:000000000-K6D4P:1:1102:16457:2059 2:N:0:AGTGCGAGTG+TGGAGGTAAT
TAAAACAGGGTCCCCTCCCCCTCTAGGGTCAAAAAAAGAGGTATTTAAGTTTCGGTCAGTTAAAAGTATTGTGATAGCTCCCGCTAACACTGGCAAAGATAAAAGAAGAAGAATGGCTGTTAAAATAACTGATCAGACAAATAGTCTAATTTTTTCTGCTGAAAGGTTTTTTGCTTTAAGATTAATAATTGTAGTAATAAAATTTAAGGCACCTAAAATTGAAGACATCACTGCAAGGTGTAAAGAACAAATTGTTAAGTCTACTGAAGGTCCTGAATGATAAGACGTTGATAAAGGTGGA
+
CCCCCGGGGGGGGGGGGGGGGGGGFGGGGGGGFGGGGGFGGGGGGGGGGGGGGGGGGGGGEGDGGGGGGGGGGGGGGGGGGGGGGGGGGGGGG8FFGGGCFFGGGGGGGGGGCGGFGGGFGGGGGGGGFFDGGGGGGGGGGGGFGGGGGGFGGGGGGFGGGGGGGGGGGCFEG?FCFGGGGGGGGGEFFGGGGGGGFFCFCFF@FFAFFFFC>>FGCEGFF6*9F)8C9*7@BE1;;DFG;*99>=D(07@E<A5=@@CEEF?FEE?FE3E)..)7*317)7.)73;?<?:7:7/4;).6(
@M70528:330:000000000-K6D4P:1:1102:22742:2065 2:N:0:AGTGCGAGTG+TGGAGGTAAT
TAAAACAGGGTCCCCTCCCCCTCTAGGGTCAAAAAAAGAGGTATTTAAGTTTCGGTCAGTTAAAAGTATTGTGATAGCTCCCGCTAACACTGGCAAAGATAAAAGAAGAAGAATGGCTGTTAAAATAACTGATCAGACAAATAGTCTAATTTTTTCTGCTGAAAGGTTTTTTGCTTTAAGATTAATAATTGTAGTAATAAAATTTAAGGCACCTAAAATTGAAGAAATCCCTGCAAGGTGTAAAGAACACATTGTTAAGTCTACTGAAGGTCCTGAATGATAAAACGTTGATAAAGGTGGA
+
CCCCCGFGGGGGGGGGGGGGGGGGGGGFGGGGGGGGGGGGGGGGGGGFAFGGGGGGGEGGGGGGGGGGGGGGGGGGGGGGGGGGGGGGGGGGGGGGGGGGGGGGGGGGGGGGGGGGGGGGGGGFGGGGGGGFCFGGGGGGDFGGGGFGGGFGGGGGFFGGGGGGGGGGGGGGGFFGFGGFDDGGD8CDGGGG@:FGFC7EACFFFFF?CFFFF5ADFFG:C93:3=@E8=EFF)4>B5<D>@6:8=>(8-7)9FCFEBF<CFFFE*88<E@E@<AFFGE).6?;C@:58?8+;?>CF7@?(
@M70528:330:000000000-K6D4P:1:1102:21282:2071 2:N:0:AGTGCGAGTG+TGGAGGTAAT
TAAAACAGGGTCCCCTCCCCCTCTAGGGTCAAAAAAAGAGGTATTTAAGTTTCGGTCAGTTAAAAGTATTGTGATAGCTCCCGCTAACACTGGCAAAGATAAAAGAAGAAGAATGGCTGTTAAAATAACTGATCAGACAAATAGTCTAATTTTTTCTGCTGAAAGGTTTTTTGCTTTAAGATTAATAATTGTAGTAATAAAATTTAAGGCACCTAAAATTGAAGAAATCCCTGCAAGGTGTAAAGAAAAAATTGTTAAGTCTACTGAAGGTCCTGAATGATAAAACGTTGATAAAGGGGGA
+
CCCCCGGGGGGGGGGGGGGGGGGGGGGGGGGGGGGGGGGGGEFGGGGGGGGDEFEFFGGGGGGGCGGGGGGGGGGFGGGGGFCGEGEDFFGGGGGGGGGGGGGGFGGGGGGGFGGGGGDGCGGGGGGGGGGGFCGGCFGGGGCGFGFGGGFGGEE:DFCGGGGFGFGGGGGGEGGGFGFFFGGGGDF?DFFEGFFG9,=;:>=@BCFFF5AA5C9AA9FECFFFFF9AF4=4;==A>*>>91819CD:FB>B@AEA>4+97+1+>;.))/57)7;C6+/)9<CF>3.3(/*1;7)7+((4(
@M70528:330:000000000-K6D4P:1:1102:15979:2075 2:N:0:AGTGCGAGTG+TGGAGGTAAT
TAAAACAGGGTCCCCTCCCCCTCTAGGGTCAAAAAAAGAGGTATTTAAGTTTCGGTCAGTTAAAAGTATTGTGATAGCTCCCGCTAACACTGGAAAAGATAAAAGAAGAAGAATGGCTGTTAAAATAACTGATCAGACAAATAGTCTAATTTTTTCTGCTGAAAGGTTTTTTGCTTTAAGATTAATAATTGTAGTAATAAAATTTAAGGCACCTAAAATTGAAGAAATCCCCGCAAGGTGTAAAGAAAAAATTGTTAAGTCTACTGAAGGTCCTGAATGATAAAACGTTGATAAGGGTGGA
+
CCCCCGGGGGGGGGGEFFGGGGEFEGGGGGFFGGGGGGGGCFGGGGGGGEGGGGGGGGGFGFGGCFDEGDEGGFGFGGGEFGGGGGGGGGGGG8FGFGGGGGGCFFGGGGGGDF9EFGGGGGGGGFEFFFGGGGGGGGGFFGGDGGGGGGDDGGGGGGGGGGGFFDGGGGDGGGFGFGGGGGGGGGC?FFGGGGGGFGCC75C=FF75::F*<FFGFEE@FFC@F@CFF=4F424;2CC,*38184-(;-:83AEF?;+?C+7+<)/7@1;447);*;?<<C3))/(..1*226<BEB?B(
@M70528:330:000000000-K6D4P:1:1102:19218:2086 2:N:0:AGTGCGAGTG+TGGAGGTAAT
TAAAACAGGGTCCCCTCCCCCTCTAGGGTCAAAAAAAGAGGTATTTAAGTTTCGGTCAGTTAAAAGTATTGTGATAGCTCCCGCTAACACTGGCAAAGATAAAAGAAGAAGAATGGCTGTTAAAATAACTGATCAGACAAATAGTCTAATTTTTTCTGCTGAAAGGTTTTTTGCTTTAAGATTAATAATTGTAGTAATAAAATTTAAGGCACCTAAAATTGAAGAAATCCCTGCAAGGTGTAAAGAAAAAATTGTTAAGTCTACTGAAGGTCCTGAATGATAAAACGTTGATAAAGGTGGA
+
CCCCCGGGGGGGGGGGGGGGGGGGGGGGGGGGGGGGGGGGGGGGGGGGGFGGGGGGGGGGGGGGGGGGGGGGGGGGGGGGGGGGGGGGGGGGGGGGGGGGGGGGCFG@FFGGGGGGGGGGGGGGGGGGGGGGGGGGGFGGCGGGGGGGGGFGGGGGGGGGGGGGFGGFGCGGGFGGFGGGGGGGGGGGGGGGGFGFACCFEFFEFFCFAFFFFGFGFGGEGFC@FEDEF2@>FFBFE5DFBFFF<C5367>BFFFF84=<5CECF<CEE@F9@3ACCFFAFFEFFF98@0>+@C>;+;:0(
@M70528:330:000000000-K6D4P:1:1102:7912:2093 2:N:0:AGTGCGAGTG+TGGAGGTAAT
TAAAACAGGGTCCCCTCCCCCTCTAGGGTCAAAAAAAGAGGTATTTAAGTTTCGGTCAGTTAAAAGTATTGTGATAGCTCCCGCTAACACTGGCAAAGATAAAAGAAGAAGAATGGCTGTTAAAATAACTGATCAGACAAATAGTCTAATTTTTTCTGCTGAAAGGTTTTTTGCTTTAAGATTAATAATTGTAGTAATAAAATTTAAGGCACCTAAAATTGAAGAAATCCCTGCAAGGTGTAAAGAAAAAATTGTTAAGTCTACTGAAGGTCCTGAATGATAAAACGTTGATAAAGGTGGA
+
CCCCCGGGGGGGGGGGGGGGGGGGGGGGGGGGGGGGGGGGGGGGGGGGGGGGGGGGGGGGGGGGGGGGGGGGGGGGGGGGGGGDGGGGG?FGGCFGGGGGGGGGGGGGGGGGGGGGGGDFFGGGGGGGGGGGGGGGGGGFGGGGGCFGADFGGGGGCFGGGGGGGGGCGGFGGGA9FFFGGGFGGGGGGGGDDFCFFGFGFEFFFFFFFAFFFGFGFGGFGFC@F)8EF5BFFDDFBFDF>BE+>C2>A9@BEFFA8B8<387:@8<A<@E<7>37;;?EEFEE<8;@DDF7:<CC7332(
@M70528:330:000000000-K6D4P:1:1102:10713:2099 2:N:0:AGTGCGAGTG+TGGAGGTAAT
TAAAACAGGGTCCCCTCCCCCTCTAGGGTCAAAAAAAGAGGTATTTAAGTTTCGGTCAGTTAAAAGTATTGTGATAGCTCCCGCTAACACTGGCAAAGATAAAAGAAGAAGAATGGCTGTTAAAATAACTGATCAGACAAATAGTCTAATTTTTTCTGCTGAAAGGTTTTTTGCTTTAAGATTAATAATTGTAGTAATAAAATTTAAGGCACCTAAAATTGAAGAAATCCCTGCAAGGTGTAAAGAAAAAATTGTTAAGTCTACTGAAGGTCCTGAATGATAAAACGTTGATAAAGGTGGA
+
CCCCCGGGGGGGGGGGGGGGGGGGGGGGEGGGGGGGGGGGGGGGGGGGGGGGGGGGGGGFGGGGGGFGGGGGGGGGGGGGGGGGEGGGGGGGGGGGGGGGGGFGGGGGGGGGGGGGGGGGGGGGGGGAFDFGGGGGGGGGGGGGFGGGGGFGFFEGGFFFGEFGGGGGFFGGGGGGDFGGGGGGGGGGGGGGGGGGFG7CAEFFFFC8?FFFFGFGFGGFAFC@F=CEFB3AFDFFE*,4.:EC*9>BAD>B@=8F?=:CE6?+3=?EFE@E<3EECFC8?764).1=3(*+39.)>.,8(
@M70528:330:000000000-K6D4P:1:1102:24037:2115 2:N:0:AGTGCGAGTG+TGGAGGTAAT
TAAAACAGGGTCCCCTCCCCCTCTAGGGTCAAAAAAAGAGGTATTTAAGTTTCGGTCAGTTAAAAGTATTGTGATAGCTCCCGCTAACACTGGCAAAGATAAAAGAAGAAGAATGGCTGTTAAAATAACTGATCAGACAAATAGTCTAATTTTTTCTGCTGAAAGGTTTTTTGCTTTAAGATTAATAATTGTAGTAATAAAATTTAAGGCACCTAAAATTGAAGAAATCCCTGCAAGGTGTAAAGAAAAAATTGTTAAGTCTACTGAAGGTCCTGAATGATAAAACGTTGATAAAGGTGGA
+
CCCCCGGGGGGGGGGGGGGGGGGGGGGGGGGGFGGGGGGGGFGGGGGGGGGGGGGGGGGGGGGGGGGGGGGGGGGGGGGFGCGGGGGCGGGGFGGGGGGGGGGGGGGGGGGGGGGGGGGGGGGGGGGGGGGGAFGGGGGGGFGGGGGGGGFGGGGGGGGGGGFFCFFFGGCEGGGGFGFCFGGGGGGFFFGGGGGGFGFGFGFFFFFFFFAFFCFCFGGFGF>CF:5CF)>FADB9@EEGFFCFEEF:ABFF9FEF?BFEFFC:@@C@@@EAE@@FFDE<?C?6;<;@@;71:CEEG7>?(
@M70528:330:000000000-K6D4P:1:1102:21995:2121 2:N:0:AGTGCGAGTG+TGGAGGTAAT
TAAAACAGGGTCCCCTCCCCCTCTAGGGTCAAAAAAAGAGGTATTTAAGTTTCGGTCAGTTAAAAGTATTGTGATAGCTCCCGCTAACACTGGCAAAGATAAAAGAAGAAGAATGGCTGTTAAAATAACTGATCAGACAAATAGTCTAATTTTTTCTGCTGAAAGGTTTTTTGCTTTAAGATTAATAATTGTAGTAATAAAATTTAAGGCACCTAAAATTGAAGAAATCCCTGCAAGGTGTAAAGAAAAAATTGTTAAGTCTACTGAAGATCCTGAATGATAAAACGTTGATAAAGGTGGA
+
CCCCCGGGGGGGGFGFGGGGGGGGGGGGGGGGGGGGGGGGGGGGDGGGGGGGGCGFGDGFCFFGGGGGGGGGFGFGFCFGGGGGGGGGGGGGGGGGGGGGFGGFDGGGGGGGGGGGGGGFFGGGFFFGGGFFGGGG?DGFDFGGFGGGGGFGGGGGGG8=FGCCFGGGCGGGGGGGFGFGFFGGFEDFGGGGGGGG?FFGCB?CFFFFFAAF*9AFFGDF7A9*=@=A+.>*@2>9>=<D=EEB6C@FFFF2:=9B?B:*):?CF33<E)7>34@<4C?8?<C<6.(/6@FFFEEE?35:(
@M70528:330:000000000-K6D4P:1:1102:21411:2163 2:N:0:AGTGCGAGTG+TGGAGGTAAT
TAAAACAGGGTCCCCTCCCCCTCTAGGGTCAAAAAAAGAGGTATTTAAGTTTCGGTCAGTTAAAAGTATTGTGATAGCTCCCGCTAACACTGGCAAAGATAAAAGAAGAAGAATGGCTGTTAAAATAACTGATCAGACAAATAGTCTAATTTTTTCTGCTGAAAGGTTTTTTGCTTTAAGATTAATAATTGTAGTAATAAAATTTAAGGCACCTAAAATTGAAGAAATCCCTGCAAGGTGTAAAGAAAAAATTGTTAAGTCTACTGAAGGTCCTGAATGATAAAACGTTGATAAAGGTGGA
+
CCCCCGGGGGGGGGGGGGGGGGGGGGGGGGGGGGGGGGGGGGGGGGGGGGGFFGGFFGGGGGGGGGGGGGGGGGGGGGGGGGGGGGGGGGGGGFGGGGGGGGFFCFGGGGGGGGGGGGGGGGGGGGGGGGGGFGGGGGGGGGGGGGGGEGFGGGGGGGGGGGGGFFFFGGFGGGGGFFFGFGGGGGGGGGGGGGGGFGFGFGFFFFFFFFAAFGFF>FGFGFE@FEFFFEE4>4BB>*5?BBC>CFB(89=DFFE+9BCEF@?87=9=E14;;E;4C;CFC<779;(638>@F?E)A@><(
@M70528:330:000000000-K6D4P:1:1102:19780:2163 2:N:0:AGTGCGAGTG+TGGAGGTAAT
TAAAACAGGGTCCCCTCCCCCTCTAGGGTCAAAAAAAGAGGTATTTAAGTTTCGGTCAGTTAAAAGTATTGTGATAGCTCCCGCTAACACTGGCAAAGATAAAAGAAGAAGAATGGCTGTTAAAATAACTGATCAGACAAATAGTCTAATTTTTTCTGCTGAAAGGTTTTTTGCTTTAAGATTAATAATTGTAGTAATAAAATTTAAGGCACCTAAAATTGAAGAAATCCCTGCAAGGGGTAAAGAAAAAATTGTTAAGTCTACTGAAGGTACTGAATGATAAACCGTTGATAAAGGTGGA
+
BCC8CGGGGGG-E<EFDB7FG@BF@FGDGGFFGCGDGC@CC<FGEFF<FECF,B@8BFGECE<66C@FFGGGDFACFCEFGGDGCEEFF@FDE@E=FGGGGD<;EF8FGF@AFGE=E?>EFFG9BFFFFFG9<E,,DFGGFF8=FEDGGGFGDCCGFDGDGF9BDFD,,>=CCFFGFF==FGF==DDFF;E:CFGFFGFF7BFCFFAC?A630*;;6@;@F68A8=:*BE@AF=@F@**4:9(17*((/-0(011177+9?=CF;@?E4@E)/975;:C<??5))(6(/,222:64+,(((
@M70528:330:000000000-K6D4P:1:1102:21742:2164 2:N:0:AGTGCGAGTG+TGGAGGTAAT
TAAAACAGGGTCCCCTCCCCCTCGGACACATCGTATGTGTTAATGTGTTCGTCCTGCTCCAGCGCAAGGAGTAGACACGGAATGTATCGAACTGTCTTAGCTTTCTAAGAATTTACACCAACTGACGACCGGCAGCGCAAACGTTAGGGGACTGCAACGGCTTAGAGCCGGGCTGAGGCGATGTTCCCCGCACCGCTGGGAGATCGAGAGTAGTGTAGAGGCCTATAGGTACCGTGTTGCCGGTCTGCAGAGCCCCAAGTGGCAGGTGCCCTCCGTCTCTGTCACACCTCTGCAGCGCCGC
+
CCCCCGGGDGFGGGGGG;FFGGGGDE:FEEGG7FEF8FGFF9FFFGCF<FGF>,:FFCFFFFFEGGEEFFFCFGGG9F,CC=F?FGDEEFFCFGGGGGFFCFGDCF9FEGFGGGFGC:8DB?,,,ACE:+BCCDFGEGGD8@D=D@EG,C>CGF8FA6CEGCEFDGG,<@@ED:9DFCFCC*=FE7CFCGDC5*2858>538)3/8)75<@48:?C?+<6C)12)64<6>>*0(-73**+)(-.(-(.*.)(()(0-)))./()14,,).(3,--(1*(6)-)).-((,(*906(5C(((-
@M70528:330:000000000-K6D4P:1:1102:14929:2165 2:N:0:AGTGCGAGTG+TGGAGGTAAT
TAAAACAGGGCTCCCTGTCTCTTATACACATCTGACGCTGCCGACGAATTACCCCCAGTGTAGATCTCGGTGGTCGCCGTATCATTAAAAAAAAAAATATCTCTACTAATTTCACCGCTTCCCCCGTCATTCAACAATCATCTACTCATCTCACTTCTCACCTTATCCCTCACCCTTACTTATCTCATCCCCTCTCTTGCACCACGTACAAGCTCAACATACATCACTCTCTTCTACCCCCACTCGATCACACCCACCCACCAGCCCATATTACTCGCCCCACACGCGACCCCTGACATCT
+
CCCCCGGGGGGGGGGGGFGDFGFCFFFGGGFGGGGGECFGGGEGGD@FC<FGA,CBFDFF<CEFEGGGGGFFEFFGDCC@C,4FCFCAFEAFC8+4+,,,,,99A<,,,5,,:,,:>F6+:,,,38+++3,9,,36,,,,+726,,=,,3+3,8,,,,,,83,,,5,,3,,,33,**,@7,,,,,,5+,6;9***0*5*2*66()))2)2+*/*126,+(+2).;93)+).*+)/+/5/*((.)(((,),(-402<2.0(,)4);1(,.())-))-1)-(((,(((((--))*(((+.)))
@M70528:330:000000000-K6D4P:1:1102:7708:2167 2:N:0:AGTGCGAGTG+TGGAGGTAAT
TAAAACAGGGTCCCCTCCCCCTCTAGGGTCAAAAAAAGAGGTATTTAAGTTTCGGTCAGTTAAAAGTATTGTGATAGCTCCCGCTAACACTGGCAAAGATAAAAGAAGAAGAATGGCTGTTAAAATAACTGATCAGACAAATAGTCTAATTTTTTCTGCTGAAAGGTTTTTTGCTTTAAGATTAATAATTGTAGTAATAAAATTTAAGGCACCTAAAATTGAAGAAATCCCTGCAAGGTGTAAAGAAAAAATTGTTAAGTCTACTGAAGGTCCTGAATGATAAACCGTTGATAAAGGTGGA
+
CCCCCGGGGGGGGGGGGGGGGGGGGGGGGGGGGGGGGGGGGGGGGGGGGGGGGGGGGGGGGGGGGGFGGGGFGGGGGGGFFGGGGGGGGGFGGCGGGGGGGGGGGGDFGGGGEFGGGGGFGGGGGGFGGGFGFGGGGGGF=EFGFEFFGGFGGEEGGGCFFDFGGGFGGGGGGGFGFGFGGGGGCFGGGGGGFGGGCF?EAFAEFFFFFFFA?FFGFGGECF>5B88EF)59A4BFEGGGFFFFFFFFFF>DE=EFCB6CCAEAE@?=@EEF<9=EFFEFC<?6)6:8@DF+:?3):441(
@M70528:330:000000000-K6D4P:1:1102:7686:2179 2:N:0:AGTGCGAGTG+TGGAGGTAAT
TAAAACAGGGTCCCCTCCCCCTCTAGGGTCAAAAAAAGAGGTATTTAAGTTTCGGTCAGTTAAAAGTATTGTGATAGCTCCCGCTAACACTGGCAAAGATAAAAGAAGAAGAATGGCTGTTAAAATAACTGATCAGACAAATAGTCTAATTTTTTCTGCTGAAAGGTTTTTTGCTTTAAGATTAATAATTGTAGTAATAAAATTTAAGGCACCTAAAATTGAAGAAATCCCTGCAAGGTGTAAAGAACAAATTGTTAAGTCTACTGAAGGTACTGAATGATAAAACGTTGATAAAGGTGGA
+
CCCCCF<C@CCFGGGGGGDGGGGGGFFDFGGDFGGGGCFGGFFFFCFGGGGGGGGGGGGGGDFCEFCECEFGGGGGGGGG@GGCCGGGFDGFFFGFGGGGGGGGFG@=:EEDGGGGGGCFGGGGGGGGGGGGGGGGGGFDDFGFGGCF;;FGG9CEFGGDGGCFFG>AFGGEGC8E9DDGGFGGGGGGGGFGGFFCFGFGFFFEFFFFFFCF5FFCAEF=F608BEFFFBFFF2@B>DDFBBC4885-?794?F<88BB5CFFFFE@)7(4).15?7:6=?5<7CE1,67C7;?;CFF16(
@M70528:330:000000000-K6D4P:1:1102:17228:2205 2:N:0:AGTGCGAGTG+TGGAGGTAAT
TAAAACAGGGTCCCCTCCCCCTCTAGGGTCAAAAAAAGAGGTATTTAAGTTTCGGTCAGTTAAAAGTATTGTGATAGCTCCCGCTAACACTGGCAAAGATAAAAGAAGAAGAATGGCTGTTAAAATAACTGATCAGACAAATAGTCTAATTTTTTCTGCTGAAAGGTTTTTTGCTTTAAGATTAATAATTGTAGTAATAAAATTTAAGGCACCTAAAATTGAAGAAATCCCTGCAAGGTGTAAAGAAAAAATTGTTAAGTCTACTGAAGGTCCTGAATGATAAAACGTTGATAAAGGTGGA
+
CCCCCGGGGGGGGGGGGGGGGGGGGGGGGGGGGGGGGGGGGGGGGGGGGGGGEFGFFGEECFGGGGGGGGGGGGGGGGGFGGGGGGGGGFFGGCFGGGGGGGGFGGGGGFGFGGGGGGGGFGGFGGGGGFGGGGGGGGGC89FGGGGGGGFGGGDGGFCFGGGEGGGGGGFGGGGCFGGGGGGGEFGDAFGCFFGGFGFFCFF@FFFFF59;>FFFFFGBFF>5=:@E8;=4>2<A@GF7:6>FE:5:;0:(3=<B9+BC?:7AC<<;;@F9)7=CC7<35<<))79@D7C7:)7CGE04(
@M70528:330:000000000-K6D4P:1:1102:23091:2220 2:N:0:AGTGCGAGTG+TGGAGGTAAT
TAAAACAGGGTCCCCTCCCCCTCTAGGGTCAAAAAAAGAGGTATTTAAGTTTCGGTCAGTTAAAAGTATTGTGATAGCTCCCGCTAACACTGGCAAAGATAAAAGAAGAAGAATGGCTGTTAAAATAACTGATCAGACAAATAGTCTAATTTTTTCTGCTGAAAGGTTTTTTGCTTTAAGATTAATAATTGTAGTAATAAAATTTAAGGCACCTAAAATTGAAGAAATCCCTGCAAGGTGTAAAGAAAAAATTGTTAAGTCTACTGAAGGTCCTGAATGATAAAACGTTGATAAAGGTGGA
+
CCCCCGGGGGGFGGGGGGGGGGGGGGGGGGGGGGGGGGGGGGGGGGGGGGGGGGGFGGGGGGGGGGGGGGGGGGGGGGGGGGEGGGGGGGGGGGGGGGGGGGGGGGGGGGGGGGGGGGGGGGGGGGFFGFGGGGGGGGGGFGFGGGGGGGFGGGGFGGGGGGGGGGGGGGGGGGGGFGGGGGGGGGGGGGGGGGGGFGFGFGFEFFFFFFFF5FFGFEGFGF=CCEBFF24>FB>*:DDD@3<9A==@A9@22=@B>=BEFAEAGE?<<@E4=EAFF;CEFCECFF;;@7*+;?<CFE?B0
@M70528:330:000000000-K6D4P:1:1102:10747:2241 2:N:0:AGTGCGAGTG+TGGAGGTAAT
TAAAACAGGGTCCCCTCCCCCTCTAGGGTCAAAAAAAGAGGTATTTAAGTTTCGGTCAGTTAAAAGTATTGTGATAGCTCCCGCTAACACTGGCAAAGATAAAAGAAGAAGAATGGCTGTTAAAATAACTGATCAGACAAATAGTCTAATTTTTTCTGCTGAAAGGTTTTTTGCTTTAAGATTAATAATTGTAGTAATAAAATTTAAGGCACCTAAAATTGAAGAAATCCCTGCAAGGTGTAAAGAAAAAATTGTTAAGTCTACTGAAGGTCCTGAATGATAAAACGTTGATAAAGGTGGA
+
CCCCCGGGGGGGGGGGGGGGGGGGGGGGGGGGGGGGGGGGGGGGGGGGGGGGGGGGGGGGGGGGGGGGGGGGGGGGGGGGGGGGGGGGGGGGGGGGGGGGGGGGGGGGGGGGGGGGGGGFGGGFGFGGGCGGGGGGGGGGGGGGGGGGCADCDAEGDGGGGGGGGGGGGG@CGGGGFGGGFGGGGGGGGGGGGGGGFGFGEGF@FFFFAAFFF5CFFGFFGFFFFBFF67);AB2A7*,6:7>@6>:7?7>BFFEFCBAE?7?8<<?<);@F@EEFD@?3CCEC;@9@17::CECE?<30(
@M70528:330:000000000-K6D4P:1:1102:21432:2254 2:N:0:AGTGCGAGTG+TGGAGGTAAT
TAAAACAGGGTCCCCTGTCTCTTATACACATCTGACGCTGCCGACGAATTACCTCCAGTGTAGATCTCGGTGGTCGCCGTATCATTAAAAACAAAAAAAAAAAAGACGAAATCAGGAGCGAGTCGAACTAGATCCAACGAGAGACGAAACTGAGCACTGTACTACGTTAGTGTGAGTGTCATTGGTGTGTAGTTATGTATCGAATTGCAGGAAGGCAATAGCAGAACTGGACGGCGAGGATATGCGCTTGTGCACGTGAAGCTGTGAATGAATATGTGGGTATAGTCACGAGGGACAGTCA
+
CCCCCGGGGGGGGGGGGGGDFGG,CFFGGGDGGGGGFGGDGEFGGGFGE8CFF,C<EFGGFGCFGGGGGFGGGGGGGGD4C:EFFGGGGGG7,@FFF=@+=+4+++,+64+8,,,,4++6+++3+++,,,8,,,,67,+++4+3,++***37,3,,44,,,,,7,/,,4*,22,,,+,1,,,,,,1***,,,4,+1+,+,*3)(/)*++;).)*)*)*+/+/)))(()*(())(,0,***())*)((()(().*.)(0.()).)+())).))))))0*)((.))).)).,*)/((-*-)))
@M70528:330:000000000-K6D4P:1:1102:8651:2257 2:N:0:AGTGCGAGTG+TGGAGGTAAT
TAAAACAGGGTCCCCTCCCCCTCTAGGGTCAAAAAAAGAGGTATTTAAGTTTCGGTCAGTTAAAAGTATTGTGATAGCTCCCGCTAACACTGGCAAAGATAAAAGAAGAAGAATGGCTGTTAAAATAACTGATCAGACAAATAGTCTAATTTTTTCTGCTGAAAGGTTTTTTGCTTTAAGATTAATAATTGTAGTAATAAAATTTAAGGCACCTAAAATTGAAGAAATCCCTGCAAGGTGTAAAGAAAAAATTGTTAAGTCTACTGAAGGTCCTGAATGATAAAACGTTGATAAAGGTGGA
+
CCCCCGGGGGGGGGGGGGGGGGGGGGGGGGGGGGGGGGGGGGGGGGGGGGGGGGGGGGGGGGGGGGGGGGGGGGGGGGGGFGGGGGGDGFGGGGGGGGGGGGGGGGGGGGGGGGGGGGDFFGGGGGGGGGGGGGGGGGGGGGGGGFFFGFFGGGDFGGGGGGDEFGGGDGGDGDGFFGGGGGFFGGGGGGGGCFFFFGFGEFFFFFFAC5CAFGFFFFGFGF8CFE5ACBBAFB=FBFE8@BEFEE@:F5>D@F7F5+=8?CEFGF?8@1;))4=EC>6EE<5437:8@6D+;<7>77:?(
@M70528:330:000000000-K6D4P:1:1102:8734:2258 2:N:0:AGTGCGAGTG+TGGAGGTAAT
TAAAACAGGGTCCCCTCCCCCTCTAGGGTCAAAAAAAGAGGTATTTAAGTTTCGGTCAGTTAAAAGTATTGTGATAGCTCCCGCTAACACTGGCAAAGATAAAAGAAGAAGAATGGCTGTTAAAATAACTGATCAGACAAATAGTCTAATTTTTTCTGCTGAAAGGTTTTTTGCTTTAAGATTAATAATTGTAGTAATAAAATTTAAGGCACCTAAAATTGAAGAAATCCCTGCAAGGTGTAAAGAAAAAATTGTTAAGTCTACTGAAGGTCCTGAATGATAAAACGTTGATAAAGGTGGA
+
CCCCCGGGGGGGGGGGGGGGGGGGGGGGGGGGGGGGGGGGGGGGGGGGGGGGGGGGGGGGGGGGGGGGGGGGGGGGGGGGGGGGGGGGGGGFGGGGDGGGGGGGGGGGGGGGGGGGGGGGGGGGGGGGGGGGGGGGGGGGGGGGGGGFFGFGGGGGGGGGGGDAFGGGGGGGGGGGFGGGGGGGGGGGGGGGGGGGFGFGEGFFFFFF5AFFFGFGFGGFG>:5@)=EFEFFFFFFEDDG@EEFCEBBFBFDFFFF5CCECAE=E<<=EFFE7AFFCFFEEEEC)766,19::<4)770:(
@M70528:330:000000000-K6D4P:1:1102:20391:2264 2:N:0:AGTGCGAGTG+TGGAGGTAAT
TAAAACAGGGTCCCCTCCCCCTCTAGGGTCAAAAAAAGAGGTATTTAAGTTTCGGTCAGTTAAAAGTATTGTGATAGCTCCCGCTAACACTGGCAAAGATAAAAGAAGAAGAATGGCTGTTAAAATAACTGATCAGACAAATAGTCTAATTTTTTCTGCTGAAAGGTTTTTTGCTTTAAGATTAATAATTGTAGTAATAAAATTTAAGGCACCTAAAATTGAAGAAATCCCTGCAAGGTGTAAAGAACAAATTGTTAAGTCTACTGAAGGTCCTGCATGATAAAACGTTGATAAAGGTGGG
+
9CC@CGFGGGGFGEFGGFBGGGFGCFFFGGGDGGGGEEFCG8C@EEDCEFGGGGE@CFFGGGGGFGDGFFGGEEC@D<AFGGGGGFGFGGFEE,AEGGGGGG,;EFFGFEFFFDEGGE?FFGGCEAAF=F9FEFGGGGG8FGGGFFGGGGFGGF8FGGFFFF=,EFFFG?FEGGGGFFGGGGGGFAE@EFGFGC9CCC3:A7?@FFF?FF6**0AFFG:5@B*:BCC5F:EFF>D>>4DD;E6BA4:(83>*9+11*=+8/18:9>574(;))7;(;+77)1.4))./3:C7@EE3F@1?(
@M70528:330:000000000-K6D4P:1:1102:23460:2264 2:N:0:AGTGCGAGTG+TGGAGGTAAT
TAAAACAGGGTCCCCTCCCCCTCTAGGGTCAAAAAAAGAGGTATTTAAGTTTCGGTCAGTTAAAAGTATTGTGATAGCTCCCGCTAACACTGGCAAAGATAAAAGAAGAAGAATGGCTGTTAAAATAACTGATCAGACAAATAGTCTAATTTTTTCTGCTGAAAGGTTTTTTGCTTTAAGATTAATAATTGTAGTAATAAAATTTAAGGCACCTAAAATTGAAGAAATCCCTGCAAGGTGTAAAGAAAAAATTGTTAAGTCTACTGAAGGTCCTGAATGATAAAACGTTGATAAAGGTGGA
+
CCCCCGGGGGGGGGGGGGGGGGGGGGGGGGGGGGGGGGGGGGGGGGGGGGGGGGGGGEGGGGGGGGGGGGGGGGGGGGGGGGGGGGGGGGGGGGGGGGGGGGGGGGGGGGGGGGGGGGGGGGGGGGGGGGGGGGGGGGGGGGGGGGGGGGFGGGGGGGGGGFCFGGGGGGGGGGGGFGGGFGGGGGGGGGGGGGGGFGFFFGFFFFCFFFFFFGFDFFGFGA8*=@CEFE@4A9BABFDG=@EFCCBBFFFFBFEFEBCEFFFFGE5;EE@A)7@CDCCE3CEFFF9@DD:;@?9>7;:<(
@M70528:330:000000000-K6D4P:1:1102:9398:2269 2:N:0:AGTGCGAGTG+TGGAGGTAAT
TAAAACAGGGTCCCCTCCCCCTCTAGGGTCAAAAAAAGAGGTATTTAAGTTTCGGTCAGTTAAAAGTATTGTGATAGCTCCCGCTAACACTGGCAAAGATAAAAGAAGAAGAATGGCTGTTAAAATAACTGATCAGACAAATAGTCTAATTTTTTCTGCTGAAAGGTTTTTTGCTTTAAGATTAATAATTGTAGTAATAAAATTTAAGGCACCTAAAATTGAAGAAATCCCTGCAAGGTGTAAAGAAAAAATTGTTAAGTCTACTGAAGGTCCTGAATGATAAAACGTTGAAAAAGGTGGA
+
CCCCCGGGGGGGGGGGGGGGGGGGGGGGGGGGGGGGGGGGGGGGDFGGGGGGGGGFGGGFGGGGGGGGGGGGGGGGGFGGGGG>FGGGGGGGGGGGGGGGGGGGGGGGGFGGGEGGGGGEFFGFGFFGGFGGGGGGGGGGCGGGGGGGGGFGFFGCGGGGGGFGFGFACFGGGCGGFGGGGGGGGGGGGGGGGCCFCGFGFGFBAFFFAFF6FG9;*@AE7B:=BC=E6656>>BF;8,?>37B4CB:F=@B28588=+9C+7C77<<@;@E3AACCC<=?<CEEFF8((2++72352(,(
@M70528:330:000000000-K6D4P:1:1102:9538:2277 2:N:0:AGTGCGAGTG+TGGAGGTAAT
TAAAACAGGGTCCCCTCCCCCTCTAGGGTCAAAAAAAGAGGTATTTAAGTTTCGGTCAGTTAAAAGTATTGTGATAGCTCCCGCTAACACTGGCAAAGATAAAAGAAGAAGAATGGCTGTTAAAATAACTGATCAGACAAATAGTCTAATTTTTTCTGCTGAAAGGTTTTTTGCTTTAAGATTAATAATTGTAGTAATAAAATTTAAGGCACCTAAAATTGAAGAAATCCCTGCAAGGTGAAAAGAAAAAATTGTTAAGTCTACTGAAGTTCTTGAATGATAAAACGTTGAAAAAGGTGGA
+
CCCC@@CFF;CFGGGGGGGGGGGE@FGFGCGGGGGGE@DFGEFGGCFFFFGFFCCB@@FGAFGGAE,CFC<EA<<BECFGG@FG:FD,C<EFC8FGE?C,:@F,5D?<F=BE<?FBD,=EBFGG9,CEB?4=E=?=EFGGGF+4CE9FEGFGGGGGDA,,,EFEDDFGGGG686EF9E,,2E9F;,E=F9:6C,2?+@FGFEFE7C1?3;?F57AF57C89B8=FE5AF=3*99:*18,,*19+7@BBF2->(+819++1)+)++)/)7/)5))172+1.)9C>3)3=((*+2>(657(((
@M70528:330:000000000-K6D4P:1:1102:11776:2295 2:N:0:AGTGCGAGTG+TGGAGGTAAT
TAAAACAGGGTCCCCTCCCCCTCTAGGGTCAAAAAAAGAGGTATTTAAGTTTCGGTCAGTTAAAAGTATTGTGATAGCTCCCGCTAACACTGGCAAAGATAAAAGAAGAAGAATGGCTGTTAAAATAACTGATCAGACAAATAGTCTAATTTTTTCTGCTGAAAGGTTTTTTGCTTTAAGATTAATAATTGTAGTAATAAAATTTAAGGCACCTAAAATTGAAGAAATCCCTGCAAGGTGTAAAGAAAAAATTGTTAAGTCTACTGAAGGTCCTGAATGATAAAACGTTGATAAAGTTGGA
+
CCCCCGGGGGGGGGGGGGGGGGGGGGGGGGGGGGGGGGGGGGGFGGGGGGFGGGGFFFFFEGGGGGGGGGGGGGGGGGGGGGGGGGGGGGFFFGGGGGGGGGGGGGGGGGGGGGGGGGGFFGGFGGGGGGGGCFFGGGGGGGGGGGGGGGFGGGGDFGDDCCFGGG9EFGFEGGGGFGGGGGGGGGGGGGGDFAGGFGFGA,;@CFFFF?F>C>FGA,2=CB==AEDEF):AF>BF=DGCE=EF?EF2A(6B=CCA4B8C?7.:+7)/7.4/=@377C34C3<);31@D;5D>CC<1590)
@M70528:330:000000000-K6D4P:1:1102:13050:2310 2:N:0:AGTGCGAGTG+TGGAGGTAAT
TAAAACAGGGTCCCCTCCCCCTCTAGGGTCAAAAAAAGAGGTATTTAAGTCTCGGTCAGTTAAAAGTATTGTGATAGCTCCCGCTAACACTGGCAAAGATAAAAGAAGAAGAATGGCTGTTAAAATAACTGATCAGACAAATAGTCTAATTTTTTCTGCTGAAAGGTTTTTTGCTTTAAGATTAATAATTGTAGTAATAAAATTTAAGGCACCTAAAATTGAAGAAATCCCTGCAAGGTGTAAAGAAAAAATTGTTAAGTCTACTGAAGGTCCTGAATGATAAAACGTTGATAAAGGTGGA
+
CCCCCGGGGGGGGGGGGGGGGGGGGGGGGGGGGGGGGGGGGGGGGGGGGG,FFGGGGGGGGGGGGGGGGGGGGGGGGGGGGGGGGGGGGGGGGGGGGGGGGGGGGGGGFGGGGGGGGGGFFGGGGGGGGGGGGGGGGGGGGGFGGGGGGGFGGGGGGGGGGGGGGGGGFGGGGGGGFGGGGGGGGGGGGGGGGGGGFGFGEGFFFFFFF5C6FFFGFGGFDACAF@CEF=E4FFFF>:>CBFF>EFFBFF@B:FEFCF=CCCCFCECEFE@AE3<CC7C8??CC;<953=5:CEFEF)(3(
@M70528:330:000000000-K6D4P:1:1102:16754:2340 2:N:0:AGTGCGAGTG+TGGAGGTAAT
TAAAACAGGGTCCCCTCCCCCTCTAGGGTCAAAAAAAGAGGTATTTAAGTTTCGGTCAGTTAAAAGTATTGTGATAGCTCCCGCTAACACTGGCAAAGATAAAAGAAGAAGAATGGCTGTTAAAATAACTGATCAGACAAATAGTCTAATTTTTTCTGCTGAAAGGTTTTTTGCTTTAAGATTAATAATTGTAGTAATAAAATTTAAGGCACCTAAAATTGAAGAAATCCCTGCAAGGTGTAAAGAAAAAATTGTTAAGTCTACTGAAGGTCCTGAATGATAGAACGTTGATAAAGGTGGA
+
CCCCCGGGGGGGGGGGGGGGGGGGGGGGGGGGGGGGGGGGGGGGGGGGGGGGGGGGGGGGGFGGGGEEGGGGGGGGGGGGGGGGGGEFGGDFGGGGGFGGGGGGGGGGGGGGGGGGGGGGFCGGGGGGGGGDFGGGGGGGGGGGGGGGGGFGGGGGFGDEGGGGGGGGFGDGGG8DFFGDEGFFFGGGGGGFFG;;FFFGFFFEFFFAFFAFFGFFFFGEFFC5BEFFF=BFF=BFEE@>9BE>46=265>>EFF+0=B?EFCAE36;8@E37>36>@C<C<)7979?163;:77C+7(((
@M70528:330:000000000-K6D4P:1:1102:13480:2392 2:N:0:AGTGCGAGTG+TGGAGGTAAT
TAAAACAGGGTCCCCTCCCCCTCTAGGGTCAAAAAAAGAGGTATTTAAGTTTCGGTCAGTTAAAAGTATTGTGATAGCTCCCGCTAACACTGGCAAAGATAAAAGAAGAAGAATGGCTGTTAAAATAACTGATCAGACAAATAGTCTAATTTTTTCTGCTGAAAGGTTTTTTGCTTTAAGATTAATAATTGTAGTAATAAAATTTAAGGCACCTAAAATTGAAGAAATCCCTGCAAGGTGTAAAGAAAACATTGTTAAGTCTACTGAAGGTCCTGAATGATAAAACGTTGATAAAGGTGGA
+
CCCCCGGGGGGGGGGGGFGGGGGGGGGGGGGGGGGGGGGGGGGCGFFGGFGGGGGGGDGGFGGGGGGGGGGGGGGGGGGGGGGGEGGGGGGGGGGGGGGGGGGFGGGGFEFFFFGGGGGFGGGGGGGGGGGECFGGGGGGGGGGFFGGGGFGGFGGFGGGGGG9EDF99EFDGGGGFGGGGGGGGGGFGGGAFGGD?FACC;7CFFFFFFFA>5A9FEGC<FEFFECEAE3FFFF*7:>CBFFB?=B2A(5>4+18*44@?CCCFE*)746)4.7>C@EFF5?)))6387>+2<6;+7(:(
@M70528:330:000000000-K6D4P:1:1102:10328:2405 2:N:0:AGTGCGAGTG+TGGAGGTAAT
TAAAACAGGGTCCCCTCCCCCTCTAGGGTCAAAAAAAGAGGTATTTAAGTTTCGGTCAGTTAAAAGTATTGTGATAGCTCCCGCTAACACTGGCAAAGATAAAAGAAGAAGAATGGCTGTTAAAATAACTGATCAGACAAATAGTCTAATTTTTTCTGCTGAAAGGTTTTTTGCTTTAAGATTAATAATTGTAGTAATAAAATTTAAGGCACCTAAAATTGAAGAAATCCCTGCAAGGTGTAAAGAAAAAGTTGTTAAGTCTACTGAAGGTCCTGAATGATAAAACGTTGATAAAGGTGGA
+
CCCCCGGGGGGGGGGGGGGGGGGGGGGGGGGGGGGGGGGGGGGGGGGGGGGGGGGGGGGGGGGGGGGGGGGGGGGGGGGGGGGGGGGGGGGGGGGGGGGGGGGGGGGGGGGGGGFGGGGGGGGGGGGGGGGGGGGFGGGGGGGGFFGGGFFGGGGCFGGGFGGGGGGGFGGGGGGGFCGGGGGGGGGGAECDGFGGFGFGFGFFFFFFF?FCFCFDFFGEAC19F55EF=)6ABFFBGFF>B?F?C5387(8CFFF7BBEE8@C,=5<E8;9)4=ECFEE)7?>EF>3;D:+:)147=;?(
@M70528:330:000000000-K6D4P:1:1102:20090:2417 2:N:0:AGTGCGAGTG+TGGAGGTAAT
TAAAACAGGGTCCCCTCCCCCTCTAGGGTCAAAAAAAGAGGTATTTAAGTTTCGGTCAGTTAAAAGTATTGTGATAGCTCCCGCTAACACTGGCAAAGATAAAAGAAGAAGAATGGCTGTTAAAATAACTGATCAGACAAATAGTCTAATTTTTTCTGCTGAAAGGTTTTTTGCTTTAAGATTAATAATTGTAGTAATAAAATTTAAGGCACCTAAAATTGAAGAAATCCCTGCAAGGTGTAAAGAAAAAATTGTTAAGTCTACTGAAGGTCCTGAATGATAAAACGTTGATTAAGGTGGA
+
CCCCCGGGGGGGGGGGGGGGGGGGGGGGGGGGGGGGGGGGGGGGGGGGGGGGGGGFGGGGGGGGGGGGGGGGGGGGGGGGGGGEGGGGGGGGGGGGGGGGGGEFGGGGGGGGGGGGGGGGGGGGGGGGGGGGAEFGGGGGGGGGGGGGGGFGFC>FGGGGGGFGGGGGGGGDEGFFFGGDFGGGGGGGGGGFGGGGFGFGE@9@FFFFFFFFFGFGFGGFGFFFFFFEF4BFF>=FEGEFFFFFCEFFFFFFFFEF5B8@C6?F>864)=@<<3AC>@377<EFEFFD@(2++11;0.38(
@M70528:330:000000000-K6D4P:1:1102:12143:2417 2:N:0:AGTGCGAGTG+TGGAGGTAAT
TAAAACAGGGTCCCCTCCCCCTCTAGGGTCAAAAAAAGAGGTATTTAAGTTTCGGTCAGTTAAAAGTATTGTGATAGCTCCCGCTAACACTGGCAAAGATAAAAGAAGAAGAATGGCTGTTAAAATAACTGATCAGACAAATAGTCTAATTTTTTCTGCTGAAAGGTTTTTTGCTTTAAGATTAATAATTGTAGTAATAAAATTTAAGGCACCTAAAATTGAAGAAATCCCTGCAAGGTGTAAAGAAAAAATTGTTAAGTCTACTGACGGTCCTGAATGATAAAACGTTGATAAAGGTGGA
+
CCCCCGGGGGGGGGGGGGGGGGGGGGGGGGGGGGGGGGGGGGGGGGGGGGGGGGGGGGGGGGGGGGGGGGGGGGGGGGGGGGGGGGGGGGGGGGGGGGGGGGGGGGGGGGGGGFGGGG>EFGGGGGGGGGGGGGA?FGGGGGGGGGGGGGFGGGGFGGGGGFGFGFGGGGGGGGGGFGGGGGFFGGGGGGGFGFGGFFFGECFFFFFAFFFFFGFGFCGFGFFFFBBFF4BFFFB>@1>>>EC>AE:@F2>D=A?FCFFF)3?FFE6.(682>FFECFCA<CE4CE@@@@3*2<<<7??:(
@M70528:330:000000000-K6D4P:1:1102:20078:2431 2:N:0:AGTGCGAGTG+TGGAGGTAAT
TAAAACAGGGTCCCCTCCCCCTCTAGGGTCAAAAAAAGAGGTATTTAAGTTTCGGTCAGTTAAAAGTATTGTGATAGCTCCCGCTAACACTGGCAAAGATAAAAGAAGAAGAATGGCTGTTAAAATAACTGATCAGACAAATAGTCTAATTTTTTCTGCTGAAAGGTTTTTTGCTTTAAGATTAATAATTGTAGTAATAAAATTTAAGGCACCTAAAATTGAAGAAATCCCTGCAAGGTGTAAAGAAAAAATTGTTAAGTCTACTGAAGGTCCTGAATGAGAAAACGTTGATAAAGGTGGA
+
-A<,CGFGGGF9EFEFFFEGGGCFC@FCFGGFDFGCFCC@D8CAFGEFFBFGGFE8@CFGGCEGGGGGFGGGFBEE<FEFGGDEGGG8FFF?FCFCFGGGFD?FGGGGGGDDGCFGGGGGGGG9=D?FCF9:EGGDDFFGGGGGGFGGGGFGGFEDFECDFGG<@8@BFCF>>DDDF9F,BF8>EGGFGFGGGFGG7;9EEFFEFCFFF5AF>FFGFGGEFFCFFFD@FEFFF9DF=C>B*1>AA=@2)7@DEFFF@8=C);78+;7<)4=<)7A97;7<)4?.6;981(51;?EC7<(4(
@M70528:330:000000000-K6D4P:1:1102:24115:2446 2:N:0:AGTGCGAGTG+TGGAGGTAAT
TAAAACAGGGTCCCCTCCCCCTCTAGGGTCAAAAAAAGAGGTATTTAAGTTTCGGTCAGTTAAAAGTATTGTGATAGCTCCCGCTAACACTGGCAAAGATAAAAGAAGAAGAATGGCTGTTAAAATAACTGATCAGACAAATAGTCTAATTTTTTCTGCTGAAAGGTTTTTTGCTTTAAGATTAATAATTGTAGTAATAAAATTTAAGGCACCTAAAATTGAAGAAATCCCTGCAAGGTGTAAAGAAAAAATTGTTAAGTCTACTGAAGGTCCTGAATGATAAAACGTTGATAAAGGTGGA
+
CCCCCGGGGGGGGGGGGGGGGGGGGDGGGGGGGGGGGGGGGGGGGGGGGGGGGGGGGGGGGGGGGGGGGGGGGGGGGGGGGGGGGGGGGGGGGGGGGGGGGGGGGGGGGGGGGGGGGGGFFGGGGGGGGFGGGGGGGGGGGGGGGGGGGGFGGGGGGGGGFGGGGFFGGGGGGGGGFFGGGGGGGGGGGGGGGGGG?FFGFFFFFFCAF?AFFGFGFGGFGF8=FEBFF4>FFDBF@FFGFBE:EFFFFDBF=FEFFFCCEFFAF<?EF@@E3>EFGGFFC??4<@@;@?32:<<CF<::(
@M70528:330:000000000-K6D4P:1:1102:13769:2456 2:N:0:AGTGCGAGTG+TGGAGGTAAT
TAAAACAGGGCTCCCTGTCTCTTATACACATCTGACGCTGCCGACGAATTACCTCCAGTGTAGATCTCGGTGGTCGCCGTATCATTAAAAAAAAAAAAAAATAGAAGAAATTAGAGAGATGAGCAGTACAGTAAGAAAATACTGATGAGATAAATCGAACATGTAGAAAAGGAAACGCAGGGTATTGAACGAGTAAAGAGAGAACGGCTATGGGGCACCGAACAACGACGCTATTACAGCAGAGAAACAGTCGATGATAGAACAATCAGAAACTCTACGGGTAGCATATAGTGTTAGTACA
+
8CCCCFGGGGGGGGGGGDGFGGGGGGFGGGDGGGGCFFGGGGGGGGEGEFGFG6EFGGCGGEFGGGGGGGFFG@AFFEG4B,EEC<6EFFGEEBE7++88=,5,,5,,4,,,5,58,++,,,5,,,33,,33,,,,,6,,+,6,,32,3,3,,35,+,1,+,173+,,,,6*,3,,*1**4*,,65,+,,,*)40++,+,-*)(/0)).)/8)*)*)**(2)-()((,)(())()/)++0(((.((((),.)(.(*)/*.5*))*)()))))().)**((((-()).)))***-))0-)))
@M70528:330:000000000-K6D4P:1:1102:17407:2489 2:N:0:AGTGCGAGTG+TGGAGGTAAT
TAAAACAGGGTCCCCTCCCCCTCTAGGGTCAAAAAAAGAGGTATTTAAGTTTCGGTCAGTTAAAAGTATTGTGATAGCTCCCGCTAACACTGGCAAAGATAAAAGAAGAAGAATGGCTGTTAAAATAACTGATCAGACAAATAGTCTAATTTTTTCTGCTGAAAGGTTTTTTGCTTTAAGATTAATAATTGTAGTAATAAAATTTAAGGCACCTAAAATTGAAGAAATCCCTGCAAGGTGTAAAGAAAAAATTGTTAAGTCTACTGAAGGTCCTGAATGATAAAACGTTGATAAAGGTGGA
+
CCCCCGGGGGGGGGGGGGGGGGGGGGGGFGGGGGGGGGGGGGGGGGGGGGGGGGGGGGGGGGGGGGGGGGGGGGGGGGGGGGGGGGGGGGFGGGGGGGGGGGGGGGGGGGGGGGGGGGGGGGGGGGGGGGGGGGGGGGGGGGGGGGGGGGFGGGGGGGGFGFFGGGGFDGGGGGGGFGGGGGGAFGGGGGGGGGGGFGFCCGFFFFFBFAFFFGF;9DDECF>*4):EFB9A64@F3EFCEFFFFFDD;(9@EFEF5BAE?FE6C@6@331./7<E47/7?C)7;<>;D;7;C?<394(4(
@M70528:330:000000000-K6D4P:1:1102:17218:2522 2:N:0:AGTGCGAGTG+TGGAGGTAAT
TAAAACAGGGTCCCCTCCCCCTCTAGGGTCAAAAAAAGAGGTATTTAAGTTTCGGTCAGTTAAAAGTATTGTGATAGCTCCCGCTAACACTGGCAAAGATAAAAGAAGAAGAATGGCTGTTAAAATAACTGATCAGACAAATAGTCTAATTTTTTCTGCTGAAAGGTTTTTTGCTTTAAGATTAATAATTGTAGTAATAAAATTTAAGGCACCTAAAATTGAAGAAATCCCTGCAAGGTGTAAAGAAAAAATTGTTAAGTCTACTGAAGGTCCTGAATGATAACACGTTGATAAAGGTGGA
+
CCCCCGGGGGGGGGGGGGGGGGGGGGGGGGGGGGGGGGGGGGGGGGGGGGGGGGGGGGGGGGGGGGGGGGGGGGGGGGGGGGGGGGGGGGGGGGGGGGGGGGGGGGGGGGGGGGFGGGGGGGGGGGGGGGGGGGGGGGGGGGGGGGGFGGFGGGGGFGGGGGGGGGDGGGGGGGGGFGGGGGGGGGGFGGGGGGFFFGFDEFFFFFFF5FAAFGFGFGG@F6C@=:@ECB3>FFFFEF@8>>EFFFFBA2>BEFEFCBAECFCFF8CA@@@3=>AE;CE3CCE)3@D@F<:+3696F)4:(
@M70528:330:000000000-K6D4P:1:1102:19758:2529 2:N:0:AGTGCGAGTG+TGGAGGTAAT
TAAAACAGGGTCCCCTCCCCCTCTAGGGTCAAAAAAAGAGGTATTTAAGTTTCGGTCAGTTAAAAGTATTGTGATAGCTCCCGCTAACACTGGCAAAGATAAAAGAAGAAGAATGGCTGTTAAAATAACTGATCAGACAAATAGTCTAATTTTTTCTGCTGAAAGGTTTTTTGCTTTAAGATTAATAATTGTAGTAATAAAATTTAAGGCACCTAAAATTGAAGAAATCCCTGCAAGGTGTAAAGAAAAAATTGTTAAGTCTACTGAAGGTCCTGAATGATAAAACGTTGATAAAGGTGGA
+
CCCCCGGGGGGGGGGGGGGGGGGGGGGGGGGGGGGGGGGGGGGGGGGGGGGGGGGFGGGGGGGGGGGGGGGGGGGGGGGGGGGGGGGGGGGGGGGGGGGGGGGGGGGGGGGGGGGGGGGGGGG9EFGGGGGGGGGGGGGGGGGGGGGGGGFGGFGGGGGGGGGGGGGDGGGGGGGGFGGGGGGGGGGGGGGGGGGGFFFGFGFFFFFFFFFFFCFGFGGFGFFEFECEF=EFFBD?>:@EBBEFEFFDFF@FFFFFEFFFFFEFCECEEEFF=EEFFFC4?FE<9E98@01;@?;;FFFB(
@M70528:330:000000000-K6D4P:1:1102:17076:2554 2:N:0:AGTGCGAGTG+TGGAGGTAAT
TAAAACAGGGTCCCCTCCCCCTCTAGGGTCAAAAAAAGAGGTATTTAAGTTTCGGTCAGTTAAAAGTATTGTGATAGCTCCCGCTAACACTGGCAAAGATAAAAGAAGAAGAATGGCTGTTAAAATAACTGATCAGACAAATAGTCTAATTTTTTCTGCTGAAAGGTTTTTTGCTTTAAGATTAATAATTGTAGTAATAAAATTTAAGGCACCTAAAATTGAAGAAATCCCTGCAAGGTGTAAAGAAAAAATTGTTAAGTCTACTGAAGGTCCTGAATGATAAAACGTTGATAAAGGTGGA
+
CCCCCGGGGGGGGGGGGGGGGGGGGGGFDFGGGGGGGGGGGGGGGGGGGGGGGGGGGGGGGGGGGGFGGGGGGGGGGGGGGGGGGGGGGGGGGFGGGGGGGGGGGGGGGGGGGGGGGGGGGGGGGGGGGGGGGGGGGGGGGGGGGGGGGGFGGGGGGGGGGGGFGGCEFGGCC?==DEEFFGFGFGFDGGGGGGGGFGFGFGFFFFFAA5:;@GAFFCCECC:6CEF89;:4>>BF:FFC>EFFECBFF2-3>FEF5=+0)17+>36=<EE<.7497:3767CC4@FF11C+:3;6F3(3(
@M70528:330:000000000-K6D4P:1:1102:23367:2559 2:N:0:AGTGCGAGTG+TGGAGGTAAT
TAAAACAGGGCTCCCTGTCTCTTATACACATCTGACGCTGCCGACGAATTACCTCCAGTGTAGATTTCGGTGGTCGCCGTATCATTAAAAAAATAAAACATGTTTTATTATTATTAGTGTCTCACTTTTTATACTACATCTTCTTACTCTGCTCTTTTACAGACACCTAAAACTACTTCTTAAACTTTCTGTTTTGATCTTTTTACTGTTACTCCTGTTCTTGGCTGTCTTATTCATTCCATTTAACTTGATACTTCTCTGAAGCCTCATAATTCTTCTTTTTTTGTATGTTGTTATATGT
+
6CC@BEEFFFCGCFGGGGGGGFF@C@CFCE96EEGCFGDGEFGDFC4=;DEFG6CFCFGFF9CCA,6,CC@F7B6CB,+88<E65C,E<?A=C,,CB,,,C>,9?,,,,,5,:,,,9,+C,9,,,9,,C,,9,C,,@,9,?4==4,,,,,+,7,744E,,@>8>88+@F,@,=@,3+,,,,3,,6,,+,3,7+3=+*7+7*7+0*4+++113++3*3@,*,1***0)0**/1+*2=AE,,2<A+2*9*+***/:*+*4+1*4/*107(011/**/0;+..)1)(((()))++3,(1+19)1
@M70528:330:000000000-K6D4P:1:1102:6822:2566 2:N:0:AGTGCGAGTG+TGGAGGTAAT
TAAAACATGGTCCCCTCCCCCTCTAGGGTCAAAAAAAGAGGTATTTAAGTTTCGGTCAGTTAAAAGTATTGTGATAGCTCCCGCTAACACTGGCAAAGATAAAAGAAGAAGAATGGCTGTTAAAATAACTGATCAGACAAATAGTCTAATTTTTTCTGCTGAAAGGTTTTTTGCTTTAAGATTAATAATTGTAGTAATAAAATTTAAGGCACCTAAAATTGAAGAAATCCCTGCAAGGTGTAAAGAAAAAATTGTTACGTCTACTGAAGGTCCTGAATGATAAAACGTTGATAAAGGTGGA
+
ACC<CGGCGGG9C@FFCC@FGGEGAEGEFGEE@FGCCC<CCEGFAFFE<6CFEF@@@C@FCCE,6<<CFFGG<@CF9<<EFG7FGEGEEEFB?EEE=FGFGEF,AC,=F=E,A?C=8F>>5EFF9B<FGG,,EFG8EFGCGGFFGGGCF>DDF<>ED8FGG9DEC8E9=BBEEFCEDFFCE9EF;:DFDFGFFGDG?E?;>AC@FFF?A5??FCA?F97)@+11+858C@EA*4<8>FEC1**=2*7(;5:(0+01/+)0/)8AC@)7./;4)7;ECFCE<?<>3=9@(8<1C?CCG226(
@M70528:330:000000000-K6D4P:1:1102:8683:2567 2:N:0:AGTGCGAGTG+TGGAGGTAAT
TAAAACAGGGTCCCCTCCCCTCCACACGTCTCCGCGCGCACAAGCAATTTGTGCTAATTTGTGCAACGCATTTAGCACGGTTTTGTATGAGCTCGTCAGCATTTCTGATTCGACCTACAGGGAGCAAGAGGTGTGAGAGTGTGCGTTAGCGGTGGGGAACCTTGCGTCACGTGACTGCGTGTGTGTCTGTGAGTGAGTGCGGCTTTTCGGCGCGTGCTTGCGGGGGGCCGCGGTCTGCGCTTATCCGTGGTGTGATCGAGAGCCTGTTTTTCGGCGGTGTATTTTGTGCCTTCCGTCAGGG
+
CCB<CGFGGGGFGGGGGDGGGGGFFEGGGG9FGGGGGGD+@FGGGFGGGGGGGGDFGGGGGGEGGGGGGGGGAEGGA?FFCB7AFFGGGGGAFFGFGGGGGGFFGFGGGGFCGGGGFGF@E@DCEFFGGFGB@,@;EGGC8CDFCBCEGFDGGGGEGE7+DFFAFDEEGGGGGGGGFFG?E>D>FGG7;>FGF>C+/>AFFG)5)A4AB)5ABD>DBF??G>90),42<03)>(-0(+*2(434<62(5-3:1)-9470:(>B>*,6)6(2:99037/23)-69AAB:<)*:0,4)/42(0
@M70528:330:000000000-K6D4P:1:1102:23790:2572 2:N:0:AGTGCGAGTG+TGGAGGTAAT
TAAAACAGGGTCCCCTCCCCCTCTAGGGTCAAAAAAAGAGGTATTTAAGTTTCGGTCAGTTAAAAGTATTGTGATAGCTCCCGCTAACACTGGCAAAGATAAAAGAAGAAGAATGGCTGTTAAAATAACTGATCAGACAAATAGTCTAATTTTTTCTGCTGAAAGGTTTTTTGCTTTAAGATTAATAATTGTAGTAATAAAATTTAAGGCACCTAAAATTGAAGAAATCCCTGCAAGGTGTAAAGAAAAAATTGTTAAGTCTACTGAAGGTCCTGAATGATAAAACGTTGATAAAGGTGGA
+
CCCCCGGGGGGGGGGGGGGGGGGGGGGGGGGGGGGGGGGGGGGGGGGGGGGGGGGGGGGGGGGGGGGGGGGGGGGGGGGGGGGGGGGGGGGGGGGGGGGGGGGGGGGGGGGGGGGGGGDFFGGGFGGGGGGGGGGGGGGGGGGGGFGGGGDGGGGCFGGGGGGGGGGGFGGEGGGGFGGGGGGGGGGGGGGGGGGGFGFGFGFFFFFAFFFFFGFDFFGFGF>C>@5CAEFFFD=;>CD@7@C9ECDBFFFFEF<F4BBEEAC@EE77=(6;7;3>D7<<C?CEE)68;@D+CCCEGFF?0
@M70528:330:000000000-K6D4P:1:1102:11773:2575 2:N:0:AGTGCGAGTG+TGGAGGTAAT
TAAAACAGGGTCCCCTCCCCCTCTAGGGTCAAAAAAAGAGGTATTTAAGTTTCGGTCAGTTAAAAGTATTGTGATAGCTCCCGCTAACACTGGCAAAGATAAAAGAAGAAGAATGGCTGTTAAAATAACTGATCAGACAAATAGTCTAATTTTTTCTGCTGAAAGGTTTTTTGCTTTAAGATTAATAATTGTAGTAATAAAATTTAAGGCACCTAAAATTGAAGAAATCCCTGCAAGGTGTAAAGAAAAAATTGTTAAGTCTACTGAAGGTCCTGAATGATAAAACGTTGATAAAGTTGGT
+
CCCCCGGGGGGGGGGGGCGGGGGGGGGGGGGGGGGGGGGGGGGGGGGGGGGGGGGFCEGGGGGGGGGGGGGGGGGGGGGGGGGGGGGGGGGGGGGGGGGGGGGGGGGGFGGGGGGGGGGGGGGGGGGGGGGGGGGGGGGGGGGFGGGGGGFGGGGGGFFGGGFGFGGGGGGGGGFGFGFGGGGGGGGGGGCFGFGDFGFFC;CEFFFFFFCFFFFGFEGEGFFFFFFFAB)@FBB>@8D,9*;9:CDDFBFFFFFFFF8@):<FF)97414>3EA69@C).)9).7>FFFFD>CC31)6(,
@M70528:330:000000000-K6D4P:1:1102:9237:2577 2:N:0:AGTGCGAGTG+TGGAGGTAAT
TAAAACAGGGTCCCCTCCCCCTCTAGGGTCAAAAAAAGAGGTATTTAAGTTTCGGTCAGTTAAAAGTATTGTGATAGCTCCCGCTAACACTGGCAAAGATAAAAGAAGAAGAATGGCTGTTAAAATAACTGATCAGACAAATAGTCTAATTTTTTCTGCTGAAAGGTTTTTTGCTTTAAGATTAATAATTGTAGTAATAAAATTTAAGGCACCTAAAATTGAAGAAATCCCTGCAAGGTGTAAAGAAAAAATTGTTAAGTCTACTGAAGTTCCTGAATGATAAAACGTTGATAAAGGTGGA
+
CCCCCGGGGGGGGGGGGGGGGGGGGGGGGGGGGGGGEGGGGGGGGGGGGGGGGGGGGGGGGGGGGGGGGGGGGGGGGGGGGGGGDGGGGGGGGGGGGGGGGGGGGGGGGGGGGGCDFGDFGGGGGGGGGGGGGGGGGGGGFGFGGGGGGGFFGCGFGGGGGGGGGGCGGFGGGGGGFGGGGGGGGGGGD9CFGGGGFGFGEGFFFFFFAAFFFGFGFGGFGFEBFFFFF2.6ABB;>C<C>EEA<CDFF2>@=FEFEFAE<CFCGE5.7)99)9>9;CE<?CF;>3158=C:FEC<C@@?(
@M70528:330:000000000-K6D4P:1:1102:13650:2617 2:N:0:AGTGCGAGTG+TGGAGGTAAT
TAAAACAGGGTCCCCTCCCCCTCTAGGGTCAAAAAAAGAGGTATTTAAGTTTCGGTCAGTTAAAAGTATTGTGATAGCTCCCGCTAACACTGGCAAAGATAAAAGAAGAAGAATGGCTGTTAAAATAACTGATCAGACAAATAGTCTAATTTTTTCTGCTGAAAGGTTTTTTGCTTTAAGATTAATAATTGTAGTAATAAAATTTAAGGCACCTAAAATTGAAGAAATCCCTGCAAGGTGTAAAGAAAAAATTGTTAAGTCTACTGAAGGTCCTGAATGATAAAACGTTGATAAAGGTGGG
+
CCCCCGGGGGGGGGGGGGGGGGGGGGGGGGGGGGGGGGGGGGGGGGGGGGGGGGGGGGGGGGGGGGGGGGGGGGGGGFGFGGGGGGGGGGGGGGGGGGGGGGGGGGGGGGGGGGGGGGDGGGGGGGGGGGGGGGGGFGGGGGGGGGGGGGFGGFGGGGGGCFGGGGGGGGGGGGGFFGFGFCCFGFGGGGFFGFGGFFFFEAFFFFFFFFFFFCFGF@FBGFCBFCCFF=E4?))?>*2>@BFFEEBBFFFF9FFF7==C67<:7=CEF14;3;AFCCC@EFFEEE78@0C+;9.6;@08(
@M70528:330:000000000-K6D4P:1:1102:21008:2641 2:N:0:AGTGCGAGTG+TGGAGGTAAT
TAAAACAGGGTCCCCTCCCCCTCTAGGGTCAAAAAAAGAGGTATTTAAGTTTCGGTCAGTTAAAAGTATTGTGATAGCTCCCGCTAACACTGGCAAAGATAAAAGAAGAAGAATGGCTGTTAAAATAACTGATCAGACAAATAGTCTAATTTTTTCTGCTGAAAGGTTTTTTGCTTTAAGATTAATAATTGTAGTAATAAAATTTAAGGCACCTAAAATTGAAGAAATCCCTGCAAGGTGTAAAGAAAAAATTGTTAAGTCTACTGAAGGTCCTGAATGATAAAACGTTGATAAAGGTGGA
+
CCCCCGGGGGGGGGGGGGGGGGGGGGGGGGGGGGGGGGGGGGGGGGGGGGGGFGGGGGGGGGGGGGGGGGGGGGGGGGGGGGGGGGGGGGGGGGGGGGGGGGGGGGGFGGGGGGGGGGDGGGGGGGGGGGGGGGGGGGGGFFGGGGGGGGFGGGGGGFGGGGGGGFGCFGGGGGGGFGGGGGGGGGGGGGGGGGGGFGFFFFFEFFFFFFAF5@CGFGGEEF5CAEC7F47*;>BBBCEFEEFFFFF=ABBFEF<F@FFEFFCFF))7=1;)7A)4CGEFEFCC3.:3;02++119;;(4(
@M70528:330:000000000-K6D4P:1:1102:8035:2651 2:N:0:AGTGCGAGTG+TGGAGGTAAT
TAAAACAGGGTCCCCTCCCCCTCTAGGGTCAAAAAAAGAGGTATTTAAGTTTCGGTCAGTTAAAAGTATTGTGATAGCTCCCGCTAACACTGGCAAAGATAAAAGAAGAAGAATGGCTGTTAAAATAACTGATCAGACAAATAGTCTAATTTTTTCTGCTGAAAGGTTTTTTGCTTTAAGATTAATAATTGTAGTAATAAAATTTAAGGCACCTAAAATTGAAGAAATCCCTGCAAGGTGTAAAGAAAAAATTGTTAAGTCTACTGAAGGTCCTGAATGATAAAACGTTGATAAAGGTGGA
+
CCCCCGGGGGGGGGGGGGGGGGGGGGGGGGGGGGGGGGGGGGGGGGGGGGGGGGGGGGGGGGGGGGGGGGGGGGGGGGGGGGGGGGGGGGGGGGGGGGGGGGGGGGGGGGGGGGGGGGGGGFGGGGGGGGGGGGGGGGGGGGGGGGGGGGFGGGGGGGGFGFGGGGGGGGGGGGGGFGFGGGGGGGGGGGGGGGGGFGFGFGFEFFFFFFFFFCFFFGGFFF:=F@CFCEEFFFFF3DEGFFFEEFFFFDFFFFEF>419?+<@+7?<EFEE34;CCDFFCEF<;<9@DDF:CEEFGFFF0
@M70528:330:000000000-K6D4P:1:1102:16644:2653 2:N:0:AGTGCGAGTG+TGGAGGTAAT
TAAAACAGGGTCCCCTCCCCCTCTAGGGTCAAAAAAAGAGGTATTTAAGTTTCGGTCAGTTAAAAGTATTGTGATAGCTCCCGCTAACACTGGCAAAGATAAAAGAAGAAGAATGGCTGTTAAAATAACTGATCAGACAAATAGTCTAATTTTTTCTGCTGAAAGGTTTTTTGCTTTAAGATTAATAATTGTAGTAATAAAATTTAAGGCACCTAAAATTGAAGAAATCCCTGCAAGGTGTAAAGAAAAAATTGTTAAGTCTACTGAAGGTCCTGAATGATAAAACGTTGATAAAGGTGGA
+
CCCCCGGGGGGGGGGGGGDBFGGGFGGG@FFGCFFFGGGGGGFFGGGGGGGGGGGGGGGGGGGGGGGGGGGGGGGGGGGG@DGGEGGGGGGGGGGGGGGGGGCGGFGGGGGFFGGGGGGGFGFFGCFCBFGGGGGGGGGFFFGGGGGGGGFFGGEGFGGGGFDGDFFG8EEGGFGGBDGGGGGGGGGGGGGGGGGFFGFGF;C<FCFAFFF>FFAC5;FEFA@EFFF@=5.9ADBA@EF7>EFFFF=3;5>BFAEF4=8C<A.1>)/.)56))//9*+6;7CC<<EF@DFG+;?CEF@7?(
@M70528:330:000000000-K6D4P:1:1102:13584:2663 2:N:0:AGTGCGAGTG+TGGAGGTAAT
TAAAACAGGGTCCCCTCCCCCTCTAGGGTCAAAAAAAGAGGTATTTAAGTTTCGGTCAGTTAAAAGTATTGTGATAGCTCCCGCTAACACTGGCAAAGATAAAAGAAGAAGAATGGCTGTTAAAATAACTGATCAGACAAATAGTCTAATTTTTTCTGCTGAAAGGTTTTTTGCTTTAAGATTAATAATTGTAGTAATAAAATTTAAGGCACCTAAAATTGAAGAAATCCCTGCAAGGTGTAAAGAAAAAATTGTTAAGTCTACTGAAGGTCCTGAATGATAAAACGTTGATAAAGGTGGA
+
CCCCCGGGGGGGGGGGGGGGGGGGGGGGGGGGGGGGGGGGGGGGGGGGGGGGGGGGGGGGGGGGFFGGGGGGGGGGGGGGGGGGGGGGGGGGGGGGGGGGGGGGGGGGGGGGGGGGGGDEEGGGGGGGGGGGGGGGGGGGGGGGGGGGGGFGGGGGGGGGGGGGGGGGEGGGGGGGFGGGGGFGGGGGGGGGGGGGFGCFFFFFFFFAFFFFFGFGFGGFGFACA@DFF2B4ADFFFCCGBE6A4CDDFFFBEFEA5B=>EFFA<;9=3;;@EFF9DCEFCC)9CFF;@@<++?7CFE70(
@M70528:330:000000000-K6D4P:1:1102:14619:2674 2:N:0:AGTGCGAGTG+TGGAGGTAAT
TAAAACAGGGTCCCCTCCCCCTCTAGGGTCAAAAAAAGAGGTATTTAAGTTTCGGTCAGTTAAAAGTATTGTGATAGCTCCCGCTAACACTGGCAAAGATAAAAGAAGAAGAATGGCTGTTAAAATAACTGATCAGACAAATAGTCTAATTTTTTCTGCTGAAAGGTTTTTTGCTTTAAGATTAATAATTGTAGTAATAAAATTTAAGGCACCTAAAATTGAAGACATCCCTGCAAGGTGTAAAGAAAACATTGTTAAGTCTACTGAAGGTCCTGAATGATAAAACGTTGATAAAGGTGGA
+
CCCCCGGGGGGGGGGGGGGGGGGGGGGGGGGGGGGGGGGGGGGGGGGGGGFGGGGFGGGGGGGGGGGGGGGGGGGGGGGGGGGGGGGGGGGGGGGFGGGGGGGGGGGGGGGGGGGGGGGGGGGGGDGGGGGGGGGGGGGGGGFGGGGGGGFFGGEGGGGDGGGGGFGDGGGGGGGGFGGGGGGGGAGFGGGGFGGGFG?CEGFFFFFFFFFFFCFGFGGFGFFFF5@*@>@FFDBFBFFFEEC18CFBF(77@FEF88BEFFCFFE?)7;;<7>7<;;3;?3<)9;1(/8C@CCCE7@@?(
@M70528:330:000000000-K6D4P:1:1102:18281:2683 2:N:0:AGTGCGAGTG+TGGAGGTAAT
TAAAACAGGGTCCCCTCCCCCTCTAGGGTCAAAAAAAGAGGTATTTAAGTTTCGGTCAGTTAAAAGTATTGTGATAGCTCCCGCTAACACTGGCAAAGATAAAAGAAGAAGAATGGCTGTTAAAATAACTGATCAGACAAATAGTCTAATTTTTTCTGCTGAAAGGTTTTTTGCTTTAAGATTAATAATTGTAGTAATAAAATTTAAGGCACCTAAAATTGAAGAAATCCCTGCAAGGTGTAAAGAAAAAATTGTTAAGTCTACTGAAGGTCCTGAATGATAAAACGTTGATAAAGGTGGA
+
CCCCCGGGGGGGGGGGGGGGGGGGGGGGCGGGGGGGGGGGGGGGGGGGGGGGGGGGGGGGGGFGGGGGGGGGGGGGGGGGGGEGGGGGGGGGGGGGGGGGGGGGGGGGGGGGGGGGGGGGGGGGGGGGGGGGGGGGGGGGGGGGGGGGGGFGGGGGGGGGGGGGGGGGGGGEGGGGFGGGGGGGGGGGFGDGGGGGFGFFFGFFFF?FFFFFFGFGFGFEGFA5<E@CA4=AFB9FB=DCBFEA?EF3A@BDFFFFEFFEEFEACECE3;E<4;;C7;<<?<<CCFF@32:2:CCCGE?0(
@M70528:330:000000000-K6D4P:1:1102:14605:2685 2:N:0:AGTGCGAGTG+TGGAGGTAAT
TAAAACAGGGTCCCCTCCCCCTCTAGGGTCAAAAAAAGAGGTATTTAAGTTTCGGTCAGTTAAAAGTATTGTGATAGCTCCCGCTAACACTGGCAAAGATAAAAGAAGAAGAATGGCTGTTAAAATAACTGATCAGACAAATAGTCTAATTTTTTCTGCTGAAAGGTTTTTTGCTTTAAGATTAATAATTGTAGTAATAAAATTTAAGGCACCTAAAATTGAAGAAATCCCTGCAAGGTGTAAAGAACAAATTGTTAAGTCTACTGAAGGTCCTGAATGATAAAACGGTGATAAAGGTTGG
+
CCCCCGGGGGGGGGGGGGGGGGGGFGGGGGGGGGGGGGGGGGGGGGGGACFGGGGGGDFGGGGFGGGGGGGGGGGGGGGGGGGGGGGGGGGGGGGGGGGGGGGGGGGGFEFGGGGGGGGGGGGGGGGGGGGGGGGCGGGGGGFGFGGGGGFGGGGGGCFDFGGFFFEDF?FGGFDGFGGGGGGFGGFGGGGGFCGGADC:CFACFFFFF5A*9DAAFDF@F>ABFFFFFFBA*):A:FFF*:7FA=D2;:D4@F5B4>=CE=>A==@@E;6)7;@32+5.7)9).79(6(/;:37>F7)6(
@M70528:330:000000000-K6D4P:1:1102:12307:2728 2:N:0:AGTGCGAGTG+TGGAGGTAAT
TAAAACAGGGTCCCCTCCCCCTCTAGGGTCAAAAAAAGAGGTATTTAAGTTTCGGTCAGTTAAAAGTATTGTGATAGCTCCCGCTAACACTGGCAAAGATAAAAGAAGAAGAATGGCTGTTAAAATAACTGATCAGACAAATAGTCTAATTTTTTCTGCTGAAAGGTTTTTTGCTTTAAGATTAATAATTGTAGTAATAAAATTTAAGGCACCTAAAATTGAAGAAATCCCTGCAAGGTGTAAAGAAAAAATTGTTAAGTCTACTGAAGGTCCTGAATGATAAAACGTTGATAAAGGTTGA
+
CCCCCGGGGGGGGGGGGGGGGGGGGGGGGGGGGGGGGGGGGGGGGGGGGGGGGGGGGGGGGGGGGGGGGGGGGGGGGGGGGGGGGGGGGGGGGGGGGGGGGGGGGGGFFGGGGGGGGGGFGGGGGGGGGGGGCGGGGGGGGGGCFFFFGGFGGGGGGGGGGGGGGGGGGGGGGGGGFFGGFGGGGGGGGGGGGGGGFFFF=9CEFFFFF?AFFGFGFGGECFCBACDE9@@FFFBF65DDE649>CFFFB@DFFFFFFAEFF?FCFF<<;;3@FE<6CCEEC?37@@;=;C7@5C7?E),(
@M70528:330:000000000-K6D4P:1:1102:12599:2746 2:N:0:AGTGCGAGTG+TGGAGGTAAT
TAAAACAGGGTCCCCTCCCCCTCTAGGGTCAAAAAAAGAGGTATTTAAGTTTCGGTCAGTTAAAAGTATTGTGATAGCTCCCGCTAACACTGGCAAAGATAAAAGAAGAAGAATGGCTGTTAAAATAACTGATCAGACAAATAGTCTAATTTTTTCTGCTGAAAGGTTTTTTGCTTTAAGATTAATAATTGTAGTAATAAAATTTAAGGCACCTAAAATTGAAGAAATCCCTGCAAGGTGTAAAGAAAAAATTGTTAAGTCTACTGAAGGTCCTGAATGATAAAACGTTGATAAAGGTGGA
+
CCCCCGGGGGGGGGGGGGGGGGGGGGGGGGGGGGGGGGGGGGGGGGGGGGGGGGGGGGGFGGGGGGGGGGGGGGFGGGGGGGGGGGGGGGGGGGGGGGGGGGGGGGGGGGGGGGGGGGGGGGGGGGGGGGGGFGGGGGGGFGGGGGGGGGFGGGGGFFGGFGGGGFDFGGGGGGGGFGGGGGGGGFGGGGGGGFGGFGFFEGFEFFFFFFFFFGFFFDGFGFEFF@CFFE@FFFFFBDDCE;EFFFFFFFFBFFCFCFCEEFFFE<<=3=E<@FFFGGFECECEFF>@DFGGGFFFG4(3(
@M70528:330:000000000-K6D4P:1:1102:18355:2758 2:N:0:AGTGCGAGTG+TGGAGGTAAT
TAAAACAGGGTCCCCTGTCTCTTATACACATCTGACGCTGCCGACGAATTACCTCCAGTGTAGATCTCGGTGGTCGCCGTATCATTAAAAAAAAAAAAAATAAAAAGATAAAAATTCATATGACATTTTATCTCAATCCTCCGACCACTCTCCATTAAGTCATAACTTCCTGTTCAACTTTGAAGTGCACTTTTCTACCTCCGACACTATCGACATTTTCATTTTTGCAGGTAGGTGTTTTCCAAAGAGCCACACGTGAGAGTCTTGACTTTGTATTGTACTCTACTCTCCAGTGTTTTTT
+
CCCCCGGGGGFGGGGGGGFGGFGGFGFEFGFGCFFFFDGGGGGGGGBFFFGGG,CFFGGGGGGGCGGGFGFGGFGGE@>86C,,@<CEDAA=>C@>8+6@=D,,C<4+45:C9,8B,,3,<,,,8,:,:C9A,8,6,7,,+,0++84@C60>,,,8,7,58;E,@;3;,6@,,,5,15,,7,,,5,,+,,,,*,++12+212)(/)2))1+))2)*3A+)+1).3).7+)/)+)(2)+3+())3).,().((..,0,).()),*0))),.))))).**-)-))))).)).***),.+(((-
@M70528:330:000000000-K6D4P:1:1102:20007:2768 2:N:0:AGTGCGAGTG+TGGAGGTAAT
TAAAACAGGGTCCCCTCCCCCTCTAGGGTCAAAAAAAGAGGTATTTAAGTTTCGGTCAGTTAAAAGTATTGTGATAGCTCCCGCTAACACTGGCAAAGATAAAAGAAGAAGAATGGCTGTTAAAATAACTGATCAGACAAATAGTCTAATTTTTTCTGCTGAAAGGTTTTTTGCTTTAAGATTAATAATTGTAGTAATAAAATTTAAGGCACCTAAAATTGAAGAAATCCCTGCAAGGTGTAAAGAAAAAATTGTTAAGTCTACTGAAGGTCCTGAATGATAAAACGTTGATAAAGGTGGA
+
CCCCCGGGGGGGGGGGGGGGGGGGGGGGGGGGGGGGGGGGGGGGGGGGGGGGGGGGGGGGGGGGGGFGGGGGGGGGGGGGGGGGGGGGGGGGGGGGGGGGGGGGGGGGFGGGEGGDFGGFFGGGGGGGGGGGFGGG?FGGGGGGGGGGGGFGGGGFGGGFGGGGGGGGGGGGGGGGFFGGGGGGGGGGGGGGGFGGFAFFFGFFFFFFFFFFFGFGFGGFGFEFFFFFF2@FFFF@>5>,7>EAE4>2?BFBFFFF@8=CEFFFF<?E@EFFFFFFFCC3?EC/9<@F;;CDF<ECGE:0(
@M70528:330:000000000-K6D4P:1:1102:22427:2775 2:N:0:AGTGCGAGTG+TGGAGGTAAT
TAAAACAGGGTCCCCTCCCCCTCTAGGGTCAAAAAAAGAGGTATTTAAGTTTCGGTCAGTTAAAAGTATTGTGATAGCTCCCGCTAACACTGGCAAAGATAAAAGAAGAAGAATGGCTGTTAAAATAACTGATCAGACAAATAGTCTAATTTTTTCTGCTGAAAGGTTTTTTGCTTTAAGATTAATAATTGTAGTAATAAAATTTAAGGCACCTAAAATTGAAGAAATCCCTGCAAGGTGTAAAGAAAAAATTGTTAAGTCTACTGAAGGTCCTGAATGATAAAACGTTGATAAAGGTGGA
+
CCCCCGGGGGGCGGGGGGGGGGGGGGGGGGGGGGGGEGGGGFGGFGGGGGFGGGGFGGFFGFFGGGFGGGGGGGGGGGGGGGGGGGGGGGGGGCFGGGGGGGGFGGFGGGGGFFGGGGGEFGGCFGGGGDGFGGGGGGGGGGGGGGGGFCDEFFG@9DFFGGGFGGFDDGFEGGFF9DFGGGFGFDF7DFCFFAFGFGFFFGFFFFFFFAFFFFAFFGFEGF8=F@8AF4BFF=B8*=DEBFFFFF==F@@9>F@F@+18);6AE3348(/)/)7377<<6<?94<98;0<1;?43+)5:(
@M70528:330:000000000-K6D4P:1:1102:21591:2780 2:N:0:AGTGCGAGTG+TGGAGGTAAT
TAAAACAGGGTCCCCTCCCCCTCTAGGGTCAAAAAAAGAGGTATTTAAGTTTCGGTCAGTTAAAAGTATTGTGATAGCTCCCGCTAACACTGGCAAAGATAAAAGAAGAAGAATGGCTGTTAAAATAACTGATCAGACAAATAGTCTAATTTTTTCTGCTGAAAGGTTTTTTGCTTTAAGATTAATAATTGTAGTAATAAAATTTAAGGCACCTAAAATTGAAGAAATCCCTGCAAGGTGTAAAGAAAAAATTGTTAAGTCTACTGAAGGTCCTGAATGATAACACGTTGATAAAGGTGGG
+
CCCCCGGGGGGGGGGGGGGGGGGGGGGGGGGGGGGGGGGGGGGGGGGGGGGGGGGFGGGGGGGGGGGGGGGGGGGGGGGGFGGDGGGGGGGGGGGGGCGGGGGGGGGGGGGGGGGGGGGGGGGGGGFGGGGGGGGGGGGGGFDGGGGGGGFGGGGGFGGGGGGGFFFFGGGGGGGGFGGGGGGGGGGGGGGGGGGGFFFC=@FEFFFFFFFF>FFGAGGEFFCFFE@EF=BAFFB;>DFFEFFCEFF:ABBFE6CFCFCFFACF7)7;E;E97;)9CGE<?<5)/4;@@(2+2974C<?B(
@M70528:330:000000000-K6D4P:1:1102:24994:2782 2:N:0:AGTGCGAGTG+TGGAGGTAAT
TAAAACAGGGTCCCCTCCCCCTCTAGGGTCAAAAAAAGAGGTATTTAAGTTTCGGTCAGTTAAAAGTATTGTGATAGCTCCCGCTAACACTGGCAAAGATAAAAGAAGAAGAATGGCTGTTAAAATAACTGATCAGACAAATAGTCTAATTTTTTCTGCTGAAAGGTTTTTTGCTTTAAGATTAATAATTGTAGTAATAAAATTTAAGGCACCTAAAATTGAAGAAATCCCTGCAAGGTGTAAAGAAAAAATTGTTAAGTCTACTGAAGGTCCTGAATGATAAAACGTTGATAAAGGTGGA
+
CCCCCGGGGGGGGGGGGGGGGGGGGGGGGGGGGGGGGGGGGGGGGGGGGGGGGGGGGGGGGGGGGGGGGGGGGGFGGGGGGGGGGGGGGGGGGGGGGGGGGGGGGGGGGGGGGGFGGGGGGGGGGGGGGGGGGFAFGGGGGGGGGGGGGGFGGGGGFGGA<DCGFFGGGFGGGFGDFGGGGGGGGFGGGGFGGFGGFFFGCEFEFFFBAAFF>CFGFCFCFFEEF@CEFEE>FFBAB5>D=EE+*83B4=@==6*=7B@??=C=E<?734;@7A)9CFC<CE?E3863@@DCGE<;9.3:(
@M70528:330:000000000-K6D4P:1:1102:9121:2783 2:N:0:AGTGCGAGTG+TGGAGGTAAT
TAAAACAGGGTCCCCTCCCCCTCTAGGGTCAAAAAAAGAGGTATTTAAGTTTCGGTCAGTTAAAAGTATTGTGATAGCTCCCGCTAACACTGGCAAAGATAAAAGAAGAAGAATGGCTGTTAAAATAACTGATCAGACAAATAGTCTAATTTTTTCTGCTGAAAGGTTTTTTGCTTTAAGATTAATAATTGTAGTAATAAAATTTAAGGCACCTAAAATTGAAGAAATCCCTGCAAGGTGTAAAGAAAAAATTGTTAAGTCTACTGAAGGTCCTGAATGATAAAACGTTGATAAAGGTGGG
+
CCCCCGGGGGGGGGGGGGGGGGGGGGGGGGGGGGGGGGGGGGGGGGGGGGGGGGGGGGGGGGGGGGGGGGGGGGGGGGGGGGGGGGGGGGGGGGGGGGGGGGFFGGGGGGGGGGGGGGGEGFGGGGGGGGGGGGGGGGGGFGGGGGGGGGFGGDGFGGGGGGGGGGFGGGFGGGGGFGGCGGGGGGGGGGGGGGF9CFFGFGFEFFF?FFAF>GFFFGGEFA=CFFFE6256*<@ABF:B=>EF?6BBF(6:BFFFCB6>C=C6E3)7);;AEE<CC@C@??E<CEFDFF7+;CF99;2:(
@M70528:330:000000000-K6D4P:1:1102:6751:2786 2:N:0:AGTGCGAGTG+TGGAGGTAAT
TAAAACAGGGTCCCCTCCCCCTCTAGGGTCAAAAAAAGAGGTATTTAAGTTTCGGTCAGTTAAAAGTATTGTGATAGCTCCCGCTAACACTGGCAAAGATAAAAGAAGAAGAATGGCTGTTAAAATAACTGATCAGACAAATAGTCTAATTTTTTCTGCTGAAAGGTTTTTTGCTTTAAGATTAATAATTGTAGTAATAAAATTTAAGGCACCTAAAATTGAAGAAATCCCTGCAAGGTGTAAAGAAAAAATTGTTAAGTCTACTGAAGGTCCTGAATGATAAACCGTTGATAAAGGTGGA
+
CCCCCGGGGEGGGGGGGGGGGGGGGGGGGGGGGGGGGGGGGGGGGGGGGGCGGGGGGGGFGGGGGGGGGGGGGGGGGGGGCGGGGGG@DAEFFGGGFFFGGGGGGGGDGGGGGGGGGGGGF,FFFGGGGGGGGFGGGGGGGGGGGFGGFGFGGGGFFFGGGGDFFDFGGGGG8EFFDGGFEGGFGDGGGGGGGGGCFGF:CGFEFFFFFFA*@D6CFFGEFA3>BEF@F;>FFDFF=>CG96<96>=BFFFB6@5B71=E)3<;FEEFFFFF)7;CDC?AFFFC)(63;;:+;6CEF?B?(
@M70528:330:000000000-K6D4P:1:1102:9826:2790 2:N:0:AGTGCGAGTG+TGGAGGTAAT
TAAAACAGGGTCCCCTCCCCCTCTAGGGTCAAAAAAAGAGGTATTTAAGTTTCGGTCAGTTAAAAGTATTGTGATAGCTCCCGCTAACACTGGCAAAGATAAAAGAAGAAGAATGGCTGTTAAAATAACTGATCAGACAAATAGTCTAATTTTTTCTGCTGAAAGGTTTTTTGCTTTAAGATTAATAATTGTAGTAATAAAATTTAAGGCACCTAAAATTGAAGAAATCCCTGCAAGGTGTAAAGAAAAAATTGTTAAGTCTACTGAAGGTCCTGAATGATAAAACGTTGATAAAGGTGGA
+
CCCCCGGGGGGGGGGGGGGGGGGGGGGGFGGGGGGGGGGGGGGGGGGGGGGGGGGGGGGGGGGGGGGGGGGGGGGGGFGGGGGGGGGGGGGGGGGGGGGGGGGGGGGGGGGGGGGGGGGEFGGGGGGGGGGGGGGGGGGGGGGGGGGGGGFGGGGGGGGGGGGGGGGGGGGGGFGGFFGGGGGGGGGGGGGGGGGFCGFEEGFFFFFFFFFFFGFG5DFEGFF;F:CFFF:AFDFFFG?8E=EFFEBFF=BFE6@C7=A@6;EFG@?EF@;@)7@E8:CECEF)7=>@D@FCF?EEF@7:(
@M70528:330:000000000-K6D4P:1:1102:15401:2795 2:N:0:AGTGCGAGTG+TGGAGGTAAT
TAAAACAGGGTCCCCTCCCCCTCTAGGGTCAAAAAAAGAGGTATTTAAGTTTCGGTCAGTTAAAAGTATTGTGATAGCTCCCGCTAACACTGGCAAAGATAAAAGAAGAAGAATGGCTGTTAAAATAACTGATCAGACAAATAGTCTAATTTTTTCTGCTGAAAGGTTTTTTGCTTTAAGATTAATAATTGTAGTAATAAAATTTAAGGCACCTAAAATTGAAGAAATCCCTGCAAGGTGTAAAGAAAAAATTGTTAAGTCTACTGAAGGTCCTGAATGATAATACGTTGATAAAGGTGGA
+
CCCCCGGGGGGGGGGGGGGGGGGGGGGGGGGGGGGGGGGGGGGGGGGGGGGGGGGGGGGGGGGGGGGGGGGGGGGGGGGGGGGGGGGGGGGGGGGGGGGGGGGGGGGGGGGGGGGGGGGGGGGGGGGGGGGGGGGGGGGGGGGGGGGGGGFGGGGGGGGGGGGGGGGGGGFGGGGGFGGGGGGGGFGGGGGGGGFFFFFGEE78FFFFFF55@FFGFGGFD6*:C5C@8@EFAD=F@CGFFFFF6@D@FBB9B+9B?B8?CF7CC3<88@@EFF39CC)/<.))9;0@DFC+;<CE?3/4(
@M70528:330:000000000-K6D4P:1:1102:15394:2815 2:N:0:AGTGCGAGTG+TGGAGGTAAT
TAAAACAGGGTCCCCTCCCCCTCTAGGGTCAAAAAAAGAGGTATTTAAGTTTCGGTCAGTTAAAAGTATTGTGATAGCTCCCGCTAACACTGGCAAAGATAAAAGAAGAAGAATGGCTGTTAAAATAACTGATCAGACAAATAGTCTAATTTTTTCTGCTGAAAGGTTTTTTGCTTTAAGATTAATAATTGTAGTAATAAAATTTAAGGCACCTAAAATTGAAGAAATCCCTGCAAGGTGTAAAGAAAAAATTGTTAAGTATACTGAAGGTCCTGAATGATAAAACGGTGATAAAGGTGGA
+
CCCCCGDFFGGGGGGGGGGGGGGDFDFFGGGGFGGGGGGGFGGGGGGGGGGGGGGGGGGGGGCEFGGGGGGGGGGGD9EFFFGCGGGGGGGGFDGGGGFFGA?EFGDFGGG?FF9FDCGGGGGGGGGGGGGDGGGGDGGGGGDDFGDDGGFFFEEGGGGGGFFC8DFD=FGGGGFDFGGGGGGGFGGGGGFGFGGGFGF:AFFFFFFFAFAF59FC*@:@GF8ABEFFF)>FF)>F>*>F=6*9*>--/7@BFCCF4BFC);3;<E57)5@<)4=68+.)).77C)3(/6*23)49+,41(
@M70528:330:000000000-K6D4P:1:1102:24817:2815 2:N:0:AGTGCGAGTG+TGGAGGTAAT
TAAAACAGGGTCCCCTGTCTCTTATACACATCTGACGCTGCCGACGAATTACCTCCAGTGTAGATCTCGGTGGTCGCCGTATCATTAAAAAACAACAAATACCTAAGAATTACCAACTTCCACGAGCATTTCCAAATTCCTGTCCAAATCTACACTCCACTCTCTGTAACATCATATGTGCAGATACGATCAGCTACATCACCAGCATATACTTCTACTCTCACTTCTACCCACACTCCCGCTCTCCCGTCACCCAGCCTCATCACTTCTATTTACCTCCGACTATCCTGTACACTAATGC
+
CCCCCGGGGGFCG<FGGFFFGFGGGGGGGGGGGEFEFFGGGGGGGGEGC8CFE,CFFGGGGGFGAFGFFGBCG:CFC:FCB6BECGGGG<EF,9F,4,:,B,,4,5,,,:,,E,,,+,6,,,544++=,:;,5,,44,,,+,64A,9,,6+,6,6,,6,,,7,A,+3,,,,2@E,,+,,,,,,,,36=8+,++,+5*,+,9E5****++1+3+5+54,,0,3*1+1**12*3*))*)4,,(-5)(.(()/(((/()())/())05/9).6))))1)*+)(-((-(-.())00*.)-+()))
@M70528:330:000000000-K6D4P:1:1102:12400:2850 2:N:0:AGTGCGAGTG+TGGAGGTAAT
TAAAACAGGGTCCCCTCCCCCTCTAGGGTCAAAAAAAGAGGTATTTAAGTTTCGGTCAGTTAAAAGTATTGTGATAGCTCCCGCTAACACTGGCAAAGATAAAAGAAGAAGAATGGCTGTTAAAATAACTGATCAGACAAATAGTCTAATTTTTTCTGCTGAAAGGTTTTTTGCTTTAAGATTAATAATTGTAGTAATAAAATTTAAGGCACCTAAAATTGAAGAAATCCCTGCAAGGTGTAAAGAAAAAATTGTTAAGTCTACTGAAGGTCCTGAATGATAAAACGTTGATAAAGGTGGA
+
CCCCCGGGGGGGGGGGGGGGGGGGGGGGGGGGGGGGGGGGGGGGGGGGGGFGGGGFGGGGGGFGGGGGGGGGGGGGGGGGGGDGGGGGGGGGGGGGGGGGGGGGGFGGGGGGGGGGGGGGGGGGGGGGGGGFCFGGGGGGGGGGFGGGGGFGGGGGGGFGGG?AE?FGFGGGGGGGFGGGGF8FFGGGGGGGGGCGFGF7CFFFFFF?FFFFFGFF6FFEGFFFFFFFF=EFFFFFE*267>EFFFDFFFFF=FCFE@BEEFFFFE?E@1=A@FFFDCEAC73;7@93=?GFGFCEF@70(
@M70528:330:000000000-K6D4P:1:1102:12383:2857 2:N:0:AGTGCGAGTG+TGGAGGTAAT
TAAAACAGGGTCCCCTCCCCCTCTAGGGTCAAAAAAAGAGGTATTTAAGTTTCGGTCAGTTAAAAGTATTGTGATAGCTCCCGCTAACACTGGCAAAGATAAAAGAAGAAGAATGGCTGTTAAAATAACTGATCAGACAAATAGTCTAATTTTTTCTGCTGAAAGGTTTTTTGCTTTAAGATTAATAATTGTAGTAATAAAATTTAAGGCACCTAAAATTGAAGAAATCCCTGCAAGGTGTAAAGAAAAAATTGTTAAGTCTACTGAAGGTCCTGAATGATAAAACGTTGATAAAGGTGGA
+
CCCCCFGGGGGGGGGGGGGGGGGGGGGGGGGGGGGGGGGGGGGGCGGGGGGGGGGGGGGGGGAFGGGGGGGGGGGGGGGGGGGGGGGGGGGGGGGGGGGGGGGGGGGGGGGGGGGGFGGGGGGGFGGGGGGGGGGGGGGGGGGFGGGGGGFGGFGGGGGFGGGGGGGGGGGGGGGGFGGGGGGGGGGGGGGGGGGGFGFFCCFBFFFFFFFFFGFFFFGFGFCCF@FFFFFFFFFFE1DD>EEFCE@=F9>:6F5F?AC<CFEFF@57;;;9E3AF;CEAFFC37@>@@1CCGF<CF<20(
@M70528:330:000000000-K6D4P:1:1102:14368:2858 2:N:0:AGTGCGAGTG+TGGAGGTAAT
TAAAACAGGGTCCCCTCCCCCTCTAGGGTCAAAAAAAGAGGTATTTAAGTTTCGGTCAGTTAAAAGTATTGTGATAGCTCCCACTAACACTGGCAAAGATAAAAGAAGAAGAATGGCTGTTAAAATAACTGATCAGACAAATAGTCTAATTTTTTCTGCTGAAAGGTTTTTTGCTTTAAGATTAATAATTGTAGTAATAAAATTTAAGGCACCTAAAATTGAAGAAATCCCTGCAAGGTGTAAAGAACAAATTGTTAAGTCTACTGAAGGTCCTGAATGATAAAACGTTGATAAAGGTGGA
+
CCCCCGGGGGGGGGGGGGGGGGGGGGGGGGGGGGFGGGGGGGGGGGGGGGGGGGGFGGGGGFGGGGGGGGGGGGGGGGGGGGGGGGGGGGGGGGGGGGGGGGGGGGGGGGGGGGGGGGGGGGGGGGGGGGGGFGGGGGGFFGGGGGGGGGFGGGDGGGGGGGGFCGGDGGGCEFFGFFFGGGGGGGGGGGGGGGGFFGFGD;CEFFFFFFFFFGFGFGGFGFCBFEDFFFFFF=FFBGEEEFFFFFF=F29EFFFF?A6@CFEAF=*75@@BEEA<;:C4?E5).77@@7:7C?64C7(6(
@M70528:330:000000000-K6D4P:1:1102:15651:2888 2:N:0:AGTGCGAGTG+TGGAGGTAAT
TAAAACAGGGTCCCCTCCCCCTCTAGGGTCAAAAAAAGAGGTATTTAAGTTTCGGTCAGTTAAAAGTATTGTGATAGCTCCCGCTAACACTGGCAAAGATAAAAGAAGAAGAATGGCTGTTAAAATAACTGATCAGACAAATAGTCTAATTTTTTCTGCTGAAAGGTTTTTTGCTTTAAGATTAATAATTGTAGTAATAAAATTTAAGGCACCTAAAATTGAAGAAATCCCTGCAAGGTGTAAAGAAAAAATTGTTAAGTCTACTTAAGGTCCTGAATGATAAAACGTTGATAAAGGTGGA
+
CCCCCGGGGGGGGGGGGGGGGGGGGGGGGGGGGGGGGGGGGGGGGGGGGGGGGGGGGGGGGGGGGGGGGGGGGGGGGGGGGGGGGGGGGGGGGGGGGGGGGGGGGGGGGGGGGGGGGGGGGGGGGGGGGGGGEEFGGGGGGGGGGGGGGGFGFFGCGFFFGGGGGGFGGGGGGGFCFDGGGGGGGGGCDEGGGDGGFGFFCGFEFFFFAAF>FGFGFGF5=BCBF5@EFF@FFB=ABEDDBEEBCC::FF=5=+9C<CFF3:?1+)).13;A@E8)62.=EECCCF>3612;@E<)77(((
@M70528:330:000000000-K6D4P:1:1102:17239:2912 2:N:0:AGTGCGAGTG+TGGAGGTAAT
TAAAACAGGGTCCCCTCCCCCTCTAGGGTCAAAAAAAGAGGTATTTAAGTTTCGGTCAGTTAAAAGTATTGTGATAGCTCCCGCTAACACTGGCAAAGATAAAAGAAGAAGAATGGCTGTTAAAATAACTGATCAGACAAATAGTCTAATTTTTTCTGCTGAAAGGTTTTTTGCTTTAAGATTAATAATTGTAGGAATAAAATTTAAGGCACCTAAAATTGAAGAAATCCCTGCAAGGTGTAAAGAAAAAATTGTTAAGTCTACTGAAGGTCCTGAATGATAAAACGTTGATAAAGGTGGA
+
CCCCCGGGGGGGGGGGGGGGGGGGGGGGGGGGGGGGGGGGGGGGGFGGGECFFFGFDGGFFGGGGGFFGGGGGGGGGFFGGGFGGEE8F8?FEFFDDFF<EFEGGFGGFFGFF<FF@D>@,AAEEAFFB,ED,@?DCD@C?4BF,,9==,+7,,+,,7;,ABFFGD,6,++6@==,+6=ED>,@>,>D,,@,<D+;<D9A=C;)+4=CFAF*599CAC,)@9C5<CBFA6;*;@DFFGCEEFEBCE5:F2>DFFFF?FFF?FEFGE?A<;EF=EAFGFCAEEEECFBF;0::7947E<76(
@M70528:330:000000000-K6D4P:1:1102:10120:2918 2:N:0:AGTGCGAGTG+TGGAGGTAAT
TAAAACAGGGTCCCCTCCCCCTCTAGGGTCAAAAAAAGAGGTATTTAAGTTTCGGTCAGTTAAAAGTATTGTGATAGCTCCCGCTAACACTGGCAAAGATAAAAGAAGAAGAATGGCTGTTAAAATAACTGATCAGACAAATAGTCTAATTTTTTCTGCTGAAAGGTTTTTTGCTTTAAGATTAATAATTGTAGTAATAAAATTTAAGGCACCTAAAATTGAAGAAATCCCTGCAAGGTGTAAAGAAAAAATTGTTAAGTCTACTGAAGGTCCTGAATGATAAAACGTTGATAAAGGTGGA
+
CCCCCGGGGGGGGGGGGGGGGGGGGGGGGGGGGGGGGGGGGGGGGGGGGGGGGGGFGGGGGGGGGGGGGGGGGGGGGGGGFGGGGGGGGGGGGGGGFGGGGGFGGGGGGGGGGGFGGGGGGGGGGFFGGGGGGGGGGGGGGGFGGGGGGGFGGGGGGGGGGGGGGGGGGGGGGGGGFGGGGGGGGGGFGGGGGGGGFGFFEGFEFFFFAFFFFGFGFGGFGFFFFFFFF<3*?BFFE5>DBECACFF26(5:@C5F@=BC?FEFF<C8<E@E8AAF;C?ECFF99<;@DFGGGFFFFE??(
@M70528:330:000000000-K6D4P:1:1102:12742:2918 2:N:0:AGTGCGAGTG+TGGAGGTAAT
TAAAACAGGGTCCCCTCCCCCTCTAGGGTCAAAAAAAGAGGTATTTAAGTTTCGGTCAGTTAAAAGTATTGTGATAGCTCCCGCTAACACTGGCAAAGATAAAAGAAGAAGAATGGCTGTTAAAATAACTGATCAGACAAATAGTCTAATTTTTTCTGCTGAAAGGTTTTTTGCTTTAAGATTAATAATTGTAGTAATAAAATTTAAGGCACCTAAAATTGAAGAAATCCCTGCAAGGTGTAAAGAACAAATTGTTAAGTCTACTGAAGGTCCTGAATGATAAAACGTTGATAAAGGTGGA
+
@CCCCEGGFGGDGCEFG7FFCEFGGGGGFGGDEDGGGGFFFGAEDGGFEGFAFGGFGGG<FCGFFGGGGFGGGGGGFFGF@FEGCGGGGGFG?FFEFGGGGGFDGGGGFFFGGGGGFFDFFFFFDDGGGCFEFFFGGGGDFGGFFEGFFFFDGGGGGGGGFB8CAFGGGGGGGC9FBFGGGEGDDGGGGGCDGFGGADFGACF5C?<FFFFAFFFGF7ECG+8*=@@8CE36FBDFEFFDFEEFFE=2A8=@CFEF<BCECFFFG9@AE1;@FEEFGG?8?3?)479;(65CFC><<3;@(
@M70528:330:000000000-K6D4P:1:1102:10552:2919 2:N:0:AGTGCGAGTG+TGGAGGTAAT
TAAAACAGGGTCCCCTCCCCCTCTAGGGTCAAAAAAAGAGGTATTTAAGTTTCGGTCAGTTAAAAGTATTGTGATAGCTCCCGCTAACACTGGCAAAGATAAAAGAAGAAGAATGGCTGTTAAAATAACTGATCAGACAAATAGTCTAATTTTTTCTGCTGAAAGGTTTTTTGCTTTAAGATTAATAATTGTAGTAATAAAATTTAAGGCACCTAAAATTGAAGAAATCCCTGCAAGGTGTAAAGAAAAAATTGTTAAGTCTACTGAAGGTCCTGAATGATAAAACGTTGATAAAGGTGGA
+
CCCCCGGGGGGGGGGGGGGGGGGGGGGGGGGGGGGGGGGGGGGGGGGGGGGGGGGGGGGGGGGGGGGGGGGGGGGGGGGGGGGGGGGGGGGGGGGGGGGGGGGGGGGGGGGGGGGGGGGGGGGGGGGGGGGGFGGGGGGGGGGGGGGGGGFGGGGGGGGGGGFGGGGGFFGGGGGGFGGGDGGGGGGGGGGGGGGGFGFGFGFFFFFFFFFFFDAGFGGFGFFFFEFCB>3AFFFFE5>CEBFFCEFFFFF=:A5F@BFE?A3;A8CEEEEEFFEECGE8CCF)>E@@DDC;><7<FF:?(
@M70528:330:000000000-K6D4P:1:1102:23273:2922 2:N:0:AGTGCGAGTG+TGGAGGTAAT
TAAAACAGGGTCCCCTCCCCCTCTAGGGTCAAAAAAAGAGGTATTTAAGTTTCGGTCAGTTAAAAGTATTGTGATAGCTCCCGCTAACACTGGCAAAGATAAAAGAAGAAGAATGGCTGTTAAAATAACTGATCAGACAAATAGTCTAATTTTTTCTGCTGAAAGGTTTTTTGCTTTAAGATTAATAATTGTAGTAATAAAATTTAAGGCACCTAAAATTGAAGAAATCCCTGCAAGGTGTAAAGAAAAAATTGTTAAGTCTACTGAAGGTCCTGAATGATAAAACGTTGATAAAGGTGGA
+
CCCCCGGGGGGCGCFFGGGGGGGGGGGGGGGGGGGGEGGGGGFGGGGGGGGGGGGFGGGGGGGGGGGGGGGGGGGGGGFCEFGG>FGGGGGGGGGGGGGGGGGGGGGGGGGGGGGGGGGGGGGGGGGGGGGGGGGGCGGGGFGGGGGGGGDFGGGFGGGGGGGCFGFGGGGGGGGGBFGGGGGGGGGGGGGFFGGGFGFGFGFEFFFBFFFF9FFGFGGFGF=;AEDFF@E>FDFA>DDEEEFFFEFFF7@FEFCFCBBEFFFFF@CFF(5777=CC7?EFCC<;<;;D6*+37;CG@::(
@M70528:330:000000000-K6D4P:1:1102:6355:2939 2:N:0:AGTGCGAGTG+TGGAGGTAAT
TAAAACAGGGTCCCCTCCCCCTCTAGGGTCAAAAAAAGAGGTATTTAAGTTTCGGTCAGTTAAAAGTATTGTGATAGCTCCCGCTAACACTGGCAAAGATAAAAGAAGAAGAATGGCTGTTAAAATAACTGATCAGACAAATAGTCTAATTTTTTCTGCTGAAAGGTTTTTTGCTTTAAGATTAATAATTGTAGTAATAAAATTTAAGGCACCTAAAATTGAAGAAATCCCTGCAAGGTGTAAAGAAAAGATTGTTAAGTCTACTGAAGGTCCTGAATGATCAACCGTTGATAAAGGTGGA
+
CCCCCGFGGGGGGGGGGGGGGGGGGGGGGGGGGGGGGGGGGGGGGGGGGGGGGGGGGGGGGGGAEGGGGGGGGGGGGGGFGFGGGGGGGGGGGGGGGGGGFGGGGGGGGGGGGGGGGGGGGGGEGGGGGGGGGGFGFFGEGGGGGGGGFGFGGFEFGGGGGGFDGGGGDDFEDFAFFFCGGGGGFFCDFFGGFGGGFGFGFGFFFFFFFFFFFGFCAEG5FA=@FEFEF=EFFBFF=DDC1:<AAEDBFEFFFFF@8BBCCCEAG:9;=;EF4;<CFDCE7)94(/:(:(/@GF3)+46?(
@M70528:330:000000000-K6D4P:1:1102:18114:2949 2:N:0:AGTGCGAGTG+TGGAGGTAAT
TAAAACAGGGTCCCCTCCCCCTCTAGGGTCAAAAAAAGAGGTATTTAAGTTTCGGTCAGTTAAAAGTATTGTGATAGCTCCCGCTAACACTGGCAACGATAAAAGAAGAAGAATGGCTGTTAAAATAACTGATCAGACAAATAGTCTAATTTTTTCTGCTGAAAGGTTTTTTGCTTTAAGATTAATAATTGTAGTAATAAAATTTAAGGCACCTAAAATTGAAGAAATCCCTGCAAGGTGTAAAGAAAAAATTGTTAAGTCTACTGAAGGTCCTGAATGAAAAAACGTTCATAAAGGTGGA
+
AC<8AFE@E;F<C<CEFGGGEEE<FFGCFGFGGG@FF:@C<F<6CAFG<A,<<B@@F,C9,66@<<6C<<AFCFG,,,,AC@FC7FGGG8?E,,,?,7CFGGGAFCFCFAF8<ECEG8>E=FA9;9FF,AB,@;AAEG8=8A+4AEGBEFF9AF6EDGG85E8<DDD9,8@8BF89CDEFGGC9;=D;DFA;CF7++@+2>CC<1CFFF59*<9AGF,2=C610=>=4=7);9@:FE84675/B*95:659=BA5A?+;)779C+717@8;73@))0:73)).(.61.4,>:*.6::2(-(
@M70528:330:000000000-K6D4P:1:1102:9751:2950 2:N:0:AGTGCGAGTG+TGGAGGTAAT
TAAAACAGGGTCCCCTCCCCCTCTAGGGTCAAAAAAAGAGGTATTTAAGTTTCGGTCAGTTAAAAGTATTGTGATAGCTCCCGCTAACACTGGCAAAGATAAAAGAAGTAGAATGGCTGTTAAAATAACTGATCAGACTAATAGTCTAATTTTTTCTGCTGAAAGGTTTTTTGCTTTAAGATTAATAATTGTAGTAATAAAATTTAAGGCACCTAAAATTGAAGAAATCCCTGCAAGGTGTAAAGACAAAATTGTTAAGTCTACTGAAGGTCCTGAATGATAAAACGTTGATAAAGGTGGA
+
CCCCCGGGGGGGGGGGGGGGGGGGGGGGGGGGGGGGGGGGGGGGGGGGGGGGGGGEGGGGGGGGGGGGGGGGGGGGDFGGGGGGDFGGGGGGGGGGGGGGGGGGGGGGGGGGFGGGGGGGGGGGGFGGGGGGFGGGGGGGGGDGGGGGFGFFGGGGFFGGGGGCDGFGCGGGGGGGFDGFGGGGGGGGGGGGGGGGFGFFFGFFFFFFFFFFFGFGFFFFGFEEFEFEA8>A9@BA>5>D@:EF*A)7;:BFFFFFC@=EC6CF@E5>32;A)7<C>:333??<CFF;3=F;7?);?=E;(
@M70528:330:000000000-K6D4P:1:1102:18281:2956 2:N:0:AGTGCGAGTG+TGGAGGTAAT
TAAAACAGGGTCCCCTCCCCCTCTAGGGTCAAAAAAAGAGGTATTTAAGTTTCGGTCAGTTAAAAGTATTGTGATAGCTCCCGCTAACACTGGCAAAGATAAAAGAAGAAGAATGGCTGTTAAAATAACTGATCAGACAAATAGTCTAATTTTTTCTGCTGAAAGGTTTTTTGCTTTAAGATTAAAAATTGTAGTAATAAAATTTAAGGCACCTAAAATTGAAGAAATCCCTGCAAGGTGTAAAGAAAAAATTGTTAAGTCTACTGAAGGTCCTGAATGATAAAACGTTGATAAAGGTGGA
+
CCCCCGGGGGGGGGGGGGGGGGGGGGGGGGGGGGGGGGGGGGGGGGGGGGGGGGGGGGGGGGGGGGGGGGGGGGGGGGGGGGGGGGGGGGGGGGGGGGGGGGGGGGGGGGGGGGGGGGGGGGGGGGGGGGGGGGGGGGGGGGGGGGGGGGFGGGGGGGGGGGGGGGGGGGGGGGGGFG88EDGGGGGGGGGGGGDFFGFGFGFFFFFFFFFFFGFGFGGFGFEEFFFFFEBFFFFFFDGGFFFFECFBF9@D=+@F@CA?6ACAG<<=EEFE);@ECGFFEF5>EFFF@DFCC3>FG?B:(
@M70528:330:000000000-K6D4P:1:1102:14145:2959 2:N:0:AGTGCGAGTG+TGGAGGTAAT
TAAAACAGGGTCCCCTCCCCCTCTAGGGTCAAAAAAAGAGGTATTTAAGTTTCGGTCAGTTAAAAGTATTGTGATAGCTCCCGCTAACACTGGCAAAGATAAAAGAAGAAGAATGGCTGTTAAAATAACTGATCAGACAAATAGTCTAATTTTTTCTGCTGAAAGGTTTTTTGCTTTAAGATTAATAATTGTAGTAATAAAATTTAAGGCACCTAAAATTGAAGAAATCCCTGCAAGGTGTAAAGAACAAATTGTTAAGTCTACTGAAGGTCCTGAATGATAAAACGTTGATAAAGGTGGA
+
CCCCCGGGGGGGGGGGGDGGGGGGFGGGGGGGGGGGGGGGGGGGGGGGGGGGGGGGGGGGGGGGGGGGGGGGGGGGGGGGGGGGGGGGGGFGGGGGGGGGGFGGGGGGGEGGGGGDGGGFGGGGGGGGGGFFGGGGGGGFGGGGGGGGGGFGGGGGGGGFFD?FFGGGGGGGGGGGFGGFGGGGGGGGGGGGGGGG+@EFEGFE?CEBAFFAFCFGFAFFF6CEF)8CFEFFFFB9@GE897>98C2(;29*@FECCFCCEFCFDB*3;8=E<AF60@C3))6)6;16=2/3:<9CC)(,(
@M70528:330:000000000-K6D4P:1:1102:7373:2979 2:N:0:AGTGCGAGTG+TGGAGGTAAT
TAAAACAGGGTCCCCTCCCCCTCTAGGGTCAAAAAAAGAGGTATTTAAGTTTCGGTCAGTTAAAAGTATTGTGATAGCTCCCGCTAACACTGGCAAAGATAAAAGAAGAAGAATGGCTGTTAAAATAACTGATCAGACAAATAGTCTAATTTTTTCTGCTGAAAGGTTTTTTGCTTTAAGATTAATAATTGTAGTAATAAAATTTAAGGCACCTAAAATTGAAGAAATCCCTGCAAGGTGTAAAGAAAAAATTGTTAAGTCTACTGAAGGTCCTGAATGATAAAACGTTGATAAAGGTGGA
+
CCCCCGGGFGGGGGGFGGGGGGGGGGGGGGGGGGGGGGGGGGGGGGGGGFFGGGGFGGFFGFGGGGGFGGFGGGGGGGGGFGGCEGGGGFFGGGFGGGGFGGGGGGGGGGGGGGGGGGDGGGGGGGGGGGGGGGG?FGGGGGGGGDEGGGFGGCECFF,@AFDDEGFDGGGGGDGGFGGGCGGFGGGGGGFGGGGFFGAFEGFFCFFFFFFF>FFGFGG59BCFF@@EA549ABBFFGFFEFF>ECB:FDFFFF8FEFFCCCEFGE777;@E)777>CEA??EC<@:;1(83;<))07::(
@M70528:330:000000000-K6D4P:1:1102:13899:2985 2:N:0:AGTGCGAGTG+TGGAGGTAAT
TAAAACAGGGTCCCTGTCTCTTATACACATCTGACGCTGCCGACGAATTACCTCCAGTGTAGATCTCGGTGGTCGCCGTATCATTAAAAAAAAAAAAACACACACGCACAAAACTGACGAGTACTGAATCAAAAAAAGCACAAGAATGTTCTGACTAAGCTGTCAATGCTATTACAGAACATCGGACCATACACAACCGTATACGATATGCTATACAAGCTCGCACATGATTCAGATCCCTAGAAAGACACAGCAGGGCACAAGACTGTACACATGTGAGTCGCAGTCACAACTGACACTT
+
CCCCCGGGGGGGGGGGGGGGGGGGGGGGGGGGGGGGGGGGGGGGGGGGGGGG<FGGGFGGGGGGGGGGGDGGGEGGGCGECFF9EDGGGGGGGDC44++::,++8+++++,,,,,,,,+++8,,,,3,,,8,,,++5+5:3,;,,,,,,33,,3,3,,,,,,,3,5,,,2,,,,55*5,,,,5****21,,0*>*2)3)/(3)))))))3+++;:++++(+)(()--)/))/9))*)3+0.)(*))((),.(()(.())(()()0()))).)))5)00).)-(((((.))***)()+..))
@M70528:330:000000000-K6D4P:1:1102:10411:2995 2:N:0:AGTGCGAGTG+TGGAGGTAAT
TAAAACAGGGTCCCCTCCCCCTCTAGGGTCAAAAAAAGAGGTATTTAAGTTTCGGTCAGTTAAAAGTATTGTGATAGCTCCCGCTAACACTGGCAAAGATAAAAGAAGAAGAATGGCTGTTAAAATAACTGATCAGACAAATAGTCTAATTTTTTCTGCTGTAAGGTTTTTTGCTTTAAGATTAATAATTGTAGTAATAAAATTTAAGGCACCTAAAATTGAAGAAATCCCTGCAAGGTGTAAAGAAAACATTGTTAAGTCTACTGAAGGTCCTGAATGATAAAACGTTGATAAAGGTGGT
+
CCC@CGGGGGF9FEFF7CFEGGGGFAFFEFEFGGCFGGGGGGGGGGGGCGCFFCCFGEGFEFGGEGGGGGGGGGAAFGGGGGGGGCF8=FG<F8EGGGGGFFFAEGFFFEGGGFGGGGGGGGFAFGGGFGGGGFGC9EGC6EDF=FFGGFD,4AC8>FGGGGC9FG>==EGGG?FGF,@DAEF9>:E+CDCCECFG7EFCAEFEFFFA5?FFFFF9AFFECF5AB@CEF@EFF=D86*261*;9*6((;(8BE+8A41+95F<FF>5*)(/)7EFC2:77??).1=4@((:+;)1;73((/
@M70528:330:000000000-K6D4P:1:1102:18701:2999 2:N:0:AGTGCGAGTG+TGGAGGTAAT
TAAAACAGGGTCCCCTCCCCCTCTAGGGTCAAAAAAAGAGGTATTTAAGTTTCGGTCAGTTAAAAGTATTGTGATAGCTCCCGCTAACACTGGCAAAGATAAAAGAAGAAGAATGGCTGTTAAAATAACTGATCAGACAAATAGTCTAATTTTTTCTGCTGAAAGGTTTTTTGCTTTAAGATTAATAATTGTAGTAATAAAATTTAAGGCACCTAAAATTGAAGAAATCCCTGCAAGGTGTAAAGAAAAAATTGTTAAGTCTACTGAAGGTCCTGAATGATAAAACGTTGATAAAGGTGGG
+
CCCCCGGGGGGGGGGGGGGGGGGGGGGGGGGGGGGGGGGGGGGGGGGGGGGGGGGGGGGGGGGGGGGGGGGGGGGGGGGGGGGGGGGGGGGGGGGGGGGGGGGGGGGGGGGGGGGGGGGGGGGCFGGGGGGGGGGGGGGGGGGGGGGGGGFGGGGGGGGGGGGGGGGGGGGGGGGGFGGGGFGGGGGFGGGGGCFFFGF7:DFEFFFFFFFFFGFFFEEFGFFFFFDEFF=AFDFFFDFB@EFFEFF2A2>DEFEFCFFEEFFFF));@@F3;E3;CFE<3574;=>D375119)/>4(3(
@M70528:330:000000000-K6D4P:1:1102:20672:3006 2:N:0:AGTGCGAGTG+TGGAGGTAAT
TAAAACAGGGTCCCCTCCCCCTCTAGGGTCAAAAAAAGAGGTATTTAAGTTTCGGTCAGTTAAAAGTATTGTGATAGCTCCCGCTAACACTGGCAAAGATAAAAGAAGAAGAATGGCTGTTAAAATAACTGATCAGACAAATAGTCTAATTTTTTCTGCTGAAAGGTTTTTTGCTTTAAGATTAATAATTGTAGTAATAAAATTTAAGGCACCTAAAATTGAAGAAATCTCTGCAAGGTGTAAAGAAAAAATTGTTAAGTCTACTGAAGGTCCTGAATGATAAAACGTTGATAAAGGTGGA
+
CCCCCGGGGGGGGGGGGGGGGGGGGGGGGGGGGGGGGGGGGGGGGGGGGGGGGGGFGGGGFGGFGGFGGGGGGGGGGGGGGGGGGGGGGGGGGGGGGGGGGGFGGFGGFGGGGGGGGGGFGGFGGGGGGGGGFGGGGGGGGGGGGFGGGGFGGGGGGGGGGGGFFFGA9EDGGGGGFGGGGGGGGGGGGGGGFFGGFGAGFG7CFFFFFFFA>FA@C@FFGCA@FE5*=<E>:>A;@;>8>BFCEF=BA=BB2BCF?==C?FE6;@CE@EEFEFFFGGEFEEEE6<B@@(2+;94CFEEF(
@M70528:330:000000000-K6D4P:1:1102:10263:3022 2:N:0:AGTGCGAGTG+TGGAGGTAAT
TAAACAGGGTCCCCTCCCCCTCTAGGGTCAAAAAAAGAGGTATTTAAGTTTCGGTCAGTTAAAAGTATTGTGATAGCTCCCGCTAACACTGGCAAAGATAAAAGAAGAAGAATGGCTGTTAAAATAACTGATCAGACAAATAGTCTAATTTTTTCTGCTGAAAGGTTTTTTGCTTTAAGATTAATAATTGTAGTAATAAAATTTAAGGCACCTAAAATTGAAGAAATCCCTGCAAGGTGTAAAGAAAAAATTGTTAAGTCTACTGAAGGTCCTGAATGATCAAACGTTGATAAAGGTGGAT
+
CCCCCGGGGGGGGGGGFGGGGGGGGGGFGGGGGGGGGGGGGGGGGGGGGGGGGGGGGGGGGGFGGGGGGGGGGGEFFDGGGGGGE@FFGGGGGGGGGGGGGGGGFGGGGGGGGGGGGGGGGGGGGGGGGGGGGGGGGGGGGGGGGGGGGGFGGCGGGGFGGGFFGGGGGGDGGFAFFEFGGGF<DGGGGGGGGGF7<FCG<;?EFCFFFFFFFGFGFGGCEFB@FBFF9)7AABFFFDF9:E;C=:BFF(8BCF?FF6CEEFEFEC)4.4>=9@E;DFA?).;<8?@@<;;CFC<7>@:B2
@M70528:330:000000000-K6D4P:1:1102:21875:3030 2:N:0:AGTGCGAGTG+TGGAGGTAAT
TAAAACAGGGTCCCCTCCCCCTCTAGGGTCAAAAAAAGAGGTATTTAAGTTTCGGTCAGTTAAAAGTATTGTGATAGCTCCCGCTAACACTGGCAAAGATAAAAGAAGAAGAATGGCTGTTAAAATAACTGATCAGACAAATAGTCTAATTTTTTCTGCTGAAAGGTTTTTTGCTTTAAGATTAATAATTGTAGTAATAAAATTTAAGGCACCTAAAATTGAAGAAATCCCTGCAAGGTGTAAAGAAAAAATTGTTAAGTCTACTGAAGGTCCTGAATAATAAAACGTTGATAAAGGTGGA
+
CCCCCGGGGGGGGGGGGGGGGGGGGGGGGGGGGGGGGGGGGGGGGGGGGGGGGGGGGGGGGGGGGGGGGGGGGGGGGGGGGGGGGGGGGGGGGGGGGGGGGGGGGGFFGGGGGGGGGGGFFGGGGGGGGGGGGGGGGGGGGGGGGGGGGGFGGEGGAEFGGCFFGGGCFFGGGGGGFGGGGGGGGGGGGGGG7FGGFFFGFGFFFFFFFFFAFGFGFGC@EF:ACCDFF==AFFFF;FGG=66=A:B=FFFFFFEFCBBC?AEFGF<AE@;E7;ECFD?CCEE9EFF@@791:<CFG@FB(
@M70528:330:000000000-K6D4P:1:1102:8611:3032 2:N:0:AGTGCGAGTG+TGGAGGTAAT
TAAAACAGGGTCCCCTCCCCCTCTAGGGTCAAAAAAAGAGGTATTTAAGTTTCGGTCAGTTAAAAGTATTGTGATAGCTCCCGCTAACACTGGCAAAGATAAAAGAAGAAGAATGGCTGTTAAAATAACTGATCAGACAAATAGTCTAATTTTTTCTGCTGAAAGGTTTTTTGCTTTAAGATTAATAATTGTAGTAATAAAATTTAAGGCACCTAAAATTGAAGAAATCCCTGCAAGGTGTAAAGAAAAAATTGTTAAGTCTACTGAAGGTCCTGAATGATAAAACGTTGATAAAGGTGGA
+
CCCCCGGGGGGGGGGGGGGGGGGGGGGGGGGGGGGGGGGGGGGGGGGGGGGGGGGGGGGGGGGGGGGGGGGGGGGGGGGGGGGGGGGGGGGGGGGGGGGGGGGGGGGGGGGGGGGGGGDFFGGGGGGGGGGGGGGGGGGGGGGGGAFFGGFGGGGGGGGGGGGADFGGFGFGGGGGFGFGGFGGGGGGGGGGGGGGFGFGCDFFFAFFFAF?>>FGFGG@CF86BEFFCBFAFDFFFGGGEFCFCFF=49@FEFEFEFFEFCCFG@7734@37>4C;@CFFFF6>E:@=;FFF?<<F7>F0
@M70528:330:000000000-K6D4P:1:1102:16940:3041 2:N:0:AGTGCGAGTG+TGGAGGTAAT
TAAAACAGGGTCCCCTCCCCCTCTAGGGTCAAAAAAAGAGGTATTTAAGTTTCGGTCAGTTAAAAGTATTGTGATAGCTCCCGCTAACACTGGCAAAGATAAAAGAAGAAGAATGGCTGTTAAAATAACTGATCAGACAAATAGTCTAATTTTTTCTGCTGAAAGGTTTTTTGCTTTAAGATTAATAATTGTAGTAATAAAATTTAAGGCACCTAAAATTGAAGAAATCCCTGCAAGGTGTAAAGAAAAAATTGTTAAGTCTACTGAAGGTCCTGAATGATAAAACGTTGATAAAGGTGGA
+
CCCCCGGGGGGGGGGGGGGGGGGGGGGGGGGGGGGGGGGGGGGGGGGGGGGFGGGGGEGGGGGGGGGGGGGGGGGGGFGFGGGGGGGGGGFGGGGFGGGGGGGGGGGGGGGGGGGGGGGGGGGGGFCGFGGGGGGGGGGGGFGGGGGGGGFGGGGGGGGGGGGGGGGFFGGGGGGGFGGGGGGGGGGFFGGGGGG@EGCFCFFFBFFFFFFFFGFGFGGFFFCEFEFFFFEA9BBAEDFGEFFFEC::F2>BFFFFFFFFFC<C<)9;@;F)4;44CC?A37579@F@@<C+:97;C@BB(
@M70528:330:000000000-K6D4P:1:1102:16856:3064 2:N:0:AGTGCGAGTG+TGGAGGTAAT
TAAAACAGGGTCCCCTCCCCCTCTAGGGTCAAAAAAAGAGGTATTTAAGTTTCGGTCGGTTAAAAGTATTGTGATAGCTCCCGCTAACACTGGCAAAGATAAAAGAAGAAGAATGGCTGTTAAAATAACTGATCAGACAAATAGTCTAATTTTTTCTGCTGAAAGGTTTTTTGCTTTAAGATTAATAATTGTAGTAATAAAATTTAAGGCACCTAAAATTGAAGAAATCCCTGCAAGGTGTAAAGAAAAAATTGTTAAGTCTACTGAAGGTCCTGAATGATAAAACGTTGATAAAGGTGGA
+
CCCCCGGGGGGGGGGGGGGGGGGGGGGGFGGGGGGGGGGGGGGGGGGGGGFFGGGGGGGFFGGGFGGGGGGGGGGGG9AFFGGGGGGGGGGGDGGGGGGGGGGGGGGGGGGGGGGGGGGGGGGGGGGGGGGGGGGGGGGGGGGGGGGGGGFGFGGGFFFFGGFGGG>EFGGDCGGGFGCFGGGGGGGGGGGGGGGGCGFGEGFFFFFFFFFFFGFGFGGFGF>AFEBFFF=AFF4FECCFEFFFFFF38(9;EFFFCFFEECEAG@EFF;@<@FA<CFEFFFC><EFF0(9*:9<AG<?F(
@M70528:330:000000000-K6D4P:1:1102:22419:3070 2:N:0:AGTGCGAGTG+TGGAGGTAAT
TAAAACAGGGTCCCCTCCCCCTCTAGGGTCAAAAAAAGAGGTATTTAAGTTTCGGTCAGTTAAAAGTATTGTGATAGCTCCCGCTAACACTGGCAAAGATAAAAGAAGAAGAATGGCTGTTAAAGTAACTGATCAGACAAATAGTCTAATTTTTTCTGCTGAAAGGTTTTTTGCTTTAAGATTAATAATTGTAGTAATAAAATTTAAGGCACCTAAAATTGAAGAAATCCCTGCAAGGTGTAAAGAAAAAATTGTTAAGTCTACTGAAGGTCCTGAATGATAAAACGTTGATAAAGGTGGA
+
CCCCCGGGGGGGGGGGGGGGGGGGGGGGGGGGGGGGGGGGGGGGGGGGGGGGGGGGGGGGGGGGGFGFGGGGGGGGGGGGGGGGGGGGGGGGGGGGGGGGGGGGGGGGGGGGGGGGGGGFFGGGGGGGGGGGGGGGGGGGGGGGFGFGGGFGFGGGGGGGGFDDGGFGGGGGGGGGFGGGGGGGGGGGGGGGGGGGFGCFFGFEFFFFFAFA>FFGFCEBCFAEFFFFFBEAFFFFEFDFFFC=EEBBFD>D=CCF5BFFCFFFGFFEF;@FFAAFFFFFFFC>>E>;@?9+:?CCGFF?(
@M70528:330:000000000-K6D4P:1:1102:14622:3093 2:N:0:AGTGCGAGTG+TGGAGGTAAT
TAAAACAGGGTCCCCTGTCTCTTCTACACATCTGACGCTGCCGACGAATTACCTCCAGTGTAGATCTCGGTGGTCGCCGTATCATTAAAAAAAAAAAAAACCACAGACACTCTTTATCCTACTGTCAACTCATGTCATACATCTAATGCGTCCATTTCTACTTATCTGTATACAACCTCATTGTAAGATTAGAACAGTATCCACCACCTCTGTCCATCTACATGTGCACACTCCAGCTCTGCTCTGTACTACTCTTCCTCGTTGTCTCTATCTCCATTTACCCGTTTCATTCACTCCCAAT
+
CC@BCGGGGGEFGGFEFFGFFGG,EGGGGFEGGGGCCFEGGGGGGGFGFFFGC;EFGGGGGGGCFFGGGGCFGEF:FEGGG9FEFAF<AFEC7@+@++++8+,+A,:,,:,,,,5,,73,,,8,3,,<,,8,,,7,@33,+,+,9,,,,+0++8=9,,2@F,,,,+,37,,,@32,3,,,7,,7,525,,,,+,493,15/2+.2)):)6*)1+/++1,*4+8*3)))0//))()//+0+.))+.)))3))1))1+)+1),.(0*.4)))-)))))2*)))).-(..)))***-))*(.((
@M70528:330:000000000-K6D4P:1:1102:15191:3103 2:N:0:AGTGCGAGTG+TGGAGGTAAT
TAAAACAGGGTCCCCTCCCCCTCTAGGGTCAAAAAAAGAGGTATTTAAGTTTCGGTCAGTTAAAAGTATGGTGATAGCTCCCGCTAACACTGGCAAAGATAAAAGAAGAAGAATGGCTGTTAAAATAACTGATCAGACAAATAGTCTAATTTTTTCTGCTGAAAGGTTTTTTGCTTTAAGATTAATAATTGTAGTAATAAAATTTAAGGCACCTAAAATTGAAGAAATCCCTGCAAGGTGTAAGAAAAAATTGTTAAGTCTACTGAAGGTCCTTAATGATAAAACGTTGATAAAAGTGGAT
+
CCCCCGGGGGGGGGGGGGGGGGGGGGGGGGGGGGGGGGGGGGGGGGGGGGGGGGGFGGGGGGGGGGGGG9FGGGGGGGGGGGGGGGGGGGGGGGGGGGGGGGGGGGGGGGGGGGGGGGGGGGGGGGGGGGGGGGGGGGGGGGGGGGGGGGFGGGGGGGGGGGGGGGGGGGGGGGGGFGGGGGGGGGGGGGGGGGGGFGCFFGFFFFFFFFFFFGFGFGGFGFFBF:CEAEEFFFFFFGGGFFFF?CDDFF5B;8<8<11*1;<A+)))/=9<E))7:7)6)<7<@F@@1(+1;>)93).))
@M70528:330:000000000-K6D4P:1:1102:24593:3105 2:N:0:AGTGCGAGTG+TGGAGGTAAT
TAAAACAGGGTCCCCTCCCCCTCTAGGGTCAAAAAAAGAGGTATTTAAGTTTCGGTCAGTTAAAAGTATTGTGATAGCTCCCGCTAACACTGGCAAAGATAAAAGAAGAAGAATGGCTGTTAAAATAACTGATCAGACAAATAGTCTAATTTTTTCTGCTGAAAGGTTTTTTGCTTTAAGATTAATAATTGTAGTAATAAAATTTAAGGCACCTAAAATTGAAGAAATCCCTGCAAGGTGTAAAGAAAAAATTGTTAAGTCTACTGAAGGTCCTGAATGATAAAACGTTGATAAAGGTGGA
+
CCCCCGGGGGGFGGFGFGGGGGGGFGGGGGGCF9FGGGGFFEFGFGGFD6C<EFGGGGG@FFFGCFFGFFGGGGGFGCFGGGGGGGGGGGGFGGGFGGGDGGGGGGGGGGGGDGGGGGGDDFFEGGGGGGGGFGGDGGGG6ECCGGGGFD7DGGGGGGGGGGCFCGGFFFFEGGGGFD=DGGG9DGGGGCGFCFGFAC;,:EFCFC7<?AFFFCFD>AA8CF7@F@BEFE@FAD-;=C,?>76BEE=262--6=C80=BCC=CFCECEF;E@@>84;;7A)?3>).,6@FF::994<=00(
@M70528:330:000000000-K6D4P:1:1102:8500:3123 2:N:0:AGTGCGAGTG+TGGAGGTAAT
TAAAACAGGGTCCCCTCCCCCTCTAGGGTCAAAAAAAGAGGTATTTAAGTTTCGGTCAGTTAAAAGTATTGTGATAGCTCCCGCTAACACTGGCAAAGATAAAAGAAGAAGAATGGCTGTTAAAATAACTGATCAGACAAATAGTCTAATTTTTTCTGCTGAAAGGTTTTTTGCTTTAAGATTAATAATTGTAGTAATAAAATTTAAGGCACCTAAAATTGAAGAAATCCCTGCAAGGTGTAAAGAAAAAATTGTTAAGTCTACTGAAGGTCCTGAATGATAAAACGTTGATAAAGGTGGA
+
CCCCCGGGGGGGGGGGGGGGGGGGGGGGGGGGGGGGGGGGGGGGGGGGGGGGGGGGGGGGGGGGGGFGGGGGGGGGGGGGGGGGGGGGGGFGGGGGGGGGGGGGGGGGGGGGGGGGGGGGGGGGGGGGGGGGGGGGGGGGGGGGGGGGGGFGGGGGGGGGGGGGGGGGEGGGGGGGFGGGGGGGGGGGGGGGGGGGFGFGCFFFFAFFFFFFFGFGFFG:98>AFECFFEEFFBFFEGFGFFFFEFBDFFFFFF5B@==CEFFFGFFE);@E8EFC;:6<EF?;)76;;DFCC<>)+=4:(
@M70528:330:000000000-K6D4P:1:1102:19605:3130 2:N:0:AGTGCGAGTG+TGGAGGTAAT
TAAAACAGGGTCCCCTCCCCCTCTAGGGTCAAAAAAAGAGGTATTTAAGTTTCGGTCAGTTAAAAGTATTGTGATAGCTCCCGCTAACACTGGCAAAGATAAAAGAAGAAGAATGGCTGTTAAAATAACTGATCAGACAAATAGTCTAATTTTTTCTGCTGAAAGGTTTTTTGCTTTAAGATTAATAATTGTAGTAATAAAATTTAAGGCACCTAAAATTGAAGAAATCCCTGCAAGGTGTAAAGAAAAAATTGTTAAGTCTACTGAAGGTCCTGAATGATAAAACGTTGATAAAGGTGGA
+
CCCCCGGGGGGGGGGGGGGGGGGGGGGGGGGGGGGGGGGGGGGGGGGGGGGGGGGGGGGGGGGGGGGGGGGGGGGGGGGGGGGGGGGGGGGGGGGGGGGGGGGGGGGGGGGGGGGGGGGGGGGGGGGGGGGGGGGGGGGGGGGGGGGDGGFGGGGGGGGGGGGGGGGGDGGGGGGGFGGGGGGGFGGGGGGGGCFFCEFFEGFFFFFFFAAFFGFGFFFEFFFEFEFFFEFFFFD?>5<>;BECEFFFFDFFFFFF7+8>?AEFGFEAFFF@@E<EC@C<EFCEE@9@DFF:FCCFGFFF0
@M70528:330:000000000-K6D4P:1:1102:21440:3158 2:N:0:AGTGCGAGTG+TGGAGGTAAT
TAAAACAGGGTCCCCTCCCCCTCTAGGGTCAAAAAAAGAGGTATTTAAGTTTCGGTCAGTTAAAAGTATTGTGATAGCTCCCGCTAACACTGGCAAAGATAAAAGAAGAAGAATGGCTGTTAAAATAACTGATCAGACAAATAGTCTAATTTTTTCTGCTGAAAGGTTTTTTGCTTTAAGATTAATAATTGTAGTAATAAAATTTAAGGCACCTAAAATTGAAGAAATCCCTGCAAGGTGTAAAGAAAAAATTGTTAAGTCTACTGAAGGTCCTGAATGATAAAACGTTGATAAAGGTGGA
+
CCCCCGGGGGGGGGGGGGGGGGGGGGGGGGGGGGGGGGGGGGGGGGGGGGGGGGGGGGGGGGGGGGGGGGGGGGGGGGGGGGGGGGFGGGGGGGGGGGGGGGGGGGGGGGFGGGGGGGGGGGGGGGGGGGGGFGGGGGGGGGGGGGGGGGFGGGGGGGGGGGGGDFGGGGGGGGGGFFGFGGGGFGGGGGGGGGGGFGFGEFFFFFFFFFFF>FFGFAEEGF58FECEF4=AADDF>5ECBEFF?EDFFFFFFFFF<88>?CFFG39=E(;3)7AF9CEFEFF<>E633(237997C@3:(
@M70528:330:000000000-K6D4P:1:1102:13036:3161 2:N:0:AGTGCGAGTG+TGGAGGTAAT
TAAAACAGGGTCCCCTCCCCCTCTAGGGTCAAAAAAAGAGGTATTTAAGTTTCGGTCAGTTAAAAGTATTGTGATAGCTCCCGCTAACACTGGCAAAGATAAAAGAAGAAGAATGGCTGTTAAAATAACTGATCAGACAAATAGTCTAATTTTTTCTGCTGAAAGGTTTTTTGCTTTAAGATTAATAATTGTAGTAATAAAATTTAAGGCACCTAAAATTGAAGAAATCCCTGCAAGGTGTAAAGAAAAAATTGTTAAGTCTACTGAAGGTCCTGAATGATAAAACGTTGATAAAGGTGGA
+
CCCCCGGGGGGGGGGGGGGGGGGGGGGGGGGGGGGGGGGGGGGFGGGGGGGGGGGGGGGFFGGGGGGGGGGGGGGGFGGDGGGGGGGGGGGGGGGGGGGGGGFGGGGGGGGGGGGGGGGGFGFGFGGGGGGGGGGGGGGBFGGGGGGGGGFGGGDGFGGGGGGGGFFGFGGGE?9FBGGGGGGGGFGGGGGF7=EGFGCGEFFFFF75;A65?CFFA;F5FA8CFFFEFEBAF=BF@*5:>>EFFFFFFF=B2+9@<:BCCFEFCE6=FEEF;AEF;;37C3))1793,/71@5CFC4(,(
@M70528:330:000000000-K6D4P:1:1102:20003:3185 2:N:0:AGTGCGAGTG+TGGAGGTAAT
TAAAACAGGGTCCCCTCCCCCTCTAGGGTCAAAAAAAGAGGTATTTAAGTTTCGGTCAGTTAAAAGTATTGTGATAGCTCCCGCTAACACTGGCAAAGATAAAAGAAGAAGAATGGCTGTTAAAATAACTGATCAGACAAATAGTCTAATTTTTTCTGCTGAAAGGTTTTTTGCTTTAAGATTAATAATTGTAGTAATAAAATTTAAGGCACCTAAAATTGAAGAAATCCCCGCAAGGTGTAAAGAAAAAATTGTTAAGTCTACTGAAGTTCCTGAATGATAAAACGTTGATAAAGGTGGA
+
CCCCCGGGGGGGGGGGGGGGGGGGGGGGGGGGGGGGGGGGGGGGGGGGGGGGGGGGGGGGGGGGGGGGGGGGGGGGGGGGGGGGGGGGGGGGGGGGGGGGGGCFGGGGGGGGGGGGGGGFGGGGGGGGGGGGGGGGGGGGGGGGGGGGGGFGGGGGGGGGGGGGGGGGGGGGGGGGFGGGGGGGGGGGGGGGGGGGFGFGFGFFFFFFFFFFFFFGFGGFGFFEFFFFFFEA>AFFFFGGEEEFEFFFFFBF@FFF<7ACEFFFC3?EE.)59EECC75E3CFFF@F3<:D:C:4:FB::(
@M70528:330:000000000-K6D4P:1:1102:12164:3205 2:N:0:AGTGCGAGTG+TGGAGGTAAT
TAAAACAGGGTCCCCTCCCCCTCTAGGGTCAAAAAAAGAGGTATTTAAGTTTCGGTCAGTTAAAAGTATTGTGATAGCTCCCGCTAACACTGGCAAAGATAAAAGAAGAAGAATGGCTGTTAAAATAACTGATCAGACAAATAGTCTAATTTTTTCTGCTGAAAGGTTTTTTGCTTTAAGATTAATAATTGTAGTAATAAAATTAAAGGCACCTAAAATTGAAGAAATCCCTGCAAGGTGTAAAGAAAAAATTGTTAAGTCTACTGAAGGTCCTGAATGATAAAACGTTGATAAAGGTGGA
+
CCCCCGGGGGGGGGGGGGGGGGGGGGGGGGGGGGGGGGGGGGGGGGGGGGGGGGGGGGGGGGFGGGGGGGGGGGGGGGGGGGDDGGGGGGGGGGGGDGGGGGEFGGGDFGGGGGGGGGGGGGGGGGGGGGGGGGGGGGGGGGGGGGGGFGFGGGGGGGGGGGGGFGGGGGGGGGGGFGGGGGGGGGGCGGGGGGGGAFAFFGFEFFFFFFFFFGFGFGGFGFEBFFFEFEEFFFFF:DDEEEFFCF@5A=B=BFFF>BB?CFFFGF3=@E;E;48>FD?E).69C@:;;DFFD?3CCBFF0
@M70528:330:000000000-K6D4P:1:1102:21570:3222 2:N:0:AGTGCGAGTG+TGGAGGTAAT
TAAAACAGGGTCCCCTCCCCCTCTAGGGTCAAAAAAAGAGGTATTTAAGTTTCGGTCAGTTAAAAGTATTGTGATAGCTCCCGCTAACACTGGCAAAGATAAAAGAAGAAGAATGGCTGTTAAAATAACTGATCAGACAAATAGTCTAATTTTTTCTGCTGAAAGGTTTTTTGCTTTAAGATTAATAATTGTAGTAATAAAATTTAAGGCACCTAAAATTGAAGAAATCCCTGCAAGGTGTAAAGAAAAAATTGTTAAGTCTACTGAAGGTCCTGAATGATAAAACGTTGATAAAGGTGGA
+
CCCCCGGGGGGGGGGGGGGGGGGGGGGGGGGGGGGGGGGGGGGGGGGGFGGGGGG@FGGGGGGGGGGGGGGGGGGGGGGGGGGGGGGGGGGGGGGGGGGGGGGGGGGGGGGGGGFGGGGGGGGGGFFGGGGGGGGGGGGGGGGGGGGGGGFGGGGEFGGGGFGGGGGGGGGGGGGCFGGGGGGGGGGGGGGGDFGFFFCFFFFFF7EFFAFFF59CFGGFGFFFF@@EF2>4AD=F>*>DEFC@EC>5A@@BBFFFEBCCEFEFGFFFE;@<@EE<FCEEEEFF9398;022;<>39@28(
@M70528:330:000000000-K6D4P:1:1102:21214:3239 2:N:0:AGTGCGAGTG+TGGAGGTAAT
TAAAACAGGGTCCCCTCCCCCTCTAGGGTCAAAAAAAGAGGTATTTAAGTTTCGGTCAGTTAAAAGTATTGTGATAGCTCCCGCTAACACTGGCAAAGATAAAAGAAGAAGAATGGCTGTTAAAATAACTGATCAGACAAATAGTCTAATTTTTTCTGCTGAAAGGTTTTTTGCTTTAAGATTAATAATTGTAGTAATAAAATTTAAGGCACCTAAAATTGAAGAAATCCCTGCAAGGTGTAAAGAAAAAATTGTTAAGTCTACTGAAGGTCCTGAATGATAAAACGTTGATAAAGGTGGA
+
CCCCCGGGGGGGGGGGGGGGGGGGGGGGGGGGGGGGGGGGGGGGGGGGGGGGGGGGGGGGGGGGGGGGGGGGGGGGGGGGGGGGGGGGGGGGGGGGGGGGGGGGGGGGGGGGGGGGGGGGGGGGGGGGGGGGGGGGGGGGGGGGGGGGGGFGGGGGGGGGGGGFGGGGGGGGGGGGFGFGGGGGGGGGGGGGGGGGFFFGCFFFFFFFFFFFFGFGFGGFGF;CFFFFFEF4>>B9@5>DBFFFFFF=F=BB=FEA@CCECFFFFEEEE;=@3>EFCFEF?E?9);:DF?<>C?EFF73:(
@M70528:330:000000000-K6D4P:1:1102:22633:3242 2:N:0:AGTGCGAGTG+TGGAGGTAAT
TAAAACAGGGTCCCCTCCCCCTCTAGGGTCAAAAAAAGAGGTATTTAAGTTTCGGTCAGTTAAAAGTATTGTGATAGCTCCCGCTAACACTGGCAAAGATAAAAGAAGAAGAATGGCTGTTAAAATAACTGATCAGACAAATAGTCTAATTTTTTCTGCTGAAAGGTTTTTTGCTTTAAGATTAATAATTGTAGTAATAAAATTTAAGGCACCTAAAATTGAAGAAATCCCTGCAAGGTGTAAAGAAAAAATTGTTAAGTCTACTGAAGGTCCTGAATGATAAAACGTTGATAAAGGTGGA
+
CCCCCGGGGGGGGGGGGGGGGGGGGGGGGGGGGGGGGGGGGGGGGGGGGGGGGGGGGGGGGGGGGCFGGGGGGGGGGGGGGGGGGGGGGGGGGGGGGGGGGGGGGGGGGGGGGGGGGGGGGGGGGGGGGGGGGGGGFGGGGGGGGGGGGGFGFFGFGGGGGGGGGGGGGGGGGGGGFGGGGGGGGGGGGGGGCFFFCGAFFGFFFFFFFFFFFGFGFGGFGFC@F@DEF=:FFFDA>FEFBFFFEFFBFB>B@FEFCFFF37?FFECEFFFF@FFFDDEAFCE9C@;@@FD@F<1);;2:(
@M70528:330:000000000-K6D4P:1:1102:20166:3243 2:N:0:AGTGCGAGTG+TGGAGGTAAT
TAAAACAGGGTCCCCTCCCCCTCTAGGGTCAAAAAAAGAGGTATTTAAGTTTCGGTCAGTTAAAAGTATTGTGATAGCTCCCGCTAACACTGGCAAAGATAAAAGAAGAAGAATGGCTGTTAAAATAACTGATCAGACAAATAGTCTAATTTTTTCTGCTGAAAGGTTTTTTGCTTTAAGATTAATAATTGTAGTAATAAAATTTAAGGCACCTAAAATTGAAGAAATCCCTGCAAGGTGTAAAGAAAAAATTGTTAAGTCTACTGAAGGTCCTGAATGATAAAACGTTGATAAAGGTGGA
+
CCCCCGGGGGGGGGGGGGGGGGGGGGGGGGGGGGGGGGGGGGGGGGGGGGGGGGGFGGGGGDGGGGGGGGGGGGGGGGGGGGGGGGGGGGFFGGGGGGGGGGGGGGGGGGGGGGGGGGGGGFGGGGGGGGGGGGGGGGGGGGGGGGGGGGFGGFGGGGGGGGGGGGGGGGGDGGGGFGGGGGGGGGGGGGGGGGGGFFCGFGFFFFFFFFFFFFFGFGGFGFFFF5CCF6BAFBFABDFBB@CFEFF=F=BF=67:*B8?EFCFGF<E<;=3;AAECCEFCC.7C39;832+;999E8:?(
@M70528:330:000000000-K6D4P:1:1102:20152:3257 2:N:0:AGTGCGAGTG+TGGAGGTAAT
TAAAACAGGGTCCCCTCCCCCTCTAGGGTCAAAAAAAGAGGTAATTAAGTTTCGGGCAGTTAAAAGTATTGTGATAGCTCCCGCTAACACTCGCAAAGATAAAAGAAGAAGAATGGCTGTTAATATAACTGATCAGACACATCGTCTAATTTTTTCTGCTGAAAGGTTTTTTCCTTTAAGATTAATAATTGTAGTAATAAAATCTAAGGCACCTAAAATTGAAGAAATCCCTTCAAGGTGTATAGAAAACATTGTTGAGTCTACTGAAGGTCCTGAATGATAAGACGTTGATAAAGGTGGA
+
CCCC<C;C@@<EE<CE@-,8@CCE6FE6FEC-6CF7@@C,,CF,6CEE9<F<9,++@C@:CE<9,CE<@EFF9966CEFEFGGGG>7,,,:,AB@47<EFD,AD<,44==<:A5EEFEDCFG9,,,559FFA<FCEF,4,+@+4?8@BAFFFAA6A=,,=DE,C,+,,=+@+,,,==,,75@CAEAAC=3:2+@CC+3CFCBA)?>;;AA9A959CAF,.=:*:8<=6FE)@+)7+955<.5*=77**00:=?C*+(3)19CCFE@EE@8;@)>AEC@?<E??8433;?(*3069>+4:0(
@M70528:330:000000000-K6D4P:1:1102:21899:3260 2:N:0:AGTGCGAGTG+TGGAGGTAAT
TAAAACAGGGTCCCCTCCCCCTCTAGGGTCAAAAAAAGAGGTATTTAAGTTTCGGTCAGTTAAAAGTATTGTGATAGCTCCCGCTAACACTGGCAAAGATAAAAGAAGAAGAATGGCTGTTAAAATAACTGATCAGACAAATAGTCTAATTTTTTCTGCTGAAAGGTTTTTTGCTTTAAGATTAATAATTGTAGTAATAAAATTTAAGGCACCTAAAATTGAAGAAATCCCTGCAAGGTGTAAAGAAAAAATTGTTAAGTCTACTGAAGGTCCTGAATGATAAACCGTTGATAAAGGTGGA
+
CCCCCGGGGGGGGGGGGGGGGGGGGGGGGGGGGGGGGGGGGGGGGGGGGGGGGGGGGGGGGGGGGGGGGGGGGGGGGGGGGGGGGGGGGGGGGGGGGGGGGGGGGGGGGGGGFGGGGGGEGGGGGGGGGGGGGGGGGGGGGGGGGGGGGGFGGGGGGGFGGGGGGGEGGGGGECEGDGCFFGGGGGGGGGGGGGGGFGFGFGFFFFCFFFFFFCFGFFFFGFEECEBFFEF4ABFFEFGGFBEFFFFFFFFFEFEFC8=?CFCCG3)78@@@@<EEFGFF?C<;)616;2C7@<>EG<B?(
@M70528:330:000000000-K6D4P:1:1102:22609:3260 2:N:0:AGTGCGAGTG+TGGAGGTAAT
TAAAACAGGGTCCCCTCCCCCTCTAGGGTCAAAAAAAGAGGTATTTAAGTTTCGGTCAGTTAAAAGTATTGTGATAGCTCCCGCTAACACTGGCAAAGATAAAAGAAGAAGAATGGCTGTTAAAATAACTGATCAGACAAATAGTCTAATTTTTTCTGCTGAAAGGTTTTTTGCTTTAAGATTAATAATTGTAGTAATAAAATTTAAGGCACCTAAAATTGAAGAAATCCCTGCAAGGTGTAAAGAAAAAATTGTTAAGTCTACTGAAGGTCCTGAATGATAAAACGTTGATAAAGGTGGA
+
CCCCCGGGGGGGGGGGGGGGGGGGGGFGFGFGGGGGGDCFGEEEGGGGGFE<FGGGGGGFGGGGGGGGGGGGGGGGGGGGGGGGGGGGGGGGGGGGGGGGGGGCGGGGGGFGGFGGGGDGGGGGGGGGGGGGGAFDFGGFG9DFGGFGGGFGGCEGGFDEGDF<EGC@FGFDGFGG9FGGGGGGEFGGGFGGGGGGFGFGFFFEAFFFF5ACFGAFFACEGF>;B)8AF)>>F=BA>DFF@B?96=>=6BFB5+9B?:=8?1?AF3<A@;E37A@4;C<)7??C9<6;D1*139)49)(3(
@M70528:330:000000000-K6D4P:1:1102:8258:3266 2:N:0:AGTGCGAGTG+TGGAGGTAAT
TAAAACAGGGTCCCCTCCCCCTCTAGGGTCAAAAAAAGAGGTATTTAAGTTTCGGTCAGTTAAAAGTATTGTGATAGCTCCCGCTAACACTGGCAAAGATAAAAGAAGAAGAATGGCTGTTAAAATAACTGATCAGACAAATAGTCTAATTTTTTCTGCTGAAAGGTTTTTTGCTTTAAGATTAATAATTGTAGTAATAAAATTTAAGGCACCTAAAATTGAAGAAATCCCTGCAAGGTGTAAAGAAAAAATTGTTAAGTCTACTGAAGGTCCTGAATGATAAACCGTTGATAAAGGTGGA
+
CCCCCGGGGGGEGGGFFGGGGGGFEFGGGGGGGGGGGGGGFGGGGGFFCEGGGGGFFGGE<FFEFGGGGGAFADGGGGGC<F7@EGG@FGFFCFGGDFGGFFGGGGE<FGGEFGGFGGDEGGGGGGGGGGGGGFGGGGGGGGGCFGGGGGFFGGDCFGGGGGGGG?DFCFGGGGFGFGGFGGGGGGGGGGGGGGGGFGFFCGFEBFF?F5CFFGFGFGGFGFA@FF@E>>@FFFF>3DFFBEFCCCBBF>@DBFFF<+8?E6?6EE33;@@E798CGGFEFF)7)/:;?35;C53993(((
@M70528:330:000000000-K6D4P:1:1102:14094:3271 2:N:0:AGTGCGAGTG+TGGAGGTAAT
TAAAACAGGGTCCCCTCCCCCTCTAGGGTCAAAAAAAGAGGTATTTAAGTTTCGGTCAGTTAAAAGTATTGTGATAGCTCCCGCTAACACTGGCAAAGATAAAAGAAGAAGAATGGCTGTTAAAATAACTGATCAGACAAATAGTCTAATTTTTTCTGCTGAAAGGTTTTTTGCTTTAAGATTAATAATTGTAGTAATAAAATTTAAGGCACCTAAAATTGAAGAAATCCCTGCAAGGTGTAAAGAAAAAATTGTTAAGTCTACTGAAGGTCCTGAATGATAAAACGTTGATAAAGGTGGA
+
CCCCCGGGGGGGGGGGGGGGGGGGGGGGGGGGGGGGGGGGGGGGGGGGGGGGGGGGGGGGGGGGGGGGGGGGGGGGFFGGGGGGGGGGGGGGGGGGGGGGGGGGGGGGGGGGGGGGGGGGGGGGGGGGGGGGGGGGGGGGGGGGGGGGGGFGGFEGCGGFGGGGGGGGFFGGGGGGFFFCFGGGGGGGGGGGGCGGCFFGFGFFFFFFFFFFFGFDFGFFGFC;FEB@C<EAFFFFFCDCEBEE4C(76@@2EFFFE=BECFFFF3)/7=EEFFFF8:C@FF?<E8:@@FFFGFFEDF0?0
@M70528:330:000000000-K6D4P:1:1102:16629:3324 2:N:0:AGTGCGAGTG+TGGAGGTAAT
TAAAACAGGGTCCCCTCCCCCTCTAGGGTCAAAAAAAGAGGTATTTAAGTTTCGGTCAGTTAAAAGTATTGTGATAGCTCCCGCTAACACTGGCAAAGATAAAAGAAGAAGAATGGCTGTTAAAATAACTGATCAGACAAATAGTCTAATTTTTTCTGCTGAAAGGTTTTTTGCTTTAAGATTAATAATTGTAGTAATAAAATTTAAGGCACCTAAAATTGAAGAAATCCCTGCAAGGTGTAAAGAAAAAATTGTTAAGTCTACTGAAGGTCCTGAATGATAAAACGTTGATAAAGGTGGA
+
CCCCCGGGGGGGGGGGGGGGGGGGGGGGEGGGGGGGGGGGGGGGGGGGGGGGGGGGGGGGGGGGGGGGGGGGGGGGGGGGGGGDGGGGGGGGGGGGGGGGGGGGGGGGGGGGGGGGGGGGGGGGGGGGGGGGGGGGGGGGGGGGGGFGGGFGGGGGGGGGGGGGGGGGDGGGDGGGFGGGGGGGGGGGGGGGGGGGFG?ECGFFFFFFFFFFFGFGFGGFGFCCFECFFE9AAFFFFGGGFFEFFFFFF>BF@FCFC8AE?CEF?36@@EEE@FEECDEFFE<CC@91=DF+:?9EC<7:(
@M70528:330:000000000-K6D4P:1:1102:6154:3351 2:N:0:AGTGCGAGTG+TGGAGGTAAT
TAAAACAGGGTCCCCTCCCCCTCTAGGGTCAAAAAAAGAGGTATTTAAGTTTCGGTCAGTTAAAAGTATTGTGATAGCTCCCGCTAACACTGGCAAAGATAAAAGAAGAAGAATGGCTGTTAAAATAACTGATCAGACAAATAGTCTAATTTTTTCTGCTGAAAGGTTTTTTGCTTTAAGATTAATAATTGTAGTAATAAAATTTAAGGCACCTAAAATTGAAGAAATCCCTGCAAGGTGTAAAGAACAAATTGTTAAGTCTACTGAAGGTCCTGAATGATAAAACGTTGATAAAGGTGGA
+
CCCCCGGGGGGGGGGGGGGGGGGGFGGGGGGGGGGGGGGGGGGGGGGECFFGGGGCFEFGDFGGGGFGGGGGGGGGGFGGGGGGGGGGGGGGGCFGEGGGGGGGGGGGGGGGGGGGGGGBFGGGGGGGGFGGGGGGGGGGGCDFFFFGGGFGGGGFFGFFGGCEGGFFFGGGGGGGFGGGGGGGFGGGGGGGGG@7@G;ECBFFFAFFFFFAFGFGFGGEGFF5A8CCFEFFFFFFB5D77>EF?E@(?@BEFF7B5BBF<ACFC=>E<@=E=EECCDEF?EC9<E>DFFG:@5C37@FF6
@M70528:330:000000000-K6D4P:1:1102:17244:3369 2:N:0:AGTGCGAGTG+TGGAGGTAAT
TAAAACAGGGCTCCCTGTCTCTTATACACATCTGACGCTGCCGACGAATTACCTCCAGTGTAGATCTCGGTGGTCGCCGTATCATTAAAAACAAAAAAAAAAAGAAGAATAAAAAGGACCACAGACTTGTAATGAAAACATAGTGGCTACAATATGTATATAAAAATCATCTAATATTAGAGCATAAGCGTCAAAAGCTGTACGAAGAGACAGTACGTGACGACATTCCGCTGTACCATGACGTAAGTCTATAACTACTACACTCCACGCACACACTATCTCGTTGCTAACTAGACACAGA
+
-ACCCGGGGGGGGGGGGGGGGGGGGGGGGGGGCGGGGGGGGGGGGGGGGGGGGCFGGGGGGGGGGGGGGGEDGGGGGGEFC=E<BFFFGFG,E,A=,4+88@F+9,,A,,,,,5,+6,++:+,,,,,,,,,3,,,7E9,,+,+33,+,,33,,,,9,,,,,72,,+,3@,3,,3,,+,7,76,,4,32,51***22*,*,*5+)**)))))))*+4)4,/*)6()())1(())/)+)3++)/()(((.*))))*-*))/-)0,**(),-(((((((**))))(((.3))-***).)+(((.
@M70528:330:000000000-K6D4P:1:1102:22649:3377 2:N:0:AGTGCGAGTG+TGGAGGTAAT
TAAAACAGGGTCCCCTCCCCCTCTAGGGTCAAAAAAAGGGGTATTTAAGTTTCGGCCGGTTAAAGTAATTGTGTTAGCTCCGGCAAACATGGGAAAAGATAAAGGAAGAAGAAGGCCTGTTAAAATAACTGATAAACCAATTGGCTTATTTTTTTCTCTGAAAAGGTTTTTTCTTTTAAGATTAAAAATTGAAGTAATAAAATTTAGGGACCTTAAATTTGAAGAATTCCCTCCAGGGTGTAAAGAAAAAATTTTAAAGTTAACTTAAGTTCTTGATTGATAACACTTTGTAAAGGGTGAA
+
CCCCCGFGFGGGGGGGGGGGGGGGFGGGGGGGGGGGD7,BC,6EF,C5;CF,6B7+8++C+CFG,,,,C,@@,,,,,,,:F,4++8,,,,,:,,AB,9+:CFG,9B<,A4:=,,:,49+C,AFG,,A95,,,,4,,,,8D+4+,,,68,@CFFGE8,,,,,7=3@=F9=FE+,,@CCF6@7D,,,,72>,,,+,5B+<EC62BE+@+*/*3:*;95+,=41=4;8@*/1@38)(0)0*3*(/7+/98/;1(,(;<+.2+.)1/+1)))..)5-)6<**)))6<32().-)***.)5*(4()
@M70528:330:000000000-K6D4P:1:1102:22626:3386 2:N:0:AGTGCGAGTG+TGGAGGTAAT
TAAAACAGGGTCCCCTCCCCCTCTAGGGTCAAAAAAAGAGGTATTTAAGTTTCGGTCAGTTAAAAGTATTGTGATAGCTCCCGCTAACACTGGCAAAGATAAAAGAAGAAGAATGGCTGTTAAAATAACTGATCAGACAAATAGTCTAATTTTTTCTGCTGAAAGGTTTTTTGCTTTAAGATTAATAATTGTAGTAATAAAATTTAAGGCACCTAAAATTGAAGAAATCCCTGCAAGGTGTAAAGAAAAAATTGTTAAGTCTACTGAAGGTCCTGAATGATAAAACGTTGATAAAGGTGGA
+
CCCCCGGGGGGGGGGGGGGGGGGGGGGGGGGGGGGGGGGGGGGGGGGGGGGGGGGGGFGGGGGGGGGGGGGGGGGGGGGGGGGGGGGGGGGGGGGGGGGGGGGGGGGGGGDGGGGGGGGGGGGGGGGGFGGGGGGGGGGGGGGGGGGGGGFGGGGGGGGGGGGGGGGFGGGGGGGGFGGGGGGGGGGGGGCGGGGGFGFGFGFFFFFFFAFFFFFGFCGFGFA@FEFFFB@**/>B6FGGFFFFEEF>FDBF=A5=844>CCFFG3778;@E<FFEGGFAFEEFE<@F@?C7CEFFGF::(
@M70528:330:000000000-K6D4P:1:1102:16313:3388 2:N:0:AGTGCGAGTG+TGGAGGTAAT
TAAAACAGGGTCCCCTCCCCCTCTAGGGTCAAAAAAAGAGGTATTTAAGTTTCGGTCAGTTAAAAGTATTGTGATAGCTCCCGCTAACACTGGCAAAGATAAAAGAAGAAGAATGGCTGTTAAAATAACTGATCAGACAAATAGTCTAATTTTTTCTGCTGAAAGGTTTTTTGCTTTAAGATTAATAATTGTAGTAATAAAATTTAAGGCACCTAAAATTGAAGAAATCCCTGCAAGGTGTAAAGAAAAAATTGTTAAGTCTACTGAAGGTCCTGAATGATAAAACGTTGATAAAGGTGGA
+
CCCCCGGGGGGGGGGGGGGGGGGGGGGGGGGGGGGGGGGGGGGGGGGGGGGGGGGGGGGGGGGGGGGFGGGGGGGGGGGGGGGCGGGGGGGGGFGGGGGGGGGGGFGGGGCEGGGGGGGGGCDEFEFGGGGGGGGGGGGGGGGGGFGGGGFGGGGGGGGGFGFDCGGGGGGGGGFGFGGGGGGGGGGGGGGGFFGGFFFECGFFFFFFFFF>@FFFFAEEGFE5B5@EF.>AF@:FEGGGFEEF<CB>FDF@EFFFEFFECC?A<3?EFFF<@<3>6;C)<<53;31:8(/3:<CEG@F:(
@M70528:330:000000000-K6D4P:1:1102:24012:3389 2:N:0:AGTGCGAGTG+TGGAGGTAAT
TAAAACAGGGTCCCTGTCTCTTATACCCATCTGACGCTGCCGACGAATTACCTCCAGTGTAGATCTCGGTGGTCGCCGTATCATTAAAAAAAAAAAAAAAAAACATAGAAGACAGACTGCAGCAGTATTGCAAAAAAGAGTAACAGTGATAAATCGTAATAGTCATAAGGATATAGCAGATGGAGAATCTTGCAATGAAGTAGCGGATATATCGAGCAGTGGAGTATATAAGCATGATGGATGTATGTACATCGTTCAGTGAGTAACAGGGTCATCAGATGTATCCTGTGACTACATGTAT
+
CCCCCGGGGGGGGGGGGGGGGGGGGF,FGGGGGGGGGGGGGGGGGGGD<FFG9FGGGGGGGGGGGGGGGGGGGGGGCFGG8FFGCDEGGGG@C>F8886+4++3,,5,,5,,,,3,,,+,,,,,3,>,3,,,,8,+3+6,+,+,,3,,351,,7,*,,,*,2,,,5,,,,,,,,,1+,,:,,,6,,,*,,,,01++*+1+.++))20))++13*)*2**10))()()6*))**)-*)330(-)0))).*)-.-)().)1-)*)*+))-.((.(())02)--).)).)).)**2)(.+))))
@M70528:330:000000000-K6D4P:1:1102:17010:3404 2:N:0:AGTGCGAGTG+TGGAGGTAAT
TAAAACAGGGTCCCCTCCCCCTCTAGGGTCAAAAAAAGAGGTATTTAAGTTTCGGTCAGTTAAAAGTATTGTGATAGCTCCCGCTAACACTGGCAAAGATAAAAGAAGAAGAATGGCTGTTAAAATAACTGATCAGACAAATAGTCTAATTTTTTCTGCTGAAAGGTTTTTTGCTTTAAGATTAATAATTGTAGTAATAAAATTTAAGGCACCTAAAATTGAAGAAATCCCTGCAAGGTGTAAAGAAAAAATTGTTAAGTCTACTGAAGGTCCTGAATGATAAAACGTTGATAAAGGTGGA
+
CCCCCGGGGGGGGGGGGGGGGGGGGGGGGGGGGGGGGGGGGGGGGGGGGGGGGGGGGGGGGGGGGGGGGGGGGGGGGGGGGGGGGGGGGGGGGGGGGGGGGGGGGGGGGGGGGGGGGGGGGGGGGGGGGGGGGGGGGGGGGGDGGGGGGGFGGGGGFGGGGGGGGGGGGGGGGGGGFGGGGGGGGGGGGGGGGGGGFGFGEGFFFFFBFFFFFGFGFGGEGFAECCCFFEFFFFFFBDFFBEEAEFFDF=@FEFFFEFFFECCFF36@EEE3;A8>CFFFCC?E<@B186D7:<CEGF:<(
@M70528:330:000000000-K6D4P:1:1102:23568:3407 2:N:0:AGTGCGAGTG+TGGAGGTAAT
TAAAACAGGGTCCCCTCCCCCTCTAGGGTCAAAAAAAGAGGTATTTAAGTTTCGGTCAGTTAAAAGTATTGTGATAGCTCCCGCTAACACTGGCAAAGATAAAAGAAGAAGAATGGCTGTTAAAATAACTGATCAGACAAATAGTCTAATTTTTTCTGCTGAAAGGTTTTTTGCTTTAAGATTAATAATTGTAGTAATAAAATTTAAGGCACCTAAAATTGAAGAAATCCCTGCAAGGTGTAAAGAAAAAATTGTTAAGTCTACTGAAGGTCCTGAATGATAAAACGTTGATAAAGGTGGA
+
CCCCCGGGGGGGGGGGGGGGGGGFGGGGGGGGGGGGGGGGGFGGGGGCGGGGGGGGGGGGGGGGGFGGGGGGGGGGFGGGFGGGGGGGGGGGGGGGGGFFGGGGGGGFGGGGGGGGGGGGGGGGGGGGGGGGGGGF=FGGC9FFGGGGGGFGGGGDGGGGGGFGGGFEFGGGGGGGBGGGFFFFGGGGGGGGGGGGFGFG@EFFFFFFFFFFFDFFC9EEGAAECEFFF=E>F2B@:DDF=:EFF95@AF@:2:?F8=BECFCFGFEEE1;AE@ACFGFAE?C<EF9@@@33C?9CF=BF0
@M70528:330:000000000-K6D4P:1:1102:23897:3411 2:N:0:AGTGCGAGTG+TGGAGGTAAT
TAAAACAGGGTCCCCTCCCCCTCTAGGGTCAAAAAAAGAGGTATTTAAGTTTCGGTCAGTTAAAAGTATTGTGATAGCTCCCGCTAACACTGGCAAAGATAAAAGAAGAAGAATGGCTGTTAAAATAACTGATCAGACAAATAGTCTAATTTTTTCTGCTGAAAGGTTTTTTGCTTTAAGATTAATAATTGTAGTAATAAAATTTAAGGCACCTAAAATTGAAGAAATCCCTGCAAGGTGTAAAGAAAAAATTGTTAAGTCTACTGAAGGTCCTGAATGATAAAACGTTGATAAAGGTGGA
+
CCCCCGGGGGGFGFGGGFGGGGGGGGGGGGGGGGGGGGGGGFFFGGGGGGGGGGDE:@FFFFGFGGGGGGGGGGGGGGGGGGGGDGGGGGGFFGGGGGGGGGGGGGGGGGGGFGGGGGGGGGGFFDFEFFGFG;FFDGGGGGGGGGFFFFFFGGGEGGDGGGEFDFGGGGGGGGGGFGGGGGGGGGGGGGGGFFGFAGFGFFFEFFFFF5?F5CFDAFE@EFABB@8EFE7FAB=9:EGGB@?6AE:=FB(87FCFC>BEEFEAC3).;@EF)7;CCFFA<.9)9=68@@<:C<)7@;?:0
@M70528:330:000000000-K6D4P:1:1102:9832:3418 2:N:0:AGTGCGAGTG+TGGAGGTAAT
TAAAACAGGGTCCCCTCCCCCTCTAGGGTCAAAAAAAGAGGTATTTAAGTTTCGGTCAGTTAAAAGTATTGTGATAGCTCCCGCTAACACTGGCAAAGATAAAAGAAGAAGAATGGCTGTTAAAATAACTGATCAGACAAATAGTCTAATTTTTTCTGCTGAAAGGTTTTTTGCTTTAAGATTAATAATTGTAGTAATAAAATTTAAGGCACCTAAAATTGAAGAAATCACTGCAAGGTGTAAAGAAAAAATTGTTAAGTCTACTGAAGGTCCTGAATGATAAAACGTTGATAAAGGTGGA
+
CCCCCGGGGGGGGGGGGGGGGGGGGGGGGGGGGGGGGGGGGGGGGGGGGGGGGGGGGGGGGGGGGGGGGGGGGGGGGGGGGGGGDGGGGGGGGGGGGGGGGGGGGGGGGGGGGGGGGGGGGGGGGGGGGGGGGGGGGGGGGGGGGGGGGGFGGGGGGGGGGGGGGGGGGGGGGGGGFGGGGGGGGGGGGGGGGGGGFGFGFGFFFFFFAFFFFFFGFGGFFFFEFFFFF*:6=BFF=5>C>B6AEFFFFB25BFFF?=AEC6CA@<)/7.6E;AEFFFCAEEFEEE;D;<FCFCE<E@;?(
@M70528:330:000000000-K6D4P:1:1102:18714:3419 2:N:0:AGTGCGAGTG+TGGAGGTAAT
TAAAACAGGGTCCCCTCCCCCTCTAGGGTCAAAAAAAGAGGTATTTAAGTTTCGGTCAGTTAAAAGTATTGTGATAGCTCCCGCTAACACTGGCAAAGATAAAAGAAGAAGAATGGCTGTTAAAATAACTGATCAGACAAATAGTCTAATTTTTTCTGCTGAAAGGTTTTTTGCTTTAAGATTAATAATTGTAGTAATAAAATTTAAGGCACCTAAAATTGAAGAAATCCCTGCAAGGTGTAAAGAAAAAATTGTTAAGTCTACTGAAGGTCCTGAATGATAAAACGTTGATAAAGGTGGA
+
CCCCCGGGGGGGGGGGGGGGGGGGGGGGGGGGGGGGGGGGGGGGGGFGGGGGGGGGGDGGGGGGGGGGGGGGGGGGGGGGGGGGGGGGGGGGGGGGGGGGGGGGGGGGGGGGGGGGGGGGGGGGFGGGGGGGGGGGGGGGGGDFGGGGGGFGFGGGGGGGGGGGGGGGGGGGGGFGFGGGGGGGGGGGGGGGGFGGFGFGFGFFFFCFFFFFFGFGFGGFGFECFEDFFFEAFDBFEFGEFFEFFF=DF>BDFFFFEBFEFF?FF39=EEEA39<EFGFFFFFFFFF@FFGC73<CFE>?(
@M70528:330:000000000-K6D4P:1:1102:17002:3420 2:N:0:AGTGCGAGTG+TGGAGGTAAT
TAAAACAGGGTCCCCTCCCCCTCTAGGGTCAAAAAAAGAGGTATTTAAGTTTCGGTCAGTTAAAAGTATTGTGATAGCTCCCGCTAACACTGGCAAAGATAAAAGAAGAAGAATGGCTGTTAAAATAACTGATCAGACAAATAGTCTAATTTTTTCTGCTGAAAGGTTTTTTGCTTTAAGATTAATAATTGTAGTAATAAAATTTAAGGCACCTAAAATTGAAGAAATCCCTGCAAGGTGTAAAGAAAAAATTGTTAAGTCTACTGAAGGTCCTGAATGATAAAACGTTGATAAAGGTGGA
+
CCCCCGGGGGGGGGGGGGGGGGGGGGGGEGGGGGGGGGGGGGGFGGGGGGFGGGGGGEFGGGGGGGGGGGGGGFGGFGGGGGGGDEGGGGGGGGGGGGGGGFGFGGGGGGGGGGFGGGGGGFGGGGDGGGGGGGGGGGGGGG89FFCGA>EGDF>EGGGGGGGGGGGGGGGGGGGGFFGGGGA=DFFDGGGGGGGGFGFGEEFFFFFBFFFFFFA5AEE@FACEF@CEF:=>ADBFE=EB>9AF?EF2?5>::B@>@CFFCAC@C@57<;@7)7=<>C5<EF337<>63;F;CCFCG;:?(
@M70528:330:000000000-K6D4P:1:1102:9817:3431 2:N:0:AGTGCGAGTG+TGGAGGTAAT
TAAAACAGGGTCCCCTCCCCCTCTAGGGTCAAAAAAAGAGGTATTTAAGTTTCGGTCAGTTAAAAGTATTGTGATAGCTCCCGCTAACACTGGCAAAGATAAAAGAAGAAGAATGGCTGTTAAAATAACTGATCAGACAAATAGTCTAATTTTTTCTGCTGAAAGGTTTTTTGCTTTAAGATTAATAATTGTAGTAATAAAATTTAAGGCACCTAAAATTGAAGAAATCCCTGCAAGGTGTAAAGAAAAAATTGTTAAGTCTACTGAAGGTCCTGAATGATAAAACGTTGATAAAGGTGGA
+
CCCCCGGGGGGGGGGGGGGGGGGGGGGGCFFGGGGGGGGGGGGGGGGGGGGGGCEFGGGFF9FGFGFGGGGGG9EGGFGGGGGGDGGGGFFFGGGGGGGGGGFGGGGGGGGGFGGGGGGGGFFFAFGGGFGGDGGGGGGGFFGGGGGGGGFAFGEGFGGGGGGGGGCFCGGGGFAGD9FGGGGGGGGFGGGGGAEGFGFFEGFFFFFFAFFFFFF*@FFFDCABC)=A8:5A?BDB<42,1*;E?C3:AB=:>FEA*++95AEA7777334>7>EF*@?ECFE;)79311CCFFF<7.,3(
@M70528:330:000000000-K6D4P:1:1102:8955:3433 2:N:0:AGTGCGAGTG+TGGAGGTAAT
TAAAACAGGGTCCCCTCCCCCTCTAGGGTCAAAAAAAGAGGTATTTAAGTTTCGGTCAGTTAAAAGTATTGTGATAGCTCCCGCTAACACTGGCAAAGATAAAAGAAGAAGAATGGCTGTTAAAATAACTGATCAGACAAATAGTCTAATTTTTTCTGCTGAAAGGTTTTTTGCTTTAAGATTAATAATTGTAGTAATAAAATTTAAGGCACCTAAAATTGAAGAAATCCCTGCAAGGTGTAAAGAAAAAATTGTTAAGTCTACTGAAGGTCCTGAATGATAAAACGTTGATAAAGGTGGA
+
CCCCCGGGGGGGGGGGGGGGGGGGGGGGGGGGGGGGGGGGGGGGGGGGGGGGGFGGGGGGGGGGGGGGGGGGGGGGGGGGGGGGGGGGGGGGGGGGGGGGGGGGGGGGGGGGGGGGGGGFGGGGFGGGGGGGGGGGGGGGGGGGGGGGFCFGGFGGGGGGGGGGGGGGFDFGGFGGFGCGGGFGGGGGGG=EFGGGFGFGFGFFFFFFFAFFFFFFFFGFGFFF>CFFFFE*9>BF>FDCB:E>4;@5A=@B=8*B9A=8<6.;;=E@E;EE3;ACDC3=C?E4>363587;DECE?32((
@M70528:330:000000000-K6D4P:1:1102:14794:3436 2:N:0:AGTGCGAGTG+TGGAGGTAAT
TAAACAGGGTCCCCTCCCCCTCTCGGGTCAAAAAAAGAGGTATTTAAGTTTCGGTCAGTTAAAAGTATTGTGATCGCTCCCGCTAACACTGGCAAAGATAAAAGAAGAAGAATGGCTGTTAAAATAACTGATCAGACAAATAGTCTAATTTTTTCTGCTGAAAGGTTTTTTGCTTTAAGATTAATAATTGTAGTAATAAAATTTAAGGCACCTAAAATTGAAGAAATCCCTGCAAGGTGTAAAGAAAAAATTGTTAAGTCTACTGAAGGTCCTGAATGATAAAACGTTGATAAAGGTGGAT
+
CCCCCGCFGGGGGGGGGGGGGGG,BFGGGGGGGGGGGGGGGGGGGGGGFGGGGGGGGGGGGGGGGGGGGGGGGG9FEGGGGGGGGGGGGGGGGGFFGGGGGGGGGGGGGGGGGGGGGGGGGFFGGEGGGGGFGGGGGGGGGGGFGGGGGGFGGGGGGGGGFGGGGGGGGGEGGGGGFGGGGGFFGGGGGFGGGG7CFCAFFG?EFFFFFFFFFGFGFGGFGF4CFFFFFEFF6@>FB9CC>?EFCFF24=B@CFCFFFA3?F9A69=@F;3;@AFFDFF35<))7;8@;22:C45>C(4<)
@M70528:330:000000000-K6D4P:1:1102:13656:3438 2:N:0:AGTGCGAGTG+TGGAGGTAAT
TAAAACAGGGTCCCCTCCCCCTCTAGGGTCAAAAAAAGAGGTATTTAAGTTTCGGTCAGTTAAAAGTATTGTGATAGCTCCCGCTAACACTGGCAAAGATAAAAGAAGAAGAATGGCTGTTAAAATAACTGATCAGACAAATAGTCTAATTTTTTCTGCTGAAAGGTTTTTTGCTTTAAGATTAATAATTGTAGTAATAAAATTTAAGGCACCTAAAATTGAAGAAATCCCTGCAAGGTGTAAAGAAAAAATTGTTAAGTCTACTGAAGGTCCTGAATGATAAAACGTTGATAAAGGTGGA
+
CCCCCGGGGGGGGGGGGGGGGGGGDGGGGGGGGGGGGGGGGGGGGGGGGGGGGGGGGGGGGGFGGGGGGGGGGGGGGGGGGGGGGGGGGGGGGGGGGGGFGGGGGGGGGGGGGGGGGGDEGGGGGGGGGGGGGGGGGGGGGGGGGGGGGGFGGGGFGGGGGGGGGGGGGDFGGGGGBGGGGGGGGGGGGGGGGGGGFGFAAFFFFFFFFA?CFGFFFFGFGFE@>=CEF=3AFFFFFFFGF>AFCF5(85>BBFFFEFFCFA?@<<67@8;A8;4CC1?EEFF3.7>83?FFF<<EG<(,(
@M70528:330:000000000-K6D4P:1:1102:10716:3445 2:N:0:AGTGCGAGTG+TGGAGGTAAT
TAAAACAGGGTCCCCTCCCCCTCTAGGGTCAAAAAAAGAGGTATTTAAGTTTCGGTCAGTTAAAAGTATTGTGATAGCTCCCGCTAACACTGGCAAAGATAAAAGAAGAAGAATGGCTGTTAAAATAACTGATCAGACAAATAGTCTAATTTTTTCTGCTGAAAGGTTTTTTGCTTTAAGATTAATAATTGTAGTAATAAAATTTAAGGCACCTAAAATTGAAGAAATCCCTGCAAGGTGTAAAGAAAAAATTGTTAAGTCTACTGAAGGTCCTGAATGATAAAACGTTGATAAAGGTGGA
+
CCCCCGGGGGGGGGGGGGGGGGGGGGGGGGGGGGGGGGGGGGGGGGGGGGGGGGGGGGGGGGGGGGGGGGGGGGGGGGGGGGGGGGGGGGGGGGGGGGGGGGGGGGGGGGGGGGGGGGGFGGGGGGGGGGGGGGGGGGGGGGGGGGGGFGFGGFGGGGGGGGGGGGGGGGGGGGGGFGGGGGGGGGGGGGGFFFGFFGFGFGFFFFFFFFFFFGFGFGGFCFEBFEFFFBBFFFDFEGGFEEABEF(5AB@DEFEC<BACFFCF7<97;@;A.;AEFDE@<?5C9@FF1;FCFEFFG<(4(
@M70528:330:000000000-K6D4P:1:1102:6246:3449 2:N:0:AGTGCGAGTG+TGGAGGTAAT
TAAAACAGGGTCCCCTCCCCCTCTAGGGTCAAAAAAAGAGGTATTTAAGTTTCGGTCAGTTAAAAGTATTGTGATAGCTCCCGCTAACACTGGCAAAGATAAAAGAAGAAGAATGGCTGTTAAAATAACTGATCAGACAAATAGTCTAATTTTTTCTGCTGAAAGGTTTTTTGCTTTAAGATTAATAATTGTAGTAATAAAATTTAAGGCACCTAAAATTGAAGAAATCCCTGCAAGGTGTAAAGAAAAAATTGTTAAGTCTACTGAAGGTCCTGAATGATAAAACGTTGATAAAGGTGGA
+
6CCBCGFGGGGGGFGGGEGGGGGGFFGFGGC<EEGGCGGGFFGGGGGGGGGGGGG@FGGGGGGGGGGGGGFGGGGGGGGGGGGGG@FDFGDGFGG,?FFGGGGFFGCFF=FGDFGGGGGFGFGDGGGGGGGGGGGGCFGGGFFFGGGFGGFGGGGFFGGFGGF99?B=EGGGGGGGFGAFGGGGGGGCGGGE9CF@CC9==BFEFFFFFFFAFFFF6EFFFFE@F)8EF2>FFFFA>*>:1:<+/93:;5>3;CCB4=BCC=EFG@?4;@@4=AAC;FEFFF3>;86=8;C>@54>C@:?0
@M70528:330:000000000-K6D4P:1:1102:20558:3450 2:N:0:AGTGCGAGTG+TGGAGGTAAT
TAAAACAGGGTCCCCTCCCCCTCTAGGGTCAAAAAAAGAGGTATTTAAGTTTCGGTCAGTTAAAAGTATTGTGATAGCTCCCGCTAACACTGGCAAAGATAAAAGAAGAAGAATGGCTGTTAAAATAACTGATCAGACAAATAGTCTAATTTTTTCTGCTGAAAGGTTTTTTGCTTTAAGATTAATAATTGTAGTAATAAAATTTAAGGCACCTAAAATTGAAGAAATCCCTGCAAGGTGTAAAGAAAAAATTGTTAAGTCTACTGAAGGTCCTGAATGATAAAACGTTGATAAAGGTGGA
+
CCCCCGGGGGGGGGGGGGGGGGGGGGGGGGGGGGGGGGGGGFGGGGGGGGGGGGGGGGGGGGGGGGGGGGGGGGGGGGGGGGGGGGGGGGGGGGGGGGGGGGGGGGGGGGGGGGGGFGGGGGGGGGGGGGGGGGGGGGGGGGGGGGGGGGFGGGGFGGGGGGGGGGGFFGGGGGGGFGGGGGGGGGGGGGGGGGGGFFFGFFFFFFFFFFFFFGFGFGGFGFFFFEFEF@EFFFBFE:EFEEE=AEDFFF@DFFFF@BCEEFE6C@CEEEEE837C<CC<EFECCEFD@FFCFCFFGF::(
@M70528:330:000000000-K6D4P:1:1102:25079:3454 2:N:0:AGTGCGAGTG+TGGAGGTAAT
TAAAACAGGGTCCCTGTCTCTTATACACATCTGACGCTGCCGACGAATTACCTCCAGTGTAGATCTCGGTGGTCGCCGTATCATTAAAAAAAAAAAACAAAAAAGACACAAACGCGACGACCGCAACGTACATACACTACAACCATCGTATATGGCACAACGTACAACGTCTATGCAAGAACTAAACCAGACATTACATCCTCGTGTTATTTGTACAGAAGCTCTTTAGTTGTAGCCGCACGTCCACTCACTCACACGACTCACACTAAGCATACTTCGATCATGTAGACTACTATCGCTA
+
CCCCCGGGGGGGGGGGGGGGGGGGGGGGGGGGAFFGGGGGGGGGGGGGGFEF6EFGFGGGGGGGGGFGG,CFFFGGGCB?FGGGFFGGF,CF+@@+4+,::,+4++6,4,:,,4++++++8++++++**56*,,,,6,,,*,2*6,,*12*,,,,,,,4,6**3**,?*****++++++278+,+++*****0+1++012(+/,))))0*1******00)+/).*)))*-)**-)/)2**((,)(())0(()-).)(.0,(0,/0((((,())).)**(,)8,)).)))-***).)+((((
@M70528:330:000000000-K6D4P:1:1102:9948:3462 2:N:0:AGTGCGAGTG+TGGAGGTAAT
TAAAACAGGGTCCCTGTCTCTTATACACATCTGACGCTGCCGACGAATTACCTCCAGTGTAGATCTCGGTGGTCGCCGTATCATTAAAAAAAAAAAAAAACAACAGAACAAAGAACACAACAATACCGGAAAAAAAGTGTATGAAGCGCAAATCAAATTCAAGTGAACATACGGTAACATATAGCAAGAGCACGATAAGTGTGCAACACAAGAGTACAATAGACAAATGTATAACAAACGTATAAGGAACACGTCGATCACACTAATAAGTACCAGTGTACTGTACATACATGACAGCAAA
+
CCCCCGGGGGGGGGGGGGGGGGGGGGGG@C=CFGGGGGGGGGGGGGGGGGGGFFGGGGGFGGGGGGGGGFGGGGGG:FCFFGGGFGGGGGGEEEG748+@?8,66,=,6,,,,,,,,,+++3,,,,,++8@+,,5+*4,,+,+3,,,**4**234>,,52,,,3,+,,,,,,,*4*2,,4425,,++*+**+****)/*2)++/++)))))))*+0*++)+*),*.()*))*/-)*)***.())))))).(.(0()()0((*()0(-)))))))).**))).))))))))***)))+(,((
@M70528:330:000000000-K6D4P:1:1102:23763:3466 2:N:0:AGTGCGAGTG+TGGAGGTAAT
TAAAACAGGGTCCCCTCCCCCTCTAGGGTCAAAAAAAGAGGTATTTAAGTTTCGGTCAGTTAAAAGTATTGTGATAGCTCCCGCTAACACTGGCAAAGATAAAAGAAGAAGAATGGCTGTTAAAATAACTGATCAGACAAATAGTCTAATTTTTTCTGCTGAAAGGTTTTTTGCTTTAAGATTAATAATTGTAGTAATAAAATTTAAGGCACCTAAAATTGAAGAAATCCCTGCAAGGTGTAAAGAAAAAATTGTTAAGTCTACTGAAGGTCCTGAATGATAAAACGTTGATAAAGGTGGA
+
CCCCCGGGGGGGGGGGGGGGGGGGGFGGGGGGGGGGGGGGGGGGGGGGGFGGGEGFGGGGGGGGGGGGGGGGGGGGGGGGGGGGGGGGGGGGGFGGGGGGGGGGGGGGGGGGGGGGGGGFGGGGDGGGGGGGGGGGGGGGGGGGGGFGGGFGGGGFGGGGGCFEFGGGFGGGGGGFFGGGGGGGGGGGGGGGGGGGFGFGAFFFFFFFFFFFFGFGFCGFFB:6BCDEFEE>AF4;>GGGFFFFFFF:A2>BBFFF8=@>CF?AE<?7@==A7@E<CDEFEFF33=0=@?C:CEC<CE?B0
@M70528:330:000000000-K6D4P:1:1102:11917:3474 2:N:0:AGTGCGAGTG+TGGAGGTAAT
TAAAACAGGGTCCCCTCCCCCTCTAGGGTCAAAAAAAGAGGTATTTAAGTTTCGGTCAGTTAAAAGTATTGTGATAGCTCCCGCTAACACTGGCAAAGATAAAAGAAGAAGAATGGCTGTTAAAATAACTGATCAGACAAATAGTCTAATTTTTTCTGCTGAAAGGTTTTTTGCTTTAAGATTAATAATTGTAGTAATAAAATTTAAGGCACCTAAAATTGAAGAAATCCCTGCAAGGTGTAAAGAAAAAATTGTTAAGTCTACTGAAGGTCCTGAATGATAAAACGTTGATAAAGGTGGA
+
@CCCCGGGGGGGGGGGGGGGGGGGGGGGGGGGGGGGGGGGGGGGGGGGGGGGGGGGGGGGGGGGGGGGGGGGGGGGGGGGGGGGGGGGGGGGGGGGGGGGGGGGGGGGGGGGGGGGGGGGGGGGGGGGGGGGGGGGGGGGGGGGGGGGGGFGGGGGGDFGGGGGGGGGGGGGDGGGFGGFGGGGGGGGGGGGGGGGFDEEEFFEFFFFFAA;@7AGAFGFAFFFFFFEFEFFFFFF@5>@=BEC6=5-;9>B@FCFEF6@<CEFGF3;<EEEFFFE;FFEEFC3>@F@@@FFCCCC7@0((
@M70528:330:000000000-K6D4P:1:1102:5963:3481 2:N:0:AGTGCGAGTG+TGGAGGTAAT
TAAAACAGGGTCCCCTCCCCCTCTAGGGTCAAAAAAAGAGGTATTTAAGTTTCGGTCAGTTAAAAGTATTGTGATAGCTCCCGCTAACACTGGCAAAGATAAAAGAAGAAGAATGGCTGTTAAAATAACTGATCAGACAAATAGTCTAATTTTTTCTGCTGAAAGGTTTTTTGCTTTAAGATTAATAATTGTAGTAATAAAATTTAAGGCACCTAAAATTGAAGAAATCCCTGCAAGGTGTAAAGAAAAAATTGTTAAGTCTACTGAAGGTCCTGAATGATAAAACGTTGATAAAGGTGGA
+
CCCCCGFFGGGFEFEFGGGGGEGGGFFFFGEFGGGGGEFGGGGGGGGGFGGGFEEGDFFFGFFGAEFFGGGGFGFGGGGFGGGGGGGGF@AFCFFF8EFGGGGCFFGGGDGGGGGGGGG=FABFGGGFGGGGGCG@FDG@DCFGFGGGAFFGFGG:DFGFGG=AD?D@FGGGCGGGFGFG8EGGFFGC;EGFFGGGFFCGFF7@8CFFFFF5CGFFFGEEGFEEFFFEF244?B>A>DCFEFFFFFBBABFFBF@A58B<CA?+C@?E<(67;<4)0+97?<37C<68@7*1;?>CFE:?(
@M70528:330:000000000-K6D4P:1:1102:22150:3506 2:N:0:AGTGCGAGTG+TGGAGGTAAT
TAAAACAGGGTCCCCTCCCCCTCTAGGGTCAAAAAAAGAGGTATTTAAGTTTCGGTCAGTTAAAAGTATTGTGATAGCTCCCGCTAACACTGGCAAAGATAAAAGAAGAAGAATGGCTGTTAAAATAACTGATCAGACAAATAGTCTAATTTTTTCTGCTGAAAGGTTTTTTGCTTTAAGATTAATAATTGTAGTAATAAAATTTAAGGCACCTAAAATTGAAGAAATCCCTGCAAGGTGTAAAGAAAAAATTGTTAAGTCTACTGAAGGTCCTGAATGATAAAACGTTGATAAAGGTGGA
+
CCCCCGGGGGGGGGGGGGGGGGGGGGGGGGGGGGGGGGGGGGGGGGGGGGGGGGGGGGGGGGGGGGGGGGGGGGGGGGGGGGGGGGGGGGGGGGGGGGGGGGGGGGGGGGGGGGGGGGGFGGGGGGGGGFGGGGGGGGGGGGGGGGGGGGFGGGGGGGGGDGGFGGGGGGGGGGGGFGGGGGGGGGGGGGGGGGGGFGFGFGFFFFFFF5CFFGFGFDGFGFAEBEDEF=BFF2BFBDDFEBCBEFDDFFFFBFCF?FCEEFEAE@<A@3;A79ECCDC8CEEFE<BDF?C+;9>FGF?B(
@M70528:330:000000000-K6D4P:1:1102:6189:3513 2:N:0:AGTGCGAGTG+TGGAGGTAAT
TAAAACAGGGTCCCCTCCCCCTCTAGGGTCAAAAAAAGAGGTATTTAAGTTTCGGTCAGTTAAAAGTATTGTGATAGCTCCCGCTAACACTGGCAAAGATAAAAGAAGAAGAATGGCTGTTAAAATAACTGATCAGACAAATAGTCTAATTTTTTCTGCTGAAAGGTTTTTTGCTTTAAGATTAATAATTGTAGTAATAAAATTTAAGGCACCTAAAATTGAAGAAATCCCTGCAAGGTGTAAAGAAAAAATTGTTAAGTCTACTGAAGGTCCTGAATGATAAAACGTTGATAAAGGTGGA
+
CCCCCGFGFGGGGFFGEGGGGGGGGGGGGGGGGGGGGGGGGGGGGGGGGGGGGGGGGGGGGGGGGGGGGGGGFGGGG9EGGGDFEGGGGGGGGGFFEGGGGGGGGGGGGGGGGGGGGGG=FFGGGGGGGGGGGGGFFGGG?,BFFGGGGGFGGGGGGGGGGGGFFD?9EGG68DGGFGGGEFGGFGGGGFFEFCGG?FCGC>CEFAFFFFFFFGFFFGA=<BEEFFFC><@4F>4?BC>F6:A>EF3=AD@DF6@+*=BEECCACE<;3(;9@@EF6;?3C<5)7;@F@<3;D?EFGFFF0
@M70528:330:000000000-K6D4P:1:1102:18094:3529 2:N:0:AGTGCGAGTG+TGGAGGTAAT
TAAAACAGGGTCCCCTCCCCCTCTAGGGTCAAAAAAAGAGGTATTTAAGTTTCGGTCAGTTAAAAGTATTGTGATAGCTCCCGCTAACACTGGCAAAGATAAAAGAAGAAGAATGGCTGTTAAAATAACTGATCAGACAAATAGTCTAATTTTTTCTGCTGAAAGGTTTTTTGCTTTAAGATTAATAATTGTAGTAATAAAATTTAAGGCACCTAAAATTGAAGAAATCCCTGCAAGGTGTAAAGAAAAAATTGTTAAGTCTACTGAAGGTCCTGAATGATAAAACGTTGATAAAGGTGGA
+
CCCCCGGGGGGGGGGGGGGGGGGGGGGGGGGGGGGGGCEG?FGGGGGFEFGGCFGFEGGGGFFGGGFFFFFGGFCFGGFGGCFGDGDFGGGGFGGGGGGGGGGGGGGFGFFGEFGFGFGG?FGGGGGGGFFCGGGGFFGGGG?=FF=BEGFGGGGC;DGDGFGFDGGGGGGGGGGGFGGGFGGDGGGDFFCEFDFGCFFGFFFEBFCFACFFF>FFF,B@:A85@C87B>)*;=BA=CEGEFFA<CBFFF=B26@:91B7C=CAF@?=E(6>/7AE<:536?5;><2@@@:+;?EFGFF((
@M70528:330:000000000-K6D4P:1:1102:24591:3543 2:N:0:AGTGCGAGTG+TGGAGGTAAT
TAAAACAGGGTCCCCTCCCCCTCTAGGGTCAAAAAAAGAGGTATTTAAGTTTCGGTCAGTTAAAAGTATTGTGATAGCTCCCGCTAACACTGGCAAAGATAAAAGAAGAAGAATGGCTGTTAAAATAACTGATCAGACAAATAGTCTAATTTTTTCTGCTGAAAGGTTTTTTGCTTTAAGATTAATAATTGTAGTAATAAAATTTAAGGCACCTAAAATTGAAGAAATCCCTGCAAGGTGTAAAGAAAAAATTGTTAAGTCTACTGAAGGTCCTGAATGATAAAACGTTGATAAAGGTGGA
+
CCCCCGGGGGGGGGGGGGGGGGGGGGGGGGGGGGGGGGGFGFGGGGGGGFGAFGGGGGGGGGGGGGGGGGGGGGCGGGGGGGGGGGGGGGGGGFGGGGGGGGGGGGGGGGGGGGGGGGGGGGGGGGGGGGGGGGGGDGGGGGGFGGGGGGFGGGGGGGGFGFEFC+@EF?EGEGFGFGGFCGGGGGGGGGFGFGGG+<?ECFFBAFEFFFFFFGFFFAFBFF5=6@BFFBF*3>BBECDF@EFFFF:3AD=:BF8A41+8?FF67477<1;A7EA361937?EC683@@@FCFC))+/4:(
@M70528:330:000000000-K6D4P:1:1102:19296:3544 2:N:0:AGTGCGAGTG+TGGAGGTAAT
TAAAGGGTCCCCTCCCCCTCTAGGGTCAAAAAAAGAGGTATTTAAGTTTCGGTCAGTTAAAAGTATTGTGATAGCTCCCGCTAACACTGGCACAGATAAAAGAAGAAGAATGGCTGTTAAAATAACTGATCAGACAAATAGTCTAATTTTTTCTGCTGAAAGGTTTTTTGCTTTAAGATTAATAATTGTAGTAATAAAATTTAAGGCACCTAAAATTGAAGAAATCCCTGCAAGGTGTAAAGAAAAAATTGTTAAGTCTACTGAAGGTCCTGAATGATAAAACGTTGATAAAGGTGGATAA
+
CCCCCGGGGGGGGGGGGGGGGGGGGGGG9FGGGGGGCFGGGGGGGGGFGFEGGGGGGGGGGGGGGGGGGGGG,FGGGGGGGFGEGFGGGGG,,>FFGGGGGGGGGGGGGGGGGGGGGG8EGGGGGGGGGGGGGGGGGGGGGGGGGGGGGGFGGGGGGGGGGGFEGGGDGGGGGGGGFCGGGGGGGGGGGGGGGFFFAGFGFGFFFFFFFFFFFG>FF7FCGFFFFFF)?=DFFFDFBDFGEFFFDDF>F=>FFFFF9==CFFEFGEE@AE@ECEEFGCEF>>E>DF@FCEGC7))(A(49)
@M70528:330:000000000-K6D4P:1:1102:18086:3545 2:N:0:AGTGCGAGTG+TGGAGGTAAT
TAAAACAGGGTCCCCTCCCCCTCTAGGGTCAAAAAAAGAGGTATTTAAGTTTCGGTCAGTTAAAAGTATTGTGATAGCTCCCGCTAACACTGGCAAAGATAAAAGAAGAAGAATGGCTGTTAAAATAACTGATCAGACAAATAGTCTAATTTTTTCTGCTGAAAGGTTTTTTGCTTTAAGATTAATAATTGTAGTAATAAAATTTAAGGCACCTAAAATTGAAGAAATCCCTGCAAGGTGTAAAGAAAACATTGTTAAGTCTACTGTAGGTCCTGAATGAGAAAACGTTGATAAAGGTGGA
+
CCCCCGGGGGGGGGGGGGGGGGGGGGGF<FGGGFGGGCFFGGGGGGGGCFDGFGDGGGGGGFFAAFGCFGGGGGGFF,CFGCGEEGGFG8FFFGFFGFGDGGGGDGGDGGGCDFCFFFGGGGGFEFFGGDGDF;<DFFGGCC?,CFFGGGFGFGE8DFFGGGGGGGCFGFGGCEAF;DC8DGGFFGG9DFGFCGGGFGFAEGFFFFF5?A?F*AFGFGGCFFA*+)37B074>=B9@8,,1.*466BBF(:3@C>B5:=?E6C=,5*1)49/)77)237))774@@F;;373@CC)5731(
@M70528:330:000000000-K6D4P:1:1102:7502:3565 2:N:0:AGTGCGAGTG+TGGAGGTAAT
TAAAACAGGGTCCCCTCCCCCTCTAGGGTCAAAAAAAGAGGTATTTAAGTTTCGGTCAGTTAAAAGTATTGTGATAGCTCCCGCTAACACTGGCAAAGATAAAAGAAGAAGAATGGCTGTTAAAATAACTGATCAGACAAATAGTCTAATTTTTTCTGCTGAAAGGTTTTTTGCTTTAAGATTAATAATTGTAGTAATAAAATTTAAGGCACCTAAAATTGAAGAAATCCCTGCAAGGTGTAAAGAAAAAATTGTTAAGTCTACTGAAGGTCCTGAATGATAAAACGTTGATAAAGGTGGA
+
CCCCCGGGGGGGGGGGGGGGGGGGGGGFGFGGGGGGGGGGGGGGGGGGGGGGGGGGGGGGGEGGGGGGGGGGGGGGGGGGGGGGGGGGGGGGGGGGGGGGGGGGGGGGGGGGGGGGGGGGGGGGGGGGGGGGGGGGGGGGGGFGGGGGGGFGGGGGGGGGGGGGGFFGGGGGGGGGFGGGGGGGGGGGGGGGGGGGFGFGFGFFFFFAFFFFFF9;AE:@7<:5@EC=C:>A9=BA@FFF3>EFFFDDFB=BBFFF?8B5?@E6CE?@3;@E@@EE>C?<EFFC<<9=@DC@GFE3AE?1(
@M70528:330:000000000-K6D4P:1:1102:22401:3565 2:N:0:AGTGCGAGTG+TGGAGGTAAT
TAAAACAGGGTCCCCTCCCCCTCTAGGGTCAAAAAAAGAGGTATTTAAGTTTCGGTCAGTTAAAAGTATTGTGATAGCTCCCGCTAACACTGGCAAAGATAAAAGAAGAAGAATGGCTGTTAAAATAACTGATCAGACAAATAGTCTAATTTTTTCTGCTGAAAGGTTTTTTGCTTTAAGATTAATAATTGTAGTAATAAAATTTAAGGCACCTAAAATTGAAGAAATCCCTGCAAGGTGTAAAGAAAAAATTGTTAAGTCTACTGAAGGTCCTGAATGATAAAACGTTGATAAAGGTGGA
+
CCCCCGGGGGGGGGGGGGGGGGGGGGGGGGGGGGGGGGGGGGGGGGGGGGGGGGGGGGGGGGGGGGGGGGGGGGGGGGGGGGGGGGGGGGFGGGGGGGGGGGGGGGGGGGGGGGGGGGGFGGGGGGGGGGGGGGGGFGGGGGGGGGGGGGFGGGGGGGGGGFGGGGFGGGGGGGGGFGGGGGGGGGGGGGGGGGGGFGFGEGFFFFFBFFFFFGFGFGF@FF9=BCCFF@EAF2<9:=DF=B?CEFDDF=BDFFEFECFEFFFFG<<;<@FF7@=E<@?<EFFFCF68D?>7@CCEGE:B(
@M70528:330:000000000-K6D4P:1:1102:25511:3570 2:N:0:AGTGCGAGTG+TGGAGGTAAT
TAAAACAGGGTCCCCTCCCCCTCTAGGGTCAAAAAAAGAGGTATTTAAGTTTCGGTCAGTTAAAAGTATTGTGATAGCTCCCGCTAACACTGGCAAAGATAAAAGAAGAAGAATGGCTGTTAAAATAACTGATCAGACAAATAGTCTAATTTTTTCTGCTGAAAGGTTTTTTGCTTTAAGATTAATAATTGTAGTAATAAAATTTAAGGCACCTAAAATTGAAGAAATCCCTGCAAGGTGTAAAGAAAAAATTGTTAAGTCTACTGAAGGTCCTGAAGGATAAAACGTTGATAAAGGTGGA
+
CCCCCGGGGGGGGGGGGGGGGGGGGGGGGGGGGGGGGGGGGFGGGGGGG<EEGGGGGGGGGGGGGGGGGGGGGGGGG9FGGGGGDEGGGGGGGGGGGGGGGFGGGGGGGGGGGGGGGGDGFGGCEGG9FDGGGGGGGGGGGGGGGGE9DGFGGGGGGGGAD9DFFGGGGGGGGGGGFCECF;=FFFGCGGGFFGGG7:;E<;F@FFFBFFA?ACFD6;C=7>CCAE5AF2);9@@A=5>8;:E+AE@58(-72=>+*+185:<A73)7=16<77;E4*/537).)71,6(*+1/167.2((
@M70528:330:000000000-K6D4P:1:1102:7082:3586 2:N:0:AGTGCGAGTG+TGGAGGTAAT
TAAAACAGGGTCCCCTCCCCCTCTAGGGTCAAAAAAAGAGGTATTTAAGTTTCGGTCAGTTAAAAGTATTGTGATAGCTCCCGCTAACACTGGCAAAGATAAAAGAAGAAGAATGGCTGTTAAAATAACTGATCAGACAAATAGTCTAATTTTTTCTGCTGAAAGGTTTTTTGCTTTAAGATTAATAATTGTAGTAATAAAATTTAAGGCACCTAAAATTGAAGAAATCCCTGCAAGGTGTAAAGAAAAAATTGTTAAGTCTACTGAAGGTCCTGAATGATAAAACGTTGATAAAGGTGGA
+
CCCCCGGGGGGGGGGGGGGGGGGGGGGGGGGGGGGGGGGGGGGGGGGGGGGGGGGGGGGGGGGGGGGGGGGGGGGGGGGGGGGGGGGFFGGGGGGGGGGGGGGGGGGGGFGGGGGGGGGDGGGGGGGGGGGGGGGGGGGGGGGGGFGGGGFGGGGGGGGGGGGGGGGGCGGGGGGGFGGGGGGGGGGGGGGGGGGGFGFGEFFFFFFFFFFFFGFGAFG@FFABF@DFA@EAFFBF=EFFBBC6EEFFFFFFBFFF?BCCCCEFGFEE@FEE3>@EC;?ACECEEE9@@;F7CCC<CEB:(
@M70528:330:000000000-K6D4P:1:1102:21790:3590 2:N:0:AGTGCGAGTG+TGGAGGTAAT
TAAAACAGGGTCCCCTCCCCCTCTAGGGTCAAAAAAAGAGGTATTTAAGTTTCGGTCAGTTAAAAGTATTGTGATAGCTCCCGCTAACACTGGCAAAGATAAAAGAAGAAGAATGGCTGTTAAAATAACTGATCAGACAAATAGTCTAATTTTTTCTGCTGAAAGGTTTTTTGCTTTAAGATTAATAATTGTAGTAATAAAATTTAAGGCACCTAAAATTGAAGAAATCCCTGCAAGGTGTAAAGAAAAAATTGTTAAGTCTACTGAAGGTCCTGAATGATAAAACGTTGATAAAGGTGGA
+
CCCCCGGGGGGGGGGGGGGGGGGGGGGGGGGGGGGGGGGGGGGGGGGGGGGGGGGGGGGGGFGGGGGGGGGGGGGGGGGGGGGGGGGGGGGGFGGGGGGGGFGGGGGGGGGGGGGGGGGFGGGGGGGGGGGGGGGGGGGGGGGGGGFFGGFFGCG?FGGGGGGDGFEFFEGGGFFGFGGGGGGGGGGGGGGGGFGGFGFFEGF<FFFFF?CFFGFGFAFFGF7*<85C8:B>FBBF@EFGEFFFEFD:FDFBBFFFCF@CEFE@EECF@@FFEFFFGGFFFEFE<7;DF6<7CECEFE?:(
@M70528:330:000000000-K6D4P:1:1102:10065:3617 2:N:0:AGTGCGAGTG+TGGAGGTAAT
TAAAACAGGGTCCCCTCCCCCTCTAGGGTCAAAAAAAGAGGTATTTAAGTTTCGGTCAGTTAAAAGTATTGTGATAGCTCCCGCTAACACTGGCAAAGATAAAAGAAGAAGAATGGCTGTTAAAATAACTGATCAGACAAATAGTCTAATTTTTTCTGCTGAAAGGTTTTTTGCTTTAAGATTAATAATTGTAGTAATAAAATTTAAGGCACCTAAAATTGAAGAAATCCCTGCAAGGTGTAAAGAAAAAATTGTTAAGTCTACTGAAGGTCCTGAATGATAAAACGTTGATAAAGGTGGA
+
CCCCCGGGGGGGGGGGGEGGGGGGGGGG<FFGGGGGGGGGDGGGGGGDFGGGGGGGGGGFGGGGGGGGGGGGFGGFFFGGGGGGGGGGGGFGGGGGGGGGGGFCDFGGGGGGGGGGGGGFGGGGGGGGGGGGGGGGGGGGGGGGFGGGGGBGGGGGGGGGGDFFFGGGGGGGGGGGFGFGFGGGGGGGGGGGGGGGFGFGFGFFFFFFFFFFFCCFFGGEGA8CFBFFF=.?9BBAB5DFE6EFFFFDFB>BEFFFCFCCC6?A7@3EEEFFEEAFCDFEFCE4)=>=@<C@FF<3>EB((
@M70528:330:000000000-K6D4P:1:1102:13044:3619 2:N:0:AGTGCGAGTG+TGGAGGTAAT
TAAAACAGGGTCCCCTCCCCCTCTAGGGTCAAAAAAAGAGGTATTTAAGTTTCGGTCAGTTAAAAGTATTGTGATAGCTCCCGCTAACACTGGCAAAGATAAAAGAAGAAGAATGGCTGTTAAAATAACTGATCAGACAAATAGTCTAATTTTTTCTGCTGAAAGGTTTTTTGCTTTAAGATTAATAATTGTAGTAATAAAATTTAAGGCACCTAAAATTGAAGAAATCCCTGCAAGGTGTAAAGAAAAAATTGTTAAGTCTACTGAAGGTCCTGAATGATAAAACGTTGATAAAGGTTGA
+
CCCCCGGGGGGGGGGGGGGGGGGGGGGGGGGGGGGGGGGGGGGGGGGGGGFFGFGBGEECFGGGGGGGGGGGGGGGGGGGGGGGGGGGGGFGFCFGGGFGFFGGGFGGGGGGGGGGGGGEFGGGGGGGGGGGGGGGGFGGGGGFFFGGGGFGGFEGGGGGGGFGG?9EDDFGGG8FFGGGGGGGGGGGGGGGGGFGFGFGFFFEFFFFF5AAF5CDACCEGFFBFED@@BEFFFF>>*5:>BFFFF@(6:@FEFEA<CFF5;?6;@//76;@<<3>C:6375?CE@63318:17).>)-4(
@M70528:330:000000000-K6D4P:1:1102:15602:3634 2:N:0:AGTGCGAGTG+TGGAGGTAAT
TAAAACAGGGTCCCCTCCCCCTCTAGGGTCAAAAAAAGAGGTATTTAAGTTTCGGTCAGTTAAAAGTATTGTGATAGCTCCCGCTAACACTGGCAAAGATAAAAGAAGAAGAATGGCTGTTAAAATAACTGATCAGACAAATAGTCTAATTTTTTCTGCTGAAAGGTTTTTTGCTTTAAGATTAATAATTGTAGTAATAAAATTTAAGGCACCTAAAATTGAAGAAATCCCTGCAAGGTGTAAAGAAAAAATTGTTAAGTCTACTGAAGGTCCTGAATGATAAAACGTTGATAAAGGTGGA
+
CCCCCGGGGGGGGGGGGGGGGGGGGGGGGGGGGGGGGGGGGGGGGGGGGGGGGGGGGGGGGGGGGGGGGGGGGGGGGGGGGGGGGGGGGGGGGGGGGGGGGGGGGGGGGGGGGGGGGGGGGGGGGGGGGGGGGGGGGGGGGGGGEEFGGGFGGGGCGGGCGGGGGGGGGGGGGGGFFGGGFGGGGGGGGGGGGGGGFFFGFE?@FFFFFFFFFCFGFGGEFFAEFFFFF2;4ADBFEFECEFFE?4@:F>>2@FCF<F=7)39;9E?;<(6@=;7C;+943)<7C@F;;;:+CEFFF703(
@M70528:330:000000000-K6D4P:1:1102:9199:3653 2:N:0:AGTGCGAGTG+TGGAGGTAAT
TAAAACAGGGTCCCCTGTCTCTTATACACATCTGACGCTGCCGACGAATTACCGCCAGTGTAGATCTCGGTGGACGCCGCATCCTTAAAAAAGAAAAGATAAAAGAAGAAGAATGGCTGTTAAAATAACTGATCAGACAAATAGTCTAATTTTTTCTGCTGAAAGGTTTTTTGCTTTAATATTAATAATTGTAGTAATAAAATTTAAGGCACGTCAAATTGAAGAAATCCCTGCAAGCTGTAACGAAACACTTGTTACGTCTACTGAAGTTCCTGAATGATACAATGTTGCTAAAGTTGCA
+
CCCCCGGGGGGGGGGGFC@,CFDFFFE<,C6CECF,@6CFCF@:@@CFCF,,C,7+7@@FGGFF<6C,CC:,F,,7+@B++,4,:,<CFA<+++ABF9BA9,CFCCD,=8,9B,?FCGDFFAFFFGCFFE4AFGG8DFFGFG8=,C:EEGCD=?EFGADD>E9>,0>B,@+9>DFGFGC,=EFGF7;FF;;E@,?C+@92*@+.1BBF*6>A*;*95;BC7A*88656@(6)29@=.*0?;<?3(28?)5(/.0.2.+:5()/:5.7<)--)).5)D><<AA)))).-6)0*26))3).))
@M70528:330:000000000-K6D4P:1:1102:6844:3654 2:N:0:AGTGCGAGTG+TGGAGGTAAT
TAAAACAGGGTCCCTGTCTCTTATACACATCTGACGCTGCCGACGAATTACCTCCAGTGTAGATCTCGGTGGTCGCCGTATCATTAAAAAAAAAAAGATACTCTATAAACCATTTTACAAGATAGTAGATTACTATCTGAGTACTATGATGATAAACCAATACTTGGTCAGAAATACTTGTTCAAATTACTGAACATGCCATACGTTGCCAGACCACTTGATCCACTCTATAGCTCATACCAGATGATACAGTATTGCAGTTATCCGGAAACTCTATAATCTTTGTGTGTGTCAACCACTT
+
CCCCCGGGGGFGGGGGGGGGGGGGGG,CFGGGGGCFDGGGGGGEFGDGGCFFFFGGGGGGGGCFDGFFGGEGFFF+?>:F@,EE96CFGC+=@B:88=,B9E9;,,,,,,:,,,C,C,=,:A,,,7,,,:=,,8,E;,58+3+,,:=,,,+,6,7,@E8+836,,+67,,,73@5,+,,,,73,8,,+,;7,+5;2+,*4*79@*9****+33;**3,,*,4/**04(1**4+*11*5,,(*))*))1+7)1)+)+.++).+)++1/(((,()/1)++)/))-))).(((***))-*((()
@M70528:330:000000000-K6D4P:1:1102:5799:3659 2:N:0:AGTGCGAGTG+TGGAGGTAAT
TAAAACAGGGTCCCCTCCCCCTCTAGGGTCAAAAAAAGAGGTATTTAAGTTTCGGTCAGTTAAAAGTATTGTGATAGCTCCCGCTAACACTGGCAAAGATAAAAGAAGAAGAATGGCTGTTAAAATAACTGATCAGACAAATAGTCTAATTTTTTCTGCTGAAAGGTTTTTTGCTTTAAGATTAATAATTGTAGTAATAAAATTTAAGGCACCTAAAATTGAAGAAATCCCTGCAAGGTGTAAAGAAAAAATTGTTAAGTCTACTGAAGGTCCTGAATGATAAAACGTTGATAAAGGTGGA
+
CCCCCGGGGGGGGGGGGGGGGGDGGGGGGGGGGGGGGGGGGGGGGGGGGGEGGGGGGGGGGGGCFGGGGFGGGGGGGGGGGGGGGGGGGFFGGGFGFGGGGGGFGGGGGFFGFGAFGGGEGGGGGGGGGGGGGGG8FGGG=>FGFFFGGFFFGGGFFGGGGGGGGGEEFFFEGGFGFGDDFAFGGFFGGGGGGGGGFGFGCFFFFFFFFFACCGFCFDGFEF@ACFFFFBE4;=<B@5>86>EFFEB:;>>3>FCFCFFE<CEAC)17<15>.>AFFDEEEFCCEF9=@1FCFE;CG47?0
@M70528:330:000000000-K6D4P:1:1102:14487:3661 2:N:0:AGTGCGAGTG+TGGAGGTAAT
TAAAACAGGGTCCCCTCCCCCTCTAGGGTCAAAAAAAGAGGTATTTAAGTTTCGGTCAGTTAAAAGTATTGTGATAGCTCCCGCTAACACTGGCAAAGATAAAAGAAGAAGAATGGCTGTTAAAATAACTGATCAGACAAATAGTCTAATTTTTTCTGCTGAAAGGTTTTTTGCTTTAAGATTAATAATTGTAGTAATAAAATTTAAGGCACCTAAAATTGAAGAAATCCCTGTAAGGTGTAAAGAATAAATTGTTAAGTCTACTGAAGGTCCTGAATGATAAAACGTTGATAAAGGTGGA
+
CCCCCGGGGGGGGGGGGGGGGGGGGGGGGGGGGGGGGGGGGGGGGGGGGGGGGGGGGGGGGGGGGGGGGGGGGGGGGGGGGFGGGGGGGGFGGGGGGGGGGGGGGGGGGGGGGGGGGGGGGGGGGGGGGGGGGGGGGGGGFFGGGGGGGGFGGGGGGGGFGGGGGGGGGGGDEFGFDGGGGGGGGGGFFFGGGGGGFFFGFGCEACFFFFAFFCCGFCCCEFCEF)=EFEFFFEFFEGGGEFFFFFF*=*@<CA78@A@9C898B74BE@@3;<4);:7<C5).)41,6=C::?9)>=(6(
@M70528:330:000000000-K6D4P:1:1102:17564:3674 2:N:0:AGTGCGAGTG+TGGAGGTAAT
TAAAACAGGGTCCCCTCCCCCTCTAGGGTCAAAAAAAGAGGTATTTAAGTTTCGGTCAGTTAAAAGTATTGTGATAGCTCCCGCTAACACTGGCAAAGATAAAAGAAGAAGAATGGCTGTTAAAATAACTGATCAGACAAATAGTCTAATTTTTTCTGCTGAAAGGTTTTTTGCTTTAAGATTAATAATTGTAGTAATAAAATTTAAGGCACCTAAAATTGAAGAAATCCCTGCAAGGTGTAAAGAAAAAATTGTTAAGTCTACTGAAGGTCCTGAATGATAAAACGTTGATAAAGGTGGA
+
CCCCCGFGGGGGGGGGGGGGGGGGGGGGCFGGGGGGGGGGGGGGGGGGGGGGGGGGGGGGGGGFGGGGGGGGGGGGGFEGGGGGGGGGGGGGGGGGGGGGGGGGGGFGGGGGCGGGGGDGGGGGGGGGGGFGGGGGGGFGGGGGGGGGGFFGGFGGGGGGBFFFFFFDGGGEGGGGFDCGG9DDGGGGGGGGGFGFFGFGE9C@FFCFFFFFFGFCFFFFGCCCFFFEF@B49=:F@FFG66EAC43BF@@FFA?B?88@<6<6@<<A@1;7/7;32;<3C?C69<@@6;91@CFEGEF:(
@M70528:330:000000000-K6D4P:1:1102:7275:3676 2:N:0:AGTGCGAGTG+TGGAGGTAAT
TAAAACAGGGTCCCCTCCCCCTCTAGGGTCAAAAAAAGAGGTATTTAAGTTTCGGTCAGTTAAAAGTATTGTGATAGCTCCCGCTAACACTGGCAAAGATAAAAGAAGAAGAATGGCTGTTAAAATAACTGATCAGACAAATAGTCTAATTTTTTCTGCTGAAAGGTTTTTTGCTTTAAGATTAATAATTGTAGTAATAAAATTTAAGGCACCTAAAATTGAAGAAATCCCTGCAAGGTGTAAAGAAAAAATTGTTAAGTCTACTGAAGGTCCTGAATGATAAAACGTTGATAAAGGTGGA
+
CCCCCGGGGGGGGGGGGGGGGGGGGGGGGGGGGGGGGGGGGGGGGGGGGGGGGGGGGGGGGGGGGGGGGGGGGGGGGGGGGGGGGGGGGGGGGFGGGGGGGGGGGGGGGGGGGDGGGGGGGGGGEGFEFGGGGGGGGGGGGGGGGFGGGFFGGGGGGGFGGGGGGGGGGGGGGGGGFGGFGGGGGGGFGGGGGGGGFFFGCFFEFFFFFFFFFDAGFGGFGFAAF@C@F@EFABDFE8<D:BF6*82:FB@BFFF>?CCE<+?:C@?A@E@))/792:<ACEEF33(637D+:7;CC@B0(
@M70528:330:000000000-K6D4P:1:1102:25832:3676 2:N:0:AGTGCGAGTG+TGGAGGTAAT
TAAAACAGGGTCCCCTCCCCCTCTAGGGTCAAAAAAAGAGGTATTTAAGTTTCGGTCAGTTAAAAGTATTGTGATAGCTCCCGCTAACACTGGCAAAGATAAAAGAAGAAGAATGGCTGTTAAAATAACTGATCAGACAAATAGTCTAATTTTTTCTGCTGAAAGGTTTTTTGCTTTAAGATTAATAATTGTAGTAATAAAATTTAAGGCACCTAAAATTGAAGAAATCCCTGCAAGGTGTAAAGAAAAAATTGTTAAGTCTACTGAAGGTCCTGAATGATAAAACGTTGATAAAGGTGGA
+
CCCCCGGGGGGGGGGGGGGGGGGGGGGGGGGGGGGGGGGGGGGGGGGGGGGGGGGGGGGGGGGCGGGGGGGGGGGGGGGGGGGGGGGGGGGGGGGGGGGGGGGGGGGGGGGGGGGGGGGGGGGFGGGGGGGGGGGGGGGGGGGGGFGGGGFGGFGGGGGGGGFGGGFGFFGGGGGGFFFFGGGGGGGGGGGGG7CGFGFCAEFFFFCFFFFFC5AGF7ACGFFFFEFFFBE4?BBF=CFCEEEF6CFBFB=:36@888B?E=E6C;?EF(;@33=<;C?3<5C;<@6@;DC+19;>F<::(
@M70528:330:000000000-K6D4P:1:1102:25820:3691 2:N:0:AGTGCGAGTG+TGGAGGTAAT
TAAAACAGGGTCCCCTCCCCCTCTAGGGTCAAAAAAAGAGGTATTTAAGTTTCGGTCAGTTAAAAGTATTGTGATAGCTCCCGCTAACACTGGCAAAGATAAAAGAAGAAGAATGGCTGTTAAAATAACTGATCAGACAAATAGTCTAATTTTTTCTGCTGAAAGGTTTTTTGCTTTAAGATTAATAATTGTAGTAATAAAATTTAAGGCACCTAAAATTGAAGAAATCCCTGCAAGGTGTAAAGAAAAAATTGTTAAGTCTACTGAAGGTCCTGAATGATAAAACGTTGATAAAGGTGGA
+
CCCCCGGGGGGGGFGGGGGGGGGGGGGGGGGGGGGGGGGGGGGGGGGGGFGGGGDGGGFGFGGGGGGGGGGGGGGGGGGGGGGGGGGGGGGGGGGGGGGGGGFGGGGGFEDFGGGGGGGFGGGFGGGGGFGGGGGGGGGGGGGGGGGGGGFGGFEGGGGFBD8EFGGGGGFGGGGGFGGGFGGGGGGFGGGGFGGG7DECEC7@AFFBAC?FFGFFF<AEFFFE>8)7B>4A6@=AE5DE;7EFEE:BFB=2>CC+*:+9?FCCEE<);1=;74;E9+57CE?C)),(/,/3;?9;+78((
@M70528:330:000000000-K6D4P:1:1102:19535:3695 2:N:0:AGTGCGAGTG+TGGAGGTAAT
TAAAACAGGGTCCCCTCCCCCTCTAGGGTCAAAAAAAGAGGTATTTAAGTTTCGGTCAGTTAAAAGTATTGTGATAGCTCCCGCTAACACTGGCAAAGATAAAAGAAGAAGAATGGCTGTTAAAATAACTGATCAGACAAATAGTCTAATTTTTTCTGCTGAAAGGTTTTTTGCTTTAAGATTAATAATTGTAGTAATAAAATTTAAGGCACCTAAAATTGAAGAAATCCCTGCAAGGTGTAAAGAAAAAATTGTTAAGTCTACTGAAGGTCCTGAATGATAAAACGTTGATAAAGGTGGA
+
CCCCCGGGGGGGGGGGGGGGGGGGGGGGGGGGGGGGGGGGGGGGGGGGGGGGGGGGGGGGGGGGGGGGGGGGGGGGGGGGGGGGGGGGGGGGGGGGGGGGGGGGGGGGGGGGGGGGGGGGGGGGGGGGGGGGGGGGGGGGGGGGGGGGGGFGFFGGGGGGGGGCFGGFGGGGGGGGFGGGGGCGGGGGGGGGGGGGFFFFFFFFFFFFFFFFFGFGFGGFGF@EFFFFF=4FFFD>>=DFFFFFEEB2ABFFFFECCBFFEACFGF?A@F;3/7<EFFEA5?<><@F@F?8;DEFEF@BF(
@M70528:330:000000000-K6D4P:1:1102:21350:3715 2:N:0:AGTGCGAGTG+TGGAGGTAAT
TAAAACAGGGTCCCCTCCCCCTCTAGGGTCAAAAAAAGAGGTATTTAAGTTTCGGTCAGTTAAAAGTATTGTGATAGCTCCCGCTAACACTGGCAAAGATAAAAGAAGAAGAATGGCTGTTAAAATAACTGATCAGACAAATAGTCTAATTTTTTCTGCTGAAAGGTTTTTTGCTTTAAGATTAATAATTGTAGTAATAAAATTTAAGGCACCTAAAATTGAAGAAATCCCTGCAAGGTGTAAAGAAAAAATTGTTAAGTCTACTGAAGGTCCTGAATGATAAAACGTTGATAAAGGTGGA
+
CCCC@FFGECFGGFEGEGGGGGGGCGGGGGEFFGGGGDGGGFFGGGGGFEGGGGGCGGGGGAGFEFGGGGGGFFFGFGGGGGGGGGGGDGGGE@FGFGGGGFE;FF,EFGGGGGGD8FD@=FFEG9FFGGGGGGGGFEFGGGCGGGGGGGFGEFGGGGGGGFGFGGGGGGGGGGFGFGGGCEGGGGGGGGGGFGGGFGFGCCFEAFFFFFFFFGFGFGFEFFFEF5CEFBE4FFFF@FFGE=EF48=@FB>BFFCC?FFFEFFFF797<1=@@AEEFDEECEFC9<;1312:C?F<C;:?(
@M70528:330:000000000-K6D4P:1:1102:16908:3718 2:N:0:AGTGCGAGTG+TGGAGGTAAT
TAAAACAGGGTCCCCTCCCCCTCTAGGGTCAAAAAAAGAGGTATTTAAGTTTCGGTCAGTTAAAAGTATTGTGATAGCTCCCGCTAACACTGGCAAAGATAAAAGAAGAAGAATGGCTGTTAAAATAACTGATCAGACAAATAGTCTAATTTTTTCTGCTGAAAGGTTTTTTGCTTTAAGATTAATAATTGTAGTAATAAAATTTAAGGCACCTAAAATTGAAGAAATCCCTGCAAGGTGTAAAGAAAAAATTGTTAAGTCTACTGAAGGTCCTGAATGATAAAACGTTGATAAAGGTGGA
+
CCCCCGGGGGGGGGGGGGGGGGGGGGGGEGGGGGGGGGGGGGGGGGGGGGGGGGGGGGGGGGGGGGGGGGGGGGGGGGGGGGGGGGGGGGGGGGGGGGGFGGGFGGGGGGGGGGGGGGGGFGGDGGGGGGGGGGGGGGGGGGGGGGGGGGFGGGGGGGGGGGFGGGGGGGGGGGGGFGGGGGGGGGGGGGGGGGGGFGFG<@E5FFFFFFFFCGFGFGGFGFEFFC@EF:=4ABFF@CFF7@EAAEFFF(9@3AEF@BB@CCCFF<?=E;@4@<@ECD339?EE))4=@@F7D<)6CE:B(
@M70528:330:000000000-K6D4P:1:1102:12336:3720 2:N:0:AGTGCGAGTG+TGGAGGTAAT
TAAAACAGGGTCCCCTCCCCCTCTAGGGTCAAAAAAAGAGGTATTTAAGTTTCGGTCAGTTAAAAGTATTGTGATAGCTCCCGCTAACACTGGCAAAGATAAAAGAAGAAGAATGGCTGTTAAAATAACTGATCAGACAAATAGTCTAATTTTTTCTGCTGAAAGGTTTTTTGCTTTAAGATTAATAATTGTAGTAATAAAATTTAAGGCACCTAAAATTGAAGAAATCCCTGCAAGGTGTAAAGAAAAAATTGTTAAGTCTACTGAAGGTCCTGAATGATAAAACGTTGATAAAGGTGGA
+
CCCCCGGGGGGGGGGGGGGGGGGGGGGGGGGGGGGGGGGGGGGGGGGGGGGGGGGGGGGGGGGGGGGGGGGGGGGGGGGGGGGGGGGGGGGGGGGGGGGGGGFFGGGGGFGGGGGGGGGGGGGGGGGGGGGGGGGGGGGGGGGGGGGGGGFGGGGGGGGGGGGGGGGGGGGGGGGGFGGGGGGGGGGGGGGGGGGGCGFFEGFFFFFFFFFCFGFGFFG:ECFEF@@EF2:>A<BB>;D@>@EFEFB@F9=D=CE=?BA<CAEFGE7A@(;<<EA3;@CE6CF9CE051(7;C?3)>@(4(
@M70528:330:000000000-K6D4P:1:1102:12853:3727 2:N:0:AGTGCGAGTG+TGGAGGTAAT
TAAAACAGGGTCCCCTCCCCCTCTAGGGTCAAAAAAAGAGGTATTTAAGTTTCGGTCAGTTAAAAGTATTGTGATAGCTCCCGCTAACACTGGCAAAGATAAAAGAAGAAGAATGGCTGTTAAAATAACTGATCAGACAAATAGTCTAATTTTTTCTGCTGAAAGGTTTTTTGCTTTAAGATTAATAATTGTAGTAATAAAATTTAAGGCACCTAAAATTGAAGAAATCCTTGCAAGGTGTAAAGAAAAAATTGTTAAGTCTACTGAAGGTCCTGAATGATAACACGTTGATAAAGGTCGA
+
@C-@CF<EG;EFCFGGGGGGGDGGCEGGGDEGEGGGDGFGGGGGGDFAF<9DC7@BFFGFEF@FGEGGGG@FECEFDFFGFEDEGGGGGFFFGGGGGGCE,DCFCFFDCGGEFDFGGCCEFFGFFCFFGGCFEFDGGGFG6EGGGFGFFGFAFGGFGGGGGGFGGGGGF=E==E=AFGGGGCDDFGGGFGDGDGFG7EF7AFFEFF+<AFF9>FFCFGF@:AC;>)8A>7*=0)1B9*2,1.9696>>6(6===CF?@FC?BE69@CA8=84@F@C<+6=?<3736?3;D<@:<)977)((
@M70528:330:000000000-K6D4P:1:1102:17419:3731 2:N:0:AGTGCGAGTG+TGGAGGTAAT
TAATACAGGGTCCCCTCCCCCTCTAGGGTCAAAAAAAGAGGTATTTAAGTTTCGGTCAGTTAAAAGTATTGTGATAGCTCCCGCTAACACTGGCAAAGATAAAAGAAGAAGAATGGCTGTTAAAATAACTGATCAGACAAATAGTCTAATTTTTTCTGCTGAAAGGTTTTTTGCTTTAAGATTAATAATTGTAGTAATAAAATTTAAGGCACCTAAAATTGAAGAAATCCCTGCAAGGTGTAAAGAAAAAATTGTTAAGTCTACTGAAGGTCCTGAATGATAAAACGTTGATAAAGGTGGA
+
CCCCCGGGGGGGGGGGGGGGGGGGGGGGGGGGGGGGGGGGGGGGGGGGGGGGGGGGGGGGGGGGGGGGGGGGGGGGGGGFGGGGGGGGGGGGGGGGGGGGGGGGGGGGGGGGGGGGGGGGGGGGGGGGGGGGGGGGGGGGGGGGGGGGGGFGGGGGGGFGGGGGGGGGGGGGGGGGFGGGGGGGGGGGGGGGGGGGFGFCEGFFFFFFFFFFFGFGFAF@FFCEFFFFCEFAFDDFBC<D>BEFFFDBF=>DFFFFFFFFCFFFG<7AF@E37><EDF?=CE5>EFFF@;F+:5CCGEEB(
@M70528:330:000000000-K6D4P:1:1102:12860:3744 2:N:0:AGTGCGAGTG+TGGAGGTAAT
TAAAACAGGGTCCCCTCCCCCTCTAGGGTCAAAAAAAGAGGTATTTAAGTTTCGGTCAGTTAAAAGTATTGTGATAGCTCCCGCTAACACTGGCAAAGATAAAAGAAGAAGAATGGCTGTTAAAATAACTGATCAGACAAATAGTCTAATTTTTTCTGCTGAAAGGTTTTTTGCTTTAAGATTAATAATTGTAGTAATAAAATTTAAGGCACCTAAAATTGAAGAAATCCCTGCAAGGTGTAAAGAAAAAATTGTTAAGTCTACTGAAGGTCCTGAATGATAAAACGTTGATAAAGGTGGA
+
CCCCCGGGGGGGGGGGGGGGGGGGGGGGGGGGGGGGGGGGGGGGGGGGGGGGGGGGGGGFGGGGGGGGGGGGGGGGGGGFGGGGGGGGGGGGGGGGGGGGGGGGGGGGGGGGGGGGFGGFFGGGGGGGGGGGGGGGGGGGFGGGFGGGGGFGGGGGGGGGGFFGGCEFGGFGGGGGFGGGGGGGGGGGGGGGGGGGFGFGFGFFFFFFFFFFFGFF9DGEGFAEFFFFFBBAF=DFFGFGFFFFFFFFFD@:EFFFEFFE?@?F?ECFFFFF3AEFGFFACEEEE<>6@DC;FEFEG3(-(
@M70528:330:000000000-K6D4P:1:1102:8559:3768 2:N:0:AGTGCGAGTG+TGGAGGTAAT
TAAAACAGGGCTCCCTGTCTCTTATACACATCTGACGCTGCCGACGAATTACCTCCAGTGTAGATCTCGGTGGTCGCCGTATCATTAAAAAAAAAAACCACAGTCACACTCTGCCCTCTACTCACTAACTTAACAAAACACCAGCATACTTCCATGCCTTCAATATCATCTTCCCTGCACGCTTGTCAACACTCACGTTCGCCGCTCACTGCCTCATCTCTCTCAATGCCATTACAACCCGAACCAGCCTCCTCCATCTTCTCACCGACTCGACTCACCATCCTACTACCTATCGTACTCC
+
CCCCCGGGGGGGGGGGGGGFGGGGGGGGGGFGFFGGGGGGGGGGGGGGFGFGG9FFGGGGGGGGGGGGGGGGGGGG:BF@?<FFGGFFGG9FCCCGC+8,:,,,,,,:,,,,,,,,,,6,,,:,,,:,3:,,,C,,,38,+++,33,,6,+73>,,,,6,,3,8,5@,,@C7;7,5*,,,****4,3+,32**,*031*4)>)()8))041*.*6*+5+)+*.)*))))).31))26+;B((()-.(()(((().))*/))*.*+,((((((,(((0*().(.,).)))(***)((*((.,
@M70528:330:000000000-K6D4P:1:1102:18288:3769 2:N:0:AGTGCGAGTG+TGGAGGTAAT
TAAAACAGGGTCCCCTCCCCCTCTAGGGTCAAAAAAAGAGGTATTTAAGTTTCGGTCAGTTAAAAGTATTGTGATAGCTCCCGCTAACACTGGCAAAGATAAAAGAAGAAGAATGGCTGTTAAAATAACTGATCAGACAAATAGTCTAATTTTTTCTGCTGAAAGGTTTTTTGCTTTAAGATTAATAATTGTAGTAATAAAATTTAAGGCACCTAAAATTGAAGAAATCCCTGCAAGGTGTAAAGAAAAAATTGTTAAGTCTACTGAAGGTCCTGAATGATAAAACGTTGATAAAGGTGGA
+
CCCCCGDGGGGGGGGGGGGGGGGGGGGGGGGGGGGGGGFGGGGGGGGGGGGGGGGGGGGGGGGGGGGGGGGGGGGGGGFGGGGGGGGGGGGGGGGGGGGGGGGGGGGGGGGGGGFGGGGGEGGGGGGGGGGGGGGGGGGGGGGGGGGGGGFGGGGGDGGGGGGGGGGGFGGGGGFGFGGGGGGGGGGGGGGGDFGGFGFCEGFFFFFFFFFFFGFGFGGFGFC@FB@EFF=AABDF::DFEEFCFFB2A:>B=FFF4B8?C7?FF<9=<3@E7<<38:57?<)9;E@;;?9@D<<EFEB6(
@M70528:330:000000000-K6D4P:1:1102:8137:3775 2:N:0:AGTGCGAGTG+TGGAGGTAAT
TAAAACAGGGTCCCCTCCCCCTCTAGGGTCAAAAAAAGAGGTATTTAAGTTTCGGTCAGTTAAAAGTATTGTGATAGCTCCCGCTAACACTGGCAAAGATAAAAGAAGAAGAATGGCTGTTAAAATAACTGATCAGACAAATAGTCTAATTTTTTCTGCTGAAAGGTTTTTTGCTTTAAGATTAATAATTGTAGTAATAAAATTTAAGGCACCTAAAATTGAAGAAATCCCTGCAAGGTGTAAAGAAAAAATTGTTAAGTCTACTGAAGGTCCTGAATGATAAATCGTTCATAAAGGTGGA
+
CCCCCGGGGGGGGGGGGGGGGGGGGGGGGGGGGGGGGGGGGGGGGGGGGGGGGGGGGGGGGGGGGGGGGGGGGFGGGGGGGGGGGGGGGGGGGFGGGGGGGGGGGGGGGGGGGGGGGGGFFGGGGGGGGGGGGGGGGGGGGGGGGGGGGGFGGGCDFGGGGGGGGGGFGGGGGGGFFGFGGGGGGGGFGGGGGGGGFFFGEFFFFFFFFFFFFFFGFGGFGA9*=5=EF<BFFFFFEGGGFFFFFFBBA95(785=@FF?EFEFG<7;<1@97@3)2;<77<).)16=;(7:C99;C4@F0
@M70528:330:000000000-K6D4P:1:1102:15535:3782 2:N:0:AGTGCGAGTG+TGGAGGTAAT
TAAAACAGGGTCCCCTCCCCCTCTAGGGTCAAAAAAAGAGGTATTTAAGTTTCGGTCAGTTAAAAGTATTGTGATAGCTCCCGCTAACACTGGCAAAGATAAAAGAAGAAGAATGGCTGTTAAAATAACTGATCAGACAAATAGTCTAATTTTTTCTGCTGAAAGGTTTTTTGCTTTAAGATTAATAATTGTAGTAATAAAATTTAAGGCACCTAAAATTGAAGAAATCCCTGCAAGGTGTAAAGAAAAAATTGTTAAGTCTACTGAAGGTCCTGAATGATAAAACGTTGATAAAGGTGGA
+
CCCCCGGGGGGGGGGGGGGGGGGFFGGGGGGGFGGGGEGGGGGGGGGGGFGGGGGGGGGGGGGGGGGGGGGGGGGGGGGGGGGGGGGGGGGGGGGFFGGGGGGGGGGGGGGGGGGGGGGGGGGFGGGGGGGGCGGGGGGGGG?DFGGGGDFGGF>FCGGFFGDFGGGG8FGGGFGGFGGGGFGGGGGGGGGGGGGG7EF7AFF@FFFF5FF6?FFGFGGFFFC5=CDEF<E4AB=FBGFGFF?CFFF9A255@FFFEFC?EACFG8?@@E@97>EFG>5<?E?)6<>;@<C+;?>39E73(
@M70528:330:000000000-K6D4P:1:1102:15554:3784 2:N:0:AGTGCGAGTG+TGGAGGTAAT
TAAAACAGGGTCCCCTCCCCCTCTAGGGTCAAAAAAAGAGGTATTTAAGTTTCGGTCAGTTAAAAGTATTGTGATAGCTCCCGCTAACACTGGCAAAGATAAAAGAAGAAGAATGGCTGTTAAAATAACTGATCAGACAAATAGTCTAATTTTTTCTGCTGAAAGGTTTTTTGCTTTAAGATTAATAATTGTAGTAATAAAATTTAAGGCACCTAAAATTGAAGAAATCCCTGCAAGGTGTAAAGAAAAAATTGTTAAGTCTACTGAAGGTCCTGAATGATAAAACGTTGATAAAGGTGGA
+
CCCCCGGGGGGGGGGGGGGGGGGGGGGGGGGGGGGGGGGGGGGGGGGGGGGGGGGGGGGGGGGGGGGGGGGGGGGGGGGGGGGGGGGGGGGGGGGGGGGGGGGGGGGGGGFGGGGGGGGGGGGGGGGGGGGGGGGGGGGGGCFGGGGGGGFGGGEGGFGGGGGFCCGCGGGEGFAFFGGGGGGGGGGGGGGGGDFFFFCGEFFFFFFAFFFFFGFGFGGFFFCEF@DFFFFFFFBF9EGG6>EFEFB7ABFF2=0:7B88?FECGE)7@1;A<AF342<3?EC3)/(53;>:C944@E03(
@M70528:330:000000000-K6D4P:1:1102:18276:3785 2:N:0:AGTGCGAGTG+TGGAGGTAAT
TAAAACAGGGTCCCCTCCCCCTCTAGGGTCAAAAAAAGAGGTATTTAAGTTTCGGTCAGTTAAAAGTATTGTGATAGCTCCCGCTAACACTGGCAAAGATAAAAGAAGAAGAATGGCTGTTAAAATAACTGATCAGACAAATAGTCTAATTTTTTCTGCTGAAAGGTTTTTTGCTTTAAGATTAATAATTGTAGTAATAAAATTTAAGGCACCTAAAATTGAAGAAATCCCTGCAAGGTGTAAAGAAAAAATTGTTAAGTCTACTGAAGGTCCTGAATGATAAAACGTTGATAAAGGTGGA
+
CCCCCGFG?EGGGGGGGGGGGGGGGGGGGGGGGGGGGGGGGGGGGFFGGFGGGGGGGGGGGFGGGGGGGGEGFGGGG9FGGFGDEGGGGGGGGDADFGGGGGGGGGGFFGGGGGGGGGDFFGGGGGFGGGGGFGGGGGGGGCFD;EFGGGBFGG>FAEGF8DFGFGFGGGFDGGFGFGGGGFFGGAAFGGGGGGGGFG9A@FFFFFFFFFFFFC5C>CA57=:A<88AF2>64@DFEC,8@E?FEFB@62@BFFEF4+B9C=<@A3CE84;;47;);75))/)/).:3@2/+2?;)9780(
@M70528:330:000000000-K6D4P:1:1102:12489:3806 2:N:0:AGTGCGAGTG+TGGAGGTAAT
TAAAACAGGGTCCCCTCCCCCTCTAGGGTCAAAAAAAGAGGTATTTAAGTTTCGGTCAGTTAAAAGTATTGTGATAGCTCCCGCTAACACTGGCAAAGATAAAAGAAGAAGAATGGCTGTTAAAATAACTGATCAGACAAATAGTCTAATTTTTTCTGCTGAAAGGTTTTTTGCTTTAAGATTAATAATTGTAGTAATAAAATTTAAGGCACCTAAAATTGAAGAAATCCCTGCAAGGTGTAAAGAAAAAATTGTTAAGTCTACTGAAGGTCCTGAATGATAAAACGTTGATAAAGGTGGA
+
CCCCCGGGGGGGGGGGGGGGGGGGGGGGGGGGGGGGGGGGGGGGGGGGGGGGGGGGGGGFGGGGGGGGGGGGGGGGGGGGFGGGGGGGGGGGGGGGGGGGGGGGGGGGGGGGGGGGGGGGGGGGGGGGGGGGGGGGGGGGGGGGGGGGGGFGGGGDGGGGGGFGGGFEFGGGGFGGFGGGGGGGGGGGGGGGGFGGFGFGEGFFFFFBFFFFFGFGFGGFFFEEFEFFF@EFFFFFFGGGB67BEFF@FFFDFFFF5BCFE=EFC<?EE;EEF9@EG77=CFFEE<@1=<F>DC<CG@>:0
@M70528:330:000000000-K6D4P:1:1102:9600:3810 2:N:0:AGTGCGAGTG+TGGAGGTAAT
TAAAACAGGGTCCCCTCCCCCTCTAGGGTCAAAAAAAGAGGTATTCAAGTTTCGGTCAGTTAAAAGTATTGTGATAGCTCCCGCTAACACTGGCAAAGATAAAAGAAGAAGAATGGCTGTTAAAATAACTGATCAGACAAATAGTCTAATTTTTTCTGCTGAAAGGTTTTTTGCTTTAAGATTAATAATTGTAGTAATAAAATTTAAGGCACCTAAAATTGAAGAAATCCCTGCAAGGTGTAAAGAAAAAATTGTTAAGTCTACTGAAGGTCCTGAATGATAAAACGTTGATAAAGGTGGA
+
CCCCCGGGGGGGGGGGGGGGGGGGGGGGGGGGGGGGGGGGGGGGGGGGGGGGGGGGGGGGGGGGGGGGGGGGGGGGFGGGFGDGGGGGGGGGGGGGGGGGGGGGGGGGFEFGGGGGGGGGGGGGGGGGGFGGFFGGGGGGGGGGGGGGGGFGD9EGGGGGGGFFGGGGGGGGGGGGFFGGGGFGGGGGGGGGGGGGFGFGEGFFFFFFFFFFFGFCACGFGFFFFFFFF<=>FFFFBC:C6BFFFFD=A>>BFFEC?+89<FEF97?AFF@F;E@3>CEA?EF)9<B@D;C7C?<C74,,(
@M70528:330:000000000-K6D4P:1:1102:16554:3819 2:N:0:AGTGCGAGTG+TGGAGGTAAT
TAAAACAGGGTCCCCTCCCCCTCTAGGGTCAAAAAAAGAGGTATTTAAGTTTCGGTCAGTTAAAAGTATTGTGATAGCTCCCGCTAACACTGGCAAAGATAAAAGAAGAAGAATGGCTGTTAAAATAACTGATCAGACAAATAGTCTAATTTTTTCTGCTGAAAGGTTTTTTGCTTTAAGATTAATAATTGTAGTAATAAAATTTAAGGCACCTAAAATTGAAGAAATCCCTGCAAGGTGTAAAGAAAAAATTGTTAAGTCTACTGAAGGTCCTGAATGATAAAACGTTGATAAAGGTGGA
+
CCCCCGGGGGGGGGGGGGGGGGGGGGGGCGGGGGGGGGGGGGGGGGGGGGGGGGGGGGGGGGGGGGGGGGGGGGGGGGGGGFGGGGGGGGAFFGGGGGGGGGGGGGGGGGGGGGGGGGGGGGGGGGGGGGGGGGGGGGGGGGGGGGGGGGFGGGDFGGGGGGGGGGGGGGGGGGGGFGGGGGGGGGGGGGGGGGGGFGFFEGFBAC?FFFFFFGFGFGGFGFEEFFFFFF@4FDFFBGGG@EFFCF:5F5>B=FFFCFFEFFCFF@C48;@E@AA<FGFFFFF37<BF;;F+:9;<C;7<(
@M70528:330:000000000-K6D4P:1:1102:11941:3819 2:N:0:AGTGCGAGTG+TGGAGGTAAT
TAAAACAGGGTCCCCTCCCCCTCTAGGGTCAAAAAAAGAGGTATTTAAGTTTCGGTCAGTTAAAAGTATTGTGATAGCTCCCGCTAACACTGGCAAAGATAAAAGAAGAAGAATGGCTGTTAAAATAACTGATCAGACAAATAGTCTAATTTTTTCTGCTGAAAGGTTTTTTGCTTTAAGATTAATAATTGTAGTAATAAAATTTAAGGCACCTAAAATTGAAGAAATCCCTGCAAGGTGTAAAGAAAAAATTGTTAAGTCTACTGAAGGTCCTGAATGATAAAACGTTGATAAAGGTGGA
+
CCCCCGGGGGGGGGGGGGGGGGGGGGGGGGGGGGGGGGGGFGGGGGGGGGGGGGGGGGGFGGGGGGGGGGGGGGGGGGGGGGGGGGGGGGGGGGGGGGGGGGGGGGGDGGGGGGGGFGGGGGGGFGGGGGGGGGGGGGGGGGGGGGGGGGFGGGGGGGGGGGGGGGGGGGGGGGGGFGGGGGGGGGGGGGGGGGGGFGFFFFFFFFFFFFFF5CFGFFGEGFF@FEFFFFEFFDFFE8DD=>EF?EF>FBFFFFFFCAAEE6<:E@CEEFEEEEFFGFFF?C<EEFF@;?3:CEFFGF:?(
@M70528:330:000000000-K6D4P:1:1102:13932:3822 2:N:0:AGTGCGAGTG+TGGAGGTAAT
TAAAACAGGGTCCCCTCCCCCTCTAGGGTCAAAAAAAGAGGTATTTAAGTTTCGGTCAGTTAAAAGTATTGTGATAGCTCCCGCTAACACTGGCAAAGATAAAAGAAGAAGAATGGCTGTTAAAATAACTGATCAGACAAATAGTCTAATTTTTTCTGCTGAAAGGTTTTTTGCTTTAAGATTAATAATTGTAGTAATAAAATTTAAGGCACCTAAAATTGAAGAAATCCCTGCAAGGTGTAAAGAAAAAATTGTTAAGTCTACTGAAGGTCCTGAATGATAAAACGTTGATAAAGGTGGA
+
CCCCCGGGGGGGGGGGGGGGGGGGGGGGGGGGGGGGGGGGGGGGGGGGGGGGGGGGGGGGGGGGGGGGGGGGGGGGGFGGGGGGGGGGGGGGGGGGGGGGGDFGGGGGGGGGGGGGGGGGGGGGGGGGGGGG9EFGGGGGGG8EEGGGGGFGDGGGFGGGGFGGGGGGEGGGGGGGFGGGGGGGGGGGGGGGGGGGFGFGFGFFFFFFF?AFFGFGFCFB9F@CF)8E67>FFFFF@GGGEEFFEFBDFFF@@FFFECFFEFFFGEEFEEFEFFFEGFEFEE)6786@D6/+;?<EG@7:0
@M70528:330:000000000-K6D4P:1:1102:15606:3829 2:N:0:AGTGCGAGTG+TGGAGGTAAT
TAAAACAGGGTCCCCTCCCCCTCTAGGGTCAAAAAAAGAGGTATTTAAGTTTCGGTCAGTTAAAAGTATTGTGATAGCTCCCGCTAACACTGGCAAAGATAAAAGAAGAAGAATGGCTGTTAAAATAACTGATCAGACAAATGGTCTAATTTTTTCTGCTGAAAGGTTTTTTGCTTTAAGATTAATAATTGTAGTATTAAAATTTAAGGACCTTAAAATTGAGGAAATCCCTGCAAGGGGTAAAGAAAAAATGGTTAAGTCAACTGAAGTTCCTGAATGATAAAACGTTGAAAAAGGTGAA
+
CCCCCGGGGGGGGG@AGGGGG@BFEFGFCEGGGGGGC@<FC@@FGCFEEFGCCFD,8,CFCFFGCFC,EAEE<@EE<AEFG7:@7FG8<6FE8,AFEEABGGGCFG?8E:BE45E<BACFAGGG9AFE?F9,,,9@BDGG89+494,E@FFGGGE84=,6,BGCE6EFGGG>7=ADCA,@9D3@=,@7E98:9,?C;=CEE;EB+C+<***3**<<F;C)@=*0@@)08>)*/>54:**4-8>+*13>AD((*/9+1++/)+1*+//.7./9//7;*+)).9?47.(53(/+2-1<C<:))
@M70528:330:000000000-K6D4P:1:1102:19938:3838 2:N:0:AGTGCGAGTG+TGGAGGTAAT
TAAAACAGGGTCCCCTCCCCCTCTAGGGTCAAAAAAAGAGGTATTTAAGTTTCGGTCAGTTAAAAGTATTGTGATAGCTCCCGCTAACACTGGCAAAGATAAAAGAAGAAGAATGGCTGTTAAAATAACTGATCAGACAAATAGTCTAATTTTTTCTGCTGAAAGGTTTTTTGCTTTAAGATTAATAATTGTAGTAATAAAATTTAAGGCACCTAAAATTGAAGAAATCCCTGCAAGGTGTAAAGAAAAAATTGTTAAGTCTACTGAAGGTCCTGAATGATAAAACGTTGATAAAGGTGGA
+
CCCCCGGGGGGGGGGGGGGGGGGGGGGGGGGGGGGGGGGGGGGGGGGGGGGGGGGGGGGGGGGGGGGGGGGGGGGGGGGGGGGGGGGGGGGGGGGGGGGGGGGGGGGGGGGGGGGGGGGGGGGGGGGGGGGGGGGGGGGGGGCFGFGGGGFGGGGGGGGGGGGGGGGGGGGGGGGGFGGGGGGGGGGGGGGGGGGGFGFGFGFFFFFFFFFFFGFGFGDEDFEFFFBCF=EFFFFF=>E:;=E@ACB@FFFFFFFFCCFECFECF@CE@F@@;>EEGFFAEEFFFEFD@;:+;?9>FE0:(
@M70528:330:000000000-K6D4P:1:1102:12562:3841 2:N:0:AGTGCGAGTG+TGGAGGTAAT
TAAAACAGGGTCCCCTCCCCCTCTAGGGTCAAAAAAAGAGGTATTTAAGTTTCGGTCAGTGAAAAGTATTGTGATAGCTCCCGCTAACACTGACAAAGATAACAGAAGAAGAATGGCTGTTAAAATAACTGAACAGACAAATAGACTAATTTTTTCTGCTGAAAGGTTTTTTGCTTTAAGCTTAATAATTGTAGTAATAAAATTTAAGGCACCTAAAATTGAAGAAATCCCTGCAAGGTGTAAAGAAAAAATTGTTAAGTCTACTGAAGGTCCTGAATGATAAAACGTTGATAAAGGTGGG
+
@<9CBE<F<F@@-;C<@@,6@@@FGCFAE<FGGGGGG7CFFCEE,6,;6F,,66FF@,,9,C<<6CFC<CFC,,EE?<AB8DF+@FBF<FG9E8FE8=EFEA,49,,:A,=44FFG,AC>:A@<EEE?FA=4,99=,DG88B8E,C=9@DDDGGE=E=8E<>,5@+66@DFGEFBAC=:E,==FD:EF=;CGFC7C93+E8,CEAC9<*9A6FF>GF<CCGFCCFC=A6>)4@)0*9D9>**:88C:(;25>@F8A*B+?5@CAF8?EEEFFEAAEGFEE<??6><1=;@F>FE)1<).3(
@M70528:330:000000000-K6D4P:1:1102:8708:3854 2:N:0:AGTGCGAGTG+TGGAGGTAAT
TAAAACAGGGTCCCCTCCCCCTCTAGGGTCAAAAAAAGAGGTATTTAAGTTTCGGTCAGTTAAAAGTATTGTGATAGCTCCCGCTAACACTGGCAAAGATAAAAGAAGAAGAATGGCTGTTAAAATAACTGATCAGACAAATAGTCTAATTTTTTCTGCTGAAAGGTTTTTTGCTTTAAGATTAATAATTGTAGTAATAAAATTTAAGGCACCTAAAATTGAAGAAATCCCTGCAAGGTGTAAAGAAAAAATTGTTAAGTCTACTGAAGGTCCTGAATGATAAAACGTTGATAAAGGTGGA
+
@CCCCGGFGGFEGFFGFCFGGGGGEGGFGGGGGGG@GGFEGGGFGGFGGGGGGGG@CFD9FGGGGGGGGGGGFGGGGGACFGGGGE@CEAFFGGFGFGGGGFGDFGFFFF?EGEGGGGDEFEGFFEDGGGACECFFGECGGGGFGGGGGFD@F?E=FFGCDGFE8DD9D?FGGGCFFGFG,EAFFFFGGGGGGGFFFGCC>@EB?9FFFFFA>C9FFGG@7B8A>C@AB@EFF22B=FGGBBEFC=@=FBFDFF4B*=+1977AFFCFEEFA=E36;CEE)7C>EF@886CFC?EFCE:3(
@M70528:330:000000000-K6D4P:1:1102:12554:3857 2:N:0:AGTGCGAGTG+TGGAGGTAAT
TAAAACAGGGTCCCCTCCCCCTCTAGGGTCAAAAAAAGAGGTATTTAAGTTTCGGTCAGTTAAAAGTATTGTGATAGCTCCCGCTAACACTGACAAAGATAAAAGAAGAAGAATGGCTGTTAAAATAACTGATCAGACAAATAGTCTAATTTTTTCTGCTGAAAGGTTTTTTGCTTTAAGATTAATAATTGTAGTAATAAAATTTAAGGCACCTAAAATTGAAGAAATCCCTGCAAGGTGTAAAGAAAAAATTGTTAAGTCTACTGAAGGTCCTGAATGATAAAACGTTGATAAAGGTGGA
+
CCCCCGDGFGGGGDGGGEEGGFGGGGGGGGGGGGGGGDFGGFCFCFGFCEFFGEGGGGEEGGGGGGGGFGGGFGGGADFGGGGGGGGGGGGGDFGFGGGFFFE=?DFFFGGFGGFGCFGGGGGCFFCGGAECFFGGFGGDGG?GGGCFGGFGGGGFGGGGDFGGGGDEFGGGGG9ACFFGFGFGGGGGGGFGFFGG;FAFC;EEFFFFA*;*:CFGFFA@AAEEA585B@EFF2@*::>81>ACCEF:6@2=EFFFCB+8@67;A37EF8;AE339C:<A??CEC3(8@(/11<94+)5:(
@M70528:330:000000000-K6D4P:1:1102:13836:3864 2:N:0:AGTGCGAGTG+TGGAGGTAAT
TAAAACAGGGTCCCCTCCCCCTCTAGGGTCAAAAAAAGAGGTATTTAAGTTTCGGTCAGTTAAAAGTATTGTGATAGCTCCCGCTAACACTGGCAAAGATAAAAGAAGAAGAATGGCTGTTAAAATAACTGATCAGACAAATAGTCTAATTTTTTCTGCTGAAAGGTTTTTTGCTTTAAGATTAATAATTGTAGTAATAAAATTTAAGGCACCTAAAATTGAAGAAATCCCTGCAAGGTGTAAAGAACAAATTGTTAAGTCTACTGAAGGTCCTGAATGATAAAACGTTGATAAAGGTGGA
+
CCCCCGGGGGGGGGGGGGGGGGGGGGGGGGGGGGGGGGGGGGGGGGGGGGGGGGGGGGGGGGGGGGGGGGGGGGGGGGGGGGGGGGGGGGGGGGGGGGGGGGGGGFGGGGGGGGGGGGGGGGGGGGGGGGGGGGGGGGGGGGGGGGGGGGFGGGGGGGGGGGGGGGGGGGGGGGGGFGGGGGGGGGGGGGGGGGGGFGFFFEFEFFFFFFFFF>FGFFGFFFEFFFFFFFFFFBDFFFFGFB?FFFB5?3BEEFFF?FFCECEFF=?E<@EFFFFFDFFFFEE)9<;@@<FCFCEFGEE?0
@M70528:330:000000000-K6D4P:1:1102:22847:3876 2:N:0:AGTGCGAGTG+TGGAGGTAAT
TAAAACAGGGTCCCCTCCCCCTCTAGGGTCAAAAAAAGAGGTATTTAAGTTTCGGTCAGTTAAAAGTATTGTGATAGCTCCCGCTAACACTGGCAAAGATAAAAGAAGAAGAATGGCTGTTAAAATAACTGATCAGACAAATAGTCTAATTTTTTCTGCTGAAAGGTTTTTTGCTTTAAGATTAATAATTGTAGTAATAAAATTTAAGGCACCTAAAATTGAAGAAATCCCTGCAAGGTGTAAAGAAAAAATTGTTAAGTCTACTGAAGGTCCTGAATGATAAAACGTTGATAAAGGTGGA
+
CCCCCGGGGGGGGGGGGGGGGGGGGGGGGGGGGGGGGGGGGGGGGGGGGGGGGGGGGGGGGGGGGGGGGGGGGGGGGGGGGGGGGGGGGGGGGGGFGGGGGGGGGGGGGGGGGGGGGGGGGGGGGGGGGGGGGGGGGGGGGGGGGGGGGGFGGGGDGGGGGGGFFGFFGGGGGGGGFGGGGGGGGGGGGGGGGGGGFGFGFGFFFFFFFFFFAGFGFGGFGFCEFFFFF>BAFFFFEGFFFFF@4>B56>@F=A?FEFFFF6<AE3?A@(/)79AE87?EFFFEFE25@<8+39;CFE:?(
@M70528:330:000000000-K6D4P:1:1102:13838:3883 2:N:0:AGTGCGAGTG+TGGAGGTAAT
TAAAACAGGGTCCCCTCCCCCTCTAGGGTCAAAAAAAGAGGTATTTAAGTTTCGGTCAGTTAAAAGTATTGTGATAGCTCCCGCTAACACTGGCAAAGATAAAAGAAGAAGAATGGCTGTTAAAATAACTGATCAGACAAATAGTCTAATTTTTTCTGCTGAAAGGTTTTTTGCTTTAAGATTAATAATTGTAGTAATAAAATTTAAGGCACCTAAAATTGAAGAAATCCCTGCAAGGTGTAAAGAAAAAATTGTTAAGTCTACTGAAGGTCCTGAATGATAAAACGTTGATAAGGGTTGA
+
CCCCCGGGGGGGGGGGGGGGGGGGGGGGGGGGGGGGGGGGGGGFGGGGGGGGGGGFGGGGGGGGGGGGGGGGGGGGGGGDGGGGGGGGGGGGGGGGGGGGGGGGGGGGGGGGGGGGGGGGGGGGGGGGGGGGGGGGGGGGGDFGGGGGGGFGFD8FFGGGGGGGGGGCGGGGGGGGFGGGGGGGGGGGGGGGGGGGFGFGFGFEFFFFFFFFFGFCA;E59BEBFFFFF4=4ABDF;;>F<@CFCEBBFDFBFFFFEFFE?A?CEE38@E;AEFFFDCE<35<><7>(/,*+37))3,(-(
@M70528:330:000000000-K6D4P:1:1102:24234:3892 2:N:0:AGTGCGAGTG+TGGAGGTAAT
TAAAACAGGGTCCCCTCCCCCTCTAGGGTCAAAAAAAGAGGTATTTAAGTTTCGGTCAGTTAAAAGTATTGTGATAGCTCCCGCTAACACTGGCAAAGATAAAAGAAGAAGAATGGCTGTTAAAATAACTGATCAGACAAACAGTCTAATTTTTTCTGCTGAAAGGTTTTTTGCTTTAAGATTAATAATTGTAGTAATAAAATTTAAGGCACCTAAAATTGAAGAAATCCCTGCAAGGTGTAAAGAAAAAATTGTTAAGTCTACGGAAGGTCCTGAATGATAAAACGTTGATAAAGGTGGA
+
CCCCCGGGGGGFG8FGGGGGGGGGD<FFGGGGGGGGEEDCFFCFEFGGFEGDFBFGGCFGFGGGCGFGGGGGGGGFC9@FGGEGGGGGGGGFCFGE<FGGFCFADFGGGGGG8FAFGGDDEFDGCFGGCGGGDFFGGGGFF,0DF@CFFFFFGFGGGGAA@DDFD?F9FGG++=9=D9DFGGGFDAEDF9EGG7=@+EA2:@;)=ECBFFAA*;AFA@EBFFC6@CDEFF4AFB=@EF987>A8*/(8/29@@+1+9++..+9@*///6(577AEC6+17<?)))),68(**:66)9<??0
@M70528:330:000000000-K6D4P:1:1102:15294:3901 2:N:0:AGTGCGAGTG+TGGAGGTAAT
TAAAACAGGGTCCCCTCCCCCTCTAGGGTCAAAAAAAGAGGTATTTAAGTTTCGGTCAGTTAAAAGTATTGTGATAGCTCCCGCTAACACTGGCAAAGATAAAAGAAGAAGAATGGCTGTTAAAATAACTGATCAGACAAATAGTCTAATTTTTTCTGCTGAAAGGTTTTTTGCTTTAAGATTAATAATTGTAGTAATAAAATTTAAGGCACCTAAAATTGAAGAAATCCCTGCAAGGTGTAAAGAAAAAATTGTTAAGTCTACTGAAGGTCCTGAATGATAAAACGGTGATAAAGGTGGA
+
CCCCCGGGGGGGGGGGGGGGGGGGGGGGGGGGGGGGGGGGGGGGGGGGGGGGGGGGGGGGGGGGGGGGGGGGGGGGGGGGGGGGGGGGGGGGGGGGGGGGGGGGGGGGGGGGGGGGGGGEGGGGGGGGGGGGGGGGGGGGGGGGGGGGGGFGGGGGGGGGGGGGGGFCFGFGGGGGFGGFGGGGGGGGGDGGGGGGFGFGFFFFFFFFF5@AFDFGFGGFGFCEFFFFFFFAFBFFBGDFF=EBAEBBFD@2@FE@*4BCFC?CC<C<EEFEEAAFC7C<96?)9@6(6(/::?E3C>:?(
@M70528:330:000000000-K6D4P:1:1102:13351:3915 2:N:0:AGTGCGAGTG+TGGAGGTAAT
TAAAACAGGGTCCCCTCCCCCTCTAGGGTCAAAAAAAGAGGTATTTAAGTTTCGGTCAGTTAAAAGTATTGTGATAGCTCCCGCTAACACTGGCAAAGATAAAAGAAGAAGAATGGCTGTTAAAATAACTGATCAGACAAATAGTCTAATTTTTTCTGCTGAAAGGTTTTTTGCTTTAAGATTAATAATTGTAGTAATAAAATTTAAGGCACCTAAAATTGAAGAAATCCCTGCAAGGTGTAAAGAAAAAATTGTTAAGTCTACTGAAGGTCCTGAATGATAAAACGTTGATAAAGGTGGA
+
CCCCCGGGGGGGGGGGGGGGGGGGGGGGGGGGFGGGGGGGGGGGGGGGGGGGGGGFGGGGFFGGGGGGGGGGGGGGGGGGGGGGGGGGGGGGGGGGGGGGGGGGGGGGGGGGGGGGGGGGGGGGGGGGGGGGGGGGFGGGGGGGGGGGGGFGGGGGGGGGGGFFGGGGGGGGGGFGFGFGGGGGGGGGGGGGGGGGFGFGFFFEFFFFFFFFFFFFFCGFGFCEFFDFF=EFFFFF>@DDB@EA?CDD6B@B2AEA5B=@):?ACE<7=E;47<A4;;7<CC379@13:<C;@CF3?;:?(
@M70528:330:000000000-K6D4P:1:1102:15834:3921 2:N:0:AGTGCGAGTG+TGGAGGTAAT
TAAAACAGGGTCCCCTCCCCCTCTAGGGTCAAAAAAAGAGGTATTTAAGTTTCGGTCAGTTAAAAGTATTGTGATAGCTCCCGCTAACACTGGCAAAGATAAAAGAAGAAGAATGGCTGTTAAAATAACTGATCAGACAAATAGTCTAATTTTTTCTGCTGAAAGGTTTTTTGCTTTAAGATTAATAATTGTAGTAATAAAATTTAAGGCACCTAAAATTGAAGAAATCCCTGCAAGGTGTAAAGAAAAAATTGTTAAGTCTACTGAAGGTCCTGAATGATAAAACGTTGATAAAGGTTGA
+
CCCCCGGGGGGGGGGGGGGGGGGGGGGGGGGGGGGGGGGGGGGGGGGGGGGGGGGGGGGGGGGGGGGGGGGGGGGGGGGGGGGGGGGGGGGGGGGGGGGGGGGGGGGGGGGGFGCEFGGGGGGGGGGGGGGGGGGGGGGGGGGGGGGGGGFGGGGGFGGGGGGGGGGGGGGGGGFCDFGGGGGFGGGGGGGGGGGGFGFFEGFFFFFFFFFFFGFGFGGFFF*:B@FE><EAFFDFEGGGFEFF4:@(?(8:EF?F/BAC?FECGE?<@F@<7AFFGFCAEEF);3:381C;77CCGE)4(
@M70528:330:000000000-K6D4P:1:1102:22951:3924 2:N:0:AGTGCGAGTG+TGGAGGTAAT
TAAAACAGGGCTCCCTGTCTCTTATACACATCTGACGCTGCCGACGAATTACCTCCAGTGTAGATCTCGGTGGTCGCCGTATCATTAAAAAAAAAAAAAAAAAATCAAACACGGGGGACACAACAGATAGCAAAATGTACAAAAGAAAGCAAGCACAGCTAACAGGAAGCAGTGGACATACGCATATTATCAGTAGCAATCAACGATAATATGACACTACACGTACAAGCACGATGGAGACACAGCCAACACATAAGTTAGAGAGAAAGTCACGATACACAGCGCTACAAGGAATCACACA
+
CCCCCGGGGGGGGGGGGEFEGGGGGCFFGFFFGFGGCGGGGGGGGGFGFGEFF,FDFGGGECFGGGGGGGGGGFGGGGG:CFF9,CEGFFFECEGG74@+@>++,3,5,:,,+6+++*338,*3,,6,8,,,7,3,,,,,+62,,*4,,,),,*,,,,,,,,,,+**3**2*++*06+30395***++++4=+12;++*+)+0())).0****2**)++(+)(,),()*..))(()(*2+(3().,((.(((()-/.**))/)//-(.())))-,,*9).),.(-((())*10,))+,)((
@M70528:330:000000000-K6D4P:1:1102:11298:3927 2:N:0:AGTGCGAGTG+TGGAGGTAAT
TAAAACAGGGTCCCCTCCCCCTCTAGGGTCAAAAAAAGAGGTATTTAAGTTTCGGTCAGTTAAAAGTATTGTGATAGCTCCCGCTAACACTGGCAAAGATAAAAGAAGAAGAATGGCTGTTAAAATAACTGATCAGACAAATAGTCTAATTTTTTCTGCTGAAAGGTTTTTTGCTTTAAGATTAATAATTGTAGTAATAAAATTTAAGGCACCTAAAATTGAAGAAATCCCTGCAAGGTGTAAAGAAAAAATTGTTAAGTCTACTGAAGGTCCTGAATGATAAAACGTTGATAAAGGTGGA
+
CCCCCGGGGGGGGGGGGGGGGGGGGGGGGGGGGGGGGGGGGGGGGGGGGGGGGGGGGGGGGGGGGGGGGGGGGGGGGGGGGGGGCGGGGGGGGGGGGGGGGGGGGGGGGGGGGGGGGGGGGGGFGGGGGGGGAFGFGGGGFGGGGGGGGGFGGGGFFGGGGGGGGGGGGGGGGGGGFGGFGGGGGGGGGGGGGGGGFGFGFGFFFFFFFFFFFGFFAFC@GFA*=8@A:BB*9@@FEC,?=64AEFBDFB2BEF4B58=<?7<@97?EF@4>74=EF@EEEFFEFF@@((23@C6;C@::(
@M70528:330:000000000-K6D4P:1:1102:24643:3974 2:N:0:AGTGCGAGTG+TGGAGGTAAT
TAAAACAGGGTCCCCTCCCCCTCTAGGGTCAAAAAAAGAGGTATTTAAGTTTCGGTCAGTTAAAAGTATTGTGATAGCTCCCGCTAACACTGGCAAAGATAAAAGAAGAAGAATGGCTGTTAAAATAACTGATCAGACAAATAGTCTAATTTTTTCTGCTGAAAGGTTTTTTGCTTTAAGATTAATAATTGTAGTAATAAAATTTAAGGCACCTAAAATTGAAGAAATCCCTGCAAGGTGTAAAGAAAAAATTGTTAAGTCTACTGAAGGTCCTGAATGATAAAACGTTGATAAAGGTGGA
+
CCCCCGGGGGGGGFGGGGGGGGGGGGGFGGGGGGGGGGGGGGGGGGGGGGGGGGGGGGGGGFGGGGGGGGGGGGGGFFGGGGGGGGGGGGGGGGGGGGGGGGGGGGGGGGGGGGGGGGGGGGGGGGGGGGGGGGGGGGGGGGGGGGGGGGFGFEGGGGGGGGGGGGGGGGGGGGGGFGGGGGGGGGGGGGGGGGGGFGFCCFFFFFFFFFFFFFFGFCGFGFEFFFDFFFEAABDF>8>:=BE6:CBFFD>@28?F<BCEC7?FFFC3=E;A79@<>:)7CFFFF<6@1=D7CC<374:?0
@M70528:330:000000000-K6D4P:1:1102:16780:3989 2:N:0:AGTGCGAGTG+TGGAGGTAAT
TAAAACAGGGTCCCCTCCCCCTCTAGGGTCAAAAAAAGAGGTATTTAAGTTTCGGTCAGTTAAAAGTATTGTGATAGCTCCCGCTAACACTGGCAAAGATAAAAGAAGAAGAATGGCTGTTAAAATAACTGATCAGACAAATAGTCTAATTTTTTCTGCTGAAAGGTTTTTTGCTTTAAGATTAATAATTGTAGTAATAAAATTTAAGGCACCTAAAATTGAAGAAATCCCTGCAAGGTGTAAAGAAAAAATTGTTAAGTCTACTGAAGGTCCTGAATGATAAAACGTTGATAAAGGTGGA
+
CCCCCGGGGGGGGGGGGGGGGGGGGGGGGGGGGGGGGGGGGGGGGGGGGGGGGGGGGGGGGGGGGGGGGGGGGGGGGGGGGGGGDGGGGGGGFGGGGGGGGGGGGGGGGGGGGGGGGGGGGGGGGGGGGGGGGGGGGGGGGGGGGGGGGGFGGGGGGGGGGGGGGGGGGGGGGGGGFGGGGGGGGGGGGGGGGGGGFGFFEGFFFFFFFFFFFFFGFGGFGFE@FFFFFFFAFDDFEFEEFFEFFFFFF>=BEFCF?CFF5AEFFE9.7=;@);=C>C<4CCFFFFFD@;C:CCEFGE??(
@M70528:330:000000000-K6D4P:1:1102:7517:3999 2:N:0:AGTGCGAGTG+TGGAGGTAAT
TAAAACAGGGTCCCCTCCCCCTCTAGGGTCAAAAAAAGAGGTATTTAAGTTTCGGTCAGTTAAAAGTATTGTGATAGCTCCCGCTAACACTGGCAAAGATAAAAGAAGAAGAATGGCTGTTAAAATAACTGATCAGACAAATAGTCTAATTTTTTCTGCTGAAAGGTTTTTTGCTTTAAGATTAATAATTGTAGTAATAAAATTTAAGGCACCTAAAATTGAAGAAATCCCTGCAAGGTGTAAAGAAAAAATTGTTAAGTCTACTGAAGGTCCTGAATGATAAACCGTTGATAAAGGTGGA
+
CCCCCGGGGGGGGGGGGGGGGGGGGGGGGGGGGGGGGGGGGGGGGGGGGGGGGGGGGGGGGGGGGGGGGGGGGGGGGGGFGGGGGGGGGGGGGGGGGGGGGGGGGGGGGGGGGGGGGGGGGGGGGGGGGGGGGGGGGGGGGGGGGGGGGGFFGGGFGGGGGGGGGGGGGGGCCGGGFGGGGGGGGGGGGGGGGGGGFGFGFGFFFFFFFFFFFGFGFF=5EFACF5@EFEBAFBFFEGGGFBEFEFBBFFFB@FEFCFBEE=CFFF?AF@E<EF<);CEFFCEE)6:7?DGFGEE<C?:<(
@M70528:330:000000000-K6D4P:1:1102:24387:4007 2:N:0:AGTGCGAGTG+TGGAGGTAAT
TAAAACAGGGTCCCCTCCCCCTCTAGGGTCAAAAAAAGAGGTATTTAAGTTTCGGTCAGTTAAAAGTATTGTGATAGCTCCCGCTAACACTGGCAAAGATAAAAGAAGAAGAATGGCTGTTAAAATAACTGATCAGACAAATAGTCTAATTTTTTCTGCTGAAAGGTTTTTTGCTTTAAGATTAATAATTGTAGTAATAAAATTTAAGGCACCTAAAATTGAAGAAATCCCTGCAAGGTGTAAAGAAAAAATTGTTAAGTCTACTGAAGGTCCTGAATGATAAAACGTTGATAAAGGTGGA
+
CCCCCGGGGGGGGDFGGGGGGGGGGGGFGGGGGGGGDGGGGGGGGGGCF<F9FGEGGEFDCGC<FFGGGGGGGAFBF<EGGGGGGGGGGGGGGGGGFGGGGGDCFGGGGGGGGGGGGGGGGGF,EFFGGGGGGGDGGGGG8FGGGGGFGGFGGGGGGGGDDFGFC8DFFFGGGGGGFEFGFGGGF=FGGGGDCFGGFC9,:DFBFFF5*;CA5DA;A;EFGA5A+=@CFFFFFBDF@DDE*9A+9C=:AD=2;FEA?FCC7+78<87/71;>3;@E*1)7?<63))(6(:2+@?7>+/(3(
@M70528:330:000000000-K6D4P:1:1102:14380:4009 2:N:0:AGTGCGAGTG+TGGAGGTAAT
TAAACAGGGTCCCCTCCCCCTCTAGGGTCAAAAAAAGAGGTATTTAAGTTTCGGTCAGTTAAAAGTATTGTGATCGCTCCCGCTAACACTGGCAAAGATAAAAGAAGAAGAATGGCTGTTAAAATAACTGATCAGACAAATAGTCTAATTTTTTCTGCTGAAAGGTTTTTTGCTTTAAGATTAATAATTGTAGTAATAAAATTTAAGGCACCTAAAATTGAAGAAATCCCTGCAAGGTGTAAAGAAAAAATTGTTAAGTCTACTGAAGGTCCTGAATGATAAAACGTTGATAAAGGTGGAT
+
CCCCCGCFGGGGGGGGGGGGGGG,FGGGGGGGGGGGGGGGGGGGGGGGFFGGGGGGGGFGGGGGGGGGGGGGGG9BFGGGGGGGGGGGGGGGGGEFGGGGGGGGGGGGGGGGGGGGGGGGGGGFGGGGGGGGGGGGGGGGGGGGGGGFGGFFGGGGGGGGFGGGGGGGGGGGGGGGFGGGGGGGGGGGGGGGGGGGFFFGFGFEFCAFAFFFFGFGFGGFGF@EFDEFAEEF>BEFFGFF97?FCDBBF@B:=BEF3AFCCFC=6C<E@;><AEF;>CEFFECEE>@86?7CFCAAFB:<)
@M70528:330:000000000-K6D4P:1:1102:14204:4010 2:N:0:AGTGCGAGTG+TGGAGGTAAT
TAAAACAGGGTCCCCTCCCCCTCTAGGGTCAAAAAAAGAGGTATTTAAGTTTCGGTCAGTTAAAAGTATTGTGATAGCTCCCGCTAACACTGGCAAAGATAAAAGAAGAAGAATGGCTGTTAAAATAACTGATCAGACAAATAGTCTAATTTTTTCTGCTGAAAGGTTTTTTGCTTTAAGATTAATAATTGTAGTAATAAAATTTAAGGCACCTAAAATTGAAGAAATCCCTGCAAGGTGTAAAGAAAAAATTGTTAAGTCTACTGAAGGTCCTGAATGATAAAACGTTGATAAAGGTGGG
+
CCCCCGGGGGGGGGGGGGGGGGGGGGGGGGGGGGGGGGGGGGGGGGGGGGGGGGGGGGGGGGGGGGGGGGGGGGGGGGGGGGGGGGGGGGGGGGGGGGGGGGGGGGGGGFFDGGGGGGGGGGGGGGGGGGGGGGGGGGGGGGFGGGGGGGFGGGDGGGGGGGGFGGGFFGGGGGGGFGGGGGFGGGGGGGGFFDDFFFFGCBFFFFFFFFFFFFFGFGGFGFFFFFFFFFFFFFFFFGGG73AB4>(>89@FBA8F?=8@):<FF<CA@(6;743CC:7)95694<@,:(/12.41+7(4(
@M70528:330:000000000-K6D4P:1:1102:19816:4018 2:N:0:AGTGCGAGTG+TGGAGGTAAT
TAAAACAGGGTCCCCTCCCCCTCTAGGGTCAAAAAAAGAGGTATTTAAGTTTCGGTCAGTTAAAAGTATTGTGATAGCTCCCGCTAACACTGGCAAAGATAAAAGAAGAAGAATGGCTGTTAAAATAACTGATCAGACAAATAGTCTAATTTTTTCTGCTGAAAGGTTTTTTGCTTTAAGATTAATAATTGTAGTAATAAAATTTAAGGCACCTAAAATTGAAGAAATCCCTGCAAGGTGTAAAGAAAAAATTGTTAAGTCTACTGAAGGTCCTGAATGATAAAACGTTGATAAAGGTGGA
+
CCCCCGGGGGGGGGGGGGGGGGGGGGGGGGGGGGGGGGGGGGGGGGGGGGGGGGGGGGGGGGGGGGGGGGGGGGGGGGGGGGGGGGGGGGGGGGGGGGGGGGGGGGGGGGGGGGGGGGGGGGGFGGGGGGGGGGGGGGGGGGFGGGGGGGFGGFGGGGGGGGGGGGGFADGGGGGGFGGFGGGGFFGGGGGGGGGG7;EFEFFFFFFFFFFFFFFGFGGFGFFFFFFFFEEA>B=F@@ECEEFFFFFFFFFDFFEF?FFECAEFF@?EFFFFFEFFGFFFFFFFFFFDFFF7CCCEG@?F(
@M70528:330:000000000-K6D4P:1:1102:6144:4018 2:N:0:AGTGCGAGTG+TGGAGGTAAT
TAAAACAGGGTCCCCTCCCCCTCTAGGGTCAAAAAAAGAGGTATTTAAGTTTCGGTCAGTTAAAAGTATTGTGATAGCTCCCGCTAACACTGGCAAAGATAAAAGAAGAAGAATGGCTGTTAAAATAACTGATCAGACAAATAGTCTAATTTTTTCTGCTGAAAGGTTTTTTGCTTTAAGATTAATAATTGTAGTAATAAAATTTAAGGCACCTAAAATTGAAGAAATCCCTGCAAGGTGTAAAGAAAAAATTGTTAAGTCTACTGAAGGTACTGAATGATAAAACGTTGATAAAGGTGGA
+
CCCCCGGGCGGGGGGGGGGGGGGGGGGGGGGGGGGGGGGGGGGGGGGGGGGGGGGFGGGGGGGGGGGGGGGGGGGGGGGGGGFGGGGGGFEEFGGFFGGGGGGGGGGGGGGGGGGGFFGEGGGGGEGGFGFGFGFGFGF80,?EEFGGGGFGGGGFFGGCGG?DFGFFEGGCGFEDFGFGGGGGGGGGGGGGGGFCFGFGFGFEFFFFFFFFFGF5CGFFGFE@FEC530)/?B:FBFFGFE4:ECD@F==2@FEB588>CAEA7=?3<E4).9?C7@?<?ECEFF@@@;C7CEFFGFFF0
@M70528:330:000000000-K6D4P:1:1102:22316:4039 2:N:0:AGTGCGAGTG+TGGAGGTAAT
TAAAACAGGGTCCCCTCCCCCTCTAGGGTCAAAAAAAGAGGTATTTAAGTTTCGGTCAGTTAAAAGTATTGTGATAGCTCCCGCTAACACTGGCAAAGATAAAAGAAGAAGAATGGCTGTTAAAATAACTGATCAGACAAATAGTCTAATTTTTTCTGCTGAAAGGTTTTTTGCTTTAAGATTAATAATTGTAGTAATAAAATTTAAGGCACCTAAAATTGAAGAAATCCCTGCAAGGTGTAAAGAAAAAATTGTTAAGTCTACTGAAGGTCCTGAATGATAAAACGTTGATAAAGGTGGA
+
CCCCCGGGGGGGGGGGGGGGGGGGGGGGGGGGGGGGGGGGGGGGGGGGGGGGGGGGGGGGGGGGGGGGGGGGGGGGGGGGGGGGGDGGGGGGGGGGGGGGGGGGGGGGGGGGGGGGGGGGGGGGGGGGGFGGGGGGGGGGGGGGGGFGGGFGGGDGGGGGGCDFGGGGGGGGGGGGFGGGGGGGFGGGGGGGGGGGFGFG<FFFFFFFF5?AFFFGFCFEG6:CACCFF=E>FBB;>>DFEBEBEEFDFBBFEFEFEFFEFFFFG@C=@(6<@9EEDFEE?EEFF@:@@DF+;C<CF;>?(
@M70528:330:000000000-K6D4P:1:1102:6384:4043 2:N:0:AGTGCGAGTG+TGGAGGTAAT
TAAAACAGGGTCCCCTGTCTCTTATACACATCTGACGCTGCCGACGAATTACCTCCAGTGTAGATCTCGGTGGTCGCCGTATCATTAAAAAAAAAAACACACATAAAAGATATCGACATCGCATCACGTCTAACCTGTAGCATACTATCATACCACGCCCACTATATATCAACCTTTAACCATCCTAGTCCTGCACCAGCGACCCAACACTGGTGCATACACACGTCGAGCTATCCTCGCCATCGCTGCGCGTCCCATCACCCTCCTACAGCGACTCTACTATACACATGTACACCACACT
+
CCCCCGGGGGGGGGGGGGGGGGGFFGFGGGFGGGGGGGGGGDEGGGGGGGGGGFGFGGGGGGGGGGGFFGEGCBFGGECBBCE<EFGFFF,@CE7@@8,,4+?,9E<B,D,,:,84+++,+++++,,+,+,+,,,,,6,,+,+,8,=,,7+77,,,++5+++,,,53,,,,,744305:,,3,,,,,+,6,,*4**3,*,(1/()6)2));*20)+014)+2)6)((()((2*6(0-</*(-()((.()(((-.())*))))()2(())().((((**))-)))))))))***-)(*(.,(
@M70528:330:000000000-K6D4P:1:1102:12220:4043 2:N:0:AGTGCGAGTG+TGGAGGTAAT
TAAACAGGGTCCCCTCCCCCTCTAGGGTCAAAAAAAGAGGTATTTAAGTTTCGGTCAGTTAAAAGTATTGTGATAGCTCCCGCTAACACTGGCAAAGATAAAAGAAGAAGAATGGCTGTTAAAATAACTGATCAGACAAATAGTCTAATTTTTTCTGCTGAAAGGTTTTTTGCTTTAAGATTAATAATTGTAGTAATAAAATTTAAGGCACCTAAAATTGAAGAAATCCCTGCAAGGTGTAAAGAAAAAATTGTTAAGTCTACTGAAGGTCCTGAATGATAAAACGTTGATAAAGGTGGAT
+
CCCCCGGGGGGGGGGGFGGGGGGGGGGGGGFFGGGGGGGGGGGGGGGGFFGGGGGGGGGGGGGGGGGGGGGGGGGGGGGGGGGGGGGGGGGGGGGGGGGGGGGGGGGGGGGGGGGGGGGGGGGGGGGGGGGGGGGGGGGGGGGGGGGEFGFGGGGGGGGGGGFGGFGGGGGGGGFGDGFFGFGFGGGGGGFGGGGGFGCF@GAEFFFFFFFFFGFDFGGFGF=7;@EF64@FFFEFFGGGEEEFEFFBFBBB4=CF*=C5?FFA?C<EE4;.7<35@@EFFFE47>@@@D+@C>EEFEB?2
@M70528:330:000000000-K6D4P:1:1102:8001:4053 2:N:0:AGTGCGAGTG+TGGAGGTAAT
TAAAACAGGGTCCCCTCCCCCTCTAGGGTCAAAAAAAGAGGTATTTAAGTTTCGGTCAGTTAAAAGTATTGTGATAGCTCCCGCTAACACTGGCAAAGATAAAAGAAGAAGAATGGCTGTTAAAATAACTGATCAGACAAATAGTCTAATTTTTTCTGCTGAAAGGTTTTTTGCTTTAAGATTAATAATTGTAGTAATAAAATTTAAGGCACCTAAAATTGAAGAAATCCCTGCAAGGTGTAAAGAAAAAATTGTTAAGTCTACTGAAGGTCCTGAATGAGAAAACGTTGATAAAGGTGGA
+
CCCCCGGGGGGGGGGGGGGGGGGGGGGGGGGGGGGGGGGGGGGGGGGGGGGGGGGGGGGFFGGGGFGGGGGGGGGGGGGFGGGGEGGGGGGGGGGGGGGGGGGGGGGGGGGGGGGGGGGFFGGGGGGGGGGGGGGGGGGGGGGGGGGGGGFGGFEGGGGGGGGADGFFFFGCECEGFGFFFGGGGDFGGGGGGGGGFGCG@EFFFAFFFAFFFFFFFFG9CA86BC@CFFE4ABB;:=>D6>EF?CD=F=>@28@F94=8?=CFGE?;;(6@EEE<>DC3));;(8:;3(7:CCCC7>??(
@M70528:330:000000000-K6D4P:1:1102:8514:4069 2:N:0:AGTGCGAGTG+TGGAGGTAAT
TAAAACAGGGTCCCCTCCCCCTCTAGGGTCAAAAAAAGAGGTATTTAAGTTTCGGTCAGTTAAAAGTATTGTGATAGCTCCCGCTAACACTGGCAAAGATAAAAGAAGAAGAATGGCTGTTAAAATAACTGATCAGACAAATAGTCTAATTTTTTCTGCTGAAAGGTTTTTTGCTTTAAGATTAATAATTGTAGTAATAAAATTTAAGGCACCTAAAATTGAAGAAATCCCTGCAAGGTGTAAAGAAAAAATTGTTAAGTCTACTGAAGGTACTGAATGATAAAACGTTGATAAAGGTGGA
+
CCCCCGGGGGGGGGGGGGGGGGGGGGGGGGGGGGGGGGGGGGGGGGGGGGGGGGGGGGGGGGGGGGGGGGGGGGGGGGGFFGGGGGGGGGGGGGGGGGGGGGGGGGGGGGGGGGGGGGGGGGGGGGGGGGGGGFGGGGGGGGGGGGGFGGFGCF=FGGGGGGGGGGFGFGGGCFGCFGGGGGGGFFGGGGGGGECFFGFGFGFFFFFFFFFFFGFFFFGECC8=FFCEF=EFF=DFEDF7>@C9ACDDFDFDFFEFCBFECFCAFEC@;;;)79?E7:?355?4C@B@@DFCGFEE7@??0
@M70528:330:000000000-K6D4P:1:1102:17198:4071 2:N:0:AGTGCGAGTG+TGGAGGTAAT
TAAAACAGGGTCCCCTCCCCCTCTAGGGTCAAAAAAAGAGGTATTTAAGTTTCGGTCAGTTAAAAGTATTGTGATAGCTCCCGCTAACACTGGCAAAGATAAAAGAAGAAGAATGGCTGTTAAAATAACTGATCAGACAAATAGTCTAATTTTTTCTGCTGAAAGGTTTTTTGCTTTAAGATTAATAATTGTAGTAATAAAATTTAAGGCACCTAAAATTGAAGAAATCCCTGCAAGGTGTAAAGAAAAAATTGTTAAGTCTACTGAAGGTCCTGAATGATACAACGTTGATAAAGGTGGA
+
-C<<BGCFFGGGGGFGGG@FGGGGFFF<FEGGGFFGEEGGGGGGGGGGGGFEGGGGGGGFGFFFGGGGGGGGGGFEF9AEGG@BFGGGGGFG?EGGAFGGGCEFGGGGGGGGGFFEGGDFGGF?EFFGFGGAFGGCGFGCFDD8CDAFFFFFCE?DFCAF<E8?9DFDEDFGGFFD7=FGGGGGGGGGGGFFFFF@@FC=A;CC7C7AFFFF5CFG59C09@AE68):6<3999BFE:5?**:BEE=DF=23@A?8@F68<+7CC86A8@F)//;<CDEFFF)17;>75=71:99>94:<(
@M70528:330:000000000-K6D4P:1:1102:8319:4072 2:N:0:AGTGCGAGTG+TGGAGGTAAT
TAAAACAGGGTCCCCTCCCCCTCTAGGGTCAAAAAAAGAGGTATTTAAGTTTCGGTCAGTTAAAAGTATTGTGATAGCTCCCGCTAACACTGGCAAAGATAAAAGAAGAAGAATGGCTGTTAAAATAACTGATCAGACAAATAGTCTAATTTTTTCTGCTGAAAGGTTTTTTGCTTTAAGATTAATAATTGTAGTAATAAAATTTAAGGCACCTAAAATTGAAGAAATCCCTGCAAGGTGTAAAGAAACAATTGTTAAGTATACTGAAGGTCCTGAATGATAAACCGTTGATAAAGTGGTA
+
<C@6@FGCFEE<@<FFGGGGGGG<,,C@FGDF9FD@FEDGD<FG<CFEFFC@C@CEE6C<FFC@FFEFGA@C9F9BFFC,FGE@+@FCFDFEF,:?8FFGG;F9F7=CF@F,AEFGGDD4,CEC9?EFDFGFFCG9ED=8=9=A=,@,@=C9E,=FFCGFED8?86@D98DEC=,,;D=EFDFFD:D?3D8:9EG7;A=,0@C5+C??CFFFF>FGFG7)7100+1=*35BF*45?@>>8*:79*/07)-856*019+48*+*B@**7<8;A/7<)0;7;6)7<)631(/*3:.)73)7.)
@M70528:330:000000000-K6D4P:1:1102:19357:4085 2:N:0:AGTGCGAGTG+TGGAGGTAAT
TAAAACAGGGTCCCCTCCCCCTCTAGGGTCAAAAAAAGAGGTATTTAAGTTTCGGTCAGTTAAAAGTATTGTGATAGCTCCCGCTAACACTGGCAAAGATAAAAGAAGAAGAATGGCTGTTAAAATAACTGATCAGACAAATAGTCTAATTTTTTCTGCTGAAAGGTTTTTTGCTTTAAGATTAATAATTGTAGTAATAAAATTTAAGGCACCTAAAATTGAAGAAATCCCTGCAAGGTGTAAAGAAAAAATTGTTAAGTCTACTGAAGGTCCTGAATGATAAAACGTTGATAAAGGTGGA
+
CCC8CGFGGGGGCFFGGGEGGGGGCFGGGGGFGGFGGGGGGFGGGGGGFGGGCFGEEDFEGGGFFFGGGGGFGGGGFGF9FEGGGGEFGGFGCFGFFGGGGG9DFGGGGGGGBDFFGGGGGGGCFCFGFGEFGGGFGGGGGGGGGGGGGFFGDEGFFG8DFFGADDBD8>EGEDEFFGGGGGGGGGGGGGGFGFEC+@=CCFFFFFFFFFFF5FF5A;<CGCCFFFFEF>EAFDBFFDDDE=CAEFB:A29BFFFF?BBCFFEFCECEEFFA@E<E6@?EECEE9<;=@?C77977C<::(
@M70528:330:000000000-K6D4P:1:1102:22550:4087 2:N:0:AGTGCGAGTG+TGGAGGTAAT
TAAAACAGGGTCCCCTCCCCCTCTAGGGTCAAAAAAAGAGGTATTTAAGTTTCGGTCAGTTAAAAGTATTGTGATAGCTCCCGCTAACACTGGCAAAGATAAAAGAAGAAGAATGGCTGTTAAAATAACTGATCAGACAAATAGTCTAATTTTTTCTGCTGAAAGGTTTTTTGCTTTAAGATTAATAATTGTAGTAATAAAATTTAAGGCACCTAAAATTGAAGAAATCCCTGCAAGGTGTAAAGAAAAAATTGTTAAGTCTACTGAAGGTCCTGAATGATAAAACGTTGATAAAGGTGGA
+
CCCCCGGGGGGGGGGGGGGGGGGGGGGGGGGGGGGGGGGGGGGGGGGGGGGGGGGGGGGGGGGGGGGGGGGGGGGGGGGGGGGGGGGGGGGGGGGGGGGGGGGGGGGGGGGGGGGGGGGGGGGGGGGGGGGGGGGFGGGGGGGGGGGGGGFFGGGGGGGGGGDFGGGGFGGGGGGGFGGGGGGGGGGGGGFGGGGGFGFGFGFFFFFAA5AFFGF>FFGFGF9A9CDF>@E4?>B>6FFFEFFFFFD:A@@>EFFF?B=CCFFFG@?EE1=E@AF3DCC<)<E9)/:@;?:+:?>9EF??(
@M70528:330:000000000-K6D4P:1:1102:15728:4093 2:N:0:AGTGCGAGTG+TGGAGGTAAT
TAAAACAGGGTCCCCTCCCCCTCTAGGGTCAAAAAAAGAGGTATTTAAGTTTCGGTCAGTTAAAAGTATTGTGATAGCTCCCGCTAACACTGGCAAAGATAAAAGAAGAAGAATGGCTGTTAAAATAACTGATCAGACAAATAGTCTAATTTTTTCTGCTGAAAGGTTTTTTGCTTTAAGATTAATAATTGTAGTAATAAAATTTAAGGCACCTAAAATTGAAGACATCCCTGCAAGGTGTAAAGAAAAAATTGTTAAGTCTACTGAAGGTCCTGAATGATAAAACGTTGATAAAGGTGGA
+
CCCCCGGGGGGGGGGGGGGGGGGGGGGGGGGGGGGGGGGGGGGGGGGGGGGGGGGEGGGGGGGGGGGGGGGGGGGGGGGGGGGGGGGGGGGGGGGGGGGGGGGGGGGGGGGGGFGFGGGGGGGGGGGGGGGGGGGGGGGFGGFGAFGGGGFGGGGGGFGGGGGGGGGGGGGGCFGGFGGGGGGGGGGGGGGGGGGGFGFFFGFFFFFF5CFFFGFGFGGFGFFFF)=EF:BAAB@FEGGG=3E@EFF=FFFB:FEFEFFFFFFFEE?=E16AEF@EFC58?CF)9<73;DCCC?EF9),:(
@M70528:330:000000000-K6D4P:1:1102:6614:4097 2:N:0:AGTGCGAGTG+TGGAGGTAAT
TAAAACAGGGGCTCCCTGTCTCTTATCCACATCTGACGCTGCCGACGAATTCCCACCAGTGTAGATCTCGGTGGTCGCCGTATCATGACAAAAAAAAAAATACAATGAATGTACGGGCTACTCCTAGCAGTCTAGCATCATCTATTTCTTTCTGCGCAACAACTAAATTATCAGCATTCCGTGCAAAGACCACCTCCGTTGTCACTCACTGTTATTTCCCTGCTACCCGACACAGTCTTCACAACGTTGCATGTACTCGTACTAACTCTGCAATTCAACTATCGACTTGTCACACCCTTCT
+
CCCCCFGGGEGCFGEFGGGGGGGGGG,@FFGGGGGGGGGGGDFF@FFEGFF,CF,CFFEGGGFFEG<CEFDFEGFGG:FF6,BFCE,C,C,:?EFCF4CC,,59,5,5,C,7,,+++++83=,,,,7,,,6A,3,36,3,6CF,83,9@,233,7++41:,3,@,4,37,7,,,,3+,,,,,**1,5*2>,,/*316:),(*+*1=+))4+1+++++++)3;3(+.6/2(())((2)+++)))*((-(.()))*)1.*)(,0,0+(-))-))))).**))(.4-(,(().2*2.(-8((,)
@M70528:330:000000000-K6D4P:1:1102:12730:4101 2:N:0:AGTGCGAGTG+TGGAGGTAAT
TAAAACAGGGTCCCCTCCCCCTCTAGGGTCAAAAAAAGAGGTATTTAAGTTTCGGTCAGTTAAAAGTATTGTGATAGCTCCCGCTAACACTGGCAAAGATAAAAGAAGAAGAATGGCTGTTAAAATAACTGATCAGACAAATAGTCTAATTTTTTCTGCTGAAAGGTTTTTTGCTTTAAGATTAATAATTGTAGTAATAAAATTTAAGGCACCTAAAATTGAAGAAATCCCTGCAAGGTGTAAAGAAAAAATTGTTAAGTCTACTGAAGGTCCTGAATGATAAAACGTTGATAAAGGTGGA
+
CCCCCGGGGGGGGGGGGGGGGGGGGGGGGGGGGGGGGGGGGGGGGGGGGGGGGGGGGGGGGGGGGGGGGGGGGGGGGGGGGGGGGGGGGGGGGGGGGGGGGGGGGGFGGGGGGGGGGGDFFGGGGGGGGGGGGGGGGGGGGGGGGGGGGGFGGGGGGGGGGGFGGGGGGGGGGGGGFGGGGGGGGGGGGGGGGGGGFGFGEFFEFFFFFFFFFFFGFGGFGFFFFFFFFBE>FDFFEGGGFFFFFFFFFFFFFFF@@FFEEFEA?@?EFFEEEFEEGGFFFC6CC@@=DFGGGECCFEBB(
@M70528:330:000000000-K6D4P:1:1102:5484:4102 2:N:0:AGTGCGAGTG+TGGAGGTAAT
TAAAACAGGGTCCCCTCCCCCTCTAGGGTCAAAAAAAGAGGTATTTAAGTTTCGGTCAGTTAAAAGTATTGTGATAGCTCCCGCTAACACTGGCAAAGATAAAAGAAGAAGAATGGCTGTTAAAATAACTGATCAGACAAATAGTCTAATTTTTTCTGCTGAAAGGTTTTTTGCTTTAAGATTAATAATTGTAGTAATAAAATTTAAGGCACCTAAAATTGAAGAAATCCCTGCAAGGTGTAAAGAAAAAATTGTTAAGTCTACTGAAGGTCCTGAATGATAAAACGTTGATAAAGGTGGA
+
CCCCCGGGGGGGGGGGGGGGGGGGGGGGGGGGGGGGGGGGGGGGGGGGGGGGGGGGGGGGGGGGGGGGGGGGGGGGG9FGFGGGGGGGGGFGGFGGGGGGGGGGGGGGGGGGGGGGGGGFGGGGGGGGGGGGGGGGGGGGF9FFEFGGGGFGGGGFGGGGGFGFFGGGFGGGGGGGFGGGGGGGGGGGGGGGGGGGFGFGCGFEFFFFFFFFFGFGFGFEGFFEFFFFFEE4?@BB@EEGF@EFFEDD;B=BFFEC*8=CEAE=1;<A<@E@EE@<DDEFFFEFEEF@@D7+@EFEGF:?0
@M70528:330:000000000-K6D4P:1:1102:25451:4110 2:N:0:AGTGCGAGTG+TGGAGGTAAT
TAAAACAGGGTCCCCTCCCCCTCTAGGGTCAAAAAAAGAGGTATTTAAGTTTCGGTCAGTTAAAAGTATTGTGATAGCTCCCGCTAACACTGGCAAAGATAAAAGAAGAAGAATGGCTGTTAAAATAACTGATCAGACAAATAGTCTAATTTTTTCTGCTGAAAGGTTTTTTGCTTTAAGATTAATAATTGTAGTAATAAAATTTAAGGCACCTAAAATTGAAGAAATCCCTGCAAGGTGTAAAGAAAAAATTGTTAAGTCTACTGAAGGTCCTGAATGATAAAACGTTGATAAAGGTGGA
+
CCCCCGGGGGGGGGGGGGGGGGGGGGGGGGGGGGGGGGGGGGGGGGGGFFGGGGGGGGGGGGGGGGGGGGGGGGGGGFGGGGGGGGGGGGGGGGGGGGGGGGGGGGGGGGGGGGGGGGGGGGGGGGGGGFGGGGGGGGGGGGGFGGGDGGFGGGGGGGGGFGGGGGGCDFFGGGGGFGGGGGGGDEGGGGGGGFFGA;9@A;CFFFFFAAFFFCA7?,@=9FCE>E5AA@EAFF=*6*521:C6<=B=F2>DBFFF8=:97FEA>37AFFFF44;CCCC<EFCEFF;@;6<7C3;C+)30(
@M70528:330:000000000-K6D4P:1:1102:11516:4122 2:N:0:AGTGCGAGTG+TGGAGGTAAT
TAAAACAGGGTCCCCTCCCCCTCTAGGGTCAAAAAAAGAGGTATTTAAGTTTCGGTCAGTTAAAAGTATTGTGATAGCTCCCGCTAACACTGGCAAAGATAAAAGAAGAAGAATGGCTGTTAAAATAACTGATCAGACAAATAGTCTAATTTTTTCTGCTGAAAGGTTTTTTGCTTTAAGATTAATAATTGTAGTAATAAAATTTAAGGCACCTAAAATTGAAGAAATCCCTGCAAGGTGTAAAGAAAACATTGTTAAGTCTACTGAAGGTCCTGAATGATAAAACGTTGATAAAGGTGGA
+
CCCCCGGGGGGGGGGGGCFGGGGGGGGGGGGGGGGGGGGGGGGGGGGGGGGGGGGGGGGFGGGGGGGGGGGGGGGGGGGGFGGGGGGGGGGGGGGGGGGGGGGGGGGFGGGGGGGGGGDF<FGGGGGGGGGGGGGGGGGGGGGGGGGGGGFGGGGGGFGGGGGGGGGCFFFDGGGGFGGGGG8FGCEGCEGGGGGGCGFFC9C=FFFFFFFF97CDAFC@FAA;FEDEFEBFFD@9>>>:7:AFEFFBF(5><FEFEFFCEA<C7@EF8;@E<<@EGFFFF??.;<1587C7CE9)<7;1(
@M70528:330:000000000-K6D4P:1:1102:16894:4124 2:N:0:AGTGCGAGTG+TGGAGGTAAT
TAAAACAGGGTCCCCTCCCCCTCTAGGGTCAAAAAAAGAGGTATTTAAGTTTCGGTCAGTTAAAAGTATTGTGATAGCTCCCGCTAACACTGGCAAAGATAAAAGAAGAAGAATGGCTGTTAAAATAACTGATCAGACAAATAGTCTAATTTTTTCTGCTGAAAGGTTTTTTGCTTTAAGATTAATAATTGTAGTAATAAAATTTAAGGCACCTAAAATTGAAGAAATCCCTGCAAGGTGTAAAGAAAAAATAGTTAAGTCTACTGAAGGTCCTGAATGATAAAACGTTGATAAAGGTGGA
+
CCCCCGGGGGGGGGGGGGGGGGGGGGGGGGGGGGGGGGGGGGGGGGGGGGGGGGGGGGGGGGGGGGGGGGGGGGGGGGGGGGGGGGGGGGGGGGGGGGGGGGGGGGGGGGGGGGGGGGGGGGGGGGGGGGGGGGGGGGGGGGGGGGGGGGFGGGGGGGGFGGGGGGGGGGGGGGGGFGGGGGGGGGGGGGGGGGGGFGFCEFFFFFFFFFFFFGFGFGF)@C=6=@CECEBFFDFFFFGGEFEFEEDFF==DEFCF?BFEEAECCFCAF1@@<AF3<FE39CEEEF>81(::CC>EGEFF(
@M70528:330:000000000-K6D4P:1:1102:12979:4125 2:N:0:AGTGCGAGTG+TGGAGGTAAT
TAAAACAGGGTCCCCTCCCCCTCTAGGGTCAAAAAAAGAGGTATTTAAGTTTCGGTCAGTTAAAAGTATTGTGATAGCTCCCGCTAACACTGGCAAAGATAAAAGAAGAAGAATGGCTGTTAAAATAACTGATCAGACAAATAGTCTAATTTTTTCTGCTGAAAGGTTTTTTGCTTTAAGATTAATAATTGTAGTAATAAAATTTAAGGCACCTAAAATTGAAGAAATCCCTGCAAGGTGTAAAGAAAAAATTGTTAAGTCTACTGAAGGTCCTGAATGATAAAACGTTGATAAAGGTGGA
+
CCCCCGGGGGGGGGGGGGGGGGGGGGGGGGGGGGGGGGGGGGGGGGGGGGGGGGGGGGGGGGGGGGGGGGGGGGGGGGGGGGGGGGGGGGGGGGGGGGGGGGFGGGGGGGGGGGGGGGDEFGGGGGGGGGGGGGGGGGGGGGGGGGGGGGFGGGGGGGGGGGGGGGGGGGGGGGGGCGGGGGGGGGGGGGGGGGGGFGFGFGFFFFFFFFFFFGFFFGGFGFEEF@DFF@B4FFFFFGCGFECAEFB@F29BEFEFCFFFEFFFGFFFFFFEEEEFGGFFFFFEEF@3@@C7:?EFF<31(
@M70528:330:000000000-K6D4P:1:1102:15615:4131 2:N:0:AGTGCGAGTG+TGGAGGTAAT
TAAAACAGGGTCCCCTCCCCCTCTAGGGTCAAAAAAAGAGGTATTTAAGTTTCGGTCAGTTAAAAGTATTGTGATAGCTCCCGCTAACACTGGCAAAGATAAAAGAAGAAGAATGGCTGTTAAAATAACTGATCAGACAAATAGTCTAATTTTTTCTGCTGAAAGGTTTTTTGCTTTAAGATTAATAATTGTAGTAATAAAATTTAAGGCACCTAAAATTGAAGAAATCCCTGCAAGGTGTAAAGACAAAATTGTTAAGTCTACGGAAGGTCCTGAATGATAAAACGTTGATAAAGGTGGA
+
CCCCCGGGGGGGGGGGGGGGGGGGGGGGGGFGFGGGGGGGFFGGGGGFFFGGGGGGGGGGGGGGGGGGGGGGGGGGGGGGGGGGGGGGGGGGGFFDGGGGGGGGGGGGGFG8EEGGFGGGGDGGGGGFGGGGAFGGGGGGGGFGGGAFFFFGGGGGGGGAFGFFFGGGGGGGGGGGFGGGFGGGGFFGGGGFGFGGAFFG7DFEFFFAFF?5?FFGFFGEGF;CF587F454AB:A6FF7>EEFFF2;05@:BF@881=>?=?=*/((31;@@@E<2;);)553)),63(97CCEFD)5((
@M70528:330:000000000-K6D4P:1:1102:24881:4131 2:N:0:AGTGCGAGTG+TGGAGGTAAT
TAAAACAGGGTCCCCTCCCCCTCTAGGGTCAAAAAAAGAGGTATTTAAGTTTCGGTCAGTTAAAAGTATTGTGATAGCTCCCGCTAACACTGGCAAAGATAAAAGAAGAAGAATGGCTGTTAAAATAACTGATCAGACAAATAGTCTAATTTTTTCTGCTGAAAGGTTTTTTGCTTTAAGATTAATAATTGTAGTAATAAAATTTAAGGCACCTAAAATTGAAGAAATCCCTGCAAGGTGTAAAGAAAAAATTGTTAAGTCTACTGAAGGTCCTGAATGATAAAACGTTGATAAAGGTGGA
+
CCCCCGGGGGGGGGGGGGGGGGGGGGGGGGGGGGGGGGGGGGGGFGGGGDGFGGGGGGGGGGGGGGGGGGGGGGGGGGGGGGGGGGGGGGGGGGGGGGGGGGGGFGGGGGGGGGGGGGGGGGGGGFGGGGGGGGGGGGGGGGGGGGGGGGFGGGGGGGGGGGGGGGGGGGGGGFGGFGGAEGFGGGGGGGGGGGGGF:E<AEFEFFFFFFFFFFFFFCEBGFFEA@CFF5>FABD;=D:>;@EFFFBFFFB==8/88=BCEFE8;79.4;E@7A<C8+<<<5?EC@9;@65:CCEF?.8((
@M70528:330:000000000-K6D4P:1:1102:9370:4134 2:N:0:AGTGCGAGTG+TGGAGGTAAT
TAAAACAGGGTCCCCTGTCTCTTATACACATCTGACGCTGCCGACGAATTACCCCCAGTGTAGATCTCGGTGGTCGCTGTACCATTAAAAAAAAAATGATATATACGAATTCCCCCTCTCCACCCGTACTTCCACCAACCTCTCCTGTCATCCATCACTCCATTTTCCACCGCCATTTCTCGGTTGCTCCCCTGGCTTTCACCTCCGCCTTGCACCTCCTCCTACTGTCCCTTTCCCCCCCCTACTACCTACCAACTCTTGCCACCTACATTTTCACACATGTGCTAGCACCGACTTCACC
+
CCC@CGGGGGFCF<EGGC@,CFGGGEFG,FEFCEFFGEGGGGDGG@:FCB,C,6,@@FFEGDCF,9C@<@BF+8C6+,6,6,:,C?C<F<5+++84,,55@>9,CE:4,AF9FD,>++=,,7F,=4++++83AD<,,38+6@D,>,,9,,5=,3,93,,75,,83=9,7>8+3**@B,@,,**5**6+,?*4***;;@A7?F**;))/)0?))***)3=,;584A7..+).8A;;+)<:?6,().4)6?3)(,).71?*))*(*343(,(-))--):*(()))))-)),)21)((-*)).5
@M70528:330:000000000-K6D4P:1:1102:12149:4135 2:N:0:AGTGCGAGTG+TGGAGGTAAT
TAAAACAGGGTCCCCTCCCCCTCTAGGGTCAAAAAAAGAGGTATTTAAGTTTCGGTCAGTTAAAAGTATTGTGATAGCTCCCGCTAACACTGGCAAAGATAAAAGAAGAAGAATGGCTGTTAAAATAACTGATCAGACAAATAGTCTAATTTTTTCTGCTGAAAGGTTTTTTGCTTTAAGATTAATAATTGTAGTAATAAAATTTAAGGCACCTAAAATTGAAGAAATCCCTGCAAGGTGTAAAGAAAAAATTGTTAAGTCTACTGAAGGTCCTGAATGATAAAACGTTGATAAAGGTGGA
+
CCCCCGGGGGGGGGGGGGGGGGGGGGGGGGGGGGGGGGGGGGGGGGGGGGGGGGGGGGGGGGGGGGGGGGGGGGGGGGGFGGGGGGGGGGGGGGGGGGGGGGGGGGGGGGGGGGGGGGGFGGGGGGGGGGGGGGGGGGGGGGGGGGGGGGCFCFEFGGGGGGGGGGGGGGGGGGGGFGGGGGFFGGGGGGGGDFGGFGFGFGFFFFFFFFFFFGFGFGGFGFCEFBBFFEBFFDFFB8<EEF4B4>:2A9@DBFEF4B6??FEFFE?;E;@EEEE9CFC@CEF<CE:6@@FFGEFFG8:?(
@M70528:330:000000000-K6D4P:1:1102:14574:4139 2:N:0:AGTGCGAGTG+TGGAGGTAAT
TAAAACAGGGTCCCCTCCCCCTCTAGGGTCAAAAAAAGAGGTATTTAAGTTTCGGTCAGTTAAAAGTATTGTGATAGCTCCCGCTAACACTGGCAAAGATAAAAGAAGAAGAATGGCTGTTAAAATAACTGATCAGACAAATAGTCTAATTTTTTCTGCTGAAAGGTTTTTTGCTTTAAGATTAATAATTGTAGTAATAAAATTTAAGGCACCTAAAATTGAAGAAATCCCTGCAAGGTGTAAAGAAAAAATTGTTAAGTCTACTGAAGGTCCTGAATGATAAAACGTTGATAAAGGTGGA
+
CCCCCGGGGGGGGGGGGGGGGGGGGGGGGGGGGGGGGGGGGGGGGGGGGGGGGGGGGGGGGGGGGGGGGGGGGGGGGGGGGGGGGFGGGGGGGGGGGGGGGGGGGGGGGGGGGGGGGGGEGGGGGGGGGGGGGGGGGGGGGGGGGGGGGGFFGGGGGGGFGGGGGGGGGGGGGGFF?FFFGGGGGGGGGGGGGGGGFFFGEFFFFFFFFFFFFGFGFGGFFFEEFFFFF=FAADBFEGC@BEFFFFB@F>BFEFEF?>F?<AEFGFEAF@@<@EFFCDEEEF33;@9@@FCCFEFFF;06(
@M70528:330:000000000-K6D4P:1:1102:15610:4155 2:N:0:AGTGCGAGTG+TGGAGGTAAT
TAAAACAGGGTCCCCTCCCCCTCTAGGGTCAAAAAAAGAGGTATTTAAGTTTCGGTCAGTTAAAAGTATTGTGATAGCTCCCGCTAACACTGGCAAAGATAAAAGAAGAAGAATGGCTGTTAAAATAACTGATCAGACAAATAGTCTAATTTTTTCTGCTGAAAGGTTTTTTGCTTTAAGATTAATAATTGTAGTAATAAAATTTAAGGCACCTAAAATTGAAGAAATCCCTGCAAGGTGTAAAGAAAAAATTGTTAAGTCTACTGAAGGTCCTGAATGATAAAACGTTGATAAAGGTGGA
+
CCCCCGGGGGGGGGGGGGGGGGGGGGGGGGGGGGGGGDGGGGGGGGGGGGGGGGGGGGGGGGGGGGGGGGGGGGGGGGGGGGGGGGGGGGGGGGGGGGGGGGGGGGGGGGGGGGGGGGGGGGGGFGGGGGGGGGGGGGGGGGGGGGGGGGFGGGGGGGGGGGGFAFFGDGFGGGGGFGGGGGGGGGGGGGGGFFFGFFFFFGF<CFFFFFFFFGFGFGGFGFEFFFFEF=BAFFDFEGGGFFFFEFF=FFFB@F5F5:BCEFFFGEFF<;@FFAECFGCEFFFE3@;DF@F7:?>)>EBF0
@M70528:330:000000000-K6D4P:1:1102:5246:4156 2:N:0:AGTGCGAGTG+TGGAGGTAAT
TAAAACAGGGTCCCCTCCCCCTCTAGGGTCAAAAAAAGAGGTATTTAAGTTTCGGTCAGTTAAAAGTATTGTGATAGCTCCCGCTAACACTGGCAAAGATAAAAGAAGAAGAATGGCTGTTAAAATAACTGATCAGACAAATAGTCTAATTTTTTCTGCTGAAAGGTTTTTTGCTTTAAGATTAATAATTGTAGTAATAAAATTTAAGGCACCTAAAATTGAAGAAATCCCTGCAAGGTGTAAAGAAAAAATTGTTAAGTCTACTGAAGGTCCTGAATGATAAAACGTTGATAAAGGTGGA
+
CCCCCGGGGGGGGGGGGGGGGGGGFGGGGGGGGGGGGGGGGGGGGGGGGGGGGGGGGGGGGGGGGGGGGGGGGGGGGCDGGGGGGGGGGGFGGGGFGGGGGGGGGGGGGGGGGGGGGGGGGGGGGGGFGFGGGGGGGGGGDEGGGGGGGCFDGGGGCGGGGGGFGGGFGFGGGGGGFFGGGGGGCDFFGGGFFFGGFGFGFFFF?FFF5FFFFGFGFGGEGAE*=C@EFF949)>ABCD@EEEFEC@D;>@FFFFFCAFE<AC@F<97=(;A344C>C<=?55)9=B=D(9@CEE97706(
@M70528:330:000000000-K6D4P:1:1102:23335:4160 2:N:0:AGTGCGAGTG+TGGAGGTAAT
TAAAACAGGGTCCCCTCCCCCTCTAGGGTCAAAAAAAGAGGTATTTAAGTTTCGGTCAGTTAAAAGTATTGTGATAGCTCCCGCTAACACTGGCAAAGATAAAATAAGAAGAATGGCTGTTAAAATAACTGATCAGACAAATAGTCTAATTTTTTCTGCTGAAAGGTTTTTTGCTTTAAGATTAATAATTGTAGTAATAAAATTTAAGGCACCTAAAATTGAAGAAATCCCTGCAAGGTGTAAAGAAAAAATTGTTAAGTCTACTGAAGGTCCTGAATGATAAAACGTTGAAAAAGGTGGA
+
CCCCCGGGGGGGGGGGGGGGGGGGAEGGGGGGGGGGGGGGGGFGGGGGGGGGGGGGGGGGGGFGGGGGGGGGGGGGGF<FFDFGEGGGGGGGFGGGGGGGGGGGGGGGGGGCEGFGGGGGGGGGGFGGGGGGGGGGGGGFGGGEGFFGGG7BDFEGCDGGGGGGGG=DFGGEEGGFFGGGGGGGGGGGGFGGGGFCFGCF=BCEFFCFF?CF59;FFCGFGF9*1=CF=<3AF)<A*4>2::EB48B=F@>2=A8B?F8>?A?6>)177;4>3;@CC;<AC)9;C<9(587+2)2:C???0
@M70528:330:000000000-K6D4P:1:1102:5118:4168 2:N:0:AGTGCGAGTG+TGGAGGTAAT
TAAAACAGGGTCCCCTCCCCCTCTAGGGTCAAAAAAAGAGGTATTTAAGTTTCGGTCAGTTAAAAGTATTGTGATAGCTCCCGCTAACACTGGCAAAGATAAAAGAAGAAGAATGGCTGTTAAAATAACTGATCAGACAAATAGTCTAATTTTTTCTGCTGAAAGGTTTTTTGCTTTAAGATTAATAATTGTAGTAATAAAATTTAAGGCACCTAAAATTGAAGAAATCCCTGCAAGGTGTAAAGAAAAAATTGTTAAGTCTACTGAAGGTCCTGAATGATAAAACGTTGATAAAGGTGGA
+
CCCCCGGGGGGGGGGGGGGGGGGGGGGGGGGGGGGGGGGGGGGGGGGGGGGGGGGFGGGFGGGGGGGGGGGGGGGGGDFGFGFGGGGGGFFGGGGGGGGFGGGGGGGGGGGGGGGGGGDEGGGGGGGGGFGGGGGGGGGGDDFGFFGGCFFGGGGDGGGGGGFFGGGGGGGGGGGGFGGGGGGGGCGFGGGFGFGGFGFCAFFEFFFBAFFFFGFGFGGFGFE*=CCFFFFAFFFF>DDDEFFFFFB2AD=BFFCF?B=<5=CCFF?=@@;)/>=><DE<?EC79<>;@;>1@9<>C@F:0
@M70528:330:000000000-K6D4P:1:1102:10016:4168 2:N:0:AGTGCGAGTG+TGGAGGTAAT
TAAAACAGGGTCCCCTCCCCCTCTAGGGACAAAAAAAGAGGTATTTAAGTTTCGGTCAGTTAAAAGTATTGTGATAGCTCCCGCTAACACTGGCAAAGTAAAAAGAAAAAGAATGGTTGTTAAATTAATGGATCAGACAATTAGTTTATTTTTTTCTGCTGAAAGGTTTTTGGTTTAAAGCTAAATAATTTCAATAAAAAAATTAAAGGCAACTAAAATTAAAGAAACTCCTCCAAGAGGTAAAAAAAAAATATTAAGGTCAACGAAAGTTCCGCAATGAAAAAAGGTAGAAAAAGGTGAA
+
C@BCCFD@EC@6-;CFGB7FCFEFEFFE,:6;6C@F::<F8CFDFFF9EFEEEFD@:FCCF,EGDF,6C@EFGAC6,9,CFGCC7FB=6E,C,,,C8<6,599,84,,A=FF,EEE,,+8,EF9,,:<,,9A,@=,9,?E+@+,,,,7,@9,76+,,63E,3@,3+,6,@318,6@*,,,,@,89C;FFFD,C,+5*,4<0BA)*?9+/*/*3*;*;9,),3*/+(72+*)*)0-;;,,66*91)).(:(.6)*.*-**-.)56*,,((.-6-(,(1*)).5-((--4.57**3((*.2))
@M70528:330:000000000-K6D4P:1:1102:20379:4175 2:N:0:AGTGCGAGTG+TGGAGGTAAT
TAAAACAGGGTCCCCTCCCCCTCTAGGGTCAAAAAAAGAGGTATTTAAGTTTCGGTCAGTTAAAAGTATTGTGATAGCTCCCGCTAACACTGGCAAAGATAAAAGAAGAAGAATGGCTGTTAAAATAACTGATCAGACAAATAGTCTAATTTTTTCTGCTGAAAGGTTTTTTGCTTTAAGATTAATAATTGTAGTAATAAAATTTAAGGCACCTAAAATTGAAGAAATCCCTGCAAGGTGTAAAGAAAAAATTGTTAAGTCTACTGAAGGTCCTGAATGATAAAACGTTGATAAAGGTGGA
+
CCCCCGGGGGGGGGGGGGGGGGGGGGGGGGGGGGGGGGGGGGGGGGGGGGGGGGGFGGGGGGGGGGGGGGGGGGGGGGGGGGGGGGGGGGGGGGGGGGGGGGGGGGGGGGGGGGGGGGGGGGGGGGGGGGGGGGGGGGGGGGGGGGGGGGFGGGGGGGGGGGCFGGGGGGGGGGGGFGGGGGGGGGGGGGGFFGFFFGFGFFFFFFFFFFFFFGFFFGGFGFEFF@DEF@EAFFB9:=E76@E9EFFFFFFFFFFF8B8C?6CFC<7E@;@<<@@ED7?8?CC9EEBF@?C+1197FF?6(
@M70528:330:000000000-K6D4P:1:1102:25010:4184 2:N:0:AGTGCGAGTG+TGGAGGTAAT
TAAAACAGGGTCCCCTCCCCCTCTAGGGTCAAAAAAAGAGGTATTTAAGTTTCGGTCAGTTAAAAGTATTGTGATAGCTCCCGCTAACACTGGCAAAGATAAAAGAAGAAGAATGGCTGTTAAAATAACTGATCAGACAAATAGTCTAATTTTTTCTGCTGAAAGGTTTTTTGCTTTAAGATTAATAATTGTAGTAATAAAATTTAAGGCACCTAAAATTGAAGAAATCCCTGCAAGGTGTAAAGAAAAAATTGTTAAGTCTACTGAAGGTCCTGCATGATAAAACGTTGAAAACGGTGGA
+
CCCCCGGGGGGGGGGFGFGGGEGGGGGGGGGGGGGGGCFGGFGGGGGGG6CEFGGGGGGGGGGFGGEFFGGGGFGFF,EFEFGGGGGGGGGGGGGGGGGGGGFGGGGGGGGGGGGGGGGFGGGGFGGGGGGGGFGGGGGGGGDFEFFGGGFGGGGGGGGGG;DEFCGGFGFGGGGGFGGG8EFG,@FDGCGFGGGGA:<CCFFFFF<A*A?CFFFGFCCEGF>C>C=E>@EF*));;55?=*6=**(0825:=+9BCFCCEFE+>)))734)7;.(2;7A?C)7646(=1*+0/(-*,(,(
@M70528:330:000000000-K6D4P:1:1102:14392:4205 2:N:0:AGTGCGAGTG+TGGAGGTAAT
TAAAACAGGGTCCCCTCCCCCTCTAGGGTCAAAAAAAGAGGTATTTAAGTTTCGGTCAGTTAAAAGTATTGTGATAGCTCCCGCTAACACTGGCAAAGATAAAAGAAGAAGAATGGCTGTTAAAATAACTGATCAGACAAATAGTCTAATTTTTTCTGCTGAAAGGTTTTTTGCTTTAAGATTAATAATTGTAGTAATAAAATTTAAGGCACCTAAAATTGAAGAAATCCCTGCAAGGTGTAAAGAAAAAATTGTTAAGTCTACTGAAGGTCCTGAATGATAAAACGTTGATAAAGGTGGA
+
CCCCCGGGGGGGGGGGGGGGGGGGGGGGGGGGGGGGGGGGGGGGGGGGGGGGGGGGGGGGGGGGGGGGGGGGGGGGGGGGGGGGGGGGGGGGGGGGGGGGGGGGGGGGGGGGGGGGGGGGGGGGGGGGGGGGGGGGGGGGGGFGGGGGGGFGGGGGGGGGGGGGGGGGGGGGGGGGFGGGGGGGGGGGGGGGGGGGFGFGFGFEFFFFFAFFFFFGFGGFGF=EFEDFFEEFFFDFFGGGEBEFFFDFFFFB=FEFEFFEFFFFGF?);EE9=EEC7;?AEFF>F<73:@CCCE<EF4?0(
@M70528:330:000000000-K6D4P:1:1102:16072:4213 2:N:0:AGTGCGAGTG+TGGAGGTAAT
TAAAACAGGGTCCCCTCCCCCTCTAGGGTCAAAAAAAGAGGTATTTAAGTTTCGGTCAGTTAAAAGTATTGTGATAGCTCCCGCTAACACTGGCAAAGATAAAAGAAGAAGAATGGCTGTTAAAATAACTGATCAGACAAATAGTCTAATTTTTTCTGCTGAAAGGTTTTTTGCTTTAAGATTAATAATTGTAGTAATAAAATTTAAGGCACCTAAAATTGAAGAAATCCCTGCAAGGTGTAAAGAAAAAATTGTTAAGTCTACTGAAGGTCCTGAATGATAAAACGTTGATAAAGGTGGA
+
CCCCCGGGGGGGGGGGGGGGGGGGGGGGGGGGGGGGGGGGGGGGGGGGGGGGGGGGGGGGGGGGGGGGGGGGGFGGGGGGFGGGGGGGGGGGGGGGGGGGGGGGGGGGGGGGGGGGGGGGGGGGGGGGGGGGGGGFGGGFGGGGGGGGGGFGGFCGGGGGGGGGGFGGGGGGGGGGFGGGGGGGGGGGGGGGGGGGFGFGFFFEFFFFAFFFFGFFFGGFGF;AF9@EF@E>?5@B;DEC@@EFCF=DFFFFFFEF?AFFFFE=;E)733=E<E<CCFEAE6?19@76@?>;C?>C9;><(
@M70528:330:000000000-K6D4P:1:1102:17580:4216 2:N:0:AGTGCGAGTG+TGGAGGTAAT
TAAAACAGGGTCCCCTCCCCCTCTAGGGTCAAAAAAAGAGGTATTTAAGTTTCGGTCAGTTAAAAGTATTGTGATAGCTCCCGCTAACACTGGCAAAGATAAAAGAAGAAGAATGGCTGTTAAAATAACTGATCAGACAAATAGTCTAATTTTTTCTGCTGAAAGGTTTTTTGCTTTAAGATTAATAATTGTAGTAATAAAATTTAAGGCACCTAAAATTGAAGAAATCCCTGCAAGGTGTAAAGAAAAAATTGTTAAGTCTACTGAAGGTACTGAATGATAAAACGTTGATAAAGGTGGA
+
CCC@CGFFGGGFF8EGGF@FGGGGDFFCCF@ECF@F::CEFGGGFFEECAEFFB@BFFCCFFF,CEFGGGGGD@E<FFFGGGDGGEGGFGG?F@8?EFGGGGGAD=FGEFFF@FDFGGGGFGAFGGGGGCGGFEFF9@<EC9=DEFGGDDEEGFCFDGCE<EGFFFEFG?FEEGDFFCCGCGGGFFGC;FCGFGC@?FAACDFEFC@FFFA5>7?FC;EEC6AC885AFEBFF)>8>DF:76AFFE:(;:@(3B7=9++*)376@@EF)/6)/;E);:./).)1939@;;81;9))+.(((
@M70528:330:000000000-K6D4P:1:1102:14380:4225 2:N:0:AGTGCGAGTG+TGGAGGTAAT
TAAAACAGGGTCCCCTCCCCCTCTAGGGTCAAAAAAAGAGGTATTTAAGTTTCGGTCAGTTAAAAGTATTGTGATAGCTCCCGCTAACACTGGCAAAGATAAAAGAAGAAGAATGGCTGTTAAAATAACTGATCAGACAAATAGTCTAATTTTTTCTGCTGAAAGGTTTTTTGCTTTAAGATTAATAATTGTAGTAATAAAATTTAAGGCACCTAAAATTGAAGAAATCCCTGCAAGGTGTAAAGAAAAAATTGGTAAGTCTACTGAAGGTCCTGAATGATAAAACGTTGATAAAGGTGGA
+
CCCCCGGGGGGGGGGGGGGGGGGGGGGGGGGGGGGGGGGGFFFCFGGGFFAFGGGGCGGGGGFGGGGGGGGGGGGGGGGGGGGGEGGGGGGGGFFGGCFFGGGGGGF@FGGGGGGGGGGGGFGGGGGGGGGGAFGGGGGGGGGGGGGGGGDGGGCEGFCGGGFGGCDDCDGEEGFCDGGGGGFAEAFFGGGFGGCD?:CFEFFBFCFFFFFF5DCF9EF=EFCFF=CEF25A97<FEGGG6BE6*17BABB2BF(=>+;*.8<@A<63)4=@77.)239@57)6)).6((12;?CCC)(3(
@M70528:330:000000000-K6D4P:1:1102:7576:4228 2:N:0:AGTGCGAGTG+TGGAGGTAAT
TAAAACAGGGTCCCCTCCCCCTCTAGGGTCAAAAAAAGAGGTATTTAAGTTTCGGTCAGTTAAAAGTATTGTGATAGCTCCCGCTAACACTGGCAAAGATAAAAGAAGAAGAATGGCTGTTAAAATAACTGATCAGACAAATAGTCTAATTTTTTCTGCTGAAAGGTTTTTTGCTTTAAGATTAATAATTGTAGTAATAAAATTTAAGGCACCTAAAATTGAAGAAATCCCTGCAAGGTGTAAAGAAAAAATTGTTAAGTCTACTGAAGGTCCTGAATGATAAAACGTTGATAAAGGTGGA
+
CCCCCGGGGGGGGGFGGGGGGGGGGGGGGGGGGGGGGGGGGGGGGGGGGGGGGGGGGGGGGGGGGGGGGGGGGGGGGGGGGGGGGGGGGGGGGGGGGGGGGGGGGGGEGGGGGGGGGGGFGGGGGGGGGGGGGGGGGGGGGGGGGGGGGGFDF9CFGGGGGGGGGGGFFGDGGGGGFGGGGGGGGGGGGGGGGGGGFGFGFGFFFFFFFAFAFCACFGG5FF8>FCCEF@FFFDFFFGFGFFFCCED2A=@FBBCF?FCECFCA<@?E@@E47@;C7CCEECCCC;:68893@EEFGE?F6
@M70528:330:000000000-K6D4P:1:1102:17430:4237 2:N:0:AGTGCGAGTG+TGGAGGTAAT
TAAAACAGGGTCCCCTCCCCCTCTAGGGTCAAAAAAAGAGGTATTTAAGTTTCGGTCAGTTAAAAGTATTGTGATAGCTCCCGCTAACACTGGCAAAGATAAAAGAAGAAGAATGGCTGTTAAAATAACTGATCAGACAAATAGTCTAATTTTTTCTGCTGAAAGGTTTTTTGCTTTAAGATTAATAATTGTAGTAATAAAATTTAAGGCACCTAAAATTGAAGAAATCCCTGCAAGGTGTAAAGAAAAAATTGTTAAGTCTACTGAAGGTCCTGAATGATAAAACGTTGATAAAGGTGGA
+
CCCCCGGGGGGGGGGGGGGGGGGGGGGGGGGGGGGGGGGGGGGGGGGGGFEFGGGFEFFFFEEDGGGGGGGGGGAFFDEFGCFG>FGGGFGGGFFGGGGGGGGGGGGGFGGGFGFFGGDGGGGGGDFGGGGFGGGGFGGGGGGFGGFGGFFFFGGGGGC=EF?FGGGGGGDGGGGGFGGGFGGGGGGGGFGGGA=;CGFCECFFFFFFFFFFFGFFFCF@EFC@6@CFF==*;=:A>D@?>@CA4>>BA(2@=8?F5@FCEF?A@3?AE;;E7AECC;CFE??EF<;@;1F+17)1<7::(
@M70528:330:000000000-K6D4P:1:1102:19174:4243 2:N:0:AGTGCGAGTG+TGGAGGTAAT
TAAAACAGGGTCCCCTCCCCCTCTAGGGTCAAAAAAAGAGGTATTTAAGTTTCGGTCAGTTAAAAGTATTGTGATAGCTCCCGCTAACACTGGCAAAGATAAAAGAAGAAGAATGGCTGTTAAAATAACTGATCAGACAAATAGTCTAATTTTTTCTGCTGAAAGGTTTTTTGCTTTAAGATTAATAATTGTAGTAATAAAATTTAAGGCACCTAAAATTGAAGAAATCCCTGCAAGGTGTAAAGAAAAAATTGTTAAGTCTACTGAAGGTCCTGAATGATAAAACGTTGATAAAGGTGGA
+
CCCCCGGGGGGGGGGGGGGGGGGGGGGGGGGGGGGGGGGGGFGGGGGGGGGGGGGCECFGGGGGGGGGGGGGGGGGGGGGGGGGGGGGGGGGGGGGGGGGGGGGGGGGGGGGGFGGGGGGGGGGFGGGGGGGGFGGGGGGGGGGGEDFGGFGGGGGGFFGGGGGGGGGGGGEGGGGFGGGGGGGGGGGGGGGGGGGFFFGFGFFFFFFFFFFFFFGFGGFGFECF@CCFEE>FDBA@DDFFFFFEEFFFFFF@FFF@CFE?=CFCE?@F1;EEF<CD7CAFFF<)7:;8(2+;5CCG@04(
@M70528:330:000000000-K6D4P:1:1102:10171:4254 2:N:0:AGTGCGAGTG+TGGAGGTAAT
TAAAACAGGGTCCCCTCCCCCTCTAGGGTCAAAAAAAGAGGTATTTAAGTTTCGGTCAGTTAAAAGTATTGTGATAGCTCCCGCTAACACTGGCAAAGATAAAAGAAGAAGAATGGCTGTTAAAATAACTGATCAGACAAATAGTCTAATTTTTTCTGCTGAAAGGTTTTTTGCTTTAAGATTAATAATTGTAGTAATAAAATTTAAGGCACCTAAAATTGAAGAAATCACTGCAAGGTGTAAAGAAAAAATTGTTAAGTCTACTGAAGGTCCTGAATGATAAAACGTTGATAAAGGTGGA
+
CCCCCGGGGGGGGGGGGGGGGGGGGGGGFGGGGGGGGGGGGGGGGGGGGGGGGGGGGGGGGGGGGGGGGGGGGGGGGGGGGGGGGGGGGGGGGGGGGGGGGGGGGGGGGGGGGGGGGGGGGGGGGGGGGFGGGGGGGGFE6FGGGGGGGGFGGGGGGGGGGGGGCGFFGGGGGGGGFGGGGGGGGGGGGGGGGGFGFGFGFGFFFFFFAFFFFGFGFGGFGFEFFEDEF*>6=BBFEFD7>9EAAC:DF(:DF8CFEFFE<B?CC<?<E;;AEFFF;@CE?CE37EB187CCFEEEG@1<(
@M70528:330:000000000-K6D4P:1:1102:22599:4269 2:N:0:AGTGCGAGTG+TGGAGGTAAT
TAAAACAGGGTCCCCTCCCCCTCTAGGGTCAAAAAAAGAGGTATTTAAGTTTCGGTCAGTTAAAAGTATTGTGATAGCTCCCGCTAACACTGGCAAAGATAAAAGAAGAAGAATGGCTGTTAAAATAACTGATCAGACAAATAGTCTAATTTTTTCTGCTGAAAGGTTTTTTGCTTTAAGATTAATAATTGTAGTAATAAAATTTAAGGCACCTAAAATTGAAGAAATCCCTGCAAGGTGTAAAGAAAAAATTGTTAAGTCTACTGAAGGTCCTGAATGATAAAACGTTGATAAAGGTGGA
+
CCCCCGGGGGGGGGGGGGGGGGGGGGGGGGGGGGGGGGGGGGGGGGGGGGGGGGGGGGGGGGGGGGGGGGGGGGGGGGGGGGGGGGGGGGGFFFGGGGGGGGGGGGGGGGGGGGGGGGGGGGGGGGGGGGGGGGGGGGGGGGGGGGGGGGFGGFGGGGGGGGGGGGGGGDGGEGGGFGGGGGGGGGGGGGGGGGGGFGFGFGFFFFFFFFFFFGFGFGGFGF=CA@BFFEFFFFD;>EEGEEF9EFF=FFFFFFFFC=CCFFCAE3977@EE;AAECCCA?EF3>426@@G>DCCCE@BB(
@M70528:330:000000000-K6D4P:1:1102:23709:4294 2:N:0:AGTGCGAGTG+TGGAGGTAAT
TAAAACAGGGTCCCCTCCCCCTCTAGGGTCAAAAAAAGAGGTATTTAAGTTTCGGTCAGTTAAAAGTATTGTGATAGCTCCCGCTAACACTGGCAAAGATAAAAGAAGAAGAATGGCTGTTAAAATAACTGATCAGACAAATAGTCTAATTTTTTCTGCTGAAAGGTTTTTTGCTTTAAGATTAATAATTGTAGTAATAAAATTTAAGGCACCTAAAATTGAAGAAATCCCTGCAAGGTGTAAAGAAAAAATTGTTAAGTCTACTGAAGGTCCTGAATGATAAAACGTTGATAAAGGTGGA
+
CCCCCGGGGGGGGFGGGGGGGGGGGGGGGGGGGGGGGGGGGGGGGGGGGGGGGGGGGGGGGGGGGGGGGGGGGGGGGGGGGGGGGGGGGGGGGGGGGGGGGGGGGGGGGGGGGGGGGGGGGGGGGGGGGGGGCGGGGGGGGGGGGGGGGGFGGGGGGGGGGGGFGGFGFGGGGGGGFGFGGGGGGGGGGGGGGGGGFGFFEGFFFFFFFFFFFGFGFGGFGF:CF@@EFE=AF9BFFGGGEFF><C@BFFFFFFFFECFFFFE:E@CAEFEF@FEFFFFFFFC.7<93;?81:CCEGFF?(
@M70528:330:000000000-K6D4P:1:1102:7303:4296 2:N:0:AGTGCGAGTG+TGGAGGTAAT
TAAAACAGGGTCCCCTCCCCCTCTAGGGTCAAAAAAAGAGGTATTTAAGTTTCGGTCAGTTAAAAGTATTGTGATAGCTCCCGCTAACACTGGCAAAGATAAAAGAAGAAGAATGGCTGTTAAAATAACTGATCAGACAAATAGTCTAATTTTTTCTGCTGAAAGGTTTTTTGCTTTAAGATTAATAATTGTAGTAATAAAATTTAAGGCACCTAAAATTGAAGAAATCCCTGCAAGGTGTAAAGAAAAAATTGTTAAGTCTACTGAAGGTCCTGAATGATAAAACGTTGATAAAGGTGGA
+
CCCCCGGGGGGGGGGGGGGGGGGGGGGGGGGGGGGEEGGGGGGGGGGGGGGGGEGBEGGFGGGGGGGGGGGGGGGGGGGFFFGGGGGGGGEGGGFGGGGGGGGGGGGGGGGGGGGGGFCFFGGGGGFCFGGGGGGGGGGGGGGGGGGGGGFGGEDGGGGGGGGEGGFGDGCEGFFFFGFFFFGGFFGGGGGGGGGGFGFGA@FCFFFFFFFA?CFDFEF:989=C58AF):6A9BF=5DD<BCBEFFBF=5==FCF4+=>CA?AFFE7<;@A3>3623..)96);<638?D>C?>EFE??(
@M70528:330:000000000-K6D4P:1:1102:8921:4305 2:N:0:AGTGCGAGTG+TGGAGGTAAT
TAAAACAGGGTCCCCTCCCCCTCTAGGGTCAAAAAAAGAGGTATTTAAGTTTCGGTCAGTTAAAAGTATTGTGATAGCTCCCGCTAACACTGGCAAAGATAAAAGAAGAAGAATGGCTGTTAAAATAACTGATCAGACAAATAGTCTAATTTTTTCTGCTGAAAGGTTTTTTGCTTTAAGATTAATAATTGTAGTAATAAAATTTAAGGCACCTAAAATTGAAGAAATCCCTGCAAGGTGTAAAGAAAAAATTGTTAAGTCTACTGAAGGTCCTGAATGATAAAACGTTGATAAAGGTGGA
+
CCCCCGGGGGGGGGGGGGGGGGGGGGGGGGGGGGGGGGGGGGGGGGGGGGGGGGGGGGGGGGGFGGGGGGGGGGGGGGGGGGGGGGGGGGGGGGGGGGGGGGGGGGGGGGGGGGGGGGGGGCFFGGGGGGGGGGGGGGGGDGGGGGGGGGFGGEEGGGGFGGGGGGGGGGGGGGFG?,@E9DFGGGGGGGGGGFGGFGFCEGFFAFFFFFFFFGFFFGGFGFFFFFBEC:@AFFFFEE,67>EBEFBFFFFD=ACFE=FF<ACAFEFEEE3;=><EF:?EEEF)4;6;((2+2<EEGF?F0
@M70528:330:000000000-K6D4P:1:1102:18062:4324 2:N:0:AGTGCGAGTG+TGGAGGTAAT
TAAAACAGGGTCCCCTCCCCCTCTAGGGTCAAAAAAAGAGGTATTTAAGTTTCGGTCAGTTAAAAGTATTGTGATAGCTCCCGCTAACACTGGCAAAGATAAAAGAAGAAGAATGGCTGTTAAAATAACTGATCAGACAAATAGTCTAATTTTTTCTGCTGAAAGGTTTTTTGCTTTAAGATTAATAATTGTAGTAATAAAATTTAAGGCACCTAAAATTGAAGAAATCCCTGCAAGGTGTAAAGAAAAAATTGTTAAGTCTACTGAAGGTCCTGAATGATAAAACGTTGATAAAGGTGGA
+
CCCCCGGGGGGGGGGGGGGGGGGGGGGGGGGGGGGGGGGGGGGGGGGGGGGGGGGGGGGGGGGGGGGGGGGGGGGGGGGGGGGGGGGGGGGGGGGGGGGGGGFGGGGGGGGGGGGGGGGGGGGGGGGGGGGGGGGCGGGGGGGGGGGGGGFGGGGGFGGGGGGGGGFGGGGGGGGGFGGGGGGGGGGGGGGGGGFFFGFGFGFFAFFFFFFFFGFGFGGFGA>5B@CEF25AF9=BEGGGFFCCEFBFF9@FBFEF8AFCCF?FCEC<@@EE<EEECCEFCC54CEB@@;<1;76>@<??(
@M70528:330:000000000-K6D4P:1:1102:21093:4329 2:N:0:AGTGCGAGTG+TGGAGGTAAT
TAAAACAGGGTCCCCTCCCCCTCTAGGGTCAAAAAAAGAGGTATTTAAGTTTCGGTCAGTTAAAAGTATTGTGATAGCTCCCGCTAACACTGGCAAAGATAAAAGAAGAAGAATGGCTGTTAAAATAACTGATCAGACAAATAGTCTAATTTTTTCTGCTGAAAGGTTTTTTGCTTTAAGATTAATAATTGTAGTAATAAAATTTAAGGCACCTAAAATTGAAGAAATCCCTGCAAGGTGTAAAGAAAAAATTGTTAAGTCTACTGAAGGTCCTGAATGATAAAACGTTGATAAAGGTGGA
+
CCCCCGGGGGGGGGGGGGGGGGGGGGGGGGGGGGGGGGGGGGGGGGGGGGGGGGGGGGGGGGGGGGGGGGGGGGGGGGGGGGGGGGGGGGGGGGGGGGGGGGGGGGGGGGGGGGGGGGGGGGGGGGGGGGGGFGGFGGGGGGGGGGGGGGFGGGGFGGGGGGGGGGGDG6FCGGGGFGGGFGGGFGGGGGGGGGGGFGFGFGFFFFFFF?FFFGFGFGGEGFEEFEFEFEFAFFBABGGGFFFFEFFBFD=DBFFF@==C?7CF9@<@F;@A3;<CCDEF3CE)939=@@C:FFFEGFFF(
@M70528:330:000000000-K6D4P:1:1102:15586:4333 2:N:0:AGTGCGAGTG+TGGAGGTAAT
TAAAACAGGGTCCCCTCCCCCTCTAGGGTCAAAAAAAGAGGTATTTAAGTTTCGGTCAGTTAAAAGTATTGTGATAGCTCCCGCTAACACTGGCAAAGATAAAAGAAGAAGAATGGCTGTTAAAATAACTGATCAGACAAATAGTCTAATTTTTTCTGCTGAAAGGTTTTTTGCTTTAAGATTAATAATTGTAGTAATAAAATTTAAGGCACCTAAAATTGAAGAAATCCCTGCAAGGTGTAAAGAAAAAATTGTTAAGTCTACTGAAGTTCCTGAATGATAAAACGTTGATAAAGGTGGA
+
CCCCCGGGGGGGGGGGGGGGGGGGGGGGGGGGGGGGGGGGGGGGGGGGGGGGGGGGGGGGGGGGGGGGGGGGGGGGGGGGFGGGGGGGGGGGGGGGGGGGGGGGGGGGGGGGGGGGGGGGGGGGGGGGGGGGGGGGGGGGGGGGGGGGGGFGGGGGGGGGGGGGGGGGGGGGGGGGFGGGGGGGGGGGGGGGGGGGFGFGFGFEFFFFFFFF>DFGFGGCGFFEFCFEFEEFFFFFFGGFEEE66>BFFDFDFF4FCF+9)1/;<=57@)?37C)7;FC<3<E46@9@;DC:CCFFFEE?(
@M70528:330:000000000-K6D4P:1:1102:22034:4341 2:N:0:AGTGCGAGTG+TGGAGGTAAT
TAAAACAGGGTCCCCTCCCCCTCTAGGGTCAAAAAAAGAGGTATTTAAGTTTCGGTCAGTTAAAAGTATTGTGATAGCTCCCGCTAACACTGGCAAAGATAAAAGAAGAAGAATGGCTGTTAAAATAACTGATCAGACAAATAGTCTAATTTTTTCTGCTGAAAGGTTTTTTGCTTTAAGATTAATAATTGTAGTAATAAAATTTAAGGCACCTAAAATTGAAGAAATCCCTGCAAGGTGTAAAGAAAAAATTGTTAAGTCTACTGAAGGTCCTGAATGATAAAACGTTGATAAAGGTGGA
+
CCCCCGGGGGGGGGGGGGGGGGGGGGGGGGGGGGGGGGGGGGGGGGGGGGGGGGGGGGGGGGGGGDFGGGGGGGGGGGGGGGGGGGGGGGGGGGGGGGGGGGGGGGGGGGGGGGGGGGGGGGGGGGGGGGGGGGGGGGGGGGGGGGGGGGFGGGGGGGGGGGGGGGGGGGGGGGGGFGGGGGGGGGGGGGGGCAFFAGFFFGFFFFFAFAFFFGFGFFGB9B>EFF@FFFFAABDB=GFGFEEFCEBBFFFFEFEA<AA7C7?=F<<=FFEE@<EEFFEE<?C>)7633=:;C<77F<28(
@M70528:330:000000000-K6D4P:1:1102:20839:4345 2:N:0:AGTGCGAGTG+TGGAGGTAAT
TAAAACAGGGTCCCCTCCCCCTCTAGGGTCAAAAAAAGAGGTATTTAAGTTTCGGTCAGTTAAAAGTATTGTGATAGCTCCCGCTAACACTGGCAAAGATAAAAGAAGAAGAATGGCTGTTAAAATAACTGATCAGACAAATAGTCTAATTTTTTCTGCTGAAAGGTTTTTTGCTTTAAGATTAATAATTGTAGTAATAAAATTTAAGGCACCTAAAATTGAAGAAATCCCTGCAAGGTGTAAAGAAAAAATTGTTAAGTCTACTGAAGGTCCTGAATGATAAAACGTTGATAAAGGTGGA
+
CCCCCGGGGGGGGGGGGGGGGGGGGGGGGGGGGGGGGGGGGGGGGGGGGGGGGGGGGGGGGGGGGGGGGGGGGGGGGGGGGGGGGGGGGGGGGGGGGGGGGGGGGGGGGGGGGGGGGGGGGGGGGGGGGGGGGGGGGGGGGGGGGGGGGGFGGGGGGGGGGCFGGGGGGGGGGGGGFGGGGGGGFGGGGGGGGGGGAFFGFGFFFFFFFFFFFGFGFGGEGFCEFFFFF=EFFFFF@:DBEBCFFFF9FFFFFFCF@BFF?;EFGF<3=;@FEAEFFDEACCE9CE@;@?FFGFFFGFBF(
@M70528:330:000000000-K6D4P:1:1102:12321:4349 2:N:0:AGTGCGAGTG+TGGAGGTAAT
TAAAACAGGGTCCCCTCCCCCTCTAGGGTCAAAAAAAGAGGTATTTAAGTTTCGGTCAGTTAAAAGTATTGTGATAGCTCCCGCTAACACTGGCAAAGATAAAAGAAGAAGAATGGCTGTTAAAATAACTGATCAGACAAATAGTCTAATTTTTTCTGCTGAAAGGTTTTTTGCTTTAAGATTAATAATTGTAGTAATAAAATTTAAGGCACCTAAAATTGAAGAAATCCCTGCAAGGTGTAAAGAAAAAATTGTTAAGTCTACTGAAGGTCCTGAATGATAAAACGTTGATAAAGGTGGA
+
CCCCCGGGGGGGGGGGGGGGGGGGFGGGGGGGGGGGGGGGGGGGGGGGGGGGGGGFGGGGGGGGGGGGGGGGGGGGGGGGGGGGGGGGGGGGGGGGGGGGGGFGGGGGGGGGGGGGGGD>EGGGGGGGGGGGGGGGGGGGGGGGGGGGGGFGGGGGGGGGGGGGGGGGGGGGGGGGFGGGGGGGGGGGGGGGGGGGFGFGFFFEFFFFF*@AFGFGFGGFGFA=FEFFFEBAFFBFFGGGFFFFFED2AD@@FFFF?CFF?8?FC@?@<EFE@AAFFFF<C?CEFF1/34>7CCCEG<?00
@M70528:330:000000000-K6D4P:1:1102:10539:4358 2:N:0:AGTGCGAGTG+TGGAGGTAAT
TAAAACAGGGTCCCCTCCCCCTCTAGGGTCAAAAAAAGAGGTATTTAAGTTTCGGTCAGTTAAAAGTATTGTGATAGCTCCCGCTAACACTGGCAAAGATAAAAGAAGAAGAATGGCTGTTAAAATAACTGATCAGACAAATAGTCTAATTTTTTCTGCTGAAAGGTTTTTTGCTTTAAGATTAATAATTGTAGTAATAAAATTTAAGGCACCTAAAATTGAAGAAATCCCTGCAAGGTGTAAAGAAAAAATTGTTAAGTCTACTGAAGGTCCTGAATGATAAAACGTTGATAAAGGTGGA
+
CCCCCGGGGGGGGGGGGFFGGGGGGGGGGGGGGGGGGGGGGGGGGGGGGGGGGGGGGGGGFGGGGGGGGGGGGGGGGGGGGGGGGGGGGGGGGGGGGGGGGGGGGGGGGGGGGGGGGGGFGGGGGGGGGGGGGGGGGGGGGGGGGGGGGGFGGGGGFGGFGGGGGGFGFGGGGGGGFGGGGGGGGGGGGGGGGGGFFGFGFGFEFFFFFFFFFFCFAGCCFFEE>@5CFE3AADDFB:>8>>EFEE2:F52:EFFFC8@?<ACFG@?EEF4<373);@C@<59);EFF@@G7CCCCD@:B0
@M70528:330:000000000-K6D4P:1:1102:20830:4360 2:N:0:AGTGCGAGTG+TGGAGGTAAT
TAAAACAGGGTCCCCTCCCCCTCTAGGGTCAAAAAAAGAGGTATTTAAGTTTCGGTCAGTTAAAAGTATTGTGATAGCTCCCGCTAACACTGGCAAAGATAAAAGAAGAAGAATGGCTGTTAAAATAACTGATCAGACAAATAGTCTAATTTTTTCTGCTGAAAGGTTTTTTGCTTTAAGATTAATAATTGTAGTAATAAAATTTAAGGCACCTAAAATTGAAGAAATCCCTGCAAGGTGTAAAGAAAAAATTGTTAAGTCTACTGAAGGTCCTGAATGATAAAACGTTGATAAAGGTGGA
+
CCCCCGGGGGGGGGGGGGGGGGGGGGGGGGGGGGGGGGGGGGGGGGGGGGGGGGGGGGGGGGGGGGGGGGGGGGGGGGGGGGGGGGGGGGGGGGGGGGFGGGGGGGGGGGGGGGGGGGGGGGGGGGGGGGGGGGGGGGGGGGGGGGGGGGFGGGGGGGGFGGGGGGGGGGGGGGGGFGGGGGGGGGGGGGGGGGGGFGFGEGFFFFFFFFFFFCFGFGGFGFFFFFFEF;@FFDDBEDFG@EFFF=BBFDFFFFEFCBAE?F?AFFCAEFFF@EFFGGFFEEFCC<B;;?C@FEFEGF??(
@M70528:330:000000000-K6D4P:1:1102:10958:4361 2:N:0:AGTGCGAGTG+TGGAGGTAAT
TAAAACAGGGTCCCCTCCCCCTCTAGGGTCAAAAAAAGAGGTATTTAAGTTTCGGTCAGTTAAAAGTATTGTGATAGCTCCCGCTAACACTGGCAAAGATAAAAGAAGAAGAATGGCTGTTAAAATAACTGATCAGACAAATAGTCTAATTTTTTCTGCTGAAAGGTTTTTTGCTTTAAGATTAATAATTGTAGTAATAAAATTTAAGGCACCTAAAATTGAAGAAATCCCTGCAAGGTGTAAAGAAAAAATTGTTAAGTCTACTGAAGGTCCTGAATGATAAAACGTTGATAAAGGTGGA
+
CCCCCGGGGGGGGGGGGGGGGGGGGGGGGGGGGGGGGGGGGGGGGGGGGGGGGGGGGGGGGGGGGGGGGGGGGGGGGGGGGGGGGGGGGGGGGGGGGGGGGGGGGGGGGGGGGGGGGGGFFGGGGGGGGGGGGGGGGGGGGGGGGGGGGGFGGGGGGGGGGGGGGGGGFGGGGGGGFGGGGGGGGGGGGGGGGGGGFGFGFGFFFFFFFFFFFGFGFGGFGFFEFEFFFB3?FFFFBFFGFEEF?FFFFFFFFFFF@88CE=?CE@CEF@EF3>AFFDEECE?ECE@3@@:1;CFFGFB?0
@M70528:330:000000000-K6D4P:1:1102:22031:4383 2:N:0:AGTGCGAGTG+TGGAGGTAAT
TAAAACAGGGTCCCCTCCCCCTCTAGGGTCAAAAAAAGAGGTATTTAAGTTTCGGTCAGTTAAAAGTATTGTGATAGCTCCCGCTAACACTGGCAAAGATAAAAGAAGAAGAATGGCTGTTAAAATAACTGATCAGACAAATAGTCTAATTTTTTCTGCTGAAAGGTTTTTTGCTTTAAGATTAATAATTGTAGTAATAAAATTTAAGGCACCTAAAATTGAAGAAATCCCTGCAAGGTGTAAAGAAAAAATTGTTAAGTCTACTGAAGGTCCTGAATGATAAAACGTTGATAAAGGTGGA
+
CCCCCGGGGGGGGGGGGGGGGGGGGGGGGGGGGGGGGGGGGGGGGGGGGGGGGGGGGGGGGGGGGGGGGGGGGGGGGGGGGGGGGGGGGGGGGGGGGGGGGGGGGGGGGGGGGGGGGGGFGGGGGGGGGGGGGGGGGGGGGGGGGGGGGGFGGGGGGGGGGGGGGGFGGGGGGGGGFFFGGGGGGGGGGGGGGGGGFGFGFGFFFFFFFAFFFGFGFGGFGFCEFFB@9>B4A>BFEGEGBFFFAEFFF=BFFFFFEFFFFFFAG@93@1=;@EFFGGF<?79>CE>@@FD7CE<CC;?F(
@M70528:330:000000000-K6D4P:1:1102:24291:4389 2:N:0:AGTGCGAGTG+TGGAGGTAAT
TAAAACAGGGTCCCCTCCCCCTCTAGGGTCAAAAAAAGAGGTATTTAAGTTTCGGTCAGTTAAAAGTATTGTGATAGCTCCCGCTAACACTGGCAAAGATAAAAGAAGAAGAATGGCTGTTAAAATAACTGATCAGACAAATAATCTAATTTTTTCTGCTGAAAGGTTTTTTGCTTTAAGATTAATAATTGTAGTAATAAAATTTAAGGCACCTAAAATTGAAGAAATCCCTGCAAGGTGTAAAGAAAAAATTGTTAAGTCTACTGAAGGTCCTGAATGATAAAACGTTGATAAAGGTGGA
+
CCC@CGGGGGGEG<FGGGGGGGGGGGGGGGGGGGGGGGGGGGGGGGGGG9FCFGGEGGGEFGGGGGGGGGGGGGGGGAFGGGGGGGGGGGGGGGGGGGGGGFFGGGGGGGGGGGGGGGGGGGGGGGGGFGGGGGGGGGGGGGGGFFGGGGFGFCEGGGGGGGGGG6FFFFGGGGGGF8EGGGFGGGGGGGGGGGGGADC::@E5FF7FF?FFCFFGFEGFGF@CF@CFFFEF4@:?BE>D>=EAEFF:FB>FEF?C5BCE?A?A7;9=<1@A;;<3;+<A3<?E333334>:CCC9C?:B(
@M70528:330:000000000-K6D4P:1:1102:19189:4398 2:N:0:AGTGCGAGTG+TGGAGGTAAT
TAAAACAGGGTCCCCTCCCCCTCTAGGGTCAAAAAAAGAGGTATTTAAGTTTCGGTCAGTTAAAAGTATTGTGATAGCTCCCGCTAACACTGGCAAAGATAAAAGAAGAAGAATGGCTGTTAAAATAACTGATCAGACAAATAGTCTAATTTTTTCTGCTGAAAGGTTTTTTGCTTTAAGATTAATAATTGTAGTAATAAAATTTAAGGCACCTAAAATTGAAGAAATCCCTGCAAGGTGTAAAGAAAAAATTGTTAAGTCTACTGAAGGTCCTGAATGATAAAACGTTGATAAAGGTGGA
+
CCCCCGGGGGGGGGGGGGGGGGGGFFGGGGGGGGGGGGGGFGGGGGGGGFGGGGGGGGGGGGGGGGGGGGGGGGGGGGGGGGGGGGGGGGGGGGGGGGGGGGFGGGGGGGGGGGGGGGGGGGGFFCGGGFGGFGGGGGGGGGGGGGGGGGFGGGGGGGGGGGGGFFGGGGGGGGGGFGGGGGGGGGGGGGGG@AFGFFFG@FFBFFF?AFFFFFFFFCGEGA=AC9@EAEEFFFFFF@E79@?BEE=BFFFFFA?F<BB5<@CF@37A@(=<EEEFGFCE3?EF.7>FF(*+399;F@0:(
@M70528:330:000000000-K6D4P:1:1102:11686:4403 2:N:0:AGTGCGAGTG+TGGAGGTAAT
TAAAACAGGGTCCCCTCCCCCTCTAGGGTCAAAAAAAGAGGTATTTAAGTTTCGGTCAGTTAAAAGTATTGTGATAGCTCCCGCTAACACTGGCAAAGATAAAAGAAGAAGAATGGCTGTTAAAATAACTGATCAGACAAATAGTCTAATTTTTTCTGCTGAAAGGTTTTTTGCTTTAAGATTAATAATTGTAGTAATAAAATTTAAGGCACTTAAAATTGAAGAAATCCCTGCAAGGTGTAAAGAAAAAATTGTTAAGACTACTGAAGGTCCTGAATGATAACACGTTGATAAAGGTGAA
+
CCC@CGC<FGDC<,CFCGCFGGGGFEFAFG@FGGGGGCD8@@FFDGG9CFF,EFECFGGGC9C,CFGGGCGG9FFGFEE9F7FFEFGGFGEEF?4B=FFGGFF,EFGCFFC,A9EFFFD8CFGDEEDFGGGDFGFCFFG8?9BD;ECFGG7>D,=,,@E,,>=E,8E>83@>=,@EDAEEFDF>D:>7BE:DFD9;1@?,:,+:+C?ACF*9*;8=B<A5,+13185*9::F4):*.*26*.89<;336(/7B6/+1+1**/76<37A3;;4<3<CFGCE)<<3736(,,9+16/4@42))
@M70528:330:000000000-K6D4P:1:1102:26033:4410 2:N:0:AGTGCGAGTG+TGGAGGTAAT
TAAAACAGGGTCCCCTCCCCCTCTAGGGTCAAAAAAAGAGGTATTTAAGTTTCGGTCAGTTAAAAGTATTGTGATAGCTCCCGCTAACACTGGCAAAGATAAAAGAAGAAGAATGGCTGTTAAAATAACTGATCAGACAAATAGTCTAATTTTTTCTGCTGAAAGGTTTTTTGCTTTAAGATTAATAATTGTAGTAATAAAATTTAAGGCACCTAAAATTGAAGAAATCCCTGCAAGGTGTAAAGAAAAAATTGTTAAGTCTACTGAAGGTCCTGAATGATAAAACGTTGATAAAGGTGGA
+
CCCCCGGGGGGFGFGGGGGGGEEGGGGGGGGGGGGGGGGGGFGGGGGGGGFGGGGGGGGGGFGGGGGGGGGGGGFGGCFGGGFCFGGGGGGGGGGGGGGGGGGGGGGGGGGGGGGGGGGGGFGGGGGGGGGGGGGGGGGGGGGGGGGGGGFGGGGGGGGCGGGGGGGGGFGGGGGGFFGGFGFGGGGFGGGFGAFG?:CFFGFFFFAFF5CF57FCCAFEGFEEFF@EF=B4AB:A>DDC=BF>AEBFFF9=>FFA8=B<EC?6;=<7<@;A/47;;;6<CC)66=431=<:FFCFC)3:(
@M70528:330:000000000-K6D4P:1:1102:19745:4438 2:N:0:AGTGCGAGTG+TGGAGGTAAT
TAAAACAGGGTCCCCTCCCCCTCTAGGGTCAAAAAAAGAGGTATTTAAGTTTCGGTCAGTTAAAAGTATTGTGATAGCTCCCGCTAACACTGGCAAAGATAAAAGAAGAAGAATGGCTGTTAAAATAACTGATCAGACAAATAGTCTAATTTTTTCTGCTGAAAGGTTTTTTGCTTTAAGATTAATAATTGTAGTAATAAAATTTAAGGCACCTAAAATTGAAGAAATCCCTGCAAGGTGTAAAGAAAAAATTGTTAAGTCTACTGAAGGTCCTGAATGATAAAACGTTGATAAAGGTGGA
+
CCCCCGGGGGGGGGGGGGGGGGGGGGGGGGGGGGGGGGGGGGGGGGGGGGGGGGGGGGGGGGGGGGGGGGGGGGGGGGGGGGGGGGGGGGGGGGGGGGGGGGGGGGGGGGGGGGGGGGGGGGGGGGGGGGGGGGGGGGGGGGFGGGGGFGFGGGGGGGGGGGGGGGGGGGGGGGGGFGGDGGGGGGGGGGGGGGGGFGFGFFFFFFFFFFFFFGFGFGGFGFEEF@CEF7@FFF:@>=DFFFFFFFFFFFFFFFFF?=BCEFFFGFCAEEFEEF338@EEEFFFFFFFF;::C<7>F8:?(
@M70528:330:000000000-K6D4P:1:1102:10788:4438 2:N:0:AGTGCGAGTG+TGGAGGTAAT
TAAAACAGGGTCCCCTCCCCCTCTAGGGTCAAAAAAAGAGGTATTTAGGTTTCGGTCAGTTAAAAGTATTGTGATAGCTCCCGCTAACACTGGCAAAGATAAAAGAAGAAGAATGGCTGTTAAAATAACTGATCAGACAAATAGTCTAATTTTTTCTGCTGAAAGGTTTTTTGCTTTAAGATTAATAATTGTAGTAATAAAATTTAAGGCACCTAAAATTGAAGAAATCCCTGCAAGGTGTAAAGAAAAAATTGTTAAGTCTACTGAAGGTCCTGAATGATAAAACGTTGATAAAGGTGGA
+
CCCCCGGGGGGGGGGGGGGGGGGGGGGGGGGGGGGGGGGGGGGGGGGGGGGGGGGGGGGFGGGGGGGGGGGGGGGGGGGGGGGGGGGGGGGGGGGGGGGGGGGGGGGGGGGGGGGGGGDEGGGGGGGGGFGGGGGGGGGGDGFGGGGGGGFGGGGGGGGGGGGFGFFFGGGEGGGGBAFFGGGGGGGGGGFFFGGGFGFGEGFEFFFFFFFFFGFGFFFEGFFFFF@CF=3*9>BA>=DFBFFFCFB(8-9B:F<F9119CFFF9@3;@EE47>;;*:?AF<?7)7:=@?C;C5CEG?:<(
@M70528:330:000000000-K6D4P:1:1102:17056:4445 2:N:0:AGTGCGAGTG+TGGAGGTAAT
TAAAACAGGGTCCCCTCCCCCTCTAGGGTCAAAAAAAGAGGTATTTAAGTTTCGGTCAGTTAAAAGTATTGTGATAGCTCCCGCTAACACTGGCAAAGATAAAAGAAGAAGAATGGCTGTTAAAATAACTGATCAGACAAATAGTCTAATTTTTTCTGCTGAAAGGTTTTTTGCTTTAAGATTAATAATTGTAGTAATAAAATTTAAGGCACCTAAAATTGAAGAAATCCCTGCAAGGTGTAAAGAAAACATTGTTAAGTCTACTGAAGGTCCTGAATGATAAAACGTTGATAAAGGTGGA
+
CCCCCGGGGGGGGGGGGGGGGGGGGGGGGGGGGGGGGGGGGGGGGGGGGGGGGGGGGGGGGGGGGGGGGGGGGGGGGGGGGGGGGGGGGGGGGGGGGGGGGGGGGGGGGGGGGGGGGGGGGGGGGGGGGGGGGGGGGGGGGFFGGGGGFCFFGGCGGGGGGGGGGGGGGGGGGGGGDGGGGGGGGGGGFGGGFGGF?FFFFGFEFFFFFFFAFGFGAFG=AFEFFFFFFFEFFFBF=FFGFFFFFE==F25;<FE=@BFF*4>C9BCFFEEE4EAE4:CEEECCFE@F@?C7;<9CF@8((
@M70528:330:000000000-K6D4P:1:1102:20390:4445 2:N:0:AGTGCGAGTG+TGGAGGTAAT
TAAAACAGGGTCCCCTCCCCCTCTAGGGTCAAAAAAAGAGGTATTTAAGTTTCGGTCAGTTAAAAGTATTGTGATAGCTCCCGCTAACACTGGCAAAGATAAAAGAAGAAGAATGGCTGTTAAAATAACTGATCAGACAAATAGTCTAATTTTTTCTGCTGAAAGGTTTTTTGCTTTAAGATTAATAATTGTAGTAATAAAATTTAAGGCACCTAAAATTGAAGAAATCCCTGCAAGGTGTAAAGAAAAAATTGTTAAGTCTACTGAAGGTCCTGAATGATAAAACGTTGATAAAGGTGGA
+
CCCCCGGGGGGGGGFGGGGGGGGGFGGGGGGGGGGGGGGGGFGGGGGGGGGGGGGGGGGGGGGGGGGGGGGGGGGGGGGGGGGGGGGGGGGGGGGGGGGGGGGFGGGGGGGGGGGGCFGGGGGGGGGGGGGGGGGGGGGGGGGGGGGGGGFGGGGGGGGGGGGGGGGGGGGGGGGGFGGGGGGGGGGGGGGFFGGGAFCGFGFFFFFFFAAFFGFGFGCEGFFFFFDFFFF>42BFBFCE::CFEF=:FBFFFF?FCFFFCF?6+=9;3@F<<EEEFFCA?<?<CEBD38C:F?E<F8(3(
@M70528:330:000000000-K6D4P:1:1102:10543:4447 2:N:0:AGTGCGAGTG+TGGAGGTAAT
TAAAACAGGGCTCCCTGTCTCTTATACACATCTGACGCTGCCGACGAATTACCTCCAGTGTAGATCTCGGTGGTCGCCGTATCATTAAAAAAAAAAAACAATCTAGACCTTTCTCCGCTGCCCTGGTCATTCCGATAGCACCTTCCTCACGCTCGCTCCAGCTTTTCGAGAGCCTGTCCATCGTTAATCCCCTGACTTTCTCACTCTCCGTTCCGTTCCGCTGACTCGCCATCGACTCACAGTAATCACGCTCACCACTCACCCCAGAACCCTTAGCCTCACTTCGCGATCCCTCGTTATC
+
BCCCCGGGGGGGGGGGGFGDFGGGGGGGFGFGFGGGGGGGGGGGGEEE<D6EF,EEFEFFFFFGGGGGGGFEDFGGG7@8F=FCECEFFGEECCFF7++,:,9,C,,,,,,A,,,,+++++,,,6+3,:53,5,+6++3,=,6,,>2=,,*,38+*44@6,3,,523**,,18<,,4,<,,,/62**+,6,*;5*;1,+,)2+)+;+)0)020*)*05*(*).(8)),)-(860(),*+0)).*-4))0(.(-0.))874(0,78((((((,,(.)*2)(.()6)((--(***.((*(-(.
@M70528:330:000000000-K6D4P:1:1102:24439:4471 2:N:0:AGTGCGAGTG+TGGAGGTAAT
TAAAACAGGGTCCCCTCCCCCTCTAGGGTCAAAAAAAGAGGTATTTAAGTTTCGGTCAGTTAAAAGTATTGTGATAGCTCCCGCTAACACTGGCAAAGATAAAAGAAGAAGAATGGCTGTTAAAATAACTGATCAGACAAATAGTCTAATTTTTTCTGCTGAAAGGTTTTTTGCTTTAAGATTAATAATTGTAGTAATAAAATTTAAGGCACCTAAAATTGAAGAAATCCCTGCAAGGTGTAAAGAAAAAATTGTTAAGTCTACTGAAGGTCCTGAATGATAAAACGTTGATAAAGGTGGA
+
CCCCCGGGGGGGGGGGGGGGGGGGGGGGGGGGGGGGGGGGGGGGGGGGGFFGGGGGGGGGFGGGGGGGGGGGGGGGG<FGGGGGGGGGGGGGGGGGGGGGGGGGGGGGGGGGGGGGGGGCFGGGGGGGGDGGGGGGGGGFGGGGGGGGGGFGGGGGGGGDGGGGGGGGGGFCEGGDFGGGGGFGEGFGGGGGFDGF?AECCDF@BFFFFFFFAFFGFCEBCFFEFFDFFEB4ABFFEGDCE@E>79>>FF@2>FE68=CCFA?AC<<7;@E<.);E677<<E?C<333;=5+;?;47)(4(
@M70528:330:000000000-K6D4P:1:1102:7020:4487 2:N:0:AGTGCGAGTG+TGGAGGTAAT
TAAAACAGGGTCCCCTCCCCCTCTAGGGTCAAAAAAAGAGGTATTTAAGTTTCGGTCAGTTAAAAGTATTGTGATAGCTCCCGCTAACACTGGCAAAGATAAAAGAAGAAGAATGGCTGTTAAAATAACTGATCAGACAAATAGTCTAATTTTTTCTGCTGAAAGGTTTTTTGCTTTAAGATTAATAATTGTAGTAATAAAATTTAAGGCACCTAAAATTGAAGAAATCCCTGCAAGGTGTAAAGAAAAAATTGTTAAGTCTACTGAAGGTCCTGAATGATAAAACGTTGATAAAGGTGGA
+
CCCCCGGGGGGGGGGGGGGGGGGGGGGGGGGGGGGGGGGGGGGGGGGGGGGGGGGGGGGGGGGGGGGGGGGGGGGGGGGGGGGGGGGGGGGGGGGGGGGGGGGGGGGGGGGGGGGGGGGGGGGGGGGGGGGGGGGGGGGGGGGGGGGGGGFGGGGGGGGGGGGGGGGGGGGEGGGAEGGGFGGGGGGGGGGGFGGGFGFGEGFFFFFFFFFFFGFGFGGEGFA5B@CFFBFAFD=FB>DGFFE@EFFFFFFFFFFFC8BC?7CCFFCEEEEE<AEECDE8EFEE;@1;@;FCFEEFGF0<(
@M70528:330:000000000-K6D4P:1:1102:22301:4488 2:N:0:AGTGCGAGTG+TGGAGGTAAT
TAAAACAGGGTCCCCTCCCCCTCTAGGGTCAAAAAAAGAGGTATTTAAGTTTCGGTCAGTTAAAAGTATTGTGATAGCTCCCGCTAACACTGGCAAAGATAAAAGAAGAAGAATGGCTGTTAAAATAACTGATCAGACAAATAGTCTAATTTTTTCTGCTGAAAGGTTTTTTGCTTTAAGATTAATAATTGTAGTAATAAAATTTAAGGCACCTAAAATTGAAGAAATCCCTGCAAGGTGTAAAGAAAAAATTGTTAAGTCTACTGAAGGTCCTGAATGATAAAACGTTGATAAAGGTGGA
+
CCCCCGGGGGGGGGGGGGGGGGGGGGGGGGGGGGGGGGGGGGGGGGGGGGGGGGGGGGGGGGGGGGGGGGGGGGGGGGGGGGGGGGGGGGGGGGGGGGGGGGGGGGGGGGGGGGGGGGGGGGGFGGGGGGGGGGGGGGGGGGGGGGGGGGFGGGGGGGGGGGGGGGGGGGGGGGGGFGGGFGFGGGGFGFGGG7CGFGFGFGFFFFFFFFFFFFFGFGGF7B:AFEDFFBEAFFDFEFGGE3<BEFFFFFFF=FFFEB@ECCECE<97;EEF@EAE6+<<CEFCFEF8@F7+;674EE?B(
@M70528:330:000000000-K6D4P:1:1102:12881:4508 2:N:0:AGTGCGAGTG+TGGAGGTAAT
TAAAACAGGGTCCCCTCCCCCTCTAGGGTCAAAAAAAGAGGTATTTAAGTTTCGGTCAGTTAAAAGTATTGTGATAGCTCCCGCTAACACTGGCAAAGATAAAAGAAGAAGAATGGCTGTTAAAATAACTGATCAGACAAATAGTCTAATTTTTTCTGCTGAAAGGTTTTTTGCTTTAAGATTAATAATTGTAGTAATAAAATTTAAGGCACCTAAAATTGAAGAAATCCCTGCAAGGTGTAAAGAAAAAATTGTTAAGTCTACTGAAGGTCCTGAATGATAAAACGTTGATAAAGGTGGA
+
CCCCCGGGGGGGGGGGGGGGGGGGGGGGGGGGGGGGGGGGGGGGGGGGGGGGGGGGGGGGGGGGGGGGGGGGGGGGGGGGGGGGGGGGGGGGGGGGGGGGGGGGGGGGGGGGGGGGGGGGGGGGGGGGGGGGGGGGGGGGGGGGGGGGGGFGGGGGGGGGGGGGGGGGGGGEGGGGFGGGGFGGGGGGGGGGGGGGFGFGEGFFFFFFFFFFAGFFFFFFGFEBCEFFF2@4AFFAECFCBEFFFFFBFDFDEFFF?FFFEACAFF7=@E@EE@EFFC<E5<CEEEFF82C>FEFFGF>((
@M70528:330:000000000-K6D4P:1:1102:18404:4513 2:N:0:AGTGCGAGTG+TGGAGGTAAT
TAAAACAGGGTCCCCTCCCCCTCTAGGGTCAAAAAAAGAGGTATTTAAGTTTCGGTCAGTTAAAAGTATTGTGATAGCTCCCGCTAACACTGGCAAAGATAAAAGAAGAAGAATGGCTGTTAAAATAACTGATCAGACAAATAGTCTAATTTTTTCTGCTGAAAGGTTTTTTGCTTTAAGATTAATAATTGTAGTAATAAAATTTAAGGCACCTAAAATTGAAGAAATCCCTGCAAGGTGTAAAGAAAAAATTGTTAAGTCTACTGAAGGTCCTGAATGATAAAACGTTGATAAAGGTGGA
+
CCCCCGGGGGGGGGGGGGGGGGGGGGGGGGGGGGGGGGGGGGGGGGGGGGGGGGGGGGGGGGGGGGGGGGGGGGGGGGGGGGGGGGGGGGGGGGGGGGGGGGGGGGGGGGGGGGGGGGGGGGGGGGGGGGGGGGGGGGGGGGGGGGGGGGFGGGGGGGGGGGGGGGGGGGGGGGGGFGGGGGGGGGGGGGGGGGGGFGFGFGFFFFFFFFFFFGFGAGGFGFA6=CDFFEBFFFFFFGGGEFFFFFFFFBFFFFFFEFFFEFEFDE?EEEF<3>EFFFFFFEE<C8;88@F7D3>EGFFF0
@M70528:330:000000000-K6D4P:1:1102:18656:4517 2:N:0:AGTGCGAGTG+TGGAGGTAAT
TAAAACAGGGTCCCCTCCCCCTCTAGGGTCAAAAAAAGAGGTATTTAAGTTTCGGTCAGTTAAAAGTATTGTGATAGCTCCCGCTAACACTGGCAAAGATAAAAGAAGAAGAATGGCTGTTAAAATAACTGATCAGACAAATAGTCTAATTTTTTCTGCTGAAAGGTTTTTTGCTTTAAGATTAATAATTGTAGTAATAAAATTTAAGGCACCTAAAATTGAAGAAATCCCTGCAAGGTGTAAAGAAAAAATTGTTAAGTCTACTGAAGGTCCTGAATGATAAAACGTTGATAAAGGTGGA
+
CCCCCGGGGGGGGGGGGGGGGGGGGGGGGGGGGGGGGGGGGGGGGGGGGGGGGGGFGGGGGGGGGGGGGGGGGGGGGGGGGGGGGGGGGGGGGGGGGGGGGGGGGGGGGGGGGFGGGGGGFGGGGGGGGGGGGGGGGGGGGGGGGGGGGGFGGGGGGGGGGGGGGGFGGFEGGGGGFGGGGGGGGGGGGGGGGGDCFGFACEFFFFFFF?5FFGFGFFG@GFF@FFFFFEFAABBB>*>>:=EFCFFFFF>@2ACF>=CEF6CCF@?EEE@E/;AFD@CA)794;;;;@DD+;?CEGFB?(
@M70528:330:000000000-K6D4P:1:1102:5958:4537 2:N:0:AGTGCGAGTG+TGGAGGTAAT
TAAAACAGGGTCCCCTCCCCCTCTAGGGTCAAAAAAAGAGGTATTTAAGTTTCGGTCAGTTAAAAGTATTGTGATAGCTCCCGCTAACACTGGCAAAGATAAAAGAAGAAGAATGGCTGTTAAAATAACTGATCAGACAAATAGTCTAATTTTTTCTGCTGAAAGGTTTTTTGCTTTAAGATTAATAATTGTAGTAATAAAATTTAAGGCACCTAAAATTGAAGAAATCCCTGCAAGGTGTAAAGAAAAAATTGTTAAGTCTACTGAAGGTCCTGAATGATAAAACGTTGATAAAGGTGGA
+
CCCCCGGGGGGGGGGGGGGGGGGGGGGGGGGGGGGGGGGGGGGGGGEGGGFGGGGFGGGFFGGGGGGGGGGGGGGGGGGGGGEGGGGGGGGGGGGGGGGGGGGGGGGGGGGGGGGGGGGGGAFFGGGGGGGGGGGGGGGGDAFGFGGGGGFGGGGGGFGCGG?FFF?EDFEGGGGGFGGGGGGGGGGGGFEGGGGGFGFGEGFFCFFFFFFFFGFGF9FCGFFFFF@EFF@FFFFFBDDEB@CFEF>>FDF9BFCF?FFCCFFFEE?E3@@EFEECCCEAECC);@F@;?F>FEEEGEF?0
@M70528:330:000000000-K6D4P:1:1102:11749:4548 2:N:0:AGTGCGAGTG+TGGAGGTAAT
TAAAACAGGGTCCCCTCCCCCTCTAGGGTCAAAAAAAGAGGTATTTAAGTTTCGGTCAGTTAAAAGTATTGTGATAGCTCCCGCTAACACTGGCAAAGATAAAAGAAGAAGAATGGCTGTTAAAATAACTGATCAGACAAATAGTCTAATTTTTTCTGCTGAAAGGTTTTTTGCTTTAAGATTAATAATTGTAGTAATAAAATTTAAGGCACCTAAAATTGAAGAAATCCCTGCAAGGTGTAAAGAAAAAATTGTTAAGTCTACTGAAGGTCCTGAATGATAAAACGTTGATAAAGGTGGA
+
CCCCCGGGGGGGGFFGGGGGGGGGGGGGGGFGGGGGGGGGGFGGGGGGGGGGGGGGGDFEFGGGGFFGFGGGGGFGGGGGGGGGGGGGGGFGFFGGGGGGGGGGGFGFGGGGGGGGGGGGGGGGGGGGGGGGGGGGGGGGGGGGGGGGGGFGGGGGGGGGGGGGECEFGCGGEGGGFGGGGGGGFGGGGGFFGGGGFGFDFGFFFFFFFFFFFFFFFFGEGF@6A:CEFEFFFBBFEGGFEFCFECBFFFFFFF?><:=77;CCFF?E<@;F@FFFF7<EEFC4CEF8@;::@?ECF<(3(
@M70528:330:000000000-K6D4P:1:1102:7732:4558 2:N:0:AGTGCGAGTG+TGGAGGTAAT
TAAAACAGGGTCCCCTCCCCCTCTAGGGTCAAAAAAAGAGGTATTTAAGTTTCGGTCAGTTAAAAGTATTGTGATAGCTCCCGCTAACACTGGCAAAGATAAAAGAAGAAGAATGGCTGTTAAAATAACTGATCAGACAAATAGTCTAATTTTTTCTGCTGAAAGGTTTTTTGCTTTAAGATTAATAATTGTAGTAATAAAATTTAAGGCACCTAAAATTGAAGAAATCCCTGCAAGGTGTAAAGAAAAAATTGTTAAGTCTACTGAAGGTCCTGAATGATAAAACGTTGATAAAGGTGGA
+
CCCCCGGGGGGGGGGGGGGGGGGGGGGGGGGGGGGGGGGGGGGGGGGGGGGGGGGGGGGGGGGGGGGGGGGGGGGGGGGGGGGGGGGGGGGGGGGGGGGGGGGGGGGGGGGGGGGGGGGFGGGGGGGGGGGGGGGGGGGGGGGGGGGGGGFGGGGGGGGGGGGGGGGGGGGGGGGGFGGGGGGGGGGGGGGGGGGGFGFGFGFFFFFFFAFFFGFFFGGFGFCBF@DEF>EFF2BFECAFEEE=AEDBFFFFBFFF7=FEE6?AFE77<EEF@A<CCFFFFFFE<@6==DF7@C>EGF?B0
@M70528:330:000000000-K6D4P:1:1102:6560:4561 2:N:0:AGTGCGAGTG+TGGAGGTAAT
TAAAACAGGGTCCCCTCCCCCTCTAGGGTCAAAAAAAGAGGTATTTAAGTTTCGGTCAGTTAAAAGTATTGTGATAGCTCCCGCTAACACTGGCAAAGATAAAAGAAGAAGAATGGCTGTTAAAATAACTGATCAGACAAATAGTCTAATTTTTTCTGCTGAAAGGTTTTTTGCTTTAAGATTAATAATTGTAGTAATAAAATTTAAGGCACCTAAAATTGAAGAAATCCCTGCAAGGTGTAAAGAAAAAATTGTTAAGTCTACTGAAGGTCCTGAATGATAAAACGTTGATAAAGGTGGA
+
CCCCCGGGF@GGGGGGGGGGGGGGGGGGGGGGGGGGGGGGGGGGGGGGGGGGGGGGGGGGGGGGGGGGGGGGGGGFGGGGGGGGGGGGGGFFFGGGGGGGG9FFGGFFDGGGGGGGGGGGGGGFGGGGGGGGGGFGGGGGGGGGGGGGGGFGGGGCGGGFCGGGGDDCDFGGGGGGFGGGGGGFGGGGGGGGGGGFFGFGFGFFFFFFFFFCFGFGFGGB78:*=CDFFF=FFFFFFGGGF9EFEEF@A2>BFFEF<B=<?=C6C3?EE8;934@E9DE839CCC@@;@;C@GC4>?@F6(
@M70528:330:000000000-K6D4P:1:1102:15305:4562 2:N:0:AGTGCGAGTG+TGGAGGTAAT
TAAAACAGGGTCCCCTCCCCCTCTAGGGTCAAAAAAAGAGGTATTTAAGTTTCGGTCAGTTAAAAGTATTGTGATAGCTCCCGCTAACACTGGCAAAGATAAAAGAAGAAGAATGGCTGTTAAAATAACTGATCAGACAAATAGTCTAATTTTTTCTGCTGAAAGGTTTTTTGCTTTAAGATTAATAATTGTAGTAATAAAATTTAAGGCACCTAAAATTGAAGAAATCCCTGCAAGGTGTAAAGAAAAAATTGTTAAGTCTACTGAAGGTCCTGAATGATAAAACGTTGATAAAGGTGGA
+
CCCCCGGGGGGGGGGGGGGGGGGGGGGGGGGGGGGGGGGGGGGGGGFGGGGGFFEFGGGGGGFGFGGGGGGGGGFGGGGGGGGGGGGGGGFFGFGGGGGGGGGFGGGFGGFDFGGGGGGGGGGGCFGGGGGGGGGGGGGGGGGFGGGGGGFGGGGGGGG8FGGGGGGGGGGEEGDFFGGGGGGGFCFGFFGGGGGGCFCGFGFFFFFFFFFFFFCGFEGFGFACFFFFFEFFF2>F=FDEEFFAEEB3):>3>F988@BE3@<FAE5<EE@F@EE9>@?<?E)7;E@=@?C2+9779;>B0
@M70528:330:000000000-K6D4P:1:1102:6229:4562 2:N:0:AGTGCGAGTG+TGGAGGTAAT
TAAAACAGGGTCCCCTCCCCCTCTAGGGTCAAAAAAAGAGGTATTTAAGTTTCGGTCAGTTAAAAGTATTGTGATAGCTCCCGCTAACACTGGCAAAGATAAAAGAAGAAGAATGGCTGTTAAAATAACTGATCAGACAAATAGTCTAATTTTTTCTGCTGAAAGGTTTTTTGCTTTAAGATTAATAATTGTAGTAATAAAATTTAAGGCACCTAAAATTGAAGAAATCCCTGCAAGGTGTAAAGAAAAAATTGTTAAGTCTACTGAAGGTCCTGAATGATAAAACGTTGATAAAGGTGGA
+
CCCCCGGGGGGGGGGGGGGGGGGGGGGGGGGGGGGGGGGGGGGGGGGGGGGGGGGGGGGGGGGGGGGGGGGGGGGGGFFGGGGGGGGGGGGGGGGGGGGGGGGGGGGGGGGGGGGGGGGEFDGGGGGGGGGGGGGGGGGG?DGGGGGGGGFGGGGFGGGGGGGFGGGGGGGGGGFDFGFAFGGGCFGGGGGGGGGGFGFGFGFFFFFF?5FFFDFCFGGEGFC5BCCECFEFADBFEGGGFFFFFFFBFF@FFFFFEFFFE=EFGFEFF15>@EE<<FCEEC5>C<B@DDGCFECFG<?6(
@M70528:330:000000000-K6D4P:1:1102:20782:4582 2:N:0:AGTGCGAGTG+TGGAGGTAAT
TAAAACAGGGTCCCCTCCCCCTCTAGGGTCAAAAAAAGAGGTATTTAAGTTTCGGTCAGTTAAAAGTATTGTGATAGCTCCCGCTAACACTGGCAAAGATAAAAGAAGAAGAATGGCTGTTAAAATAACTGATCAGACAAATAGTCTAATTTTTTCTGCTGAAAGGTTTTTTGCTTTAAGATTAATAATTGTAGTAATAAAATTTAAGGCACCTAAAATTGAAGAAATCCCTGCAAGGTGTAAAGAAAAAATTGTTAAGTCTACTGAAGGTCCTGAATGATAAAACGTTGATAAAGGTGGA
+
CCCCCGGGGGGGGGGGGGGGGGGGGGGGGGGGGGGGGGGGGFGGGGGGGCFGGGGCGGGEFGGGGGGGGGGGGGGGGGGGGGGGGEEGGGGGGGGGFFGGGGGGGGGGGGGGGGGGGGGEFGGGGGFGGFFGCFGGGGGGGGGGGGGGFG9FFC>F9EEGGGGGGGDDA?EEG@D9?FGGGGGGGGGGGGGGGGGGFGFGFCFFFFFFFFFFFCFFFGGFGFFFF@BEF6B>AB@;>=>DBBCBEFB(69@=EA?C8=8>3A7;9@EEFFFE393;;3<;?ECC9E158?:@CC<CF@BF(
@M70528:330:000000000-K6D4P:1:1102:13428:4602 2:N:0:AGTGCGAGTG+TGGAGGTAAT
TAAAACAGGGTCCCCTCCCCCTCTAGGGTCAAAAAAAGAGGTATTTAAGTTTCGGTCAGTTATAAGTATTGTGATAGCTCCCGCTAACACTGGCAAAGATAAAAGAAGAAGAATGGCTGTTAAAATAACTGATCAGACAAATAGTCTAATTTTTTCTGCTGAAAGGTTTTTTGCTTTAAGATTAATAATTGTAGTAATAAAATTTAAGGCACCTAAAATTGAAGAAATCCCTGCAAGGTGTAAAGAAAAAATTGTTAAGTCTACTGAAGGTCCTGAATGATAAAACGTTGATAAAGGTGGA
+
CCCCCGGGGGGGGGGGGGGGGGGGGGGGGGGGGGGGGGGGGGGGGGGGGGGGGGGGGGGGGGGGGGGGGGGGGGGGGGGGGGGGGGGGGGGGDGGGGGGGGGGGGGGGGGGGGGGGGGDGGGGGGGGGGGGGGGGGGGGGGGGGGGGGGGFGGGGGFGGGFGFGGGFGGGGGGGGGFGGGGGGGGGGGGGGGGGGGFGFEEFFFFFFFFFFFFGFGFGGFCFE5FCFFF4B>A=BF@@FGEFFFCEB=ADFFEFFFFFFCCC?AE@EFFEE@EAEFGFCFFF?EEE>=87C:DECEFE(4(
@M70528:330:000000000-K6D4P:1:1102:13580:4606 2:N:0:AGTGCGAGTG+TGGAGGTAAT
TAAAACAGGGTCCCCTCCCCCTCTAGGGTCAAAAAAAGAGGTATTTAAGTTTCGGTCAGTTAAAAGTATTGTGATAGCTCCCGCTAACACTGGCAAAGATAAAAGAAGAAGAATGGCTGTTAAAATAACTGATCAGACAAATAGTCTAATTTTTTCTGCTGAAAGGTTTTTTGCTTTAAGATTAATAATTGTAGTAATAAAATTTAAGGCACCTAAAATTGAAGAAATCCCTGCAAGGTGTAAAGAAAAAATTGTTAAGTCTACTGAAGGTCCTGAATGATAAAACGTTGATAAAGGTGGA
+
CCCCCGGGGGGGGCFGGGDGGDGGGGGGGGGGGGGGGGGGGGGGGGGGGGGGGGGGGGGFGGGGGGGGGGGGGGGGGGGGGGGGGGGGGGGGGGGGGGGGGGGGGGGGGGGGGGGGGGGEFGGGGGGGGFGGGGGGGGGGGGGGGGGGGGFGGFGGGGGGGGGGGGG=FGGGGGFGBGGGGGGGGGFGGGGGGGGGFGFFFG9@?FFFF5A@FGFFFGGFGCECFECEFFEFFBFFB8>DBEEFECB:FFFFFFFFCFFEE6<8@@?8<1;><AEFFFEFFFE>;E@=;1:CCEEFG4:((
@M70528:330:000000000-K6D4P:1:1102:11566:4607 2:N:0:AGTGCGAGTG+TGGAGGTAAT
TAAAACAGGGTCCCCTGTCTCTTATACACATCTGACGCTGCCGACGAATTACCTCCAGTGTAGATCTCGGTGGTCGCCGTATCATTAAAAAAAAAAACAATAACGCTATAAATACTACTCCTCATCACATTATATCACAATACCCTTCCCTTCATAGTAACTTACCGCCACCCGTACTTTCATTGACACATGTATGTCGTTCCTCTCATTCTCCTCATCCTTTCATTATCCCTTACCTTCCGATCTCTCCTTTTACACCTACCTCTGTTCCTCCACCCTCACACCGTTCCTATGCCCTTCC
+
CCCCCGGGGGGGGGGGGFGGGGGGGFGGGGGGGFFFGGGGGGGGGG@FFGGCDCFGFGGGGFFFG<FFGFFEEGGG7CF8B,BEFEFGGGCFEEE+88,,,9,,+8B++,,,,85,6,34,,,,,,:B,,6=,,5,,78,2,+,8,6,3,+,,,,,,,,,9@,,,++4+4+,***5<*,,@>,3,,2+4,,,=,++15*1),*1++;/1++1+++2+1,*,+0*4*))+)))/)))(+++(((2(())0()/)*)*)2).(/(1+)))).)))(((0*(((,.,-((((.*0*.))*((((
@M70528:330:000000000-K6D4P:1:1102:13597:4622 2:N:0:AGTGCGAGTG+TGGAGGTAAT
CACTCCCCCTTTCTCCTCCCCTTTCTTTTCCCCACACTATCTCTCTCCTCCTCCCCCCTCTTCCCATCACGTCATCTCCCCCACCGCCTTTCTCCCTTATATCTACTTATTCCTCCACTCCAACCTCCATTCCACCTGCAACCAGCTCACATTAGCCTCACTAACCGTACCGCCGAGCCGACTCAAATACGCTCTATTCTATCTCTCTTGGATCATTCCATCTCTTCTCCGTTAATGTCCTTCATTACCTCTCCACGACTCGACACCATGTATGCATTCAACACCAATAGTTCAGACACAA
+
--@6,CFE++,;-;,,,-,6=;,;,;;,<C;6;,@8@F,;66<,,,;,,,,,,,,,+66,C,<<@EC,<,,,,,,<5,,,8677@+++,,:,5,5,,,C,,=545,,54,:,,,9,94+,4,,449?,<A,CF9A,4,9,?4+4,4,,64*,,7,,4@,,,,763+3+++++++1+0+++++*3,3,+5,*****++24,2,+*++3*+***4*)1+5,11+0/+***+*(/)((+.+5+1)/*).))+)))/.))().(,)()/((())-)))))**.))))((-.,).***)))+(..,
@M70528:330:000000000-K6D4P:1:1102:14101:4628 2:N:0:AGTGCGAGTG+TGGAGGTAAT
TAAAACAGGGTCCCCTCCCCCTCTAGGGTCAAAAAAAGAGGTATTTAAGTTTCGGTCAGTTAAAAGTATTGTGATAGCTCCCGCTAACACTGGCAAAGATAAAAGAAGAAGAATGGCTGTTAAAATAACTGATCAGACAAATAGTCTAATTTTTTCTGCTGAAAGGTTTTTTGCTTTAAGATTAATAATTGTAGTAATAAAATTTAAGGCACCTAAAATTGAAGAAATCCCTGCAAGGTGTAAAGAAAAAATTGTTAAGTCTACTGAAGGTCCTGAATGATAAAACGTTGATAAAGGTGGA
+
CCCCCGGGGGGGGGGGGGGGGGGGGGGGGGGGGGGGGGGGGGGGGGGGGGGGGGGGGGGGGGGGGGGGGGGGGGGGGGGGGGGGGGGGGGGGGGGGGGGGGGGGGGGGGGGGGGGGGGGGGGGGGGGGGGGGGGGGGGGGGG8DGGGGGGFGGGGGGGFFGGGGCDF@DGGGGGG=DDFFGGGFGFGGGGGGGGGGFGFD@GFFFFFFFFFFFFFGFGGFGF@EF5CEFFFAFF=F=:DF>376>4((/7(7>FFFECF?EFFFGFEFF85)/7AE<7CAEF?)).:3;137;<<<C<0<(
@M70528:330:000000000-K6D4P:1:1102:9804:4629 2:N:0:AGTGCGAGTG+TGGAGGTAAT
TAAAACAGGGTCCCCTCCCCCTCTAGGGTCAAAAAAAGAGGTATTTAAGTTTCGGTCAGTTAAAAGTATTGTGATAGCTCCCGCTAACACTGGCAAAGATAAAAGAAGAAGAATGGCTGTTAAAATAACTGATCAGACAAATAGTCTAATTTTTTATGCTGAAAGGTTTTTTGCTTTAAGATTAATAATTGTAGTAATAAAATTTAAGGCACCTAAAATTGAAGAAATCCCTGCAAGGTGTAAAGAAAAAATTGTTAAGTCTACTGAAGGTCCTGAATGATAAAACGTTGATAAAGGTGGA
+
CCCCCFGFGGGGGGGGGGDGGGGGCGCFGGFGGGGGGGGGGGGGGGGGGGGGGGGEGGGCC<FFGGEFGGDGFGGGGGGGGGGGGGGGD@EBFFGGGGGGGFGGFGFGEGEGFEFCFFDEDFGFGGGGGFGGGGGGGGGF+@DGEGGGGGFGFFE,@FFFGGGEFGGGGGF>CEADDFGGGGFGFAEGFGGFGGFFFGFGCFF<FFFBFFFFFGFFFGFFGFFEF@DEFF3AADFFFGGG=@FBEEB2A5@DFFE+9=6977?@FE9)/(6@)7@E;C)7?EC<;.36:(71;<CEC3(8(
@M70528:330:000000000-K6D4P:1:1102:7744:4631 2:N:0:AGTGCGAGTG+TGGAGGTAAT
TAAAACAGGGTCCCCTCCCCCTCTAGGGTCAAAAAAAGAGGTATTTAAGTTTCGGTCAGTTAAAAGTATTGTGATAGCTCCCGCTAACACTGGCAAAGATAAAAGAAGAAGAATGGCTGTTAAAATAACTGATCAGACAAATAGTCTAATTTTTTCTGCTGAAAGGTTTTTTGCTTTAAGATTAATAATTGTAGTAATAAAATTTAAGGCACCTAAAATTGAAGAAATCCCTGCAAGGTGTAAAGAAAAAATTGTTAAGTCCACTGAAGGTCCTGAATGATAAAACGTTGATAAAGGTGGA
+
CCCCCGGGGGGGGGGGGGGGGGGGGGGGGGGGGGGGGGGGGGGGGGGGGFGGGGGGGGGFFGGGGGGGGGGGGGGGGGGGGGGGGGGGGGGGDGGFGGGGGGGGGGGGGGGGGGGGGGGFGGGGGGGGGGGGGGGGGGGGGGGGGGGGGGFGGEEFGGGGGGGGFDEFEGGGGGGGFGGGGGGGFGGGCFGGGGGGFGFGEGFFFFFFFAFFFGFGFGGFGFCFF@BEC6>6A2>F;=>E:BEFEFFBF=B=2=8F7+BCE8?6CE3/;EEE77AE*;?FEFFE9@95=79;DE<CC>BF0
@M70528:330:000000000-K6D4P:1:1102:22211:4631 2:N:0:AGTGCGAGTG+TGGAGGTAAT
TAAAACAGGGTCCCCTCCCCCTCTAGGGTCAAAAAAAGAGGTATTTAAGTTTCGGTCAGTTAAAAGTATTGTGATAGCTCCCGCTAACACTGGCAAAGATAAAAGAAGAAGAATGGCTGTTAAAATAACTGATCAGACAAATAGTCTAATTTTTTCTGCTGAAAGGTTTTTTGCTTTAAGATTAATAATTGTAGTAATAAAATTTAAGGCACCTAAAATTGAAGAAATCCCTGCAAGGTGTAAAGAAAAAATTGTTAAGTCTACTGAAGGTCCTGAATGATAAAACGTTGATAAAGGTGGA
+
CCCCCGGGGGGGGGGGGGGGGGGGGGGGGGGGGGGGGGGGGGGGGGGGGGGGGGGGGGGGGGGGGGGGGGGGGGGGGGGGGGGGGGGGGGGGGGGGGGGGGGGGGGGGGGGGFGGGGGGGGGGGGGGGGGGGGGGGGGGGGFGGGGGGGGFFGGGGGGGGGGGFGGGFGGGGGGGGFGGGGGGGGGGGGGGGGGGGFGFGFGFFFFFFFFFFFGFGAFGFGF86B@CFFEFFFFFFEGFFEFFBEEF=;9@DFFEFEFFCCFFFGFEE@F@FF9@CDF<@CE?))/6=8?8:CE>EFE?:(
@M70528:330:000000000-K6D4P:1:1102:15388:4657 2:N:0:AGTGCGAGTG+TGGAGGTAAT
TAAAACAGGGTCCCCTCCCCCTCTAGGGTCAAAAAAAGAGGTATTTAAGTTTCGGTCAGTTAAAAGTATTGTGATAGCTCCCGCTAACACTGGCAAAGATAAAAGAAGAAGAATGGCTGTTAAAATAACTGATCAGACAAATAGTCTAATTTTTTCTGCTGAAAGGTTTTTTGCTTTAAGATTAATAATTGTAGTAATAAAATTTAAGGCACCTAAAATTGAAGAAATCCCTGCAAGGTGTAAAGAAAAAATTGTTAAGTCTACTGAAGGTCCTGAATGATAAAACGTTGATAAAGGTGGA
+
CCCCCGFGGGGGGGGGGGGGGGGGGGGGGGGGGGGGGGGGGGGGGGGGGGGGGGGGGGGGGGFGGGGGGGGGGGGGGGGGGGGGGGGGGGGGGGGGGGGGGFGGGGGGGGGGGGGGGGGGGGGGGGGGGGGGGGGGGGGGFGGGGGGGGGFGGGGGGGGGGGGGGGGGGGGGGGGFDGGGGGGGGGGGGGGGGGGGFGFGFFFFFFFFFAFFFFFGFGGFGFEEF@BFF>EA>9BFECFGE@EFCEF:FFFFFFFFCFFF?FCAF<CEF;EA<<3;*17;CC37;@03;?FFF9)6>;:6(
@M70528:330:000000000-K6D4P:1:1102:18365:4699 2:N:0:AGTGCGAGTG+TGGAGGTAAT
TAAAACAGGGTCCCCTCCCCCTCTAGGGTCAAAAAAAGAGGTATTTAAGTTTCGGTCAGTTAAAAGTATTGTGATAGCTCCCGCTAACACTGGCAAAGATAAAAGAAGAAGAATGGCTGTTAAAATAACTGATCAGACAAATAGTCTAATTTTTTCTGCTGAAAGGTTTTTTGCTTTAAGATTAATAATTGTAGTAATAAAATTTAAGGCACCTAAAATTGAAGAAATCCCTGCAAGGTGTAAAGAAAACATTGTTAAGTCTACTGAAGTTCCTGAATGATAAAACGTTGATAAAGGTGGA
+
CCCCCGFGGGGGGGGGGGGGGGGGGGGGGGGGGGGGGGGGGGGGGGGGGGGGGGGGGGGGGGGFGGGGGGGGGGGGGGGGGGGGGGGGGGGGGGGGGGGGGGGGGGGGGGGGGGFFGGGGGGGGGGFGGGGGGGGGGGGGGGGGGGGGGGFGGGGGG8DFFG?FGGGGGGGGGGFGFGAGGGGGGGGGGGGGGGGGFGFGEGFFFFFFFFFFFGFGFFCBGFECFF@CFEE>ADFFBFF8@EFFCED(?(7@EFEFCFFE<BEFG3*)7)97<C<E<GE3?EC4;@98@FF@:79CF;1?(
@M70528:330:000000000-K6D4P:1:1102:8534:4703 2:N:0:AGTGCGAGTG+TGGAGGTAAT
TAAAACAGGGTCCCCTCCCCCTCTAGGGTCAAAAAAAGAGGTATTTAAGTTTCGGTCAGTTAAAAGTATTGTGATAGCTCCCGCTAACACTGGCAAAGATAAAAGAAGAAGAATGGCTGTTAAAATAACTGATCAGACAAATAGTCTAATTTTTTCTGCTGAAAGGTTTTTTGCTTTAAGATTAATAATTGTAGTAATAAAATTTAAGGCACCTAAAATTGAAGAAATCCCTGCAAGGTGTAAAGAAAAAATTGTTAAGTCTACTGAAGGTCCTGAATGATAAAACGTTGATAAAGGTGGA
+
CCCCCGGGGGGGGGGGGGGGGGGGGGGGGGGGGGGGGGGGGGGGGGGGGGGGGGGGGGGGGGGGGGGGGGGGGGGGGGGGGGGGGGGGGGGGGGGGGGGGGGGGGGGGGGGGGGGGGGGEGGGGAFGGGGGGGGGGGGGGGGGGGGGGGGFGGGGGGGGGGGGGGGGGGGGGGGGGFGGGGGGGGGGGGGGGGGGGFGFGEGFFFFFFFFFFFGFGFGGEAFACFFFFF)>4ABFFFCDF@EEFFFFFFFFFFFFFEFFFE=?FG@EAFFEE)78EDGEFEFEE3;9=D@C1:C4>C808(
@M70528:330:000000000-K6D4P:1:1102:22261:4705 2:N:0:AGTGCGAGTG+TGGAGGTAAT
TAAAACAGGGTCCCCTCCCCCTCTAGGGTCAAAAAAAGAGGTATTTAAGTTTCGGTCAGTTAAAAGTATTGTGATAGCTCCCGCTAACACTGGCAAAGATAAAAGAAGAAGAATGGCTGTTAAAATAACTGATCAGACAAATAGTCTAATTTTTTCTGCTGAAAGGTTTTTTGCTTTAAGATTAATAATTGTAGTAATAAAATTTAAGGCACCTAAAATTGAAGAAATCCCTGCAAGGTGTAAAGAAAAAATTGTTAAGTCTACTGAAGGTCCTGAATGATAAAACGTTGATAAAGGTGGA
+
CCCCCGGGGGGGGGGGGGGGGGGGGGGGGGGGGGGGGGGGGGGGGGGGGGGGGGGGGGGGGGGGGGGGGGGGGGGGGGGGGGGGGGGGGGGGGGGGGGGGGGGGGGGGGGGGGGGGGGGEFGFFGGGGGGGGGGGGFGDGGGGGGGGGGGFGGGGGGGGGGGGFGGGFFGGGGGGGFGFGCGGFGGGGGGGGGGFGFGFGFGFEFFFFF5CCFFFFFGGFGF8*=@@C=>@AF@DF6DDFFFFFFFD@FBFF=C?FEFFFEACA93<@3@EFEFE<<CE@)7?EFEB@@DF+@EF<F8(4(
@M70528:330:000000000-K6D4P:1:1102:17951:4719 2:N:0:AGTGCGAGTG+TGGAGGTAAT
TAAAACAGGGTCCCCTCCCCCTCTAGGGTCAAAAAAAGAGGTATTTAAGTTTCGGTCAGTTAAAAGTATTGTGATAGCTCCCGCTAACACTGGCAAAGATAAAAGAAGAAGAATGGCTGTTAAAATAACTGATCAGACAAATAGTCTAATTTTTTCTGCTGAAAGGTTTTTTGCTTTAAGATTAATAATTGTAGTAATAAATTTTAAGGCACCTAAAATTGAAGAAATCCCTGCAAGGTGTAAAGAAAAAATTGTTAAGTCTACTGAAGGTCCTGAATGATAAAACGTTGATAAAGGTGGA
+
CCCCCGGGGGGGGGGGGGGGGGGGGGGGGGGGGGGGGGGGGGGGGGGGGGGGGGGGGGGGGGGGGGGGGGGGGGGGGGGGGGGGGGGGGGGGGGGGGGGGGGGGGGGGGGGGGGGGGGGGGFGG;9F<<<;:9E?4>>FG6=+4C;;FFGFGGGE=>D8,,@E,D?GGFGGCB8AEFGEC8EDFA6@9F,=2=<5C7EFGF,CE7C*<;?FF95AFF,E),=8AFC5CFF)*3)-*::2,.:A+:>52?(/:(1@85++19+96+)/)715>).790373)9C9430(3(212.).+).3(
@M70528:330:000000000-K6D4P:1:1102:25441:4732 2:N:0:AGTGCGAGTG+TGGAGGTAAT
TAAAACAGGGTCCCCTCCCCCTCTAGGGTCAAAAAAAGAGGTATTTAAGTTTCGGTCAGTTAAAAGTATTGTGATAGCTCCCGCTAACACTGGCAAAGATAAAAGAAGAAGAATGGCTGTTAAAATAACTGATCAGACAAATAGTCTAATTTTTTCTGCTGAAAGGTTTTTTGCTTTAAGATTAATAATTGTAGTAATAAAATTTAAGGCACCTAAAATTGAAGAAATCCCTGCAAGGTGTAAAGAAAAAATTGTTAAGTCTACTGAAGTTCCTGAATGATAAACCGTTGATAAAGGTGGA
+
CCCCCGGGGGGGGGGGGGGGGGGGGGGGGGGGGGGGGGGGGGGGGGGGGGGGGGGGGGGGGGGGGFGGGGGGGGGGGCGGGGGGGGGGGGGGGGGGGGGGGGGGGGGGGGGFGGGGGGGFGGGGGGGGGGGGGGGGGGGGGGFFGGGGGGFGGGGDGGGGGGGGGGGGGGGGDGGGFGGCDGGGGGGGGCFFFCGGFG77AAF5CFFFFFFF9CAG>,BCA<CEFBC5:<=A>BBB@8:B*9E9CE:BF@(738@FCBF5)1?67))7<7/)174)2334<5C7)/:03<5+;?9;+,.4(
@M70528:330:000000000-K6D4P:1:1102:21369:4736 2:N:0:AGTGCGAGTG+TGGAGGTAAT
TAAAACAGGGTCCCCTCCCCCTCTAGGGTCAAAAAAAGAGGTATTTAAGTTTCGGTCAGTTAAAAGTATTGTGATAGCTCCCGCTAACACTGGCAAAGATAAAAGAAGAAGAATGGCTGTTAAAATAACTGATCAGACAAATAGTCTAATTTTTTCTGCTGAAAGGTTTTTTGCTTTAAGATTAATAATTGTAGTAATAAAATTTAAGGCACCTAAAATTGAAGAAATCCCTGCAAGGTGTAAAGAAAAAATTGTTAAGTCTACTGAAGGTCCTGAATGATAAAACGTTGATAAAGGTGGA
+
CCCCCGGGGGGGGGGGGGGGGGGGGGGGGGGGGGGGGGGGGGGGGGGGGGGGGGGFGGGGGGGGGGGGGGGGGGGGGGGGGGGGGGGGGGGGGGGGGGGGGGGGGGGGGGGGGGGGGGGGGGFGGGGGGGGGGGGGGGGGGGGGGGGGGGFGGGGGGGGGGGGGGGGGGGGGGGGGFGGGGGGGGGGGGGGGGGGGFFFGF;FEFFFFFFFFFGFGFGGFGFC@FFFFFFFAFFDFB8>>>=<6EE@@F=@DBFCFEFFFF=?FFEEF@E@E;AFF7@CE??C<EF65@0:CFCCEG@??(
@M70528:330:000000000-K6D4P:1:1102:15262:4746 2:N:0:AGTGCGAGTG+TGGAGGTAAT
TAAAACAGGGTCCCCTCCCCCTCTAGGGTCAAAAAAAGAGGTATTTAAGTTTCGGTCAGTTAAAAGTATTGTGATAGCTCCCGCTAACACTGGCAAAGATAAAAGAAGAAGAATGGCTGTTAAAATAACTGATCAGACAAATAGTCTAATTTTTTCTGCTGAAAGGTTTTTTGCTTTAAGATTAGTAATTGTAGTAATAAAATTTAAGGCACCTAAAATTGAAGAAATCCCTGCAAGGTGTAAAGAAAAAATTGTTAAGTCTACTGAAGGTCCTGAATGATACAACGTTGATAAAGGTTGA
+
CCCCCGGGGGGGGGGGGGGGGGGGFGGGGGGGGGGDGGGGGGGGGGGGFGGF@FGFEBFGFGCFGGGGGGGGGGGGGGGGCFEGGGGGGGGFCF8FBFGGGDEFGGFGGGGGGGFGGGGGGGGGFFFGGGGGGGGGDGGGGGGGGGGGGGFGFGGGGGGGGGGGGGGGG6FGCCFFFFGGFFFC9DFGFFGFGGCF7ECA=G?@FFFFF5FF579C;FGFGF5AF:CEFBBAA>DF=FGGFFEFC>=:A=B@EFEF7BFE?FECGE?EE1=777<E4;?@<7)17@;=8?7737);7<A?0
@M70528:330:000000000-K6D4P:1:1102:23194:4749 2:N:0:AGTGCGAGTG+TGGAGGTAAT
TAAAACAGGGTCCCCTCCCCCTCTAGGGTCAAAAAAAGAGGTATTTAAGTTTCGGTCAGTTAAAAGTATTGTGATAGCTCCCGCTAACACTGGCAAAGATAAAAGAAGAAGAATGGCTGTTAAAATAACTGATCAGACAAATAGTCTAATTTTTTCTGCTGAAAGGTTTTTTGCTTTAAGATTAATAATTGTAGTAATAAAATTTAAGGCACCTAAAATTGAAGAAATCCCTGCAAGGTGTAAAGAAAAAATTGTTAAGTCTACTGAAGGTCCTGAATGATAAAACGTTGATAAAGGTGGA
+
CCCCCGGGGGGGGGGGGGGGGGGGGGGGGGGGGGGGGGGGGFGGGGGGGGGGGGGFEGGGGGGGGGGGGGGGGGGGGGGGCGGGGGGGGGGGGGGGGGGGGGGFGGGGGGGGGGGGGGGGGGGGGGGGGGGGGGGGGGGGGGGGFGGGGGFGGGGEEAFGFGGGGG?FGGGGGGGGFGGGGGGGGGGGGGGGGGDFCGFGFGFEFFFAFAFF@FFGFFFFGF>C88:AF7B4995AEGEC;BEFFFFDFD@FECEF@8B?EFCA;<?;@;;A8>A<FGCFEFEFFE6=;?>;FEEEFE??(
@M70528:330:000000000-K6D4P:1:1102:7578:4753 2:N:0:AGTGCGAGTG+TGGAGGTAAT
TAAAACAGGGTCCCCTCCCCCTCTAGGGTCAAAAAAAGAGGTATTTAAGTTTCGGTCAGTTAAAAGTATTGTGATAGCTCCCGCTAACACTGGCAAAGATAAAAGAAGAAGAATGGCTGTTAAAATAACTGATCAGACAAATAGTCTAATTTTTTCTGCTGAAAGGTTTTTTGCTTTAAGATTAATAATTGTAGTAATACAATTTAAGGCACCTAAAATTGAAGAAATCCCTGCAAGGTGTAAAGAAAAAATTGTTAAGTCTACTGAAGGTCCTGAATGATAAAACGTTGATAAAGGTGGA
+
CCC<CGFGGGGEG,EFGECGGGGGCEGFGGGGGGGGGGGGGGGFEGFFGD@FEFEF@BFCEAAEADGGGGGGGGFGF9EFGGGGEGDEE8FFGCGGGFFGGAF>EFFGGEGCFGFGGFGEEFGFGGGGCFEGGGGGGFGG=9DFGGGGGGFDFCEGGGGGFFF?FFGGFGGGGFEGBG8AFFFA>8FDFFFFDFFGAFA,:,=CFFFF@F69?GFGAFGFGF*9FFFCFFFFF>B8>=5?7><FEF@3?==DE=*491=C?6<FG@5/7@;9)7=E;CCAEF<.).((309;D999+78<(
@M70528:330:000000000-K6D4P:1:1102:18185:4763 2:N:0:AGTGCGAGTG+TGGAGGTAAT
TAAAACAGGGTCCCTGTCTCTTATACACATCTGACGCTGCCGACGAATTACCTCCAGTGTAGATCTCGGTGGTCGCCGTATCATTAAAAAACAAAAAAAACAGACATACTTTCCTCACACTCTGCCCTCTTAAACTATCAACATACAGATCTACAATCGCTCCTACCATCTGCCTCCATCACACCTCCCACTACTCATATGCACACCCTATCCACTACTCACTCTAGAACCTTCGTATCCTCCATCAACACGTCTCTTCACCCCACTAACATAACTCGCCCTCAGCTCTCTATACGTTCAC
+
CCCCCGGGGGGGGGGGGGGGGGGGGGGG6;;<FFFGGGGGGGGGGGGGGGFGCFGGGGGGGGGGGGGGGFFGG9@FFEEGGGGDGGGGGGG,E,A?:4@++,,9==,:9,,,,99,,4+,,,,,,8,,,,,4,;,,4,933,+,,3,33,0,,,,,,,++,,13,+6,,,3,8@,30,,2,,,8+,,*334,*,+4+7+,*,3:8***/*//3+3:)1,0,2/*+/**+*()*.-)(*3+))/)))))2),((2(8)+1)/*,)*.((.(.-..,)0*(,(-,(,)).))22*)-(+.(,)
@M70528:330:000000000-K6D4P:1:1102:9200:4787 2:N:0:AGTGCGAGTG+TGGAGGTAAT
TAAAACAGGGTCCCCTCCCCCTCTAGGGTCAAAAAAAGAGGTATTTAAGTTTCGGTCAGTTAAAAGTATTGTGATAGCTCCCGCTAACACTGGCAAAGATAAAAGAAGAAGAATGGCTGTTAAAATAACTGATCAGACAAATAGTCTAATTTTTTCTGCTGAAAGGTTTTTTGCTTTAAGATTAATAATTGTAGTAATAAAATTTAAGGCACCTAAAATTGAAGAAATCCCTGCAAGGTGTAAAGAAAAAATTGTTAAGTCTACTGAAGGTCCTGAATGATAACACGTTGATAAAGGTGGA
+
CCCCCGGGGGGGGGGGGGGGGGGGGGGGGGGGGGGGGGGGGGGGGGGGGGGGGGGGGGGGGGGGGGGGGGGGGGGGGDGGFGGGEGGGGGGGGGGGGGGGGGGGGGGGGGGGGGGGGGGGGGGFGGGGGGGGGGGGGGGGFFGGGFGGGGFGGGEGGGFGGCFGGFEGFFGGGGGGFGFGGGCGGGGGGGGGGFGGFGFGEGFFFFFFAFFFFGFFFGC@FFCEFBDCA@:AFDDFEGGG63A>4@BBFDFBFFFF*=C@CA<F7@C=EE4>)7;CCGFFFFF33(26;7D:C?<;C33((
@M70528:330:000000000-K6D4P:1:1102:20588:4788 2:N:0:AGTGCGAGTG+TGGAGGTAAT
TAAAACAGGGTCCCCTCCCCCTCTAGGGTCAAAAAAAGAGGTATTTAAGTTTCGGTCAGTTAAAAGTATTGTGATAGCTCCCGCTAACACTGGCAAAGATAAAAGAAGAAGAATGGCTGTTAAAATAACTGATCAGACAAATAGTCTAATTTTTTCTGCTGAAAGGTTTTTTGCTTTAAGATTAATAATTGTAGTAATAAAATTTAAGGCACCTAAAATTGAAGAAATCCCTGCAAGGTGTAAAGAAAAAATTGTTAAGTCTACTGAAGGTCCTGAATGATAAAACGTTGATAAAGGTGGA
+
CCCCCGGGGGGGGGGGGGGGGGGGGGGGGGGGGGGGGGGGGGGGGGGGGGGGGGGCGGGGGGGGGGGGGGGGGGGGGGGGGGGGGGGGGGGGGGGGGGGGGGGGGGGGGGGGGGGGGGGGGDGGGGGGGGGGGGGGGGGGGGGGGFGGGGFGGGGGGGGGGFGGGGGFFGGGGGGGFGGGGGGGGFGGGGGGGGGGFGFGCGFFFFFFF?FFFGFDFGGFGFFFFCDFFFFFFFFFE8>@67EFFCBFFF@DFFEC84109+.3><9<E(534;<><;7AEEEF4.(:@DG+1?CFGF?<(
@M70528:330:000000000-K6D4P:1:1102:23418:4790 2:N:0:AGTGCGAGTG+TGGAGGTAAT
TAAAACAGGGTCCCCTCCCCCTCTAGGGTCAAAAAAAGAGGTATTTAAGTTTCGGTCAGTTAAAAGTATTGTGATAGCTCCCGCTAACACTGGCAAAGATAAAAGAAGAAGAATGGCTGTTAAAATAACTGATCAGACAAATAGTCTAATTTTTTCTGCTGAAAGGTTTTTTGCTTTAAGATTAATAATTGTAGTAATAAAATTTAAGGCACCTAAAATTGAAGAAATCCCTGCAAGGTGTAAAGAAAAAATTGTTAAGTCTACTGAAGGTCCTGAATGATAAAACGTTGATAAAGGTGGA
+
CCCCCGGGGGGGGGGGGGGGGGGFFFGGGGGGGGGGGGGGGFGGGGGGGGGGGGGFGGGGGFGGGGGGGGGGGGGGGGGGFGGGEGGGGGGGGGGEGGGGGDFGGGGGGGGGGGGGGGGGGGGGGGGGGFGFGGGGGGGGFGGGGGGGGGFGGGGFGGGGGGGGGGFGFGGGGFFGFDDFEGFGGGGGGGGGGGGGFGFGEGFFFFFFFFFFFGFGFGGFGF>AB@@EFFFAFDFFEGGG:BEBEFD(;:@FEFFFEFFE3:CCG3?<8;;E;)/703?8CECCFFB@F?CCG?E<A<7<0
@M70528:330:000000000-K6D4P:1:1102:20857:4799 2:N:0:AGTGCGAGTG+TGGAGGTAAT
TAAAACAGGGTCCCCTCCCCCTCTAGGGTCAAAAAAAGAGGTATTTAAGTTTCGGTCAGTTAAAAGTATTGTGATAGCTCCCGCTAACACTGGCAAAGATAAAAGAAGAAGAATGGCTGTTAAAATAACTGATCAGACAAATAGTCTAATTTTTTCTGCTGAAAGGTTTTTTGCTTTAAGATTAATAATTGTAGTAATAAAATTTAAGGCACCTAAAATTGAAGAAATCCCTGCAAGGTGTAAAGAAAAAATTGTTAAGTCTACTGAAGGTCCTGAATGATAAAACGTTGATAAAGGTGGA
+
CCCCCGGGGGGGGGGGGGGGGGGGFGGGGGGGGGGGGGGGGGGGGGGGGGGGGGGGGGGGGGGGGGGGGGGGGGGGGGGGGGGGGGGGGGGGGGGGGGGGGGGGGGGGGGGGGGGGGGGGGGGGGGGGGGGGGGGGGGGGGGCGGGGGGGFGGGGGGGGGGGGGGGGGGCFGGGGGFFGGGGGGGGGGGGGGGGGGACEFCCFFFFFFFFFFFGFGFGGFGF@BFFFFFFEAFFFFE8:DEFFFFFFFFFBDFFFFCFFEFFFFG37<31;E;AFFGGFFFFF4)/:@D?FFGEFFG;7:(
@M70528:330:000000000-K6D4P:1:1102:5949:4820 2:N:0:AGTGCGAGTG+TGGAGGTAAT
TAAAACAGGGTCCCCTCCCCCTCTAGGGTCAAAAAAAGAGGTATTTAAGTTTCGGTCAGTTAAAAGTATTGTGATAGCTCCCGCTAACACTGGCAAAGATAAAAGAAGAAGAATGGCTGTTAAAATAACTGATCAGACAAATAGTCTAATTTTTTCTGCTGAAAGGTTTTTTGCTTTAAGATTAATAATTGTAGTAATAAAATTTAAGGCACCTAAAATTGAAGAAATCCCTGCAAGGTGTAAAGAAAAAATTGTTAAGTCTACTGAAGGTCCTGAATGATAAAACGTTGATAAAGGTGGA
+
CCCCCGGGGGGGGGGGGGGGGGGGGGGGGGGGGGGGGGGGGGGGGGGGGGGGGGGGGGGGGGGGGGGGGGGGGGGGGGGGGGGGGGGGGGGGGGGGGGGGGGGGGGGGGGGGGGGGGGGGGFGGGGGGGGGGGGGGGGGGDAGGFGGGGGFGGGGGGGGGGGGGGDEDFFGGGGGGFGFGGGGGGGDCFGGGGGGGFGFGFGFFFFFFFFFFFGFGFGGFGFEFFE@CBEBFFFFA<DEGE=CFCCBBFD9=BFEAEFFFEA?8FE?A78;E@FEFFGE35?5;C@BFDFCCC<7>EE?B0
@M70528:330:000000000-K6D4P:1:1102:21631:4823 2:N:0:AGTGCGAGTG+TGGAGGTAAT
TAAAACAGGGTCCCCTCCCCCTCTAGGGTCAAAAAAAGAGGTATTTAAGTTTCGGTCAGTTAAAAGTATTGTGATAGCTCCCGCTAACACTGGCAAAGATAAAAGAAGAAGAATGGCTGTTAAAATAACTGATCAGACAAATAGTCTAATTTTTTCTGCTGAAAGGTTTTTTGCTTTAAGATTAATAATTGTAGTAATAAAATTTAAGGCACCTAAAATTGAAGAAATCCCTGCAAGGTGTAAAGAAAAAATTGTTAAGTCTACTGAAGGTCCTGAATGATAAAACGTTGATAAAGGTGGA
+
CCCCCGGGGGGGGGGGGGGGGGGGGGGGGGGGGGGGGGGGGGGGGGGGGGGGGGGGGGGGGGGGGGGGGGGGGGGGGGGGGGGGGGGGGGGGGGGGGGGGGGGGGGGGGGGGGGGGGGGFGGGGGGGGGFGGGGGGGGGGGGGGGGGGGGFGGGEGGFGGGGGFGGGGGGGGGGGGFGGGGGGGGGGGGGFGGGGGFGFGFGFFFFFFFAFFF5FGFFGFGFCF8=@EFF=46=@FEGGGFFFFEFFFFFFF96@FCBFEF=E=C<7833;3=A446;CEFEFFC79@F@C>C?4;@@?F(
@M70528:330:000000000-K6D4P:1:1102:17434:4835 2:N:0:AGTGCGAGTG+TGGAGGTAAT
TAAAACAGGGTCCCTGTCTCTTATACACATCTGACGCTGCCGACGAATTACCTCCAGTGTAGATCTCGGTGGTCGCCGTATCATTAAAAAAAAAACTAATATTCCTAACCCGTATGAGACCGTCCCTCGATTTATTTCTGCTTCTATGTCTAAATCTCTGAACTGTCTTCTTCACTGTACTTTACATTCTCTCCCTACTCCCGTTTCTGATAACTTCCTTCATTTTGTTTACCATGTTTTCCACTCTGCCGCTTACACCGGAAAGTGTACCTGTGTTTAACTCTCTCACTCTCTTTCTTCC
+
CCCCCGGGGFGGCFG@FEFGGGGGGFGF6==<CCFCFGGGGFFGGGGGGGGCCCCFGEFGGGGGGGAFFGGGGGE+,487,6?<,C,<CFG8=+8+,:,,,,:4EF,C?,B+46,,,,+C?FF@>FC,8+37D,,,7@<3+,263,@@E;;=3,337,6,,3,7,+,7=C@C,79C<=,@,,,,7,72>,,7*477*,*,069/***++=+9+*=5+,<*,//9+**-;(*441*+/4,2)).+1())/).(:)().*)(()()*))).)))).,)20)).66-,5))))***,))3.)))
@M70528:330:000000000-K6D4P:1:1102:24377:4840 2:N:0:AGTGCGAGTG+TGGAGGTAAT
TAAAACAGGGTCCCCTCCCCCTCTAGGGTCAAAAAAAGAGGTATTTAAGTTTCGGTCAGTTAAAAGTATTGTGATAGCTCCCGCTAACACTGGCAAAGATAAAAGAAGAAGAATGGCTGTTAAAATAACTGATCAGACAAATAGTCTAATTTTTTCTGCTGAAAGGTTTTTTGCTTTAAGATTAATAATTGTAGTAATAAAATTTAAGGCACCTAAAATTGAAGAAATCCCTGCAAGGTGTAAAGAAAAAATTGTTAAGTCTACTGAAGGTCCTGAATGATAAAACGTTGATAAAGGTGGA
+
CCCCCGGGGGGGGGGGGGGGGGGGGGGGGGGGGGGGGGGGGGGGGGGGGGFGGGGGGGGGGGGGGFGGGGGGGGGGGAFGGGGGGGGGGGGGGGGGGGGFGGGGGGGGGGGGFGGGGGGGFGGFGCGGGFGGGGGGGGGGGGGGGGGGGGFGGGGGGGGGGGCGGGGGGGGGGGGGFGGGGGGGGGGGGGGFGFGGA:FEEBFEFFFF?5CFF>FCFAFECFCEA@@@BE46AF=4>*5D=EF@EFFFFF@:5CEF548@5AE=C@?<@;;E44=<2193CE?3>@13@?F>>E4)>@(4(
@M70528:330:000000000-K6D4P:1:1102:20791:4840 2:N:0:AGTGCGAGTG+TGGAGGTAAT
TAAAACAGGGTCCCCTCCCCCTCTAGGGTCAAAAAAAGAGGTATTTAAGTTTCGGTCAGTTAAAAGTATTGTGATAGCTCCCGCTAACACTGGCAAAGATAAAAGAAGAAGAATGGCTGTTAAAATAACTGATCAGACAAATAGTCTAATTTTTTCTGCTGAAAGGTTTTTTGCTTTAAGATTAATAATTGTAGTAATAAAATTTAAGGCACCTAAAATTGAAGAAATCCCTGCAAGGTGTAAAGAAAAAATTGTTAAGTCTACTGAAGGTCCTGAATGATAAAACGTTGATAAAGGTGGA
+
CCCCCGGGGGGGGGGGGGGGGGGGFGGGGGGGGGGGGGGGGGGGGGGGGGGGGGGFGGGGGGGGGGGGGGGGGGGGGGGGGGGGGGGGGGGGGGGGGGGGGGGGGGGGGGGGGGGGGGGGGGGGGGGGGGGFFGGGGGGGGGGGGGGGGGFGGGCFGGGGGGGGGGGGGGGGGGGGFGGGGGGGGGGGGGGD7CGG7<CCA@FFFFFFFAFFFFFGFGGFFF*:CCDFFEBFABDBEFGFBEF18C:2AFFF9AEF4=8>CCCFFEC3);;E8<EECDE<EFFFE@9@F;CDG<64F@BB(
@M70528:330:000000000-K6D4P:1:1102:26889:4848 2:N:0:AGTGCGAGTG+TGGAGGTAAT
TAAACAGGGTCCCCTCCCCCTCTAGGGTCAAAAAAAGAGGTATTTAAGTTTCGGTCAGTTAAAAGTATTGTGATAGCTCCCGCTAACACTGGCAAAGATAAAAGAAGAAGAATGGCTGTTAAAATAACTGATCAGACAAATAGTCTAATTTTTTATGCTGAAAGGTTTTTTGCTTTAAGATTAATAATTGTAGTATTAAAATTTAAGGCACCTAAAATTGAAGAAATCACTGCAAGGTGTAAAGAAAAAATTGTTAAGTCTACTGAAGGTCCTGAATGATGAAACGTTGAAAATGGTGGAT
+
CCCCCGFCCEFFGGFDCEEEGGGFGGGGGGFFFCGEFCFGFGGGGGGGEAF9EDEGGCDDC9,CEEFGCFGGGGGGGG9?@EGEFCFFGGFCFFCDFFFGGCDDFGGGGG8A9FEFEGGGGGGF;9,CDCEFGGG?DFFFGGFDF9E@FEBAEE,,4==EG?,5=?AAF6CCCFFGD8@9=,=,,EAFFFAF7ED+43+2*>AEFCFA??50*@67?EGAF>C568CF*78B*16ABCFC@E698:5>F2-(/=5C<6+5/196>5;<(473>3;)+;46))).7;@@1(+;F);)+)(3)
@M70528:330:000000000-K6D4P:1:1102:17540:4850 2:N:0:AGTGCGAGTG+TGGAGGTAAT
TAAAACAGGGTCCCCTCCCCCTCTAGGGTCAAAAAAAGAGGTATTTAAGTTTCGGTCAGTTAAAAGTATTGTGATAGCTCCCGCTAACACTGGCAAAGATAAAAGAAGAAGAATGGCTGTTAAAATAACTGATCAGACAAATAGTCTAATTTTTTCTGCTGAAAGGTTTTTTGCTTTAAGATTAATAATTGTAGTAATAAAATTTAAGGCACCTAAAATTGAAGAAATCCCTGCAAGGTGTAAAGAAAAAATTGTTAAGTCTACTGAAGGTCCTGAATGATAAAACGTTGATAAAGGTGGG
+
CC@CCGGGGGGGGGGGGGGGGGGGGGGGGGGGGGGGGGGGGGGGGGGGGGGGGGGGGGGGCEGGGGGGGGGGGGGGGGGGGGGGGGGGGFGGGGGGGGGGGGGGGGGGGGGGGGGGGGGGGGGGGGGGGGGCGFGGGGGFFGGGGGDFGGFGGGGGGGGGGGGGGGEFGGGGG8AFFGFGGGGGGGGGGGGGG7CCAFFCC99=9CFFFFFFFGFFFGGFGFC@FED@BEFFADBFFGGCE=EFEE=@F2(2>F?F?BAEFF3AE<<E<=EA4@=3>FFEFFF<EEFDFFF++9>CF@(-(
@M70528:330:000000000-K6D4P:1:1102:12209:4859 2:N:0:AGTGCGAGTG+TGGAGGTAAT
TAAAACAGGGTCCCCTCCCCCTCTAGGGTCAAAAAAAGAGGTATTTAAGTTTCGGTCAGTTAAAAGTATTGTGATAGCTCCCGCTAACACTGGCAAAGATAAAAGAAGAAGAATGGCTGTTAAAATAACTGATCAGACAAATAGTCTAATTTTTTCTGCTGAAAGGTTTTTTGCTTTAAGATTAATAATTGTAGTAATAAAATTTAAGGCACCTAAAATTGAAGAAATCCCTGCAAGGTGTAAAGAAAAAATTGTTAAGTCTACTGAAGGTCCTGAATGATAAAACGGTGATAAAGGTGGG
+
CCCCCGGGGGGGGGGGGGGGGGGGGGGGGGGGGGGGGGGGGGGGGGGGGGGGGGGGGGGGGGGGGGGGGGGGGGGGGGGGGGGGGGGGGGGGGGGGGGGGFGGGFGCCGGGFGFFGGGDFGGGGGGGGGGGGGGGGGGGF69DFGGGGGGFGGGGGGGGGGGGGCGFFGGDEDGGGFGGAEDFGGGGGGGGGFGGGFGFAAAFFAF?AFAF;F7ACFFFF7A*>FBDEFFFFFFFFE*,2.9ABCCB2F2@BEFFF7BAEEFFFF@);3@FA=EA><CCEFCF))/1(/3<+:CC;C<76(
@M70528:330:000000000-K6D4P:1:1102:24853:4879 2:N:0:AGTGCGAGTG+TGGAGGTAAT
TAAAACAGGGTCCCCTCCCCCTCTAGGGTCAAAAAAAGAGGTATTTAAGTTTCGGTCAGTTAAAAGTATTGTGATAGCTCCCGCTAACACTGGCAAAGATAAAAGAAGAAGAATGGCTGTTAAAATAACTGATCAGACAAATAGTCTAATTTTTTCTGCTGAAAGGTTTTTTGCTTTAAGATTAATAATTGTAGTAATAAAATTTAAGGCACCTAAAATTGAAGAAATCCCTGCAAGGTGTAAAGAAAAAATTGTTAAGTCTACTGAAGGTCCTGAATGATAAAACGTTGATAAAGGTGGA
+
CCCCCGGGGGGGGGGGGGGGGGGGGGGGGGGGGGGGGGGGGGGGGGGGGGGGGGGGGGGGGGGGGGGGGGGGGGGGGGGGGGGGGGGGGGGGGGGGFFGGGGGGGGGGGGGGFGGGGGGGGGGGGGGGGGGGGGGGGGGGGGGGGGGGGGFGGGGGGGGGFGGGGGGGGGGGGGGGFGFFGGGGGGG?DEGGGGGGFGFA=EFBFFFFAFFFFGFGFFCCEFFFFFFFFEFFFFFFE5>DEBC9CFD3AD2@:FCC7BFECFFFG<C)7(6>;AE3;FC8??EC)).3=;51;?4C7731(
@M70528:330:000000000-K6D4P:1:1102:20194:4882 2:N:0:AGTGCGAGTG+TGGAGGTAAT
TAAAACAGGGTCCCCTCCCCCTCTAGGGTCAAAAAAAGAGGTATTTAAGTTTCGGTCAGTTAAAAGTATTGTGATAGCTCCCGCTAACACTGGCAAAGATAAAAGAAGAAGAATGGCTGTTAAAATAACTGATCAGACAAATAGTCTAATTTTTTCTGCTGAAAGGTTTTTTGCTTTAAGATTAATAATTGTAGTAATAAAATTTAAGGCACCTAAAATTGAAGAAATCCCTGCAAGGTGTAAAGAAAAAATTGTTAAGTCTACTGAAGGTCCTGAATGATAAAACGTTGATAAAGGTGGA
+
CCCCCGGGGGGGGGGGGGGGGGGGGGGGGGGGGGGGGGGGGGGGGGGGGGGGGGGGGGGGGGGGGGGGGGGGGGGGGGGGGGGGGGGGGGGGGGGGGGGGGGGGGGGGGGGGGGGGGGGFGGGGGGGGGGGGFGGGGGGGGGGGGGGGGGFGGGGGGGGGGGGGGGGGGGGGGGGGFGGGGGGGGGGGGGGFGGGGFGFGFGFFFFFFFFFFFGFGFGGFGF7CFFFFFEFAFFFFEFDFFFEFFFFFFFFFEFEF4BFFEFFFGFFFF;E);AFEGGFFFEE)9@@3;?82;<EFGE08(
@M70528:330:000000000-K6D4P:1:1102:11788:4884 2:N:0:AGTGCGAGTG+TGGAGGTAAT
TAAAACAGGGTCCCCTCCCCCTCTAGGGTCAAAAAAAGAGGTATTTAAGTTTCGGTCAGTTAAAAGTATTGTGATAGCTCCCGCTAACACTGGCAAAGATAAAAGAAGAAGAATGGCTGTTAAAATAACTGATCAGACAAATAGTCTAATTTTTTCTGCTGAAAGGTTTTTTGCTTTAAGATTAATAATTGTAGTAATAAAATTTAAGGCACCTAAAATTGAAGAAATCCCTGCAAGGTGTAAAGAAAAAATTGTTAAGTCTACTGAAGGTCCTGAATGATAAAACGTTGATAAAGGTGGA
+
CCCCCGGGGGGGGGGGGGGGGGGGGGGGGGGGGGGGGGGGGGGGGGGGGGGGGGGGGGGGGGGGGGGGGGGGGGGGGGGGGGGGGGGGGGGGGGGGGGGGGGGGGGGGGGGGGGGGGGDFFFGGGGGGGGGGGGGGGGGGGGGGGGGGGGFGGGGGGGGGGGGGGGGGGGGGGGGGCGGGGGGGGGGGGGFGGGGGFGFGCGFFFFFAFAFFFCFGFDGBCFEEFB@EFEFFFFFFFGFFFFFFEFFBFBFFFFFF?CBC?C?6><CA@E@EEEFFGGFFFFFFFF>@;<FFGFCEFF71(
@M70528:330:000000000-K6D4P:1:1102:9895:4894 2:N:0:AGTGCGAGTG+TGGAGGTAAT
TAAAACAGGGTCCCCTCCCCCTCTAGGGTCAAAAAAAGAGGTATTTAAGTTTCGGTCAGTTAAAAGTATTGTGATAGCTCCCGCTAACACTGACAAAGATAAAAGAAGAAGAATGGCTGTTAAAATAACTGATCAGACAAATAGTCTAATTTTTTCTGCTGAAAGGTTTTTTGCTTTAAGATTAATAATTGTAGTAATAAAATTTAAGGCACCTAAAATTGAAGAAATCCCTGCAAGGTGTAAAGAAAAAATTGTTAAGTCTACTGAAGGTCCTGAATGATAAAACGTTGATAAAGGTGGA
+
CCCCCGGGGGGGGGGGGGGGGGGGGGGGFGGGGGGGGGGGGGGGGGGGGGGGGGGGGGGGGGGGGGGGGGGGGGGGGGGGGGGGGGGGGGGGGGGGGGGGGGGGGGGGGGGGGGGGGGGGGGGGGGGGGGGGGGGGGGGGCGGGGGGGGGFGGGGGGGGGGGGGFGEGGGGGEGGGFGGGGGGGGGGFFGCGGGGGFGFGEGFFFFFFAFFFFGFGAEGEFFC=9CFFFF@AFD9BEGFFFB?9*:==F5>==FFFCBCC5BEFG@CAE1=E@EEFC>?EFFF<3<@F8<FCGF<CCE12(
@M70528:330:000000000-K6D4P:1:1102:12056:4904 2:N:0:AGTGCGAGTG+TGGAGGTAAT
TAAAACAGGGTCCCCTCCCCCTCTAGGGTCAAAAAAAGAGGTATTTAAGTTTCGGTCAGTTAAAAGTATTGTGATAGCTCCCGCTAACACTGGCAAAGATAAAAGAAGAAGAATGGCTGTTAAAATAACTGATCAGACAAATAGTCTAATTTTTTCTGCTGAAAGGTTTTTTGCTTTAAGATTAATAATTGTAGTAATAAAATTTAAGGCACCTAAAATTGAAGAAATCCCTGCAAGGTGTAAAGAAAAAATTGTTAAGTCTACTGAAGGTCCTGAATGATAAAACGTTGATAAAGGTGGA
+
CCCCCGGGGGGGGGGGGGGGGGGGGGGGGGGGGGGGGGGGGGGGGGGGGGGGGGGGGGGGGGGGGGGGGGGGGGGGGGGGGGGGGGGGGGGGGGGGGGGGGGGGGGGGGGGGGGGGGGGGGGGGGGGGGGGGGGGGGGGGGGFGGGGGGGFGGGGGGGGFGGGGGGGGGGGGGFFGFGGGGGGGGGGGGGGGGCGGFGFGEFFFFFFCFAFFFGF5ACFFFFF@FFDEF2>FFFFFE5DD>EFFC9BDF2>FEFFFCFCE?7EFFFFFFF@AFAACDFEFFFCFC368=@DCGFEFGFF?0
@M70528:330:000000000-K6D4P:1:1102:26290:4909 2:N:0:AGTGCGAGTG+TGGAGGTAAT
TAAAACAGGGTCCCCTCCCCCTCTAGGGTCAAAAAAAGAGGTATTTAAGTTTCGGTCAGTTAAAAGTATTGTGATAGCTCCCGCTAACACTGGCAAAGATAAAAGAAGAAGAATGGCTGTTAAAATAACTGATCAGACAAATAGTCTAATTTTTTCTGCTGAAAGGTTTTTTGCTTTAAGATTAATAATTGTAGTAATAAAATTTAAGGCACCTAAAATGGAAGAAATCCCTGCAAGGTGTAAAGAAAAAATTGTTAAGTCTACTGAAGGTCCTGAATGATAAAACGTTGATAAAGTTGGA
+
ACCCCGGGGGGFG@FGGFFGGGGGFFGGGGGCFGFGGGGGGFGGGGGGGEEFGGGEEGGGGGF<@FGGGGFGGGGGGFGGGGGEGEG8FFFFEFFGFGGGGGGGGGGFFFCF@FFDFGGFGGF<FAGGGGFGGGCECEGF6BFGGGGEFFFGGGEFGCFFF;DFGFFAA8=>EGFGFGFGGDGG,=E+CEFGGGGG+DCEA3<@FFCA56ACFGFDFCC*49=CFFFFF:BFA=FB:8>EEEFAEE@3;72=BFE81+495+7A9=?<<8;74E<)23<EC?<7)46@8,*+;?963-.4)
@M70528:330:000000000-K6D4P:1:1102:7555:4915 2:N:0:AGTGCGAGTG+TGGAGGTAAT
TAAAACAGGGTCCCTGTCTCTTATACCCATCTGACGCTGCCGACGAATTACCTCCAGTGTAGATCTCGGTGGTCGCCGCATCATTAAAAACACAACACAAATAAAATAAGGTATTTAGCGCCCTAAGACGGTTAATCTCACCATGAAGACATACAATCATCAGAACCAAGCATGCAGCCATAGCTATCTTGGTGGATGTACAAATTAGCTTACGTAGCACGCAGACCCATCTGTGACCCAGATATGTTAGAAGAATGTACTATCCCTGCACGTTCAGTCGCCGGTGTCTCCGTAGTAGTCC
+
CCCCCGGGGD@<@FGGF<EFGGGFFF,FGFGFFGGGGGGEGGCFGGGGFCFAEDGF8EFGGGGFG<6EF88BBFGDGG+@8@FFF<FCFF7F,E,,4,CB,,,,9,9,,9,A9,,,,9++48+6,9AB,++4++97@,?,?,+9,,,,730,@,,,,,,,5,,,,=,7+,+68=,,+,11,,,,8,,+3,798;**3,;,3,+0+=499+1+3**4/D2**3-(8(07)(0+1>5CC,<C0()+)1/)3)))))(2)+3)1+)+0)))((.(/,,4*06-(392((()))211((-+))))
@M70528:330:000000000-K6D4P:1:1102:14279:4916 2:N:0:AGTGCGAGTG+TGGAGGTAAT
TAAAACAGGGTCCCTGTCTCTTATACACATCTGACGCTGCCGACGAATTACCTCCAGTGTAGATCTCGGTGGTCGCCGTATCATTAAAAAAACACACAACATTTCATCATTTCCATCACCCTCCTCGCCATCAGCCACAATCTTAGAACACCTCACCATTACATTCCCTTTGTCCTCTCCCTCTACATAATATTAGAAGCTCTTACTTGCTGATAATCCGCTCCTTCCCCCTTATCTGTACATTATTGTCCCACCCACCAGATACACTATCATACTCATCACTCCCACACAGTGTTAAACC
+
CCCCCGGGGGGDGGGFFCFGGGFFGGGGFEFG<FGGGGGDGGGGGGGGDGGGFFGGGGGGGGGAEGGEGGGGCE:@FGE,=EFFFGG9A=BC,4,948484,,,,55C@,,,C,B9,E+,49D74,+6+++6,,5=,,,6+,+,8,,36,5+6,6>,E2,,,,3,?;,,,,7=:,E+5199,3,,,3+,,,,2,5+4,+,),+1+++3+410+*+++,,)*3-)*1*()(-2;)*+*,,,1**+*/))+)))/)/.(../())+5).)(1))9)))*+.)).)),((,((***)).+-))(
@M70528:330:000000000-K6D4P:1:1102:18723:4929 2:N:0:AGTGCGAGTG+TGGAGGTAAT
TAAAACAGGGTCCCCTCCCCCTCTAGGGTCAAAAAAAGAGGTATTTAAGTTTCGGTCAGTTAAAAGTATTGTGATAGCTCCCGCTAACACTGGCAAAGATAAAAGAAGAAGAATGGCTGTTAAAATAACTGATCAGACAAATAGTCTAATTTTTTCTGCTGAAAGGTTTTTTGCTTTAAGATTAATAATTGTAGTAATAAAATTTAAGGCACCTAAAATTGAAGAAATCCCTGCAAGGTGTAAAGAAAAAATTGTTAAGTCTACTGAAGGTCCTGAATGATAAAACGTTGATAAAGGTGGA
+
CCCCCGGGGGGGGGGGGGGGGGGGGGGGGGGGGGGGGGGGGGGGGGGGGGGGGGGGGGGGGGGGGGGGGGGGGGGGGGGGGGGGGGGGGGGGFGGGGGGGGGGGGGGGGGGGGGGGGGGGGGGFGGGGGGGGGGGGGGGGGGGGGGGGGGFGGGGGGGGGGGGGGGEGGGGGGGGGFGGGGGGGGGGGGGGGGGGGFGFGFGFFFFFFFFFFFGFGFGGFGFE@CEFECE>AFFFFEGGF>EFFEE@DF>@DFFFFEBFEEFEFC3.;@8@E8<43;@E8CC?<E@>3;;9115>EFF??(
@M70528:330:000000000-K6D4P:1:1102:7030:4937 2:N:0:AGTGCGAGTG+TGGAGGTAAT
TAAAACAGGGTCCCCTCCCCCTCTAGGGTCAAAAAAAGAGGTATTTAAGTTTCGGTCAGTTAAAAGTATTGTGATAGCTCCCGCTAACACTGGCAAAGATAAAAGAAGAAGAATGGCTGTTAAAATAACTGATCAGACAAATAGTCTAATTTTTTCTGCTGAAAGGTTTTTTGCTTTAAGATTAATAATTGTAGTAATAAAATTTAAGGCACCTAAAATTGAAGAAATCCCTGCAAGGTGTAAAGAAAAAATTGTTAAGTCTACTGAAGGTCCTGAATGATAAAACGTTGATAAAGGTGGA
+
CCCCCGGGGGGGGGGGGGGGGGGGGGGGGGGGGGGGGGGGGGGGGGGGGGGGGGGGGGGGGGGGGGGGGGGGGGGGGGGGGGGGGGGGGGGGGDGGGGGGGGGGGGGGGGGGGGGGGGGGGGGGGGGGGGGGGGGGGGGGGGGGGGGGGGFGGFGFGGGGGGGGGGGGGFGGGGGGFGGGGGGGGGGGGGGGGGGGFGFFEFFFFFFFFFFFFGFGFGGFGFAEFBFFFEFAFFFFECFGEFFFFFF>FDFFEFCFC=8EEF?@FF?AF;=E=<AE>CE35CEEFF>@@;FD799<?38?(
@M70528:330:000000000-K6D4P:1:1102:14501:4954 2:N:0:AGTGCGAGTG+TGGAGGTAAT
TAAAACAGGGTCCCCTCCCCCTCTAGGGTCAAAAAAAGAGGTATTTAAGTTTCGGTCAGTTAAAAGTATTGTGATAGCTCCCGCTAACACTGGCAAAGATAAAAGAAGAAGAATGGCTGTTAAAATAACTGATCAGACAAATAGTCTAATTTTTTCTGCTGAAAGGTTTTTTGCTTTAAGATTAATAATTGTAGTAATAAAATTTAAGGCACCTAAAATTGAAGAAATCCCTGCAAGGTGTAAAGAAAAAATTGTTAAGTCTACTGAAGGTCCTGAATGATAACACGTTGATAAAGGTGGA
+
CCCCCGGGGGGGGGGGGGGGGGGGGGGGGGGGGGGGGGGGGGGGGGGGGGGGGGGGGGGGGGGGGGGGGGGGGGGGGGGGGGGGGGGGGGFGGGGGGGGGGGGGGGGGGGGGGFGGGGD=FGGGGFGGGGGGGGGGGGGGFGGGGGGGGGFFGGGGGGGGGGGFGGGFGFGGGGGGFGGGGGGGGGGGGGGGGGGGFGFGFGFFFFFFFFFFFDFGFGGEGFF@FBFEFFFFFFDFEGGGFFFF?E(-655:=FFC@FF?5FEFGEE=<@EF<<A);;EFFEE)7@<@@0:@;?>CG<0?(
@M70528:330:000000000-K6D4P:1:1102:12336:4969 2:N:0:AGTGCGAGTG+TGGAGGTAAT
TAAAACAGGGTCCCCTCCCCCTCTAGGGTCAAAAAAAGAGGTATTTAAGTTTCGGTCAGTTAAAAGTATTGTGATAGCTCCCGCTAACACTGGCAAAGATAAAAGAAGAAGAATGGCTGTTAAAATAACTGATCAGACAAATAGTCTAATTTTTTCTGCTGAAAGGTTTTTTGCTTTAAGATTAATAATTGTAGTAATAAAATTTAAGGCACCTAAAATTGAAGAAATCCCTGCAAGGTGTAAAGAAAAAATTGTTAAGTCTACTGAAGGTCCTGAATGAGAAAACGTTGATAAAGGTGGA
+
CCCCCGGGGGGGGGGGGGGGGGGGGGGGGGGGGGGGGGGGGGGGGGGGGGGGGGGGGGGGGGGGGGGGGGGGGGGGGGGGGGGGGGGGGGGGGGGGGGGGGGGFGGGGGGGGGGGGGGGGGGGGGGGGGGGGGGGGGGGGGGGGGGGGGGFGGGGGGGGGGGGGGGGGGGGGGGGGCGGGGGGGGGGGGGGGGGGGFGFCCFFEFFFFFFFFFGFFFGGFGFFEFEFEF@EFFDDFE>C?@FFFFFF(;B@FFFEFEFFFFFEFC<CEEEEEEAEECFF<))9(6833@@FFFFE67??F0
@M70528:330:000000000-K6D4P:1:1102:25637:4972 2:N:0:AGTGCGAGTG+TGGAGGTAAT
TAAAACAGGGTCCCCTCCCCCTCTAGGGTCAAAAAAAGAGGTATTTAAGTTTCGGTCAGTTAAAAGTATTGTGATAGCTACCGCTAACACTGGCAAAGATAAAAGAAGAAGAATGGCTGTTAAAATAACTGATCAGACAAATAGTCTAATTTTTTCTGCTGAAAGGTTTTTTGCTTTAAGATTAATAATTGTAGTAATAAAATTTAAGGCACCTAAAATTGAAGAAATCCCTGCAAGGTGTAAAGAAAAAATTGTTAAGTCTACTGAAGGTCCTGAATGATAAAACGTTGATAAAGGTGGA
+
CCCCCGGGGGGGGGGGGGGGGGGGGGGGGGGGGGGGGGGGGDFGGGGGGFGGGGGGGGGGGFGGGGGGGGGGGGGGGGGGGGGGGGGGGGGGGGGGGGGGGGGGGGGDGGGGGGGGGGDGGGGGGGGGGCGFGGGG?FGFGGFGGGGGGGFGGGGGGFGGGGGGGGGGGGGGGGGGFGGGGGGGGFGGGGGGGGGGFC1@C,CEFFFFAFAFFGFGF,B@FFEFCEBEFEF4FFB>3:>>19A:EF95?@=23=8>7=FCE>5:FEC<E;@@43=3;F<;CC3).4:;@=7:C<>.7.(4(
@M70528:330:000000000-K6D4P:1:1102:21537:4972 2:N:0:AGTGCGAGTG+TGGAGGTAAT
TAAAACAGGGTCCCCTCCCCCTCTAGGGTCAAAAAAAGAGGTATTTAAGTTTCGGTCAGTTACAAGTATTGTGATAGCTCCCGCTAACACTGGCAAAGATAAAAGAAGAAGAATGGCTGTTAAAATAACTGATCAGACAAATAGTCTAATTTTTTCTGCTGAAAGGTTTTTTGCTTTAAGATTAATAATTGTAGTAATAAAATTTAAGGCACCTAAAATTGAAGAAATCCCTGCAAGGTGTATAGAAAAAATTGTTAAGTCTACTGAAGGTCCTGAATGATAAAACGTTGATAAAGGTGGA
+
6A-,AEFE<CGFG8CFFC:@FECF<@@@CCF@<EFCFGGGGGDE<@?<CFGFGGGGCFCGG9,6CFEEGFFGCGGGGGE<8C@FCECGGGCDF8F<=FC9?=?>EFDEFGFEFFFDFEDGGGD9=FDG<FAFCF,DFFGGFFGCE,EDGFFFAFD,6;3@=A9F=6@,73813D89C,@A9@@>B:;9FG:EF795?AC2*3C@8C?8?A6AFFFGFGGC:BCE6==CF94*9>:49=:,9**+2***2/(07@CACFFEC65+>7<77@;A77)6029;))9).76@D;<FC5>.<;7:(
@M70528:330:000000000-K6D4P:1:1102:21891:4972 2:N:0:AGTGCGAGTG+TGGAGGTAAT
TAAAACAGGGTCCCCTCCCCCTCTAGGGTCAAAAAAAGAGGTATTTAAGTTTCGGTCAGTTAAAAGTATTGTGATAGCTCCCGCTAACACTGGCAAAGATAAAAGAAGAAGAATGGCTGTTAAAATAACTGATCAGACAAATAGTCTAATTTTTTCTGCTGAAAGGTTTTTTGCTTTAAGATTAATAATTGTAGTAATAAAATTTAAGGCACCTAAAATTGAAGAAATCCCTGCAAGGTGTAAAGAAAAAATTGTTAAGTCTACTGAAGGTCCTGAATGATAAAACGTTGATAAAGGTGGA
+
CCCCCGGGGGGGGGGGGGGGGGGGGGFGGGGGGGGGGGGGGGGGGGGGGGGGGGGGGGGFGGFGGGGGGGGGGGGGGGGGGGGGEGGGGFFGDCFFGGGGGGGGGGGGGGGGFGGGGGGGGGGGDBFGGGGFGGGFGGGGGGGGFG8FGGFGGGGDFFGEAGGGGGEFGEDGGGGGFGGGGGGGGFGGGGGEGGGGFGFGFGFFFFACAAACFGFGFAFFGFACFE9EF4BFF>=?>;<D6@EB<C@:AB=B=CCC*1=<3A?CF393=3;E7>EE;;);?C7C6@>8;(91356;+7:2(
@M70528:330:000000000-K6D4P:1:1102:9219:4981 2:N:0:AGTGCGAGTG+TGGAGGTAAT
TAAAACAGGGTCCCCTCCCCCTCTAGGGTCAAAAAAAGAGGTATTTAAGTTTCGGTCAGTTAAAAGTATTGTGATAGCTCCCGCTAACACTGGCAAAGATAAAAGAAGAAGAATGGCTGTTAAAATAACTGATCAGACAAATAGTCTAATTTTTTCTGCTGAAAGGTTTTTTGCTTTAAGATTAATAATTGTAGTAATAAAATTTAAGGCACCTAAAATTGAAGAAATCCCTGCAAGGTGTAAAGAAAAAATTGTTAAGTCTACTGAAGGTCCTGAATGATAAAACGTTGATAAAGGTGGA
+
CCCCCGGGGGGGGGGGGGGGGGGGGGGGFGGGGGGGGGGGGGGGGGGGGGGGGGGGGGGGGGGGGGGGGGGGGFFGCGGGGGGGEEGGGGFGGGGGGGGGGGGGGGGFGGGGGGGGGGGGFFGEGGGGGGGGFGGGGGGGGGGGGGGFGGFGGFGGGGGGGGGFGGFFFGGGGGGGFGGGGGGGGGGGGGGGGGF7CGFGEGFFFFFFFFFFFGF>AEFEFFEFFEFCBE=FFFDF3CF7<=<CCF2>FBBFFFFF<>FECAEFG)57).67)7@;;F?87??>E@68509;F)4.;=(,(
@M70528:330:000000000-K6D4P:1:1102:20922:5003 2:N:0:AGTGCGAGTG+TGGAGGTAAT
TAAAACAGGGTCCCCTCCCCCTCTAGGGTCAAAAAAAGAGGTATTTAAGTTTCGGTCAGTTAAAAGTATTGTGATAGCTCCCGCTAACACTGGCAAAGATAAAAGAAGAAGAATGGCTGTTAAAATAACTGATCAGACAAATAGTCTAATTTTTTCTGCTGAAAGGTTTTTTGCTTTAAGATTAATAATTGTAGTAATAAAATTTAAGGCACCTAAAATTGAAGAAATCCCTGCAAGGTGTAAAGAAAAAATTGTTAAGTCTACTGAAGGTCCTGAATGATAAAACGTTGATAAAGGTGGA
+
CCCCCGGGGGGGGGGGGGGGGGGGGGGGGGGGGGGGGGGGGGGGGGGGGGGGGGGFGGGGGGGGGGGGGGGGGGGGGGGGGGGGGGGGGGGGGGGGGGGGGGGGGGGGGGGGGGGGGGGFGGGGGGGGGGGGGGGGGGGGGGGGGGGGGGFGGGGGGGGGGG8FGGGGGGGGGGGGFGGGGGGGGGGGGGGGGGGGFGFGFGFFFFFFFFFFFGFGFGGFGF@EF9CFFEFFFFFFEEFGFFFFFFFBFFBFEFFF@=@C?FE=7@CE@F;E37.>9@?<?C343;9@DDC:FC);C@?B(
@M70528:330:000000000-K6D4P:1:1102:18694:5031 2:N:0:AGTGCGAGTG+TGGAGGTAAT
TAAAACAGGGTCCCCTCCCCCTCTAGGGTCAAAAAAAGAGGTATTTAAGTTTCGGTCAGTTAAAAGTATTGTGATAGCTCCCGCTAACACTGGCAAAGATAAAAGAAGAAGAATGGCTGTTAAAATAACTGATCAGACAAATAGTCTAATTTTTTCTGCTGAAAGGTTTTTTGCTTTAAGATTAATAATTGTAGTAATAAAATTTAAGGCACCTAAAATTGAAGAAATCCCTGCAAGGTGTAAAGAAAAAATTGTTAAGTCTACTGAAGGTCCTGAATGACAAAACGTTGATAAAGGTGGA
+
CCCCCFFCC7;FFGFCCC@CFFGCFDDC,C<CEC-:@CGCEFFDGGFAFGCFGGGGGFE@<@FCCFGCFGGGDEGCFFGFCDCFGBCF@<AF8EGFEFDCE>EECGF@FGGGGGGFGGGGG9E9EFEAEF=,C;EE@,AEDFGF;EFECC7@DCEFDEDEFF?F8DB=D=DEEFF8+3=DFGCFFFFGDFADGGGCCCAC*>C<FFCAACFF?5?5AFD)<=>=C=599:>FFFFF:CA716;E8C3=A(5>0=*=>:=8C7.;A))7344)7@EEG77A))614@93;@77:16)34:6(
@M70528:330:000000000-K6D4P:1:1102:7985:5035 2:N:0:AGTGCGAGTG+TGGAGGTAAT
TAAAACAGGGTCCCCTCCCCCTCTAGGGTCAAAAAAAGAGGTATTTAAGTTTCGGTCAGTTAAAAGTATTGTGATAGCTCCCGCTAACACTGGCAAAGATAAAAGAAGAAGAATGGCTGTTAAAATAACTGATCAGACAAATAGTCTAATTTTTTCTGCTGAAAGGTTTTTTGCTTTAAGATTAATAATTGTAGTAATAAAATTTAAGGCACCTAAAATTGAAGAAATCCCTGCAAGGTGTAAAGAAAAAATTGTTAAGTCTACTGAAGGTCCTGAATGATAAAACGTTGATAAAGGTGGA
+
CCCCCGGGGDFGGGGGGD@FGGGGGFGGGGGGGGGGGGFGGFCFDFFGGGGGGGGGGEGFFCEG9FGDFGGGGGGGGGGGGGGGGDEDGFFG8EGFGGGGGFGGGGFFFGGGFGGGGGDFFGGGGFGGGGGGGGGGFGGFGGGGGGGGGGFGGFGGGGGGGD8CEFFGGGG>EFFG?FFGFF8FGGGGGGGGGGGGFGFGFGF5FFFFFFFFFGAFA@CCGFFFFFFFF2:FF=@A>5>D><E:<C@2A59B3=?C<8=86A9;@@?3<EE344<C2;?8CCC36@>@@;FFF<;;+)5?0
@M70528:330:000000000-K6D4P:1:1102:16392:5038 2:N:0:AGTGCGAGTG+TGGAGGTAAT
TAAAACAGGGTCCCCTCCCCCTCTAGGGTCAAAAAAAGAGGTATTTAAGTTTCGGTCAGTTAAAAGTATTGTGATAGCTCCCGCTAACACTGGCAAAGATAAAAGAAGAAGAATGGCTGTTAAAATAACTGATCAGACAAATAGTCTAATTTTTTCTGCTGAAAGGTTTTTTGCTTTAAGATTAATAATTGTAGTAATAAAATTTAAGGCACCTAAAATTGAAGAAATCCCTGCAAGGTGTAAAGAAAAAATTGTTAAGTCTACTGAAGGTCCTGAATGATAAAACGTTGATAAAGGTGGA
+
CCCCCG<FGGGGGGGGGGGGGGGGGGGGGGGGGGGGGGGGGGGGGGGGGGGGGGGGGGGGGGGGGGGGGGGGGGGGGGGGGGGDGGGGGGGGGDGFGGGGGGGGGFFGGGGGGGGGGGGGGGGGGGGGGGGGGGCDGGGGGGFGCFGGGGFGGGGGGGGGGGFGFGGFGGGGGGGGFGGGGGGGGGFGGGGGGGGGFFFDCGFFFFFFFFFFFGFGAGGEFFEBF)@EFFFFFF@9=ECD@EFFFF2:69@=BFCA5BFF3ACFGEEFFF@)/73<8:?A5C74;)(/6?<;@9749@B?(
@M70528:330:000000000-K6D4P:1:1102:10474:5045 2:N:0:AGTGCGAGTG+TGGAGGTAAT
TAAAACAGGGTCCCCTCCCCCTCTAGGGTCAAAAAAAGAGGTATTTAAGTTTCGGTCAGTTAAAAGTATTGTGATAGCTCCCGCTAACACTGGCAAAGATAAAAGAAGAAGAATGGCTGTTAAAATAACTGATCAGACAAATAGTCTAATTTTTTCTGCTGAAAGGTTTTTTGCTTTAAGATTAATAATTGTAGTAATAAAATTTAAGGCACCTAAAATTGAAGAAATCCCTGCAAGGTGTAAAGAAAAAATTGTTAAGTCTACTGAAGGTCCTGAATGATAAAACGTTGATAAAGGTGGA
+
CCCCCGGGGGGGGGGGGGGGGGGGGGGGGGGGGFGGGGGGGGGGGGGGGGGGGGGGG@FGGGGGGGGGGGGGGGGGFGGGGGGGGGGGGGGGGGGGGGGGGGGGGGGGGGGGGGGGGGGGGGGGGGGGGGGGGGGGGGGGFGGGGGGGGGFGGGGGGGDGGGGGGGGGGGGGEGGGFGGGGGGGGGGGGGGGGGGGFGFG<FFFFFFFFFFFFGFFFFG@FFEFFFFFFEFFFB2FEGEFE:EFC:5:FDFFFFF694=>5+9CEEE@@@@EFE<9FCEEFE<933133;>+;<44A<34(
@M70528:330:000000000-K6D4P:1:1102:6389:5047 2:N:0:AGTGCGAGTG+TGGAGGTAAT
TAAAACAGGGTCCCCTCCCCCTCTAGGGTCAAAAAAAGAGGTATTTAAGTTTCGGTCAGTTAAAAGTATTGTGATAGCTCCCGCTAACACTGGCAAAGATAAAAGAAGAAGAATGGCTGTTAAAATAACTGATCAGACAAATAGTCTAATTTTTTCTGCTGAAAGGTTTTTTGCTTTAAGATTAATAATTGTAGTAATAAAATTTAAGGCACCTAAAATTGAAGAAATCCCTGCAAGGTGTAAAGAAAAAATTGTTAAGTCTACTGAAGGTCCTGAATGATAAAACGTTGATAAAGGTGGA
+
CCCCCGGGGGGFFGGGGGGGGGGGFGGGGGFFGFGGGGFGGFGGGFFGGGGGGGEGGGGFGGGGFGGGGGGGGGGGGGGCFGGGGGGFDC<FAFFGGGGGGGGGFGFGEFGGGFFCFFDEGGGCFGGGGGFFGFGCGGGG8FFFGGFGFGB6@CE8EFGGFFFGF=DEGGGGGGG9DFGGFFGFGGGDGGCFGGFFFGFG*3=@FAFFAFFFFGF*@FG@FFAEFBCEF):499:FE5D@7:E9A4@@F29>:F<8*4=CCAE=17?<EE@@<@<CDF<3)<)6C8@@17971<96+446(
@M70528:330:000000000-K6D4P:1:1102:16772:5060 2:N:0:AGTGCGAGTG+TGGAGGTAAT
TAAAAACAACGGCCCCCCCCCCCCCGGAAGGAAAAAAAAAAGAAAATAAAATTAGTTCGCAGACAAAAGATGTGATAATACCCACAATAAACATTAAAGAATAAAAAAAAAAAAAGGTAGTTTACAAAAACAAACAGACAAATAAAATAAGATTTATAGCTGTTAGAAGATTTTTTTTTATAATAAAAATTAAAATATATAAATATTAATTGTATAAATAATTAGAAATGACTAAAGAGATTAAATATAAGAAACATTAATAAAAACTAATATATGATGTGTAATAAAATAAAATAAATGA
+
66-,,;66,,++7+6C+7@@E7FF76++++---,6CB>B4+++,,,,5:,,<,,55,<+++++4,B,B,+,,8,,,,:,,<,,53+,,,:>3,,,,,,,,3,@;9<FGC*51*7*8*2+,8,,,23,,,4*=:*2**5*<CF+5,?:2+3++171,5+++?9<,5+++++0++++:)**/+30++30*+*32*+*2*+13-+*)/**1**1***1**++)+*).))-.*)-**))))+**)))1-)))15-.))())*0))*)*0)-)-.6-).6)*:)-))).)).)))02*)).+)..)
@M70528:330:000000000-K6D4P:1:1102:15211:5077 2:N:0:AGTGCGAGTG+TGGAGGTAAT
TAAAACAGGGTCCCCTCCCCCTCTAGGGTCAAAAAAAGAGGTATTTAAGTTTCGGTCAGTTAAAAGTATTGTGATAGCTCCCGCTAACACTGGCAAAGATAAAAGAAGAAGAATGGCTGTTAAAATAACTGATCAGACAAATAGTCTAATTTTTTCTGCTGAAAGGTTTTTTGCTTTAAGATTAATAATTGTAGTAATAAAATTTAAGGCACCTAAAATTGAAGAAATCCCTGCAAGGTGTAAAGAAAAAATTGTTAAGTCTACTGAAGTTCCTGAATGATAAAACGTTGATAAAGGTGGA
+
CCCCCGFGGGGGGGGGGGGGGGGGGGGGGGGGGGGGGGGGGGGGGGGGGGGGGFGGGGGGGGGGGGGGGGGGGGGGGGGGGFFGGGGGGGFGGGGGGGGGGGGGGGGGGGGGGGGGGGGFGGGGGGGGGGGGGGGGGGGGGGGGGGGGGGFGGGGGGGGGGGGGGGGGGGGGGGGGFGGGGGGGGGGFGGGGGGGG?CCFEFACFFFFFFFF>>AGFFGFGF5CF@CEABFAFDBFEFFFEEC:<ED(AD@==C9:*4=@<A?FFECAE7376?6<;@CFE?<E3=@DD?<CC<6CDE@F0
@M70528:330:000000000-K6D4P:1:1102:19262:5082 2:N:0:AGTGCGAGTG+TGGAGGTAAT
TAAAACAGGGTCCCCTCCCCCTCTAGGGTCAAAAAAAGAGGTATTTAAGTTTCGGTCAGTTAAAAGTATTGTGATAGCTCCCGCTAACACTGGCAAAGATAAAAGAAGAAGAATGGCTGTTAAAATAACTGATCAGACAAATAGTCTAATTTTTTCTGCTGAAAGGTTTTTTGCTTTAAGATTAATAATTGTAGTAATAAAATTTAAGGCACCTAAAATTGAAGAAATCCCTGCAAGGTGTAAAGAAAAAATTGTTAAGTCTACTGAAGGTCCTGAATGATAAAACGTTGATAAAGGTGGA
+
CCCCCGGGGGGGGGFGGGGGGGGGGGGGGGGGGGGGGGGGGGGGGGGGGEFFFGGCGGGGGGGGFGGGGGGGGGGGGGGGGGGGGGGGGGGGGGGGGGGGGGGGGGGGGGGGGGGGGGGGGGGCFGGGGGGGGGGGGGGGGGGGGGGGGGFGGGGGFGGGGGFGGGGGGGGGGGGFDGFGGGGGGGGFGFFGFGGGFGFGFCFCFFFFFFFFFGFGAGGFGFE@CFDFFFFFFFFFEFGGFFEFFEF:45@DEACF@FC?ECEFG<)7=@E3<AEEC:?EFFFC).6=;;CF76)9C<06(
@M70528:330:000000000-K6D4P:1:1102:10050:5089 2:N:0:AGTGCGAGTG+TGGAGGTAAT
TAAAACAGGGTCCCCTCCCCCTCTAGGGTCAAAAAAAGAGGTATTTAAGTTTCGGTCAGTTAAAAGTATTGTGATAGCTCCCGCTAACACTGGCAAAGATAAAAGAAGAAGAATGGCTGTTAAAATAACTGATCAGACAAATAGTCTAATTTTTTCTGCTGAAAGGTTTTTTGCTTTAAGATTAATAATTGTAGTAATAACATTTAAGGCACCTAAAATTGAAGAAATCCCTGCAAGGTGTAAAGAAAAAATTGTTAAGTCTACTGAAGGTCCTGAATGATAAAACGTTGATAAAGGTGGA
+
CCCCCGGGGGGGGGGGGGGGGGGGGGGGGGGGGGGGGGGGGGGGGFGFGGGGGGGGGGGGGFGFGGGGGGGGGGGGGGGGGGGGGGGGGGGGGGGGGGGGGGGGGGGGGGGGGGGGGGGGGGGGFGGGGGGGGGGGGGGGGGGGGGGGFGFGGGGGGGGGGGGGGGGFFFGGGGGGFGGGGGGGGGGGGGCGGGGCAFFG*EFFFFFFFFFFFGFG>AGECFEB@EBC6:4AFFDFFGGC;:<9<45=F9==EF?F?B=@<8CAFECAE(;A=<A<;7CEFEE343:@@DD:C?EEFEB6(
@M70528:330:000000000-K6D4P:1:1102:17460:5090 2:N:0:AGTGCGAGTG+TGGAGGTAAT
TAAAACAGGGTCCCCTCCCCCTCTAGGGTCAAAAAAAGAGGTATTTAAGTTTCGGTCAGTTAAAAGTATTGTGATAGCTCCCGCTAACACTGGCAAAGATAAAAGAAGAAGAATGGCTGTTAAAATAACTGATCAGACAAATAGTCTAATTTTTTCTGCTGAAAGGTTTTTTGCTTTAAGATTAATAATTGTAGTAATAAAATTTAAGGCACCTAAAATTGAAGAAATCCCTGCAAGGTGTAAAGAAAAAATTGTTAAGTCTACTGAAGGTCCTGAATGATAAAACGTTGATAAAGGTGGA
+
CCCCCGGGGGGGGGGGGGGGGGGGGGGGGGGGGGGGGGGGGGGGGGGGGGGGGGGGGGGFGGGGGGGGGGGGGGGGGGGGGGGGGGGGGGGGGGGGGGGGGGGGGGGGGGGGGGGGGGGGGGGEFGGGGGGGGGGGGGGGGGGGGGGGGGFGGGGGGGGGGGGGGGGFGGGGGGGGFGGGGGGGGGGGGGGGGFGGFGFGFGFFFFFFFFFFFGFGFFGBGFEBF@:AF:;FFFFFFGGG<6EFFFBDF29B=FEFE889<A?A7=CEF;=3=EFFCDF<3?CFEE>FF<D:CEEEGF(8(
@M70528:330:000000000-K6D4P:1:1102:19252:5097 2:N:0:AGTGCGAGTG+TGGAGGTAAT
TAAAACAGGGTCCCCTCCCCCTCTAGGGTCAAAAAAAGAGGTATTTAAGTTTCGGTCAGTTAAAAGTATTGTGATAGCTCCCGCTAACACTGGCAAAGATAAAAGAAGAAGAATGGCTGTTAAAATAACTGATCAGACAAATAGTCTAATTTTTTCTGCTGAAAGGTTTTTTGCTTTAAGATTAATAATTGTAGTAATAAAATTTAAGGCACCTAAAATTGAAGAAATCCCTGCAAGGTGTAAAGAAAAAATTGTTAAGTCTACTGAAGGTCCTGAATGATAAAACGTTGATAAAGGTGGA
+
CCCCCGGGGGGGGGGGGGGGGGGGFGGGGGGGGGGGGGGGGGGGGGGGGGGGGGGGGGGGGGGGGGGGGGGGGGGGGGGGGGGGGGGGGGGGGGGGGGGGGGGGGGGGGGGGGGGGGGGGDDGGFGGGGGGGGGGGGGGGGGGGGGGGGGFGGGGGGGGAFGEFGGGDGDGEGGGFFFGGGGGGGGG7FGGGGGGGFFFFEGFFFFF5ACFFFGFG6CFEFF*AFBFCF=FFFFFF=EFFFEEF?852)7@D@FEFC@8??7ECC@?7;344;EA<9@5=ECEC))6@@?FFF?>3>@76(
@M70528:330:000000000-K6D4P:1:1102:11878:5115 2:N:0:AGTGCGAGTG+TGGAGGTAAT
TAAAACAGGGTCCCCTCCCCCTCTAGGGTCAAAAAAGGAGGTATTTAAGTTTCGGTCAGTTAAAAGTATTGTGATAGCTCCCGCTAACACTGGCAAAGATAAAAGAAGAAGAATGGCTGTTAAAATAACTGATCAGACAAATAGTCTAATTTTTTCTGCTGAAAGGTTTTTTGCTTTAAGATTAATAATTGTAGTAATAAAATTTAAGGCACCTAAAATTGAAGAAATCCCTGCAAGGTGTAAAGAAAAAATTGTTAAGTCTACTGAAGGTCCTGAATGATAAAACGTTGATAAAGGTGGA
+
CCCCCGGGGGGGGGGGGGGGGGGGGGGGGGGGGGGGGGGGGGGGGGGGGGGGGGGGGGGGGGGGGGGGGGGGGGGGGGGFGFGDGGGGGGGGGGGGGGFGGGGGGGGGGGGGGGGGGGGGGGGGGGGGGGGGGGGGGGGGGGGGFGGG8>FGGGGGGGGGGGGGGGGFGGGGGGGGFGGDGGGCGGGGGGGGGFFGFGFF@FFFFFFFFFFFF6ADFFFCGFEEFBDF<CEAFFFBEFFDEFFFFEF=6>BD@FFC7ABEEFFFGEFEEE;449AEDFFFFFF<EF933,72799;FFE0(
@M70528:330:000000000-K6D4P:1:1102:25078:5124 2:N:0:AGTGCGAGTG+TGGAGGTAAT
TAAAACAGGGTCCCCTCCCCCTCTAGGGTCAAAAAAAGAGGTATTTAAGTTTCGGTCAGTTAAAAGTATTGTGATAGCTCCCGCTAACACTGGCAAAGATAAAAGAAGAAGAATGGCTGTTAAAATAACTGATCAGACAAATAGTCTAATTTTTTCTGCTGAAAGGTTTTTTGCTTTAAGATTAATAATTGTAGTAATAAAATTTAAGGCACCTAAAATTGAAGAAATCCCTGCAAGGTGTAAAGAACAAATTGTTCAGTCTACTGAAGGTCCTGCATGATAAAACGTTGATAAAGTTGGA
+
CCC8CGGGGGG?F6EEGGGGGGGGFFGFGGFGFGGGGGGFFEFGGFGGCBEGGGCFGGGGGFGAEGGGGGGFGGGCDGGGGGGGGGGGGGFGFFFCFFGGGEFFGGGGFFGGGGFGGGGGGGGCFGGGGGGGGCFGE=F@D,=EFGGFDFFGAA8EBF,,AEE,DDD=9DDE@FDFFFA9DEFGD=FCGGGGGECD7ECC<9CEFF+5:C5>FFFGA,@):8=CAC=AF@=FA=<4>82?@ECFA4(()07;>898*4184:@F9>*7=4E@7A7(0397C<))))63(/*339).1)./)
@M70528:330:000000000-K6D4P:1:1102:25894:5131 2:N:0:AGTGCGAGTG+TGGAGGTAAT
TAAAACGGGTCCCCTCCCCCTCTAGGGTCAAAAAAAGAGGTCTTTAAGTTTCGGTCAGTTAAAAGTATTGTGATAGCTCCCGCTAACACTGGCAAAGATAAAAGAAGAAGAATGGCTGTTAAAATAACTGATCAGACAAATAGTCTAATTTTTTCTGCTGAAAGGTTTTTTGCTTTAAGATTAATAATTGTAGTAATAAAATTTAAGGCACCTAAAATTGAAGAAATCCCTGCAAGGTGTAAAGAAAAAATTGTTAAGTCTACTGAAGGTCCTGAATGATAAAACGTTGATAAAGGTGGAA
+
CCCCCGGGGGFFGGGDGGGGGGGGGGGGGGGGGGGGGGGGG,EFGGGGF<FCFGFGGGGFFCFGGGGGGGGGEFGGGGGEGGGGGGGCGGGGFFFFFGFGGFGGGGGGGGGGGGGGGGGGGGFAEGFGFGGFGGGCFFG?DADGGCGEEGFGGGGGGGGGFGFCFFG9EEGECF8FFFGFGFGGGGGGC9EFCFGGFGAFEGA7CC8FFFF5FG>>AGFEGFEFF:ECF=EFAB6FFGGFBF?FC==FA2>24@?F?@7?<@>AGC<EE@A=4)));7<CEF<)/2=33=7;CA9<F:0:)
@M70528:330:000000000-K6D4P:1:1102:25625:5132 2:N:0:AGTGCGAGTG+TGGAGGTAAT
TAAAACAGGGTCCCCTGTCTCTTATACACATCTGACGCTGCCGACGAATTACCTCCAGTGTAGATCTCGGTGGTCGCCGTATCATTAAAAAAAAAAAAAAACAAACAAAGTTCTACTGTGAACTATCATCTACGACACTACAAAACGTACTACACACACGCTATTAGACACACAAAATCGAACGTGACAGACAGGATGTCCACCCTAACTCAGAACTGAGCGCCGCACCGGCTTCGCCCACTGGTACTCGTGACACGCACGAACCCGACGACATATCACGGTAGCTTGCTCGCAGCTACTA
+
CCCCCGGGGGGGGGGGGGGGGFGGGGGGGGGGGGGGGGGGGGGGGGGGGGFGG@FGGGGGGGGGGGGGGGFGGGGGGEC>6:B<FFFEE6E7+@:::+4+844,A,,83,,,,,8,,,6,,,,5,,,33,,73+8++6,,56+,88:,,+*53>:,********,+,,2>,14;*4),,/,,,11*,1,,*1****/+)+)+0,)0))028*)2+2+++/+)(,)(-()(().((.-*2*-()0))-)1,((.5))())3(),)1((((((,(())**.-(((-)))(-)**)-(-0))).
@M70528:330:000000000-K6D4P:1:1102:13718:5148 2:N:0:AGTGCGAGTG+TGGAGGTAAT
TAAAACAGGGTCCCCTCCCCCTCTAGGGTCAAAAAAAGAGGTATTTAAGTATCGGTCAGTTACAAGTATTGTGATAGCTCCCGCTAACACTGGCAAAGATAAAAGAAGAAGAATGGCTGTTAAAATAACTGATCAGACAAATAGTCTAATTTTTGATGCTGAAAGGTTTTTTGCTTTAAGATTAATAATTGTAGTAATAAAATTTAAGGCACCTATAATTGAAGAAATCCCTGCAAGGTGTAAAGAAAAAATTGTTAAGTCTACTGAAGGTCCTGAATGATAAAACGTTGATAAAGATGTA
+
BC@CCFGGFGGGGGFGCCFGGDGE<<FFGGDCDFFEGGGGGGGGGFGF9E,6CFCFGEEGF@,66<C<F9FGGDEEGFF,,,++@@FCE<F<FD8EEF<<,=FA?CF8FGGGFFE,@:==D=FEEFFGGFEGFGCGGGGGGGGF,CCF8=+,@,++4,@DED6C,+4,@E81=,AADAFFGFCGGGGGAFADF8=9+@?,*,4:8CE?FF53:DF+<3EE,=5CF:)89))33)-*:*>?..:=*>:)*8>D3+11/1+1*18=C3<7)36)/.)12+6=37))176((4C+CEEC+))1)
@M70528:330:000000000-K6D4P:1:1102:5671:5157 2:N:0:AGTGCGAGTG+TGGAGGTAAT
TAAAACAGGGTCCCCTCCCCCTCTAGGGTCAAAAAAAGAGGTATTTAAGTTTCGGTCAGTTAAAAGTATTGTGATAGCTCCCGCTAACACTGGCAAAGATAAAAGAAGAAGAATGGCTGTTAAAATAACTGATCAGACAAATAGTCTAATTTTTTCTGCTGAAAGGTTTTTTGCTTTAAGATTAATAATTGTAGTAATAAAATTTAAGGCACCTAAAATTGAAGAAATCCCTGCAAGGTGTAAAGAAAAAATTGTTAAGTCTACTGAAGGTCCTGAATGATAAAACGTTGATAAAGGTGGA
+
CCCCCGGGGGGGGGGGGGGGGGGGGGGGGGGGGGGGGGGGGGGGGGGGGGGGGGGGGGGGGGGGGGGGGGGGGGGGGGGGGGGGGGGGGGGGGGGGGGGGGGGFGGGGGGGGGGDGGGGGGFGGGGGGGGGGGGGGGGGGDFGGGGGGGGFGGGGGGGGGGGGGGGGGGGGGGGGGFGGGGGGGGGGGGGGGGGGGFGFGFGFEFFFFFFFFFFFGFFFEGFE5FFCFFFEAFFFF@@DFE=AFEFBDFD@@FFFF5FB?EFFFG877=1=@E<EE7CCEEFE<CEFFFFGFGE>CFE?B0
@M70528:330:000000000-K6D4P:1:1102:27092:5157 2:N:0:AGTGCGAGTG+TGGAGGTAAT
TAAAACAGGGTCCCCTCCCCCTCTAGGGTCAAAAAAAGAGGTATTTAAGTTTCGGTCAGTTAAAAGTATTGTGATAGCTCCCGCTAACACTGGCAAAGATAAAAGAAGAAGAATGGCTGTTAAAATAACTGATCAGACAAATAGTCTAATTTTTTCTGCTGAAAGGTTTTTTGCTTTAAGATTAATAATTGTAGTAATAAAATTTAAGGCACCTAAAATTGAAGAAATCCCTGCAAGGTGTAAAGAAAAAATTGTTAAGTCTACTGAAGGTCCTGAATGATAAAACTTTGATAAAGGTGGA
+
CCCCCGGGGGGGGGGGGGGGGGGGGGGGGGGGGGGGGGGGGGGGGGGGGGGGGGGGGDGGGGGGGGGGGGGGGGGGGGGGGGGGGGGGGGGGGGGGGGGGGGGGGGGGGGGGGGGGFGGGGGGGGGGFGAFFGGGGGGG@FGGGGGGGGGFGGGGGGGGGGGGGGGGGGGGGGGGGFGGGGGGGGGGFGGFFDCGGFFFGA;CCFFFFFFAFFGFGF7:=CFFEFFFFF=BAF9DF3FGCEFF+AEFDFD>B=ACCC@FEE=?:F@CAF1=<=9AFCCC@CCCEE3)9?@73:673EE1;(
@M70528:330:000000000-K6D4P:1:1102:8945:5158 2:N:0:AGTGCGAGTG+TGGAGGTAAT
TAAAACAGGGTCCCCTCCCCCTCTAGGGTCAAAAAAAGAGGTATTTAAGTTTCGGTCAGTTAAAAGTATTGTGATAGCTCCCGCTAACACTGGCAAAGATAAAAGAAGAAGAATGGCTGTTAAAATAACTGATCAGACAAATAGTCTAATTTTTTCTGCTGAAAGGTTTTTTGCTTTAAGATTAATAATTGTAGTAATAAAATTTAAGGCACCTAAAATTGAAGAAATCCCTGCAAGGTGTAAAGAAAAAATTGTTAAGTCTACTGAAGGTCCTGAATGATAAAACGTTGATAAAGGTGGA
+
CCCCCGGGGGGGGGGGGGGGGGGGGGGGGGGGGGGGGGGGGGGGGGGGGGGGGGGGGDGGGGGGGGFGGGGGGGGGGGGGGGGGGGGGGGGGGGGGGGGDGGGGGGGGGGGGGGGGGGGGGGGGGFGGGFGGGGGGGGGGGGGGGGGGFGFGGGGGGGGGGGGGGGGGGGGEGGGGFGGGGGFFGGGGGGGGGGGGFGFGEFFFFAFFFFFFFGFGFGGFGFFFFFFFFE3>FFFFEDCGFEFFCFFFFFBDEFFFC=FFEFFFF@C@E@@F3AAC>FEFFFE3>E;@@;:;CCC9C@?B0
@M70528:330:000000000-K6D4P:1:1102:25690:5158 2:N:0:AGTGCGAGTG+TGGAGGTAAT
TAAAACAGGGTCCCTGTCTCTTATACACATCTGACGCTGCCGACGAATTACCTCCAGTGTAGATCTCGGTGGTCGCCGTATCATTAAAACAACAAGAACATAGAACAAAAAGTGAGACTAGCTACAAGACAATATCAATGTAGTATGGGCCATCCTTAAGTAAATTAAAAGTAACATAGGTCACAGCTAGATCAATCAACATAGTAGATGTCTGAAATACTCATTCGACGTGACTATGAGCATCCCAAGACCGGAAGATCGAACACTACACGAACTGAGCCACTGTAGTGAGTAATGTTGC
+
CCCCCGGGGGGGGGGGGGFGGGGGGGGGGGGG9FGGGGGGGGGGGGGGFDFC,CFGGGGGGGGGGGGGGFGGGGGGDFECFGGGGGGGG,EF,@F,,,9,,,,,9:4,,,,+,,,,,,6,9:,,,5,,,9,,,C,,,@,,39+9,,,4,60+,<,,,,,,:,,,,6,,,,3,,7,7+,,,7,,33=D+C,2,66++5,*,0,+*45+4++++++3+5@,:,*0*+2***)-**7*1*,,,*11/)))-)0((-)(),)+/(./)*()/()((..((02)(((.())).).***))-+.)))
@M70528:330:000000000-K6D4P:1:1102:6658:5181 2:N:0:AGTGCGAGTG+TGGAGGTAAT
TAAAACAGGGTCCCCTCCCCCTCTAGGGTCAAAAAAAGAGGTATTTAAGTTTCGGTCAGTTAAAAGTATTGTGATAGCTCCCGCTAACACTGGCAAAGATAAAAGAAGAAGAATGGCTGTTAAAATAACTGATCAGACAAATAGTCTAATTTTTTCTGCTGAAAGGTTTTTTGCTTTAAGATTAATAATTGTAGTAATAAAATTTAAGGCACCTAAAATTGAAGAAATCCCTGCAAGGTGTAAAGAAAAAATTGTTAAGTCTACTGAAGGTCCTGAATGATAAAACGTTGATAAAGGTGGA
+
CCCCCGGGGGGGGGGGGGGGGGGGGGGGGGGGGGGGGGGGGGGGGGGGGGGGGGGGGGGGGGGGGGGGGGGGGGGGGGGGGGGGGGGGGGGGGGGGGGGGGGGGGGGGGGGGGGGGGGGGGGGFGGGGGGGGGGGCFGGGGGGGGGGGGGFGG<CGGGGGGGGGGGGGGFGGGGGGFGGGGGGGGGGGGGGGGGGGFGFG@FFFFFFBFFFFFGFGFGF@:FA@FFDFFEFFFFFF=GGGEFF=<C@BFFFFFFFFCFFEFFCFGFEFEEFE)77>;DC=EFFFF@B@DFF7C<<C?@:0(
@M70528:330:000000000-K6D4P:1:1102:27134:5193 2:N:0:AGTGCGAGTG+TGGAGGTAAT
TAAAACAGGGTCCCCTCCCCCTCTAGGGTCAAAAAAAGAGGTATTTAAGTTTCGGTCAGTTAAAAGTATTGTGATAGCTCCCGCTAACACTGGCAAAGATAAAAGAAGAAGAATGGCTGTTAAAATAACTGATCAGACAAATAGTCTAATTTTTTCTGCTGACAGGTTTTTTGCTTTAAGATTAATAATTGTAGTAATCAAATTTAAGGCACCTAAAATTGAAGAAATCCCTGCAAGGTGTAAAGAAAAAATTGTTAAGTCTACTGATGGTTCTGAATGATATAACGTTGATAAAGGTGGA
+
CCCCCFGGGGG?CFF8FBFEG7@C<DAC<ECFCCGGGGCEGGGGGCEFF@FGFFGC>@@9@EA<FGGCFEGDFGECFCGDD@FGGGDE@CECF@FGA=FGGABDEGCCFFG8<FDG?FDCEG9DC<FF<FBCEF<99D<ED9=A;@DGD=DFGGGGG;3,,@,,@6FB8=CEGC2DF8,=,>FGC8CDFG8D@C<F?7+@@9CC+;986000*4;C*@;8C+9A@C=<@27A*4)*:*5>..*+1@=207(3(+18*1=CECC+C39).)4))/;<1;7A)9).)963((/3+))1+/(4(
@M70528:330:000000000-K6D4P:1:1102:25012:5194 2:N:0:AGTGCGAGTG+TGGAGGTAAT
TAAAACAGGGTCCCTGTCTCTTATACACATCTGACGCTGCCGACGAATTACCTCCAGTGTAGATCTCGGTGGTCGCCGTATCATTAAAAAAACAAAAAATCAGGAGATCGAGGAGTGAGTACATGGAACTGAAATACACTAATGAAAACTGCTAAAGAATCATTTACAAAGACCAGTAACAAGTCAAGACAAGTGACGCGTGTAACAGATAATGCGCACAGAGACGCAGTAGTCTCATTAGGTGTCTGACAAATTCGTCGTGACACACACTGTTCAGACAATGTTGTACAACAGTGTGCGC
+
CCCCCGGGGGGGGGGGGGGGGGGGGGFGGGGGFGGGGGGGGGGGGGGG<DFACFGGGGGGGGGGGGGGGGGGEGGGGGF,EFFFDFAFG,CC,>4A9,7,,4,,A+:,9++++++44,+45,,,,8,58,,,7,?A,,,6+,+3,,,,3,+,3,,,,,63CE,,,+7,,,,,8,85+,,2,,,337;+3,1,9E+<+@**)1*)+++*39++++4))==(,)0-)((,)(.++//:/+++)/./..))+)))(+.+().(()..2)(,((,)).)-2*,(()))))().)**1())0)-((
@M70528:330:000000000-K6D4P:1:1102:24698:5199 2:N:0:AGTGCGAGTG+TGGAGGTAAT
TAAAACAGGGTCCCCTCCCCCTCTAGGGTCAAAAAAAGAGGTATTTAAGTTTCGGTCAGTTAAAAGTATTGTGATAGCTCCCGCTAACACTGGCAAAGATAAAAGAAGAAGAATGGCTGTTAAAATAACTGATCAGACAAATAGTCTAATTTTTTCTGCTGAAAGGTTTTTTGCTTTAAGATTAATAATTGTAGTAATAAAATTTAAGGCACCTAAAATTGAAGAAATCCCTGCAAGGTGTAAAGAAAAAATTGTTAAGTCTACTGAAGGTCCTGAATGATAAAACGTTGATAAAGGTGGA
+
CCCCCGGGGGGGGGGGGGGGGGGGGGGGGGGGGGGGGGGGGGGGGGGGGFGGGGGGGGGGGGGGGGGGGGGGGGGGGGGGGGGGGGGGGGGGGGGGGGGGGGGGGGGGGGGGFGGGGGGGGGGGGGGGGGGGGGGGGGGGGGGGGGGGGGFGGGGGGGGCGGGGGGGGGGGGGGGGFGGGGGGGGGGGGGGGGGGGAC?EAFFFFFFFFFA599FFFAFFFFC6F@DEFBBAFFFFFGFGEEECEC@B4B@DEFFA9=8?CACFG3.7<(;E79=E6;?EEF?EE49@;3<:FF<EGFF<(
@M70528:330:000000000-K6D4P:1:1102:4548:5209 2:N:0:AGTGCGAGTG+TGGAGGTAAT
TAAAACAGGGTCCCCTCCCCCTCTAGGGTCAAAAAAAGAGGTATTTAAGTTTCGGTCAGTTAAAAGTATTTTGATAGCTCCCGCTAACACTGGCAAAGATAAAAGAAGAAGAATGGCTGTTAAAATAACTGATCAGACAAATAGTCTAATTTTTTCTGCTGAAAGGTTTTTTTCTTTAAGATTAATAATTGTAGTAATAAAATTTAAGGCATCTAAAATTGAAGAAATCCCTGCAAGGTGTTAAGAAAAAATTGTTAAGTTTACTGAAGGTCCTGAATGATAACACGTTTATAAAGGTGGA
+
CCCCCGGGGGGGGGGGGGGGGGGGGGGGGGGGGGGGGECEFFEEFGAFEAFFE@F,,BFFG<CDGGFFEG,E,6C<<,AFFGGCCEEEE<A=EEFGGC<F9EFFE7FFGGGFGFFGFEC@E=FGDA,ACCEFA=<==,EF=9=@=;9@E>DGGGGFDA=;FFGGG?EGGFF>+6=EF@CE,3@>>C,=@F7@E,25CF?FFFF@@CF@FF6*3=>FFGFCE>C*47B;9B3AFB);>F9,*(/=*04:FB22>6*=666))+)1<.17/6=3;@))23)/<76)71668(*+1<4<+3(,(
@M70528:330:000000000-K6D4P:1:1102:4563:5219 2:N:0:AGTGCGAGTG+TGGAGGTAAT
TAAAACAGGGTCCCCTCCCCCTCTAGGGTCAAAAAAAGAGGTATTTAAGTTTCGGTCAGTTAAAAGTATTGTGATAGCTCCCGCTAACACTGGCAAAGATAAAAGAAGAAGAATGGCTGTTAAAATAACTGATCAGACAAATAGTCTAATTTTTTCTGCTGAAAGGTTTTTTGCTTTAAGATTAATAATTGTAGTAATAAAATTTAAGGCACCTAAAATTGAAGAAATCCCTGCAAGGTGTAAAGAAAAAATTGTTAAGTCTACTTAAGGTCCTGAATGATAAAACGTTGATAAAGGTGGA
+
CCCCCGGGGGGGGGGGGGGGGGGGDAECFGGGGGGGG@ECFFFEEFEFEFFDFEGECEFFFEF<FGGFGGGGFADFAGGGGGGGGGGGGGDFGFGGG@FGFFGGGGGGGFA:FGDFGF>EFFGGGGFGAFFFFGGGGGF@=@DFEGGFGFFGGGGGGGGDCFGFGDGAEFGGGGGFFEGGFFGBAFFGGGGFFGC79EACCGFFFFFF5CCFFGFGCFFEGFE;A@CEF@@>92>AEGEFEFFFFC@BAB@=EFCF*=+96@?A;)11))7)74/>FFC)7??EFFFDFD<7@C9)>@BF(
@M70528:330:000000000-K6D4P:1:1102:16621:5219 2:N:0:AGTGCGAGTG+TGGAGGTAAT
TAAAACAGGGTCCCCTCCCCCTCTAGGGTCAAAAAAAGAGGTATTTAAGTTTCGGTCAGTTAAAAGTATTGTGATAGCTCCCGCTAACACTGGCAAAGATAAAAGAAGAAGAATGGCTGTTAAAATAACTGATCAGACAAATAGTCTAATTTTTTCTGCTGAAAGGTTTTTTGCTTTAAGATTAATAATTGTAGTAATAAAATTTAAGGCACCTAAAATTGAAGAAATCCCTGCAAGGTGTAAAGAAAAAATTGTTAAGTCTACTGAAGGTCCTGAATGATAAAACGTTGATAAAGGTGGA
+
CCCCCGGGGGGGGGGGGGGGGGGGGGGGFGGGGGGGGGGGGGGGGGGGGGGGGGGGGEGFGGFFGGGGGGGGGGGGGGGGGGGGGGGGGGGGGGGGFGFGGGGGGGGGGGGGGGGGGGGGFGGFGGGGGGGGGGGGGGGGGGGFGGGGGGFGGGGGGGGGGGGGGGGCFGGGGGGGFGGGGGGGGGGGGGGGGGGGFGFGEGFEFFFFFFFFFGFGFGGBGFC5CCCEF=7FFB=FFCADB@EFCEFFA5>5>A9C@BFFF=?C7;?EE;@E<AAEFFFFEC?EC@F@FFGCC?<ECE7?(
@M70528:330:000000000-K6D4P:1:1102:13762:5228 2:N:0:AGTGCGAGTG+TGGAGGTAAT
TAAAACAGGGTCCCCTCCCCCTCTAGGGTCAAAAAAAGAGGTATTTAAGTTTCGGTCAGTTAAAAGTATTGTGATAGCTCCCGCTAACACTGGCAAAGATAAAAGAAGAAGAATGGCTGTTAAAATAACTGATCAGACAAATAGTCTAATTTTTTCTGCTGAAAGGTTTTTTGCTTTAAGATTAATAATTGTAGTAATAAAATTTAAGGCACCTAAAATTGAAGAAATCCCTGCAAGGTGTAAAGAAAAAATTGTTAAGTCTACTGAAGGTCCTGAATGATAAAACGTTGATAAAGGTGGA
+
CCCCCGGGGGGGGGGGGGGGGGGGGGGGGGGGGGGGGGGGGGGGGGGGGGGGGGGFGGGGGGGGGFGFGGGGGGGGGGGGGGGGGGGGGGGGGGGGGGGGGGGGGGGGGFGGGGGGGGGGGFGFGGGGGGGGGGGGGGGGGGGGGGGGGGFGGGGFFGGGGGGGGFFGFGGDDGGGFGGGGGGFGGGGGGFFGGGGFGFGFGFFFFFFF?ACFGFFFGGFGFFBFEFFFEFFFFFF=FABB:EFEFF@FDFFFFFFEFFEFFCFCEE<EF@EFFEFC7C<EFF<93;D;(>:@EFFGF><(
@M70528:330:000000000-K6D4P:1:1102:17741:5229 2:N:0:AGTGCGAGTG+TGGAGGTAAT
TAAAACAGGGTCCCCTCCCCCTCTAGGGTCAAAAAAAGAGGTATTTAAGTTTCGGTCAGTTAAAAGTATTGTGATAGCTCCCGCTAACACTGGCAAAGATAAAAGAAGAAGAATGGCTGTTAAAATAACTGATCAGACAAATAGTCTAATTTTTTCTGCTGAAAGGTTTTTTGCTTTAAGATTAATAATTGTAGTAATAAAATTTAAGGCACCTAAAATTGAAGAAATCCCTGCAAGGTGTAAAGAAAAAATTGTTAAGTCTACTGAAGGTCCTGAATGATAAAACGTTGAAAAAGGTTGA
+
CCCCCGGGGGGGGGGGGGGGGGGGGGGGGGGGGGGGGGGGGGGGGGGGGGGGGGGGGGGGGGGDFGFGGGGGGGGGGGGGGGGGGGGGGGGGGGGGFGGGGGGGGGGGGGGGGGGGGGGGGGFGGGGGGGGGGGGGDGGG?GGGGGGGGGFGGGDEFGGGGGGGGGFGGGGGGGGGFGGCFGGGGGGGGGDGGGGGAFF:AEFEFFAFFFFFFGFCFEG@FFA@BCDEFFF4?>=FEGG7>BF><CDFF@9BFFFFEFFE?FFFF39;<;@E@EAEFGE<EE3;;<9@8;D++/66EF)2(
@M70528:330:000000000-K6D4P:1:1102:15914:5234 2:N:0:AGTGCGAGTG+TGGAGGTAAT
TAAAACAGGGTCCCCTCCCCCTCTAGGGTCAAAAAAAGAGGTATTTAAGTTTCGGTCAGTTAAAAGTATTGTGATAGCTCCCGCTAACACTGGCAAAGATAAAAGAAGAAGAATGGCTGTTAAAATAACTGATCAGACAAATAGTCTAATTTTTTCTGCTGAAAGGTTTTTTGCTTTAAGATTAATAATTGTAGTAATAAAATCTAAGGCACCTAAAATTGAAGAAATCCCTGCAAGGTGTAAAGAAAAAATTGTTAAGTCTACTGAAGGTCCTGAATGATAAAACGTTGATAAAGGTGGA
+
CCCCCGGGGGGGGGGGGGGGGGGGFGGGGGGGGGGGGGGGGGGGGGGGFGGGGGGGGGGGGGGGGGGGGGGGGGGGGGGGGGGGGGGGGGGGGGGGGGGGGGGGGGGGGEGGFGGGFGGGGGGGFGGGGGGGGGGGGGGFGGFGGGGGGGFGGGGGGGGGGGFFGFGGGGGGGGGGFFGGGGGGGGGGGGGGGFGGFGFGEGFEFFFFFFFFFFFGAFFEFCC5C5@EF9BFFFFBBGGFE=EF<=:B4BBFFFCFC+8@EFEFGF?381=@<AE37:)77<).1;;@D65++6/9+/38(
@M70528:330:000000000-K6D4P:1:1102:6116:5254 2:N:0:AGTGCGAGTG+TGGAGGTAAT
TAAAACAGGGTCCCCTCCCCCTCTAGGGTCAAAAAAAGAGGTATTTAAGTTTCGGTCAGTTAAAAGTATTGTGATAGCTCCCGCTAACACTGGCAAAGATAAAAGAAGAAGAATGGCTGTTAAAATAACTGATCAGACAAATAGTCTAATTTTTTCTGCTGAAAGGTTTTTTGCTTTAAGATTAATAATTGTAGTAATAAAATTTAAGGCACCTAAAATTGAAGAAATCCCTGCAAGGTGTAAAGAAAAAATTGTTAAGTCTACTGAAGGTCCTGAATGATAACACGTTGATAAAGGTGGG
+
CCCCCGGGGGFGGGGGGGGGGGGGGGGGGGGGGGGGGGGGGGGGGGGGGGGFGGGGGGGGGGGGGGGGGGGGGGGGGAFGEFGGGGGGGGGGFGGFGGGGFFFGGGGGGGGGGGGGGGGGGGGGGGGGGGGGGGGGGGGGD9FGFGGGGGFGGGGCGGGFGGFGGGF9EEGDEGGGFGGGGGGGGGGFGGGGGGGGFGFGE>FFFFFFFFFFFGFFAFGEGFF5=E59B5>AF>DFEFFCEFFAC=>:;B@@EFFFCFFF?=?;@@EF<;337>ACFFEA3)1)7@D;;<9:@C<EC<:B(
@M70528:330:000000000-K6D4P:1:1102:12054:5255 2:N:0:AGTGCGAGTG+TGGAGGTAAT
TAAAACAGGGTCCCCTCCCCCTCTAGGGTCAAAAAAAGAGGTATTTAAGTTTCGGTCAGTTAAAAGTATTGTGATAGCTCCCGCTAACACTGGCAAAGATAAAAGAAGAAGAATGGCTGTTAAAATAACTGATCAGACAAATAGTCTAATTTTTTCTGCTGAAAGGTTTTTTGCTTTAAGATTAATAATTGTAGTAATAAAATTTAAGGCACCTAAAATTGAAGAAATCCCTGCAAGGTGTAAAGAAAAAATTGTTAAGTCTACTGAAGGTCCTGAATGATAAAACGTTGATAAAGGTGGA
+
CCCCCGGGGGGGGGGGGGGGGGGGGGGGGGGGGGGGGGGGGGGGGGGGGGGGGGGGGGGGGGGGGGGGGGGGGGGGGGGGGGGGGGGGGGGGGGGGGGGGGGGGGGGGGGGGGGGGGGGGGGGGFGDGGGGGGGGGGGGGFGGGGGGGGGFGGGGGGGGGGGGFFGGGGGGGGGGGFGGGGFGGGGGGGGGGGGGGAFFFFGFEFFFFFAAA>CFGFGGFGFF@FEBEABFFFFDFEC:F;EEFFFF:A=@DFFFC*=BCCFFFF@?<E8=3;EEEC>EEEFF<4@@F11<DFFFFGFF:(
@M70528:330:000000000-K6D4P:1:1102:6131:5265 2:N:0:AGTGCGAGTG+TGGAGGTAAT
TAAAACAGGGTCCCCTCCCCCTCTAGGGTCAAAAAAAGAGGTATTTAAGTTTCGGTCAGTTAAAAGTATTGTGATAGCTCCCGCTAACACTGGCAAAGATAAAAGAAGAAGAATGGCTGTTAAAATAACTGATCAGACAAATAGTCTAATTTTTTCTGCTGAAAGGTTTTTTGCTTTAAGATTAATAATTGTAGTAATAAAATTTAAGGCACCTAAAATTGAAGAAATCCCTGCAAGGTGTAAAGAAAAAATTGTTAAGTCTACTGAAGGTCCTGAATGATAAAACGTTGATAAAGGTGGA
+
CCCCCGGGGEFGGGGGGGGGGGGGGGGGGGGGGGGGGGGGGGGGGGGGGGGGGGGGGGGGGGGGGGGGGGGGGGGGGGGGFGGGGGGGGGGGFGGGGGGGGGGGGGGGGGGGGFGGGGGFGFGGGGGGGGGGGGGGGGGGGFGGGGGGGGFFGGGGGGGGGGGGGGGGGGGGGGGGFDDGFGGGGFGFGGGGGGGGFGFGFGFFFFCFFFFFFGFGFGGFFAC5BCCEFFE4FFFFFGFDE=<ACCBBFFFBFFFFFFAECF?@CE<=@13)=E@FGGFF<C?>9@B=@FF7DFF9;@7?(
@M70528:330:000000000-K6D4P:1:1102:9291:5267 2:N:0:AGTGCGAGTG+TGGAGGTAAT
TAAAACAGGGTCCCCTCCCCCTCTAGGGTCAAAAAAAGAGGTATTTAAGTTTCGGTCAGTTAAAAGTATTGTGATAGCTCCCGCTAACACTGGCAAAGATAAAAGAAGAAGAATGGCTGTTAAAATAACTGATCAGACAAATAGTCTAATTTTTTCTGCTGAAAGGTTTTTTGCTTTAAGATTAATAATTGTAGTAATAAAATTTAAGGCACCTAAAATTGAAGAAATCCCTGCAAGGTGTAAAGAAAAAATTGGTAAGTCTACTGAAGGTCCTGAATGATAAAACGTTGATAAAGGTGGA
+
CCCCCGGGGGGGGGGGDGGGGGGGGGGGGGGGGGGGGGGGGGGGGGGGGGGGGGGGGGGFGGGGGGGGGGGGGGGGGGGGGGGGGGGGGGGGGGGGGGGGGGGGGGGGGGGGGGGGGGGGGGGGFGGGGDFGGGGGGGGGGGGGGGGGGGFGCEGGGGGGGGGGGGGGCGGGGGGGFGGGGGGGGGGGGGFGGGGGFGACAFFFFFFFFFFFFGFFFGG@FFA;BEBECB);FDFFEGGGFB?FE=D=FDFFEF(B98AEECEC;@5=<;EFE<3;;;EFEFF<<@>36=>;@C4>E?:<(
@M70528:330:000000000-K6D4P:1:1102:19009:5276 2:N:0:AGTGCGAGTG+TGGAGGTAAT
TAAAACAGGGTCCCCTCCCCCTCTAGGGTCAAAAAAAGAGGTATTTAAGTTTCGGTCAGTTAAAAGTATTGTGATAGCTCCCGCTAACACTGGCAAAGATAAAAGAAGAAGAATGGCTGTTAAAATAACTGATCAGACAAATAGTCTAATTTTTTCTGCTGAAAGGTTTTTTGCTTTAAGTTTAATAATTGTAGTAATAAAATTTAAGGCACCTAAAATTGAAGAAATCCCTGCAAGGTGTAAAGAAAAAATTGTTAAGTCTACTGAAGGTCCTGAATGATAAAACGTTGATAAAGGTGGA
+
CCCCCGGGGGGGGGGGGGGGGGGGGGGGDGGGGGGGGGGGGGGGGGGGGGGGGGGGGGGGGGGGGGGGGGGGGGGGGGGGGGGGGGGGGGGGGGGGGGGGGGGGGGGGGGGGGGGGGGGGGGGGGGGGGGGGGGGGGGGGGGGGGGGGGGFGGGGGGGGGGGFGGGGGGGGGGGGGFGGG2ECFGFGGGGGGGGCCFGFEEAFEFFFFAFFFFFFG>CEEGFFFFC@EFEBAFFFFBD<B@6CFFFDFF9@B9CEC4=FEFFEFGEEAE@@@4<732;)77354;<;@@09+;<769<7<(
@M70528:330:000000000-K6D4P:1:1102:5416:5280 2:N:0:AGTGCGAGTG+TGGAGGTAAT
TAAAACAGGGTCCCCTCCCCCTCTAGGGTCAAAAAAACAGGGAATTTAAGTTTCGGTAAGTAAAAAGATTTGTGTACGTCCCGGTAACACTGGCAAAAATAAAAGAAGGAAAAAAGCCTGTAAAATAAATTATCAGGAAAATAGGTTTAATTTTTTTTGTGGAAGGGTTTTTGCTTTTAAGATTAAGATTGGAATTATTAAATTTAAAGCCCCTAAAATTGAAAGAAATCCTGCCAAGGCGTAATGAAAAAATGGTTAATACAATGAACGTCCTTGATTGAAAAATCGTTGATAAAGGAGG
+
@CC8CG@FFGGGGEFFFGGEGGEGEFFGGFGGGFFGG,;,@,66C<AF,,;C,,8+6,,,<,C<F,,6,<,,<:,9,:,,BF76+8B,C,,:A,,C8,<B,@?B,,:,,A99F,+8,,04C4BFFD,C,,,9,,9,,,,@64+,74,,@4?ED,@++++68+@F,=+@:EG7+,,,3,@,<,3,73,2,@,,37*3=:+@EF+9A+=+=+**39*CAF,8=1**+07(+961*(())33*((.8()/9C;@6@=););+1)*)/+)).).3,(-))2*)))-6).,(-.(***).)<)(,(
@M70528:330:000000000-K6D4P:1:1102:22128:5286 2:N:0:AGTGCGAGTG+TGGAGGTAAT
TAAAACAGGGTCCCCTCCCCCTCTAGGGTCAAAAAAAGAGGTATTTAAGTTTCGGTCAGTTAAAAGTATTGTGATAGCTCCCGCTAACACTGGCAAAGATAAAAGAAGAAGAATGGCTGTTAAAATAACTGATCAGACAAATAGTCTAATTTTTTCTGCTGAAAGGTTTTTTGCTTTAAGATTAATAATTGTAGTAATAAAATTTAAGGCACCTAAAATTGAAGAAATCCCTGCAAGGTGTAAAGAAAAAATTGTTAAGTCTACTGAAGGTCCTGAATGATAAAACGTTGATAAAGGTGGA
+
CCCCCGGGGGGGGGGGGGGGGGGGGGGGGGGGGGGGGGGGGGGGGGGGGGGGGGGGGGGGGGGGGGGGGGGGGGGGFGGGGGGGGDGGGGGGGGGGGGGGGGGGGGGGGGGGGGGGGGGGGGGGGGGGGGGGGGGGGGGGGGGGGGFGGGFGGGGGADFGGGGGGGGGGGGGGGGGDGGGGGGGGGGGGGGGFGGGFGFGCGFEFFFFF5CFFGFGFGFFABAEFECE>=:>FFFFFGCF;ECF?EFBFBFFBFFF5=BEEFEFGEEFF@FFEEFEFDEECCECFFB@@FC+;CFFCEFF0
@M70528:330:000000000-K6D4P:1:1102:13006:5292 2:N:0:AGTGCGAGTG+TGGAGGTAAT
TAAAACAGGGTCCCCTCCCCCTCTAGGGTCAAAAAAAGAGGTATTTAAGTTTCGGTCAGTTAAAAGTATTGTGATAGCTCCCGCTAACACTGGCAAAGATAAAAGAAGAAGAATGGCTGTTAAAATAACTGATCAGACAAATAGTCTAATTTTTTCTGCTGAAAGGTTTTTTGCTTTAAGATTAATAATTGTAGTAATAAAATTTAAGGCACCTAAAATTGAAGAAATCCCTGCAAGGTGTAAAGAAAAAATTGTTAAGTCTACTGAAGGTCCTGAATGATAAAACGTTGATAAAGGTGGA
+
CCCCCEGGGGGGGGGGGGGGDFGGGGGGGGGGFGGGGGGGGGGGGGGGGGGGGEGFGGGGFGGGGFGGGGGGGGGFFGGFFDFGGGGGGDDGGGGGFGGGGGGGGGGGGGG8AFEGGGGFFGCFGGGGGGGGAFDFGGGGFGFGGGGGGGFGGGGGGGGGGFFFG6FGGDGG@CGGFGGGGGGGGGGGGGGFGGGGFGFG<EFECCFFFFFF>*?7FCFEEFCBFEBC6>BFF>7;>:<BEBFA6C>2?B@FFFFFC=+7)8?AFFEFF;@FEEF<CCEFEEC)6<B38;CCFEEEGEF<(
@M70528:330:000000000-K6D4P:1:1102:10331:5293 2:N:0:AGTGCGAGTG+TGGAGGTAAT
TAAAACAGGGTCCCCTCCCCCTCTAGGGTCAAAAAAAGAGGTATTTAAGTTTCGGTCAGTTAAAAGTATTGTGATAGCTCCCGCTAACACTGGCAAAGATAAAAGAAGAAGAATGGCTGTTAAAATAACTGATCAGACAAATAGTCTAATTTTTTCTGCTGAAAGGTTTTTTGCTTTAAGATTAATAATTGTAGTAATAAAATTTAAGGCACCTAAAATTGAAGAAATCCCTGCAAGGTGTAAAGAAAAAATTGTTAAGTCTACTGAAGGTCCTGAATGATAAAACGTTGATAAAGGTGGA
+
CCCCCGGGGGGGGGGGGGGGGGGGGGGGGGGGGGGGGGGGGGGGGGGGGGGGGGGGGGGGGGGGGGGGGGGGGGGGGGGGGGGGGGGGGGGGGGGGFGGGGGGGGGCGGGGGGGGGGGGGGGGGEEFGGGGFGGGGGGGGFGGGGGGGFEFGGGGGGGFGGGGGFGFGGGGGGGGGFFDFGGGGGGGGGGGGD7?FFGFGFGACFFFFFFFFFGFGFGGEGFFFFEBFF>:AFB2FBFDEE*9B48:BF2>DFFEF<++>EFEFC3.)7(;>)437217=<?CEE<>@D;7CFCCEC@::(
@M70528:330:000000000-K6D4P:1:1102:6745:5302 2:N:0:AGTGCGAGTG+TGGAGGTAAT
TAAAAACACTGTCCCCCCTCCCCCCTCATCGGATAAACAGAAGTCTTCAATTTTGGCCTACACCCCTAAGGTCACTGACACCCCCTTAAACCTCTCAGAAATAAAAAACAAAAGAGGGATGTTACACAACAAATAATAAACATACATCTATATAGATGTGCAGGAAAATAAATTGTTAGACATATAATATTTTGTATTATACATAATGAGTATATACTTTATAATAAAGATATAGATGAATAAACTGTACAAATCAATAATTATACTTCATCTCTGTAAGTGTTAGAAATAAAAATATTAA
+
-@-86,@E,,;<C,,,+6+8BFC+++,,,,---,6,C,C,,,6<,,,,;,,,,<,+,:,,,:,:@:<@,,,9,,6<,,4:,,+6++,:,:5A,,,,,9,,,,94?E,7@,4,,,+:,++,+,,,,,,:486A=,5,,7C9=,6=,47,,72@,,,,,,3,,,,,60,,76,,,,,323,,,,,,,335=,,,5,3+4,+72,+0+++++44+453++,,*,12*+*0/+**1+**3*,,,;/6+***2+1/0*+***117*4*+,********)./+1))))))/)))))1+27)(+)1))
@M70528:330:000000000-K6D4P:1:1102:15244:5305 2:N:0:AGTGCGAGTG+TGGAGGTAAT
TAAAACAGGGTCCCCTCCCCCTCTAGGGTCAAAAAAAGAGGTATTTAAGTTTCGGTCAGTTAAAAGTATTGTGATAGCTCCCGCTAACACTGGCAAAGATAAAAGAAGAAGAATGGCTGTTAAAATAACTGATCAGACAAATAGTCTAATTTTTTCTGCTGAAAGGTTTTTTGCTTTAAGATTAATAATTGTAGTAATAAAATTTAAGGCACCTAAAATTGAAGAAATCCCTGCAAGGTGTAAAGAAAAAATTGTTAAGTCTACTGAAGGTCCTGAATGATAAAACGTTGATAAAGGTGGA
+
CCCCCGGGGGGGGGGGGGGGGGGGGGGGGGGGGGGGGGGGGGGGGGGGGGFGDGGGGGGGGGGGGGGGGGGGGGGGGGGGGGGGGGGGGGGGGCFGGGGGGGGGGGGGGGFCFGGGGGGGGGGGGGGGGGGGCGCCEGGGGGGGGGGGGGFFCC6FDFFFGGGGGGGGGGGGGGGGFGFGFAFGGGGGGGGGGGGFFFCGAGFEFFFFFFFFFGFG>AFFGFAEFFFFFEFFFD@F=FFE7=EFFF2=;>>2@F?FCFAC?F5A;@EF@5@@84=)<@?AEEFF);7(5;/23<<397?F(
@M70528:330:000000000-K6D4P:1:1102:17231:5314 2:N:0:AGTGCGAGTG+TGGAGGTAAT
TAAAACAGGGTCCCTGTCTCTTATACACATCTGACGCTGCCGACGAATTACCTCCAGTGTAGATCTCGGTGGTCGCCGTATCATTAAAAAAAAAAAAAAAAAACGAACAGAAACCAACGCAAACGCCTTTAAATAAAAACACAACAGTGTACAACAATAAGATGAGCCGCATACACACACAAATGAGAAATATATGACCACCCACATCAAATGCTAGTCATAAATACACCGTCCGCAATATCATTAACCATACCACAACATTCCACACTAGACACACAACACCTCGTGCAATTGCACCGTC
+
CCCCCGGGGGGGGGGGGGGGGGGGGGGG6;=<FFGGGGGGGGGGGGGGGGGGCFGGGGGDGGGGGGFGGBCEGGGGGDFFGGGGEGGGGGG=FCG=@++@+++++3++8,8@,,3,+++++++,+8*,*3,7,,,,3,,6/4/**,,,,,+25,,,,,,,,,,,,0,,*1***+0+***2***,+++++54++3++++)+(1)-0)))*****0***0+)+1.)05)5)4(.)((0(**3)))*.).)*.)),))/,.<0(1)*+-.(,.))-)((/*,((((,(-(.((***)))+((((
@M70528:330:000000000-K6D4P:1:1102:13929:5325 2:N:0:AGTGCGAGTG+TGGAGGTAAT
TAAAACAGGGCTCCCTGTCTCTTCTACACATCTGACGCTGCCGACGAATTACCTCCAGTGTAGATCTCGGTGGTCGCCGTATCATTAAAAAAAAAAAACCAAACAAAAAAAACCAAGTCGCCGTAGCATTGACAAAACACATCAAAACACTCAAACATATACAACGTGGAAGTGATGATCCGATTAAGTAAGGATATAGACTGGAATATAGTGCTCATAATGAGGACAACATAAGCATAGTAGATAGTAACAGTTCAGTATATTATCATCTCGAACAGTTACTTGCCTCATACGAATCATA
+
CCCCCGGGGGGGGGGGGGGGGGG,EGGGGGGGGGGGGGGGGGGGGGGGFGFGG@EGGGGGFGGGGGGGGGGGGGGGGEG:CFFGGFFGGCFGFG:+4+++:+,+,,,44+63++,+,33@+++3+++,,,,,,,,43,,,334,,,,,,,0,55,7,5,,,,2,2****62,,,,,+1,,,,4***,+,,,2*0*0+++4)+)(.)*/++1+++++31+)++)))//(.,()0))1)+0+-.)1).)-*)).)0-*)**))*-*+)))))))()(()*.)))))-.())(*0*(((*()).
@M70528:330:000000000-K6D4P:1:1102:4471:5326 2:N:0:AGTGCGAGTG+TGGAGGTAAT
TAAAACAGGGTCCCCTCCCCCTCTAGGGTCAAAAAAAGAGGTATTTAAGTTTCGGTCAGTTAAAAGTATTGTGATAGCTCCCGCTAACACTGGCAAAGATAAAAGAAGAAGAATGGCTGTTAAAATAACTGATCAGACAAATAGTCTAATTTTTTCTGCTGAAAGGTTTTTTGCTTTAAGATTAATAATTGTAGTAATAAAATTTAAGGCACCTAAAATTGAAGAAATCCCTGCAAGGTGTAAAGAAAAAATTGTTAAGTCTACTGAAGGTCCTGAATGATAAAACGTTGATAAAGGTGGA
+
CCCCCGGG8FEFGGGGGGGGGGGGGGGGGGGGGGGGGGGGGGGGGGGGGGGGGGGGGGGGGGGGGGGGGGGGGGGGGFGGGGGDGGGGGGCFGGGGGGGGGGGGGGGGGGGGGGDFGGGGGGGGGGFGGGGGGGGGGGGG?BFGEFGGGFFGGGGF9FGGGGGGFDDEGDGGGGGGFGGDGGGGGGGGGGGGGGGGFGFCEGCE?FFFFFF>FGF>9@FEGFF5FFFFF:EAFF=F=EC>>EEFEFBBAB>=EFEF<A=E?FFFFF?<E@E@FA3CCC<<EEE3>E>FFFFCCCCEFFF:(
@M70528:330:000000000-K6D4P:1:1102:17036:5329 2:N:0:AGTGCGAGTG+TGGAGGTAAT
TAAAACAGGGTCCCCTCCCCCTCTAGGGTCAAAAAAAGAGGTATTTAAGTTTCGGTCAGTTAAAAGTATTGTGATAGCTCCCGCTAACACTGGCAAAGATAAAAGAAGAAGAATGGCTGTTAAAATAACTGATCAGACAAATAGTCTAATTTTTTCTGCTGAAAGGTTTTTTGCTTTAAGATTAATAATTGTAGTAATAAAATTTAAGGCACCTAAAATTGAAGAAATCCCTGCAAGGTGTAAAGAAAAAATTGTTAAGTCTACTGAAGGTCCTGAATGATAAAACGTTGATAAAGGTGGA
+
CCCCCGGGGGGGGGGGGGGGGGGGGGGGGGGGGGGGGGGGGGGGGGGGGGGGGGGGGGGGGGGGGGGGGGGGGGGGGGGGGGGGGGGGGGGGGGGGGGGGGGGGGGGGGGGGGGGGGGGGGGGGCFGGGGGGGGGGGGGGGGGGGGGGFGFGGGGGGGGGGGGGGGFGGGGGGGGGFGGGGGGGGGGGGFGGGGGGFGFFFGFFFFFFFFFFFGFGFGG@FF>@FFFFFBE4FFFFEEFGFFFFFF=BFDFDFFFF4BFEEAEFGF?EFFFF7<;ECFFFFF<4>@FF@FG:CEFFG)(4(
@M70528:330:000000000-K6D4P:1:1102:14032:5335 2:N:0:AGTGCGAGTG+TGGAGGTAAT
TAAAACAGGGTCCCCTCCCCCTCTAGGGTCAAAAAAAGAGGTATTTAAGTTTCGGTCAGTTAAAAGTATTGTGATAGCTCCCGCTAACACTGGCAAAGATAAAAGAAGAAGAATGGCTGTTAAAATAACTGATCAGACAAATAGTCTAATTTTTTCTGCTGAAAGGTTTTTTGCTTTAAGATTAATAATTGTAGTAATAAAATTTAAGGCACCTAAAATTGAAGAAATCCCTGCAAGGTGTAAAGAAAAAATTGTTAAGTCTACTGAAGGTCCTGAATGATAAAACGTTGATAAAGGTGGA
+
CCCCCGGGGGGGGGGGGGGGGGGGFGGGGGGGGGGGGGGGGGGGGGGGGGGGGGGGGGGGGGGGGGGGGGGGGGGGGGGGGGGGGGGGGGGGGGGGGGGFFGGGGGGGGGGGGGGGGGGGGGGGGGGGGGGGGGGGGGGGGGCEGGGGGGFGGGGGGGGDGGGCFCGGFGGGGGGGFGGADFGGFFFGGGGFGGGGFFFDEDFEFFCFAAFFFGFGFFGFGFFFFFFFFFFFFF=ABC:C==E6AEF:FDFBEFFA5=@C3@CFFE?@E1=@3AECCCCEFFFF371@@F::@?97A7?B0
@M70528:330:000000000-K6D4P:1:1102:14976:5366 2:N:0:AGTGCGAGTG+TGGAGGTAAT
TAAAACAGGGTCCCCTGTCTCTTATACACATCTGACGCTGCCGACGAATTACCTCCAGTGTAGATCTCGGTGGTCGCCGTATCATTAAAAAAAAAACAATCTCCTCAAAATTCATCTTCACACCTGTAATTCCCACCACCTCTCCCACAACCATTACATTCATTCTCGAACTACATTTCTCACTTCTTCCTAACCTCTTCACCCCTCACTCCACTTCCCCTCTCCTCACCCTTTACACCCACTCACCCCTTACCCTGCTTCCTCCCTCCTCCTTATCCCCTCTCACTCCACTATTTTTCCC
+
CCCCCGGGGGGGGGGGGFGEFGG,FGGGGGGGGGGFEGGEGGGGGGGGE<CEE<FFGGGGGGGGCFG6FF@FE@FEE,+@B,E@9FA<E,5>48:@+:4,,,,,,,,,9,9,5,,,,,+,:4<7,,5,55,9?>,,6,8+==6=,@8=+6*=+,,7,,,,C,,,79;+,,,13,5,+5<,@,,8,,,+7,5,230+*,35*2;)3/**9+8**;+02,0(,20()0-.)-:))))1)55:7((.((,3=/()/61*,)/9)9)004..-.((.6-)0*.3(4(,..64()***))-+)(),
@M70528:330:000000000-K6D4P:1:1102:26220:5374 2:N:0:AGTGCGAGTG+TGGAGGTAAT
TAAAACAGGGTCCCCTCCCCCTCTAGGGTCAAAAAAAGAGGTATTTAAGTTTCGGTCAGTTAAAAGTATTGTGATAGCTCCCGCTAACACTGGCAAAGATAAAAGAAGAAGAATGGCTGTTAAAATAACTGATCAGACAAATAGTCTAATTTTTTCTGCTGAAAGGTTTTTTGCTTTAAGATTAATAATTGTAGTAATACAATTTAAGGCACCTAAAATTGAAGAAATCCCTGCAAGGTGTAAAGAAAAAATTGTTAAGTCTACTGAAGGTCCTGAATGATAAAACGTTGATAAAGGTGGA
+
BCCCCGGGGGGGGGGGGGGGGGGGGGGFGGCGFCGGGGGGGEGGGGGGG,CFFGGGGGFGGGGGGGGGGGGGGGCFGFFGGGDGGGGDEGGGGGGDGGGGG9FFFGGGGFGGGFFGGGG@FAFFFGGGGGGAFDFFGFGGGGFGGGGGGGFGGGGGGGGEFFGFFDFGFG@CGGGGFFGGFGGG9DEFFCF=CCFFACC,9@B@FFCFFFFFFGFGFCEBGFFBFEFFFEFFFDDFB>D@9>7AEE:=AF=3;F5+7+49<AEF97)).3@E7>A)8;6@CC374;0=@,/32?49+.40(
@M70528:330:000000000-K6D4P:1:1102:16418:5375 2:N:0:AGTGCGAGTG+TGGAGGTAAT
TAAAACAGGGTCCCCTCCCCCTCTAGGGTCAAAAAAAGAGGTATTTAAGTTTCGGTCAGTTAAAAGTATTGTGATAGCTCCCGCTAACACTGGCAAAGATAAAAGAAGAAGAATGGCTGTTAAAATAACTGATCAGACAAATAGTCTAATTTTTTCTGCTGAAAGGTTTTTTGCTTTAAGATTAATAATTGTAGTAATAAAATTTAAGGCACCTAAAATTGAAGAAATCCCTGCAAGGTGTAAAGAAAAAATTGTTAAGTCTACTGAAGGTCCTGAATGATAAAACGTTGATAAAGGTGGA
+
CCCCCGGGGGGGGGGGGGGGGGGGGGGGGGGGGGGGGGGGGGGGGGGGGGGGGGGGGGGGFGFGGGGGGGGGGGGGGGGGGGGGGGGGGGGGGGGGGGGGGGGGGGGGGGGGFGGGGGGFGGGGGGGGGGGGGGGGGGGGGGGGGGGFGGFGGGGGGGGGGGGGGGGGGGGGGGDFFGGGGGGGGGGGGGGGGGGGCFFFFFF@FFFFFFFAFGF>AEGFGF@CF@CCFEEFFFB>EGFGFFFECFF:FDF2=F8F?FFF5A<FFEEFFFFE7<A<C@EEEEFFFE;@DFCCF?CCG@(4(
@M70528:330:000000000-K6D4P:1:1102:7065:5378 2:N:0:AGTGCGAGTG+TGGAGGTAAT
TAAAACAGGGTCCCCTCCCCCTCTAGGGTCAAAAAAAGAGGTATTTAAGTTTCGGTCAGTTAAAAGTATTGTGATAGCTCCCGCTAACACTGGCAAAGATAAAAGAAGAAGAATGGCTGTTAAAATAACTGATCAGACAAATAGTCTAATTTTTTCTGCTGAAAGGTTTTTTGCTTTAAGATTAATAATTGTAGTAATAAAATTTAAGGCACCTAAAATTGAAGAAATCCCTGCAAGGTGTAAAGAAAAAATTGTTAAGTCTACTGAAGGTCCTGAATGATAAACCGTTGATAAAGGTGGA
+
CCCCCGGGGGGGGGGGGGGGGGGGFGGFGGGGGGGGGGGGGGGGGGGGGGGGGGGGGGGFGGGGGGGGGGGGGGGFDGGFGGGGGGGGGGGGGGGGGGGGGGGFGGGGGGGGGGGGGGGGGGGGGGGGGGGGGGGGGGGGGGGGGGGGFGFGGGGFGGGGGGGFGGFFFGGGGGGGFGGGFDGGGGGGGGGGGGGGFGFFFDFBFFFFFFFF>CFFFAC5@F:CFEFEFFFFA9BFB5,?>>79*>=(69@F@FCF@6=<?@?=EEEE<;EE7AEF*;C@<C64)5:;;7C7C<637<BF0
@M70528:330:000000000-K6D4P:1:1102:15989:5383 2:N:0:AGTGCGAGTG+TGGAGGTAAT
TAAAACAGGGTCCCCTCCCCCTCTAGGGTCAAAAAAAGAGGTATTTAAGTTTCGGTCAGTTAAAAGTATTGTGATAGCTCCCGCTAACACTGGCAAAGATAAAAGAAGAAGAATGGCTGTTAAAATAACTGATCAGACAAATAGTCTAATTTTTTCTGCTGAAAGGTTTTTTGCTTTAAGATTAATAATTGTAGTAATAAAATTTAAGGCACCTAAAATTGAAGAAATCCCTGCAAGGTGTAAAGAAAAAATTGTTAAGTCTACTGAAGGTCCTGAATGATAAAACGTTGATAAAGGTGGA
+
CCCCCGGGGGGGGGGGGGGGGGGGGGGGGGGGGGGGGGGGGGGGGGGGGGGGGGGGGDGGGGGGGFGGGGGGGGGGGGGGGGGGGGGGGGGGGGGGGGGGGGGGGGGGGGGGGGGFGGGGGGGFGGGGGGGGFGGGGGGGDEGGCGGGGGFGGGGGGGGGFGGGGGGGGGGGGGGGFGFGFGGGGGGGGGGGGGGGFGFGFGFFFFFFFFFFFGFGFGGFGF89B)@EFEFFFFFF=FGGFF<FCF:@F=@=EFEF5==CEFFFG@EEF1=/.7).2CCEFE)97@@@FF7+;66>FE:?(
@M70528:330:000000000-K6D4P:1:1102:8638:5395 2:N:0:AGTGCGAGTG+TGGAGGTAAT
TAAAACAGGGTCCCCTCCCCCTCTAGGGTCAAAAAAAGAGGTATTTAAGTTTCGGTCAGTTAAAAGTATTGTGATAGCTCCCGCTAACACTGGCAAAGATAAAAGAAGAAGAATGGCTGTTAAAATAACTGATCAGACAAATAGTCTAATTTTTTCTGCTGAAAGGTTTTTTGCTTTAAGATTAATAATTGTAGTAATAAAATTTAAGGCACCTAAAATTGAAGAAATCCCTGCAAGGTGTAAAGAAAAAATTGTTAAGTCTACTGAAGGTCCTGAATGATAAAACGTTGATAAAGGTGGA
+
CCCCCGGGGGGGGGGGGGGGGGGGGGGGGGGGGGGGGGGGGGGGGGGGGGGGGGGGGGGGGGGGGGGGGGGGGGGGGGGGGGGGGGGGGGGGGGGGGGGGGGGGGGGGGGGGGGGGGGGGGGGGGGGGGGGGGGGGGGGGGGGGGGGGGGFGGGGGGGGGGGGFGGGGCGGGGGGGFGGGGGGGGGGFGGGGGGGGFGFGFGFFFFFFFFFFFGFGFGF5:C:*BEDCCEEFF=:FEDDGFFF>EEDBAB>F=A?F4==?EFCFGFE=@FEE4AEE97?AC<?>9=@@@FG7C?C<CEFB(
@M70528:330:000000000-K6D4P:1:1102:15979:5397 2:N:0:AGTGCGAGTG+TGGAGGTAAT
TAAAACAGGGTCCCCTCCCCCTCTAGGGTCAAAAAAAGAGGTATTTAAGTTTCGGTCAGTTAAAAGTATTGTGATAGCTCCCGCTAACACTGGAAAAGATAAAAGAAGAAGAATGGCTGTTAAAATAACTGATCAGACAAATAGTCTAATTTTTTCTGCTGAAAGGTTTTTTGCTTTAAGATTAATAATTGTAGTAATAAAATTTAAGGCACCTAAAATTGAAGAAATCCCTGCAAGGTGTAAAGAAAAAATTGTTAAGTCTACTGAAGGTCCTGAATGATAATACGTTGATAAAGGTGGA
+
CCCCCGGGGGGDFGGGGDGGGGGGGGGGGGGGGGGEEEGFGFGFGGGFEFGGGDGCGGGFD@AFGGGGGFGFGGFFFFGGGGD>FEGGGGFF8,A<FGGGGFF9EGGGGFFEFGFFBFCEGFFGGFGGGF9FFGGGGGGGGGGFGGFGA;FGGFGGGG8EFAEGA6DFGGGGGC,@CEGFFGGGGFEGFEFDF7CD7EEGFGF@FFFFFAFFFGFGFCFEG>EEA587BBEFFB);68>EE39BE=35)76@=F9C<AFFFFCAFF37<@FEEE@<0:?EEEE)77=43(22:?>30.66(
@M70528:330:000000000-K6D4P:1:1102:9672:5401 2:N:0:AGTGCGAGTG+TGGAGGTAAT
TAAAACAGGGTCCCCTCCCCCTCTAGGGTCAAAAAAAGAGGTATTTAAGTTTCGGTCAGTTAAAAGTATTGTGATAGCTCCCGCTAACACTGGCAAAGATAAAAGAAGAAGAATGGCTGTTAAAATAACTGATCAGACAAATAGTCTAATTTTTTCTGCTGAAAGGTTTTTTGCTTTAAGATTAATAATTGTAGTAATAAAATTTAAGGCACCTAAAATTGAAGAAATCCCTGCAAGGTGTAAAGAAAAAATTGTTAAGTCTACTGAAGGTCCTGAATGATAAAACGTTGATAAAGGTGGA
+
CCCCCGGGGGGGGGGGGGGGGGGGGGGFAFFCFGGGGGGGGGGGGGGGFGGGGGGGGGFGDCGEFGGGGGGGGGGGGGGGGGGGGGGGGGGGGGGGGGGGGGGFGGGGGGGGGGGGGGGGGGGGGGGGFFGEGGGGGGGGGGGGGGGGGGFGGFGGGGGGGGGFFGGGGGGGGGGGFGGGGGGGGGGGGGGGGGGGFGFGFFFFFFFFF?FFFGFGFCFFCFAEFEFFFFF499>;>GFGEFFFEF=DF2>DEFFFFFFE?:CFF@6;<;;A7A<923?=?976C@;@8?:7C?EF?<?B0
@M70528:330:000000000-K6D4P:1:1102:18564:5405 2:N:0:AGTGCGAGTG+TGGAGGTAAT
TAAAACAGGGTCCCCTGTCTCTTATACACATCTGACGCTGCCGACGAATTACCCCCAGTGTAGATCTCGGTGGTCCCCGGACCATGATAAACAACAGGATCTCTACGCATTTCCCCGCTACACCCGGAATTCCGCTTCCCTCTCCCGAACTCAAGCCAAGCAGTCTACTCTGCAGTTCCCCAGTTGAGCCGGGGGATTTCACACATGACTGACAAGCTCGTCTACGCGCCCTTCAGTCCCAGTAATGTCGACACACAGCTGCCCCCCTCGAATTACCGCTCCTACTGGCACACATTCTGCC
+
-CC,CG8FGGECCCFFFFGFFF<EGDEE<FCF9E@<FGG,C<@@FC7BC@CC<,68@CF<6C,<6E,6:,8,88E,,48+++@,,,,,5,:?,,,:,,C<,,A=,9?>C:F9,,,:@:=++4=FCCF+>F,>FFED=>8@D8+,,8@+@+3ED<9BDE?C?,,3,+,7@,7,,,1@B7C9C,;FF;9*??E7CECDD?;A53:;:)28F@+062;7)0302868=03(.--)0(,*)3+38::4)5-.*.,(481>1)).4/()2(-((((,.(..2*-(,(()))))((*2*()63)-).
@M70528:330:000000000-K6D4P:1:1102:27248:5407 2:N:0:AGTGCGAGTG+TGGAGGTAAT
TAAAACAGGGTCCCCTCCCCCTCTAGGGTCAAAAAAAGAGGTATTTAAGTTTCGGTCAGTTAAAAGTATTGTGATAGCTCCCGCTAACACTGGCAAAGATAAAAGAAGAAGAATGGCTGTTAAAATAACTGATCAGACAAATAGTCTAATTTTTTCTGCTGAAAGGTTTTTTGCTTTAAGATTAATAATTGTAGTAATAAAATTTAAGGCACCTAAAATTGAAGAAATCCCTGCAAGGTGTAAAGAAAAAATTGTTAAGTCTACTGAAGGTCCTGAATGATAAAACGTTGATAAAGGTGGA
+
CCCCCGGGGGGGGGGGGGGGGGGGGGGGGGGGGGGGGFGGGDFGGGGGGGGGGGGGGGGGGFGGGGGFGGGGGGGGGGGGGGGGGGGGGGGGGGGGGGGGGGGGGGGGGGGGGGGGGGDEFFGGGGGGGGGGGGGG?DGFGGGGGGGGGGFGGGGGGGGGGGGGFGFGGGGGGGGDFFFGCGGGGFGGGDDGGGGGFGFG7FFEF7;FFFFFFGFGFCFEGFC@FEFA6<=AFDB9>:EFBEEFEF@=FF>B2=CFC=CCEC3:CECEE@8;)/7CDFFFFE36;<9@;DCCF37>CEFF0
@M70528:330:000000000-K6D4P:1:1102:24660:5413 2:N:0:AGTGCGAGTG+TGGAGGTAAT
TAAAACAGGGCTCCCTGTCTCTTATACACATCTGACGCTGCCGACGAATTACCTCCAGTGTAGATCTCGGTGGTCGCCGTATCATTAAACAACAAACATACATTTTATTTTCTCTTATCCTACCTACTCTAAAACAACTCCCTCTCTTTCCCTTCCTTATACCTTATTACTGTCCAGCCATTGTCCCTACTCCATACCACCCCATCATCGTATACTTCCCACACCACTCTTCACATTCACCTTCCTTACCACATCCTCTCGTACACTACTCCTACTTACCACTCTTCACGCTCCTCTCGCT
+
CCCCCGGGGGGGFFGGGFGGGGGGGGGGGGGGGGGGGGGGGGGGGGEGFF@FF<FGGGGFGGGFGGGGGGGGGGGGGGG78EFGGGGFG9EF,,AE,:,,,,,,,,,,,,9=:,<,,4+,,,:,,5,,,5,9,4,4,,,,+,044,,9,,+,,,6,,,,,,6,,,+3,,,,,,32,*,11,,,3,,6+,3,@+,+6:,:2)+303**11***04+2+@,),*1)<):)***++**+*2,26*0)(***)(/0())2**+(()(2*1)./)).)/).++.()).6)))./(***((.+3(((
@M70528:330:000000000-K6D4P:1:1102:4525:5413 2:N:0:AGTGCGAGTG+TGGAGGTAAT
TAAAACAGGGTCCCCTCCCCCTCTAGGGTCAAAAAAAGAGGTATTTACGTTTCGGTCAGTTAAAAGTATTGTGATAGCTCCCGCTAACATTGGCAAAGATAAAAGAAGAAGAATGGCTGATAAAATACCTGATCAGACAAATAGTCTAATTTTTTCTGCTGAAAGGTTTTTTGCTTTAAGATTAATAATTGTAGTAATAAAATTTAAGGCAGTTAAAATTGAAGAAATCCCTGCAAGGTGTAAAGAACAAATTGTTAAGTATACTGACGGTCCTGAATGATAACACGTTGATAAAGGTGGA
+
CC<CCF,6EFFFCCCFGGEGGGGGCC<FGGDEE<-CF:F8EFEGCG?56A6CEC@GBF<,E@,9,C<<FFFE,6CFFF<EFCCGGGECD,:<5,CF<FGG,@F,?DFFG8=E8<<EFF=,9E<EDAC,5CD,EEFF9DD=899DEEGFDGDCEDC?BA=;E,2,@?ED=FFED8EGFCFGFGFFGGG?=BF:CAG71DCFF9?5=;C+*:>**+?@;,E0@<=51@5AFF=FA=D96D:FE=<E5;3(2-758A5>/:+1/=5@19<((4;?13.42;?@)<7;3=((/1*3754<F<:<(
@M70528:330:000000000-K6D4P:1:1102:22772:5418 2:N:0:AGTGCGAGTG+TGGAGGTAAT
TAAAACAGGGTCCCCTCCCCCTCTAGGGTCAAAAAAAGAGGTATTTAAGTTTCGGTCAGTTAAAAGTATTGTGATAGCTCCCGCTAACACTGGCAAAGATAAAAGAAGAAGAATGGCTGTTAAAATAACTGATCAGACAAATAGTCTAATTTTTTCTGCTGAAAGGTTTTTTGCTTTAAGATTAATAATTGTAGTAATAAAATTTAAGGCACCTAAAATTGAAGAAATCCCTGCAAGGTGTAAAGAAAAAATTGTTAAGTCTACTGAAGGTCCTGAATGATAAAACGTTGATAAAGGTGGA
+
CCCCCGGGGGGGGGGGGGGGGGGGGGGGGGGGGGGGGGGGGGGGGGGGGGGGGGGGGGGGGFGGGGGGGGGGGGGGGGGGGGGGGGGGGGGGGGGGGGGGGGGGGGGGGGGGGGGGGGGGGGGGGGGGGCFGGGGGGGGGGGGGGGGGGGFGGGGGGGGGGGGFGGGFGGGDGGGGFGGGGGGGGGGGGGGGGGGGFGFGFGFFFFFFFFFFFGFGAFCCGFE@FCDFF=EFFFFB=FFGFFFFEFFBFFFF2BEFC8FECA?FC@EFF4=A)4@EF>C<EFEFF@;8@;>@FFFE7@08(
@M70528:330:000000000-K6D4P:1:1102:16065:5420 2:N:0:AGTGCGAGTG+TGGAGGTAAT
TAAAACAGGGGCTCCCTGTCTCTTATACACATCTGACGCTGCCGCCGAATTACCTCCAGTGTAGATCTCGGTGGTCGCCGTATCATTAAAAAAAAAAAAACAAAGAAATAGATCATAGTAGCGGGCTTTAATCACTAAAAAACGAAACGCCAAGAAAGGTAGAATACAAACATTTGCCTCCCTCATTGCCAAAGACAAACTGTCAGGATGATAAGCAACGATCACATGTGTGGTCAGTCACAATCACTAACAACACAGAAGTGCAAGAGCGTATTGTGGTCACTGATGTGTCTAGTCATCA
+
CCCCCGGGGGGG@FGGGGGGGGGGGGGGGGGGGGGGGGGGGGGG+FFGGGG,CF,EGGGGGGGGGGGFGGGGDEFGGGGGGGGGFGDGG9FFF8+848464,,@,,E,9,,,,,,,,,+,,,+++++,,,,9,,,,,,8>+++*5********,4,,,,5,67,>1<,,,,4,,,,+,4,,*,,*+++25++**2;00.*.++)++))2))1++0:4+*-*)(()).)*)-))(,*(+++)).*()(.*(()-),).)))(*.*+).(((-,(-()**(.)))-))))-)*20))-3))6)
@M70528:330:000000000-K6D4P:1:1102:22333:5430 2:N:0:AGTGCGAGTG+TGGAGGTAAT
TAAAACAGGGTCCCCTCCCCCTCTAGGGTCAAAAAAAGAGGTATTTAAGTTTCGGTCAGTTAAAAGTATTGTGATAGCTCCCGCTAACACTGGCAAAGATAAAAGAAGAAGAATGGCTGTTAAAATAACTGATCAGACAAATAGTCTAATTTTTTCTGCTGAAAGGTTTTTTGCTTTAAGATTAATAATTGTAGTAATAAAATTTAAGGCACCTAAAATTGAAGAAATCCCTGCAAGGTGTAAAGAAAAAATTGTTAAGTCTACTGAAGGTCCTGAATGATAAAACGTTGATAAAGGTGGA
+
CCCCCGGGGGGGGGGGGGGGGGGGGGGGGGGGGGGGGGGGGGGGGGGGGGGGGGGGGGGGGGGGGGGGGGGGGGGGGGGGGGGGGGGGGGGGGGGGGGGGGGGGGGGGGGGGGGGGGGGCFGGGGGGGGGGGGGGGGGGGGGGGGGGGGGFGGGGEFGFGCFGGGGGGGGGGGGGGFGGGGGGGGGGGGGGGGCFFEGFGFGFFFFFFFFFFFGFGFGGFGF>=CEDFFBEAFFB8>8>DBEFAEFFBFFFBEFFFE=BEEFFFGFC@E@EF@EFEFFEFFEFCCFBDD@CCGFCEFEF?(
@M70528:330:000000000-K6D4P:1:1102:17456:5437 2:N:0:AGTGCGAGTG+TGGAGGTAAT
TAAAACAGGGTCCCCTCCCCCTCTAGGGTCAAAAAAAGAGGTATTTAAGTTTCGGTCAGTTAAAAGTATTGTGATAGCTCCCGCTAACACTGGCAAAGATAAAAGAAGAAGAATGGCTGTTAAAATAACTGATCAGACAAATAGTCTAATTTTTTCTGCTGAAAGGTTTTTTGCTTTAAGATTAATAATTGTAGTAATAAAATTTAAGGCACCTAAAATTGAAGAAATCCCTGCAAGGTGTAAAGACAAAATTGTTAAGTCTACTGAAGGTCATGAATGATAAAACGTTGATAAAGGTGGA
+
CCCCCGGGGGGGGGGGGGGGGGGGGGGGFGGGGGGGGGGGGGGGGGFGGGGGGGGGDGGGGGGGGGGGGGGGGGGGGGGGGGGGDDGGGGGGGGGGGGGGGGGGGGGGGGGGGGGGGGGGGGGGGGCGGGGGGGGGGGGGGGGGGGFEFGFGGGGGGGGGGGGGFGGGFGGGGGGGFGGDGGGGGGGGGFFGGGGGFGFG@GFFFFFFFFFFFGFGFGGFGFCAFE@AF=BFFDBFE8>8>EEFCC(7A=DBEFF88BCECF?=C*0;31=AEEFFFGFEEFE9;<B@D0:;FC74C@;D(
@M70528:330:000000000-K6D4P:1:1102:26959:5443 2:N:0:AGTGCGAGTG+TGGAGGTAAT
TAAAACAGGGTCCCCTCCCCCTCTAGGGTCAAAAAAAGAGGTATTTAAGTTTCGGTCAGTTAAAAGTATTGTGATAGCTCCCGCTAACACTGGCAAAGATAAAAGAAGAAGAATGGCTGTTAAAATAACTGATCAGACAAATAGTCTAATTTTTTCTGCTGAAAGGTTTTTTGCTTTAAGATTAATAATTGTAGTAATAAAATTTAAGGCACCTAAAATTGAAGAAATCCCTGCAAGGTGTAAAGAAAAAATTGTTAAGTCTACTGAAGGTCCTGAATGATAAAACGTTGATAAAGGTGGA
+
CCCCCGGGGGGGGGGGGGGGGGGGGGGGGGFGGGGGGGGGGGGGGGGGGGGGGGGGGDGGGGFGEGGGGGGGGGGFGGGGGGGGGGGGGGGGGGGGGGGGGGGGGGGGGGGGGGGGGGGGGGGGGGGGGGGGGGGGGGGG6DFGGGGGGGFGGGGGGGGGGGGGGGGGGGGGGGGGFGGGGGGGGGGGGGGGFGGDCGCG@FFFFFFFFFFFA>FGFEGFGFFE>=CAF4@>AB:8>FEFEFFFEF@BF=@DEFC67B@?EFFAE<7)4;@<@FFFC758EC<;<;9@;;33@5;EG<>?(
@M70528:330:000000000-K6D4P:1:1102:23875:5446 2:N:0:AGTGCGAGTG+TGGAGGTAAT
TAAAACAGGGTCCCCTCCCCCTCTAGGGTCAAAAAAAGAGGTATTTAAGTTTCGGTCAGTTAAAAGTATTGTGATAGCTCCCGCTAACACTGGCAAAGATAAAAGAAGAAGAATGGCTGTTAAAATAACTGATCAGACAAATAGTCTAATTTTTTCTGCTGAAAGGTTTTTTGCTTTAAGATTAATAATTGTAGTAATAAAATTTAAGGCACCTAAAATTGAAGAAATCCCTGCAAGGTGTAAAGAAAAAATTGTTAAGTCTACTGAAGGTCCTGAATGATAAAACGTTGAAAAAGGTGGA
+
CCCCCGGGGGGGGGGGGGGGGGGGGGGGGGGGGGGGGGGGGGGGGGGGGGGGGFGGGGGGGGGGGGGGGGGGGGGGGGGGGGGGEGGGGGGFFGGGGGGGGFGFGGGGGGGGGGGGGGGFGGGGFGGGGCGGCFGGGGGGGGFGGGGGGGFGGGGEGFGGGGFCEGFFGGGGGGGGFGGGGGFGGGGGGGGG9<FGFGFGFGFFAFFFA*;A95CGFFG@AC7>BC5AFBE4>2>;:D<89>ABE=BDFF>:2=@FCB897AEF93).7(.;7);C61939??)>393;0*+271(?2(,(
@M70528:330:000000000-K6D4P:1:1102:9769:5447 2:N:0:AGTGCGAGTG+TGGAGGTAAT
TAAAACAGGGTCCCCTCCCCCTCTAGGGTCAAAAAAAGAGGTATTTAAGTTTCGGTCAGTTAAAAGTATTGTGATAGCTCCCGCTAACACTGGTAAAGATAAAAGAAGAAGAATGGCTGTTAAAATAACTGATCAGACAAATAGTCTAATTTTTTCTGCTGAAAGGTTTTTTGCTTTAAGATTAATAATTGTAGTAATAAAATTTAAGGCACCTAAAATTGAAGAAATCCCTGCAAGGTGTAAAGAAAAAATTGTTAAGTCTACTGAAGGTCCTGAATGATAAAACGTTGATAAAGGTGGA
+
CCCCCGGGGGGGGGGGGGGGGGGGGGGGFGGGGGGGGGGGGGGGGGGGGGGGGGGGGGGGGGGGGGGGGGGGGGGGGGGGGGGGGGGGGGGGGGGGGGGGGGGGGGGGGGGGGGGGGGGECFGGGGGGGGGGGGGGGGGG?FCFFGGGGGFGGGGGGGGGGGGGGGGGGGGGGGGGFGGGGGGGGGGDFGGGGGGGFGFGFGFFFFFFFFFFFGFGFGGFGFEFFFFCF5@>FDFFFFFFEEFFEEB=FFFD=FEFEAA?@6?AE<CE8;EA@AAEGGFE5CEEFE;=628;C<;<7@E((
@M70528:330:000000000-K6D4P:1:1102:5343:5448 2:N:0:AGTGCGAGTG+TGGAGGTAAT
TAAAACAGGGTCCCCTCCCCCTCTAGGGTCAAAAAAAGAGGTATTTAAGTTTCGGTCAGTTAAAAGTATTGTGATAGCTCCCGCTAACACTGGCAAAGATAAAAGAAGAAGAATGGCTGTTAAAATAACTGATCAGACAAATAGTCTAATTTTTTCTGCTGAAAGGTTTTTTGCTTTAAGATTAATAATTGTAGTAATAAAATTTAAGGCACCTAAAATTGAAGAAATCCCTGCAAGGTGTAAAGAAAAAATTGTTAAGTCTACTGAAGGTCCTGAATGATAAAACGTTGATAAAGGTGGA
+
@CCCCGGFFGGGGGGGGFGGGGGGGGGFGGGGGGGGGGGGGGGGGGFGGGFGGGG@FEGFGGFGFGCGGGFGCFGFGGGFCFGGGGGGGGFGGGGGGGGGGGGEGGGGGGGGGGGGGGDEFGGFEFGGGGGGGGGCEGGG=,BEAEFGGGFEFFGFFAFGGCEEFGGGGGFEGFGFD8CE8EGGGGGGGGGGFCGGFGFE7CAEFFFF56?F5CACFGGEFFE@FEDFFF=AAD9AEGGGFFFBCC5:FB28@FEA/=8@CCEAA<7=@(67<).;CC5;5CC><@>368<1@)/99;(-(
@M70528:330:000000000-K6D4P:1:1102:12576:5452 2:N:0:AGTGCGAGTG+TGGAGGTAAT
TAAAACAGGGTCCCCTCCCCCTCTAGGGTCAAAAAAAGAGGTATTTAAGTTTCGGTCAGTTAAAAGTATTGTGATAGCTCCCGCTAACACTGGCAAAGATAAAAGAAGAAGAATGGCTGTTAAAATAACTGATCAGACAAATAGTCTAATTTTTTCTGCTGAAAGGTTTTTTGCTTTAAGATTAATAATTGTAGTAATAAAATTTAAGGCACCTAAAATTGAAGAAATCCCTGCAAGGTGTAAAGAAAAAATTGTTAAGTCTACTGAAGGTCCTGAATGATAAAACGTTGATAAAGGTGGA
+
CCCCCGGGGGGGGGGGGGGGGGGGGGGGGGGGGGGGGGGGGGGGGGGGGGGGGGGGGGGGGGGGGGGGGGGGGGGGGGGGGGGGGGGGGGGGGGGGGGGGGGGEGGGGGGGGGGGGGGDEFGGGGGGGGGGGGGGGGGGGGGGGGGGGGFFGGGGGFGGGGGCGGGGGGGGGGGGGFGGGGGGGGGGGGGGGFFFGFGFGFGFFFFFFFFFFFGFGFGGFGFFFFFFCFBEFFFDFB*>FFFFFEFFFFFFFFFFFEFFFEFFFFFEFE@;<;<@EFGFFFF?EE@BDDFGGGCCF?),4(
@M70528:330:000000000-K6D4P:1:1102:24203:5464 2:N:0:AGTGCGAGTG+TGGAGGTAAT
TAAAACAGGGTCCCCTCCCCCTCTAGGGTCAAAAAAAGAGGTATTTAAGTTTCGGTCAGTTAAAAGTATTGTGATAGCTCCCGCTAACACTGGCAAAGATAAAAGAAGAAGAATGGCTGTTAAAATAACTGATCAGACAAATAGTCTAATTTTTTCTGCTGAAAGGTTTTTTGCTTTAAGATTAATAATTGTAGTAATAAAATTTAAGGCACCTAAAATTGAAGAAATCCCTGCAAGGTGTAAAGAAAAAATTGTTAAGTCTACTGAAGTTCCTGAATGATAAAACGTTGATAAAGGTGTA
+
CCCCCGGGGGGGGGGGGGGGGGGGGGGGGGGGGGGGGGGGGGGGGGGGGFGGGGGGGGGGGGGFGGGGGGGGGGGGGGGGGGGGGGGGGGGGGGGGGGGGGGGGGGGGGGGFDGGGGGGGGGGGGGGGGGGGGGGGGGGGGGGGGGFFGGFGGGGGGGG8FFGGG+@FEGFGCFGGFFEGGGCFGGGGGGGGGGGGFACEAEFE7CFFFFFF>>FGFEGEFAAE6=CCF@=>F=BA=5>E9><ECFFDFF=(0=<8>BB5?AEF7=?<E7?3<C;3;15;<?3447(/608+2<).0;())
@M70528:330:000000000-K6D4P:1:1102:10130:5468 2:N:0:AGTGCGAGTG+TGGAGGTAAT
TAAAACAGGGTCCCCTCCCCCTCTAGGGTCAAAAAAAGAGGTATTTAAGTTTCGGTCAGTTAAAAGTATTGTGATAGCTCCCGCTAACACTGGCAAAGATAAAAGAAGAAGAATGGCTGTTAAAATAACTGATCAGACAAATAGTCTAATTTTTTCTGCTGAAAGGTTTTTTGCTTTAAGATTAATAATTGTAGTAATAAAATTTAAGGCACCTAAAATTGAAGAAATCCCTGCAAGGTGTAAAGAAAAAATTGTTAAGTCTACTGAAGGTCCTGAATGATAAAACGTTGATAAAGGTGGA
+
CCCCCGGGGGGGGGGGGGGGGGGGGGGGGGGGGGGGGGGGGGGGGGGGGGGGGGGGGGGGGGGGGGGGGGGGGGGGFGGFGGGGGGGGGGGGGGGGGGGGGGGGGGGGGGGGGGGGGGGGGGGGGFGGGGGGGGGGGGGGCFFGGGGGGGFFGDGGGGGGGGGGGGGGGFGEGGGGFGGGGGFGGGGGGGGGGFGFFGFGCFFFFFFF?AFFFGFGFGGFGF;CFFDE@==AFF:F=F?B@EFFFF2>F2@BFFCFEB=C9AEFEECFFE;A;AE3;@?FFFFFEEB@5(:;:?E<7E32(
@M70528:330:000000000-K6D4P:1:1102:21181:5475 2:N:0:AGTGCGAGTG+TGGAGGTAAT
TAAAACAGGGTCCCCTTGTCTCTTATACACATCTGACGCTGCCGACGAATTACCTCCAGTGTAGATCTCGGTGGTCGCCGTATCATTAAAACAAAAAGTGAATATATTGATATCAGAGTCACTCTTTCCCAGAAACACTACATGGTCACTCTACCCCGTAGTTTTACCACTCGGCATATGCGTACCCTTAACCCCATCCTTCATTAACTGAATCCACGTTTTCCCAGAAACGTGACGATTCGGGCCATACACAGTAAAAATGTCTACCATACACTCAAGACAAAGCACACGCCCCAACCCA
+
CCCCCGGGGGGGGGGGGGGGGGGGGGGGDGGGGGGGGGGGGGGGGGGGGGG9<F6EEFGGGGFDCFCC,E<C@EFFFGGG@:FGGFDFFFG9,,4:F,5,,,5,9?,C,554,CF?9,6,:9C,,,,A?==,,,9,,9,,6,@,,93CDF+,,5,,++66++,9@C3@D,8=+++3*6,2,+++++72,,7,+,3;*,*,*,;*+++=+1*4<9;CA**)4***3*)0*.0*;((26*4,0(()(.((*(.))))1.;171*)1+67))).(/)95**..(.(,(((.(3))*(--*((((
@M70528:330:000000000-K6D4P:1:1102:11935:5496 2:N:0:AGTGCGAGTG+TGGAGGTAAT
TAAAACAGGGTCCCCTCCCCCTCTAGGGTCAAAAAAAGAGGTATTTAAGTTTCGGTCAGTTAAAAGTATTGTGATGGCTCCCGCTAACACTGGCAAAGATAAAAGAAGAAGAATGGCTGTTAAAATAACTGATCAGACAAATAGTCTAATTTTTTCTGCTGAAAGGTTTTTTGCTTTAAGATTAATAATTGTAGTAATAAAATTTAAGGCACCTAAAATTGAAGAAATCCCTGCAAGGTGTAAAGAAAAAATTGTTAAGTCTACTGAAGGTCCTGAATGATAAAACGTTGATAAAGGTGGA
+
CCCCCGGGGGGGGGGGGGGGGGGGGGGGGGGGGGGGGGGGGGGGGGGGGGFGGGGFGGGGGFGGGGGGGGGGGGGGFGGFGGDDGGGGGGGGGGGGGGGGGGGGGGGGGGGGGGGGGGGGGGGGFGFGGGGGGGGGGGGGGGGGGGGGGGFFGGGFFFGGGGGGGGGGGGFGGGGGFGGGFGGGGGGGGGGGGGGGFGFF<C?CFFFFFFFFFGFGFGGFGFFFFFDEFEFFFFF4>CFGFEFFFFBBFFBFEFFF5B69?ACFG8CAE1@A3@E4;@?EFEFFFE0,,8C;C?CEG3(:(
@M70528:330:000000000-K6D4P:1:1102:15082:5506 2:N:0:AGTGCGAGTG+TGGAGGTAAT
TAAAACAGGGCTCCCTGTCTCTTATACACATCTGACGCTGCCGACGAATTACCTCCAGTGTAGATCTCGGTGGTCGCCGTATCATTAAAAAAAAAAAAACAACATCAAATTTCAGACTTTCATGCTAACTGCTCCTCTCACCTACATCACTCTCAACACACACTCCTCTATTCCGATTCTCCCTATATCCCCCCTCCTCACCTGCACCCTCCTCACACCGTCATCTCACTCTTTCCTCTCGACCTCCGTAGTCTACTCTCATCCCTACTGTACTACACCACTCTCGCGACTTCCCTTATCC
+
CCCCCGGGGGGGGGGGGFGGGGG,FFGGGGGGGGGGEFGGGGGGGGGGFDEGG,EEGGGGGGGFGGGGFGB@G6ECFGG+C:EFFECGGGFFGGCC>+88==,,4,,,,,,,,,,,,,645,,,,,55B,,,,,,,,3,,6D+,3,,,7,+@,,,,,,4,5++,,0,6,,,,7,,**35,7,,,,,5+65,1**)22,),(6*(/)2)0.:3)2+1)0*.*2((3/)117)++))+)0+2,)(.(.(()(((-/)*))0,)*)/1,48),.-).))**((,(.-)-(--()1*-,-+))))
@M70528:330:000000000-K6D4P:1:1102:20501:5517 2:N:0:AGTGCGAGTG+TGGAGGTAAT
TAAAACAGGGTCCCCTGTCTCTTCTACACATCTGACGCTGCCGACGAATTACCTCCAGTGTAGATCTCGGTGGTCGCCGGATCATTAAAAACAAAAAAAAGAGAATAAACAGATAGATGTGAGTATGGGGAGAGACAAAAGTGGTAGACAGAACTGAGAGACCAGATAATGAGAAGCTAGAGAGAGTGAGTCATAAGGAGTGAGAGAGAGGTCGAAATGTGAGAACTGGTTAGAGAGAAATGATCGACAGGTGGAACGAAGGAGTGTGTATGTAATACAGTGCGAACTAGGTACATAATGG
+
CCCCCGGGGGGGGGGGGGFFGGG,CFGGGGGGGFFG>@GGGGGGGGGG<FEGD;EFDFFGGGFFEGFGGGCCE:EEGGG+@BBFGGGEGGG7,,A<=7+@++,,,,,,,,5,,,,,,,+65,8,8,,,,+6++++63,,,+,+,,,,,,,*,3,7,,,,3+,+3,+77,,,2@,,,*,2,2,,*4@,2,,,,+,+++5*,0,+*+/***))2)2)*),4*,+/*+)))0))3)))+(*++.)7+)(/()(/)()-*...((.(0*.))..-))))-**).)))-,(((.80**)))+-)))
@M70528:330:000000000-K6D4P:1:1102:15807:5523 2:N:0:AGTGCGAGTG+TGGAGGTAAT
TAAAACAGGGCTCCCTGTCTCTTCTACACATCTGACGCTGCCGACGAATTACCTCCAGTGTAGATCTCGGTGGTCGCCGTATCATTAAAAAAAAAAAAAACAATATAAACACTACATCGTGCTACTTGCTACACCAAACGTGTCATATTACGGAATACTATGCCTCTCACCCTCAACACAGCACACTCTTCATATCCCGTCAACTACTATCCGAACACCTGTCTCTACCTCCATGCCACTGAGTCCACCTGTCGCACTCTGCGACGTGTGGTAACTGTAGTCTCTACACGTACCTTCCTCA
+
CCCCCGGGGGGGGGGGGGGGGGG9FGGGGGGGGGGGGGGGGGGGGGGGGGFGF@FGGGGGFGGGGGGGGGGGGCFFDGF@C9BEAFGGGEFEG=78+864+6<,,5:,,:,,,,:8,,++3++,,,,,,,3,7,,@,,8++++533,,,,+++++83@,3,,,3,3,,,3,,**,4/::4,,1,2,,092,,+,+44,)/(*)*+)0++++))*)))*/(+26)+)))2).2)))).0++)))*))))).()).(),))))*()*(((.,(,).,)**)))).))).)(-0**-)-+())-
@M70528:330:000000000-K6D4P:1:1102:26629:5529 2:N:0:AGTGCGAGTG+TGGAGGTAAT
TAAAACAGGGTCCCCTCCCCCTCTAGGGTCAAAAAAAGAGGTATTTAAGTTTCGGTCAGTTAAAAGTATTGTGATAGCTCCCGCTAACACTGGCAAAGATAAAAGAAGAAGAATGGCTGTTAAAATAACTGATCAGACAAATAGTCTAATTTTTTCTGCTGAAAGGTTTTTTGCTTTAAGATTAATAATTGTAGTAATAAAATTTAAGGCACCTAAAATTGAAGAAATCCCTGCAAGGTGTAAAGAAAAAATTGTTAAGTCTACTGAAGGTCCTGAATGATAAAACGTTGATAAAGGTGGA
+
CCCCCGGGGGGGGGGGGGGGGGGGGGGGGGGGGGGGGGGGGGGGGGGGGCGGGGGGGGGGGGGGGGGGGGGGGGGGGGGGGGGGGGGGGGGGFGGGGGGGGGGGGGGGGGGGFGGGGGDFGGGGGGGGGGGGGGGGGGGGGGFGGGGGGGFGGGGGGDGFFGGGGFGGGGGGGGGGFGGGGGGGGGGGGGGGGGGGFF7AECFEFFFFFFFFFGFCF9FEDFEBFFDCF>BA>B@FE8DFEE<9EFFFFF>B@FFC@+@CEFEFFFE=EEE4;<A3;;?A?6?96=988@FDF?4C?@B:(
@M70528:330:000000000-K6D4P:1:1102:8756:5540 2:N:0:AGTGCGAGTG+TGGAGGTAAT
TAAAACAGGGTCCCCTCCCCCTCTAGGGTCAAAAAAAGAGGTATTTAAGTTTCGGTCAGTTAAAAGTATTGTGATAGCTCCCGCTAACACTGGCAAAGATAAAAGAAGAAGAATGGCTGTTAAAATAACTGATCAGACAAATAGTCTAATTTTTTCTGCTGAAAGGTTTTTTGCTTTAAGATTAATAATTGTAGTAATAAAATTTAAGGCACCTAAAATTGAAGAAATCCCTGCAAGGTGTAAAGAAAAAATTGTTAAGTCTACTGAAGGTCCTGAATGATAAAACGTTGATAAAGGTGGA
+
CCCCCGGGGGGGGGGGGGGGGGGGGGGGGGGGGGGGGGGGGGGGGGGGGGGGGGGGGGGGGGGGGGGGGGGGGGGGGGGGGGGGGGGGGGGGGGGGGGGGGGGGGGGGGGGGGGGGGGGFGGGGGGGGGGGGGGGGGGGGGGGGGGGGGGFGGGDGGGGGGGGGGGFGFGGGGGGGFGGGGGGGGGGGGGGGGGGGFGFGFGFFFFFFFFFFFGFGFGG@FFACFEFFF@EFFFFFEGGGFFFF4CDDFFFFFF?F*==<CACFGFFA<@F3747CGGEFEFF<6@9=@DG=FFEEDE7?(
@M70528:330:000000000-K6D4P:1:1102:11066:5547 2:N:0:AGTGCGAGTG+TGGAGGTAAT
TAAAACAGGGTCCCCTCCCCCTCTAGGGTCAAAAAAAGAGGTATTTAAGTTTCGGTCAGTTAAAAGTATTGTGATAGCTCCCGCTAACACTGGCAAAGATAAAAGAAGAAGAATGGCTGTTAAAATAACTGATCAGACAAATAGTCTAATTTTTTCTGCTGAAAGGTTTTTTGCTTTAAGATTAATAATTGTAGTAATAAAATTTAAGGCACCTAAAATTGAAGAAATCCCTGCAAGGTGTAAAGAAAAAATTGTTAAGTCTACTGAAGGTCCTGAATGATAAAACGTTGATAAAGGTGGA
+
CCCCCGGGGGGGGGGGGGGGGGGGGGGGFGGGGGGGGGGGGGGGGGGGGGGGGGGGGGGGGGGGGGGGGGGGGGGGGGGGGGGGGGGGGGGGGFGGGGGGGGGGGGGGGGGGGGGGGGGGGGGGGFGGGGGGGGGGGGGGGGGGGGGGGGFGGGGGGGGGGGGGGGFFGGGGGGGGFFGGGGGGGGGGGGGFGGGGFGFGFGFFFFFFFFFFFGFGFFGFGFF@FBFECE;6FB@FBGDFEFFFFEFDFDFDBFFF@=BECAEFGFCE@EFFEFECD;5@)6<;;=@3@@C+@6>C?<:((
@M70528:330:000000000-K6D4P:1:1102:8976:5547 2:N:0:AGTGCGAGTG+TGGAGGTAAT
TAAAACAGGGTCCCCTCCCCCTCTAGGGTCAAAAAAAGAGGTATTTAAGTTTCGGTCAGTTAAAAGTATTGTGATAGCTCCCGCTAACACTGGCAAAGATAAAAGAAGAAGAATGGCTGTTAAAATAACTGATCAGACAAATAGTATAATTTTTTCTGCTGAAAGGTTTTTTGCTTTAAGATTAATAATTGTAGTAATAAAATTTAAGGCACCTAAAATTGAAGAAATCCCTGCAAGGTGTAAAGAAAAAATTGTTATGTCTACTGAAGGTCCTGAATGATAAAACGTTGATAAAGGTGGA
+
CCCCCGGGGGGGGGGGGGGGGGGGGGGGEGGFGGGGGGGGGGGGGDGGGGGGGGGGGGGGGGGEGGGFFGGGGGGGGGGGGGGGGDGGGGGGG8FGGGGGGGGFGGGGGGGF<EGGGGGEFGGGGFGGCFGGFGGGGGGG6DFFAEGGGGFGGGGGDDFFGGGEGGGGFFGC@EFGFFGFGGGGCFFGGFGD=ACF9CCGFAFFFFFFFFFFF5>7AFGFGF@CFEFF6B369>>;@FG?67A=AC=28(5=;FFF9+49C+5:9;<8E8;437;;0173).)9<3:@3;F:CECEFE?((
@M70528:330:000000000-K6D4P:1:1102:7939:5549 2:N:0:AGTGCGAGTG+TGGAGGTAAT
TAAAACAGGGTCCCCTCCCCCTCTAGGGTCAAAAAAAGAGGTATTTAAGTTTCGGTCAGTTAAAAGTATTGTGATAGCTCCCGCTAACACTGGCAAAGATAAAAGAAGAAGAATGGCTGTTAAAATAACTGATCAGACAAATAGTCTAATTTTTTCTGCTGAAAGGTTTTTTGCTTTAAGATTAATAATTGTAGTAATAAAATTTAAGGCACCTAAAATTGAAGAAATCCCTGCAAGGTGTAAAGAAAAAATTGTTAAGTCTACTGAAGGTCCTGAATGATAAAACGTTGATACAGGTGGA
+
CCCCCGGGFEGGGGGGGGGGGGGGGGGGGGGGGGGGGGGGGGGGGGGGGFGGGGGGGGGGFGGGGGGGGGGGGGGGGGGGGGGGGGGGGGGGFGGGGGGGGGGGGGGGGGGGGGGGGGGGGDEFGGGGGGGGGGGGGGGGGFFGGGGGGGFFGFEFGGGGGGGGGGFEEGGGGGGCDFFGGGGGGGGGGGGFGGGGFGFGCFFFFFFFFFFFFGFFAGGEGFA5C=CFFEEFFFFFBGFFEFA49CBFFF>=BC?C>=@CE7?6CE<;<;;<)7=<CFEFFECFCE>8@FFCF)6>68?B(
@M70528:330:000000000-K6D4P:1:1102:8280:5554 2:N:0:AGTGCGAGTG+TGGAGGTAAT
TAAAACAGGGTCCCCTCCCCCTCTAGGGTCAAAAAAAGAGGTATTTAAGTTTCGGTCAGTTAAAAGTATTGTGATAGCTCCCGCTAACACTGGCAAAGATAAAAGAAGAAGAATGGCTGTTAAAATAACTGATCAGACAAATAGTCTAATTTTTTCTGCTGAAAGGTTTTTTGCTTTAAGATTAATAATTGTAGTAATAAAATTTAAGGCACCTAAAATTGAAGAAATCCCTGCAAGGTGTAAAGAAAAAATTGTTAAGTCTACTGAAGGTCCTGAATGATAAAACGTTGATAAAGGTGGA
+
CCCCCF@G@FFGGGGGGGGGGGGGFGGFFGDEGGGGGDGGGGGGGGGGGGGGGGGGGGFFGFGGGGEFGGGGG9EFGGGFFFGGGGGG?FFGCFGFGGCFGGGGGGGGGGGGGFGGGFGGGGGGGGGGFGGGGGFFGGGGGGGGGGGGGGFAF<EGFGGGGGGCGGDGGGG6EFGGFGGGGGGCCDGFGGGGGGGGCFFG7DC5F7;CAFFF>DF7ACC@FA>5<@CFF):>FDFF>FGGFFFFFFDBFDB==C?FCBF??FE8CECA@;;A)>EF<@5<FFCE3<@;10>+@?CEFF:<(
@M70528:330:000000000-K6D4P:1:1102:6181:5560 2:N:0:AGTGCGAGTG+TGGAGGTAAT
TAAAACAGGGTCCCCTCCCCCTCTAGGGTCAAAAAAAGAGGTATTTAAGTTTCGGTCAGTTAAAAGTATTGTGATAGCTCCCGCTAACACTGGCAAAGATAAAAGAAGAAGAATGGCTGTTAAAATAACTGATCAGACAAATAGTCTAATTTTTTCTGCTGAAAGGTTTTTTGCTTTAAGATTAATAATTGTAGTAATAAAATTTAAGGCACCTAAAATTGAAGAAATCCCTGCAAGGTGTAAAGAAAAAATTGTTAAGTCTACTGAAGGTCCTGAATGATAAAACGTTGATAAAGGTGGA
+
CCCCCGGGGCCFFEFGG@FGFGGG9CFGFEC@F@DCF,FFFDFAFGGGGGFGGEGCF7EEEADCFGGGGGFGG9FGG9FGF@FGGGGEE8?BDDFFFFGGCFGGGGGFFGDEEFCFFGGFGGGFFGG<EFC=FFGGEF@ED9FAEFFFFFFGGGGGGGGFGC9<DGGAFDGGGGFFFGF8FGGGGCDGGFGGDGGCFGFFCCC)BFFAF5;;?FFFF9FEEFC*===E@>4AFF5A>DGCE3AA?=30856>@A518>C4?FFFG@7375@449<C*;?<C?)9>@6=;0*1:64)+4:?(
@M70528:330:000000000-K6D4P:1:1102:8180:5564 2:N:0:AGTGCGAGTG+TGGAGGTAAT
TAAAACAGGGTCCCCTCCCCCTCTAGGGTCAAAAAAGGAGGTATTTAAGTTTCGGTCAGTTAAAAGTATTGTGATAGCTCCCGCTAACACTGGCAAAGATAAAAGAAGAAGAATGGCTGTTAAAATAACTGATCAGACAAATAGTCTAATTTTTTCTGCTGAAAGGTTTTTTGCTTTAAGATTAATAATTGTAGTAATAAAATTTAAGGCACCTAAAATTGAAGAAATCCCTGCAAGGTGTAAAGAAAAAATTGTTAAGTCTACTGAAGGTCCTGAATGATAAAACGTTGATAAAGGTGGA
+
CCCCCGGGGGGGGGGGGGGGGGGGGGGGGGGGGGGGGGGGGGGGGGGGGGGGGGGGGGGGGGGGGGGGGGGGGGGGFFGGGFGGGGGFGGGGGGGGFGGDFGGGGGGGGGGGGGGGGGDGGGGGFGGGGGGGGGGGGGGGGG?AFFAFGGDFGG>FFGGGDGGCEFGGFGGGGFDFDFAFFFGGGGGGGGGGGGGFFGFGCGFFFFFBF?FFFCFFFDEEGF>6>C=CF):AA=:AE>EGEE4AEFDFFFFBFFE69CCE?+8BFEEEFE;@3))90;?A?<ECEF65;;D:CEEF7=;6(
@M70528:330:000000000-K6D4P:1:1102:14758:5583 2:N:0:AGTGCGAGTG+TGGAGGTAAT
TAAAACAGGGTCCCTGTCTCTTATACACATCTGACGCTGCCGACGAATTACCTCCAGTGTAGATCTCGGTGGTCGCCGTATCATTAAAAAAAAAATTTAATATTTAATCTAATATGTTTTCTTTTTTCTTCCTATTACCACCTTTTGTCTTTCTACTTCACGCTCTCTTCCTACTCCTTTCTTTTCCTCATTCTTCTTTTTTTTCCTCTCCTTTCTCTTACTCCCTCACTTTCTTACTCCTATTTACATTCCTTCTTTCTGTCTATCCTGGTCCCTCACACGTATGCGGACTATTTAGCTT
+
CCCCCGGGGGGGCCF@FE9FFGGGGGGGGGDGACGGGGDG@@@@FFC8FFCF,EEFGDGGDGDGGFGFFGDGGGG7CE+@F=<,@FF?<,>@7C84,595,,9,9@,,,:,,,,55,4+4,,,54,+,A,,4,,,7>E,C2++6C,38,,37:?,,7,,,33,8++7,,,,,,,55*,2,@,=@93E;,3,,5,2++,4,***)*49++*0;A7++4,,*1+1(/3(/;48*+))+)+++/))3/)1)+1))1+.*)+:))+)+5)/.))(.).()**,).(.()()-(())0)))+))))
@M70528:330:000000000-K6D4P:1:1102:20484:5593 2:N:0:AGTGCGAGTG+TGGAGGTAAT
TAAAACAGGGTCCCCTCCCCCTCTAGGGTCAAAAAAAGAGGTATTTAAGTTTCGGTCAGTTAAAAGTATTGTGATAGCTCCCGCTAACACTGGCAAAGATAAAAGAAGAAGAATGGCTGTTAAAATAACTGATCAGACAAATAGTCTAATTTTTTCTGCTGAAAGGTTTTTTGCTTTAAGATTAATAATTGTAGTAATAAAATTTAAGGCACCTAAAATTGAAGAAATCCCTGCAAGGTGTAAAGAAAAAATTGTTAAGTCTACTGAAGGTCCTGAATGATAAAACGTTGATAAAGGTGGA
+
CCCCCGGGGGGGGGGGGGGGGGGGGGGGGGGGGGGGGGGGGGGGGGGGGGGGGGGGGGGGGGGGGGGGGGGGGGGGGGGGFGGGGGGGGGGGGGGGGGGGGGGGGGGGGGGGGGGGGGGFGGGGGGGGGGGGGGGGGGGGGGGGGGGGGGFGGGGGGGGGGGGGGGGGGGGGGGGGFGGFGGGGGGGGGGGGGGGGFGFGFGFFFFFFFFFFFFFFFFGFGFCCFEDFFFEFFFFF>D<EEEE=AEFFFFFFFF5+1+18<:<FC@67=;@E=E@9<+9;75?CC<;38223;)7>7@3:(
@M70528:330:000000000-K6D4P:1:1102:20871:5593 2:N:0:AGTGCGAGTG+TGGAGGTAAT
TAAAACAGGGTCCCCTGTCTCTTATACACATCTGACGCTGCCGACGAATTACCTCCAGTGTAGATCTCGGTGGTCGCCGTATCATTAAAAACCAAAAAACATAAAAAAAGAAGACAAGCAAAGGCAGTTCGAATAAACACAATACAGCGTCAAGAGCCGCATTGCCGTAACAAGTATACGTCGTACCTACACTGCCAGACACACACGACTGTCCAGAGGAAATGCACACCATCAACACTACTCAACTCATATCACACGTCAGCCAGACATACTACACTCATTGAGTACAGATTGTGACACA
+
CCCCCGGGGGGGGGGGGFGGGGE,CFGGGGGGGGGGGGGGGFGGGGEGEGGGG,EFGGFGFFFFGGGGGGFGGCFGCGG@FCFFFGGGGGG7,@FF=:+,,,,,,9,@7++,,4,:,,6>,,,,,,8,:,+86,+,6,5,+3+,78,,++3+3,,,,6+++++,,+++***,,,,,1,,,,,**,16+,,,,+,**3,)*022())))22)/+*39***(*/))+).7),,*;3)))3++())/(())*)-).0)*())-()))1(.(.-.)-)),**,())).))))-)20*)).+).5(
@M70528:330:000000000-K6D4P:1:1102:20029:5598 2:N:0:AGTGCGAGTG+TGGAGGTAAT
TAAAACAGGGTCCCCTCCCCCTCTAGGGTCAAAAAAAGAGGTATTTAAGTTTCGGTCAGTTAAAAGTATTGTGATAGCTCCCGCTAACACTGGCAAAGATAAAAGAAGAAGAATGGCTGTTAAAATAACTGATCAGACAAATAGTCTAATTTTTTCTGCTGAAAGGTTTTTTGCTTTAAGATTAATAATTGTAGTAATAAAATTTAAGGCACCTAAAATTGAAGAAATCCCTGCAAGGTGTAAAGAAAAAATTGTTAAGTCTACTGAAGGTCCTGAATGATAAAACGTTGATAAAGGTGGA
+
CCCCCGGGGGGGGGGGGGGGGGGGGGGGGGGGGGGGGGGGGDGGGGGGGGGGGGGGGGGGGGGGGGGGGGGGGGGGGGGGGGGGGGGGGGGGGGGGGGGGGGGGGGGGGGGGGGGGGGGGGGGGGGGGGGGGGGGGGGGGFA8DFFGGGGFGGCEGGGGGGGGGGGGGGGGGGGGGFGGGGGGGGGGGGGGGGGGGAFFGFAAEFFFFFFFFFGFGFGGFGF5CF=C@F2>FFBBF>*>DEFFFEFFFFBF9EF9+/14>?A<;C@7/)4;A=@E>*+9/?<<C441(//2+317>9@?:(
@M70528:330:000000000-K6D4P:1:1102:18603:5600 2:N:0:AGTGCGAGTG+TGGAGGTAAT
TAAAACAGGGTCCCCTCCCCCTCTAGGGTCAAAAAAAGAGGTATTTAAGTTTCGGTCAGTTAAAAGTATTGTGATAGCTCCCGCTAACACTGGCAAAGATAAAAGAAGAAGAATGGCTGTTAAAATAACTGATCAGACAAATAGTCTAATTTTTTCTGCTGAAAGGTTTTTTGCTTTAAGATTAATAATTGTAGTAATAAAATTTAAGGCACCTAAAATTGAAGAAATCCCTGCAAGGTGTAAAGAAAAAATTGTTAAGTCTACTGACGGTCCTGAATGATAAAACGTTGATAAAGGTGGA
+
CCCCCGGGGGGGGGGGGGGGGGGGGGGGGGGGGGGGGGGGGGFGGGGGGGGGGGGGGGGGGGGGGGGGGGGGGGFGGGGGGGGGGGGGGGGGGGGGGGGGGGGGGGGGGGGGGGGGGGGGFGGGGGGGGGGGGGGGGGGGGGGGGGGGGGFGGGGGGGGGGGGGGGGGFFFGGGGGFGGGFGGGGGGGGGGGGGGFFGFGEGFFFFFFFFFFFGFFFGF@GFEFFCCEF976AFDFEFFGFFFFCED=FBB@2FEF8=B@<FCAFF6(,6<D34=E2;?AEEE).71/38*2:<AAGF(4(
@M70528:330:000000000-K6D4P:1:1102:17795:5606 2:N:0:AGTGCGAGTG+TGGAGGTAAT
TAAACAGGGTCCCCTCCCCCTCTAGGGTCAAAAAAAGAGGTATTTAAGTTTCGGTCAGTTAAAAGTATTGTGATAGCTCCCGCTAACACTGGCAAAGATAAAAGAAGAAGAATGGCTGTTAAAATAACTGATCAGACAAATAGTCTAATTTTTTCTGCTGAAAGGTTTTTTGCTTTAAGATTAATAATTGTAGTAATAAAATTTAAGGCACCTAAAATTGAAGAAATCCCTGCAAGGTGTAAAGAAAAAATTGTTAAGTCTACTGAAGGTCCTGAATGATAAAACGTTGATAAAGGTGGAA
+
CCCCCGFGGFGGGGGGGGGGGEGGFGGG8EGGGGGEFGGGFFGGGGGGGGGGGGGG7FGDFGGGGGGGGGGGEGGGFGFFGGGGGGGGGGGGGF@GGGGGGGGGGGGGGGGGGGGGGGFGGFFFGFGFGGGGGGGGGGFGCFGGGGGFGGFGGGGC,;=EGGGGGGGGGFDGGGGGFGFGGDFFGGGGD9CEGFFFCAA,:FFCFAFFFFFFFFCFFGGECFEEF@AEFFE64B;45>,2:E*99:7:F(:.@=5B<8+*8A9F66)/44>))7C)++7)934;E>D@DF7;F9;A+6:()
@M70528:330:000000000-K6D4P:1:1102:10859:5648 2:N:0:AGTGCGAGTG+TGGAGGTAAT
TAAAACAGGGTCCCCTCCCCCTCTAGGGTCAAAAAAAGAGGTATTTAAGTTTCGGTCAGTTAAAAGTATTGTGATAGCTCCCGCTAACACTGGCAAAGATAAAAGAAGAAGAATGGCTGTTAAAATAACTGATCAGACAAATAGTCTAATTTTTTCTGCTGAAAGGTTTTTTGCTTTAAGATTAATAATTGTAGTAATAAAATTTAAGGCACCTAAAATTGAAGAAATCCCTGCAAGGTGTAAAGAAAAAATTGTTAAGTCTACTGAAGGTCCTGAATGATAAAACGTTGATAAAGGTGGA
+
CCCCCGGGGGGGGGGGGGGGGGGGGGGGGGGGFGGGGGGGGGGGGGGGGGGGGGGGGGGGGGGGGGCGGGGGGGGGGGGCFGGGGGGFGGGGGFGGGGGGGGGGGGGGGGGGGGGGGGDEFFGGGGGGGGGGFGGGGGGGDGGGGGGGGGFDCFGFFFDGGGGGGFBFAEGGGGGGDFGGGGGGGGGGGGGGGGGGFGFGFGFFFFFFFFFFFGFGFCFCGAEEFFFEC;:>ADBFE5,?BEFBE>:B;BBFFFEF@1+9?FFFF<?7;@;E79<ECFEFFFF)1;>@;DGCFE4C7@??0
@M70528:330:000000000-K6D4P:1:1102:7488:5652 2:N:0:AGTGCGAGTG+TGGAGGTAAT
TAAAACAGGGTCCCCTCCCCCTCTAGGGTCAAAAAAAGAGGTATTTAAGTTTCGGTCAGTTAAAAGTATTGTGATAGCTCCCGCTAACACTGGCAAAGATAAAAGAAGAAGAATGGCTGTTAAAATAACTGTTCAGACAAATAGTCTAATTTTTTCTGCTGAAAGGTTTTTTGCTTTAAGATTAATAATTGTAGTAATAAAATTTAAGGCACCTAAAATTGAAGAAATCCCTGCAAGGTGTAAAGAAAACATTGTTAAGTCTACTGAAGGTCCTGACTGATAAAACGTTGATAAAGGTGGA
+
CCCCCGGGFGGGGGGGGEEGGGGGFGEEFGGFDGGGDGGGGFGGGGFGFAEFGGGCFGGFGGGGGGGGGFGGGGGGGGGGGGGGDGGGCFCFFGC@EFGGGGFAEFGGGGFGGGGGGGC>FFGGGGGFGGDFFGGGGGGGGGFGFGGGGGFFG<CFDFGDGGFGGG?FDEDCEDEGFGGGGGGGGFFFFCDGFGDDCCFFC,=5AF?FFFFA?5*9*<:),<:*9)8A+<5AF459>*5?>=6+29@BFBBECF48@FCC<:8893*746;374;>*+))6.73;)6@/3C+7966C7;?(
@M70528:330:000000000-K6D4P:1:1102:24835:5659 2:N:0:AGTGCGAGTG+TGGAGGTAAT
TAAAACAGGGTCCCCTCCCCCTCTAGGGTCAAAAAAAGAGGTATTTAAGTTTCGGTCAGTTAAAAGTATTGTGATAGCTCCCGCTAACACTGGCAAAGATAAAAGAAGAAGAATGGCTGTTAAAATAACTGATCAGACAAATAGTCTAATTTTTTCTGCTGAAAGGTTTTTTGCTTTAAGATTAATAATTGTAGTATTAAAATTTAAGGCACCTAAAATTGAAGAAATCCCTGCAAGGTGTAAAGAAAAAATTGTTAAGTCTACTGAAGGTCCTGAATGATAAAACGTTAATAAGGGTGGA
+
CCCCCGGGGGGGGGFGGGGGGGGGGGGGGGGGGGGGGGGGGGGGGGGGGGGGGGGFGGGGGGGGFGGGGGGGGGGGGGFGGGGGGGGGGGFGGGGGGGGGGGGGFGGGGGGGGGGGGGGGGFFAFGGGGGGGGGGGGGGCDCGGGGGGGGFGGGGGGGF;EEGGFGGGGGF>@FGGFGGGFCEE=:EFGCD=CDCG+:CEC;C@FFCA6AFF0*;?6,E@FFCEFE5CFB@499>9>D>B*1A9/8:0;92=(+18<FC?E7?+<35)<;34..)/*3536?C)93381(/+26))*(42(
@M70528:330:000000000-K6D4P:1:1102:7502:5668 2:N:0:AGTGCGAGTG+TGGAGGTAAT
TAAAACAGGGTCCCCTCCCCCTCTAGGGTCAAAAAAAGAGGTATTTAAGTTTCGGTCAGTTAAAAGTATTGTGATAGCTCCCGCTAACACTGGCAAAGATAAAAGAAGAAGAATGGCTGTTAAAATAACTGTTCAGACAAATAGTCTAATTTTTTCTGCTGAAAGGTTTTTTGCTTTAAGATTAATAATTGTAGTAATAAAATTTAAGGCACCTAAAATTGAAGAAATCCCTGCAAGGTGTAAAGAAAAAATTGTTAAGTCTACTGAAGGTCCTGAATGATAAAACGTTGATAAAGGTGGA
+
CCCCCGGGGGGGGGGGGGGGGGGGGGGGGGGGGGGGGGDGGEFGGGGGGFGGGGGGGGGCEGGGGGGGGGGGGGGGGGGGFGGGGGGGGGGGGGGGGGGGGGGGGGFGGGFGGGGGGGGFGGGAFGDGGGG,FFFGGGGGGGGGGGGGGGFGGGDGGGGGGGGGFD=CF?D=EGFGFGGGFGGGGGGGGGGGDFFDAFFECGFEFFFFFFFFFGFFFFFBAFE@F=:CF536@@@F@D>FBEEFEFFFF2@BBF*B9=+97:?@F3);@EEE7<EFC:<8?CEFC@>@@DF+;?CEFEF((
@M70528:330:000000000-K6D4P:1:1102:16696:5670 2:N:0:AGTGCGAGTG+TGGAGGTAAT
TAAAACAGGGTCCCCTCCCCCTCTAGGGTCAAAAAAAGAGGTATTTAAGTTTCGGTCAGTTAAAAGTATTGTGATAGCTCCCGCTAACACTGGCAAAGATAAAAGAAGAAGAATGGCTGTTAAAATAACTGATCAGACAAATAGTCTAATTTTTTCTGCTGAAAGGTTTTTTGCTTTAAGATTAATAATTGTAGTAATAAAATTTAAGGCACCTAAAATTGAAGAAATCCCTGCAAGGTGTAAAGAAAAAATTGTTAAGTCTACTGAAGGTCCTGAATGATAAAACGTTGATAAAGGTGGA
+
CCCCCGGGGGGGGGGGGGGGGGGGGGGGGGGGGGGGGGGGGGGGGGGGGGGGGGGGGGGGFGFGGGGGGGGGGGGGGFGGGGGGGGGGGGGGGGGGGGGGGGGGGGGGGGGGGGGGGGGGGGGFGGGGGGGGGGGGGGGGGGGGGGGFFGFGGGDGFGGGGGGGGGGGGGGGGGGGFGGGGGGGGGGFFGGGGGGGFGFEEGFFFFFF?FAFFFFGFFGBFFFFF5:AF=5*@BBF@G9D=EAF<6BDF>@FBFFFEFFE3ACFF@3=EE@9;AEE<CCE35<EFEB@@65+@?>>FE76(
@M70528:330:000000000-K6D4P:1:1102:6008:5694 2:N:0:AGTGCGAGTG+TGGAGGTAAT
TAAAACAGGGTCCCCTCCCCCTCTAGGGTCAAAAAAAGAGGTATTTAAGTTTCGGTCAGTTAAAAGTATTGTGATAGCTCCCGCTAACACTGGCAAAGATAAAAGAAGAAGAATGGCTGTTAAAATAACTGATCAGACAAATAGTCTAATTTTTTCTGCTGAAAGGTTTTTTGCTTTAAGATTAATAATTGTAGTAATAAAATTTAAGGCACCTAAAATTGAAGAAATCCCTGCAAGGTGTAAAGAACAAATTGTTAAGTCTACTGAAGGTCCTGAATGATAAAACGTTGATAAAGGTGGA
+
CCCCCGGGGGGGGGGGGGGGGGGGGGGGGGGGGGGGGGGGGGGGGGEFGGGGGGGGGGGGGGGGGGGGGGGGGGGGGFGGGGGGGGGGGGGGGGGGGGGGGGGGGGGGGGGGGGGGGGGFGGFGGGGGGGGGGGGGGGGGDBDGFGGGGCFGGGGCFFGGGFCGFCEDEGGGGGGGFGGGGGGGGGGGGGGGGGGGFGFGFGFFFFFFFFF5@FF7AEE@GACEF9CFFFFFFFFAEFEDEBFFCC=(ABFFFFFFCFFECAEF@34=FFEA=A<4;;CE<6CC9363=<8+7<CEG@E@(
@M70528:330:000000000-K6D4P:1:1102:21303:5729 2:N:0:AGTGCGAGTG+TGGAGGTAAT
TAAAACAGGGTCCCCTCCCCCTCTAGGGTCAAAAAAAGAGGTATTTAAGTTTCGGTCAGTTAAAAGTATTGTGATAGCTCCCGCTAACACTGGCAAAGATAAAAGAAGAAGAATGGCTGTTAAAATAACTGATCAGACAAATAGTCTAATTTTTTCTGCTGAAAGGTTTTTTGCTTTAAGATTAATAATTGTAGTAATAAAATTTAAGGCACCTAAAATTGAAGAAATCCCTGCAAGGTGTAAAGAAAAAATTGTTAAGTCTACTGAAGGTCCTGAATGATAAAACGTTGATAAAGGTGGA
+
CCCCCGGGGGGGGGGGGGGGGGGGGGGGGGGGGGGGGGGGGGGGGGGGGGGGGGGGGGGGGGFGGGGGGGGGGGGGGGGGGGGGGGGGGGGGGGGGGGGGGGGGGGGGGGGGGGGGGGGGGGGGGGGGGGGGGGFFGGGGGGGGGGGGGGFGGGGGGGGGGGGGGGGGGGGGGGGGFGGGGGGGGGGCFGGGGGGGFFFGFGF@B?C?AFFFFGFGFGGFGFEFFFFEFBFAFFDFB;>EEE*BEEFDF=BDEFFF?BCECFEFGFE<EFF47EEC<CEFFEE3;7:@;DG:C?4>9<83(
@M70528:330:000000000-K6D4P:1:1102:12728:5743 2:N:0:AGTGCGAGTG+TGGAGGTAAT
TAAAACAGGGTCCCCTCCCCCTCTAGGGTCAAAAAAAGAGGTATTTAAGTTTCGGTCAGTTAAAAGTATTGTGATAGCTCCCGCTAACACTGGCAAAGATAAAAGAAGAAGAATGGCTGTTAAAATAACTGATCAGACAAATAGTCTAATTTTTTCTGCTGAAAGGTTTTTTGCTTTAAGATTAATAATTGTAGTAATAAAATTTAAGGCACCTAAAATTGAAGAAATCCCTGCAAGGTGTAAAGAAAAAATTGTTAAGTCTACTGAAGGTCCTGAATGATAAAACGTTGATAAAGGTGGA
+
CCCCCGGGGGGGGGGGGGGGGGGGGGGGGGGGGGGGGGGGGGGGGGGGGGGGGGGFGGGGGGGGGGGGGGGGGGGGGGGGGGGGGGGGGGGGGGGGGGGGGGGGGGGGGGGGGGGGGGGGGGGGGGGGGGGGFGGGGGGFFGFGGGGGGGFGGEGGFGGGGGGGGGFGGFGGGG8EFGGGGFGFGGGDDFGGGGGGFG?FFGFFAFFFFFFFFGFGFGGFGFAEFFFEFBBAFFDFFGGGFF?FFFD(AB=:==CAC>BECFEFGECE@EFF@EA<FCEFCEC)9@>1;=FDFE39C<(8(
@M70528:330:000000000-K6D4P:1:1102:21365:5763 2:N:0:AGTGCGAGTG+TGGAGGTAAT
TAAAACAGGGTCCCCTCCCCCTCTAGGGTCAAAAAAAGAGGTATTTAAGTTTCGGTCAGTTAAAAGTATTGTGATAGCTCCCGCTAACACTGGCAAAGATAAAAGAAGAAGAATGGCTGTTAAAATAACTGATCAGACAAATAGTCTAATTTTTTCTGCTGAAAGGTTTTTTGCTTTAAGATTAATAATTGTAGTAATAAAATTTAAGGCACCTAAAATTGAAGAAATCCCTGCAAGGTGTAAAGAAAAAATTGTTAAGTCTACTGAAGGTCCTGAATGATAAAACGTTGATAAAGGTGGA
+
CCCCCGGGGGGGGGGGGGGGGGGGGGGGGGGGGGGGGGGGGFFGFGGGGDGGGGGGGGGGGGGGGFGGGGGGGGGGGGGGGFGGGGGGGGGGGGGGGGGGGFGGGGGGGGGGGGGGGGGGGGGGGGGGGGGGGGGGGGGGGGGGGGGGGG+@E9EFCFDGFFFADFEADFF8EGGG?A@DFDFGGGGGGEFFGGFGFFFG8DFEAFF?FACCFFFFFCF@7BCCFE58B=B>FBBFB5,47>A>CEF@FF=B7F?@EFA?EFE8>;?A<EEEF@EFD7EFCFF34;655=D7DEC3F3>0(
@M70528:330:000000000-K6D4P:1:1102:19935:5771 2:N:0:AGTGCGAGTG+TGGAGGTAAT
TAAAACAGGGTCCCCTCCCCCTCTAGGGTCAAAAAAAGAGGTATTTAAGTTTCGGTCAGTTAAAAGTATTGTGATAGCTCCCGCTAACACTGGCAAAGATAAAAGAAGAAGAATGGCTGTTAAAATAACTGATCAGACAAATAGTCTAATTTTTTCTGCTGAAAGGTTTTTTGCTTTAAGATTAATAATTGTAGTAATAAAATTTAAGGCACCTAAAATTGAAGAAATCCCTGCAAGGTGTAAAGAAAAAATTGTTAAGTCTACTGAAGGTCCTGAATGATAACACGTTGATAAAGGTGGA
+
CCCCCGGGGGGGGGGGGGGGGGGGGGGGGGGGGGGGGGGGGGGGGGGGGGGGGGGGGGGGGGGGGGGGGGGGGGGGGGGGGGGGGGGGGGGGGGGGGGGGGGGGGGGGGGGGGFGGGGGGGGGGGGGGGGGGGGGGGGGGGGGGGGGGGGFGGFDGGGFGFCDFCDDFCCGDC8DFFGGGGGFGGGGGFGGGGGCFFGFGFGFBFFFFFFFF?>FFFEFEGF75<@8CFEFFFDBFBDDF@EFFFFBBFFB==FCF8BAEEAC=CEEFFFFE8AEE0;?43?E)7@83=?F7FEF9C<:?(
@M70528:330:000000000-K6D4P:1:1102:20790:5790 2:N:0:AGTGCGAGTG+TGGAGGTAAT
TAAAACAGGGTCCCCTCCCCCTCTAGGGTCAAAAAAAGAGGTATTTAAGTTTCGGTCAGTTAAAAGTATTGTGATAGCTCCCGCTAACACTGGCAAAGATAAAAGAAGAAGAATGGCTGTTAAAATAACTGATCAGACAAATAGTCTAATTTTTTCTGCTGAAAGGTTTTTTGCTTTAAGATTAATAATTGTAGTAATAAAATTTAAGGCACCTAAAATCGAAGAAATCCCTGCAAGGTGTAAAGAAAAAATTGTTAAGTCTACTGAAGGTCCTGAATGATAAAACGTTGATAAAGGTTGA
+
CCCCCGGGGGGGGGGGGGGGGGGGGGGGGGGGGGGGGGGGGGGGGGGGGGGGGGGGGGGGGGGGGGGGGGGGGGGGGGGGGGGEGGGGGGGGGGGGGGGGGGGGGGGGGGGGGGGGGGG@FFGGGGGGGGGGGGGGGGGGFGGGGGGGGGFGFFEGGGGFGGFFFGGGGGGGGGGGFGGGGGGGGGGGGGGGGGGGFGFGFGF@FFFFF5AF>GFDFEF)@FDFFFFEFEB>FB@>>=DE>BFCFEBDFFFFBFFFC@FEEA?FC@?AE@@E7>@E>7<E3CC<EEB@(=C>FF9AG?A:(
@M70528:330:000000000-K6D4P:1:1102:8749:5794 2:N:0:AGTGCGAGTG+TGGAGGTAAT
TAAAACAGGGTCCCCTCCCCCTCTAGGGTCAAAAAAAGAGGTATTTAAGTTTCGGTCAGTTAAAAGTATGGTGATAGCTCCCGCAAACACTGGCAAAGATAAAAGAAGAGGAATGGCGGTTAAATTAACTGATCAGCCAAATAGCCTATTTTTTTCGGTGGAAAGGTTTTTTGCTTTAGGATTAATAATTGAGGTATTAAAATTTAGGGCACTTAAATTTGAAGAAATCCTGGAAAGGTGAAAAGAAAAAATGGTTAATCCAATTGAAGTTCTTGAATGATAAACCGTTGAAAAGGGTGGA
+
CCCCCGGGGGGGGGGGGGGGGGGGGGGGGGGGGGGGGEGGGGGGGGGGGGGGGGGGGGGGGGGG,,6,C,,<9,<<,,,5E,7++@@,C<,C4=FF,,,9CDF9AF<,A,,A,,B,,+6C+?BE,5F,,,,,,6,=,,AE6,3,,63A,=CGGG+,+++++@E,@+DEFFG++,7EBF7,,@,@;,E+E,,,*,0;32BFE,1<+B+;64?A68B@A,=6,=*5@@(9CE**)(6*6/+2)7;+/6;8A0(5)*9+9++/)*.*+).)6))))))6*2---6A4)((4((**;9(4*(4((
@M70528:330:000000000-K6D4P:1:1102:25948:5796 2:N:0:AGTGCGAGTG+TGGAGGTAAT
TAAAACAGGGTCCCCTCCCCCTCTAGGGTCAAAAAAAGAGGTATTTAAGTTTCGGTCAGTTAAAAGTATTGTGATAGCTCCCGCTAACACTGGCAAAGATAAAAGAAGAAGAATGGCTGTTAAAATAACTGATCAGACAAATAGTCTAATTTTTTCTGCTGAAAGGTTTTTTGCTTTAAGATTAATAATTGTAGTAATAAAATTTAAGGCACCTAAAATTGAAGAAATCCCTGCAAGGTGTAAAGAAAAAATTGTTAAGTCTACTGAAGGTCCTGAATGATAAAACGTTGATAAAGGTGGA
+
CCCCCGGGGGGGGGGGGGGGGGGGGGGGGGGGGGGGGGGGGGGGGGGGG9CEGGGGGGGGGGGGGGGGGGGGGGGGGGGGGGGGGGGGGGGGGGGGGGGGGGGGGGGGGGGFGGGGGGGGGGGGGGGGGGGGGDGGFFGGGGGGGGGGGGFGGGDFGGGGGGFADGGGGGGGGCFGFGGGDFGGGGGGGGGGGGGGFFFFEDFEFFFFFFFF5>FFFGGFGFEEF)=CA>44ABDF>=DE:@ABECBFFF5BEACFEF6C3A?FG@?)41@F@EAE<FEFFCC<C)668@<7D?4<D<:?0
@M70528:330:000000000-K6D4P:1:1102:15652:5812 2:N:0:AGTGCGAGTG+TGGAGGTAAT
TAAAACAGGGTCCCCTCCCCCTCTAGGGTCAAAAAAAGAGGTATTTAAGTTTCGGTCAGTTAAAAGTATTGTGATAGCTCCCGCTAACACTGGCAAAGATAAAAGAAGAAGAATGGCTGTTAAAATAACTGATCAGACAAATAGTCTAATTTTTTCTGCTGAAAGGTTTTTTGCTTTAAGATTAATAATTGTAGTAATAAAATTTAAGGCACCTAAAATTGAAGAAATCCCTGCAAGGTGTAAAGAAAAAATTGTTAAGTCTACTGAAGGTCCTGAATGATAAAACGTTGATAAAGGTGGA
+
CCCCCGGGGGGGGGGGGGGGGGGGGGGGGGGGGGGGGGDGGGGGGGGGGGGGFGGFGGGGGGGGGGGFGGGFGGGGGGGGGGGGGGGGGGGGGGGGGGGGGGGGGCGGGGGGGGGGFGGDGGGFGGGGGGGGGGGGGGGGGGGGGGGGGGFGGFGGGAFGGFFFGFFGGFGGEGGGFF:DGFGDGGGGGGGGGGGDFFEGCEFFFFFFFAFFFFFDFEFEGFCAFFFFFEEFFDBF6EDFB>EFFC=DFD23>FEFEFC5/3?A;89;@EFF@@EFCF<;C6).9473;(/+;?CEC),((
@M70528:330:000000000-K6D4P:1:1102:5817:5817 2:N:0:AGTGCGAGTG+TGGAGGTAAT
TAAAACAGGGTCCCCTCCCCCTCTAGGGTCAAAAAAAGAGGTATTTAAGTTTCGGTCAGTTAAAAGTATTGTGATAGCTCCCGCTAACACTGGCAAAGATAAAAGAAGAAGAATGGCTGTTAAAATAACTGATCAGACAAATAGTCTAATTTTTTCTGCTGAAAGGTTTTTTGCTTTAAGATTAATAATTGTAGTAATAAAATTTAAGGCACCTAAAATTGAAGAAATCCCTGCAAGGTGTAAAGAAAAAATTGTTAAGTCTACTGAAGGTCCTGAATGATAAAACGTTGATAAAGGTGGA
+
CCCCCGGGGGGGGGGGGGGGGGGGGGGGGGGGGFGGGGGGGGGGGGFFGGGGGGGFGGGGGGGGGGGGGGGGGGGGGGGGGGGGGGGGGGGGGGGGGGGGGGGGGGGGGGGGGGFGGGGGGGGGGGGGGGGGGGGGGGGGGGFGEFGGGGFGGGGGGGGGGGGGGFFGGGGGGGGGFGA9EFGGGDGFGGGGGGGGFGFFFFF@FFFFFFFFFFFGFGGFGFFBF@DFFF=FFFFFEFD7*:<F?EF=AFFFFFFFCBCCEFEF?8?@@@EE3<<EF><3?CF9CEB;@@C7FFFFGF?B0
@M70528:330:000000000-K6D4P:1:1102:10689:5826 2:N:0:AGTGCGAGTG+TGGAGGTAAT
TAAAACAGGGCTCCCTGTCTCTTATACACATCTGACGCTGCCGACGAATTCCCCCCAGTGTAGATCTCGGTGGTCGCCGTATCATTAAAAAAAAAAAAAAAACAATGAATTTAGACGCTGCTTGTGAAATTCCTCATACCTACCAAATATTCCATCACCTCCATATCAAAAACACATCGATGTTTTCTCCATCTTCCTTCCACACTAACTTAATACTCACCCTCATCACTCGTTCACCCCCACACAGACTCATTACGTTTCGCTCCTCCTTACTACCTCATACTCTGACCCGACCTTCTCA
+
BCCCCGGGGGGGGGGGGFFCGGGGGGFF8FEGGGGGGGGGGGGGGGCEE@,CF6@::FCEFFFDFFGGFGFFFFGE77>46,B@FFC9F5=F++8F::>++++,,::<DA9,,,:,++0++@,,,,,,<FF;>,,<9>AC+,03,,4,,,1,,,7,3@7,,,,3,+,2,2,1*4/,/,4,,,,7,,,+,6,,+++3++13691(0)26/:6*+1+++++(/2(/)./)*)..)(()-0*/(-(0-(((0)))-*)14).())-0C(((3.))(-)-**-(6)4))656)(2//,((+().)
@M70528:330:000000000-K6D4P:1:1102:9681:5827 2:N:0:AGTGCGAGTG+TGGAGGTAAT
TAAAACAGGGTCCCCTCCCCCTCTAGGGTCAAAAAAAGAGGTATTTAAGTTTCGGTCAGTTAAAAGTATTGTGATAGCTCCCGCTAACACTGGCAAAGATAAAAGAAGAAGAATGGCTGTTAAAATAACTGATCAGACAAATAGTCTAATTTTTTCTGCTGAAAGGTTTTTTGCTTTAAGATTAATAATTGTAGTAATAAAATTTAAGGCACCTAAAATTGAAGAAATCCCTGCAAGGTGTAAAGAAAAAATTGTTAAGTCTACTGAAGGTCCTGAATGATAAAACGTTGATAAAGGTGGA
+
CCCCCGGGGGGGGGGGGGGGGGGGGGGGGGGGGGGGGGGGGGGGGGGGGGGGGGGGGGF@FFGFGFGGGGGGGGGGGGGGGGGGGGGGGGGGGGGGGGGGGGFGFGGGGGGGGGGGGGGFGGGFGGGGGGGGGGGGGGGGGGGGGGGGGGFGGGGGGGGGGGGFGGGFGGGGGGGGFFGGGGGGGGGGGGGGGGGGFGFCEFFFFFFFFFFFFGFGFGGFGFFFFFFEF:E4ABDB@FFCEEC6/8BBFFFDFFEFCBAFEC?FF<?@F;@E793;2:CEE?EEEE9@F;57CEFFGEB0(
@M70528:330:000000000-K6D4P:1:1102:23615:5831 2:N:0:AGTGCGAGTG+TGGAGGTAAT
TAAAACAGGGTCCCCTCCCCCTCTAGGGTCAAAAAAAGAGGTATTTAAGTTTCGGTCAGTTAAAAGTATTGTGATAGCTCCCGCTAACACTGGCAAAGATAAAAGAAGAAGAATGGCTGTTAAAATAACTGATCAGACAAATAGTCTAATTTTTTCTGCTGAAAGGTTTTTTGCTTTAAGATTAATAATTGTAGTAATAAAATTTAAGGCACCTAAAATTGAAGAAATCCCTGCAAGGTGTAAAGAAAAAATTGTTAAGTCTACTGAAGGTCCTGAATGATAAAACGTTGATAAAGGTGGA
+
CCCCCGGGGGGGGGFGGGGGGGGGGGGGGGGGGGGGGGGGGFFFGGGGGFGGGGGFGGFFFGGGGGGGGGGGGGGGGGGGGGGGGGGGGGGGGGGGGGGGGGGGGGGGGGGGGGGGGGGGGGGGGGGGGGGGGGGGGGGGGGGGGGGGGGFGGGGGGGGGGGGGGGGGGFGGGGGGFGFGGGGGGGGGGGGGGGGGFGFGFGFFFFABFFFFFGFGFGGFGFFFFFBEFBF4;5>F>8>F=@?6AEFFFBFFFFEFEF6C?AEAGE?<<(63)74>07<EF3))9@4=@(12@94>9;?1(
@M70528:330:000000000-K6D4P:1:1102:20549:5840 2:N:0:AGTGCGAGTG+TGGAGGTAAT
TAAAACAGGGTCCCCTCCCCCTCTAGGGTCAAAAAAAGAGGTATTTAAGTTTCGGTCAGTTAAAAGTATTGTGATAGCTCCCGCTAACACTGGCAAAGATAAAAGAAGAAGAATGGCTGTTAAAATAACTGATCAGACAAATAGTCTAATTTTTTCTGCTGAAAGGTTTTTTGCTTTAAGATTAATAATTGTAGTAATAAAATTTAAGGCACCTAAAATTGAAGAAATCCCTGCAAGGTGTAAAGAAAAAATTGTTAAGTCTACTGAAGGTCCTGAATGATAAAACGTTGATAAAGGTGGA
+
CCCCCGGGGGGGGGGGGGGGGGGGGGGGGGGGGGGGGGGGGGGGGGGGGGGGGGGFGGGGGGGGGGGGGGGGGGGGGGGGGGGGGGGGGGGGGGGGGGGFGGGGGGGGFGGGGGGGGGGGGGGGGGGGGGGGGGGGGGGGGGGGGGGGFGFGGGGGGGGGGGGGGGGGG?FEGGGGCGGGGGGGGGGGGGGGGGGGFGFGFGFFFFFFF?FFFGFGFAFBGFFEFFCCFBFAFFFFEGCFE@EFFF=(;>BF=FCF@BFF?A<A@EE3<@@9;4AED;CEEFF4736/66C;;<E3C@::(
@M70528:330:000000000-K6D4P:1:1102:6377:5841 2:N:0:AGTGCGAGTG+TGGAGGTAAT
TAAAACAGGGTCCCCTCCCCCTCTAGGGTCAAAAAAAGAGGTATTTAAGTTTCGGTCAGTTAAAAGTATTGTGATAGCTCCCGCTAACACTGGCAAAGATAAAAGAAGAAGAATGGCTGTTAAAATAACTGATCAGACAAATAGTCTAATTTTTTCTGCTGAAAGGTTTTTTGCTTTAAGATTAATAATTGTAGTAATAAAATTTAAGGCACCTAAAATTGAAGAAATCCCTGCAAGGTGTAAAGAAAAAATTGTTAAGTCTACTGAAGGTCCTGAATGATAAAACGTTGATAAAGTTGGA
+
CCCCCGGGGGGGGGGGGGGGGGGGGGGFGGGGGGGGGDGGGGGGGGGGGFGGGGGGGGGGGGFF<FFGGGGGGGGGGGGGGGGGGGGGGGGGGGGGGGGGGGGGGGGGGGGFGGG8EGDEFGGGGGGGGGFGGGGGGGGGGGFFGGGGGGFGGGGFGGFGGGGGFGGGGGGGEGFGFEFGGGGGGGGGGGGGGGGGFFFG<CFEFFFFFFFFFGFCFGGB7BEEFFFFA=EF4=BFE8>>;>EFFF2>F9=DBFCF7++97FFFG39AE@EA@EF<;:))7?C7C;>FDDF7C?77+1<:)
@M70528:330:000000000-K6D4P:1:1102:16039:5866 2:N:0:AGTGCGAGTG+TGGAGGTAAT
TAAAACAGGGTCCCCTCCCCCTCTAGGGTCAAAAAAAGAGGTATTTAAGTTTCGGTCAGTTAAAAGTATTGTGATAGCTCCCGCTAACACTGGCAAAGATAAAAGAAGAAGAATGGCTGTTAAAATAACTGATCAGACAAATAGTCTAATTTTTTCTGCTGAAAGGTTTTTTGCTTTAAGATTAATAATTGTAGTAATAAAATTTAAGGCACCTAAAATTGAAGAAATCCCTGCAAGGTGTAAAGAAAAAATTGTTAAGTCTACTGAAGGTCCTGAATGATAAAACGTTGATAAAGGTGGA
+
CCCBCGEGGGG@F8EFEFGGGGGGCCFDGGDFCGFD+,6,CFDFE<E,CEACE@F:CEDFFG@6@EEEFGGGCFF6@?CFGGGGG7F<EEFGFD<FFFGGD>,,CDFFFBDE=F<EEEDFDF@<E9EFFFD4AEECDFG8=,?D=EFGGEFBD9>FDFGG@F8AD66@7@DEEFEDEA2DEDGF,=BDDDE:@CGF9@?:A,=CFFFFFF99CCFFF;C5F6>CF)89BEBFA=:9>FAB6>E>CE@(;9=3587:7BACCA6A@4.7.(6/)73C4@E39)9)671=D1>+@C9>F4(4(
@M70528:330:000000000-K6D4P:1:1102:17744:5869 2:N:0:AGTGCGAGTG+TGGAGGTAAT
TAAAACAGGGTCCCCTCCCCCTCTAGGGTCAAAAAAAGAGGTATTTAAGTTTCGGTCAGTTAAAAGTATTGTGATAGCTCCCGCTAACACTGGCAAAGATAAAAGAAGAAGAATGGCTGTTAAAATAACTGATCAGACAAATAGTCTAATTTTTTCTGCTGAAAGGTTTTTTGCTTTAAGATTAATAATTGTAGTAATAAAATTTAAGGCACCTAAAATTGAAGAAATCCCTGCAAGGTGTAAAGAAAAAATTGTTAAGTCTACTGAAGGTCCTGAATGAGATAACGTTGATAAAGGTGGA
+
CCCCCGGGGGGGGGGGGGGGGGGGGGGGGGGGFGGGCFFCGGGGGGFCFFGGGGGGGGGGGF<,<<FDFGGGGGGGGGFFEFGEE7FGGGGGCFFGGGGGGGGGGGGGFA<FF<FDGGGGGFFEEEAFFFFAFF99DFGGFFGGECGGGGFGGGEFFGGFFGFFFFFFCFEC7@=DFGGGCFFCEFGFGGF=CCFF+EE:A;FEFFC5AFF6?FF*9;E@CF86BC5>6566*5=4*1>?;@73*@:0)05@387B8@+>)AC=E89/7(6A3AECC7)7)/))7;1(62C775;>+)(((
@M70528:330:000000000-K6D4P:1:1102:27435:5870 2:N:0:AGTGCGAGTG+TGGAGGTAAT
TAAAACAGGGTCCCCTCCCCCTCTAGGGTCACAACAAGAGGTATTTAAGTTTCGGTCAGTTAAAAGTATTGTGATAGCTCCCGCTAACACTGGCAAAGATAAAAGAAGAAGAATGGCTGTTAAAATAACTGATCAGACAAATAGTCTAATTTTTTCTGCTGAAAGGTTTTTTGCTTTAAGATTAATAATTGTAGTAATAAAATTTAAGGCACCTAAAATTGAAGAAATCCCTGTAAGGTGTAAAGACAAAATTGTTAAGTCTACTGAAGGTCCTGAATGATAAAACGTTAATAAAGGTGGA
+
CCCCCGGGGGGGGGGGGGGGGGGGGGGGGGG;;CFGGGGGGGGGGGGGGGGGGGGGGGGGGGGGGGGGGGGGGGGGGGGGGGGGGGGGGGGGGGGGGGGGGGGGGGGGGGGGGGGGGGGGGGGGGGGGGFDGFGGGGGGGFGGGGGGGGGFGGGGGGGFGFGGGGGGGGGGGGGGGFGGGGGGGGGGGGGFFFGGGFGFGEEFFFFFFFFFFFGFGFCCEGFFEFEDEFF@CFEECECEFEE7>EC)49<>E=AE><BAEEFEFC38>:2;E84*9?CE@CF?).7(63(/+;?).>.3;(
@M70528:330:000000000-K6D4P:1:1102:6418:5874 2:N:0:AGTGCGAGTG+TGGAGGTAAT
TAAAACAGGGTCCCCTCCCCCTCTAGGGTCAAAAAAAGAGGTATTTAAGTTTCGGTCAGTTAAAAGTATTGTGATAGCTCCCGCTAACACTGGCAAAGATAAAAGAAGAAGAATGGCTGTTAAAATAACTGATCAGACAAATAGTCTAATTTTTTCTGCTGAAAGGTTTTTTGCTTTAAGATTAATAATTGTAGTAATAAAATTTAAGGCACCTAAAATTGAAGAAATCCCTGCAAGGTGTAAAGAAAAAATTGTTAAGTCTACTGAAGGTCCTGAATGATAAAACGTTGATAAAGGTGGA
+
CCCCCGGGGDGGGGGGGGGGGGGGGGGGGGGGGGGGGGGGGGGGGGGGGGGGGGGFGGGGGGGGGGGGGGGGGGGGGGGGGGGGGGGGGGGGGGGGGGGGGGGGGGGGGFGGGGGGGGGGGGGGGGGGGGGGGGGGGGGGGGGGGGGGGGFFCGCFGGGGGGGFGGGGFGGGGGGGFGGGCFGGFFGFGGGFGGGG9CAF=;EEFFA?AAFFFGFCA;ACFF5C6C@EF26AFFDFBFFEFEE@EFBDFF@B=FFFCFFFCACAEE?7@@@E79EF<+7ACEFFC86@@DG7DE7C7<?((
@M70528:330:000000000-K6D4P:1:1102:9113:5881 2:N:0:AGTGCGAGTG+TGGAGGTAAT
TAAAACAGGGTCCCCTCCCCCTCTAGGGTCAAAAAAAGAGGTATTTAAGTTTCGGTCAGTTAAAAGTATTGTGATAGCTCCCGCTAACACTGGCAAAGATAAAAGAAGAAGAATGGCTGTTAAAATAACTGATCAGACAAATAGTCTAATTTTTTCTGCTGAAAGGTTTTTTGCTTTAAGATTAATAATTGTAGTAATAAAATTTAAGGCACCTAAAATTGAAGAAATCCCTGCAAGGTGTAAAGAAAAAATTGTTAAGTCTACTGAAGGTCCTGAATGATAAAACGTTGATAAAGGTGGA
+
CCCCCGGGGGGGGGGGGGGGGEGGGGGGGGGFGGGGGGGGGGGGGGGGGGFGGGGFFEGGGGGGGGGGGGGGGGGGGGGGGGGGGGGGGGGGFCFFGGGGGGGGEFFGGGGFFGGGGGGGGGGGGGFGGGFGFGGFGGGGGGFGGGGGGGFGGFEGGCGGGGGGFDEDEEFGGGGGFGGGGGGGGGGGGGGGGGGGAFACEGFEFFFFFAFFFGFGFGGFFF@EFBBEFBEAFDDFFGGFFFFFF4B2A(>DEFFFC8=EFFECGEFE8=E<74<CFCEFC))9;<9@;DF7:?<9C<?:(
@M70528:330:000000000-K6D4P:1:1102:6427:5890 2:N:0:AGTGCGAGTG+TGGAGGTAAT
TAAAACAGGGTCCCCTCCCCCTCTAGGGTCAAAAAAAGAGGTATTTAAGTTTCGGTCAGTTAAAAGTATTGTGATAGCTCCCGCTAACACTGGCAAAGATAAAAGAAGAAGAATGGCTGTTAAAATAACTGATCAGACAAATAGTCTAATTTTTTCTGCTGAAAGGTTTTTTGCTTTAAGATTAATAATTGTAGTAATAAAATTTAAGGCACCTAAAATTGAAGAAATCCCTGCAAGGTGTAAAGAAAAAATTGTTAAGTCTACTGAAGGTCCTGAATGATAAAACGTTGATAAAGGTGGA
+
CCCCCGGGGDFEGGGGGGGGGGGDFGG8FGGGGGDGGGGGGGGGGGGEGGGFGG7BFEFF<FGGGGGDFGGGGGGGGGGGFGGGGGGGGGGGGGFGFGFGGGGGDGGGGGGGGGGGGGGGGFFFGFGFGGGGDFFGGGGGFGGGGFGGGGFGGFECFGGGGGGGG6ED8EGDGFGGFGGGGGGGGGGGGGFGGGGFAFFFCDFEFFF?AAAFFGFGAEGEGFFFF5:A>:@FFFB?>@FCEB<9>E@:F2@BFC?FFF+93A7@FE<7<@EA34=E7;CEECFC4=:=;6DCFF<37EB?0
@M70528:330:000000000-K6D4P:1:1102:8579:5895 2:N:0:AGTGCGAGTG+TGGAGGTAAT
TAAAACAGGGTCCCCTCCCCCTCTAGGGTCAAAAAAAGAGGTATTTAAGTTTCGGTCAGTTAAAAGTATTGTGATAGCTCCCGCTAACACTGGCAAAGATAAAAGAAGAAGAATGGCTGTTAAAATAACTGATCAGACAAATAGTCTAATTTTTTCTGCTGAAAGGTTTTTTGCTTTAAGATTAATAATTGTAGTAATAAAATTTAAGGCACCTAAAATTGAAGAAATCCCTGCAAGGTGTAAAGAAAAAATTGTTAAGTCTACTGAAGGTCCTGAATGATAAAACGTTGATAAAGGTGGA
+
CCCCCGGGGGGGGGGGGGGGGGGGGGGGGGGGGGGGGGGGGGGGGGGGGEGGGGGEGGGGGGGGGGGGGGGGGGGGGGGGGGGGGGGGGGGGGGGGGGGGGGGGGGGGGGGGGGGGGGGGGFGGGGGGGGGGFGGGGGGGGGGGGGGGGGFGGGGGGGGGGGGGGGGGGGGGGGFGFGGGGGGGGGGGGGGGGGGGFGFGFGFFFAFFAFFFFGFGFGGFGFFFFCBEFBFAABD>@FFFFFEFFFF@A7@@BAEFEFFFCFFFFE?@E1@37@ECFGFFFF<CFFFFD<D+CEEFGFB?(
@M70528:330:000000000-K6D4P:1:1102:7364:5899 2:N:0:AGTGCGAGTG+TGGAGGTAAT
TAAAACAGGGTCCCCTCCCCCTCTAGGGTCAAAAAAAGAGGTATTTAAGTTTCGGTCAGTTAAAAGTATTGTGATAGCTCCCGCTAACACTGGCAAAGATAAAAGAAGAAGAATGGCTGTTAAAATAACTGATCAGACAAATAGTCTAATTTTTTCTGCTGAAAGGTTTTTTGCTTTAAGATTAATAATTGTAGTAATAAAATTTAAGGCACCTAAAATTGAAGAAATCCCTGCAAGGTGTAAAGAAAAAATTGTTAAGTCTACTGAAGGTCCTGAATGATAAAACGTTGATAAAGGTGGA
+
CCCCCGGGGGGFGGGGGGGGGGGGGGGGGGGGGGGGGGGGGGGGGGGGGFFFGGGEGGGGGGGGFGGGGGGGGGGGGGGGGGGGGGGGGGGGGGGGGGGGGGGGGGGGGGGGGGGGGGGGGGGGGGGGGGGFGGGGGGGGGGGGGGGGGGFGGGGGGGGGGGGDFGFGGGGGGGGGFFGGGGGGGGGGGGGGGGGGFGFGCEFFFFCFFFFAF>FGF7CCGF5ACFFCF4>FA9=F>FC?>BFFEFFFF293BFCFCBBCEFE;FF<EFEE<3>AFFCCAEE?E))6@@FFCFC>9?@??(
@M70528:330:000000000-K6D4P:1:1102:12626:5908 2:N:0:AGTGCGAGTG+TGGAGGTAAT
TAAAACAGGGTCCCCTCCCCCTCTAGGGTCAAAAAAAGAGGTATTTAAGTTTCGGTCAGTTAAAAGTATTGTGATAGCTCCCGCTAACACTGGCAAAGATAAAAGAAGAAGAATGGCTGTTAAAATAACTGATCAGACAAATAGTCTAATTTTTTCTGCTGAAAGGTTTTTTGCTTTAAGATTAATAATTGTAGTAATAAAATTTAAGGCACCTAAAATTGAAGAAATCCCTGCAAGGTGTAAAGAAAAAATTGTTAAGTCTACTGAAGGTCCTGAATGATAAAACGTTGATAAAGGTGGA
+
CCCCCGGGGGGGGGGGGGGGGGGGGGGGGGGGGGGGGGGGGEFGGGGGGGGGGGGGGGGGGGGGGGGGGGGGGGGGGFGFFGGGGGGGGGGGGGGGGGGGGGGGGGGGGGGGGGGGGGGGGGGEFGGGGGGGGGGGGGGGGGGGGGGGGGFGGGDGGGGGGGGGGGGGFFGGGGGGFFGGGGGGFGGGGGGGGGGGFF7EEGA@FFFFFFFAFGFGFGGEGFEFF@CFF4@FFFBA@>>E@EFFFFF9FFFFFFCC9=:@<FE6EE?AE@FF4@FFGFCECFF9<@:8;@:1;<C<FF:?(
@M70528:330:000000000-K6D4P:1:1102:20352:5910 2:N:0:AGTGCGAGTG+TGGAGGTAAT
TAAAACAGGGTCCCCTCCCCCTCTAGGGTCAAAAAAAGAGGTATTTAAGTTTCGGTCAGTTAAAAGTATTGTGATAGCTCCCGCTAACACTGGCAAAGATAAAAGAAGAAGAATGGCTGTTAAAATAACTGATCAGACAAACAGTCTAATTTTTTCTGCTGAAAGGTTTTTTGCTTTAAGATTAATAATTGTAGTAATAAAATTTAAGGCACCTAAAATTGAAGAAATCCCTGCAAGGTGTAAAGAAAAAATTGTTAAGTCTACTGAAGGTCCTGAATGATAAACCGTTGATAAAGGTGGA
+
CCCCCGGGGGGGGGGGGGGGGGGGGGGGGGGGGGGGGGGGGGGGGGGGGGGGGGGGGGGGGGGGGGGGGGGGGGGGGGGGGGGGGGGGGGGGGGGFGGGGGGGGGGGGGGGGGGGGGGGFFGGGGGGGGGGGGGGGGGGGG8DFFGGGGGFGGGGFGGGGGGGGGGFFGFGDGGGGFGGGGGAGGGDFGFGFGGGGFGFGCGFFFFFFF5AFFFFFFFGBGF@EFFF=FBFFFF>4>D>F=EEFEFDDFBFF2:?>9=AC58C@CE5;@@E<<A8<C:?A5?E>)/6,,,87CEAF??::(
@M70528:330:000000000-K6D4P:1:1102:15083:5912 2:N:0:AGTGCGAGTG+TGGAGGTAAT
TAAAACAGGGTCCCCTCCCCCTCTAGGGTCAAAAAAAGAGGTATTTAAGTTTCGGTCAGTTAAAAGTATTGTGATAGCTCCCGCTAACACTGGCAAAGATAAAAGAAGAAGAATGGCTGTTAAAATAACTGATCAGACAAATAGTCTAATTTTTTCTGCTGAAAGGTTTTTTGCTTTAAGATTAATAATTGTAGTAATAAAATTTAAGGCACCTAAAATTGAAGAAATCCCTGCAAGGTGTAAAGAAAAAATTGTTAAGTCTACTGAAGGTCCTGAATGATAAAACGTTGATAAAGGTGGA
+
CCCCCGGGGGGGGGGGGGGGGGGGGGGGGGGGGGGGGDGGGGGGGGGGGEGGGGGFGGGFGGGGGGGDGGGGGGGGGGGGGGGGGGGGGGGGGGGFGGGGGGGGGGGGFGGGGGGGGGGFFGGGGGGGGGGGGGGGFFGEFGGGGGGGGGFGGG6BFGGGGGGG8=>FFFFCEGGGFGGGGGGGGGFGGGF:=C99;DCFFGFEFFFFFFFFFGFGFFGFGFEAFEFEFEFAFF=FEDD:<EAAECBFFB@33B?F<:=CEFFFGFEAE8;A@F@E;7<4<C7)9@BDFFF7C?EEGEFB(
@M70528:330:000000000-K6D4P:1:1102:6569:5914 2:N:0:AGTGCGAGTG+TGGAGGTAAT
TAAAACAGGGTCCCCTCCCCCTCTAGGGTCAAAAAAAGAGGTATTTAAGTTTCGGTCAGTTAAAAGTATTGTGATAGCTCCCGCTAACACTGGCAAAGATAAAAGAAGAAGAATGGCTGTTAAAATAACTGATCAGACAAATAGTCTAATTTTTTCTGCTGAAAGGTTTTTTGCTTTAAGATTAATAATTGTAGTAATAAAATTTAAGGCACCTAAAATTGAAGAAATCCCTGCAAGGTGTAAAGAAAACATTGTTAAGTCTACTGAAGGTCCTGAATGATAAAACGTTGATAAAGGTGGA
+
CCCCCGGGGGGGGGGGGGGGGGGGGGGGGGGGGGGGGGGGGGGGGGGFGGGGGGGGGGGGGGGGFCFGGGGFGFGFFFGGGGGGGGGGGGGGGGGGGGGGGGGGGGFFGGGGGGGGGGGGGGGCGGGGGGGGGGFGGGGCFGGGGGGGCGFFFGGGGGGGGGGFGGGGGGGGGGGGFGGGGGGGGFGGGGGGGGGGFGFGF9CEFFFFFFFFFGFGAEGFGF;@A==EF:BFADBB>;>D>B9FFEB(;(73?F?FC@@??FEFF=?3=;8>E<;C4@?<E?C<EEBD3773+<9>E<@0(
@M70528:330:000000000-K6D4P:1:1102:13742:5914 2:N:0:AGTGCGAGTG+TGGAGGTAAT
TAAAACAGGGTCCCCTCCCCCTCTAGGGTCAAAAAAAGAGGTATTTAAGTTTCGGTCAGTTAAAAGTATTGTGATAGCTCCCGCTAACACTGGCAAAGATAAAAGAAGAAGAATGGCTGTTAAAATAACTGATCAGACAAATAGTCTAATTTTTTCTGCTGAAAGGTTTTTTGCTTTAAGATTAATAATTGTAGTAATAAAATTTAAGGCACCTAAAATTGAAGAAATCCCTGCAAGGTGTAAAGAAAAAATTGTTAAGTCTACTGAAGGTCCTGAATGATAATACGTTGATAAAGGTTGA
+
AC@@CFGGGGFGGEFFGFEGGEGGFEFFGGGEFFEFGGCE@FEEGAEDGFFFGGGCFGGGFFG<,C@FGFGFFGGDEFEE@FCGFG7E=FB<FCF<<FFFGFGGGGFFFC<:FGGGDGGFFGFAFFGEGGGGGGGGGGGG6DFGGGGGGGFFGGGGGGGGFGFFCDFA,DGGGGGGF9CGFGGAFFD@FGCECCDGFG?ECEAEFFFFFFFF>FFFACA@CFC8FCCFF9BF92BFE*<:BEEFFEF(;(:BFFEFE+=CEFC6E3C@@EE9=<=9F737<5C5<ED452C:+7;CC@)4(
@M70528:330:000000000-K6D4P:1:1102:6642:5917 2:N:0:AGTGCGAGTG+TGGAGGTAAT
TAAAACAGGGTCCCCTCCCCCTCTAGGGTCAAAAAAAGAGGTATTTAAGTTTCGGTCAGTTAAAAGTATTGTGATAGCTCCCGCTAACACTGGCAAAGATAAAAGAAGAAGAATGGCTGTTAAAATAACTGATCAGACAAATAGTCTAATTTTTTCTGCTGAAAGGTTTTTTGCTTTAAGATTAATAATTGTAGTAATAAAATTTAAGGCACCTAAAATTGAAGAAATCCCTGCAAGGTGTAAAGAAAACATTGTTAAGTCTACTGAAGGTCCTGAATGATAAAACGTTGATAAAGGTGGA
+
CCCCCGGGGGGGGGGGGGGGGGGGGGGGGGGGGGGGGGGGGGGGGGGGGGGGGGGGGGGGGGGGGGGGGGGGGGGGFGGGGGGGGGGGGGGGGGGGFGGGGGGGGGGGGGGGGGGGGGGGGGGFGGGGGGGGGGGGGGGFGGFGGGGFGGFGGGGGGGGGGGGGGGGGGGGGGGGGFGGGGGGFGGGGGGGGGGGGFGFEEGFFFFFFFFFFFGFGFFFEGFEFFEDFF:B>ABBF@GFFEEEFC=32?(7@?C8FEFFFFF?FFF44@EE<;EFFFCCFFFFFFE>DF@GGGFECF@@?(
@M70528:330:000000000-K6D4P:1:1102:22649:5923 2:N:0:AGTGCGAGTG+TGGAGGTAAT
TAAAACAGGGTCCCCTCCCCCTCTAGGGTCAAAAAAAGAGGTATTTAAGTTTCGGTCAGTTAAAAGTATTGTGATAGCTCCCGCTAACACTGGCAAAGATAAAAGAAGAAGAATGGCTGTTAAAATAACTGATCAGACAAATAGTCTAATTTTTTCTGCTGAAAGGTTTTTTGCTTTAAGATTAATAATTGTAGTAATAAAATTTAAGGCACCTAAAATTGAAGAAATCCCTGCAAGGTGTAAAGAAAAAATTGTTAAGTCTACTGAAGGTCCTGAATGATAAACCGTTGATAAAGGTGGA
+
CCCCCGGGGGGGGGGGGGGGGGGGGGGGGGGGGGGGGGGGGGGGGGGGGGGGGGGGGGGGGGGGGGGGGGGGGGGGGGGGGGGGGGGGGGGGGGGGCFGGGGGGGGGGGGGGGGGGGGGFGGGGGGGGGGGGGFGFGGGGGGGGGGGGGGFGGGDGGGGGGGGGGGGGGGGGGGGGFFGGGGGGGGGGGGGGGGGGFGFGFFFFFFFFFFFFFGFGFGGE7FEFFF@5AEBAADFFE:DDBEFAEEF=AB>FEFFF5BBEE=?@FE?A3;@4=EEF<7.=EE<4)/(/;1:1CC))358:(
@M70528:330:000000000-K6D4P:1:1102:17347:5938 2:N:0:AGTGCGAGTG+TGGAGGTAAT
TAAAACAGGGTCCCCTGTCTCTTATACACATCTGACGCTGCCGACGAATTACCCCCAGTGTAGATCTCGGTGGTCGCCGTATCATTAAACAAAAAAAAAAACACAAAACAACCATCCTCACACGCCAATACAAACAACACTCATACTTCGTATACCCACATACCATTATCATAATTTAAACCTAACACCACATCCTTTACCAACCCTTTCCGTATCACCTATGTCTACACCACTCACCCATCTTATCTCTACACAATACTTGCTCACGTATACTACTAACAGTGCACACACGAGACTACAC
+
CCCCCGGGGGFGGGGGGFGGGGGFF<FGGGGGGGGGFGGGGGGGGGGGGGGGG,DFGEGGGGGGFGGGGGGGG6@FEGGFEFFGGEFGG9?F,@B:+7++++,9,:,,8:,,++,:,82=F,,+++33,3,,8,,,63,8+603,B99,+3,,@,,,5+*77,,523>3;,,,,,,+,,2,,,524,011*,*,**1,+,*,/-))))1+4))*)2+32)++/)+1))+(/)2(()(*/4(()+)..-/..5)))0)//.-/.*3).(((),))-)**-.,)))).4)(,*1)((-+)().
@M70528:330:000000000-K6D4P:1:1102:23851:5946 2:N:0:AGTGCGAGTG+TGGAGGTAAT
TAAAACAGGGTCCCCTCCCCCTCTAGGGTCAAAAAAAGAGGTATTTAAGTTTCGGTCAGTTAAAAGTATTGTGATAGCTCCCGCTAACACTGGCAAAGATAAAAGAAGAAGAATGGCTGTTAAAATAACTGATCAGACAAATAGTCTAATTTTTTCTGCTGAAAGGTTTTTTGCTTTAAGATTAATAATTGTAGTAATAAAATTTAAGGCACCTAAAATTGAAGAAATCCCTGCAAGGTGTAAAGAAAAAATTGTTAAGTCTACTGAAGGTCCTGAATGATAAAACGTTGATAAAGGTGGA
+
CCCCCGGGGGGGGGGGGGGGGGGGGGGGGGGGGGGGGGGGGGGGGGGGGGGGGGGGGGGGGGGGGGGGGGGGGGGGGGGGGGGGGGGCGGGGGGGGGGGGGGGGGGGGGGGGGGGGGGGGGGGGGGGGGGGGGGGGFGGGGGGGGGGGGGFGGGGGGGGGGGGGGGGGGGGGGGGGFFECFGGGGGGGGGGGGGGGFFFGFGFFFFFFFFFFFFFGFFGFCFEFFE@EF@FFFFDFEF>CE:A9AEFFFF@FFFE>CFFEFFCFC@?74;@A)43>;+.4CEE);8;@F68+29;CC@::(
@M70528:330:000000000-K6D4P:1:1102:8110:5951 2:N:0:AGTGCGAGTG+TGGAGGTAAT
TAAAACAGGGTCCCCTCCCCCTCTAGGGTCAAAAAAAGAGGTATTTAAGTTTCGGTCAGTTAAAAGTATTGTGATAGCTCCCGCTAACACTGGCAAAGATAAAAGAAGAAGAATGGCTGTTAAAATAACTGATCAGACAAATAGTCTAATTTTTTCTGCTGAAAGGTTTTTTGCTTTAAGATTAATAATTGTAGTAATAAAATTTAAGGCACCTAAAATTGAAGAAATCCCTGCAAGGTGTAAAGAAAAAATTGTTAAGTCTACTGAAGGTCCTGAATGATAAAACGTTGATAAAGGTGGA
+
CCCCCGGGGGGGGGGGGGGGGGGGGGGGGGGGGGGGGGGGGGGGGGGGGFFGGGGGGGGGGFGGGGGGGGGGGGGGGGGGGFGDGGGGGGGGGGGGGGGGGGGGGGGGGGGGGGGGGGGFGGGGFGGGFGGGGGGGGGGGGGGGGDGGGFFGGGGFGFGGGGGFFFGGGGGGGGGGFEEGGGGGGGGGGGGGGGGGFGFGFGFFFFFFFFFFFGFFFGGEGFEFFFFFF5B>/)-;9=DBBEFFFEDFFBFFE=<FEAF<?FFFG<?AE;EFFF3;;;5@EFFECF>@D@F7CECEFFF0(
@M70528:330:000000000-K6D4P:1:1102:25951:5960 2:N:0:AGTGCGAGTG+TGGAGGTAAT
TAAAACAGGGTCCCCTCCCCCTCTAGGGTCAAAAAAAGAGGTATTTAAGTTTCGGTCAGTTAAAAGTATTGTGATAGCTCCCGCTAACACTGGCAAAGATAAAAGAAGAAGAATGGCTGTTAAAATAACTGATCAGACAAATAGTCTAATTTTTTCTGCTGAAAGGTTTTTTGCTTTAAGATTAATAATTGTAGTAATAAAATTTAAGGCACCTAAAATTGAAGAAATCCCTGCAAGGTGTAAAGAAAAAATTGTTAAGTCTACTGAAGGTCCTGAATGATAAAACGTTGATAAAGGTGGA
+
CCCCCGGGGGGGGGGGGGGGGGGGGGGGGGGGGGGGGGGGFFGGGGGGGGGGGGGGGGGGGGGGGGGGGGGGGGGGGGGGGGGGGGGGGGGGGGGGGGGGGGGGFGGGGGGGGGGGGGGGGGGGGGGGGCGGGGGGGGGFGGCFGGGGGGFGGGGGGGGFEGGGGGGGGGGEGGGGFGGGFGFGGGGGGGGF@EFGFGF7CEFEFFA5FAFC59FGAFFEGFE@F@C@F2>4A9@FBEGGEEFFFFB(;@=@BFCF<B8?E658CE3.714)/4464:?AEEFC4;133(13CE).;721(
@M70528:330:000000000-K6D4P:1:1102:13646:5966 2:N:0:AGTGCGAGTG+TGGAGGTAAT
TAAAACAGGGTCCCCTCCCCCTCTAGGGTCAAAAAAAGAGGTATTTAAGTTTCGGTCAGTTAAAAGTATTGTGATAGCTCCCGCTAACACTGGCAAAGATAAAAGAAGAAGAATGGCTGTTAAAATAACTGATCAGACAAATAGTCTAATTTTTTCTGCTGAAAGGTTTTTTGCTTTAAGATTAATAATTGTAGTAATAAAATTTAAGGCACCTAAAATTGAAGAAATCCCTGCAAGGTGTAAAGAAAAAATTGTTAAGTCTACTGAAGGTCCTGAATGATAAAACGTTGATAAAGGTGGA
+
CCCCCGGGGGFGGGGGGGGGGGGGGGGGGGGGGGGGGGGGGGGGGGGGGGGGGGGGGGGGGGGGGGGGGGGGGGGGGGGGGGGGGGGGGGGGGGGGGGGGGGFGGGGFFGGFGGGGGGGGGGGGGGGGGGGGGGGGGGGFGGGGGGGGGGFGGG6FGFGGGGGGGGGGFFGGGGGGF8CFFGGGFCFGGGGGGGGGFG?FFGFFFFFFFFFFFGFGFGAEGFEFFEFFFFFFFFFFEGGGFFF>EFFBA59BBAEF4=@CEAC6?@EFF;@E)7<9CDC@ECEFFF958091;?;C7@>?(
@M70528:330:000000000-K6D4P:1:1102:20920:5969 2:N:0:AGTGCGAGTG+TGGAGGTAAT
TAAAACAGGGTCCCCTCCCCCTCTAGGGTCAAAAAAAGAGGTATTTAAGTTTCGGTCAGTTAAAAGTATTGTGATAGCTCCCGCTAACACTGGCAAAGATAAAAGAAGAAGAATGGCTGTTAAAATAACTGATCAGACAAATAGTCTAATTTTTTCTGCTGAAAGGTTTTTTGCTTTAAGATTAATAATTGTAGTAATAAAATTTAAGGCACCTAAAATTGAAGAAATCCCTGCAAGGTGTAAAGAAAAAATTGTTAAGTCTACTGAAGGTCCTGAATGATAAAACGTTGATAAAGGTGGA
+
CCCCCGGGGGGGGGGGGGGGGGGGGGGGGGGGGGGGGGGGGGGGGGGGGFGGGGGGGGGGGGGGGGGDGGGGGGGGGGFGGGGGGGGGGGGGGGGGGGGGGGGGGCFGGGGGGGFGGGGGFGGGGEGGGGGGGGGGFGGGGGGGGGGGGEFFFF6FFGCAEFFGGGGGGGGGGGCFFGGGADFGGGGGGGGF7CFGFACCAFFFFFFFF5AFFGFGF9EFGFCEFFDEFEFFFDFFE:>FE@7BCE=5FBB=BF?FE>8C?:?FGFFF<(//7973>7?EF<<7>@;@;6FFFC4;C)51(
@M70528:330:000000000-K6D4P:1:1102:24205:5982 2:N:0:AGTGCGAGTG+TGGAGGTAAT
TAAAACAGGGTCCCCTCCCCCTCTAGGGTCAAAAAAAGAGGTATTTAAGTTTCGGTCAGTTAAAAGTATTGTGATAGCTCCCGCTAACACTGGCAAAGATAAAAGAAGAAGAATGGCTGTTAAAATAACTGATCAGACAAATAGTCTAATTTTTTCTGCTGAAAGGTTTTTTGCTTTAAGATTAATAATTGTAGTAATAAAATTTAAGGCACCTAAAATTGAAGAAATCCCTGCAAGGTGTAAAGAAAAAATTGTTAAGTCTACTGAAGGTCCTGAATGATAAAACGTTGATAAAGGTGGA
+
CCCCCGGGGGGGGGGGGGGGGGGGGGGGGGGGGGGGGGGGGGGGGGGGGGGGGGGGGGGGGGGGGGGGGGGGGGGGGGGGGGDGGGGGGGGGGGGGGGGGGGCFGGGGGGGGGGGGGGGGGGGFFGGGGGGGGGGGGGGGGGGGGGGGGGFGGGGGGGGGGGDFGGGGGGGDGGGGFGGGGGFEGGGGGGGGGGFCFEFFEGFFFFFFFFFFFDFGFGGEDF@AFFFFFBF>FDBA@:DF@EACAC=>FBFFEFE6*==>CFEFG@C@EF@4)7=<0;533<6CE333((1:CE<E7<:<(
@M70528:330:000000000-K6D4P:1:1102:7024:5987 2:N:0:AGTGCGAGTG+TGGAGGTAAT
TAAAACAGGGTCCCCTCCCCCTCTAGGGTCAAAAAAAGAGGTATTTAAGTTTCGGTCAGTTAAAAGTATTGTGATAGCTCCCGCTAACACTGGCAAAGATAAAAGAAGAAGAATGGCTGTTAAAATAACTGATCAGACAAATAGTCTAATTTTTTCTGCTGAAAGGTTTTTTGCTTTAAGATTAATAATTGTAGTAATAAAATTTAAGGCACCTAAAATTGAAGAAATCCCTGCAAGGTGTAAAGAAAAAATTGTTAAGTCTACTGAAGGTCCTGAATGATAAAACGTTGATAAAGGTGGA
+
CCCCCGGGGGGGGGGGGGGGGGGGGGGGGGGGGGGGGGGGFGGGGGGGGFGGGGGGGGGGCGGFG9FEFFFFGGGGGGGGGGGGGGGGGGGGGGGFGGGGGGGGCFGGGGGGGGGGGGGGFGGFGGGGGGGFCGGGGGGGGGGGGGGGGGFGGFGGGGGGGGGGGGFGGGGGGGCGFAEGGFGFGGGGGGGGGGGGFGFCCGFEFFFFFACFFGFF6FGEGF@AFEFEF2@AFB=ABFDD6=AFE=BBF=BD=F8F7=FEEFFFFF?=;@EF=EAEF1<<EE?CEF9DD79:7<CCGFF?0
@M70528:330:000000000-K6D4P:1:1102:9534:6005 2:N:0:AGTGCGAGTG+TGGAGGTAAT
TAAAACAGGGTCCCCTCCCCCTCTAGGGTCAAAAAAAGAGGTATTTAAGTTTCGGTCAGTTAAAAGTATTGTGATAGCTCCCGCTAACACTGGCAAAGATAAAAGAAGAAGAATGGCTGTTAAAATAACTGATCAGACAAATAGTCTAATTTTTTCTGCTGAAAGGTTTTTTGCTTTAAGATTAATAATTGTAGTAATAAAATTTAAGGCACCTAAAATTGAAGAAATCCCTGCAAGGTGTAAAGAAAAAATTGTTAAGTCTACTGAAGGTCCTGAATGATAAAACGTTGATAAAGGTGGA
+
CCCCCGGGGGGGGGGGGGGGGGGGGGGGGGGGGGGGGGGGGGGGGGGGGGGGGGGFGGGGGGGGGGGGGGGGGGGGGGGGGGGGGGGGGGGGFGGGGGGGGGGGGGGGGGGGGGGGGGGFGGGGGGGGGGGGGGGGGGGGGGFGGGGGGGFGGGGGGFGGGGGGGGGGGGGGGFGGFGFGGGGGGGGGGGGGGGGGFFFGCGFFFFFFFFFFFGFGFGFEGFFE9@DEFFFFFFDAEGFC9B8FEFB3A>@FFFFFC8BCEFEFGF<77@EEEFA<FGE<CCF3>@@DDFF:>C9;C<:((
@M70528:330:000000000-K6D4P:1:1102:12964:6012 2:N:0:AGTGCGAGTG+TGGAGGTAAT
TAAAACAGGGTCCCCTCCCCCTCTAGGGTCAAAAAAAGAGGTATTTAAGTTTCGGTCAGTTAAAAGTATTGTGATAGCTCCCGCTAACACTGGCAAAGATAAAAGAAGAAGAATGGCTGTTAAAATAACTGATCAGACAAATAGTCTAATTTTTTCTGCTGAAAGGTTTTTTGCTTTAAGATTAATAATTGTAGTAATAAAATTTAAGGCACCTAAAATTGAAGAAATCCCTGCAAGGTGTAAAGAAAAAATTGTTAAGTCTACTGAAGGTCCTGAATGATAAAACGTTGATAAAGGTGGA
+
CCCCCGGGGGFGGGGGGGGGGGGGGGGGGGGGGGGGGGGGGFGGGGGGGGGGGGGGGGGGGGGGGGGGGGGGGGGGGGGGGGGGGGGGGGGGGGGGGGGGGGGGGGGGGFGFGGGGGGGGGGGGGGGGGGGGGGGGGGGGGGGGGGGGGGFGGGDGGGGGGGGGFGGGGGGGGGGGFGGGGGGGGGGFAFGGGGGGFGFGFGFFFFFFFFFFFGFGFFGFGFFFFFFEFBEFFDDFE8DCE:6BEEFFFF@DEFFA>=+9?FEFFEEEEF@E;E3<67CAFFFCCE:6@?FCGFFEF<:6(
@M70528:330:000000000-K6D4P:1:1102:12958:6031 2:N:0:AGTGCGAGTG+TGGAGGTAAT
TAAAACAGGGTCCCCTCCCCCTCTAGGGTCAAAAAAAGAGGTATTTAAGTTTCGGTCAGTTAAAAGTATTGTGATAGCTCCCGCTAACACTGGCAAAGATAAAAGAAGAAGAATGGCTGTTAAAATAACTGATCAGACAAATAGTCTAATTTTTTCTGCTGAAAGGTTTTTTGCTTTAAGATTAATAATTGTAGTAATAAAATTTAAGGCACCTAAAATTGAAGAAATCCCTGCAAGGTGTAAAGAAAAAATTGTTAAGTCTACTGAAGGTCCTGAATGATAAAACGTTGATACAGGTGGG
+
CCCCCGGGGGEGGGGGGGGGGGGGFGGGGGGGGGGGGGGGGGGGGGFGGGGEGGGGGGGGGGGGGGFFGGGGGGGGGGGGGGGDGGGGGGGGGGGGFGGGGGGGGGGGGGFGD<EEGGGFGGGCFDGGGFGFGGGGGGGGGGFGGGGGGGFGGGCGCFCGGGFCDGGGGGFGGGGGF8@DFFGGGGGGGGGGGGFG7F;E7EFFFFFFFFFF?FFFFFFFGF5*=8)7B):49>BFFGFGEFE>A43(;>BFFFEF<@AE?CEA@E?3).577>E);CE<367;<<65;1:7D)/)*).8(
@M70528:330:000000000-K6D4P:1:1102:22599:6036 2:N:0:AGTGCGAGTG+TGGAGGTAAT
TAAAACAGGGTCCCCTCCCCCTCTAGGGTCAAAAAAAGAGGTATTTAAGTTTCGGTCAGTTAAAAGTATTGTGATAGCTCCCGCTAACACTGGCAAAGATAAAAGAAGAAGAATGGCTGTTAAAATAACTGATCAGACAAATAGTCTAATTTTTTCTGCTGAAAGGTTTTTTGCTTTAAGATTAATAATTGTAGTAATAAAATTTAAGGCACCTAAAATTGAAGAAATCCCTGCAAGGTGTAAAGAAAAAATTGTTAAGTCTACTGAAGGTCCTGAATGATAAAACGTTGATAAAGGTGGA
+
CCCCCGGGFGGGGGGGGGGGGGGGGGGGGGGGGGGGGGGGGGGGGGGGGGGGGGGFFGGGGGGGGFGGGFGGGGGGGGGGGGGGGGGGC@FGGFGGGGGGGGGGGGGGGGGGGGGGFGGEGGGGGGGGGGGGGGGGGGGGGCFGFFGGGGFGEFGGGGGGGGGGGGFGFFFGGGGGFGGGDGGGGGGGGFGGGGGGFGFGFGFFFFFFF5ACC>FFFGGFGFFFFECEFEEAF=BFEGGF69EFFE=:F@=9BF?A@BFF<8CAF@?@34E;)7<EFFFAFEFE<<9;@?F7@CC3;@?0(
@M70528:330:000000000-K6D4P:1:1102:19158:6040 2:N:0:AGTGCGAGTG+TGGAGGTAAT
TAAAACAGGGTCCCCTCCCCCTCTAGGGTCAAAAAAAGAGGTATTTAAGTTTCGGTCAGTTAAAAGTATTGTGATAGCTCCCGCTAACACTGGCAAAGATAAAAGAAGAAGAATGGCTGTTAAAATAACTGATCAGACAAATAGTCTAATTTTTTCTGCTGAAAGGTTTTTTGCTTTAAGATTAATAATTGTAGTAATAAAATTTAAGGCACCTAAAATTGAAGAAATCCCTGCAAGGTGTAAAGAAAAAATTGTTAAGTCTACTGAAGGTCCTGAATGATAAAACGTTGATAAAGGTGGA
+
CCCCCGGGGGGGGGGGGGGGGGGGFGGFGGGGGGGGGGGGGGGGGGFGGFGGGGGGGGGGGGFGGGGGGGGGGGGGGGGGGGGGGGGGGGGGGGGGGGGGGGGGFFGGGGGGGGGGGGGGGGGGGGGGGGGGGGGGGGGGGGGGGGGGGGFGGAGGGGGFGGFGGGGFGFFGCFGFFGAEFGGGGGGCGGGGFGGGFGFGEGFFFFFFFFFAFGFDF@A@FF@EFFCFFBBFFBDB>55>6BCF?FF=F>@D@FFF<CAECAEF@@37@8EE<AEFG7?A)9EE939337C+@?>E?.5((
@M70528:330:000000000-K6D4P:1:1102:5647:6041 2:N:0:AGTGCGAGTG+TGGAGGTAAT
TAAAACAGGGTCCCCTCCCCCTCTAGGGTCAAAAAAAGAGGTATTTAAGTTTCGGTCAGTTAAAAGTATTGTGATAGCTCCCGCTAACACTGGCAAAGATAAAAGAAGAAGAATGGCTGTTAAAATAACTGATCAGACAAATAGTCTAATTTTTTCTGCTGAAAGGTTTTTTGCTTTAAGATTAATAATTGTAGTAATAAAATTTAAGGCACCTAAAATTGAAGAAATCCCTGCAAGGTGTAAAGAAAAAATTGTTAAGTCTACTGAAGGTCCTGAATGATAAAACGTTGATAAAGGTGGA
+
CCCCCGGGGGGGGGGGGGGGGGGGGGGFGGFGGGGGGGGFGGGGGGGGGEEGGGGFEGFGGGFGGFFFGGGGGFGGGGGGGGGGGGGGGGFEGGGGGGGGGE?DDGGGGGGGGGGGGGGGFGGGGGGGGGGGGFFGCFGGGFGFFFGGGGFGGFGFGGGFFGFGG6DF8BFGGGGGFGFGGGGGFGGGGDGGGGGGFG7FEFF@+=CFCAAAAGFGFFG@GFEFFEF56<=FF2BB=>DE>@AFFF3>A>BFFFCAEFFCFFFFCEFF@E@4.77;F>CAFFFE<;:6;@81C?EFGF:B(
@M70528:330:000000000-K6D4P:1:1102:6479:6042 2:N:0:AGTGCGAGTG+TGGAGGTAAT
TAAAACAGGGTCCCCTCCCCCTCTAGGGTCAAAAAAAGAGGTATTTAAGTTTCGGTCAGTTAAAAGTATTGTGATAGCTCCCGCTAACACTGGCAAAGATAAAAGAAGAAGAATGGCTGTTAAAATAACTGATCAGACAAATAGTCTAATTTTTTCTGCTGAAAGGTTTTTTGCTTTAAGATTAATAATTGTAGTAATAAAATTTAAGGCACCTAAAATTGAAGAAATCCCTGCAAGGTGTAAAGAAAAAATTGTTAAGTCTACTGAAGGTCCTGAATGATAAAACGTTGATAAAGGTGGA
+
CCCCCGGGGGGGGGGGGEEGGGGGGGGGGGGGGGGGGGGGGGGGGGGGGEFGGDGFGGGGGGGGGGGGGGGGGGGGGGGGGGGGGGGGGGGGGGGGGGGGGGGGGGGGGGGGGGGGGGGGGCFGGGGGGGGGGGGGGGGGGGGGGGGGGGFGGGGGFGGGGGGGGGGGFGGGGGGGFGGGGGGGGGGGGGGGGGGGFGFGFGFFFFFFFFFFFGFGFFFFGFEEFFFFFF=FABBF@GGFFFFFFFFFFFFFFFFFFFFFFFFFGFEFF@@EE3<CCCEFFFFEE<>;3(:+:<<CFFF0(
@M70528:330:000000000-K6D4P:1:1102:21735:6042 2:N:0:AGTGCGAGTG+TGGAGGTAAT
TAAAACAGGGTCCCCTCCCCCTCTAGGGTCAAAAAAAGAGGTATTTAAGTTTCGGTCAGTTAAAAGTATTGTGATAGCTCCCGCTAACACTGGCAAAGATAAAAGAAGAAGAATGGCTGTTAAAATAACTGATCAGACAAATAGTCTAATTTTTTCTGCTGAAAGGTTTTTTGCTTTAAGATTAATAATTGTAGTAATAAAATTTAAGGCACCTAAAATTGAAGAAATCCCTGCAAGGTGTAAAGAAAAAATTGTTAAGTCTACTGAAGGTCCTGAATGATAAAACGTTGATAAAGGTGGA
+
CCCCCGGGGGGGGGGGGGGGGGGGGGGGGGGGFGGGGGGGDGGGGGGGFGGGGGGGGGGGGGGGGGGGGGGGGGGGGGGGGGGGGGGGGGGGGGGGGGGGGGGFGGGFGGGGGGGGGGGGGGGGGGGGGGGGGGGGGGGGGGFGGGGFGGFGGGGGGGGGGGGGGGGGGGGGGGGGFGGGGGGGGGGGGGGGGGGG?FFGFGFFFFFFFFFFFGFGFGGFCBEFFF:EFFFFFFDFFFFFFFFA<EB:FDFFBFFFECFEC6<:E8?<EFF;77<ECCEA<EE>33:DDFF+;?EC>3(3(
@M70528:330:000000000-K6D4P:1:1102:5662:6054 2:N:0:AGTGCGAGTG+TGGAGGTAAT
TAAAACAGGGTCCCCTCCCCCTCTAGGGTCAAAAAAAGAGGTATTTAAGTTTCGGTCAGTTAAAAGTATTGTGATAGCTCCCGCTAACACTGGCAAAGATAAAAGAAGAAGAATGGCTGTTAAAATAACTGATCAGACAAATAGTCTAATTTTTTCTGCTGAAAGGTTTTTTGCTTTAAGATTAATAATTGTAGTAATAAAATTTAAGGCACCTAAAATTGAAGAAATCCCTGCAAGGTGTAAAGAAAAAATTGTTAAGTCTACTGAAGGTCCTGAATGATAAAACGTTGATAAAGGTGGA
+
CCCCCGGGGGGGGGGGGGGGGGGGGGGGGGGGGGGGEEGGGGGGGGGGGGGGFGGFGGGGG<FFFGGADGGFAEGGGGGCFGGGGGGFFGFGFGGFGGGGGGGGGGGGGGGGGFGGGGGGGGGGFGGGGGGGGGGGGGGGGGFFGGGGGGFGGCEFG=FFGF?FGFGFGFFGEFGGFGDFCFGEFFDFGGGGFGGGCFFGC>FFFFFFFAFFF>FGFCCE7B*:FEFEFB=AFDFFBFFFEEECEFFB4927>FCFC>FCC=CA?<<)41;<@EACFGE@CFFFFFB@@6C;F?C<7@:B0
@M70528:330:000000000-K6D4P:1:1102:4322:6055 2:N:0:AGTGCGAGTG+TGGAGGTAAT
TAAAACAGGGTCCCCTCCCCCTCTAGGGTCAAAAAAAGAGGTATTTAAGTTTCGGTCAGTTAAAAGTATTGTGATAGCTCCCGCTAACACTGGCAAAGATAAAAGAAGAAGAATGGCTGTTAAAATAACTGATCAGACAAATAGTCTAATTTTTTCTGCTGAAAGGTTTTTTGCTTTAAGATTAATAATTGTAGTAATAAAATTTAAGGCACCTAAAATTGAAGAAATCCCTGCAAGGTGTAAAGAAAAAATTGTTAAGTCTACTGAAGGTCCTGAATGATAAAACGTTGATAAAGGTGGA
+
CCCCCGGGGGGGGGGGGGGGGGGGGGGGGGGGGGGGGGGGGGGGGGGGGGGGGGGGGGGGGGGGGGGGGGGGGGGGGGGGGGGGGGGGGGGGGGGGGGGGGGGFGGGGGFGGGGGGGGGGGGGGGGGGGGGGGGGGGGGGGGGGCGGGGGFGGGGGGGGFFGFF8DGGGDGGGGGGFGGGGGGGGDGGGGGGGFFFFGFGEGFFFFFFFFFFFGFGFGFE7FEEFFDC6B@4AD@AECF@BBCFCED3ABFB=6@F?=6@6AEFG45/4(6A39AFFGFE?3CECF9@F(/+;?CEFE7?(
@M70528:330:000000000-K6D4P:1:1102:9829:6061 2:N:0:AGTGCGAGTG+TGGAGGTAAT
TAAAACAGGGTCCCCTCCCCCTCTAGGGTCAAAAAAAGAGGTATTTAAGTTTCGGTCAGTTAAAAGTATTGTGATAGCTCCCGCTAACACTGGCAAAGATAAAAGAAGAAGAATGGCTGTTAAAATAACTGATCAGACAAATAGTCTAATTTTTTCTGCTGAAAGGTTTTTTGCTTTAAGATTAATAATTGTAGTAATAAAATTTAAGGCACCTAAAATTGAAGAAATCCCTGCAAGGTGTAAAGAAAAAATTGTTAAGTCTACTGAAGGTCCTGAATGATAAAACGTTGATAAAGGTGGA
+
CCCCCGGGGGGGGGGGGGGGGGGGGGGGGGFGFGGGGGGGGGGGGGGGGGGGGGGGGGGGGGGGGGGGGGGGGGGGGGGGGGGGGGGGGGGGGGGGGGGGGGGGGGGGGGGGGGGGGGGGGGGGGGGGGGGGGGGGGGGFGGGGGGGGGGFFGGGGGGGGGGGGGGGGGGGGGFFGFGGGGGGGGGGGGGGGGGGGFGAFEGFFFFFFF*6?FFFGFGGFGFFFFFDCF@E4AD@FFGGCEFFFFEFBFF@DFFFF@1=@?CEFGFFFE@@9=EFFGFEECCC3><>DDFG7:99;F@>:(
@M70528:330:000000000-K6D4P:1:1102:4340:6062 2:N:0:AGTGCGAGTG+TGGAGGTAAT
TAAAACAGGGTCCCCTCCCCCTCTAGGGTCAAAAAAAGAGGTATTTAAGTTTCGGTCAGTTAAAAGTATTGTGATAGCTCCCGCTAACACTGGCAAAGATAAAAGAAGAAGAATGGCTGTTAAAATAACTGATCAGACAAATAGTCTAATTTTTTCTGCTGAAAGGTTTTTTGCTTTAAGATTAATAATTGTAGTAATAAAATTTAAGGCACCTAAAATTGAAGAAATCCCTGCAAGGTGTAAAGAAAAAATTGTTAAGTCTACTGAAGGTCCTGAATGATAAAACGTTGATAAAGGTGGA
+
CCCCCGGGGGGGGGGGGGGGGGGGGGGFGGGGGGGGGGGGFGGGGGGGFGGGGGGGGGGGGGGGGGGGGGGGGGGGGGGGGGGGGGGGGGGGGGGGGGGGGGGGGGGFGFGGGGGGGGGGGGGGGGGGGFFFGGGCGGGGGGGGCFFEFGFGGGGGFGGGGGGGGGGGDGGGGGFGFG89=DGGGGGFGFC=9EFCFGFF@GFFFFFFF5?AFGFGFGFEFFEEFFC=C4@A>>FFEF@F6>EFCE==6B9==AFFCFFFCC?FF8<<3;;>3A8;7;<E?EE6).23;?FFFE<CDEF:(
@M70528:330:000000000-K6D4P:1:1102:17846:6063 2:N:0:AGTGCGAGTG+TGGAGGTAAT
TAAAACAGGGTCCCCTCCCCCTCTAGGGTCAAAAAAAGAGGTATTTAAGTTTCGGTCAGTTAAAAGTATTGTGATAGCTCCCGCTAACACTGGCAAAGATAAAAGAAGAAGAATGGCTGTTAAAATAACTGATCAGACAAATAGTCTAATTTTTTCTGCTGAAAGGTTTTTTGCTTTAAGATTAATAATTGTAGTAATAAAATTTAAGGCACCTAAAATTGAAGAAATCCCTGCAAGGTGTAAAGAAAAAATTGTTAAGTCTACTGAAGGTCCTGAATGATAAAACGTTGATAAAGGTGGA
+
CCCCCGFGGEGGGGGGGGGGGGGGGGGGGGGGGGGGGGGGGGGGGGGGGGGGGGGGGGGGGGGGGGGGGGGGGGGGGGGGGGGGGGGGGGGGGGGGGGGGGGGGGGGGGGGGGGGGGGGGGGGCFGGGGGGGGGF=FGGGGFGGGGGGGGFFGGGGGGGGGGGFGGGGGGGGGGGGFGGGFGGGGGGGGGGGGGFGAD7=AGFFFFFAAAAFFFFGFGGFFFCEFFFFFEFAAFFF=FDCBBCFC=B@FD>BBFCF?FFFFFEAFE<E@@FF=FFC<FEFC?<.9@@@DFDDF<>397?0(
@M70528:330:000000000-K6D4P:1:1102:20577:6067 2:N:0:AGTGCGAGTG+TGGAGGTAAT
TAAAACAGGGTCCCCTCCCCCTCTAGGGTCAAAAAAAGAGGTATTTAAGTTTCGGTCAGTTAAAAGTATTGTGATAGCTCCCGCTAACACTGGCAAAGATAAAAGAAGAAGAATGGCTGTTAAAATAACTGATCAGACAAATAGTCTAATTTTTTCTGCTGAAAGGTTTTTTGCTTTAAGATTAATAATTGTAGTAATAAAATTTAAGGCACCTAAAATTGAAGAAATCCCTGCAAGGTGTAAAGAAAAAATTGTTAAGTCTACTGAAGGTCCTGAATGATAAAACGTTGATAAAGGTGGA
+
CCCCCGGGGGGGGGGGGGGGGGGGGGGGGGGGGGGGGGGGGGGGGGGGGGGFGGGGGGGGDGGFGGGGGFGGGGGGGGGGGGGGGGGGGGGGGGGGGGGGGGFFFGG<FDDFFDFFFFDGGGGGFGGDG<EG<FGGGFGGGGGFGGCGGGFGGGGGFFGGFGGFGDDA8EGGGGGGFGGGGGFFG8FGGFFFFGCGFFFCCGCCFFFFF5@FFFFGFAC5=CCFFFBEFE)/9@B>>D52*9696CBFF5>D(=<88+=8):7@+;<.7;;<74=E>+63)?E34<78,4:+@CFC<4:6(
@M70528:330:000000000-K6D4P:1:1102:10284:6068 2:N:0:AGTGCGAGTG+TGGAGGTAAT
TAAAACAGGGTCCCCTCCCCCTCTAGGGTCAAAAAAAGAGGTATTTAAGTTTCGGTCAGTTAAAAGTATTGTGATAGCTCCCGCTAACACTGGCAAAGATAAAAGAAGAAGAATGGCTGTTAAAATAACTGATCAGACAAATAGTCTAATTTTTTCTGCTGAAAGGTTTTTTGCTTTAAGATTAATAATTGTAGTAATAAAATTTAAGGCACCTAAAATTGAAGAAATCCCTGCAAGGTGTAAAGAAAAAATTGTTAAGTCTACTGAAGGTCCTGAATGATAAAACGTTGATAAAGGTGGG
+
CCCCCGGGGGGGGGGGGDGGGGGGFGGGGGFGGGGEGGCFFGGGFGFGGGGFGGGE7@FFGGCEFFECFGGEGGGGGGGGGGGGGDGGGFGGCFGFFGGGGGGGGGGGGGGGGGGGGGGGGGG,>FEGGGGGGGGFCFGGGGFGGGGGGGFDGFGAFG8;,=@F=FEGGDFEGFCGC9EFGGGCEFGGGGGDEFCF+=CFCDF@FFFFFF9AFGFGFGGFGFF;CCCE@>@FA=@8>@:D=EEAA*8@FB@@BFEF*+=CC=6@C@E@EEEF7@EFFGFFFCC))/6652*+;<<CF@:B(
@M70528:330:000000000-K6D4P:1:1102:11700:6073 2:N:0:AGTGCGAGTG+TGGAGGTAAT
TAAAACAGGGTCCCCTCCCCCTCTAGGGTCAAAAAAAGAGGTATTTAAGTTTCGGTCAGTTAAAAGTATTGTGATAGCTCCCGCTAACACTGGCAAAGATAAAAGAAGAAGAATGGCTGTTAAAATAACTGATCAGACAAATAGTCTAATTTTTTCTGCTGAAAGGTTTTTTGCTTTAAGATTAATAATTGTAGTAATAAAATTTAAGGCACCTAAAATTGAAGAAATCCCTGCAAGGTGTAAAGAAAAAATTGTTAAGTCTACTGAAGGTCCTGAATGATAAAACGTTGATAAAGGTGGA
+
CCCCCGGGGGGGGGGGGGGGGGGGGGGGGGGGGGGGGGGGGFGGGGGGGGGGGGGGGGGGGGGGGGGGGGGGGGGGGGGGGGGGGGGGGGGGGGGGGGGGGGGGGGGGGGGGGGGGGGGGGGGGGGGGGGGGGGGGGGGGFGGGGGGGGGFGGGDGGGGGGGGGFGGGFGGGGGGGFFFGGGGGGGGD;FGGGGGGFGCGFGFFFFFFFFFFFGFGFGGFGFFFFFFEF>BAABF>=EGGBECAEFF3FFFFBFEF<=6C?FEFG3<@E@E9@E<9DDE<35?3>@0(:;<+15;E+/(8(
@M70528:330:000000000-K6D4P:1:1102:19315:6075 2:N:0:AGTGCGAGTG+TGGAGGTAAT
TAAAACAGGGTCCCCTCCCCCTCTAGGGTCAAAAAAAGAGGTATTTAAGTTTCGGTCAGTTAAAAGTATTGTGATAGCTCCCGCTAACACTGGCAAAGATAAAAGAAGAAGAATGGCTGTTAAAATAACTGATCAGACAAATAGTCTAATTTTTTCTGCTGAAAGGTTTTTTGCTTTAAGATTAATAATTGTAGTAATAAAATTTAAGGCACCTAAAATTGAAGAAATCCCTGCAAGGTGTAAAGAAAAAATTGTTAAGTCTACTGAAGGTCCTGAATGATAAAACGTTGATAAAGGTGGA
+
CCCCCGGGGGGGGGGGGGGGGGGGGGGGGGGGGGGGGGGGGGGGGGGGGGGGGGGGGGGGGGGGGGGGGGGGGGGGGGGGGGGGGGGGGGGGGGGGGGGGGGGGGGGGGGGGGGGGGGGEFGGGGGGGGGGGGGGGGGGGGGGGGGGGGGFGGGDGGGGGFFGGGGGGFFEGGGFG?FFGGEEFGGGGGGGGGGGGFGFGFGABFF?AFFFFFGFGFGG5EFEFFFFFF@B>FFBFBDDFFFEFFED=FB@DEFEF@FFFECE=@EC=;EF3=<EFF>EE??ECE@:6;1:+:5><F@:((
@M70528:330:000000000-K6D4P:1:1102:19741:6081 2:N:0:AGTGCGAGTG+TGGAGGTAAT
TAAAACAGGGTCCCCTCCCCCTCTAGGGTCAAAAAAAGAGGTATTTAAGTTTCGGTCAGTTAAAAGTATTGTGATAGCTCCCGCTAACACTGGCAAAGATAAAAGAAGAAGAATGGCTGTTAAAATAACTGATCAGACAAATAGTCTAATTTTTTCTGCTGAAAGGTTTTTTGCTTTAAGATTAATAATTGTAGTAATAAAATTTAAGGCACCTAAAATTGAAGAAATCCCTGCAAGGTGTAAAGAAAAAATTGTTAAGTCTACTGAAGGTCCTGAATGATAAGACGTTGATAAAGGTGGA
+
CCCCCGGGGGGGGGGGGGGGGGGGGGGFGGGGGGGGGGGGGGGGGGGGGGGGGGGGGGGGGGGGGGGGGGGGGGGGGGGGGGGGGGGGGGGGGGGGGGGGGGGGGGGGGGGGGGGGGGGGGGGGGGGGGGGGGGGGGGGGFGGGGGGFFGFGGGGGGGGGGGGGGGGGGGFGGGGGFGGGGGGGGCGGGGGGGGGGCCFFEGFFFFFFFFFFFGFFFGG@EF@@FC55C=BAFDD9:*5?@BEFFFF(A>BFEFFCC=AE<A?AFEC33@EF<@EFGCCEFEE)7=?88?F+:5;EC?F6(
@M70528:330:000000000-K6D4P:1:1102:17059:6083 2:N:0:AGTGCGAGTG+TGGAGGTAAT
TAAAACAGGGTCCCCTCCCCCTCTAGGGTCAAAAAAAGAGGTATTTAAGTTTCGGTCAGTTAAAAGTATTGTGATAGCTCCCGCTAACACTGGCAAAGATAAAAGAAGAAGAATGGCTGTTAAAATAACTGATCAGACAAATAGTCTAATTTTTTCTGCTGAAAGGTTTTTTGCTTTAAGATTAATAATTGTAGTAATAAAATTTAAGGCACCTAAAATTGAAGAAATCCCTGCAAGGTGTAAAGAAAAAATTGTTAAGTCTACTGAAGGTCCTGAATGATAAAACGTTGATAAAGGTGGA
+
CCCCCGGGGGGGGGGGGGGGGGGGGGGGGGGGGGGGGGGGGGGGGGGGGGGGGGGGGGGFGGFFFGGGGGGGGGGGGGGGGGGGGGGGGGGGGGGGGGGGGGGGGGGGGFGFGGGGGGGGFGGGGGGGGGGGGGGGGGGGGGGGFFFGFFFFGFEGGCFGGGCFFGFGGCFEGGGGFGGGGGGGGGGGFGGGGGFGFGFCCGFFFFFFFFFFFCFCFGCBCF=CF5CFFEFFF9BF=G<@=;EFECFFFFBF9CCF<BFEFFFCC@54/;E)4>AEFFF@5<CC)36:;(:3:<999@BF(
@M70528:330:000000000-K6D4P:1:1102:6943:6093 2:N:0:AGTGCGAGTG+TGGAGGTAAT
TAAAACAGGGTCCCCTCCCCCTCTAGGGTCAAAAAAAGAGGTATTTAAGTTTCGGTCAGTTAAAAGTATTGTGATAGCTCCCGCTAACACTGGCAAAGATAAAAGAAGAAGAATGGCTGTTAAAATAACTGATCAGACAAATAGTCTAATTTTTTCTGCTGAAAGGTTTTTTGCTTTAAGATTAATAATTGTAGTAATAAAATTTAAGGCACCTAAAATTGAAGAAATCCCTGCAAGGTGTAAAGAAAAAATTGTTAAGTCTACTGAAGGTCCTGAATGATAAAACGTTGATAAAGGTGGA
+
CCCCCGGGGGGGGGGGGGGGGGGGGGGGGGGGGGGGGGGGGGGGGGGGGGGGGGGGGGFFFGGGGGGGGGGGGGGGGGGGGGGGGGGGGGGGGGGGGGGGGGGGGGGGGGGGGGGGGGGGGGGGFGGGGGGGGGGGGGGGGGGGGGGGGGFGGFGGGGGGGGGGGGGGGGGGGFGGFGGGGGGGGGGGGGGGGGGGFGFEEGFFFFFFAFFFFFFGFGGFGFEBFEFFFEEFFB=9>F@EEFFFFEBDF2>DBFFFC:CC<AECF@?.74@<=<@CFFFEFFFEEEB@FDCDGEEFD@FF0
@M70528:330:000000000-K6D4P:1:1102:26096:6113 2:N:0:AGTGCGAGTG+TGGAGGTAAT
TAAAACAGGGTCCCCTCCCCCTCTAGGGTCAAAAAAAGAGGTATTTAAGTTTCGGTCAGTTAAAAGTATTGTGATAGCTCCCGCTAACACTGGCAAAGATAAAAGAAGAAGAATGGCTGTTAAAATAACTGATCAGACAAATAGTCTAATTTTTTCTGCTGAAAGGTTTTTTGCTTTAAGATTAATAATTGTAGTAATAAAATTTAAGGCACCTAAAATTGAAGAAATCCCTGCAAGGTGTAAAGAAAAAATTGTTAAGTCTACTGAAGGTCCTGAATGATAAAACGTTGATAAAGGTGGA
+
CCCCCGGGGGGGGGGGGGGGGGGGGGGGGGGGGGGGGGGGGGGGDGGGGGFGGGGGGGGGGGGGGFGGGGGGGGGGGGGGGGGGGGGGGGGGGGGGGGGGGGGGGGGGGGGGGGGGGGGGGGGGGGFGGDGGGGGGGGGGGGGGGGGGGGFGGFCFCGGGGGGGGGGFGGGGGCAFFGFGGGFGFGD=FFCFGGGGFGFFE;AEFFFFFFFF>GCFA;FEFFEFFFBFF)64?>DF>:>>>EF9AC2@FBBBEFCF?FFEE6?AF8?<@@;@;<EFFGFEFF37636@@;:1CC)99@B?0
@M70528:330:000000000-K6D4P:1:1102:19987:6114 2:N:0:AGTGCGAGTG+TGGAGGTAAT
TAAAACAGGGTCCCCTCCCCCTCTAGGGTCAAAAAAAGAGGTATTTAAGTTTCGGTCAGTTAAAAGTATTGTGATAGCTCCCGCTAACACTGGCAAAGATAAAAGAAGAAGAATGGCTGTTAAAATAACTGATCAGACAAATAGTCTAATTTTTTCTGCTGAAAGGTTTTTTGCTTTAAGATTAATAATTGTAGTAATAAAATTTAAGGCACCTAAAATTGAAGAAATCCCTGCAAGGTGTAAAGAAAAAATTGTTAAGTCTACTGAAGGTCCTGAATGATAAAACGTTGATAAAGGTGGA
+
CCCCCGGGGGGGGGGGGGGGGGGGGGGEGGGGGGGGGGGGGGGGGGGGGGGGGGGGGGGGGGGGGGFGGGGGGGGGGGGGGGGGGGGGGGGGGGGGGGGGGGGGGGGGGGGGGGGGGGGGGGGFGGGGGGGGGGGGGGGGCGFGGGGGGGFGGGGGGGGGDGGGGGGDFDGGGGGGFGGGGGGGGGGGDGGGDGGGEFFFAECECFAFFFFFFGFFFFG52==CFFFFFFFFFFFFBEGF=ECA<>@2A9@DEFEF418>3;CAFFEEE3@E<>392+.73)77;)6==;:++9C<7).1(
@M70528:330:000000000-K6D4P:1:1102:9718:6126 2:N:0:AGTGCGAGTG+TGGAGGTAAT
TAAAACAGGGTCCCCTCCCCCTCTAGGGTCAAAAAAAGAGGTATTTAAGTTTCGGTCAGTTAAAAGTATTGTGATAGCTCCCGCTAACACTGGCAAAGATAAAAGAAGAAGAATGGCTGTTAAAATAACTGATCAGACAAATAGTCTAATTTTTTCTGCTGAAAGGTTTTTTGCTTTAAGATTAATAATTGTAGTAATAAAATTTAAGGCACCTAAAATTGAAGAAATCCCTGCAAGGTGTAAAGAAAAAATTGTTAAGTCTACTGAAGGTCCTGAATGATAACACGTTGATAAAGGTGTA
+
CCCCCGGGGGGGGGGGGGGGGGGGFGGFGGGGGGGGGGGGGFGGGGGGGGGGGGGGGGGGGGGGGGGGGGGGGGGGGGGGGGGGGGGGGGGGDFGGGGGGGGGGGGGGGGGFGGGGGGGGGGG9EFGGGGGGGGGGGGGGGGGGGFFGGGFEGFEEGGGGGGGGFGGGGGFGGGGGFDECGGGGGGGGGGGGGGGGFGFGFG?EFFFFF?FFFGCFFFFFGFFE>C=CFFEAADFAB8>?9>ECE=DBFDFFFFFFC8ACFF?AE@C7@1=43><32;<)9C<3=@;=30:;:94;C4>.)
@M70528:330:000000000-K6D4P:1:1102:18512:6139 2:N:0:AGTGCGAGTG+TGGAGGTAAT
TAAAACAGGGTCCCCTCCCCCTCTAGGGTCAAAAAAAGAGGTATTTAAGTTTCGGTCAGTTAAAAGTATTGTGATAGCTCCCGCTAACACTGGCAAAGATAAAAGAAGAAGAATGGCTGTTAAAATAACTGATCAGACAAATAGTCTAATTTTTTCTGCTGAAAGGTTTTTTGCTTTAAGATTAATAATTGTAGTAATAAAATTTAAGGCACCTAAAATTGAAGAAATCCCTGCAAGGTGTAAAGAAAAAATTGTTAAGTCTACTGAAGGTCCTGAATGATAAAACGTTGATAAAGGTGGA
+
CCCCCGGGGGGFGGGGGGGGGGGGGGGGGGGGGGGGGGGGGGGGGGGGGGGGGGGGGGGGGGGGGFGGGGGGGGGGGGGGGGGGGGGGGGGGGGGGGGGGGGGGGGGGGGGGFGGGGGGGFGGGGGGGGGGGGGGGGFFGGGGGFGGGGGFFGGGGGGGGGGFFGGGGA+>EGFGGFFGGGGGGGGGGGGGGFFGGFFFFFFFFFFCFFFFFFGFGFEGFGFEFFFCFF@E>6>BFEGCGEBEFFFFDFFFFFFFFEFFECFEFFE6=<EFF<E8<>:?ECFFFFF;=@;C1:?<47@:?(
@M70528:330:000000000-K6D4P:1:1102:24747:6150 2:N:0:AGTGCGAGTG+TGGAGGTAAT
TAAAACAGGGTCCCCTCCCCCTCTAGGGTCAAAAAAAGAGGTATTTAAGTTTCGGTCAGTTAAAAGTATTGTGATAGCTCCCGCTAACACTGGCAAAGATAAAAGAAGAAGAATGGCTGTTAAAATAACTGATCAGACAAATAGTCTAATTTTTTCTGCTGAAAGGTTTTTTGCTTTAAGATTAATAATTGTAGTAATAAAATTTAAGGCACCTAAAATTGAAGAAATCCCTGCAAGGTGTAAAGAAAAAATTGTTAAGTCTACTGAAGGTCCTGAATGATAAAACGTTGATAAAGGTGGA
+
CCCCCGGGGGGGGGGGGGGGGGGGGGGGGGGGGGGGGGGGGGGGGGGGGGGGGGGGGGGGGGGGGGGGGGGGGGGGGGGGGGGGGGGGGGGGGGGGGGGGGGGGGGGGGGGGGGFGGGGGGGGGGGGGGGGGGGGGGGGGGGGGGGGGGGFGGGGGGGGGGGGGGGGGGGGGGGGDFGEFEDGGDFGGGGGGGGGGFGFFFGFFFFFFFFFFFGFGFGGEGFEEFFFFFFF>F>FFF@FF@EF=AFFBFFF2:CEF?CFC<FFFD87/;;@F;AFF4CE83CF1433=@FF@FFFFC@:?0
@M70528:330:000000000-K6D4P:1:1102:14627:6155 2:N:0:AGTGCGAGTG+TGGAGGTAAT
TAAAACAGGGTCCCCTCCCCCTCTAGGGTCAAAAAAAGAGGTATTTAAGTTTCGGTCAGTTAAAAGTATTGTGATAGCTCCCGCTAACACTGGCAAAGATAAAAGAAGAAGAATGGCTGTTAAAATAACTGATCAGACAAATAGTCTAATTTTTTCTGCTGAAAGGTTTTTTGCTTTAAGATTAATAATTGTAGTAATAAAATTTAAGGCACCTAAAATTGAAGAAATCCCTGCAAGGTGTAAAGAAAAAATTGTTAAGTCTACTGAAGGTCCTGAATGATAAAACGTTGATAAAGGTGGA
+
CCCCCGGGGGGGGGGGGGGGGGGGGGGGGGGGGGGGGGGGGGGGGGGGGFFGGGGFGGGEEFGGGGGGGGGGGGFGGGGGGGGGGGGGGGGGGGGFGFFFGGGGGGGGGGGGGGGGGGGEFGGGGGGGGGGGFGGGGGGGGGGGGGGGGGFFDFGFGGGGGCFGFFEGFDGGGFFGFGGGGGGGGGGGGGGGGGGGFGFGFDFFFFFAFFFFFGFGAFF8EFEEFEDFF=EFFFD8*DEGFFFFEFFFFDFFBF?FCAFFC=5@F<?73=@)77@C>@E<E)7>EE9;3=F7DCECCE??(
@M70528:330:000000000-K6D4P:1:1102:21242:6159 2:N:0:AGTGCGAGTG+TGGAGGTAAT
TAAAACAGGGTCCCCTCCCCCTCTAGGGTCAAAAAAAGAGGTATTTAAGTTTCGGTCAGTTAAAAGTATTGTGATAGCTCCCGCTAACACTGGCAAAGATAAAAGAAGAAGAATGGCTGTTAAAATAACTGATCAGACAAATAGTCTAATTTTTTCTGCTGAAAGGTTTTTTGCTTTAAGATTAATAATTGTAGTAATAAAATTTAAGGCACCTAAAATTGAAGAAATCCCTGCAAGGTGTAAAGAAAAAATTGTTAAGTCTACTGAAGGTCCTGAATGATAACACGTTGAGAAAGGTGGG
+
CCCCCGGGGGGGGGGGGGGGGGGGGGGGGGGGGGGGGGGGGGGGGGGGGGGGGGGGGGGGGGGGGGGGGGGGGCGGGGGGGGGGGGGGGGGGGGGGGGGGGGGGGGGGGGGGGGGGGGGGGGGGGGGGGGGGGGGGGGGGGGGGGGGGGGFGGGGGGGGG@FDGGGGGGDGGGGGGFGGGGGGGGFGGGGFD@GGGCGFGEGFFFFFFFFFFFG>FFFF@FFFCFFC@FBEFF2>@BCDFEEFF4CB(;5>26ACFEF+@?@E6CEEEE(6>3)7>9+93)76))(6631C*8?13C??((
@M70528:330:000000000-K6D4P:1:1102:22070:6169 2:N:0:AGTGCGAGTG+TGGAGGTAAT
TAAAACAGGGTCCCCTCCCCCTCTAGGGTCAAAAAAAGAGGTATTTAAGTTTCGGTCAGTTAAAAGTATTGTGATAGCTCCCGCTAACACTGGCAAAGATAAAAGAAGAAGAATGGCTGTTAAAATAACTGATCAGACAAATAGTCTAATTTTTTCTGCTGAAAGGTTTTTTGCTTTAAGATTAATAATTGTAGTAATAAAATTTAAGGCACCTAAAATTGAAGAAATCCCTGCAAGGTGTAAAGAAAAAATTGTTAAGTCTACTGAAGGTCCTGAATGATAAAACGTTGATAAAGGTGGA
+
CCCCCGGGGGGGGGGGGGGGGGGGGGGGGGGGGGGGGGGGGGGGGGGGGGGGGGGGGGGGGGGGGGGGGGGGGGGGGGGGGGGGGGGGGGGGGGGGGGGGGGGGGGGGGGGGGGGGGGGGGGGGGGGGGGGGGGGGGGGGGGGGGGGGGGFGGGGGGGGGGGGGGGGGGGGGGGGGFGGGGGGGGGGGGGGGGGGGFFFGFGFFFFFFFAFFFDFGFGGFFFFFFF8AFEB4ADBA@=DFFFF=EEFDFFFFBCCF7=8CCFEFFFE7<@EE7;@>;@EEFFC44@>DFFF>DEEFFEFB(
@M70528:330:000000000-K6D4P:1:1102:23424:6174 2:N:0:AGTGCGAGTG+TGGAGGTAAT
TAAAACAGGGTCCCCTCCCCCTCTAGGGTCAAAAAAAGAGGTATTTAAGTTTCGGTCAGTTAAAAGTATTGTGATAGCTCCCGCTAACACTGGCAAAGATAAAAGAAGAAGAATGGCTGTTAAAATAACTGATCAGACAAATAGTCTAATTTTTTCTGCTGAAAGGTTTTTTGCTTTAAGATTAATAATTGTAGTAATAAAATTTAAGGCACCTAAAATTGAAGAAATCCCTGCAAGGTGTAAAGAAAAAATTGTTAAGTCTACTGAAGGTCCTGAATGATAAAACGTTGATAAAGGTGGA
+
CCCCCGGGGGGGGGGGGGGGGGGGGGGGGGGGGGGGGGGGGFGGGGGGGGGGGGGGGGGGFGGGGGGGGGGGGGGGGGGGGGGGGGGGGGGGGGGGGGGGGGGGGGGGGGGGGGGGGGGGGGGFFGGGGGGGGGFFGGGGCGGGFGGGGGFGAFGFGGGGGGGDCFFGGGGGGGGGFGDDGGGGGGGGGGGFDGGGFFFGFGFFFFFFFFFFFGFGFFFFFF@CFF9AF>E>;@DFBFGG=BFFF4@@FBBBFF?@8=BC?AECEE6;@849;4<E7FCE??C44;1682*;C57;>43?0
@M70528:330:000000000-K6D4P:1:1102:3614:6194 2:N:0:AGTGCGAGTG+TGGAGGTAAT
TAAAACAGGGTCCCCTCCCCCTCTAGGGTCAAAAAAAGAGGTATTTAAGTTTCGGTCAGTTAAAAGTATTGTGATAGCTCCCGCTAACACTGGCAAAGATAAAAGAAGAAGAATGGCTGTTAAAATAACTGATCAGACAAATAGTCTAATTTTTTCTGCTGAAAGGTTTTTTGCTTTAAGATTAATAATTGTAGTAATAAAATTTAAGGCACCTAAAATTGAAGAAATCCCTGCAAGGTGTAAAGAAAAAATTGTTAAGTCTACTGAAGGTCCTGAATGATAAGACGTTGATAAAGGTGGA
+
CCCCCGGGGGGGGGFGGFGGGEGGGGGGGGGGGGGGGGGGGGGGGGGGGFGGGGGFGGGGDFGGGGGGGGGGFFGGGGGGGGGGGGGGGGGGGGGGGGGGGGGGGGFGGGGGGGGGGGGGGGGGGGGGGGGGGGFEFGGGF9DGFGFGGFDGGGGDFGFGGGGGDFGGGGGGCGGGFGGGGGGGGGGGGGGGGGGFFGCGFGFFFFFBF5CFFGFGFGGFGCEECFFFFBFAFFB89DDGEEEBEFDDABBFFACA8@CCEAEFGE5/7@EE<EEFGDCE?E<)7;??7=<;DEE<F?(3(
@M70528:330:000000000-K6D4P:1:1102:13797:6198 2:N:0:AGTGCGAGTG+TGGAGGTAAT
TAAACCGGGTCCCCTCCCCCTCTAGGGTCAAAAAAAGAGGTATTTAAGTTTCGGTCAGTTAAAAGTATTGTGATAGCTCCCGCTAACACTGGCAAAGATAAAAGAAGAAGAATGGCTGTTAAAATAACTGATCAGACAAATAGTCTAATTTTTTCTGCTGAAAGGTTTTTTGCTTTAAGATTAATAATTGTAGTAATAAAATTTAAGGCACCTAAAATTGAAGAAATCCCTGCAAGGTGTAAAGAAACAATTGTTAAGTCTACTGAAGGTCCTGAATGATAAAACGTTGATAAAGGTGGAT
+
CCCCC<FGGGCFGGGGGGGGGGGGGGGGGGGGGGGGGGGGGFEFFGGGFGGGGGGGEGGGGGGGGGGGGGGGEGGGGGGGGGGGDGGFGGGGGDGFGGGCGGGFGGGGGGGGCFGGGGGGGGGGFGGGGGGGGGGGGGGFFFGGGGGFGGFFGGFGGGGGGGGGGGGF6FGGGGFFFAFGGGGCFGGGFGGGGGGGEFC:AGFFFFFFF9FFFGFGFGGFGF;CABFFF=EFA=@FFCG<;E<FE@B2A>BCBFFFEFFF?FFFFF<@E;E<3@E@DGFFC?747:;@DD+;C>CA9??F2
@M70528:330:000000000-K6D4P:1:1102:5196:6201 2:N:0:AGTGCGAGTG+TGGAGGTAAT
TAAAACAGGGTCCCCTCCCCCTCTAGGGTCAAAAAAAGAGGTATTTAAGTTTCGGTCAGTTAAAAGTATTGTGATAGCTCCCGCTAACACTGGCAAAGATAAAAGAAGAAGAATGGCTGTTAAAATAACTGATCAGACAAATAGTCTAATTTTTTCTGCTGAAAGGTTTTTTGCTTTAAGATTAATAATTGTAGTAATAAAATTTAAGGCACCTAAAATTGAAGAAATCCCTGCAAGGTGTAAAGAAAAAATTGTTAAGTCTACTGAAGGTCCTGAATGATAAAACGTTGATAAAGGTGGA
+
CCCCCGGGGGGGGGGEGGGGGGGFGGGFGGGGGGGGGGGGGGGGGGGGGGGGGGGGGGGGGG<FGDEGGGGGGFGGGGGGGGGGGGGGGGGGGGGGGGGGGGGGGGFGGGGGGGGGGGGGGGGGGGGGGGGGGGGGGGGG+ECE;CEFGGFGGGGGGGGGGFGFGCGGGGGGGGGGFGGGFGGGGGGDDGGGGGGDFF9FFGFFFFFFFFFFFGFGFFGFGFCFAEFEFE=4@B@B=CDCE:EFEFFBFBFFFFFFEFF?CAEFG86=35;;@E;);@CF?E3;<@;386>@C91.0;01(
@M70528:330:000000000-K6D4P:1:1102:24927:6204 2:N:0:AGTGCGAGTG+TGGAGGTAAT
TAAAACAGGGTCCCCTCCCCCTCTAGGGTCAAAAAAAGAGGTATTTAAGTTTCGGTCAGTTAAAAGTATTGTGATAGCTCCCGCTAACACTGGCAAAGATAAAAGAAGAAGAATGGCTGTTAAAATAACTGATCAGACAAATAGTCTAATTTTTTCTGCTGAAAGGTTTTTTGCTTTAAGATTAATAATTGTAGTAATAAAATTTAAGGCACCTAAAATTGAAGAAATCCCTGCAAGGTGTAAAGAAAAAATTGTTAAGTCTACTGAAGGTCCTGAATGATAAAACGTTGATAAAGGTGGA
+
CCCCCGGGGGGGGGGGGGGGGGGGGGGGGGGGGGGGGGGGGGGGGGGGGGGGGGGGGGGGGGGGGGGGGGGGGGGGGGGGGGGGGGGGGGGGGGGGGGGGGGGGGGGGGGGGGGGGGGGGGGGGGGGGGGGGGGGDGGGGGGGGGGGGGGFGGGGGGGGGGGFGGGGGGGGGEGGGFGGGGGGGGGGGGGGGGGGGFGFGFGFFFFFFFFFFFFFGFGGFGFF@F5CEFBFFFF=FEGGGEE4>EEFFFF@DFFFF5BFF3+7@FE?)74;A);EEFGF@CFFCEE0;@?777?<EFE0?0
@M70528:330:000000000-K6D4P:1:1102:13556:6207 2:N:0:AGTGCGAGTG+TGGAGGTAAT
TAAAACAGGGTCCCCTCCCCCTCTAGGGTCAAAAAAAGAGGTATTTAAGTTTCGGTCAGTTAAAAGTATTGTGATAGCTCCCGCTAACACTGGCAAAGATAAAAGAAGAAGAATGGCTGTTAAAATAACTGATCAGACAAATAGTCTAATTTTTTCTGCTGAAAGGTTTTTTGCTTTAAGATTAATAATTGTAGTAATAAAATTTAAGGCACCTAAAATTGAAGAAATCCCTGCAAGGTGTAAAGAAAAAATTGTTAAGTCTACTGAAGGTCCTGAATGATAAAACGTTGATAAAGGTGGG
+
CCCCCGGGGGGGGGGGGGGGGGGGGGGGGGGGGGGGGGGGGGGGGGGGGGGGGGGGGGGGGGGGGGGGGGGGGGGGGGGGGGGGGGGGGGGGGGGGGGGGGGGGGGGGGGGGGGGGGGGGGGGFGGGGGGGGGGGGGGGGGGGGGGGGGGFGFG+EFDGGGGGGGGGGGGGGCGGGFGGGGGFGGGGGGGGGGGGGFGFGEGFFFFFFFFFFFGFGFGDEGFEFF@CECBEFADFFF5:FEFEFFEBDFFFF=AEFC68ECFFFGFEE<EF<7>ECFF?AFFC;E8:;;?C+;5CFC@>6(
@M70528:330:000000000-K6D4P:1:1102:22390:6214 2:N:0:AGTGCGAGTG+TGGAGGTAAT
TAAAACAGGGTCCCCTCCCCCTCTAGGGTCAAAAAAAGAGGTATTTAAGTTTCGGTCAGTTAAAAGTATTGTGATAGCTCCCGCTAACACTGGCAAAGATAAAAGAAGAAGAATGGCTGTTAAAATAACTGATCAGACAAATAGTCTAATTTTTTCTGCTGAAAGGTTTTTTGCTTTAAGATTAATAATTGTAGTAATAAAATTTAAGGCACCTAAAATTGAAGAAATCCCTGCAAGGTGTAAAGAAAAAATTGTTAAGTCTACTGAAGGTCCTGAATGATAAAACGTTGATAAAGGTGGA
+
CCCCCGGGGGGGGGGGGGGGGGGGGGFGGGGGGGGGGGGGGGGGGGGGGDFGGGGGGGGGAGGGGGFGGFGGFFGFGFFGGGGGGGGGGGGGGGGGGGGGGGGGGGGGGGGGGGGGGGGGFFGGGGGGGGGGGGGGGGGGGGGGFGGGGFFFGGEGGGGGGGGG=FFGGGGGGGDGFGGGGGGGGFFGGGGGGGFFFGFGFGFFFFFFFFFFFGFGFGGFGFFFFFBEFEF4AB=F@D>D@EEFEED5ABFFEFFFC:=CCC?F;3?7E@EF)7)>*77@FFE99@6=@1::CCE<CEBF1
@M70528:330:000000000-K6D4P:1:1102:24831:6215 2:N:0:AGTGCGAGTG+TGGAGGTAAT
TAAAACAGGGTCCCCTCCCCCTCTAGGGTCAAAAAAAGAGGTATTTAAGTTTCGGTCAGTTAAAAGTATTGTGATAGCTCCCGCTAACACTGGCAAAGATAAAAGAAGAAGAATGGCTGTTAAAATAACTGATCAGACAAATAGTCTAATTTTTTCTGCTGAAAGGTTTTTTGCTTTAAGATTAATAATTGTAGTAATAAAATTTAAGGCACCTAAAATTGAAGAAATCCCTGCAAGGTGTAAAGAAAAAATTGTTAAGTCTACTGAAGGTCCTGAATGATAAAACGTTGATAAAGGTGGA
+
CCCCCGGGGGGGGGGGGGGGGGGGGGGGGGGGGGGGGGGGFDGGGGGGGGGGGGGGGGGGGGGGGGGGGGGGGGGGGGGGGGGGGGGGGGGGGGGGGGGGGGGGGGGGGGGGGGGGGGGGGGGGGGGGGGGGGGGGGGGGGGGGGGGGGGFGGGGGGGGGGGGGGGGFFGGGGGGGFGGGGGGGGGGGGGGGGFGGFGFFCFFFFFFFFFFAFCFDFCGEGFCEFCFFFBFAFFFFEGGG;@FFCEBBFB@FBCEF>C=@C=EFGFEFF;@E77<<CGFFF<CE9328@?5+:<9C7@02(
@M70528:330:000000000-K6D4P:1:1102:18417:6215 2:N:0:AGTGCGAGTG+TGGAGGTAAT
TAAAACAGGGTCCCCTCCCCCTCTAGGGTCAAAAAAAGAGGTATTTAAGTTTCGGTCAGTTAAAAGTATTGTGATAGCTCCCGCTAACACTGGCAAAGATAAAAGAAGAAGAATGGCTGTTAAAATAACTGATCAGACAAATAGTCTAATTTTTTCTGCTGAAAGGTTTTTTGCTTTAAGATTAATAATTGTAGTAATAAAATTTAAGGCACCTAAAATTGAAGAAATCCCTGCAAGGTGTAAAGAAAAAATTGTTAAGTCTACTGAAGGTCCTGAATGATAAAACGTTGATAAAGGTGGA
+
CCCCCGGGGGGGGGGGGGGGGGGGGGGGGGGGGGGGGGGGGGGGGGGGGGGGGGGGGGGGGGGGGGGGGGGGGGGGGGGGFGGGGGGGGGGGGGGGGGGGGGGGGGGGGGGGGGGGGGGGGGFGGGGGGGGGGGGGGGGGGGGGGGGGGGFGGGGGFGGGGGGGGGGGGGGGGGFGFGGGGDGGGGGGGGGGGGGGFGFG@FFFFFFFFFFFFGFFFEFCGAACCEFEFFFAFFD?@:DDEEEFFFFF;BF@BFFF?FFFCFFFGF<<EFEF@E<>7;<EE3CEEF;;@FFFGFFFG<B0(
@M70528:330:000000000-K6D4P:1:1102:18881:6218 2:N:0:AGTGCGAGTG+TGGAGGTAAT
TAAAACAGGGTCCCCTCCCCCTCTAGGGTCAAAAAAAGAGGTATTTAAGTTTCGGTCAGTTAAAAGTATTGTGATAGCTCCCGCTAACACTGGCAAAGATAAAAGAAGAAGAATGGCTGTTAAAATAACTGATCAGACAAATAGTCTAATTTTTTCTGCTGAAAGGTTTTTTGCTTTAAGATTAATAATTGTAGTAATAAAATTTAAGGCACCTAAAATTGAAGAAATCCCTGCAAGGTGTAAAGAAAAAATTGTTAAGTCTACTGAAGGTCCTGAATGATAAAACGTTGATAAAGGTGGA
+
CCCCCGGGGGGGGGGGGGGGGGGGGGGGGGGGGGGGGGGGGGGGGGGGGGGGGGGFGGGGGGGGGGGGGGGGGGGGGGGGGGGGGGGGGGGGGGGGGGGGGGGGGGGGGGGGGGGGGGGGGGGDGGGGGGGGGGGGGGGFGGGGGGGGGGFGGGGGGGGGGGFGGGGFFGGGGGAFFFGGGGGGGGGGGGGGGGGGFGFFFGFEFFFFFFFFFGFGFGGFGFFFFEFFFBE>AFFFEFDFEEFFFF=(;>@B2FCBEFFFEFCCEFC3;EEF3@EFG@CFFEE3>E>=@;C;DCEFFFB?(
@M70528:330:000000000-K6D4P:1:1102:10152:6220 2:N:0:AGTGCGAGTG+TGGAGGTAAT
TAAAACAGGGTCCCCTCCCCCTCTAGGGTCAAAAAAAGAGGTATTTAAGTTTCGGTCAGTTAAAAGTATTGTGATAGCTCCCGCTAACACTGGCAAAGATAAAAGAAGAAGAATGGCTGTTAAAATAACTGATCAGACAAATAGTCTAATTTTTTCTGCTGAAAGGTTTTTTGCTTTAAGATTAATAATTGTAGTAATAAAATTTAAGGCACCTAAAATTGAAGAAATCCCTGCAAGGTGTAAAGAAAAAATTGTTAAGTCTACTGAAGGTCCTGAATGATAAAACGTTGATAAAGGTGGA
+
CCCCCGGGGGGGGGGGGGGGGGGGGGGGGGGGGGGGGGFGGGGGGGGGGGGGGGGGGGGGGGGGGGGGGGGGGGGGGGGGGGGGGGGGGGGGGGGGGGGGGGGGGGGGGGGGGGGGGGGGGGGGGGGGGGGGGGGFGGGGGGGGGGGGGGFGGGGGGGGGGGGGGGGGGDFGGFGGFCFGGFGGGGGGGGGGGGGGFFFGFGFFFFFFFFFFFGFGFGGFGFCBFEFFFEFA>BFFBGGEEEEF?CB3F>9:EFFFF>CEFFEFFEEFEEEF8EEEGGFFEEE9><;@@FFF>EC3C;?B(
@M70528:330:000000000-K6D4P:1:1102:13547:6223 2:N:0:AGTGCGAGTG+TGGAGGTAAT
TAAAACAGGTTCCCCTCCCCCTCTAGGGTCAAAAAAAGAGGTATTTAAGTTTCGGTCAGTTAAAAGTATTTTGATAGCTCCCGCTAACACTGGCAAAGATAAAAGAAGAAGAATGGCTGTTAAAATAACTGATCAGACAAATAGTCTAATTTTTTCTGCTGAAAGGTTTTTTGCTTTAAGATTAATAATTGTAGTAATAAAATTTAAGGCACCTAAAATTGAAGAAATCACTTCAAGGTGTAAAGAACAAATTGTTAAGTCTACTGAAGGTCCTGAATGCTAAACGGTTGTAAACGATGGA
+
@B-,6CF,,6,-CFFEGG:BFCFCF,,,EF@-C,C:CFE,<6;C<F?<DGFGGD7CFC,E,9C,,9E9FA,C@,FE99?5CFGC@B+E=FF9CG<FCE=EEEF9F<ACA8F@FG,=,A>@FFCDEA?FGGDFGFA?DGFFCBFGFCEEFGFCEEEE;;EFEFE,,+7>=8DECFD=DDF8EGC9B=EGDFA@=,=<EEF7>,95=9C+;C?F*9?*9@FEFF@AF@8CF.:6+:6=*<5>**/+*1-(/77*5B541+189+/+5**0*36))).1>7C))1)/((3,(.*++71/*,33(
@M70528:330:000000000-K6D4P:1:1102:27442:6236 2:N:0:AGTGCGAGTG+TGGAGGTAAT
TAAAACAGGGTCCCCTCCCCCTCTAGGGTCAAAAAAAGAGGTATTTAAGTTTCGGTCAGTTAAAAGTATTGTGATAGCTCCCGCTAACACTGGCAAAGATAAAAGAAGAAGAATGGCTGTTAAAATAACTGATCAGACAAATAGTCTAATTTTTTCTGCTGAAAGGTTTTTTGCTTTAAGATTAATAATTGTAGTAATAAAATTTAAGGCACCTAAAATTGAAGAAATCCCTGCAAGGTGTAAAGAAAAAATTGTTAAGTCTACTGAAGGTCCTGAATGATAAAACGTTGATAAAGGTGGA
+
CCCCCGGGGGGGGGGGGGGGGGGGGGGGGGGGGGGGGGGGGGGGGGGGGGGGGGGGGGGGGGGGGGFGGGGGGGGGGGGGGGGGGGGGGGGGGGGGGGGGGGGGGGGFGGGGGGGGGGGGGGGGGGGFGGGGGGGGGGGGGGGGGGFGGGFGGGGGGGGGGF?FEFFFFGGGGGGGFGGGGGGGGGGGGGGGGFGGFGFGF;CEFFFBFFFFFGFGFFF@FFAEFF@EFFF>?BDFB8>BEEEFFFF@A=9BEFEF8=FECCC=CEC7@@@E7AEF;CEFFFF>;;9D8697776;CE0:(
@M70528:330:000000000-K6D4P:1:1102:24011:6237 2:N:0:AGTGCGAGTG+TGGAGGTAAT
TAAAACAGGGTCCCCTCCCCCTCTAGGGTCAAAAAAAGAGGTATTTAAGTTTCGGTCAGTTAAAAGTATTGTGATAGCTCCCGCTAACACTGGCAAAGATAAAAGAAGAAGAATGGCTGTTAAAATAACTGATCAGACAAATAGTCTAATTTTTTCTGCTGAAAGGTTTTTTGCTTTAAGATTAATAATTGTAGTAATAAAATTTAAGGCACCTAAAATTGAAGAAATCCCTGCAAGGTGTAAAGAAAAAATTGTTAAGTCTACTGAAGGTCCTGAATGATAAAACGTTGATAAAGGTGGA
+
CCCCCGGGGGGGGGGGGGGGGGGGGGGGGGGGGGGGGGGGGGGGGGFGGGGGGGGGGGGGGGGFFGGGGGGGGGGGGGGGGGGGGGGGGGGGGGGGGGGGGGGGGGGGGGGGGGGGGGGGGGGGGGGGGGGGGGGGGGGGGGCFFGGGGFFGGGGFFGGGGGGGGGGGGGGGGGFGFGFGFGGGGGGGGGGGGGGGAEFGFFFFFAFFFFFFFGFGFFFFFFFFFFFFF2>4?B=9>=<D>EE96CD0A>BFFFFF<BAEE6?ACE<7@;;A/7=E9:?ECEE3;@1=@@C:CC6C7=81(
@M70528:330:000000000-K6D4P:1:1102:12500:6238 2:N:0:AGTGCGAGTG+TGGAGGTAAT
TAAAACAGGGTCCCCTCCCCCTCTAGGGTCAAAAAAAGAGGTATTTAAGTTTCGGTCAGTTAAAAGTATTGTGATAGCTCCCGCTAACACTGGCAAAGATAAAAGAAGAAGAATGGCTGTTAAAATAACTGATCAGACAAATAGTCTAATTTTTTCTGCTGAAAGGTTTTTTGCTTTAAGATTAATAATTGTAGTAATAAAATTTAAGGCACCTAAAATTGAAGAAATCCCTGCAAGGTGTAAAGAAAAAATTGTTAAGTCTACTGAAGGTCCTGCATGATAAAACGTTGATAAAGGTGGA
+
CCCCCGGGGGGGGGGGGGGGGGGGGGGGGGGGGGGGGGGGGDFGGGGFGGGGGGGFGGGGFGGGGGGGGGGGGGGGGGGGFGGGGGGGGGGGGGGFGGGGGGGGGGGGGGGGGGGGGGCFGGGEGGGGGGGGGGGGGGGGGGGDFGFEGGFFDF6EFGGGGGGCEDFGDGGGGCDFFFD8EGGGGFGGGGGGGGGG7C<EECFFFFFFFFFFFGFFACE@GCEBAEFCB2;A4>BF68DC>B4E?>@(AB@3:8@A<1=8CFCFG<64@3;<)7;(039=CC<)73(((6:3;<<3+4(4(
@M70528:330:000000000-K6D4P:1:1102:27622:6250 2:N:0:AGTGCGAGTG+TGGAGGTAAT
TAAAACAGGGTCCCCTCCCCCTCTAGGGTCAAAAAAAGAGGTATTTAAGTTTCGGTCAGTTAAAAGTATTGTGATAGCTCCCGCTAACACTGGCAAAGATAAAAGAAGAAGAATGGCTGTTAAAATAACTGATCAGACAAATAGTCTAATTTTTTCTGCTGAAAGGTTTTTTGCTTTAAGATTAATAATTGTAGTAATAAAATTTAAGGCACCTAAAATTGAAGAAATCCCTGCAAGGTGTAAAGACAAAATTGTTAAGTCTACTGAAGGTCCTGAATGATAACACGTTGATAAAGGTGGA
+
CCCCCGGGFGGGF<FFGGGGGEGGFGDFFFGGGGGGGGGGGFGGGEF<FGDFGGEFEE<C9FEGGFGGGGGGGGG@EFCG8C@FG>GGGGGGGGFGGGGGDFFEGCFFFGGDDCG88=DFG,F@EFGGGCGGGGG@9FGGFGGCFECFFFDFFGDBBDGGGGGGGCD9DF?CEGGF;,@EABGGGGEFGDAD77;C?FFGCFFE7C+A?FFFFGFF5<CEGFFFFF8=@BE*;=>3>C4?..9@<=(.)0(0(=11@8ACEC?+1>8@3(6@)7/)2;?E?EE<).6@(1*1+6))5..((
@M70528:330:000000000-K6D4P:1:1102:15583:6252 2:N:0:AGTGCGAGTG+TGGAGGTAAT
TAAAACAGGGTCCCCTCCCCCTCTAGGGTCAAAAAAAGAGGTATTTAAGTTTCGGTCAGTTAAAAGTATTGTGATAGCTCCCGCTAACACTGGCAAAGATAAAAGAAGAAGAATGGCTGTTAAAATAACTGATCAGACAAATAGTCTAATTTTTTCTGCTGAAAGGTTTTTTGCTTTAAGATTAATAATTGTAGTAATAAAATTTAAGGCACCTAAAATTGAAGAAATCCCTGCAAGGTGTAAAGAAAAAATTGTTAAGTCTACTGAAGGTCCTGAATGATAAAACGTTGATAAAGGTGGA
+
CC@CCGGGGGGGGGGGGGGGGGGGGGGGGGFGGGGGGDGGGGGGGGGGGGGGGGEGGGG9FGGGFGGGGGGGGGGGGGGGGGGGGGGGGGGGGGGGCFGGGGCGGFFFGGGGGGGFGGGGGGGGGGGGGGGGFDEGGGGGGGGGGGGGGGFFGGGGGGGGGGCGGGGGGGG6@?EGFGGGFDFGGGGGGGFGGGGGFFFFFGFCFFFFF?C5FGFGFCGFAF5CFFFEFFFFADFA*=D86>EFC==2AB25@FEF4C+*)39AF@57=@EE=EA4<C<<?EFCE@>@6:DFGECCFE?F(
@M70528:330:000000000-K6D4P:1:1102:25663:6261 2:N:0:AGTGCGAGTG+TGGAGGTAAT
TAAAACAGGGTCCCCTGTCTCTTATACACATCTGACGCTGCCGACGAATTACCTTCAGTGTAGATCTCGGTGGTCGCCGTATCATTAAAAAAAAAATCCCACCTCCTTAGCACATGACACATCCCCATACTCACTAGGACCTTCCGCTGCTCCGCCACGTCCTTTCCGTCCACTCCCCCTTGACCTCCGCCTCATGCGACCCCCGCCCCACCCACATCCCTCCCTGTCAGCCCCCTCATCCTGCTCGCACCATCCTGTCCACGTTGCATCCTGCACTACCCTCGCACCTTTCACACCTCCC
+
CC@@CGFE<CCEF@FGGGGFGFGCF,<CFGDF9F<EEGGF+E@FEFFGG8<CCE,EFEFEGGEE99,9CC,:F66+@=B4C,?,,,CC,C,>+@+=,4E:B,@,,==,A,:,,,C59=+8:,5?8B,,==6C,4,,,,,36,6,,+6++6*7=++++++5@CEGC+5@CB8*,,@DA8*1,2,,?,2*16**25+2+*)4-1.(.:)2))08)*2/)2:2+)-())))*))0)(()(*0+))))(.,()-(,.0.*)0).)*()0((.))()),((**(((,(4((4((,*0*)).1(,((
@M70528:330:000000000-K6D4P:1:1102:25304:6262 2:N:0:AGTGCGAGTG+TGGAGGTAAT
TAAAACAGGGTCCCCTCCCCCTCTAGGGTCAAAAAAAGAGGTATTTAAGTTTCGGTCAGTTAAAAGTATTGTGATAGCTCCCGCTAACACTGGCAAAGATAAAAGAAGAAGAATGGCTGTTAAAATAACTGATCAGACAAATAGTCTAATTTTTTCTGCTGAAAGGTTTTTTGCTTTAAGATTAATAATTGTAGTAATAAAATTTAAGGCACCTAAAATTGAAGAAATCCCTGCAAGGTGTAAAGAAAAAATTGTTAAGTCTACTGAAGGTCCTGAATGATAAACCGTTGATAAAGGTGGA
+
CCCCCGGGGGGGGGGGGGGGGGGGGGGGGGGGGGGGGGGGGGGGGGGGGGGGGGGGGGGGGGGGGGGGGGGGGGGGGGGGGGGGGGGGGGGFGGGGGGGGGGGGGGGGGGGGGGGGGGGGGGGCFFGGGGGGGGGGGGGGGGGGFGGGGGFGGGDGGGGFFGGFGGGGGGGGGGFFFGDGFGGGFAEFGGGFFEGGFGFFFCFEFFFFAAFFFGFGFGGFGFEEFFBEF>E4A=DFFGGGBECA4C=(;>@B=AEB>=@?E:C:FFCEEE@<4AEFFGFEFF<<)32<?FC;C?43C87((
@M70528:330:000000000-K6D4P:1:1102:19320:6265 2:N:0:AGTGCGAGTG+TGGAGGTAAT
TAAAACAGGGTCCCCTCCCCCTCTAGGGTCAAAAAAAGAGGTATTTAAGTTTCGGTCAGTTAAAAGTATTGTGATAGCTCCCGCTAACACTGGCAAAGATAAAAGAAGAAGAATGGCTGTTAAAATAACTGATCAGACAAATAGTCTAATTTTTTCTGCTGAAAGGTTTTTTGCTTTAAGATTAATAATTGTAGTAATAAAATTTAAGGCACCTAAAATTGAAGAAATCCCTGCAAGGTGTAAAGAAAAAATTGTTAAGTCTACTGAAGGTCCTGAAGGATAAAACGTTGATAAAGGTGGA
+
CCCCCGGGGGGGGGGGGGGGGGGGGGGGGGGGGGGGGGGGGGGGGGGGGGGGGGGGGGGGGGGGGGGGGGGGGGGGGGGGGGGGGDGGGGGGGGGGGGGGGGGGGGGGGGGGGGGGGGGGGGGGGGGGGGFGGGGGGGGGGGGGGGGGGGFGGGDGGFGGGGGGGGFDADDEGGFGFFFGGGGGGGGGGGGFGGGGADCA@GF@FFFFFFFFFGFGFDF5EFEEFFDEFEEAAB=A@*541::96@BBABF@@FEFCFFF37?F?E6AEEFE<9<<>*.3@AFEEE@@8?D7CC379<8((
@M70528:330:000000000-K6D4P:1:1102:17364:6266 2:N:0:AGTGCGAGTG+TGGAGGTAAT
TAAAACAGGGTCCCCTCCCCCTCTAGGGTCAAAAAAAGAGGTATTTAAGTTTCGGTCAGTTAAAAGTATTGTGATAGCTCCCGCTAACACTGGCAAAGATAAAAGAAGAAGAATGGCTGTTAAAATAACTGATCAGACAAATAGTCTAATTTTTTCTGCTGAAAGGTTTTTTGCTTTAAGATTAATAATTGTAGTAATAAAATTTAAGGCACCTAAAATTGAAGAAATCCCTGCAAGGTGTAAAGAAAAAATTGTTAAGTCTACTGAAGGTCCTGAATGATAAAACGTTGATAAAGGTGGA
+
<CC@AFFGGGGGGG<FFCFGGGGFFGGGGGGGGFGGGFGGGGGCFFFAFGGFGGDBFEFFGEFGGGFGGGFFFFGFFGFFGGEGC@EFGGGGCFGFGEFGGGGFGDFEFFGFFGFGGGG8FFGGGGGGEEEFGGGGGGFFDGFDFFFGGF;=FFECFGGCFGGGGF?FGGGGGGGGFFFF8;A<EFFFFGGGGGGCAEFGA>CCFA<FF5A5@DFGFFFEFF7CC=:CFE4AFB@F:;>?3>7F?F-5/5>:28?F>==8CFEFF<?3<1577;)9>F?3.7?E).36(,*+:<E;;.(((
@M70528:330:000000000-K6D4P:1:1102:26159:6268 2:N:0:AGTGCGAGTG+TGGAGGTAAT
TAAAACAGGGTCCCCTCCCCCTCTAGGGTCAAAAAAAGAGGTATTTAAGTTTCGGTCAGTTAAAAGTATTGTGATAGCTCCCGCTAACACTGGCAAAGATAAAAGAAGAAGAATGGCTGTTAAAATAACTGATCAGACAAATAGTCTAATTTTTTCTGCTGAAAGGTTTTTTGCTTTAAGATTAATAATTGTAGTAATAAAATTTAAGGCACCTAAAATTGAAGAAATCCCTGCAAGGTGTAAAGAAAAAATTGTTAAGTCTACTGAAGGTCCTGAATGATAAAACGTTGATAAAGTTGGA
+
CCCCCGGGGGGGGGGGGGGGGGGGGGGGGGGGGGGGGGGGGGGGGGGGGGGGGGGGGGGGGGGGGGGGGGGGGGGGGGGGGGGGGGGGGGGGGGGGGGGGGGGGGGGGFCFFFGGGGGGGGGGGGGGGGGGGGGGGFGGGGGGGGGGGGGFGGGGGGGGGGGGGGGGGGGGGGFFGFGGGFFGGGGGGGGGGGGGGCEFFFAFFFFFFFFFFFCFGF7EEGF@CFFDEFE=4AF@A>;>87>EFECDBFB@==FFF@BFEEFFFGFFFFEEE);<9>CFECEEC<E@@F?<+@C9E+.62)
@M70528:330:000000000-K6D4P:1:1102:12588:6269 2:N:0:AGTGCGAGTG+TGGAGGTAAT
TAAAACAGGGTCCCCTCCCCCTCTAGGGTCAAAAAAAGAGGTATTTAAGTTTCGGTCAGTTAAAAGTATTGTGATAGCTCCCGCTAACACTGGCAAAGATAAAAGAAGAAGAATGGCTGTTAAAATAACTGATCAGACAAATAGTCTAATTTTTTCTGCTGAAAGGTTTTTTGCTTTAAGATTAATAATTGTAGTAATAAAATTTAAGGCACCTAAAATTGAAGAAATCCCTGCAAGGTGTAAAGAAAAAATTGTTAAGTCTACTGAAGGTCCTGAATGATAAAACGTTGATAAAGGTGGA
+
CCCCCGGGGGGGGGGGGGGGGGGGGGGGGGGGGGGGGGGGGGGGGGGGGGGGGGGGGGGGGGGGGGGGGGGGGGGGGGGGGGGGGGGGGGGGGGGGGGGGGGGGGGGGGGGGGGGGGGGGGGGGGGGGGGGGGGGGGGGGGGGGGGGGGGFGGGGGGGGGGGGGGGGGGGGGGGGGFGFGGGGGGGGGGGGGGGGGFGFGFGFEFFFFFFFFFGFGFGGEGFCFFEFFFBF>FB@FFGFGFFFFEEB@FB=DFF<F>=FFCFCFGFC<E;E;;<FFFGFFFE?);@95=;F>FEEFGF>B0
@M70528:330:000000000-K6D4P:1:1102:21593:6272 2:N:0:AGTGCGAGTG+TGGAGGTAAT
TAAAACAGGGTCCCTGTCTCTTATACCCATCTGACGCTGCCGACGAATTCCCTCCAGTGTAGATCTCGGTGGTCGCCGTATCATTAAAAAAAAGAAAAAACTTGTACTCCAGGTACTGTGCACTTTGCAGACTACACACGCTTTCCTGCTACGTTGTACTACGCATCTTGCGTCCTTTCTTAGTAGTGTAATCTCACCCACACTACACAGACCTGGTCCACCACTGCCAGACAGGACATTACCGCGACCACTATCCGATGTATCATACTGGTATTTGTCGTCGCACTGTTCTCACAGTTCC
+
CCCCCGGGGGGGGGGGGGGGGGGGGG,FGGGGGGGFGGGGFFFFGGGG<,CF6CCFFGGGFGFFGGGGG:FCCFGEGGG:CEFCA6EEECGEG,:,,,48+,,,,,5,,4,,:,5,,,3,,,,,,,,,,,8,,8,=@,+3++++,3,,3,53+,,,6,2,,7+++3+35,,4++*4+,@B,,37,,3;,7,,+,5+1,**-1*)*****))))*/;)14*,)(().)()),))/(0/*041)).,((-)--.(1))().((*)10)))))))))).*2)-(-((((((..2**).3+)-.)
@M70528:330:000000000-K6D4P:1:1102:25786:6274 2:N:0:AGTGCGAGTG+TGGAGGTAAT
TAAAACAGGGTCCCCTCCCCCTCTAGGGTCAAAAAAAGAGGTATTTAAGTTTCGGTCAGTTAAAAGTATTGTGATAGCTCCCGCTAACACTGGCAAAGATAAAAGAAGAAGAATGGCTGTTAAAATAACTGATCAGACAAATAGTCTAATTTTTTCTGCTGAAAGGTTTTTTGCTTTAAGATTAATAATTGTAGTAATAAAATTTAAGGCACCTAAAATTGAAGAAATCCCTGCAAGGTGTAAAGAACAAATTGTTAAGTCTACTGAAGGTCCTGAATGATAAAACGTTGATAAAGGTGGA
+
CCCCCGGGGGGGGGGGGGGGGGGGGGGGGGGGGGGGGGGGGGGGGGGGGGGGGGGGGGGGGGGGGGGGGGGGGGGGGGGGGFGGGGGGGGGGGGGGGGGGGGGGGGGGGGGGGGGFGGGGGGGGGGGGGGGGGGGGGGGGGGGGGGGGGGFGGGGGGGGGGGF98DGGGGGGGGGGFGGFFDFGGGGGFGGGGGGGFGFCEGFFFFFFFFFFFGFGFGGFGC56CCCEFF36A>FFECE:6>EFEFB2?5>FE6@FEF6@/8@AC;>AE;@E/)7)2;6@CEEEF@98;;<1;C;9+=1@0
@M70528:330:000000000-K6D4P:1:1102:9035:6274 2:N:0:AGTGCGAGTG+TGGAGGTAAT
TAAAACAGGGTCCCCTCCCCCTCTAGGGTCAAAAAAAGAGGTATTTAAGTTTCGGTCAGTTAAAAGTATTGTGATAGCTCCCGCTAACACTGGCAAAGATAAAAGAAGAAGAATGGCTGTTAAAATAACTGATCAGACAAATAGTCTAATTTTTTCTGCTGAAAGGTTTTTTGCTTTAAGATTAATAATTGTAGTAATAAAATTTAAGGCACCTAAAATTGAAGAAATCCCTGCAAGGTGTAAAGAAAAAATTGTTAAGTCTACTGAAGGTCCTGAATGATAAAACGTTGATAAAGGTGGA
+
CCCCCGGGGGGGGGGGGGGGGGGGGGGGGGGGGGGGGGGGGGGGGGGGGGGGGGGGGGGGGGGGGGGGGGGGGGGGGGGGGGGGGGGGGGGGGGGGGGGGGGGGGGGGGGGGGGGGGGGGGGGGGGGGGGGGGGGGGGGGGGGGGGGGGGFGGGGGGGGGGGFGAFFFGGGGGFGGFFDGGGGGGGGGGGGGGGGGFGCGFGFEFFFF?CFFFGFGFGGFGFEEFFFEFEF4@>2ABECF>EFFEFBBADFFFFFFEFFF58?FG<<7<@EEEFFE<FCEFFC);@>@@DF7F?EFGEFF0
@M70528:330:000000000-K6D4P:1:1102:12741:6275 2:N:0:AGTGCGAGTG+TGGAGGTAAT
TAAAACAGGGGCTCCCTGTCTCTTATACACATCTGACGCTGCCGACGAATTACCTCCAGTGTAGATCTCGGTGGTCGCCGTATCATTAAAAAAAAAAAAAAAAAAAAGAGAGAGAGAGACCGGGTAAAACATGAAAACAAAAAGAAAACAAATACGCAATGTACAAGTACGCATACTACAACAAAAATATAGACGAGCACTAGTGGTGGAGATACATATTGGACAAACAAGACTTGCAACATATACTCTCACTCTGATATCGAGTGTACAAGTCGACAAACCATAGCAACACAATAATTTA
+
CCCCCGGGGGGGFGGGGGGGGGGGGG<FFGGGGEGGGGGGGEGG@FFGGFD,CFCFGGGGGGGGGGGGGGGGGG@FGFGF@BAFGGGGGEFGGGFDG@8@+6++3++++,8+:++388+,+5***3,,,7,,,,,5,,3,/,3*64,2<,;,,7,6**2*,5+2+3+++2*/***+1+4++23*****+3++*+*))*)*)+*)*)*).5)).:9**++)+*.)),(.)(.0)))/)+++((-*))-.*)-.)*)*)1*)))()3(-))))))--3)*(((-,,3))-)(2*/(--+))))
@M70528:330:000000000-K6D4P:1:1102:12133:6290 2:N:0:AGTGCGAGTG+TGGAGGTAAT
TAAAACAGGGTCCCCTCCCCCTCTAGGGTCAAAAAAAGAGGTATTTAAGTTTCGGTCAGTTAAAAGTATTGTGATAGCTCCCGCTAACACTGGCAAAGATAAAAGAAGAAGAATGGCTGTTAAAATAACTGATCAGACAAATAGTCTAATTTTTTCTGCTGAAAGGTTTTTTGCTTTAAGATTAATAATTGTAGTAATAAAATTTAAGGCACCTAAAATTGAAGAAATCCCTGCAAGGTGTAAAGAAAAAATTGTTAAGTCTACTGAAGGTCCTGAATGATAAAACGTTGATAAAGGTGGA
+
CCCCCGGGGGGGGGGGGGGGGGGGGGGGGGGGGGGGGGGGGGGGGGGGGGGGGGGGGGGGFGGGGGGGGGGGGGGGGGGGGGGGGGGGGGFGGGFFFGGGFGGGGGGFGGGGGGGGGGGFGGGGGGGGGGGGGGGGGGGGGGGGGGGGGGFGGGGGGGGGGGGGAFGGFGGGGGGGFGGGCGGGGGGGGGGEFFGGFGAGFGFFFFFFFFFFFGFCFGCEFFCFFBD;F>@FFFFFEGGGBE6A4@D2A2=B=B5+*+1@CFFFGE6<@EF<8EFCF@3=6<?7C@@DF?9++<77+7:?0
@M70528:330:000000000-K6D4P:1:1102:26312:6296 2:N:0:AGTGCGAGTG+TGGAGGTAAT
TAAAACAGGGTCCCCTCCCCCTCTAGGGTCAAAAAAAGAGGTATTTAAGTTTCGGTCAGTTAAAAGTATTGTGATAGCTCCCGCTAACACTGGCAAAGATAAAAGAAGAAGAATGGCTGTTAAAATAACTGATCAGACAAATAGTCTAATTTTTTCTGCTGAAAGGTTTTTTGCTTTAAGATTAATAATTGTAGTAATAAAATTTAAGGCACCTAAAATTGAAGAAATCCCTGCAAGGTGTAAAGAAAAAATTGTTAAGTCTACTGAAGGTCCTGAATGATAAAACGTTGATAAAGGTGGA
+
CCCCCGGGGGGGGGGGGCEGGGGGGGGGGGGGGGGGGGGGGGGGGFGGGGGGGGGGGGGCGGGGGGGGGGGGGGGGGGGGGGGGGGGGGGGGGGGGGGGGGGGGGGGGGGFGGGGGGGGGGGG<FGGGGGGGGGGGGGGGGGGGGCGGGFFGGGDFFGGGGGDFGFGGGGGDGGGGFGAA9FFGCGFGGGDEGCF@CCCCCDFFFFFFFFFF5DFCFFFEGFF;F@CEC@BAAFBFBDFEEEFFEF:@FD2>567B5@BCCACAC4<.71;4;<EF4;C<<C34>@;13=53CEEFDE(((
@M70528:330:000000000-K6D4P:1:1102:5383:6305 2:N:0:AGTGCGAGTG+TGGAGGTAAT
TAAAACAGGGTCCCCTGTCTCTTATACACATCTGACGCTGCCGACGAATTACCTCCAGTGTAGATCTCGGTGGTCGCCGTATCCTTAAAAAAAAAAAAATATCTACGCATTTCCCTGCTCCCCCTTTAATTCCATTCTACCCTCCAGTCCTCAATCATGCCATTCTCTCCTTCAGTCCTCATATTCAGCCCGCCCCTTGCACACGAACCTCAACACACATCCACGATATCATTACCTCCCACGCACCTCTAACAACGCTCGGTCCATCCCAATTCCCCCTGTCGCTGTCGCCGTTCGATCT
+
CCCCCGGGGGGGGGGGGFDFFGFAGGGGGGEGGGGGGGGGGGGGGGEGFG@FF,CFFGGGGG9FEFFGGFFGCGGE74=4B,9?F,?EF9=4:>@F+44,:,9DE,66CF44,,?,,60,,8C>+,55?@D9C,,6,,,8+666+D8,,6+;,8,84,73@,2,,5,,43=,@D,3+@,,5,,7,,75;,414*/:;:2<3:8-))/2>))))22>)=*)+))/)((()/)++).=)+;A(1,5(((()))).0).())--)(0*.).4().().)**-(())(-,-()(1*/(((*(),(
@M70528:330:000000000-K6D4P:1:1102:18183:6323 2:N:0:AGTGCGAGTG+TGGAGGTAAT
TAAAACAGGGTCCCCTCCCCCTCTAGGGTCAAAAAAAGAGGTATTTAAGTTTCGGTCAGTTAAAAGTATTGTGATAGCTCCCGCTAACACTGGCAAAGATAAAAGAAGAAGAATGGCTGTTAAAATAACTGATCAGACAAATAGTCTAATTTTTTCTGCTGAAAGGTTTTTTGCTTTAAGATTAATAATTGTAGTAATAAAATTTAAGGCACCTAAAATTGAAGAAATCCCTGCAAGGTGTAAAGAAAAAATTGTTAAGTCTACTGAAGGTCCTGAATGATAAAACGTTGATAAAGGTGGA
+
CCCCCGFGGDFGGGGGGGGGGGGGFGGGGGGGGGGGGGGGGGGAFGGDGEGGGEEGGGGGGFEFDAGFGGGGGGGGGGA<EFGGDEGGGGFGFGGFGGGGG9ECCGGGGGGGGFA8EFGGGGGGGGCFGDEGGGGFFGGFGFGGGGGAFFFGGDGGCFGGGGGGGGGGFC8>CGFGFGFGGGFEGGGFGGFACAGGFFFFEDFEFFFFFFFF?5AD5AFFDFCFF):AF2@A/<=?*89?>@6B<C2(/:@3:CEA8=10<=?AC357<(6AEE3;*+)4)1..6),6@7<7@C93>73:(
@M70528:330:000000000-K6D4P:1:1102:14614:6325 2:N:0:AGTGCGAGTG+TGGAGGTAAT
TAAAACAGGGTCCCCTCCCCCTCTAGGGTCAAAAAAAGAGGTATTTAAGTTTCGGTCAGTTAAAAGTATTGTGATAGCTCCCGCTAACACTGGCAAAGATAAAAGAAGAAGAATGGCTGTTAAAATAACTGATCAGACAAATAGTCTAATTTTTTCTGCTGAAAGGTTTTTTGCTTTAAGATTAATAATTGTAGTAATAAAATTTAAGGCACCTAAAATTGAAGAAATCCCTGCAAGGTGTAAAGAAAAAATTGTTAAGTCTACTGAAGGTCCTGAATGATAAAACGTTGATAAAGGTGGA
+
CCCCCGGGGGGGGGGGGGGGGGGGGGGGGGGGGGGGGGGGGGGGGGGGGGGGGGGGGGGGGGGGGGGGGGGGGGGGGGGGGGGGGGGGGGGGGGGGGFGGGGGGGGGGGGGGGGGGGGGFGGGGGGGGGGGGGGGGGGGGGGGGGGGGGGFGGGGGGGGGGGGGGGGGGGGGGGGGFGGGGGGGGGGGGGFGGGGGFGCGEDFFFFFFFFFCFGFGFFGFGFFFFFFFFFFFFFFFFEDFFF<FEFFFFDFFFFFFEB=C?FEFG@CEEEEA;@EFC777<CECC<6(8<>:CCCEC)2((
@M70528:330:000000000-K6D4P:1:1102:14446:6335 2:N:0:AGTGCGAGTG+TGGAGGTAAT
TAAAACAGGGTCCCCTCCCCCTCTAGGGTCAAAAAAAGAGGTATTTAAGTTTCGGTCAGTTAAAAGTATTGTGATAGCTCCCGCTAACACTGGCAAAGATAAAAGAAGAAGAATGGCTGTTAAAATAACTGATCAGACAAATAGTCTAATTTTTTCTGCTGAAAGGTTTTTTGCTTTAAGATTAATAATTGTAGTAATAAAATTTAAGGCACCTAAAATTGAAGAAATCCCTGCAAGGTGTAAAGAAAAAATTGTTAAGTCTACTGAAGGTCCTGAATGATAAAACGTTGATAAAGGTGGA
+
CCCCCGGGGGGGGGGGGGGGGGGGGGGGGGGGGGGGGGGGGGGGGGGGGGGGGGGGGGGFGGGGGGGGGGGGGGGGGGGGGGGGGGGGGGGGGGGGGGGGGGGGGGGGGGGGGGGGGGGGGGGGGGGGGGGGGGGGGGGGGDCFGGGGGGFGGGGGGGGGGGFGGGGGGGGGGGGGFGGFGGGGGGGGGGGGGGGGFGFFEDFF?CCFFFFFFGFCF,ECGF@EFFFFF>EFFDDFF>>E>B<BEFF=F5@B=FFF@868?7CF@)7=EFFF=EFCC7CEECF1;@FFDDGGGFCCF@::(
@M70528:330:000000000-K6D4P:1:1102:24659:6341 2:N:0:AGTGCGAGTG+TGGAGGTAAT
TAAAACAGGGTCCCCTCCCCCTCTAGGGTCAAAAAAAGAGGTATTTAAGTTTCGGTCAGTTAAAAGTATTGTGATAGCTCCCGCTAACACTGGCAAAGATAAAAGAAGAAGAATGGCTGTTAAAATAACTGATCAGACAAATAGTCTAATTTTTTCTGCTGAAAGGTTTTTTGCTTTAAGATTAATAATTGTAGTAATAAAATTTAAGGCACCTAAAATTGAAGAAATCCCTGCAAGGTGTAAAGAACAAATTGTTAAGTCTACTGAAGGTCCTGAATGATAAAACGTTGATAAAGGTGGA
+
CCCCCGGGGGGGGGGGGGGGGGGGGGGGGGGGGGGGGGGGGGGGGGGGGFGGGGGGGGGGGGGGGGGGGGGGGGGGGGGGGGGDGGGGGGGGGGGGGGGGGGGGGGGGFEGGFGGGGGGGGGGGGGGGGGGGGGGGGGGGGGGGGGDGGGFGGGDFEGGGC9EEFGGFGFGECGGDFGGGFGCGGAFGGGGCF,?=+<?CCFFCFFFFFFFF*;ACFCEBCFEAF95EFEBAF2=A>*5,:>ECEEB(;>==?@*=8=8@?:C+B=C=EFF)737CC@)76?E<CF03=@C+:?<>9.(6(
@M70528:330:000000000-K6D4P:1:1102:14603:6342 2:N:0:AGTGCGAGTG+TGGAGGTAAT
TAAAACAGGGTCCCCTCCCCCTCTAGGGTCAAAAAAAGAGGTATTTAAGTTTCGGTCAGTTAAAAGTATTGTGATAGCTCCCGCTAACACTGGCAAAGATAAAAGAAGAAGAATGGCTGTTAAAATAACTGATCAGACAAATAGTCTAATTTTTTCTGCTGAAAGGTTTTTTGCTTTAAGATTAATAATTGTAGTAATAAAATTTAAGGCACCTAAAATTGAAGAAATCCCTGCAAGGTGTAAAGAAAAAATTGTTAAGTCTACTGAAGGTCCTGAATGATAAAACGTTGATAAAGGTGGA
+
CCCCCG<FGGGGGGGGGGGGGGGGGGGGGGGGGGGGGDGGGGGGGGGGGGGFGGGFGGGAGGGFFGGGGGGC9FGGGGGGGGGGGGGGGGGGGFFFFGFGGGGGGDFGGGGGFGGGGGG@FDFGGGGGFFGGGFA?FGGGGGGGGGDFGGFGAFGGGGGGGGGGGGGGGGGGGGGGDCFGGDGGGFGFGGGFGGGGCECFEFC@?FF5A5CAFGFGF,ECGF@CFED8C7@>A2>;3EDFFFFFCFB=F=@DE89CC88@5;6@;37=<@;374=39:54??3;E3681=CDG<6>C;?F0
@M70528:330:000000000-K6D4P:1:1102:16510:6345 2:N:0:AGTGCGAGTG+TGGAGGTAAT
TAAAACAGGGTCCCCTCCCCCTCTAGGGTCAAAAAAAGAGGTATTTAAGTTTCGGTCAGTTAAAAGTATTGTGATAGCTCCCGCTAACACTGGCAAAGATAAAAGAAGAAGAATGGCTGTTAAAATAACTGATCAGACAAATAGTCTAATTTTTTCTGCTGAAAGGTTTTTTGCTTTAAGATTAATAATTGTAGTAATAAAATTTAAGGCACCTAAAATTGAAGAAATCCCTGCAAGGTGTAAAGAAAAAATTGTTAAGTCTACTGAAGGTCCTGAATGATAAAACGTTGATAAAGGTGTA
+
CCCCCGGGGGGGGGGGGGGGGGGGGGGGGGGGGGGGGGGGGGGGGGGGGGGGGGGGGGGGGGGGGGGGGGGGGGGGGGGGGGGGDGGGGGGGGGGGGGGGGGAFGFGGGGGGGGGGGGGGGGGGFFEGGGGGGGGGGGGGGGGGGGGGGGFGGGGGGGGGFGFGGGGGGGGGGGGGFFGGGFGGGGGGGGGGGGGGFGAFEGFFFFFCFFFFFGFCACGFGFEFF@CCFFBFFBBFEFDEEB4A6CDFFB9=EFEF<AAECF<6E8.=3;@9@AE36;);CECFFEF@@F7:;C<C7)4))
@M70528:330:000000000-K6D4P:1:1102:10694:6349 2:N:0:AGTGCGAGTG+TGGAGGTAAT
TAAAACAGGGTCCCCTCCCCCTCTAGGGTCAAAAAAAGAGGTATTTAAGTTTCGGTCAGTTAAAAGTATTGTGATAGCTCCCGCTAACACTGGCAAAGATAAAAGAAGAAGAATGGCTGTTAAAATAACTGATCAGACAAATAGTCTAATTTTTTCTGCTGAAAGGTTTTTTGCTTTAAGATTAATAATTGTAGTAATAAAATTTAAGGCACCTAAAATTGAAGAAATCCCTGCAAGGTGTAAAGAAAAAATTGTTAAGTCTACTGAAGGTCCTGAATGATAAAACGTTGAAAAAGGTGGA
+
CCC<@FFFGGGEGAFGGGGGGGGGFFGFGGGGAFGGGGFFFFGCFFGGAFFFGFFFGGFFFGGCFEFFGGGGGFGFGGCFGGGGGGGGGGGGGFGGFGGGFEFFGGGGGGFGGGGGCFGGGGGGGGGGGGDEAFGGGGGGGFDGGGGFFDFGGFEGFGGGFGGGDGGGGGGGGGG8DEEGGGGFGGGGGGGGGF9F7:7CEFFEFFCFFFAAAGFGFDGEEFF@FE9EF:>4?=B*:=5,1::>AEFBAB95360+14:@37?6A<6);(6;.7<497C)))174;>;=02++.6;*),3(
@M70528:330:000000000-K6D4P:1:1102:20063:6353 2:N:0:AGTGCGAGTG+TGGAGGTAAT
TAAAACAGGGTCCCCTCCCCCTCTAGGGTCAAAAAAAGAGGTATTTAAGTTTCGGTCAGTTAAAAGTATTGTGATAGCTCCCGCTAACACTGGCAAAGATAAAAGAAGAAGAATGGCTGTTAAAATAACTGATCAGACAAATAGTCTAATTTTTTCTGCTGAAAGGTTTTTTGCTTTAAGATTAATAATTGTAGTAATAAAATTTAAGGCACCTAAAATTGAAGAAATCCCTGCAAGGTGTAAAGAAAAAATTGTTAAGTCTACTGAAGGTCCTGAATGATAAAACGTTGATAAAGGTGGA
+
CCCCCGGGGGGGGGGGGGGGGGGGGGGGGGGGGGGGGGGGGGGGGGGGGGGGGGGGGGGGGGGGGGGGGGGGGGGGGGGGGGGGGGGGGGGGGGGGGGGGGGGGGGGGGGGGGGGGGGGGGGGGGGGGGGGGGGGGGGGGGGGGGGGGGGBGGFDGGGGGGGFCEFGGGFGGGGGGFGGGGGGGFEGCGEGGGGGGFFFFEGFFFFFFFFFFFGFGFFF5EFECA@DFFB9AFFFFE:>>=EFF48>:FFFF9FCF?F8EEFE6CEEFFFFFFF@E;:CEFFFCEF;;@@G7C)7>74:((
@M70528:330:000000000-K6D4P:1:1102:22384:6364 2:N:0:AGTGCGAGTG+TGGAGGTAAT
TAAAACAGGGTCCCCTCCCCCTCTAGGGTCAAAAAAAGAGGTATTTAAGTTTCGGTCAGTTAAAAGTATTGTGATAGCTCCCGCTAACACTGGCAAAGATAAAAGAAGAAGAATGGCTGTTAAAATAACTGATCAGACAAATAGTCTAATTTTTTCTGCTGAAAGGTTTTTTGCTTTAAGATTAATAATTGTAGTAATAAAATTTAAGGCACCTAAAATTGAAGAAATCCCTGCAAGGTGTAAAGAAAAAATTGTTAAGTCTACTGAAGGTCCTGAATGATAAAACGTTGATAAAGGTGGA
+
CCCCCGGGGGGGGGGGGGGGGGGGGGGGGGGGGGGGGGGGGGGGGGFGGGGGGGGGGGGGGGGGGGGGGGGGGGGGGGGGGGGGGGGGGGGGGGGGFGGGGGGGGGGGGGGGGGGGGGGGGGGGGGGGGGGGGGGGGGGGGGGGGGGGGGFGGGGGGGGGGGGGGGGGGGGGGGGGFGGFGGGGGGGGGGGGGGGGFFFGCEFFFFFFFFFFFGFGFGGFGFEEFE=AF=EAFDDFE8>DBBC9EED(A>BFFFFF?BFCCAECG@<=@E@F@AEFGGFFFF<>9;16;?>:CCC<?@?B(
@M70528:330:000000000-K6D4P:1:1102:14112:6368 2:N:0:AGTGCGAGTG+TGGAGGTAAT
TAAAACAGGGTCCCCTCCCCCTCTAGGGTCAAAAAAAGAGGTATTTAAGTCTCGGTCAGTTAAAAGTATTGTGATAGCTCCCGCTAACACTGGCAAAGATAAAAGAAGAAGAATGGCTGTTAAAATAACTGATCAGACAAATAGTCTAATTTTTTCTGCTGAAAGGTTTTTTGCTTTAAGATTAATAATTGTAGTAATAAAATTTAAGGCACCTAAAATTGAAGAAATCCCTGCAAGGTGTAAAGAAAAAATTGTTAAGTCTACTGAAGGTCCTGAATGATAAAACGTTGATAAAGGTGGA
+
CCCCCGGGGGGGGGGGGGGGGGGGGGGGGGGGGGGGGGGGGGGGGGGGGGGGGGGGGGGGGGGGGGGGGGGGGFGGGGGGGGGGGGGGGGGGGGGGGGGGGGGGGGGGGGGGGGGGGGGGGGGGGGGGGGGGGGGGGGGGGGGGGGGGGGFGGGGGGGGGGFGGGGGGGGGGGGGGFGGGFGGGFFFGGGGGGGGFFGFGEGFFFFCAFAFFFGFGFGGFGFFEFBCEFEFFFDFFFGGGEFEA<ABFADBFFFEF>=BCCFFFGFC7=(;<7AA3;@CEFECECEB@3@FDGFCE?34((
@M70528:330:000000000-K6D4P:1:1102:27910:6373 2:N:0:AGTGCGAGTG+TGGAGGTAAT
TAAAACAGGGTCCCCTGTCTCTTATACACATCTGACGCTGCCGACGAATTCCCCCCAGTGTAGATCTCGGTGGTCGCCGTACCATGAAATAACTAAAAATATCTCCTCATTTCCCCCATACACCTGGACTTCTGCATCCCTCTTACATACTCAACCCATCCAGTATCCTCCACACTCCCCGCTTTTAACCTGTGCATTTCACCTCCACCTTACTTGGCCGCCTACGCTCCCTTTCCTCCCAATAATACCCAACAACGCTTTCTCCCTCCTTCTACCCTCCGCTGTCCTCTCTTCCTTCTCC
+
CCCCCGGGGGCCF<FGE=C,EFF@F9EFEGFGGGGFCCGGGGGGGCCF<D,C,67@@FFGE9FFAEFGFGE@E6CF7,=C,8B?F,C5<,9,9,,,BE=B<,@4,,,,4AEE,A=F++0,:C=,4,:B,,>E,4,64,,8=DF7,@,,,,43,,,,++6DBB,A,?,7,,8,8@+69@,7+3++4,5*3@,,5,+5+@B7*,;*;;**36*3*=:+*>,)=85(A(((.(6AAE7=)5<B(3(0/9)9)()//2,;,))((/)13(((-())-)))1*4(--(,(.)).)2**)).3.)).
@M70528:330:000000000-K6D4P:1:1102:6184:6376 2:N:0:AGTGCGAGTG+TGGAGGTAAT
TAAAACAGGGTCCCCTCCCCCTCTAGGGTCAAAAAAAGAGGTATTTAAGTTTCGGTCAGTTAAAAGTATTGTGATAGCTCCCGCTAACACTGGCAAAGATAAAAGAAGAAGAATGGCTGTTAAAATAACTCATCAGACAAATAGTCTAATTTTTTCTGCTGAAAGGTTTTTTGCTTTAAGATTAATAATTGTAGTAATAAAATTTAAGGCACCTAAAATTGAAGAAATCCCTGCAAGGTGTAAAGAAAAAATTGTTAAGTCTACTGAAGGTCCTGAATGATACAACGTTGATAAAGGTGGA
+
CCCCCGGGGGGGGGGGGGGGGGGGGGGGGGGGGGGGGGGGGGGGGGGGGGGGGGGGGGGGGGGGGGGGGGGGGGGGGGGGGGGGGGGGGGGGGGGGGGGGGGGCGGGGGGGGGGGGGGGGGGGGGGGGGG,FGGGGGGGGGGCFGGGGGGFGCGGGGFAFCGGGGGGGGGGGGGGGFGGGGGGGGGGCGGGGGGGGFG?FEFFFAFFFFFFFFFFGAGGFGFFFFFF@FBFA>B@FBFGGFFFFFEF:AB=BFFFFCBF?CFFAF3.7;;E94@A>F>33)7)4))6:@DD>DCCE?.(3(
@M70528:330:000000000-K6D4P:1:1102:25554:6377 2:N:0:AGTGCGAGTG+TGGAGGTAAT
TAAAACAGGGTCCCCTCCCCCTCTAGGGTCAAAAAAAGAGGTATTTAAGTTTCGGTCAGTTAAAAGTATTGTGATAGCTCCCGCTAACACTGGCAAAGATAAAAGAAGAAGAATGGCTGTTAAAATAACTGATCAGACAAATAGTCTAATTTTTTCTGCTGAAAGGTTTTTTGCTTTAAGATTAATAATTGTAGTAATAAAATTTAAGGCACCTAAAATTGAAGAAATCCCTGCAAGGTGTAAAGAAAAAATTGTTAAGTCTACTGAAGGTCCTGAATGATAAAACGTTGATAAAGGTGGA
+
CCCCCGGGGGGGGGGGGGGGGGGGGGGGGGGGGGGGGGGGGGGGGGGGGGGGGGGGGGGGGGGGGGGGGGGGGGGGGGGGGGGGGGGGGGGGFGGGGGGGGGGGGGGGGGGGGGGFGGGFGGGGGGGGGFGGGGGGGGGFGGGGGGGGGGFGGFGFGGGCFFGGGGGGGGGGGGGGFGGGAFGGGGGGGGGGGAFGFGFGFFFFFFFFFF59@FFGFFCEFFEACE@EFEE4>@BBEGGGEBECFFD=FBFFFF4B<BAC5AEFG<57;1@E;E<CFFEAC<<E381=DDC>FEC3F;,8(
@M70528:330:000000000-K6D4P:1:1102:20687:6377 2:N:0:AGTGCGAGTG+TGGAGGTAAT
TAAAACAGGGTCCCCTCCCCCTCTAGGGTCAAAAAAAGAGGTATTTAAGTTTCGGTCAGTTAAAAGTATTGTGATAGCTCCCGCTAACACTGGCAAAGATAAAAGAAGAAGAATGGCTGTTAAAATAACTGATCAGACAAATAGTCTAATTTTTTCTGCTGAAAGGTTTTTTGCTTTAAGATTAATAATTGTAGTAATAAAATTTAAGGCACCTAAAATTGAAGAAAACCCTGCAAGGTGTAAAGAAAAAATTGTTAAGTCTACTGAAGGTCCTGAATGATAAAACGTTGATAAAGGTGGA
+
CCCCCGGGGGGGGGGGGGGGGGGGGGGGGGGGGGGGGGGGGGGGGGGGGGGGGGGGGGGGGGGGGGGGGGGGGGGGGGGGGGGGGGGGGGGGGGGGGGGGGGGGGGGGGGGGGGGGGGGGGGGGGGGGGGGGGGGGGGGFGGGGGGGGGGFGGGGGGGGGGGGGGFFFGGGGEGGGFGGGGGDGGGFGFGGCFGGGFGFGFGFEFFFFFFFFFGFGFFFEGFFFFE@=F@DAADB4:=>D@EFA4@B=FF@DBFCFCFACEFFFG@CAE@E9;3;CC+<AFFEF9@63(1:;C?EDFD?F(
@M70528:330:000000000-K6D4P:1:1102:6202:6381 2:N:0:AGTGCGAGTG+TGGAGGTAAT
TAAAACAGGGTCCCCTCCCCCTCTAGGGTCAAAAAAAGAGGTATTTAAGTTTCGGTCAGTTAAAAGTATTGTGATAGCTCCCGCTAACACTGGCAAAGATAAAAGAAGAAGAATGGCTGTTAAAATAACTGATCAGACAAATAGTCTAATTTTTTCTGCTGAAAGGTTTTTTGCTTTAAGATTAATAATTGTAGTAATAAAATTTAAGGCACCTAAAATTGAAGAAATCCCTGCAAGGTGTAAAGAAAAAATTGTTAAGTCTACTGAAGGTCCTGAATGATAAAACGTTGATAAAGGTGGA
+
CCCCCGGGGGGGGGGGGGGGGGDGGGGGGGGGGGGGGGGFGGGGFGGGCGGGGGGFGGGGFGGEFGGGGGGGGGGGGGGGGGGGGGGGGGGGGGGGGGGGGGDEGGCDFGGGGGGGGGGFGFFGGGGGGFGFGGGGGGGGGGGGGGGGGGFGGAEGGGGFFGGGGGGCGGGGGEGFDGGGGGGGGGGFEGGGGGGGFFCGEGFFFFFAFFFFFGFGFGGFG>=6FFFAF=EFFFDAED>C@EEFE=D:?BFD>=EFEFFE?FCFG).=;@@A4<3;C@CF??<CEEFD@?FCGFFED8(8(
@M70528:330:000000000-K6D4P:1:1102:6178:6394 2:N:0:AGTGCGAGTG+TGGAGGTAAT
TAAAACAGGGTCCCCTCCCCCTCTAGGGTCAAAAAAAGAGGTATTTAAGTTTCGGTCAGTTAAAAGTATTGTGATAGCTCCCGCTAACACTGGCAAAGATAAAAGAAGAAGAATGGCTGTTAAAATAACTGATCAGACAAATAGTCTAATTTTTTCTGCTGAAAGGTTTTTTGCTTTAAGATTAATAATTGTAGTAATAAAATTTAAGGCACCTAAAATTGAAGAAATCCCTGCAAGGTGTAAAGAAAAAATTGTTAAGTCTACTGACGATCCTGAATGATAAAACGTTTATAAAGGTGGA
+
CCCCCGGGGGGGGGGGGGGGGGGGCFGEFFGGGGGGGDFGFFGFFEFFFFGGGGGFGCGGGGGGCGGGGGGGGGGGGGGFFFGGGGGGGGGGGGGGGDCFGGGGGGGGGGGGGGGGGGDGFGGGGGGFGEE9FGCFGGGGGGCCFDGGGGCGGFEGGGGGGF??8DFFGGGGGGGFBE:=EGGGFGGFDGGAFFCCCF9EEFFFFFFA?FFFFGF99ED@7ACEFE57FBE>ABDB:@DD7BEA6;>BF2252:88*48C3@CAE)9(6(6((7;)2;<EC3CC4=(/3(1++992+80((
@M70528:330:000000000-K6D4P:1:1102:11906:6403 2:N:0:AGTGCGAGTG+TGGAGGTAAT
TAAAACAGGGCTCCCTGTCTCTTATACACATCTGACGCTGCCGACGAATTACCTCCAGTGTAGATCTCGGTGGTCGCCGTATCATTAAAAAAAAAAAAAAATATACTAATTTCCCCTGTCCCCTCCAACTTCAAATACCCACTCCCAGACTCACGCATGACAGTCTTCGCTTCCACTACGTCGTTACGCTCCGCGCTCTAGCCTCTACCTGTCGACACCACCCACTCTCCCTATCACCTCGTCTATCTCTCTCTCTACACGTCCACATCGCATATCGCCAGTGCCATGCTGTCTTATTCCC
+
CCCCCGGGGG,FFGFGGFGGGGGGG,EGFGGGGFGGGGGGGEFGGGCEFGGGG9FGGGGGGGGGGGGCFGGGGFGGGGFGGCFGFGGAFFG@E74C++++4@?,@,,<,,<,@,8,@+2,,,,,36,,,:63,,336,,62+3@@:,,3+0@,,35**1,764,5?,,3***15,,4,,4,,44**694::***1)030+)+)))0;++**+/2)/0*2(27((0((.0(../,)*)2+2((()--)-/-)).*.*)0*(()(.*,.))(-(((-)**(--)))))),()*2*-))+))))
@M70528:330:000000000-K6D4P:1:1102:11536:6407 2:N:0:AGTGCGAGTG+TGGAGGTAAT
TAAAACAGGGTCCCCTCCCCCTCTAGGGTCAAAAAAAGAGGTATTTAAGTTTCGGTCAGTTAAAAGTATTGTGATAGCTCCCGCTAACACTGGCAAAGATAAAAGAAGAAGAATGGCTGTTAAAATAACTGATCAGACAAATAGTCTAATTTTTTCTGCTGAAAGGTTTTTTGCTTTAAGATTAATAATTGTAGTAATAAAATTTAAGGCACCTAAAATTGAAGAAATCCCTGCAAGGTGTAAAGAAAAAATTGTTAAGTCTACTGAAGGTCCTGAATGATAAAACGTTGATAAAGGTGGA
+
CCCCCGGGGGGGGGGGGGGGGGGGGGGGGGGGGGGGGGGGGFGGGGGGGGGGGGGGGGGGGGGGGGGGGGGGGGGGGGGGGGGGGGGGGGGGGGGGGGGGGGGGGGGGGGGGGGGGGGGGGGGGGGGGGGGGGGGGGGGGFFGGGGGGGGFGGGGGGGGGGGGGGGFGCGGGGGGGFFFGGGGGGGGGGCGGGGGGFG?CEGFFFFFAFFFFFGFGFGGEGFEF>CFCF5>AFFBAB;>>@BCF?EB2A>@FFFCFC+=CEFFFGF5=@FE<;EE9CFF<6C?)4;368?<CGECF7=B?(
@M70528:330:000000000-K6D4P:1:1102:21769:6441 2:N:0:AGTGCGAGTG+TGGAGGTAAT
TAAAACAGGGTCCCTGTCTCTTATACACATCTGACGCTGCCGACGAATTACCTCCAGTGTAGATCTCGGTGGTCGCCGTATCATTAAAAACAAAAAAAAAGTATTAATATCCTCCCCTCCTCGCTCCTTCCTCAAATAATTCTCATCATACTCTATTACCTCTTTGTACTCCTTGTCTCTTCTACTCTCGTTTTTGTCTTCTCGTCTTGCGATCCTCAACTACACTTCTTTCTAGTTGTGATGTCTATCAGTTTCATGCTCACATACCAATGCATGTCCCATATGTGTCGTCAGCACGTCC
+
CCCCCGGGGGGGGGGGGFFGGGGGGGGGGGGGGGGGGGGGGGFGGGGGG,FGAFGGGGGGGGGGGGGGGFGGGFGEGGGGFFGFGGGGGGGF,9AB+4+8+,9,,,5,,,,4,9=++96+,,+++4+8,,,,9,,6@,,,+,+7,,,,,,+,676,,,26,,,,6+,,,6,,3,,,*,7,,5,,,,4+,++*****3,420,<)9***++****)44,,(,/))21*0+**++1*1)++*)))1)/).3)))1+)1.++11+.)+/)()))(/).)++).))()--)))(/**())2((,(
@M70528:330:000000000-K6D4P:1:1102:13940:6453 2:N:0:AGTGCGAGTG+TGGAGGTAAT
TAAAACAGGGTCCCCTCCCCCTCTAGGGTCAAAAAAAGAGGTATTTAAGTTTCGGTCAGTTAAAAGTATTGTGATAGCTCCCGCTAACACTGGCAAAGATAAAAGAAGAAGAATGGCTGTTAAAATAACTGATCAGACAAATAGTCTAATTTTTTCTGCTGAAAGGTTTTTTGCTTTAAGATTAATAATTGTAGTAATAAAATTTAAGGCACCTAAAATTGAAGAAATCCCTGCAAGGTGTAAAGAAAAAATTGTTAAGTCTACTGACGGTCCTGAATGATAAAACGTTGATAAAGGTGGA
+
CCCCCGGGGGGGGGGGGGGGGGGGGGGGGGGGGGGGGGGGGGGGGGGGGGGFGGGGGGGGGFGGGGGGGGGGGGGGGGGGGGGGGGGGGGGGGGGGGGGGGGGFGGGGGGGGGGGGGGGGGGGGGGGGGGGGGGGGGGGGGGGGGGGGGGFGGGGGGGGGGGGGGFGGGGGGEGGGFGGGGGGGGGGGGGFFGFFGFGFFEGFFFFFFFAFFFGFGFGGFGFCFFEFFFFFFFBDFF55?BFCFFC2@FFFFBAEF?FA@5AC=F37(2:??9A))03?ACEFFFFB@FFGCFBA2+5>0(
@M70528:330:000000000-K6D4P:1:1102:22989:6464 2:N:0:AGTGCGAGTG+TGGAGGTAAT
TAAAACAGGGTCCCCTCCCCCTCTAGGGTCAAAAAAAGAGGTATTTAAGTTTCGGTCAGTTAAAAGTATTGTGATAGCTCCCGCTAACACTGGCAAAGATAAAAGAAGAAGAATGGCTGTTAAAATAACTGATCAGACAAATAGTCTAATTTTTTCTGCTGAAAGGTTTTTTGCTTTAAGATTAATAATTGTAGTAATAAAATTTAAGGCACCTAAAATTGAAGAAATCCCTGCAAGGTGTAAAGAAAAAATTGTTAAGTCTACTGAAGGTCCTGAATGATAAAACGTTGATAAAGGTGGA
+
CCCCCGGGGGGGGGGGGGGGGGGGGGGGGGGGGGGGGGGGGGGGGGGGGGGGGGGGGGGGGGGGGGGGGGGGGGGGGGGGGGGGGGGGGGGGGGGGGGGGGGGGGGGGGGGGGGGGGGGGGGGGGGGGGGGGGGGGGGGGGGGGGGGGGGFGGGGGFGGGGGGGGGGGGGGGGGGGFGGGGGGGGGGGGGGFGGGGFGCGEFFFFFFFFFFFFFFGFGGFGFCFFEDFF@FAFF=F@CFCBEFFFFF5FBBDEFFF?BFCE=CAGFCA<E@<<E<<CGFEE?C<CE:;@@C7C?99C436(
@M70528:330:000000000-K6D4P:1:1102:13929:6472 2:N:0:AGTGCGAGTG+TGGAGGTAAT
TAAAACAGGGTCCCCTCCCCCTCTAGGGTCAAAAAAAGAGGTATTTAAGTTTCGGTCAGTTAAAAGTATTGTGATAGCTCCCGCTAACACTGGCAAAGATAAAAGAAGAAGAATGGCTGTTAAAATAACTGATCAGACAAATAGTCTAATTTTTTCTGCTGAAAGGTTTTTTGCTTTAAGATTAATAATTGTAGTAATAAAATTTAAGGCACCTAAAATTGAAGAAATCCCTGCAAGGTGTAAAGAAAAAATTGTTAAGTCTACTGAAGGTCCTGAATGATAAAACGTTGATAAAGTTTGA
+
CCCCCGGGGGGGGGGGGGDGGGGGGGGGGGGGGGGGGGGGGGGGGGGGGGGFGGFGGGFGGGGGGGGGGGGGGGGGGGGGGGEGGGGGGGGGGGGGGGGGGGGGFGGGGGGGGGFGGGGGGGGGGGGGGGGGGGGGGGGGGDFGGGGGGGFGGDCFFG,EFB=FA=F9EGGEGGGGF9FGGGFGGGDCFGGA7:FCACFGEAFFF7F?FFFF5>ACFFFFGF*88=@9B7>492-9<:>29*>@EFB@F>>B389B7B896@CC9@?=@@;E@>8CGC3337<)73463(1+;?>7+))6)
@M70528:330:000000000-K6D4P:1:1102:21674:6477 2:N:0:AGTGCGAGTG+TGGAGGTAAT
TAAAACAGGGTCCCCTCCCCCTCTAGGGTCAAAAAAAGAGGTATTTAAGTTTCGGTCAGTTAAAAGTATTGTGATAGCTCCCGCTAACACTGGCAAAGATAAAAGAAGAAGAATGGCTGTTAAAATAACTGATCAGACAAATAGTCTAATTTTTTCTGCTGAAAGGTTTTTTGCTTTAAGATTAATAATTGTAGTAATAAAATTTAAGGCACCTAAAATTGAAGAAATCCCTGCAAGGTGTAAAGAAAAAATTGTTAAGTCTACTGAAGGTCCTGAATGATAAAACGTTGATAAAGGTGGA
+
CCCCCGGGGGGGGGGGGGGGGGGGGGGGGGGGGGGGGGGGGGGGGGGGGGGGGGGGGGGGGGGGGGGGGGGGGGGGGGGGGGGGGGGGGGGGGGGGGGGGGGGGGGGGFCFGGGGGGGGGGGGGGGGGGGGGGGGGGGGGGFFGFGGGGCDFFFGGGGGGGGGGGGFGGGGGGGGGFDEGGGGGGGGGGGGGGGGGFGFGFGFFFFFFFFFFFGFGFGGE767CFBDFFFFAFFFF>*>86>EFFFFFFFFFEFFF?AAEEFCFF)))7;@<;AAFFFC8CE34;=>@@=C7@CEC7@2<(
@M70528:330:000000000-K6D4P:1:1102:20764:6477 2:N:0:AGTGCGAGTG+TGGAGGTAAT
TAAAACAGGGTCCCCTCCCCCTCTAGGGTCAAAAAAAGAGGTATTTAAGTTTCGGTCAGTTAAAAGTATTGTGATAGCTCCCGCTAACACTGGCAAAGATAAAAGAAGAAGAATGGCTGTTAAAATAACTGATCAGACAAATAGTCTAATTTTTTCTGCTGAAAGGTTTTTTGCTTTAAGATTAATAATTGTAGTAATAAAATTTAAGGCACCTAAAATTGAAGAAATCCCTGCAAGGTGTAAAGAAAAAATTGTTAAGTCTACTGAAGGTCCTGAATGATAAAACGTTGATAAAGGTGGA
+
CCCCCGGGGGGGGGGGGGGGGGGGGGGGGGGGGGGGGGGGGGGGGGGGGGGGGGGGGGGGGGGGGGGGGGGGGGGGGGGGGGGGGGGGGGGGGGGGGGGGGGGGGGGGGGGGGGGGGGGGGGGGGFFGGGGGGGGGGGGGGGGGGGGGGGFGGGGGGGGGGG8FGFFGGGGGGGGGFGDGGGGGGGGGGGGGFGGGFGFGFGFFF7CFFFFFFGFGFFGEGFFFF9@EF4@FFFFABEFGEBAFFFB5F2>B2B?F?AFFE6?AFECAFFE<;9AE7+7<EF?<E@933;FCFEEEF<?6(
@M70528:330:000000000-K6D4P:1:1102:13493:6478 2:N:0:AGTGCGAGTG+TGGAGGTAAT
TAAAACAGGGTCCCCTCCCCCTCTAGGGTCAAAAAAAGAGGTATTTAAGTTTCGGTCAGTTAAAAGTATTGTGATAGCTCCCGCTAACACTGGCAAAGATAAAAGAAGAAGAATGGCTGTTAAAATAACTGATCAGACAAATAGTCTAATTTTTTCTGCTGAAAGGTTTTTTGCTTTAAGATTAATAATTGTAGTATTAAATTTTAAGGCACCTAAATTTGAAGAAATCCCTGCAAGGTGTAAAGAAAAAATTGTTAAGTCTACTGAAGGTCTTGAATGATAAAACGTTGATAAAGGTGGA
+
CCCCCGGGGGGGGGGGGGGGGGGGGGGGGGGGGGGGEEDGG<CFGGGGGGGDGGECF@FGFFGGGCFEGFGGGGGGFF9EEFB@FEGGGGGGGGGGG==FGGGGGGGAFEEGCFGGGGDGCEGGGFGGGGGF<AFGD8FG6EGGFF=DFGFGGGEGCE;;=D?<DDFF8DGGEFGGFGFFAFCFA:D=EGD=C;CF+@=FE,CEFFABC55?>DFGF,=5=B*AFC5AFF)*//<>>D>:.9A+297>FB(:(+1414=<4856<37)4(/7)7)52:)7<<?)7<13335+;?46+74?(
@M70528:330:000000000-K6D4P:1:1102:22588:6479 2:N:0:AGTGCGAGTG+TGGAGGTAAT
TAAAACAGGGTCCCCTCCCCCTCTAGGGTCAAAAAAAGAGGTATTTAAGTTTCGGTCAGTTAAAAGTATTGTGATAGCTCCCGCTAACACTGGCAAAGATAAAAGAAGAAGAATGGCTGTTAAAATAACTGATCAGACAAATAGTCTAATTTTTTCTGCTGAAAGGTTTTTTGCTTTAAGATTAATAATTGTAGTAATAAAATTTAAGGCACCTAAAATTGAAGAAATCCCTGCAAGGTGTAAAGAAAAAATTGTTAAGTCTACTGAAGGTCCTGAATGATAAAACGTTGATAAAGGTGGA
+
CCCCCGGGGGGGGGGGGGGGGGGGGGGGGGGGGGGGGGGGGGGGGGGGGGGGGGGGGDGGGGGGGGGGGGGGGGGGGGGGGGGGGGGGGGGGGGGGGGGGGGGGGGGGGGGGGGGGGGGGGGGGGGGGGGGGGGGGGGGGGGGGGGFCGGFGGGGGGGGGGGGGGFFGGGGGGGGGFGFGGGGGGGGGGGGGGGGGFGFGFGFFFFFFFFFFF>CGFGGF7F5=CECEFFFFFDBFE8,,:>EAECB(;B@F=FEF51+8<FFFFF?43@@<3>EECGFFF<?)7;26@FGGGFFFGE?((
@M70528:330:000000000-K6D4P:1:1102:20097:6481 2:N:0:AGTGCGAGTG+TGGAGGTAAT
TAAAACAGGGTCCCCTGTCTCTTATACACATCTGACGCTGCCGACGAATTACCCCCAGTGTAGATCTCGGTGGTCGCCGTATCATTAAAAAAAAAAAACACTCAACACACTTCCCTCCTCCCCTCAGTATTCCCATAACACATATCAGAATACTCACTCTATCTCTCTCTTCACCTTATCTTCTTCACCCACCCCGTTACCCCATCACCTTTCCTCCCCTACCCACGTGCCTCTATCACACTTCCACACTACAACCCACTACTCACCTCAACTTCCATCTACTGCATTGTCATCTACTGCC
+
CCCCCGGGGGGGGGGGGFGGGGGGGFFGGGFGFGGGGGGGGGGGGGFGFGGGG,DFGGGFFFGGGGGGGGBEEFFEGEB489B<AFGGGGGEC+CF+++,4,9,,:,+,+,,:5:,4++8A>C,3,,,5,3@C3,,,6,C8B+,,,,,3,+,,,,,6E,3,,,37+,,,,52,3,,*,,7,,7,,,,*6,*4****),)4*,0-64*?)*)+4;++)=C(*)(/1,(()/6+/()+/+3+(()1))).5(((.*.)())((/))+(().().))))*06-)).)-)))).220)).+.)).
@M70528:330:000000000-K6D4P:1:1102:26269:6482 2:N:0:AGTGCGAGTG+TGGAGGTAAT
TAAAACAGGGTCCCCTCCCCCTCTAGGGTCAAAAAAAGAGGTATTTAAGTTTCGGTCAGTTAAAAGTATTGTGATAGCTCCCGCTAACACTGGCAAAGATAAAAGAAGAAGAATGGCTGTTAAAATAACTGATCAGACAAATAGTCTAATTTTTTCTGCTGAAAGGTTTTTTGCTTTAAGATTAATAATTGTAGTAATAAAATTTAAGGCACCTAAAATTGAAGAAATCCCTGCAAGGTGTAAAGAAAAAATTGTTAAGTCTACTGAAGGTCCTGAATGATAAAACGTTGATAAAGGTGGA
+
CCCCCGGGGGGGGGGGGGGGGGGGGGGGGGGGGGGGGGGGGGGGGGGGGGGGGGGFEGGGGGGGGGGGGGGGGGGGGGGGGGGGGGGGGGGGGGGGGGGGGGGGGGGGGGGGGGGGGGGGGGGGGGGGGGGGGGGGGGGGGGGFFGGGGGFGGGGGGGGGGFAFFGGGGGGGGGGGFGGGGGGGGGGGGGGEGFGGFFFCCFFFFFFFFFFFF7FGFEFB7AC5CEBFFFFAF=BAECFF6;EAEED9AFFB=AEA5BACF=EAF@5<FF@E7>@EC7<376<;E<(6@@F;C?EFDE::(
@M70528:330:000000000-K6D4P:1:1102:4097:6484 2:N:0:AGTGCGAGTG+TGGAGGTAAT
TAAAACAGGGTCCCCTCCCCCTCTAGGGTCAAAAAAAGAGGTATTTAAGTTTCGGTCAGTTAAAAGTATTGTGATAGCTCCCGCTAACACTGGCAAAGATAAAAGAAGAAGAATGGCTGTTAAAATAACTGATCAGACAAATAGTCTAATTTTTTCTGCTGAAAGGTTTTTTGCTTTAAGATTAATAATTGTAGTAATAAAATTTAAGGCACCTAAAATTGAAGAAATCCCTGCAAGGTGTAAAGAAAAAATTGTTAAGTCTACTGAAGGTCCTGAATGATAAAACGTTGATAAAGGTGGA
+
CCCCCGGGGGGGGGGGGGGGGGGGGGGGGGGGGGGGGGGGGGGGGGGGGGGGGGGGGGFGGGGGGGGGGGGGGGGGGGGGGGGGGGGGGGGGGGGGGGGGGGGGGGGGGFGGGGGGGGGGGGGGGGGGGGGGGGGGGGGGGGGGGGGGGGFGGGGGGGGGGGFGGGGGFFGGGGGGFGGCGGGGGFGGGGGGGGGG?EFFFGFFFFFFF?FFFFFFF7FFGFEFA@:EFEEFFFFFBGGGFFFFEEB2ABFFFFFF58=CEFFFGFEEFEEE<EA<>DEEFFF<EEB@D<>7CCC<CEB:(
@M70528:330:000000000-K6D4P:1:1102:23673:6492 2:N:0:AGTGCGAGTG+TGGAGGTAAT
TAAAACAGGGTCCCCTCCCCCTCTAGGGTCAAAAAAAGAGGTATTTAAGTTTCGGTCAGTTAAAAGTATTGTGATAGCTCCCGCTAACACTGGCAAAGATAAAAGAAGAAGAATGGCTGTTAAAATAACTGATCAGACAAATAGTCTAATTTTTTCTGCTGAAAGGTTTTTTGCTTTAAGATTAATAATTGTAGTAATAAAATTTAAGGCACCTAAAATTGAAGAAATCCCTGCAAGGTGTAAAGAAAAAATTGTTAAGTCTACTGAAGGTCCTGAATGATAACACGTTGATAAAGGTGGA
+
CCCCCGGGGGGGGGGGGGGGGGGGGGGGGGGGGGGGGGGGGGGGGGGGGGGGGGGEGGGGGFGGGGGGGGGGGGGGGGGGGGGGGGGGGGGGGGGGFGGGGGGGGGGGGGGGGGGGGGGGGGGFGGGGGGGGGGGGGGGGGGGGFGGFGGFGGGGGGGGGGGGGGGGGGGGGGGGGFGGGFFGGGGGGGGGGFGGGFGFGFFFFFFFFFAFFFGFGFFGFGFC@FFFEFBFFFBBF:4>DE=E9ACF2?2@DEFFF5BFC<ACFGFF<<@@<<@<E<:C36CF)7=;@@?C7C<EFGFF?(
@M70528:330:000000000-K6D4P:1:1102:8552:6494 2:N:0:AGTGCGAGTG+TGGAGGTAAT
TAAAACAGGGTCCCCTCCCCCTCTAGGGTCAAAAAAAGAGGTATTTAAGTTTCGGTCAGTTAAAAGTATTGTGATAGCTCCCGCTAACACTGGCAAAGATAAAAGAAGAAGAATGGCTGTTAAAATAACTGATCAGACAAATAGTCTAATTTTTTCTGCTGAAAGGTTTTTTGCTTTAAGATTAATAATTGTAGTAATAAAATTTAAGGCACCTAAAATTGAAGAAATCCCTGCAAGGTGTAAAGAAAAAATTGTTAAGTCTACTGAAGGTCCTGAATGATAAAACGTTGATAAAGGTGGA
+
CCCCCGGGGGGGGGGGGGGGGGGGGGFGGGGGGGGGGGGGGGGGGGGGGGGGGGGGGGGGGGGFGGGGGGGGGGGGGGGGGGGGGGGGGGGGGGGGGGGGGGGGGGGGGGGGGGGGGGGGGGGGGGGGGGGGGGGGGGGGGGGGGGGGGGFGGGGFGGGGGGCFGGGGGGGGGGGFFFFGDGGGGGGCFGGFFCFFFGFGEGFFFAFACFACFGFGFGGFGFE5BCDFF@EFADB868>D@EFFFFFFF2>DBFCFCFAC38<FG3<33=EA=EEECFFFFEEF;@FFF?C7:?CCFFFF0
@M70528:330:000000000-K6D4P:1:1102:13996:6501 2:N:0:AGTGCGAGTG+TGGAGGTAAT
TAAAACAGGGTCCCCTCCCCCTCTAGGGTCAAAAAAAGAGGTATTTAAGTTTCGGTCAGTTAAAAGTATTGTGATAGCTCCCGCTAACACTGGCAAAGATAAAAGAAGAAGAATGGCTGTTAAAATAACTGATCAGACAAATAGTCTAATTTTTTCTGCTGAAAGGTTTTTTGCTTTAAGATTAATAATTGTAGTAATAAAATTTAAGGCACCTAAAATTGAAGAAATCCCTGCAAGGTGTAAAGAAAAAATTGTTAAGTCTACTGAAGGTCCTGAATGATAAAACGTTGATAAAGGTGGA
+
CCCCCGGGGGGGGGGGGGGGGGGGGGGGGGGGGGGGGGGGGGGGGGGGFGGGGGGGGGGGGGGGGGGGGGGGGGGGGFGGGGGGGGGGGGGGGGGGFGGGGGGFGGGGGGGGGGGGGGGGGGGGGGGGGGGGGGGCGGGGGGGGGGGFFGFGGGGGGGGGGGGGGGGGGGGEGGGGFGGGGGGGGGGGGGFGGGGGFFFGF9CEFFFFFFFFFGFGF,EEGFAEFFFFFFFFABDF:;>:>6699>@:FD@FECEFCCCECACFG@5A@EE@4>ACCCC8CE3337;DFDF>C?ECC@7:(
@M70528:330:000000000-K6D4P:1:1102:21220:6506 2:N:0:AGTGCGAGTG+TGGAGGTAAT
TAAAACAGGGTCCCCTCCCCCTCTAGGGTCAAAAAAAGAGGTATTTAAGTTTCGGTCAGTTAAAAGTATTGTGATAGCTCCCGCTAACACTGGCAAAGATAAAAGAAGAAGAATGGCTGTTAAAATAACTGATCAGACAAATAGTCTAATTTTTTCTGCTGAAAGGTTTTTTGCTTTAAGATTAATAATTGTAGTAATAAAATTTAAGGCACCTAAAATTGAAGAAATCCCTGCAAGGTGTAAAGAAAAAATTGTTAAGTCTACTGAAGGTCCTGAATGATAAAACGTTGATAAAGGTGGA
+
CCCCCGGGGGGGGGGGGGGGGGGGGGGGGGGGGGGGGGGGGGGGGGGGGGGGGGGGGGGGGGGGGGGGGGGGGGGGGGGGGGGGGGGGGGGGGGGGGGGGGGGGGGGFGGFGGGGGGGGGGGGGGCGGGGGGGGGGGGGGGGGGGGGGGGFFGGGGGGGGGGGGGGGGGGGGGGGGFGGGGGGGGGFGGGGGGGGGFFCGFGFFFFF5FFFFFGFCFGGEAFFFFFBF6E=4FBB;>><:6>E@EFB7F>B:;FFA<B88)+9;987<E3=)/4=6819=CFFE))4===F7CE;>C3:?(
@M70528:330:000000000-K6D4P:1:1102:19015:6523 2:N:0:AGTGCGAGTG+TGGAGGTAAT
TAAAACAGGGTCCCCTGTCTCTTATACACATCTGACGCTGCCGACGAATTACCCCCAGTGTAGATCTCGGTGGTCGCCGTATCATTAAAAAACAAAAAATCTCTTCTCATTTCCCCTCTCCCCCCTTACTTCCCCTCTCCTCTCCGATCTTCTCTCGTTCCCTACACCCATTCACTTCCTTTTTTTCTCCCCTTTATCTCCCCGCTTCCTCTCCACCCCTCCACACATCTCTTTACACCCCCTCATACCTTCCGCCGCTCACTGCATACGTCATACCCTCTCTGCTGTCCTTACATTATCC
+
CCCCCGGGGGGFGGGGGEEFFGGGGCFGGGGGGGGGGEGGGGGGGGEGFGGGC,DFGEFGGGGGFFGGGGFCGGGG>CFFGCFFGGFCF,:F:8A<94+,94,4,5,,9,5,CA=C4@+,B:C@7+,,,56C,,3=+,A@+,6,,+1+6,37:,6=+3+,83,,,0,,++,,8,,,+5<,,,3,5*6+6,47;,3+4,11*,)())))0+++0*+0)3*(20((/(()/)1+3))11<**((-7()).7)).()-)(.)-(1)*3))))(.,((.)00)((().)..)).***(.)+))-.
@M70528:330:000000000-K6D4P:1:1102:17228:6526 2:N:0:AGTGCGAGTG+TGGAGGTAAT
TAAAACAGGGTCCCCTCCCCCTCTAGGGTCAAAAAAAGAGGTATTTAAGTTTCGGTCAGTTAAAAGTATTGTGATAGCTCCCGCTAACACTGGCAAAGATAAAAGAAGAAGAATGGCTGTTAAAATAACTGATCAGACAAATAGTCTAATTTTTTCTGCTGAAAGGTTTTTTGCTTTAAGATTAATAATTGTAGTAATAAAATTTAAGGCACCTAAAATTGAAGAAATCCCTGCAAGGTGTAAAGAAAAAATTGTTAAGTCTACTGAAGGTCCTGAATGATAAAACGTTGATAAAGGTGGA
+
CCCCCGGGGGGFGGGGGGGGGGGGGGGGGGGGFFGGECGGFGGGGGGFGGGGGGGGGGGGGGGFEGGGGGGGGGGGGGGGGGGGGDGGGGGGGGGGGGGGGGFFGGGGGGGGGGGGGGGGGFEFGGGGGD=?FGGGGGDGGGGGGGGGFGFGGGGGGGGGGGGGF?FGCEFGGGGGF8EFDFFFGGGGGGGGGGGGFGFFE>CEFFAFAFFFFGFGFFGFGFEFA@DFFFFAADFF>=DDBEEFFEFB6@BB=FFACBBE?FFFG<?))4;4.;;E;;<AC6?EC<:@D@9+;?;<+781(
@M70528:330:000000000-K6D4P:1:1102:13405:6544 2:N:0:AGTGCGAGTG+TGGAGGTAAT
TAAAACAGGGTCCCCTCCCCCTCTAGGGTCAAAAAAAGAGGTATTTAAGTTTCGGTCAGTTAAAAGTATTGTGATAGCTCCCGCTAACACTGGCAAAGATAAAAGAAGAAGAATGGCTGTTAAAATAACTGATCAGACAAATAGTCTAATTTTTTCTGCTGAAAGGTTTTTTGCTTTAAGATTAATAATTGTAGTAATAAAATTTAAGGCACCTAAAATTGAAGAAATCCCTGCAAGGTGTAAAGAACAAATTGTTAAGTCTACTGAAGGTCCTGAATGATACAACGTTGATAAAGGTGGG
+
CCCCCGGGGGDGGGGGGGGGGGGGGGGGGGGGGGGGGGGGGFGCEGGGFGGGGEGGGCGGGGGGGGGGGGGGGGGGGGGGFGGGFGGGGGGGGGGGGGGGGGGFGGGFFFFGFGGGFGGGDGGGGGGGGGFGGGGGGGGGGGGGGGFGFFFGGGGGGGGGGGGGGGFF9EDECGAEFD8DGGGGGGFFGGGGGGGGFGAGEGFFFFF5A6FF?DFGFGDEGACEFFFEF=4AABFFEGFFEE4+>4>2ABBFEFF65=+99A<6=B?EFEEA)4=CDFC;CC)1;366:@GDD)94+.(6(
@M70528:330:000000000-K6D4P:1:1102:9790:6548 2:N:0:AGTGCGAGTG+TGGAGGTAAT
TAAAACAGGGTCCCCTCCCCCTCTAGGGTCAAAAAAAGAGGTATTTAAGTTTCGGTCAGTTAAAAGTATTGTGATAGCTCCCGCTAACACTGGCAAAGATAAAAGAAGAAGAATGGCTGTTAAAATAACTGATCAGACAAATAGTCTAATTTTTTCTGCTGAAAGGTTTTTTGCTTTAAGATTAATAATTGTAGTAATAAAATTTAAGGCACCTAAAATTGAAGAAATCCCTGCAAGGTGTAAAGAAAAAATTGTTAAGTCTACTGAAGGTCCTGAATGATAACACGTTGATAAAGGTGGA
+
CCCCCGGGGGGGGGGGGGGGGGGGGGGGGGGGGGGGGGGGGGGGGGGGGGGGGGGGGGGGGGGGGGGGGGGGGGGGGGGGGGGGGGGGGGGGGGGGGGGGGGGGGGGGGGGGGGGGGGGGGGGFGGGGGGGGGGGGGGGGGGGGGGGGGGFGGFGGGGGGGGGGGGGGGFGGGGGGFCGGGGGGGGGGGGGGFFFGCFFG7EFFFFFFFFFFFGFCFGGFGFCAFEBEF<E4;9BBEGGF6>E6*8B=FFFBBAFF?:+9CCCAF<<<EFFF@E<3;DEEC3?/7@?FDF37;?ECC<?<(
@M70528:330:000000000-K6D4P:1:1102:7599:6550 2:N:0:AGTGCGAGTG+TGGAGGTAAT
TAAAACAGGGTCCCCTGTCTCTTATACACATCTGACGCTGCCGACGAATTACCCCCAGTGTAGATCTCGGTGGTCGCCGTATCACTAAAAAAAAAAAAATAACTTCACATTACACCTCTCCACCAGTCCTTCACTACTCACCTCCATCACTCCACTCTGCCCATACCCACCTCTAATCCTGCTTAACGTCCGTTGCCTCTCCGATCGACACAACCAACCTACCCTCCACTCCTTAGTCCCCCACATTCTGTACACCGGACGACGCACGAATCTCACACCCAGCACATTACACCCCTTCACC
+
CCCCCGGGGGGGGGGGFEFGGGGGGGGGGGGGGGGGGGGGGGGGGGGGFCFCF<FFGGGGGGGGFGGGGGFGECGFC:C+B:B<,9CEF9AFC+>@+48,5,,,:?,,,5B,C,,,4,+,:,,,6,5,A,8,,,,,6,8,=D+,:3,,6@+,,8@7@7,,,,,,3*7733>,,,,,1,7,2,,,,,2*,69**,*2*,1,0:/0))))2):059)*.31(+2((*(/()-.0*--*)3++(((0().)*))))/64-)),,0()*-(((((4)-6-**(,(((.,()))-*0*(-(*,)))
@M70528:330:000000000-K6D4P:1:1102:6388:6564 2:N:0:AGTGCGAGTG+TGGAGGTAAT
TAAAACAGGGTCCCCTCCCCCTCTAGGGTCAAAAAAAGAGGTATTTAAGTTTCGGTCAGTTAAAAGTATTGTGATAGCTCCCGCTAACACTGGCAAAGATAAAAGAAGAAGAATGGCTGTTAAAATAACTGATCAGACAAATAGTCTAATTTTTTCTGCTGAAAGGTTTTTTGCTTTAAGATTAATAATTGTAGTAATAAAATTTAAGGCACCTAAAATTGAAGAAATCCCTGCAAGGTGTAAAGAAAACATTGTTAAGTCTACTGAAGGTCCTGAATGATAAAACGTTGATAAAGGTGGA
+
CCCCCGGGGGGGGGGGGGGGGGGGGGGGGGGGGGGGGGGGGGGGGGGGGFGGGGGGGGGEGGGCEFGGGGGGFGGFGGGGGGGGGGGGGGGGGGGGGGGGGGEGGGGGGGGGGGGGGFGGGGGFFGGGGGGGGGGGGGGGGFGGGGGGGGFGGGGGGGGGGGCGGGF9=DGGGGGGFAFFFGGGCEGFGGGFFFGDFGF7*@CFFFFFFAFFFGFCCDGFGCCF6@)A:==FFD=@6FFGF3EFEFF@F(:EEFFF?BF?CFEFG307@FEF7><E7CEFC?C6C;9@@?F;C<9CGE;;(
@M70528:330:000000000-K6D4P:1:1102:26947:6582 2:N:0:AGTGCGAGTG+TGGAGGTAAT
TAAAACAGGGTCCCCTCCCCCTCTAGGGTCAAAAAAAGAGGTATTTAAGTTTCGGTCAGTTAAAAGTATTGTGATAGCTCCCGCTAACACTGGCAAAGATAAAAGAAGAAGAATGGCTGTTAAAATAACTGATCAGACAAATAGTCTAATTTTTTCTGCTGAAAGGTTTTTTGCTTTAAGATTAATAATTGTAGTAATAAAATTTAAGGCACCTAAAATTGAAGAAATCCCTGCAAGGTGTAAAGAAAAAATTGTTAAGTCTACTGAAGGTCCTGAATGATAAAACGTTGATAAAGGTGGA
+
CCCCCGGGGGGGGGGGGGGGGGGGGGGGGGGGGGGGGGGGGGGGGGGGGGGGGGGGGEGGGGGGFGGGGGGGGGGGGGGGGGGGGGGGGGGGGGGGFGGGGGGGGGGGGGGGFFGGGGGGGGGGGGGGGGGGGGGGGGGGGGGGGGGGGGFGGGGGGGGGGGGFFGGGGGGGGGGGFGGGGGGGGGGGGGGGGGGGFFFFEFFFFFFFFFFFFFFGFGGFGFFFFF@EFE3AFF59;;DE=E7=EEBBABFFFFFF<@=?C+7A?@EFEE@E7;3)*3<=?EFF44,:187+29).>=0:(
@M70528:330:000000000-K6D4P:1:1102:24821:6591 2:N:0:AGTGCGAGTG+TGGAGGTAAT
TAAAACAGGGTCCCCTCCCCCTCTAGGGTCAAAAAAAGAGGTATTTAAGTTTCGGTCAGTTAAAAGTATTGTGATAGCTCCCGCTAACACTGGCAAAGATAAAAGAAGAAGAATGGCTGTTAAAATAACTGATCAGACAAATAGTCTAATTTTTTCTGCTGAAAGGTTTTTTGCTTTAAGATTAATAATTGTAGTAATAAAATTTAAGGCACCTAAAATTGAAGAAATCCCTGCAAGGTGTAAAGAAAAAATTGTTAAGTCTACTGAAGGTCCTGAATGATAAAACGTTGATAAAGGTGGA
+
CCCCCGGGGGGGGGGGGGGGGGGGGGGGGGGGGGGGGGGGGGGGGGGGGGGGGGGGGGGGGGGGGGGGGGGGGGGGGGGGGGGGGGGGGGGGGGGGGGGGGGGGGGGGGGGGGFGGGGGGGGGGGGGGGGGGGGGGGGGGGGGGGGGGGGFGGFGGGGGGGGGGGGGGGGGGGGGGFGGGGGGGGGGGGGGGGGGGFGFGEFFFFFFFF?FFFGFGFGGFGFCEFECFFFE>FFFFBCDF76A=AC9BFBFF2=CC5=@CC8CAEEC<;=EA7<EE6;C3CECC>@2:=<<3:<EFGFF?(
@M70528:330:000000000-K6D4P:1:1102:15962:6594 2:N:0:AGTGCGAGTG+TGGAGGTAAT
TAAAACAGGGTCCCCTCCCCCTCTAGGGTCAAAAAAAGAGGTATTTAAGTTTCGGTCAGTTAAAAGTATTGTGATAGCTCCCGCTAACACTGGCAAAGATAAAAGAAGAAGAATGGCTGTTAAAATAACTGATCAGACAAATAGTCTAATTTTTTCTGCTGAAAGGTTTTTTGCTTTAAGATTAATAATTGTAGTAATAAAATTTAAGGCACCTAAAATTGAAGAAATCCCTGCAAGGTGTAAAGAAAAAATTGTTAAGTCTACTGAAGGTCCTGAATGATAAAACGTTGATAAAGGTGGG
+
CCCCCGGGGGGGGGGGGGGGGGGGFGGGGGFGGGGGGGGGGGGGGGGGGGGGGGGGGEF@FFGFFGGGGGGGGGGGFGGFGGGGGGGGGGGGGGGGCGGGGGFFGGGGGGGGDGGGGGGGGGGGGGGGGGGGGGGGGGGGGGGGGGGGGGFGGGGGGGGGGGFFCDFGGFGGGGGGF,@=ADFGGGG?FGGGGGGG?FEAC>FCAFFAFAF;@56F6CC@GFECF)5ABE@A45:*6:>DBEFFFFD(/:@FFFEFE++99CEFGF?7=34>/>@9;1<E<?)/9@B@;<9;D549C7:((
@M70528:330:000000000-K6D4P:1:1102:12227:6597 2:N:0:AGTGCGAGTG+TGGAGGTAAT
TAAAACAGGGTCCCCTCCCCCTCTAGGGTCAAAAAAAGAGGTATTTAAGTTTCGGTCAGTTAAAAGTATTGTGATAGCTCCCGCTAACACTGGCAAAGATAAAAGAAGAAGAATGGCTGTTAAAATAACTGATCAGACAAATAGTCTAATTTTTTCTGCTGAAAGGTTTTTTGCTTTAAGATTAATAATTGTAGTAATAAAATTTAAGGCACCTAAAATTGAAGAAATCCCTGCAAGGTGTAAAGAAAAAATTGTTAAGTCTACTGAAGGTCCTGAATGATAAAACGTTGATAAGGGTGGA
+
CCCCCGGGGGGGGGGGGGGGGGGGGGGGGGGGGGGGGGGGGGGGGGGGGGGGGGGGGGGGGGGGGGGGGGGGGGGGGGGGGGGGGGGGGGGGGGGGGGGGGGGGGGGGGGGGGGGGGGGGGGGFGGGGGGGGGGGGGGGGGGGGGGGGGGFGGGDGGGGGGGGG8FGFFFGGGGGGFGGGFGGGGGGGGGGGGGGGFGCFCFFFFFFFFFFFFGFGFGGFGFCCF@CEFFFFFBD?@@<DE>AFEEBBFFFFEFFF?+=CFFFFGE?;@FFF=A;<CFE<<399<<>=@?C:;<<@D<:>(
@M70528:330:000000000-K6D4P:1:1102:5769:6603 2:N:0:AGTGCGAGTG+TGGAGGTAAT
TAAAACAGGTCCCCTCCCCCTCTAGGGTCAAAAAAAGAGGTATTTAAGTTTCGGTCAGTTAAAAGTATTGTGATAGCTCCCGCTAACACTGGCAAAGATAAAAGAAGAAGAATGGCTGTTAAAATAACTGATCAGACAAATAGTCTAATTTTTTCTGCTGAAAGGTTTTTTGCTTTAAGATTAATAATTGTAGTAATAAAATTTAAGGCACCTAAAATTGAAGAAATCCCTGCAAGGTGTAAAGAAAAAATTGTTAAGTCTACTGAAGGTCCTGAATGATAAAACGTTGATAAAGGTGGAT
+
CCCCCGGGGGGGGGGGGGGGGGG9FGGGGGGGGGGGGGGGGGGGGGGGGGGGGGEGGFGGGGGGGGGGGGGGGGGGGGGGGGGGGGGGGGGGGGGGGGGGGFGFGGGGGGGGGGFFEGGFGGFGGGGGGGGGGGGGGGGGGGGGGGGEFFFGGGFGGGGGGGGGGGGAFGGGGGGGFFFGGFGGGGFFGGGGGFGGFE<C@GACFFFAFFF?FG>FFGGFGF;CACFF>@3>>>EFFFGGEFEFFFD2A@BEEFFF<BF4?FEFCE3@1;3/;AC8;FFECF>C;9D;DF:@FEF8@E??)
@M70528:330:000000000-K6D4P:1:1102:23162:6603 2:N:0:AGTGCGAGTG+TGGAGGTAAT
TAAAACAGGGTCCCCTCCCCCTCTAGGGTCAAAAAAAGAGGTATTTAAGTTTCGGTCAGTTAAAAGTATTGTGATAGCTCCCGCTAACACTGGCAAAGATAAAAGAAGAAGAATGGCTGTTAAAATAACTGATCAGACAAATAGTCTAATTTTTTCTGCTGAAAGGTTTTTGCTTTAAGATTTATAATTGTAGTAATAAAATTTAAGGCACCTAAAATTGAAGAAATTCCTGCAAGGTGTAAAGAAAAAATTGTTAAGTCTACTGAAAGTCCTGAATGAATAAACGTTGATAAAGGGTGAT
+
CCCCCGGGGGGGGGGGGGGGGGGGGGGGGGGGGGGGGGGGGGGGGGFGGGGGGGGGGGGGGGGGGGGGGGGGGGGGGGGGGGGGGGGGGGGGGGGGGGGGGGGGGGGGGGGGGGGGGGGGGGGFGGGGGGGGGGGGGGGGGGGGGGGGGGFGGGDGFGGGGGGGGGGGGGG>9=EF+E=,E>,@,,@7E;@=+E7CD3DFF9AE?FBF5*:CF+:FFEG79CE@FDE*B5*1*01474,,1>A:*>BBF=2B*:@851=/*18C,75*7?<4))1;++)))1.>@63=((+1@CC)*/,()
@M70528:330:000000000-K6D4P:1:1102:7389:6606 2:N:0:AGTGCGAGTG+TGGAGGTAAT
TAAAACAGGGTCCCCTCCCCCTCTAGGGTCAAAAAAAGAGGTATTTAAGTTTCGGTCAGTTAAAAGTATTGTGATAGCTCCCGCTAACACTGGCAAAGATAAAAGAAGAAGAATGGCTGTTAAAATAACTGATCAGACAAATAGTCTAATTTTTTCTGCTGAAAGGTTTTTTGCTTTAAGATTAATAATTGTAGTAATAAAATTTAAGGCACCTAAAATTGAAGAAATCCCTGCAAGGTGTAAAGAAAAAATTGTTAAGTCTACTGAAGGTCCTGAATGATAAAACGTTGATAAAGGTGGA
+
CCCCCGGGGGGGGGGGGGGGGGGGGGGGGGGGGGGGGGGGGGGGGGGGGGGGGGGGGGGGGGGGGGGGGGGGGGGGGGGGGGGGGGGGGGGGGGGGGGGGGGGGGGGGGGGGGGGGGGGEGCGGGGGGGGGGGGGGGGGGGGGGGGGGGGFGGGGGGGGGGGGGGGGGGGGGGGGGFFGGGFGGGGGGGGGGGGGGFGFGEGFFFFFFFFFFFGFGFEGEGFEEFEFEC<@FFBDFEGC7>EFFEE=DFB@FEFFFCA=EFFEFGE7@E;@E=9<<GGFFFFEFEFFFDDF:CCFFCFF:(
@M70528:330:000000000-K6D4P:1:1102:12213:6608 2:N:0:AGTGCGAGTG+TGGAGGTAAT
TAAAACAGGGTCCCCTCCCCCTCTAGGGTCAAAAAAAGAGGTATTTAAGTTTCGGTCAGTTAAAAGTATTGTGATAGCTCCCGCTAACACTGGCAAAGATAAAAGAAGAAGAATGGCTGTTAAAATAACTGATCAGACAAATAGTCTAATTTTTTCTGCTGAAAGGTTTTTTGCTTTAAGATTAATAATTGTAGTAATAAAATTTAAGGCACCTAAAATTGAAGAAATCCCTGCAAGGTGTAAAGAAAACATTGTTAAGTCTACTGAAGGTCCTGAATGATAACACGTTGATAAAGTTGGA
+
CCCCCGGGGGGGGGGGGGGGGGGGGGGGGGGGGGGGGGGGGGFFGGGGGGGGGGGGGGGGGGGGFFGGGGGGGGGGGGGF<FEGGGGGGGGGGGFGG<FFGGGGGGGGGGGFFGGGGGDGGGG9@@FFCFFGCAFCGGGGGGCGGFGG8DFGFG6FG8EFGFC<,@FA9FGEGGGGFC:9EFDFGGGFCDDDD:FGFE+@=EA@CFFF9CFAFG57?;FE7BCCF@@*=)0AA>@FFGCF=@9B/*7(;(-*5B5=*+4>5C<=97CEF(;47@).231))19//4;,5173:)/6+.7()
@M70528:330:000000000-K6D4P:1:1102:7032:6626 2:N:0:AGTGCGAGTG+TGGAGGTAAT
TAAAACAGGGTCCCCTCCCCCTCTAGGGTCAAAAAAAGAGGTATTTAAGTTTCGGTCAGTTAAAAGTATTGTGATAGCTCCCGCTAACACTGGCAAAGATAAAAGAAGAAGAATGGCTGTTAAAATAACTGATCAGACAAATAGTCTAATTTTTTCTGCTGAAAGGTTTTTTGCTTTAAGATTAATAATTGTAGTAATAAAATTTAAGGCACCTAAAATTGAAGAAATCCCTGCAAGGTGTAAAGAACAAATTGTTAAGTCTACTGAAGGTCCTGAATGATAAAACGTTGATAAAGGTGGG
+
CCCCCGGGGGGEEFC8FCFGG:7FFGGFGGGGGGGEECFGGEGFFGCGGEDFGEGGGG8FFGG9FGGGGGGGGFDGCGGGGGGGGGEGFGGGFD<FGGGGG9ADFFFG@GDCGFGGGGDEEEEEFGFGGGFGGGGGGGGGFFFFGGGGDGFGFFGGGGGGGG8BDCGGAFCCGCFFFDFFFFFGCDEDFGFFGFGGCFCGFGFFFEFFAFFFFGFGF9EEGFFEFEDEAE9FFBBAEF?F*>AFEED@;-->58?F?AA7*=5BF3/7@@E@=A3>;:?AEC?))7:@1(5+;<C4;=@?(
@M70528:330:000000000-K6D4P:1:1102:22190:6629 2:N:0:AGTGCGAGTG+TGGAGGTAAT
TAAAACAGGGGCTCCCTGTCTCTTATACACATCTGACGCTGCCGACGAATTCCCTCCAGTGTAGATCTCGGTGGTCGCCGTCTCATTAAACACAAAACAAACTCTCCACCTCCCTCACCCCGCCAGCATCCTCACACATCTCCCACTACTCACATCACTCACCCTCACGGCCTCCACACAGCATCTCCCATCCATCTACTCTCCACCACCGACGACACACCGTACCCATACCCTCTGCCTAGCAACCCACCTCTACGCTCCCTACCGCATGACCACTTCAATAACGCCTGCCGTTCACGAC
+
@CCCCGGGGGGG7DEFGGGGGGGGGGGGGGGGGGGGGGGGGGGGGGGGGGE,CF,CFGGGGFGFEFFGGGGGCFFGGD:CC+BB,,EFGGFF,,9,,,,,B8,,,,4,,9,4,6,4,4+,++444+:,,,44C,,4,+,,+,638,1,,,3,,3,3,,2,,6,,+6,33++1+45,3,*44,,,,,,*7,,,*,2++,4,.23)+**2)))2)))/08*(/)(/06))./()))()/+++)((*-(((),((,*-/())(().*2((((((),.),**,))))).(((((**),(40)((-
@M70528:330:000000000-K6D4P:1:1102:19209:6630 2:N:0:AGTGCGAGTG+TGGAGGTAAT
TAAAACAGGGTCCCCTCCCCCTCTAGGGTCAAAAAAAGAGGTATTTAAGTTTCGGTCAGTTAAAAGTATTGTGATAGCTCCCGCTAACACTGGCAAAGATAAAAGAAGAAGAATGGCTGTTAAAATAACTGATCAGACAAATAGTCTAATTTTTTCTGCTGAAAGGTTTTTTGCTTTAAGATTAATAATTGTAGTAATAAAATTTAAGGCACCTAAAATTGAAGAAATCCCTGCAAGGTGTAAAGAAAAAATTGTTAAGTCTACTGAAGGTCCTGAATGATAAAACGTTGATAAAGGTGGA
+
CCCCCGGGGGGGGGGGGGGGGGGGGGGGGGGGGGGGGGGGGGGGFGGGGGGGGGGGGGGGGGGGGGGGGGGGGGGGGGGGGGGGGGGGGGGFFGGGGGGGGGGGGGGGGGGGGGGGGGGGGGGGGGGGGGGGGGGGGGGGCCFGGGGGGGFGFGGGGGGGCGGGGGGGGGGGGGGFFGFEGGGGGDGGGGGGGGGGFFFGCGAEFFFFFA6AFGFGFGF@7FEFFFBFFFEFFFFFEFDC=BFFFFFDFB==>FFF<=8@CFEFC<?AFEE<37@CD7EE)17)9;93;?F+3<CC+)(((
@M70528:330:000000000-K6D4P:1:1102:17983:6632 2:N:0:AGTGCGAGTG+TGGAGGTAAT
TAAAACAGGGTCCCCTCCCCCTCTAGGGTCAAAAAAAGAGGTATTTAAGTCTCGGTCAGTTAAAAGTATTGTGATAGCTCCCGCTAACACTGGCAAAGATAAAAGAAGAAGAATGGCTGTTAAAATAACTGATCAGACAAATAGTCTAATTTTTTCTGCTGAAAGGTTTTTTGCTTTAAGATTAATAATTGTAGTAATAAAATTTAAGGCACCTAAAATTGAAGAAATCCCTGCAAGGTGTAAAGAAAAAATTGTTAAGTCTACTGAAGGTCCTGAATGATAAAACGTTGATAAAGGTGGA
+
CCCCCGGGGGGGGGGGGGGGGGGGGGGGGGGFGGGGGGGGGGGGGGGGGGCFGGGGGGGGGGGGGCFGGGGGGGGGGGGGGGGGGGGGGGGGGGGGGGGGGGGGGGGGGGGGGGGGGGGFGGGFGGGGGGGFGGGGGGGGGGGGGGGGFGFFDGGGGGGGGGGADGGGGGGEGGGFEEFFGGGGGGGGGGGGGGGGFFFG@FFFFFFFFFFFFGFGFFGBAFCEA@DFFFFFFF)AEGF766EFFFBD4=(5;:CF<BBEFF?FGE<@<@E.)736;;?<C)949=95=(/2:9C6CE(4(
@M70528:330:000000000-K6D4P:1:1102:21353:6639 2:N:0:AGTGCGAGTG+TGGAGGTAAT
TAAAACAGGGTCCCCTCCCCCTCTAGGGTCAAAAAAAGAGGTATTTAAGTTTCGGTCAGTTAAAAGTATTGTGATAGCTCCCGCTAACACTGGCAAAGATAAAAGAAGAAGAATGGCTGTTAAAATAACTGATCAGACAAATAGTCTAATTTTTTCTGCTGAAAGGTTTTTTGCTTTAAGATTAATAATTGTAGTAATAAAATTTAAGGCACCTAAAATTGAAGAAATCCCTGCAAGGTGTAAAGAAAAAATTGTTAAGTCTACTGAAGGTCCTGAATGATAAAACGTTGATAAAGGGGGA
+
CCCCCGGGGGGGGGGGGGGGGGGGGGGGGGGGGGGGGGGGGGGGGGGGGGGGGGGFFGGGGGGGGGGGGGGGFGGGGGGGGGGGGGGGGGGGGGGGGGGGGGGGGGGGGGGGGGGGGGGGGGGGGGGGGGGGGGGGGGGGGGGGGGGGGGFFGGGGGGGCFF?FGGGGGGGGGGGGFGGGGGGGGGGFGGGGGGGGFFFGFGFFFFFFFFFFFGFGFFGBFFFCFFCEFFFAFBFF>*4,:>*@<4==FB@BBFEF@=B?CA?@C@C)=;EF37;<;7CEE?E4>E;;1=<+;<4.+(-((
@M70528:330:000000000-K6D4P:1:1102:20274:6643 2:N:0:AGTGCGAGTG+TGGAGGTAAT
TAAAACAGGGTCCCCTGTCTCTTATACACATCTGACGCTGCCGACGAATTACCTCCAGTGTAGATCTCGGTGGTCGCCGTATCATTAAAAAAACAAAAAAAGATACGAAGTAAGCTATAACAGTAACAAGAGAAATAGACTCAACAACTATAAGGTAAGACTAACACCACCGCGATCAAGTGTTATAGCACACAACTAGCTGTACCTACTACCAGCAACACATCAATCCACATAGCACGATGCGAGTGTGCGATCTGTGCCTATTTGCCGTCAGTGACCTACATCGTAATCATCCTCAACC
+
CCCCCGGGGGFGGGGGGFGGGFFFF<CFFGGGCGGGFFGGGGGGGGCFCGGGG,EFGGFDFFGGGGGGFGBFGFFGGGC4BCFGF,EFGGGGG,AB:?:+4+9,,,++,84,,,,,,,+,,855,,:,,4,6,=4,,,9,+,+6,,,,,,+3,5,,,,,,,,,,,+3+6++1++4***@2,,5,5,5+,,,,7=**35*,*,+*4++4)88+)*)1),,(4))00*./).(0/)))1+**((()((((+.)(-)()-**))*)*+))).(-,(().**)))((-),4((-***)),2))(.
@M70528:330:000000000-K6D4P:1:1102:9120:6651 2:N:0:AGTGCGAGTG+TGGAGGTAAT
TAAAACAGGGTCCCCTCCCCCTCTAGGGTCAAAAAAAGAGGTATTTAAGTTTCGGTCAGTTAAAAGTATTGTGATAGCTCCCGCTAACACTGGCAAAGATAAAAGAAGAAGAATGGCTGTTAAAATAACTGATCAGACAAATAGTCTAATTTTTTCTGCTGAAAGGTTTTTTGCTTTAAGATTAATAATTGTAGTAATAAAATTTAAGGCACCTAAAATTGAAGAAATCCCTGCAAGGTGTAAAGAAAAAATTGTTAAGTCTACTGAAGGTCCTGAATGATAAAACGTTGATAAAGGTGGA
+
CCCCCGGGGGGDGGFGGGGGGGGGGGGFGGGGGGGGGGGGGGGFGGGGGFGGDGFFCGGGGGGGDGGGGGGGGGGGGGGGGGGGGGGGGGGGGGGCGGGGGGGGGGFGGGDGGGGGGGGFGGGGGGGGGGAFFGGGGGGGGGFFFGGGGGFFFEGGGGGGDF?EFFGFFBF6EFFGFGGGFFGGGGGGGGGGGGGGFGCCCGFFFFFFFAFFFGFFFGGFGFEFFFBEFE=AA=DF=FF?>=EFE9=:?BBFFFFF*4+8)39=>@?8<;@E@EAECCEFFFFEE@>;=?D+;?>EGEBF0
@M70528:330:000000000-K6D4P:1:1102:26663:6651 2:N:0:AGTGCGAGTG+TGGAGGTAAT
TAAAACAGGGTCCCCTCCCCCTCTAGGGTCAAAAAAAGAGGTATTTAAGTTTCGGTCAGTTAAAAGTATTGTGATAGCTCCCGCTAACACTGGCAAAGATAAAAGAAGAAGAATGGCTGTTAAAATAACTGATCAGACAAATAGTCTAATTTTTTCTGCTGAAAGGTTTTTTGCTTTAAGATTAATAATTGTAGTAATAAAATTTAAGGCACCTAAAATTGAAGAAATCCCTGCAAGGTGTAAAGAAAAAATTGTTAAGTCTACTGAAGGTCCTGAATGATAAAACGTTGATAAAGGTGGA
+
CCCCCGGGGGGGGGGGGGGGGGGGGGGGGGGGGGGGGGGGGGGGGGGGGGFGGGGGGGGGGGGGGGGFGGFFGGGGGGGGGGGGGGGGGGGGGFGGGGGGGGGGGGGGGGGGCGGGGGGGGGGGFGGGGGGGGGGGGGGGGGGGGGFGGGFGFGGGGGGGGGGC8FGGGGGGGGGGFGGGGGGGGGGGFGGGGFGGFCFCCFFEFCFFFAA5?FF5FGFFGFCEFEDFCEE*;B=ABFFCF@C9*92=FDFB5BC8*++0)39+;)7/7;;44>A<239<?EF<3),6@?3+1<<4;7(,(
@M70528:330:000000000-K6D4P:1:1102:20836:6654 2:N:0:AGTGCGAGTG+TGGAGGTAAT
[truncated: 79,315,029 more chars]
