# Supplementary material for: Phylogenetic and population genetic analyses of Thrips tabaci Lindeman (Thysanoptera: Thripidae) on Allium host in India
Source: PeerJ. 2024 Jul 12;12:e17679. doi: 10.7717/peerj.17679 (PMC11249009; doi:10.7717/peerj.17679)
Supplement: Supplemental Information 7 [file peerj-12-17679-s007.gz › peerj-12-17679-s007]

@M70528:330:000000000-K6D4P:1:1102:20788:1691 1:N:0:AGTGCGAGTG+TGGAGGTAAT
GGAGCCCCTGACATAGCATTCCCTCGATTAAATAATATAAGATTCTGACTTTTACCCCCTTCTCTGGGATTATTAATTATAGGACTTTATAAAGAAGGAGCGGGAACGGGATGAACAGTATATCCACCTTTATCAACGTTTTATCATTCAGGACCTTCAGTAGACTTAACAATTTTTTCTTTACACCTTGCAGGGATTTCTTCAATTTTAGGTGCCTTAAATTTTATTACTACAATTATTAATCTTAAAGCAAAAAACCTTTCAGCAGAAAAAATTAGACTATTTGTCTGATCAGTTATTT
+
-9,BCFFFG9<F<F<<E-CFEFFFE7,CFC9EE99E9FAA9<FGGGFGGGGGGGGGGGGGGGGGGFGGGGGFGGGFGGGGGFFFGGGGAFFFFFEDC8D<DFDCEEFGGGDGGFFGFCFCFDGGF9EFGGGGGGF9F?FGGGGGGFGGGFEAFFGGGGCFGDFCFGGFAECCFGGGGGGGGGFGCCEGGAEDF,+=@DFFGGGGAFGGGG6,@,<CGGFC7EFGGAFG7BB7BC5CF>FF>AFFFF@C?+;74;*;475AFEA74C464A;84(AG<3)/;AGCF3F5C6)7;3.<CCCFF
@M70528:330:000000000-K6D4P:1:1102:15930:1721 1:N:0:AGTGCGAGTG+TGGAGGTAAT
GGAGCCCTGTTTTCCTGTCTCTTATACACATCTCCGAGCCCACGAGACAGTGCGAGTGATCTCGTATGCCGTCTTCTGCTTGAAAAAAAAAATATTTTTTTTTTTATCTTTTTTTTCTTTTTTGTTTTTTTTTTTTCTTTTCTATTTTTTTTCCTTTATTCTTTTTTTTTTTTTTTTTTTCTTACATTTTCTTTTTCTTTTTTTTCTCTTTTTTTCTTCTTTTATCTTCTCTCTTTCTATTTCTTCTTCTTTTTTTTTTTTCTTTCTTTATTTCATTTTTGCTTTTTTCATTTTCTTTTTT
+
--,8A:FGFGGGG9EFFGFF9FGCFFF,C<FFFFCC7CEEF?EGGG:8CEFGGG,FGDEFGGGGFFGFFGCFGGGGGGEFG?8CDEF+@7::,5,,,,,++++++,,,,,5,,+++,3,,,:3+3<,8+++:*:**,,333,,,,,7,,*4*,2,,,,,,,,2,,,***/***/***2**++0++++++++3+0++02+0++1/*+00<+9<+**+++++0+0+0+09::*0*+1+0**1****2**00*2***0))1).),0*50-***/+2)**))-*(**0*,/((-)-)-..).).(
@M70528:330:000000000-K6D4P:1:1102:20345:1722 1:N:0:AGTGCGAGTG+TGGAGGTAAT
GGAGCCCCTGACATAGCATTCCCTCGATTAAATAATATAAGATTCTGACTTTTACCCCCTTCTCTGGGATTATTAATTATAGGACTTTATAAAGAAGGAGCGGGAACGGGATGAACAGTATATCCACCTTTATCAACGTTTTATCATTCAGGACCTTCAGTAGACTTAACAATTTTTTCTTTACACCTTGCAGGGATTTCTTCAATTTTAGGTGCCTTAAATTTTATTACTACAATTATTAATCTTAAAGCAAAAAACCTTTCAGCAGAAAAAATTAGACTATTTGTCTGATCAGTTATTT
+
-9<CCCFEG@CF9FE<E9EFFEFGGC7FF@9@FA<F9F9<@9FGGGGGGGGGGGGGGGGGGGGGGGGGGGGGGGGGGGGGGGCFFGGGGGGGGGFFF@EFGEFGGGGGCGGGGFFGFGGFGAGGGGGGGGGGGFGFGGGGGGGGFGGGGG<BGGGGGGGGGGGDGGGDAFFDGGGGGGGGGGGFGFGGG9?CEF>:EFGFGGGA<FGGGGCFDB7CGGGG7DFGGCFG@EFA@79CF>FFFCFFGFDC?:FDAFFG<D>FFE=C5C4FFFFCF0FGE;6ACAGFF3:7C?37>?3?CCFFF
@M70528:330:000000000-K6D4P:1:1102:14007:1727 1:N:0:AGTGCGAGTG+TGGAGGTAAT
TGAGCCCCTGACATAGCATTCCCTCGATTAAATAATATAAGATTCTGACTTTTACCCCCTTCTCTGGGATTATTAATTATAGGACTTTATAAAGAAGGAGCGGGAACGGGATGAACAGTATATCCACCTTTATCAACGTTTTATCATTCAGGACCTTCAGTAGACTTAACAATTTTTTCTTTACACCTTGCAGGGATTTCTTCAATTTTAGGTGCCTTAAATTTTATTACTACAATTATTAATCTTAAAGCAAAAAACCTTTCAGCAGAAAAAATTAGACTATTTGTCTGATCATTTATTT
+
-6@,AFFEGF?F9FC<@<FFDEFFC:;FF;AAFCCF<FE999FGGGGGGGGGGGGGGGGGGGGGGGGGDGGGGGGFGGFGGGGGGGGGGGGGGGGGFGGFGGECGGGGEGDFECFFE<FDGCGFFGFGGGGGGGCGGEGFGGGGGGGGGGG9FGGGGGGFGGFGGGGGGGFAFGGGGGGGGGFGFGCFGDFFFDEFGGGGGGGD9FFGGGECD3@FGGFFCFGGGAFGGGC<DC6FG>FFF6BFGFFFFFF49C6;?D>FFFFFCD494?A?6>FGF3)8?4CFF<F6C99E)9)9C<EFF
@M70528:330:000000000-K6D4P:1:1102:17261:1736 1:N:0:AGTGCGAGTG+TGGAGGTAAT
GGAGCCCCTGACATAGCATTCCCTCGATTAAATAATATAAGATTCTGACTTTTACCCCCTTCTCTGGGATTATTAATTATAGGACTTTATAAAGAAGGAGCGGGAACGGGATGAACAGTATATCCACCTTTATCAACGTTTTATCATTCAGGACCTTCAGTAGACTTAACAATTTTTTCTTTACACCTTGCAGGGATTTCTTCAATTTTAGGTGCCTTAAATTTTATTACTACAATTATTAATCTTAAAGCAAAAAACCTTTCAGCAGAAAAAATTAGACTATTTGTCTGATCAGTTATTT
+
--8,AFDEFD9F@FF<C<EGGDEGGEDGG7ADFACF<F99,CFGGGGGGGGGGGGGGGGGGGGGGGGGGGGGGGGGGGGGGGAFGGGGGGGGGGGGGGGGGGGDGGFGDD>FEGGGGGGGGGGGGGGGGGGGGGGGGGGGGGGGGGGGDGGGGGGGGGGGGGFFGGGFFGGGFGGGGGGGGGFGFFFGG9FFG8EGGFGGGGCA9FGGGGCCEDCFGGGA7DFGGFGGDFBEDCAGGDFFFCFFGFG@B8FF4DAGDCDAFEFDCFE4AFFGC7FFE)94?4DFF?FC?4;C<6=CECFFF
@M70528:330:000000000-K6D4P:1:1102:21685:1780 1:N:0:AGTGCGAGTG+TGGAGGTAAT
GGAGCCCCTGACATAGCATTCCCTCGATTAAATAATATAAGATTCTGACTTTTACCCCCTTCTCTGGGATTATTAATTATAGGACTTTATAAAGAAGGAGCGGGAACGGGATGAACAGTATATCCACCTTTATCAACGTTTTATCATTCAGGACCTTCAGTAGACTTAACAATTTTTTCTTTACACCTTGCAGGGATTTCTTCAATTTTAGGTGCCTTAAATTTTATTACTACAATTATTAATCTTAAAGCAAAAAACCTTTCAGCAGAAAAAATTAGACTATTTGTCTGATCAGTTATTT
+
-BCCCFFGGFCFFFF9@EFGFFFFGDEGFCAEFFFFEFA<C<FGGGGGGGGGGGGGGGGGGGGGGGGGGGGGGGGGGGGGGGGGGGGGGGGGGGGGGGGGGGGGGGGGGGGGGGGGGGGGGGGGGGGGGGGGGGGGGGGGGGGGGGGGGGGGGGGGGGGGGGGGGGGGGGGGGGGGGGGGGGGGGGGGGGGG9DEGGGGGGGGGGGGGGGGGGFFCGGGGFGGGGGGGGGFFGGFGGGGFFFFFGFGGFGGFFGFGGDFFFEFGEGEDFFFGFBFGE4<BEFGFFCFEE3>CEFFEFEEFF
@M70528:330:000000000-K6D4P:1:1102:21219:1805 1:N:0:AGTGCGAGTG+TGGAGGTAAT
GGAGCCCCTGACATAGCATTCCCTCGATTAAATAATATAAGATTCTGACTTTTACCCCCTTCTCTGGGATTATTAATTATAGGACTTTATAAAGAAGGAGCGGGAACGGGATGAACAGTATATCCACCTTTATCAACGTTTTATCATTCAGGACCTTCAGTAGACTTAACAATTTTTTCTTTACACCTTGCAGGGATTTCTTCAATTTTAGGTGCCTTAAATTTTATTACTACAATTATTAATCTTAAAGCAAAAAACCTTTCAGCAGAAAAAATTAGACTATTTGTCTGATCAGTTATTT
+
9CCCCGGGGGGGGGGGGFGGGGGGGGGGGGGGGGGGGGGGGGGGGGGGGGGGGGGGGGGGGGGGGGGGGGGGGGGGGGGGGGGGGGGGGGGGGGGGGGGGGGGGGGGGGGGGGGGGGGGGGGGGGGGGGGGGGGGGGGGGGGGGGGGGGGGGGGGGGGGGGGGGGGFGGGGGGGGGGGGGGGGGGGGGGGGGGGGGGGGGGGGGGGGGGGGGGGGGGGGGGGGGGGGGGGFGGGFGGGGFFFFFGFGGFGGGFGFGGGFFFFFGC8CGFFFFGFFGE@EFFFGFFEFFFFFF<E@?EFFFF
@M70528:330:000000000-K6D4P:1:1102:12844:1815 1:N:0:AGTGCGAGTG+TGGAGGTAAT
GGAGCCCCTGACATAGCATTCCCTCGATTAAATAATATAAGATTCTGACTTTTACCCCCTTCTCTGGGATTATTAATTATAGGACTTTATAAAGAAGGAGCGGGAACGGGATGAACAGTATATCCACCTTTATCAACGTTTTATCATTCAGGACCTTCAGTAGACTTAACAATTTTTTCTTTACACCTTGCAGGGATTTCTTCAATTTTAGGTGCCTTAAATTTTATTACTACAATTATTAATCTTAAAGCAAAAAACCTTTCAGCAGAAAAAATTAGACTATTTGTCTGATCAGTTATTT
+
CCCCCGFGGGGGGGGGGGGGGGGGGGGGGGGGGGGGGGGGGGGGGGGGGGGGGGGGGGGGGGGGGGGGGGGGGGGGGGGGGGGGGGGGGGGGGGGGGGGGGGGGGGGGGGGGGGGGGGGGGGGGGGGGGGGGGGGGGGGGGGGGGGGGGGGGGGGGGGGGGGGGGGGGGGGGGGGGGGGGGGGGGGGGGGGGGGGGGGGGGGGGGGGGGGEGGGGGGGGGGGGGGGGGGGFFGGFGGGGFFFFFGFGGG7C>FGFGGGF4FEFGFGEGFAFGG@F<@3?BEFGFF5@6?9EFEFFFFFFFF
@M70528:330:000000000-K6D4P:1:1102:11845:1848 1:N:0:AGTGCGAGTG+TGGAGGTAAT
GGAGCCACTGACATAGCATTCCCTCGATTAAATAATATAAGATTCTGACTTTTACCCCCTTCTCTGGGATTATTAATTATAGGACTTTATAAAGAAGGAGCGGGAACGGGATGAACAGTATATCCACCTTTATCAACGTTTTATCATTCAGGACCTTCAGTAGACTTAACAATTTTTTCTTTACACCTTGCAGGGATTTCTTCAATTTTAGGTGCCTTAAATTTTATTACTACAATTATTAATCTTAAAGCAAAAAACCTTTCAGCAGAAAAAATTAGACTATTTGTCTGATCAGTTATTT
+
CCCCCE,EFGGGGGGGGGGGGGGGGGGGGGGGGGGGGGFGGGGGGGGGGGGGGGGGGGGGGGGGGGGGGGGGGGGGGGGGGGGGDGGGGGGGGGGGGGGFFGGGGGGGGGGGGGGGGGGGGGGGGGGGGGGGGGGGGGGGGGGGGGGGGGGGGGGGGGGGEGGGGGGCFCFEFGGGGFGGGGGGGGG8>FGGGGDFFFEGGGGGDFFFGGGGGGGGGGGGFGGACFCGGCFGGGFGFGGFFFF6=A@CB>FFACFGGG>FF=FG?FCGA;FCF@FDA@EBCBGFFFF?EEE?3?F??5?EE
@M70528:330:000000000-K6D4P:1:1102:9639:1852 1:N:0:AGTGCGAGTG+TGGAGGTAAT
GGAGCCCCTGACATAGCATTCCCTCGATTAAATAATATAAGATTCTGACTTTTACCCCCTTCTCTGGGATTATTAATTATAGGACTTTATAAAGAAGGAGCGGGAACGGGATGAACAGTATATCCACCTTTATCAACGTTTTATCATTCAGGACCTTCAGTAGACTTAACAATTTTTTCTTTACACCTTGCAGGGATTTCTTCAATTTTAGGTGCCTTAAATTTTATTACTACAATTATTAATCTTAAAGCAAAAAACCTTTCAGCAGAAAAAATTAGACTATTTGTCTGATCAGTTATTT
+
CCCCCGGGGGGGGGGGGGGGGGGGGGGFGGGGGGGGGGGGGGGGGGGGGGGGGGGGGGGGGGGGGGGGGGGGGGGGGGGGGGGGGGGGGGGGGGGGGGGGGGGGGGGGGGGGGGGGGGGGGGGGGGGGGGGGGGGGGGGGGGGGGGGGGGGGGGGGGGGGGGGGGGGGGGGGGGGGGGGGGGGGGGGGGGGGGGGGGGGGGGGGGGGGGGGGGGGGGGGGGGGGGGGGGGFGGGFGGGGFFFFFGFGGGGFGFGFGGGFFFE=FFDCDFFF8;2FCEE?FCFGFFEFEF)>EEEEE?75CE
@M70528:330:000000000-K6D4P:1:1102:16804:1872 1:N:0:AGTGCGAGTG+TGGAGGTAAT
GGAGCCCCTGACATAGCATTCCCTCGATTAAATAATATAAGATTCTGACTTTTACCCCCTTCTCTGGGATTATTAATTATAGGACTTTATAAAGAAGGAGCGGGAACGGGATGAACAGTATATCCACCTTTATCAACGTTTTATCATTCAGGACCTTCAGTAGACTTAACAATTTTTTCTTTACACCTTGCAGGGATTTCTTCAATTTTAGGTGCCTTAAATTTTATTACTACAATTATTAATCTTAAAGCAAAAAACCTTTCAGCAGAAAAAATTAGACTATTTGTCTGATCAGTTATTT
+
CCCCCGGGGGGGGGGGGGGGGGGGGGGGGGGGGGGGGGGGGGGGGGGGGGGGGGGGGGGGGGGGGGG8FGGGGGGGGGGGGGGGGGGGGGGGGGGGGGGGGGGGGGGGGGEGGGGGGGGGGGGGGGGGGGGGGGGGGGGGGGGGGGGGGGGGGGGGGGGGGGGGGGGGGGGGGGGGGGGGGGGGGGGGGGFFFGGGGGGGGGGGGGGGGGGGFGGGGGGGFGGGGGGGGDFGFGFGGGGFFFFFGFGGFGGGFGFGGGBFFFFGFGFGFFFGGFFC<@EBCFCFFFFFC?EE3C<ECECCC
@M70528:330:000000000-K6D4P:1:1102:12691:1890 1:N:0:AGTGCGAGTG+TGGAGGTAAT
GGAGCCCCTGACATAGCATTCCCTCGATTAAATAATATAAGATTCTGACTTTTACCCCCTTCACTGGGATTATTAATTATAGGACTTTATAAAGAAGGAGCGGGAACGGGATGAACAGTATATCCACCTTTATCAACGTTTTATCATTCAGGACCTTCAGTAGACTTAACAATTTTTTCTTTACACCTTGCAGGGATTTCTTCAATTTTAGGTGCCTTAAATTTTATTACTACAATTATTAATCTTAAAGCAAAAAACCTTTCAGCAGAAAAAATTAGACTATTTGTCTGATCAGTTATTT
+
CCCCCG8FGGGGGGGGGGGGGGGGGGEGGGGGGGGGGGGGGFGGGGGFGGGGGGGGGGGEGGGGGGGGGFFGGGGGGGGGGGGGGGGGGGGGGGFGGDEFGGGGGGGGGGGGGGGGFGGGGGFGGGGGGGGGGGGGGGFGGEGGGGGGGGGGGFGGGGGGGFGGGFFGGFGFFGGDFCFFGGGFFGFGGGGGGFGGGGGGGGGGFGGGGGGGGGGGGGFFAFGGGGCF7CFGGGFGGGGFFAFFGFGFCGCF>CFGGGFFFEFGF7><FFFCF>FFE;CFEFGFCEF<CFFFCEE?CFFFF
@M70528:330:000000000-K6D4P:1:1102:12020:1898 1:N:0:AGTGCGAGTG+TGGAGGTAAT
GGAGCCCCTGACATAGCATTCCCTCGATTAAATAATATAAGATTCTGACTTTTACCCCCTTCTCTGGGATTATTAATTATAGGACTTTATAAAGAAGGAGCGGGAACGGGATGAACAGTATATCCACCTTTATCAACGTTTTATCATTCAGGACCTTCAGTAGACTTAACAATTTTTTCTTTACACCTTGCAGGGATTTCTTCAATTTTAGGTGCCTTAAATTTTATTACTACAATTATTAATCTTAAAGCAAAAAACCTTTCAGCAGAAAAAATTAGACTATTTGTCTGATCAGTTATTT
+
CCCCCGFGGGGGGGGGGGGGGGGGGGGGGGGGGGGGGGGGGGGGGGGGGGGGGGGGGGGGGGGGGGGGGGGGGGGGGGGGGGGGGGGGGGGGGGGGGGGGGGGDDGGGGGGGGGFGFGGGGGGGGGGGGGGGGGGGGGGGGGGGGGGGGGGGGGGGGGGGGGGGGGGGGGGGGGGGGGGGGGGGGGGGGGGGFGD==DGGGGGGGGGGGGGGGCFGGGFCGGFFGFFGCF=2<9FACCFFF>AFGFGFC=DG>GFGDGEFFFAF48;CFFFG<9FC3)/=967CF);7C3CE<)3?7<C?C
@M70528:330:000000000-K6D4P:1:1102:13353:1903 1:N:0:AGTGCGAGTG+TGGAGGTAAT
GGAGCCCCTGACATAGCATTCCCTCGATTAAATAATATAAGATTCTGACTTTTACCCCCTTCTCTGGGATTATTAATTATAGGACTTTATAAAGAAGGAGCGGGAACGGGATGAACAGTATATCCACCTTTATCAACGTTTTATCATTCAGGACCTTCAGTAGACTTAACAATTTTTTCTTTACACCTTGCAGGGATTTCTTCAATTTTAGGTGCCTTAAATTTTATTACTACAATTATTAATCTTAAAGCAAAAAACCTTTCAGCAGAAAAAATTAGACTATTTGTCTGATCAGTTATTT
+
CCCCCGEGGGGGGGGGGGGGGGGGGGGGGGGGGGGGGGGGGGGGGGGGGGGGGGGGGGGGGGGGGGGGGGGGGGGGGGGGGGGGGGGGGGGGGGGGGGGGGGGGGGGGGGGGGGGGGGGGGGGGGGGGGGGGGGGGGGGGGGGGGGGGGGGGGGGGGGGGGGGGGGGGGGGGGGGGGGGGGGGGGGGGGGGGGGGFFGGGGGGGGGGGGGGGGGGGGGGGGGGGGGGGGGFGGGFGGGGFFFFFGFGGCFGGFGFGGG5FFFFGFGCGAFFFG@FGF@EFFFGFFEFCEFFFFFFFFFFCE
@M70528:330:000000000-K6D4P:1:1102:14990:1906 1:N:0:AGTGCGAGTG+TGGAGGTAAT
GGAGCCCCTGACATAGCATTCCCTCGATTAAATAATATAAGATTCTGACTTTTACCCCCTTCTCTGGGATTATTAATTATAGGACTTTATAAAGAAGGAGCGGGAACGGGATGAACAGTATATCCACCTTTATCAACGTTTTATCATTCAGGACCTTCAGTAGACTTAACAATTTTTTCTTTACACCTTGCAGGGATTTCTTCAATTTTAGGTGCCTTAAATTTTATTACTACAATTATTAATCTTAAAGCAAAAAACCTTTCAGCAGAAAAAATTAGACTATTTGTCTGATCAGTTATTT
+
CCCCCGGGGGGGGGGGGGGGGGGGGGGGGGGGGGGGGGGGGGGGGGGGGGGGGGGGGGGGGGGGGGGGGGGGGGGGGGGGGGGGGGGGGGGGGGGGGGGGGGGGGGGGGGGGGGGGGGGGGGGGGGGGGGGGGGGGGGGGGGGGGGGGGGGGGGGGGGGGGGFGGGGGGGGGGGGGGGGGGGGGGGGGGGGGGGGGGGGGGGFGGGGGGGGGGGGGGGGGGGGCEFFGGGFGGCFGGDGFFFFFGFGCEFDFFGFGGGFFFEFGEFFGFFFGGBFGFFFFEFGFF3A3CEC?7C<?EECFF
@M70528:330:000000000-K6D4P:1:1102:12700:1912 1:N:0:AGTGCGAGTG+TGGAGGTAAT
GGAGCCCCTGACATAGCATTCCCTCGATTAAATAATATAAGATTCTGACTTTTACCCCCTTCACTGGGATTATTAATTATAGGACTTTATAAAGAAGGAGCGGGAACGGGATGAACAGTATATCCACCTTTATCAACGTTTTATCATTCAGGACCTTCAGTAGACTTAACAATTTTTTCTTTACACCTTGCAGGGATTTCTTCAATTTTAGGTGCCTTAAATTTTATTACTACAATTATTAATCTTAAAGCAAAAAACCTTTCAGCAGAAAAAATTAGACTATTTGTCTGATCAGTTATTT
+
CCCCCGGGGGGGGGGGGGGGGGGGGGGGGGGGGGGGGGGGGGGGGGGGGGGGGGGGGGGGGGGGGGGGGFGGGGGGGGGGGGGGGGGGGGGGGGGGGGGGGGGGGGGGGGGGGGGGGGGGGGGGGGGGGGGGGGGGGGFGGGGGGGGGGGGGGGGGCFGGGDFGGGGGGGGGGGGGGDFGGGGGGGGGGGGGGGGGGGGGGGGGGGGGGGGGGGGGGGGGGGGGGGFGGGFGGGFGGGGFFFFFGFGG7=DG4>FGDGEFFFFGFGCCF4A0?;FGFF?BEFCAFFFFFFCCECEF<<??C
@M70528:330:000000000-K6D4P:1:1102:23273:1913 1:N:0:AGTGCGAGTG+TGGAGGTAAT
GGAGCCCCTGACATAGCATTCCCTCGATTAAATAATATAAGATTCTGACTTTTACCCCCTTCTCTGGGATTATTAATTATAGGACTTTATAAAGAAGGAGCGGGAACGGGATGAACAGTATATCCACCTTTATCAACGTTTTATCATTCAGGACCTTCAGTAGACTTAACAATTTTTTCTTTACACCTTGCAGGGATTTCTTCAATTTTAGGTGCCTTAAATTTTATTACTACAATTATTAATCTTAAAGCAAAAAACCTTTCAGCAGAAAAAATTAGACTATTTGTCTGATCAGTTATTT
+
CCCCCGGGGGGGGGGGGGGGGGGGGGGGGGGGGGGGGGGGGGGGGGGGGGGGGGGGGGGGGGGGGGGGGGGGGGGGGGGGGGGGGGGGGGGGGGGGGGGGGGGGGGGGGGGGGGGGGGGGGGGGGGGGGGGGGGGGGGGGGGGGGGGGGGGGGGGGGGGGGGGGGGGGGGGGGGGGGGGGGGGGGGGGGGGGGGGGGGGGGGGGGGGGGGFGGGFGGGGGGGGGGGGCC:B:8FFC@<EFFAF>FFGGF7:CFGFGGG>FFF8@CGC8FFFFF9F74))17AFFF<A?E3659<4C<3<EC
@M70528:330:000000000-K6D4P:1:1102:23800:1934 1:N:0:AGTGCGAGTG+TGGAGGTAAT
GGAGCCCCTGACATAGCATTCCCTCGATTAAATAATATAAGATTCTGACTTTTACCCCCTTCTCTGGGATTATTAATTATAGGACTTTATAAAGAAGGAGCGGGAACGGGATGAACAGTATATCCACCTTTATCAACGTTTTATCATTCAGGACCTTCAGTAGACTTAACAATTTTTTCTTTACACCTTGCAGGGATTTCTTCAATTTTAGGTGCCTTAAATTTTATTACTACAATTATTAATCTTAAAGCAAAAAACCTTTCAGCAGAAAAAATTAGACTATTTGTCTGATCAGTTATTT
+
CCCCCGGGGGGGGGGGGGGGGGGGGGGGGGGGGGGGGGGGGGGGGGGGGGGGGGGGGGGGGGGGGGGGGGGGGGGGGGGGGGGGGGGGGGGGGGGGGGGGGGGGGGGGGGGGGGGGGGGGGGGGGGGGGGGGGGGGGGGGGGGGGGGGGGGGGGGGGGGGGGGGGGGGGGGGGGGGGGGGGGGGGGGGGGGGGGGGGGGGGGGGGGGGGGGGGGGGGGGGGGGGGGGGGGFGGGFGGFGFFCFFGFGGFGGGFGFGGGFFFEFGEFEFFFFGG>FGFECFFFGFFEF6?CFFFEFEC<C?C
@M70528:330:000000000-K6D4P:1:1102:16089:1944 1:N:0:AGTGCGAGTG+TGGAGGTAAT
GGAGCCCCTGACATAGCATTCCCTCGATTAAATAATATAAGATTCTGACTTTTACCCCCTTCTCTGGGATTATTAATTATAGGACTTTATAAAGAAGGAGCGGGAACGGGATGAACAGTATATCCACCTTTATCAACGTTTTATCATTCAGGACCTTCAGTAGACTTAACAATTTTTTCTTTACACCTTGCAGGGATTTCTTCAATTTTAGGTGCCTTAAATTTTATTACTACAATTATTAATCTTAAAGCAAAAAACCTTTAAGCAGAAAAAATTAGACTATTTGTCTGATCAGTTATTT
+
@CCCCGGGGGGGGGGGGFGG<FGGGGGGGGGGGGGGGGGGGGGGGGFGGGGGGGGGGGGGGGFGGFFGGGGGGGGGGGGGGFGGGGGGGGGGGGGGF8EFGGGGGGGGGGGGGGGGGGCFEFE9FCFFEEFFGGGFGDFF?CGEGFGG9FDDFGGFGGGGGFDGGGGGGGGGGGGGGGGFGGGCFFFFFFGGCFEGGGGCGGGGCCEGFEF6F?CDCFEGFFG7B,<DDFCCFFFFFCFFF6EFC6@EC7CF4;AGD<BFFE++8+8*8;6C?>AFF3C*.6C@F6F??C964<357563?
@M70528:330:000000000-K6D4P:1:1102:17457:1953 1:N:0:AGTGCGAGTG+TGGAGGTAAT
GGAGCCCCTGACATAGCATTCCCTCGATTAAATAATATAAGATTCTGACTTTTACCCCCTTCTCTGGGATTATTAATTATAGGACTTTATAAAGAAGGAGCGGGAACGGGATGAACAGTATATCCACCTTTATCAACGTTTTATCATTCAGGACCTTCAGTAGACTTAACAATTTTTTCTTTACACCTTGCAGGGATTTCTTCAATTTTAGGTGCCTTAAATTTTATTACTACAATTATTAATCTTAAAGCAAAAAACCTTTCAGCAGAAAAAATTAGACTATTTGTCTGATCAGTTATTT
+
CCCCCGGGGGGGGGGGGGGGGGGGGGGGGGGGGGGGGGGGGGGGGGGGGGGGGGGGGGGGGGGGGGGGGGGGGGGGGGGGGGGGGGGGGGGGGGGGGGGGGGGGGGGGGGGGGGGGGGGGGGGGGGGGGGGGGGGGGGGGGGGGGGGGGGGGGGGGGGGGGGGGGGGGGGGGGGGGGGGGGGGGGGGGGGGGGFGGGGGGGGGGGGGGGGFGGCGGGGGGGGGGGFGGGGFGGGFFGCGF>FFFGFGFGGGG4CFGDDBFFF6CCFC6FFFGG>F4;;CFEFF1;?FEF?3<CCFEFFFFF
@M70528:330:000000000-K6D4P:1:1102:12449:1956 1:N:0:AGTGCGAGTG+TGGAGGTAAT
GGAGCCCCTGACATAGCATTCCCTCGATTAAATAATATAAGATTCTGACTTTTACCCCCTTCTCTGGGATTATTAATTATAGGACTTTATAAAGAAGGAGCGGGAACGGGATGAACAGTATATCCACCTTTATCAACGTTTTATCATTCAGGACCTTCAGTAGACTTAACAATTTTTTCTTTACACCTTGCAGGGATTTCTTCAATTTTAGGTGCCTTAAATTTTATTACTACAATTATTAATCTTAAAGCAAAAAACCTTTCAGCAGAAAAAATTAGACTATTTGTCTGATCAGTTATTT
+
CCCCCG8FGGGGGGGGGGGGGGGGGGGGGGGGGGGGGGGGGGGGGGGGGGGGGGGGGGGGGGGGGGGGGGGGGGGGGGGGGGGGGGGGGGGGGGGGGGGGGGGGGGGGGGGGGGGGGGGGGGGGGGGGGGGGGFGGGGGGGGGGGGGGGGGGGGGGFGGGGGGGGGGGGGGGGGGGGGGGGGGGGGGGG;FGGGGFGGGGGGGGGGGGGGFGGGGGGGGGGGGGGGGGGGFFGGFGGGGFFFFFGFGGCF7CAGFGDC?FFEFGC>EGFFF?C@FGEE?FFFFFF377??<E<EECEFFEE
@M70528:330:000000000-K6D4P:1:1102:12306:1959 1:N:0:AGTGCGAGTG+TGGAGGTAAT
GGAGCCCCTGACATAGCATTCCCTCGATTAAATAATATAAGATTCTGACTTTTACCCCCTTCTCTGGGATTATTAATTATAGGACTTTATAAAGAAGGAGCGGGAACGGGATGAACAGTATATCCACCTTTATCAACGTTTTATCATTCAGGACCTTCAGTAGACTTAACAATTTTTTCTTTACACCTTGCAGGGATTTCTTCAATTTTAGGTGCCTTAAATTTTATTACTACAATTATTAATCTTAAAGCAAAAAACCTTTCAGCAGAAAAAATTATACTATTTGTCTGATCAGTTATTT
+
CCCCCG<FGGGGGGGGGGGGGGGGGGGGGGGGGGGGGGGGGGGGGGGGGGGGGGFGGGGGGGGGGGGGGGGGGGGGGGGGGGGGGGGGGGGGGGGGGGGGGGGGGGGGGGGGGFGGGGGGGGGGGGGGGGGGFGGGGGGGGGGGGGFGGGGGGGGGGGGGGGGGGGGGGGGGGGGGGGGGGGGGGGGGGGGGGGGGGGGGGGGGGGGGGGCFGFFFGGGGGFGGGGGGGAFFGGFGGGGFF6FFGFGG7BD4FGFGG:DFFFFFE7CDFFFEGFFCA99@?AFF@<C3??CE))4CEFCEF
@M70528:330:000000000-K6D4P:1:1102:12968:1977 1:N:0:AGTGCGAGTG+TGGAGGTAAT
GGAGCCCCTGACATAGCATTCCCTCGATTAAATAATATAAGATTCTGACTTTTACCCCCTTCTCTGGGATTATTAATTATAGGACTTTATAAAGAAGGAGCGGGAACGGGATGAACAGTATATCCACCTTTATCAACGTTTTATCATTCAGGACCTTCAGTAGACTTAACAATTTTTTCTTTACACCTTGCAGGGATTTCTTCAATTTTAGGTGCCTTAAATTTTATTACTACAATTATTAATCTTAAAGCAAAAAACCTTTCAGCAGAAAAAATTAGACTATTTGTCTGATCAGTTATTT
+
CCCCCG8FGGGGGGGGGGGGGGGGGGGGGGGGGGGGGGGGGGGGGGGGGGGGGGGGGGGGGGGGGGGGGGGGGGGGGGGGGGGGGGGGGGGGGGGGGGGGGGGGGGGGGGGGGGGGGGGGGGGGGGGGGGGGGGGGGGGGGGGGGGGGGGGGGGGG9FGGGGGGGGGGGGGGGGGGGGGGGGGGGGGGGFFGGGEGGGGGGGGGGGGGGGGGGGGGGGGGGGGGGGGGGFFGGGFGGGGFFFFFGFGGFGFGFGFGGD;FFFFGE7@CFFFFCBFDFEF=C=@FFFF?EFCCFCF?<CCEF
@M70528:330:000000000-K6D4P:1:1102:21078:1988 1:N:0:AGTGCGAGTG+TGGAGGTAAT
GGAGCCCCTGACATAGCATTCCCTCGATTAAATAATATAAGATTCTGACTTTTACCCCCTTCTCTGGGATTATTAATTATAGGACTTTATAAAGAAGGAGCGGGAACGGGATGAACAGTATATCCACCTTTATCAACGTTTTATCATTCAGGACCTTCAGTAGACTTAACAATTTTTTCTTTACACCTTGCAGGGATTTCTTCAATTTTAGGTGCCTTAAATTTTATTACTACAATTATTAATCTTAAAGCAAAAAACCTTTCAGCAGAAAAAATTAGACTATTTGTCTGATCAGTTATTT
+
CCCCCGGGGGGGGGGGGGGGGGGGGGGGGGGGGGGGGGGGGGGGGGGGGGGGGGGGGGGGGGGGGGGGGGGGGGGGGGGGGGGGGGGGGGGGGGGGGGGGGGGGGGGGGGGGGGGGGGGGGGGGGGGGGGGGGGGGGGGGGGGGGGGGGGGGGGGGGGGGGGGGGGGGGGGGGGGGGGGGGGGGGGGGGGGGGGGGGGGGGGGGGGGGGGGGGGGGGGGGGGGGGFGGGGFGGGFGGGGFFFFFGFGGGGFGFGFGGGFFFFFGFC=GFFFFGBFGFFEFFFGFFEFFFF3)9CEFFFECE
@M70528:330:000000000-K6D4P:1:1102:23828:2003 1:N:0:AGTGCGAGTG+TGGAGGTAAT
GGAGCCCTGACATAGCCTTCCCTCGATTAAATAATCTAAGATTCTGACTTTTACCCCCTTCTCTGGGATTATTAATTATCGGACTTTATAAAGCAGGAGCGGGAACGGGATGAACAGTATATCCACCTTTATCAACGTTTTATCATTCAGGACCTTCAGTAGACTTAACAATTTTTTCTTTACACCTTGCAGGGATTTCTTCAATTTTAGGTGCCTTAAATTTTATTACTACAATTATTAATCTTAAAGCAAAAAACCTTTCAGCAGAAAAAATTAGACTATTTGTCTGATCAGTTATTTT
+
CCCCCGGFGDF@FEEF-CEEGGGGGEGGGGGGGGG,CFEGEGGGGG,CFGGGGGGGGGGGGGGGGGGGGFGGGGGGGDG9FGGGGGGGGGGGG9FGGCG?CEGGGGGGGGDGGGGGGFGCGGGGGGGFGGGGGGGFDFGGGGGGGGGCFFFFGGGGFGGGGGGGGGGGGGGGGGGGGGFGFC>DFFGGGFFFGGGGGGGGGFEFGGGFGGGGGG?EF9EDFGGGCE:ECFFCFFFFGGF+9FFFCBFG?CCGFGFGG7AF=*=D4DDGFFFGGFFGF?AF@FFA663?34?;5;<<3<?EF
@M70528:330:000000000-K6D4P:1:1102:17777:2037 1:N:0:AGTGCGAGTG+TGGAGGTAAT
GGAGCCCCTGACATAGCATTCCCTCGATTAAATAATATAAGATTCTGACTTTTACCCCCTTCTCTGGGATTATTAATTATAGGACTTTATAAAGAAGGAGCGGGAACGGGATGAACAGTATATCCACCTTTATCAACGTTTTATCATTCAGGACCTTCAGTAGACTTAACAATTTTTTCTTTACACCTTGCAGGGATTTCTTCAATTTTAGGTGCCTTAAATTTTATTACTACAATTATTAATCTTAAAGCAAAAAACCTTTCAGCAGAAAAAATTAGACTATTTGTCTGATCAGTTATTT
+
CCCCCGGDGGGGGGGFGGGGGGGGGGGG,BFGGGGGGGGGDCEGGGGGGGGGGGGGGGGGGGGFGGGGGGGGGGGGGGGGGGGGGGGCFFGGGFGGGFGGGGG7FGGGGGDGGGFGGGGGGGGFGGGGFGGFGGGGGGGGFGGFGGGGGFGGGGGGGGGGGGGGGFGFGGGFFGGGGGGGGGGGGGGGGGEFGGEGGGGGGFG7EGFGGGFGGCFGGGGDEFGGGFGGFGFFFC9CFGGFFFFFGFGCCFGGFGFGGCBFA:8FC=49A)AFD9AGF;E64ACA+6A6CEEFF?@FFFFFF
@M70528:330:000000000-K6D4P:1:1102:14490:2047 1:N:0:AGTGCGAGTG+TGGAGGTAAT
GGAGCCCCTGACATAGCATTCCCTCGATTAAATAATATAAGATTCTGACTTTTACCCCCTTCTCTGGGATTATTAATTATAGGACTTTATAAAGAAGGAGCGGGAACGGGATGAACAGTATATCCACCTTTATCAACGTTTTATCATTCAGGACCTTCAGTAGACTTAACAATTTTTTCTTTACACCTTGCAGGGATTTCTTCAATTTTAGGTGCCTTAAATTTTATTACTACAATTATTAATCTTAAAGCAAAAAACCTTTCAGCAGAAAAAATTAGACTATTTGTCTGATCAGTTATTT
+
CCCCCGGEGGGGGGGGGGGGGGGGFGGGGGGGGGGGGGGFGGGGGGGGGGGGGGGGGGGGGGGGGGGGGGGGGGGGGGGGGGGGGGGGGGFGGGGGGGGGGGGGGGGGGGGGGGGGGGFGGFGGGGGGGGGGGGGGGGGGGGGGGGGGGGGFGGFGGDBFGFGGGGGGGFGCEFGDGEFFGGGGGGCF8=CFGFDFGGD,EGGGGGGGFC?6@BFGGGFGGGGGGFFGGCFGGGFGGGGF1?EF>6C:@F>FADAFGDBFF=FFF78<AAFGGFFC35?*7;+@A5A)9CF?3<<CECF3<
@M70528:330:000000000-K6D4P:1:1102:16457:2059 1:N:0:AGTGCGAGTG+TGGAGGTAAT
GGAGCCCCTGACATAGCATTCCCTCGATTAAATAATATAAGATTCTGACTTTTACCCCCTTCTCTGGGATTATTAATTATAGGACTTTATAAAGAAGGAGCGGGAACGGGATGAACAGTATATCCACCTTTATCAACGTTTTATCATTCAGGACCTTCAGTAGACTTAACAATTTTTTCTTTACACCTTGCAGGGATTTCTTCAATTTTAGGTGCCTTAAATTTTATTACTACAATTATTAATCTTAAAGCAAAAAACCTTTCAGCAGAAAAAATTAGACTATTTGTTTGATCAGTTATTT
+
CCCCCGGGGGGGGGGGGGGGGGGGGGGGCGGGGGGGGGGGGGGGGGGGGGGGGGGGGGGGGGFGGGGGGGGGGGGGGGGGGGGGGGGGGGGGGGGGGGGGGGGGGGGGGGGGGGGGGGGGGGGGGGGGGFGGGGGGGGGGCFGGGGGGGGGGGGGGGGGGGGDGGGGGGGGGGGGGGGGGGGGGGFGGDGGDGGGEGGGDGGGGGGGGGGGGGCGFGGGGFGGFFFFGGGFGFGFGGGGFCAFF7FGFGGFGFFFGGDFFFFFF?C=CFF;CG946<=EACF>FFCC(6@39)<7???CCE
@M70528:330:000000000-K6D4P:1:1102:22742:2065 1:N:0:AGTGCGAGTG+TGGAGGTAAT
GGAGCCCCTGACATAGCATTCCCTCGATTAAATAATATAAGATTCTGACTTTTACCCCCTTCTCTGGGATTATTAATTATAGGACTTTATAAAGAAGGAGCGGGAACGGGATGAACAGTATATCCACCTTTATCAACGTTTTATCATTCAGGACCTTCAGTAGACTTAACAATTTTTTCTTTACACCTTGCAGGGATTTCTTCAATTTTAGGTGCCTTAAATTTTATTACTACAATTATTAATCTTAAAGCAAAAAACCTTTCAGCAGAAAAAATTAGACTATTTGTCTGATCAGTTATTT
+
CCCCCGGGGGGGGGGGGGGGGGGGGGGGGGGGGGGGGGGGGGGGGGGGGGGGGGGGGGGGGGGGGGGGGGGGGGGGGGGGGGGGGGGGGGGGGGGGGGGGGGGGGGGGGGGGGGGGGGGGGGGGGGGGGGGGGGGGGGGGGGGGGGGGGGGGGGGGGGGGGGGGGGGFFGGGGGGGGGGGGGGGGGGGGGGGG8EGGGGGGGGGFGGGGGGGGGGGGGGGGGGGGFGGFCEGFGFGGFGFFFFFGFGGGFFGFGFGGGFFFEFGEGFGFFFGG;FGFFFFCAGFFEFFEFEFCEEFEFFFF
@M70528:330:000000000-K6D4P:1:1102:21282:2071 1:N:0:AGTGCGAGTG+TGGAGGTAAT
GGAGCCCCTGACATAGCATTCCCTCGATTAAATAATATAAGATTCTGACTTTTACCCCCTTCTCTGGGATTATTAATTATAGGACTTTATAAAGAAGGAGCGGGAACGGGATGAACAGTATATCCACCTTTATCAACGTTTTATCATTCAGGACCTTCAGTAGACTTAACAATTTTTTCTTTACACCTTGCAGGGATTTCTTCAATTTTAGGTGCCTTAAATTTTATTACTACAATTATTAATCTTAAAGCAAAAAACCTTTCAGCAGAAAAAATTAGACTATTTGTCTGATCAGTTATTT
+
CCCCCGGGGGGGGGGGGGGGGGGGGGGGGGGGGGGGGGGGGGGGGGGGGGGGGGGGGGGGGGGGGGGGGGGGGGGGGGGFFGGGGGGGGGGGGGGGGGGGGGGGGGGGGGGGGGGGGGGGGGGGGGGGGGGGGGGGGGGGGGGGGGGGGGGGGGGGGGGGGFGGGGGGGGGGGGGGGGGGGGGGGGGGGGGGGFGGGGGGGGGGFGGGGGGGGGFGGGGGGGGGGGGGGGFFGGFGGFGFFFFFF>9F=F7DFGFGGGFFFFFGC==DFFFGF9FFE3CBEFGFFEF?CEEF<EFE?CEFF
@M70528:330:000000000-K6D4P:1:1102:15979:2075 1:N:0:AGTGCGAGTG+TGGAGGTAAT
GGAGCCCCTGACATAGCATTCCCTCGATTAAATAATATAAGATTCTGACTTTTACCCCCTTCACTGGGATTATTAATTATAGGACTTTATAAAGAAGGAGCGGGAACGGGATGAACAGTATATCCACCCTTATCAACGTTTTATCATTCAGGACCTTCAGTAGACTTAACAATTTTTTCTTTACACCTTGCGGGGATTTCTTCAATTTTAGGTGCCTTAAATTTTATTACTACAATTATTAATCTTAAAGCAAAAAACCTTTCAGCAGAAAAAATTAGACTATTTGTCTGATCAGTTATTT
+
CCCCCEGGGGGGGGGGGGGG9FGGGGGGGGGGGGGGGGGGGGGGGG,EFFDGGGFGGGGGGGGGGGGGGGGGGGGGGGGGGGGGGGGGGGGGGGGEFGGGGGGGGGGGGEGGGGGGGGGGFCGGGFGE@DEFGGGGGDDGGGGGGGGGGCGGGGGGGGGCEAGGGGGGGGGGGGGGGGFGFFCFFG,8DBFGGGGGGGGGGGGGCFGFGGGGGFFFGGDGGGGFFCFCF9B9:C=?FFFFFFCFCF7FGC7CFGFGGGFFFFFGEDEFFA6C474*-44?B*7@B)94:><A2A?DF9<DF
@M70528:330:000000000-K6D4P:1:1102:19218:2086 1:N:0:AGTGCGAGTG+TGGAGGTAAT
GGAGCCCCTGACATAGCATTCCCTCGATTAAATAATATAAGATTCTGACTTTTACCCCCTTCACTGGGATTATTAATTATAGGACTTTATAAAGAAGGAGCGGGAACGGGATGAACAGTATATCCACCTTTATCAACGTTTTATCATTCAGGACCTTCAGTAGACTTAACAATTTTTTCTTTACACCTTGCAGGGATTTCTTCAATTTTAGGTGCCTTAAATTTTATTACTACAATTATTAATCTTAAAGCAAAAAACCTTTCAGCAGAAAAAATTAGACTATTTGTCTGATCAGTTATTT
+
CCCCCGGGGGGGGGGGGGGGGGGGGGGGGGGGGGGGGGGGGGGGGGGGGGGGGGGGGGGGGGFGGGGGGGGGGGGGGGGGGGGGGGGGGGGGGGGGGGGGGGGGGGGGGGGGGGGGGGGGGGGGGGGGGGGGGGGGGGGGGGGGGGGGGGGGGGGGGGGGGGGGGGGGGGGGGGGGGGGGGGGGGGGGGGGGGGGGGGGGGGGGGGGGGGGGGGGGGGGGGGGGGGGGGGFGGGFGGGGFFFFFGFGGGGFFFGFGGGFFFFFGFFEGFFFFGBFGFEFFFFGFF<FFFFC5CEFFECEFF
@M70528:330:000000000-K6D4P:1:1102:7912:2093 1:N:0:AGTGCGAGTG+TGGAGGTAAT
GGAGCCCCTGACATAGCATTCCCTCGATTAAATAATATAAGATTCTGACTTTTACCCCCTTCTCTGGGATTATTAATTATAGGACTTTATAAAGAAGGAGCGGGAACGGGATGAACAGTATATCCACCTTTATCAACGTTTTATCATTCAGGACCTTCAGTAGACTTAACAATTTTTTCTTTACACCTTGCAGGGATTTCTTCAATTTTAGGTGCCTTAAATTTTATTACTACAATTATTAATCTTAAAGCAAAAAACCTTTCAGCAGAAAAAATTAGACTATTTGTCTGATCAGTTATTT
+
CCCCCGGGGGGGGGGFGGGGGGGGGGGGGGGGGGGGGGGGGGGGGGGGGGGGGGGGGGGGGGGGGGGGGGGGGGGGGGGGGGGGGGGGGGGGGGGGGGGGGGGGGGGGGGGGGGGGGGGGGGGGGGGGGGGGGGGGGGGGGGGGGGGGGGGGGGGGGGGGGGGGGGGGGGGGGGGGGGGGGGGGGGGGGGGGGGGGGGGGGGGGGGGGGGCFGGGGGGGGFFGGGGGGGGFGFGFGGGGFFFFFGFGG7CFGFGFGGDFFFFFGCFC4AFFGGFFDA=EAEFGFF);<EFCE3CEFFCEFF
@M70528:330:000000000-K6D4P:1:1102:10713:2099 1:N:0:AGTGCGAGTG+TGGAGGTAAT
GGAGCCCCTGACATAGCATTCCCTCGATTAAATAATATAAGATTCTGACTTTTACCCCCTTCTCTGGGATTATTAATTATAGGACTTTATAAAGAAGGAGCGGGAACGGGATGAACAGTATATCCACCTTTATCAACGTTTTATCATTCAGGACCTTCAGTAGACTTAACAATTTTTTCTTTACACCTTGCAGGGATTTCTTCAATTTTAGGTGCCTTAAATTTTATTACTACAATTATTAATCTTAAAGCAAAAAACCTTTCAGCAGAAAAAATTAGACTATTTGTCTGATCAGTTATTT
+
CCCCCGGGGGGGGGGGGGGGGGGGGGG?<FGGGGGGGGGFGGGGGGGFGGGGGGGGGGGGGGGGGGGGGGGGGGGGGGGGGGGGGGGGGGGGGGGGGGGDGGGGGGGGGGGGGGGGGGGGGGGGGGGGGGGGGGGGGGGGGGGGGGGGGGGGGGGGGGGGGGGGGGGGGGGGGGGGGGGGGGGGGGGGGGGGGGGFGGGGGGGGGGGGGGGGGGGGGGGGGGGGGGGGGGFCDGFFGGGFFFFFGFGCCGGGFGFGGGEFFFFGEG=DFFAFG>FGEFFFEFGFFFFEFFEFFCEECCCEE
@M70528:330:000000000-K6D4P:1:1102:24037:2115 1:N:0:AGTGCGAGTG+TGGAGGTAAT
GGAGCCCCTGACATAGCATTCCCTCGATTAAATAATATAAGATTCTGACTTTTACCCCCTTCTCTGGGATTATTAATTATAGGACTTTATAAAGAAGGAGCGGGAACGGGATGAACAGTATATCCACCTTTATCAACGTTTTATCATTCAGGACCTTCAGTAGACTTAACAATTTTTTCTTTACACCTTGCAGGGATTTCTTCAATTTTAGGTGCCTTAAATTTTATTACTACAATTATTAATCTTAAAGCAAAAAACCTTTCAGCAGAAAAAATTAGACTATTTGTCTGATCAGTTATTT
+
CCCCCGGGGGGGGGGGGGGGGGGGGGGGGGGGGGGGGGGGGGGGGGGGGGGGGGGGGGGGGGGGGGGGGGGGGGGGGGGGGGGGGGGGGGGGGGGGGGGGGGGGGGGGGGGGGGGGGGGGGGGGGGGGGGGGGGGGGGGGGGGGGGGGGGGGGGGGGGGGGGGGGGGGGGGGGGGGGGFGGGFGGDGGGGGGGGGGGGGFFGGGGGGGGGGFGGGGGGGGGGGGGGGGGGFFGGFGGGGFFFFFGFGGFDFFFGFGGGFF=BFGECECFFFGGFFGEEFF?FGFFEF<?C<537@EFFFCE
@M70528:330:000000000-K6D4P:1:1102:21995:2121 1:N:0:AGTGCGAGTG+TGGAGGTAAT
GGAGCCCCTGACATAGCATTCCCTCGATTAAATAATATAAGATTCTGACTTTTACCCCCTTCTCTGGGATTATTAATTATAGGACTTTATAAAGAAGGAGCGGGAACGGGATGAACAGTATATCCACCTTTATCAACGTTTTATCATTCAGGACCTTCAGTAGACTTAACAATTTTTTCTTTACACCTTGCAGGGATTTCTTCAATTTTAGGTGCCTTAAATTTTATTACTACAATTATTAATCTTAAAGCAAAAAACCTTTCAGCAGAAAAAATTAGACTATTTGTCTGATCAGTTATTT
+
CCCCCGGGGGGGGGGGGGGGGGGGGGGGGGGGGGGGGGGGGGGGGGGGGGGGGGGGGGGGGGGFGGCGGFGGGGGGGGGGGGGGGGGGGGGGGGGGGGGGGGGGGGGGGGGGGGGGGGGGGGGGGDFGGGGGGGGGGGGGGGGGGGGGGGGGGGGGGGGGGGGGGGGGGGGGGGGGGGGGGGGGGGGGGGGGGGEFGGFGFGGGCFDFGGGGGGGGGGGGGGGGGGGGGGFGGGFGGGGFFFFFGFGGC8DGFGFGGGBFF=BGFFEGFF4CG@FDEFF6CBGFFFFCFF9CECEEC?EEF
@M70528:330:000000000-K6D4P:1:1102:21411:2163 1:N:0:AGTGCGAGTG+TGGAGGTAAT
GGAGCCCCTGACATAGCATTCCCTCGATTAAATAATATAAGATTCTGACTTTTACCCCCTTCTCTGGGATTATTAATTATAGGACTTTATAAAGAAGGAGCGGGAACGGGATGAACAGTATATCCACCTTTATCAACGTTTTATCATTCAGGACCTTCAGTAGACTTAACAATTTTTTCTTTACACCTTGCAGGGATTTCTTCAATTTTAGGTGCCTTAAATTTTATTACTACAATTATTAATCTTAAAGCAAAAAACCTTTCAGCAGAAAAAATTAGACTATTTGTCTGATCAGTTATTT
+
CCCCCGGGGGGGGGGGGGGGGGGGGGGGGGGGGGGGGGGGGGGGGGGGGGGGGGGGGGGGGGGGGGGGGGGGGGGGGGGFFGGFGGGGGGGGGGGGGGGGGGGGGGGGGGGGGGGGGGGGGGGGGGGGGGGGGGGGGGGGGGGGGGGGGGGGGGGGGGGGGGGGGGGGGGGGGGGGGGGGGGGGGGGGGGGFGGGGGGGGGGGGGGGGGGGGGGGGGGGGGGGGGGGGGGFGGGFGGGGFFFFFFFGFCG7FFGFGGGBFFFFFE=CGFFFGGFFGFFF49BGFF?F).66<6C@E<CCEE
@M70528:330:000000000-K6D4P:1:1102:19780:2163 1:N:0:AGTGCGAGTG+TGGAGGTAAT
GGAGCCCCTGACATAGCATTCCCTCGATTAAATAATATAAGATTCTGACTTTTACCCCCTTCTCTGGGATTATTAATTATAGGACTTTATAAAGAAGGAGCGGGAACGGGATGAACAGTATATCCACCTTTATCAACGTTTTATCATTCAGGACCTTCAGTAGACTTAACAATTTTTTCTTTACACCTTGCAGGGATTTCTTCAATTTTAGGTGCCTTAAATTTTATTACTACAATTATTAATATTAAAGCAAAAAACCTTTCAGCAGAAAAAATTAGACTATTTGTCTGATCAGTTATTT
+
BC<CC@DCGGFGGGGFFFGFGGFF@FEGGGGGAF@FFGGGDFFGGFGGCFGFGGGGEGECCE<EFGGDCFGCFGGGEGFFAFFFFGGGFEGGAFC8CF8@DGGGGGGCEGGGGGFGFGGGGGGGFFGGFG9FEGGGDFEFFDGAFGGGGEFGGFGFGGGGFCFFGG9,A?FGGDAECEFADE9=FGGF8FEFG?EF8B,@FFAECC;CC:F,@ECGG9CFGGEF:;EFFGF;FGFGDFDBFFF+=++=28:CFDFGC5);;48DEG6CAFA,;6F4AE);?FCC3)39).766?@FF5<??
@M70528:330:000000000-K6D4P:1:1102:21742:2164 1:N:0:AGTGCGAGTG+TGGAGGTAAT
GGAGCCCCTGCCCCTGGGAGGTAGGCAGACCCGCAACACGATACCTATAGGCCTATACACTACTCTCGCTCTCCCAGCGGTGCGGGGAACATCGCCTCAGCCCGGCTCTAAGCCGTTGCAGTCCCCTAACGTTTGCGCTGCCGGTCGTCAGTTGGTGTAAATTCTTAGAAAGCTAAGACAGTTCGATACATTCCGTGTCTACTCCTTGCGCTGGAGCAGGACGAACACATTAACACATACGATGTTTCCGAGGGGGAGGGGACCCTGTTTTACTGTCCTTATACACATCTCCGAGCCCACG
+
CCCCCEFGGGGGGFGGGGGGGGGGGGGGGGGGGGG7CFGGGGGGGGGGGGGGGGGGGGGGGEGGGGGGGGGGGGGFGGGGGGGGGGGFGGGGGGGGGGGGGGGGGGGGGGGGGGGGGGGGGFGGGGGGGGGFGGGGGGGGGGGGEGGGGGGFGGG<FCFGGGGGGGGGGGGGGGGFGGGGGFGGGFFGGGGFFFFGGGGGEFFGGGGGGGDGGG57CFGGGFEEGGEGFGFGCE6EGFGFFFFFFFGFGGGGFGFGDGFFFF>C:<:9==FFG<FF>?AFFBFFFFFFFFF<>F;BFBB?6
@M70528:330:000000000-K6D4P:1:1102:14929:2165 1:N:0:AGTGCGAGTG+TGGAGGTAAT
GGAGCCCTGTTTTACTGTCTCTTATACACATCTCCGAGCCCACGAGACAGTGCGAGTGATCTCGTATGCCGTCTTCTGCTTGAAAAAAAAAAAAAAAAACATGAGATACAAAAGTAACAGTGCTTTACTTACATGGTGCTCACTAGATCTCTATCATCACTCACCCATATCTCCATTCCACTACCTGCGATCTACCGTACATACTCATCGTTTGTCTCTTCACTTGTATTTATCGACTCAGAAGTACCCGTCCTAAGTTCAACTATAGCCGATCGGTACCACCACGCCACCCGTAACTACT
+
CCCCCFGFF6CEFFGGGGGGGGGFGGFFGGGGGGGGGGGGGGGGGGDFGGFGGG@FFGG<FFGGGGGGFGGCGDFGGGGGGFFGGGGGGGGG++4+44++:,,,,,,55,,A,:858,,,5,,,,,,,,,,:,,,,,,,3,7,,,,:,,,@,,3,,,,@,,,,,,,*,5,,,7,,,,,7@,,3,6,,,****,,,,*****,,5,,,,,,1,*1*++++++25+++++++1+3+)*2**0)*+)++1;<)/9774****/*./*(0)2*))*),)*-.3*))*))()-(((((,,((.)))
@M70528:330:000000000-K6D4P:1:1102:7708:2167 1:N:0:AGTGCGAGTG+TGGAGGTAAT
GGAGCCCCTGACATAGCATTCCCTCGATTAAATAATATAAGATTCTGACTTTTACCCCCTTCTCTGGGATTATTAATTATAGGACTTTATAAAGAAGGAGCGGGAACGGGATGAACAGTATATCCACCTTTATCAACGTTTTATCATTCAGGACCTTCAGTAGACTTAACAATTTTTTCTTTACACCTTGCAGGGATTTCTTCAATTTTAGGTGCCTTAAATTTTATTACTACAATTATTAATCTTAAAGCAAAAAACCTTTCAGCAGAAAAAATTAGACTATTTGTCTGATCAGTTATTT
+
CCCCCGGGGGGGFGGFGAFFGGGGGGGGGGGGGGGGGGGGGGGFGGGGGGGGGGGGGGGGGGGGGGGGGDGGGGGGGGGGGGGGGGGGGGGGGGGGGGGGGGGGGGGGGGGGGGGGCGGGGGGGGGGGGGGGGGGGGGFGGGGGGGGCFEGGGGGGGGGGGGGGGGFGGGGGGGGGGDGGGGGGGGGFFGGGGGDFFGGFGGGGAFGFEGD:FFFGGGGGCGGGGEGGGGFGGGFGGGGFFFFFGFGCFGDFFFFGGGFFFB6FFCEGFFFG4:FFEFF=EBDAFFFCFFFFFFECEEECC
@M70528:330:000000000-K6D4P:1:1102:7686:2179 1:N:0:AGTGCGAGTG+TGGAGGTAAT
GGAGCCCCTGACATAGCATTCCCTCGATTAAATAATATAAGATTCTGACTTTTACCCCCTTCTCTGGGATTATTAATTATAGGACTTTATAAAGAAGGAGCGGGAACGGGATGAACAGTATATCCACCTTTATCAACGTTTTATCATTCAGGACCTTCAGTAGACTTAACAATTTTTTCTTTACACCTTGCAGGGCTTTCTTCAATTTTAGGTGCCTTAAATTTTATTACTACAATTATTAATCTTAAAGCAAAAAACCTTTCAGCAGAAAAAATTAGACTATTTGTCTGATCAGTTATTT
+
CCCCCGDGFFFFFFEEFCFFEGFEGGEGCFEFGGGGGGGFGGGEDCFFFFCFGCFFDFGCCFGGGGGFEGGFFFFGFDFFGFGGEGGGGGFEFGG<FEGAFGGGGGFGFGFEGC?CFGGFGGG?D?=FEFEFFGGAFGBEFDFDFAFEFGFAFDGGGGGGCGGFDGG9DEEFFDEFGGG9>DFFGGF8DFCFE@E+@F?FFFAEFFGGGG66E9CFGFFGGFCFECGGGFFGFFFGFFF@E>FFGFGG@>CFFG4CCCBF48=CEFFFF46E<>FG@8CAEFGFF<AE?)).9CFCFE)9<
@M70528:330:000000000-K6D4P:1:1102:17228:2205 1:N:0:AGTGCGAGTG+TGGAGGTAAT
GGAGCCCCTGACATAGCATTCCCTCGATTAAATAATATAAGATTCTGACTTTTACCCCCTTCTCTGGGATTATTAATTATAGGACTTTATAAAGAAGGAGCGGGAACGGGATGAACAGTATATCCACCTTTATCAACGTTTTATCATTCAGGACCTTCAGTAGACTTAACAATTTTTTCTTTACACCTTGCAGGGATTTCTTCAATTTTAGGTGCCTTAAATTTTATTACTACAATTATTAATCTTAAAGCAAAAAACCTTTCAGCAGAAAAAATTAGACTATTTGTCTGATCAGTTATTT
+
CCCCCGGGGGGGGGGGGGGGGGGGGGGGGGGGGGGGGGGGGGGGGGGGGGGGGGGFGGGGGGFGGGGGGGGFGGGGGGGGGGGGGGGFGGGGGGGGGGGGGGGGGGGGGGGGGGGCGGGGGGGGGGGGGGGGGGGGGGGGGGGFGGGGGGGGGFGGGGGGGGGGGGGGAFGGGGGGGGGGGGGFGGGGGGGGGGGGGCFGGGGGGGGGGGGGGCFGFGFGGGGGG:EGGGFFCCFGGFGFFFF+BFFC<>CFFGFFGDBFAEFGC@>FFFFF<@FGEFFF9=DAFFFECFEE<?EFFFFFF
@M70528:330:000000000-K6D4P:1:1102:23091:2220 1:N:0:AGTGCGAGTG+TGGAGGTAAT
GGAGCCCCTGACATAGCATTCCCTCGATTAAATAATATAAGATTCTGACTTTTACCCCCTTCTCTGGGATTATTAATTATAGGACTTTATAAAGAAGGAGCGGGAACGGGATGAACAGTATATCCACCTTTATCAACGTTTTATCATTCAGGACCTTCAGTAGACTTAACAATTTTTTCTTTACACCTTGCAGGGATTTCTTCAATTTTAGGTGCCTTAAATTTTATTACTACAATTATTAATCTTAAAGCAAAAAACCTTTCAGCAGAAAAAATTAGACTATTTGTCTGATCAGTTATTT
+
CCCCCGGGGGGGGGGGGGGGGGGGGGGGGGGGGGGGGGGGGGGGGGGGGGGGGGGGGGGGGGGGGGGGGGGGGGGGGGGGGGGGGGGGGGGGGGGGGGGGGGGGGGGGGGGGGGGGGGGGGGGGGGGGGGGGGGGGGGGGGGGGGGGGGGGGGGGGGGGGGGGGGGGGGGGGGGGGGGGGGGGGGGGGGGGGGGGFFFGGGGGGGGGGGGGGGGGGGGGGGGGGGGGGGGFGGGFGGGGFFFFFGFGGFFGGFGFGGGFFFFFGFGEFFFAFGFFGFEEFFFGFF3CFFFFFFFFFFECEF
@M70528:330:000000000-K6D4P:1:1102:10747:2241 1:N:0:AGTGCGAGTG+TGGAGGTAAT
GGAGCCCCTGACATAGCATTCCCTCGATTAAATAATATAAGATTCTGACTTTTACCCCCTTCTCTGGGATTATTAATTATAGGACTTTATAAAGAAGGAGCGGGAACGGGATGAACAGTATATCCACCTTTATCAACGTTTTATCATTCAGGACCTTCAGTAGACTTAACAATTTTTTCTTTACACCTTGCAGGGATTTCTTCAATTTTAGGTGCCTTAAATTTTATTACTACAATTATTAATCTTAAAGCAAAAAACCTTTCAGCAGAAAAAATTAGACTATTTGTCTGATCAGTTATTT
+
CCCCCGGGGGGGGGGGGGGGGGGGGGGCAFGGGGGGGGGGGGGGGGGGGGGGGGGGGGGGGGGGGGGGGGGGGGGGGGGGGGGGGGGGGGGGGGGGGGGFGGGGGGGGGGGGGGGGGGGGGGGGGGGGGGGGGGGGGGFGGGGGGGGGGGGGGGGGGGGGGGGGGGGGGGGGGGGGGGGGGGGGGGGGGGGGGGGGGGGGGGGGGGFGGGGGGGGGGGGGGGGGGGGGGGFGGGFCGGGFFACFGFGGGGGGFGFGGGFFFFFGFGFGFFFFFFFGAFFFFFGFFFFEFFCEFFFFFFFFF
@M70528:330:000000000-K6D4P:1:1102:21432:2254 1:N:0:AGTGCGAGTG+TGGAGGTAAT
GGGACCCTGTTTTCCTGTCTCTTTATACACATCTCCGAGCCCACGAGACAGTGCGAGTGATCTCGTATGCCGTCTTCTGCTTGAAAAAAAAAAGAATCAAGAAATAAAAAAAAGAAAGATGTATAGCGAATAGAAGTAGGAGGGAGAGAATTAGGAGATGGAAACAGATGATGATAGTCAGAGTGCCATAAAAAGGAGTGAGACGAGTGGTTGACGTGAGTATTAAGTAGTTAGTAGAGATTGTGAATGAAGTAGAGATAGTTCAAGTGATATGAGTAAGCACTGGGTGAATGTAGAGGCA
+
CCCCCGGFGFGGG<FEGGGGGGGGGGGGGGGGGGGGGGGGGGGGCGGGGGGGGGGGGGG<,CFFGEGGGGGGGGGEFGCFGDFGGFC6FGGGG,:4,,,,,,,,,<,,5,+444+,:,,,,,,,5,8+++++,,,:,,,,,6++++6++,8,:,7,,,8,<@,,,5@7:,,,,,3,,,,,,,,,2,,,,,,,6,**2>8:,7,,/4**/*4**2+*****4++++++1++1++4++++++1+/+1++++*+0***20*/**.1*)2)2**1+0.**)))/)**)0()((-))--).))(((
@M70528:330:000000000-K6D4P:1:1102:8651:2257 1:N:0:AGTGCGAGTG+TGGAGGTAAT
GGAGCCCCTGACATAGCATTCCCTCGATTAAATAATATAAGATTCTGACTTTTACCCCCTTCTCTGGGATTATTAATTATAGGACTTTATAAAGAAGGAGCGGGAACGGGATGAACAGTATATCCACCTTTATCAACGTTTTATCATTCAGGACCTTCAGTAGACTTAACAATTTTTTCTTTACACCTTGCAGGGATTTCTTCAATTTTAGGTGCCTTAAATTTTATTACTACAATTATTAATCTTAAAGCAAAAAACCTTTCAGCAGAAAAAATTAGACTATTTGTCTGATCAGTTATTT
+
CCCCCGGGGGGGGGGGGGGGGGGGGGDGGGGGGGGGGGGGGGGGGGGGGGGGGGGGGGGGGGGGGGGGGGGGGGGGGGGGGGGGGGGGGGGGGGGGGGGGGGGGGGGGGGGGGGGGGGGGGGGGGGGGGGGFGGGGGGGGGGGGGGGGGGGGGGGFFGGGGGGGGGGGGGGGGGGGGGGGGGGGGGGDGGCGGGGFGDGGGGGGGGEFGGGFGGGGGGGGGGGGGGGGGGFGGGFGGGGFFFFAFFFGFGGGFGFGDDBFFFFGFDFGFAAGGFFDE)<A?BFFFEFFEFFFFE@EFFCEE
@M70528:330:000000000-K6D4P:1:1102:8734:2258 1:N:0:AGTGCGAGTG+TGGAGGTAAT
GGAGCCCCTGACATAGCATTCCCTCGATTAAATAATATAAGATTCTGACTTTTACCCCCTTCTCTGGGATTATTAATTATAGGACTTTATAAAGAAGGAGCGGGAACGGGATGAACAGTATATCCACCTTTATCAACGTTTTATCATTCAGGACCTTCAGTAGACTTAACAATTTTTTCTTTACACCTTGCAGGGATTTCTTCAATTTTAGGTGCCTTAAATTTTATTACTACAATTATTAATCTTAAAGCAAAAAACCTTTCAGCAGAAAAAATTAGACTATTTGTCTGATCAGTTATTT
+
CCCCCGGGGGGGGGGGGGGGGGGGGGGGGGGGGGGGGGGGGGGGGGGGGGGGGGGGGGGGGGGGGGGGGGGGGGGGGGGGGGGGGGGGGGGGGGGGGGGGGGGGGGGGGGGGGGGGGGGGGGGGGGGGGGGGGGGGGGGGGGGGGGGGGGGGGGGGGGGGGGGGGGGGGGGGGGGGGGGGGGGGGGGGGGGGGGGGGGGGGGGGGGGGGGG?GGGGGGGGGGGGGFGGGGFFGGFGGGGFFBFFGFGG@DDGFGFGGGFFFFFGFGFDFFFGGBFGE@EFCFGFF?F?EFFFFCFFFFFFF
@M70528:330:000000000-K6D4P:1:1102:20391:2264 1:N:0:AGTGCGAGTG+TGGAGGTAAT
GGAGCCCCTGACATAGCATTCCCTCGATTAAATAATATAAGATTCTGACTTTTACCCCCTTCTCTGGGATTATTAATTATAGGACTTTATAAAGAAGGAGCGGGAACGGGATGAACAGTATATCCACCTTTATCAACGTTTTATCATTCAGGACCTTCAGTAGACTTAACAATTTTTTCTTTACACCTTGCAGGGATTTCTTCAATTTTAGGTGCCTTAAATTTTATTACTACAATTATTAATCTTAAAGCAAAAAACCTTTCAGCAGAAAAAATTAGACTATTTGTCTGATCAGTTATTT
+
CCCCCCDCFGFGGGGGGEGGFGFCFGGGDCGGGGGGFGGGGGGGGGGFFGGGGGGGGFGGGGDFGGGGFCFGFGGGFGFGGGGGFGGGGGGGGFDFFGEGGGGGGGFEEFGGGGGGGGGGGGGGGGGGGGGFCGGGGGGGGGGGFDGGGGGFGGGCFGGGFGGGFEGGGGGFGGFGDFGGGFGGGGGGGGGGFGDDGGBCFGGGGGGCFGGGGGGGG7FFGGGFF<EDFGFGGGFCFGFCFFFAGFGGECDF>>FGGG>FFEFGFG@FFFACF>FGF;36?FFFFEFF<?E?<?3EC?E)9
@M70528:330:000000000-K6D4P:1:1102:23460:2264 1:N:0:AGTGCGAGTG+TGGAGGTAAT
GGAGCCCCTGACATAGCATTCCCTCGATTAAATAATATAAGATTCTGACTTTTACCCCCTTCTCTGGGATTATTAATTATAGGACTTTATAAAGAAGGAGCGGGAACGGGATGAACAGTATATCCACCTTTATCAACGTTTTATCATTCAGGACCTTCAGTAGACTTAACAATTTTTTCTTTACACCTTGCAGGGATTTCTTCAATTTTAGGTGCCTTAAATTTTATTACTACAATTATTAATCTTAAAGCAAAAAACCTTTCAGCAGAAAAAATTAGACTATTTGTCTGATCAGTTATTT
+
CCCCCGGGGGGGGGGGGGGGGGGGGGGGGGGGGGGGGGGGGGGGGGGGGGGGGGGGGGGGGGGGGGGGGGGGGGGGGGGGGGGGGGGGGGGGGGGGGGGGGGGGGGGGGGGGGGGGGGGGGGGGGGGGGGGGGGGGGGGGGGGGGGGGGGGGGGGGGGGGGGGGGGGGGGGGGGGGGGGGGGGGGGGGGGGGGGGGGGGGGGGGGGGGGGGFGGFGGGGGGGGGGGGGGGFGGGFGGGGFFFFFGFGGGGGGFGFFGGBFFFFGFGECFFFGGFFGFFFFFFGFF?FCEEEEEFFFECFFF
@M70528:330:000000000-K6D4P:1:1102:9398:2269 1:N:0:AGTGCGAGTG+TGGAGGTAAT
GGAGCCCCTGACATAGCATTCCCTCGATTAAATAATATAAGATTCTGACTTTTACCCCCTTCTCTGGGATTATTAATTATAGGACTTTATAAAGAAGGAGCGGGAACGGGATGAACAGTATATCCACCTTTATCAACGTTTTATCATTCAGGACCTTCAGTAGACTTAACAATTTTTTCTTTACACCTTGCAGGGATTTCTTCAATTTTAGGTGCCTTAAATTTTATTACTACAATTATTAATCTTAAAGCAAAAAACCTTTCAGCAGAAAAAATTAGACTATTTGTCTGATCAGTTATTT
+
CCCCCGGGGGGGGGGGGGGGGGGGGGGGGGGGGGGGFGGGFGGGGGGGGGGGGGGGGGGGGGGGGGGGGGGGGGGGGGGCFGGGGGGGGGGGGGGGFFGGGGGGGGGGGGEGGGGGGGGGGGGGGGGGGGGGGGGGFGGGGGGGGEFGGGGGGGGGGGGGGEFFFGGGGGGGGGGGGEGGGGCECFGGGGGGGFGGGGGGGGGGFFGDGGGFGGGGGGGGFFGGGGGGGGFFGGFGGFGFFFF>FFG@<CDGFGFGG4BFFF++>CCDFFFCC>FFE354?AFFFFFCE3CE)9@FF55<?
@M70528:330:000000000-K6D4P:1:1102:9538:2277 1:N:0:AGTGCGAGTG+TGGAGGTAAT
GGAGCCCCTGACATAGCATTCCCTCGATTAAATAATATAAGATTCTGACTTTTACCCCCTTCTCTGGGATTATTAATTATAGGACTTTATAAAGAAGGAGCGGGAACGGGATGAACAGTATATCCACCTTTATCAACGTTTTATCATTCAGGACCTTCAGTAGACTTAACAATTTTTTCTTTACACCTTGCAGGGATTTCTTCAATTTTAGGTGCCTTAAATTTTATTACTACAATTATTAATCTTAAAGCAAAAAACCTTTCAGCAGAAAAAATTAGACTATTTGTCTGATCAGTTATTT
+
CCCCCGGGGGGGGGGGGGGGGGGGGGGFGGGGGGGGGGGGGGGGGGGGGGGGGGGGGGGGGGGGGGGGGGGGGGGGGGGFGGGGGGGGGGGGGGGGGGGDGGGGGGGGGGCEGGGGGGGGGGGGGGGGGGGGGGGGGGGGGGGGGGGGGGGGGGGGGGGGGGGGGGGGGGGGGGGGGGGGGGGGGGGGGGGGGGGEGGGGGGGGGGGGGGGGGGGGGGGFGGGGGGGGGGFGDFFGDGGFFFFFGFGGGGGGFGFGGGFFFEFFFGEGFAFFF9AFFFFFEFGFFFFFF33?CCFFFFFCE
@M70528:330:000000000-K6D4P:1:1102:11776:2295 1:N:0:AGTGCGAGTG+TGGAGGTAAT
GGAGCCCCTGACATAGCATTCCCTCGATTAAATAATATAAGATTCTGACTTTTACCCCCTTCTCTGGGATTATTAATTATAGGACTTTATAAAGAAGGAGCGGGAACGGGATGAACAGTATATCCACCTTTATCAACGTTTTATCATTCAGGACCTTCAGTAGACTTAACAATTTTTTCTTTACACCTTGCAGGGATTTCTTCAATTTTAGGTGCCTTAAATTTTATTACTACAATTATTAATCTTAAAGCAAAAAACCTTTCAGCAGAAAAAATTAGACTATTTGTCTGATCAGTTATTT
+
CCCCCGFGGGGGGGGGGGGGGGGGGGGGGGGGGGGGGGGGGGGGGGGGGGGGGGGGGGGGGGGGGGGGGGGGGGGGGGGGGGGGGGGGGGGGGGGGGGGGGGGGGGGGGGGGGFGGGGGGGGGGGGGGGGGGGGGGGGGGGGGGGGGGGGGGGGGGGGGGGGGGGGDGGGGGGGGGGGGGGGGGGGGGGGGGGGDGGGGGGGGGGGGGGGGGGGGGGGGCFGGGGGGGGFFFFGAGGGGFFFFFGFGGFGGG>FFFGGDFFECFEFFGFFFDF;FGF3CFCFGFFFCCEFEECE3??EEFF
@M70528:330:000000000-K6D4P:1:1102:13050:2310 1:N:0:AGTGCGAGTG+TGGAGGTAAT
GGAGCCCCTGACATAGCATTCCCTCGATTAAATAATATAAGATTCTGACTTTTACCCCCTTCTCTGGGATTATTAATTATAGGACTTTATAAAGAAGGAGCGGGAACGGGATGAACAGTATATCCACCTTTATCAACGTTTTATCATTCAGGACCTTCAGTAGACTTAACAATTTTTTCTTTACACCTTGCAGGGATTTCTTCAATTTTAGGTGCCTTAAATTTTATTACTACAATTATTAATCTTAAAGCAAAAAACCTTTCAGCAGAAAAAATTAGACTATTTGTCTGATCAGTTATTT
+
CCCCCGGGGGGGGGGGGGGGGGGGGGGGGGGGGGGGGGGGGGGGGGGGGGGGGGGGGGGGGGGGGGGGGGGGGGGGGGGGGGGGGGGGGGGGGGGGGGGGGGGGGGGGGGGGGGGGGGGGGGFGGGGGGGGGGGGGGGFGGGGGGGGGGGGGGGGGGGGGGGGGGGGGGGGFGGGGGGGGGGGGGGGGGGGGGGGGGGGGGGGGGGGGGGGGGGGGGGGGGGGGGGGGGGFGGGFGGGGFFFFFGFGGGGGGAGFGGGEFFFFGFGFGFFFFGBFGFFFFFFGFFFFCEFEEEFFFECC?C
@M70528:330:000000000-K6D4P:1:1102:16754:2340 1:N:0:AGTGCGAGTG+TGGAGGTAAT
GGAGCCCCTGACATAGCATTCCCTCGATTAAATAATATAAGATTCTGACTTTTACCCCCTTCTCTGGGATTATTAATTATAGGACTTTATAAAGAAGGAGCGGGAACGGGATGAACAGTATATCCACCTTTATCAACGTTTTATCATTCAGGACCTTCAGTAGACTTAACAATTTTTTCTTTACACCTTGCAGGGATTTCTTCAATTTTAGGTGCCTTAAATTTTATTACTACAATTATTAATCTTAAAGCAAAAAACATTTCAGCAGAAAAAATTAGACTATTTGTCTGATCAGTTATTT
+
CCCCCGGGGGGGGGGGGGGGGGGGGGGGDGGGGGGGGGGGGGGGGGGGGGGGGGGGGGGGGGGGGGGGGGGGGGGGGGGGGGGGGGGGGGGGGGGGGGGGGGGGGGGGGGGGGGGGGGGGGGGGGGGGGGGGGGGGGGFFGGGGGGGGGGGGGGGGGGGGGGGGGGGGGGGGGGGGGGGFGGFGFGFGGGFFGGGFDFGGGGGGGGGGGGGGGGGGGGGCFGGGGGGGGFFF7?FGGGGFFFFFGFGG7BFFAFFGGG);:C>FEGECFFFGGFF6A;EF?FGFCEF<ECFFEEFFCFF?E
@M70528:330:000000000-K6D4P:1:1102:13480:2392 1:N:0:AGTGCGAGTG+TGGAGGTAAT
GGAGCCCCTGACATAGCATTCCCTCGATTAAATAATATAAGATTCTGACTTTTACCCCCTTCTCTGGGATTATTAATTATAGGACTTTATAAAGAAGGAGCGGGAACGGGATGAACAGTATATCCACCTTTATCAACGTTTTATCATTCAGGACCTTCAGTAGACTTAACAATTTTTTCTTTACACCTTGCAGGGATTTCTTCAATTTTAGGTGCCTTAAATTTTATTACTACAATTATTAATCTTAAAGCAAAAAACCTTTCAGCAGAAAAAATTAGACTATTTGTCTGATCAGTTATTT
+
CCCCCGFGGGGGGGGGGGGGGGGGGGGGGGGGGGGGGGGGGGGGGGGGGGGGGGGGGGGGGGGGGGGGGGGGGGGGGGGGGGGGGGGGGGGGGGGGGGGGGGGGGGGGGDGGGGGGGGGGGGGGGGGGGGGGGGGGGGGGGGGGGGGGGGGGGGGGGGGGGGGGGGGGGGGGGGGGGGGGGGGGGGGGGGGGFGGGFGGGGDDGGGGGGGG?DDFGGGGFGGGGGGGGGGC7CGFCFCEFFFFFGF9CC@FGFGFGGCDFBEFGFGEFF;AF<9FCEE<=CFCFF3A??EEEFEFFCECCE
@M70528:330:000000000-K6D4P:1:1102:10328:2405 1:N:0:AGTGCGAGTG+TGGAGGTAAT
GGAGCCCCTGACATAGCATTCCCTCGATTAAATAATATAAGATTCTGACTTTTACCCCCTTCTCTGGGATTATTAATTATAGGACTTTATAAAGAAGGAGCGGGAACGGGATGAACAGTATATCCACCTTTATCAACGTTTTATCATTCAGGACCTTCAGTAGACTTAACAACTTTTTCTTTACACCTTGCAGGGATTTCTTCAATTTTAGGTGCCTTAAATTTTATTACTACAATTATTAATCTTAAAGCAAAAAACCTTTCAGCAGAAAAAATTAGACTATTTGTCTGATCAGTTATTT
+
CCCCCGGGGGGGGGGGGGGGGGGGGGGGGGGGGGGGGGGGGGGGGGGGGGGGGGGGGGGGGGGGGGGGGGGGGGGGGGGGGGGGGGGGGGGGGGGGGGGCGGGGGGGGGGGGGGGGGGGGGGGGGGGGGGGGGGGGGGGGGGGGGGGGGGGGGGGGGGGGGGGGGGGGGGGGGGGGGGGGGGGGGGGGGGGGGFGGGGGGGGGGGGGGGGGGGGGGGGGGGGGGGEFGGGFGGGFGGGGFFFFFGFGCGGGGFGFGGGFFFEFGFDEFFFFFF@FDEFFFFFGFFFFEFFFECFFFFFFFF
@M70528:330:000000000-K6D4P:1:1102:20090:2417 1:N:0:AGTGCGAGTG+TGGAGGTAAT
GGAGCCCCTGACATAGCATTCCCTCGATTAAATAATATAAGATTCTGACTTTTACCCCCTTCTCTGGGATTATTAATTATAGGACTTTATAAAGAAGGAGCGGGAACGGGATGAACAGTATATCCACCTTTATCAACGTTTTATCATTCAGGACCTTCAGTAGACTTAACAATTTTTTCTTTACACCTTGCAGGGATTTCTTCAATTTTAGGTGCCTTAAATTTTATTACTACAATTATTAATCTTAAAGCAAAAAACCTTTCAGCAGAAAAAATTAGACTATTTGTCTGATCAGTTATTT
+
CCCCCGGGGGGGGGGGGGGGGGGGGGGGGGGGGGGGGGGGGGGGGGGGGGGGGGGGGGGGGGGGGGGGGGGGGGGGGGGGGGGGGGGGGGGGGGGGGGGGGGGGGGGGGGGGGGGGGGGGGGGGGGGGGGGGGGGGGGGGGGGGGGGGGGGGGGGGGGGGGGGGGGGGGGGGGGGGGGGGGGGGGGGGGGGGGGGFGGGGGGGGGGGGGGGGGFGGGGGGGGGGGGGGGGFFGGFGGGGFFFFFGFGGGGGGFGFGGGFFFFFGFFEFFFFGGFFGFFEFFFGFFFFEFFCFCEFFCEECE
@M70528:330:000000000-K6D4P:1:1102:12143:2417 1:N:0:AGTGCGAGTG+TGGAGGTAAT
GGAGCCCCTGACATAGCATTCCCTCGATTAAATAATATAAGATTCTGACTTTTACCCCCTTCTCTGGGATTATTAATTATAGGACTTTATAAAGAAGGAGCGGGAACGGGATGAACAGTATATCCACCTTTATCAACGTTTTATCATTCAGGACCTTCAGTAGACTTAACAATTTTTTCTTTACACCTTGCAGGGATTTCTTCAATTTTAGGTGCCTTAAATTTTATTACTACAATTATTAATCTTAAAGCAAAAAACCTTTCAGCAGAAAAAATTAGACTATTTGTCTGATCAGTTATTT
+
CCCCCG8FGGGGGGGGGGGGGGGGGGGGGGGGGGGGGGGGGGGGGGGGGGGGGGGGGGGGGGGGGGGGGGGGGGGGGGGGGGGGGGGGGGGGGGGGGGGGGGGGGGGGGGGGGGGGGGGGGGGGGGGGGGGGGGGGGGGGGGGGGGGGGGGGGGGGGGGGGGGGGGGGGGGGGGGGGGGGGGGGGGGGGGGGGGGGGGGGGGGGGGGGGGFGGGGGGGCFGGGGGGGGGGFGGGFGGGGFFFFFGFGF=DCFFGFGGGFFFFFGFFFFFFF6DBFGF;?FEFGFF3ACEEECCE<EEFEEE
@M70528:330:000000000-K6D4P:1:1102:20078:2431 1:N:0:AGTGCGAGTG+TGGAGGTAAT
GGAGCCCCTGACATAGCATTCCCTCGATTAAATAATATAAGATTCTGACTTTTACCCCCTTCTCTGGGATTATTAATTATAGGACTTTATAAAGAAGGAGCGGGAACGGGATGAACAGTATATCCACCTTTATCAACGTTTTATCATTCAGGACCTTCAGTAGACTTAACAATTTTTTCTTTACACCTTGCAGGGATTTCTTCAATTTTAGGTGCCTTAAATTTTATTACTACAATTATTAATCTTAAAGCAAAAAACCTTTCAGCAGAAAAAATTAGACTATTTGTCTGATCAGTTATTT
+
@ACCC:A@FGDGGAACCCFEECFDEC@FDCGDFGAE<CECEG9FGFFGGGGGGGGGGGGECFEEGGGGFEFGCDGDFFEFFEGCFGGGGGGGGFFGC<<CFCCCF=FCFGGGGGFGGDFFG<FDFF@FFGFGFGFGGGFGGGGGCEGGGGGGGGFFFGGGFG<FGBFCFDGGGGGGFEGGGGGFFGGC8FCGG?@D>DFDGGFGGGFGCCCCFEGFGAFGDFGGGGGGGGFGGGFDFGGFA?@CFFGGG7C7A?FGGGBFFFFG5C@FFAFCF@FGFE<AC=DAAEFCFEC3CCEFFEEEE
@M70528:330:000000000-K6D4P:1:1102:24115:2446 1:N:0:AGTGCGAGTG+TGGAGGTAAT
GGAGCCCCTGACATAGCATTCCCTCGATTAAATAATATAAGATTCTGACTTTTACCCCCTTCTCTGGGATTATTAATTATAGGACTTTATAAAGAAGGAGCGGGAACGGGATGAACAGTATATCCACCTTTATCAACGTTTTATCATTCAGGACCTTCAGTAGACTTAACAATTTTTTCTTTACACCTTGCAGGGATTTCTTCAATTTTAGGTGCCTTAAATTTTATTACTACAATTATTAATCTTAAAGCAAAAAACCTTTCAGCAGAAAAAATTAGACTATTTGTCTGATCAGTTATTT
+
CCCCCGGEGGGGGGGGGGGGGGGGGGGGGGGGGGGGGGGGGGGGGGGGGGGGGGGGGGGGGGGGGGGGGGGGGGGGGGGGGGGGGGGGGGGGGGGGGGGGGGGGGGGGGGGGGGGGGGGGGGGGGGGGGGGGGGGGGGGGGGGGGGGGGGGGGGGGGGGGFGGGGGGGGGGGGGGGGGGGGGGGGGGGGGGGGGGGGGGGGGGGGGGGGGGGGGGGGGGGGGGGGGGGGGFGGGFGGGGFFFFFGFGGGGGGFGFGGGEFFFFGFGEGFFFGFFFGEFFFEFGFFFFFEFFFFFFFFFFEE
@M70528:330:000000000-K6D4P:1:1102:13769:2456 1:N:0:AGTGCGAGTG+TGGAGGTAAT
GGAGCCCTGTTTTACTGTCTCTTATACACATCTCCGAGCCCACGAGACAGTGCGAGTGATCTCGTATGCCGTCTTCTGCTTGAAAAAAAAAAACAAAATAAAAAGATAAAAAAGAAAAAGATACAATGAAAATAAGTGAGAGAAGAGAGTGGTATAGCAGCGGAGAAGATGAGTAAAGAAGATGATGGACACGGATGACAAGGTACGCAAGTGCAAGGAAGACAGTGAGCGAATTAAGGTAGACATCAGGATGGTGAGTGTGATACATGCATATGCAAGGTATAGCACTGACGTGATTGAG
+
CCCCCF,CE@EFEGGFGGFFFFFFGGFGGGGGG<FCCFE@FFGGGGGEGGFGGGCF:FC,69EFGGDGGGG@@DF<FFGGGGFGGGFGGGGG@+4,,4,9,9,,++,,,,:,+++,,,48+,,,8,,8,,,,,58,5,,,,:+,,,,,+,,+,3,,7<;=<+++++,,6,,,,7,,,7,6,,,5,,2,2,>,4*1*4,,2,,4,,,6**41+++++3***2<*00+++*2)//*)+++*/0**0*/0*+***)*1******)**)*)**)*3*-**)))),*2/7)*))()(,(((.))))
@M70528:330:000000000-K6D4P:1:1102:17407:2489 1:N:0:AGTGCGAGTG+TGGAGGTAAT
GGAGCCCCTGACATAGCATTCCCTCGATTAAATAATATAAGATTCTGACTTTTACCCCCTTCTCTGGGATTATTAATTATAGGACTTTATAAAGAAGGAGCGGGAACGGGATGAACAGTATATCCACCTTTATCAACGTTTTATCATTCAGGACCTTCAGTAGACTTAACAATTTTTTCTTTACACCTTGCAGGGATTTCTTCAATTTTAGGTGCCTTAAATTTTATTACTACAATTATTAATCTTAAAGCAAAAAACCTTTCAGCAGAAAAAATTAGACTATTTGTCTGATCAGTTATTT
+
CCCCCGGGGGGGGGGGGGGGGGGGGGGGGGGGGGGGGGGGGGGGGGGGGGGGGGGGGGGGGGGGGGGGGGGGGGGGGGGGGGGGGGGGGGGGGGGGGGGGGGGGGGGGGGGGGGGGGGGGGGGGGGGGGGGGGGGGGGGGGGGGGGGGGGGGGGGGGGGGGGGGGGGGGGGGGGGGGGGGGGGGGGGGGGGGGGGGGGGGGGGGGGGGGGGGGGGGGGGGGGGGGGGGGGFGGGFGGGGFFFFFGFGGGGGGFGFGGGFFFFACEG4FFFFCFFFGF@?FFFFFFEFCFEFC4?=EEECEF
@M70528:330:000000000-K6D4P:1:1102:17218:2522 1:N:0:AGTGCGAGTG+TGGAGGTAAT
GGAGCCCCTGACATAGCATTCCCTCGATTAAATAATATAAGATTCTGACTTTTACCCCCTTCTCTGGGATTATTAATTATAGGACTTTATAAAGAAGGAGCGGGAACGGGATGAACAGTATATCCACCTTTATCAACGTTTTATCATTCAGGACCTTCAGTAGACTTAACAATTTTTTCTTTACACCTTGCAGGGATTTCTTCAATTTTAGGTGCCTTAAATTTTATTACTACAATTATTAATCTTAAAGCAAAAAACCTTTCAGCAGAAAAAATTAGACTATTTGTCTGATCAGTTATTT
+
CCCCCGGGGGGGGGGGGGGGGGGGGGGGGGGGGGGGGGGGGGGGGGGGGGGGGGGGGGGGGGGGGGGGGGGGGGGGGGGGGGGGGGGGGGGGGGGGGGGGGGGGGGGGGGGGGGGGGGGGGGGGGGGGGGGGGGGGGGGGGGGGGGGGGGGGGGGGGGGGGGGGGGGGGGGGGGGGGGGGGGGGGGGGGGGGGGGGGGGGGGGGGGGGGGGGGGGGGGGGGGGGGGGGGGFGGGFGGGGFFFFFGFGGGGGGFGFGGGFFFFFGFGFGFFFGGFFGF8?FEFGFFFFFFE<EFFFFFFFFF
@M70528:330:000000000-K6D4P:1:1102:19758:2529 1:N:0:AGTGCGAGTG+TGGAGGTAAT
GGAGCCCCTGACATAGCATTCCCTCGATTAAATAATATAAGATTCTGACTTTTACCCCCTTCTCTGGGATTATTAATTATAGGACTTTATAAAGAAGGAGCGGGAACGGGATGAACAGTATATCCACCTTTATCAACGTTTTATCATTCAGGACCTTCAGTAGACTTAACAATTTTTTCTTTACACCTTGCAGGGATTTCTTCAATTTTAGGTGCCTTAAATTTTATTACTACAATTATTAATCTTAAAGCAAAAAACCTTTCAGCAGAAAAAATTAGACTATTTGTCTGATCAGTTATTT
+
CCCCCGGGGGGGGGGGGGGGGGGGGGGGGGGGGGGGGGGGGGGGGGGGGGGGGGGGGGGGGGGGGGGGGGGGGGGGGGGGGGGGGGGGGGGGGGGGGGGGGGGGGGGGGGGGGGGGGGGGGGGGGGGGGGGGGGGGGGGGGGGGGGGGGGGGGGGGGGGGGGGGGGGGGGGGGGGGGGGGGGGGGGGGGGGGGGGGGGGGGGGGGGGGGGGGGFGGGGGGGGGGGGGGGGFGGGFGGGGFFFFFGFGGFFGGFGFGGGFFFFFGEGFFAFFGGFFFE;39CFGFF?FCE;EFFF@EEFFEF
@M70528:330:000000000-K6D4P:1:1102:17076:2554 1:N:0:AGTGCGAGTG+TGGAGGTAAT
GGAGCCCCTGACATAGCATTCCCTCGATTAAATAATATAAGATTCTGACTTTTACCCCCTTCTCTGGGATTATTAATTATAGGACTTTATAAAGAAGGAGCGGGAACGGGATGAACAGTATATCCACCTTTATCAACGTTTTATCATTCAGGACCTTCAGTAGACTTAACAATTTTTTCTTTACACCTTGCAGGGATTTCTTCAATTTTAGGTGCCTTAAATTTTATTACTACAATTATTAATCTTAAAGCAAAAAACCTTTCAGCAGAAAAAATTAGACTATTTGTCTGATCAGTTATTT
+
CCCCCGGGGGGGGGGGGGGGGGGGGGGCFGGGGGGGGGGGGGGGGGGGGGGGGGGGGGGGGGGGGGGGGGGGGGGGGGGGGGGGGGGGGGGGGGGGGGGGGGDGGGGEGGGGGGGGGGGGGGGGGGGGGGGGGGGGGGGGGGGGGGGGGGGGGGGGGGGGGGGGGGGGGGGGGGGGGGGGGGGGGGFGGGGGGGGGGGGGGGGGGGGGGGGGGGGGGGGGGGGGGGGGGGFGGGFGGGGFFFFFGFGGFFGGFGFGDGEFFFFG?FFFFFFGC9FGF@C=CFGFF3ACEEFFFEEFECCCE
@M70528:330:000000000-K6D4P:1:1102:23367:2559 1:N:0:AGTGCGAGTG+TGGAGGTAAT
GGAGCCCTGTTTTACTGTCTCTTATACACATCTCCGAGCCCACGAGACAGTGCGAGTGATCTCGTATGCCGTCTTCTGCTTGAAAAAAAAAATATACAACTAAATAAGGAGTCCAAGCATTAGCGGTTGAACAATAGTAGCAATACCACAAGCATCAATCGCAGGTTTACGAGCCTAGATACGCCGAACATCCAAGTAGTCAGCGAGTTATTACAAAGGGAACTAAGAAAGACACATAACTAAGCCTCCAAATATTCGCGGGATCAAACAAAAAAATCGGAACGTTGACCATACTGACGGT
+
CCCC?CEGG-CDFEFCEFEGG<FEGGGFFED8FFFFFCEG?FGEGE+@FFFFCEGG+DFC,<FCFEFFDFGC+F@@FGGFEEEFGGCCGE>@,,,,,<,,,,,,,,,9,,,:,C,?F@EGC9,,++4++:,B5<,555B,,5,,,:,5=>D,>,A,,7,,+63@FBFB,<++>++,,3>,@;****1>**,74>,,,4,,4,,5**1**1,,?C+=+*0**21++<+++20A5+)=6>7)+3))*;4**2***0/**0)))())(2)0*))*/()144(01;))0(.()).))(.))(-(-
@M70528:330:000000000-K6D4P:1:1102:6822:2566 1:N:0:AGTGCGAGTG+TGGAGGTAAT
GGAGCCCCTGACATAGCATTCCCTCGATTAAATAATATAAGATTCTGACTTTTACCCCCTTCTCTGGGATTATTAATTATAGGACTTTATAAAGAAGGAGCGGGAACGGGATGAACAGTATATCCACCTTTATCAACGTTTTATCATTCAGGACCTTCAGTAGACTTAACAATTTTTTCTTTACACCTTGCAGGGATTTCTTCAATTTTAGGTGCCTTAAATTTTATTACTACAATTATTAATCTTAAAGCAAAAAACCTTTCAGCAGAAAAAATTAGACTATTTGTCTGATCAGTTATTT
+
AC<<C7B@DGEGGAFCAC;6;C@FE7@F@BCEAFEECF@<CFG<F9<,;FAEE@FDAFFFF,66FGGF<,6C@EF,;EEFCEG<EFGFEFGGGGFCEFCFGEECEC=B,?F=FF9A?FGAFEFC@F<,:?FFF,5C<FFG,+CF<:5?FDFFGCDF,4CFCFFFF<;EE9A?EG?F,6D=,@DB;F8@8F8FD,67DF,,@3@;CFD:E::,5:9A3;EG:FFGGFAAF7EFFGF9+B@B;191:B+:<:C96CFFD5?F4>B:*496?)6CD9F6;;);7F:CFE7C).)<).=7C?3)1
@M70528:330:000000000-K6D4P:1:1102:8683:2567 1:N:0:AGTGCGAGTG+TGGAGGTAAT
GGAGCCCCTGACGGAATGCACAAACTACACCGCCGCAAAACAGGCTCTCGCTCACACCACGGATAAGCGCAGCCCGCGGCCACCCGCAAGCACGCGCCGAAAAACCGCACTCACTCACAGACACACACGCAGTCACGTGACGCAAGGTTCCCCACCGCTAACGCACACTCTCACACCTCTTGCTCCCTGTAGGTCGAATCAGAAATGCTGACGAGCTCATACAAAACCGTGCTAAATGCGTTGCACAAATTAGCACAAATTGCTTGTGCGCGCGGAGACGTGTGGAGGGGAGGGGACCCTG
+
CCCCCGFGGGGGGGGGGGGGGGGG8FGGGGGGGGG7FEFGGGGGGFGGGG:FFGGGGGGGGG@FGGGGGGFCFFGGGGGGGGGGGGG7FEFGGGGGGGGCFGGGGGGGGGGFGGGGGGGGGDGGGGGGGGGGGGGGGGG7FEGGGGGGGGGGGGGGGGGGGCBFGGG>CC9FGGGGGCFFGGG7CFGFFGEGGGGGGGFCGGGGGGFFCF+ACCGGDFGGGGGGFGGGGGFGGGFGGGGFFFFFGF7CFGGFFFFGGGF?FFFFB*8CFEFGG>F1-43B-)28@<F?;97;BFF1-::(.
@M70528:330:000000000-K6D4P:1:1102:23790:2572 1:N:0:AGTGCGAGTG+TGGAGGTAAT
GGAGCCCCTGACATAGCATTCCCTCGATTAAATAATATAAGATTCTGACTTTTACCCCCTTCTCTGGGATTATTAATTATAGGACTTTATAAAGAAGGAGCGGGAACGGGATGAACAGTATATCCACCTTTATCAACGTTTTATCATTCAGGACCTTCAGTAGACTTAACAATTTTTTCTTTACACCTTGCAGGGATTTCTTCAATTTTAGGTGCCTTAAATTTTATTACTACAATTATTAATCTTAAAGCAAAAAACCTTTCAGCAGAAAAAATTAGACTATTTGTCTGATCAGTTATTT
+
CCCCCGGGGGGGGGGGGGGGGGGGGGGGGGGGGGGGGGGGGGGGGGGGGGGGGGGGGGGGGGGGGGGGGGGGGGGGGGGGGGGGGGGGGGGGGGGGGGGGGGGGGGGGGGGGGGGGGGGGGGGGGGGGGGGGGGGGGGGGGGGGGGGGGGGGGGGGGGGGGGGGGGGGFGGGGGGGGGGGGGGGGGGGGGGGGGGGGGGGGGGGGGGGGGGGGGGGGGGGGGGGGGGGGGFGGGFGGFGFFFFFGFGGGFGGFGFGGGFFFFFGFGF4AFFGGFFGFFFFFFGFFFFCEEFFECEFEEEFF
@M70528:330:000000000-K6D4P:1:1102:11773:2575 1:N:0:AGTGCGAGTG+TGGAGGTAAT
GGAGCCCCTGACATAGCATTCCCTCGATTAAATAATATAAGATTCTGACTTTTACCCCCTTCTCTGGGATTATTAATTATAGGACTTTATAAAGAAGGAGCGGGAACGGGATGAACAGTATATCCACCTTTATCAACGTTTTATCATTCAGGACCTTCAGTAGACTTAACAATTTTTTCTTTACACCTTGCAGGGATTTCTTCAATTTTAGGTGCCTTAAATTTTATTACTACAATTATTAATCTTAAAGCAAAAAACCTTTCAGCAGAAAAAATTAGACTATTTGTCTGATCAGTTATTT
+
CCCCCGGGGGGGGGGGGGGGGGGGGGGGGGGGGGGGGGGGGGGGGGGGGGGGGGGGGGGGGGGGGGGGGGGGGGGGGGGGGGGGGGGGGGGGGGGGGGGGGGGGGGGGGGGGGGGGGGGGGGGGGGGGGGGGGGGGGGGGGGGGGGGGGGGGGGGGGGGGGGGGGGGGGGGGGGGGGGGGGGGGGGGGGGGGGGGFFGGGGGGGGGGGGGGGGGGGGGGGGGGGGGGGGGFGGGFGGGGFFFFFGFGGGGGGFGFGGGDFFFFGFGEGFFFGF>FFE@CFCAGFFFFFFFCECEFFFFEFF
@M70528:330:000000000-K6D4P:1:1102:9237:2577 1:N:0:AGTGCGAGTG+TGGAGGTAAT
GGAGCCCCTGACATAGCATTCCCTCGATTAAATAATATAAGATTCTGACTTTTACCCCCTTCTCTGGGATTATTAATTATAGGACTTTATAAAGAAGGAGCGGGAACGGGATGAACAGTATATCCACCTTTATCAACGTTTTATCATTCAGGACCTTCAGTAGACTTAACAATTTTTTCTTTACACCTTGCAGGGATTTCTTCAATTTTAGGTGCCTTAAATTTTATTACTACAATTATTAATCTTAAAGCAAAAAACCTTTCAGCAGAAAAAATTAGACTATTTGTCTGATCAGTTATTT
+
CCCCCGGGGGGGGGGGGGGGGGGGGGGGGGGGGGGGGGGGGGGGGGGGGGGGGGGGGGGGGGGGGGGGGGGGGGGGGGGGGGGGGGGGGGGGGGGGGGGGGGGGGGGGGGGGGGGGGGGGGGGGGGGGGGGGGGGGGGGGGGGGGGGGGGGGGGGGGGGGGGGGGGGGGGGGGGGGGGGGGGGGGGGGGGGGGGGGGGGGGGGGGGGGGGGGGGGGGGGGGGGGGGGGGGFGGGFGGGGFFFFFGFGGGFGGFGFGGGFFFFFGFGFGFFFGGBFGFFFFFFDFFFFFFCFFEFFFFFFFF
@M70528:330:000000000-K6D4P:1:1102:13650:2617 1:N:0:AGTGCGAGTG+TGGAGGTAAT
GGAGCCCCTGACATAGCATTCCCTCGATTAAATAATATAAGATTCTGACTTTTACCCCCTTCTCTGGGATTATTAATTATAGGACTTTATAAAGAAGGAGCGGGAACGGGATGAACAGTATATCCACCTTTATCAACGTTTTATCATTCAGGACCTTCAGTAGACTTAACAATTTTTTCTTTACACCTTGCAGGGATTTCTTCAATTTTAGGTGCCTTAAATTTTATTACTACAATTATTAATCTTAAAGCAAAAAACCTTTCAGCAGAAAAAATTAGACTATTTGTCTGATCAGTTATTT
+
CCCCCGGGGGGGGGGGGGGGGGGGGGGGGGGGGGGGGGGGGGGGGGGGGGGGGGGGGGGGGGGGGGGGGGGGGGGGGGGGGGGGGGGGGGGGGGGGGGGGGGGGGGGGGGGGGGGGGGGGGGGGGGGGGGGGGGGGGGGGGGGGGGGGGGGGGGGGGGGGGGGGGGGGGFGGGGGGGGGGGGGGGGGGGGGGGGGGGGGGGGGGGGGGGGGGGGGGGGFGGGGGGFGGGGFGGGFGGGGFFFFFGFGG:DCGFGFFGGFFFFFGFGFGFAAFF;ACE@E4CFGAFEF<C?CEEFFCFFFEF
@M70528:330:000000000-K6D4P:1:1102:21008:2641 1:N:0:AGTGCGAGTG+TGGAGGTAAT
GGAGCCCCTGACATAGCATTCCCTCGATTAAATAATATAAGATTCTGACTTTTACCCCCTTCACTGGGATTATTAATTATAGGACTTTATAAAGAAGGAGCGGGAACGGGATGAACAGTATATCCACCTTTATCAACGTTTTATCATTCAGGACCTTCAGTAGACTTAACAATTTTTTCTTTACACCTTGCAGGGATTTCTTCAATTTTAGGTGCCTTAAATTTTATTACTACAATTATTAATCTTAAAGCAAAAAACCTTTCAGCAGAAAAAATTAGACTATTTGTCTGATCAGTTATTT
+
CCCCCGGGGGGGGGGGGGGGGGGGGGGGGGGGGGGGGGGGGGGGGGGGGGGGGGGGGGGGGGGGGGGGGGGGGGGGGGGGGGGGGGGGGGGGGGGGGGGGGGGGGGGGGGGGGGGGGGGGGGGGGGGGGGGGGGGGGGGGGGGGGGGGGGGGGGGGGGGGGGGGGGGGGGGGGGGGGGGGGGGGGGGGGGGGGGGGGGGGGGGGGGGGGGGGGGGGGGGGGGGGGGGGGGFGGGFGGGGFFFFFGFGGGGGGFGFGGGFFFFFGFFFGFFFGGFFGFEEFEFGFFFFFF?E?CCFFFFFFF
@M70528:330:000000000-K6D4P:1:1102:8035:2651 1:N:0:AGTGCGAGTG+TGGAGGTAAT
GGAGCCCCTGACATAGCATTCCCTCGATTAAATAATATAAGATTCTGACTTTTACCCCCTTCTCTGGGATTATTAATTATAGGACTTTATAAAGAAGGAGCGGGAACGGGATGAACAGTATATCCACCTTTATCAACGTTTTATCATTCAGGACCTTCAGTAGACTTAACAATTTTTTCTTTACACCTTGCAGGGATTTCTTCAATTTTAGGTGCCTTAAATTTTATTACTACAATTATTAATCTTAAAGCAAAAAACCTTTCAGCAGAAAAAATTAGACTATTTGTCTGATCAGTTATTT
+
CCCCCGGGGGGGGGGGGGGGGGGGGGGGGGGGGGGGGGGGGGGGGGGGGGGGGGGGGGGGGGGGGGGGGGGGGGGGGGGGGGGGGGGGGGGGGGGGGGGGGGGGGGGGGGGGGGGGGGGGGGGGGGGGGGGGGGGGGGGGGGGGGGGGGGGGGGGGGGGGGGGGGGGGGGGGGGGGGGGGGGGGGGGGGGGGGGGGGGGGGGFGGGGGGGGGGCFGGFGGGGGGGGGGGGFGGGFGGGFFFFFFGCCGEGGGFGFGGGFFFFFGFGFGFFFGGBFGF@F6CFFFF3CEFEEEEEFF?C?EE
@M70528:330:000000000-K6D4P:1:1102:16644:2653 1:N:0:AGTGCGAGTG+TGGAGGTAAT
GGAGCCCCTGACATAGCATTCCCTCGATTAAATAATATAAGATTCTGACTTTTACCCCCTTCTCTGGGATTATTAATTATAGGACTTTATAAAGAAGGAGCGGGAACGGGATGAACAGTATATCCACCTTTATCAACGTTTTATCATTCAGGACCTTCAGTAGACTTAACAATTTTTTCTTTACACCTTGCAGGGATTTCTTCAATTTTAGGTGCCTTAAATTTTATTACTACAATTATTAATCTTAAAGCAAAAAACCTTTCAGCAGAAAAAATTAGACTATTTGTCTGATCAGTTATTT
+
CCCCCGGGGGGGGGGGGGGGGGGGFGGG9FGGGGGGGGGGGGGGGGGGGGGGGGGGGGGGGGGGGGGGGGGGGGGGGGGGGGGGGGGGGGGGGGGGGGGGGGGGGGGGGGGGGGGGGGGGGGGGGGGGGGGGGGGGGGFGGGGGGGGGGGGGGGGGGGGGGGFGGFFGGFFFGGGGGGGFGGGGGFGGGGGGGGDGGGGGGGGGGGGGGGGGGGGGGGGGGGGGGGGGGGFGGGFGGGGFFFFFGFGG,:CG>DFGGGEFFEFGFGEFFFFFC9FFF8EFFFGFFEFFFFF6>C3CEFFEF
@M70528:330:000000000-K6D4P:1:1102:13584:2663 1:N:0:AGTGCGAGTG+TGGAGGTAAT
GGAGCCCCTGACATAGCATTCCCTCGATTAAATAATATAAGATTCTGACTTTTACCCCCTTCTCTGGGATTATTAATTATAGGACTTTATAAAGAAGGAGCGGGAACGGGATGAACAGTATATCCACCTTTATCAACGTTTTATCATTCAGGACCTTCAGTAGACTTAACAATTTTTTCTTTACACCTTGCAGGGATTTCTTCAATTTTAGGTGCCTTAAATTTTATTACTACAATTATTAATCTTAAAGCAAAAAACCTTTCAGCAGAAAAAATTAGACTATTTGTCTGATCAGTTATTT
+
CCCCCGCGGGGGGGGGGGGGGGGGGGGGGGGGGGGGGGGGGGGGGGGGGGGGGGGGGGGGGGGGGGGGGGGGGGGGGGGGGGGGGGGGGGGGGGGGGGGGGGGGGGGGGGGGGGGGGGGGGGGGGGGGGGGGGGGGGGGGGGGGGGGGGGGGGGGGGGGGGGGGGGGGGGGGGGGGGGGGGGGGGGGGGGGGGGGFGGGGGGGGGGGGGGGGGGGGGGGGGGGGGGGGGGFGGGFGGGGFFFF>FFGGFGGGFGFGGGFFFFFGFFFG;;FFF@AFFF?FFFGFFFFFFFEC<?@FFFFFF
@M70528:330:000000000-K6D4P:1:1102:14619:2674 1:N:0:AGTGCGAGTG+TGGAGGTAAT
GGAGCCCCTGACATAGCATTCCCTCGATTAAATAATATAAGATTCTGACTTTTACCCCCTTCTCTGGGATTATTAATTATAGGACTTTATAAAGAAGGAGCGGGAACGGGATGAACAGTATATCCACCTTTATCAACGTTTTATCATTCAGGACCTTCAGTAGACTTAACAATTTTTTCTTTACACCTTGCAGGGATTTCTTCAATTTTAGGTGCCTTAAATTTTATTACTACAATTATTAATCTTAAAGCAAAAAACCTTTCAGCAGAAAAAATTAGACTATTTGTCTGATCAGTTATTT
+
CCCCCGGGGGGGGGGGGGGGGGGGGGGGGGGGGGGGGGGGGGGGGGGGGGGGGGGGGGGGGGGGGGGGGGGGGGGGGGGGGGGGGGGGGGGGGGGGGGGGGGGGGGGGGGGGGGGGGGGGGGGGGGGGGFGGGGGGGGGGGGGGGGGGGGGGGGGGGGGGGGGGGGGGGGGGGGGGGGGGFGGGGGDEDGGGGFEFFGGGGGGGGGGGGGGGGFGGGGGGGGGGGGGGGFFFGGFGGCFFFFFFGFGGGGGGFDFF<?BFFFFG<FEGFFAFGFFCE8C4CFGFFFF3?335))4CCE?EE
@M70528:330:000000000-K6D4P:1:1102:18281:2683 1:N:0:AGTGCGAGTG+TGGAGGTAAT
GGAGCCCCTGACATAGCATTCCCTCGATTAAATAATATAAGATTCTGACTTTTACCCCCTTCTCTGGGATTATTAATTATAGGACTTTATAAAGAAGGAGCGGGAACGGGATGAACAGTATATCCACCTTTATCAACGTTTTATCATTCAGGACCTTCAGTAGACTTAACAATTTTTTCTTTACACCTTGCAGGGATTTCTTCAATTTTAGGTGCCTTAAATTTTATTACTACAATTATTAATCTTAAAGCAAAAAACCTTTCAGCAGAAAAAATTAGACTATTTGTCTGATCAGTTATTT
+
CCCCCGGGGGGGGGGGGGGGGGGGGGGGGGGGGGGGGGGGGGGGGGGGGGGGGGGGGGGGGGGGGGGGGGGGGGGGGGGGGGGGGGGGGGGGGGGGGGGGGGGGGGGGGGGGGGGGGGGGGGGGGGGGGGGGGGGGGGGGGGGGGGGGGGGGGGGGGGGGGGGGGGGGGGGGGGGGGGFGGGGGGGGGGGGGGGGGGGGGGGGGGGGGGGGCGGGGGGGGGGGGGGGFGFFGCFFGGGGFFFFFGFGFCGGGFGFGGGFFFFFFE7;FFFFGGFFCEFEFEFGFFFFEFC>?CEFFFFFEE
@M70528:330:000000000-K6D4P:1:1102:14605:2685 1:N:0:AGTGCGAGTG+TGGAGGTAAT
GGAGCCCCTGACATAGCATTCCCTCGATTAAATAATATAAGATTCTGACTTTTACCCCCTTCTCTGGGATTATTAATTATAGGACTTTATAAAGAAGGAGCGGGAACGGGATGAACAGTATATCCACCTTTATCAACGTTTTATCATTCAGGACCTTCAGTAGACTTAACAATTTTTTCTTTACACCTTGCAGGGATTTCTTCAATTTTAGGTGCCTTAAATTTTATTACTACAATTATTAATCTTAAAGCAAAAAACCTTTCAGCAGAAAAAATTAGACTATTTGTCTGATCAGTTATTT
+
CCCCCCGFGGGGGGGGGGGGGGGGGGGGGGGGGGGGGGGGGGGGGGGGGGFGGGGGFGGGGGGGGGGGGFGGGGGGFGGGGGGGGGGFGGGGGGGGGGGGGGGGGGGGGGGGGFGGGGGGGGGGGGGGGFGGFGGGGGGGGGGGGGGGGGGFGGGGGGGGGGGGGFGGGGGGGGGGGGGGGGGGGGGGGGCGGFGGGGGGGGGFGGGGGGG6BBFGGGGGGGGFGGGGGGFGGGFGGGGFFFFFFFGDGG776?FGGGDFFF=FFFF<FFFGGFFFEECFEFDFFCFEFFFFFFFEFEFEE
@M70528:330:000000000-K6D4P:1:1102:12307:2728 1:N:0:AGTGCGAGTG+TGGAGGTAAT
GGAGCCCCTGACATAGCATTCCCTCGATTAAATAATATAAGATTCTGACTTTTACCCCCTTCTCTGGGATTATTAATTATAGGACTTTATAAAGAAGGAGCGGGAACGGGATGAACAGTATATCCACCTTTATCAACGTTTTATCATTCAGGACCTTCAGTAGACTTAACAATTTTTTCTTTACACCTTGCAGGGATTTCTTCAATTTTAGGTGCCTTAAATTTTATTACTACAATTATTAATCTTAAAGCAAAAAACCTTTCAGCAGAAAAAATTAGACTATTTGTCTGATCAGTTATTT
+
CCCCCGFGGGGGGGGGGGGGGGGGGGGGGGGGGGGGGGGGGGGGGGGGGGGGGGGGGGGGGGGGGGGGGGGGGGGGGGGGGGGGGGGGGGGGGGGGGGGGGGGGGGGGGGGGGGGGGGGGGGGGGGGGGGGGGGGGGGGGGGGGGGGGGGGGGGGGGGGGGGGGGGGGFGGGGGGGGGGGGGGGGGGGGGGGGGGGGGGGGGGGGGGGGGGGGGGGGGGGGGGGGGGGGGFGGGFGGGGFFFFFGFGCGGGGFFFGGGDFFFFGFGEGFAFFGFFGEFFFFFGFF?FCFEFFFFFEFFFFF
@M70528:330:000000000-K6D4P:1:1102:12599:2746 1:N:0:AGTGCGAGTG+TGGAGGTAAT
GGAGCCCCTGACATAGCATTCCCTCGATTAAATAATATAAGATTCTGACTTTTACCCCCTTCTCTGGGATTATTAATTATAGGACTTTATAAAGAAGGAGCGGGAACGGGATGAACAGTATATCCACCTTTATCAACGTTTTATCATTCAGGACCTTCAGTAGACTTAACAATTTTTTCTTTACACCTTGCAGGGATTTCTTCAATTTTAGGTGCCTTAAATTTTATTACTACAATTATTAATCTTAAAGCAAAAAACCTTTCAGCAGAAAAAATTAGACTATTTGTCTGATCAGTTATTT
+
CCCCCGGGGGGGGGGGGGGGGGGGGGGGGGGGGGGGGGGGGGGGGGGGGGGGGGGGGGGGGGGGGGGGGGGGGGGGGGGGGGGGGGGGGGGGGGGGGGGGGGGGGGGGGGGGGGGGGGGGGGGGGGGGGGGGGGGGGGGGGGGGGGGGGGGGGGGGGGGGGFGGGGGGGGGGGGGGGGGFGFGGGGGGGGGGGGGGGGGGGGGGGGGGGGGGGGGGGGGGGGGGGGGGGGFGGGFGGGGFFFFFGFGGGGGGFGFGGGDFFFFGFGFGFFFEG>FGFFFFFFGFFFFEEFEFFFE?CFFCE
@M70528:330:000000000-K6D4P:1:1102:18355:2758 1:N:0:AGTGCGAGTG+TGGAGGTAAT
GGGACCCTGTTTTACTGTCTCTTATACACATCTCCGAGCCCACGAGACAGTGCGAGTGATCTCGTATGCCGTCTTCTGCTTGAAAAAAAAAAAAATATCAATACATCATCAAAAACAATCTGCACCCCCCCCGAAACAACCTTATTAGCTGCGATAAACGAGTTATCCAAATGACTGCAATTGCTAACACCAACATAACCAGCATTCACTGTCAACATATACCACTCTCCCGTTGCCTAACTACCTTTCAGGTTCGTGAAAACATTGTCCATGACAGCGCAGATAAGATCAATAATAGCAC
+
CCCCCFEEFFFGGGGGGEFCFFGGGGF@6CFGGCFFEEFFFGGFCCFCFGFGGEEG@DF<,CCFGGGGGCC8FFGGGFGCFEFGGAC=FGGG>=8,5,,5,,,:,,AB5C9,,,+4,,8,:,,,48+++++++8++>F,,+,,,,8@33,@,*****,7>****33,>,,,,,73,,,,,,,,,,6,26F***4;++5?8+***5?9+4++++++3+0+52++++00222.21*)*:**))*9)9***+***/01)**))*))1)*)28**+*))2)(,)(./**.*)).,)-).-))6))
@M70528:330:000000000-K6D4P:1:1102:20007:2768 1:N:0:AGTGCGAGTG+TGGAGGTAAT
GGAGCCCCTGACATAGCATTCCCTCGATTAAATAATATAAGATTCTGACTTTTACCCCCTTCTCTGGGATTATTAATTATAGGACTTTATAAAGAAGGAGCGGGAACGGGATGAACAGTATATCCACCTTTATCAACGTTTTATCATTCAGGACCTTCAGTAGACTTAACAATTTTTTCTTTACACCTTGCAGGGATTTCTTCAATTTTAGGTGCCTTAAATTTTATTACTACAATTATTAATCTTAAAGCAAAAAACCTTTCAGCAGAAAAAATTAGACTATTTGTCTGATCAGTTATTT
+
CCCCCGGGGGGGGGGGGGGGGGGGGGGGGGGGGGGGGGGGGGGGGGGGGGGGGGGGGGGGGGGGGGGGGGGGGGGGGGGGGGGGGGGGGGGGGGFGGGGGGGGGGGGGGGGGGGGGGGGGGGGGGGGGFGGGGGGGGGGGGGGGGGGGGGGGGGGGGGGGGGGGGGGGGGGGGGGGGGGGGGGGGGGGGGGGGGGGGGGGGGGGGGGGGGGGGGGGGGGGGGGGGGGGGGFFGGFGGGGFFFFFGFGGGGGGFGFGGDBFFFFGFFFGFFFGGBFGFEFFFFGFFFFCCCCCFE<EFFFFF
@M70528:330:000000000-K6D4P:1:1102:22427:2775 1:N:0:AGTGCGAGTG+TGGAGGTAAT
GGAGCCCCTGACATAGCATTCCCTCGATTAAATAATATAAGATTCTGACTTTTACCCCCTTCTCTGGGATTATTAATTATAGGACTTTATAAAGAAGGAGCGGGAACGGGATGAACAGTATATCCACCTTTATCAACGTTTTATCATTCAGGACCTTCAGTAGACTTAACAATTTTTTCTTTACACCTTGCAGGGATTTCTTCAATTTTAGGTGCCTTAAATTTTATTACTACAATTATTAATCTTAAAGCAAAAAACCTTTCAGCAGAAAAAATTAGACTATTTGTCTGATCAGTTATTT
+
CCCCCGGGGGGGGGGGGGGGGGGGGGGGGGGGGGGGGGGGGGGGGGGGGGGGGGGGGGGGGGGGGGGGGGGGGGGGGFGGGGGGGGGGGGGGGGGGGGGGGGGGGGGGGGGGGGGGGGGGGGGGGGGGGGGGGGGGGGGGGGGFGGGGGGGGGGGGGGGGGGGGGGGDFGGGGGGGGEGGGGGFGGCGGGGGGGGFFFFFGGGFGGGGGGGGGGFGGGGGFGGGGGGGF7BCDEFGGGGFFFFFGFGFFGCDFFFGGC;FAEFGFCCCFFFFG3AFFFCAEFGFFFF66?EE9EEEFFFFF
@M70528:330:000000000-K6D4P:1:1102:21591:2780 1:N:0:AGTGCGAGTG+TGGAGGTAAT
GGAGCCCCTGACATAGCATTCCCTCGATTAAATAATATAAGATTCTGACTTTTACCCCCTTCTCTGGGATTATTAATTATAGGACTTTATAAAGAAGGAGCGGGAACGGGATGAACAGTATATCCACCTTTATCAACGTTTTATCATTCAGGACCTTCAGTAGACTTAACAATTTTTTCTTTACACCTTGCAGGGATTTCTTCAATTTTAGGTGCCTTAAATTTTATTACTACAATTATTAATCTTAAAGCAAAAAACCTTTCAGCAGAAAAAATTAGACTATTTGTCTGATCAGTTATTT
+
CCCCCGGGGGGGGGGGGGGGGGGGGGGGGGGGGGGGGGGGGGGGGGGGGGGGGGGGGGGGGGGGGGGGGGGGGGGGGGGGGGGGGGGGGGGGGGGGGGGGGGGGGGGGGGGGGGGGGGGGGGGGGGGGGGGGGGGGGGGGGGGGGGGGGGGGGGGGGGGGGGGGGGGGGGGGGGGGGGGGGGGGGGGGGGGGGGGGGGGGGGGGGGGGGGGGGGGGGGGGGGGGGGGGGGFGGGFGGGGFFFFFGFGGEDGGFGFGGGFFFFFGFGFGFFFGGBFGFEFFFFGFFFFFFCEEFF@FEEFFF
@M70528:330:000000000-K6D4P:1:1102:24994:2782 1:N:0:AGTGCGAGTG+TGGAGGTAAT
GGAGCCCCTGACATAGCATTCCCTCGATTAAATAATATAAGATTCTGACTTTTACCCCCTTCTCTGGGATTATTAATTATAGGACTTTATAAAGAAGGAGCGGGAACGGGATGAACAGTATATCCACCTTTATCAACGTTTTATCATTCAGGACCTTCAGTAGACTTAACAATTTTTTCTTTACACCTTGCAGGGATTTCTTCAATTTTAGGTGCCTTAAATTTTATTACTACAATTATTAATCTTAAAGCAAAAAACCTTTCAGCAGAAAAAATTAGACTATTTGTCTGATCAGTTATTT
+
CCCCCGGGGGGGGGGGGGGGGGGGGGGGGGGGGGGGGGGGGGGGGGGGGGGGGGGGGGGGGGGGGGGGGGGGGGGGGGGGGGGGGGGGGGGGGGGGGGGGGGGGGGGGGGGGGGGGGGGGGGGGGGGGGGGGGGGGGGGGGGGGGGGGGGGGGGGGGGGGGGGGGGGGGGGGGGGGGGGGGGGGGGGGGGGGGGDFGGGGGGGGGGGGGGFGGGGGGGGGGGGGGGGGGGFGGGFGGGGFFAFFGFGGFGFGFGFGGGDFFEFGF=CCAFFGG;FDFEEFFFGFFEFFEFEFFFFFFFFFF
@M70528:330:000000000-K6D4P:1:1102:9121:2783 1:N:0:AGTGCGAGTG+TGGAGGTAAT
GGAGCCCCTGACATAGCATTCCCTCGATTAAATAATATAAGATTCTGACTTTTACCCCCTTCTCTGGGATTATTAATTATAGGACTTTATAAAGAAGGAGCGGGAACGGGATGAACAGTATATCCACCTTTATCAACGTTTTATCATTCAGGACCTTCAGTAGACTTAACAATTTTTTCTTTACACCTTGCAGGGATTTCTTCAATTTTAGGTGCCTTAAATTTTATTACTACAATTATTAATCTTAAAGCAAAAAACCTTTCAGCAGAAAAAATTAGACTATTTGTCTGATCAGTTATTT
+
CCCCCGGGGGGGGGGGGGGGGGGGGGGGGGGGGGGGGGGGGGGGGGGGGGGGGGGGGGGGGGGGGGGGGGGGGGGGGGGGGGGGGGGGGGGGGGGGGGGGGGGGGGGGGGGGGGGGGGGGGGGGGGGGGGGGGGGGGGGGGGGGGGGGGGGGGGGGGGGGGGGGGGGGGGGGGGGGGGGGGGGGGGGGGGGGGGGGGGGGGGGGGGGGGGGGGGGGGGGGGGGGGGGGGGFGGGFGGGGFFFFFGFGGFGGGFGFGGGFFFFFGFFFGFFFGGFFGF;EFFFGFFFFFFFFFFFFFFEFEF
@M70528:330:000000000-K6D4P:1:1102:6751:2786 1:N:0:AGTGCGAGTG+TGGAGGTAAT
GGAGCCCCTGACATAGCATTCCCTCGATTAAATAATATAAGATTCTGACTTTTACCCCCTTCTCTGGGATTATTAATTATAGGACTTTATAAAGAAGGAGCGGGAACGGGATGAACAGTATATCCACCTTTATCAACGTTTTATCATTCAGGACCTTCAGTAGACTTAACAATTTTTTCTTTACACCTTGCAGGGATTTCTTCAATTTTAGGTGCCTTAAATTTTATTACTACAATTATTAATCTTAAAGCAAAAAACCTTTCAGCAGAAAAAATTAGACTATTTGTCTGATCAGTTATTT
+
CCCCCGGGGGGGGGGGGGGGGGGGGGGGGGGGGGGGGGGGGGGGGFGFGGGGGGGGGGGGGGGGGGGGGGGGGGGGGGGGGGGGGGGGGGGGGGGGGGGGGGGGGGGGGGGGGGGGGGGGGGGGGGGGGGGGGGGGGGGGGGGGGGGGGGGGGGGGGGGGGGGFFGGFFFGGGGGGGGGGGGGGGFGGGGDGGGGGGGGGGGGGGGGGGGCGGGGGGGGGGGGGGGGGGGFGGGCGFGGFFFFFGFGGGGGGFGFGGDFFFFFGEFEGFFAFGFFGFFCFEFGFFFFFFFFFEFFEFFEFF
@M70528:330:000000000-K6D4P:1:1102:9826:2790 1:N:0:AGTGCGAGTG+TGGAGGTAAT
GGAGCCCCTGACATAGCATTCCCTCGATTAAATAATATAAGATTCTGACTTTTACCCCCTTCTCTGGGATTATTAATTATAGGACTTTATAAAGAAGGAGCGGGAACGGGATGAACAGTATATCCACCTTTATCAACGTTTTATCATTCAGGACCTTCAGTAGACTTAACAATTTTTTCTTTACACCTTGCAGGGATTTCTTCAATTTTAGGTGCCTTAAATTTTATTACTACAATTATTAATCTTAAAGCAAAAAACCTTTCAGCAGAAAAAATTAGACTATTTGTCTGATCAGTTATTT
+
CCCCCGGGGGGGGGGGGGGGGGGGGGGGGGGGGGGGGGGGGGGGGGGGGGGGGGGGGGGGGGGGGGGGGGGGGGGGGGGGGGGGGGGGGGGGGGGGGGGGGGGGGGGGGGGGGGGGGGGGGGGGGGGGGGGGGGGGGGGGGGGGGGGGGGGGGGGGGGGGGGGGGGGGGGGGGGGGGGGGGGGGGGGGGGGGGFGGGGGGGGGGGGGGGGGGGGGGGGGGGGGGGGGGGGFGGGFGGGGFFFFFGFGGGGGGFGFGGDFFFFFGFGFGFFFGG@FFF;CF?BGFFEFE?C<?CC<CEFFCE
@M70528:330:000000000-K6D4P:1:1102:15401:2795 1:N:0:AGTGCGAGTG+TGGAGGTAAT
GGAGCCCCTGACATAGCATTCCCTCGATTAAATAATATAAGATTCTGACTTTTACCCCCTTCTCTGGGATTATTAATTATAGGACTTTATAAAGAAGGAGCGGGAACGGGATGAACAGTATATCCACCTTTATCAACGTTTTATCATTCAGGACCTTCAGTAGACTTAACAATTTTTTCTTTACACCTTGCAGGGATTTCTTCAATTTTAGGTGCCTTAAATTTTATTACTACAATTATTAATCTTAAAGCAAAAAACCTTTCAGCAGAAAAAATTAGACTATTTGTCTGATCAGTTATTT
+
CCCCCGGGGGGGGGGGGGGGGGGGGGGGGGGGGGGGGGGGGGGGGGGGGGGGGGGGGGGGGGGGGGGGGGGGGGGGGGGGGGGGGGGGGGGGGGGGGGGGGGGGGGGGGGGGGGGGGGGGGGGGGGGGGGGGGGGGGGGGGGGGGGGGGGGGGGGGGGGGGGGGGGGGGGGGGGGGGGGGGGGGGGGGGGGGGGGGGGGGGGGGGGGGGGGGGGGGGGGGGGGGGGGGGGFGGGFGGGGFFFFFGFGFGGGGFGFGGGFFFFFGFGFGFFAFGFFGFEFAEFGFFEFFFFFFFFFFCCEFF
@M70528:330:000000000-K6D4P:1:1102:15394:2815 1:N:0:AGTGCGAGTG+TGGAGGTAAT
GGAGCCCCTGACATAGCATTCCCTCGATTAAATAATATAAGATTCTGACTTTTACCCCCTTCTCTGGGATTATTAATTATAGGACTTTATAAAGAAGGAGCGGGAACGGGATGAACAGTATATCCACCTTTATCAACGTTTTATCATTCAGGACCTTCAGTAGACTTAACAATTTTTTCTTTACACCTTGCAGGGATTTCTTCAATTTTAGGTTCCTTAAATTTTATTACTACACTTATTAATCTTAAAGCACAAAACCTTTCAGCAGAAAAAATTAGACTAATTTTCTGATCAGTTATTT
+
CCCCCGGGGFFFGFGGFGGGACFAFEEG<CGGCGGCFCFGGDFFFCADGGGGGGGEFFEGFGGGGGGG8CGGGFGGGDFGG,,CFGGGGGGGGGGGCDF,9CE>FF<,C7,@:EFGGGGGGG9FFCFEFG9??FFGFGGGF+A@FGADGGGCGGFFAFG,@?,,AEEGGCGGGGABFEGCFGCCF9DGGGGF9EEFGGGGGA,,3@F7C7>>A>EGFA:,@;,@AFDCC7=,5<*2+CB+3+:=:9FG?D>G*;6CFCDA*0==7=*8?4A6<9)9)))2.0*3+/+1.<C?93))77).7
@M70528:330:000000000-K6D4P:1:1102:24817:2815 1:N:0:AGTGCGAGTG+TGGAGGTAAT
GGGACCCTGTTTTACTGTCTCTTATACACATCTCCGAGCCCACGAGACAGTGCGAGTGATCTCGTATGCCGTCTTCTGCTTGAAAAAAAAAAACATTGTATATAGTTACACTGCACTATATTCTCAACACCATCAACTACCTCTGACTCACTACCATACGCCGGCGTAATCCGTCTCAAAAGAACATTCTCTATTAATCTCTTTTAGAGCACGTTAGTCGCATACACAGTAACGTCATCTTCACCATCCTCATCTACACCCTCACCTATAATCTCACACGACTTTTCTTTGCTTCCACAAT
+
CCCCCGGGGFGGGGGGGGGGGGFFGGFCCFGGGGGFEGGGGGGGCE6@FGGFGGGGGGF<C@FGGGGGGGGFFCFGFFGGGGGGGG,6@FFG4+:,,55,,,,5,,,<?,:,,:CA,,,<,,<,,,,4,+++,,5,,,,,,5E5,,,,,5,:,:6,,,8,+=++++8**3,@**,,,,,,,,*,,6,,675,2,,2,,6,,,,,4,,,,,,,*20:44,*2***+0++*++4+*)1*2+++3+1*/*2:6*2/*/0**)).()*(1)*0**+*)*26:2)()*)*)/))).)))-)))(()
@M70528:330:000000000-K6D4P:1:1102:12400:2850 1:N:0:AGTGCGAGTG+TGGAGGTAAT
GGAGCCCCTGACATAGCATTCCCTCGATTAAATAATATAAGATTCTGACTTTTACCCCCTTCTCTGGGATTATTAATTATAGGACTTTATAAAGAAGGAGCAGGAACGGGATGAACAGTATATCCACCTTTATCAACGTTTTATCATTCAGGACCTTCAGTAGACTTAACAATTTTTTCTTTACACCTTGCAGGGATTTCTTCAATTTTAGGTGCCTTAAATTTTATTACTACAATTATTAATCTTAAAGCAAAAAACCTTTCAGCAGAAAAAATTAGACTATTTGTCTGATCAGTTATTT
+
CCCCCE,BFGGGGGGGGGGGGGGGGGGGGGGGGGGGGGFGGGGGGGGGGGGGGGGGGGGGGGGGGGGGGGGGGGGGGGGGGGGGGGGGGGGGGGGGGDGGGGGGGGGGGGGEGGGGGGGGGGGGGGGGGGGGGGGGGGGGGGGGGGGGGGGGGGGGGGGGGGGGGGGGGGGGDEGGDEFCGGGFGGGGGGGGGFGGGGGGGGGGGGGGGGGGGGGGGFGGGGGGGGGGGGFGFGFGGGGFFAFFGFGGGGFGFGFGGDBFFFFGF>C<?/;8C@FFFE?AEFGFF38)<ECF353C))<?C
@M70528:330:000000000-K6D4P:1:1102:12383:2857 1:N:0:AGTGCGAGTG+TGGAGGTAAT
GGAGCCCCTGACATAGCATTCCCTCGATTAAATAATATAAGATTCTGACTTTTACCCCCTTCTCTGGGATTATTAATTATAGGACTTTATAAAGAAGGAGCAGGAACGGGATGAACAGTATATCCACCTTTATCAACGTTTTATCATTCAGGACCTTCAGTAGACTTAACAATTTTTTCTTTACACCTTGCAGGGATTTCTTCAATTTTAGGTGCCTTAAATTTTATTACTACAATTATTAATCTTAAAGCAAAAAACCTTTCAGCAGAAAAAATTAGACTATTTGTCTGATCAGTTATTT
+
CCCCCG<FGGGGGGGGGGGGGGGGGGGGGGGGGGGGGGGGGGGGGGGGGGGGGGGGGGGGGGGGGGGGGGGGGGGGGGGGGGGGGGGGGGGGGGGGGGGGGGGGGGGGGGGGGGGGGGGGGGGGGGGGGGGGGGGGGGGGGGGGGGGGGGGGGGGGGGGGGGGGGGGGGGGGGGGGGGGGGGGGGGGGGGGGGGG:DFFGGGGGGGGGGG?FGGGGGGGGGGGGGGGGGGFFGFFGGGFFFFFFGFGGFCDGAFFGGG4AFFAFCGEG6AACG@FFE3@FCFGFFEFFFFFF9CEFECEEE
@M70528:330:000000000-K6D4P:1:1102:14368:2858 1:N:0:AGTGCGAGTG+TGGAGGTAAT
GGAGCCCCTGACATAGCATTCCCTCGATTAAATAATATAAGATTCTGACTTTTACCCCCTTCTCTGGGATTATTAATTATAGGACTTTATAAAGAAGGAGCGGGAACGGGATGAACAGTATATCCACCTTTATCAACGTTTTATCATTCAGGACCTTCAGTAGACTTAACAATTTTTTCTTTACACCTTGCAGGGATTTCTTCAATTTTAGGTGCCTTAAATTTTATTACTACAATTATTAATCTTAAAGCAAAAAACCTTTCAGCAGAAAAAATTAGACTATTTGTCTGATCAGTTATTT
+
CCCCCGGGGGGGGGGGGGGGGGGGGGGGGGGGGGGGGGGGGGGGGGGGGGGGGGGGGGGGGGGGGGGGGGGGGGGGGGGGGGGGGGGGGGGGGGGGGGGGGGGGGGGGGGGGGGGGGGGGGGGGGGGGGGGGGGGGGGGGGGGGGGGGGGGGGGGGGGGGGGGGGGGGGGGGGGGGGGGGGGGGGGGGGGGGGGGGGGGGGGGGGGGGGGGGGGGGGGGGGGGGGGGGGGFGGGFGGGGFFFFFGFGCDF>>FGFGGGBFFEFGFCEGFFFGGBFGEFEFFFGFFFF<<C<CEEF?EFFEE
@M70528:330:000000000-K6D4P:1:1102:15651:2888 1:N:0:AGTGCGAGTG+TGGAGGTAAT
GGAGCCCCTGACATAGCATTCCCTCGATTAAATAATATAAGATTCTGACTTTTACCCCCTTCTCTGGGATTATTAATTATAGGACTTTATAAAGAAGGAGCGGGAACGGGATGAACAGTATATCCACCTTTATCAACGTTTTATCATTCAGGACCTTCAGTAGACTTAACAATTTTTTCTTTACACCTTGCAGGGATTTCTTCAATTTTAGGTGCCTTAAATTTTATTACTACAATTATTAATCTTAAAGCAAAAAACCTTTCAGCAGAAAAAATTAGACTATTTGTCTGATCAGTTATTT
+
CCCCCGGGGGGGGGGGGGGGGGGGGGGGGGGGGGGGGGGGGGGGGGGGGGGGGGGGGGGGGGGGGGGGGGGGGGGGGGGGGGGGGGGGGGGGGGGGGGGGGGGGGGGGGGGGGFGGGGGGGGGGGGGGGGGGGGGGGGFGGGGGGGGGGGGGGGGGGGGGGGGGGGGGGGGGGGGGGGGGGGGGGGGGGGGGGGGGGGGGGGGGGGGGGGGDGGGGGGGGGGGGGGGGGGFGGFFGGFGFF>EFFFGGGGCFFGFGGGFFFFFGFGFGFFFFGFFFEEEFEFGFFFF?EEFFFFFFFFFEE
@M70528:330:000000000-K6D4P:1:1102:17239:2912 1:N:0:AGTGCGAGTG+TGGAGGTAAT
GGAGCCCCTGACATAGCATTCCCTCGATTAAATAATATAAGATTCTGACTTTTACCCCCTTCTCTGGGATTATTAATTATAGGACTTTATAAAGAAGGAGCGGGAACGGGATGAACAGTATATCCACCTTTATCAACGTTTTATCATTCAGGACCTTCAGTAGACTTAACAATTTTTTCTTTACACCTTGCAGGGATTTCTTCAATTTTAGGTGCCTTAAATTTTATTACTACAATTATTAATCTTAAAGCAAAAAACCTTTCAGCAGAAAAAATTAGACTATTTGTCTGATCAGTTATTT
+
CCCCCGGGGGGGGGGGGGGGGGGGGGGGGGGGGGGGGGGGGGGGGGGGGGGGGGGGGGGGGGGGGGGGGGGGGGGGGGGGGGGGGGGGGGGGGGGGGGGGGGGGGGGGGGGGGGGGGGGGGGGGGGGGGGGGGGGGGGGGGGGGGGGGGGGGGGGGGGGGGGGGGGGGGGGGGGGGGGGGGGGGGGGGGGGGFGGGGGGGGGGGGGGGGGGGGGGGGGGGCFGGGGGGGGFDFGFGGGGFFFFFGFGGCGFGFCFFDGFFFFFGFGFGFFFGGFFFE;EAEFGFFEFFEFFECEEEE<EEE
@M70528:330:000000000-K6D4P:1:1102:10120:2918 1:N:0:AGTGCGAGTG+TGGAGGTAAT
GGAGCCCCTGACATAGCATTCCCTCGATTAAATAATATAAGATTCTGACTTTTACCCCCTTCTCTGGGATTATTAATTATAGGACTTTATAAAGAAGGAGCGGGAACGGGATGAACAGTATATCCACCTTTATCAACGTTTTATCATTCAGGACCTTCAGTAGACTTAACAATTTTTTCTTTACACCTTGCAGGGATTTCTTCAATTTTAGGTGCCTTAAATTTTATTACTACAATTATTAATCTTAAAGCAAAAAACCTTTCAGCAGAAAAAATTAGACTATTTGTCTGATCAGTTATTT
+
CCCCCGGGGGGGGGGGGGGGGGGGGGGFGGGGGGGGGGGGGGGGGGGGGGGGGGGGGGGGGGGGGGGGGGGGGGGGGGGGGGGGGGGGGGGGGGGGGGGCGGGGGGGGEGGGGGGGGGGGGGGGGGGGGGGGGGGGGGGGGGGGGGGGGGGGGGGGGGGGGGGGGGGGGGGGGGGGGGGGGGGGGGGGGGGGGGGGGGGGGGGGGGGGGGGGGGGGGGGGGGGGGGGGGGFGGGFGGGFFFFFFGFGGFGGGFGFGGGFFFFFGFGFGFFFGC9FGFFEFCFFFFFFFFFFFEF3<?CEFF
@M70528:330:000000000-K6D4P:1:1102:12742:2918 1:N:0:AGTGCGAGTG+TGGAGGTAAT
GGAGCCACTGACATAGCATTCCCTCGATTAAATAATATAAGATTCTGACTTTTACCCCCTTCTCTGGGATTATTAATTATAGGACTTTATAAAGAAGGAGCGGGAACGGGATGAACAGTATATCCACCTTTATCAACGTTTTATCATTCAGGACCTTCAGTAGACTTAACAATTTTTTCTTTACACCTTGCAGGGATTTCTTCAATTTTAGGTGCCTTAAATTTTATTACTACAATTATTAATCTTAAAGCAAAAAACCTTTCAGCAGAAAAAATTAGACTATTTGTCTGATCAGTTATTT
+
CCCCCG<FFGGGGGGGGGGGGGGGGGDGGGDGFGGGFGGGGGGGGGGCFGGGGF9CCFCFGGGGGGGGGDFFGGGGGFGGGGFGGGGGGGGGGGAGGGGGGGGDGGGGDEGGGGGGGFGGGGGGDFGFGFGGFGGGFGGGGGGFGFFGGGGFFEFFGEFEFFGDFGG;EF<FFGGFE@EEGAFGGGGGGDGGGGGGFFFGGGGGGGGGGGCEFD6CGE@FCFGGGGGGGGFGCGAFGGGFFFFFFFGG,=FDA;FGGG)8A>FFEFCGFAFGG@FDA37BEAFFFFFFEEF3>C<CFEE3?
@M70528:330:000000000-K6D4P:1:1102:10552:2919 1:N:0:AGTGCGAGTG+TGGAGGTAAT
GGAGCCCCTGACATAGCATTCCCTCGATTAAATAATATAAGATTCTGACTTTTACCCCCTTCTCTGGGATTATTAATTATAGGACTTTATAAAGAAGGAGCGGGAACGGGATGAACAGTATATCCACCTTTATCAACGTTTTATCATTCAGGACCTTCAGTAGACTTAACAATTTTTTCTTTACACCTTGCAGGGATTTCTTCAATTTTAGGTGCCTTAAATTTTATTACTACAATTATTAATCTTAAAGCAAAAAACCTTTCAGCAGAAAAAATTAGACTATTTGTCTGATCAGTTATTT
+
CCCCCGGGGGGGGGGGGGGGGGGGGGGGFGGGGGGGGGGGGGGGGGGGGGGGGGGGGGGGGGGGGGGGGGGGGGGGGGGGGGGGGGGGGGGGGGGGGGGFGGGGGGGGGGGGGGGGGGGGGGGGGGGGGGGGGGGGGGGGGGGGGGGGGGGGGGGGGGGGGGGGGGGGGGGGGGGGGGGGGGGGGGGGGGGGGGGFGGGGGGGGFGGGGGGGGGGGGGGGGGGGGGGGGGFGCGFGGGCFFFFFGFGGFFGGFGFGGGFFFFFGEDEGFFFGGFFGFFE=9FGFFFFFFFCC<EFFFFFFF
@M70528:330:000000000-K6D4P:1:1102:23273:2922 1:N:0:AGTGCGAGTG+TGGAGGTAAT
GGAGCCCCTGACATAGCATTCCCTCGATTAAATAATATAAGATTCTGACTTTTACCCCCTTCTCTGGGATTATTAATTATAGGACTTTATAAAGAAGGAGCGGGAACGGGATGAACAGTATATCCACCTTTATCAACGTTTTATCATTCAGGACCTTCAGTAGACTTAACAATTTTTTCTTTACACCTTGCAGGGATTTCTTCAATTTTAGGTGCCTTAAATTTTATTACTACAATTATTAATCTTAAAGCAAAAAACCTTTCAGCAGAAAAAATTAGACTATTTGTCTGATCAGTTATTT
+
CCCCCGGGGGGGGGGGGGGGGGGGGGGGGGGGGGGGGGGGGGGGGGGGGGGGGGGGGGGGGGGGGGGGFGGGGGGGGGGGGGGGGGGGGGGGGGGGGGGGGGGGGGGGGGGGGGGGGGGGGGGGGGGGGGGGGGGGGGGGGGGGGGGGGGGGGGGGGGGGGGGGGGGGGGGGGGGGGGGGGGGGGGGGGGGFGG6FFGGGGGGGGGGGGGGGGGGGGGGGGGGGGGGGGFCGGGFGGGGFFFFFFFGGCGFFFGFGGGFFFF=CCG4DFFFGGFFGFFFFEFGAACFEEEEFFFEFFFFFF
@M70528:330:000000000-K6D4P:1:1102:6355:2939 1:N:0:AGTGCGAGTG+TGGAGGTAAT
GGAGCCCCTGACATAGCATTCCCTCGATTAAATAATATAAGATTCTGACTTTTACCCCCTTCTCTGGGATTATTAATTATAGGACTTTATAAAGAAGGAGCGGGAACGGGATGAACAGTATATCCACCTTTATAAACGTTTTATCATTCAGGACCTTCAGTAGACTTAACAATCTTTTCTTTACACCTTGCAGGGATTTCTTCAATTTTAGGTGCCTTAAATTTTATTACTACAATTATTAATCTTAAAGCAAAAAACCTTTCAGCAGAAAAAATTAGACTATTTGTCTGATCAGTTATTT
+
CCCCCGGGGGGGGGGGGGGGGGGGGGGGGGGGGGGGGGGGGGGGGGGGGGGGGGGGGGGGGGGGGGGGGGGGGGGGGGGGGGGGGGGGGGGGGGGGGGGGGGGGGGGGGGGGGGGGGGGGGGGGGGGGGGGGGGGGGGGGGGGGGGGGGGGGGGGGGGGGGGGGGGGGGGGGGGGGGGGGGGGGGGGGGGGGGGGFGGGGGGGGGGGGGGGFGGGGGGGGGGGGGGGGGGFGGGFGGGGFFFFFFFGGGGGGAGFGDDEFFFFGFDCGFA6CG=FGFFFFFFGFFFFCEFFEEFFFFFECE
@M70528:330:000000000-K6D4P:1:1102:18114:2949 1:N:0:AGTGCGAGTG+TGGAGGTAAT
GGAGCCCCTGACATAGCATTCCCTCGATTAAATAATATAAGATTCTGACTTTTACCCCCTTCTCTGGGATTATTAATTATAGGACTTTATAAAGAAGGAGCGGGAACGGGATGAACAGTATATCCACCTTTATCAACGTTTTATCATTCAGGACCTTCAGTAGACTTAACAATTTTTTCTTTACACCTGGCAGGGATTTCTTCAATTTTAGGTGCCTTAATTTTTATTACTACAATTATTAATCTTAAAGCAAAAAACCTTTCAGCAGAAAAAATTACACTATTTGTCTGATCAGTTATTT
+
<9,AC@<B<FGG<FGAF@EEFG9FEGGGGCFCAEF<CAFGCCF9FFGGAFG<<EGG8<776CE@EGDF?AEFFAFGDF,E9<EFGFGGFFFGF6,6,:6CFGG+FFGEDCCC@CEG,FF9,FEC,F,,4,59,AEEB=FEF7<F,C,,5<F9=<=AF<AE5@,C<9@,9EB,EECA<BD99DF99DB8,8,@B86@F83ECF;7,>EF:E86E97?G;DA,@><F9AF7,BCCC6BD>F=+:3+=@FD7D+0399CCG)8;@+4*49*/);*1(8*7)74)038F?FCC3;C)6@E??E?C
@M70528:330:000000000-K6D4P:1:1102:9751:2950 1:N:0:AGTGCGAGTG+TGGAGGTAAT
GGAGCCCCTGACATAGCATTCCCTCGATTAAATAATATAAGATTCTGACTTTTACCCCCTTCTCTGGGATTATTAATTATAGGACTTTATAAAGAAGGAGCGGGAACGGGATGAACAGTATATCCACCTTTATCAACGTTTTATCATTCAGGACCTTCAGTAGACTTAACAATTTTTTCTTTACACCTTGCAGGGATTTCTTCAATTTTAGGTGCCTTAAATTTTATTACTACAATTATTAATCTTAAAGCAAAAAACCTTTCAGCAGAAAAAATTAGACTATTAGTCTGATCAGTTATTT
+
CCCCCGGGGGGGGGGGGGGGGGGGGGGGGGGGGGGGGGGGGGGGGGGGGGGGGGGGGGGGGGGGGGGGGGGGGGGGGGGGGGGGGGGGGGGGGGGGGGGGGGGGGGGGGGGGGGGGGGGGGFGGGGGGGGGGGGGGGGGGGGGGGGGGGGGGGGGGGGGGGGGGGGGGGGGGGGGGGGGGGGGGGGGGGGGGG@EDFGGGGGGGFGGGGGGGFGGGGGGGGGGGGGGGGGFFGGFGGGGFFFFFGFGGGGGGFGFGGGFFFFFGFGFGAFFGG>FF8@F4CBGFF?FFFEFFFFFFFFFFF
@M70528:330:000000000-K6D4P:1:1102:18281:2956 1:N:0:AGTGCGAGTG+TGGAGGTAAT
GGAGCCCCTGACATAGCATTCCCTCGATTAAATAATATAAGATTCTGACTTTTACCCCCTTCTCTGGGATTATTAATTATAGGACTTTATAAAGAAGGAGCGGGAACGGGATGAACAGTATATCCACCTTTATCAACGTTTTATCATTCAGGACCTTCAGTAGACTTAACAATTTTTTCTTTACACCTTGCAGGGATTTCTTCAATTTTAGGTGCCTTAAATTTTATTACTACAATTTTTAATCTTAAAGCAAAAAACCTTTCAGCAGAAAAAATTAGACTATTTGTCTGATCAGTTATTT
+
CCCCCGGGGGGGGGGGGGGGGGGGGGGGDGGGGGGGGGGGGGGGGGGGGGGGGGGGGGGGGGGGGGGGGGGGGGGGGGGGGGGGGGGGGGGGGGGGGGGGGGGGGGGGGGGGGGGGGGGGGGGGGGGGGGGGGGGGGGGGGGGGGGGGGGGGGGGGGGGGGGGGGGGGGGGGGGGGGGGGGGGGGGGGGGGGGGGGGGGGGGGGGGGGGGGGGGGGGGGGGGGGGGGGGGFGGGFGGGGFFFFFGFGCCDGGFGFGGGFFFFFGFGFGFFFGGFFGF@FFFFGFFFFFFFFFEFFFFFFFF
@M70528:330:000000000-K6D4P:1:1102:14145:2959 1:N:0:AGTGCGAGTG+TGGAGGTAAT
GGAGCCCCTGACATAGCATTCCCTCGATTAAATAATATAAGATTCTGACTTTTACCCCCTTCTCTGGGATTATTAATTATAGGACTTTATAAAGAAGGAGCGGGAACGGGATGAACAGTATATCCACCTTTATCAACGTTTTATCATTCAGGACCTTCAGTAGACTTAACAATTTTTTCTTTACACCTTGCAGGGATTTCTTCAATTTTAGGTGCCTTAAATTTTATTACTACAATTATTAATCTTAAAGCAAAAAACCTTTCAGCAGAAAAAATTAGACTATTTGTCTGATCAGTTATTT
+
CCCCCGGGGGGGGGGGGGGGGGGGGGGGGGGGGGGGGGGGGGGGGGGGGGGGGGGGGGGGGGGGGGGGGGGGGGGGGGGGGGGGGGGGGGGGGGGGGGGGGGGGGGGGGGGGGFGGGGGGGGGGGGGGGGGGGGGGGGGGGGGGGGGGGGGGGGGGGGGGGGGGGGGGGGGGGGGGGGGGGGGGGGGGGGGGGGGGGGGGGGGGGGGGGGG6FDFGGGGGGGGGGFFGGGFFGGFGGDFFFFFFGFGGFGGFFGFGGGFFFFFGCGFGFFFGGFFGF@EFFFGC@?FECE4?EFE?CCEEE
@M70528:330:000000000-K6D4P:1:1102:7373:2979 1:N:0:AGTGCGAGTG+TGGAGGTAAT
GGAGCCCCTGACATAGCATTCCCTCGATTAAATAATATAAGATTCTGACTTTTACCCCCTTCTCTGGGATTATTAATTATAGGACTTTATAAAGAAGGAGCGGGAACGGGATGAACAGTATATCCACCTTTATCAACGTTTTATCATTCAGGACCTTCAGTAGACTTAACAATTTTTTCTTTACACCTTGCAGGGATTTCTTCAATTTTAGGTGCCTTAAATTTTATTACTACAATTATTAATCTTAAAGCAAAAAACCTTTCAGCAGAAAAAATTAGACTATTTGTCTGATCAGTTATTT
+
CCCCCGGGGGGGGGGGGGGGGGGGGGGGGGGGGGGGGGGGGGGGGGGGGGGGGGGGGGGGGGGGGGGGGGGGGGGGGGGGGGGGGGGGGGGGGGGGGGFGGGGGGGGGGGEGGGGGGGGGGGGFGGGGGGGFGGGGGGGGGGGGGFGGFGGGGFFGGGGGGGGGGGGGGGGGGGGGFGGFGGGGGGGGGGGGGGGDFFGGGGGGFGGGGGGGGGGGGGGGFGGGGEGGGGFGFGFGGGGFFFFFGFGGFFFGFGFG:<DFFFFGFFEGF6AFGFAD<ECF?FFFFFF??EEE3C8EEEFFF
@M70528:330:000000000-K6D4P:1:1102:13899:2985 1:N:0:AGTGCGAGTG+TGGAGGTAAT
GGACCCTGTTTTACTGTCTCTTATACACATCTCCGAGCCCACGAGACAGTGCGAGTGATCTCGTATGCCGTCTTCTGCTTGAAAAAAAAAAAAAAAAAATAAAAGTAAAAAGACAATCAAAGTGAACACTAGTTTAAAATATCACAACATATAACAAAATACTGAAAACGGCAAGCAACAAATCGAGCTGCACTACATAGTTACACATACTATGTAGACACCACTACACTTCGTAAATATGTACTGAGCAGCACTCAAAACCAACAACTGATTCTGTCACTCGTCTTCGTGTGTGTCAATC
+
CCCCCGGGGGGGGGGGGGGGGGGGGGGGGGGGGGGGGGGGGGGGGGGGGGGGGEE@FFEFGGGGGGGGGGGGGGGGGGGGGGGGGGGGGGG+++868+4,5,5:,,,,,<,+8,,,,,,,:,,,,,,,,,,,,,,3,,3,3,3,:,3+,:@,@,,,,,,,=,,,,,,,,*****16,,4,,2,,*,***,,,,,2,,+++2,+++5+2:0++++++++++**3*+0++*++3*0)2***/**1*****+2**.*/20297.()*(*(*)010*)**)))*)*10)())-(-(((((-))))
@M70528:330:000000000-K6D4P:1:1102:10411:2995 1:N:0:AGTGCGAGTG+TGGAGGTAAT
GGAGCCCCTGACATAGCATTCCCTCGATTAAATAATATAAGATTCTGACTTTTACCCCCTTCTCTGGGATTATTAATTATAGGACTTTATAAAGAAGGAGCGGGAACGGGATGAACAGTATATCCACCTTTATCAACGTTTTATCATTCAGGACCTTCAGTAGACTTAACAATTTTTTCTTTACACCTTGCAGGGATTTCTTCAATTTTAGGTGCCTTAAATTTTATTACTACAATTATTAATCTTAAAGCAAAAAACCTTACAGCAGAAAAAATTAGACTATTTGTCTGATCAGTTATTT
+
CCCCCEGFGGGGCFGFGCGGGEEEFDEFACGGGGDFFGGFFFFDGGGGGGECFGGGEDFGGFEFFGGGG?FDGAFGGGGF@EGFGFCCFGGGFG9CFCE<CEGCFGGGGGGGGFDGGFGGCCGGADG<FFG?FFFFDEGGGGGDC<CFFFE9,B<FFEFG<FFFGFDFGGGGFGGCGGGFFFGGGGGFFGFGG8CGGFCFCGDF7ECFGG?FC??CFGGFFGDEGGFCDGBE<CF,C>FFCFFFFFGGGGDFF>FD?4AF=@FG=FDGFFFGG>AFEFEBEFGFFFFCFFCEEFFFF<C<<
@M70528:330:000000000-K6D4P:1:1102:18701:2999 1:N:0:AGTGCGAGTG+TGGAGGTAAT
GGAGCCCCTGACATAGCATTCCCTCGATTAAATAATATAAGATTCTGACTTTTACCCCCTTCTCTGGGATTATTAATTATAGGACTTTATAAAGAAGGAGCGGGAACGGGATGAACAGTATATCCACCTTTATCAACGTTTTATCATTCAGGACCTTCAGTAGACTTAACAATTTTTTCTTTACACCTTGCAGGGATTTCTTCAATTTTAGGTGCCTTAAATTTTATTACTACAATTATTAATCTTAAAGCAAAAAACCTTTCAGCAGAAAAAATTAGACTATTTGTCTGATCAGTTATTT
+
CCCCCGGGGGGGGGGGGGGGGGGGGGGGGGGGGGGGGGGGGGGGGGGGGGGGGGGGGGGGGGGGGGGGGGGGGGGGGGGGGGGGGGGGGGGGGGGGGGGGGGGGGGGGGGGGGGGGGGGGGGGGGGGGGGGGGGGGGGGGGGGGGGGGGGGGGGGGGGGGGGGGGGGGGGGGGGGGGGGGGGGGGGGGGGGGGFGGGGGGGGGGGGGGGGGGGGGGGGGGGGGGGGGGGGFGGGFGGGGFFFFFGFGGGGGGFGFGGG>FFFFGFGFGFFFGGFFGF@EFFFGFFFFFEEEFFFFFEFFFF
@M70528:330:000000000-K6D4P:1:1102:20672:3006 1:N:0:AGTGCGAGTG+TGGAGGTAAT
GGAGCCCCTGACATAGCATTCCCTCGATTAAATAATATAAGATTCTGACTTTTACCCCCTTCTCTGGGATTATTAATTATAGGACTTTATAAAGAAGGAGCGGGAACGGGATGAACAGTATATCCACCTTTATCAACGTTTTATCATTCAGGACCTTCAGTAGACTTAACAATTTTTTCTTTACACCTTGCAGAGATTTCTTCAATTTTAGGTGCCTTAAATTTTATTACTACAATTATTAATCTTAAAGCAAAAAACCTTTCAGCAGAAAAAATTAGACTATTTGTCTGATCAGTTATTT
+
CCCCCGGGGGGGGGGGGFGGGGGGGGGGGGGGGGGGGGGGGGGGGGGGGGGGGGGGGGGGGGGGGGGGGGGGGGGGGGGGGGFEGGGGGGGGGGGGGGGGGGGGGGGGGGGGGGGGGGGGGGGGFGGGGGGGGGGGGGGGGDGGGGGGGGGGGGGGGGGGGGGGGGGGGGGGGGGGGGGGGGGGGGGGGFDG?ADFGGGGGGGGGGGGGGGGGGFGGGGGFGGGFFGGGGFGGGFGGGGFFFFFGFGGGGGGFGFGGGFFFEFFECEG;6AC<1AGFFFFFFGFFCF<CCFCEE@ECCEFF
@M70528:330:000000000-K6D4P:1:1102:10263:3022 1:N:0:AGTGCGAGTG+TGGAGGTAAT
GGAGCCCCTGACATAGCATTCCCTCGATTAAATAATATAAGATTCTGACTTTTACCCCCTTCTCTGGGATTATTAATTATAGGACTTTATAAAGAAGGAGCGGGAACGGGATGAACAGTATATCCACCTTTATCAACGTTTTATCATTCAGGACCTTCAGTAGACTTAACAATTTTTTCTTTACACCTTGCAGGGATTTCTTCAATTTTAGGTGCCTTAAATTTTATTACTACAATTATTAATCTTAAAGCAAAAAACCTTTCAGCAGAAAAAATTAGACTATTTGTCTGATCAGTTATTT
+
CCCCCGGGGGGGGGGGGGGGGGGGGGGGGGGGGGGGGGGGGGGGGGGGGGGGGGGGGGGGGGGGGGGGGGGGGGGGGGGGGGGGGGGGGGGGGGGGGGGFGGGGGGGGGGGGGGGGGGGGGGGGGGGGGGGGGGGGGGGGGGGGGGGGGGGGGGGGGGGGGGGGGGGGGGGGGGGGGGGGGGGGGGGGGGGGGGDGGGGGGGGGGGGGGGCGFFGGGGGGFGGGGGGGGGFGGGFGGGGFFFFFGFGGFGGGFGFGGGFFFEFGCGFGFAAFGFFGFFFFFAFFFFF??44?EFEFEFEFF
@M70528:330:000000000-K6D4P:1:1102:21875:3030 1:N:0:AGTGCGAGTG+TGGAGGTAAT
GGAGCCCCTGACATAGCATTCCCTCGATTAAATAATATAAGATTCTGACTTTTACCCCCTTCTCTGGGATTATTAATTATAGGACTTTATAAAGAAGGAGCGGGAACGGGATGAACAGTATATCCACCTTTATCAACGTTTTATTATTCAGGACCTTCAGTAGACTTAACAATTTTTTCTTTACACCTTGCAGGGATTTCTTCAATTTTAGGTGCCTTAAATTTTATTACTACAATTATTAATCTTAAAGCAAAAAACCTTTCAGCAGAAAAAATTAGACTATTTGTCTGATCAGTTATTT
+
CCCCCGGGGGGGGGGGGGGGGGGGGGGGGGGGGGGGGGGGGGGGGGGGGGGGGGGGGGGGGGGGGGGGGGGGGGGGGGGGGGGGGGGGGGGGGGGGGGGGGGGGGGGGGGGGGGGGGGGGGGGGGGGGGGGGGGGGGGGGGGGGGGGGGGGGGGGGGGGGGGGGGGGGGGGFEGGGGGGGGGGGGGGGGGGGGGGGFGGGGGGGGGGGGGGFGGGGGGGGGGGGGGGGGGFGGGFGGGGFFFFFGFGGGGGGFGFGGGFFFFFGFGFGFFFGGFFGFFFFFFGFFFFFEEFFCEEFCEFFF
@M70528:330:000000000-K6D4P:1:1102:8611:3032 1:N:0:AGTGCGAGTG+TGGAGGTAAT
GGAGCCCCTGACATAGCATTCCCTCGATTAAATAATATAAGATTCTGACTTTTACCCCCTTCTCTGGGATTATTAATTATAGGACTTTATAAAGAAGGAGCGGGAACGGGATGAACAGTATATCCACCTTTATCAACGTTTTATCATTCAGGACCTTCAGTAGACTTAACAATTTTTTCTTTACACCTTGCAGGGATTTCTTCAATTTTAGGTGCCTTAAATTTTATTACTACAATTATTAATCTTAAAGCAAAAAACCTTTCAGCAGAAAAAATTAGACTATTTGTCTGATCAGTTATTT
+
CCCCCGGGGGGGGGGGGGGGGGGGGGGGGGGGGGGGGGGGGFFGGGGFGGGGGGGGGGGGGGGGGGGGGGGGGGGGGGGGGGGGGGGGGGGGGGGGGGGGGGGGGGGGGGCGGFGGGGGGGGGGGGGGGGGGGGGGGGGGGGGGGGGGGGGGGGGGGGGGGGGGGGGGGGGGGGGGGGGGGGGGGGGGGGGGGGGGGGGGGGGGGGGGGGGGGFGGGGGGGGGGGGGGGGFFDGFGGGGFFAFFGFGGFGGGFGFGGGEFFFFGFDEGFFFGGFFGFEFAEFGFFFF<ECEFFFFFECFFF
@M70528:330:000000000-K6D4P:1:1102:16940:3041 1:N:0:AGTGCGAGTG+TGGAGGTAAT
GGAGCCCTGACATAGCATTCCCTCGATTAAATAATATAAGATTCTGACTTTTACCCCCTTCTCTGGGATTATTAATTATAGGACTTTATAAAGAAGGAGCGGGAACGGGATGAACAGTATATCCACCTTTATCAACGTTTTATCATTCAGGACCTTCAGTAGACTTAACAATTTTTTCTTTACACCTTGCAGGGATTTCTTCAATTTTAGGTGCCTTAAATTTTATTACTACAATTATTAATCTTAAAGCAAAAAACCTTTCAGCAGAAAAAATTAGACTATTTGTCTGATCAGTTATTTT
+
CCCCCGGGGGGGGGGG-FGFGGGGGGGG6<CFGGGGGGGGGGGGGGGGGGGGGGGGGGGGGGGGGGGGGGGGGGGGGGGGGGFGGGGGGGGGGGGGGGGGGGGGGGGGGGGGGGGGGGGGGGGGGGGGGGGGGGGGGGGGGGGGGGGGGGGGGGGGGGGGGGGGGGGGGGGGGGGGGGGGGGGGGGGGGGGGGGGGGGGGGGGGGGGGGGGGGGGGGGGGGGGGGGFGGGFGCFFGGGGFFFCFGFGG?CGG*AFGGGFFFFFGEDDGFFFFDDFGFFEFFFGFFFFFFEFFFFFFFCFFF
@M70528:330:000000000-K6D4P:1:1102:16856:3064 1:N:0:AGTGCGAGTG+TGGAGGTAAT
GGAGCCCCTGACATAGCATTCCCTCGATTAAATAATATAAGATTCTGACTTTTACCCCCTTCTCTGGGATTATTAATTATAGGACTTTATAAAGAAGGAGCGGGAACGGGATGAACAGTATATCCACCTTTATCAACGTTTTATCATTCAGGACCTTCAGTAGACTTAACAATTTTTTCTTTACACCTTGCAGGGATTTCTTCAATTTTAGGTGCCTTAAATTTTATTACTACAATTATTAATCTTAAAGCAAAAAACCTTTCAGCAGAAAAAATTAGACTATTTGTCTGATCAGTTATTT
+
CCCCCGGGGGGGGGGGGGGGGGGGGGGGGGGGGGGGGGGGGGGGGGGGGGGGGGGGGGGGGGGGGGGGGGGGGGGGGGGGGGGGGGGGGGGGGGGGGGGGGGGGGGGGGGGGGGGGGGGGGGGGGGGGGGGGGGGGGGGGGGGGGGGGGGGGGGGGGGGGGGGGGGGGGGGGGGGGGGGGGGGFGGGGGGGGGGGGGGGGGGGGGGGGGGGGGGGGGGGGGGGGGGGGGGFGGGFGGGGFFFFFGFGGGFGGFGFFGDEFFFFGFGFFFFFFGFFFFFFFFFGFFCFCEFFFFFFFFFFFF
@M70528:330:000000000-K6D4P:1:1102:22419:3070 1:N:0:AGTGCGAGTG+TGGAGGTAAT
GGAGCCCCTGACATAGCATTCCCTCGATTAAATAATATAAGATTCTGACTTTTACCCCCTTCTCTGGGATTATTAATTATAGGACTTTATAAAGAAGGAGCGGGAACGGGATGAACAGTATATCCACCTTTATCAACGTTTTATCATTCAGGACCTTCAGTAGACTTAACAATTTTTTCTTTACACCTTGCAGGGATTTCTTCAATTTTAGGTGCCTTAAATTTTATTACTACAATTATTAATCTTAAAGCAAAAAACCTTTCAGCAGAAAAAATTAGACTATTTGTCTGATCAGTTACTT
+
CCCCCGGGGGGGGGGGGGGGGGGGGGGGGGGGGGGGGGGGGGGGGGGGGGGGGGGGGGGGGGGGGGGGGGGGGGGGGGGGGGGGGGGGGGGGGGGGGGGGGGGGGGGGGGGGGGGGGGGGGGGGGGGGGGGGGGGGGGGGGGGGGGGGGGGGGGGGGGGGGGFGGGGGGGGGGGGGGGGGGGGGGGGGGGGGGGGGGGGGGGGGGGFFGGGGGGGGGGGGGGGGGGGGGGFGGGFGGGGFFFFFGFGGGGGGFGFGGGFFFFFGFGFFFFFGGFFGFFEFFFGFFFFFFFFFECFFFEFFF
@M70528:330:000000000-K6D4P:1:1102:14622:3093 1:N:0:AGTGCGAGTG+TGGAGGTAAT
GGGACCCTGTTTTACTGTCTCTTATACACACTCCGAGCCCACGAGACAGTGCGAGTGATCTCGTATGCCGTCTTCTGCTTGAAAAAAAAAAAACCCCTCTTTTACTTCCTTCACACCTACCCTTGCTATACTCTCTCTCCTCACTAGTATTTCCTCTCCCACTTATATCTCCTACCCTCATCTGTACCTTCATTCCCTCCCTTCTTCACCATATCGTACCACACTTTCTCCATCCACCTACACCTCTCTACCCGCTCCTCCTTCTCTACCTATCCTCCCTCCCCCATAACCCTTACCCTAT
+
CCCCCGGFGCFFFEFGGGGGGGGGGGG<FGGGGGGGGGGGGGGGGGGGGGGGGGE@FC,<FFGGGGGGGGEGGGGFGGFA@FFGGGD:F@F=++8++++4,<,,:,,<,,,,:,,8?,,:,,:,,,,5,,,,,::,,,:,5,,:,,,33,,,,3=,,:,33,,9,,,,8,,,,,,3,,:F9@;,7,,73,@,,,33@,:**,6,,,5,,2,,,,,*,,4*1?2:6,,52,;,1=),;**)2)))*00*++3+)1:)/));)/*2-0)****+*)0*.(-)()*.)-)(),,((.,(((,()
@M70528:330:000000000-K6D4P:1:1102:15191:3103 1:N:0:AGTGCGAGTG+TGGAGGTAAT
GGAGCCCCTGACATAGCATTCCCTCGATTAAATAATATAAGATTCTGACTTTTACCCCCTTCTCTGGGATTATTAATTATAGGACTTTATAAAGAAGGAGCGGGAACGGGATGAACAGTATATCCACCTTTATCAACGTTTTATCATTCAGGACCTTCAGTAGACTTAACAATTTTTTCTTACACCTTTCCAGGAATTTTTCAATTTTAGGTTCCTTTAATTTTATTACTTACATTATTAATCTTAAAGCAAAAAAACTTTCAACCGAAAAAATTAAACTTATTGTTTGATTAGTTTATTT
+
CCCCCGGGGGGGGGGGGGGGGGGGGGGGGGGGGGGGGGGGGGGGGGGGGGGGGGGGGGGGGGGGGGGGGGGGGGGGGGGGGGGGGGGGGGGGGGGGGGGGGGGGGGGGGGGGGGGGGGGGGGGGGGGGGGGGGGGGGGGGGGGGGGGGGGGGGGGGGGGGGGGGGGGGGGGGGGGGGGGGG9,,3D3D,,,,CD+,@F,3C,,@=DGG7,@7,4@2E,EF:EGG,,@,2,+,+7+@2+C+B+++?1DF,+*;AGF>/C)BF*8+**().:>FG(;*).)+)*3@67+((.))).19))6>A
@M70528:330:000000000-K6D4P:1:1102:24593:3105 1:N:0:AGTGCGAGTG+TGGAGGTAAT
GGAGCCCCTGACATAGCATTCCCTCGATTAAATAATATAAGATTCTGACTTTTACCCCCTTCTCTGGGATTATTAATTATAGGACTTTATAAAGAAGGAGCGGGAACGGGATGAACAGTATATCCACCTTTATCAACGTTTTATCATTCAGGACCTTCAGTAGACTTAACAATTTTTTCTTTACACCTTGCAGGGATTTCTTCAATTTTAGGTGCCTTAAATTTTATTACTACAATTATTAATCTTAAAGCAAAAAACCTTTCAGCAGAAAAAATTAGACTATTTGTCTGATCAGTTATTT
+
CCCCCBD;FGGGGDFGGFGGFCFGGECGEFGGGGFFFFFFFGGACFGFEFGFGGGGGGGGGFFFGGGGGGFGGGGG<CDGFGGGFGGGGGGGGGG@FGCGGDGGGCFFGGGGGFGEGGGGGGGGFGFE<FGGGGGGGGDGCEGGGGGGGGGGGGGGGGGGGGFGGGGFGGGGGGGGFGGGGGGGG9=DGGGFGGD7EGGCFEFCCFGGGGGGGGGGGGGGGGCGGFGGGGFDCFFGFFGFFFFFFFGG,DCFFGFGGGFFFBFGFGFGFA46C1ACE;?F;=+@A?F<CE9?<?=CE)55<
@M70528:330:000000000-K6D4P:1:1102:8500:3123 1:N:0:AGTGCGAGTG+TGGAGGTAAT
GGAGCCCCTGACATAGCATTCCCTCGATTAAATAATATAAGATTCTGACTTTTACCCCCTTCACTGGGATTATTAATTATAGGACTTTATAAAGAAGGAGCGGGAACGGGATGAACAGTATATCCACCTTTATCAACGTTTTATCATTCAGGACCTTCAGTAGACTTAACAATTTTTTCTTTACACCTTGCAGGGATTTCTTCAATTTTAGGTGCCTTAAATTTTATTACTACAATTATTAATCTTAAAGCAAAAAACCTTTCAGCAGAAAAAATTAGACTATTTGTCTGATCAGTTATTT
+
CCCCCGGGGGGGGGGGGGGGGGGGGGGGGGGGGGGGGGGGGGGGGGGGGGGGGGGGGGGGGGGGGGGGGGGGGGGGGGGGGGGGGGGGGGGGGGGGGGGGGGGGGGGGGGGGGGGGGGGGGGGGGGGGGGGGGGGGGGGGGGGGGGGGGGGGGGGGGGGGGGGGGGGGGGGGGGGGGGGGGGGGGGGGGGGGGGGGGGGGGGGGGGGGGGGGGGGGGGGGGGGGGGGGGGFGGGFGGGGFFFFFGFGGGFGGFGFGGGFFFFFGFGFGFFFGGFFGF@<AEFGFFFFFFFEFFEEEFFFFF
@M70528:330:000000000-K6D4P:1:1102:19605:3130 1:N:0:AGTGCGAGTG+TGGAGGTAAT
GGAGCCCCTGACATAGCATTCCCTCGATTAAATAATATAAGATTCTGACTTTTACCCCCTTCTCTGGGATTATTAATTATAGGACTTTATAAAGAAGGAGCGGGAACGGGATGAACAGTATATCCACCTTTATCAACGTTTTATCATTCAGGACCTTCAGTAGACTTAACAATTTTTTCTTTACACCTTGCAGGGATTTCTTCAATTTTAGGTGCCTTAAATTTTATTACTACAATTATTAATCTTAAAGCAAAAAACCTTTCAGCAGAAAAAATTAGACTATTTGTCTGATCAGTTATTT
+
CCCCCGGGGGGGGGGGGGGGGGGGGGGGGGGGGGGGGGGGGGGGGGGGGGGGGGGGGGGGGGGGGGGGGGGGGGGGGGGGGGGGGGGGGGGGGGGGGGGGGGGGGGGGGGGGGGGGGGGGGGGGGGGGGGGGGGGGGGGGGGGGGGGGGGGGGGGGGGGGGGGGGGGGGGGGGGGGGGGGGGGGGGGGGGGGGGGGGGGGGGGGGGGGGGGGGGGGGGGGGGGGGGGGGGFGGGFGGGGFFFFFGFGGGGGGFGFGCGFFFFFGFGFGFFFGGFFGFFFFFFGFFFFFFFFFFFFFCFFFF
@M70528:330:000000000-K6D4P:1:1102:21440:3158 1:N:0:AGTGCGAGTG+TGGAGGTAAT
GGAGCCCCTGACATAGCATTCCCTCGATTAAATAATATAAGATTCTGACTTTTACCCCCTTCTCTGGGATTATTAATTATAGGACTTTATAAAGAAGGAGCGGGAACGGGATGAACAGTATATCCACCTTTATCAACGTTTTATCATTCAGGACCTTCAGTAGACTTAACAATTTTTTCTTTACACCTTGCAGGGATTTCTTCAATTTTAGGTGCCTTAAATTTTATTACTACAATTATTAATCTTAAAGCAAAAAACCTTTCAGCAGAAAAAATTAGACTATTTGTCTGATCAGTTATTT
+
CCCCCGGGGGGGGGGGGGGGGGGGGGGGGGGGGGGGGGGGGGGGGGGGGGGGGGGGGGGGGGGGGGGGGGGGGGGGGGGGGGGGGGGGGGGGGGGGGGGGGGGGGGGGGGGGGGGGGGGGGGGGGGGGGGGGGGGGGGGGGGGGGGGGGGGGGGGGGGGGGGGGGGGGGGGGGGGGGGGGGGGGGGGGGGGGGGGGGGGGGGGGGGGGGGGGGGGGGGGGGGGGGGGGGGFGGGFGGGGFFFFFGFGGGGGGFGFGGGFFFFFG?GFGFFFGGFFGFEEFEFGFFFFFFCEFFEEFFEFFF
@M70528:330:000000000-K6D4P:1:1102:13036:3161 1:N:0:AGTGCGAGTG+TGGAGGTAAT
GGAGCCCCTGACATAGCATTCCCTCGATTAAATAATATAAGATTCTGACTTTTACCCCCTTCACTGGGATTATTAATTATAGGACTTTATAAAGAAGGAGCGGGAACGGGATGAACAATATATCCACCTTTATCAACGTTTTATCATTCAGGACCTTCAGTAGACTTAACAATTTTTTCTTTACACCTTGCAGGGATTTCTTCAATTTTAGGTGCCTTAAATTTTATTACTACAATTATTAATCTTAAAGCAAAAAACCTTTCAGCAGAAAAAATTAGACTATTTGTCTGATCAGTTATTT
+
CCCCCG?FGGGGGGGGGGGGGGGGGGGGGGGGGGGGGGGGGGGGGGGGGGGGGGGGGGGGGGGGGGGGGGGGGGGGGGGGGGGGGGGGGFGGGGCGGGGGGGGGGGGGGGGGGGGGGGGGFGGGGGGGGGGGFEGFGGGGGGGGGGGGGGGGGGGGGGGGGGGGGFGGGGGGGGGGGGGGGGGGGGGGGGGGGGGGGGGGGGGGGGGGGGGGGGGGGGGGGGGGGGGGGGFGGFFGGGGFFFFFGFGFFFFFFGFGGGFFFFFGFGFGFFFFGFFGFFFFFFGFFFF3C9CFFFEEFEFCE
@M70528:330:000000000-K6D4P:1:1102:20003:3185 1:N:0:AGTGCGAGTG+TGGAGGTAAT
GGAGCCCCTGACATAGCATTCCCTCGATTAAATAATATAAGATTCTGACTTTTACCCCCTTCTCTGGGATTATTAATTATAGGACTTTATAAAGAAGGAGCGGGAACGGGATGAACAGTATATCCACCTTTATCAACGTTTTATCATTCAGGACCTTCAGTAGACTTAACAATTTTTTCTTTACACCTTGCGGGGATTTCTTCAATTTTAGGTGCCTTAAATTTTATTACTACAATTATTAATCTTAAAGCAAAAAACCTTTCAGCAGAAAAAATTAGACTATTTGTCTGATCAGTTATTT
+
CCCCCGGGGGGGGGGGGGGGGGGGGGGGGGGGGGGGGGGGGGGGGGGGGGGGGGGGGGGGGGGGGGGGGGGGGGGGGGGGGGGGGGGGGGGGGGGGGGGGGGGGGGGGGGGGGGGGGGGGGGGGGGGGGGGGGGGGGGGGGGGGGGGGGGGGGGGGGGGGGGGGGGGFGGGGGGGGGGGGGGGGGGGGGGGDGEEGGGGGGGGGGGGGGGFGGGGGGGGGGGGGGGGGGGFGGGFGGGGFFFFFGFGFFFGGFGFGGGFFFFFGFGFGFFFGGFFGFFFFFFGFFFFFFFFAFFFFFFFBB
@M70528:330:000000000-K6D4P:1:1102:12164:3205 1:N:0:AGTGCGAGTG+TGGAGGTAAT
GGAGCCCCTGACATAGCATTCCCTCGATTAAATAATATAAGATTCTGACTTTTACCCCCTTCTCTGGGATTATTAATTATAGGACTTTATAAAGAAGGAGCGGGAACGGGATGAACAGTATATCCACCTTTATCAACGTTTTATCATTCAGGACCTTCAGTAGACTTAACAATTTTTTCTTTACACCTTGCAGGGATTTCTTCAATTTTAGGTGCCTTTAATTTTATTACTACAATTATTAATCTTAAAGCAAAAAACCTTTCAGCAGAAAAAATTAGACTATTTGTCTGATCAGTTATTT
+
CCCCCGGGGGGGGGGGGGGGGGGGGGGGGGGGGGGGGGGGGGGGGGGGGGGGGGGGGGGGGGGGGGGGGGGGGGGGGGGGGGGGGGGGGGGGGGGGGGGGGGGGGGGGGGGGGGGGGGGGGGGGGGGGGGGGGGGGGGGGGGGGGGGGGGGGGGGGGGGGGGGGGGGDFGGGGGGGGGGGGGGGGGGGGGGGGGGGGGGGGGGGGGGGGGFGGCGGGGGGGGGGGGGGGGFCG6CGGGGFFFFFGFCF@8FCFFFGGGEFFEFGFGFGFFFFFFFGEEEFFFGFFFF<EECFFFFFFFFFF
@M70528:330:000000000-K6D4P:1:1102:21570:3222 1:N:0:AGTGCGAGTG+TGGAGGTAAT
GGAGCCCCTGACATAGCATTCCCTCGATTAAATAATATAAGATTCTGACTTTTACCCCCTTCTCTGGGATTATTAATTATAGGACTTTATAAAGAAGGAGCGGGAACGGGATGAACAGTATATCCACCTTTATCAACGTTTTATCATTCAGGACCTTCAGTAGACTTAACAATTTTTTCTTTACACCTTGCAGGGATTTCTTCAATTTTAGGTGCCTTAAATTTTATTACTACAATTATTAATCTTAAAGCAAAAAACCTTTCAGCAGAAAAAATTAGACTATTTGTCTGATCAGTTATTT
+
CCCCCGGGGGGGGGGGGGGGGGGGGGGGGGGGGGGGGGGGGGGGGGGGGGGGGGGGGGGGGGGGGGGGGGGGGGGGGGGGGGGGGGGGGGGGGGGGGGGGGGGGGGGGGGGGGGGGGGGGGGGGGGGGGGGGGGGGGGGGGGGGGGGGGGGGGGGGGGGGGGGGGGGGGGGGGGGGGGGGGGGGGGGGGGGCGFGGGGGGGGGGGGGGGGGGGGGGGGGGGGGGGGGGGGFGGGFGGGGFFFFFGFGGGFFFFGFFGGFFFFFGFGFGFFFGGBFGFFFACFGFFFFFFF<CFFFFFFFFF
@M70528:330:000000000-K6D4P:1:1102:21214:3239 1:N:0:AGTGCGAGTG+TGGAGGTAAT
GGAGCCCCTGACATAGCATTCCCTCGATTAAATAATATAAGATTCTGACTTTTACCCCCTTCACTGGGATTATTAATTATAGGACTTTATAAAGAAGGAGCGGGAACGGGATGAACAGTATATCCACCTTTATCAACGTTTTATCATTCAGGACCTTCAGTAGACTTAACAATTTTTTCTTTACACCTTGCAGGGATTTCTTCAATTTTAGGTGCCTTAAATTTTATTACTACAATTATTAATCTTAAAGCAAAAAACCTTTCAGCAGAAAAAATTAGACTATTTGTCTGATCAGTTATTT
+
CCCCCGGGGGGGGGGGGGGGGGGGGGGGGGGGGGGGGGGGGGGGGGGGGGGGGGGGGGGGGGGGGGGGGGGGGGGGGGGGGGGGGGGGGGGGGGGGGGGGGGGGGGGGGGGGGGGGGGGGGGGGGGGGGGGGGGGGGGGGGGGGGGGGGGGGGGGGGGGGGGGGGGGGGGGGGGGGGGGGGGGGGGGGGGGGGGGGGGGGGGGGGGGGGGGGGGGGGGGGGGGGGGGGGGFDGGFGGGGFFFFFGFGGF>FGFGFGGGFFFFFGFGFGFFFGGFFGF8CFFFGFFFFFFEFFFF<EFFFFF
@M70528:330:000000000-K6D4P:1:1102:22633:3242 1:N:0:AGTGCGAGTG+TGGAGGTAAT
GGAGCCCCTGACATAGCATTCCCTCGATTAAATAATATAAGATTCTGACTTTTACCCCCTTCTCTGGGATTATTAATTATAGGACTTTATAAAGAAGGAGCGGGAACGGGATGAACAGTATATCCACCTTTATCAACGTTTTATCATTCAGGACCTTCAGTAGACTTAACAATTTTTTCTTTACACCTTGCAGGGATTTCTTCAATTTTAGGTGCCTTAAATTTTATTACTACAATTATTAATCTTAAAGCAAAAAACCTTTCAGCAGAAAAAATTAGACTATTTGTCTGATCAGTTATTT
+
CCCCCGGGGGGGGGGGGGGGGGGGGGGGGGGGGGGGGGGGGGGGGGGGGGGGGGGGGGGGGGGGGGGGGGGGGGGGGGGGGGGGGGGGGGGGGGGGGGGGGGGGGGGGGGGGGGGGGGGGGGGGGGGGGGGGGGGGGGGGGGGGGGGGGGGGGGGGGGGGGGGGGGGGGGGGGGGGGGGGGGGGGGGGGGGGGGGGGGGGGGGGGGGGGGGGGGGGGGGGGGGGGGGGGGFGGGFGGGGFFFFFGFGGFGGGFGFGGGFFFFFGEGFGFFFGGFFGEFFFFFGFFFFEFFFFFFFFFFFFF
@M70528:330:000000000-K6D4P:1:1102:20166:3243 1:N:0:AGTGCGAGTG+TGGAGGTAAT
GGAGCCCCTGACATAGCATTCCCTCGATTAAATAATATAAGATTCTGACTTTTACCCCCTTCTCTGGGATTATTAATTATAGGACTTTATAAAGAAGGAGCGGGAACGGGATGAACAGTATATCCACCTTTATCAACGTTTTATCATTCAGGACCTTCAGTAGACTTAACAATTTTTTCTTTACACCTTGCAGGGATTTCTTCAATTTTAGGTGCCTTAAATTTTATTACTACAATTATTAATCTTAAAGCAAAAAACCTTTCAGCAGAAAAAATTAGACTATTTGTCTGATCAGTTATTT
+
CCCCCGGGGGGGGGGGGGGGGGGGGGGGGGGGGGGGGGGGGGGGGGGGGGGGGGGGGGGGGGGGGGGGGGGGGGGGGGGGGGGGGGGGGGGGGGGGGGGGGGGGGGGGGGGGGGGGGGGGGGGGGGGGGGGGGGGGGGGGGGGGGGGGGGGGGGGGGGGGGGGGGGGGGGGGGGFGGGGGGGGGGGGGGGGGGGGGGGGGGGGGGGGGGGGGGGGGGGGGGGGGGGGGGGFGGGFGGGGFFFFFGFGGGGGGFGFGGGFFFFFGFGFGFFFGGF;FFF<FFFGFFFF?EFFFFFFFFFFFF
@M70528:330:000000000-K6D4P:1:1102:20152:3257 1:N:0:AGTGCGAGTG+TGGAGGTAAT
GGAGCCCCTGACATAGCATTCCCTCGATTAAATAATATAAGATTCTGACTTTTACCCCCTTCTCTGGGATTATTAATTATAGGACTTTATAAAGAAGGAGCGGGAACGGGATGAACAGTATATCCACCTTTATCAACGTTTTATCATTCAGGACCTTCAGTAGACTTAACAATTTTTTCTTTACACCTTGCAGGGATTTCTTCAATTTTAGGTGCCTTAAATTTTATTACTACAATTATTAATCTTAAAGCAAAAAACCTTTCAGCAGAAAAAATTAGACTATTTGTCTGATCAGTTATTT
+
BCCCC:F@FGGGGDGFA@FCFECFEC;F9@F@FGCE@AFFCFFGGCFAFFFGGFFCFFGCFF,FFEFE@<,CFCEAEDDF<FGCEFGGAFGGGFGGCGCFF:@C:7@CCFCFEGAFGGEEFFGGFDF,BF9,E9?<DFGFCG<EGFGGGG,AFG@EGF@DAEE@DF;FFGFFGFGGGCCGGG9FGFD@E;DFGD67DG?DDFACFF;::A::EE,@F9,EBFF,<2;ECA<,BF5FG>CFFC>CGFC+<8C9A7*?DDEAFFFGFGFGFA4EF;A7A31=4BGFF5A)7)>EFFFFFCCFF
@M70528:330:000000000-K6D4P:1:1102:21899:3260 1:N:0:AGTGCGAGTG+TGGAGGTAAT
GGAGCCCCTGACATAGCATTCCCTCGATTAAATAATATAAGATTCTGACTTTTACCCCCTTCTCTGGGATTATTAATTATAGGACTTTATAAAGAAGGAGCGGGAACGGGATGAACAGTATATCCACCTTTATCAACGTTTTATCATTCAGGACCTTCAGTAGACTTAACAATTTTTTCTTTACACCTTGCAGGGATTTCTTCAATTTTAGGTGCCTTAAATTTTATTACTACAATTATTAATCTTAAAGCAAAAAACCTTTCAGCAGAAAAAATTAGACTATTTGTCTGATCAGTTATTT
+
CCCCCGGGGGGGGGGGGGGGGGGGGGGGGGGGGGGGGGGGGGGGGGGGGGGGGGGGGGGGGGGGGGGGGGGGGGGGGGGGGGGGGGGGGGGGGGGGGGGGGGGGGGGGGGGGGGGGGGGGGGGGGGGGGGGGGGGGGGGGGGGGGGGGGGGGGGGGGGGGGGGGGGGGGGGGGGGGGGGGGGGGGGGGGGGGGGGGGGGGGGGGGGGGGGGGGGGGGGGGGGGGGGGGGGFFGGFGGGGFFFFFGFCFFFGGFGFGDGFFFEFG4FFFFFFGGFFGFFFFFFGFFEFEF9CFEF<EFFEFF
@M70528:330:000000000-K6D4P:1:1102:22609:3260 1:N:0:AGTGCGAGTG+TGGAGGTAAT
GGAGCCCCTGACATAGCATTCCCTCGATTAAATAATATAAGATTCTGACTTTTACCCCCTTCTCTGGGATTATTAATTATAGGACTTTATAAAGAAGGAGCGGGAACGGGATGAACAGTATATCCACCTTTATCAACGTTTTATCATTCAGGACCTTCAGTAGACTTAACAATTTTTTCTTTACACCTTGCAGGGATTTCTTCAATTTTAGGTGCCTTAAATTTTATTACTACAATTATTAATCTTAAAGCAAAAAACCTTTCAGCAGAAAAAATTAGACTATTTGTCTGATCAGTTATTT
+
CCCCCGGGGGFGGGGGGGGGGGGGGGGGGGGGGGGGGGGGFGGGGGGGGGGGGGGGGFGEGGGGGGGGGGGGGGGFGGGGGGGGGGGGGGGGGGGFGGGGGGGGGGGGGEGGGEFGFGGGGGGGGGGGGGGGGGGGGGGGFGGGGG9EFGGGCFGGGGGGGGGGGGGGFDGGGGGGGGGGGGGGGGGGFGGGGGGDEGGGGGGGGGGGGGGGGG?FGGGGGGGGGGGGGGFGGGFGGGGFFFFFGFGGCGDF?FFFDDFFFFFGFGEGFFFGG;FFEFFFFFGFFFF?EF<C3EFFFFFFE
@M70528:330:000000000-K6D4P:1:1102:8258:3266 1:N:0:AGTGCGAGTG+TGGAGGTAAT
GGAGCCCCTGACATAGCATTCCCTCGATTAAATAATATAAGATTCTGACTTTTACCCCCTTCTCTGGGATTATTAATTATAGGACTTTATAAAGAAGGAGCGGGAACGGGATGAACAGTATATCCACCTTTATCAACGTTTTATCATTCAGGACCTTCAGTAGACTTAACAATTTTTTCTTTACACCTTGCAGGGATTTCTTCAATTTTAGGTGCCTTAAATTTTATTACTACAATTATTAATCTTAAAGCAAAAAACCTTTCAGCAGAAAAAATTAGACTATTTGTCTGATCAGTTATTT
+
CCCCCGGGGGGGGGGGGGGGGGGGGGGGGGGGGGGGGGGGGGGGGGGGGGGGGGGGGGGGGGGGGGGGGGGGGGGGGGGGGGGGGGGGGGFFGGGGGGGGGGGGDGGGGGBFGGCGGGGFGFGGGFGGGGFGGGGGGGGGGGGGGGGGGGGCFGGGGGGGFGDGGGGFEGGGGGFGGGGGGFGGGGGGGGGGGGGGGGGGGGFGGGGGGGGEFGFGGGGGGGGGGGGGGGFFFFAFGGGFFFFFGFGGEFFFFGFGGGFFFFFGFC=DFFFGGFFGFECBFFGFFCFEFEFF3C8CCCFFF
@M70528:330:000000000-K6D4P:1:1102:14094:3271 1:N:0:AGTGCGAGTG+TGGAGGTAAT
GGAGCCCCTGACATAGCATTCCCTCGATTAAATAATATAAGATTCTGACTTTTACCCCCTTCTCTGGGATTATTAATTATAGGACTTTATAAAGAAGGAGCGGGAACGGGATGAACAGTATATCCACCTTTATCAACGTTTTATCATTCAGGACCTTCAGTAGACTTAACAATTTTTTCTTTACACCTTGCAGGGATTTCTTCAATTTTAGGTGCCTTAAATTTTATTACTACAATTATTAATCTTAAAGCAAAAAACCTTTCAGCAGAAAAAATTAGACTATTTGTCTGATCAGTTATTT
+
CCCCCGGGGGGGGGGGGGGGGGGGGGGGGGGGGGGGGGGGGGGGGGGGGGGGGGGGGGGGGGGGGGGGGGGGGGGGGGGGGGGGGGGGGGGGGGGGGGGGGGGGGGGGGGGGGGGGGFGGGGGGGGGGGGGGGGGGGGGGGGGGGGGGGGGGGGGGGGGGGGGGGGGGGGGGGGGGGGGEGGGGGGGGGGGGGGGGGGGGGGGGGGGGGGGFG9CGGGGGGGGGGCFGGCFFGGFGGGGFFFFFGFGGGGGCFGFGGGFFFFAF<FE*6AFGC@FGF@EFFFGFF?CCFF3<CEEFEFEFF
@M70528:330:000000000-K6D4P:1:1102:16629:3324 1:N:0:AGTGCGAGTG+TGGAGGTAAT
GGAGCCCCTGACATAGCATTCCCTCGATTAAATAATATAAGATTCTGACTTTTACCCCCTTCTCTGGGATTATTAATTATAGGACTTTATAAAGAAGGAGCGGGAACGGGATGAACAGTATATCCACCTTTATCAACGTTTTATCATTCAGGACCTTCAGTAGACTTAACAATTTTTTCTTTACACCTTGCAGGGATTTCTTCAATTTTAGGTGCCTTAAATTTTATTACTACAATTATTAATCTTAAAGCAAAAAACCTTTCAGCAGAAAAAATTAGACTATTTGTCTGATCAGTTATTT
+
CCCCCGGGGGGGGGGGGGGGGGGGGGGGGGGGGGGGGGGGGGGGGGGGGGGGGGGGGGGGGGGGGGGGGGGGGGGGGGGGGGGGGGGGGGGGGGGGGGGGGGGGGGGGGGGGGGGGGGGGGGGGGGGGGGGGGGGGGGGGGGGGGGGGGGGGGGGGGGGGGGGGGGGGGGGGGGGGGGGGGGGGGGGGGGGGGGGGGGGGGGGGGGGGGGGGGGGGGGGGGGGGGAFGGGFGGGFGGGGFFFFFGFGGGGGGFGFGGGFFFFFGFGFGFFFGGFFGFEFFFFGFFFFFFFEFEEFFEEFEF
@M70528:330:000000000-K6D4P:1:1102:6154:3351 1:N:0:AGTGCGAGTG+TGGAGGTAAT
GGAGCCCCTGACATAGCATTCCCTCGATTAAATAATATAAGATTCTGACTTTTACCCCCTTCTCTGGGATTATTAATTATAGGACTTTATAAAGAAGGAGCGGGAACGGGATGAACAGTATATCCACCTTTATCAACGTTTTATCATTCAGGACCTTCAGTAGACTTAACAATTTTTTCTTTACACCTTGCAGGGATTTCTTCAATTTTAGGTGCCTTAAATTTTATTACTACAATTATTAATCTTAAAGCAAAAAACCTTTCAGCAGAAAAAATTAGACTATTTGTCTGATCAGTTATTT
+
CCCCCEGGGGGGGGGDGGGGGGGGGGGGGGGGGGGGGGGGCGDGGGGDGGGGGGGGGGGGGGFGGGGGFFGGFGGEGGGGGGGGGGGGGGGGGGGGG8FGGGGGGGGGGGGGGGGGGGGGGGGGGGGGGGGGGGGGFDFFGGGGGGGFGGGGGGGGGGGGGFGGGGGEGGGGGGGGGGGGGGGGGGGGGFGGDGGFEGCEGGGGFGGGGGGGGGGGGGGGFGGGFCF7+EBFCFFGGGGFFFFFFFCFFFGGAFFGGGEFFFA@?FEGFFFFFBF*3)7AE=:CC.:6C)7CECFFFFFCE
@M70528:330:000000000-K6D4P:1:1102:17244:3369 1:N:0:AGTGCGAGTG+TGGAGGTAAT
GGAGCCCTGTTTTACTGTTTCTTATACACATCTCCGAGCCCACGAGACAGTGCGAGTGATCTCGTATGCCGTCTTCTGCTTGAAAAAAAAAAAAAAAAACATCTTCAATACATACTCGATTTGCTACATTTGTTTATCTCACTATTCATTTGTAATACGATTATTGTTCTTCATAGCCATATGTTTGTTGTTGCCTATTCTCATTACTATTTCTTTCTATGGTCCATTAACTATTTTATTACCTTAGTATTCATAATTGAGACATACGTGATATCTTATCTACCACTCAACTCATAGTGCA
+
CCCCCGGGGGGGGGGGGG<FGGGGGGGFEFGGGGGGGGGGGGGGGGGGGGGGGGGGGGGEFGGGGGGGGGGGGGGGGGGGGGGGGDEEFEFG8+++++8+:,,8,,,,8B,,,,,,,+,,,+,,<,,:,<,,,,,,:,,3,,,,8,,,,,:,,,,,,,+++,3,33,,,,,,,,,,,7,73,,5,,,,4,2,6,27,,,,,,6,,,,=,,,,2,,4,1,,,22,,=+++4++++++2+++++2+++21+++++1+3+132*(**1+)**0)**)**.))*)**0).0(4(()))))--.))
@M70528:330:000000000-K6D4P:1:1102:22649:3377 1:N:0:AGTGCGAGTG+TGGAGGTAAT
GGAGCCCCTGACATAGCATTCCCTCGATTAAATAATATAAGATTCTGACTTTTACCCCCTTCTCTGGGATTATTAATTATAGGACTTTATAAAGAAGGAGCGGGAACGGGATGAACAGTATATCCACCTTTATCAACGTTTTATCATTCAGGACCTTCAGTAGACTTAACAATTTTTTCTTTACACCTTGCAGGGATTTCTTCAATTTTAGGTGCCTTAAATTTTATTACTACAATTATTAATCTTAAAGCAAAAAACCTTTCAGCAGAAAAAATTAGACTATTTGTCTGATCAGTTATTT
+
CCCCCGGGGGGGGGGGGGGGGGGGGGFGGGGGGGGGGGGFGGGGGGGGGGGGGGGGGGGGGGGGGGGGGGGFFGGGGGGGGGGGGGGGGGGGGGGFGGGGGGGGGGGGGGGGGGGGGGGGGGGGGGGGGGGGGGFGGGGGGGGGGGGGGGGGGGGGGGGGGGGAFGGGGGGGGGGGGGGGGGGGFGGGGGGGG@CC@D6@FGGGGGGGGGFGGGGGGGGGGGGGGFFGGGFGGG>FGGFFF6BAFFGGG7D*?FFG4DAAFEFG*84DFF6FF0;F<@3A?FGFFEF??4CCEFFEC?CEF
@M70528:330:000000000-K6D4P:1:1102:22626:3386 1:N:0:AGTGCGAGTG+TGGAGGTAAT
GGAGCCCCTGACATAGCATTCCCTCGATTAAATAATATAAGATTCTGACTTTTACCCCCTTCTCTGGGATTATTAATTATAGGACTTTATAAAGAAGGAGCGGGAACGGGATGAACAGTATATCCACCTTTATCAACGTTTTATCATTCAGGACCTTCAGTAGACTTAACAATTTTTTCTTTACACCTTGCAGGGATTTCTTCAATTTTAGGTGCCTTAAATTTTATTACTACAATTATTAATCTTAAAGCAAAAAACCTTTCAGCAGAAAAAATTAGACTATTTGTCTGATCAGTTATTT
+
CCCCCGGGGGGGGGGGGGGGGGGGGGGGGGGGGGGGGGGGGGGGGGGGGGGGGGGGGGGGGGGGGGGGGGGGGGGGGGGGGGGGGGGGGGGGGGGGGGGGGGGGGGGGGGGGGGGGGGGGGGGGGGGGGGGGGGGGGGGGGGGGGGGGGGGGGGGGGGGGGGGGGGGGFGGGGGGGGGGGGGGGGGGGGGGGGEGGGGGGGGGGGGGGGGGGGGGGGGGGGGGGGGGGGGFFGGFGGGGFFFFFGFGGGGGCFGFGGGFFFFFGEGEFFFFGGFFGFFFFEFGFFFFE<4;?EFFFFFFFF
@M70528:330:000000000-K6D4P:1:1102:16313:3388 1:N:0:AGTGCGAGTG+TGGAGGTAAT
GGAGCCCCTGACATAGCATTCCCTCGATTAAATAATATAAGATTCTGACTTTTACCCCCTTCTCTGGGATTATTAATTATAGGACTTTATAAAGAAGGAGCGGGAACGGGATGAACAGTATATCCACCTTTATCAACGTTTTATCATTCAGGACCTTCAGTAGACTTAACAATTTTTTCTTTACACCTTGCAGGGATTTCTTCAATTTTAGGTGCCTTAAATTTTATTACTACAATTATTAATCTTAAAGCAAAAAACCTTTCAGCAGAAAAAATTAGACTATTTGTCTGATCAGTTATTT
+
CCCCCDFGGGGGGGGGGGGG<FGGFGGGGGGGGGGGGGGGGGGGGGACGGGGGFGGGGGGGGGGGGGGGGGGGGGGGGGGGGGGGGGGGGGGGGGGGGGGGGGGGGGGGGGGGGGGGGGGGGGGGGGGGGFGGGGGGGFGGGGGGGGGGGGGGGGGGGGGGGGGGGGGGGGGGGGGGGGGFGGGGGGGGGGFGGGFGFFFFGGGGGGGGGGGGDFFGGGGGGGGFGGGGGFGGGFGFFGFFFFFGFGGGGFFAFFGGGFFFFFGFFEC6FFGGFFGFFEFFFGFF?F?EFCCFFEFCFE<C
@M70528:330:000000000-K6D4P:1:1102:24012:3389 1:N:0:AGTGCGAGTG+TGGAGGTAAT
GGACCCTGTTTTACTGTCTCTTATACACATCTCCGAGCCCACGAGCCAGTGCGAGTGATCTCGTATGCCGTCTTCTGCTTGAAAAAAAAAAAACAAAATGAATAAAGAATAATACAGAAAGAATATACTGCGTAACGATGAGGCAGCAGGCAGTTGGTGAGAGTTGTGCGTAGACGCAACAAATACAGAGATAGGAGAAGAGAGACGATAGATTGATCAGCCCAACATCACGCCAAGATCGATGTAGCTAGTGCACGCACGCAAAAGTATCAGAACAATGAAGTCTGAACGCAGATTGCAG
+
CCCCCGGGF<FGGGGGGGGGGFFGGGGGGGGGGGGCGGGGGGGGG7FGGGGGGGDBFGEFGGGGGGGGGGGGFGGGGGFGGGFGGGGGGGG87+,4B,,,,,55,,,,,,,5,,,,,55?,4,,,,,,,,,++@+8+++=<,,:+++,,3+3:,,,35+,,733,7,+8+*3*5,**5**,,,,,2,,,,,7?,,,,,,,,,4*4,*****++++2+2+++21**2*0*+**2*)**0**)0)*2**03:******1))).-))(*.****+*.**((,*-***1-*)),((,-4))))).
@M70528:330:000000000-K6D4P:1:1102:17010:3404 1:N:0:AGTGCGAGTG+TGGAGGTAAT
GGAGCCCCTGACATAGCATTCCCTCGATTAAATAATATAAGATTCTGACTTTTACCCCCTTCTCTGGGATTATTAATTATAGGACTTTATAAAGAAGGAGCGGGAACGGGATGAACAGTATATCCACCTTTATCAACGTTTTATCATTCAGGACCTTCAGTAGACTTAACAATTTTTTCTTTACACCTTGCAGGGATTTCTTCAATTTTAGGTGCCTTAAATTTTATTACTACAATTATTAATCTTAAAGCAAAAAACCTTTCAGCAGAAAAAATTAGACTATTTGTCTGATCAGTTATTT
+
CCCCCGGGGGGGGGGGGGGGGGGGGGGGFGGGGGGGGGGGGGGGGGGGGGGGGGGGGGGGGGGGGGGGGGGGGGGGGGGGGGGGGGGGGGGGGGGGGGGGGGGGGGGGGGGGGGGGGGGGGGGGGGGGGGGGGGGGGGGGGGGGGGGGGGGGGGGGGGGGGGGGGGGGGGGGGGGGGGGGGGGGGGGGGGGGGGGGGGGGGGGGGGGGGGGGGGGGGGGGGGGGGGGGGGFGGGFGGGGAFFFFGFGGGGGGFGFGGGFFFFFGFGFGFFAFGBFGFFEFFFGFFEFFFFFFFFFEFFFEF
@M70528:330:000000000-K6D4P:1:1102:23568:3407 1:N:0:AGTGCGAGTG+TGGAGGTAAT
GGAGCCCCTGACATAGCATTCCCTCGATTAAATAATATAAGATTCTGACTTTTACCCCCTTCTCTGGGATTATTAATTATAGGACTTTATAAAGAAGGAGCGGGAACGGGATGAACAGTATATCCACCTTTATCAACGTTTTATCATTCAGGACCTTCAGTAGACTTAACAATTTTTTCTTTACACCTTGCAGGGATTTCTTCAATTTTAGGTGCCTTAAATTTTATTACTACAATTATTAATCTTAAAGCAAAAAACCTTTCAGCAGAAAAAATTAGACTATTTGTCTGATCAGTTATTT
+
CCCCCGGGGGGGGGGGGGGGGGGGGGGGGGGGGGGGGGGGGGGGGGGGGGGGGGGGGGGGGGGGGGGGGGGGGGGGGGGGGGGGGGGGGGGGGGGGGGGGGGGGGGGGGGGGGGGGGGGGGGGGGGGGGGGGGGGGGGGGGGGGGGGGGGGGGGGGGGGGGGGGGGGFFGGGGGGGGGGGGGGGGGGGGGGGGGGFFGGGGGGGGGGGGGGGGGGGGGGGGGGGGGGGGGFGGGFGGGGFFFFFGFFGGGGGFGFGGGFFFFFGEGFGFFFGGFFGFFFFFFGFFEFFEEFFFEFFFEFFF
@M70528:330:000000000-K6D4P:1:1102:23897:3411 1:N:0:AGTGCGAGTG+TGGAGGTAAT
GGAGCCCCTGACATAGCATTCCCTCGATTAAATAATATAAGATTCTGACTTTTACCCCCTTCTCTGGGATTATTAATTATAGGACTTTATAAAGAAGGAGCGGGAACGGGATGAACAGTATATCCACCTTTATCAACGTTTTATCATTCAGGACCTTCAGTAGACTTAACAATTTTTTCTTTACACCTTGCAGGGATTTCTTCAATTTTAGGTGCCTTAAATTTTATTACTACAATTATTAATCTTAAAGCAAAAAACCTTTCAGCAGAAAAAATTAGACTATTTGTCTGATCAGTTATTT
+
CCCCCGGGGGGGGGGGGGGGGGGGGGGGGGGGGGGGGGGGGGGGGGGGGGGGGGGGGGGGGGGGGGGGGGGGGGGGGGGGGGGGGGGGGGGGGGGGGGGGGGGGGGGGGGGGGGGGGGGGGGGGGDGGGGGGGGGGGGGGFGGGGGGGGGGGGGGGGGGGGGGGGGGGFGGGGGGGGGGGGGGGGGGGGGGGGFGFGG?;EGGGGGGGGGGGFFGFFGGGGGGGGFCFGGFGGGFGGGGFFFFFGFGGGGGGFGFGGGFFFEFG?CCCAAAGGBFF36CAEFGCFCA?EECEFEFFEFFFF
@M70528:330:000000000-K6D4P:1:1102:9832:3418 1:N:0:AGTGCGAGTG+TGGAGGTAAT
GGAGCCCCTGACATAGCATTCCCTCGATTAAATAATATAAGATTCTGACTTTTACCCCCTTCTCTGGGATTATTAATTATAGGACTTTATAAAGAAGGAGCGGGAACGGGATGAACAGTATATCCACCTTTATCAACGTTTTATCATTCAGGACCTTCAGTAGACTTAACAATTTTTTCTTTACACCTTGCAGGGATTTCTTCAATTTTAGGTGCCTTAAATTTTATTACTACAATTATTAATCTTAAAGCAAAAAACCTTTCAGCAGAAAAAATTAGACTATTTGTCTGATCAGTTATTT
+
CCCCCGGGGGGGGGGGGGGGGGGGGGGFGGGGGGGGGGGGGGGGGGGGGGGGGGGGGGGGGGGGGGGGGGGGGGGGGGGGGGGGGGGGGGGGGGGGGGGDGGGGGGGGGGGGGGGGGGGGGGGGGGGGGGGGGGGGGGGGGGGGGGGGGGGGGGGGGGGGGGGGGGGGGGGGGGGGGGGGGGGGGGGGGGGGGCEFGGGGGGGG7FGGGGG?FCFGGGGGGGGGGGGGGGFGFGFGGFGFFFFFGFGGCGGGFFFGGGFFFFFGCGEGFFFGFBFGFFEFFFGFFEFEFEEEFFEFFFFFF
@M70528:330:000000000-K6D4P:1:1102:18714:3419 1:N:0:AGTGCGAGTG+TGGAGGTAAT
GGAGCCCCTGACATAGCATTCCCTCGATTAAATAATATAAGATTCTGACTTTTACCCCCTTCTCTGGGATTATTAATTATAGGACTTTATAAAGAAGGAGCGGGAACGGGATGAACAGTATATCCACCTTTATCAACGTTTTATCATTCAGGACCTTCAGTAGACTTAACAATTTTTTCTTTACACCTTGCAGGGATTTCTTCAATTTTAGGTGCCTTAAATTTTATTACTACAATTATTAATCTTAAAGCAAAAAACCTTTCAGCAGAAAAAATTAGACTATTTGTCTGATCAGTTATTT
+
CCCCCGGGGGGGGGGGGGGGGGGGGGGGGGGGGGGGGGGGGGGGGGGGGGGGGGGGGGGGGGGGGGGGGGGGGGGGGGGGGGGGGGGGGGGGGGGGGGGGGGGGGGGGGGGGGGGGGGGGGGGGGGGGGGGGGGGGGGGGGGGGGGGGGGGGGGGGGGGGGGGGGGGGGGGGGGGGGGGGGGGGGGGGGGGGGGGGGGGGGGGGGGGGGGGGGGGGGGGGGGGGGGGGGGFGGGFGGGGFFFFFGFGGFGGGFGFGGGEFFFFGEGFGFFFGG>FGFFFFFFGFFFFFFFFFFFFFFFFEF
@M70528:330:000000000-K6D4P:1:1102:17002:3420 1:N:0:AGTGCGAGTG+TGGAGGTAAT
GGAGCCCCTGACATAGCATTCCCTCGATTAAATAATATAAGATTCTGACTTTTACCCCCTTCTCTGGGATTATTAATTATAGGACTTTATAAAGAAGGAGCGGGAACGGGATGAACAGTATATCCACCTTTATCAACGTTTTATCATTCAGGACCTTCAGTAGACTTAACAATTTTTTCTTTACACCTTGCAGGGATTTCTTCAATTTTAGGTGCCTTAAATTTTATTACTACAATTATTAATCTTAAAGCAAAAAACCTTTCAGCAGAAAAAATTATACTATTTGTCTGATCAGTTATTT
+
CCCCCGGGGGGGGGGGGGGGGGGGGGGGFGGGGGGG<CFDFGGGGGGGGGGGGGGGGGGGGGGGGGGGGGGGGGGGGGGGGGGGGGGGFGGGGFGGGFFGGGGGGGGGGGGGGGGGGGGGGGGGGGGGGGGFGGGGGCFGGEGGGGGGGGGGFGGGGGGGEF9FFGGGGGEGGGGFGGGGGGGGAFEGGDGGG8EEGGGGGGGGGGGGGGG6D?EGGGCG:BFGFAFGGGFA=7CEFFGFFFFFGFGF9:CF4C>D4DEAFFFG*@=C4AFGFBFFF3)+7@CFFEFEE)9?)<3C<<CFF
@M70528:330:000000000-K6D4P:1:1102:9817:3431 1:N:0:AGTGCGAGTG+TGGAGGTAAT
GGAGCCCCTGACATAGCATTCCCTCGATTAAATAATATAAGATTCTGACTTTTACCCCCTTCTCTGGGATTATTAATTATAGAACTTTATAAAGAAGGAGCGGGAACGGGATGAACAGTATATCCACCTTTATCAACGTTTTATCATTCAGGACCTTCAGTAGACTTAACAATTTTTTCTTTACACCTTGCAGGGATTTCTTCAATTTTAGGTGCCTTAAATTTTATTACTACAATTATTAATCTTAAAGCAAAAAACCTTTCAGCAGAAAAAATTAGACTATTTGTCTGATCAGTTATTT
+
BCC8CGGGGGGGGGGGGGGGGGGGGDCFGGGFFGDFDGGG9FGGGGG9FGGGGGGGGGGGGGGGGGFDCFGGGGGGGGGGGF99FGGGGGGGGFGGCCGFGG7FGGGGC7:FCFDGGGGGGFGFGGGEGGGGGGGEFGFFGEFFGGGGGGG9FGGGGGG,EFCCFGGFACF:EFFGEFGGGGGGGGGGGGDF,@EGGFGGGGGGAFEGGGG,@>@7FGCFCGGGGFGGGGFFFG5EC@DFCFFFGFF+CCCDFGFGGDF;FEFGCGF4?6AFD>FC3=CFEFFAF?FEEFFFFF@?C?C?C
@M70528:330:000000000-K6D4P:1:1102:8955:3433 1:N:0:AGTGCGAGTG+TGGAGGTAAT
GGAGCCCCTGTCATAGCATTCCCTCGATTAAATAATATAAGATTCTGACTTTTACCCCCTTCTCTGGGATTATTAATTATAGGACTTTATAAAGAAGGAGCGGGAACGGGATGAACAGTATATCCACCTTTATCAACGTTTTATCATTCAGGACCTTCAGTAGACTTAACAATTTTTTCTTTACACCTTGCAGGGATTTCTTCAATTTTAGGTGCCTTAAATTTTATTACTACAATTATTAATCTTAAAGCAAAAAACCTTTCAGCAGAAAAAATTAGACTATTTGTCTGATCAGTTATTT
+
CCCCCGGGGG@FGFGGGGGGGGGGGGGGGGGGGGGGGGGGGGGGGGGGGGGGGGGGGGGGGGGGGGGGGGGGGGGGGGGGGGGGGGGGGGGGGGGGGGGDGGGGGGGGDGGGGGGGGGGGGGGGGGGGGGGGGGGGGGGGGGGGGGGGGFGGGGGGGGGGGGGGGGGGGGGGGGGGGGGGGGGGGGGGGGGDFFGFGGGGGGGGGGGGGGGFGFGGGGGGFGGGGGGGGGCCF@9EGGGFFFFFGFGF@GGGF7AGGGBFFEFFFGFGFFFGGFFG8;CFCAFFFCF?CEC?>E@E?65?E
@M70528:330:000000000-K6D4P:1:1102:14794:3436 1:N:0:AGTGCGAGTG+TGGAGGTAAT
GGAGCCCCTGACATAGCATTCCCTCGATTAAATAATATAAGATTCTGACTTTTACCCCCTTCTCTGGGATTATTAATTATAGGACTTTATAAAGAAGGAGCGGGAACGGGATGAACAGTATATCCACCTTTATCAACGTTTTATCATTCAGGACCTTCAGTAGACTTAACAATTTTTTCTTTACACCTTGCAGGGATTTCTTCAATTTTAGGTGCCTTAAATTTTATTACTACAATTATTAATCTTAAAGCAAAAAACCTTTCAGCAGAAAAAATTAGACTATTTGTCTGATCAGTTATTT
+
CCCCCGGGGGGGGGGGGGGGGGGGGGGGGGGGGGGGGGGGGGGGGGGGGGGGGGGGGGGGGGGGGGGGGGGGGGGGGGGGGGGGGGGGGGGGGGGGGGGGGGGGGGGGGGGGGGGGGGGGGGGGGGGGGGGGGGGGGGGGGGGGGGGGGGGGGGGGGGGGGGGGGGGGGGGGGGGGGGGGGGGGFFGGGGGGGGGFFGGGGGGGGGGGGGGGGGGGGGGGGGGGGGGGGGFFGGFGFFGFFFAFGFGGGFGGFGFGGGFFFEFG?GEGFFFGGBFGFFFFFFFFFEF3CEEFEFFFFFFFF
@M70528:330:000000000-K6D4P:1:1102:13656:3438 1:N:0:AGTGCGAGTG+TGGAGGTAAT
GGAGCCCCTGACATAGCATTCCCTCGATTAAATAATATAAGATTCTGACTTTTACCCCCTTCTCTGGGATTATTAATTATAGGACTTTATAAAGAAGGAGCGGGAACGGGATGAACAGTATATCCACCTTTATCAACGTTTTATCATTCAGGACCTTCAGTAGACTTAACAATTTTTTCTTTACACCTTGCAGGGATTTCTTCAATTTTAGGTGCCTTAAATTTTATTACTACAATTATTAATCTTAAAGCAAAAAACCTTTCAGCAGAAAAAATTAGACTATTTGTCTGATCAGTTATTT
+
CCCCCGGGGGGGGGGGGGGGGGGGGGGGGGGGGGGGGGGGGGGGGGGGGGGGGGGGGGGGGGGGGGGGGGGGGGGGGGGGGGGGGGGGGGGGGGGGGGGGGGGGGGGGGGGGGGGGGGGGGGGGGGGGGGGGGGGGGGGGGGGGGGGGGGGGGGGGGGGGGGGGGGGGGGGGGGGGGGGGGGGGGGGGGGGGGGGGGGGGGGGGGGGGGGGGGGGGGGGGGGGGGGGGGGFGGGFGGGGFFFFFGFFFCGGCFGAFDGFFFFFGFGFGFFFGGFFGFFFFFFGFFFFEFFFFFFFFEFFFF
@M70528:330:000000000-K6D4P:1:1102:10716:3445 1:N:0:AGTGCGAGTG+TGGAGGTAAT
GGAGCCCCTGACATAGCATTCCCTCGATTAAATAATATAAGATTCTGACTTTTACCCCCTTCTCTGGGATTATTAATTATAGGACTTTATAAAGAAGGAGCGGGAACGGGATGAACAGTATATCCACCTTTATCAACGTTTTATCATTCAGGACCTTCAGTAGACTTAACAATTTTTTCTTTACACCTTGCAGGGATTTCTTCAATTTTAGGTGCCTTAAATTTTATTACTACAATTATTAATCTTAAAGCAAAAAACCTTTCAGCAGAAAAAATTAGACTATTTGTCTGATCAGTTATTT
+
CCCCCGGGGGGGGGGGGGGGGGGGGGGGGGGGGGGGGGGGGGGGGGGGGGGGGGGGGGGGGGGGGGGGGGGGGGGGGGGGGGGGGGGGGGGGGGGGGGGFGGGGGGGGGGGGGGGGGGGGGGGGGGGGGGGGGGGGGGGGGGGGGGGGGGGGGGGGGGGGGGGGGGGGGGGGGGGGGGGGGGGGGGGGGGGGGGGGGGGGGGGGGGGGGGGFGGGGGGGFGGGGGGGGFGFGGGFGGGGFFFFFGFGGGFGGFGFDDGFFFFFGFGEDFFFGGFFGFEFFFFGFFFFFFCCEEFFFFFFFF
@M70528:330:000000000-K6D4P:1:1102:6246:3449 1:N:0:AGTGCGAGTG+TGGAGGTAAT
GGAGCCCCTGACATAGCATTCCCTCGATTAAATAATATAAGATTCTGACTTTTACCCCCTTCTCTGGGATTATTAATTATAGGACTTTATAAAGAAGGAGCGGGAACGGGATGAACAGTATATCCACCTTTATCAACGTTTTATCATTCAGGACCTTCAGTAGACTTAACAATTTTTTCTTTACACCTTGCAGGGATTTCTTCAATTTTAGGTGCCTTAAATTTTATTACTACAATTATTAATCTTAAAGCAAAAAACCTTTCAGCAGAAAAAATTAGACTATTTGTCTGATCAGTTATTT
+
CCBCCGGGGGCGFGFGGFGGGGFGGG7FGCFGFGFFEG<FGGGGGFF9FGGGGGGGGGGEGGGGGGGGCEE9FFGFGF9EAAFEEGGGAFGGAGC@FA@DFGCE>CFGEGGGG<CFGGF<FGEFFAEGEFFBFGDCGGGGGGDFGGDFFFG9FGGGGG:FGCFGGFF,?FE,CFFGGGGGGGCDCGFGFGF,,B=+DEEGGGGGCFGFEEFFGGFFGGG7@EFGGFGGGAC<DCAGGC<AAFFAGFG@@CC9*;>;7D?FFFFCEGFDAAF876AG<ECACFCFFE:?CEEFE<@ECCFFF
@M70528:330:000000000-K6D4P:1:1102:20558:3450 1:N:0:AGTGCGAGTG+TGGAGGTAAT
GGAGCCCCTGACATAGCATTCCCTCGATTAAATAATATAAGATTCTGACTTTTACCCCCTTCTCTGGGATTATTAATTATAGGACTTTATAAAGAAGGAGCGGGAACGGGATGAACAGTATATCCACCTTTATCAACGTTTTATCATTCAGGACCTTCAGTAGACTTAACAATTTTTTCTTTACACCTTGCAGGGATTTCTTCAATTTTAGGTGCCTTAAATTTTATTACTACAATTATTAATCTTAAAGCAAAAAACCTTTCAGCAGAAAAAATTAGACTATTTGTCTGATCAGTTATTT
+
CCCCCGGGGGGGGGGGGGGGGGGGGGGGGGGGGGGGGGGGGGGGGGGGGGGGGGGGGGGGGGGGGGGGGGGGGGGGGGGGGGGGGGGGGGGGGGGGGGGGGGGGGGGGGGGGGGGGGGGGGGGGGGGGGGGGGGGGGGGGGGGGGGGGGGGGGGGGGGGGGGGGGGGFGGGGGGGGGGGGGGGGGGGGGGGGGGGGGGGGGGGGGGGGGGGFGGGGGGGGGGGGGGGGGGFGGGFGGGGFFFFFGFGFGGGGFGFGGGFFFFFGFFEGFFFGGFFFFF?FFFGFFFFFECEFFE@EFFFFF
@M70528:330:000000000-K6D4P:1:1102:25079:3454 1:N:0:AGTGCGAGTG+TGGAGGTAAT
GGACCCTGTTTTACTGTCTCTTATACACATCTCCGCGCCCACGCGACAGTGCGAGTGATCTCGTATGCCGTCTTCTGCTTGAAAAACAAAAAGAAAAAAAGAGAAATGGACAAGGAACTAGTGAGAATATTAAATAATAATTAGTAAGTATCAATACTCAATGCAAGTACACGACGAATCATAAACACAAATACTAGTATCTTGTGGCTAACGAGTACTATGTGATGTACGAGTGTTGAGACCCAACTACACGTGGTACTAGTGTCTATATCTACATACACTGTAACAATTGCAATATACG
+
CCCCCGGGGGGGGGGGGGGGGGGGGGGGGGGGGGGCGGGGGGG:FGGGGGGGGGGEGGFCFGGGGGGGGGGGGGGGGGGGGGGGGG7EFGFC,,,,:,4++9,4,,,,,,,,,,,4A9?F,,8<5,555,,,,,8,8,,,,7,,,,7,5,,,,:97,,,,3,83,9,7,,,,8@C+8+,+3855,4>7,*,,,3,@,,,,3,,2,,*112,6*1*10,<7,,,1,,,,+,)**4),+/+).*))*)**02**)00*1+1++)++)+)++1*+24974))*.16*1)/)))))))-.)-)).
@M70528:330:000000000-K6D4P:1:1102:9948:3462 1:N:0:AGTGCGAGTG+TGGAGGTAAT
GGACCCTGTTTTACTGTCTCTTATACACATCTCCGAGCCCACGAGACAGTGCGAGTGATCTCGTATGCCGTCTTCTGCTTGAAAAAAAAAAAAAAAACAAAAAAACGAAGATATAAACGCTGTAGTGGGAGAAAAAAGTAACAAACAATCACAAACTTTAACAAAGGATAATAGCTGTATACAGTACGGAATTTTACAGAGAGTATGTACGACATGACGAGCGCATGAATGAATGTGACACATCAATAGACAATGCAGAGTAACAATGTACATCAGAAGTATAGGTCCAATATACACAGAA
+
CCCCCGGGGGGGGGGGGGGGFGGGGGGG<CEFFGGGGGGGGGGGGGEGGGGGGGGGGGEAFGGGGFGGGGGGGGGGGGGGGGGGGGGGGGG@88+4+8,,4,4++++8+++5,,,3,,+++++,,3,,,,+8,,:<<*8;,,,8,8,8,,,,,,,3,,,,7,,,,,,,,,3,,2,,,,,,,4,,2,,*****+++,523+++*+5++4+1**112+++*****/*/*0*+/+*0*+****/)))****+*0*0**20**)/)**)*,2**1+*.**)).*)****)*),)-.6).))4((.
@M70528:330:000000000-K6D4P:1:1102:23763:3466 1:N:0:AGTGCGAGTG+TGGAGGTAAT
GGAGCCCCTGACATAGCATTCCCTCGATTAAATAATATAAGATTCTGACTTTTACCCCCTTCACTGGGATTATTAATTATAGGACTTTATAAAGAAGGAGCGGGAACGGGATGAACAGTATATCCACCTTTATCAACGTTTTATCATTCAGGACCTTCAGTAGACTTAACAATTTTTTCTTTACACCTTGCAGGGATTTCTTCAATTTTAGGTGCCTTAAATTTTATTACTACAATTATTAATCTTAAAGCAAAAAACCTTTCAGCAGAAAAAATTAGACTATTTGTCTGATCAGTTATTT
+
CCCCCGGGGGGGGGGGGGGGGGGGGGGGGGGGGGGGGGGGGGGGGGGGGGGGGGGGGGGGGGGGGGGGGGGGGGGGGGGGGGGGGGGGGGGGGGGGGGGGGGGGGGGGGGGGGGGGGGGGGGGGGGGGGGGGGGGGGGGGGGGGGGGGGGGGGGGGGGGGGFGGGGGFGGGGGGGGGGGGGGGGGGGGGGGGGGGGGGGGGGGGGGGGGGGGGGGGGGGGGGGGGFGGFGFGGGFGGGGFFFFFGFGGFGFCFGFGGGBFFFFGFG4CFFFGFFFGFEFFFFGFFFFEEEFEEEFEEEFFF
@M70528:330:000000000-K6D4P:1:1102:11917:3474 1:N:0:AGTGCGAGTG+TGGAGGTAAT
GGAGCCCCTGACATAGCATTCCCTCGATTAAATAATATAAGATTCTGACTTTTACCCCCTTCTCTGGGATTATTAATTATAGGACTTTATAAAGAAGGAGCGGGAACGGGATGAACAGTATATCCACCTTTATCAACGTTTTATCATTCAGGACCTTCAGTAGACTTAACAATTTTTTCTTTACACCTTGCAGGGATTTCTTCAATTTTAGGTGCCTTAAATTTTATTACTACAATTATTAATCTTAAAGCAAAAAACCTTTCAGCAGAAAAAATTAGACTATTTGTCTGATCAGTTATTT
+
CCCCCG<FGGGGGGGGGGGGGGGGGGGGGGGGGGGGGGGGGGGGGGGGGGGGGGGGGGGGGGGGGGGGGGGGGGGGGGGGGGGGGGGGGGGGGGGGGGGGGGGGGGGGGGGGGGGGGGGGGGGGGGGGGGGGGGGGGGGGGGGGGGGGGGGGFGGGGGGGGGGGGGGCFGGGGGGGGGGGGGGGGGGGGGGFGGGGGGGGGGGGGGGGGGGGGGGGGGGGGGGGGFGGGGFFGGFGGGGFFFFFGFFGCFFGFFFFGGEFFFFGFGEGFF4?<>FGF@CFFFGFFFFFF?EFCCEECEFFF
@M70528:330:000000000-K6D4P:1:1102:5963:3481 1:N:0:AGTGCGAGTG+TGGAGGTAAT
GGAGCCCCTGACATAGCATTCCCTCGATTAAATAATATAAGATTCTGACTTTTACCCCCTTCTCTGGGATTATTAATTATAGGACTTTATAAAGAAGGAGCGGGAACGGGATGAACAGTATATCCACCTTTATCAACGTTTTATCATTCAGGACCTTCAGTAGACTTAACAATTTTTTCTTTACACCTTGCAGGGATTTCTTCAATTTTAGGTGCCTTAAATTTTATTACTACAATTATTAATCTTAAAGCAAAAAACCTTTCAGCAGAAAAAATTAGACTATTTGTCTGATCAGTTATTT
+
CCCCCGGGGGGGGGGGGGGGGGGGFEEGGGGGGGGGGGGGGGGGGGGGGGGGGAFECFFGGGGGGGGGGGGGGGGGGGGGFGGGGGGGGGGFGGGGGGGGFGGGGGGGGGGGGGGGFGFGGGGGF<FGGGGFGGGGFFGGGGGGFGGGFGGFGGGGFFGGFFGGGGGGGGFGGGGGFFFGGEEGGGGGGDCFGGGGGGGGGGGGGGGGGFCFGGGGGGCAAFGF@2D<BF@@>EFFGG7>>FABGFCFCGFFACFG4CBFFFFGFGEFFFFGC@FG<)<FFFF@8<C?EEFE4C<EEEFFF
@M70528:330:000000000-K6D4P:1:1102:22150:3506 1:N:0:AGTGCGAGTG+TGGAGGTAAT
GGAGCCCCTGACATAGCATTCCCTCGATTAAATAATATAAGATTCTGACTTTTACCCCCTTCACTGGGATTATTAATTATAGGACTTTATAAAGAAGGAGCGGGAACGGGATGAACAGTATATCCACCTTTATCAACGTTTTATCATTCAGGACCTTCAGTAGACTTAACAATTTTTTCTTTACACCTTGCAGGGATTTCTTCAATTTTAGGTGCCTTAAATTTTATTACTACAATTATTAATCTTAAAGCAAAAAACCTTTCAGCAGAAAAAATTAGACTATTTGTCTGATCAGTTATTT
+
CCCCCGGGGGGGGGGGGGGGGGGGGGGGGGGGGGGGGGGGGGGGG<FFGGGGGGGGGGGGGGFGGGGGGGGGGGGGGGGGGGGGGGGGGGGGGGGGGGGGGGGGGGGGGGGGGGGGGGGGGGGGGGGGGGGGGGGGGGGGGGGGGGGGGGGGGGGGGGGGGGGGGGGGFFGGGGGGGGGGGGGGGGGGGGGGGGGGGGGGGGGGGGGGGGGFGGGGGGGGGGGGGGGGGGFGGGFGGGGFFFFFGFGGGGGGFGFGGGFFFFFGFGFGFFFGG@FGFFFFFFGFFFFFFECEFFEEFCFFF
@M70528:330:000000000-K6D4P:1:1102:6189:3513 1:N:0:AGTGCGAGTG+TGGAGGTAAT
GGAGCCCCTGACATAGCATTCCCTCGATTAAATAATATAAGATTCTGACTTTTACCCCCTTCTCTGGGATTATTAATTATAGGACTTTATAAAGAAGGAGCGGGAACGGGATGAACAGTATATCCACCTTTATCAACGTTTTATCATTCAGGACCTTCAGTAGACTTAACAATTTTTTCTTTACACCTTGCAGGGATTTCTTCAATTTTAGGTGCCTTAAATTTTATTACTACAATTATTAATCTTAAAGCAAAAAACCTTTCAGCAGAAAAAATTAGACTATTTGTCTGATCAGTTATTT
+
CCCCCGGGGGGGGEGFGGGGGGGGGGGGGGGGGGGGGGGGGGGGGGGGGGGGGGGFGGGGGGFGGGGGGGGGGGGGGGGGGGGGGGGGGGGGGGGGGGGFGGGGGGGGGGGGGFGGGGGGGGGGGGGFGGGGGGGGGGGGGGGGGGGFGGGGFGGGGGGGGGGGGGGGAFGGGGGGGFFGFGGGGGGGGGGGGGEFGGGGGGGGFGGGGGFGGFGGGGGGGGGGGGGGFFFE7EFGGGGFFCFFGFDFFGGFFFFGGG4?AEFGFGFFFFFFG6A634<8CFGFF?;<EC4<37)667<CE
@M70528:330:000000000-K6D4P:1:1102:18094:3529 1:N:0:AGTGCGAGTG+TGGAGGTAAT
GGAGCCCCTGACATAGCATTCCCTCGATTAAATAATATAAGATTCTGACTTTTACCCCCTTCTCTGGGATTATTAATTATAGGACTTTATAAAGAAGGAGCGGGAACGGGATGAACAGTATATCCACCTTTATCAACGTTTTATCATTCAGGACCTTCAGTAGACTTAACAATTTTTTCTTTACACCTTGCAGGGATTTCTTCAATTTTAGGTGCCTTAAATTTTATTACTACAATTATTAATCTTAAAGCAAAAAACCTTTCAGCAGAAAAAATTAGACTATTTGTCTGATCAGTTATTT
+
CCCCCGGGGGGGGGGGGGGGGGGGGGGGGGGGGGGGGGGGGGGGGGGGGGGGGGGGGGGGGGGGGGGGGGGGGGGGGGGGGGGGGGGGGGGGGGGGGGGGGGGGGGGGGGGGGGGGGGGGGGGGGGGGGGGGGGGGGGGGGGGGGGGGGGGGGGGGGGGGGGGGGGGGGGGGGGGGGGGGGGGGGGGGGGGGGGGGGGGGGGGGGGGGGGGGGGGGGGGGGGGGGGGGGGFGGGFGGGGFFFFFGFGGGGGGFGFGGGFFFFFGFGFGFFF6FBFGFEFFFFGFFEFFFEEFFFFEFFFFF
@M70528:330:000000000-K6D4P:1:1102:24591:3543 1:N:0:AGTGCGAGTG+TGGAGGTAAT
GGAGCCCCTGACATAGCATTCCCTCGATTAAATAATATAAGATTCTGACTTTTACCCCCTTCTCTGGGATTATTAATTATAGGACTTTATAAAGAAGGAGCGGGAACGGGATGAACAGTATATCCACCTTTATCAACGTTTTATCATTCAGGACCTTCAGTAGACTTAACAATTTTTTCTTTACACCTTGCAGGGATTTCTTCAATTTTAGGTGCCTTAAATTTTATTACTACAATTATTAATCTTAAAGCAAAAAACCTTTCAGCAGAAAAAATTAGACTATTTGTCTGATCAGTTATTT
+
CCCCCGGCGGGGGGGGGGGGGGGGGGGGGGGGGGGGGGGGGGGGGGGGGGGGGGGGGGGGGGGGGGGGGGGGGGGGGGGGGGGGGGGGGGGGGGGGGGGGGGGGGGGGGGGGGGGGGGGGGGGGGGGGGGGGGGGGGGGGGGGGGGGGGGGGGGGGGGGGGGGGGGGGGGGGGGGGGGGGGGGGGGGGGGGGGGGGGGGGGGGGCFGGFFC8FGGFGGGGGGGGGGGGGGFFGGFGGGGFFFFFGFGGGGGGFGFGGGFFFFFGFFFGFFFGGFFGFFCFEFGFFFFFFFEFFCFFEEEFF
@M70528:330:000000000-K6D4P:1:1102:19296:3544 1:N:0:AGTGCGAGTG+TGGAGGTAAT
GGAGCCCCTGACATAGCATTCCCTCGATTAAATAATATAAGATTCTGACTTTTACCCCCTTCTCTGGGATTATTAATTATAGGACTTTATAAAGAAGGAGCGGGAACGGGATGAACAGTATATCCACCTTTATCAACGTTTTATCATTCAGGACCTTCAGTAGACTTAACAATTTTTTCTTTACACCTTGCAGGGATTTCTTCAATTTTAGGTGCCTTAAATTTTATTACTACAATTATTAATCTTAAAGCAAAAAACCTTTCAGCAGAAAAAATTAGACTATTTGTCTGATCAGTTATTT
+
CCCCCGGGGGGGGGGGGGGGGGGGGGGGGGGGGGGGGGGGGGGGGGGGGGGGGGGGGGGGGGGGGGGGGGGGGGGGGGGGGGFFGGGGGGGGGGGGGGGGGGGGGGGGGGGGGGGGGGGGGGGGGGGGGGGGGGGGGGGGGGGGGGGGGGGGGGGGGGGGGGGGGGGGFGGGGGGGGGGGGGGGGGGGGGGGFGGGGGGGGGGGGGGGGGGGGGGGGGGGGGGGGGGGGGFFGGFGGGGFFFFFGFGGGGGGFGFGGGFFFFFGFGFGFFFGGFFGFFFFFFGFFFFCFFFFEF@FFFFFF
@M70528:330:000000000-K6D4P:1:1102:18086:3545 1:N:0:AGTGCGAGTG+TGGAGGTAAT
GGAGCCCCTGACATAGCATTCCCTCGATTAAATAATATAAGATTCTGACTTTTACCCCCTTCTCTGGGATTATTAATTATAGGACTTTATAAAGAAGGAGCGGGAACGGGCTTAACAGTATATCCACCTTTATCAACGTTTTATCATTCAGGACCTTCATTAGACTTAACAATTTTTTCTTTACACCTTTCAGGGATTTCTTCAATTTTAGGTGCCTTAAATTTTATTACTACAATTATGAATCTTAAAGCAAAAAACCTTTCTGCAGACAAAATTAGACTATTTTTCTGATCATTTATTT
+
--A<CGG7F?9AFGFFGCFGGGFCFGDC<@<E,EFGGGEFGCEFGG@EFFFGGGGGGFDEGCFGGFF8CFGGGEEGGGFGC,6C@CGGGGGGF<FA<,CFFD:FE7FC@7+7,:<E,?FF<,EFFGG@FEFGGFCCFFFFFGFAFGGFGCEEEFBCFGC,C?ADFDGE9FFCGFGGC:EFF=,86E=DGAFFCG,+8>DEFFCD7FFFF,,,7@FFCC:,,@@EFGGEF,B72,07:BD+1++4===25+2;*;;*CC8ABE++0+>6B)2,03AC)5);)*1;3)1(75)949)<73)11
@M70528:330:000000000-K6D4P:1:1102:7502:3565 1:N:0:AGTGCGAGTG+TGGAGGTAAT
GGAGCCCCTGACATAGCATTCCCTCGATTAAATAATATAAGATTCTGACTTTTACCCCCTTCTCTGGGATTATTAATTATAGGACTTTATAAAGAAGGAGCGGGAACGGGATGAACAGTATATCCACCTTTATCAACGTTTTATCATTCAGGACCTTCAGTAGACTTAACAATTTTTTCTTTACACCTTGCAGGGATTTCTTCAATTTTAGGTGCCTTAAATTTTATTACTACAATTATTAATCTTAAAGCAAAAAACCTTTCAGCAGAAAAAATTAGACTATTTGTCTGATCAGTTATTT
+
CCCCCGGGGGGGGGGGGGGGGGGGGGGGGGGGGGGGGGGGGGGGGGGGGGGGGGGGGGGGGGGGGGGGGGGGGGGGGGGGGGGGGGGGGGGGGGGGGGGGGGGGGGGGGGDGGGGGGGGGGGGGGGGGGGGGGGGGGGGGGGGGGGGGGGGGGGGGGGGGGGGGGGGGGGGGGGGGGGGGGGGGGGGGGGGGGGGFGGGGGGGGGGGGGGGGGGGGGGFGCGGGGGGGGGFGGGFGGGGFFFFFGFGGGGFGFGFFGGFFFFFGFCEGFFFGGFFGF;CFFFGFFCFFFEECFF@CEFE3<
@M70528:330:000000000-K6D4P:1:1102:22401:3565 1:N:0:AGTGCGAGTG+TGGAGGTAAT
GGAGCCCCTGACATAGCATTCCCTCGATTAAATAATATAAGATTCTGACTTTTACCCCCTTCTCTGGGATTATTAATTATAGGACTTTATAAAGAAGGAGCGGGAACGGGATGAACAGTATATCCACCTTTATCAACGTTTTATCATTCAGGACCTTCAGTAGACTTAACAATTTTTTCTTTACACCTTGCAGGGATTTCTTCAATTTTAGGTGCCTTAAATTTTATTACTACAATTATTAATCTTAAAGCAAAAAACCTTTCAGCAGAAAAAATTAGACTATTTGTCTGATCAGTTATTT
+
CCCCCGGGGGGGGGGGGGGGGGGGGGGGGGGGGGGGGGGGGGGGGGGGGGGGGGGGGGGGGGGGGGGGGGGGGGGGGGGGFGGGGGGGGGGGGGGGGGGGGGGGGGGGGGGGGGGGGGGGGGGGGGGGGGGGGGGGGGGGGGGGGGGGGGGGGGGGGGGGGGGGGGGGGGGGGGGGGGGGGGGGGGGGGGGGGGGGGGGGGGGGGGGGGGGGGGGGGGGGGGGGGGGGGGFGGGFGGGGFFFFFGFGGGGGGFGFGGGFFFEFGEFFGFFFGGFFGFFFFFFGFFFFFEFFFFEFEE?EFF
@M70528:330:000000000-K6D4P:1:1102:25511:3570 1:N:0:AGTGCGAGTG+TGGAGGTAAT
GGAGCCCCTGACATAGCATTCCCTCGATTAAATAATATAAGATTCTGACTTTTACCCCCTTCTCTGGGATTATTAATTATAGGACTTTATAAAGAAGGAGCGGGAACGGGATGAACAGTATATCCACCTTTATCAACGTTTTATCATTCAGGACCTTCAGTAGACTTAACAATTTTTTCTTTACACCTTGCAGGGATTTCTTCAATTTTAGGTGCCTTAAATTTTATTACTACAATTATTAATCTTAAAGCAAAAAACCTTTCAGCAGAAAAAATTAGACTATTTGTCTGATCAGTTATTT
+
CCCCCGGGGGGGGGGGGGGGGGGGGGGGGGGGGGGGGGGGGGGGGGGGGGGGGGGGGGGGGGGGGGGGGGGGGGGGGGGGGGGGGGGGGGGGGGGGGGGGGGGGGGGGGGGGGGGGGGGGFEFFGGGGGGGGGGFGGGGGGGGGGGGGGGGGGGGGGGGGGGGGGGGGDGGGGGGGGGGGGGGGGGGGGGGGGGGGGGGGGGGGGGGGGGGGGGGGGGGGGFGGGGGGGGA;DFAFCGGFAFFFGFC99+;CAGFFGGFFFFFGFFCGFFFGFBFCA@FFEFGFFFFC?99<463?<?E?E
@M70528:330:000000000-K6D4P:1:1102:7082:3586 1:N:0:AGTGCGAGTG+TGGAGGTAAT
GGAGCCCCTGACATAGCATTCCCTCGATTAAATAATATAAGATTCTGACTTTTACCCCCTTCTCTGGGATTATTAATTATAGGACTTTATAAAGAAGGAGCGGGAACGGGATGAACAGTATATCCACCTTTATCAACGTTTTATCATTCAGGACCTTCAGTAGACTTAACAATTTTTTCTTTACACCTTGCAGGGATTTCTTCAATTTTAGGTGCCTTAAATTTTATTACTACAATTATTAATCTTAAAGCAAAAAACCTTTCAGCAGAAAAAATTAGACTATTTGTCTGATCAGTTATTT
+
CCCCCGGGGGGGGGGGGGGGGGGGGGGGGGGGGGGGGGGGGFGGGGGGGGGGGGGGGGGGGGGGGGGGGGGGGGGGGGGGGGGGGGGGGGGGGGGGGGGGGGGGGGGGGGGGGGGGGGGGGGGGGGGGGGGGGGGGGGGGGGGGGGGGGGGGGGGGGGGGGGGGGGGGGGGGGGGGGGGGGGGGGGGGGGGGGGGGGGGGGGGGGGGGGGGGGGGGGGGGGGGGGGGGGGFGGGFGGGGFFFFFGFGGGGGGFGFGGGFFFFFGF7CD46FGGBFGFE3BEFGFFFFCEFFFFF@EFFFFF
@M70528:330:000000000-K6D4P:1:1102:21790:3590 1:N:0:AGTGCGAGTG+TGGAGGTAAT
GGAGCCCCTGACATAGCATTCCCTCGATTAAATAATATAAGATTCTGACTTTTACCCCCTTCACTGGGATTATTAATTATAGGACTTTATAAAGAAGGAGCGGGAACGGGATGAACAGTATATCCACCTTTATCAACGTTTTATCATTCAGGACCTTCAGTAGACTTAACAATTTTTTCTTTACACCTTGCAGGGATTTCTTCAATTTTAGGTGCCTTAAATTTTATTACTACAATTATTAATCTTAAAGCAAAAAACCTTTCAGCAGAAAAAATTAGACTATTTGTCTGATCAGTTATTT
+
CCCCCGGGGGGGGGGGGGGGGGGGGGGGGGGGGGGGGGGGGGGGGGGGGGGGGGGGGGGGGGGGGGGGGGGGGGGGGGGGGGGGGGGGGGGGGGGGGGGGGGGGGGGGGGGGGGGGGGGGGGGGGGGGGGGGGGGGGGGGGGGGGGGGGGGGGGGGGGGGGGGGGGGGGGGGGGGGGGGGGGGGGGGGGGGGGGGGGGGGGGGGFGGGGGGCGGGGGGGGGGGGGGGGGGFGGGFGGGGFFFFFGFGGGGGGFGFGGGFFFFFGFGFGFFFGGBFCEFCFCFGFFFFFFFFFFFFEF?EFF
@M70528:330:000000000-K6D4P:1:1102:10065:3617 1:N:0:AGTGCGAGTG+TGGAGGTAAT
GGAGCCCCTGACATAGCATTCCCTCGATTAAATAATATAAGATTCTGACTTTTACCCCCTTCTCTGGGATTATTAATTATAGGACTTTATAAAGAAGGAGCGGGAACGGGATGAACAGTATATCCACCTTTATCAACGTTTTATCATTCAGGACCTTCAGTAGACTTAACAATTTTTTCTTTACACCTTGCAGGGATTTCTTCAATTTTAGGTGCCTTAAATTTTATTACTACAATTATTAATCTTAAAGCAAAAAACCTTTCAGCAGAAAAAATTAGACTATTTGTCTGATCAGTTATTT
+
CCCCCGGGGGGGGGGGGGGGGGGGGGGGFGGGGFGGGGGGGGGGGGGGGGGGGGGGGGGGGGGGGGGGGGGGGGGGGGGGGGGGGGGGGGGGGGGGGGGFGDGGGGGGGGGGGFFGGGGGGGGGGGGGGGGGGGGGGGDFGGGGGGGGGGGGGGGGGGGGGGGGGGGGGGGGGGGGGGGGGGGCFDFGGGFGG?EFGGGGGGGGGGGGGGFFGFGGGGGFGGGGGGGGGGFGGGFGGGGFF>FFGFGGGGGGFDACDG>FFEFGFGFG4AAFG9FGF@EFEFGFFCFFFFFECE3CE??EF
@M70528:330:000000000-K6D4P:1:1102:13044:3619 1:N:0:AGTGCGAGTG+TGGAGGTAAT
GGAGCCCCTGACATAGCATTCCCTCGATTAAATAATATAAGATTCTGACTTTTACCCCCTTCTCTGGGATTATTAATTATAGGACTTTATAAAGAAGGAGCGGGAACGGGATGAACAGTATATCCACCTTTATCAACGTTTTATCATTCAGGACCTTCAGTAGACTTAACAATTTTTTCTTTACACCTTGCAGGGATTTCTTCAATTTTAGGTGCCTTAAATTTTATTACTACAATTATTAATCTTAAAGCAAAAAACCTTTCAGCAGAAAAAATTAGACTATTTGTCTGATCAGTTATTT
+
CCCCCG8FGGGGGGGGGGGGGGGGGGEGGGGGGGGGGGGGGGGEGGGGGGEFFGGGGGGGGGGGGGGGGGGGGGGDFGGGGGGGGGGGGGGGGGGEGGGGGGGGGGGGGGGGGGGGFFGGGGFGGGGGCEFGGGGFFG@<F:DFFFFFFFGFGGGCDEGGGFGGGGFGGGGGGGGGGGGGGGGGGEFGGGGGGGC=DFDDGGGGGGGGGGGGGGGGGGGGGGGGGGGGDAFGGGFGGGGFFFF6CFDGCF>CFGFGGGFFFFFGEDEGFAA6?;FFE@?F?BGACEF?EF<CC?EFFFF3?
@M70528:330:000000000-K6D4P:1:1102:15602:3634 1:N:0:AGTGCGAGTG+TGGAGGTAAT
GGAGCCCCTGACATAGCATTCCCTCGATTAAATAATATAAGATTCTGACTTTTACCCCCTTCTCTGGGATTATTAATTATAGGACTTTATAAAGAAGGAGCGGGAACGGGATGAACAGTATATCCACCTTTATCAACGTTTTATCATTCAGGACCTTCAGTAGACTTAACAATTTTTTCTTTACACCTTGCAGGGATTTCTTCAATTTTAGGTGCCTTAAATTTTATTACTACAATTATTAATCTTAAAGCAAAAAACCTTTCAGCAGAAAAAATTAGACTATTTGTCTGATCAGTTATTT
+
CCCCCGGGGGGGGGGGGGGGGGGGGGGGGGGGGGGGGGGGGGGGGGGGGGGGGGGGGGGGGGGGGGGGGGGGGGGGGGGGGGGGGGGGGGGGGGGGGGGGGGGGGGGGGGGGGGGGGGGGGGGGGGGGGGGGGGGGGGGGGGGGGGGGGGGGGGGGGGGGGGGGGGGGGGGGGGGGGGGGGGGGGGGGGGGFGGDEFGGGGGGGGGGGGGGGGFGGGGGGGGGGFFGGGGFGGGFGGGGFFFFFGFGGGGGGFGFGGGFFFFFGFGFGFFFGGFFGFFFFFA7FFCFEFFFFFFFFFFFFF
@M70528:330:000000000-K6D4P:1:1102:9199:3653 1:N:0:AGTGCGAGTG+TGGAGGTAAT
GGGACCCTGTTTTACTGTCTCTTATACACATCTCCGAGCCCACGAGACAGTGCGCGTGATCTCGTATGCCGTCTTCTGCTTGAAAAAAAAAAAGAAGGAACGGGAACAGGATGAACAGTATATCCACCTTTATCAACGTTTTATCATTCAGGACCTTCAGTATACTTAACAATTTTTTCTTTACACCTTTCAGGGATTTCTTCAATTTTAGGTGCCTTAAATTTTATTACTACAATTATTAATCTTAAAGCACAAAACTTTTCAGCAGACAAAATTAGACTATTTGTCTGATCAGTTATTT
+
CCCACGGECFE<@,;<;CCFG@ECEEE6;CC@F9<FGG@CCFGGGGEE<FGGAC+@8@CFAFE<F:CF,9@86EC6EE@F9F<FEC<+C4CFF+9B,4<,BB+++FEGEGGG,EFCFGGGFGGGGGCADD9FGFG<FFGGGC9FG9FCFGFCDF7D<FC=FG,F9FC;FGGACCFGCFGCFF99@DFF?,;F,,2CFFFCFG?CEFEFFG,?=,0=CFFC:C9ACGGGGGFFGD49>+;++3A6CAFF+++;)95C4D)1;<6CCC)2;)5CC067<0)95?FBF9@A2).<9A).::A49
@M70528:330:000000000-K6D4P:1:1102:6844:3654 1:N:0:AGTGCGAGTG+TGGAGGTAAT
GGACCCTGTTTTACTGTCTCTTATACACATCTCCGCGCCCACGAGACAGTGCGAGTGATCTCGTATGCCGTCTTCTGCTTGAAAAAAAAAAAAACTACACAAAGACAACAACCATCAACACAACAATATAAGAACAACAAGGAAATTCTCAAACTCTATCTGCCCATACACACATGACTCCCGCCATCTCCAACAAGTATAGCTTACAGTCGAACTCCATACTTATTCAACTCGCACCAAATCGGAGTCATTCTCGTGTAACATCGCCCCATTAAGATCATTAAATGACATCAAATTGTAA
+
CCCCCGGGGGGGGGGGGGCFGGGG,FGGGGGGGGG,CFFGGEG+@7CCFGGGGE>FGGCCFGGGGGGGGGFGGGGGGGGGGGFGGGG+FGGC+@+5?5,=,?,4:AF44,,:++:4,F8,4,++,,,:,,,,,,:A,,,>=8,,:,,::,,@=,7,,,77,,,,,3,5@,3,6@,,,3,3@:*****,,,,,2,*6,,4,6,>;,,2=<,66**/*+2<++3+++1++++1+*/)*))000**)*0)*30***01*//7)7)**)*(*)))**-**)).))**1/-*)-)-)))))))-))
@M70528:330:000000000-K6D4P:1:1102:5799:3659 1:N:0:AGTGCGAGTG+TGGAGGTAAT
GGAGCCCCTGACATAGCATTCCCTCGATTAAATAATATAAGATTCTGACTTTTACCCCCTTCTCTGGGATTATTAATTATAGGACTTTATAAAGAAGGAGCGGGAACGGGATGAACAGTATATCCACCTTTATCAACGTTTTATCATTCAGGACCTTCAGTAGACTTAACAATTTTTTCTTTACACCTTGCAGGGATTTCTTCAATTTTAGGTGCCTTAAATTTTATTACTACAATTATTAATCTTAAAGCAAAAAACCTTTCAGCAGAAAAAATTAGACTATTTGTTTGATCAGTTATTT
+
CCCCCGGGGGGGGGGGGGGGGGGGGGGGGGGGGGGGGGGGGGGGGGGGGGGGGFGGGGGGGGGGGGGGGGGGGGGGGGGGGGGGGGGGGGGGGGGGGGGDGGGGGGGGGGGGGGGGGGGGGGGGGGGGGGGGGGGGGGGGGGGGGGGGGGGGGGGGGGGGGGGGGGGGGGGGGGGGGGGGGGGGGGGGGGCFGGGGGGGGGGGGGGGGGGGGGGFGGGGGGGGGGGGGGG>@DGFGGGGFFFFFGFGGGGGGFGFGGGAFFFFFFGFGFFFGGBFFFEEFFFGFFFF1=@EEFFFFFFFFF
@M70528:330:000000000-K6D4P:1:1102:14487:3661 1:N:0:AGTGCGAGTG+TGGAGGTAAT
GGAGCCCCTGACATAGCATTCCCTCGATTAAATAATATAAGATTCTGACTTTTACCCCCTTCTCTGGGATTATTAATTATAGGACTTTATAAAGAAGGAGCGGGAACGGGATGAACAGTATATCCACCTTTATCAACGTTTTATCATTCAGGACCTTCAGTAGACTTAACAATTTTTTCTTTACACCTTACAGGGATTTCTTCAATTTTAGGTGCCTTAAATTTTATTACTACAATTATTAATCTTAAAGCAAAAAACCTTTCAGCAGAAAAAATTAGACTATTTGTCTGATCAGTTATTT
+
CCCCCGGGGGGGGGGGGGGGGGGGGGGGGGGGGGGGGGGGGGGGGGGGGGGGGGGGGGGGGGGGGGGGGGGGGGGGGGGGGGGGGGGGGGGGGGGGGGGGGGGGGGGGGGGGGGGGGGGGGGGGGGGGGGGGGGGGGGGGGGGGGGGGGGGGGGGGGGGGGGGGGGGGGGGGGGGGGGGGGGFFGGGGGGGGGGGGGGGGGGGGGGGGGGGGGGGGGGGGGGGGGGGGGGFGGGFGGGGFFFFFGFGGGCGCAFFGGGDFFFCGFGFGFFFGGFFGF@CAEFGFA?F3?CCEFFEFFFEFF
@M70528:330:000000000-K6D4P:1:1102:17564:3674 1:N:0:AGTGCGAGTG+TGGAGGTAAT
GGAGCCCCTGACATAGCATTCCCTCGATTAAATAATATAAGATTCTGACTTTTACCCCCTTCTCTGGGATTATTAATTATAGGACTTTATAAAGAAGGAGCGGGAACGGGATGAACAGTATATCCACCTTTATCAACGTTTTATCATTCAGGACCTTCAGTAGACTTAACAATTTTTTCTTTACACCTTGCAGGGATTTCTTCAATTTTAGGTGCCTTAAATTTTATTACTACAATTATTAATCTTAAAGCAAAAAACCTTTCAGCAGAAAAAATTAGACTATTTGTCTGATCAGTTATTT
+
CCCCCGGGGGGGGGGGGGGGGGGGGGGGGGGGGGGGGGFGCFGGGGGGGGGGGGGGGGGGGGGGGGGGGGGGGGGGGGGGGGGGGGGGGGGGGGGGGGGGGGGGGGGGGGGGGGGGGGGGGGGGGGGGGGGGGGGGGGGGGGGGGGGGGGGGGGGGGGGGGGGGGGGGGGGGGGFGGGGFGFGGGGGGGGFFGGGGGGGGGGGGFGGGGGGGGGGGGGGGGFFFGGGGGGFFGGFGGGGFFFFFGFGF7@DGAGFGGGFFFF=G?FFCFFFGF6FGE@FFCBGFFFFFFEFFFCFFFFFCE
@M70528:330:000000000-K6D4P:1:1102:7275:3676 1:N:0:AGTGCGAGTG+TGGAGGTAAT
GGAGCCCCTGACATAGCATTCCCTCGATTAAATAATATAAGATTCTGACTTTTACCCCCTTCTCTGGGATTATTAATTATAGGACTTTATAAAGAAGGAGCGGGAACGGGATGAACAGTATATCCACCTTTATCAACGTTTTATCATTCAGGACCTTCAGTAGACTTAACAATTTTTTCTTTACACCTTGCAGGGATTTCTTCAATTTTAGGTGCCTTAAATTTTATTACTACAATTATTAATCTTAAAGCAAAAAACCTTTCAGCAGAAAAAATTAGACTATTTGTCTGATCAGTTATTT
+
CCCCCGGGGGGGGGGGGGGGGGGGGGGGGGGGGGGGGGGGGGGGGGGGGGGGGGGGGGGGGGGGGGGGGGGGGGGGGGGGGGGGGGGGGGGGGGGGGGGGGGGGGGGGGGEGGGGGGGGGGGGGGGGGGGGGGGGGGGGGGGGGGGGGGGGGGGGGGGGGGGGGGGGGGGGGGGGGGGGGGGGGGGGGGGGGGGGGFGGGGGGGGGGGGGGGGGGGGGGGGGGGGGGGGGFGGGAFGGGFFFFFGFGGGGGGFGFGGGFAF=FGFGFGFFFGGFFGFFFFEFGFFEFEEFFFFFFFFFFFF
@M70528:330:000000000-K6D4P:1:1102:25832:3676 1:N:0:AGTGCGAGTG+TGGAGGTAAT
GGAGCCCCTGACATAGCATTCCCTCGATTAAATAATATAAGATTCTGACTTTTACCCCCTTCTCTGGGATTATTAATTATAGGACTTTATAAAGAAGGAGCGGGAACGGGATGAACAGTATATCCACCTTTATCAACGTTTTATCATTCAGGACCTTCAGTAGACTTAACAATTTTTTCTTTACACCTTGCAGGGATTTCTTCAATTTTAGGTGCCTTAAATTTTATTACTACAATTATTAATCTTAAAGCAAAAAACCTTTCAGCAGAAAAAATTAGACTATTTGTCTGATCAGTTATTT
+
CCCCCGGGGGGGGGGGGGGGGGGGGGGGGGGGGGGGGGGGGGGGGGGGGGGGGGGGGGGGGGGGGGGGGGGGGGGGGGGGGGGGGGGGGGGGGGGGGGGGGGGGGGGGGGGGGGGGGGGGGGGGGGGGGGGGGGGGGGGGGGGGGGGGGGGGGGGGGGGGGGGGGGGGGGGGGGGGGGGGGGGGGGGGGGGGGGGFGGGGGGGGGGGGGGGGGGGGGGGGGGGGGGGGGGFFDGFGGGGFFFFFGFGFFFGGFGFGDGFFFFFGFGFGFFFGGFFGFF?AEFGFFFFFFEEFFFFEC<ECE
@M70528:330:000000000-K6D4P:1:1102:25820:3691 1:N:0:AGTGCGAGTG+TGGAGGTAAT
GGAGCCCCTGACATAGCATTCCCTCGATTAAATAATATAAGATTCTGACTTTTACCCCCTTCTCTGGGATTATTAATTATAGGACTTTATAAAGAAGGAGCGGGAACGGGATGAACAGTATATCCACCTTTATCAACGTTTTATCATTCAGGACCTTCAGTAGACTTAACAATTTTTTCTTTACACCTTGCAGGGATTTCTTCAATTTTAGGTGCCTTAAATTTTATTACTACAATTATTAATCTTAAAGCAAAAAACCTTTCAGCAGAAAAAATTAGACTATTTGTCTGATCAGTTATTT
+
CCCCCGG@FFGGGGGGGGGGGGGGGGGGGGGGGGGGGGGGGFGGGGGGGGGGGGGGGGGGGGGGGGFGGGGGGGGGGGGGGGGGGGGGGGGGGGGGGGGGGGGGGGGGGGGGEGGGGFGGGGGGGGGGGGGGGGGGGGGGGGGGGGGGGGGGGGGGGGGGGGGGGGGGGGGGGGGGGGGGGGGGGGGGGGFGGG6FGGGGGGGGGGGGGGCDGFGGGGGGFGGGGGGGGGFGGGFGGCDFFFFFGFGGGFFFFGFGGGFFFFFG?7CCAFFGGFFFE;?FFFGFFCF?<9CECE8?66?<?
@M70528:330:000000000-K6D4P:1:1102:19535:3695 1:N:0:AGTGCGAGTG+TGGAGGTAAT
GGAGCCCCTGACATAGCATTCCCTCGATTAAATAATATAAGATTCTGACTTTTACCCCCTTCACTGGGATTATTAATTATAGGACTTTATAAAGAAGGAGCGGGAACGGGATGAACAGTATATCCACCTTTATCAACGTTTTATCATTCAGGACCTTCAGTAGACTTAACAATTTTTTCTTTACACCTTGCAGGGATTTCTTCAATTTTAGGTGCCTTAAATTTTATTACTACAATTATTAATCTTAAAGCAAAAAACCTTTCAGCAGAAAAAATTAGACTATTTGTCTGATCAGTTATTT
+
CCCCCGGGGGGGGGGGGGGGGGGGGGGGGGGGGGGGGGGGGGGGGGGGGGGGGGGGGGGGGGGGGGGGGGGGGGGGGGGGGGGGGGGGGGGGGGGGGGGGGGGGGGGGGGGGGGGGGGGGGGGGGGGGGGGGGGGGGGGGGGGGGGGGGGGGGGGGGGGGGGGGGGGGGGGGGGGGGGGGGGGGGGGGGGGGGGGGGGGGGGGGGGGGGFFGGGGGGGGGGGGGGGGGGGFGGGFGGGGFFFFFGFGGGGFGFGFGGGFFFFFGEGFGFFAC<>AFFFFFFFGFFFFEFEEFFFFF?CFFF
@M70528:330:000000000-K6D4P:1:1102:21350:3715 1:N:0:AGTGCGAGTG+TGGAGGTAAT
GGAGCCCCTGACATAGCATTCCCTCGATTAAATAATATAAGATTCTGACTTTTACCCCCTTCTCTGGGATTATTAATTATAGGACTTTATAAAGAAGGAGCGGGAACGGGATGAACAGTATATCCACCTTTATCAACGTTTTATCATTCAGGACCTTCAGTAGACTTAACAATTTTTTCTTTACACCTTGCAGGGATTTCTTCAATTTTAGGTGCCTTAAATTTTATTACTACAATTATTAATCTTAAAGCAAAAAACCTTTCAGCAGAAAAAATTAGACTATTTGTCTGATCAGTTATTT
+
CCCCCGGGGGGGGGGGGGGGGGGGFGGGGGGGGGGGGGGGGGGGGGGGGGGGGGGGGGGGGGGGGGGGGGGGGGGGGGGGGGGEFGGGGGGGGGGGGGGGGGGGGGGGGGGGGGGGGGGFGGGGGGGGGGGGGGGGGGGGGGGGGGGGGGGGGGGGGGGGGGGGGGGGGGGGGGGGGGGGFGFGGGGGGGGGGGDCFGGGGGGGGGGGGGGGGCCGGGGGGGGGGGGGGGFGGGFGGGGFFFFFGFGGGGGGFGFGGGFFFFFGFGFGFFFGFBFGE@FFFFGFFFFFFFEFFF@CECFEE
@M70528:330:000000000-K6D4P:1:1102:16908:3718 1:N:0:AGTGCGAGTG+TGGAGGTAAT
GGAGCCCCTGACATAGCATTCCCTCGATTAAATAATATAAGATTCTGACTTTTACCCCCTTCTCTGGGATTATTAATTATAGGACTTTATAAAGAAGGAGCGGGAACGGGATGAACAGTATATCCACCTTTATCAACGTTTTATCATTCAGGACCTTCAGTAGACTTAACAATTTTTTCTTTACACCTTGCAGGGATTTCTTCAATTTTAGGTGCCTTAAATTTTATTACTACAATTATTAATCTTAAAGCAAAAAACCTTTCAGCAGAAAAAATTAGACTATTTGTCTGATCAGTTATTT
+
CCCCCGGGGGGGGGGGGGGGGGGGGGGGGGGGGGGGGGGGGGGGGGGGGGGGGGGGGGGGGGGGGGGGGGGGGGGGGGGGGGGGGGGGGGGGGGGGGGGGGGGGGGGGGGGGGGGGGGGGGGGGGGGGGGGGGGGGGGGGGGGGGGGGGGGGGGGGGGGGGGGGGGGGGGGGGGGGGGGGGGGGGGGGGGGGGGGGGGGGGGGGGGGGGGGGGGGGGGGGGGGGGDGGGGFGGGFFGGGFFFFFGFGGFGGGFGFGGGFFFFFGFGFGFFFGGFFGFFFFFFGFFEFCFFFFFFFFFFFFF
@M70528:330:000000000-K6D4P:1:1102:12336:3720 1:N:0:AGTGCGAGTG+TGGAGGTAAT
GGAGCCCCTGACATAGCATTCCCTCGATTAAATAATATAAGATTCTGACTTTTACCCCCTTCTCTGGGATTATTAATTATAGGACTTTATAAAGAAGGAGCGGGAACGGGATGAACAGTATATCCACCTTTATCAACGTTTTATCATTCAGGACCTTCAGTAGACTTAACAATTTTTTCTTTACACCTTGCAGGGATTTCTTCAATTTTAGGTGCCTTAAATTTTATTACTACAATTATTAATCTTAAAGCAAAAAACCTTTCAGCAGAAAAAATTAGACTATTTGTCTGATCAGTTATTT
+
CCCCCGFGGGGGGGGGGGGGGGGGGGGGGGGGGGGGGGGGGGGGGGGGGGGGGGGGGGGGGGGGGGGGGGGGGGGGGGGGGGGGGGGGGGGGGGGGGFGGGGGDGGGGGGGGGGGGGGGGGGGGGGGGGGGGGGGGGGGGGGGGGGGGGGGGGGGGGGGGGGGGGGGGGGGGGGGGGGGGGGGGGGGGGGGGGGDFGGGGGGGGGGGGGGGGGGGGGGGGGGGGGGGGGGFFGGFGGGGFFFFFGFGGGGGGFGFGGGEFFFFGFGFGFFFGGFFGF@?FFFGFFFFFFEFFE?EEFFFCE
@M70528:330:000000000-K6D4P:1:1102:12853:3727 1:N:0:AGTGCGAGTG+TGGAGGTAAT
GGAGCCCCTGACATAGCATTCCCTCGATTAAATAATATAAGATTCTGACTTTTACCCCCTTCTCTGGGATTATTAATTATAGGACTTTATAAAGAAGGAGCGGGAACGGGATGAACAGTATATCCACCTTTATCAACGTTTTATCATTCAGGACCTTCAGTAGACTTAACAATTTTTTCTTTACACCTTGCAGGGATTTCTTCAATTTTAGGTGCCTTAAATTTTATTACTACAATTATTAATCTTAAAGCAAAAAACATTTCAGCAGAAAAAATTAGACTATTTGTCTGATCAGTTATTT
+
CCCCCG8FGGGGGG<FGGGGGGGGGGGGGGDGGGGGGGFFFEFGFGGFGGGGGGGGGGGGGGFGGGFGGGGGGGGGGGGGGGGEDFGFGGGGGGGGGGGGGGGGGGGGGGGGGGGGGGGGGGGGGFGGGGGGGGFGGGGGGGGGGGGGGGGGGGGGGFGFFDGGFGGC,EFCFGGGGGDGGGGGGGGF=D8FCFGCFGFGGGGGGFFG7EDCGGF6EF?DAFFFFFGFFFFFD,@AFGGFF+9@CF+:<CDG47A4CG);=*=CCFCG4;F67:ADE37FE4;AFE7?EFFFEE3?CEEEE
@M70528:330:000000000-K6D4P:1:1102:17419:3731 1:N:0:AGTGCGAGTG+TGGAGGTAAT
GGAGCCCCTGACATAGCATTCCCTCGATTAAATAATATAAGATTCTGACTTTTACCCCCTTCTCTGGGATTATTAATTATAGGACTTTATAAAGAAGGAGCGGGAACGGGATGAACAGTATATCCACCTTTATCAACGTTTTATCATTCAGGACCTTCAGTAGACTTAACAATTTTTTCTTTACACCTTGCAGGGATTTCTTCAATTTTAGGTGCCTTAAATTTTATTACTACAATTATTAATCTTAAAGCAAAAAACCTTTCAGCAGAAAAAATTAGACTATTTGTCTGATCAGTTATTT
+
CCCCCGGGGGGGGGGGGGGGGGGGGGGGGGGGGGGGGGGGGGGGGGGGGGGGGGGGGGGGGGGGGGGGGGGGGGGGGGGGGGGGGGGGGGGGGGGGGGGGGGGGGGGGGGGGGGGGGGGGGGGGGGGGGGGGGGGGGGGGGGGGGGGGGGGGGGGGGGGGGGGGGGGGGGGGGGGGGGGGGGGGGGGGGGGGGGGGGGGGGGGGGGGGGGGCGGGGGGGGGGGGGGGGGGFGGGFGGGGFFFFFGFGF:DGGFGFGGGFFFFFGFGFGFFFFGFFGF;CFFFGFFEFFEEEFEFFFFFFFE
@M70528:330:000000000-K6D4P:1:1102:12860:3744 1:N:0:AGTGCGAGTG+TGGAGGTAAT
GGAGCCCCTGACATAGCATTCCCTCGATTAAATAATATAAGATTCTGACTTTTACCCCCTTCTCTGGGATTATTAATTATAGGACTTTATAAAGAAGGAGCGGGAACGGGATGAACAGTATATCCACCTTTATCAACGTTTTATCATTCAGGACCTTCAGTAGACTTAACAATTTTTTCTTTACACCTTGCAGGGATTTCTTCAATTTTAGGTGCCTTAAATTTTATTACTACAATTATTAATCTTAAAGCAAAAAACCTTTCAGCAGAAAAAATTAGACTATTTGTCTGATCAGTTATTT
+
CCCCCGFGGGGGGGGGGGGGGGGGGGGGGGGGGGGGGGGGGGGGGGGGGGGGGGGGGGGGGGGGGGGGGGGGGGGGGGGGGGGGGGGGGGGGGGGGGGGGGGGGGGGGGGGGGGGGGGGGGGGGGGGGGGGGGGGGGGGGGGGGGGGGGGGGGGGGGGGGGGGGGGGGGGGGGGGGGGGGGGGGGGGGGGGGGGGGGGGFGGGGGGGGGGGGGGGGGGGGGGGGGGGGGGFGGGFGGGGFFFFFGFGFGGGGFGFGGGFFFFFGFGFGFFFEGFFGFEFFFFGFFFFFFFFFFFFCEFFFF
@M70528:330:000000000-K6D4P:1:1102:8559:3768 1:N:0:AGTGCGAGTG+TGGAGGTAAT
GGAGCCCTGTTTTACTGTCTCTTATACAACATCTCCGAGCCCACGCGACAGTGCGAGTGATCTCGTATGCCGTCTTCTGCTTGAAAAAAAAAAAAAACAACACAATACAACACCACCTTTCATAATCAATATTTCGAAAGTCAATAAGCCACTATGACACGACAACTACCGTCCCTAATCGTCCGTAATCCTTGTTAGTCACTATCTTGCACGCTTCCTCTGTCAGTGTACCTCATCATCCAGTCTATACTTACACTCCACTACGTGTCATCTGTATCACGTGCTCATACATCGTAACTAC
+
CCCCCGGGGGGGGGGGGGGGGGGGGGGGFGGGGGGGGGGGGGGGG7FGGGGGGGGGGGGG@DFGGGGGGGGGGGGGGGGGGGGGGGF8FEGGG=8+448:,,8,+,,:,:B3>:=++8,,,<,,,,,,,,,,,,,,+,8+,,,3,3:,,8D<,,,,,,7,*****3,,,,1****,,22,*2=1422=8,,3,,3,5++5+,++3++++5++**12/++1++59+++++4++*+)3?*:9@)/**0;*0**2*:**02)7))/0(*(*)/*+*)0*)))9()*)).*)).,)---.(()).
@M70528:330:000000000-K6D4P:1:1102:18288:3769 1:N:0:AGTGCGAGTG+TGGAGGTAAT
GGAGCCCCTGACATAGCATTCCCTCGATTAAATAATATAAGATTCTGACTTTTACCCCCTTCTCTGGGATTATTAATTATAGGACTTTATAAAGAAGGAGCGGGAACGGGATGAACAGTATATCCACCTTTATCAACGTTTTATCATTCAGGACCTTCAGTAGACTTAACAATTTTTTCTTTACACCTTGCAGGGATTTCTTCAATTTTAGGTGCCTTAAATTTTATTACTACAATTATTAATCTTAAAGCAAAAAACCTTTCAGCAGAAAAAATTAGACTATTTGTCTGATCAGTTATTT
+
CCCCCGGGGGGGGGGGGGGGGGGGGGGGCFGGGGGGGGGGGGGGGGGGGGGGGGGGGGGGGGGGGGGGGGGGGGGFGGGGGGGGGGGGGGGGGGGGGGGGGGGGGGGGGGGGGGGGGGGGGGGGGGGGGGGGGGGGGGGGGGGGGGGGGGGGGGGGGGGGGGGGGGGGGGGGGGGGGGGGGGGGGGGGGGGGGFGGGGGGGGGGGGGGGGFGGGGGGGGGGGGGGGGGGGFFGGFGGGGFFFFFGFGGGGGGFGFGDGFFFFFFEGFGFFFGGFFGF@EFFFGFFFFFFFFFFFFFF?<EF
@M70528:330:000000000-K6D4P:1:1102:8137:3775 1:N:0:AGTGCGAGTG+TGGAGGTAAT
GGAGCCCCTGACATAGCATTCCCTCGATTAAATAATATAAGATTCTGACTTTTACCCCCTTCTCTGGGATTATTAATTATAGGACTTTATAAAGAAGGAGCGGGAACGGGATGAACAGTATATCCACCTTTATCAACGTTTTATCATTCAGGACCTTCAGTAGACTTAACAATTTTTTCTTTACACCTTGCAGGGATTTCTTCAATTTTAGGTGCCTTAAATTTTATTACTACAATTATTAATCTTAAAGCAAAAAACCTTTCAGCAGAAAAAATTAGACTATTTGTCTGATCAGTTATTT
+
CCCCCGGGGGGGGGGGGGGGGGGGGGGGGGGGGGGGGGGGGGGGGGGGGGGGGGGGGGGGGGFGGGGGGGGGGGGGGGGGGGGGGGGGGGGGFGGGGGGGGEGGGGGGGGGGGGGGGGGGFGGGGGGGGGGGGGGGGGGGGGGGGGGGGGGGGGGGGGGGGGGGGGGFGGGGGGGGGEGGGGGGGGGGGGGGGGGGGGGGGGGGCGGGGGGGGGGGGGGGFGGGGFGGGGFGGGFGGGGFF>FFGFGFF>DGFGFFGDFFFFFGFFCFF;FGF@FGAEEFFFGFF?CFFFEEEFFFFFFFF
@M70528:330:000000000-K6D4P:1:1102:15535:3782 1:N:0:AGTGCGAGTG+TGGAGGTAAT
GGAGCCCCTGACATAGCATTCCCTCGATTAAATAATATAAGATTCTGACTTTTACCCCCTTCTCTGGGATTATTAATTATAGGACTTTATAAAGAAGGAGCGGGAACGGGATGAACAGTATATCCACCTTTATCAACGTTTTATCATTCAGGACCTTCAGTAGACTTAACAATTTTTTCTTTACACCTTGCAGGGATTTCTTCAATTTTAGGTGCCTTAAATTTTATTACTACAATTATTAATCTTAAAGCAAAAAACCTTTCAGCAGAAAAAATTAGACTATTTGTCTGATCAGTTATTT
+
CCCCCGGGGGGGGGGGGGGGGGGGGGGGGGGGGGGGGGGGGGGGGGGGGGGGGGGGGGGGGGGGGGGGGGGGGGGGGGGGGGGGGGGGGGGGGGGEDGGGFGGGGGGGGGGGGGGGGGGGGGGGGGGGGGGGGGGGGGGGDGGGGGGFGGGGGGGCFGGGGGGGGGCGGGGGGGGGGGGGGGGGFGGGGGGGGGGGGGFGGGGGGGDFGGGGGGGGGGGGGGGGGFFGFGFGGGFGGGGFFFFFCFGGGFGGFFFGGCEFFFFGFGFDFFFGGBFGF@EFFFGFFCF3<CCCFFFFFEFEF
@M70528:330:000000000-K6D4P:1:1102:15554:3784 1:N:0:AGTGCGAGTG+TGGAGGTAAT
GGAGCCCCTGACATAGCATTCCCTCGATTAAATAATATAAGATTCTGACTTTTACCCCCTTCTCTGGGATTATTAATTATAGGACTTTATAAAGAAGGAGCGGGAACGGGATGAACAGTATATCCACCTTTATCAACGTTTTATCATTCAGGACCTTCAGTAGACTTAACAATTTTTTCTTTACACCTTGCAGGGATTTCTTCAATTTTAGGTGCCTTAAATTTTATTACTACAATTATTAATCTTAAAGCAAAAAACCTTTCAGCAGAAAAAATTAGACTATTTGTCTGATCAGTTATTT
+
CCCCCGGGGGGGGGGGGGGGGGGGGGGGGGGGGGGGGGGGGGGGGGGGGGGGGGGGGGGGGGGGGGGGGGGGGGGGGGGGGGGGGGGGGGGGGGGGGGGGGGGGGGGGGGGGGGGGGGGGGGGGGGGGGGGGGGGGGGGGGGGGGGGGGGGGGGGGGGGGGGGGGGGGGGGGGGGGGGGGGGGGGGGGGGGGGGGGGGGGGGGGGGGGGGGGGGGGGGGGGGGGGGGGGGFGGGFGGGGFFFFFGFGFGGGGFGFGGGFFFFFGFGFFFFFGGFFGFFFFFFGFFFFFFFEFFFFFFFFFF
@M70528:330:000000000-K6D4P:1:1102:18276:3785 1:N:0:AGTGCGAGTG+TGGAGGTAAT
GGAGCCCCTGACATAGCATTCCCTCGATTAAATAATATAAGATTCTGACTTTTACCCCCTTCTCTGGGATTATTAATTATAGGACTTTATAAAGAAGGAGCGGGAACGGGATGAACAGTATATCCACCTTTATCAACGTTTTATCATTCAGGACCTTCAGTAGACTTAACAATTTTTTCTTTACACCTTGCAGGGATTTCTTCAATTTTAGGTGCCTTAAATTTTATTACTACAATTATTAATCTTAAAGCAAAAAACCTTTCAGCAGAAAAAATTAGACTATTTGTCTGATCAGTTATTT
+
CCCCCGGGGGGGGGGFGFFGGGGGGGGGDEGGFGGFFGGGGGFGGGFGGGGGGGGGGGGGGGGFGGGCFFGGGGGGFGGGG,,EAEGGGGGGGGGF<AGGFGDCGGGGGGGD7EFGFGGGGGGGFFGGGGGGGGGGGGGGGGGFGFGGGGGGGGGGGGGFFGAFGGFFGGG9EEGGFGGGGGFGGGGDGGGGFGGFFGGGGGGFCFFFDF6?F>CGGGFCGGGGGGGGFGFGGGFGGGGFFAFFGFGGEFFCF494?DFFFFFG?CCFFFFFD6FFE@FFFFGFFFF3)97CEEEF<?3?E
@M70528:330:000000000-K6D4P:1:1102:12489:3806 1:N:0:AGTGCGAGTG+TGGAGGTAAT
GGAGCCCCTGACATAGCATTCCCTCGATTAAATAATATAAGATTCTGACTTTTACCCCCTTCTCTGGGATTATTAATTATAGGACTTTATAAAGAAGGAGCGGGAACGGGATGAACAGTATATCCACCTTTATCAACGTTTTATCATTCAGGACCTTCAGTAGACTTAACAATTTTTTCTTTACACCTTGCAGGGATTTCTTCAATTTTAGGTGCCTTAAATTTTATTACTACAATTATTAATCTTAAAGCAAAAAACCTTTCAGCAGAAAAAATTAGACTATTTGTCTGATCAGTTATTT
+
CCCCCGFGGGGGGGGGGGGGGGGGGGGGGGGGGGGGGGGGGGGGGGGGGGGGGGGGGGGGGGGGGGGGGGGGGGGGGGGGGGGGGGGGGGGGGGGGGGGGGGGGGGGGGGGGGGGGGGGGGGGGGGGGGGGGGGGGGGGGGGGGGGGGGGGGGGGGGGGGGGGGGGGGGGGGGGGGGGGGGGGGGGGGGGGGGGGGGGGGGGGGGGGGGGGGGGGGGGGGGGGGGFGGGGFGGGFGGGGFFFFFGFGGGGGGFGFGGGFFFFFGFGFGFAFGG9ADEEEFFFGFFFFFEEFFFFFFEFFFF
@M70528:330:000000000-K6D4P:1:1102:9600:3810 1:N:0:AGTGCGAGTG+TGGAGGTAAT
GGAGCCCCTGACATAGCATTCCCTCGATTAAATAATATAAGATTCTGACTTTTACCCCCTTCTCTGGGATTATTAATTATAGGACTTTATAAAGAAGGAGCGGGAACGGGATGAACAGTATATCCACCTTTATCAACGTTTTATCATTCAGGACCTTCAGTAGACTTAACAATTTTTTCTTTACACCTTGCAGGGATTTCTTCAATTTTAGGTGCCTTAAATTTTATTACTACAATTATTAATCTTAAAGCAAAAAACCTTTCAGCAGAAAAAATTAGACTATTTGTCTGATCAGTTATTT
+
CCCCCGGGGGGGGGGGGGGGGGGGGGGGGGGGGGGGGGGGGGGGGGGGGGGGGGGGGGGGGGGGGGGGGGGGGGGGGGGGGGGGGGGGGGGGGGGGGGGFGGGGGGGGGGGGGGGGGGGGGGGGGGGGGGGGGGGGGGGGGGGGGGGGGGGGGGGFGGGGGGGGGGGGGGGGGGGGGGGGGGGGGGGGGGGGG8EGGGGGGGGGGGGGGGGGGGGGGGGGGGGGGGGGGGFGGGFGGGGFFFFFGFGGGGGGFGFGGGFFFFFG?FFGFFFGGFFGEFFFEFGFF<FEFEFFFFFFFFFFF
@M70528:330:000000000-K6D4P:1:1102:16554:3819 1:N:0:AGTGCGAGTG+TGGAGGTAAT
GGAGCCCCTGACATAGCATTCCCTCGATTAAATAATATAAGATTCTGACTTTTACCCCCTTCTCTGGGATTATTAATTATAGGACTTTATAAAGAAGGAGCGGGAACGGGATGAACAGTATATCCACCTTTATCAACGTTTTATCATTCAGGACCTTCAGTAGACTTAACAATTTTTTCTTTACACCTTGCAGGGATTTCTTCAATTTTAGGTGCCTTAAATTTTATTACTACAATTATTAATCTTAAAGCAAAAAACCTTTCAGCAGAAAAAATTAGACTATTTGTCTGATCAGTTATTT
+
CCCCCGGGGGGGGGGGGGGGGGGGGGGGGGGGGGGGGGGGGGGGGGGGGGGGGGGGGGGGGGGGGGGGGGGGGGGGGGGGGGGGGGGGGGGGGGGGGGGGGGGGGGGGGGGGGGGGGGGGGGGGGGGGGGGGGGGGGGGGGGGGGGGGGGGGGGGGGGGGGGGGGGGGGGGGGGGGGGGGGGGGGGGGGGGGGGGGGGGGGGGGGGGGGGGGGGGGGGGGGGGGGGGGGGFGGGFGGGGFFFFFGFGGEGGGFGFGGGFFFFFGFGFGFFFGGFFGFFFFFFGFFFFFFFFFFFFFFEFCE
@M70528:330:000000000-K6D4P:1:1102:11941:3819 1:N:0:AGTGCGAGTG+TGGAGGTAAT
GGAGCCCCTGACATAGCATTCCCTCGATTAAATAATATAAGATTCTGACTTTTACCCCCTTCTCTGGGATTATTAATTATAGGACTTTATAAAGAAGGAGCGGGAACGGGATGAACAGTATATCCACCTTTATCAACGTTTTATCATTCAGGACCTTCAGTAGACTTAACAATTTTTTCTTTACACCTTGCAGGGATTTCTTCAATTTTAGGTGCCTTAAATTTTATTACTACAATTATTAATCTTAAAGCAAAAAACCTTTCAGCAGAAAAAATTAGACTATTTGTCTGATCAGTTATTT
+
CCCCCG<FGGGGGGGGGGGGGGGGGGGGGGGGGGGGGGGGGGGGGGGGGGGGGGGGGGGGGGGGGGGGGGGGGGGGGGGGGGGGGGGGGGGGGGGGGGGGGGGGGGGGGGGGGFGGGGGGGGGGGGGGGGGGGGGGGGGGGGGGGGGGGGGGGGGGGGGGGGGGGGGGFGGGGGGGGGGGGGGGGGGGGGGGGGGGGGGGGGGGGGGGGGGGGGGGGGGGGGGGGGGGGGFGGGFGGGGFFFFFGFFGBDGGFGFGGG>FFFFGFGFGFFFGGFFGFEFBFFGFFFFCEEFFFFFEFFFFF
@M70528:330:000000000-K6D4P:1:1102:13932:3822 1:N:0:AGTGCGAGTG+TGGAGGTAAT
GGAGCCCCTGACATAGCATTCCCTCGATTAAATAATATAAGATTCTGACTTTTACCCCCTTCTCTGGGATTATTAATTATAGGACTTTATAAAGAAGGAGCGGGAACGGGATGAACAGTATATCCACCTTTATCAACGTTTTATCATTCAGGACCTTCAGTAGACTTAACAATTTTTTCTTTACACCTTGCAGGGATTTCTTCAATTTTAGGTGCCTTAAATTTTATTACTACAATTATTAATCTTAAAGCAAAAAACCTTTCAGCAGAAAAAATTAGACTATTTGTCTGATCAGTTATTT
+
CCCCCGGGGGGGGGGGGGGGGGGGGGGGGGGGGGGGGGGGGGGGGGGGGGGGGGGGGGGGGGGGGGGGGGGGGGGGGGGGGGGGGGGGGGGGGGGGGGGGGGGGGGGGGGGGGGGGGGGGGGGGGGGGGGGGGGGGGGGGGGGGGGGGGGGGGGGGGGGGGGGGGGGGGGGGGGGGGGGGGGGGGGGGGGGGGGGGGGGGGGGG7FGGGGGGGGGGGGGGGGGFFEGGGGFGGGFGGFGFFFFFGFGFCFGGFGFGGGFFFFFGFFEGFF;GG9FGF@EFFFGFFEFEFF<EECFFFFFFF
@M70528:330:000000000-K6D4P:1:1102:15606:3829 1:N:0:AGTGCGAGTG+TGGAGGTAAT
GGAGCCCCTGACATAGCATTCCCTCGATTAAATAATATAAGATTCTGACTTTTACCCCCTTCTCTGGGATTATTAATTATAGGACTTTATAAAGAAGGAGCGGGAACGGGATGAACAGTATATCCACCTTTATCAACGTTTTATCATTCAGGACCTTCAGTAGACTTAACAATTTTTTCTTTACACCTTGCAGGGATTTCTTCAATTTTAGGTGCCTTAAATTTTATTACTACAATTATTAATCTTAAAGCAAAAAACCTTTCAGCAGAAAAAATTAGACTATTTGTCTGATCAGTTATTT
+
CCCCCGGGGGGGGGGGGGGGGGGGGGGGGGGGGGGGGGGGGGGGGGGGGGGGGGGGGGGGGGGGGGGGGGGGGGGGGGGGGGGGGGGGGGGGGGGGGGGGGGGGGGGGGGGGGGGGGGGGGGGGGGGGGGGGGGGGGGGGFEGGGGGGGGGGGGGGGGGGGGGGGGGGGGGGGGGGGGGGGGGGGGFGGGGGGGGGGGGGGGGGGGGGGGGGGGGGGGGGGGGGGGGGGGFGGGFGGGGFFFFFGFGGGGGGFGFGGGFFFFFGFGEGFFFGGFFGFFFFFFGFFFF)?EEFFFFEFFFFF
@M70528:330:000000000-K6D4P:1:1102:19938:3838 1:N:0:AGTGCGAGTG+TGGAGGTAAT
GGAGCCCCTGACATAGCATTCCCTCGATTAAATAATATAAGATTCTGACTTTTACCCCCTTCTCTGGGATTATTAATTATAGGACTTTATAAAGAAGGAGCGGGAACGGGATGAACAGTATATCCACCTTTATCAACGTTTTATCATTCAGGACCTTCAGTAGACTTAACAATTTTTTCTTTACACCTTGCAGGGATTTCTTCAATTTTAGGTGCCTTAAATTTTATTACTACAATTATTAATCTTAAAGCAAAAAACCTTTCAGCAGAAAAAATTAGACTATTTGTCTGATCAGTTATTT
+
CCCCCGGGGGGGGGGGGGGGGGGGGGGGGGGGGGGGGGGGGGGGGGGGGGGGGGGGGGGGGGGGGGGGGGGGGGGGGGGGGGGGGGGGGGGGGGGGGGGGGGGGGGGGGGGGGGGGGGGGGGGGGGGGGGGGGGGGGGGGGGGGGGGGGGGGGGGGGGGGGGGGGGGGGGGGGGGGGGGGGGGGGGGGGGGGGGGGGGGGGGGGGGGGGGGGGGGGGGGGGGGGGGGGGGFGGGFGGGGFFFFFGFGGGGGGFGFGGGFFFFFGFFFGFFFGGFFGFFFFEFGFFFFFEFFFFFFFFFFFF
@M70528:330:000000000-K6D4P:1:1102:12562:3841 1:N:0:AGTGCGAGTG+TGGAGGTAAT
GGAGCCACTGACATAGCATTCCCTCGATTAAATAATATAAGATTCTGACTTTTACCCCCTTCTCTGGGATTATTAATTATAGGACTTTATAAAGAAGGAGCGGGAACGGGATGAACAGTATATCCACCTTTATCAACGTTTTATCATTCCGGACCTTCAGTAGACTTAACAATTTTTTCTTTACACCTTGCAGGGATTTCTTCAATTTTAGGTGCCTTAAATTTTATTACTACAATTATTAATCTTAAAGCAAAAAACCTTTCAGCAGAAAAAATTAGACTATTTGTCTGATCAGTTATTT
+
C?C@CGGE<E<CFFGA<66F@6C6C:FA<;FEGDGC<FEC@6C@C@@9@@6F,CFGEFG@6F<CCE@A,,;;CFGGD,6CC,@<CCF<CCFG<<C,CC@6,66+@=CF@,B=FGGC,=@F,5?A,C=F<5:B@,@E,?FCF:A?,?A,,,4@4F765EFF@F,,,7F;F9FAB;@FDC==,E9==CEGFD87>F+:DF9F;=FA7E3@C:,@5:,9,9EAFGC,<E77C:BGF,@A8F@BF+9+BAG75=+AF7*C?7884*1:4:88?AFFG(57;;)23ADA=?FF<?4.76./173?C
@M70528:330:000000000-K6D4P:1:1102:8708:3854 1:N:0:AGTGCGAGTG+TGGAGGTAAT
CGCCCCTGACATAGCATTCCCTCGCTTAAATAATATAAGATTCTGCCTTTTACCCCCTTCTCTGGGATTATTAATTATAGGACTTTATAAAGAAGGAGCGGGAACGGGATGAACAGTATATCCACCTTTATCAACGTTTTATCATTCAGGACCTTCAGTAGACTTAACAATTTTTTCTTTACACCTTGCAGGGATTTCTTCAATTTTAGGTGCCTTAAATTTTATTACTACAATTATTAATCTTAAAGCAAAAAACCTTTCAGCAGAAAAAATTAGACTATTTGTCTGATCAGTTATTTTA
+
6B@BCCGGGFFGGGGGGGFFGGCF@FGG9FGGGGGGFGGGGGGGG<FFGGGGGGGGGGGGGGGGGGGFGCFGGGGGDFEFGGGGGGCFGGGGGGGGFGGGGGGGFGGGGGGGGGGGGGGGGFGGGGGG?FFGGGGGFGGGFFGGGGGGGGFFGGFEEGGGGGGGGAFFFGGGGGFGGFGGGGGGGGGGFGGGGGGGGGGGGGGGGGGGGFFGGGGGFGGGGGGGGFAFDCF7;CFGGGGCFFFFGCDFGGGGFF4<CGFFFEFGFGFGFFFGG@F4CAEFFFG6:7FFC<EEFFECEFFF3
@M70528:330:000000000-K6D4P:1:1102:12554:3857 1:N:0:AGTGCGAGTG+TGGAGGTAAT
GGAGCCACTGACATAGCATTCCCTCGATTAAATAATATAAGATTCTGACTTTTACCCCCTTCTCTGGGATTATTAATTATAGGACTTTATAAAGAAGGAGCGGGAACGGGATGAACAGTATATCCACCTTTATCAACGTTTTATCATTCAGGACCTTCAGTAGACTTAACAATTTTTTCTTTACACCTTGCAGGGATTTCTTCAATTTTAGGTGCCTTAAATTTTATTACTACAATTATTAATCTTAAAGCAAAAAACCTTTCAGCAGAAAAAATTAGACTATTTGTCTGATCAGTTATTT
+
CCCCCG<FFGGGGGGGGFGGGGGGGGGGFEGGGGGGGGGGGGGGGGGGGGGGGGGGGGGGFGGGGGGGF<FGGGGGFGGGGFFGGGGCGGGGGGGGGGGGGGGGGGGGGGGGGCGGGGGGGGGGGGGGGGGGGGGGGGGGGGGGGGGGGGGGGGFFDFGGEGGFGGGGGGGGGGGGGEGGGFFFGGGGGGCDFGE?GGGGGGGGGGFFGGGGGGC?F9EFGGGGGGGGGGFGGFFG>GGFFFFFGFG@@@CGFGFG>C:AFFFGFGFGFFFGGFFFF35AEFGF:?F?5EEE<?FF6CCEF
@M70528:330:000000000-K6D4P:1:1102:13836:3864 1:N:0:AGTGCGAGTG+TGGAGGTAAT
GGAGCCCCTGACATAGCATTCCCTCGATTAAATAATATAAGATTCTGACTTTTACCCCCTTCTCTGGGATTATTAATTATAGGACTTTATAAAGAAGGAGCGGGAACGGGATGAACAGTATATCCACCTTTATCAACGTTTTATCATTCAGGACCTTCAGTAGACTTAACAATTTTTTCTTTACACCTTGCAGGGATTTCTTCAATTTTAGGTGCCTTAAATTTTATTACTACAATTATTAATCTTAAAGCAAAAAACCTTTCAGCAGAAAAAATTAGACTATTTGTCTGATCAGTTATTT
+
CCCCCG<FGGGGGGGGGGGGGGGGGGGGGGGGGGGGGGGGGGGGGGGGGGGGGGGGGGGGGGGGGGGGGGGGGGGGGGGGGGGGGGGGGGGGGGGGGGGGGGGGGGGGGGGGGGGGGGGGGGGGGGGGGGGGGGGGGGGGGGGGGGGGGGGGGGGGGGGGGGGGGGGGGGGGGGGGGGGGGGGGGGGGGGGGGGGGGGGGGGGGGGGGGGGGGGGGGGGGGGGGGGGGGGFGGGFGGGGFFFFFGFGGFGGGFGFGGGFFFFFGFGFGFFF6DBFGFFFFFFGFFFFCEFFFFFFFFFFFF
@M70528:330:000000000-K6D4P:1:1102:22847:3876 1:N:0:AGTGCGAGTG+TGGAGGTAAT
GGAGCCCCTGACATAGCATTCCCTCGATTAAATAATATAAGATTCTGACTTTTACCCCCTTCTCTGGGATTATTAATTATAGGACTTTATAAAGAAGGAGCGGGAACGGGATGAACAGTATATCCACCTTTATCAACGTTTTATCATTCAGGACCTTCAGTAGACTTAACAATTTTTTCTTTACACCTTGCAGGGATTTCTTCAATTTTAGGTGCCTTAAATTTTATTACTACAATTATTAATCTTAAAGCAAAAAACCTTTCAGCAGAAAAAATTAGACTATTTGTCTGATCAGTTATTT
+
CCCCCGGGGGGGGGGGGGGGGGGGGGGGGGGGGGGGGGGGGGGGGGGGGGGGGGGGGGGGGGGGGGGGGGGGGGGGGGGGGGGGGGGGGGGGGGGGGGGGGGGGGGGGGGGGGGGGGGGGGGGGGGGGGGGGGGGGGGGGGGGGGGGGGGGGGGGGGGGGGGGGGGGGGGGGGGGGGGGGGGGGGGGGGGGGGGGGGGGGGGGGGGGGGGGFGGGGGGGGGGGGGGGGGGFGGGFGGGGFFFFFGFGGGGGGFDAGGGFFFFFGFGFGFFFGGFFGFFEFEFGFFFFCEFEFFFFFFFFFF
@M70528:330:000000000-K6D4P:1:1102:13838:3883 1:N:0:AGTGCGAGTG+TGGAGGTAAT
GGAGCCCCTGACATAGCATTCCCTCGATTAAATAATATAAGATTCTGACTTTTACCCCCTTCTCTGGGATTATTAATTATAGGACTTTATAAAGAAGGAGCGGGAACGGGATGAACAGTATATCCACCTTTATCAACGTTTTATCATTCAGGACCTTCAGTAGACTTAACAATTTTTTCTTTACACCTTGCAGGGATTTCTTCAATTTTAGGTGCCTTAAATTTTATTACTACAATTATTAATCTTAAAGCAAAAAACCTTTCAGCAGAAAAAATTAGACTATTTGTCTGATCAGTTATTT
+
CCCCCGFGGGGGGGGGGGGGGGGGGGDGGGGGGGGGGGGGGGGGGGGGGGGGGGGGGGGGGGGGGGGGGGGGGGFFGGGGGGGGGGGGGGGGGGGGGGGGGGGGGGGGGGGGGFGGGGGGGGGGGGGGFGGGGGGGGGGGGGGGGGGGGGGGGGGGGGGGGGGGGGGGGGGGGGGGGGGGGGGGGGGGGDE<EGGGDGGGGGFFDGGGGGG6CGGGGGGFGGGGGFGGFGFGGGFGFGGFFCFFFFFGFFFFFGFGGGBFFFFGFGFGFFF6C0ADEFEFFFGFFFFCFFFEFFFFEFF<?
@M70528:330:000000000-K6D4P:1:1102:24234:3892 1:N:0:AGTGCGAGTG+TGGAGGTAAT
GGAGCCCCTGACATAGCATTCCCTCGATTAAATAATATAAGATTCTGACTTTTACCCCCTTCTCTGGGATTATTAATTATAGGACTTTATAAAGAAGGAGCGGGAACGGGATGAACAGTATATCCACCTTTATCAACGTTTTATCATTCAGGACCTTCAGTAGACTTAACAATTTTTTCTTTACACCTTGCAGGGATTTCTTCAATTTTAGGTGCCTTAAATTTTATTACTACAATTATTAATCTTAAAGCAAAAAACCTTTCAGCAGAAAAAATTAGACTATTTGTCTGATCAGTTATTT
+
CCCCCGGCFGGGGGGGGGGGGGGGGGGGGGGGGGGGGGGGGGGGGGGGGGDGGGGGGGGDGGFGGGGGGGFGGGGGFFGGGGGGGGGFGGGGGFFCFGGFGGGGGGGGGGGGGGGGGGGGGGGGGGGGGGGGGGGGCFGGGEGGGGFDGGGCEFGGGGGGFGFGGA;EFGGCFGGGFFFGGCFGDGGFCGGGGEBFGGGGGDDGGGGCCEGFFEEFGGDGDGAFGGGGGGCFGGFGCCFFFFFAFAFFGF7?@FFGGG>FFEFG?CC<F;FG62AD8;?=CFGCFFFFFFFFFF8<C)696
@M70528:330:000000000-K6D4P:1:1102:15294:3901 1:N:0:AGTGCGAGTG+TGGAGGTAAT
GGAGCCCCTGACATAGCATTCCCTCGATTAAATAATATAAGATTCTGACTTTTACCCCCTTCACTGGGATTATTAATTATAGGACTTTATAAAGAAGGAGCGGGAACGGGATGAACAGTATATCCACCTTTATCAACGTTTTATCATTCAGGACCTTCAGTAGACTTAACAATTTTTTCTTTACACCTTGCAGGGATTTCTTCAATTTTAGGTGCCTTAAATTTTATTACTACAATTATTAATCTTAAAGCAAAAAACCTTTCAGCAGAAAAAATTAGACTATTTGTCTGATCAGTTATTT
+
CCCCCGGGGGGGGGGGGGGGGGGGGGGGGGGGGGGGGGGGGGGGGGGGGGGGGGGGGGGGGGGGGGGGGGGGGGGGGGGGGGGGGGGGGGGGGGGGGGGGGGGGGGGGGGGGGGGGGGGGGGGGGGGGGGGGGGGGGGGGGGGGGGGGGGGGGGGGGGGGFGDGGGGFFGGGGGGGGGGGGGGGGGGGGGGGGGGGFGGGGGGGGGGGGGGGGGGGGGGGGGGCFFGGGGFGGFFGGGGFFFFFGFGGGGGGFGFGGGEFFFFGFGEFFFFGGFFGFFEFFFGFFFFEFFFCFFFFEFFFE
@M70528:330:000000000-K6D4P:1:1102:13351:3915 1:N:0:AGTGCGAGTG+TGGAGGTAAT
GGAGCCCCTGACATAGCATTCCCTCGATTAAATAATATAAGATTCTGACTTTTACCCCCTTCTCTGGGATTATTAATTATAGGACTTTATAAAGAAGGAGCGGGAACGGGATGAACAGTATATCCACCTTTATCAACGTTTTATCATTCAGGACCTTCAGTAGACTTAACAATTTTTTCTTTACACCTTGCAGGGATTTCTTCAATTTTAGGTGCCTTAAATTTTATTACTACAATTATTAATCTTAAAGCAAAAAACCTTTCAGCAGAAAAAATTAGACTATTTGTCTGATCAGTTATTT
+
CCCCCGGGGGGGGGGGGGGGGGGGGGGGGGGGGGGGGGGGGGGGGGGGGGGGGGGGGGGGGGGGGGGGGGGGGGGGGGGGGGGGGGGGGGGGGGGGGGGGGGGGGGGGGGGGGGGGGGGGGGGGGGGGGGGGGGGGGGGGGGGGGGGGGGGGGGGGGGGGGGGGGGGGGGGGGGGGGGGGGGGGGGGGGGGGGGGGGGGGGGGGGGGGGGGGGGGGGGGGGGGGGGGGFGFGGGFGGGGFFFFFGFGGFGGGFGFGGGFFFEFGFGFGFFFGGFFFFEFFFFGFFFFEFFEE<EFFCFFFF
@M70528:330:000000000-K6D4P:1:1102:15834:3921 1:N:0:AGTGCGAGTG+TGGAGGTAAT
GGAGCCCCTGACATAGCATTCCCTCGATTAAATAATATAAGATTCTGACTTTTACCCCCTTCTCTGGGATTATTAATTATAGGACTTTATAAAGAAGGAGCGGGAACGGGATGAACAGTATATCCACCTTTATCAACGTTTTATCATTCAGGACCTTCAGTAGACTTAACAATTTTTTCTTTACACCTTGCAGGGATTTCTTCAATTTTAGGTGCCTTAAATTTTATTACTACAATTATTAATCTTAAAGCAAAAAACCTTTCAGCAGAAAAAATTAGACTATTTGTCTGATCAGTTATTT
+
CCCCCGGGGGGGGGGGGGGGFGGGGGGGGGGGGGGGGGGGGGGGGGGGGGGGGGGGGGGGGGGGGGGGGGGGGGGGGGGGGGGGGGGGGGGGGGGGGGGGGGGGGGGGGGGGGGGGGGGGGGGGGGGGGGGGGGGGGGGGGGGGGGGGGGGGGGGGGGGGGGGGGGGGGGGGGGGGGGGGGGGGGGGGGGGGGGGGGGGGGGGGGGGGGGGGGGGGGGGGGGGGGGGGGGFGGGFGGGGFFFFFGFGGGGGGFGFGGGFFFFFGFGFGFFFGGFFGFFFFCFCFFFFFFFCEFEEFFFFFF
@M70528:330:000000000-K6D4P:1:1102:22951:3924 1:N:0:AGTGCGAGTG+TGGAGGTAAT
GGAGCCCTGTTTTACTGTCTCTTATACACATCTCCGAGCCCACGAGACAGTGCGAGTGATCTCGTATGCCGTCTTCTGCTTGAAAAAAAAAAACAAAAGAAAGAATAAAAATCAAGCGATATAATATGTAATAAAGTTAGAGATAGGATGAATGAAAAAGTAAACGACCACAACGACGTCGACGACTATAGTGTACATACTATGACATACTAGAACTGGTGAATGAATGTAGGCAATAGATTGGTGACGATCAGACACGTGCAGATGACACATGTCAGTATGTGGGTGATCTGGTCTCGCA
+
CCCCCGGGGGGGGGGGGGGGGGGGGGGGGGGGGGGGGGGGGGGGGGGGGFEGGGGGFFFFFGGGGGGGGGGGGGGGGGGGGGGGGDGGGGGG:8,4,,,+94,,,,,,,,,,,5,,,++,++,,,,,,,,,,,,,,,8<,,:<,,,,,,:,55,,,9,,+8,,,9+++3++,,+++***5********,7,3,,2,,2,2,3,1,,,14,,,+5++1+++*25++++1++++*2**0++++1*)+.+0/*97)*****)))(0*)*)**/)**.**)))/)****()(--).-)))-),,(
@M70528:330:000000000-K6D4P:1:1102:11298:3927 1:N:0:AGTGCGAGTG+TGGAGGTAAT
GGAGCCCCTGACATAGCATTCCCTCGATTAAATAATATAAGATTCTGACTTTTACCCCCTTCTCTGGGATTATTAATTATAGGACTTTATAAAGAAGGAGCGGGAACGGGATGAACAGTATATCCACCTTTATCAACGTTTTATCATTCAGGACCTTCAGTAGACTTAACAATTTTTTCTTTACACCTTGCAGGGATTTCTTCAATTTTAGGTGCCTTAAATTTTATTACTACAATTATTAATCTTAAAGCAAAAAACCTTTCAGCAGAAAAAATTAGACTATTTGTCTGATCAGTTATTT
+
CCCCCGGGGGGGGGGGGGGGGGGGGGGGGGGGGGGGGGGGGGGGGGGGGGGGGGGGGGGGGGGGGGGGGGGGGGGGGGGGGGGGGGGGGGGGGGGGGGGGGGGGGGGGGGGGGGGGGGGGGGGGGGGGGGGGGGGGGGGGGGGGGGGGGGGGGGGGGGGGGGGGGGGGGGGGGGGGGGGGGGGGGGGGGGGGGFGGGGGGGGGGAFGGGGGGGGGGGGGGGGGGGGGGGGFGGGFGGGGFFFFFGFGGGGGGFGFGGGFFFFFGFGFGFFFGF;FFEFFFFFGFFFFFFFFFE?<EFFFFF
@M70528:330:000000000-K6D4P:1:1102:24643:3974 1:N:0:AGTGCGAGTG+TGGAGGTAAT
GGAGCCCCTGACATAGCATTCCCTCGATTAAATAATATAAGATTCTGACTTTTACCCCCTTCTCTGGGATTATTAATTATAGGACTTTATAAAGAAGGAGCGGGAACGGGATGAACAGTATATCCACCTTTATCAACGTTTTATCATTCAGGACCTTCAGTAGACTTAACAATTTTTTCTTTACACCTTGCAGGGATTTCTTCAATTTTAGGTGCCTTAAATTTTATTACTACAATTATTAATCTTAAAGCAAAAAACCTTTCAGCAGAAAAAATTAGACTATTTGTCTGATCAGTTATTT
+
CCCCCGGGGGGGGGGGGGGGGGGGGGGGGGGGGGGGGGGGGGGGGGGGGGGGGGGGGGGGGGGGGGGGGGGGGGGGGGGGGGGGGGGGGGGGGGGGGGGGGGGGGGGGGGGGGGGGGGGGGGGGGGGGGGGGGGGGGGGGGGGGGGGGGGGGGGGGGGGGGGGGGGGGGGGGGGGGGGGGGGGGGGGGGGGGGGGFGGGGGGGGGGGGGGGGGGGGGGGGGGGGGGGGGGFGGGFGGGGFFFFFGFGGGGGGFGFGGGFFFFFGFGEGFFFGGFFGFFFACFGFFEFEFEEEFFFFFFFEF
@M70528:330:000000000-K6D4P:1:1102:16780:3989 1:N:0:AGTGCGAGTG+TGGAGGTAAT
GGAGCCCCTGACATAGCATTCCCTCGATTAAATAATATAAGATTCTGACTTTTACCCCCTTCTCTGGGATTATTAATTATAGGACTTTATAAAGAAGGAGCGGGAACGGGATGAACAGTATATCCACCTTTATCAACGTTTTATCATTCAGGACCTTCAGTAGACTTAACAATTTTTTCTTTACACCTTGCAGGGATTTCTTCAATTTTAGGTGCCTTAAATTTTATTACTACAATTATTAATCTTAAAGCAAAAAACCTTTCAGCAGAAAAAATTAGACTATTTGTCTGATCAGTTATTT
+
CCCCCGGGGGGGGGGGGGGGGGGGGGGGGGGGGGGGGGGGGGGGGGGGGGGGGGGGGGGGGGGGGGGGGGGGGGGGGGGFGGGGFFGCFGGGGGGGGFCFFGGGGGGGGGDFGGGGFGGGGGGGEGGGGGGGGGGGGGGGGGGGGGGGGFGGGGGGGGGGGGGGGGGGDDGFGGGGGEFGGGGGGGGGGGGFGGGCFGGGGGGGFGGGGGGCFEGFGGGGDGGGGFGGGGFGGGFGGGGFFFFFGFGGGFGGFGFGGGAFFBCGFFEGFFFGGBFFFFFFFFGFCFFFCEFFFFFFFFFFF
@M70528:330:000000000-K6D4P:1:1102:7517:3999 1:N:0:AGTGCGAGTG+TGGAGGTAAT
GGAGCCCCTGACATAGCATTCCCTCGATTAAATAATATAAGATTCTGACTTTTACCCCCTTCTCTGGGATTATTAATTATAGGACTTTATAAAGAAGGAGCGGGAACGGGATGAACAATATATCCACCTTTATCAACGTTTTATCATTCAGGACCTTCAGTAGACTTAACAATTTTTTCTTTACACCTTGCAGGGATTTCTTCAATTTTAGGTGCCTTAAATTTTATTACTACAATTATTAATCTTAAAGCAAAAAACCTTTCAGCAGAAAAAATTAGACTATTTGTCTGATCAGTTATTT
+
CCCCCGGGGGGGGGGGGGGGGGGGGGGGGGGGGGGGGGGGGGGGGGGGGGGGGGGGGGGGGGGGGGGGGGGGGGGGGGGGGGGGGGGGGGGGGGGGGGGGGGGGGGGGGGGGGGGGGGGGGGGGGGGGGGGGGGGGGGGGGGGGGGGGGGGGGGGGGGGGGGGGGGGGGGGGGGGGGGGGGGGGGGGGGGFDFGGGFGGGGGGGFGGGGGGFG?FFGGGGGGGGGGGGGGFGGGFGGGGFFFFFGFGGCGGGFGFGGGFFFFFGFFCGFFFGG@FGFFFFFFGFFFFEFF3?CEFFFFFEE
@M70528:330:000000000-K6D4P:1:1102:24387:4007 1:N:0:AGTGCGAGTG+TGGAGGTAAT
GGAGCCCCTGACATAGCATTCCCTCGATTAAATAATATAAGATTCTGACTTTTACCCCCTTCTCTGGGATTATTAATTATAGGACTTTATAAAGAAGGAGCGGGAACGGGATGAACAGTATATCCACCTTTATCAACGTTTTATCATTCAGGACCTTCAGTAGACTTAACAATTTTTTCTTTACACCTTGCAGGGATTTCTTCAATTTTAGGTGCCTTAAATTTTATTACTACAATTATTAATCTTAAAGCAAAAAACCTTTCAGCAGAAAAAATTAGACTATTTGTCTGATCAGTTATTT
+
CCCCCGGEGGGGGGGGGGGGGGGGGGGGGGGGGGGGGGGGGGGGGGGGGGGGGGGGGGGGGGGGGGGGGGGGGGGGGGGGGGGGGGGGGGGGGGGDGGGGGGGGGGGGGGGGGGGGGGGGGGGGGGGGGGGGGGGGGGGGGGGGGGGGGGGGGGGGGGGGGGGGGGGGGGGGGGGGGGGGGGGGGGGGGGGGGGGGGGGGGGGGGGGGFEGFGGGGGGGGGGGGGGGGGFFFGGFGGFGFFFFAGFGGGFFGFGFGGGDFFEFGFGFGFFFGG9FFFF3BCFFFFFFEEFEFFFFEFFFEE
@M70528:330:000000000-K6D4P:1:1102:14380:4009 1:N:0:AGTGCGAGTG+TGGAGGTAAT
GGAGCCCCTGACATAGCATTCCCTCGATTAAATAATATAAGATTCTGACTTTTACCCCCTTCTCTGGGATTATTAATTATAGGACTTTATAAAGAAGGAGCGGGAACGGGATGAACAGTATATCCACCTTTATCAACGTTTTATCATTCAGGACCTTCAGTAGACTTAACAATTTTTTCTTTACACCTTGCAGGGATTTCTTCAATTTTAGGTGCCTTAAATTTTATTACTACAATTATTAATCTTAAAGCAAAAAACCTTTCAGCAGAAAAAATTAGACTATTTGTCTGATCAGTTATTT
+
CCCCCGGGGGGGGGGGGGGGGGGGGGGGGGGGGGGGGGGGGGGGGGGGGGGGGGGGGGGGGGGGGGGGGGGGGGGGGGGGGGGGGGGGGGGGGGGGGGGGGGGGGGGGGGGGGGGGGGGGGGGGGGGGGGGGGGGGGGGGGGGGGGGGGGGGGGGGGGGGGGGGGGGGGGGGGGGGGGGGGGGGGGGGGGGGGGGGGGGGGGGGGGGGGGGGGGGGGGGGGGGGGGGGGGFGGGFGGGGFFFFFGFGGGGGGFGFGGGFFFFFGFGEGFFFFFBFGFFFFFFGFFCFFFFFFEFFFEFFFF
@M70528:330:000000000-K6D4P:1:1102:14204:4010 1:N:0:AGTGCGAGTG+TGGAGGTAAT
GGAGCCCCTGACATAGCATTCCCTCGATTAAATAATATAAGATTCTGACTTTTACCCCCTTCTCTGGGATTATTAATTATAGGACTTTATAAAGAAGGAGCGGGAACGGGATGAACAGTATATCCACCTTTATCAACGTTTTATCATTCAGGACCTTCAGTAGACTTAACAATTTTTTCTTTACACCTTGCAGGGATTTCTTCAATTTTAGGTGCCTTAAATTTTATTACTACAATTATTAATCTTAAAGCAAAAAACCTTTCAGCAGAAAAAATTAGACTATTTGTCTGATCAGTTATTT
+
CCCCCGGGGGGGGGGGGGGGGGGGGGGGGGGGGGGGGGGGGGGGGGGGGGGGGGGGGGGGGGGGGGGGGGGGGGGGGGGGGGGGGGGGGGGGGGGGGGGGGGGGGGGGGGGGGGGGGGGGGGGGGGGGGGGGGGGGGGGGGGGGGGGGGGGGGGGGGGGGGGGGGGGGGGGGGGGGGGGGGGGGGGGGGGGGGGGGGGGGGGGGGGGGGGGGGGGGGGGGGGGGGGGGGGFGGGFGGGGFFFFFGFGGGGGGFGFGGGFFFFFGFGFGFFFGGFFGFFFFFFGFFFFEEEEFFFFFFFFFF
@M70528:330:000000000-K6D4P:1:1102:19816:4018 1:N:0:AGTGCGAGTG+TGGAGGTAAT
GGAGCCCCTGACATAGCATTCCCTCGATTAAATAATATAAGATTCTGACTTTTACCCCCTTCTCTGGGATTATTAATTATAGGACTTTATAAAGAAGGAGCGGGAACGGGATGAACAGTATATCCACCTTTATCAACGTTTTATCATTCAGGACCTTCAGTAGACTTAACAATTTTTTCTTTACACCTTGCAGGGATTTCTTCAATTTTAGGTGCCTTAAATTTTATTACTACAATTATTAATCTTAAAGCAAAAAACCTTTCAGCAGAAAAAATTAGACTATTTGTCTGATCAGTTATTT
+
CCCCCGGGGGGGGGGGGGGGGGGGGGGGGGGGGGGGGGGGGGGGGGGGGGGGGGGGGGGGGGGGGGGGGGGGGGGGGGGGGGGGGGGGGGGGGGGGGGGGGGGGGGGGGGGGGGGGGGGGGGGGGGGGGGGGGGGGGGGGGGGGGGGGGGGGGGGGGGGGGGGGGGGGGGGGGGGGGGGGGGGGGGGGFGGGGGGGGGGGGGGGGGGGGGGGGGGGGGGGGGGGGGGGGGFGGGFGGGGFFFFFGFGGGGGGFGFGGGFFFFFGFGFGFFFGGFFGFFFFFFGFFFFEFFFFFFFFFFFFF
@M70528:330:000000000-K6D4P:1:1102:6144:4018 1:N:0:AGTGCGAGTG+TGGAGGTAAT
GGAGCCCCTGACATAGCATTCCCTCGATTAAATAATATAAGATTCTGACTTTTACCCCCTTCTCTGGGATTATTAATTATAGGACTTTATAAAGAAGGAGCGGGAACGGGATGAACAGTATATCCACCTTTATCAACGTTTTATCATTCAGGACCTTCAGTAGACTTAACAATTTTTTCTTTACACCTTGCAGGGATTTCTTCAATTTTAGGTGCCTTAAATTTTATTACTACAATTATTAATCTTAAAGCAAAAAACCTTTCAGCAGAAAAAATTAGACTATTTGTCTGATCAGTTATTT
+
CCCCCGGGGGGGGGGGGGGGGGGGGGGGGGGGGGGGGGGGGFGGGGGGGGGGGGGGGGGGGGGGGGGGGGGGGGGGGGGGGGGGGGGGGGGGGGGGGGGGGGGGGGGGGGGGGGGGGGGGFGGGGGGGGGGGGFFGGGGGGGGGGGGGGGGGGGGGGGGGGGGGFGFGGGGGGGGGGGGGGGGGGGFGGGGFGGEFFGGFGGGGGGGGGGGGGGGGGGGGGGGGGGGGGGFGFGFGGGGFFFFFFFFGGFGGAFFGGGEFFFFGFGEGFFFGF;FGFFCFFFGFFFF5CEFFEEFEFEE?E
@M70528:330:000000000-K6D4P:1:1102:22316:4039 1:N:0:AGTGCGAGTG+TGGAGGTAAT
GGAGCCCCTGACATAGCATTCCCTCGATTAAATAATATAAGATTCTGACTTTTACCCCCTTCTCTGGGATTATTAATTATAGGACTTTATAAAGAAGGAGCGGGAACGGGATGAACAGTATATCCACCTTTATCAACGTTTTATCATTCAGGACCTTCAGTAGACTTAACAATTTTTTCTTTACACCTTGCAGGGATTTCTTCAATTTTAGGTGCCTTAAATTTTATTACTACAATTATTAATCTTAAAGCAAAAAACCTTTCAGCAGAAAAAATTAGACTATTTGTCTGATCAGTTATTT
+
CCCCCGGGGGGGGGGGGGGGGGGGGGGGGGGGGGGGGGGGGGGGGGGGGGGGGGGGGGGGGGGGGGGGGGGGGGGGGGGGGGGGGGGGGGGGGGGGGGGGGGGGGGGGGGGGGGGGGGGGGGGGGGGGGGGGGGGGGGGGGGGGGGGGGGGGGGGGGGGGGGGGGGGGGGGGGGGGGGGGGGGGGGGGGGGGGGGGGGGGGGGGGGGGGGGGGGGGGGGGGGGGGGGGGGFGGGFGGGGFFFFFGFGGFFFGFGFGDDFFFFFGEGEGFFFGGFFFEEFFCFGFFFFCCC4?EEFFEEFFF
@M70528:330:000000000-K6D4P:1:1102:6384:4043 1:N:0:AGTGCGAGTG+TGGAGGTAAT
GGGACCCTGTTTTACTGTCTCTTATACACATCTCCGAGCCCACGAGACAGTGCGAGTGATCTCGTATGCCGTCTTCTGCTTGAAAAAAAAAAAACGAAAGCACTTTACTCCCATACTGATCCTTCAACGCACAAAATGTGATCCATCTCTGACTGTCATTATCAACGTCGAATGACTTCTACTCTATACCACCCCATTATCCAGAGTCTGACTGCTAGTGATATTGTATCTACAGTATAATACTCACGCACATGTTACACATCACTATCATCTCTCACTCATTATTATTACAAACTACTAT
+
CCCCCGGGGGGGGGGGGGGGGGFGGGGGGGGGGGGGGGGGGGGGGG+@FGGGGGGGGGGCFGGGGGGGGGGGGGGGGGGGGGFGGGGCFGGG+74+++++94B,,,,,,5,4,,,,,,<,,,,,,,8:++++8,,,,,<,8,,,,,,,,,,,,3,,,3,,,,3,38+++++*3,7,,,7@5,,,,35,,7,>****,,,5,,,,1,,,,1,6,,,1,,,,,,,,,,1,3+1+++)++3++1;++2+2**)7)+*++3++**))+)0)*1/9<76**)))*(****)*))-)))).)),)))
@M70528:330:000000000-K6D4P:1:1102:12220:4043 1:N:0:AGTGCGAGTG+TGGAGGTAAT
GGAGCCCCTGACATAGCATTCCCTCGATTAAATAATATAAGATTCTGACTTTTACCCCCTTCTCTGGGATTATTAATTATAGGACTTTATAAAGAAGGAGCGGGAACGGGATGAACAGTATATCCACCTTTATCAACGTTTTATCATTCAGGACCTTCAGTAGACTTAACAATTTTTTCTTTACACCTTGCAGGGATTTCTTCAATTTTAGGTGCCTTAAATTTTATTACTACAATTATTAATCTTAAAGCAAAAAACCTTTCAGCAGAAAAAATTAGACTATTTGTCTGATCAGTTATTT
+
CCCCCG8FGGGGGGGGGGGGGGGGGGGGGGGGGGGGGGGGGGGGGGGGGGGGGGGGGGGGGGGGGGGGGGGGGGGFGGGGGGGGGGGGGGGGGGGGGGGGGGGGGGGGGGGGGGGGGGGGGGGGGGGGGGGGGGGGGGGGGGGGGGGGGGGGGGGGGGGGGGGGGGGGFGGGGGGGGGGGGGGGGGGGGGGGGGGGGGGGGGGGGGGGGGGGGGGGGGGGGGGFFFGGGGFGGGFGGGGFFFFFGFGGFGGGFGFGGGFFFFFGFGFGFFF6FBFGF@FFFFGFFFF?CFECFFEFFFFFF
@M70528:330:000000000-K6D4P:1:1102:8001:4053 1:N:0:AGTGCGAGTG+TGGAGGTAAT
GGAGCCCCTGACATAGCATTCCCTCGATTAAATAATATAAGATTCTGACTTTTACCCCCTTCTCTGGGATTATTAATTATAGGACTTTATAAAGAAGGAGCGGGAACGGGATGAACAGTATATCCACCTTTATCAACGTTTTATCATTCAGGACCTTCAGTAGACTTAACAATTTTTTCTTTACACCTTGCAGGGATTTCTTCAATTTTAGGTGCCTTAAATTTTATTACTACAATTATTAATCTTAAAGCAAAAAACCTTTCAGCAGAAAAAATTAGACTATTTGTCTGATCAGTTATTT
+
CCCCCGGGGGGGGGGGGGGGGGGGGGGGGGGGGGGGGGGGGGGGGGGGGGGGGGGGGGGGGGGGGGGGGGGGGGGGGGGGGGGGGGGGGGGGGGGGGGGGGGGGGGGGGGGGGGGGGGGGGGGGGGGGGGGGGGGGGGGGGGGGGGGGGGGGGGGGGGGGGGFFGGGGGGGGGGGGGGGGGGGGGGGGGGFGGGGGGGGGGGGGGGGGGGGGGGGGGGGGGGGGGGGGGGFGGGFGGGGFFFFFGFGGFGGGFGFGDGBFFFFGFFEGFFFGG>FC<;EBFFGFFCFFFFCEFEEF?5<EF
@M70528:330:000000000-K6D4P:1:1102:8514:4069 1:N:0:AGTGCGAGTG+TGGAGGTAAT
GGAGCCCCTGACATAGCATTCCCTCGATTAAATAATATAAGATTCTGACTTTTACCCCCTTCTCTGGGATTATTAATTATAGGACTTTATAAAGAAGGAGCGGGAACGGGATGAACAGTATATCCACCTTTATCAACGTTTTATCATTCAGGACCTTCAGTAGACTTAACAATTTTTTCTTTACACCTTGCAGGGATTTCTTCAATTTTAGGTGCCTTAAATTTTATTACTACAATTATTAATCTTAAAGCAAAAAACCTTTCAGCAGAAAAAATTAGACTATTTGTCTGATCAGTTATTT
+
CCCCCGGGGGGGGGGGGGGGGGGGGGGGGGGGGGGGGGGGGGGGGGGGGGGGGGGGGGGGGGGGGGGGGGGGGGGGGGGGGGGGGGGGGGGGGGGGGGGGGGGGGGGGGGGGGGGGGGGGGGGGGGGGGGGGGGGGGGGGGGGGGGGGGGGGGGGGGGGGGGGGGGGGGGGGGGGGGGGGGGGGGGGGGGGGGGGGGGGGGGGGGGGGGGGFGGGGGGGGGGGGGGGGGGFGGGFGGGGFFFFFGFGGGGGGFGFFGGFFFFFGFGFFFAFGGFFGEEFFFFGFFFFEFEEFFFFEEFFFF
@M70528:330:000000000-K6D4P:1:1102:17198:4071 1:N:0:AGTGCGAGTG+TGGAGGTAAT
GGAGCCCCTGACATAGCATTCCCTCGATTAAATAATATAAGATTCTGACTTTTACCCCCTTCTCTGGGATTATTAATTATAGGACTTTATAAAGAAGGAGCGGGAACGGGATGAACAGTATATCCACCTTTATCAACGTTTTATCATTCAGGACCTTCAGTAGACTTAACAATTTTTTCTTTACACCTTGCAGGGATTTCTTCAATTTTAGGTGCCTTAAATTTTATTACTACAATTATTAATCTTAAAGCAAAAAACCTTTCAGCAGAAAAAATTAGACTATTTGTCTGATCAGTTATTT
+
CCCCCGGGGGFGCFGGGGGGGGGDFGDGF;FGFGFCFGGFGGGGFGGFCGGFGGFGGGGGGGGGGGGGGGGGGGGFFGFGG@FGGGGDFGGGGGGGGGGGGGGGGGDGGDGGGGGGGGGDGFGGGGGGGGGGGGGCGGGGGE<FAFFGGGGGGGGGC8FGGC9FGGGF;FFGGGGGG>DFAFFGGFGGGAFGGGG7=D3@DEGGGGGGFF6CEDCGGGFGFFDEGEGFDFFGFFFGGGGF6A6>FFGF?FCFAFFF4DEFFF=FFF6CF4AC8;)0)6<=64C7@CFECC;9)9@ECCFFF
@M70528:330:000000000-K6D4P:1:1102:8319:4072 1:N:0:AGTGCGAGTG+TGGAGGTAAT
GGAGCCCCTGACATAGCATTCCCTCGATTAAATAATATAAGATTCTGACTTTTACCCCCTTCTCTGGGATTATTAATTATAGGACTTTATAAAGAAGGAGCGGGAACGGGATGAACAGTATATCCACCTTTATCAACGTTTTATCATTCAGGACCTTCAGTAGACTTAACAATTTTTTCTTTACACCTTGCAGGGATTTCTTCAATTTTAGGTGCCTTAAATTTTATTACTACAATTATTAATCTTAAAGCAAAAAACCTTTCAGCAGAAAAAATTAGACTATTTGTCTGATCAGTTATTT
+
8@6,B:FFGGFFFFEEFFEEFG9C@:FF9C<CEGGFCC@F9FA9E,<@FAFFGGG@FDFC@E6CFGGGGGGGGGGGGFFGA<FFCFGGFFGGC<E<6,6C@++=FFFGGGGGG8,ECF<,EFGEGGF<F=AFFFGGGE4F<BE?<FD5,C,FEFG?,A=?FE?9AFE,A??FCCGCEGG;;6DADFBGGFF9>DEGGGG9EGGGGC9FFGE63@FCFGFFCGAEF<CGF;B<=96<D>;9;>AFFFCGC7C4AC*;CC?A=;FC?G/*8/)4;:ACE)9BEFFFF?CFFCE<CFFEFFF3?
@M70528:330:000000000-K6D4P:1:1102:19357:4085 1:N:0:AGTGCGAGTG+TGGAGGTAAT
GGAGCCCCTGACATAGCATTCCCTCGATTAAATAATATAAGATTCTGACTTTTACCCCCTTCTCTGGGATTATTAATTATAGGACTTTATAAAGAAGGAGCGGGAACGGGATGAACAGTATATCCACCTTTATCAACGTTTTATCATTCAGGACCTTCAGTAGACTTAACAATTTTTTCTTTACACCTTGCAGGGATTTCTTCAATTTTAGGTGCCTTAAATTTTATTACTACAATTATTAATCTTAAAGCAAAAAACCTTTCAGCAGAAAAAATTAGACTATTTGTCTGATCAGTTATTT
+
CCCCCGFGGGGGGGGGGGGGFGGGGGGGGGGGGGGGGGGGGGGGGGGGGGGGGGGGGGGGGGFGGGGGGGGGGGGGGGGGGGGGGGGGGGGGGGGGFGGGGGGGGGGGGGGGGGGGGGGGGGGGGGGGGGGGGGGGGGGGGGGGGGGGGGGGGGGGGGGGGGGGGGGFEGGGGGGGGGGGGGGGGGGGGGGGGGGGFFEGGGGGGGGGGGGGGGGGGGGFGGGGGFGGGGFGGGFGGGGFFFFFGFGG9FGGFGFGGDFFFFFFFGCG)9;CG>FGEFFFFFGFFFFFFFFFFFFEEEFFF
@M70528:330:000000000-K6D4P:1:1102:22550:4087 1:N:0:AGTGCGAGTG+TGGAGGTAAT
GGAGCCCCTGACATAGCATTCCCTCGATTAAATAATATAAGATTCTGACTTTTACCCCCTTCTCTGGGATTATTAATTATAGGACTTTATAAAGAAGGAGCGGGAACGGGATGAACAGTATATCCACCTTTATCAACGTTTTATCATTCAGGACCTTCAGTAGACTTAACAATTTTTTCTTTACACCTTGCAGGGATTTCTTCAATTTTAGGTGCCTTAAATTTTATTACTACAATTATTAATCTTAAAGCAAAAAACCTTTCAGCAGAAAAAATTAGACTATTTGTCTGATCAGTTATTT
+
CCCCCGGGGGGGGGGGGGGGGGGGGGGGGGGGGGGGGGGGGGGGGGGGGGGGGGGGGGGGGGGGGGGGGGGGGGGGGGGGGGGGGGGGGGGGGGGGGGGGGGGGGGGGGGGGGGGGGGGGGGGGGGGGGGGGGGGGGGGGGGGGGGGGGGGGGGGGGGGGGGGGGGGGGGGGGGGGGGGGGGGGGGGGGGGGGGGGGGGGGGGGGGGGGGGGGGFGGGGGGGGGGGGGGGFGGGFGGGGFFFFFGFGGGGGGFGFGGGFFFFFGFFEGFFFFFBFFFFFFCFGFFFFEECEFFFFEEFFFF
@M70528:330:000000000-K6D4P:1:1102:15728:4093 1:N:0:AGTGCGAGTG+TGGAGGTAAT
GGAGCCCCTGACATAGCATTCCCTCGATTAAATAATATAAGATTCTGACTTTTACCCCCTTCTCTGGGATTATTAATTATAGGACTTTATAAAGAAGGAGCGGGAACGGGATGAACAGTATATCCACCTTTATCAACGTTTTATCATTCAGGACCTTCAGTAGACTTAACAATTTTTTCTTTACACCTTGCAGGGATTTCTTCAATTTTAGGTGCCTTAAATTTTATTACTACAATTATTAATCTTAAAGCAAAAAACCTTTCAGCAGAAAAAATTAGACTATTTGTCTGATCAGTTATTT
+
CCCCCGGGGGGGGGGGGGGGGGGGGGGGGGGGGGGGGGGGGGGGGGGGGGGGGGGGGGGGGGGGGGGGGGGGGGGGGGGGGGGGGGGGGGGGGGGGGGGGGGGGGGGGGGGGGGGGGGGGGGGGGGGGGGGGGGGGGGGGFGGGGGGGGGGGGGGGGGGGGGGGGGGGGGGGGGGGGGGGGGGGGGGGGGGGGGGGGGGGGGGGGGGGGGGGGGGGGGGGGGGGGGGGGGFGGGFGGGGFFFFFGFGGGGGGFGFGGGFFFFFG?CEGFFFGF9FGFFFFCAFFFEFFFEFFFFFEE?E3C
@M70528:330:000000000-K6D4P:1:1102:6614:4097 1:N:0:AGTGCGAGTG+TGGAGGTAAT
GGAGCCCCTGTTTTACTGTCTCTTATACACATCTCCGAGCCCACGAGACAGTGCGAGTGATCTCGTATGCCGTCTTCTGCTTGAAAAAAAAAACAGACATATCACAAAAACACACCAATCCTCTTATATCCCCCCTGCGTTCTCTATACTCTCTCCTTCAATCCTTTTAGACATTGCCCCCCCCCCCCTTGCCAACACAAGTCCCCAACCCATCTCACTCATCCCACTATACATTCCTACCTGCGCTGCCATCACACACGCTCCTCACATCACTTAGTCCTCTACACCAATGTTCACCATC
+
CCCCCGGGGFFFGGGGGGGGGGEF,FGGGGGGGGGGGGGGGGGGG+CEGGGGGGGGGFGGCDFGGFGGGGGGCGFCFGFGCEFDFGFCFCEGD,:,:,,,,,,,,,,4=++,,,++9,,:9,:<,,,,,5::+>+++3+8+++,,83,,,:,,,3,,,8,,,83,,,,7,,,3,,,,,,*5**>***4*4*4++3*1*3**,+3+22******2+<<0++*+++*+***+10*0*+2:**)**)1))9****/*1*2*).0()).*)/)*9+96**)))0)****)0.(,)()).)))))(
@M70528:330:000000000-K6D4P:1:1102:12730:4101 1:N:0:AGTGCGAGTG+TGGAGGTAAT
GGAGCCCCTGACATAGCATTCCCTCGATTAAATAATATAAGATTCTGACTTTTACCCCCTTCTCTGGGATTATTAATTATAGGACTTTATAAAGAAGGAGCGGGAACGGGATGAACAGTATATCCACCTTTATCAACGTTTTATCATTCAGGACCTTCAGTAGACTTAACAATTTTTTCTTTACACCTTGCAGGGATTTCTTCAATTTTAGGTGCCTTAAATTTTATTACTACAATTATTAATCTTAAAGCAAAAAACCTTTCAGCAGAAAAAATTAGACTATTTGTCTGATCAGTTATTT
+
CCCCCG<FGGGGGGGGGGGGGGGGGGGGGGGGGGGGGGGGGGGGGGGGGGGGGGGGGGGGGGGGGGGGGGGGGGGGGGGGGGGGGGGGGGGGGGGGGGGGGGGGGGGGGGGGGGGGGGGGGGGGGGGGGGGGGGGGGGGGGGGGGGGGGGGGGGGGGGGGGGGGGGGGGGGGGGGGGGGGGGGGGGGGGGGGGGGGGGGGGGGGGGGGGGGGGGGGGGGGGGGGGGGGGGFGGGFGGGGFFFFFGFGG?FGGFGFGGGFFFFFGFGFGFFFDF>FFE@EFFFGFFFFFFEFFFFFFFFEEF
@M70528:330:000000000-K6D4P:1:1102:5484:4102 1:N:0:AGTGCGAGTG+TGGAGGTAAT
GGAGCCCCTGACATAGCATTCCCTCGATTAAATAATATAAGATTCTGACTTTTACCCCCTTCTCTGGGATTATTAATTATAGGACTTTATAAAGAAGGAGCGGGAACGGGATGAACAGTATATCCACCTTTATCAACGTTTTATCATTCAGGACCTTCAGTAGACTTAACAATTTTTTCTTTACACCTTGCAGGGATTTCTTCAATTTTAGGTGCCTTAAATTTTATTACTACAATTATTAATCTTAAAGCAAAAAACCTTTCAGCAGAAAAAATTAGACTATTTGTCTGATCAGTTATTT
+
CCCCCGGGGGGGGGGGGGGGGGGGGGGGGGGGGGGGGGGGGFGGGGGGGGGGGGGGGGGGGGGGGGGGGGGGGGGGGGGGGGGGGGGGGGGGGGGGGFGCGGGGGGGGGGGGGGGGGGGGGGGGGGGGGGGGGGGGGGGGGGGGGGGGGGGGGGGGGGGGGGGGGGGGGGGGGGGGGGGGGGGGGGGGGGGGGGGGGGGGGGGGGGGGGGGGGGGGGGGGGGGGGGGGGGFGGGFGGGGFFFFFGFGGGGGFFGFGGGBFFFFGEFEGAFFGDFFGFFEFFFFFFFFEFFFFFFECEFFEE
@M70528:330:000000000-K6D4P:1:1102:25451:4110 1:N:0:AGTGCGAGTG+TGGAGGTAAT
GGAGCCCCTGACATAGCATTCCCTCGATTAAATAATATAAGATTCTGACTTTTACCCCCTTCTCTGGGATTATTAATTATAGGACTTTATAAAGAAGGAGCGGGAACGGGATGAACAGTATATCCACCTTTATCAACGTTTTATCATTCAGGACCTTCAGTAGACTTAACAATTTTTTCTTTACACCTTGCAGGGATTTCTTCAATTTTAGGTGCCTTAAATTTTATTACTACAATTATTAATCTTAAAGCAAAAAACCTTTCAGCAGAAAAAATTAGACTATTTGTCTGATCAGTTATTT
+
CCCCCGGGGGGGGGGGGGGGGGGGGGGGGGGGGGGGGGGGGGGGGGGGGGGGGGGGGGGGGGGGGGGGGGGGGGGGGGGGGGGGGGGGGGGGGGGGGGGGGGGGGGGGGGGGGGGGGGGGGGGGGGGGGGGGGGGGGGGGGGGGGGGGGGGGGGGGGGGGGGGGGGGGGGGGGGGGGGGGGGGGGGGGGFFGGGGGGGGGGGGGGGGGGGGEGFGGGGGG7FFGGFGGGGFDFFAGGFGFFFFFFFGGCDFCFG4CCGFFFFFGFFEGFAFGFBFFFECFFFGFFFFFFFEFEC<C??EEE
@M70528:330:000000000-K6D4P:1:1102:11516:4122 1:N:0:AGTGCGAGTG+TGGAGGTAAT
GGAGCCCCTGACATAGCATTCCCTCGATTAAATAATATAAGATTCTGACTTTTACCCCCTTCTCTGGGATTATTAATTATAGGACTTTATAAAGAAGGAGCGGGAACGGGATGAACAGTATATCCACCTTTATCAACGTTTTATCATTCAGGACCTTCAGTAGACTTAACAATTTTTTCTTTACACCTTGCAGGGATTTCTTCAATTTTAGGTGCCTTAAATTTTATTACTACAATTATTAATCTTAAAGCAAAAAACCTTTCAGCAGAAAAAATTAGACTATTTGTCTGATCAGTTATTT
+
CCCCCGGGGGGGGGGGGGGGGGGGGGGGGGGGGGGGGGGGGGGGGGGGGGGGGGGGGGGGGGGGGGGGGGGGGGGGGGGGGGGGGGGGGGGGGGGGGGGGGGGGGGGGGGGGGGGGGGGGGGGGGGGGGGGGGGGGGGGGGGGGGGGGGGGGGGGGGGGGGGGGGGGGGGGGGGGGGGGGGGGGGGGGGGGGGGGGFGGGGGGGGGGGGGGGGGGGGGGGGGGGGGGGGGFGGGFGGGGFFFFFFFGGCGFGFGFGGGBFFBFGFGEGFFFFGFFGFEFFFFGFFFFFFFFE3?ECFFEEE
@M70528:330:000000000-K6D4P:1:1102:16894:4124 1:N:0:AGTGCGAGTG+TGGAGGTAAT
GGAGCCCCTGACATAGCATTCCCTCGATTAAATAATATAAGATTCTGACTTTTACCCCCTTCTCTGGGATTATTAATTATAGGACTTTATAAAGAAGGAGCGGGAACGGGATGAACAGTATATCCACCTTTATCAACGTTTTATCATTCAGGACCTTCAGTAGACTTAACTATTTTTTCTTTACACCTTGCAGGGATTTCTTCAATTTTAGGTGCCTTAAATTTTATTACTACAATTATTAATCTTAAAGCAAAAAACCTTTCAGCAGAAAAAATTAGACTATTTGTCTGATCAGTTATTT
+
CCCCCGGGGGGGGGGGGGGGGGGGGGGGGGGGGGGGGGGGGGGGGGGGGGGGGGGGGGGGGGGGGGGGGGGGGGGGGGGGGGGGGGGGGGGGGGGGGGGGGGGGGGGGGGGGGGGGGGGGGGGGGGGGGGGGGGGGGGGGGGGGGGGGGGGGGGGGGGGGGGGGGGGGGGGGGGGGGGGGGGGGGGGGGGGGGGGGGGGGGGGGGGGGGGGGGGGGGGGGGGGGGGGGGGFGGGFGGGGFFFFFGFGGGGGGFGFGGGFFFFFGEFFGFFFGGFFGFEFFFFGFFFFEFFFFFFFF?C?CF
@M70528:330:000000000-K6D4P:1:1102:12979:4125 1:N:0:AGTGCGAGTG+TGGAGGTAAT
GGAGCCCCTGACATAGCATTCCCTCGATTAAATAATATAAGATTCTGACTTTTACCCCCTTCTCTGGGATTATTAATTATAGGACTTTATAAAGAAGGAGCGGGAACGGGATGAACAGTATATCCACCTTTATCAACGTTTTATCATTCAGGACCTTCAGTAGACTTAACAATTTTTTCTTTACACCTTGCAGGGATTTCTTCAATTTTAGGTGCCTTAAATTTTATTACTACAATTATTAATCTTAAAGCAAAAAACCTTTCAGCAGAAAAAATTAGACTATTTGTCTGATCAGTTATTT
+
CCCCCGGGGGGGGGGGGGGGGGGGGGGGGGGGGGGGGGGGGGGGGGGGGGGGGGGGGGGGGGGGGGGGGGGGGGGGGGGGGGGGGGGGGGGGGGGGGGGGGGGGGGGGGGGGGGGGGGGGGGGGGGGGGGGGGGGGGGGGGGGGGGGGGGGGGGGGGGGGGGGGGGGGGGGGGGGGGGGGGGGGGGGGGGGGGGGGGGGGGGGGGGGGGGGGGGGGGGGGGGGGGGGGGGFGGGFGGGGFFFFFGFGGGFGGFGFGGGFFFFFG?GFGFFFGGBFGFEEFFFGFFEFFFFFFEFFFFFFFF
@M70528:330:000000000-K6D4P:1:1102:15615:4131 1:N:0:AGTGCGAGTG+TGGAGGTAAT
GGAGCCCCTGACATAGCATTCCCTCGATTAAATAATATAAGATTCTGACTTTTACCCCCTTCTCTGGGATTATTAATTATAGGACTTTATAAAGAAGGAGCGGGAACGGGATGAACAGTATATCCACCTTTATCAACGTTTTATCATTCAGGACCTTCAGTAGACTTAACAATTTTTTCTTTACACCTTGCAGGGATTTCTTCAATTTTAGGTTCCTTAAATTTTATTACTACACTTATTAATCTTAAAGCAAAAAACCTTTCAGCAGAAAAAATTAGACTATTTGTCTGATCAGTTATTT
+
CCCCCDFGGG?FGGGFGGGG9FFGGGGGGGACFGGGCFGGGGGGGGGGGGFGGGGGGGGGGGGGGGGGFFGGGGGGGGGGGGAFGFFGEGGGGGGGFFCFGEGEGGGGGGGGGGGGGGGGFGGGGGGGGGGGGGGFGGFGGGGGGGGGGGGGGGGGGGGGFFGGGGGGGGGAFGGEGGGFGG9FGAFFGGGGGGGGG?EGGGGGFGFCGG?FF,AFFGGGFFFGFFGGFCFDGF*9CDDFCFFF>@FGFGFGFGFGGGFFFE=FEFEFFFFGF6498;3A?FGFFEFFCFFFEEFFECFFF
@M70528:330:000000000-K6D4P:1:1102:24881:4131 1:N:0:AGTGCGAGTG+TGGAGGTAAT
GGAGCCCCTGACATAGCATTCCCTCGATTAAATAATATAAGATTCTGACTTTTACCCCCTTCTCTGGGATTATTAATTATAGGACTTTATAAAGAAGGAGCGGGAACGGGATGAACAGTATATCCACCTTTATCAACGTTTTATCATTCAGGACCTTCAGTAGACTTAACAATTTTTTCTTTACACCTTGCAGGGATTTCTTCAATTTTAGGTGCCTTAAATTTTATTACTACAATTATTAATCTTAAAGCAAAAAACCTTTCAGCAGAAAAAATTAGACTATTTGTCTGATCAGTTATTT
+
CCCCCGGGGGGGGGGGGGGGGGGGGGGGGGGGGGGGGGGGGGGGGGGGGGGGGGGGGGGGGGGGGGGGGGGGGGGGGGGGGGGGGGGGGGGGGGGGGGGGGGGGGGGGGGGGGGGGGGGGGGGGGGGGGGGGGGGGGGGGGGGGGGGGGGGGGGGGGGGGGGGGGGGGGGGGGGGGGGGGGGGGGGGGGGGGGGGGGGGGGGGGGGGGGG?CGGGGGGGGGGGGGGGGGGFGGGFGF8FFFFFFGFGCGGGGFGFGGGFFFE=FF7CDFFFGGFFFFE?AEFGFFEF<CFEEC<;E3?EFF
@M70528:330:000000000-K6D4P:1:1102:9370:4134 1:N:0:AGTGCGAGTG+TGGAGGTAAT
GGGACCCTGTTTTACTGTCTCTTATACACATCTCCGAGCCCACGAGACAGTGCGAGTGATCTCGTATGCCGTCTTCTGCTTGAAAAAAAAAAAATCTTTTTCTACGGATGATCATTACAGTACCTGCAGACTAAGCTCATTCTACCTCCATTCCAGCCTCCGCCTTACCACTCAGGGCTCCGACTTTGTCCGCAATTCCTTTGCTTAACTCTAACTTAATCGTTCATGCAATTAATAGGTTCACGTCCTGGTCTCAATCCCGTCACGTCCTTTCCACACAATTCGCTTAAATCCATGCTCT
+
CCCCCFGFGFEDG6C=EFF<FEFFGG<6,;CFCEEFEGGGGGCFGC@CGGEFGG@F:FC6<CFGG:CF<CBFEFGGGFFFGGFFFC<@:FGG++,,<5<,,,,5,++44>,,<BDE,,8B5BF?9,,:,,,,:,5,<A,,,:,,5,,53,,,,C3,8+8,>++68+3,,:7,,5,:,8,34**@*>,,?,?**4*>>,;,4,6BCC,,,,?,,,,1>,,,462*/++++39+*+1+++0+1*2+/)2*22**2+;+++*.0()*4/(9)0)+*-*:9(()(*2/)(0(().5)().)5-))
@M70528:330:000000000-K6D4P:1:1102:12149:4135 1:N:0:AGTGCGAGTG+TGGAGGTAAT
GGAGCCCCTGACATAGCATTCCCTCGATTAAATAATATAAGATTCTGACTTTTACCCCCTTCTCTGGGATTATTAATTATAGGACTTTATAAAGAAGGAGCGGGAACGGGATGAACAGTATATCCACCTTTATCAACGTTTTATCATTCAGGACCTTCAGTAGACTTAACAATTTTTTCTTTACACCTTGCAGGGATTTCTTCAATTTTAGGTGCCTTAAATTTTATTACTACAATTATTAATCTTAAAGCAAAAAACCTTTCAGCAGAAAAAATTAGACTATTTGTCTGATCAGTTATTT
+
CCCCCGGGGGGGGGGGGGGGGGGGGGGGGGGGGGGGGGGGGGGGGGGGGGGGGGGGGGGGGGGGGGGGGGGGGGGGGGGGGGGGGGGGGGGGGGGGGGGGGGGGGGGGGGGGGGGGGGGGGGGGGGGGGGGGGGGGGGGGGGGGGGGGGGGGGGGGGGGGGGGGGGGGGGGGGGGGGGGGGGGGGGGGGGGGGGGFGGGGGGGGGGGGGGGDGGGGGGGGGGGGGFGGFGFGGGFGGGGFFFFFGFGGGFGGFGFGGGEFFFFGFGFGFFFFGBFGFFFFFFGFFEFEEEEEEFFFFEFFF
@M70528:330:000000000-K6D4P:1:1102:14574:4139 1:N:0:AGTGCGAGTG+TGGAGGTAAT
GGAGCCCCTGACATAGCATTCCCTCGATTAAATAATATAAGATTCTGACTTTTACCCCCTTCTCTGGGATTATTAATTATAGGACTTTATAAAGAAGGAGCGGGAACGGGATGAACAGTATATCCACCTTTATCAACGTTTTATCATTCAGGACCTTCAGTAGACTTAACAATTTTTTCTTTACACCTTGCAGGGATTTCTTCAATTTTAGGTGCCTTAAATTTTATTACTACAATTATTAATCTTAAAGCAAAAAACCTTTCAGCAGAAAAAATTAGACTATTTGTCTGATCAGTTATTT
+
CCCCCGGGGGGGGGGGGGGGGGGGGGGGGGGGGGGGGGGGGGGGGGGGGGGGGGGGGGGGGGGGGGGGGGGGGGGGGGGGGGGGGGGGGGGGGGGGGGGGGGGGGGGGGGGGGGGGGGGGGGGGGGGGGGGGGGGGGGGGGGGGGGGGGGGGGGGGGGGGGGGGGGGGGGGGGGGGGGGGGGGGGGGGGGGGGGGFGGGGGGGGGGGGGGGFGGGGGGGGGGGGGGGGGGFGGGFGGGGFFFFFGFGGGGGGFGFGGGFFFFFGFGFGFF?GGFFGFFFFFFCFFFFCE?EFFF@EFFFFF
@M70528:330:000000000-K6D4P:1:1102:15610:4155 1:N:0:AGTGCGAGTG+TGGAGGTAAT
GGAGCCCCTGACATAGCATTCCCTCGATTAAATAATATAAGATTCTGACTTTTACCCCCTTCTCTGGGATTATTAATTATAGGACTTTATAAAGAAGGAGCGGGAACGGGATGAACAGTATATCCACCTTTATCAACGTTTTATCATTCAGGACCTTCAGTAGACTTAACAATTTTTTCTTTACACCTTGCAGGGATTTCTTCAATTTTAGGTGCCTTAAATTTTATTACTACAATTATTAATCTTAAAGCAAAAAACCTTTCAGCAGAAAAAATTAGACTATTTGTCTGATCAGTTATTT
+
CCCCCGGGGGGGGGGGGGGGGGGGGGGGGGGGGGGGGGGGGGGGGGGGGGGGGGGGGGGGGGGGGGGGGGGGGGGGGGGGGGGGGGGGGGGGGGGGGGGGGGGGGGGGGGGGGGGGGGGGGGGGGGGGGGGGGGGGGGFGGGGGGGGGGGGGGGGGGGGGGGGGGGGFGGGGGGGGGGGGGGGGGGGGGGGGGGGGGGGGGGGGGGGGGGGGFGGGGGGGGGGGGFFGGGFGGGFGGGGFFFFFGFGGGGGGFGFGGGFFFFFGFGFGFFFGGFFGFFCFEFFFFEF?CEFFC?<EEFFCE
@M70528:330:000000000-K6D4P:1:1102:5246:4156 1:N:0:AGTGCGAGTG+TGGAGGTAAT
GGAGCCCCTGACATAGCATTCCCTCGATTAAATAATATAAGATTCTGACTTTTACCCCCTTCTCTGGGATTATTAATTATAGGACTTTATAAAGAAGGAGCGGGAACGGGATGAACAGTATATCCACCTTTATCAACGTTTTATCATTCAGGACCTTCAGTAGACTTAACAATTTTTTCTTTACACCTTGCAGGGATTTCTTCAATTTTAGGTGCCTTAAATTTTATTACTACAATTATTAATCTTAAAGCAAAAAACCTTTCAGCAGAAAAAATTAGACTATTTGTCTGATCAGTTATTT
+
CCCCCGGGGGGGGGGGGGGGGGGGGGGGGGGGGGGGGGGGGGGGGGGGGGGGGGGGGGGGGGGGGGGGGGGGGGGGGGGGGGGGGGGGGGGGGGGGGDGGGGGGGGGGGGGGGGGGGGGGGGGGGGGGGGGGGGGGGGGGGGGGGGGGGGGGGGGGGGGGGGGGGGGGGGGGGGGGGGGGGGGGGGGGGGGGGGGFGGGGGGGGGGGGGGGGGGGGGGGFGGFGGGGGGFFGGGFGGGGFFFFFGFGGGFFFFGFGGGDFFFFGEGEFAFFGGFFGFFEFEFGFFCFFFEEFFF@EFFFFF
@M70528:330:000000000-K6D4P:1:1102:23335:4160 1:N:0:AGTGCGAGTG+TGGAGGTAAT
GGAGCCCCTGACATAGCATTCCCTCGATTAAATAATATAAGATTCTGACTTTTACCCCCTTCTCTGGGATTATTAATTATAGGACTTTATAAAGAAGGAGCGGGAACGGGATGAACAGTATATCCACCTTTATCAACGTTTTATCATTCAGGACCTTCAGTAGACTTAACAATTTTTTCTTTACACCTTGCAGGGATTTCTTCAATTTTAGGTGCCTTAAATTTTATTACTACAATTATTAATCTTAAAGCAAAAAACCTTTCAGCAGAAAAAATTAGACTATTTGTCTGATCAGTTATTT
+
CCCCCGGGGGGGGGGGGGGGGGGGGGGGGGGGGGGGGGGGGGGGGGGGGGGGGGGGGGGGGGGGGGGGGCFGGGGGGGGGGGFGGGGGGGGGGGGGGGGGGGGGGGGGGGGGG8EGGGGGGGGGGGGGGGGGGGGGGGGGGGGGGGGGGGGGGGGGGGGGGGGGGGGGGGGGGGGGGGGGGGGGGGGGGGGGGGGCGGGGGGGGGGGGGGGGGGGGGGGGGGGGGGGGGGFFGGFGGGGFFFFFGFGGGGGGFGFGGGFFFFFGFDEFFFFGGFFGFEFFEFGFFFFFFCEEFEEFEFFFF
@M70528:330:000000000-K6D4P:1:1102:5118:4168 1:N:0:AGTGCGAGTG+TGGAGGTAAT
GGAGCCCCTGACATAGCATTCCCTCGATTAAATAATATAAGATTCTGACTTTTACCCCCTTCTCTGGGATTATTAATTATAGGACTTTATAAAGAAGGAGCGGGAACGGGATGAACAGTATATCCACCTTTATCAACGTTTTATCATTCAGGACCTTCAGTAGACTTAACAATTTTTTCTTTACACCTTGCAGGGATTTCTTCAATTTTAGGTGCCTTAAATTTTATTACTACAATTATTAATCTTAAAGCAAAAAACCTTTCAGCAGAAAAAATTAGACTATTTGTCTGATCAGTTATTT
+
CCCCCGGGG9FFGGGGGGGGGFGGGGGGGGGGGGGGGGGGGFGGGGGGGGGGGGGGGGGGGGGGGGGGGGGGGGGGGGGGGGGGGGGGGGGGGGGGFCFDGGGGGGGGGGGGGGGGGGGGGGGGGGGGGGGGGGGGGGGGGGGGGGGGGGGGGGGGGGGGGGGGGGGGGGGGGGGGGGGGGGGGFGGGGGGGGGGFFGGGGGGGGGGGGGFGGGGGGGGGGGGGGGGGGGFGGGFGGGGFFFFFGFGGGGGGACFGD<?FFFFGFGCDAFFGG@FCA3?AEFGFFEF?CEEFEE<EEFFFE
@M70528:330:000000000-K6D4P:1:1102:10016:4168 1:N:0:AGTGCGAGTG+TGGAGGTAAT
GGAGCCCCTGACATAGCATTCCCTCGATTAAATAATATAAGATTCTGACTTTTACCCCCTTCTCTGGGATTATTAATTATAGGACTTTATAAAGAAGGAGCGGGAACGGGATGAACAGTATATCCACCTTTATCAACGTTTTATCATTCAGGACCTTCAGTAGACTTAACAATTTTTTCTTTACACCTTGCAGGGATTTCTTCAATTTTAGGTGCCTTAAATTTTATTACTACAATTATTAATCTTAAAGCAAAAAACCTTTCAGCAGAAAAAATTAGACTATTTGTCTGATCAGTTATTT
+
CCC@CBF@FFGGG,;EGGFCEFFGCGC,,8EFFDGDFGDFFGGGGDFFEFGGGFE<EFEGAFGGGDFFEGGFFGG<FFFGGF9FGGEGAFG<FGCGFCFFF@CFGGGG7CGDF<C9?FFE?CFGGCG<AF???59FFGD<FGEEEGFG9BFCGFCFFFFGG<F<EGGD;FBEBFBEGED;EED;@3@DED,8D887DFGFGGFFGGGGGGGFG9CGGGG9FGGGE:FGGCACDC>ECFGA9+==CB99,5ADFG49558;84++8F=F66)481=<AEC8.=FF8579<C9?4)7?CCEEE
@M70528:330:000000000-K6D4P:1:1102:20379:4175 1:N:0:AGTGCGAGTG+TGGAGGTAAT
GGAGCCCCTGACATAGCATTCCCTCGATTAAATAATATAAGATTCTGACTTTTACCCCCTTCTCTGGGATTATTAATTATAGGACTTTATAAAGAAGGAGCGGGAACGGGATGAACAGTATATCCACCTTTATCAACGTTTTATCATTCAGGACCTTCAGTAGACTTAACAATTTTTTCTTTACACCTTGCAGGGATTTCTTCAATTTTAGGTGCCTTAAATTTTATTACTACAATTATTAATCTTAAAGCAAAAAACCTTTCAGCAGAAAAAATTAGACTATTTGTCTGATCAGTTATTT
+
CCCCCGGGGGGGGGGGGGGGGGGGGGGGGGGGGGGGGGGGGGGGGGGGGGGGGGGGGGGGGGGGGGGGGGGGGGGGGGGGGGGGGGGGGGGGGGGGGGGGGGGGGGGGGGGGGGGGGGGGGGGGGGGGGGGGGGGGGGGGGGGGGGGGGGGGGGGGGGGGGGGGGGGGGGGGGGGGGGGGGGGGGGGGGGGGGGGGGGGGGGGGGGGGGGGGGGGGGGGGGGGGGGGGGGFGGGFGGGGFFFFFGFGGGGCGFGFGGGFFFFFGFGFGFFFGGFFGFFFFFFGFFFFFFFFFFFFFFFFFF
@M70528:330:000000000-K6D4P:1:1102:25010:4184 1:N:0:AGTGCGAGTG+TGGAGGTAAT
GGAGCCCCTGACATAGCATTCCCTCGATTAAATAATATAAGATTCTGACTTTTACCCCCTTCTCTGGGATTATTAATTATAGGACTTTATAAAGAAGGAGCGGGAACGGGATGAACAGTATATCCACCTTTATCAACGTTTTATCATTCAGGACCTTCAGTAGACTTAACAATTTTTTCTTTACACCTTGCAGGGATTTCTTCAATTTTAGGTGCCTTAAATTTTATTACTACAATTATTAATCTTAAAGCAAAAAACCTTTCAGCAGAAAAAATTAGACTATTTGTCTGATCAGTTATTT
+
CCCCCGG7FFFGGGGGGGGGGGGGGEGGGGGGGGGGGGGGGGGGGGGGGGGGGGGGGGGGGCEEFGGGGGDGGGGGGFGGGGGGGGGGGGGGGGGGGGGGGGGGGGGGGGGGGFGGAFFGGGGGGGGGGGGGGGGGGGFFFGGGGGGGGGGGGFGGGGGCFFGGGGGFGGGGGGGGGGGGGGGGGGGGG9BFGGGGGFGDGFDGGGGGGGGGGFGGGC?GFFFGFFGFGGA;+C97=FFFF6BAFFDF7+8FACAFCG5FF*:@?+9*?FFGG9)2;;C4CFGFFCF3))1<354C?<C7?
@M70528:330:000000000-K6D4P:1:1102:14392:4205 1:N:0:AGTGCGAGTG+TGGAGGTAAT
GGAGCCCCTGACATAGCATTCCCTCGATTAAATAATATAAGATTCTGACTTTTACCCCCTTCTCTGGGATTATTAATTATAGGACTTTATAAAGAAGGAGCGGGAACGGGATGAACAGTATATCCACCTTTATCAACGTTTTATCATTCAGGACCTTCAGTAGACTTAACAATTTTTTCTTTACACCTTGCAGGGATTTCTTCAATTTTAGGTGCCTTAAATTTTATTACTACAATTATTAATCTTAAAGCAAAAAACCTTTCAGCAGAAAAAATTAGACTATTTGTCTGATCAGTTATTT
+
CCCCCGGGGGGGGGGGGGGGGGGGGGGGGGGGGGGGGGGGGGGGGGGGGGGGGGGGGGGGGGGGGGGGGGGGGGGGGGGGGGGGGGGGGGGGGGGGGGGGGGGGGGGGGGGGGGGGGGGGGGGGGGGGGGGGGGGGGGGGGGGGGGGGGGGGGGGGGGGGGGGGGGGGGGGGGGGGGGGGGGGGGGGGGGGGGGGGGGGGGGGGGGGGGGGGGGGGGGGGGGGGGEGGGGFGGGFGG>FFFFFFGFGGGGGGFGFGGGFFFFFGFDEGFFFGGFFGF@FFFFDFFFFCEFFCEFFFFFFFF
@M70528:330:000000000-K6D4P:1:1102:16072:4213 1:N:0:AGTGCGAGTG+TGGAGGTAAT
GGAGCCCCTGACATAGCATTCCCTCAATTAAATAATATAAGATTCTGACTTTTACCCCCTTCTCTGGGATTATTAATTATAGGACTTTATAAAGAAGGAGCGGGAACGGGATGAACAGTATATCCACCTTTATCAACGTTTTATCATTCAGGACCTTCAGTAGACTTAACAATTTTTTCTTTACACCTTGCAGGGATTTCTTCAATTTTAGGTGCCTTAAATTTTATTACTACAATTATTAATCTTAAAGCAAAAAACCTTTCAGCAGAAAAAATTAGACTATTTGTCTGATCAGTTATTT
+
CCCCCGGGGGGGGGGGGGGGGGGGGGGGGGGGGGGGGGGGGGGGGGGGGGGGGGGGGGGGGGGGGGGGGGGGGGGGGGGGGGGGGGGGGGGGGGGGGGGGGGGGGGGGGGGGGGGGGGGGGGGGGGGGGGGGGGGGGGGGGGGGGGGGGGGGGGGGGGGGGGGGGGGGGGGGGGGGGGGGGGFGGGGGGGGGGGGGGGGGGGGGGGGGGGGGGGGGGGGGGGGGGGGGGGFGGGFGGGGFFFFFGFGGGGGGFGFGGGFFFFFGFFFGFFFGGFFGFEEFFFGFFFF?EEFFEFFFCEFEF
@M70528:330:000000000-K6D4P:1:1102:17580:4216 1:N:0:AGTGCGAGTG+TGGAGGTAAT
GGAGCCCCTGACATAGCATTCCCTCGATTAAATAATATAAGATTCTGACTTTTACCCCCTTCTCTGGGATTATTAATTATAGGACTTTATAAAGAAGGAGCGGGAACGGGATGAACAGTATATCCACCTTTATCAACGTTTTATCATTCAGGACCTTCAGTAGACTTAACAATTTTTTCTTTACACCTTGCAGGGATTTCTTCAATTTTAGGTGCCTTAAATTTTATTACTACAATTATTAATCTTAAAGCAAAAAACCTTTCAGCAGACAAAATTAGACTATTTGTCTGATCAGTTATTT
+
CCCCCEGGGGFGGGGFGEFGGEFGGGCFFFGGGGGFFFDFFGGGGGFGGGGGGGGGGGGGAFEGFGGGGFEFE@FGGGGGFFGGGGGGGGGGGGFCE@86CFFDFGGGGFGGGFGGGGGGGGGGGGGGCFGFFGGGGECEFGEGFGGACGFFGGFGGGGGGGGGGGG9FGEDFGGGGGGFGGGFFFGGCGDEGGGGGGGGFGGCFGGGFCF?;DFGFGFAEFBCFFGGGGFF7CAGGGFFFFCACB@F<@CGFFFFGG;AAEFGFGEGF)8EG0A4A)?AEFFFFEFC<?EFE3@?ECEEF
@M70528:330:000000000-K6D4P:1:1102:14380:4225 1:N:0:AGTGCGAGTG+TGGAGGTAAT
GGAGCCCCTGACATAGCATTCCCTCGATTAAATAATATAAGATTCTGACTTTTACCCCTTTCTCTGGGATTATTAATTATAGGACTTTATAAAGAAGGAGCGGGAACGGGATGAACAGTATATCCACCTTTATCAACGTTTTATCATTCAGGACCTTCAGTAGACTTAACAATTTTTTCTTTACACCTTGCAGGGATTTCTTCAATTTTAGGTGCCTTAAATTTTATTACTACAATGATTAATCTTAAAGCAAAAAACCTTTCAGCAGAAAAAATTAGACTATTTGTCTGATCAGTGATTT
+
CCCCCGGGGGGFGFGFGGGGFGGGGGGGGGGGGGGCFGGFFGGGGGGGGGGGGGGGGG8EGGFGGG8FECFGGFGGG9FGCCGGDFGGGGFEFCFGGGGGGGGGGGGGEEGGGGGGGGGGCG9FGGFGGGGFDFGGGGDGFEGFGGGGGGGGGGFGGGGGFGEFGGGGGGGC9FGGGEG9@DFGFGGGCGGGGGGGGFGGGGGDCFGFGC:FG?FFDFFF9CGFGGGGGGFGGGFG*:C6;F+BF+BF:FGGACFFDGAFFFCFCGEGF8FGGFFDAF364ADAFEFFFFCF3739)73<<
@M70528:330:000000000-K6D4P:1:1102:7576:4228 1:N:0:AGTGCGAGTG+TGGAGGTAAT
GGAGCCCCTGACATAGCATTCCCTCGATTAAATAATATAAGATTCTGACTTTTACCCCCTTCACTGGGATTATTAATTATAGGACTTTATAAAGAAGGAGCGGGAACGGGATGAACAGTATATCCACCTTTATCAACGTTTTATCATTCAGGACCTTCAGTAGACTTAACAATTTTTTCTTTACACCTTGCAGGGATTTCTTCAATTTTAGGTGCCTTAAATTTTATTACTACAATTATTAATCTTAAAGCAAAAAACCTTTCAGCAGAAAAAATTAGACTATTTGTCTGATCAGTTATTT
+
CCCCCGGGGGGGGFGGGGGGGGGGGGGGGGGGGGGGGGGGGGGGGGGGGGGGGGGGGFGGGGFGGGGGGGGGGGGGGGGGGGGGGGGGGGGGGGGGGGGGGGGGGGGGGGGGGGGGGGGGGGGGGGGGFGGGGGGGGGFGGGGGGGGGGGGGGGGGGGGFFGGGGGGFFGGGGGGGGGGGGGGGGGEEGFGGGGGGGGGGGGGGGGGGGGGGGGGGGGGGGGGGGGGGGGFGGGFFGGGFFFFFGFGGGGGGFGFGGGFFFF=CCC@FFFFGFFFGFFEFEFGFFFFE?EFFCEEEFFFEF
@M70528:330:000000000-K6D4P:1:1102:17430:4237 1:N:0:AGTGCGAGTG+TGGAGGTAAT
GGAGCCCCTGACATAGCATTCCCTCGATTAAATAATATAAGATTCTGACTTTTACCCCCTTCTCTGGGATTATTAATTATAGGACTTTATAAAGAAGGAGCGGGAACGGGATGAACAGTATATCCACCTTTATCAACGTTTTATCATTCAGGACCTTCAGTAGACTTAACAATTTTTTCTTTACACCTTGCAGGGATTTCTTCAATTTTAGGTGCCTTAAATTTTATTACTACAATTATTAATCTTAAAGCAAAAAACCTTTCAGCAGAAAAAATTAGACTATTTGTCTGATCAGTTATTT
+
@@C@CFGGGGGGGFGGGGGGGGGGGGGG,BFFCGFGGGGGGGGGGDFGGGGGGGGGGGGGGGGGGGGGGGGFGGGGFGGGGGCFC<F<AFGGGGGGGFGGGGGDGE7CFDGGDFGGGGFGDFGGAFGGGFGGGGGFCFFFFCGGGFG9FFGGGGGG,=FFFA<FG9,AFGGGGGGGFCGGDGGF9ADFGGCFDGGGGFDFFFCFGGGGGCGGGEF?GGCAFGCAGGGGGFFA8FFCD8BFFF6:7BFF,C:>FC6FDD>AA=8>7C=8FFFF43ADF3<F?FFF85:.7)9CEC39)/3.7
@M70528:330:000000000-K6D4P:1:1102:19174:4243 1:N:0:AGTGCGAGTG+TGGAGGTAAT
GGAGCCCCTGACATAGCATTCCCTCGATTAAATAATATAAGATTCTGACTTTTACCCCCTTCTCTGGGATTATTAATTATAGGACTTTATAAAGAAGGAGCGGGAACGGGATGAACAGTATATCCACCTTTATCAACGTTTTATCATTCAGGACCTTCAGTAGACTTAACAATTTTTTCTTTACACCTTGCAGGGATTTCTTCAATTTTAGGTGCCTTAAATTTTATTACTACAATTATTAATCTTAAAGCAAAAAACCTTTCAGCAGAAAAAATTAGACTATTTGTCTGATCAGTTATTT
+
CCCCCGGGGGGGGGGGGGGGGGGGGGGGGGGGGGGGGGGGGFGGGGGGGGGGGGFGGGGGGGGGGGGGGGGGGGGGGGGGGGGGGGGGGGGGGGFGGGGGGGGGGGGGGGGGGGGGGGGGGGGGGGGGGGGGGGGGGGGGGGGGGGGGGGGGGGGGGGGGGGGGGGGGGGGGGGGGGGGGGGGGGGGGGGGGGGGFGGGGGGGGGGGGGGGGGGGGGGGGGGGGGGGGGGFGGGFGGGGFFFFFGFGDFCGFFGFGGGEFFFFGFGFGFFFFFBFGFFFFFFGFFFF?CFEFEFFFFFFFF
@M70528:330:000000000-K6D4P:1:1102:10171:4254 1:N:0:AGTGCGAGTG+TGGAGGTAAT
GGAGCCCCTGACATAGCATTCCCTCGATTAAATAATATAAGATTCTGACTTTTACCCCCTTCTCTGGGATTATTAATTATAGGACTTTATAAAGAAGGAGCGGGAACGGGATGAACAGTATATCCACCTTTATCAACGTTTTATCATTCAGGACCTTCAGTAGACTTAACAATTTTTTCTTTACACCTTGCAGGGATTTCTTCAATTTTAGGTGCCTTAAATTTTATTACTACAATTATTAATCTTAAAGCAAAAAACCTTTCAGCAGAAAAAATTAGACTATTTGTCTGATCAGTTATTT
+
CCCCCGGGGGGGGGGGGGGGGGGGGGGFGGGGGGGGGGGGGGGGGGGGGGGGGGGGGGGGGGGGGGGGGGGGGGGGGGGGGGGGGGGGGGGGGGGGGGGGGGGGGGGGGGGGGGGGGGGGGGGGGGGGGGGGGGGGGGGGGGGGGGGGGGGGGGGGGGGGGGGGGGGGGGGGGGGGGGGGGGGGGGGGGGGGGGGGGGGGGGGGGGGGGGGFGFFGGGGGGGGGGGGGGGFGGGFGGGGFFFFFGFGGGGGGFFFGGGFFFFFGFGFGFFFGG;FGF@EFFFGFFFFFFF<EFEFFFFFEF
@M70528:330:000000000-K6D4P:1:1102:22599:4269 1:N:0:AGTGCGAGTG+TGGAGGTAAT
GGAGCCCCTGACATAGCATTCCCTCGATTAAATAATATAAGATTCTGACTTTTACCCCCTTCTCTGGGATTATTAATTATAGGACTTTATAAAGAAGGAGCGGGAACGGGATGAACAGTATATCCACCTTTATCAACGTTTTATCATTCAGGACCTTCAGTAGACTTAACAATTTTTTCTTTACACCTTGCAGGGATTTCTTCAATTTTAGGTGCCTTAAATTTTATTACTACAATTATTAATCTTAAAGCAAAAAACCTTTCAGCAGAAAAAATTAGACTATTTGTCTGATCAGTTATTT
+
CCCCCGGGGGGGGGGGGGGGGGGGGGGGGGGGGGGGGGGGGGGGGGGGGGGGGGGGGGGGGGGGGGGGGGGGGGGGGGGGGGGGGGGGGGGGGGGGGGGGGGGGGGGGGGGGGGGGGGGGGGGGGGGGGGGGGGGGGGGGGGGGGGGGGGGGGGGGGGGGGGGGGGGGGGGGGGGGGGGGGGGGGGGGGGGGGGGGGGGGGGGGGGGGGGGGGGGGGGGGGGGGGGGGGGFGGGFGGGGFFFFFGFGGGGGGFGFGGGFFFFFGFGEGFFFGGFFFF;CFEFGFFEFFEFFFFEFEEEFFF
@M70528:330:000000000-K6D4P:1:1102:23709:4294 1:N:0:AGTGCGAGTG+TGGAGGTAAT
GGAGCCCCTGACATAGCATTCCCTCGATTAAATAATATAAGATTCTGACTTTTACCCCCTTCACTGGGATTATTAATTATAGGACTTTATAAAGAAGGAGCGGGAACGGGATGAACAGTATATCCACCTTTATCAACGTTTTATCATTCAGGACCTTCAGTAGACTTAACAATTTTTTCTTTACACCTTGCAGGGATTTCTTCAATTTTAGGTGCCTTAAATTTTATTACTACAATTATTAATCTTAAAGCAAAAAACCTTTCAGCAGAAAAAATTAGACTATTTGTCTGATCAGTTATTT
+
CCCCCGGGGGGGGGGGGGGGGGGGGGGGGGGGGGGGGGGGGGGGGGGGGGGGGGGGGGGGGGGGGGGGGGGGGGGGGGGGGGGGGGGGGGGGGGGGGGGGGGGGGGGGGGGGGGGGGGGGGGGGGGGGGGGGGGGGGGGGGGGGGGGGGGGGGGGGGGGGGGGGGGGGGGGGGGGGGGGGGGGGGGGGGGGGGGGGGGGGGGGGGGGGGGGGGGGGGGGGGGGGGGGGGGFGGGFGGGGFFFFFGFGGGGGGFGFGGGFFFFFGFGFGFFFGGFFGE@FFCFGFFFFFFFFFFFFFFFFFF
@M70528:330:000000000-K6D4P:1:1102:7303:4296 1:N:0:AGTGCGAGTG+TGGAGGTAAT
GGAGCCCCTGACATAGCATTCCCTCGATTAAATAATATAAGATTCTGACTTTTACCCCCTTCTCTGGGATTATTAATTATAGGACTTTATAAAGAAGGAGCGGGAACGGGATGAACAGTATATCCACCTTTATCAACGTTTTATCATTCAGGACCTTCAGTAGACTTAACAATTTTTTCTTTACACCTTGCAGGGATTTCTTCAATTTTAGGTGCCTTAAATTTTATTACTACAATTATTAATCTTAAAGCAAAAAACCTTTCAGCAGAAAAAATTAGACTATTTGTCTGATCAGTTATTT
+
CCCCCGGGGFGGGGGGGGGGGFGGGGEGFGGGGGGGGGFGGGGGGGGFGGGGGGGG8FGGGGGGGGGGGGGGGGGGGGGGGGGGGGGGGGGFGGGGGGFGGGGGGGGGGGGGGGGGGGGGGGGGFGFFGGGGGGGGGGGGGGGGGGGGGGGGGGGGGGGGGGGGGGGGGGGGGGGGGGFGGGGGGGDGGGGGGGGFGFGGGGGGGGGGGGGGGGGGGGGGGGGGGGGGGGFGGGFGGGFCFFFFGFGGGGGGFGFFGGEFABFF?7>C)A4FGBFGFFCFEFGFFFF3?EFFF?@CEEECE
@M70528:330:000000000-K6D4P:1:1102:8921:4305 1:N:0:AGTGCGAGTG+TGGAGGTAAT
GGAGCCCCTGACATAGCATTCCCTCGATTAAATAATATAAGATTCTGACTTTTACCCCCTTCTCTGGGATTATTAATTATAGGACTTTATAAAGAAGGAGCGGGAACGGGATGAACAGTATATCCACCTTTATCAACGTTTTATCATTCAGGACCTTCAGTAGACTTAACAATTTTTTCTTTACACCTTGCAGGGATTTCTTCAATTTTAGTTGCCTTAAATTTTATTACTACAATTATTAATCTTAAAGCAAAAAACCTTTCAGCAGAAAAAATTAGACTATTTGTCTGATCAGTTATTT
+
CCCCCGGGGGGGGGGGGGGGGGGGGGGGGGGGGGGGGGGGGGGGGGGGGGGGGGGGGGGGGGGGGGGGGGGGGGGGGGGGGGGGGGGGGGGGGGGDGGGGGGGGGGGGGGGGGGGGGGGGFGGGGGGFGDGGGGGGGGFGGGGGGGGGGGGGGGGGGGGGGGGGGGGDCGGGFGGGGGFGGGGGGGGGGGGGGGDFFGGGGGGGGGGGGGG,@EFGGGGGDGGGGGGGGGFGGGFGGCGFFFFFGFGFCGGGFGFGGGFFFFFFC7@CFFFGGBFFFFE4?FGFFFF?ECEEFF@CEFFCC
@M70528:330:000000000-K6D4P:1:1102:18062:4324 1:N:0:AGTGCGAGTG+TGGAGGTAAT
GGAGCCCCTGACATAGCATTCCCTCGATTAAATAATATAAGATTCTGACTTTTACCCCCTTCTCTGGGATTATTAATTATAGGACTTTATAAAGAAGGAGCGGGAACGGGATGAACAGTATATCCACCTTTATCAACGTTTTATCATTCAGGACCTTCAGTAGACTTAACAATTTTTTCTTTACACCTTGCAGGGATTTCTTCAATTTTAGGTGCCTTAAATTTTATTACTACAATTATTAATCTTAAAGCAAAAAACCTTTCAGCAGAAAAAATTAGACTATTTGTCTGATCAGTTATTT
+
CCCCCGGGGGGGGGGGGGGGGGGGGGGGGGGGGGGGGGGGGGGGGGGGGGGGGGGGGGGGGGGGGGGGGGGGGGGGGGGGGGGGGGGGGGGGGGGGGGGGGGGGGGGGGGGGGGGGGGGGGGGGGGGGGGGGGGGGGGGGGGGGGGGGGGGGGGGGGGGGGGGGGGGGGGGGGGGGGGGGGGGGGGGGGGGGGGGGGGGGGGGGGGGGGGGGGGGGGGGGGGGGGGGGDGFGGGFGGGGFFFFFGFGGGGGGFGFGGGFFFFFGFGEGFFFGGBFGFFFFFFGFFFFFFFCECFFFFFFFF
@M70528:330:000000000-K6D4P:1:1102:21093:4329 1:N:0:AGTGCGAGTG+TGGAGGTAAT
GGAGCCCCTGACATAGCATTCCCTCGATTAAATAATATAAGATTCTGACTTTTACCCCCTTCTCTGGGATTATTAATTATAGGACTTTATAAAGAAGGAGCGGGAACGGGATGAACAGTATATCCACCTTTATCAACGTTTTATCATTCAGGACCTTCAGTAGACTTAACAATTTTTTCTTTACACCTTGCAGGGATTTCTTCAATTTTAGGTGCCTTAAATTTTATTACTACAATTATTAATCTTAAAGCAAAAAACCTTTCAGCAGAAAAAATTAGACTATTTGTCTGATCAGTTATTT
+
CCCCCGGGGGGGGGGGGGGGGGGGGGGGGGGGGGGGGGGGGGGGGGGGGGGGGGGGGGGGGGGGGGGGGGGGGGGGGGGFGGGGGGGGGGGGGGGGGGGGGGGGGGGGGGGGGGGGGGGGGGGGGGGGGGGGGGGGGGGGGGGGGGGGGGGGGGGGGGGGGGGGGGGGGGGGGGGGGGGGGGGGGGGGGGGGGGGGGGGGGGGGGGGFGGGGGGGGGGGGGGGGGGGGGGFGGGFGGGGFFFFFGFGGGGGGFGFGGGFFFFFGFDCGFFFGGFFGFFFFFFGFFFFEEFFFFFFFFFFFF
@M70528:330:000000000-K6D4P:1:1102:15586:4333 1:N:0:AGTGCGAGTG+TGGAGGTAAT
GGAGCCCCTGACATAGCATTCCCTCGATTAAATAATATAAGATTCTGACTTTTACCCCCTTCTCTGGGATTATTAATTATAGGACTTTATAAAGAAGGAGCGGGAACGGGATGAACAGTATATCCACCTTTATCAACGTTTTATCATTCAGGACCTTCAGTAGACTTAACAATTTTTTCTTTACACCTTGCAGGGATTTCTTCAATTTTAGGTGCCTTAAATTTTATTACTACAATTATTAATCTTAAAGCAAAAAACCTTTCAGCAGAAAAAATTAGACTATTTGTCTGATCAGTTATTT
+
CCCCCGGGGGGGGGGGGGGGGGGGGGGGGGGGGGGGGGGGGGGGGGGGGGGGGGGGGGGGGGGGGGGGGGGGGGGGGGGGGGGGGGGGGGGGGGGGGGGGGGGGGGGGGGGGGGGGGGGGGGGGGGGGGGGGGGGGGGGGGGGGGGGGGGGGGGGGGGGGGGGGGGGGGGGGGGGGGGGGGGGGGGGGGGGGGGGGGGGGGGGGGGGGGGGGGGGGGGGGGGGGGGGGGGFGGGFGGGGFFFFFGFGGGGFGFGFGGGBFFFFGFFFGFFFGGFFGFFCFCFGFFFFFFFFFEFFFEEEFF
@M70528:330:000000000-K6D4P:1:1102:22034:4341 1:N:0:AGTGCGAGTG+TGGAGGTAAT
GGAGCCCCTGACATAGCATTCCCTCGATTAAATAATATAAGATTCTGACTTTTACCCCCTTCTCTGGGATTATTAATTATAGGACTTTATAAAGAAGGAGCGGGAACGGGATGAACAGTATATCCACCTTTATCAACGTTTTATCATTCAGGACCTTCAGTAGACTTAACAATTTTTTCTTTACACCTTGCAGGGATTTCTTCAATTTTAGGTGCCTTAAATTTTATTACTACAATTATTAATCTTAAAGCAAAAAACCTTTCAGCAGAAAAAATTAGACTATTTGTCTGATCAGTTATTT
+
CCCCCGGGGGGGGGGGGGGGGGGGGGGGGGGGGGGGGGGGGGGGGGGGGGGGGGGGGGGGFFFGGGGGFGGFGFGGGGGGGGCEFFGGFEGGGFGDGGD<6FGCFGFGGGGGGGCC9CFFGGGGGGGGGGFFGGGGFGGGGCEFBFFDFGGFFGFGFGFFEEFFGGGGFGGFGGGGG78FGFEFGGDGFFFFFGD7EGGFFDFGAFGGGFG?GGG7FFGGCGGGGEGC@;9CDFAGGGGFF9BFFFGG@87FFGFGGGEFFBFD48;CFFFGG6F<EEE878FFF589<?CFE54CCCFFF
@M70528:330:000000000-K6D4P:1:1102:20839:4345 1:N:0:AGTGCGAGTG+TGGAGGTAAT
GGAGCCCCTGACATAGCATTCCCTCGATTAAATAATATAAGATTCTGACTTTTACCCCCTTCTCTGGGATTATTAATTATAGGACTTTATAAAGAAGGAGCGGGAACGGGATGAACAGTATATCCACCTTTATCAACGTTTTATCATTCAGGACCTTCAGTAGACTTAACAATTTTTTCTTTACACCTTGCAGGGATTTCTTCAATTTTAGGTGCCTTAAATTTTATTACTACAATTATTAATCTTAAAGCAAAAAACCTTTCAGCAGAAAAAATTAGACTATTTGTCTGATCAGTTATTT
+
CCCCCGGGGGGGGGGGGGGGGGGGGGGGGGGGGGGGGGGGGGGGGGGGGGGGGGGGGGGGGGGGGGGGGGGGGGGGGGGGGGGGGGGGGGGGGGGGGGGGGGGGGGGGGGGGGGGGGGGGGGGGGGGGGGGGGGGGGGGGGGGGGGGGGGGGGGGGGGGGGGGGGGGGGGGGGGGGGGGGGGGGGGGGGGGGGGGGGGGGGGGGGGGGGGGGGGGGGGGGGGGGGGGGGGFGGGFGGGGFFFFFGFGDFGFGFGFGGGFFFFFGFGFGFFFGGBFGFFEFFFGFFFFEFFFFFFFFFEFFF
@M70528:330:000000000-K6D4P:1:1102:12321:4349 1:N:0:AGTGCGAGTG+TGGAGGTAAT
GGAGCCCCTGACATAGCATTCCCTCGATTAAATAATATAAGATTCTGACTTTTACCCCCTTCACTGGGATTATTAATTATAGGACTTTATAAAGAAGGAGCGGGAACGGGATGAACAGTATATCCACCTTTATCAACGTTTTATCATTCAGGACCTTCAGTAGACTTAACAATTTTTTCTTTACACCTTGCAGGGATTTCTTCAATTTTAGGTGCCTTAAATTTTATTACTACAATTATTAATCTTAAAGCAAAAAACCTTTCAGCAGAAAAAATTAGACTATTTGTCTGATCAGTTATTT
+
CCCCCGFGGGGGGGGGGGGGGGGGGGGGGGGGGGGGGGGGGGGGGGGGGGGGGGGGGGGGGGGGGGGGGGGGGGGGGGGGGGGGGGGGGGGGGGGGGGGGGGGGGGGGGGGGGGGGGGGGGGGGGGGGGGGGGGGGGGGGGGGGGGGGGGGGGGGGGGGGGGGGGGGGGGGGGGGGGGGGGGGGGGGGGGGGGGGGGGGGGGGGGGGGGGGGGGGGGGGGGGGGGGGGGGFGGGFGGGGFFFFFGFGGGGGGFGFGGGFFFFFGFFEGFFF?F>FFEFEFFFGFFEFFFFFFFFFEFFFFF
@M70528:330:000000000-K6D4P:1:1102:10539:4358 1:N:0:AGTGCGAGTG+TGGAGGTAAT
GGAGCCCCTGACATAGCATTCCCTCGATTAAATAATATAAGATTCTGACTTTTACCCCCTTCTCTGGGATTATTAATTATAGGACTTTATAAAGAAGGAGCGGGAACGGGATGAACAGTATATCCACCTTTATCAACGTTTTATCATTCAGGACCTTCAGTAGACTTAACAATTTTTTCTTTACACCTTGCAGGGATTTCTTCAATTTTAGGTGCCTTAAATTTTATTACTACAATTATTAATCTTAAAGCAAAAAACCTTTCAGCAGAAAAAATTAGACTATTTGTCTGATCAGTTATTT
+
CCCCCGGGGGGGGGGGGGGGGGGGGGGGGGGGGGGGGGGGGGGGGGGGGGGGGGGGGGGGGGGGGGGGGGGGGGGGGGGGGGGGGGGGGGGGGGGGGGGGGGGGGGGGGGGGGGGGGGGGGAFGGGGGGGGGGGGGGGGGGGGGFGGGGGGGGGGGGGGGGGGGGGGGGGGGGGGGGGGGGGGGGGGFGGGGGDGGGGGGGGGGGGGGGGGGGGFGGGGGGGGGGFGGGGFGGGF7CFFFF>FFFFGGGCFGFFFFGGFFFFAF?F4DFFFGGBFGAFCFFFFFFFFFFFFFCC36?EEEF
@M70528:330:000000000-K6D4P:1:1102:20830:4360 1:N:0:AGTGCGAGTG+TGGAGGTAAT
GGAGCCCCTGACATAGCATTCCCTCGATTAAATAATATAAGATTCTGACTTTTACCCCCTTCTCTGGGATTATTAATTATAGGACTTTATAAAGAAGGAGCGGGAACGGGATGAACAGTATATCCACCTTTATCAACGTTTTATCATTCAGGACCTTCAGTAGACTTAACAATTTTTTCTTTACACCTTGCAGGGATTTCTTCAATTTTAGGTGCCTTAAATTTTATTACTACAATTATTAATCTTAAAGCAAAAAACCTTTCAGCAGAAAAAATTAGACTATTTGTCTGATCAGTTATTT
+
CCCCCGGGGGGGGGGGGGGGGGGGGGGGGGGGGGGGGGGGGGGGGGGGGGGGGGGGGGGGGGGGGGGGGGGGGGGGGGGGGGGGGGGGGGGGGGGGGGGGGGGGGGGGGGGGGGGGGGGGGGGGGGGGGGGGGGGGGGGGGGGGGGGGGGGGGGGGGGGGGGGGGGGGGGGGGGGGGGGGGGGGGGGGGGGGGGGGGGGGGGGGGGGGGGGGGGGGGGGGGGGGGGGGGGFGGGFGGGGFFFFFGFGFFGGGFGFGGGFFFFFGFGFGFFFGFFFGFFFFFFGFFFFEECFFFFEFFFFFF
@M70528:330:000000000-K6D4P:1:1102:10958:4361 1:N:0:AGTGCGAGTG+TGGAGGTAAT
GGAGCCCCTGACATAGCATTCCCTCGATTAAATAATATAAGATTCTGACTTTTACCCCCTTCTCTGGGATTATTAATTATAGGACTTTATAAAGAAGGAGCGGGAACGGGATGAACAGTATATCCACCTTTATCAACGTTTTATCATTCAGGACCTTCAGTAGACTTAACAATTTTTTCTTTACACCTTGCAGGGATTTCTTCAATTTTAGGTGCCTTAAATTTTATTACTACAATTATTAATCTTAAAGCAAAAAACCTTTCAGCAGAAAAAATTAGACTATTTGTCTGATCAGTTATTT
+
CCCCCGGGGGGGGGGGGGGGGGGGGGGGGGGGGGGGGGGGGGGGGGGGGGGGGGGGGGGGGGGGGGGGGGGGGGGGGGGGGGGGGGGGGGGGGGGGGGGGGGGGGGGGGGGGGFGGGGGGGGGGGGGGGGGGGGGGGGGGGGGGGGGGGGGGGGGGGGGGGGGGGGGGGGGGGGGGGGGGGGGGGGGGGGGGGGGGGGGGGGGGGGGGGGGGGGGGGGGDGGGGGGGGGGFGGGFGGGGFFFFFGFGGGGGGFGFGGGFFFFFGFGEGFFFGG@FGFFFFFFGFFFFFFFFFFFFFFFFEF
@M70528:330:000000000-K6D4P:1:1102:22031:4383 1:N:0:AGTGCGAGTG+TGGAGGTAAT
GGAGCCCCTGACATAGCATTCCCTCGATTAAATAATATAAGATTCTGACTTTTACCCCCTTCTCTGGGATTATTAATTATAGGACTTTATAAAGAAGGAGCGGGAACGGGATGAACAGTATATCCACCTTTATCAACGTTTTATCATTCAGGACCTTCAGTAGACTTAACAATTTTTTCTTTACACCTTGCAGGGATTTCTTCAATTTTAGGTGCCTTAAATTTTATTACTACAATTATTAATCTTAAAGCAAAAAACCTTTCAGCAGAAAAAATTAGACTATTTGTCTGATCAGTTATTT
+
CCCCCGGGGGGGGGGGGGGGGGGGGGGGGGGGGGGGGGGGGGGGGGGGGGGGGGGGGGGGGGGGGGGGGGGGGGGGGGGGGGGGGGGGGGGGGGGGGGGGGGGGGGGGGGGGGGGGGGGGGGGGGGGGGGGGGGGGGGGGGGGGGGGGGGGGGGGGGGGGGGGGGGGGGGGGGGGGGGGGGGGGGGGGGGGGGGGGGGGGGGGGGGGGGGGGGGGGGGGGGGGGGGGGGGFGGGFGGGGFFFFFGFGGGGGGFGFGGGFFFFFGFFFGFFFGGFFGFFFFFFGFFEFCEFEFFFEECFEFF
@M70528:330:000000000-K6D4P:1:1102:24291:4389 1:N:0:AGTGCGAGTG+TGGAGGTAAT
GGAGCCCCTGACATAGCATTCCCTCGATTAAATAATATAAGATTCTGACTTTTACCCCCTTCTCTGGGATTATTAATTATAGGACTTTATAAAGAAGGAGCGGGAACGGGATGAACAGTATATCCACCTTTATCAACGTTTTATCATTCAGGACCTTCAGTAGACTTAACAATTTTTTCTTTACACCTTGCAGGGATTTCTTCAATTTTAGGTGCCTTAAATTTTATTACTACAATTATTAATCTTAAAGCAAAAAACCTTTCAGCAGAAAAAATTAGATTATTTGTCTGATCAGTTATTT
+
CCCCCGGGGGGGGGGGGGGGGGGGGGGGGGGGGGGGGGGGGGGGGGGGGGGGGGGGGGGGGGGGGGGGGGGGGGGGGGGGGGGGGGGGGGGGGGGGGGGGGGGGGGGGGGCGGGGGGGGGGGGGGGGGGGGFGGGGGGGGGGGGGFFFGGGGGFGGGGGGGGGGGGGGGGGGGGGGGGGGGGGGGGGGGGGGGGGGGGGGGGGGGGGGGGGGGGFGGGGGGGGGGGGGGGFGGGFGGGGFFFFFGFGF7DFGFGFGGDE;F>FGC78C4FFGG9FC@;?FEFGFFFF?C?9E3CFE3?CCC
@M70528:330:000000000-K6D4P:1:1102:19189:4398 1:N:0:AGTGCGAGTG+TGGAGGTAAT
GGAGCCCCTGACATAGCATTCCCTCGATTAAATAATATAAGATTCTGACTTTTACCCCCTTCTCTGGGATTATTAATTATAGGACTTTATAAAGAAGGAGCGGGAACGGGATGAACAGTATATCCACCTTTATCAACGTTTTATCATTCAGGACCTTCAGTAGACTTAACAATTTTTTCTTTACACCTTGCAGGGATTTCTTCAATTTTAGGTGCCTTAAATTTTATTACTACAATTATTAATCTTAAAGCAAAAAACCTTTCAGCAGAAAAAATTAGACTATTTGTCTGATCAGTTATTT
+
CCCCCGGGGGGGGGGGGGGGGGGGGGGGGGGGGGGGGGGGGGGGGGGGGGGGGGGGGGGGGGGGGGGGGGGGGGGGGGGGGGGGGGGGGGGGGGGGGGGGGGGGGGGGGGGGGGGGGGGGGGGGGGGGGGGGGGGGGGGGGGGGGGGGGGGGGGGGGGGGGGGGGGGGGGGGGGGGGGGGGGGGGGGGGGGGGGGGGGGGGGGGGGGGGCFGGCFGGGGGGGGGGGGGGGFGGGFGGGGFFFFFGFGGGFFGFFAFDGFFFFFGFGCGAFFGGFFGFFFFFFGFFFFFF?<EF?@FFFFFF
@M70528:330:000000000-K6D4P:1:1102:11686:4403 1:N:0:AGTGCGAGTG+TGGAGGTAAT
GGAGCCCCTGACATAGCATTCCCTCGATTAAATAATATAAGATTCTGACTTTTACCCCCTTCTCTGGGATTATTAATTATAGGACTTTATAAAGAAGGAGCGGGAACGGGATGAACAGTATATCCACCTTTATCAACGTTTTATCATTCAGGACCTTCAGTAGACTTAACAATTTTTTCTTTACACCTTGCAGGGATTTCTTCAATTTTAGGTGCCTTAAATTTTATTACTACAATTATTAATCTTAAAGCAAAAAACCTTTCAGCAGAAAAAATTAGACTATTTGTCTGATCAGTTATTT
+
CCCCCF8FGGGGGGGGGGGGGGGGGGGGGEGGGGGCFGGGGGDFGGGGGGGFGGGGGFGGGGFDFGGGGFGGFGGGGGGGGGGGGGGGGGGGFFEFGGGGGGGGGGGGGGGGGFGGGGGGGGGGGGGGGGGG9FGFGGGDFE?DFGGEFGGEEC7FF@FEEFGFGGGGGGGFGGGGGGG9;DFGGGGFFACGCEEGG@EEGGGGGGGAFGCFBBF?AFGG7DFFGGF;CCAGGGFGDFGFFFFFCFGFBGGGADFGGGDAFFFCE>CGF)AC62A436?F9AC=@EC3CC<<EF<?CEF3?
@M70528:330:000000000-K6D4P:1:1102:26033:4410 1:N:0:AGTGCGAGTG+TGGAGGTAAT
GGAGCCCCTGACATAGCATTCCCTCGATTAAATAATATAAGATTCTGACTTTTACCCCCTTCTCTGGGATTATTAATTATAGGACTTTATAAAGAAGGAGCGGGAACGGGATGAACAGTATATCCACCTTTATCAACGTTTTATCATTCAGGACCTTCAGTAGACTTAACAATTTTTTCTTTACACCTTGCAGGGATTTCTTCAATTTTAGGTGCCTTAAATTTTATTACTACAATTATTAATCTTAAAGCAAAAAACCTTTCAGCAGAAAAAATTAGACTATTTGTCTGATCAGTTATTT
+
CCCCCGGGGGGGGGGGGGGGGGGGGGGGGGGGGGGGGGGGGGGGGGGGGGGGGGGGGGGGGFGGGGGGGGGGGGGGGGGGGGGGGGGGGGGGGGGGGGGGGGGGGGGGGGGDGFFGGGGGGGGGGGGGGGGGGGGGGGGGGGGGGGGGGGGGGGGGGGGGGGGGGGGGGGGGGGGGGGGGGGGGGGGGGGGGGGGGGGGGGGGGGGGGGGGGGGGFGGGGFGGGGGGGGGFGGGFGFDGFFFFFGFGGGGGGFGFGGGEFFFFGEGFGFFFGGFFG3;<FEFGFFFFFFCEF9EFECCFFF
@M70528:330:000000000-K6D4P:1:1102:19745:4438 1:N:0:AGTGCGAGTG+TGGAGGTAAT
GGAGCCCCTGACATAGCATTCCCTCGATTAAATAATATAAGATTCTGACTTTTACCCCCTTCTCTGGGATTATTAATTATAGGACTTTATAAAGAAGGAGCGGGAACGGGATGAACAGTATATCCACCTTTATCAACGTTTTATCATTCAGGACCTTCAGTAGACTTAACAATTTTTTCTTTACACCTTGCAGGGATTTCTTCAATTTTAGGTGCCTTAAATTTTATTACTACAATTATTAATCTTAAAGCAAAAAACCTTTCAGCAGAAAAAATTAGACTATTTGTCTGATCAGTTATTT
+
CCCCCGGGGGGGGGGGGGGGGGGGGGGGGGGGGGGGGGGGGGGGGGGGGGGGGGGGGGGGGGGGGGGGGGGGGGGGGGGGGGGGGGGGGGGGGGGGGGGGGGGGGGGGGGGGGGGGGGGGGGGGGGGGGGGGGGGGGGGGGGGGGGGGGGGGGGGGGGGGGGGGGGGGGGGGGGGGGGGGGGGGGGGGGGGGGGGGGGGGGGGGGGGGGGGGGGGGGGGGGGGGGGGGGGFGGGFGGGGFFFFFGFGGGGGGFGFGGGFFFFFGFGFGFFFGGFFGFFFFEFGFFEFFFFFFFFFFFFFFF
@M70528:330:000000000-K6D4P:1:1102:10788:4438 1:N:0:AGTGCGAGTG+TGGAGGTAAT
GGAGCCCCTGACATAGCATTCCCTCGATTAAATAATATAAGATTCTGACTTTTACCCCCTTCTCTGGGATTATTAATTATAGGACTTTATAAAGAAGGAGCGGGAACGGGATGAACAGTATATCCACCTTTATCAACGTTTTATCATTCAGGACCTTCAGTAGACTTAACAATTTTTTCTTTACACCTTGCAGGGATTTCTTCAATTTTAGGTGCCTTAAATTTTATTACTACAATTATTAATCTTAAAGCAAAAAACCTTTCAGCAGAAAAAATTAGACTATTTGTCTGATCAGTTATTT
+
CCCCCGGGGGGGGGGGGGGGGGGGGGGGGGGGGGGGGGGGGGGGGGGGGGGGGGGGGGGGGGGGGGGGGGGGGGGGGGGGGGGGGGGGGGGGGGGGGGGGGGGGGGGGGGGGGGGGGGGGGGGGGGGGGGGGGGGGGGGGGGGGGGGGGGGGGGGGGGGGGGGGGGGGGGGGGGGGGGGGGGGGGGGGGGGGGGGGGGFGGGGGGGGGGGGGGGGGGGGGGGGGGGGFGFFGFFFFDGGFFFFFGFGGGGGGFGFGGGFFFFFGFGFFFFFFGFFGFFFFFFGFFFFEFF3?ECFFEFFEF
@M70528:330:000000000-K6D4P:1:1102:17056:4445 1:N:0:AGTGCGAGTG+TGGAGGTAAT
GGAGCCCCTGACATAGCATTCCCTCGATTAAATAATATAAGATTCTGACTTTTACCCCCTTCTCTGGGATTATTAATTATAGGACTTTATAAAGAAGGAGCGGGAACGGGATGAACAGTATATCCACCTTTATCAACGTTTTATCATTCAGGACCTTCAGTAGACTTAACAATTTTTTCTTTACACCTTGCAGGGATTTCTTCAATTTTAGGTGCCTTAAATTTTATTACTACAATTATTAATCTTAAAGCAAAAAACCTTTCAGCAGAAAAAATTAGACTATTTGTCTGATCAGTTATTT
+
CCCCCGGGGGGGGGGGGGGGGGGGGGGGGGGGGGGGGGGGGGGGGGGGGGGGGGGGGGGGGGGGGGGGGGGGGGGGGGGGGGGGGGGGGGGGGGGGGGGGGGGGGGGGGGGGGGGGGGGGGGGGGGGGGGGGGGGGGGGGGGGGGGGGGGGGGGGGGGGGGGGGGGGGGGGGGGGGGGGGGGGGGGGFGGGGGEGGGGGGGGGGGGGGGGGGGGGGGGGFGGGGGGGGGGFGGGAFGGGFFFFFGFGGGGGGFGFGGGFFFFFCEGCGFFFCFFFFE@EFFFGFFEFFFFEECEFFFFFEF
@M70528:330:000000000-K6D4P:1:1102:20390:4445 1:N:0:AGTGCGAGTG+TGGAGGTAAT
GGAGCCCCTGACATAGCATTCCCTCGATTAAATAATATAAGATTCTGACTTTTACCCCCTTCTCTGGGATTATTAATTATAGGACTTTATAAAGAAGGAGCGGGAACGGGATGAACAGTATATCCACCTTTATCAACGTTTTATCATTCAGGACCTTCAGTAGACTTAACAATTTTTTCTTTACACCTTGCAGGGATTTCTTCAATTTTAGGTGCCTTAAATTTTATTACTACAATTATTAATCTTAAAGCAAAAAACCTTTCAGCAGAAAAAATTAGACTATTTGTCTGATCAGTTATTT
+
CCCCCGGGGGGGGGGGGGGGGGGGGGGGGGGGGGGGGGGGGGGGGGGGGGGGGGGGGGGGGGGGGGGGGGGGGGGGGGGGGGGGGGGGGGGGGGGGGGGGGGGGGGGGGGGDGGGGGGGGGGGGGGGGGGGGDGFGGGGGGGGGGGGGGGGGGGGGGGGGGGGGGGGCEFFGGGGGGGGGGGGGGFGFGGGFGGGGGGGGGGGGGGGGGGF?FGCFGDGGGGGGGGGGGGFGFGFGGGGFFFFFGFGGCGGF>FFGDDDFFBFGEFCFAFFGGFAFAF<FFFGFFFFCEFFFFEFFFFFFF
@M70528:330:000000000-K6D4P:1:1102:10543:4447 1:N:0:AGTGCGAGTG+TGGAGGTAAT
GGAGCCCTGTTTTACTGTCTCTTATACACATCTCCGAGCCCACGAGACAGTGCGAGTGATCTCGTATGCCGTCTTCTGCTTGAAAAAAAAAAACATCAAAAATCAAGCAATCAATCCTGCTGTATAATCCCCCACGGTAATTACTGTACCTTACGTAATCCCCTTCTCACTGCATTCCAGCAGCCGCATTACTACTTCTGGGTCACGCGTTGTTCTTACTTCCTTAACGTCACGAGAGCGTAGTCGGCACCTCCATTCGTTCTTTCACGCCCGTCTCTCACCCACTACACTACTCTCTACC
+
CCCCCGGGGGGGG<CCFFFGGFGFGGF6=;CFGGGFFGGGGGGGGGEFGGFGGGFGFGG@EFGGGCFFFFGFEGGGGGGGGGGGGGGEFEGGC+,9,:,9,+,,,,,,:,,,,,<9F<,,:<,5@<,5,<,4>++++8+3:,:C,<?<AFG,DE+>7@+,,8D,83>,@FC,;,3:@E,,6,,7>*@*66;,2,?2,,,;>72::,*144**:,1414,5:+27++++/2)1**)1)2*)0)))*)))*)1*)*.*0:66)()*)*)2))0*)-091)59577)0.).)4)(.)))5).4)
@M70528:330:000000000-K6D4P:1:1102:24439:4471 1:N:0:AGTGCGAGTG+TGGAGGTAAT
GGAGCCCCTGACATAGCATTCCCTCGATTAAATAATATAAGATTCTGACTTTTACCCCCTTCTCTGGGATTATTAATTATAGGACTTTATAAAGAAGGAGCGGGAACGGGATGAACAGTATATCCACCTTTATCAACGTTTTATCATTCAGGACCTTCAGTAGACTTAACAATTTTTTCTTTACACCTTGCAGGGATTTCTTCAATTTTAGGTGCCTTAAATTTTATTACTACAATTATTAATCTTAAAGCAAAAAACCTTTCAGCAGAAAAAATTAGACTATTTGTCTGATCAGTTATTT
+
CCCCCGGGGGGGGGGGGGGGGGGGGGGGGGGGGGGGGGGGGGGGGGGGGGGGGGGGGGGGGGGGGGGGGGGGGGGGGGGGGGGGGGGGGGGGGGGGGGGGGGGGGGGGGGGGGGGGGGGGGGGGGGGGGGGGGGGGGGFGGGGGGGGGGGGGGGGGGGGGGGGGGGGGGGGGGGGGGGGGGGGGGGGGGGGGGGGGGGGGGGGGGGGGGGGGGGGGGFGGGGGGGGGGGGFFGGFGGGGFFFFFGFGGGGGGFGFGGDBFFEFGFFCCFFFEF@FFEFCFCFGFFFFEEFEE>539?7CEE
@M70528:330:000000000-K6D4P:1:1102:7020:4487 1:N:0:AGTGCGAGTG+TGGAGGTAAT
GGAGCCCCTGACATAGCATTCCCTCGATTAAATAATATAAGATTCTGACTTTTACCCCCTTCTCTGGGATTATTAATTATAGGACTTTATAAAGAAGGAGCGGGAACGGGATGAACAGTATATCCACCTTTATCAACGTTTTATCATTCAGGACCTTCAGTAGACTTAACAATTTTTTCTTTACACCTTGCAGGGATTTCTTCAATTTTAGGTGCCTTAAATTTTATTACTACAATTATTAATCTTAAAGCAAAAAACCTTTCAGCAGAAAAAATTAGACTATTTGTCTGATCAGTTATTT
+
CCCCCGGGGGGGGGGGGGGGGGGGGGGGGGGGGGGGGGGGGGGGGGGGGGGGGGGGGGGGGGGGGGGGGGGGGGGGGGGGGGGGGGGGGGGGGGGGGGGGGGGGGGGGGGGGGGGGGGGGGGGGGGGGGGGGGGGGGGGGGGGGGGGGGGGGGGGGGGGGGGGGGGGGGGGGGGGGGGGGGGGGGGGGGGGGGGGGGGGGGGGGGGGGGGGGGGGGGGGGGGGGGGGGGGFGGGFGGGGFFFFFGFGGGGGGFGFGGGFFFFFGFGFGFFFGGFFGF@EFFFGFFFFFFFFFFFFFFFFFF
@M70528:330:000000000-K6D4P:1:1102:22301:4488 1:N:0:AGTGCGAGTG+TGGAGGTAAT
GGAGCCCCTGACATAGCATTCCCTCGATTAAATAATATAAGATTCTGACTTTTACCCCCTTCTCTGGGATTATTAATTATAGGACTTTATAAAGAAGGAGCGGGAACGGGATGAACAGTATATCCACCTTTATCAACGTTTTATCATTCAGGACCTTCAGTAGACTTAACAATTTTTTCTTTACACCTTGCAGGGATTTCTTCAATTTTAGGTGCCTTAAATTTTATTACTACAATTATTAATCTTAAAGCAAAAAACCTTTCAGCAGAAAAAATTAGACTATTTGTCTGATCAGTTATTT
+
CCCCCGGGGGGGGGGGGGGGGGGGGGGGGGGGGGGGGGGGGGGGGGGGGGGGGGGGGGGGGGGGGGGGGGGGGGGGGGGGGGGGGGGGGGGGGGGGGGGGGGGGGGGGGGGGGGGGGGGGGGGGGGGGGGGGGGGGGGGGGGGGGGGGGGGGGGGGGGGGGGGGGGGGGGGGGGGGGGGGGGGGGGGGGGGGGGGGGGGGGGGGGGGGGGG6FGGGGGGGGGGGGFGGGGFDGCFGGGGFFFFFGFGGGGGGFGFGGGFFFFAGEGFGFFFGGFFGAFEFFFGFFCFFEEFC3<<EFFFFF
@M70528:330:000000000-K6D4P:1:1102:12881:4508 1:N:0:AGTGCGAGTG+TGGAGGTAAT
GGAGCCCCTGACATAGCATTCCCTCGATTAAATAATATAAGATTCTGACTTTTACCCCCTTCTCTGGGATTATTAATTATAGGACTTTATAAAGAAGGAGCGGGAACGGGATGAACAGTATATCCACCTTTATCAACGTTTTATCATTCAGGACCTTCAGTAGACTTAACAATTTTTTCTTTACACCTTGCAGGGATTTCTTCAATTTTAGGTGCCTTAAATTTTATTACTACAATTATTAATCTTAAAGCAAAAAACCTTTCAGCAGAAAAAATTAGACTATTTGTCTGATCAGTTATTT
+
CCCCCGGGGGGGGGGGGGGGGGGGGGGGGGGGGGGGGGGGGGGGGGGGGGGGGGGGGGGGGGGGGGGGGGGGGGGGGGGGGGGGGGGGGGGGGGGGGGGGGGGGGGGGGGGGGGGGGGGGGGGGGGGGGGGGGGGGGGGGGGGGGGGGGGGGGGGGGGGGGGGGGGGGGGGGGGGGGGGGGGGGGGGGGGGGGGGGGGGGGGGGGGGGGGGGGGGGGGGGGGGGGGGGGGFGGGFGGGGFFFFFGFGGCGGGFGFGDGEFFFFGEGFGFAFEGFFGFFFFFFGFFCFFCFFFFE@EFFFFF
@M70528:330:000000000-K6D4P:1:1102:18404:4513 1:N:0:AGTGCGAGTG+TGGAGGTAAT
GGAGCCCCTGACATAGCATTCCCTCGATTAAATAATATAAGATTCTGACTTTTACCCCCTTCTCTGGGATTATTAATTATAGGACTTTATAAAGAAGGAGCGGGAACGGGATGAACAGTATATCCACCTTTATCAACGTTTTATCATTCAGGACCTTCAGTAGACTTAACAATTTTTTCTTTACACCTTGCAGGGATTTCTTCAATTTTAGGTGCCTTAAATTTTATTACTACAATTATTAATCTTAAAGCAAAAAACCTTTCAGCAGAAAAAATTAGACTATTTGTCTGATCAGTTATTT
+
CCCCCGGGGGGGGGGGGGGGGGGGGGGGCFGGGGGGGGGGGGGGGGGGGGGGGGGGGGGGGGGGGGGGGGGGGGGGGGGGGGGGGGGGGGGGGGGGGGGGGGGGGGGGGGGGGGGGGGGGGGGGGGGGGGGGGGGGGGGGGGGGGGGGGGGGGGGGGGGGGGGGGGGGGGGGGGGGGGGGGGGGGGGGGGGGGGGGGGGGGGGGGGGGGGGGGGGGGGGGGGGGGDGGGGFGGGFGGGGFFFFFGFGGGGGGFGFGGGBFFFFGFGFGFFFGGFFGFFFFFFGFFEFFFFFFFFFFEFFFF
@M70528:330:000000000-K6D4P:1:1102:18656:4517 1:N:0:AGTGCGAGTG+TGGAGGTAAT
GGAGCCCCTGACATAGCATTCCCTCGATTAAATAATATAAGATTCTGACTTTTAACCCCTTCTCTGGGATTATTAATTATAGGACTTTATAAAGAAGGAGCGGGAACGGGATGAACAGTATATCCACCTTTATCAACGTTTTATCATTCAGGACCTTCAGTAGACTTAACAATTTTTTCTTTACACCTTGCAGGGATTTCTTCAATTTTAGGTGCCTTAAATTTTATTACTACAATTATTAATCTTAAAGCAAAAAACCTTTCAGCAGAAAAAATTAGACTATTTGTCTGATCAGTTATTT
+
CCCCCGGGGGGGGGGGGGGGGGGGGGGGGGGGGGGGGGGGGGGGGGGGGGGGGG<FGGGGGGGGGGGGGGGGGGGGGGGGGGGGGGGGGGGGGGGGGGGGGGCFGGGGGGGGGGGGGGGGGGGGGGGGGGGGGGGGGGGGGGGGGGGGGGGGGGGGGFGGGGGGGGGGGGGGGGGGGGGFGGFGGGGGGGGGGGGGGGGGGGGGGGGGGGGGGGFGGGGFGGGGGGGGGGFGFGAGGGGFFFFFGFGGGGGGFGFGGGBFFEFGFGFGFFFGG9FCE;EFCFGFFFFFFFE?CCFF<CFEF
@M70528:330:000000000-K6D4P:1:1102:5958:4537 1:N:0:AGTGCGAGTG+TGGAGGTAAT
GGAGCCCCTGACATAGCATTCCCTCGATTAAATAATATAAGATTCTGACTTTTACCCCCTTCTCTGGGATTATTAATTATAGGACTTTATAAAGAAGGAGCGGGAACGGGATGAACAGTATATCCACCTTTATCAACGTTTTATCATTCAGGACCTTCAGTAGACTTAACAATTTTTTCTTTACACCTTGCAGGGATTTCTTCAATTTTAGGTGCCTTAAATTTTATTACTACAATTATTAATCTTAAAGCAAAAAACCTTTCAGCAGAAAAAATTAGACTATTTGTCTGATCAGTTATTT
+
CCCCCGGGGGGGGGGGGGGGGGGGGGGGGGGGGGGGGGGGGGGGGGGGGGGGGFGGGGGGGGFGGGGGGGGGGGGGGGGGGGFGGGGGGGGGGGGGGDFFGGGGGGGGGGGGGGGGGGGGGGGGGGGGCGGGGGGGGGFGGGGGGGGGGGGGGGFGGFGGGGGGGGGGGGGGGGGGGGGGGGGGGGGGGGFGFGGGGGGGGGGGGGGGGGGGGGDFGGGGFGGGGGGGGGFGGGFGGGGFFFFFGFGFCFFGFGFGCG)A=EFGFGFGFFFGGFFGF@CFFFGFFFFEFFFEFFFECCECE
@M70528:330:000000000-K6D4P:1:1102:11749:4548 1:N:0:AGTGCGAGTG+TGGAGGTAAT
GGAGCCCCTGACATAGCATTCCCTCGATTAAATAATATAAGATTCTGACTTTTACCCCCTTCTCTGGGATTATTAATTATAGGACTTTATAAAGAAGGAGCGGGAACGGGATGAACAGTATATCCACCTTTATCAACGTTTTATCATTCAGGACCTTCAGTAGACTTAACAATTTTTTCTTTACACCTTGCAGGGATTTCTTCAATTTTAGGTGCCTTAAATTTTATTACTACAATTATTAATCTTAAAGCAAAAAACCTTTCAGCAGAAAAAATTAGACTATTTGTCTGATCAGTTATTT
+
CCCCCGBGGGGGGGGGGGGGGGGGGGEGGGGGGGGGGGGDFFGGGGGGGGGFGGGGGGGGGGGGGGGGGGGGGGGGGGGGGGGGGGGGGGGGGGGFFFCGGGGGGGGGGGGGGGGGGGGGGGGGGGFGFFGGGGGGGGGGGGGGGGGGGGGGGDFGEGGGEFGGGGDF,BF9EGGGGGGGGFGFDGFGGGFGGGGGCFFGGGGGFGGGGGGGGGGGGGGGGGGGGGGGFGFGGFFGGFGFFFFFGFGC<DFFAGFGGGBFFFFGFGFGF4?6C9FC<@<FCFFFF?A)<CFE37EEFFFCC
@M70528:330:000000000-K6D4P:1:1102:7732:4558 1:N:0:AGTGCGAGTG+TGGAGGTAAT
GGAGCCCCTGACATAGCATTCCCTCGATTAAATAATATAAGATTCTGACTTTTACCCCCTTCTCTGGGATTATTAATTATAGGACTTTATAAAGAAGGAGCGGGAACGGGATGAACAGTATATCCACCTTTATCAACGTTTTATCATTCAGGACCTTCAGTAGACTTAACAATTTTTTCTTTACACCTTGCAGGGATTTCTTCAATTTTAGGTGCCTTAAATTTTATTACTACAATTATTAATCTTAAAGCAAAAAACCTTTCAGCAGAAAAAATTAGACTATTTGTCTGATCAGTTATTT
+
CCCCCGGGGGGGGGGGGGGGGGGGGGGGGGGGGGGGGGGGGGGGGGGGGGGGGGGGGGGGGGGGGGGGGGGGGGGGGGGGGGGGGGGGGGGGGGGGGGGGGGGGGGGGGGGGGGGGGGGGGGGGGGGGGGGGGGGGGGGGGGGGGGGGGGGGGGGGGGGGGGGGGGGGGGGGGGGGGGGGGGGGGGGGGGGGGGGGGGGGGGGGGGGGGGGGGGGGGGGGGGGGGGGGGGFGGGFGGGGFFFFFGFGGGGGGFGFGGGFFFFFGFGEGFFFGGFFGFFFFFFGFFFFFFF<CFFFFFFFFF
@M70528:330:000000000-K6D4P:1:1102:6560:4561 1:N:0:AGTGCGAGTG+TGGAGGTAAT
GGAGCCCCTGACATAGCATTCCCTCGATTAAATAATATAAGATTCTGACTTTTACCCCCTTCTCTGGGATTATTAATTATAGGACTTTATAAAGAAGGAGCGGGAACGGGATGAACAGTATATCCACCTTTATCAACGTTTTATCATTCAGGACCTTCAGTAGACTTAACAATTTTTTCTTTACACCTTGCAGGGATTTCTTCAATTTTAGGTGCCTTAAATTTTATTACTACAATTATTAATCTTAAAGCAAAAAACCTTTCAGCAGAAAAAATTAGACTATTTGTCTGATCAGTTATTT
+
CCCCCGFGGGGGGGGGGGGGGGGGGGGGGGGGGGGGGGGGGGGGGGGGGGGGGGGGGGGGGGGGGGGGGGGGGGGFGGGGGGGGGGGGGGDGFGGGGGGGGGGGGGGGGGGGGGGGGGGGGGGGGGGGGGGGGGGGGGGFGGGGGGGGGGGGGGGGGFGGGGFGGGGGEGGFFGGGFGGGGGGGGGGGGGGGGGGFGGGGGGGGGGGGGGFGGGGGGGGDGGGGGGGGGGFGGGFGGGGFFFFFFFGGGGGGFGFGGGDFFFFGF=CFFFFGFBFGFFFFEFFCF3AEFEEE9EECEFFFF
@M70528:330:000000000-K6D4P:1:1102:15305:4562 1:N:0:AGTGCGAGTG+TGGAGGTAAT
GGAGCCCCTGACATAGCATTCCCTCGATTAAATAATATAAGATTCTGACTTTTACCCCCTTCTCTGGGATTATTAATTATAGGACTTTATAAAGAAGGAGCGGGAACGGGATGAACAGTATATCCACCTTTATCAACGTTTTATCATTCAGGACCTTCAGTAGACTTAACAATTTTTTCTTTACACCTTGCAGGGATTTCTTCAATTTTAGGTGCCTTAAATTTTATTACTACAATTATTAATCTTAAAGCAAAAAACCTTTCAGCAGAAAAAATTAGACTATTTGTCTGATCAGTTATTT
+
CCCCCGGGGGGGGGGGGGGGGGGGGGGGGGGGGGGGGGGGGGGGGGGGGGGGFGGGGGGGGGGGGGGGGGGGGGGGGGGGGGGGGGGGGGGGGGGFFGGGGGGGGGGGGGGGGFGGGGGGGGGGGGGGGGGGGGGGGGGGGGGGGGGGGGGGCFGGGGGGGGGGGGGGGGGGFGGGGGGGGGGGGGGGGGGGGGGGGGGGGGGGGGGGGGGGGGGFGGGGGGFEFGGGGGFGGGFGGGGFFFFFGFFGCFGGFGFFGGFFFFFFFGFGFFFGGBFFFFFFFFGFFFFFFFEEFE@C?EF?C
@M70528:330:000000000-K6D4P:1:1102:6229:4562 1:N:0:AGTGCGAGTG+TGGAGGTAAT
GGAGCCCCTGACATAGCATTCCCTCGATTAAATAATATAAGATTCTGACTTTTACCCCCTTCTCTGGGATTATTAATTATAGGACTTTATAAAGAAGGAGCGGGAACGGGATGAACAGTATATCCACCTTTATCAACGTTTTATCATTCAGGACCTTCAGTAGACTTAACAATTTTTTCTTTACACCTTGCAGGGATTTCTTCAATTTTAGGTGCCTTAAATTTTATTACTACAATTATTAATCTTAAAGCAAAAAACCTTTCAGCAGAAAAAATTAGACTATTTGTCTGATCAGTTATTT
+
CCCCCGGGGGGGGGGGGGGGGGGGGGEGGGGGGGGGGGGGGGGGGGGCGGGGGGGGGGGGGGGGGGGGGGGGGGGGGGGGGGGGGGGGGGGGGGGFGGGGGGGGGGGGGGGGGGGGGGGGGGGGGGGGGGGGGGGGGGGGGGGGGGGGGGGGGGGGGGGGGGGGGGGGGGGGGGGGGGFGGGGGGGGGGGFGFGGGGGGGGGGGGGGGGG?FGGGGGGGGGGGGGGGGGGFGGGFGGGFFFFFFGFGGGDFCFGFGGG:FFFFGEGFGFFFGGFFGFEFFFFFFA?A?EEFFFFFFFFFFF
@M70528:330:000000000-K6D4P:1:1102:20782:4582 1:N:0:AGTGCGAGTG+TGGAGGTAAT
GGAGCCCCTGACATAGCATTCCCTCGATTAAATAATATAAGATTCTGACTTTTACCCCCTTCTCTGGGATTATTAATTATAGGACTTTATAAAGAAGGAGCGGGAACGGGATGAACAGTATATCCACCTTTATCAACGTTTTATCATTCAGGACCTTCAGTAGACTTAACAATTTTTTCTTTACACCTTGCAGGGATTTCTTCAATTTTAGGTGCCTTAAATTTTATTACTACAATTATTAATCTTAAAGCAAAAAACCTTTCAGCAGAAAAAATTAGACTATTTGTCTGATCAGTTATTT
+
CCCCCGGGGGGGGGGGGGGGGGGGGGGGGGGGGGGGGGGGGGGGGGGGGGGGGGGGGGGGGGGGGGGGGGGGGGGGGGGGGGGGGGGGGGGGGGFGGGGGGGGGGGGGDGGEGFGGFGGGCFGGGGGGFFGGGGGGGGGGGGGGGGGGGGGGGGGGGGGGGGGGGGGFGGGGGGGGGGFGGGGGGGGGGGGGGGGFGCCFGFGG7FGGGGGGGGGGGGGGGGGGGGGGGGFGFGFGGGGFFFFFGFGGCF>FFGFGGGFFFFFGFGEGFFFGGBFGFFFFCFCFFEF6CEEFFFFCFFFFF
@M70528:330:000000000-K6D4P:1:1102:13428:4602 1:N:0:AGTGCGAGTG+TGGAGGTAAT
GGAGCCCCTGACATAGCATTCCCTCGATTAAATAATATAAGATTCTGACTTTTACCCCCTTCTCTGGGATTATTAATTATAGGACTTTATAAAGAAGGAGCGGGAACGGGATGAACAGTATATCCACCTTTATCAACGTTTTATCATTCAGGACCTTCAGTAGACTTAACAATTTTTTCTTTACACCTTGCAGGGATTTCTTCAATTTTAGGTGCCTTAAATTTTATTACTACAATTATTAATCTTAAAGCAAAAAACCTTTCAGCAGAAAAAATTAGACTATTTGTCTGATCAGTTATTT
+
CCCCCGGGGGGGGGGGGGGGGGGGGGGGGGGGGGGGGGGGGGGGGGGGGGGGGGGGGGGGGGGGGGGGGGGGGGGGGGGGGGGGGGGGGGGGGGGGGGGGGGGGGGGGGGGGGGGGGGGGGGGGGGGGGGGGGGGGGGGGGGGGGGGGGGGGGGGGGGGGGGGGGGGGGGGGGGGGGGGGGGGGGGGGGGGGGGGGGGGGGGGGGGGGGGGGGGGGGGGGGGGGGGGGGGFGGGFGGGGFFFFFGFGGGGGGFGFGGGFFFFFGFGFGFFFFGFFGFFFFFFGFFFFFFFFFFFFFFFFFF
@M70528:330:000000000-K6D4P:1:1102:13580:4606 1:N:0:AGTGCGAGTG+TGGAGGTAAT
GGAGCCCCTGACATAGCATTCCCTCGATTAAATAATATAAGATTCTGACTTTTACCCCCTTCTCTGGGATTATTAATTATAGGACTTTATAAAGAAGGAGCGGGAACGGGATGAACAGTATATCCACCTTTATCAACGTTTTATCATTCAGGACCTTCAGTAGACTTAACAATTTTTTCTTTACACCTTGCAGGGATTTCTTCAATTTTAGGTGCCTTAAATTTTATTACTACAATTATTAATCTTAAAGCAAAAAACCTTTCAGCAGAAAAAATTAGACTATTTGTCTGATCAGTTATTT
+
CCCCCG@GGGGGGGGGGGGGGGGGGGGGGGGGGGGGGGGGGGGGGGGGGGGGGGGGGGGGDGFGGGGGGGGGGGGGGAFGGGGGGGGGGGGGGFFGGGGGGGGGGGGGGGGGGGGGGGGGGGGGGGGGGGGGGGGGGGGGGGFGGGGGGGGGGGGGGGGGGGGGGGGGGGGGGGGGGGGGGGGGGGGGGGFGGGGGGGGGGGGGFGGGGGGGGGGGGGGGFGGGGGGGFGFGGGFGGGCFFFFFGFGGGGCGFFFGGG>FFEFF?>CGFFFDGBAD@@CFFFGF:?F?CCEFCFFFEFFFF
@M70528:330:000000000-K6D4P:1:1102:11566:4607 1:N:0:AGTGCGAGTG+TGGAGGTAAT
GGGACCCTGTTTTACTGTCTCTTATACACATCTCCGAGCCCACGAGACAGTGCGAGTGATCTCGTATGCCGTCTTCTGCTTGAAAAAAAAAAATCTGACTACTCCACTGCCACAAATTACCGAACTCCCCCACCAAGTCACGATTATCTTCTTGAATCAATACTCGTTCTACCCTATCACTACAAGTCTGTTCCTAATTTCATTCCACGCTTTCCATCATTTAATAATCCCTATCAACATACGTAACCGCCTCACTCAACTCCTAACCCTCCTCACTCTTTCACTTCTTGTACTATCTCCC
+
CCCCCG@CF@EFFGGFGGGFFG9EFGFGGGGGGGGFEGFCFGGGGGGGGGFGGG@FCGF6,,CFGGGGGFFGGGFFCFFAFCFFGGGGGEEGF,4,,9,:,,55,5=,,,,9<,,,,C?5,8+++B5,:+8+++3:,,5,,8++,+,,7,,3,,,3,,7,,,@@<:@+,3,8,3,7<BE9,,,,7,,@B;>,@,,,,,6,2,,,,,62****6,,=,,,,122,14,5B,),*,213;6;A*)/*0*02>):)0877*)2*-0:)*(/)05**,**)))0)**/1)9))))6)<)).))).
@M70528:330:000000000-K6D4P:1:1102:13597:4622 1:N:0:AGTGCGAGTG+TGGAGGTAAT
GGAGCCCCTGACATAGCATTCCCTCGATTAAATAATATAAGATTCTGACTTTTACCCCCTTCTCTGGGATTATTAATTATAGGACTTTATAAAGAAGGAGCGGGAACGGGATGAACAGTATATCCACCTTTATCAACGTTTTATCATTCAGGACCTTCAGTAGACTTAACAATTTTTTCTTTACACCTTGCAGGGATTTCTTCAATTTTAGGTGCCTTAAATTTTATTACTACAATTATTAATCTTAAAGCAAAAAACCTTTCAGCAGAAAAAATTAGACTATTTGTCTGATCAGTTATTT
+
CCCCCGGGGGGGGGGGGGGGGGGGGGEGGGGGGGGGGGGGGGFGGGGGGGGDGGGGFGGGGGGGGGGGGGGGGGGGGGGGGGGGGGGFEGGGGFFGGGGGGEGGGGGGGGGGGGGGGGGGGFFGFFGDGCFGGGGGGGGGFGGGGGGGGGGGGGGGGGGGFGFCGGGFGGGGGGGGFCEGGGFGGDGEFGGGGG6@FGGGGGGGGGGGGGGGGGFGGFFGCGGGGGGGGGFGG?FCGDFCFFFFGFGGCFGGFGFGGDDFFFFGEDEGFFA,?;FFF@CFCFGFFFACEFFFFFFF??EEF
@M70528:330:000000000-K6D4P:1:1102:14101:4628 1:N:0:AGTGCGAGTG+TGGAGGTAAT
GCGCCCCTGACATAGCATTCCCTCGATTAAATAATATAAGATTCTGACTTTTACCCCCTTCTCTGGGATTATTAATTATAGGACTTTATAAAGAAGGAGCGGGAACGGGATGAACAGTATATCCACCTTTATCAACGTTTTATCATTCAGGACCTTCAGTAGACTTAACAATTTTTTCTTTACACCTTGCAGGGATTTCTTCAATTTTAGGTGCCTTAAATTTTATTACTACAATTATTAATCTTAAAGCAAAAAACCTTTCAGCAGAAAAAATTAGACTATTTGTCTGATCAGTTATTTT
+
C@CCCGGDGFGEFCFGGGGFGGFGGGGGGGGGGGGGGGGGGGGGGGGGGGGGGGGGGGGGGGGCGGGGGGGGGGGGGGG,FEAGGGGGFGGGGGGGGGGGGGGGGGGGGGGGFGGGGGGGGGGGGGGGGGGGGGGGGFGGGGGGGGGGGGGGGGGGGGFFFGFGGGGGGGGGGGGGGGGGGGGGGGGFGGGGGGGGGGGGGGGGGGGGGFFGGFGGGGGGGGGGGGGGGGFGGGFGGGFFFFFFGFGGGGF;AGFGGGFFFFFGFFFGFFFGGFFG@FEFFFFFFCAFEEC<EEC?CFFEC
@M70528:330:000000000-K6D4P:1:1102:9804:4629 1:N:0:AGTGCGAGTG+TGGAGGTAAT
GGAGCCCCTGACATAGCATTCCCTCGATTAAATAATATAAGATTCTGACTTTTACCCCCTTCTCTGGGATTATTAATTATAGGACTTTATAAAGAAGGAGCGGGAACGGGATGAACAGTATATCCACCTTTATCAACGTTTTATCATTCAGGACCTTCAGTAGACTTAACAATTTTTTCTTTACACCTTGCAGGGATTTCTTCAATTTTAGGTGCCTTAAATTTTATTACTACAATTATTAATCTTAAAGCAAAAAACCTTTCAGCAGAAAAAATTAGACTATTTGTCTGATCAGTTATTT
+
CCCCCGGGGGFFGAFFGAFGGGFGGGGGDCGGGGGGGGGGGEFGGGGGGGGGGGGGGGGGGGGGGGGGGGGGGGGFGFGEGGGGGGGGGGGGGGGGGGGFGGGGGGGGGGGGGCFGGGGGGGGGGGGFGGGGGGGGGGGGGGGGGGGGGGGGGGGGGGGGGFGGGGGDGGFDEFGFGGGGGGG;EDFGGGGDFFGFEFGGGGGGGGGGGGGGGGGGGGGGGGGGGGGGGGFGGGFFGFGFFFFFGFGGGGGGFGACGGFFFEAGF>E<F4AGG0=FEEC*7AFCF3:<CC<5)7<EFEFFF
@M70528:330:000000000-K6D4P:1:1102:7744:4631 1:N:0:AGTGCGAGTG+TGGAGGTAAT
GGAGCCCCTGACATAGCATTCCCTCGATTAAATAATATAAGATTCTGACTTTTACCCCCTTCTCTGGGATTATTAATTATAGGACTTTATAAAGAAGGAGCGGGAACGGGATGAACAGTATATCCACCTTTATCAACGTTTTATCATTCAGGACCTTCAGTGGACTTAACAATTTTTTCTTTACACCTTGCAGGGATTTCTTCAATTTTAGGTGCCTTAAATTTTATTACTACAATTATTAATCTTAAAGCAAAAAACCTTTCAGCAGAAAAAATTAGACTATTTGTCTGATCAGTTATTT
+
CCCCCGGGGGGGGGGGGGGGGGGGGGGGGGGGGGFGGGGGGGGGGFGGGGGGGGGGGGGGGGDGGGGGGGGGGGGGGGGGGGGGGGGGGGGGGGGGGGGGGGGGGGGGGGGGGGGGGGGGGGGGGGGGGGGGGGGGFFFGGGGGGGGGGGGGGGGGGGGGGGGGGGGGGGGGGFGGFEGGGGGGGGGGGFFGGGGFCGGFGGCGGGGFGGGGGGGGGGGGFGGGGGGGGGFFGGFGGGGFFFFFGFGGFGGGFFFGDDFABBFCC8@66AFGGFFGEEE4?BC6A?FFEFEF<CEECEFFF
@M70528:330:000000000-K6D4P:1:1102:22211:4631 1:N:0:AGTGCGAGTG+TGGAGGTAAT
GGAGCCCCTGACATAGCATTCCCTCGATTAAATAATATAAGATTCTGACTTTTACCCCCTTCTCTGGGATTATTAATTATAGGACTTTATAAAGAAGGAGCGGGAACGGGATGAACAGTATATCCACCTTTATCAACGTTTTATCATTCAGGACCTTCAGTAGACTTAACAATTTTTTCTTTACACCTTGCAGGGATTTCTTCAATTTTAGGTGCCTTAAATTTTATTACTACAATTATTAATCTTAAAGCAAAAAACCTTTCAGCAGAAAAAATTAGACTATTTGTCTGATCAGTTATTT
+
CCCCCGFGGGGGGGGGGGGGGGGFGGGGGGGGGGGGGGGGGGGFGGGGGGGGGGGGGGGGGGGGGGGGGGGGCFG9EFGGGGFGGGGGGGGGGGGGGGGGGGGGGGGGGGGGGGGGGGGGGGGGGGGGGGGGGGGGGGGGGGGGGGGGEGFGGGGGGGGGGGGGGGGGGGGGGCFGFGGGGGGGGGFGGGFFF86F88EGFEGGGGGGGGFCEGGGCGGGFGGGGGGGDA9EFFFGGGGFFCFFFFGGGGFC*999:?4ABBFG<7*;;AFF<1ACA36A?BCC6<A<<4<CE?ECEFEFF
@M70528:330:000000000-K6D4P:1:1102:15388:4657 1:N:0:AGTGCGAGTG+TGGAGGTAAT
GGAGCCCCTGACATAGCATTCCCTCGATTAAATAATATAAGATTCTGACTTTTACCCCCTTCTCTGGGATTATTAATTATAGGACTTTATAAAGAAGGAGCGGGAACGGGATGAACAGTATATCCACCTTTATCAACGTTTTATCATTCAGGACCTTCAGTAGACTTAACAATTTTTTCTTTACACCTTGCAGGGATTTCTTCAATTTTAGGTGCCTTAAATTTTATTACTACAATTATTAATCTTAAAGCAAAAAACCTTTCAGCAGAAAAAATTAGACTATTTGTCTGATCAGTTATTT
+
CCCCCGGGGGGGGGGGGGGGGGGGGGGGGGGGGGGGGGGGGGGGGGGGGGGGGGGGGGGGGGGGGGGGGGGGGGGGGGGGGGGGGGGGGGGGGGGGGGGGGGGGGGGGGGGGGGGGGGGGGGGGGGGGGGGGGGGGGGGGGGGGGGGGGGGGGGGGGGGGGGGGGGGGGGGGGGGGGGGGGGGGGGGGGGGGGGGGGGGGGGGGGGGGGGGGGGGGGGGGGGGGFFGGGGFFFGFGGGGFFCFFGFGGGGGGFGFGGGFFFFFGFGFGFFFGGBFGFFFFFFGFFFFEEFFFFFFFEFFFF
@M70528:330:000000000-K6D4P:1:1102:18365:4699 1:N:0:AGTGCGAGTG+TGGAGGTAAT
GGAGCCCCTGACATAGCATTCCCTCGATTAAATAATATAAGATTCTGACTTTTACCCCCTTCTCTGGGATTATTAATTATAGGACTTTATAAAGAAGGAGCGGGAACGGGATGAACAGTATATCCACCTTTATCAACGTTTTATCATTCAGGACCTTCAGTAGACTTAACAATTTTTTCTTTACACCTTGCAGGGATTTCTTCAATTTTAGGTGCCTTAAATTTTATTACTACAATTATTAATCTTAAAGCAAAAAACCTTTCAGTAGAAAAAATTAGACTATTTGTCTGATCAGTTATTT
+
CCCCCGGGGGGGGGGGGGGGGGGGGGGGGGGGGGGGGGGGGGGGGGGGGGGGGGGGGGGGGGGGGGFFGGGGGGGGGGGGGGGGGGGGGGGGGGGGGGGGGGGGGGGGGGGGGGGGGGGGGGGGGGGGGGGGGGGFG7DFGGFGGGGGGGGGGGGGGGGGGGGGGGGAFGGFGGGGGGGGGGFGGGGGGGGGG8EFGGGGGGGGEGGGGGFGGGGGGGGG7EGGGFGGGGFFGFFGC7CFAFFFGFG9EDFGFF9F<DFFFEF><48:6C+=CBFGF)7F?FGFFEFEFECEFFFFFEFFF
@M70528:330:000000000-K6D4P:1:1102:8534:4703 1:N:0:AGTGCGAGTG+TGGAGGTAAT
GGAGCCCCTGACATAGCATTCCCTCGATTAAATAATATAAGATTCTGACTTTTACCCCCTTCTCTGGGATTATTAATTATAGGACTTTATAAAGAAGGAGCGGGAACGGGATGAACAGTATATCCACCTTTATCAACGTTTTATCATTCAGGACCTTCAGTAGACTTAACAATTTTTTCTTTACACCTTGCAGGGATTTCTTCAATTTTAGGTGCCTTAAATTTTATTACTACAATTATTAATCTTAAAGCAAAAAACCTTTCAGCAGAAAAAATTAGACTATTTGTCTGATCAGTTATTT
+
CCCCCGGGGGGGGGGGGGGGGGGGGGGGGGGGGGGGGGGGGGGGGGGGGGGGGGGGGGGGGGGGGGGGGGGGGGGGGGGGGGGGGGGGGGGGGGGGGGGGGGGGGGGGGGGGGGGGGGGGGGGGGGGGGGGGGGGGGGGGGGGGGGGGGGGGGGGGGGGGGGGGGGGGGGGGGGGGGGGGGGGGGGGGGGGGGGGGGGGGGGGGGGGGGGGGGGGGGGGGGGGGGGGGGGFGGGFGGGGFFFFFGFGGGGGGFGFGGGFFFFFGFGFGFFFGGFFGFFFFFFGFFFFFFFEFFFFEF?EFF
@M70528:330:000000000-K6D4P:1:1102:22261:4705 1:N:0:AGTGCGAGTG+TGGAGGTAAT
GGAGCCCCTGACATAGCATTCCCTCGATTAAATAATATAAGATTCTGACTTTTACCCCCTTCTCTGGGATTATTAATTATAGGACTTTATAAAGAAGGAGCGGGAACGGGATGAACAGTATATCCACCTTTATCAACGTTTTATCATTCAGGACCTTCAGTAGACTTAACAATTTTTTCTTTACACCTTGCAGGGATTTCTTCAATTTTAGGTGCCTTAAATTTTATTACTACAATTATTAATCTTAAAGCAAAAAACCTTTCAGCAGAAAAAATTAGACTATTTGTCTGATCAGTTATTT
+
CCCCCGGGGGGGGGGGGGGGGGGGGGGGGGGGGGGGGGGGGFGGGGGGGGGGGGGGGGGGGGGGGGGGGGFGGGGGGGGGGGGGGGGGGGGGGGGGGGGGGGGGGGGGGGGGGGGGGGGDGGGGGGGGGGGGGGGGGGGGGGGGGGGGGGGGGGGGGGGGGGGGGGGGGGGGGGGGGGGGGGGGGGGGGGGGGGGGGGGGGGGGGGGGGGGGGGGGGGGGGGGGGGGGGGFGGGFGGGGFFFFAGFGGGGGGFGACCDEFFEFGFFFGFFFGGFFGFFFFFFGFFFF?EEFFCEFFFFFFF
@M70528:330:000000000-K6D4P:1:1102:17951:4719 1:N:0:AGTGCGAGTG+TGGAGGTAAT
GGAGCCCCTGACATAGCATTCCCTCGATTAAATAATATAAGATTCTGACTTTTACCCCCTTCTCTGGGATTATTAATTATAGGACTTTATAAAGAAGGAGCGGGAACGGGATGAACAGTATATCCACCTTTATCAACGTTTTATCATTCAGGACCTTCAGTAGACTTAACAATTTTTTCTTTACACCTTGCAGGGATTTCTTCAATTTTAGGTGCCTTAAATTTTATTACTACAATTATTAATCTTAAAGCAAAAAACCTTTCAGCAGAAAAAATTAGACTATTTGTCTGATCAGTTATTT
+
CCCCCGGGGGGGGGGGGGGGGGGGGGGGGGGGGGGGGGGGGGGGGGGGGGGGGGGGGGGGGGGGGGGGGGGGGGGGGGFGGGGGGGGGGGGGGGGGGGGGGGGGGGGGGGGGGGGGGGGGGGGGGGGGGGGGGGGGGGGGGGGGGGGGGGGGGGGGGGGGGGGGGGGFGGGGGGGGGGGGGGGGGGGGGGGGGGGGGGGGGGGGGGGGGGGGGGGGGGGGGGFGGGGGGGFGGGFGGGGFFFFFGFGGFGGGFFFGDGEFFFFGFGFGFFFGG>FGFFFFFFGFFFFFF?EFFEEFFFFEF
@M70528:330:000000000-K6D4P:1:1102:25441:4732 1:N:0:AGTGCGAGTG+TGGAGGTAAT
GGAGCCCCTGACATAGCATTCCCTCGATTAAATAATATAAGATTCTGACTTTTACCCCCTTCTCTGGGATTATTAATTATAGGACTTTATAAAGAAGGAGCGGGAACGGGATGAACAGTATATCCACCTTTATCAACGTTTTATCATTCAGGACCTTCAGTAGACTTAACAATTTTTTCTTTACACCTTGCAGGGATTTCTTCAATTTTAGGTGCCTTAAATTTTATTACTACAATTATTAATCTTAAAGCAAAAAACCTTTCAGCAGAAAAAATTAGACTATTTGTCTGATCAGTTATTT
+
CCCCCGGGGGGGGGGGGGGGGGGGGGGGGGGGGGGGGGGGGGGGGGGGGGGGGGGGGGGGGGGGGGGGGGGGGGGGGGGGGGGGGGGGGGGGGGGGGGGGGGGGGGGGGGGGGGGGGGGGGGGGGGGGGGGGGGGGGGGGGGGGGGGGGGGGGGGGGGGGGGGGGGGGGGGGGGGGGGGGGGGGGGGGGGGGGGGFGGGGGGGGGGGGGGGGGGFFGGGGGGGGGGGGGGFGF?FGGGGFFFFFGFGGFGGGFGFGGDDFFECGEGFGFFFFFBFGE@C4CACCF3AEFFEFFFFEC??CF
@M70528:330:000000000-K6D4P:1:1102:21369:4736 1:N:0:AGTGCGAGTG+TGGAGGTAAT
GGAGCCCCTGACATAGCATTCCCTCGATTAAATAATATAAGATTCTGACTTTTACCCCCTTCTCTGGGATTATTAATTACAGGACTTTATAAAGAAGGAGCGGGAACGGGATGAACAGTATATCCACCTTTATCAACGTTTTATCATTCAGGACCTTCAGTAGACTTAACAATTTTTTCTTTACACCTTGCAGGGATTTCTTCAATTTTAGGTGCCTTAAATTTTATTACTACAATTATTAATCTTAAAGCAAAAAACCTTTCAGCAGAAAAAATTAGACTATTTGTCTGATCAGTTATTT
+
CCCCCGGGGGGGGGGGGGGGGGGGGGGGGGGGGGGGGGGGGGGGGGGGGGGGGGGGGGGGGGGGGGGGGGGGGGGGGGGGGGGGGGGGGGGGGGGGGGGGGGGGGGGGGGGGGGGGGGGGGGGGGGGGGGGGGGGGGGGGGGGGGGGGGGGGGGGGGGGGGGGGGGGGGGGGGGGGGGGGGGGGGGGGFGGGGGGGGGGGGGGGGGGGGGGGGFGGGGGGGGGGGGGGGGFGGGFGGGGFFFFFGFGGGGGGFGFGGGFFFFFGFGFGFFFGGFFGE@CFEFGFFFFEFCEFFFFFFFFFF
@M70528:330:000000000-K6D4P:1:1102:15262:4746 1:N:0:AGTGCGAGTG+TGGAGGTAAT
GGAGCCCCTGACATAGCATTCCCTCGATTAAATAATATAAGATTCTGACTTTTACCCCCTTCTCTGGGATTATTAATTATAGGACTTTATAAAGAAGGAGCGGGAACGGGATGAACAGTATATCAACCTTTATCAACGTTTTATCATTCAGGACCTTCAGTAGACTTAACAATTTTTTCTTTACACCTTGCAGGGATTTCTTCAATTTTAGGTGCCTTAAATTTTATTACTACAATTACTAATCTTAAAGCAAAAAACCTTTCAGCAGAAAAAATTAGACTATTTGTCTGATCAGTTATTT
+
CCCCCGGGGGGCGGGGGGGGGGGGFGGGGGGGGGGGGGGGGFGGGGGGGGGGGGGGGGGGGGGGGGGGGGGGGGGGGGGGGGGGGGGGGGGGGGFGGGGGGGGDGGGGGGGGGGGGGGGGGGGGGGGGGGGGGGGGGGFFGGGGGGGGGGGGGFGGGGGGGGGGGGGGGGGGGGGGGGGGGAFCFC?DGGGGGGGFGGGGGGGGGGGGGGGFE,@CGGGGGGGGGGGGGGFGF@;CFGFFFFFFGFGFGGGGFGFGGDFFFFACEFFCFFFGFBAFFFFFCFGFFFF357CEEEFFFFFCE
@M70528:330:000000000-K6D4P:1:1102:23194:4749 1:N:0:AGTGCGAGTG+TGGAGGTAAT
GGAGCCCCTGACATAGCATTCCCTCGATTAAATAATATAAGATTCTGACTTTTACCCCCTTCTCTGGGATTATTAATTATAGGACTTTATAAAGAAGGAGCGGGAACGGGATGAACAGTATATCCACCTTTATCAACGTTTTATCATTCAGGACCTTCAGTAGACTTAACAATTTTTTCTTTACACCTTGCAGGGATTTCTTCAATTTTAGGTGCCTTAAATTTTATTACTACAATTATTAATCTTAAAGCAAAAAACCTTTCAGCAGAAAAAATTAGACTATTTGTCTGATCAGTTATTT
+
CCCCCGGGGGGGGGGGGGGGGGGGGGGGGGGGGGGGGGGGGGGGGGGGGGGGGGGGGGGGGGGGGGGGGGGGGGGGGGGGGGGGGGGGGGGGGGGGGGGGGGGGGGGGGGGGGGGGGGGGGGGGGGGGGGGGGGGGGGGGGGGGGGGGGGGGGGGGGGGGGGGGGGGGGGGGGGGGGGGGGGGGGGGGGGGGGCGGGGGFGGGGGGGGGGGGGGGGGGGGGGGGGGGGGGFGGGFGGGGFFFFFGFGGGGGGFGFCGGFFFF=DEGF48AAGG@FFFFFFFFG=FEF?FEFFFFEFFCEFF
@M70528:330:000000000-K6D4P:1:1102:7578:4753 1:N:0:AGTGCGAGTG+TGGAGGTAAT
GGAGCCCCTGACATAGCATTCCCTCGATTAAATAATATAAGATTCTGACTTTTACCCCCTTCTCTGGGATTATTAATTATAGGACTTTATAAAGAAGGAGCGGGAACGGGATGAACAGTATATCCACCTTTATCAACGTTTTATCATTCAGGACCTTCAGTAGACTTAACAATTTTTTCTTTACACCTTGCAGGGATTTCTTCAATTTTAGGTGCCTTAAATTTTATTACTACAATTATTAATCTTAAAGCAAAAAACCTTTCAGCAGAAAAAATTAGACTATTTGTCTGATCAGTTATTT
+
@A6BCCFFFGGG<FFGGEFGGFFGEF;FFFGGGGCGGGGGFEFAA@FFFGE<FEGGFGGGGG<EFGGGGGGCFFFGFAFFEE<DFDFGGGGGGGCFFF<D7CEGGGGFGF@FEGGDFFFGFGFG9FFGGFF?B?,FFGGGGGGCEDGGGGGCGFGGFGCFGDGGGGGEFGGFBFFGGEGGGGGGGF?EGGEEGGGG=EFGGGGGGGGFGFCDGGGGGGC7@FGFG:EDCFFGFG>CFGGFFAFFGFGGFDGGFGFGG<?FFBFGFFC4A?AGF9ADEEFACFCAA<FFFEFFFFFCEEECE
@M70528:330:000000000-K6D4P:1:1102:18185:4763 1:N:0:AGTGCGAGTG+TGGAGGTAAT
GGACCCTGTTTTACTGTCTCTTATACACATCTCCGAGCCCACGAGACAGTGCGAGTGATCTCGTATGCCGTCTTCTGCTTGAAAAAAAAAAAAAAAAAATACATCATCACCTTACTCACCTTCCACCCCTATATCCACTACAATTGACACTAGTTCCAATCTCCACTCCTCCAGTATACCTCCACCGCTCTTCCCCAACCCCTACATCCACTACACCTACTTCCCACACTCCCCACATACACACCACGTTCATACCTCCTGACTCACATCCTGCTATGTTACCTCATCCCACACTACTCAC
+
CCCCCGGGGGGGGGGGGGGGGGGGGGGG,;=CEFGGGGGGGGEGGGGGGGGGGGGFGGCFGGFGGGGGGGGGGGGGGGGGGGGGGC@CFGG848+++++,,5,,,,,<,,3,,,8,,5,,,:,:,3,3:++,3,,,3,,3>@,,3,3@,,,,,,,73;,,,,,7,,,,,36,>,,,,,,,,,,,6,***1*,,,64,*1**1*/*2+1*+2++++***+0++20*29***0***01*****/*)*.1***0*0****2))))0*-*.2*))+*.02)))*)/2**(/)-,)((-(,,.).(
@M70528:330:000000000-K6D4P:1:1102:9200:4787 1:N:0:AGTGCGAGTG+TGGAGGTAAT
GGAGCCCCTGACATAGCATTCCCTCGATTAAATAATATAAGATTCTGACTTTTACCCCCTTCTCTGGGATTATTAATTATAGGACTTTATAAAGAAGGAGCGGGAACGGGATGAACAGTATATCCACCTTTATCAACGTTTTATCATTCAGGACCTTCAGTAGACTTAACAATTTTTTCTTTACACCTTGCAGGGATTTCTTCAATTTTAGGTGCCTTAAATTTTATTACTACAATTATTAATCTTAAAGCAAAAAACCTTTCAGCAGAAAAAATTAGACTATTTGTCTGATCAGTTATTT
+
CCCCCGGGGGGGGGGGGGGGGGGGGGGGGGGGGGGGGGGGGGGGGGGGGGGGGGGGGGGGGGGGGGGGGGGGGGGGGGGGGGGGGGGGGGGGGGGGGGGGGGGGGGGGGGGGGGGGGGGGGGGGGGGGGGGGGGGGGGFGGGGGGGGGGGGGGGGGGGGGGGGGGGGGGGGGGGGGGGGGGGGGGGFGGGGGGGGGGGFCGGFGFGGGFGGGGGGGGGGGGGGGGGGFGG>CGGFFCFGFFFFFF>FGFGGCFGFGGGEFFFCFE=CGFFFGGFFGEEEFFFGFFCFCFFFEEC@<CEFCC
@M70528:330:000000000-K6D4P:1:1102:20588:4788 1:N:0:AGTGCGAGTG+TGGAGGTAAT
GGAGCCCCTGACATAGCATTCCCTCGATTAAATAATATAAGATTCTGACTTTTACCCCCTTCTCTGGGATTATTAATTATAGGACTTTATAAAGAAGGAGCGGGAACGGGATGAACAATATATCCACCTTTATCAACGTTTTATCATTCAGGACCTTCAGTAGACTTAACAATTTTTTCTTTACACCTTGCAGGGATTTCTTCAATTTTAGGTGCCTTAAATTTTATTACTACAATTATTAATCTTAAAGCAAAAAACCTTTCAGCAGAAAAAATTAGACTATTTGTCTGATCAGTTATTT
+
CCCCCGGGGGGGGGGGGGGGGGGGGGGGGGGGGGGGGGGGGGGGGGGGGGGGGGGGGGGGGGGGGGGGGGGGGGGGGGGGGGGGGGGGGGGGGGGGGGGGGGGGGGGGGGGGGGGGGGGGGGGGGGGGGGGGGGGGGGGGGGGGGGGGGGGGGGGGGGGGGGGGGGFGGGGGGGGGGEGGGGGGGGGGGFDDGGGFGGFGGGGGCFGGGFGFGGFFGGGGFGGGGCGGGGFGGGFGGGGFFF>EFFGGFF>CFGFG:D4FFEFGEFCDFFFGG@FCEECFCBGFFC@<C;CC<7<E?CFFF
@M70528:330:000000000-K6D4P:1:1102:23418:4790 1:N:0:AGTGCGAGTG+TGGAGGTAAT
GGAGCCCCTGACATAGCATTCCCTCGATTAAATAATATAAGATTCTGACTTTTACCCCCTTCTCTGGGATTATTAATTATAGGACTTTATAAAGAAGGAGCGGGAACGGGATGAACAGTATATCCACCTTTATCAACGTTTTATCATTCAGGACCTTCAGTAGACTTAACAATTTTTTCTTTACACCTTGCAGGGATTTCTTCAATTTTAGGTGCCTTAAATTTTATTACTACAATTATTAATCTTAAAGCAAAAAACCTTTCAGCAGAAAAAATTAGACTATTTGTCTGATCAGTTATTT
+
CCCCCGGGGGGGGGGGGGGGGGGGGGGGGGGGGGGGGGGGGGGGGGGGGGGGGGGGGGGGGGGGGGGGGGGGGGGGGGGGGGGGGGGGGGGGGGGGGGGGGGGGGGGGGGGGGGGGGGGGGGGGGGGGGGGGGGGGGGGGGGGGGGGGGGGGGGGGGGGGGGGGGGGEFGGGGGGGGGGGGGGGGGGGGGGGGGGGGGGGGGGGGGGGGGGGGFGGGGGGGGGGGGGGGGFGGFFGGGGFFAFFGFGFFGGGFGFGGGFFFFFFCGFF;AFFGFFGE@CFFFGFF?FFF3CCFFFE?5?EF
@M70528:330:000000000-K6D4P:1:1102:20857:4799 1:N:0:AGTGCGAGTG+TGGAGGTAAT
GGAGCCCCTGACATAGCATTCCCTCGATTAAATAATATAAGATTCTGACTTTTACCCCCTTCTCTGGGATTATTAATTATAGGACTTTATAAAGAAGGAGCGGGAACGGGATGAACAGTATATCCACCTTTATCAACGTTTTATCATTCAGGACCTTCAGTAGACTTAACAATTTTTTCTTTACACCTTGCAGGGATTTCTTCAATTTTAGGTGCCTTAAATTTTATTACTACAATTATTAATCTTAAAGCAAAAAACCTTTCAGCAGAAAAAATTAGACTATTTGTCTGATCAGTTATTT
+
CCCCCGGGGGGGGGGGGGGGGGGGGGGGGGGGGGGGGGGGGGGGGGGGGGGGGGGGGGGGGGGGGGGGGGGGGGGGGGGGGGGGGGGGGGGGGGGGGGGGGGGGGGGGGGGGGGGGGGGGGGGGGGGGGGGGGGGGGGGGGGGGGGGGGGGGGGGGGGGGGGGGGGGGGGGGGGGGGGGGGGGGGGGGGGGGGGGGGGGGGGGGGGGGGGGGGGGGGGGGGGGGGGGGGGFGGGFGGGGFFFFFGFGGGGGGFGFGGGFFFFFGFGFGFFFGGFFGFFFFEFGFFFFFFFFFFFFFEFFFF
@M70528:330:000000000-K6D4P:1:1102:5949:4820 1:N:0:AGTGCGAGTG+TGGAGGTAAT
GGAGCCCCTGACATAGCATTCCCTCGATTAAATAATATAAGATTCTGACTTTTACCCCCTTCCCTGGGATTATTAATTATAGGACTTTATAAAGAAGGAGCGGGAACGGGATGAACAGTATATCCACCTTTATCAACGTTTTATCATTCAGGACCTTCAGTAGACTTAACAATTTTTTCTTTACACCTTGCAGGGATTTCTTCAATTTTAGGTGCCTTAAATTTTATTACTACAATTATTAATCTTAAAGCAAAAAACCTTTCAGCAGAAAAAATTAGACTATTTGTCTGATCAGTTATTT
+
CCCCCGGGGGGGGGGGGGGGGGGGGGGGGGGGGGGGGGGGGGGGGGGGGGGGGGGGGGGGGG8FGGGGGGGGGGGGGGGGGGGGGGGGGGGGGGGGGDGGGGGGGGGGGGGGGGGGGGGGGGGGGGGGGGGGGGGGGGGGGGGGGGGGGGGGGGGGGGGGGGGGGGGGGGGGGGGGGGGGGGGGGGGGGGGGGGGFFFGGGGGGGFGGGGGGGGGGGGGGGGGGFCFFGGFGGGFGGGGFFFFFGFGGG7CFFGFGGG4FFFFGFGEFFFFC<@FGA@FFEA:CCEFEFEFFFEECEFFEE
@M70528:330:000000000-K6D4P:1:1102:21631:4823 1:N:0:AGTGCGAGTG+TGGAGGTAAT
GGAGCCCCTGACATAGCATTCCCTCGATTAAATAATATAAGATTCTGACTTTTACCCCCTTCTCTGGGATTATTAATTATAGGACTTTATAAAGAAGGAGCGGGAACGGGATGAACAGTATATCCACCTTTATCAACGTTTTATCATTCAGGACCTTCAGTAGACTTAACAATTTTTTCTTTACACCTTGCAGGGATTTCTTCAATTTTAGGTGCCTTAAATTTTATTACTACAATTATTAATCTTAAAGCAAAAAACCTTTCAGCAGAAAAAATTAGACTATTTGTCTGATCAGTTATTT
+
CCCCCGGGGGGGGGGGGGGGGGGGGGGGGGGGGGGGGGGGGGGGGGGGGGGGGGGGGGGGGGGGGGGGGGGGGGGGGGGGGGGGGGGGGGGGGGGGGGGGGGGGGGGGGGGGGGGGGGGGGGGGGGGGGGGGGGGGGGGGGGGGGGGGGGGGGGGGGGGGGGGGGGGGGGGGGGGGGGGGGGGGGGGGGGGGGGGGGGGGGGGGGGGGGGGGGGGGGGGGGGGGGGGGGGFGGGFGGGGFFFFFGFGGGGGGFFFGGGFFFFFGFGFGFFFGGFFGEFEF?FGFFFFFFFFFFF@FEEFFF
@M70528:330:000000000-K6D4P:1:1102:17434:4835 1:N:0:AGTGCGAGTG+TGGAGGTAAT
GGACCCTGTTTTACTGTCTCTTATACACATCTCCGAGCCCACGAGACAGTGCGAGTGATCTCGTATGCCGTCTTCTGCTTGAAAAAAAAAATCAACCATACCAGCAGAGGAAGCATCAGCACCAGCACGCTCCCAAGCCTTAACCTCAGGAAATGCAGCAGCAAGATCATCCCGAGTATCCTTTCCTTTATCATCGGCCGACTTGCCACCAACTCCAACACCCTCCAGCAACTTATCAAACACGTCCGAATTGCCAGCCTGCACCGTCCCTTCAACACGTCCTCTACCATCTTTAGCCCTC
+
CCCBCFGGEEEFGFEFGFGFDAFG9CF@,;;<=FGGGE:FDFEEGDFGGFGFGGEFFCF,CFFFGGGCGGGCGGFFFD<FFGGGFG=:@==,,:CF8=<B,4B,4===9+4A,:,??=E@,FFFD8<E+@BF7F,B,++8?,C,5ED@,<,3DF,@3,83@F8,@F73:=FC,+++6,5@@@,@E,;B,,7,,,7,*4***<:=,>FFE=,,*2,A,<C***1;=*052*.:796+1++0*0))0)*)*1/9*:6*2935)8?*(/4*07*09)/*)((04@**1)0.)).).6)))),,.
@M70528:330:000000000-K6D4P:1:1102:24377:4840 1:N:0:AGTGCGAGTG+TGGAGGTAAT
GGAGCCCCTGACATAGCATTCCCTCGATTAAATAATATAAGATTCTGACTTTTACCCCCTTCTCTGGGATTATTAATTATAGGACTTTATAAAGAAGGAGCGGGAACGGGATGAACAGTATATCCACCTTTATCAACGTTTTATCATTCAGGACCTTCAGTAGACTTAACAATTTTTTCTTTACACCTTGCAGGGATTTCTTCAATTTTAGGTGCCTTAAATTTTATTACTACAATTATTAATCTTAAAGCAAAAAACCTTTCAGCAGAAAAAATTAGACTATTTGTCTGATCAGTTATTT
+
CCCCCGGGGGGGGGGGGGGGGGGGGGGGGGGGGGGGGGGGGGGGGGGGGGGGGGGGGGGGGGGGGGGGGGGGGGGGGGGGGGGGGGGGGGGGGGGGGGGGGGGGGGGGGGGGGGGGGGGGGGGGGGGGGGGGGGGGGGGGGGGGGGGGGGGGGGGGGGGGGGGGGGGGGGGGGGGGGGGGGGGGGGGGGGGGGGGGGGGGGGGGGGGGGGGGGGGGGGGGGGGGGGGGGGFFGGFGGGGFFFFFGFGCEF>FFFFFDDEFFEFGFGEFFFFGC9FGFFFFEFFFF3F374CE9?@FEFFFF
@M70528:330:000000000-K6D4P:1:1102:20791:4840 1:N:0:AGTGCGAGTG+TGGAGGTAAT
GGAGCCCCTGACATAGCATTCCCTCGATTAAATAATATAAGATTCTGACTTTTACCCCCTTCTCTGGGATTATTAATTATAGGACTTTATAAAGAAGGAGCGGGAACGGGATGAACAGTATATCCACCTTTATCAACGTTTTATCATTCAGGACCTTCAGTAGACTTAACAATTTTTTCTTTACACCTTGCAGGGATTTCTTCAATTTTAGGTGCCTTAAATTTTATTACTACAATTATTAATCTTAAAGCAAAAAACCTTTCAGCAGAAAAAATTAGACTATTTGTCTGATCAGTTATTT
+
CCCCCGGGGGGGGGGGGGGGGGGGGGGGGGGGGGGGGGGGGGGGGGGGGGGGGGGGGGGGGGGGGGGGGGGGGGGGGGGGGGGGGGGGGGGGGGGGGGGGGGGGGGGGGGGGGGGGGGGGGGGGGGGGGGGGGGGGGGGGGGGGGGGGGGGGGGGGGGGGGDFGGGGGGGGGGGGGGGGGGGGGGGGGGGGGGGGGGGGGGGGGGGGGGGGGGGGGGGGGGGGGGGGGGGFFGGFGGGGFFFFFGFGGGGGGFGFGGGFFFFFGFGFG;FFGGFFGE@EFEFGFFFF3??EE<CEFFFFFF
@M70528:330:000000000-K6D4P:1:1102:26889:4848 1:N:0:AGTGCGAGTG+TGGAGGTAAT
GGAGCCCCTGACATAGCATTCCCTCGATTAAATAATATAAGATTCTGACTTTTACCCCCTTCTCTGGGATTATTAATTATAGGACTTTATAAAGAAGGAGCGGGAACGGGATGAACAGTATATCCACCTTTATCAACGTTTTATCATTCAGGACCTTCAGTAGACTTAACAATTTTTTCTTTACACCTTGCAGGGATTTCTTCAATTTTAGGTGCCTTAAATTTTATTACTACAATTATTAATCTTAAAGCAAAAAACCTTTCAGCAGAAAAAATTAGACTATTTGTCTGATCAGTTATTT
+
CCCCCGGGGGGGGGGGGGGGGGGGGGGGGGGGGGGGGGGGGFGGGGGGGGGGGGGGGGGGGGGGGGGGGGGGGGGGGGGGGGGGGGGGGGGGGGGGGGGGGGGGGGGGGGGGGGGGGGGGGGGGGGGGGGGGGGGGGGGGGGGGGGGGGGGGGGGGGGGGGGGGGGGGGGGGGGGGGGGGGGGGGGGGGGGGGGGGGGGGGGGGGGGGGGG?FDFGGGGFCGGGGGGGGGFGGGFGGGGFFFAEGFGGCFDFFGFGGGAFFEFF<CC6AFFCC>FGFFEFFFGFF3F3?3)?EE;C55CFF
@M70528:330:000000000-K6D4P:1:1102:17540:4850 1:N:0:AGTGCGAGTG+TGGAGGTAAT
GGAGCCCCTGACATAGCATTCCCTCGATTAAATAATATAAGATTCTGACTTTTACCCCCTTCTCTGGGATTATTAATTATAGGACTTTATAAAGAAGGAGCGGGAACGGGATGAACAGTATATCCACCTTTATCAACGTTTTATCATTCAGGACCTTCAGTAGACTTAACAATTTTTTCTTTACACCTTGCAGGGATTTCTTCAATTTTAGGTGCCTTAAATTTTATTACTACAATTATTAATCTTAAAGCAAAAAACCTTTCAGCAGAAAAAATTAGACTATTTGTCTGATCAGTTATTT
+
CCCCCGGGGGGGGGGGGFGGGGGGGGGGAFGGGGGGGGGGGGGGGGGGGGGGGGGGGGGGGGGGGGGGGGGGGGGGGGGGGGGGGGGFGGGGGGGGGGFFGGGGGGGGGGGGGGGGGGGGGGGGGGGGGGGGGGGGGGGGGGGGGGGGGGGGGGGGGGGGGGGGGGGGGGGGGGGGGGGGGGGGGGGFGGGGGDG=FGGGGGGGGGGGGGGFGFGGGGGGGGCFGGGGGGFGGFFGGFGFFCFFGFGFFGGGFGFGGGFFFEFGEGFFFFFGD>FGF;6BFFFFFFFFFFEFEFFFFCECC
@M70528:330:000000000-K6D4P:1:1102:12209:4859 1:N:0:AGTGCGAGTG+TGGAGGTAAT
GGAGCCACTGACATAGCATTCCCTCGATTAAATAATATAAGATTCTGACTTTTACCCCCTTCTCTGGGATTATTAATTATAGGACTTTATAAAGAAGGAGCGGGAACGGGATGAACAGTATATCCACCTTTATCAACGTTTTATCATTCAGGACCTTCAGTAGACTTAACAATTTTTTCTTTACACCTTGCAGGGATTTCTTCAATTTTAGGTGCCTTAAATTTTATTACTACAATTATTAATCTTAAAGCAAAAAACCTTTCAGCAGAAAAAATTAGACTATTTGTCTGATCAGTTATTT
+
CCCCCG,EFGGGGGGGGGGGGGGGGGGGGGGGGGGGGGGGGGGGGGGGGGGGGGGGGGGGGGGGGGGGGGGGGGGGGGGGGGGGGGGGGGGGGGGGGGGGGGGGGGGGGGGGGEFGGGGGGGGGGGGGGGGGFGGGGGGGGGGGGGGGGGGGGGGGGGGGGFFFGGGFGGGGGGGGGGGGGGFGGFGGGGGGGGEEGGGGGGGGGGGFGGGGGGGFFGGGGGGFGGGGGGFGGGFGGGGFAAFFGFGGFFFGAGFDDDAFF@FGFFEGFFF?FFFGFFFFFFGFFFFFFFCCCCEFCEFFF
@M70528:330:000000000-K6D4P:1:1102:24853:4879 1:N:0:AGTGCGAGTG+TGGAGGTAAT
GGAGCCCCTGACATAGCATTCCCTCGATTAAATAATATAAGATTCTGACTTTTACCCCCTTCTCTGGGATTATTAATTATAGGACTTTATAAAGAAGGAGCGGGAACGGGATGAACAGTATATCCACCTTTATCAACGTTTTATCATTCAGGACCTTCAGTAGACTTAACAATTTTTTCTTTACACCTTGCAGGGATTTCTTCAATTTTAGGTGCCTTAAATTTTATTACTACAATTATTAATCTTAAAGCAAAAAACCTTTCAGCAGAAAAAATTAGACTATTTGTCTGATCAGTTATTT
+
CCCCCGGGGGGGGGGGGGGGGGGGGGGGGGGGGGGGGGGGGGGGGGGGGGGGGGGGGGGGGGGGGGGGGGGGGGGGGGGGGGGGGGGGGGGGGGGGGGGGGGGGGGGGGGGGGGGGGGGGGGGGGGGGGGGGGGGGGGGGGGGGGGGGGGGGGGGGGGGGGGGGGGGGGGGGGGGGGGGGGGGGGGGGGGGGGGGGGGGGGGGGGGGGGGGGGGGGGGGGGGGGGGGGGGFGGGFGGGGFFFFFGFGGGGGGFGFGGGFFFFFGFGFFFFFGG;FGFFFF;AFFFEFFF?EFFFFFFFFFF
@M70528:330:000000000-K6D4P:1:1102:20194:4882 1:N:0:AGTGCGAGTG+TGGAGGTAAT
GGAGCCCCTGACATAGCATTCCCTCGATTAAATAATATAAGATTCTGACTTTTACCCCCTTCTCTGGGATTATTAATTATAGGACTTTATAAAGAAGGAGCGGGAACGGGATGAACAGTATATCCACCTTTATCAACGTTTTATCATTCAGGACCTTCAGTAGACTTAACAATTTTTTCTTTACACCTTGCAGGGATTTCTTCAATTTTAGGTGCCTTAAATTTTATTACTACAATTATTAATCTTAAAGCAAAAAACCTTTCAGCAGAAAAAATTAGACTATTTGTCTGATCAGTTATTT
+
CCCCCGGGGGGGGGGGGGGGGGGGGGGGGGGGGGGGGGGGGGGGGGGGGGGGGGGGGGGGGGGGGGGGGGGGGGGGGGGGGGGGGGGGGGGGGGGGGGGGGGGGGGGGGGGGGGGGGGGGGGGGGGGGGGGGGGGGGGGGFGGGGGGGGGGGGGGGGGGGGGGGGGGGGGGGGGGGGGGGGGGGGGGGGGGGGGGGGGGGGGGGGGGGGGGGGGGGGGGGGGGGGGGGGGFDGGFFGGGFFFFFGFGGGGGGFGFGGGFFFFFGFGFGFFFGGFFGFFFFEFGFFFFFFFEFFFFFFFFFF
@M70528:330:000000000-K6D4P:1:1102:11788:4884 1:N:0:AGTGCGAGTG+TGGAGGTAAT
GGAGCCCCTGACATAGCATTCCCTCGATTAAATAATATAAGATTCTGACTTTTACCCCCTTCTCTGGGATTATTAATTATAGGACTTTATAAAGAAGGAGCGGGAACGGGATGAACAGTATATCCACCTTTATCAACGTTTTATCATTCAGGACCTTCAGTAGACTTAACAATTTTTTCTTTACACCTTGCAGGGATTTCTTCAATTTTAGGTGCCTTAAATTTTATTACTACAATTATTAATCTTAAAGCAAAAAACCTTTCAGCAGAAAAAATTAGACTATTTGTCTGATCAGTTATTT
+
CCCCCGFGGGGGGGGGGGGGGGGGGGGGGGGGGGGGGGGGGGGGGGGGGGGGGGGGGGGGGGGGGGGGGGGGGGGGGGGGGGGGGGGGGGGGGGGGGGGGGGGGGGGGGGGGGGGGGGGGGGGGGGGGGGGGGGGGGGGGGGGGGGGGGGGGGGGGGGGGGGGGGGGFGGGGGGGGGGGGGGGGGGGGGGGGGGGGGGGGGGGGGGGGGGGGGGGGGGGGGGGGGGGGGGFGGGFGGGGFFFFFGFGGFFGGFGFGGGEFFFFGFGFGFFFGGBFGFFFFFFGFFFFFFFFFFFFFFFFFF
@M70528:330:000000000-K6D4P:1:1102:9895:4894 1:N:0:AGTGCGAGTG+TGGAGGTAAT
GGAGCCCCTGACATAGCATTCCCTCGATTAAATAATATAAGATTCTGACTTTTACCCCCTTCTCTGGGATTATTAATTATAGGACTTTATAAAGAAGGAGCGGGAACGGGATGAACAGTATATCCACCTTTATCAACGTTTTATCATTCAGGACCTTCAGTAGACTTAACAATTTTTTCTTTACACCTTGCAGGGATTTCTTCAATTTTAGGTGCCTTAAATTTTATTACTACAATTATTAATCTTAAAGCAAAAAACCTTTCAGCAGAAAAAATTAGACTATTTGTCTGATCAGTTATTT
+
CCCCCGGGGGGGGGGGGGGGGGGGGGGGGGGGGGGGGGGGGGGGGGGGGGGGGGGGGGGGGGGGGGGGGGGGGGGGGGGGGGGGGGGGGGGGGGGGGGGGGGGGGGGGGGGGGGGGGGGGGGGGGGGGGGGGGGGGGGGGGGGGGGGGGGGGGGGGGGGGGGGGGGGGGGGGGGGGGGGGGGGGGGGGGGGGGFGGGGGGGGGGGGGGGGGGGGGGGGGGGGGGGGGGDECFGGFGGGGFFFFFGFGGGGGGFGFFCGFFFFFGFGFGFFFGG>FGFFCACAGFFFFFFFFEFF@CFEEEF
@M70528:330:000000000-K6D4P:1:1102:12056:4904 1:N:0:AGTGCGAGTG+TGGAGGTAAT
GGAGCCCCTGACATAGCATTCCCTCGATTAAATAATATAAGATTCTGACTTTTACCCCCTTCTCTGGGATTATTAATTATAGGACTTTATAAAGAAGGAGCGGGAACGGGATGAACAGTATATCCACCTTTATCAACGTTTTATCATTCAGGACCTTCAGTAGACTTAACAATTTTTTCTTTACACCTTGCAGGGATTTCTTCAATTTTAGGTGCCTTAAATTTTATTACTACAATTATTAATCTTAAAGCAAAAAACCTTTCAGCAGAAAAAATTAGACTATTTGTCTGATCAGTTATTT
+
CCCCCGDGGGGGGGGGGGGGGGGGGGGGGGGGGGGGGGGGGGGGGGGGGGGGGGGGGGGGGGGGGGGGGGGGGGGGGGGGGGGGGGGGGGGGGGGGGGGGGGGGGGGGGGGGGGGGGGGGGGGGGGGGGGGGGGGGGGGGGGGGGGGGGGGGGGGGGGGGGGGGGGGGGGGGGGGGGGGGGGGGGGGGGGGGGGGGGGGGGGGGGGGGGGGGGGGGGGGGGGGGGGGGGGFGGGFGGGGFFFFFGFGGCGGGFGFGGGFFFFFGFGFGFAFFGFFGFFFFFFGFFFFEFFFFFFFFFFFFF
@M70528:330:000000000-K6D4P:1:1102:26290:4909 1:N:0:AGTGCGAGTG+TGGAGGTAAT
GGAGCCCCTGACATAGCATTCCCTCGATTAAATAATATAAGATTCTGACTTTTACCCCCTTCTCTGGGATTATTAATTATAGGACTTTATAAAGAAGGAGCGGGAACGGGATGAACAGTATATCCACCTTTATCAACGTTTTATCATTCAGGACCTTCAGTAGACTTAACAATTTTTTCTTTACACCTTGCAGGGATTTCTTCAATTTTAGGTGCCTTAAATTTTATTACTACAATTATTAATCTTAAAGCAAAAAACCTTTCAGCAGAAAAAATTAGACTATTTGTCTGATCAGTTATTT
+
CCCCCGGCGFGGGGGGGFGGGGGGEFGGGGGGGGGGGGGGGGGGGGGGGGGGGGGGGGGGFGDFGGGGGFGEEFAFF@FGGGGGGGGGGGGGGFA@@F<@DGEGGGGGGGGGGGGGGGECEGGGGGFGAGGGGGGGGG?FEEF<FFGGCGEFGGGGGGGGFGGGGGFFFFFFGGGFDGGGAGFDEG,DDFD<DF>7DFECFGDC3,>FCG,:DEFC99DFCGE7CFGGGDFCCGFGGCCAFFFFGCDGDF7CAF?>DGBFB4BF48@48A):C;FG<EC4?=77F33)<ECCEEEEF<36?
@M70528:330:000000000-K6D4P:1:1102:7555:4915 1:N:0:AGTGCGAGTG+TGGAGGTAAT
GGACCCTGTTTTACTGTCTCTTATACACATCTCCGCGCCCACGCGACAGTGCGAGTGATCTCGTATGCCGTCTTCTGCTTGAAAAAAAAAAAGTTCTTTCCACCGGAACAAAATTGGGCACGTTAATCTTGCGACCTAGACAGAGCATCCTAAGAATAATCCCCATCTAACTACATACCTTCACCCTCTGTATGTCAAAGGGTTCAATCCTTAATCTCAATATGCATACGACAGTCATTAGTATACTGATCTGTACCACAGATAGATAACTCACTTTCATTGACAAATAATGGCTTCTCCT
+
CCCCCGGGFAFGGGGGFGFEGDFF6CEGGGGGGGG,FFFGGEG+@+@FGGGGGGC@CACFFGGGGGGGGEFEGFGGGGGEGGGGGGE>=FEF+,,,,<,<,,5B++F+@,B,E,:,4,,:+B,,,+,,@,,,++8++3,,,,,,3<,,,8:,,8,8,@,,,77@,3,,,8>>,@3D<<,,2692,2*>,,63,,27,,6,,*6,4,21,0>+9++4+4++4+++++++*0.*)*/+2+@+13++++:++**29?=F*26))(**-*)**1*+*(*;<))*)0*8*))-)6-6)(((,))).
@M70528:330:000000000-K6D4P:1:1102:14279:4916 1:N:0:AGTGCGAGTG+TGGAGGTAAT
GGACCCTGTTTTACTGTCTCTTATAGACATCTCCGAGCCCACGAGACAGTGCGAGTGATCTCGTATGCCGTCTTCTGCTTGAAAAAAAAAAATATATACCCGTTTTCTGTACGTCTTCACCATCCCTATACACATTCTGTTCCTCTTTTCTTTGTTCCTGCGCATGTCACTATTTTTCTTCGTGCGCTTAGATCCGACTACCACACGTCTTCACTCCCTTCACATCCTCATATCCCCTATTCCGTCTTCCTCTTTACACAACATCTACAACATCGTATGAGCGATCAACAAGCACACCCGT
+
CCCCCFGGGEFGGGGGFGFGGGGGGGFGGGGGGGGGGGGGGGGGGGCGGGGGGGF8CD;@FGCFGGGGGGGEGGFGGGG9EFGGGGGFFGF7,95,5,<B,+4=BCFB?E,9A94?@FCEE,ABFGEFE,,:BAE,CB,5,:,,BB?<?FF9ACF<FFA9<+@:6+CFDFE,,3=@<,,,5+3+8*3@5*,,,7,,***1,,2,,>88CC6,,?CEG,0,=9:,,=*3;C6++++0*2*/1++)2;5/++21+2++22;/24>*)*)0**/*2))*,((*-1)).-))()(,.((((,(,(
@M70528:330:000000000-K6D4P:1:1102:18723:4929 1:N:0:AGTGCGAGTG+TGGAGGTAAT
GGAGCCCCTGACATAGCATTCCCTCGATTAAATAATATAAGATTCTGACTTTTACCCCCTTCTCTGGGATTATTAATTATAGGACTTTATAAAGAAGGAGCGGGAACGGGATGAACAGTATATCCACCTTTATCAACGTTTTATCATTCAGGACCTTCAGTAGACTTAACAATTTTTTCTTTACACCTTGCAGGGATTTCTTCAATTTTAGGTGCCTTAAATTTTATTACTACAATTATTAATCTTAAAGCAAAAAACCTTTCAGCAGAAAAAATTAGACTATTTGTCTGATCAGTTATTT
+
CCCCCGGGGGGGGGGGGGGGGGGGGGGGGGGGGGGGGGGGGGGGGGGGGGGGGGGGGGGGGGGGGGGGGGGGGGGGGGGGGGGGGGGGGGGGGGGGGGGGGGGGGGGGGGGGGGGGGGGGGGGGGGGGGGGGGGGGGGGGGGGGGGGGGGGGGGGGGGGGGGGGGGGGGGGGGGGGGGGGGGGGGGGGGGGGGGGGGGGGGGGGGGGGGGGGGGGGGGGGGGGGGGGGGGFGGGFGGGGFFFFFGFGGGGGGFGFGGGFFFFFGFGFGFFFGF9FFE@EFFFGFFFFFFEFFFFFFFFF?E
@M70528:330:000000000-K6D4P:1:1102:7030:4937 1:N:0:AGTGCGAGTG+TGGAGGTAAT
GGAGCCCCTGACATAGCATTCCCTCGATTAAATAATATAAGATTCTGACTTTTACCCCCTTCTCTGGGATTATTAATTATAGGACTTTATAAAGAAGGAGCGGGAACGGGATGAACAGTATATCCACCTTTATCAACGTTTTATCATTCAGGACCTTCAGTAGACTTAACAATTTTTTCTTTACACCTTGCAGGGATTTCTTCAATTTTAGGTGCCTTAAATTTTATTACTACAATTATTAATCTTAAAGCAAAAAACCTTTCAGCAGAAAAAATTAGACTATTTGTCTGATCAGTTATTT
+
CCCCCGGGGGGGGGGGGGGGGGGGGGGGGGGGGGGGGGGGGGGGGGGGGGGGGGGGGGGGGGGGGGGGGGGGGGGGGGGGGGGGGGGGGGGGGGGGGGGGGGGGGGGGGGGGGGGGGGGGGGGGGGGGGGGGGGGGGGGGGGGGGGGGGGGGGGGGGGGGGGGGGGGGGGGGGGGGGGGGGGGGGGGGGGGGGGGGGGGGGGGGGGGGGGGGGGGGGGGGGGGGGGGGGGFGGGFGGGGFFFFFGFGGGGGGFGFGGGFFFFFGFGFGFFFGGFFGFFFFFFGFFFFFFFEFFEFFFFEFF
@M70528:330:000000000-K6D4P:1:1102:14501:4954 1:N:0:AGTGCGAGTG+TGGAGGTAAT
GGAGCCCCTGACATAGCATTCCCTCGATTAAATAATATAAGATTCTGACTTTTACCCCCTTCTCTGGGATTATTAATTATAGGACTTTATAAAGAAGGAGCGGGAACGGGATGAACAGTATATCCACCTTTATCAACGTTTTATCATTCAGGACCTTCAGTAGACTTAACAATTTTTTCTTTACACCTTGCAGGGATTTCTTCAATTTTAGGTGCCTTAAATTTTATTACTACAATTATTAATCTTAAAGCAAAAAACCTTTCAGCAGAAAAAATTAGACTATTTGTCTGATCAGTTATTT
+
CCCCCGGGGGGGGGGGGGGGGGGGGGGGGGGGGGGGGGGGGGGGGGGGGGGGGGGGGGGGGGGGGGGGGGGGGGGGGGGGGGGGGGGGGGGGGGGGGGGGGDGGGGGGGGGGGGGGGGGGGGGGGGGGGGGGGGGGGGGGGGGGGGGGGGGGGGGGGGGGGGGGGGGGGGGGGGGGGGGGGGGGGGGGGGGGGGGEFGGGGGGGGGGGGGGGGGGGGGGGGGGGGGGGGGFFGGFGCCGFFFFFGFGFGCFFFGFGGGEFFFFGFGFGFFFGFBFGF@CBFFGFFFFCECCFECFFECFFF
@M70528:330:000000000-K6D4P:1:1102:12336:4969 1:N:0:AGTGCGAGTG+TGGAGGTAAT
GGAGCCCCTGACATAGCATTCCCTCGATTAAATAATATAAGATTCTGACTTTTACCCCCTTCTCTGGGATTATTAATTATAGGACTTTATAAAGAAGGAGCGGGAACGGGATGAACAGTATATCCACCTTTATCAACGTTTTATCATTCAGGACCTTCAGTAGACTTAACAATTTTTTCTTTACACCTTGCAGGGATTTCTTCAATTTTAGGTGCCTTAAATTTTATTACTACAATTATTAATCTTAAAGCAAAAAACCTTTCAGCAGAAAAAATTAGACTATTTGTCTGATCAGTTATTT
+
CCCCCGCGGGGGGGGGGGGGGGGGGGGGGGGGGGGGGGGGGGGGGGGGGGGGGGGGGGGGGGGGGGGGGGGGGGGGGGGGGGGGGGGGGGGGGGGGGGGGGGGGGGGGGGGGGGGGGGGGGGGGGGGGGGGGGGGGGGGGGGGGGGGGGGGGGGGGGGGGGGGGGGGGGGGGGGGGGGGGGGGGGGGGGGGGGGGGGGGGGGGGGGGGGGGGGGGGGGFGGGGGGGGGGGFGGGFGGGGFFFFFGFGGGGGFFGFGGGFFFFFGFGEGFFFFGFFGFFFFFFGFFFFFFFFFFF@EE?E?E
@M70528:330:000000000-K6D4P:1:1102:25637:4972 1:N:0:AGTGCGAGTG+TGGAGGTAAT
GGAGCCCCTGACATAGCATTCCCTCGATTAAATAATATAAGATTCTGACTTTTACCCCCTTCTCTGGGATTATTAATTATAGGACTTTATAAAGAAGGAGCGGGAACGGGATGAACAGTATATCCACCTTTATCAACGTTTTATCATTCAGGACCTTCAGTAGACTTAACAATTTTTTCTTTACACCTTGCAGGGATTTCTTCAATTTTAGGTGCCTTAAATTTTATTACTACAATTATTAATCTTAAAGCAAAAAACCTTTCAGCAGAAAAAATTAGACTATTTGTCTGATCAGTTATTT
+
CCCCCGGGGGGGGGGGGGGGGGGGGGGGGGGGGGGGGGGGGGGGGGGGGGGGGGGGGGGGGGGGGGGGGGGGGGGGGFGGGGGGGGGGGGGGGGGGGGGGGGGGGGGGGGGGGGGGGGGGGGGGGGGGGGGGGGGFGGGGGGGGGGGGGGGGGGGGGGGGGGGGGGGGGGGGGGGGGGGGGGGGGGGGGGGGGGGFGGGGGGGGGGGGGGGFGFGGGGGGGGGGGGGGGFFEGGFG>CGFFFFFGFGGGFGFFGFGGGBFFFFGFCCCFFFFGFFF@@?FCFGFFEF<EEFEEFFFE?E?E
@M70528:330:000000000-K6D4P:1:1102:21537:4972 1:N:0:AGTGCGAGTG+TGGAGGTAAT
GGAGCCCCTGACATAGCATTCCCTCGATTAAATAATATAAGATTCTGACTTTTACCCCCTTCTCTGGGATTATTAATTATAGGACTTTATAAAGAAGGAGCGGGAACGGGATGAACAGTATATCCACCTTTATCAACGTTTTATCATTCAGGACCTTCAGTAGACTTAACAATTTTTTCTTTACACCTTGCAGGGATTTCTTCAATTTTAGGTGCCTTAAATTTTATTACTACAATTATTAATCTTAAAGCAAAAAACCTTTCAGCAGAAAAAATTAGACTATTTGTCTGATCAGTTATTT
+
<CCCCGFGGGFGFFGEEFFEEFEAFCG@AEEDFGGEGGFGFAFGDFFGGGGFF<FEFFGGGGGGGGDGG@FEFEGGGGGFGGCFGGGGGGGGGGDDFFFFCFFG@FFECEGCG<FEGFGGGFCFFGFEEGFGGGFFGEDGGGGGGGGGCGFFFGGGCFFGGGFCEFGFGGGCEGGGGEFGGGFGFAFGGC?BFDG@FGGFGGAF;FGGGFFFGFEFGGFGEFGFGCFGCAFEGFFGFGGFFFAFF9CC=+=;AFFGGCBFFFAFCC>DFFF?C>4<A37BEFGFFCFEE3>E4C767??CC
@M70528:330:000000000-K6D4P:1:1102:21891:4972 1:N:0:AGTGCGAGTG+TGGAGGTAAT
GGAGCCCCTGACATAGCATTCCCTCGATTAAATAATATAAGATTCTGACTTTTACCCCCTTCTCTGGGATTATTAATTATAGGACTTTATAAAGAAGGAGCGGGAACGGGATGAACAGTATATCCACCTTTATCAACGTTTTATCATTCAGGACCTTCAGTAGACTTAACAATTTTTTCTTTACACCTTGCAGGGATTTCTTCAATTTTAGGTGCCTTAAATTTTATTACTACAATTATTAATCTTAAAGCAAAAAACCTTTCAGCAGAAAAAATTAGACTATTTGTCTGATCAGTTATTT
+
CCCCCGGGGGGGGGGGGGGGGGGGGGGGGGGGGGGGGGGGGGGGGGGGGGGGGGGGGGGGGGGGGGGGGGGGGGGGGGGGGGGGGGGGGGGGGGGGGGGGGGGGGGGGGGGGGGGGGGGGGGGGGGGGGGGGGGGGGGGGGGGGGGGGGGGGGGGGGGGGGGGGGGGGGGGGGGGGGGGGGGGGGGGGGGGFGGGGGGGGGGGGGGGGGGGGGGGGGGGGCGGGGGGGFGFGGGFGGGGFFFFFGFGGGDFGFGFGGGFFFFFGFGFFFFFGG9FGF;EFFFGFFCC?EECEFFFFFFFFF
@M70528:330:000000000-K6D4P:1:1102:9219:4981 1:N:0:AGTGCGAGTG+TGGAGGTAAT
GGAGCCCCTGACATAGCATTCCCTCGATTAAATAATATAAGATTCTGACTTTTACCCCCTTCTCTGGGATTATTAATTATAGGACTTTATAAAGAAGGAGCGGGAACGGGATGAACAGTATATCCACCTTTATCAACGTTTTATCATTCAGGACCTTCAGTAGACTTAACAATTTTTTCTTTACACCTTGCAGGGATTTCTTCAATTTTAGGTGCCTTAAATTTTATTACTACAATTATTAATCTTAAAGCAAAAAACCTTTCAGCAGAAAAAATTAGACTATTTGTCTGATCAGTTATTT
+
CCCCCGGGGGGGGGGGGGGGGGGGGGGGGGGGGGGGGGGGGGGGGGGGGGGGGGGGGGGGGGGGGGGGGGGGGGGGGGGGGGGGGGGGGGGGGGGGGGGGGGGGGGGGGGGGGGGGGGGGGGGGGGGGGGGGGGGGGGGGGGGGGGGGGGGGGGGGGGGGGGGGGGGGGGGGGGGGGGGGGGGGGGGGGGGGGGGGGGGGGGGGGGGGGGGGGGGGGGGGGGGGGGGGGGFGGGFGGGGFFFFFGFGGGGGGFGFGGGFFFFFGFGFGFFFGF9FFFFFFFFGFFEFEFFCCFFFFFFFFF
@M70528:330:000000000-K6D4P:1:1102:20922:5003 1:N:0:AGTGCGAGTG+TGGAGGTAAT
GGAGCCCCTGACATAGCATTCCCTCGATTAAATAATATAAGATTCTGACTTTTACCCCCTTCTCTGGGATTATTAATTATAGGACTTTATAAAGAAGGAGCGGGAACGGGATGAACAGTATATCCACCTTTATCAACGTTTTATCATTCAGGACCTTCAGTAGACTTAACAATTTTTTCTTTACACCTTGCAGGGATTTCTTCAATTTTAGGTGCCTTAAATTTTATTACTACAATTATTAATCTTAAAGCAAAAAACCTTTCAGCAGAAAAAATTAGACTATTTGTCTGATCAGTTATTT
+
CCCCCGGGGGGGGGGGGGGGGGGGGGGGGGGGGGGGGGGGGGGGGGGGGGGGGGGGGGGGGGGGGGGGGGGGGGGCGGGGGGGGGGGGGGGGGGGGGGGGGGGGGGGGGGGGGGGGGGGGGGGGGGGGGGGGGGGGGGGGGGGGGGGGGGGGGGGGGGGGGGGGGGGGGGGGGGGGGGGGGEEFCGFGGGFGGGDDGGGGGFFG9FGGFCF?FECFGGGGFGGGF:FF7@<<BE9CDFGFFAFFDFGGCCFFAFFGGGBFF@FGC74?FFFGGFFF<45=6FGFFFA674CC<EFFEEFFF
@M70528:330:000000000-K6D4P:1:1102:18694:5031 1:N:0:AGTGCGAGTG+TGGAGGTAAT
GGAGCCCCTGACATAGCATTCCCTCGATTAAATAATATAAGATTCTGACTTTTACCCCCTTCTCTGGGATTATTAATTATAGGACTTTATAAAGAAGGAGCGGGAACGGGATGAACAGTATATCCACCTTTATCAACGTTTTATCATTCAGGACCTTCAGTAGACTTAACAATTTTTTCTTTACACCTTGCAGGGATTTCTTCAATTTTAGGTGCCTTAAATTTTATTACTACAATTATTAATCTTAAAGCAAAAAACCTTTCAGCAGAAAAAATTAGACTATTTGTCTGATCAGTTATTT
+
CCCCCCF7FGG<F<FGG<@C<FE,CFE,C6EFGCEFDF<C<<CFGGFAEGGFGGGFGGGGF@FG9EDDFGGGGGCEGGFGGGFC<@FGAFFCFFGFGGGGFEDGEGCFBFCFG?EF?FGGFGGFEC=4==FGFFFGGGGAFCGG,EFAE?DFFGCFAEDFGG<<FC;FGFBCG9FE9:D;=EFFFGGFC;D=FDCDBFGFGGGFECFGGGGGGGGGGGCCCGGCFGFCCFCCFGFFG>FF6EC6=FGCCDGG*?AC<C)8ABFCCG668);CC@FDFEFA9=FACCFC5?C?)<@E<6?3<
@M70528:330:000000000-K6D4P:1:1102:7985:5035 1:N:0:AGTGCGAGTG+TGGAGGTAAT
GGAGCCCCTGACATAGCATTCCCTCGATTAAATAATATAAGATTCTGACTTTTACCCCCTTCTCTGGGATTATTAATTATAGGACTTTATAAAGAAGGAGCGGGAACGGGATGGACAGTATATCCACCTTTATCAACGTTTTATCATTCAGGACCTTCAGTAGACTTAACAATTTTTTCTTTACACCTTGCAGGGATTTCTTCAATTTTAGGTGCCTTAAATTTTATTACTACAATTATTAATCTTAAAGCAAAAAACCTTTCAGCAGAAAAAATTAGACTATTTGTCTGATCAGTTATTT
+
CCCCCGGGGGFFFGGGGGGGGGGGGDGGGEGGGGGGGGGFFGGFGFFFGGGGGGGFFGGGGGFGFGGGGGGFFFGGGGGGFEFFGGGGGGGGGGGGGGFGGGGGGGGGDGEGG,,EFFGFGGEGGGGGFGGEFFGGGGFFGC?AFFGGGGGGGGCA<AEF9FGGGGGGGGGGGGGGGGFEFGGGGCFDGFGDGGGCF@?DGGGCGGGGFFFFGGGFGGGGGGGGGGGGG7BAFGFGGGGFFFFFFFGFGGGGFDF>DGFFFEFGEF4CA;ACD9FGE@?FFFFFA)@?E?CFFC@E?3?<C
@M70528:330:000000000-K6D4P:1:1102:16392:5038 1:N:0:AGTGCGAGTG+TGGAGGTAAT
GGAGCCCCTGACATAGCATTCCCTCGATTAAATAATATAAGATTCTGACTTTTACCCCCTTCTCTGGGATTATTAATTATAGGACTTTATAAAGAAGGAGCGGGAACGGGATGAACAGTATATCCACCTTTATCAACGTTTTATCATTCAGGACCTTCAGTAGACTTAACAATTTTTTCTTTACACCTTGCAGGGATTTCTTCAATTTTAGGTGCCTTAAATTTTATTACTACAATTATTAATCTTAAAGCAAAAAACCTTTCAGCAGAAAAAATTAGACTATTTGTCTGATCAGTTATTT
+
CCCCC@GGGGGGGGGGGGGG,CFF<FFCFGFGGGGGGGGGGGGGGGGGGGGGGGGFGGGGGGEFFGGGFGGGGGGGGGGGGGGGGGGGGGGGGGGGGGGGGGGDGGGGGGGGGGGGGGGGGGGGGGGGGGFGGGGGGGGFFGGGGGGGGGGGGGGGGFGCFGFGGGGGGGFGGGGGGGGGGAAF9=DEGGFGGGE?DFGFGFFF=DFGGGGGG?GFFGFGGGGGEFGGGFFDDGFGGGGFFFFFFFGFCFC>9FAGGGFFFFAF<FEGFFFGG0FFEEFFFFGFFEF3CEEE>C3?CFFFF
@M70528:330:000000000-K6D4P:1:1102:10474:5045 1:N:0:AGTGCGAGTG+TGGAGGTAAT
GGAGCCCCTGACATAGCATTCCCTCGATTAAATAATATAAGATTCTGACTTTTACCCCCTTCTCTGGGATTATTAATTATAGGACTTTATAAAGAAGGAGCGGGAACGGGATGAACAGTATATCCACCTTTATCAACGTTTTATCATTCAGGACCTTCAGTAGACTTAACAATTTTTTCTTTACACCTTGCAGGGATTTCTTCAATTTTAGGTGCCTTAAATTTTATTACTACAATTATTAATCTTAAAGCAAAAAACCTTTCAGCAGAAAAAATTAGACTATTTGTCTGATCAGTTATTT
+
CCCCCGGGGGGGGGGGGGGGGGGGGGGCGGGGGGGGGGGGGGGGGGGGGGGGGGGGGGGGGGGGGGGGGGGGGGGGGGGGGGGGGGGGGGGGGGGGGGGGGGGGGGGGGGGGGGGGGGGGGGGGGGGGGGGGGGGGGGGGGGGGGGGGGGGGGGGGGGGGGGGGGGGGGGGGGGGGGGGGGGGGGGGGGGGGGEGGGGGGGGGGGGGGGGGGGGGGGGGGGGGGGGGGGGFGGGFGGGGFFFFFGFGFFGGGFGFGGGFFFFFGEC=FFFFGGFFGFFFFFFFFFEFFFCFFFFFFFFFFF
@M70528:330:000000000-K6D4P:1:1102:6389:5047 1:N:0:AGTGCGAGTG+TGGAGGTAAT
GGAGCCCCTGACATAGCATTCCCTCGATTAAATAATATAAGATTCTGACTTTTACCCCCTTCTCTGGGATTATTAATTATAGGACTTTATAAAGAAGGAGCGGGAACGGGATGAACAGTATATCCACCTTTATCAACGTTTTATCATTCAGGACCTTCAGTAGACTTAACAATTTTTTCTTTACACCTTGCAGGGATTTCTTCAATTTTAGGTGCCTTAAATTTTATTACTACAATTATTAATCTTATAGCAAAAAACCTTTCAGCAGAAAAAATTAGACTATTTGTCTGATCAGTTATTT
+
CCCCCGGGGFGGGGGGGFGGGGGGGGGGGDGGGGGGGGGGFFGGGGG<FGGGGGGGGGGGGGCFGGDFFGGGGGG9FFGGGGGGGGGGFGFGGGG8FGGGGGGGGGGGGGEGGFGGGGGGGFGGGGGGGGGGGGFGGGGGGGGGGGGG9E<EFDFFGGGGGGFFAFGFFGFFGGGGGGFGFGGGFGGGFGGGGGGGGFFGGGGG7FGGFG,DG?FGGGFFAFFFFEGGGGFFD69EGGGFFFFFGFG+=99FFGA>DG4?FBFGFDC0);;F49FG33<FFFGFFEFFFF96CE@CEEFFF
@M70528:330:000000000-K6D4P:1:1102:16772:5060 1:N:0:AGTGCGAGTG+TGGAGGTAAT
GGAGCCCCTGACATAGCATTCCCTCGATTAAATAATATAAGATTCTGACTTTTACCCCCTTCTCTGGGATTATTAATTATAGGACTTTATAAAGAAGGAGCGGGAACGGGATGAACAGTATATCCACCTTTATCAACGTTTTATCATTCAGGACCTTCAGTAGACTTAACAATTTTTTCTTTACACCTTGCAGGGATTTCTTCAATTTTAGGTGCCTTAAATTTTATTACTACAATTATTAATCTTAAAGCAAAAAACCTTTCAGCAGAAAAAATTAGACTATTTGTCTGATCAGTTATTT
+
CCCCCGGGGGGGGGGGGGGGGGGGGGGGGGGGGGGGGGGGGGGGGGGGGGGGGGGGGGGGGGGGGGGGGGGGGGGGGGGGGGGGGGGGGGGGGGGGGGGGGGGGGGGGGGGGGGGGGGGGGGGGGGGGGGGGGGGGGGGGGGGGGGGGGGGGGGGGGGGGGGGGGGGGGGGGGGGGGGGGGGGGGGGGGGGGGGGGGGGGGGGGGGGGGGGGGGGGGGGGGGGGGGGGGGF7FGFGGGGFFFFFGFGGGGGGFFFFGGFFFFFGFGEGF;FGGFFGFFFFFFCFCEFFFFEFFFFFEFEFF
@M70528:330:000000000-K6D4P:1:1102:15211:5077 1:N:0:AGTGCGAGTG+TGGAGGTAAT
GGAGCCCCTGACATAGCATTCCCTCGATTAAATAATATAAGATTCTGACTTTTACCCCCTTCTCTGGGATTATTAATTATAGGACTTTATAAAGAAGGAGCGGGAACGGGATGAACAGTATATCCACCTTTATCAACGTTTTATCATTCAGGACCTTCAGTAGACTTAACAATTTTTTCTTTACACCTTGCAGGGATTTCTTCAATTTTAGGTGCCTTAAATTTTATTACTACAATTATTAATCTTAAAGCAAAAAACCTTTCAGCAGAAAAAATTAGACTATTTGTCTGATCAGTTATTT
+
CCCCCGGGGGGGGGGGGGGGGGGGGGGGGGGGGGGGGGGGGGGGGGGGGGGGGGGGGGGGGGGGGGGGGGGGGGGGGGGGGGGGGGGGGGGGGGGGGGGGGGGGGGGGGGGGGGGGGGGGGGGGGGGGGGGGGGGGGGGGGGGGGGGGGGGGGGGGGGGGGGGGGGGGGGGGGGGGGGGGEFGGGFGGGGGCFGEFFGGGGGGGGGGGGGGGGGGGGGGGGGGGGGGGGGFGGGFGGGGFFFFFGFGGFGGGFFFGGGFFFEFGFGFGFFFGGFFGFFEFFFGFFFFEEFECEEFFFFFEE
@M70528:330:000000000-K6D4P:1:1102:19262:5082 1:N:0:AGTGCGAGTG+TGGAGGTAAT
GGAGCCCCTGACATAGCATTCCCTCGATTAAATAATATAAGATTCTGACTTTTACCCCCTTCTCTGGGATTATTAATTATAGGACTTTATAAAGAAGGAGCGGGAACGGGATGAACAGTATATCCACCTTTATCAACGTTTTATCATTCAGGACCTTCAGTAGACTTAACAATTTTTTCTTTACACCTTGCAGGGATTTCTTCAATTTTAGGTGCCTTAAATTTTATTACTACAATTATTAATCTTAAAGCAAAAAACCTTTCAGCAGAAAAAATTAGACTATTTGTCTGATCAGTTATTT
+
CCCCCGGGGGGGGGGGGGGGGGGGGGGGGGGGGGGGGGGGGGGGGGGGGGGGGGGGGGGGGGGGGGGGGGGGGGGGGGGGGGGGGGGGGGGGGGGGGGGGGGGGGGGGGGGGGGGGGGGGGGGGGGGGGGGGGGGGGGGGGGGGGGGGGGGGGGGGGGGGGGGGGGGGGGGGGGGGGGGGGGGGGGGGGGGGGGGGGGGGGGGGGGGGGGGGGFGGGGGGGGGGGGGGGGFGGGFDGGGFFFFFGFGGGGGGFGFGGGFFFFFGEGEDFFFGGFFFAFEFEFGFFFFFFFFEFFEFFE??E
@M70528:330:000000000-K6D4P:1:1102:10050:5089 1:N:0:AGTGCGAGTG+TGGAGGTAAT
GGAGCCCCTGACATAGCATTCCCTCGATTAAATAATATAAGATTCTGACTTTTACCCCCTTCTCTGGGATTATTAATTATAGGACTTTATAAAGAAGGAGCGGGAACGGGATGAACAGTATATCCACCTTTATCAACGTTTTATCATTCAGGACCTTCAGTAGACTTAACAATTTTTTCTTTACACCTTGCAGGGATTTCTTCAATTTTAGGTGCCTTAAATTTTATTACTACAATTATTAATCTTAAAGCAAAAAACCTTTCAGCAGAAAAAATTAGACTATTTGTCTGATCAGTTATTT
+
CCCCCGGGGGGGGGGGGGGGGGGGGGGGGGGGGGGGGGGGGGGGGGGGGGGGGGGGGGGGGGGGGGGGGGGGGGGGGGGGGGGGGGGGGGGGGGGGGGGGGGGGGGGGDGGGGGGGGGGGGGGGGGGGGGGGGGGGGGGGGGGGGGGGGGGGGGGGGGGGGGGGGGGGCEGGGGGGGGGGGGGGGGGGGCCFGFGGGGGGGGGGGFGGGGGGGCEEGGGGGGGGGGGGGGFGGGAGGGGFFFFFGFGGGGGGFFFGGGEFFFFFFGF8AFFGFFFGE8C=CFGFF?FFFCEC<E8CE3<CE
@M70528:330:000000000-K6D4P:1:1102:17460:5090 1:N:0:AGTGCGAGTG+TGGAGGTAAT
GGAGCCCTGACATAGCATTCCCTCGATTAAATAATATAAGATTCTGACTTTTACCCCCTTCTCTGGGATTATTAATTATAGGACTTTATAAAGAAGGAGCGGGAACGGGATGAACAGTATATCCACCTTTATCAACGTTTTATCATTCAGGACCTTCAGTAGACTTAACAATTTTTTCTTTACACCTTGCAGGGATTTCTTCAATTTTAGGTGCCTTAAATTTTATTACTACAATTATTAATCTTAAAGCAAAAAACCTTTCAGCAGAAAAAATTAGACTATTTGTCTGATCAGTTATTTT
+
CCCCCGGGGGGGGGGG-FGGGGGGGGGG6<<CFGGGGGGGGGGGGGGGGGGGGGGGGGGGGGGGGGGGGGGGGGGGGGGGGGFGGGGGGGGGGGGGGGGGGGGGGGGGGGGGGGGGGGGGGGGGGGGGGGGGGGGGGGGGGGGGGGGGGGGGGGGGGGGGGGGGGGGGGGGGGFGGGGGGGGGGGGGGGGGGGDGGGGGGGGGGGGGGGGFGGGGGGGGGGGGGGGGGGGFGGGFGGGGFFFFFGFGG?FFGFGFDGDFFFEFFCFFGFFFCGDFGFEFFFFGFFFFFECFFEFEFFFCCE
@M70528:330:000000000-K6D4P:1:1102:19252:5097 1:N:0:AGTGCGAGTG+TGGAGGTAAT
GGAGCCCCTGACATAGCATTCCCTCGATTAAATAATATAAGATTCTGACTTTTACCCCCTTCTCTGGGATTATTAATTATAGGACTTTATAAAGAAGGAGCGGGAACGGGATGAACAGTATATCCACCTTTATCAACGTTTTATCATTCAGGACCTTCAGTAGACTTAACAATTTTTTCTTTACACCTTGCAGGGATTTCTTCAATTTTAGGTGCCTTAAATTTTATTACTACAATTATTAATCTTAAAGCAAAAAACCTTTCAGCAGAAAAAATTAGACTATTTGTCTGATCAGTTATTT
+
CCCCCGGGGGGGGGGGGGGGGGGGGGGGGGGGGGGGGGGGGGGGGGGGGGGGGGGGGGGGGGGGGGGGGGGGGGGGGGGGGGGGGGGGGGGGGGGGGGGGGGGGGGGGGGGGGGGGGGGGGGGGGGGGGGGGGGGGGGGGGGGGGGGGGGGGGGGGGGGGGGGGGGGGFGGGGGGGGGGGGGGGGGGGFGGGGGGGGGGGGGGGGGGGGGGGGGGGGGGGGGGGGGGGGGFGGGFGGGFFFFFFCFGGFGGGFGFGGDFFFFFGFGEGFFFGGFFGF3CFEAGFF?FFCCCFFF<EEECFF
@M70528:330:000000000-K6D4P:1:1102:11878:5115 1:N:0:AGTGCGAGTG+TGGAGGTAAT
GGAGCCCCTGACATAGCATTCCCTCGATTAAATAATATAAGATTCTGACTTTTACCCCCTTCTCTGGGATTATTAATTATAGGACTTTATAAAGAAGGAGCGGGAACGGGATGAACAGTATATCCACCTTTATCAACGTTTTATCATTCAGGACCTTCAGTAGACTTAACAATTTTTTCTTTACACCTTGCAGGGATTTCTTCAATTTTAGGTGCCTTAAATTTTATTACTACAATTATTAATCTTAAAGCAAAAAACCTTTCAGCAGAAAAAATTAGACTATTTGTCTGATCAGTTATTT
+
CCCCCG8FGGGGGGGGGGGGGGGGGGGGGGGGGGGGGGGGGGGGGGGGGGGGGGGGGGGGGGGGGGGGGGGGGGGGGGGGGGGGGGGGGGGGGGGGGGGGGGGGGGGGGGGGGGGGGGGGGGGGGFGGGGGGGGGGGGGGGGGGGGGGGGGGGGGGGGGGGGGGGGGGFGGGGGGGGGGGGGFGGGGGGGGFDFEFDFGGGGGGGGGGGGGGGCFGGGFGGGGGGGGGGGFFFFFGGGGFFAFFGFGFEGGGFGFGGGFAFFFGFGEGFFA?FFFFEFEAEFDFFFF?C)9<EC8EECCFF
@M70528:330:000000000-K6D4P:1:1102:25078:5124 1:N:0:AGTGCGAGTG+TGGAGGTAAT
GGAGCCCCTGACATAGCATTCCCTCGATTAAATAATATAAGATTCTGACTTTTACCCCCTTCTCTGGGATTATTAATTATAGGACTTTATAAAGAAGGAGCGGGAACGGGATGAACAGTATATCCACCTTTATCAACGTTTTATCATTCAGGACCTTCAGTAGACTTAACAATTTTTTCTTTACACCTTGCAGGGATTTCTTCAATTTTAGGTGCCTTAAATTTTATTACTACAATTATTAATCTTAAAGCAAAAAACCTTTCAGCAGAAAAAATTAGACTATTTGTCTGATCAGTTATTT
+
CCCCCGGCGGGGGGGGGGGGGGGGGGGGGGGGGGGGGGGGGGFGGGGFGGGGGGGGGGGECFEFFGGGGGGGGGGFGCGGGFGGGGGGEGGGGGGGGGGGGGGGGGGGGGDGGGGGGGGFFFGFGGGGGFFGGGGGGG<FFGGGGGGEGGGGGGGFGGGGGGGGGGGGCCFFFEFGFDGFGGGGGGEFGGGGGGDGGGGFGGGGGGGGGGG6EG6?CFGGGGDGFAFFFGFG7CFGG7BACFFFFFGFEG>9FCAFGGBFFEFGF+9F4AA6<6FFEECFCFCFF?FE5C)/9)75<?<CE
@M70528:330:000000000-K6D4P:1:1102:25894:5131 1:N:0:AGTGCGAGTG+TGGAGGTAAT
GGAGCCCCTGACATAGCATTCCCTCGATTAAATAATATAAGATTCTGACTTTTACCCCCTTCTCTGGGATTATTAATTATAGGACTTTATAAAGAAGGAGCGGGAACGGGATGAACAGTATATCCACCTTTATCAACGTTTTATCATTCAGGACCTTCAGTAGACTTAACAATTTTTTCTTTACACCTTGCAGGGATTTCTTCAATTTTAGGTGCCTTAAATTTTATTACTACAATTATTAATCTTAAAGCAAAAAACCTTTCAGCAGAAAAAATTAGACTATTTGTCTGATCAGTTATTT
+
CCCCCGGEGGGGGGGGGGGGGGGGGGGGGGGGGGGGGGGGGGGGGGGGGGGGGGGGGGGGGGGGGGGGGGGGGGGGGGGGGGGGGGGGGGGGGGGGGFGGGGGGGGGGGGGGGGGGFGGFGFFGGGGGFGGFDCGFGGGFGGGGGGGGFGGFGGGGGGGGGGGGGGG99EFGGGGGGGGGDFD,EFGGGGFGGGGFFGGGGGFFGGGGGFGGGGGGGGGGGGGGGGGGGGFFGGAGFFGFFFFFGA@DFGGGFGFGGGFFFBAGFCEG4AFFGFFGFFEAEFGFFFFFFFFFE?EECEFFF
@M70528:330:000000000-K6D4P:1:1102:25625:5132 1:N:0:AGTGCGAGTG+TGGAGGTAAT
GGGACCCTGTTTTACTGTCTCTTATACACATCTCCGAGCCCACGAGCCAGTGCGAGTGATCTCGTATGCCGTCTTCTGCTTGAAAAAAAAAAACACTTACGAAAGCAAATATAATGCCAGAATCATAATAATAAACCCACACACACTTCGTACCAACAACCTCTTTAATACTAATAGGTAGCTCCGTTTTCTACTTACCAAGATGTACATATTCAGTCGCATACCGTGGCATCTATGGTTGACAACCCTTGCTACACCCCAGTAGTGTCGTGCTGACCTTACGGCTCTGACGACAGCGTGT
+
CCCCCGGDGFFGGCGGGGGGGGGGGGGFFFGGGGGGGGGGGGGG@F+FGFGGGGGGGGGEFFFGGGGGGGGGGGGGGGGGGGGGGG,>@FGG8+,:,9,:++4++:,B<5?EGC?5,5,,,,,55,,5B,,EE,8,:8+++8+88=3<,+B,+3,,+:,,8,,,,,3=,3,3,@7,,,7,,,,,,**,,*,,,,,,6,22,6>,26;,,,,,,,4,1,*****10*/*)*.+2+++1*2;))6++.**0***+++0**)))()*)0(095.**(1*(()*)9*0020().),((((((-,(
@M70528:330:000000000-K6D4P:1:1102:13718:5148 1:N:0:AGTGCGAGTG+TGGAGGTAAT
GGAGCCCCTGACATAGCATTCCCTCGATTAAATAATATAAGATTCTGACTTTTACCCCCTTCTCTGGGATTATTAATTATAGGACTTTATAAAGAAGGAGCGGGAACGGGATGAACAGTATATCCACCTTTATCAACGTTTTATCATTCAGGACCTTCAGTAGACTTAACAATTTTTTCTTTACACCTTGCAGGGATTTCTTCAATTTTAGGTGCCTTAAATTTTATTACTACAATTATTAATCTTAAAGCAAAAAACCTTTCAGCAGAAAAAATTAGACTATTTGTCTGATCAGTTATTT
+
CCC?CGFGGGGGGGGGGGGGGGGGGGGGGGGGFGGGGGGGGGGGGGGFGGGGGGGGGGGGGGGGGGGGGGGGGGGGGGGGGGGGGGGGGGGGGGGGGGGGGGDGGGGGGGGGGGGGGGGGGGGGGGGGGGGGGGGGGGGFFGECGD<AEFFGGGGGGGGGGGCFGGGDFAFCFGGGGGGGGGGGGGFGGGGFGG6FGGEGGGFGGGGEGGGFGEGGGGGFGGGGGGGGGFFACC*9@CFFFFFFGE9:=CD>FG*CDDEFFE+49+8*;66,;9FGF3CFEFFC6)@C96;C3<EEC<5?C
@M70528:330:000000000-K6D4P:1:1102:5671:5157 1:N:0:AGTGCGAGTG+TGGAGGTAAT
GGAGCCCCTGACATAGCATTCCCTCGATTAAATAATATAAGATTCTGACTTTTACCCCCTTCTCTGGGATTATTAATTATAGGACTTTATAAAGAAGGAGCGGGAACGGGATGAACAGTATATCCACCTTTATCAACGTTTTATCATTCAGGACCTTCAGTAGACTTAACAATTTTTTCTTTACACCTTGCAGGGATTTCTTCAATTTTAGGTGCCTTAAATTTTATTACTACAATTATTAATCTTAAAGCAAAAAACCTTTCAGCAGAAAAAATTAGACTATTTGTCTGATCAGTTATTT
+
CCCCCGGGGGGGGGGGGGGGGGGGGGGGGGGGGGGGGGGGGGGGGGGGGGGGGGGGGGGGGGGGGGGGGGGGGGGGGGGGGGGGGGGGGGGGGGGGGFGGGGGGFGGGGGGGGGGGGGGGGGGGGGGGGGGGGGGGGGGGGGGGGGGGGGGGGGGGGGGGGGGGGGGGGGGGGGGGGGGGGGGGGGGGGGGGGGGGGGGGGGGGEGGGGGGGGGGGGGGGGGGGGGGGGGFGGGAGGGGFFFFFGFGGGGGFFGFGGGDFFFFGFGFGFFFGGFFGFFFFFFGFFEFCEEFFFFFEFFFFF
@M70528:330:000000000-K6D4P:1:1102:27092:5157 1:N:0:AGTGCGAGTG+TGGAGGTAAT
GGAGCCCCTGACATAGCATTCCCTCGATTAAATAATATAAGATTCTGACTTTTACCCCCTTCTCTGGGATTATTAATTATAGGACTTTATAAAGAAGGAGCGGGAACGGGATGAACAGTATATCCACCTTTATCAACGTTTTATCATTCAGGACCTTCAGTAGACTTAACAATTTTTTCTTTACACCTTGCAGGGATTTCTTCAATTTTAGGTGCCTTAAATTTTATTACTACAATTATTAATCTTAAAGCAAAAAACCTTTCAGCAGAAAAAATTAGACTATTTGTCTGATCAGTTATTT
+
CCCCCGGGGGGGGGGGGGGGGGGGGGGGGGGGGGGGGGGGGGGGGGGGGGGGGGGGGGGGGGGGGGGGGGGGGGGGGGGGGGGGGGGGGGGGGGGGGGGGGGGGGGGGGGGGGGGGGGGGGGGGGGGGGGGGGGGGGGGGGGGGGGGGGGGGGGGGGGGGGGGGGGGGGGGGGGGGGGGGGGGGGFGGGGGGGGGGGGGGGGGGGGGGGGGGGGGFGGGGGGGGGGGGGGFCFGFGGGGFFFFFGFGGGGGGFGFCGGEFFFFGFGFGFFFGGFFGF@3B;FGFF?FCEC<EFFEFFFFFF
@M70528:330:000000000-K6D4P:1:1102:8945:5158 1:N:0:AGTGCGAGTG+TGGAGGTAAT
GGAGCCCCTGACATAGCATTCCCTCGATTAAATAATATAAGATTCTGACTTTTACCCCCTTCACTGGGATTATTAATTATAGGACTTTATAAAGAAGGAGCGGGAACGGGATGAACAGTATATCCACCTTTATCAACGTTTTATCATTCAGGACCTTCAGTAGACTTAACAATTTTTTCTTTACACCTTGCAGGGATTTCTTCAATTTTAGGTGCCTTAAATTTTATTACTACAATTATTAATCTTAAAGCAAAAAACCTTTCAGCAGAAAAAATTAGACTATTTGTCTGATCAGTTATTT
+
CCCCCGGGGGGGGGGGGGGGGGGGGGGGGGGGGGGGGGGGGGGGGGGGGGGGGGGGGGGGGGGGGGGGGGGGGGGGGGGGGGGGGGGGGGGGGGGGGGGGGGGGGGGGGGGGGGGGGGGGGGGGGGGGGGGGGGGGGGGGGGGGGGGGGGGGGGGGGGGGGGGGGGGGGGGGGGGGGGGGGGGGGGGGGGGGGGGGGGGGGGGGGGGGGGGGGGGGGGGGGGGGGGGGGGFGGGFGGGGFFFFFGFGGGGGGFGFGGGFFFFFGCGFFFFFGGFFGFFEFFFGFFFFFFFFFFFFFFCFEF
@M70528:330:000000000-K6D4P:1:1102:25690:5158 1:N:0:AGTGCGAGTG+TGGAGGTAAT
GGACCCTGTTTTACTGTCTCTTATACACATCTCCGCGCCCACGCGACAGTGCGAGTGATCTCGTATGCCGTCTTCTGCTTGAAAAACAAAAAACAACGCAATCAATATCGTAAATCTTAGCATACTCAAAACTCCCATGTTTGTCATCTACCTTAGCATTCGTCTTCTATCGTGACATCACCGACTGACTTACAACCATTCTTATTCCATGCTTATTCTGCAGCTCGTCAATCCTATTCTGTGACTCTCTGCGTATACTGCCTAAGCTTGATCACCATCACACGAACTCGTAGACGAGACT
+
CCCCCGGGGGGGGGGGGGGGGGGGGGGGGGGGGGGDGGGGGGG:FGGGGGGGGGGDFGFGGGGGGGGGGGEGGGGGGGGGGGGGGG7<CEF,+,:4,++48+,,,,,,9+,,,49B,,,,,,9A,,:,,,,8,,5:B9,5,,,3:B,,5,:,7,,8,,,,9,8+,+,@,,,+6,,5,,3,6,6+88@,,>,,37,,**,5,,,25,,,555,,,,5>,,,222,44**9*/1+,+,+4++1++1+1+++*+*)1)*03++2(*1/23:+))++)0*)).*)**))()()(.(((),,(,,)
@M70528:330:000000000-K6D4P:1:1102:6658:5181 1:N:0:AGTGCGAGTG+TGGAGGTAAT
GGAGCCCCTGACATAGCATTCCCTCGATTAAATAATATAAGATTCTGACTTTTACCCCCTTCTCTGGGATTATTAATTATAGGACTTTATAAAGAAGGAGCGGGAACGGGATGAACAGTATATCCACCTTTATCAACGTTTTATCATTCAGGACCTTCAGTAGACTTAACAATTTTTTCTTTACACCTTGCAGGGATTTCTTCAATTTTAGGTGCCTTAAATTTTATTACTACAATTATTAATCTTAAAGCAAAAAACCTTTCAGCAGAAAAAATTAGACTATTTGTCTGATCAGTTATTT
+
CCCCCGGGGGGGGGGGGGGGGGGGGGGGGGGGGGGGGGGGGGGGGGGGGGGGGGGGGGGGGGGGGGGGGGGGGGGGGGGGGGGGGGGGGGGGGGGGGGGGGGGGGGGGGGGGGGGGGGGGGGGGGGGGGGGGGGGGGGGGGGGGGGGGGGGGGGGGGGGGGGGGGGGGGGGGGGGGGGGGGGGGGGGGGGGGGGGGGGGGGGGGGGGGGGGGGFFGGGGGGGGGGGGGGGFGGGFGGGGFFFFFGFGGGGGGFGFGGGFFFFFGFGFFAFFGGFFGFFFFFFGFF3CCEFFFFFEFFFFFF
@M70528:330:000000000-K6D4P:1:1102:27134:5193 1:N:0:AGTGCGAGTG+TGGAGGTAAT
GGAGCCCCTGACATAGCATTCCCTCGATTAAATAATATAAGATTCTGACTTTTACCCCCTTCTCTGGGATTATTAATTATAGGACTTTATAAAGAAGGAGCGGGAACGGGATGAACAGTATATCCACCTTTATCAACGTTTTATCATTCAGGACCTTCAGTAGACTTAACAATTTTTTCTTTACACCTTGCAGGGATTTCTTCAATTTTAGGTGCCTTAAATTTTATTACTACAATTATTAATCTTAAAGCAAAAAACCTTTCAGCAGAAAAAATTAGACTATTTGTCTGATCAGTTATTT
+
CCCCCGGDFGGGGGFEFGGGGFDFGGGGGGGAFFGGGGGGG<EFGCFFGGGFF<CDGGDGGGGDGFCG,CFCEFFDGFGGFG9FCGGFGGGGGGFFGFCE<FE:EGFCED7:C8AE,CEGG,E@A9FDGGGGGFF<B@FGG7CDCFFFFCGF8<CFGGCFGF,?CFG=9<F,EAFGFEEFFG9,CAFGGFF?@@>FGFGFGGF:9DC;FFG6>EGFG;FGGGGGGAF:E,BCBCFDGGGFFFFADBGDEC8>AGF>DG4AFFFGEF=C);AFG9F4E@E*/4CACCF???)<C3)9?CCEE
@M70528:330:000000000-K6D4P:1:1102:25012:5194 1:N:0:AGTGCGAGTG+TGGAGGTAAT
GGACCCTGTTTTACTGTCTCTTATACACATCTCCGCGCCCACGCGACAGTGCGAGTGATCTCGTATGCCGTCTTCTGCTTGAAAAACAAAAAAAACATAGATCAGTAAAAAGACAGTCAGCGTGAGCAAATGTGATGGAGAGAGTGACCAGGATAGAAAGAAGACACGCAAGCATTGCGAATGAGAGACAAAATGGAATAAGTGCACTATGTGATGAGTAGTTGTGGAGATACGGGGGGTGACTGAGGTTGATATGGTGAGATATTGTATAACGTGATGCGCAACAGTCAGTGCGTACATT
+
CCCCCFGGFEFGGGGGGGGGGGGGGGGGGGGGGGGCFGGGGGG@FGGGGGGGGGGGGGECGGGGGGGFGGFGGGGGGGGGGGFGGG7EFGGF+4+8,,,,5,,:55,<5,5+4,,4,,,,,+8+++,,,:,,5,,,,,3B8++8,,,:,,,86,3,,,38,6,@,,,+5+++3,,7@,****,,,5,1,,,6:9,,2,,,,74,5,,,,,,,,,4,,44,442,+*35*+)++*)2)/)75))1C)09+0**0***00**).**-2)*1/*3*,)/(.-/())).(0)..4).)(4((().
@M70528:330:000000000-K6D4P:1:1102:24698:5199 1:N:0:AGTGCGAGTG+TGGAGGTAAT
GGAGCCCCTGACATAGCATTCCCTCGATTAAATAATATAAGATTCTGACTTTTACCCCCTTCTCTGGGATTATTAATTATAGGACTTTATAAAGAAGGAGCGGGAACGGGATGAACAGTATATCCACCTTTATCAACGTTTTATCATTCAGGACCTTCAGTAGACTTAACAATTTTTTCTTTACACCTTGCAGGGATTTCTTCAATTTTAGGTGCCTTAAATTTTATTACTACAATTATTAATCTTAAAGCAAAAAACCTTTCAGCAGAAAAAATTAGACTATTTGTCTGATCAGTTATTT
+
CCCCCGGGGGGGGGGGGGGGGGGGGGGGGGGGGGGGGGGGGGGGGGGGGGGGGGGGGGGGGGGGGGGGGGGGGGGGGGGGGGGGGGGGGGGGGGGGGGGGGGGGGGGGGGGGGGGGGGGGGGGGGGGGGGGGGGGGGGGGGGGGGGGGGGGGGGGGGGGGGGGGGGGGGGGGGGGGGGGGGGGGGGGGGGGGGGGGGGGGGGGGGGGGGGGGGGGGGGGGGGGGGGGGGFFE>FFGGGGFFFFFGFGGFGGGFGFGGGFFFFFGFG=GFF;C49AGFFFBEFGFFEC3??CFFFFF?EFFF
@M70528:330:000000000-K6D4P:1:1102:4548:5209 1:N:0:AGTGCGAGTG+TGGAGGTAAT
GGAGCCCCTGACATAGCATTCCCTCGATTAAATAATATAAGATTCTGACTTTTACCCCCTTCTCTGGGATTATTAATTATAGGACTTTATAAAGAAGGAGCGGGAACGGGATGAACAGTATATCCACCTTTATCAACGTTTTATCATTCAGGACCTTCAGTAGACTTAACAATTTTTTCTTTACACCTTGCAGGGATTTCTTCAATTTTAGGTGCCTTAAATTTTATTACTACAATTATTAATCTTAAAGCAAAAAACCTTTCAGCAGAAAAAATTAGACTATTTGTCTGATCAGTTATTT
+
CCCCCGGGGGGGGGGGGGGGGGGGGGGGGGGGGGGGGGGGGGGGGGGGGGGGGGGGGGGGGGGGGGGGGGGGGGGGGGGFGGGGGGGGGGGGGGGGGGGGGGGGGGGGGGGGGFGGGGGGGGGGGGGGGGGGGGGGGDGGGFGGDGGGGGGGGGGGGGGGGGFGGGGFDGGGGGFGGGDGGGGGGGGGGGGGFFGFDFGGGGGGGGGGGGGGGGGGFGFFGFFGGGGGCGFEFG5FGGGF>CFFGFGFGFGGFFFGDD;?BEA@EG4CFFFGC>FF8;CF?=CAF5F3CE9E<C@FEEFFE
@M70528:330:000000000-K6D4P:1:1102:4563:5219 1:N:0:AGTGCGAGTG+TGGAGGTAAT
GGAGCCCCTGACATAGCATTCCCTCGATTAAATAATATAAGATTCTGACTTTTACCCCCTTCTCTGGGATTATTAATTATAGGACTTTATAAAGAAGGAGCGGGAACGGGATGAACAGTATATCCACCTTTATCAACGTTTTATCATTCAGGACCTTCAGTAGACTTAACAATTTTTTCTTTACACCTTGCAGGGATTTCTTCAATTTTAGGTGCCTTAAATTTTATTACTACAATTATTAATCTTAAAGCAAAAAACCTTTCAGCAGAAAAAATTAGACTATTTGTCTGATCAGTTATTT
+
CCCCCGGGGGGGGGGEEFGFGFGGGEEGGEGGGGGFEGGFCFGGGGFGGGGGGFGFGFGGGG<FGGGGFGGGGGGFGFGGGGGGFGGGGGGGGGFGG8<,CCGGGGFGGGGGGGFDGFFEGGGGGGGGGFGCFEFGGGGGGEBEEFFGGGGGGGGGGGGGGFC?FGGGCEGFFGGGGEFGGGGGGF8>E3B>DDEDFGFFGGGGEFFGGGEGGFGGGGGGGGGGGFGGGGFAC7CADDFFFFFFGFGGGFFCF>AGGG4AFFFG<CC9;FF?C>FFF8CFCFDFF5F5E3;CCE<EFFFEF
@M70528:330:000000000-K6D4P:1:1102:16621:5219 1:N:0:AGTGCGAGTG+TGGAGGTAAT
GGAGCCCCTGACATAGCATTCCCTCGATTAAATAATATAAGATTCTGACTTTTACCCCCTTCTCTGGGATTATTAATTATAGGACTTTATAAAGAAGGAGCGGGAACGGGATGAACAGTATATCCACCTTTATCAACGTTTTATCATTCAGGACCTTCAGTAGACTTAACAATTTTTTCTTTACACCTTGCAGGGATTTCTTCAATTTTAGGTGCCTTAAATTTTATTACTACAATTATTAATCTTAAAGCAAAAAACCTTTCAGCAGAAAAAATTAGACTATTTGTCTGATCAGTTATTT
+
CCCCCGGGGGGGGGGGGGGGGGGGGGGGGGGGGGGGGGGGGGGGGGGGGGGGGGGGGGGGGGGGGGGGGGGGGGGGGGGGGGGGGGGGGGGGGGGGGGGGGGGGGGGGGGGGGGGGGGGGGGGGGGGGGGGGGGGGGGGGGGGGGGGGGGGGGGGGGGGGGGGGGGGGGGGGGGGGGGGFGGGGGGGGGGGGGGGGGGGGGGGGGGGGGGGGGDGGGGGGGGGGGGGGGGFGGGFGGGGFFFFFGFGGGGGGFGFGGGFFFFFGFGFGFFFGGFFGFFFFEFGFFFFFFFFFFFFFFFFCE
@M70528:330:000000000-K6D4P:1:1102:13762:5228 1:N:0:AGTGCGAGTG+TGGAGGTAAT
GGAGCCCCTGACATAGCATTCCCTCGATTAAATAATATAAGATTCTGACTTTTACCCCCTTCTCTGGGATTATTAATTATAGGACTTTATAAAGAAGGAGCGGGAACGGGATGAACAGTATATCCACCTTTATCAACGTTTTATCATTCAGGACCTTCAGTAGACTTAACAATTTTTTCTTTACACCTTGCAGGGATTTCTTCAATTTTAGGTGCCTTAAATTTTATTACTACAATTATTAATCTTAAAGCAAAAAACCTTTCAGCAGAAAAAATTAGACTATTTGTCTGATCAGTTATTT
+
CCCCCGEGGGGGGGGGGGGGGGGGGGGGGGGGGGGGGGGGGGGGGGGGGGGGGGGGGGGGGGGGGGGGGGGGGGGGGGGGGGGGGGGGGGGGGGGGGGGGGGGGGGGGGGGGGGGGGGGGGGGGGGGGGGGGGGGGGGGGGGGGGGGGGGGGGGGGGGGGGGGGGGGFEGGGGGGGGGGGGGGGGGGGGGDFGGGGGGGGGGGGGGGGGGGGGGGGGGGGGGGGGFFGGGFGGGFGGGGFFFFFGFGG7FFGFGFGGDEFFFFGFGFGFAF,?>FGFFFFEFGFFEFEFEFFEEFFFFFFF
@M70528:330:000000000-K6D4P:1:1102:17741:5229 1:N:0:AGTGCGAGTG+TGGAGGTAAT
GGAGCCCCTGACATAGCATTCCCTCGATTAAATAATATAAGATTCTGACTTTTACCCCCTTCTCTGGGATTATTAATTATAGGACTTTATAAAGAAGGAGCGGGAACGGGATGAACAGTATATCCACCTTTATCAACGTTTTATCATTCAGGACCTTCAGTAGACTTAACAATTTTTTCTTTACACCTTGCAGGGATTTCTTCAATTTTAGGTGCCTTAAATTTTATTACTACAATTATTAATCTTAAAGCAAAAAACCTTTCAGCAGAAAAAATTAGACTATTTGTCTGATCAGTTATTT
+
CCCCCGGGGGGGGGGGGFGGGGGGGGGGFGGGGGGGGGGGGGGGGGGGGGGGGGGGGGGGGGGGGGGGGFGGGGGGGGGGGGGGGGGGGGGGGGGGGGGGGGGGGGGGGGGGGGDGGGGGGGGGGGGGGGGGGGGGGGGGGGGGGGGGGGGGFGGGGGGGGGGGGGGFGGGGGGGGGGGGGGGGGGGGGGGGGGGFGGGGGGGGGGGGGGGFGCEGGGGEFGGGGGGGGGFGGGFGGGGFFFFFGFGCFGGGFGFGGGDFFFFGFGFGFFFGG@FGFFEFFFGFFFFECCFFFFFEFFFFF
@M70528:330:000000000-K6D4P:1:1102:15914:5234 1:N:0:AGTGCGAGTG+TGGAGGTAAT
GGAGCCCCTGACATAGCATTCCCTCGATTAAATAATATAAGATTCTGACTTTTACCCCCTTCTCTGGGATTATTAATTATAGGACTTTATAAAGAAGGAGCGGGAACGGGATGAACAGTATATCCACCTTTATCAACGTTTTATCATTCAGGACCTTCAGTAGACTTAACAATTTTTTCTTTACACCTTGCAGGGATTTCTTCAATTTTAGGTGCCTTAAATTTTATTACTACAATTATTAATCTTAAAGCAAAAAACCTTTCAGCAGAAAAAATTAGACTATTTGTCTGATCAGTTATTT
+
CCCCCGGGGGGGGGGGGGGGAGGGGGGGGGGGGGGGGGGGGGGGGGGGGGGGGGGGGGGGGGGGGGGGGGGGGGGGGGGGGGGGGGGGGGGGGGGGGGGGGGGGGGGGGGGGGGGGGGGGGGGGGGGGGGGGGGGGGGGGGGGGGGGGGGGGGGGGGGGGGGGGGGGGGGGGGGGGGGGGGGGGGGGGGGGGGGCGGGGGGGGGGGGGGGGGGGGGGGG,@EDFGGGGGFFGGGFGGGGFFFFFGFGGGGGG4FFGGGFFFFFGFGFGFFFGGFFGFF?FFFGFFFFFFFFFFFFFFFFFF
@M70528:330:000000000-K6D4P:1:1102:6116:5254 1:N:0:AGTGCGAGTG+TGGAGGTAAT
GGAGCCCCTGACATAGCATTCCCTCGATTAAATAATATAAGATTCTGACTTTTACCCCCTTCTCTGGGATTATTAATTATAGGACTTTATAAAGAAGGAGCGGGAACGGGATGAACAGTATATCCACCTTTATCAACGTTTTATCATTCAGGACCTTCAGTAGACTTAACAATTTTTTCTTTACACCTTGCAGGGATTTCTTCAATTTTAGGTGCCTTAAATTTTATTACTACAATTATTAATCTTAAAGCAAAAAACCTTTCAGCAGAAAAAATTAGACTATTTGTCTGATCAGTTATTT
+
CCCCCGGGGGGGGGGGGGGGGGGGGGGGGGGGGGGGGGGGGGGGFGGGGGGGGGGFGGGGGGGGGGGGGGGGGGGGGGGGGGGGGGGGGGGGGGGCFFCGGGGGGGGGGGGGGGGGGGGGGGGGGGGGGGGGGGGGGGGGGGGGGGGGGGGGGGGGGGGGGGGGGGGGGGGGGGGGGGGGGGFGGGGGGFGGGGE>FGGGGGGGGGGGGGGGGGGGGGGGGGGFGGGGGGFGGGFGGGF6BFAFGFG@GFGGFGFGCG4AFFFGFGCGFFFGGBF67)6A?=FFA?@6?CFCCEF?EEFEF
@M70528:330:000000000-K6D4P:1:1102:12054:5255 1:N:0:AGTGCGAGTG+TGGAGGTAAT
GGAGCCCCTGACATAGCATTCCCTCGATTAAATAATATAAGATTCTGACTTTTACCCCCTTCTCTGGGATTATTAATTATAGGACTTTATAAAGAAGGAGCGGGAACGGGATGAACAGTATATCCACCTTTATCAACGTTTTATCATTCAGGACCTTCAGTAGACTTAACAATTTTTTCTTTACACCTTGCAGGGATTTCTTCAATTTTAGGTGCCTTAAATTTTATTACTACAATTATTAATCTTAAAGCAAAAAACCTTTCAGCAGAAAAAATTAGACTATTTGTCTGATCAGTTATTT
+
CCCCCGFGGGGGGGGGGGGGGGGGGGGGGGGGGGGGGGGGGGGGGGGGGGGGGGGGGGGGGGGGGGGGGGGGGGGGGGGGGGGGGGGGGGGGGGGGGGGGGGGGGGGGGGGGGGGGGGGGGGGGGGGGGGGGGGGGGGGGGGGGGGGGGGGGGGGGGGGGGGGGGGGGGGGGGGGGGGGGGGGGGGGGGGGGGGGGGGGGGGGGGGGGGGGGGGGGGGGGGGGGGGGGGGFGGGFGGGGFFFFFGFGGDFGGAGFFGGFFFFFGEGFGFFFCGBFGFFFFFFGFFFFFFFFEEFFFFFFFF
@M70528:330:000000000-K6D4P:1:1102:6131:5265 1:N:0:AGTGCGAGTG+TGGAGGTAAT
GGAGCCCCTGACATAGCATTCCCTCGATTAAATAATATAAGATTCTGACTTTTACCCCCTTCTCTGGGATTATTAATTATAGGACTTTATAAAGAAGGAGCGGGAACGGGATGAACAGTATATCCACCTTTATCAACGTTTTATCATTCAGGACCTTCAGTAGACTTAACAATTTTTTCTTTACACCTTGCAGGGATTTCTTCAATTTTAGGTGCCTTAAATTTTATTACTACAATTATTAATCTTAAAGCAAAAAACCTTTCAGCAGAAAAAATTAGACTATTTGTCTGATCAGTTATTT
+
CCCCCGGGGGGGGGGGGGGGGGGGGGGGGGGGGGGGGGGGGFGGGGGGGGGGGGGGGGGGGGGGGGGGGGGGGGGGGGGGGGGGGGGGGGGGGGGGGFGGGGGGGGGGGGGGGGGGGGGG9FGGGGGGGGGGGGGGGGGGGGGGGGGGGGGGGGGGGGGGGGGGGGGAFGGGGGGGGGGGGGGGGGGFGGGFGGGGGGGGGGGGGGGGGGGGGGGGGGGGGGGGGGGGGGFGGGFGGGGAAFFFGFGGGGGGFGFGGG>FFFCFFFEF;FFFFFFGFFEFFFGFFFFEFEFFFFFFFFFEE
@M70528:330:000000000-K6D4P:1:1102:9291:5267 1:N:0:AGTGCGAGTG+TGGAGGTAAT
GGAGCCCCTGACATAGCATTCCCTCGATTAAATAATATAAGATTCTGACTTTTACCCCCTTCTCTGGGATTATTAATTATAGGACTTTATAAAGAAGGAGCGGGAACGGGATGAACAGTATATCCACCTTTATCAACGTTTTATCATTCAGGACCTTCAGTAGACTTAACAATTTTTTCTTTACACCTTGCAGGGATTTCTTCAATTTTAGGTGCCTTAAATTTTATTACTACAATTATTAATCTTAAAGCAAAAAACCTTTCAGCAGAAAAAATTAGACTATTTGTCTGATCAGTTATTT
+
CCCCCGGGGGGGGGGGGGGGGGGGGGGGGGGGGGGGGGGGGGGGGGGGGGFGGGGGGGGGFGGGGGGGFFGGGGGFGGGGGGGGGGGGGGGGGGGFGFC@FGGGGGGGEGGGGGGGGGDGGGGGGGGGGGGGGGGGGGFGGGGGGAFGGGGGGGGGGGGGGGGGGGGGFGGGGGGGGGGGGGFFGGFGGGGGGFGGGGGGGGGGGGEGGGGGFCGGGGGGAFFEGGGGGGFGGGFEGGGFFFF>FFGCFGFFACFGGGEFFBFGEC;F6AFFGBFGFEE=EFGFFCFCFEFFFCEEFFFFF
@M70528:330:000000000-K6D4P:1:1102:19009:5276 1:N:0:AGTGCGAGTG+TGGAGGTAAT
GGAGCCCCTGACATAGCATTCCCTCGATTAAATAATATAAGATTCTGACTTTTACCCCCTTCTCTGGGATTATTAATTATAGGACTTTATAAAGAAGGAGCGGGAACGGGATGAACAGTATATCCACCTTTATCAACGTTTTATCATTCAGGACCTTCAGTAGACTTAACAATTTTTTCTTTACACCTTGCAGGGATTTCTTCAATTTTAGGTGCCTTAAATTTTATTACTACAATTATTAAACTTAAAGCAAAAAACCTTTCAGCAGAAAAAATTAGACTATTTGTCTGATCAGTTATTT
+
CCCCCGGGGGGGGGGGGGGGGGGGGGGGGGGGGGGGGGGGGGGGGGGGGGGGGGGGGGGGGGGGGGGGGGGGGGGGGGGGGGGGGGGGGGGGGGGGGGGGGGGGGGGGGGGGGGGGGGGGGGGGGGGGGGGGGGGGGGGGGGGGGGGGGGGGGGGGGGGGGGGGGGGGGGGGGGGGGGGGGGGGGGGGGGGGGGGGGGGGGGGGGGGGGGGGGFFGGGGGGGGGGGGGGGFGGGFGGGGFFF+@GFGGFGGGFGFGGGFFFFFGFGEGFFFGFBFDEEFFFFGFFFFFFFFFFFFFFFFFF
@M70528:330:000000000-K6D4P:1:1102:5416:5280 1:N:0:AGTGCGAGTG+TGGAGGTAAT
GGAGCCCCTGACATAGCATTCCCTCGATTAAATAATATAAGATTCTGACTTTTACCCCCTTCTCTGGGATTATTAATTATAGGACTTTATAAAGAAGGAGCGGGAACGGGATGAACAGTATATCCACCTTTATCAACGTTTTATCATTCAGGACCTTCAGTAGACTTAACAATTTTTTCTTTACACCTTGCAGGGATTTCTTCAATTTTAGGTGCCTTAAATTTTATTACTACAATTATTAATCTTAAAGCAAAAAACCTTTCAGCAGAAAAAATTAGACTATTTGTCTGATCAGTTATTT
+
CCCBCEECGGFGGGGDC<FGGGGGGG@CFDFDFFGGFGGGGGFGGGCEFFGDGGGFGFFGGGCFGGFGCDEGGGGGFGGGGG9CEFGCEGGFFEFFGDD@FGGEEGGGGGC@FDFEECGFFGGAF@FFGFGGGGGFFGGFGGGGGFGGGCFCFGGGGGGGGFGGGGFGGGFGFGGGG:DFGGGGFDFEDGFDECC:DEGCEDDFAFFGCFFFEDEFGGGGFGGGGBFG7B>CFFFGFGGAF+6EGFGCFCC>FG>D456?FFFGFGFGFFF6F9F4A3?FEF>AFEFEECEEEF@FFFFFF
@M70528:330:000000000-K6D4P:1:1102:22128:5286 1:N:0:AGTGCGAGTG+TGGAGGTAAT
GGAGCCCCTGACATAGCATTCCCTCGATTAAATAATATAAGATTCTGACTTTTACCCCCTTCTCTGGGATTATTAATTATAGGACTTTATAAAGAAGGAGCGGGAACGGGATGAACAGTATATCCACCTTTATCAACGTTTTATCATTCAGGACCTTCAGTAGACTTAACAATTTTTTCTTTACACCTTGCAGGGATTTCTTCAATTTTAGGTGCCTTAAATTTTATTACTACAATTATTAATCTTAAAGCAAAAAACCTTTCAGCAGAAAAAATTAGACTATTTGTCTGATCAGTTATTT
+
CCCCCGGGGGGGGGGGGGGGGGGGGGGGGGGGGGGGGGGGGFGGGGGGGGGGGGGGGGGGGGGGGGGGGGGGGGGGGGGGGGGGGGGGGGGGGGGGGGGGGGGGGGGGGGGGGGGGGGGGGGGGGGGGGGGGGGGGGGGGGGGGGGGGGGGGGGGGGGGGGGFGGGGGGGGGGGGGGGGGGGGGGGGGGEGGGCEGGGGGGGGGGGGGGGGFGGGGGGGGGGGGGGFGGGFGGFFGGFGFFFFFGFGGGGGGFGFGDGFFFFFGFGFFFFFFGFFGFFFFFFFFFFFCCCFFFFFFFEFEF
@M70528:330:000000000-K6D4P:1:1102:13006:5292 1:N:0:AGTGCGAGTG+TGGAGGTAAT
GGAGCCCCTGACATAGCATTCCCTCGATTAAATAATATAAGATTCTGACTTTTACCCCCTTCTCTGGGATTATTAATTATAGGACTTTATAAAGAAGGAGCGGGAACGGGATGAACAGTATATCCACCTTTATCAACGTTTTATCATTCAGGACCTTCAGTAGACTTAACAATTTTTTCTTTACACCTTGCAGGGATTTCTTCAATTTTAGGTGCCTTAAATTTTATTACTACAATTATTAATCTTAAAGCAAAAAACCTTTCAGCAGAAAAAATTAGACTATTTGTCTGATCAGTTATTT
+
CCCCCGGGGGGGGGGGGGGGGGGGGGGGGGGGGGGGGGGGGGGGGGGGGGGGGGGGGGGGGGGGGGGGGGGGGGGGGGGGGGGGGGGGGGGGGGGGGGGGGGGGGGGGGGGGGGGGGGGGGGGGGGGGGGGGGGGGGGGGGGGGGGGGGGGGGGGGGGGGGGGGGGGGGGGGGGGGGGGGGGGGGGGGGGGGGGDFGGGGGGGGGGGGGGGFGGGGGGGGFGGGGGGGGGFGCFAECGGFFFFFGFGCC:FGFGFGGGFFFFFGEC=GAFFEFBF77)76C=FFFCAEFFFFC3@C?EEEF
@M70528:330:000000000-K6D4P:1:1102:10331:5293 1:N:0:AGTGCGAGTG+TGGAGGTAAT
GGAGCCCCTGACATAGCATTCCCTCGATTAAATAATATAAGATTCTGACTTTTACCCCCTTCTCTGGGATTATTAATTATAGGACTTTATAAAGAAGGAGCGGGAACGGGATGAACAGTATATCCACCTTTATCAACGTTTTATCATTCAGGACCTTCAGTAGACTTAACAATTTTTTCTTTACACCTTGCAGGGATTTCTTCAATTTTAGGTGCCTTAAATTTTATTACTACAATTATTAATCTTAAAGCAAAAAACCTTTCAGCAGAAAAAATTAGACTATTTGTCTGATCAGTTATTT
+
CCCCCGGGGGGGGGGGGGGGGGGGGGGCFGGGGGGGGGGGGGGGGGGGGGGGGGGGGGGGGGGGGGGGGGGGGGGGGGGGGGGGGGGGGGGGGGGGGGGGGGGDGGGGGGGGGGGGGGGGGGGGGGGGGGGGGGGGGGGGGGGGGGGGGGGGGGGGGGGGGGGGGGGFGGGGGGGGGGGGGGGGGGFGCFCGGGGGGGGGGGGGGGGGGGGGGBEFGGFGFGGGGGGF@CFGGGFGG7CCACFFGFGDFCCDFGFG<DEFFEFGFFEFFFAFFBFGFEEBC=DFFFFCC3CEFCEEE?CEE
@M70528:330:000000000-K6D4P:1:1102:6745:5302 1:N:0:AGTGCGAGTG+TGGAGGTAAT
GGAGCCCCTGACATAGCATTCCCTCGATTAAATAATATAAGATTCTGACTTTTACCCCCTTCTCTGGGATTATTAATTATAGGACTTTATAAAGAAGGAGCGGGAACGGGATGAACAGTATATCCACCTTTATCAACGTTTTATCATTCAGGACCTTCAGTAGACTTAACAATTTTTTCTTTACACCTTGCAGGGATTTCTTCAATTTTAGGTGCCTTAAATTTTATTACTACAATTATTAATCTTAAAGCAAAAAACCTTTCAGCAGAAAAAATTAGACTATTTGTCTGATCAGTTATTT
+
CCCCCGGGGGGGGGGGGGGGGGGGGGGGGGGGGGGGGGFGGGGGGGGGGGGGGGGGGGGGGGGGGGGGGGGGGGGGGGGGGGGGGGGGGGGGGGGGGGGGGGGGGGGGGGGGGFDGGFGGGGGGFGGGGGGGGGGGGGGGGGGGGGGGGGGGGGGGGGGGGGGGFGG9FFGGGGGGGGGGGGFGGGGGGGGGGFGGGGGGGGGGGGGGGGG6EFGGGGGAFFGGGGGGGGFFGGAFGGGFFFFFGFGGGGGGF*AFDGFFFFFGFDEGFFFGF0AFFEFFFFGFF<FEEFFEEEFFEEFFF
@M70528:330:000000000-K6D4P:1:1102:15244:5305 1:N:0:AGTGCGAGTG+TGGAGGTAAT
GGAGCCCCTGACATAGCATTCCCTCGATTAAATAATATAAGATTCTGACTTTTACCCCCTTCTCTGGGATTATTAATTATAGGACTTTATAAAGAAGGAGCGGGAACGGGATGAACAGTATATCCACCTTTATCAACGTTTTATCATTCAGGACCTTCAGTAGACTTAACAATTTTTTCTTTACACCTTGCAGGGATTTCTTCAATTTTAGGTGCCTTAAATTTTATTACTACAATTATTAATCTTAAAGCAAAAAACCTTTCAGCAGAAAAAATTAGACTATTTGTCTGATCAGTTATTT
+
CCCCCGGGGGGGGGGGGGGGGGGGFGGGGGGGGGGGGGGGGGGGGGGGGGGGGGGGGGGGGGGGGGGGGGGGGGGGGGGGFGGGGGGGGGGGGGGGGGGGGGGGGGGGGGGGGGGGGGGGGGGGGGGGGGGGGGGGGGFGGGGGGGGGGGGGGGGGGGGGGGFGGGGFGGGGGGGGGGGFFGGGGGGGGGGGGGGGGGGGGGGGDGGFFGGGG?CFGCFAEGGGGFGGGGFGGGFGGFGFFFFFFCFF<B7FAFFGGGFFFFFFECCFF4AE6;FFAFC4?FF=FEF?CE9CEFEC6C??E
@M70528:330:000000000-K6D4P:1:1102:17231:5314 1:N:0:AGTGCGAGTG+TGGAGGTAAT
GGACCCTGTTTTACTGTCTCTTATACACATCTCCGAGCCCACGAGACAGTGCGAGTGATCTCGTATGCCGTCTTCTGCTTGAAAAAAAAAAAAAATATAATATTAAAAAAACAACCACAACTTTCTTATTCATTTAACTATGCCCTATTAATTTTCTCCTTCACCCTCTGAAACATCATTTCCCTTACTAGTTTATCTAGCATCTATCGTCATATATACAGTTATCTACGCAGCTATATTCTTGTATATTCCTGCTCGTTAACCTAACTGCTCTCGCCTACGTACCACAATGTATATTCCT
+
CCCCCGGGGGGGGGGGGGGGGGGGGGGG6==CCFGGGGGGGGFGGGGGGGGGGGGGGGFEGGGGGGGGGGGGGGGGGGGGGGGGGFFCCFF44++,,,C5<<,,,59,,+6+,8,B++:,3,,<,,,,,<,8,:,,,3,,,,33,3@333,,,3,,,7,,8,,,,,++,,,3,,,,,,,,,,,,3,2,,,,,,6,2,,,,,,,,,2,14,,4,44,,15,4,,11,,1+*)*)*0<;+++3;8+++++2+++++)*+*.0)(/*.*)2*//+*-*1(-,)(0**0-*)(.)---)))-)))
@M70528:330:000000000-K6D4P:1:1102:13929:5325 1:N:0:AGTGCGAGTG+TGGAGGTAAT
GGAGCCCTGTTTTACTGTCTCTCATACACATCTCCGAGCCCACGAGACAGTGCGAGTGATCTCGTATGCCGTCTTCTGCTTGAAAAAAAAAAAAAAAAAAATAAGAAAACAAAGACAAGACTACTAATACATCTAGCACTTATGCGTCAGTTACATGACAGCTATGTATCCACAATACACAAGAAGACGTGACCATGAAAACAGTGTAACATATACAGTATTATATAGACCACCTCATAGACTAACTAGCATAATCTGCGTAAATGTGTATCGCATAATATCATACTCGATGATGTAGTGC
+
CCCCCGGGGFGGG<FGGGGGGG9FFGG9FFGGGGGGGGGGGGGGGGGGGGGGGG@FGGGFFGGGGFGGGGGGGGGGGGGGGGFGGGG:FGGG:8+884++8,8,,:,3:,83,,83,,,,,,:,8,,,,8@,,,,,,,,,,3,,,+35**,,,,,7,,,,,,,7,,,7,,,,6,3,,,,7,*,6,,,4***,*,2,+++2+5**1++++1++53+4+1+++++1++3++22***)2*22**16**)*:+00******0*))-)*)*-****0*()*(.4*)*2**-*)-.(.))).))),)
@M70528:330:000000000-K6D4P:1:1102:4471:5326 1:N:0:AGTGCGAGTG+TGGAGGTAAT
GGAGCCCCTGACATAGCATTCCCTCGATTAAATAATATAAGATTCTGACTTTTACCCCCTTCTCTGGGATTATTAATTATAGGACTTTATAAAGAAGGAGCGGGAACGGGATGAACAGTATATCCACCTTTATCAACGTTTTATCATTCAGGACCTTCAGTAGACTTAACAATTTTTTCTTTACACCTTGCAGGGATTTCTTCAATTTTAGGTGCCTTAAATTTTATTACTACAATTATTAATCTTAAAGCAAAAAACCTTTCAGCAGAAAAAATTAGACTATTTGTCTGATCAGTTATTT
+
CCCCCGGGGGGGGGGGGGGGGGGGGGGGGGGGGGGGGGGGGGGGGGGGGGGGGGGGGGGGGGGGGGGGGGGGGGGGGGGGGGFGGGGGGGGGGGGGGGGFGGGGGGGGGGGGGGGGGGGGGFGGGGGGGGGGGGGGGGGGGGGGGGGGGGGGGGGGGGGGGGGGGGGGGGGGGGGGGGGGGGGGGGGGGGGGGCGGGGGGGGGGGGGGGGFGGGGGGGGGGGGGGACFGGFGGGFGGGGFFFAFGFGCCDGCAFFGDG:FFEFGFGFGFFFGGFFFEFFFFFCAFCFECECEFF<CEFFFF
@M70528:330:000000000-K6D4P:1:1102:17036:5329 1:N:0:AGTGCGAGTG+TGGAGGTAAT
GGAGCCCCTGACATAGCATTCCCTCGATTAAATAATATAAGATTCTGACTTTTACCCCCTTCTCTGGGATTATTAATTATAGGACTTTATAAAGAAGGAGCGGGAACGGGATGAACAGTATATCCACCTTTATCAACGTTTTATCATTCAGGACCTTCAGTAGACTTAACAATTTTTTCTTTACACCTTGCAGGGATTTCTTCAATTTTAGGTGCCTTAAATTTTATTACTACAATTATTAATCTTAAAGCAAAAAACCTTTCAGCAGAAAAAATTAGACTATTTGTCTGATCAGTTATTT
+
CCCCCGGGGGGGGGGGGGGGGGGGGGGGGGGGGGGGGGGGGGGGGGGGGGGGGGGGGGGGGGGGGGGGGGGGGGGGGGGGGGGGGGGGGGGGGGGGGGGGGGGGGGGGGGGGGGGGGGGGGGGGGGGGGGGGGGGGGGGGGGGGGGGGGGGGGGGGGGGGGGGGGGGFGGGGGGGGGGGGGGGGGGGGGGGFGDGGGGGGGGGGGGGGGGGGGGGGGGGGFGGGGGGGGGFGGGFGGGGFFFFFGFGGGGGGFGFCDGFFFFAFFFFGFFA6C>FGF@FFFFGFFFFFEFCFFFFFCEFEE
@M70528:330:000000000-K6D4P:1:1102:14032:5335 1:N:0:AGTGCGAGTG+TGGAGGTAAT
GGAGCCCCTGACATAGCATTCCCTCGATTAAATAATATAAGATTCTGACTTTTACCCCCTTCTCTGGGATTATTAATTATAGGACTTTATAAAGAAGGAGCGGGAACGGGATGAACAGTATATCCACCTTTATCAACGTTTTATCATTCAGGACCTTCAGTAGACTTAACAATTTTTTCTTTACACCTTGCAGGGATTTCTTCAATTTTAGGTGCCTTAAATTTTATTACTACAATTATTAATCTTAAAGCAAAAAACCTTTCAGCAGAAAAAATTAGACTATTTGTCTGATCAGTTATTT
+
CCCCCGGGGGGGGGGGGGGGGGGGGGGGGGGGGGGGGGGGGGGGGGGGGGGGGGGGGGGGGGGGGGGGGGGGGGGGGGGGGGGGGGGGGGGGGGGGGGGGGGGGGGGGGGGGGGGGGGGGGGGGGGGGGGGGGGGGGGGGGGGGGGGGGGGGGGGGGGGGGFGGGGGGGGGGGGGGGGGGGGGGGGGGGGGGGGGGGGGGGGGGGGGGGGGGGGGGGGGGGGGGGGGGGGFFGGFGG>GFFFFFGFGGGGGGFGFGGGFFFFFGFFFGFFFGFFFGFFFFFFGFFFFFFFFFFFFFFFFFF
@M70528:330:000000000-K6D4P:1:1102:14976:5366 1:N:0:AGTGCGAGTG+TGGAGGTAAT
GGGACCCTGTTTTACTGTCTCTTATACACATCTCCGAGCCCACGAGACAGTGCGAGTGATCTCGTATGCCGTCTTCTGCTTGAAAAAAAAAAAATGCCATAGCTGGAACATTATTTCTTCTTCCCGCAGATTTAATGACCCCTGACATTACGCGCCGTCTAAATACTATCCGTCTCCCCCTGTATTACGTATTTCGCACTCGTCGTCATTATCCACTTGTTTTTTCTGATCCTCTACCCCTATCTTATGTTCCATCTTACTCCTCCACTCTTTACCTTCCACCTCCCTTTTATCCTTCTTT
+
CCCCCDGFFCEFG<FDFGGEFEGFGG<,FAFGGGAFCEGGGGGGCCEGGGGGGG7F@DF,CEFGGEGGFFEGDFFGGGG9FFEEFGF>F=FCB+,55,,,:,=,,,,9,,,,,,<,9F,,,<A,,?+++8,8:??C<,,BCFG+:,C,,BEF+++5+8+55,,@,,3,7,5*46,,>,****66,,6,1,,7,@,2****,*,**=5*0+225++05255999*/+3++4++*3*+***))))**9**<*;7/*87201**))0(0(*/09+0)1:)),)-*95)(83-.))))6.6<)))
@M70528:330:000000000-K6D4P:1:1102:26220:5374 1:N:0:AGTGCGAGTG+TGGAGGTAAT
GGAGCCCCTGACATAGCATTCCCTCGATTAAATAATATAAGATTCTGACTTTTACCCCCTTCTCTGGGATTATTAATTATAGGACTTTATAAAGAAGGAGCGGGAACGGGATGAACAGTATATCCACCTTTATCAACGTTTTATCATTCAGGACCTTCAGTAGACTTAACAATTTTTTCTTTACACCTTGCAGGGATTTCTTCAATTTTAGGTGCCTTAAATTTTATTACTACAATTATTAATCTTAAAGCAAAAAACCTTTCAGCAGAAAAAATTAGACTATTTGTCTGATCAGTTATTT
+
CCCCCGGDGGFGGGGGGFGGGGGFGGGGGGGGGGGGFGGGGGGGGGGGGGGGGGGFFGGGEGGGGGGGFGGGGGFFGGGGGAF@EFGGGGGGFGGGFGGGGGEGGGGGGGGGGGGGGDGGFFFAFGFGGGGGGGGGGGGGGGGGGFGGGGGGGGGGGGGGGFGGGGGGGGGGGGGGGGGGGGGGGGGGGGGGFGGFFGGGGGGGGGGGGGGGGCFGGC9DFGGGGGGGGGFEGGFGGFFF>6BBFFFG75?4AFFGGDEFFEFG?GCGFFFDG@AGFFC*9ACFFEF?EC<?EFFFFFEFF
@M70528:330:000000000-K6D4P:1:1102:16418:5375 1:N:0:AGTGCGAGTG+TGGAGGTAAT
GGAGCCCCTGACATAGCATTCCCTCGATTAAATAATATAAGATTCTGACTTTTACCCCCTTCTCTGGGATTATTAATTATAGGACTTTATAAAGAAGGAGCGGGAACGGGATGAACAGTATATCCACCTTTATCAACGTTTTATCATTCAGGACCTTCAGTAGACTTAACAATTTTTTCTTTACACCTTGCAGGGATTTCTTCAATTTTAGGTGCCTTAAATTTTATTACTACAATTATTAATCTTAAAGCAAAAAACCTTTCAGCAGAAAAAATTAGACTATTTGTCTGATCAGTTATTT
+
CCCCCGGGGGGGGGGGGGGGFGGGGGGGGGGGGGGGGGGGGGGGGGGGGGGGGGGGGGGGGGGGGGGGGGGGFGGGGGGGGGGGGGGGGGGGGGGGGGGGGGGGGGGGGGGGGGGGGGGGGGGGGGGGGGGGGGGGGGGGGGGGGGGGGGGGGGGGGGGGGGGGGGGGGGGGGGGGGGGFGGGGGGGGGGGGGGGGGGGGGGGGGGGGGGGGGGGGGGGGGGGFFFGGGGFGGFFGGGGFFFFFGFGGGGGGFGFGGGFFFFFGFGFGFFFGG@FGA@EFFFGFFFFEFFFFFFFEFFFFF
@M70528:330:000000000-K6D4P:1:1102:7065:5378 1:N:0:AGTGCGAGTG+TGGAGGTAAT
GGAGCCCCTGACATAGCATTCCCTCGATTAAATAATATAAGATTCTGACTTTTACCCCCTTCTCTGGGATTATTAATTATAGGACTTTATAAAGAAGGAGCGGGAACGGGATGAACAGTATATCCACCTTTATCAACGTTTTATCATTCAGGACCTTCAGTAGACTTAACAATTTTTTCTTTACACCTTGCAGGGATTTCTTCAATTTTAGGTGCCTTAAATTTTATTACTACAATTATTAATCTTAAAGCAAAAAACCTTTCAGCAGAAAAAATTAGACTATTTGTCTGATCAGTTATTT
+
CCCCCGGGGGGGGGGGGGGGGGGGGGGGGGGGGGGGGGGGGGGGGGGGGGGGGGGGGGGGGGGGGGGGGGGGGGGGGGGGGGGGGGGGGGGGGGGGGGGGGGGGGGGGGGGGGGGGGGGGGGGGGGGGGGGGGGGGGGGGGGFGGGGGGGGGGGGGGGGGGGGGGGGGGGGGGGGGGGGGGGGGGGGGGFGGGGGGGGGGGGGGGFGFFGGGGGFFFGFGGGGGGGGGGGFGGGFDGGGFFFFFGFGGFGGFFGFGDGFFFFFGFGFGFFFGGFFFEFFFFFGFFFFFFFFFFF@E???<C
@M70528:330:000000000-K6D4P:1:1102:15989:5383 1:N:0:AGTGCGAGTG+TGGAGGTAAT
GGAGCCCCTGACATAGCATTCCCTCGATTAAATAATATAAGATTCTGACTTTTACCCCCTTCTCTGGGATTATTAATTATAGGACTTTATAAAGAAGGAGCGGGAACGGGATGAACAGTATATCCACCTTTATCAACGTTTTATCATTCAGGACCTTCAGTAGACTTAACAATTTTTTCTTTACACCTTGCAGGGATTTCTTCAATTTTAGGTGCCTTAAATTTTATTACTACAATTATTAATCTTAAAGCAAAAAACCTTTCAGCAGAAAAAATTAGACTATTTGTCTGATCAGTTATTT
+
CCCCCGGGGGGGGGGGGGGGGGGGGGGGGGFGGGGGGGGGGGGGGGFGGGGGGGGGGGGGGGGGGGGGGGGGGGGGGGGGGGGGGGGGGGGGGGFGGGGGGGGGGGGGGGGGGFGGGGGGGGGGGGGGGGGGGGGGGGGGGGGGGGGGGGGGGGGGGGGGGGGGGGGGGGGGGGGGGGGGGGGGGG?FGGGGGGGGGGGGGGGGGFGGGGGGGGGGGGGGGGGGGEFGGCFGGGFGGGGFFFFFGFDDFGCCFFFGGGFFFEFGFGEGFFFG4;FFFE?A?AFFFCACCFCEEFECF?EFF
@M70528:330:000000000-K6D4P:1:1102:8638:5395 1:N:0:AGTGCGAGTG+TGGAGGTAAT
GGAGCCCCTGACATAGCATTCCCTCGATTAAATAATATAAGATTCTGACTTTTACCCCCTTCTCTGGGATTATTAATTATAGGACTTTATAAAGAAGGAGCGGGAACGGGATGAACAGTATATCCACCTTTATCAACGTTTTATCATTCAGGACCTTCAGTAGACTTAACAATTTTTTCTTTACACCTTGCAGGGATTTCTTCAATTTTAGGTGCCTTAAATTTTATTACTACAATTATTAATCTTAAAGCAAAAAACCTTTCAGCAGAAAAAATTAGACTATTTGTCTGATCAGTTATTT
+
CCCCCGGGGGGGGGGGGGGGGGGGGGGGGGGGGGGGGGGGGGGGGGGGGGGGGGGGGGGGGGGGGGGGGGGGGGGGGGGGGGGGGGGGGGGGGGGGGGGGGGGGGGGGGGGGGGGGGGGGGGGGGGGGGGGGGGGGGGGGGGGGGGGGGGGGGGGGGGGGGGGGGGGGFGGGGGGGGGGGGGGGGGGGGGGGGGGGGGGGGGGGGGGGGGGGGGGGGGGGGGGGGGGGGGFGGFFGGGGFFFFFGFGGGDGGFGFFCDFFFFFGCGFGFFFGGFFGFFFFEFGFFEFFFFCFFFFFFFFFF
@M70528:330:000000000-K6D4P:1:1102:15979:5397 1:N:0:AGTGCGAGTG+TGGAGGTAAT
GGAGCCCCTGACATAGCATTCCCTCGATTAAATAATATAAGATTCTGACTTTTACCCCCTTCTCTGGGATTATTAATTATAGGACTTTATAAAGAAGGAGCGGGAACGGGATGAACAGTATATCCACCTTTATCAACGTTTTATCATTCAGGACCTTCAGTAGACTTAACAATTTTTTCTTTACACCTTGCAGGGATTTCTTCAATTTTAGGTGCCTTAAATTTTATTACTACAATTATTAATCTTAAAGCAAAAAACCTTTCAGCAGAAAAAATTAGACTATTTGTCTGATCATTTATTT
+
CCCCCEGGGGGGGGGGGGGG,EGGGFGGGFGGGGGGFGGGGCGGGGEFGGGF<FGGGGGGGGGFGCD@EFGGFFFFGGCGFDFGFGGGGGGGGGFGGGGGGGEDEGGGGGGGEGGGGGGGGGCGFGGGGGG9FGGAFGFGFEFGGGGGGGGGG@DGGGGGGG<BFDFCCFGAFFGGGGGFGGDFGGGGEGGCEG>FFFGFGGGGGGGGGD?6>997FFGFGGGGGFG7FGFDDF5EDFFFFCFFGFGD?=CCAFF*?DDFBBFG*B68AF)CF28;A))/;BFFCFFFE;<CE?)<?E<6<
@M70528:330:000000000-K6D4P:1:1102:9672:5401 1:N:0:AGTGCGAGTG+TGGAGGTAAT
GGAGCCCCTGACATAGCATTCCCTCGATTAAATAATATAAGATTCTGACTTTTACCCCCTTCTCTGGGATTATTAATTATAGGACTTTATAAAGAAGGAGCGGGAACGGGATGAACAGTATATCCACCTTTATCAACGTTTTATCATTCAGGACCTTCAGTAGACTTAACAATTTTTTCTTTACACCTTGCAGGGATTTCTTCAATTTTAGGTGCCTTAAATTTTATTACTACAATTATTAATCTTAAAGCAAAAAACCTTTCAGCAGAAAAAATTAGACTATTTGTCTGATCAGTTATTT
+
CCCCCGGGGGGGGGGGGGGGGGGGGGGGGGGGGGGGGGGGGGGGGGGGGGGGGGGGGGGGGGGGGGGGGGGGGGGGGGGGGGGGGGGGGGGGFGGGGGG8FGGGGGGGGGGGGGGGGGGGGGGGGGGGGGGGGGGGGGGGGGGGGGGGGGGGGGGGGGGGGGGGGGGGGGGGGGGGGGGGGGGGGGGGGFCGGGG:FGGDGGGGGGGGGGGGGGGFGGGFGGGGGFGGGFFGGGFGGFGFFFFFGFGGGGGGFFFFGGFFAEFCE=E<FFAGGFFGFFFACFFFFFFFF?EFFFFFEEFFF
@M70528:330:000000000-K6D4P:1:1102:18564:5405 1:N:0:AGTGCGAGTG+TGGAGGTAAT
GGGACCCTGTTTTACTGTCTCTTATACACATCTCCGAGCCCACGAGACAGTGCGAGTGATCTCGTATGCCGTCTTCTGCTTGAAAACAAAAAAGAAAAATTAACACTCAAAACTCTATGTGTTCTAAAACACCGTTAAGTCAACGACAACGTGAGAGACAGCCCTGTCGGCCAGTGTTCCGACGTCAGACGTCATCGTGAACTAGATCGTTTTGTACGTGAATCATCTGTATAAAGGTCGCGGCACCAACCTTCTTGTGTATGCGTGAAACATCACGGCGCCAATGTGGCACTCCACACGG
+
CCCCCGGGDGGGGGGEGGGGGGGGGGGGEFGGGGGGFGGGGGGGEGGGGEE9FEEFG?E<CEFGG7FFFGEGGCFG9@CFGFC<AC,CCF,C+,,9,,,,,,,:,,5,,,,,9?,,,,,9C5,,9BA,?A,,++:++9<<E5<<+++8+<+++,+A,+33,A<7,,3,+++8++333,,7++53****,,334*6,,*,21>,,,,,==,,**6=,44,,,*B,++1+1+++++++2*+2))))))***1**12****))*)**(*4>7**2*.12((()-)1))(0)),().(()(.,((
@M70528:330:000000000-K6D4P:1:1102:27248:5407 1:N:0:AGTGCGAGTG+TGGAGGTAAT
GGAGCCCCTGACATAGCATTCCCTCGATTAAATAATATAAGATTCTGACTTTTACCCCCTTCTCTGGGATTATTAATTATAGGACTTTATAAAGAAGGAGCGGGAACGGGATGAACAGTATATCCACCTTTATCAACGTTTTATCATTCAGGACCTTCAGTAGACTTAACAATTTTTTCTTTACACCTTGCAGGGATTTCTTCAATTTTAGGTGCCTTAAATTTTATTACTACAATTATTAATCTTAAAGCAAAAAACCTTTCAGCAGAAAAAATTAGACTATTTGTCTGATCAGTTATTT
+
CCCCCGGGGGGGGGGGGGGGGGGGGGGGGGGGGGGGGGGGGGGGGGGGGGGGGGGGGGGGGGGGGGGGGGGGGGGGGGGGGGGGGGGGGGGGGGGGGGGGGGGGGGGGGGGGGGGGGGGGGGGGGGGGGGGGGGGGGGGGGGGGGGGGGCGGGGGGGGGGGGGGGGGAFGGGFGGGGGGGGGGGGGGGGGFFGGGGGGGGGGGGGGGGGGGDGFGGGGGFFFGGGGGG9@BEFGFFGCFFF6FFGFGGCCCFFGFG:G>FFFAD7DEFFFFGF;FGFEEFE4CFF3@3C6CEFF8CEEEFF
@M70528:330:000000000-K6D4P:1:1102:24660:5413 1:N:0:AGTGCGAGTG+TGGAGGTAAT
GGAGCCCTGTTTTACTGTCTCTTATACACATCTCCGAGCCCACGAGCCAGTGCGAGTGATCTCGTATGCCGTCTTCTGCTTGAAAACAAAAAACTACTATTTCTTACCCTACCATCATTAAGTCACTCACCATTTTTACTTTCTTTCTTTTTACATTCCTTAATTTATCACTCCTTCTCTTCAACTACAATCTAGTTCATTTTTATCCGTTGATTCTACACATCTTCACGCACAGCCCATCAAGCAATACACATCGATCACTTCTCTCTGTCCTCAACCATCACCTACCCACGTATATCTT
+
CCCCCGGFGGGGGDGGGGGGGGGGGGGFGGGGGGGGGGGGGGGG@E+@FGFGGGGGGGG@EGGGGGGGGGGGGGGGGGGGGGGGGG,CEFGG8,9,,5<,5,9,,99,,5,,4,,,,,,,:59C,,,99B,,,,,55,,,,,5,,,,5,B5,,5,,5,,955,,,,,,9,C3,,7:,,8,,C,,,86,,,7,,,3,8,,7,,,,,,3,++4++,7:,,3<1,6<2,:A*,**013@4******3***25****2)*2*))0*+2*4*0*+++0)+0.(,.))*;=);65:3(((()))//)
@M70528:330:000000000-K6D4P:1:1102:4525:5413 1:N:0:AGTGCGAGTG+TGGAGGTAAT
GGAGCCCCTGACATAGCATTCCCTCGATTAAATAATATAAGATTCTGACTTTTACCCCCTTCTCTGGGATTATTAATTATAGGACTTTATAAAGAAGGAGCGGGAACGGGATGAACAGTATATCCACCTTTATCAACGTTTTATCATTCAGGACCTTCAGTAGACTTAACAATTTTTTCTTTACACCTTGCAGGGATTTCTTCAATTTTAGGTGCCTTAAATTTTATTACTACAATTATTAATCTTAAAGCAAAAAACCTTTCAGCAGAAAAAATTAGACTATTTGTCTGATCAGTTATTT
+
CCCCCG<FG-;C6,C@FCFFFCG<FG7FA7@CEGAE<FGAFDAFFGGF@FC@DGG<EF76EE,6CCEC@CFGG9FFGGCFE<D<FGGFFFGGGG,CF8,6DF::=>DFG:FGG8CCEFE,EFGF9FFCF@AFGGGFC:FFFEFGGGGDGGGAFCEFF<EFGCFF<EECFFFDGG<AD=DFGGFFFGGF?FF=9D66@8@9CCAEGGBAFFGGFGG?FCECCE;DE;FC+@EGF6*@FCF6AAFFCFFGC>FD>*9DGGEFFFFFFGFGFF;,?6FGE=EFFFGCFFFEEF3?9?3<?CECE
@M70528:330:000000000-K6D4P:1:1102:22772:5418 1:N:0:AGTGCGAGTG+TGGAGGTAAT
GGAGCCCCTGACATAGCATTCCCTCGATTAAATAATATAAGATTCTGACTTTTACCCCCTTCTCTGGGATTATTAATTATAGGACTTTATAAAGAAGGAGCGGGAACGGGATGAACAGTATATCCACCTTTATCAACGTTTTATCATTCAGGACCTTCAGTAGACTTAACAATTTTTTCTTTACACCTTGCAGGGATTTCTTCAATTTTAGGTGCCTTAAATTTTATTACTACAATTATTAATCTTAAAGCAAAAAACCTTTCAGCAGAAAAAATTAGACTATTTGTCTGATCAGTTATTT
+
CCCCCGGGGGGGGGGGGGGGGGGGGGGGGGGGGGGGGGGGGGGGGGGGGGGGGGGGGGGGGGGGGGGGGGGGGGGGGGGGGGGGGGGGGGGGGGGGGGGGGGGGGGGGGGGGGGGGGGGGGGGGGGGGGGGGGGGGGGGGGGGGGGGGGGGGGGGGGGGGGGGGGGGGGGGGGGGGGGGGGGGGGGGGGGGGGGGGGGGGGGGGGGGGGGGGGGGGGGGGGGGGGGGGGGFGGGFGGGGFFFFFGFGGGGGGFGFGGGFFFFFGFGFGFFFFGFFGFFFFFFGFFEFFFFEFCEFFFFFEE
@M70528:330:000000000-K6D4P:1:1102:16065:5420 1:N:0:AGTGCGAGTG+TGGAGGTAAT
GGAGCCCCTGTTTTACTGTCTCTTATACACATCTCCGAGCCCACGAGACAGTGCGAGTGATCTCGTATGCCGTCTTCTGCTTGAAAAAAAAAAACAAAATATACGATAACTTCTACTAGCGGTAAACTCATTCATATTTTAAAATGAACAATTCAAGAGTGCAATATCATTCTAACAGAATATAGTACTAGATAAAAACATCAGATAAGTGTCGCACGCATCCCTGTCAACGTTAAACTACGTGATAGTGAGTAATCGCTAGCTTAGTCGCGTAAATCGTATCAAGACTCTACAGATGACG
+
CCCCCFGGGGGGGGGGGGGGGGGGEFFGFGGGGGGGGGGGGGGGGG7CFGGGGGGFGGGFCFFGGGGGGGGGGGGGGGGGGGGGGGGFGGGGGF+44::,5,A,,+4++9,,,,<,<,<,4++++,,8,,5,5,,885,5,,55,55,,,,,:,7,,,3,,,,,3,,,3:38,,8,,,,,,,5,,33,,,,,,,3,,,*6,,,,,,,,,2,5,*****//**2,,,,,14**2*)*+2++)..)22+34++*1+11+*.))(0+)2)**))*)(.*).(0()210)0()))).))).-)),
@M70528:330:000000000-K6D4P:1:1102:22333:5430 1:N:0:AGTGCGAGTG+TGGAGGTAAT
GGAGCCCCTGACATAGCATTCCCTCGATTAAATAATATAAGATTCTGACTTTTACCCCCTTCTCTGGGATTATTAATTATAGGACTTTATAAAGAAGGAGCGGGAACGGGATGAACAGTATATCCACCTTTATCAACGTTTTATCATTCAGGACCTTCAGTAGACTTAACAATTTTTTCTTTACACCTTGCAGGGATTTCTTCAATTTTAGGTGCCTTAAATTTTATTACTACAATTATTAATCTTAAAGCAAAAAACCTTTCAGCAGAAAAAATTAGACTATTTGTCTGATCAGTTATTT
+
CCCCCGGGGGGGGGGGGGGGGGGGGGGGGGGGGGGGGGGGGGGGGGGGGGGGGGGGGGGGGGGGGGGGGGGGGGGGGGGGGGGGGGGGGGGGGGGGGGGGGGGGGGGGGGGGGGGGGGGGGGGGGGGGGGGGGGGGGGGGGGGGGGGGGGGGGGGGGGGGGGGGGGGADGGGGGGGGGGGGGGGGGGGGGGGGFGGGGGGGGGGGGGGGGGGGGGGGGFGFGGGGGGFGGFGGGFGGGGFFFFFGFGGGGGGFGFCGGFFFFFGEFCGFFFEG@FDFFFFCFGFFCFCFFFFFFFEEEFEE
@M70528:330:000000000-K6D4P:1:1102:17456:5437 1:N:0:AGTGCGAGTG+TGGAGGTAAT
GGAGCCCCTGACATAGCATTCCCTCGATTAAATAATATAAGATTCTGACTTTTACCCCCTTCTCTGGGATTATTAATTATAGGACTTTATAAAGAAGGAGCGGGAACGGGATGAACAGTATATCCACCTTTATCAACGTTTTATCATTCATGACCTTCAGTAGACTTAACAATTTTTTCTTTACACCTTGCAGGGATTTCTTCAATTTTAGGTGCCTTAAATTTTATTACTACAATTATTAATCTTAAAGCAAAAAACCTTTCAGCAGAAAAAATTAGACTATTTGTCTGATCAGTTATTT
+
CCCCCGGGGGGGGGGGGGGGGGGGGGGGCFGGGGGGGGGGGGGGGGGGGGGGGGGGGGGGGGGGGGGGGGGGGGGGGGGGGGGGGGGGGGGGGGGGGGGGGGGGGGGGGGGGGGGGGGGGGGGGGGGGGGGGGGGGGGGGGGGGGGGGGGGGGGGGGGGGGGGGGGGGGGGGGGGGGGGGGGGGGGGGGGGGGGGGGGGGGGGGGGGGGGGGGGGGGGGGGGGGGGGGGGFGGGFGGGGFFFFFGFGGCDGGFGFGGGFFFFFGEGFGFFFGGFFGFFFFFFGFFFFFFFFFFFFFFFFFF
@M70528:330:000000000-K6D4P:1:1102:26959:5443 1:N:0:AGTGCGAGTG+TGGAGGTAAT
GGAGCCCCTGACATAGCATTCCCTCGATTAAATAATATAAGATTCTGACTTTTACCCCCTTCTCTGGGATTATTAATTATAGGACTTTATAAAGAAGGAGCGGGAACGGGATGAACAGTATATCCACCTTTATCAACGTTTTATCATTCAGGACCTTCAGTAGACTTAACAATTTTTTCTTTACACCTTGCAGGGATTTCTTCAATTTTAGGTGCCTTAAATTTTATTACTACAATTATTAATCTTAAAGCAAAAAACCTTTCAGCAGAAAAAATTAGACTATTTGTCTGATCAGTTATTT
+
CCCCCGGGGGGGGGGGGGGGGGGGGGGGGGGGGGGGGGGGGGGGGGGGGGGGGGGGGGGGGGGGGGGGGGGGGGGGGGGGGGGGGGGGGGGGGGGGGGGGGGGGGGGGGGGGGGGGGGGGGGGGGGGGGGGGGGGGGGGGGGGGGGGGGGGGGGGGGGGGGFFFFGGFFGGGGGGGGGGGGGGGGGGGGGGGGCEGGG9EGGGGGGGGGGGFGGGGGGGGGGGGGGGGGGFFGGFGGGGFFAFFGFGGEGFGFGFGGGFFFFFGFGCFFFFGGFFGFFEFFFGFFCFFFFFFEFEFCCEEF
@M70528:330:000000000-K6D4P:1:1102:23875:5446 1:N:0:AGTGCGAGTG+TGGAGGTAAT
GGAGCCCCTGACATAGCATTCCCTCGATTAAATAATATAAGATTCTGACTTTTACCCCCTTCTCTGGGATTATTAATTATAGGACTTTATAAAGAAGGAGCGGGAACGGGATGAACAGTATATCCACCTTTATCAACGTTTTATCATTCAGGACCTTCAGTAGACTTAACAATTTTTTCTTTACACCTTGCAGGGATTTCTTCAATTTTAGGTGCCTTAAATTTTATTACTACAATTATTAATCTTAAAGCAAAAAACCTTTCAGCAGAAAAAATTAGACTATTTGTCTGATCAGTTATTT
+
CCCCCGGGGGGGGGGGGGGGGGGGGGGGGGGGGGGGGGGGGGGGGGGGGGGGGGGGGGGGGGGGGGGGGGGGGGGGGGGGGGGGGGGGGGGGGGGGGGGGGGGGGGGGGGGGGGGGGGGGGGGGGGGGGGGGGGGGGGGGGGGGGGGGGGGGGGGGGGGGGFGGGGGGGGGGGGGGGGGGGGGGGGGGGGGGGGGGGGGGGGGGGGGGGGGGGGGGGGGGGGGGGGGGGGFGGGFGGGGFFFFFGFGGCDGGFGFGGGBFFFFGFGFGFFA?C>FGFFEFFFGFFFFEFFFFFFFFFFFFF
@M70528:330:000000000-K6D4P:1:1102:9769:5447 1:N:0:AGTGCGAGTG+TGGAGGTAAT
GGAGCCCCTGACATAGCATTCCCTCGATTAAATAATATAAGATTCTGACTTTTACCCCCTTCTCTGGGGTTATTAATTATAGGACTTTATAAAGAAGGAGCGGGAACGGGATGAACAGTATATCCACCTTTATCAACGTTTTATCATTCAGGACCTTCAGTAGACTTAACAATTTTTTCTTTACACCTTGCAGGGATTTCTTCAATTTTAGGTGCCTTAAATTTTATTACTACAATTATTAATCTTAAAGCAAAAAACCTTTCAGCAGAAAAAATTAGACTATTTGTCTGATCAGTTATTT
+
CCCCCGGGGGGGGGGGGGGGGGGGGGGGGGGGGGGGGGGGGGGGGGGGGGGGGGGGGGGGGGGGGGGGGGGGGGGGGGGGGGGGGGGGGGGGGGGGGGGGGGGGGGGGGGGGGGGGGGGGGGGGGGGGGGGGGGGGGGGGGGGGGGGGGGGGGGGGGGGGGGGGGGGGGGGGGGGGGGGGGGGGGGGGGGGGGGGGGGGGGGGGGGGGGGGGGGGGGGGGGGGGGGGGGGFGGGFGGGGFFFFFGFGGGGGGFGFGGGFFFFFGFGFGFFFGGFFGFFFFEFGFFEFFFCEEFFFFFFFFF
@M70528:330:000000000-K6D4P:1:1102:5343:5448 1:N:0:AGTGCGAGTG+TGGAGGTAAT
GGAGCCCCTGACATAGCATTCCCTCGATTAAATAATATAAGATTCTGACTTTTACCCCCTTCTCTGGGATTATTAATTATAGGACTTTATAAAGAAGGAGCGGGAACGGGATGAACAGTATATCCACCTTTATCAACGTTTTATCATTCAGGACCTTCAGTAGACTTAACAATTTTTTCTTTACACCTTGCAGGGATTTCTTCAATTTTAGGTGCCTTAAATTTTATTACTACAATTATTAATCTTAAAGCAAAAAACCTTTCAGCAGAAAAAATTAGACTATTTGTCTGATCAGTTATTT
+
CCCCCGGGGGGGGGGGGGGGGGGGGGGGGGGGGGGGGGGGGGGFGGGGGGGGFFGFGGGGGGGGGGGGGGGGGGGGGGGGGGGGGGGGGGGGGGGGG?FGGGEGGGGGGGGGCCEGGFGFGGGGGGGGFGGGCFGFGGFGGGGGGGGGGGGGGGGGFFGGGGGGGGGFGGGGGGFGGGGGGGADFGGGGGGGGGGEDCFCGGGGGGGGGGGGGGFGGGGGGGGGGGGGGGFFFGFGGGGFFFFFGFGGGGGGFGFGGG4AFFFGFGFGAFFGGFFFFEEFFFFFFFFFFFFFCEEFFFFCE
@M70528:330:000000000-K6D4P:1:1102:12576:5452 1:N:0:AGTGCGAGTG+TGGAGGTAAT
GGAGCCCCTGACATAGCATTCCCTCGATTAAATAATATAAGATTCTGACTTTTACCCCCTTCTCTGGGATTATTAATTATAGGACTTTATAAAGAAGGAGCGGGAACGGGATGAACAGTATATCCACCTTTATCAACGTTTTATCATTCAGGACCTTCAGTAGACTTAACAATTTTTTCTTTACACCTTGCAGGGATTTCTTCAATTTTAGGTGCCTTAAATTTTATTACTACAATTATTAATCTTAAAGCAAAAAACCTTTCAGCAGAAAAAATTAGACTATTTGTCTGATCAGTTATTT
+
CCCCCGFGGGGGGGGGGGGGGGGGGGGGGGGGGGGGGGGGGGGGGGGGGGGGGGGGGGGGGGGGGGGGGGGGGGGGGGGGGGGGGGGGGGGGGGGGGGGGGGGGGGGGGGGGGGGGGGGGGGGGGGGGGGGGGGGGGGGGGGGGGGGGGGGGGGGGGGGGGGGGGGGGGGGGGGGGGGGGGGGGGGGGGGGGGGGGGGGGGGGGGGGGGGGGGGGGGGGGGGGGGGGGGGFGGGFGGGGFFFFFGFGGFDGGFGFGGGFFFFFGFGFGFFFGF9FFFEFFFFGFFFFFFFFFFFFFFFFFF
@M70528:330:000000000-K6D4P:1:1102:24203:5464 1:N:0:AGTGCGAGTG+TGGAGGTAAT
GGAGCCCCTGACATAGCATTCCCTCGATTAAATAATATAAGATTCTGACTTTTACCCCCTTCTCTGGGATTATTAATTATAGGACTTTATAAAGAAGGAGCGGGAACGGGATGAACAGTATATCCACCTTTATCAACGTTTTATCATTCAGGACCTTCAGTAGACTTAACAATTTTTTCTTTACACCTTGCAGGGATTTCTTCAATTTTAGGTGCCTTAAATTTTATTACTACAATTATTAATCTTAAAGCAAAAAACCTTTCAGCAGAAAAAATTAGACTATTTGTCTGATCAGTTATTT
+
CCCCCGGGGGGGGGGGGGGGGGGGGGGGGGGGGGGGGGGGGGGGGGGGGGGGGGGGGGGGGGGGGGGGGGGGGGGGGGGGGGGGGGGGGGGGGGGGGGGGGGGGGGGGGGGGGGGGGGGGGGGGGGGGGGGGGGGGGGGGGGGGGGGGGGGGGGGGGGGGGGGGGGGGGGGGGGGGGGGGGGGGGGGGGGGGGGGGGGGGGGGGGGGGGGGGGGGGGGGGGGGGGGGGGGFGGGFGGGGFFFFFGFGFGF>FFGFGGGFFFFFGFFEGFFFGGFFGFFFFEFGFFFFFF?EF<EEEFFFFF
@M70528:330:000000000-K6D4P:1:1102:10130:5468 1:N:0:AGTGCGAGTG+TGGAGGTAAT
GGAGCCCCTGACATAGCATTCCCTCGATTAAATAATATAAGATTCTGACTTTTACCCCCTTCTCTGGGATTATTAATTATAGGACTTTATAAAGAAGGAGCGGGAACGGGATGAACAATATATCCACCTTTATCAACGTTTTATCATTCAGGACCTTCAGTAGACTTAACAATTTTTTCTTTACACCTTGCAGGGATTTCTTCAATTTTAGGTGCCTTAAATTTTATTACTACAATTATTAATCTTAAAGCAAAAAACCTTTCAGCAGAAAAAATTAGACTATTTGTCTGATCAGTTATTT
+
CCCCCGGGGGGGGGGGGGGGGGGGGGGGGGGGGGGGGGGGGGGGGGGGGGGGGGGGGGGGGGGGGGGGGGGGGGGGGGGGGGGGGGGGGGGGGGGGGGGGGGGGGGGGGGGGGGGGGGGGGGGGGGGGGGGGGGGGGGGGGGGGGGGGGGGGGGGGGGGGGGGGGGGGGGGGGGGGGGGGGGGGGGGGGGGGGGGGGGGGGGGGGGGGGGGFGGGGGGGGGGGGGGGGGGFGGGFGGGGFFFFFGFGCGGGGFFF>DGFFFFFGFGFGFAFGF0FGFFFFFFGFFFFFFFFFFFFFFEFEF
@M70528:330:000000000-K6D4P:1:1102:21181:5475 1:N:0:AGTGCGAGTG+TGGAGGTAAT
GGGGCCCCTGTTTTACTGTCTCTTATACACATCTCCGAGCCCACGAGACAGTGCGAGTGCTCTCGTATGCCGTCTTCTGCTTGAAAAAAAAAACGGCTGGTGTTAATGCCACTCCTCTCCCGACTGTTAACACTACTGGTTAAATGTAACATTCCACTTTTCTTTCCACTATTAACCCTTGTACCAATAAAATCCCTAAGCATTTCTTTCAGTGTTATTTGCATATCTATTCCAACTATTTTCAAGCCCCGTGTATGCCTTACCTTACCGCGGCTCGACATACTTAGATTCATAACGCGCA
+
CCCC,CFG9CGGFGG9F<@FAFGC<FEGFFGCEGFEGGDFCDEC7FGGG?GGCGG7:7@,,<FEFGGGGG9C@F8<,@EECCEFG<E,8F:CG:+++4++,4,8E9,,B,,?FF89EFC,<C@7++85,55,:?<B<,,,,,,,3<,B,B<,C<C,@<=B<9=<,,88@,:,5,,=,@8B,>,,;,,6,,>,,>:7,62,>,22566,=,>2?,=,>C77,,6519,11,+,4<88;*++=C+7C+****)*2*)31;*++/=>)3)2)))1)(0*(,4)-96**.*).6))4:)(((((-
@M70528:330:000000000-K6D4P:1:1102:11935:5496 1:N:0:AGTGCGAGTG+TGGAGGTAAT
GGAGCCCCTGACATAGCATTCCCTCGATTAAATAATATAAGATTCTGACTTTTACCCCCTTCTCTGGGATTATTAATTATAGGACTTTATAAAGAAGGAGCGGGAACGGGATGAACAGTATATCCACCTTTATCAACGTTTTATCATTCAGGACCTTCAGTAGACTTAACAATTTTTTCTTTACACCTTGCAGGGATTTCTTCAATTTTAGGTGCCTTAAATTTTATTACTACAATTATTAATCTTAAAGCAAAAAACCTTTCAGCAGAAAAAATTAGACTATTTGTCTGATCAGTTATTT
+
CCCCCGCGGGGGGGGGGGGGGGGGGGGGGGGGGGGGGGGGGGGGGGGGGGGGGGGGGGGGGGGGGGGGGGGGGGGGGGGGGGGGGGGGGGGGGGGGGGGGGGGGGGGGGGGGGGGGGGGGGGGGGGGGGGGGGGGGGGGGGGGGGGGGGGGGGGGGGGGGGGGGGGGGGGGGGGGGGGGGGGGGGGGGGGGGGGGGGGGGGGGGGGGGGGGGGGGGGGGGGGGDGGGGGGF7D?FGFGGFFFFFGFFC9CFGFGFFGG>AFFFGFGFFFFFEF>FGE)?FEFGFFFFEECEEEEFFFFFFF
@M70528:330:000000000-K6D4P:1:1102:15082:5506 1:N:0:AGTGCGAGTG+TGGAGGTAAT
GGAGCCCTGTTTTACTGTCTCTTTACACATCTCCGAGCCCACGAGACAGTGCGAGTGATCTCGTATGCCGTCTTCTGCTTGAAAAAAAAAAAAATATAACAGTCAAACGCTAACGAAGCAACCTCCAAATTAAACACATACTACAACACCAAAATCACCACACTCGTAACACATTTTACGAACACAATACACTATATCTCCCATTACCAGATATCCTACATTTGACACATTTAACCTGTTCACATGCATCTACTACCCACACAGTAGACTCGCGTACTGATCGTGCTCACTATCATCTTTA
+
CCCCCGGGGFGGGFGGGGGGGGGGGGGGGGGGGGGGGGGGGGGGGGGGGGGGGGG@FG6EFGGGGGGGGGGGGGGGGGGGGGGGGGGGGGG@8+,,,99,,,,,9,,:++4?C8+++++,,,,,:,,,,,,:8,5B,,,,,,,,,83,68+,,3,,8:5,+,5,,*,37>,,,,,3,,6**6>1>,*,,7,,,,,,,,,,,6,,,6,4=,2,,2+4++++++++++++*+++3++3+*2++31++*224+13++32***.)(./-*.2/0<:C0>91()*)*/))-)).).))--))))-)
@M70528:330:000000000-K6D4P:1:1102:20501:5517 1:N:0:AGTGCGAGTG+TGGAGGTAAT
GGGACCCTGTTTTCCTGTCTCTTATACACATCTCCGAGCCCACGAGACAGTGCGAGTGATCTCGTATGCCGTCTTCTGCTTGAAACAAAAAAATAATCAAAGGGTAAAGACACAGGTGATGACACTGACTGGCAGTGGACGAGACCGTTCAAGCTGCTAATAGGACATAAGACAAGAGTCACCAGAGTCTATATAAGGGTGTGGAACACGTTAAACAGACGGTGATCATGATATGCATGAGTGTTATAGTTCTAATATGACGTGATATTAGAAAGCACAGATGATATTTATAACATTGAGA
+
CCCCCGGFGFFGG9FFGGGGGFGGGGGAFGGGGGGGGGGGGGGGGC@FGGGGGG7FBF<<C<FGG7DCGGGGGGGGGGGGGGGGG<E<FGGE@,,,,,,,9,,,,,,,,,,,,,,,,,,5,,,,,,,,,,,:,,8,,4A,4+444++8+,,55,,,3,,3,,9,7,,,,,,,3,3,,,,,,,,,8,,3,,,,,,3,,3,,****,,,,,*,,4*,,,1,,****/4,5+=+,+,+,++1*)+/11++++++1++1++13++()1(*)1+++++))*((().0*64)*).))))))))))),
@M70528:330:000000000-K6D4P:1:1102:15807:5523 1:N:0:AGTGCGAGTG+TGGAGGTAAT
GGAGCCCTGTTTTCCTGTCTCTTATACACATCTCCGAGCCCACGAGACAGTGCGAGTGATCTCGTATGCCGTCTTCTGCTTGAAAAAAAAAAAAATAAAATATCAAGGACGACTAAGGCTCATACACCTTTCACTTCAAGAGATTTTCGGAATCGTCCGACGAGAAGTGTAAGCTACTTCTTGACTTGACACCACCCATTTCAACTCACCCTGTACCGACAAGACGATGTCTGCCACACGTCACAGTCTGTATCCATTACCTGAGCGTCCGGTTATAGCCTATATCTATCACACGACTTAT
+
CCCCC:FFGGGGG9FGGGGGGGGGGGGCGGGGGGGGGGGGGGGGGG:@CFFGGG7FFGGGGGGGGGGGGGGFGGGGGGGGGGGGGGGGGGGG+88,:5,,,5B955,,,,+++++,:A,,:,,<<,,,,,,,,:,8BB,,,,,,,3,8++3+5,3,,5++353**6,,,87@,,?,,,2,,,,5,5,,,,,71*****,,,,64;<<00***=5+=+/*3*3*375****03:+*+2*/)0)0.7*29<*0**********.**.*(9).)*/()*).)0))2**.*))).).(((-,())
@M70528:330:000000000-K6D4P:1:1102:26629:5529 1:N:0:AGTGCGAGTG+TGGAGGTAAT
TTAGCCCCTGACATAGCATTCCCTCGATTAAATAATATAAGATTCTGACTTTTACCCCCTTCTCTGGGATTATTAATTATAGGACTTTATAAAGAAGGAGCGGGAACGGGATGAACAGTATATCCACCTTTATCAACGTTTTATCATTCAGGACCTTCAGTAGACTTAACAATTTTTTCTTTACACCTTGCAGGGATTTCTTCAATTTTAGGTGCCTTAAATTTTATTACTACAATTATTAATCTTAAAGCAAAAAACCTTTCAGCAGAAAAAATTAGACTATTTGTCTGATCAGTTATTT
+
CCCCCGGGGGGGGGGGGGGGGGGGGGGGGGGGGGGGGGGGGGGGGGGGGGGGGGGGGGGGGGGGGGGGGGGGGGGGGGGGGGGGGGGGGGGGGGGGGGGGGGGGGGGGGGGGGGGGGGGGGGGGGGGGGGGGGGGGGGGGGGGGGGGGGGGGGGGGGGGGGGGGGGGFFGGGGGGGGGGGGGGGGGGGGGFGGGGGGGGGGGGGGGGGGGGFGGGGGGGGGGGGGGGGGFFFGGFGGGGFFAFFGFGFGGDGFGFGGGFFFFFG?DEGFFFGF4FCEFCFEFGFFFFFFCFFFE<ECCE?E
@M70528:330:000000000-K6D4P:1:1102:8756:5540 1:N:0:AGTGCGAGTG+TGGAGGTAAT
GGAGCCCCTGACATAGCATTCCCTCGATTAAATAATATAAGATTCTGACTTTTACCCCCTTCTCTGGGATTATTAATTATAGGACTTTATAAAGAAGGAGCGGGAACGGGATGAACAGTATATCCACCTTTATCAACGTTTTATCATTCAGGACCTTCAGTAGACTTAACAATTTTTTCTTTACACCTTGCAGGGATTTCTTCAATTTTAGGTGCCTTAAATTTTATTACTACAATTATTAATCTTAAAGCAAAAAACCTTTCAGCAGAAAAAATTAGACTATTTGTCTGATCAGTTATTT
+
CCCCCGGGGGGGGGGGGGGGGGGGGGGGGGGGGGGGGGGGGGGGGGGGGGGGGGGGGGGGGGGGGGGGGGGGGGGGGGGGGGGGGGGGGGGGGGGGGGGGGGGGGGGGGGGGGGGGGGGGGGGGGGGGGGGGGGGGGGGGGGGGGGGGGGGGGGGGGGGGGGGGGGGGGGGGGGGGGGGGGGGGGGGGGGGGGGGDGEFGGGGGGGGGGGGFGGGGGGGGGGGGGGGGGGFGGFFGGGGFFAFFGFGGFGFGFGFGDDFFFFFGFGEGFFFGGFFGFFFACFGFFFFFFFFFFEFFEEFFF
@M70528:330:000000000-K6D4P:1:1102:11066:5547 1:N:0:AGTGCGAGTG+TGGAGGTAAT
GGAGCCCCTGACATAGCATTCCCTCGATTAAATAATATAAGATTCTGACTTTTACCCCCTTCTCTGGGATTATTAATTATAGGACTTTATAAAGAAGGAGCGGGAACGGGATGAACAGTATATCCACCTTTATCAACGTTTTATCATTCAGGACCTTCAGTAGACTTAACAATTTTTTCTTTACACCTTGCAGGGATTTCTTCAATTTTAGGTGCCTTAAATTTTATTACTACAATTATTAATCTTAAAGCAAAAAACCTTTCAGCAGAAAAAATTAGACTATTTGTCTGATCAGTTATTT
+
CCCCCGGGGGGGGGGGGGGGGGGGGGGGGGGGGGGGGGGGGGGGGGGGGGGGGGGGGGGGGGGGGGGGGGGGGGGGGGGGGGGGGGGGGGGGGGGGGGGGGGGGGGGGGGGGGGGGGGGGGGGGGGGGGGGGGGGGGGGGGGGGGGGGGGGGGGGGGGGGGGGGGGGGGGGGGGGGGGGGGGGGGGGGGGGGGGGGGGGGGGGGGGGGGGGGGGGGGGGGGGGGGGGGGGFGGGFGGGGFFFFFGFGGGFGGFGFGCGFFFFFGFGFGFFFG<@FFFFFFEFGFFEFFFEFFFFEFE3?FF
@M70528:330:000000000-K6D4P:1:1102:8976:5547 1:N:0:AGTGCGAGTG+TGGAGGTAAT
GGAGCCCCTGACATAGCATTCCCTCGATTAAATAATATAAGATTCTGACTTTTACCCCCTTCTCTGGGATTATTAATTATAGGACTTTATAAAGAAGGAGCGGGAACGGGATGAACAGTATATCCACCTTTATCAACGTTTTATCATTCAGGACCTTCAGTAGACTTAACAATTTTTTCTTTACACCTTGCAGGGATTTCTTCAATTTTAGGTGCCTTAAATTTTATTACTACAATTATTAATCTTAAAGCAAAAAACCTTTCAGCAGAAAAAATTATACTATTTGTCTGATCAGTTATTT
+
CCCCCEGGGGGGGGGGGGGGGGGGGGGGGGGGGGGGGGGGFGGGGGGGGGGGGGGGGGGGGGGGGGGGGGGGGGGGGGGGGGGGGGGGGGGGGCGGGGGGGGGGEGGGGGGGGGGGGGGGGDGGGGGFGGGGGGGGGGGGGGGGGGGGGGGGGGGGGGGGGGGGGGGGGGGGGGFGGGGGGGGGGGGGGGGGGCEGGGGGGFGGFGFGGGGGGGFGGGGGGGEFGGGGGGFGGGFFGGGFFAF@FFGGGGGGFGFGGGFFFEFGEGFGFF4?D;FFEFFFFFGFFFFFFE<FFCEFFECCE
@M70528:330:000000000-K6D4P:1:1102:7939:5549 1:N:0:AGTGCGAGTG+TGGAGGTAAT
GGAGCCCCTGACATAGCATTCCCTCGATTAAATAATATAAGATTCTGACTTTTACCCCCTTCTCTGGGATTATTAATTATAGGACTTTATAAAGAAGGAGCGGGAACGGGATGAACAGTATATCCACCTTTATCAACGTTTTATCATTCAGGACCTTCAGTAGACTTAACAATTTTTTCTTTACACCTTGCAGGGATTTCTTCAATTTTAGGTGCCTTAAATTTTATTACTACAATTATTAATCTTAAAGCAAAAAACCTTTCAGCAGAAAAAATTAGACTATTTGTCTGATCAGTTATTT
+
CCCCCGGGGGGGGGGFGGGGGGGGGGGGGGGGGGGGGGGGGGGGGGGGGGGGGGGGGGGGGGGGGGGGGGGGGGGGGGGGGGGGGGGGGGGGGGGGGGGGGDGGGGGGGGGGGGGGGGGGGGGGGGGGGGGGGGGGGGGGGGGGGGGGGGGGGGGGGGGGGGGGGGGGGGGGGGGGGGGGGGGGGGGGGGGGGGGGGGGGGGGGGGGGGGGGGGGGGGGGGGGGGGGGGGFGGGFGGGGFFFFFFAGGGGGGFGFGDGFFFFFGEFFCFFFGGFFG<37F?FGFFCFCEFFFFFFFEFFFF
@M70528:330:000000000-K6D4P:1:1102:8280:5554 1:N:0:AGTGCGAGTG+TGGAGGTAAT
GGAGCCCCTGACATAGCATTCCCTCGATTAAATAATATAAGATTCTGACTTTTACCCCCTTCTCTGGGATTATTAATTATAGGACTTTATAAAGAAGGAGCGGGAACGGGATGAACAGTATATCCACCTTTATCAACGTTTTATCATTCAGGACCTTCAGTAGACTTAACAATTTTTTCTTTACACCTTGCAGGGATTTCTTCAATTTTAGGTGCCTTAAATTTTATTACTACAATTATTAATCTTAAAGCAAAAAACCTTTCAGCAGAAAAAATTAGACTATTTGTCTGATCAGTTATTT
+
CCCCCGGGGGGGGGFFGFGGFGFGGGGGGGGGGGGGGGGFCGGGGGGGGGGGGGGFFGGGGGGGGGGFFGGFGFGGGGGGGGGGGGGGFGGEFGGGGGGGGGGGGDGGGGFGGGGGGGGGGGFGGGGFGGGGGGGGGGFFAGGGGGGGGGGGGGGGGGGFGGGGGGGGGGGGGGGFFGGGGGGGGGGGGGGGGGGDFGGGGGCEGGGGGGGGGC9CFFFFGGGGGGGGGGFCGGFGGGGF6FFFGFGC?FCFAGFDDDFFFBFGFDFGFFFGF>FGFFFFFFGFFEA?EEEFFFEFFCEFF
@M70528:330:000000000-K6D4P:1:1102:6181:5560 1:N:0:AGTGCGAGTG+TGGAGGTAAT
GGAGCCCCTGACATAGCATTCCCTCGATTAAATAATATAAGATTCTGACTTTTACCCCCTTCTCTGGGATTATTAATTATAGGACTTTATAAAGAAGGAGCGGGAACGGGATGAACAGTATATCCACCTTTATCAACGTTTTATCATTCAGGACCTTCAGTAGACTTAACAATTTTTTCTTTACACCTTGCAGGGATTTCTTCAATTTTAGGTGCCTTAAATTTTATTACTACAATTATTAATCTTAAAGCAAAAAACCTTTCAGCAGAAAAAATTATACTATTTGTCTGATCAGTTATTT
+
BC<CCFGGGCAFG,C<FFGGFGGGGGGGGGGGGGGGGGGGGEFFGFFFGGGGGGGFGFCGFGGGGGFG8FGFFGGGGGGGFGGGGGG<FGFCDFFFE,@EFGCGGEGGEG7FEFGFGGGEGAFF?FGGGGGGDFGGFGDEECCFDGGGGGG9EFEGCFGFFGAFGGG9EGGGGGDFGGGGGFFGGFFFGCCFFCEGFGGGGGGGGGGGGGF6@FEFGGGGGGFGGAA<EFFFGGFFGGGFFFFFGFG92=CFFFAF)C4FF@87@FFC4;AF<2F6@)9ACFF=F);<C))?;EEEFFFFF
@M70528:330:000000000-K6D4P:1:1102:8180:5564 1:N:0:AGTGCGAGTG+TGGAGGTAAT
GGAGCCCCTGACATAGCATTCCCTCGATTAAATAATATAAGATTCTGACTTTTACCCCCTTCTCTGGGATTATTAATTATAGGACTTTATAAAGAAGGAGCGGGAACGGGATGAACAGTATATCCACCTTTATCAACGTTTTATCATTCAGGACCTTCAGTAGACTTAACAATTTTTTCTTTACACCTTGCAGGGATTTCTTCAATTTTAGGTGCCTTAAATTTTATTACTACAATTATTAATCTTAAAGCAAAAAACCTTTCAGCAGAAAAAATTAGACTATTTGTCTGATCAGTTATTT
+
CCCCCGGGGGGGGGGGGGGGGGGGGGGGGGGGGGGGGGGGGGGGGGGGGGGGGGGGGGGGGGGGGGGGGGGGGGGGGGGGGGGGGGGGGGGGGGGGGGGGGGGGGGGGGGGGGGGGGGGGGGGGGGGGGGGGGGGGGGGGGGGGGGGGGGGGGGGGGGGGGGGGGGGGGGGGGGGGGGGGGGGGGGGGGGGGGGGGGGGGGGGGGGGGGGGGGGGGGGGGGGGGGGGGGGFCFGFGGGGFFFFFGFGGGDGGFGFGGGFFF==FFGFFFFFGG@FGFEFFEFGFFEFEFFFFFF@EFFC?C
@M70528:330:000000000-K6D4P:1:1102:14758:5583 1:N:0:AGTGCGAGTG+TGGAGGTAAT
GGACCCTGTTTTACTGTCTCTTATACACATCTCCGAGCCCACGAGACAGTGCGAGTGATCTCGTATGCCGTCTTCTGCTTGAAAAAAAAAAAAACACCACACCACTACATATCCATCCACACTTTGTTACTCTTCATCACCTCGCCAACAACTTCGTACACATCCACCAAAGCAGACGACTCAACAAACTTCATCGACACCACAGCACTCTTCAACCCCATCGATGCTTCCATCTCTTTACGCATCAATCCTTACCTATTATCGTCATCGCCACCGAACCCGCCTACACCCAAGTCCTCCC
+
CCCCCGGGGCE<FGFGFGGGCFGGFFGGGFGGGGGGGGGGGFGGGGGGGFFGG>F@CF,CCECFFGGGGC@F8DFGFFG9EFEFGGG@EEG+++8,,4B+:+++::,4,<,<<EF?,B,,,BF,5<?<FG9D5A,5,<B,,,3+8+8+:+,3@DC+3:++,3,8,,,,>:636,3<,515>*,,,,,,62<,2@,2,**4***,*3*003+2+2++**33*5**/1/+14)+11++****1)85*)**2*9>8*)0***/1)*/(*,01))/9())((-5())))().(((((.444)),(
@M70528:330:000000000-K6D4P:1:1102:20484:5593 1:N:0:AGTGCGAGTG+TGGAGGTAAT
GGAGCCCCTGACATAGCATTCCCTCGATTAAATAATATAAGATTCTGACTTTTACCCCCTTCTCTGGGATTATTAATTATAGGACTTTATAAAGAAGGAGCGGGAACGGGATGAACAGTATATCCACCTTTATCAACGTTTTATCATTCAGGACCTTCAGTAGACTTAACAATTTTTTCTTTACACCTTGCAGGGATTTCTTCAATTTTAGGTGCCTTAAATTTTATTACTACAATTATTAATCTTAAAGCAAAAAACCTTTCAGCAGAAAAAATTAGACTATTTGTCTGATCAGTTATTT
+
CCCCCGGGGGGGGGGGGGGGGGGGGGGGGGGGGGGGGGGGGGGGGGGGGGGGGGGGGGGGGGGGGGGGGGGGGGGGGGGGGGGGGGGGGGGGGGGGGGGGGGGGGGGGGGGGGGGGGGGGGGGGGGGGGGGGGGGGGGGGGGGGGGGGGGGGGGGGGGGGGGGGGGGGGGGGGGGGGGGGGGGGGGGGGGGGGGGGGGGGGGGGGGGGGGGGGGGGGGGGGGGGGGGGGGFGGGFGGGGFFFFFGFGGGGGGFGFGGGFFFFFGFGFGFFFGGFFGFFFFFFGFFFFFFFFFFFFFFFFFF
@M70528:330:000000000-K6D4P:1:1102:20871:5593 1:N:0:AGTGCGAGTG+TGGAGGTAAT
GGGACCCTGTTTTCCTGTCTCTTATACACATCTCCGAGCCCACGAGACAGTGCGAGTGATCTCGTATGCCGTCTTCTGCTTGAAAAAAAAAAACAACTATAACATTAAAATCAAAATTATTATTCTAATTGATATCACATTCAAGCATTCCACAACAACATATCGTTACATACACATCGTCTGATTCAACAGATTGTAATAACAATTCACCATCATGAAATTTTATCCCTATAACAGTTTAGTTATATGACGGTAATTTGACGCTCAGCTCTGTTACTCGTTACTATTAACATTGCACTCT
+
CCCCCGGGGGGFG,FFFGGGGGGGGGGGGGGGGGGGGGGGGGGGGGFGGGGGGG,FCFFCFFFGGGGGFGGGGGGGGGGGGFFGGGF=FEGG@8:,:,,,,,9,,,,,<A,9:A5,5,,5,,9?,,,,,5,55,<,,,,,5,,:,,,,5,:,:B,6,,,,,,373,3@+,:33,8,,,++,,+,33,,,,,,7,,33,,,7,6,,>,2,,,,,6,,,,,5:,,222,5*,*,+,10*+++++++++++,++*)*)/31+++).1(*(0/+0+0)1+).))/)*0*)*--)).4)))..),)
@M70528:330:000000000-K6D4P:1:1102:20029:5598 1:N:0:AGTGCGAGTG+TGGAGGTAAT
GGAGCCCCTGACATAGCATTCCCTCGATTAAATAATATAAGATTCTGACTTTTACCCCCTTCTCTGGGATTATTAATTATAGGACTTTATAAAGAAGGAGCGGGAACGGGATGAACAGTATATCCACCTTTATCAACGTTTTATCATTCAGGACCTTCAGTAGACTTAACAATTTTTTCTTTACACCTTGCAGGGATTTCTTCAATTTTAGGTGCCTTAAATTTTATTACTACAATTATTAATCTTAAAGCAAAAAACCTTTCAGCAGAAAAAATTAGACTATTTGTCTGATCAGTTATTT
+
CCCCCGGGGGGGGGGGGGGGGGGGGGGGGGGGGGGGGGGGGGGGGGGGGGGGGGGGGGGGGGGGGGGGGGGGGGGGGGGGGGGGGGGGGGGGGGGGGGGGGGGGGGGGGGGGGGGGGGGGGGGGGGGGGGGGGGGGGGGGGGGGGGGGGGGGGGGGGGGGGGGGGGGGGGGGGGGGGGGGGGGGGGGGGGGGGGGGGGGGGGGGGGGGGGGGGGGGGGGGGGGGGGGGGGFFGGFGGGGFFFFFGFGGGGGGFGFGDGFFFFFGFGFGFFFGGFFGFFCFFFGFFFFFFFFFFFEEFFFFF
@M70528:330:000000000-K6D4P:1:1102:18603:5600 1:N:0:AGTGCGAGTG+TGGAGGTAAT
GGAGCCCCTGACATAGCATTCCCTCGATTAAATAATATAAGATTCTGACTTTTACCCCCTTCTCTGGGATTATTAATTATAGGACTTTATAAAGAAGGAGCGGGAACGGGATGAACAGTATATCCACCTTTATCAACGTTTTATCATTCAGGACCTTCAGTAGACTTAACAATTTTTTCTTTACACCTTGCAGGGATTTCTTCAATTTTAGGTGCCTTAAATTTTATTACTACAATTATTAATCTTAAAGCAAAAAACCTTTCAGCAGAAAAAATTAGACTATTTGTCTGATCAGTTATTT
+
CCCCCGGGGGGGGGGGGGGGGGGGGGGGGGGGGGGGGGGGGGGGGGGGGGGGGGGGGGGGGGGGGGGGGGGGGGGGGGGGGGGGGGGGGGGGGGGGGGGGGGGGGGGGGGGGGGGGGGGGGGGGGGGGGGGGGGGGGGGGGGGGGGGGGGGGGGGGGGGGGGGGGGGGGGGGGGGGGGGGGGGGGGGGGGGGGGGGGGGGGGGGGGGGGGGGGGGGGGGGGGGGGGGGGGFGGGFGGGGFFFFFGFGFFGGFFGFGGDDFFFFGFFEGFFFCGFFGFFFFFFGFFFFFFFFFEFFFEFFFF
@M70528:330:000000000-K6D4P:1:1102:17795:5606 1:N:0:AGTGCGAGTG+TGGAGGTAAT
GGAGCCCCTGACATAGCATTCCCTCGATTAAATAATATAAGATTCTGACTTTTACCCCCTTCTCTGGGATTATTAATTATAGGACTTTATAAAGAAGGAGCGGGAACGGGATGAACAGTATATCCACCTTTATCAACGTTTTATCATTCAGGACCTTCAGTAGACTTAACAATTTTTTCTTTACACCTTGCAGGGATTTCTTCAATTTTAGGTGCCTTAAATTTTATTACTACAATTATTAATCTTAAAGCAAAAAACCTTTCAGCAGAAAAAATTAGACTATTTGTCTGATCAGTTATTT
+
CCCCCGGGGGGGGGGGGGGGGGGGGGGGGGGGGGGGGGGGGGGGGGGGGGGGGGGGGGGGGGGGGGGGGGGGGGGGGGGGGGGGGGGGGGGGGGGGGGGGGGGGGGGGGGGGGGFGGGGGGGGGGGGGGGGGGGGGGGGGGGGGGGGGGGGGGGGGGGGGGGGGGGGGGGGGGGGGGGGGGGGGGGGGGGGFGGGGGGGGGGGGGGGGGGGGGGGGGGGFGGGGGGGGGGFGGGFGGGFFFFFFGFGGCGGGFGFGGGFFFFFGCG9CFAFDGFFGF@EFFFGFFCFEFF9CFEFEEFFEF
@M70528:330:000000000-K6D4P:1:1102:10859:5648 1:N:0:AGTGCGAGTG+TGGAGGTAAT
GGAGCCCCTGACATAGCATTCCCTCGATTAAATAATATAAGATTCTGACTTTTACCCCCTTCTCTGGGATTATTAATTATAGGACTTTATAAAGAAGGAGCGGGAACGGGATGAACAGTATATCCACCTTTATCAACGTTTTATCATTCAGGACCTTCAGTAGACTTAACAATTTTTTCTTTACACCTTGCAGGGATTTCTTCAATTTTAGGTGCCTTAAATTTTATTACTACAATTATTAATCTTAAAGCAAAAAACCTTTCAGCAGAAAAAATTAGACTATTTGTCTGATCAGTTATTT
+
CCCCCGGGGGGGGGGFGGGGGGGGGGGGFGGGGGGGGGGGGGGGGGGGGGGGGGGGGGGGGGGGGGGGFGGGGGGGGGGGGGGGGGGGGGGGGGGGGGGFGGGGGGGGGGGGGGGGGGGGGGGGGGGGGGGGGGGGGGGGGGGGGGGGGGGGGGGGGGGGGGGGGGGGGGGGGGGGGGGGGGGFGGGGGGGGGGDFGGGGGGGGGGFCEFGGGFGEGGGGGGGGGGGGGGFGGGAFGFGFFFFFGFFDCCCDFFFGGGFFFFAFC7>4FAFGC9FFFEEAC8CFFEACFEEFECFFF?EEF
@M70528:330:000000000-K6D4P:1:1102:7488:5652 1:N:0:AGTGCGAGTG+TGGAGGTAAT
GGAGCCCCTGACATAGCATTCCCTCGATTAAATAATATAAGATTCTGACTTTTACCCCCTTCTCTGGGATTATTAATTATAGGACTTTATAAAGAAGGAGCGGGAACGGGATGAACAGTATATCCACCTTTATCAACGTTTTATCATTCAGGACCTTCAGTAGACTTAACAATTTTTTCTTTACACCTTGCAGGGATTTCTTCAATTTTAGGTGCCTTAAATTTTATTACTACAATTATTAATCTTAAAGCAAAAAACCTTTCAGCAGAAAAAATTAGACTATTTGTCTGAACAGTTATTT
+
CCCCCEGGGGGGFGGFFGGGGGFCFGFGGGGDFFGGGGGGGGFGGGGFEFFFGGGGGGGGGGGGGGGGGGGGGGGGFFGFGGGFGGGGGGGFFGFFGGGDGGGGGGGGGG7FEGGGGGDCFC@FGGGGGGGGFGGGGGDGFGGGGGFGGDGGGGGGGFFGGGGCFGDEFGGGGGGGGDGGGGGCFGGFFD8DGFGGGGGGGDGFAEFECFFGFGGGGGEGGGFFGGGFGGFCCGFFFFCFFCFFGFGGE87CFF>GGDE;FE=D?==FAFAGFBFCA3CF?FGFFEFFEC315;3?CFFEE
@M70528:330:000000000-K6D4P:1:1102:24835:5659 1:N:0:AGTGCGAGTG+TGGAGGTAAT
GGAGCCCCTGACATAGCATTCCCTCGATTAAATAATATAAGATTCTGACTTTTACCCCCTTCTCTGGGATTATTAATTATAGGACTTTATAAGAAGGAGCGGGAACGGGATGAACAGTATATCCACCTTTATCAACGTTTTATCATTCAGGACCTTCAGTAGACTTAACAATTTTTTCTTTACACCTTGCAGGGATTTCTTCAATTTTAGGTGCCTTAAATTTTATTACTACAATTATTAATCTTAAAGCAAAAAACCTTTCAGCAGAAAAAATTAGACTATTTGTCTGATCAGTTATTTT
+
CCCCCGGGGGGGGGGGGGGGGGGGGGGGGGGGGGGGGGGGGGGGGGGGGGGGGGGGGGGGGGGGGGGGGGGGGGGGGGFGGGGGGGGGGGGGGFGDGEFGGGGGGGGGGGGGGGGGGFGGGGGGGGGGGGGGGGGGGGGGGGGGGGGGGGGGGGGGGGGGGGFGGGGDGGGGGFGGGGGGGGGGGGGGGGGGGGGGGGGGGGGGGGGGGGCGFGCFGGGGGGGFGGGFGGFGGGFGGGGFFFFFGFGCGGFFFGFGG4AFF=AC48@GFFFGD@4FEE@=4AD7@<7C?366?EF?6C?EC
@M70528:330:000000000-K6D4P:1:1102:7502:5668 1:N:0:AGTGCGAGTG+TGGAGGTAAT
GGAGCCCCTGACATAGCATTCCCTCGATTAAATAATATAAGATTCTGACTTTTACCCCCTTCTCTGGGATTATTAATTATAGGACTTTATAAAGAAGGAGCGGGAACGGGATGAACAGTATATCCACCTTTATCAACGTTTTATCATTCAGGACCTTCAGTAGACTTAACAATTTTTTCTTTACACCTTGCAGGGATTTCTTCAATTTTAGGTGCCTTAAATTTTATTACTACAATTATTAATCTTAAAGCAAAAAACCTTTCAGCAGAAAAAATTAGACTATTTGTCTGAACAGTTATTT
+
CCCCCGGGGGGGGGGEGGGGGGGGGGGGGGGGGGGGGGGGGGGGGGGGGGGGGGGGGGGGGGGGGGGGGGGGGGGGGGGGGGGGGGGGGGGGGGGGGGGGGGGGGGGGGGEGGGGGGGGGGGGGGGGGGGGGGGGGGGGGGGGGGGGGGGGGGGGGGGGGGFFFFGGGGGGFGGGGGGGFGGGGGGGGGGGGGGGGGGGGGGGGGGGGGGGGGGGGGGGGGGGGGGGGGGFGGGFGGGGFFFFFDAGGGDGGFGFGGGFFFBFGFFEGFFFGGFFFF@3FEFGFFFFFEFF)4CDFFFFFF
@M70528:330:000000000-K6D4P:1:1102:16696:5670 1:N:0:AGTGCGAGTG+TGGAGGTAAT
GGAGCCCCTGACATAGCATTCCCTCGATTAAATAATATAAGATTCTGACTTTTACCCCCTTCTCTGGGATTATTAATTATAGGACTTTATAAAGAAGGAGCGGGAACGGGATGAACAGTATATCCACCTTTATCAACGTTTTATCATTCAGGACCTTCAGTAGACTTAACAATTTTTTCTTTACACCTTGCAGGGATTTCTTCAATTTTAGGTGCCTTAAATTTTATTACTACAATTATTAATCTTAAAGCAAAAAACCTTTCAGCAGAAAAAATTAGACTATTTGTCTGATCAGTTATTT
+
CCCCCGGGGGGGGGGGGGGGGGGGGGGGGGGGGGGGGGGGGGGGGGGGGGGGGGGGGGGGGGGGGGGGGGGGGGGGGGGGGGGGGGGGGGGGGGGGGGGGGGGGGGGGGGGGGFGGGGGFFGGGGGGGGGGGGGGGGGFGGGGGGGGGGGGGGGGGGGGGGGGGGGGGGGGGGGGGGGGGGGGGGFGGGGGGGGEFGGGGGGGGGGGGGGGGGGGGGGGGGGFFGGGGGGFGGGFGGGGFFFFFGFGGGGGGFGFGGGFFFF=FFGEGFAF8C;FFF8CB?FFFFFFFEFFEEEFE?<ECC
@M70528:330:000000000-K6D4P:1:1102:6008:5694 1:N:0:AGTGCGAGTG+TGGAGGTAAT
GGAGCCCCTGACATAGCATTCCCTCGATTAAATAATATAAGATTCTGACTTTTACCCCCTTCTCTGGGATTATTAATTATAGGACTTTATAAAGAAGGAGCGGGAACGGGATGAACAGTATATCCACCTTTATCAACGTTTTATCATTCAGGACCTTCAGTAGACTTAACAATTTTTTCTTTACACCTTGCAGGGATTTCTTCAATTTTAGGTGCCTTAAATTTTATTACTACAATTATTAATCTTAAAGCAAAAAACCTTTCAGCAGAAAAAATTAGACTATTTGTCTGATCAGTTATTT
+
CCCCCGGGGGGGGGGGGGGGGGGGGGGGGGGGGGGGGGGGGGGGGGGGGGGGGGGGGGGGGGGGGGGGGGGGGGGGGGGGGGGGGGGGGGGGGGGGGFF8FGGGGGGGGGGGGGGGGGGGGGGGGGGGGGGGGGGGGGGGGGGGGGGGGGGGGGGGGGGGGGGGGGGGGGGGGGGGGEGGGGGGGGGGGGGGGGGFGGGGGGGGGGGGGGGGGGGGGGGGGGGGGGGGGGFEGFFGGGGFFFCFGFGGGGGGFFFGGGEFFFA7?FFCFFFGGFFFEECFFFGFFEF<E9CECEEFFFFFF
@M70528:330:000000000-K6D4P:1:1102:21303:5729 1:N:0:AGTGCGAGTG+TGGAGGTAAT
GGAGCCCCTGACATAGCATTCCCTCGATTAAATAATATAAGATTCTGACTTTTACCCCCTTCTCTGGGATTATTAATTATAGGACTTTATAAAGAAGGAGCGGGAACGGGATGAACAGTATATCCACCTTTATCAACGTTTTATCATTCAGGACCTTCAGTAGACTTAACAATTTTTTCTTTACACCTTGCAGGGATTTCTTCAATTTTAGGTGCCTTAAATTTTATTACTACAATTATTAATCTTAAAGCAAAAAACCTTTCAGCAGAAAAAATTAGACTATTTGTCTGATCAGTTATTT
+
CCCCCGGGGGGGGGGGGGGGGGGGGGGGGGGGGGGGGGGGGGGGGGGGGGGGGGGGGGGGGGGGGGGGGGGGGGGGGGGGGGGGGGGGGGGGGGGGGGGGGGGGGGGGGGGGGGGGGGGGGGGGGGGGGGGGGGGGGGGGGGGGGGGGGGGGGGGGGGGGGGGGGGGGGGGGGGGGGGGGGGGGGGGGGGGGGGGGGGGGGGGGGGGGGGGGGGGGGGGGGGGGGGGGGGFFGGFGGGGFFFFFGFGGGGGGFGFGGGFFFFFGFGFGFFFGGFFGFFFFFFGFFFFFFFFFFFEFFFFFF
@M70528:330:000000000-K6D4P:1:1102:12728:5743 1:N:0:AGTGCGAGTG+TGGAGGTAAT
GGAGCCCCTGACATAGCATTCCCTCGATTAAATAATATAAGATTCTGACTTTTACCCCCTTCTCTGGGATTATTAATTATAGGACTTTATAAAGAAGGAGCGGGAACGGGATGAACAGTATATCCACCTTTATCAACGTTTTATCATTCAGGACCTTCAGTAGACTTAACAATTTTTTCTTTACACCTTGCAGGGATTTCTTCAATTTTAGGTGCCTTAAATTTTATTACTACAATTATTAATCTTAAAGCAAAAAACCTTTCAGCAGAAAAAATTAGACTATTTGTCTGATCAGTTATTT
+
CCCCCGGGGGGGGGGGGGGGGGGGGGGGGGGGGGGGGGGGGGGGGGGGGGGGGGGGGGGGGGGGGGGGGGGGGGGGGGGGGGGGGGGGGGGGGGGGGGGGGGGGGGGGGGGGGGGGGGGGGGGGGGGGGGGGGGGGGGGGGGGGGGGGGGGGGGGGGGGGGGGGGGGGGGGGGGGGGGGGGGGGGGGGGGGGGGGGGGGGGGGGGGGGGGGGGGGGGGGGGGGGGGGGGGFGGGFGGGGFFFFFGFGGGGGGFGFGGGFFFFFGFDEGFFFFGFFGFFFFFFGFFFFFFFFFFFFFCEFCE
@M70528:330:000000000-K6D4P:1:1102:21365:5763 1:N:0:AGTGCGAGTG+TGGAGGTAAT
GGAGCCCCTGACATAGCATTCCCTCGATTAAATAATATAAGATTCTGACTTTTACCCCCTTCTCTGGGATTATTAATTATAGGACTTTATAAAGAAGGAGCGGGAACGGGATGAACAGTATATCCACCTTTATCAACGTTTTATCATTCAGGACCTTCAGTAGACTTAACAATTTTTTCTTTACACCTTGCAGGGATTTCTTCAATTTTAGGTGCCTTAAATTTTATTACTACAATTATTAATCTTAAAGCAAAAAACCTTTCAGCAGAAAAAATTAGACTATTTGTCTGATCAGTTATTT
+
CCCCCGGGGGGGGGGGGGGGGGGGGGGGGGGGGGGGGGGGGGGGGGGGGGGGGGGGGGGGGGGGGGGGGGGGGGGGGGGGGGGGGGGGGGGGGGGGGGGGGGGGGGGGGGGGGGGGGGGGGGGGGGGGGGGGGGGGGGGGGGGGGGGGGGGGGGGGGGGGGGGGGGGGGGGGGGGGGGGGGGGGGGGGGGGGGGGGGGGGGGGGGGGGGGGGGGGGGGGGGGGGGGGGGGFGGGFGGGGFFFFFGFGGGGGGFGFGGGFFFFFGFGFGFFFGGFFGFFFFFFGFFFFEEFEFFFEFFFFFF
@M70528:330:000000000-K6D4P:1:1102:19935:5771 1:N:0:AGTGCGAGTG+TGGAGGTAAT
GGAGCCCCTGACATAGCATTCCCTCGATTAAATAATATAAGATTCTGACTTTTACCCCCTTCTCTGGGATTATTAATTATAGGACTTTATAAAGAAGGAGCGGGAACGGGATGAACAGTATATCCACCTTTATCAACGTTTTATCATTCAGGACCTTCAGTAGACTTAACAATTTTTTCTTTACACCTTGCAGGGATTTCTTCAATTTTAGGTGCCTTAAATTTTATTACTACAATTATTAATCTTAAAGCAAAAAACCTTTCAGCAGAAAAAATTAGACTATTTGTCTGATCAGTTATTT
+
CCCCCGGGGGGGGGGGGGGGGGGGGGGGGGGGGGGGGGGGGGGGGGGGGGGGGGGGGGGGGGGGGGGGGGGGGGGGGGGGGGGGGGGGGGGGGGGGGGGGGGGGGGGGGGGGGGGGGGGGGGGGGGGGGGGGGGGGGGGGGGGGGGGGGGGGGGGGGGGGGGGGGGGGGGGGGGGGGGGGGGGGGGGGGGGGGGGGGGGGGGGGGGGGGGGGGGGGGGGGGGGGGGGGGGFGGGFGGGGFFFFFGFGGGGGGFGFGGGFFFEFGCCEGFFFGGFFGFFFFFFGFFFFFFFFFFFEECCFEF
@M70528:330:000000000-K6D4P:1:1102:20790:5790 1:N:0:AGTGCGAGTG+TGGAGGTAAT
GGAGCCCCTGACATAGCATTCCCTCGATTAAATAATATAAGATTCTGACTTTTACCCCCTTCTCTGGGATTATTAATTATAGGACTTTATAAAGAAGGAGCGGGAACGGGATGAACAGTATATCAACCTTTATCAACGTTTTATCATTCAGGACCTTCAGTAGACTTAACAATTTTTTCTTTACACCTTGCAGGGATTTCTTCAATTTTAGGTGCCTTAAATTTTATTACTACAATTATTAATCTTAAAGCAAAAAACCTTTCAGCAGAAAAAATTAGACTATTTGTCTGATCAGTTATTT
+
CCCCCGGGGGGGGGGGGGGGGGGGGGGGGGGGGGGGGGGGGGGGGGGGGGGGGGGGGGGGGGGGGGGGGGGGGGGGGGGGGGGGGGGGGGGGGGGGGGGGGGGGGGGGGGGGGGGGGGGGGGGGGGGGGGGGGGGGGGGGGGGGGGGGGGGGGGGGGGGGGGGGGGGGGGGGGGGGGGGGGGGGGGGGGGGGGGGGGGGGGGG,EGFGGGGGGGGGGGGGGGGGGGGGGGFGGGFGGGGFFFFFGFGGGGGGFGFGGGFFFFFGF=CGFFFGGFFGFFFFFFGFFFFEEFFEFCFE<?CFF
@M70528:330:000000000-K6D4P:1:1102:8749:5794 1:N:0:AGTGCGAGTG+TGGAGGTAAT
GGAGCCCCTGACATAGCATTCCCTCGATTAAATAATATAAGATTCTGACTTTTACCCCCTTCTCTGGGATTATTAATTATAGGACTTTATAAAGAAGGAGCGGGAACGGGATGAACAGTATATCCACCTTTATCAACGTTTTATCATTCAGGACCTTCAGTAGACTTAACAATTTTTTCTTTACACCTTGCAGGGATTTCTTCAATTTTAGGTGCCTTAAATTTTATTACTACAATTATTAATCTTAAAGCAAAAAACCTTTCAGCAGAAAAAATTAGACTATTTGTCTGATCAGTTATTT
+
CCCCCGGGGGGGGGGGGGGGGGGGGGGGGGGGGGGGGGGGGGGGGGGGGGGGGGGGGGGGGGGGGGGGGGGGGGGGGGGGGGGGGGGGGGGGGGGGGGGGGGGGGGGGGGGGGGGGGGGGGGGGGGGGGGGGGGGGGGGGGGGGGGGGGGGGGGGGGGGGGGGGGGGGGGGGGGGGGGGGGGGGGGGGGGGGGGGFGGGGGGGGGGGGGGFGGGGGGGGGGGGGGGGGGGFGGGFGGGGFFFFFGFGGFFFGFGFGDDAFFFFGFGFGFFFGGFFGFFFAEFGFF7A?EFFFEFFFEEFFF
@M70528:330:000000000-K6D4P:1:1102:25948:5796 1:N:0:AGTGCGAGTG+TGGAGGTAAT
GGAGCCCCTGACATAGCATTCCCTCGATTAAATAATATAAGATTCTGACTTTTACCCCCTTCTCTGGGATTATTAATTATAGGACTTTATAAAGAAGGAGCGGGAACGGGATGAACAGTATATCCACCTTTATCAACGTTTTATCATTCAGGACCTTCAGTAGACTTAACAATTTTTTCTTTACACCTTGCAGGGATTTCTTCAATTTTAGGTGCCTTAAATTTTATTACTACAATTATTAATCTTAAAGCAAAAAACCTTTCAGCAGAAAAAATTAGACTATTTGTCTGATCAGTTATTT
+
CCCCCGGGGGGGGGGGGGGGGGGGGGGGGGGGGGGGGGGGGGGGGGGGGGGGGGGGGGGGGGGGGGGGGGGGGGGGGGGGGGGGGGGGGGGGGGGGGGGGGGGGGGGGGGGGGGGGGGGGGGGGGGGGGGGGGGGGGGGGGGGGGGGGGGGGGGGGGGGGGGGGGGGGGGGGGGGGGGGGGGGGGGGGGGGGGGGGGGGGGGGGGGGGGEFFGFGGGGGGGGGGGGGGGGFGGGFGGGGFFFFFGFGGGGCGFGFGGGEFFFFGFGCCFFFFGFFGFFFFCFGFFEFFFECC<EFFEFFFF
@M70528:330:000000000-K6D4P:1:1102:15652:5812 1:N:0:AGTGCGAGTG+TGGAGGTAAT
GGAGCCCCTGACATAGCATTCCCTCGATTAAATAATATAAGATTCTGACTTTTACCCCCTTCTCTGGGATTATTAATTATAGGACTTTATAAAGAAGGAGCGGGAACGGGATGAACAGTATATCCACCTTTATCAACGTTTTATCATTCAGGACCTTCAGTAGACTTAACAATTTTTTCTTTACACCTTGCAGGGATTTCTTCAATTTTAGGTGCCTTAAATTTTATTACTACAATTATTAATCTTAAAGCAAAAAACCTTTCAGCAGAAAAAATTAGACTATTTGTCTGATCAGTTATTT
+
CCCCCGGGGGGGGGGGGGGGGGGGGGGGGGGGGGGGGGGGGGGGGGGGGGGGGGGGGGGGGGGGGGGGGGGGGGGGGGGGGGGGGGGGGGGGGGGGGGGGGGGGGGGGGGGGGFGGGGGGGGGGGGGGGGGGGGGGGGFGGGGGGGGGGGGGGGGGGGGGGGGGGGGGGGGGGGGGGGGGGGGGGGGGGGGGGGGGGGGGGGGGGGGGGGGGGGGGGGGGGGGGGGGGGGFGGGFGGGGFFFFFGFGGGGGGFGFCGGDFFFFFFGEFAAAFFFFGEFFFFFGFFFFEEFCEEEFFEFFEF
@M70528:330:000000000-K6D4P:1:1102:5817:5817 1:N:0:AGTGCGAGTG+TGGAGGTAAT
GGAGCCCCTGACATAGCATTCCCTCGATTAAATAATATAAGATTCTGACTTTTACCCCCTTCTCTGGGATTATTAATTATAGGACTTTATAAAGAAGGAGCGGGAACGGGATGAACAGTATATCCACCTTTATCAACGTTTTATCATTCAGGACCTTCAGTAGACTTAACAATTTTTTCTTTACACCTTGCAGGGATTTCTTCAATTTTAGGTGCCTTAAATTTTATTACTACAATTATTAATCTTAAAGCAAAAAACCTTTCAGCAGAAAAAATTAGACTATTTGTCTGATCAGTTATTT
+
CCCCCGGGGGGGGGGGGGGGGGGGGGGGGGGGGGGGGGGGGGGGGGGGGGGGGGGGGGGGGGGGGGGGGGGGGGGGGGGGGGGGGGGGGGGGGGGGGFGGGGGGGGGGGGGGGGGGGGGGGGGGGGGGGGGGGGGGGGGGGGGGGGGGGGGGGGGGGGGGGGGGGGGGFGGGGGGGGGGGGGGGGGGGGFGFFGGEFGGGGGGGGGGGGGGGGGGGGGGGGGGGGGGGGGFGGGFGGGGFFFFFGFGGGGGGFGFGGGDFFFFGEGFGFFFGGFFGFFFFFFGFFFFCFEFFFFFFFFFFF
@M70528:330:000000000-K6D4P:1:1102:10689:5826 1:N:0:AGTGCGAGTG+TGGAGGTAAT
GGAGCCCTGTTTTACTGTCTCTTATACACATCTCCGAGCCCACGAGACAGTGCGAGTGATCTCGTATGCCGTCTTCTGCTTGAAAAAAAAAAACTACATATATTAAGTACTAAACACTTTTACATGTCATAGATTAAATTTACGTAACGACTCAGGATACACTAACTCCATGCGAACACCCGCGATAATACGGATAATGCGAGCGCTCTCCAGATTTCTTGTGTTTAAATGGTTCTTACTCGTCTAATTTCATCACTGATATAAGACGTAGTCTCAACCAGCCCAGTGGCATATATACTGA
+
CCCCCGGGGF@FF<CCFFGGGGGGGGG<=CEFFGGFGGGFGGGGEEGFGGFGFGCGCFG,CFFGGCFFCFFFEGGGFFGGGGGGGFEBFCGG@+,,,,,,5<<,,,,C,,<,,5,5?<??A,,,<<<,,88,,A,,,,5,,A,+4,:++3+665,,33,,,89,D,=D8,,,@+++++8+@*34****,,5*4*>*2@,,********/3*25+=+1++++5+0*2+1+++++232++++3)))/0**+*0*1****0***)12:*31)).:*48:)(.0(0*7)(0.((()))-))).))
@M70528:330:000000000-K6D4P:1:1102:9681:5827 1:N:0:AGTGCGAGTG+TGGAGGTAAT
GGAGCCCCTGACATAGCATTCCCTCGATTAAATAATATAAGATTCTGACTTTTACCCCCTTCTCTGGGATTATTAATTATAGGACTTTATAAAGAAGGAGCGGGAACGGGATGAACAGTATATCCACCTTTATCAACGTTTTATCATTCAGGACCTTCAGTAGACTTAACAATTTTTTCTTTACACCTTGCAGGGATTTCTTCAATTTTAGGTGCCTTAAATTTTATTACTACAATTATTAATCTTAAAGCAAAAAACCTTTCAGCAGAAAAAATTAGACTATTTGTCTGATCAGTTATTT
+
CCCCCGGGGGGGGGGGGGGGGGGGGGGGGGGGGGGGGGGGGGGGGGGGGGGGGGGGGGGGGGGGGGGGGGGGGGGGGGGGGGGGGGGGGGGGGGGGGGGGGGGGGGGGGGGGGGGGGGGGGGGGGGGGGGGGGGGGGGGGGGGGGGGGGGGGGGGGGGGGGGGFGGGGGGGGGGGGGGGGGGGGGGGGGGGGGGGGGGGGGGGGGGGGGGGGGCFGGGGGGGGGGGGGGGFFGGFGGGGFFFFFGFGGGGGGFGFGGGFFFFFGFGFGFFFGGFFFF@CFFFGFFFFFFFFFFFEFFFFFF
@M70528:330:000000000-K6D4P:1:1102:23615:5831 1:N:0:AGTGCGAGTG+TGGAGGTAAT
GGAGCCCCTGACATAGCATTCCCTCGATTAAATAATATAAGATTCTGACTTTTACCCCCTTCTCTGGGATTATTAATTATAGGACTTTATAAAGAAGGAGCGGGAACGGGATGAACAGTATATCCACCTTTATCAACGTTTTATCATTCAGGACCTTCAGTAGACTTAACAATTTTTTCTTTACACCTTGCAGGGATTTCTTCAATTTTAGGTGCCTTAAATTTTATTACTACAATTATTAATCTTAAAGCAAAAAACCTTTCAGCAGAAAAAATTAGACTATTTGTCTGATCAGTTATTT
+
CCCCCGGGGGGGGGGGGGGGGGGGGGGGGGGGGGGGGGGGGGGGGGGGGGGGGGGGGGGGGGGGGGGGGGGGGGGGGGGGGGGGGGGGGGGGGGGGGGGGGGGGGGGGGGGGGGGGGGGGGGGGGGGGGGGGGGGGGGGGGGGGGGGGGGGGGGGGGGGGGGGGGGGGGGGGGGGGGGGGGGGGGGGGGGGGGGGGGGGGGGGGGGGGGGGGGGGGGGGGGGGGGGGGGGFGGGFGGGGFFFFFGFGGGGGGFGFGGGFFFFFGFGFGFFFGGFFGFFFFCFGFFFFFFFFFFFEEFFFFF
@M70528:330:000000000-K6D4P:1:1102:20549:5840 1:N:0:AGTGCGAGTG+TGGAGGTAAT
GGAGCCCCTGACATAGCATTCCCTCGATTAAATAATATAAGATTCTGACTTTTACCCCCTTCTCTGGGATTATTAATTATAGGACTTTATAAAGAAGGAGCGGGAACGGGATGAACAGTATATCCACCTTTATCAACGTTTTATCATTCAGGACCTTCAGTAGACTTAACAATTTTTTCTTTACACCTTGCAGGGATTTCTTCAATTTTAGGTGCCTTAAATTTTATTACTACAATTATTAATCTTAAAGCAAAAAACCTTTCAGCAGAAAAAATTAGACTATTTGTCTGATCAGTTATTT
+
CCCCCGGGGGGGGGGGGGGGGGGGGGGGGGGGGGGGGGGGGGGGGGGGGGGGGGGGGGGGGGGGGGGGGGGGGGGGGGGGGGGGGGGGGGGGGGGGGGGGGGGGGGGGGGGGGGGGGGGGGGGGGGGGGGGGFDGGGGGGGGGGGGGGGGGGGGGGFGGGGGGGGGGFGGGGGGGGGGGGGGGGGGGGGGGGGGGGGGGGGGGGGGGGGGGGGGGGGGGGGGGGGGGGGGFGGGFGGGGFFABFGFGG?F>FFDAGGGFFFFFGFGEGFFFGG@FG<@?6?BFFFFFFE?EFEFFFFE??E
@M70528:330:000000000-K6D4P:1:1102:6377:5841 1:N:0:AGTGCGAGTG+TGGAGGTAAT
GGAGCCCCTGACATAGCATTCCCTCGATTAAATAATATAAGATTCTGACTTTTACCCCCTTCTCTGGGATTATTAATTATAGGACTTTATAAAGAAGGAGCGGGAACGGGATGAACAGTATATCCACCTTTATCAACGTTTTATCATTCAGGACCTTCAGTAGACTTAACAATTTTTTCTTTACACCTTGCAGGGATTTCTTCAATTTTAGGTGCCTTAAATTTTATTACTACAATTATTAATCTTAAAGCAAAAAACCTTTCAGCAGAAAAAATTAGACTATTTGTCTGATCAGTTATTT
+
CCCCCGGGGGGGGGGGGGGGGGGGGGGGGGGGGGGGGGGGGGGGGGGGGGGGGGGGGGGGGGGGGGGGGGGGGGGGGGGGGGGGGGGGGGGGGGGGGGGGGGGGGGGGGGGGGGGGGGGGGGGGGGGGGGGGGGGGGGGGGGGGGGGGGGGGGGGGGGGGGGGGGGGGGGGGGGGGGGGGGGGGGGGGGGGGGGGGGGGGGGGGGGGGGGGCGDFGGGGGGGGGGGGGGGFGGGFGGGGFFFFFGFGGGGGGFGFGGGFFFFFGFGFGFFFGGFFGFFFF?FGFFCFEF9EFFFFFFEFFF
@M70528:330:000000000-K6D4P:1:1102:16039:5866 1:N:0:AGTGCGAGTG+TGGAGGTAAT
GGAGCCCCTGACATAGCATTCCCTCGATTAAATAATATAAGATTCTGACTTTTACCCCCTTCTCTGGGATTATTAATTATAGGACTTTATATAGAAGGAGCGGGAACGGGATGAACAGTATATCCACCTTTATCAACGTTTTATCATTCAGGACCTTCAGTAGACTTAACAATTTTTTCTTTACACCTTGCAGGGATTTCTTCAATTTTAGGTGCCTTAAATTTTATTACTACAATTATTAATCTTAAAGCAAAAAACCTTTCAGCAGAAAAAATTAGACTATTTGTCTGATCAGTTATTT
+
CCCCCBDGGGGGGGFFFFEF@FFG8F7FE;CCFGEFFGGGAGGGGGAFFFGGGGGGGGGGEGCFFGEDFGFCFGGCFC@FECGGGGGGEFGFCEECFGFEFGGGGDGGCGGGGFGGGGFGFDAFGF8FEABFGFGCGFAFDFFGGDF<FGGGGGGGEGGFEFFFGGGFFGFF9EFFGGGGGGFGG98>DDECFGGFGFGEFGFGFGFFGD8EF?C7;EGGGGGGC7FGGGFC7@>FF>FFF6EAFFG@@FF?A79;77BFF*+29>>??A):C@FFFF<*.9+:@)1))17C9?8EFFF3<
@M70528:330:000000000-K6D4P:1:1102:17744:5869 1:N:0:AGTGCGAGTG+TGGAGGTAAT
GGAGCCCCTGACATAGCATTCCCTCGATTAAATAATATAAGATTCTGACTTTTACCCCCTTCTCTGGGATTATTAATTATAGGACTTTATAAAGAAGGAGCGGGAACGGGATGAACAGTATATCCTCCTTTATCAACGTTTTATCATTCAGGACCTTCAGTAGACTTAACAATTTTTTCTTTACACCTTGCAGGGATTTCTTCAATTTTAGGTGCCTTAAATTTTATTACTACAATTATTAATCTTAAAGCAAAAAACCTTTCAGCAGAAAAAATTAGACTATTTGTCTGATCAGTTATTT
+
CCCCCGGGGGGGGGGGGGGGGGGGGGGGGGGGGGGGGGGGGGGGGGGGGGGGGGGGGGGGGGGGGGGGGGGGGGGGGGGGGGGGGGGGGGGGGGGGGGGGGGGGGGGGGGGGGGGGGGGGGGGGG,FGGGGGGGGGGGGGGGGGGGGGGGGGGGGGGGGGGGGGGGGGGGGGGGGGGGGGGGGGGGGGGGGGGGGGGGGGGGGGDFGGGGGGGGGGGGGGGGGGGGGGGGFGGGFGGGGFFFFFGFGFFFGGFGFGGGFFFFFGFGFGFAFCC@FGF@EFFFGFCEFFFFFFFFFFCEEFF
@M70528:330:000000000-K6D4P:1:1102:27435:5870 1:N:0:AGTGCGAGTG+TGGAGGTAAT
GGAGCCCCTGACATAGCATTCCCTCGATTAAATAATATAAGATTCTGACTTTTACCCCCTTCTCTGGGATTATTAATTATAGGACTTTATAAAGAAGGAGCGGGAACGGGATGAACAGTATATCCACCTTTATCAACGTTTTATCATTCAGGACCTTCAGTAGACTTAACAATTTTTTCTTTACACCTTACAGGGATTTCTTCAATTTTAGGTGCCTTAAATTTTATTACTACAATTATTAATCTTAAAGCAAAAAACCTTTCAGCAGAAAAAATTAGACTATTTGTCTGATCAGTTATTT
+
CCCCCGGGGGGGGGGGGGGGGGGGGGGGGGGGGGGGGGGGGGGGGGGGGGGGGGGGGGGGGGGGGGGGGGGGGGGGGGGGGGGGGGGGGGGGGGGGGGGGGGGGGGGGGGEGGGGGGGGGGGGGGGGGGGGGGGGGGGGGGGGGGGGGGGGGGGGGGGGGGGGGGGGGAFGFFGGGGGGGGGGGGGGGGFGGGGGGGGGGGGGGFGGGGGGGGGGGGGGGGGGGGGGGGGFFGGFGGGGFFFFFGFGGGGGGFGFGGGFFFFFGFGEGFFFGGFFGFFCBEFGFFFFEEF9CEEEFE?EFF
@M70528:330:000000000-K6D4P:1:1102:6418:5874 1:N:0:AGTGCGAGTG+TGGAGGTAAT
GGAGCCCCTGACATAGCATTCCCTCGATTAAATAATATAAGATTCTGACTTTTACCCCCTTCTCTGGGATTATTAATTATAGGACTTTATAAAGAAGGAGCGGGAACGGGATGAACAGTATATCCACCTTTATCAACGTTTTATCATTCAGGACCTTCAGTAGACTTAACAATTTTTTCTTTACACCTTGCAGGGATTTCTTCAATTTTAGGTGCCTTAAATTTTATTACTACAATTATTAATCTTAAAGCAAAAAACCTTTCAGCAGAAAAAATTAGACTATTTGTCTGATCAGTTATTT
+
CCCCCGGGGGGGGGGGGGGGGGGGGGGGGGGGGGGGGGGGGGGGGGGGGGGGGGGGGGGGGG9FGGGGGGGGGFGGGGGGGGGGGGGGGGGGGGGGGGGGGGGGGGGGGGGGGGGGGGGGGGGGGGGGGGGGGGGGGGGGGGGGGGGGGGGGGGGGGGGGGGGGGGGGGGGGGGGGGGGGGGGGGGFGGGGGGGGGGGGGGGGGFGGGGGFGGGGGGGGGGGGGGGGGGGFGFGFGGCGFFFBFGFFGGGFFFGAGDDEFFFFFFFEGFFAGC@FFA;E=?FGFFEFEFEEEFF<CEFFFF
@M70528:330:000000000-K6D4P:1:1102:9113:5881 1:N:0:AGTGCGAGTG+TGGAGGTAAT
GGAGCCCCTGACATAGCATTCCCTCGATTAAATAATATAAGATTCTGACTTTTACCCCCTTCTCTGGGATTATTAATTATAGGACTTTATAAAGAAGGAGCGGGAACGGGATGAACAGTATATCCACCTTTATCAACGTTTTATCATTCAGGACCTTCAGTAGACTTAACAATTTTTTCTTTACACCTTGCAGGGATTTCTTCAATTTTAGGTGCCTTAAATTTTATTACTACAATTATTAATCTTAAAGCAAAAAACCTTTCAGCAGAAAAAATTAGACTATTTGTCTGATCAGTTATTT
+
CCCCCGGGGGGGGGGGGGGGGGGGGGGGGGGGGGGGGGGGGGGGGGGGGGGGGGGGGGGGGGGGGGGGGGGGGGGGGGGGGGGGGGGGGGGGGGGGGGGGGGGGGGGGGGGGGGGGGGGGGGGGGGGGGGGGGGGGGGGGGGGGGGGGGGGGGGGGGGGGGGGGGGGGGGGGGGGGGGGGGGGGGGGGGGGGGFGGGGGGGGGGGGGGGGGGGGGGGGGGGGGGGGGGGGFGGGFFGGGFFFFFGFGDEGGGFGFGGGFFFFFGFGEDFFFGG;AFEEFFFFGFFFFFFEFFFCEFFFF?C
@M70528:330:000000000-K6D4P:1:1102:6427:5890 1:N:0:AGTGCGAGTG+TGGAGGTAAT
GGAGCCCCTGACATAGCATTCCCTCGATTAAATAATATAAGATTCTGACTTTTACCCCCTTCTCTGGGATTATTAATTATAGGACTTTATAAAGAAGGAGCGGGAACGGGATGAACAGTATATCCACCTTTATCAACGTTTTATCATTCAGGACCTTCAGTAGACTTAACAATTTTTTCTTTACACCTTGCAGGGATTTCTTCAATTTTAGGTGCCTTAAATTTTATTACTACAATTATTAATCTTAAAGCAAAAAACCTTTCAGCAGAAAAAATTAGACTATTTGTCTGATCAGTTATTT
+
CCCCCGGGGGGGGGGGGGGGGGFFGGGGGGGFGGGGGGGGGGGGGGGGGGGGGGGGGGGGGGGGGGGGGGGGGGGGGGGGGGGGGGGGGGFGGGGGGFGGGGGGGGGGGGGGGGGGGGGGGGGGGGGGGGGGGGGGGGGGGGGGGGGGGGGGGGGGGGGGGGGFGGGFFFEEFGGGGGGGGGGGFGGGGGGGGGGFGGGGGGGGGGGGGGFGGGGGGGGGGGGGGGGGGGFGGGFGGGGFFFFFGFGFFFGGFGFGDGFFFFFD?C=FFFFGGB;9E;EFFFGFFCFFEECCEE@7C?EFF
@M70528:330:000000000-K6D4P:1:1102:8579:5895 1:N:0:AGTGCGAGTG+TGGAGGTAAT
GGAGCCCCTGACATAGCATTCCCTCGATTAAATAATATAAGATTCTGACTTTTACCCCCTTCTCTGGGATTATTAATTATAGGACTTTATAAAGAAGGAGCGGGAACGGGATGAACAGTATATCCACCTTTATCAACGTTTTATCATTCAGGACCTTCAGTAGACTTAACAATTTTTTCTTTACACCTTGCAGGGATTTCTTCAATTTTAGGTGCCTTAAATTTTATTACTACAATTATTAATCTTAAAGCAAAAAACCTTTCAGCAGAAAAAATTAGACTATTTGTCTGATCAGTTATTT
+
CCCCCGGGGGGGGGGGGGGGGGGGGGGGGGGGGGGGGGGGGGGGGGGGGGGGGGGGGGGGGGGGGGGGGGGGGGGGGGGGGGGGGGGGGGGGGGGGGGGGGGGGGGGGGGGGGGGGGGGGGGGGGGGGGGGGGGGGGGGGGGGGGGGGGGGGGGGGGGGGGGGGGGGGGGGGGGGGGGGGGGGGGGGGGGGGGGGGGGGGGGGGGGGGGGGGGGGGGGGGGGGGGGGGGGFGGGFGGGGFFFFFGFGGFGGGFGFGGGFFFFFGFGFGFFFGGFFGFFFFEFGFFFFFFFFFFFFFEFFFF
@M70528:330:000000000-K6D4P:1:1102:7364:5899 1:N:0:AGTGCGAGTG+TGGAGGTAAT
GGAGCCCCTGACATAGCATTCCCTCGATTAAATAATATAAGATTCTGACTTTTACCCCCTTCTCTGGGATTATTAATTATAGGACTTTATAAAGAAGGAGCGGGAACGGGATGAACAGTATATCCACCTTTATCAACGTTTTATCATTCAGGACCTTCAGTAGACTTAACAATTTTTTCTTTACACCTTGCAGGGATTTCTTCAATTTTAGGTGCCTTAAATTTTATTACTACAATTATTAATCTTAAAGCAAAAAACCTTTCAGCAGAAAAAATTAGACTATTTGTCTGATCAGTTATTT
+
CCCCCGGGGGGGGGGGGGGGGGGGGGGGGGGGGGGGGGGGGGGGGGGGGGGGGGGGGGGGGGGGGGGGGGGGGGGGGGGGGGGGGGGGGGGGGGGGGGGGGGGGGGGGGGGGGEGGGGGGGGGGGGGGGGGGGGGGGGGGGGGGGGGGGGGGGGGGGGGGGGGGGGGGGGGGGGGGGGGGGGGGGGGGGGGGGGGGFGGGGGGGGGGGGGGGGGGGGGGFGGGGGGGGGGFGGGFGGGGFFFFFGFGGFGFFFGFFDDFFFFFGFGFGFFFGGBFGFFEFEFGFFFFFFFECEFFFFFFFE
@M70528:330:000000000-K6D4P:1:1102:12626:5908 1:N:0:AGTGCGAGTG+TGGAGGTAAT
GGAGCCCCTGACATAGCATTCCCTCGATTAAATAATATAAGATTCTGACTTTTACCCCCTTCTCTGGGATTATTAATTATAGGACTTTATAAAGAAGGAGCGGGAACGGGATGAACAGTATATCCACCTTTATCAACGTTTTATCATTCAGGACCTTCAGTAGACTTAACAATTTTTTCTTTACACCTTGCAGGGATTTCTTCAATTTTAGGTGCCTTAAATTTTATTACTACAATTATTAATCTTAAAGCAAAAAACCTTTCAGCAGAAAAAATTAGACTATTTGTCTGATCAGTTATTT
+
CCCCCG<FGGGGGGGGGGGGGGGGGGGGGGGGGGGGGGGGGGGGGGGGGGGGGGGGGGGGGGGGGGGGGGGGGGGGGGGGGGGGGGGGGGGGGGGGGGGGGGGGGGGGGGGGGGGGGGGGGGGGGCFGGGGGGGGGGGGGGGGGGGGGGGGGGGGGGGGGGGGGFGGGGGGGGGGGGGGGGGGGGGGGGGGFGGGGGFFGGGGGGGFGGGGGGGGGGGGGGGGGGGGGGGFGGGFGGGGFFFFFGFFGGGGGFG4D5C4FFEAF>7CGFFFFG>FGF@EFFFGFFEFFFFEF)?<CEFEEE
@M70528:330:000000000-K6D4P:1:1102:20352:5910 1:N:0:AGTGCGAGTG+TGGAGGTAAT
GGAGCCCCTGACATAGCATTCCCTCGATTAAATAATATAAGATTCTGACTTTTACCCCCTTCTCTGGGATTATTAATTATAGGACTTTATAAAGAAGGAGCGGGAACGGGATGAACAGTATATCCACCTTTATCAACGTTTTATCATTCAGGACCTTCAGTAGACTTAACAATTTTTTCTTTACACCTTGCAGGGATTTCTTCAATTTTAGGTGCCTTAAATTTTATTACTACAATTATTAATCTTAAAGCAAAAAACCTTTCAGCAGAAAAAATTAGACTGTTTGTCTGATCAGTTATTT
+
CCCCCGGGGGGGGGGGGGGGGGGGGGGGGGGGGGGGGGGGGGGGGGGGGGGGGGGGGGGGGGGGGGGGGGGGGGGGGGGGGGGGGGGGGGGGGGGGGGGGGGGGGGGGGGGGGGGGGGGGGGGGGGGGGGGGGGGGGGGGGGGGGGGGGGGGGGGGGGGGGGGGGGGGGGGGGGGGGGGGGGGGGGGGGGGGGGGGGGGGGGGGGGGGGGGGGGGGGGGGGGGGGGGGGGFGGGFGGFGFFFFFGFGGGGGGFGFGGGFFFFFGFGEGFFFGG>FFFFEFF)>FFFF<CEFFFFEEEFFFF
@M70528:330:000000000-K6D4P:1:1102:15083:5912 1:N:0:AGTGCGAGTG+TGGAGGTAAT
GGAGCCCCTGACATAGCATTCCCTCGATTAAATAATATAAGATTCTGACTTTTACCCCCTTCTCTGGGATTATTAATTATAGGACTTTATAAAGAAGGAGCGGGAACGGGATGAACAGTATATCCACCTTTATCAACGTTTTATCATTCAGGACCTTCAGTAGACTTAACAATTTTTTCTTTACACCTTGCAGGGATTTCTTCAATTTTAGGTGCCTTAAATTTTATTACTACAATTATTAATCTTAAAGCAAAAAACCTTTCAGCAGAAAAAATTAGACTATTTGTCTGATCAGTTATTT
+
CCCCCGGGGGGGGGGGGGGGGGGGGGGGGGGGGGGGGGGGGGGGGGGGGGGGGGGGGGGGGGGGGGGGGGGGGGGGGGGGGGGGGGGGGGGGGGGGGGGGGGGGGGGGGGGGGGGGGGGGGGGGFGGGGGGGGGGGGGFGGGGGGGGGGGGGGGGGGGGGGGGGGGGGGGGGGGFFGGGGGGGGGGGGGGGGGGGGGGGGGGGGGGGGGGGGGGGGGGGGGGGFGGF7CFFGGFFGGGDFFFFFGFGGGGGGFGFGGGFFFEFGFFCGFFFGGBFGFEFFFBFFFFF?3CEFCEFEEFFEF
@M70528:330:000000000-K6D4P:1:1102:6569:5914 1:N:0:AGTGCGAGTG+TGGAGGTAAT
GGAGCCCCTGACATAGCATTCCCTCGATTAAATAATATAAGATTCTGACTTTTACCCCCTTCTCTGGGATTATTAATTATAGGACTTTATAAAGAAGGAGCGGGAACGGGATGAACAGTATATCCACCTTTATCAACGTTTTATCATTCAGGACCTTCAGTAGACTTAACAATTTTTTCTTTACACCTTGCAGGGATTTCTTCAATTTTAGGTGCCTTAAATTTTATTACTACAATTATTAATCTTAAAGCAAAAAACCTTTCAGCAGAAAAAATTAGACTATTTGTCTGATCAGTTATTT
+
CCCCCGGGGGGGGGGGGGGGGGGGGGGGGGGGGGGGGGGGGGGGGGGGGGGGGGGGGGGGGGGGGGGFFGFGGCCCFFGGGGGFFGGGGGGGGGGGGGGGGGGGGGGGGGGGGFGGGFFGGGGGGGGGGGGFGGFFGGGGGGGFFGFGGGGGGGGGGGGGGCGFGGGFDEGFEGGGGGGGGGGFFF8DGGCFFGGFGGGFGGGGGGGGGGGGGGFGGGGGAFGGGGFFFGFFFFFGGGGFF6EFGFGGC77>FGFGGCDFFEFFC74CFFAFGFFGFE3FCFGFF?FCFFCEFF)?C<EEE
@M70528:330:000000000-K6D4P:1:1102:13742:5914 1:N:0:AGTGCGAGTG+TGGAGGTAAT
GGAGCCCCTGACATAGCATTCCCTCGATTAAATAATATAAGATTCTGACTTTTACCCCCTTCTCTGGGATTATTAATTATAGGACTTTATAAAGAAGGAGCGGGAACGGGATGAACAGTATATCCACCTTTATCAACGTTTTATCATTCAGGACCTTCAGTAGACTTAACAATTTTTTCTTTACACCTTGCAGGGATTTCTTCAATTTTAGGTGCCTTAAATTTTATTACTACAATTATTAATCTTAAAGCAAAAAACCTTTCAGCAGAAAAAATTAGACTATTTGTCTGATCAGTTATTT
+
CCCCCEAFGGGGFFGEFFFCEEFGAFEFGGGFGGGFGGGGGFEDFEDCEGFGGF<EEFGG<EGEDFGGC<EFGFFC@@EFFGGFGEGFFGGGGGGDFFGGGGEEGGGGGGGGGCFGEFFGFFGGGGGGG8FGCBA@EFD<FFFEGGDGGGGGGGGFGGFFBFGGGFG;AEGEEGFGFDDCFFDDEGDDEGGGGEGGGFFFGGGGGGEFFGGFGGC?DCFFFFGCCFFFFGFGGGFGGFGFFFFFGFFGFGGGFGFGGGEFFFFGEFCGFFFGFBFGF;?BEFFFA?ACCCEFFCEFFFEEE
@M70528:330:000000000-K6D4P:1:1102:6642:5917 1:N:0:AGTGCGAGTG+TGGAGGTAAT
GGAGCCCCTGACATAGCATTCCCTCGATTAAATAATATAAGATTCTGACTTTTACCCCCTTCTCTGGGATTATTAATTATAGGACTTTATAAAGAAGGAGCGGGAACGGGATGAACAGTATATCCACCTTTATCAACGTTTTATCATTCAGGACCTTCAGTAGACTTAACAATTTTTTCTTTACACCTTTCAGGGATTTCTTCAATTTTAGGTGCCTTAAATTTTATTACTCCAATTATTAATCTTAAAGCAAAAAACCTTTCAGCAGAAAAAATTAGACTATTTGTCTGATCAGTTATTT
+
CCCCCGFGGGGGFGGGGGGGGGGGGGGGGGFGGGGGGGGGGGGE@FGGGGGGGGGGGGGGGGFGGGGGGGGGGGCFGGGGGGAFGGGGGGGCEG<CFE@F@FFCFEGGEGGGGGGGGFGGGFGGGGGGFGG9,A<9<:F@ECGG<EFGGGGGFGGGGGFGC?CDCGGFFGGGGGGFGFEFBF9DFGGCD,DCC9D3DFGGGFDGGGGFFF38FCFFGA9A7;FEA@E:?,<,;CFA++?@6BFFF9@7=BFGF>AGDDEA84BGCC=4;AA?*6877466)11;A?F339;73.)6)7C57
@M70528:330:000000000-K6D4P:1:1102:22649:5923 1:N:0:AGTGCGAGTG+TGGAGGTAAT
GGAGCCCCTGACATAGCATTCCCTCGATTAAATAATATAAGATTCTGACTTTTACCCCCTTCTCTGGGATTATTAATTATAGGACTTTATAAAGAAGGAGCGGGAACGGGATGAACAGTATATCCACCTTTATCAACGTTTTATCATTCAGGACCTTCAGTAGACTTAACAATTTTTTCTTTACACCTTGCAGGGATTTCTTCAATTTTAGGTGCCTTAAATTTTATTACTACAATTATTAATCTTAAAGCAAAAAACCTTTCAGCAGAAAAAATTAGACTATTTGTCTGATCAGTTATTT
+
CCCCCGGGGGGGGGGGGGGGGGGGGGGGGGGGGGGGGGGGGGGGGGGGGGGGGGGGGGGGGGGGGGGGGGGGGGGGGGGGGGGGGGGGGGGGGGGGGGGGGGGGGGGGGGGGGGGGGGGGGGGGGGGGGGGGGGGGGGGGGGGGGGGGGGGGGGGGGGGGGGGGGGGGGGGGGGGGGGGGGGFGGGGGGGGGGGGGGGGGGGGGGGGGGGGGGGGGGGGGGGGGGGGGGGFGGGFGGGGFFFFFGFGGGGGGFGFGGGFFFFFGFGFGFFFGGFFGFFEFFFGFFFFCEFFFFFFFFFFFF
@M70528:330:000000000-K6D4P:1:1102:17347:5938 1:N:0:AGTGCGAGTG+TGGAGGTAAT
GGGACCCTGTTTTACTGTCTCTTATACACATCTCCGAGCCCACGAGACAGTGCGAGTGATCTCGTATGCCGTCTTCTGCTTGAAAAAAAAAAAAAAAAAAAATCAGAAAATATATGTAGCTGAGTATAATACAACTCATGGTCGAAATCATAACAATGAAGTTGAATGTATTCATAAGCAGCATACAGTTGGCTTGTAACCTAATGTGTGTCGTCTTTACCAGTCTACGACGACAGAAAATCTACCTACAAATAAGTGTCATTAAGATACCAGCAATCCTACTCACATTGCTACCACTGAC
+
CCCCCGGGFGFGGGGGGFGGGGGGGGGDCEFGGFGFFGGGGGGGGGFFGGFGFGDGFGF<<FGFGGGGFGFFGFGGGFGEFFFGGCECFFGG@4+8++68+8,,5,,,,,,,3,,,8,,3,,,,3<,,,3,:3,,3,>,3,,:++**,3,3,,>C,:@,,,7,,,7,,23,7,,,,,,,,,,,6,,4,,,,366,*,,,6,=+0+++++03+**11*2+33+2+++>+**)*7=.***2)/)**0**02909*:****/9*4*2);A>*9)+*,.*).,*)**)*(0-))))))())().,
@M70528:330:000000000-K6D4P:1:1102:23851:5946 1:N:0:AGTGCGAGTG+TGGAGGTAAT
GGAGCCCCTGACATAGCATTCCCTCGATTAAATAATATAAGATTCTGACTTTTACCCCCTTCTCTGGGATTATTAATTATAGGACTTTATAAAGAAGGAGCGGGAACGGGATGAACAGTATATCCACCTTTATCAACGTTTTATCATTCAGGACCTTCAGTAGACTTAACAATTTTTTCTTTACACCTTGCAGGGATTTCTTCAATTTTAGGTGCCTTAAATTTTATTACTACAATTATTAATCTTAAAGCAAAAAACCTTTCAGCAGAAAAAATTAGACTATTTGTCTGATCAGTTATTT
+
CCCCCGGGGGGGGGGGGGGGGGGGGGGGGGGGGGGGGGGGGGGGGGGGGGGGGGFGGGGGGGGGGGGGGGGGGGGGGGGGGGGGGGGGGGGGGGGGGGGGGGGGGGGGGGGGGGGGGGGGGGGGGGGGGGGGGGGGGGGGGGGGGGGGGGGGGGGGGGGGGGGGGGGGGGGGGGGGGGGGGGGGGGGGGGGGGGGGGGGGGGGGGGGGGGGGGGGGGGGGGGGGGGFGFGFGGGFGGGGFFFFFGFGGCGGGFGFFDDAFFFFGFF>DFFFCC@FDAFFFEFDFF?FCCEFEEEFFFFCEF
@M70528:330:000000000-K6D4P:1:1102:8110:5951 1:N:0:AGTGCGAGTG+TGGAGGTAAT
GGAGCCCCTGACATAGCATTCCCTCGATTAAATAATATAAGATTCTGACTTTTACCCCCTTCTCTGGGATTATTAATTATAGGACTTTATAAAGAAGGAGCGGGAACGGGATGAACAGTATATCCACCTTTATCAACGTTTTATCATTCAGGACCTTCAGTAGACTTAACAATTTTTTCTTTACACCTTGCAGGGATTTCTTCAATTTTAGGTGCCTTAAATTTTATTACTACAATTATTAATCTTAAAGCAAAAAACCTTTCAGCAGAAAAAATTAGACTATTTGTCTGATCAGTTATTT
+
CCCCCGGGGGGGGGGGGGGGGGGGGGGGGGGGGGGGGGGGGGGGGGGGGGGGGGGGGGGGGGGGGGGGGGGGGGGGGGGGGGGGGGGGGGGGGGGGGGGGGGGGGGGGGGGGGGGGGGGGGGGGGGGGGGGGGGGGGGGGGGGGGGGGGGGGGGGGGGGGGGGGGGGGGGGGGGGGGGGGGFFFGGFGGGGGGGGGGGGGGGGGGGGGGGGGGGGGGGGGGGGGGGGGGGFGGGACFGGFFFFFGFGGFGGFACFCDDBFFEAFEDEGFFFGDFFGF3?FCFGFF3FCEFFFFEEECEFFF
@M70528:330:000000000-K6D4P:1:1102:25951:5960 1:N:0:AGTGCGAGTG+TGGAGGTAAT
GGAGCCCCTGACATAGCATTCCCTCGATTAAATAATATAAGATTCTGACTTTTACCCCCTTCTCTGGGATTATTAATTATAGGACTTTATAAAGAAGGAGCGGGAACGGGATGAACAGTATATCCACCTTTATCAACGTTTTATCATTCAGGACCTTCAGTAGACTTAACAATTTTTTCTTTACACCTTGCAGGGATTTCTTCAATTTTAGGTGCCTTAAATTTTATTACTACAATTATTAATCTTAAAGCAAAAAACCTTTCAGCAGAAAAAATTAGACTATTTGTCTGATCAGTTATTT
+
CCCCCGGGGGGGGGGGGGGGGGGGGGGGGGGGGGGGGGGGGGGGGGGGGGGGGGGGGGGGGGGGGGGGGGGGGGGGGGGGGGGGGGGGGGGGGGGGGGGGGGGGGGGGGGGGGGGGGGGGGGGGGGGGGGGGGGGGGGGGGGGGGGGGGGGGGGGGGGGGGGGGGGGGGGGGGGGGGGGGGGGGGGFGGGGGGGGGGGGGGGGGGGGGGGGGGGGGGGGGGGGGGGGGGGFGGGFGGGGFFFFFGFGGGGGGFGFGDGFFFFFGEDEGFFFG<3FGF;?8?FGFFFFFF?<EFFEEC?EEE
@M70528:330:000000000-K6D4P:1:1102:13646:5966 1:N:0:AGTGCGAGTG+TGGAGGTAAT
GGAGCCCCCTGACATAGCATTCCCTCGATTAAATAATATAAGATTCTGACTTTTCCCCCCTTCTCTGGGATTATTAATTATAGGACTTTATAAAGAAGGAGCGGGAACGGGATGAACAGTATATCCACCTTTATCAACGTTTTATCATTCAGGACCTTCAGTAGACTTAACAATTTTTTCTTTACCCCTTGCAGGGATTTCTTCAATTTTAGGTGCCTTAAATTTTATTACAACAATTATTAATCTTAAAGCAAAAAACCTTTAAGCAGAAAAAATTAGACTATTTGTCTGACCATTTATT
+
CCCCCGCGC@C6@@FE@CEFFGGC@@C@FDFGACF<<CCFAC<F<@CCCCFGGF9FGGGCGFC,,;EGD,C@,ECF<FD<CCFE<CFEC@@FFCAF<F@:@CFG:FDDFG:,88F?B??BCE?FFFCGEGGEFAEGAE7FGGDEFE5F?@@C5AF=EEF=FFAB<7F,AABF>FFGGG=:EG==3,D>D:8,=EG73DF9@FCFG9EGGG9>6>9E:C9FG;EDGC,@:,3,2<?,;=@B9C9BCB:7C+1+;;AGGDE4AE4+.2>:);FFG@AG1.)3.32AF3+7751))/,.6-54<
@M70528:330:000000000-K6D4P:1:1102:20920:5969 1:N:0:AGTGCGAGTG+TGGAGGTAAT
GGAGCCCCTGACATAGCATTCCCTCGATTAAATAATATAAGATTCTGACTTTTACCCCCTTCTCTGGGATTATTAATTATAGGACTTTATAAAGAAGGAGCGGGAACGGGATGAACAGTATATCCACCTTTATCAACGTTTTATCATTCAGGACCTTCAGTAGACTTAACAATTTTTTCTTTACACCTTGCAGGGATTTCTTCAATTTTAGGTGCCTTAAATTTTATTACTACAATTATTAATCTTAAAGCAAAAAACCTTTCAGCAGAAAAAATTAGACTATTTGTCTGATCAGTTATTT
+
CCCCCGGGGGGGGGGGGGGGGGGGGGGGGGGGGGGGGGGGGGGGGGGGGGGGGGGGGGGGGGGGGGGGGGGGGGGGGGGFGDGGGFGGGGGGGGGGGGGGGGGGGGGGGGGGGGGGGGGGGGGGGGGGGGGGGGGGGGFGGGFFGGGGGGGGGGGGGGFGGGGFFGGGGGGCGFFGGGGGGGGGGGGGGGGGGGCEFFGGFGGGFGFGGFG6EFGFF7CFGGGGGGGGFDCA>FFF++?AFFFFGAG7CFFC*;AGGGFFFEFGEGFGAAF6D1=C<ECF?ACA7<CCC?<?EF@C6CFCE
@M70528:330:000000000-K6D4P:1:1102:24205:5982 1:N:0:AGTGCGAGTG+TGGAGGTAAT
GGAGCCCCTGACATAGCATTCCCTCGATTAAATAATATAAGATTCTGACTTTTACCCCCTTCTCTGGGATTATTAATTATAGGACTTTATAAAGAAGGAGCGGGAACGGGATGAACAGTATATCCACCTTTATCAACGTTTTATCATTCAGGACCTTCAGTAGACTTAACAATTTTTTCTTTACACCTTGCAGGGATTTCTTCAATTTTAGGTGCCTTAAATTTTATTACTACAATTATTAATCTTAAAGCAAAAAACCTTTCAGCAGAAAAAATTAGACTATTTGTCTGATCAGTTATTT
+
CCCCCGGGGGGGGGGGGGGGGGGGGGGGGGGGGGGGGGGGGGGGGGGGGGGGGGGGGGGGGGGGGGGGGGGGGGGGGGGGGGGGGGGGGGGGGGGGGGGGGGGGGGGGGGGGGGGGGGGGGGGGGGGGGGGGGGGGGGGGGGGGGGGGGGGGGGGGGGGGGGGGGGGGGGGGGGGGGGGGGGGGGGGGGGGGGFGGGGGGGGGGFGFGGGG6EFFGGGGGGGGGGGGGGGFGGGFGGGGFFFFFGFGGFGGGFGFGGGEFFEFGEF>FFFFGG@FGFFFFFFGFFEFCE9CFFEFE?EEFF
@M70528:330:000000000-K6D4P:1:1102:7024:5987 1:N:0:AGTGCGAGTG+TGGAGGTAAT
GGAGCCCCTGACATAGCATTCCCTCGATTAAATAATATAAGATTCTGACTTTTACCCCCTTCTCTGGGATTATTAATTATAGGACTTTATAAAGAAGGAGCGGGAACGGGATGAACAGTATATCCACCTTTATCAACGTTTTATCATTCAGGACCTTCAGTAGACTTAACAATTTTTTCTTTACACCTTGCAGGGATTTCTTCAATTTTAGGTGCCTTAAATTTTATTACTACAATTATTAATCTTAAAGCAAAAAACCTTTCAGCAGAAAAAATTAGACTATTTGTCTGATCAGTTATTT
+
CCCCCGGGGGGGGGGGGGGGGGGGGGGGGGGGGGGGGGGGGFGGGGGGGGGGGGGGGGGGGGCGGGGGGGGGGGGAEFGGGGGGGGGGGGGGGGGGGGGGGGGGGGGGGGGGGGGGGFGGGGGGGGGGGGGGGGGGGGFFGGGGGGGGGDGGGGGGGGGGGGGGGGGGGGGGGGGGGGGGGGGGGGGGGGGGGGDFFCGGGGGGFGGGGGGGFCEFGGGGGGGGGGGGGGFFGGFGGGGFFCAFGFFGF7CFFFFFGDEFFEFGEGFCF;FFC4AFFFFB9FGFF?F<7CCF<EFFE?EFF
@M70528:330:000000000-K6D4P:1:1102:9534:6005 1:N:0:AGTGCGAGTG+TGGAGGTAAT
GGAGCCCCTGACATAGCATTCCCTCGATTAAATAATATAAGATTCTGACTTTTACCCCCTTCTCTGGGATTATTAATTATAGGACTTTATAAAGAAGGAGCGGGAACGGGATGAACAGTATATCCACCTTTATCAACGTTTTATCATTCAGGACCTTCAGTAGACTTAACAATTTTTTCTTTACACCTTGCAGGGATTTCTTCAATTTTAGGTGCCTTAAATTTTATTACTACAATTATTAATCTTAAAGCAAAAAACCTTTCAGCAGAAAAAATTAGACTATTTGTCTGATCAGTTATTT
+
CCCCCGGGGGGGGGGGGGGGGGGGGGGGGGGGGGGGGGGGGGGGGGGGGGGGGGGGGGGGGGGGGGGGGGGGGGGGGGGGGGGGGGGGGGGGGGGGGGGGGGGGGGGGGGGGGGGGGGGGGGGGGGGGGGGGGGGGGGGGGGGGGGGGGGGGGGGGGGGGGGGGGGGCGGGGGGGGGGGGGGGGGGGGGGGGGFGGGGGGGGGGGGGGGGGFGGGGGGGGGGGGGGGGGGFGGGFGGGGFFFFFGFGGDFFGFGFGGGFFFFFGCGFGFFFFGFFGF@CFFFGFFFFFFFCEFFFFEEFFF
@M70528:330:000000000-K6D4P:1:1102:12964:6012 1:N:0:AGTGCGAGTG+TGGAGGTAAT
GGAGCCCCTGACATAGCATTCCCTCGATTAAATAATATAAGATTCTGACTTTTACCCCCTTCTCTGGGATTATTAATTATAGGACTTTATAAAGAAGGAGCGGGAACGGGATGAACAGTATATCCACCTTTATCAACGTTTTATCATTCAGGACCTTCAGTAGACTTAACAATTTTTTCTTTACACCTTGCAGGGATTTCTTCAATTTTAGGTGCCTTAAATTTTATTACTACAATTATTAATCTTAAAGCAAAAAACCTTTCAGCAGAAAAAATTAGACTATTTGTCTGATCAGTTATTT
+
CCCCCGGGGGGGGGGGGGGGGGGGGGGGGGGGGGGGGGGGGGGGGGGGGGGGGGGGGGGGGGGGGGGGGGGGGGGGGGGGGGGGGGGGGGGGGGGGGGGGGGGGGGGGGGGGGGGGGGGGGGGGGGGGGGGGGGGGGGGGGGGGGGGGGGGGGGGGGGGGGGGGGGGGGGGGGGGGGGGGGGGGGGGGGGGGGGGGGGGGGGGGGGGGGGGGGGGGGGGGGGGGGGGGGGFGGGFGGGGFFFFFGFGFGGGGFGFGGGFFFFFGFGFGFFFGGFFGFEFFFFGFFFFFFFFFFFFFFFFFF
@M70528:330:000000000-K6D4P:1:1102:12958:6031 1:N:0:AGTGCGAGTG+TGGAGGTAAT
GGAGCCCCTGACATAGCATTCCCTCGATTAAATAATATAAGATTCTGACTTTTACCCCCTTCTCTGGGATTATTAATTATAGGACTTTATAAAGAAGGAGCGGGAACGGGATGAACAGTATATCCACCTTTATCAACGTTTTATCATTCAGGACCTTCAGTAGACTTAACAATTTTTTCTTTACACCTTGCAGGGATTTCTTCAATTTTAGGTGCCTTAAATTTTATTACTACAATTATTAATCTTAAAGCAAAAAACCTTTCAGCAGAAACAATTAGACTATTTGTCTGATCAGTTATTT
+
CCCCCG<FGGGGGGGGGGGGGGGGGGEGGGGGFGGFGGGGGGGGGGGGGGGGCFGGGGGGGGGGGG<FFGGGGGGGFGGFGG<FGGGGGGGGGGGGGGGGGGDGGGGGGGGGGGGGGGGGGGGGGGGGGGFGGGGGGGGGGGGGGGGGGGGGFGGGGGGGGGGGGGGG;FGGGGGGGGFDFFFDFGGGGFEFCFE:DGGFGCFGEGFGGGG6EFGGGGGGGGGGGFFFCGFFFFFGGGGFF9FFGFG@9CG>FCF>DDFFFFFGCC4C);;,;76+;@E4EFGFFCFF?ECEFEEE?CFFF
@M70528:330:000000000-K6D4P:1:1102:22599:6036 1:N:0:AGTGCGAGTG+TGGAGGTAAT
GGAGCCCCTGACATAGCATTCCCTCGATTAAATAATATAAGATTCTGACTTTTACCCCCTTCTCTGGGATTATTAATTATAGGACTTTATAAAGAAGGAGCGGGAACGGGATGAACAGTATATCCACCTTTATCAACGTTTTATCATTCAGGACCTTCAGTAGACTTAACAATTTTTTCTTTACACCTTGCAGGGATTTCTTCAATTTTAGGTGCCTTAAATTTTATTACTACAATTATTAATCTTAAAGCAAAAAACCTTTCAGCAGAAAACATTAGACTATTTGTCTGATCAGTTATTT
+
CCCCCFGGGGGGGGGGGGGGFGGGGGGGGGGGFGGGGGGGGGGGGGGGGGGGGGGGGGGGGGGGGGGGGGGGGGGGGGGGGGGGGGGGGGGGGGGFGGGGGGGGGGGGGGGGGGGGGGGGGGGGGGGGGCDFFGGGGGGGGGGGGGGGGGGGGGGFGGGGGGGGGGGGGGGGGGGGGGGGGGGGGGGGGGGGGGGGGGGGGGGGGGGGGGGFFFGFGFFGGGGGGGGGGGFGGGFGGDCFFFFFGFGGFGGCFFFGGDFFFFFGFGEGFFFG*6ADEFFFFFGFFEFFEFFFCEEFEFEEF
@M70528:330:000000000-K6D4P:1:1102:19158:6040 1:N:0:AGTGCGAGTG+TGGAGGTAAT
GGAGCCCCTGACATAGCATTCCCTCGATTAAATAATATAAGATTCTGACTTTTACCCCCTTCTCTGGGATTATTAATTATAGGACTTTATAAAGAAGGAGCGGGAACGGGATGAACAGTATATCCACCTTTATCAACGTTTTATCATTCAGGACCTTCAGTAGACTTAACAATTTTTTCTTTACACCTTGCAGGGATTTCTTCAATTTTAGGTGCCTTAAATTTTATTACTACAATTATTAATCTTAAAGCAAAAAACCTTTCAGCAGAAAAAATTAGACTATTTGTCTGATCAGTTATTT
+
CCCCCGDGGGGGGGGGGGGGGGGGGGGGGGGGGGGGGGGGGGGGGGGGGGGGGGGGGGGGGGGGGGGGGGGGGGGGGGGGGGGGGGGGGGGGGGGGGGGGGGGGGGGGGGGGGGGGGGGGGGGGGGGGGGGGGGGGGGGGGGGGGGGGGGGGGGGGGGGGGGGGGGGGGGGGGGGGGGGGGGGGGGGGGGGGGGGGGGGGGGGGGGGGGGGGGGGGGGGGGGGGGGGGGGFGGGFGGGGFFFFFGFGFGGDFFGFGDGFFFFFGFGFGFFFFGFFGEFFF?FGFFFFFEFFFFFFFFFFEF
@M70528:330:000000000-K6D4P:1:1102:5647:6041 1:N:0:AGTGCGAGTG+TGGAGGTAAT
GGAGCCCCTGACATAGCATTCCCTCGATTAAATAATATAAGATTCTGACTTTTACCCCCTTCTCTGGGATTATTAATTATAGGACTTTATAAAGAAGGAGCGGGAACGGGATGAACAGTATATCCACCTTTATCAACGTTTTATCATTCAGGACCTTCAGTAGACTTAACAATTTTTTCTTTACACCTTGCAGGGATTTCTTCAATTTTAGGTGCCTTAAATTTTATTACTACAATTATTAATCTTAAAGCAAAAAACCTTTCAGCAGAAAAAATTAGACTATTTGTCTGATCAGTTATTT
+
CCCCCEGGGGGGGGGGFGGGGFGGGGGGGGGGFGGGGGGGGFFGGGGGGGGGGGGGGGGGG8CFGGGGGGGGGGGGGGGGGGGGGGGGGGGGGGGGGGGGGGGGGGGGGGGGGGGGGGFFGGGGGGGGGGGGGGGGGGFGGGGGGFGGFGGGGGGGGGGGGGGGGGGDFGGGGGGGGGGGGGGGGFGGGGGGGGGGGGGGGGGGGGGGGGGGGFGGGGGFGGGGGGGGGGFG7FFGGGGFFFFFGFGGFG>FFCAGGGEFF:FGFCCFFF;?4:FGEFFFEFGFFFF?EEFF9CFFFFFFF
@M70528:330:000000000-K6D4P:1:1102:6479:6042 1:N:0:AGTGCGAGTG+TGGAGGTAAT
GGAGCCCCTGACATAGCATTCCCTCGATTAAATAATATAAGATTCTGACTTTTACCCCCTTCTCTGGGATTATTAATTATAGGACTTTATAAAGAAGGAGCGGGAACGGGATGAACAGTATATCCACCTTTATCAACGTTTTATCATTCAGGACCTTCAGTAGACTTAACAATTTTTTCTTTACACCTTGCAGGGATTTCTTCAATTTTAGGTGCCTTAAATTTTATTACTACAATTATTAATCTTAAAGCAAAAAACCTTTCAGCAGAAAAAATTAGACTATTTGTCTGATCAGTTATTT
+
CCCCCGFGGGGGGGGGGGGGGGGGGGGGGGGGGGGGGGGGGGGGGGGGGGGGGGGGGGGGGGGGGGGGGGGGGGGGGGGGGGGGGGGGGGGGGGGGGGGGGGGGGGGGGGGGGGGGGGGGGGGGGGGGGGGGGGGGGGGGGGGGGGGGGGGGGGGGGGGGGGGGGGGGGGGGGGGGGGGGGGGGGGGGGGGGGFEFGGGGGGGGGGGGGGGCGFFGGGGGGGGGGGGGGGFGGGFGGFFFFFFFGFGGGGGGFGFGGGFFFFFGFGEGFFFCG;FGFEFFFFGFFEFFFEFFEFFFEFFFF
@M70528:330:000000000-K6D4P:1:1102:21735:6042 1:N:0:AGTGCGAGTG+TGGAGGTAAT
GGAGCCCCTGACATAGCATTCCCTCGATTAAATAATATAAGATTCTGACTTTTACCCCCTTCTCTGGGATTATTAATTATAGGACTTTATAAAGAAGGAGCGGGAACGGGATGAACAGTATATCCACCTTTATCAACGTTTTATCATTCAGGACCTTCAGTAGACTTAACAATTTTTTCTTTACACCTTGCAGGGATTTCTTCAATTTTAGGTGCCTTAAATTTTATTACTACAATTATTAATCTTAAAGCAAAAAACCTTTCAGCAGAAAAAATTAGACTATTTGTCTGATCAGTTATTT
+
CCCCCGGGGGGGGGGGGGGGGGGGGGGGGGGGGGGGGGGGGGGGGGFGGGGGGGGGGGGGGGGGGGGGGGGGGGGGGGGGGGGGGGGGGGGGGGGGGGGGGGGGGGGGGGGGGGGGGGGGGGGGGGGGGGGGGGGGGGGGGGGGGGGGGGGGGGGGGGGFEGGGGGGGGGGGGGGGGGGGGGGGGGGGGGGGGGGFGGGGGGGGGGGGGGGFG?EGGGFGGGGGGGGGGGFCFFFGGGGFFFFFGFGGGGFGFGFGGGFFFFFGFGEFFFFGGBFGFEEFEFGFFEFCCFFFFFFCEFFCE
@M70528:330:000000000-K6D4P:1:1102:5662:6054 1:N:0:AGTGCGAGTG+TGGAGGTAAT
GGAGCCCCTGACATAGCATTCCCTCGATTAAATAATATAAGATTCTGACTTTTACCCCCTTCTCTGGGATTATTAATTATAGGACTTTATAAAGAAGGAGCGGGAACGGGATGAACAGTATATCCACCTTTATCAACGTTTTATCATTCAGGACCTTCAGTAGACTTAACAATTTTTTCTTTACACCTTGCAGGGATTTCTTCAATTTTAGGTGCCTTAAATTTTATTACTACAATTATTAATCTTAAAGCAAAAAACCTTTCAGCAGAAAAAATTAGACTATTTGTCTGATCAGTTATTT
+
CCCCCGGGGGGGGGGGGGGGGGGGGGGGGGGGGGGGGGGGGGGGGGGGGGGGGGGFGGGGGGGGGGGGGG?FGGGGGGGGGGGGGGGGGGGGGGGGGGGGGGGGGGGGGGGGGGGGGGGGGGGGGGGGGGGGGGGGGGGFFGFGGGGFFGGFGGGGGGGGGGGGGGGGGGGGGGGGGGGGGGGGGGGGGGGFGCGGGGFFGFGGGGGFGGGFGGGGGGGGGGGGGGGGGFFGGGFGGGGFFFCCGFGGFG>FFGFGDDDFFFFGFC9C;FFFFFFFEEFFFFGFAEFEFECCEEFE<CEFF
@M70528:330:000000000-K6D4P:1:1102:4322:6055 1:N:0:AGTGCGAGTG+TGGAGGTAAT
GGAGCCCCTGACATAGCATTCCCTCGATTAAATAATATAAGATTCTGACTTTTACCCCCTTCTCTGGGATTATTAATTATAGGACTTTATAAAGAAGGAGCGGGAACGGGATGAACAGTATATCCACCTTTATCAACGTTTTATCATTCAGGACCTTCAGTAGACTTAACAATTTTTTCTTTACACCTTGCAGGGATTTCTTCAATTTTAGGTGCCTTAAATTTTATTACTACAATTATTAATCTTAAAGCAAAAAACCTTTCAGCAGAAAAAATTAGACTATTTGTCTGATCAGTTATTT
+
CCCCCGGGGGGGGGGGGGGGGGGGGGGGGGGGGGGGGGGGGGGGGGGGGGGGGGGGGGGGGGGGGGGGGGGGGGGGGGGGGGGGGGGGGGGGGGGGGGGGGGGGGGGGGGGGGGGGGGGGGGGGGGGGGGGGGGGGGGGGGGGGGGGGGGGGGGGGGGGGGGGGGGGGGGGGGGGGGGGGGGGGGGGGGGGGGGGGGGGGGGGGGGGGGGGGGGGGGGGGGGGGGGGGGGA=CCFGGGGFFCFFGFGGGGGGFGFGGGFFFFFGFGFGFFFGGFFGF@EFCFGFFEFFFEFFFEFFFFFEF
@M70528:330:000000000-K6D4P:1:1102:9829:6061 1:N:0:AGTGCGAGTG+TGGAGGTAAT
GGAGCCCCTGACATAGCATTCCCTCGATTAAATAATATAAGATTCTGACTTTTACCCCCTTCACTGGGATTATTAATTATAGGACTTTATAAAGAAGGAGCGGGAACGGGATGAACAGTATATCCACCTTTATCAACGTTTTATCATTCAGGACCTTCAGTAGACTTAACAATTTTTTCTTTACACCTTGCAGGGATTTCTTCAATTTTAGGTGCCTTAAATTTTATTACTACAATTATTAATCTTAAAGCAAAAAACCTTTCAGCAGAAAAAATTAGACTATTTGTCTGATCAGTTATTT
+
CCCCCGGGGGGGGGGGGGGGGGGGGGGGGGGGGGGGGGGGGFGGGGGGGGGGGGGGGGGGGGGGGGGGGGGGGGGGGGGGGGGGGGGGGGGGGGGGGGGGGGGGGGGGGGGGGGGGGGGGGGGGGGGGGGGGGGGGGGGGGGGGGGGGGGGGGGGGGGGGGGGGGGGGGGGGGGGGGGGGGGGGGGGGGGGGGGGGGGGGGGGGGGGGGGGGGGGGGGGGGGGGGGGGGGFGGGFGGGGFFFFFGFGGGDFGFFFGDGDFFFFGEFEGFFFGGFFGFFFFFFGFFCFEFFFFFFFFFFFEF
@M70528:330:000000000-K6D4P:1:1102:4340:6062 1:N:0:AGTGCGAGTG+TGGAGGTAAT
GGAGCCCCTGACATAGCATTCCCTCGATTAAATAATATAAGATTCTGACTTTTACCCCCTTCTCTGGGATTATTAATTATAGGACTTTATAAAGAAGGAGCGGGAACGGGATGAACAGTATATCCACCTTTATCAACGTTTTATCATTCAGGACCTTCAGTAGACTTAACAATTTTTTCTTTACACCTTGCAGGGATTTCTTCAATTTTAGGTGCCTTAAATTTTATTACTACAATTATTAATCTTAAAGCAAAAAACCTTTCAGCAGAAAAAATTAGACTATTTGTCTGATCAGTTATTT
+
CCCCCGGGGGGGGGGGGGGGGGGGGGGGGGGGGGGGGGGGGGGGGGGGGGGGGGGGGGGGGGGGGGGGGGGGGGGGGGGGGFGGGGGGGGGGGGGGCFGGGGGGGGGGGGGGGGGGGGGGFGGGGGGGGGGGGGGGGGGGGGGGGGGGGGGGGGFGFGGGGGFGGGGGGGGGGGGGGGGGGGGGGGGGGAFG9DEGGGGGGGGGGGGGGGG?FGGGGGGGGGGGGGGGGGFGGF9FGFGFFFFFGFGGGGFGFFFGGGEFFFFGFGF<AAFFF1AGFF5BFFGFFFF?EEFECCFEEEEFF
@M70528:330:000000000-K6D4P:1:1102:17846:6063 1:N:0:AGTGCGAGTG+TGGAGGTAAT
GGAGCCCCTGACATAGCATTCCCTCGATTAAATAATATAAGATTCTGACTTTTACCCCCTTCTCTGGGATTATTAATTATAGGACTTTATAAAGAAGGAGCGGGAACGGGATGAACAGTATATCCACCTTTATCAACGTTTTATCATTCAGGACCTTCAGTAGACTTAACAATTTTTTCTTTACACCTTGCAGGGATTTCTTCAATTTTAGGTGCCTTAAATTTTATTACTACAATTATTAATCTTAAAGCAAAAAACCTTTCAGCAGAAAAAATTAGACTATTTGTCTGATCAGTTATTT
+
CCCCCGGGGGGGGGGGGGGGGGGGGGGGGGGGGGGGGGGGGGGGGGGGGGGGGGGGGGGGGDGGGGGGGGGGGGGGGGGGGGGGGGGGGGGGGGGGGGGGGGGGGGGGGGGGGGGGGGGGGGGGGGGGGGGGGGGGGGGGGGGGGGGGGGGGGGGGGGGGGGGGGGGGGGGGGGGGGGGGGGGGGGGGGGGGGGGGGGGGGGGGFFGGGGGFGGGGGGGGGGGGGGGGGGFGGGFGGGGFFFFFGFGGGGGGAGFGDGFFFFFGFGFGFAFGGBFGEECFFFFFFFFEEFFFFFFFFFFFF
@M70528:330:000000000-K6D4P:1:1102:20577:6067 1:N:0:AGTGCGAGTG+TGGAGGTAAT
GGAGCCACTGACATAGCATTCCCTCGATTAAATAATATAAGATTCTGACTTTTACCCCCTTCTCTGGGATTATTAATTATAGGACTTTATAAAGAAGGAGCGGGAACGGGATGAACAGTATATCCACCTTTATCAACGTTTTATCATTCAGGACCTTCAGTAGACTTAACAATTTTTTCTTTACACCTTGCAGGGATTTCTTCAATTTTAGGTGCCTTAAATTTTATTACTACAATTATTAATCTTAAAGCAAAAAACCTTTCAGCAGAAAAAATTAGACTATTTGTCTGATCAGTTATTT
+
CCCCCGCFGGGGGGGGGGGGGGGGGGGGGGGGGGGGGGGGGGGGGGGGGGGGGGGGGGGGGGGGGGGGGGGGGGGGGGGGFGGGGGGGGGGGGGGGGGGGGGGGGGGGGGGGGGGGGGGGGGGGGGGGGGGGGGGGGGGGGGGGGGGGGGGGGGGGGGGGGGGGGGGGGGGGGGGGGGGGGGGGGGGGGGGGGGGGGGGGGGGGGG9EFFGGGGGGGGGGGGGGGGGGGGFGGGFGGGGFFFFFGFGGGGGGFGFGGGFFFFFFECCGAFFGGFFGFEFFFFGFFFFFFF9C<EFFFFFEE
@M70528:330:000000000-K6D4P:1:1102:10284:6068 1:N:0:AGTGCGAGTG+TGGAGGTAAT
GGAGCCCCTGACATAGCATTCCCTCGATTAAATAATATAAGATTCTGACTTTTACCCCCTTCTCTGGGATTATTAATTATAGGACTTTATAAAGAAGGAGCGGGAACGGGATGAACAGTATATCCACCTTTATCAACGTTTTATCATTCAGGACCTTCAGTAGACTTAACAATTTTTTCTTTACACCTTGCAGGGATTTCTTCAATTTTAGGTGCCTTAAATTTTATTACTACAATTATTAATCTTAAAGCAAAAAACCTTTCAGCAGAAAAAATTAGACTATTTGTCTGATCAGTTATTT
+
CCCCCEGFGFGGCFGGG<FGFFGGGGGGGCFGGGFFFGFEFEGFGGGGGGGGFFGGFGGGGGGGGFGGCGGGGGEFGGGGFGFCGFFGGGGGGGFCEGGGGCGGGGFGGGGCFCGGGGGGGEFFCFGFDGG9FGCCFDDFGGGGGDGEFGGGGGGC<FGFGGGGGGGGFGGGGGGGGGDGGDFGGFGGGFCEFDGGGGGGGGGGCFFFGGGGGCFFGFGGGGFGGGGGFGFFGGFGGGGFFFFFGFGC2CFC6FFGDG;;FB6CC>CG)9F?F;FGA;)0;FGFF5@6<?39><@FCEC?C
@M70528:330:000000000-K6D4P:1:1102:11700:6073 1:N:0:AGTGCGAGTG+TGGAGGTAAT
GGAGCCCCTGACATAGCATTCCCTCGATTAAATAATATAAGATTCTGACTTTTACCCCCTTCTCTGGGATTATTAATTATAGGACTTTATAAAGAAGGAGCGGGAACGGGATGAACAGTATATCCACCTTTATCAACGTTTTATCATTCAGGACCTTCAGTAGACTTAACAATTTTTTCTTTACACCTTGCAGGGATTTCTTCAATTTTAGGTGCCTTAAATTTTATTACTACAATTATTAATCTTAAAGCAAAAAACCTTTCAGCAGAAAAAATTAGACTATTTGTCTGATCAGTTATTT
+
CCCCCGGGGGGGGGGGGGGGGGGGGGGGGGGGGGGGGGGGGGGGGGGGGGGGGGGGGGGGGGGGGGGGGGGGGGGGGGGGGGGGGGGGGGGGGGGGGGGGGGGGGGGGGGGGGGGGGGGGGGGGGGGGGGGGGGGGGGGGGGGGGGGGGGGGGGGGGGGGGGGGGGGGGGGGGGGGGGGGGGGGGGGGGGGGGGGGGGGGGGGGGGGGGGG?FGGGGGGGGGGGGGGGGGFGGGFGGGGFFFFFGFGGGFGGFGFGGGFFFFFGFGFGFAFGGFFGF@EFEFGFFFFFFEFFFFFFFFFFF
@M70528:330:000000000-K6D4P:1:1102:19315:6075 1:N:0:AGTGCGAGTG+TGGAGGTAAT
GGAGCCCCTGAAATAGCATTCCCTCGATTAAATAATATAAGATTCTGACTTTTACCCCCTTCTCTGGGATTATTAATTATAGGACTTTATAAAGAAGGAGCGGGAACGGGATGAACAGTATATCCACCTTTATCAACGTTTTATCATTCAGGACCTTCAGTAGACTTAACAATTTTTTCTTTACACCTTGCAGGGATTTCTTCAATTTTAGGTGCCTTAAATTTTATTACTACAATTATTAATCTTAAAGCAAAAAACCTTTCAGCAGAAAAAATTAGACTATTTGTCTGATCAGTTATTT
+
CCCCCGECDCE<CFGCF<FFGGDE8CBEFGGFEF@EACFEEDFGA<<EEGGGCFFGGGCG<EEF9FFEFFCEFAFEGGD6EF@EEGGGGCFGCCFFF<CC7FGEGDFFGGGCCFFFCEBDFFFG9EFFGGGFFBFGEEGGGD9EEFF<AEF<=FCGFECDE9AEBFFGC5F:FGGGGGGGD;;;EFCGCDC9FGGGGGFDFF9F7FFGFCG,>@@:CCFG9FFGGGGGCE=E>E9EFFGA6B9BFFGG?87CFGFG<DBFFBC858>?AFFGGBA7./)8./;A+7855477)7<FFFFEE
@M70528:330:000000000-K6D4P:1:1102:19741:6081 1:N:0:AGTGCGAGTG+TGGAGGTAAT
GGAGCCCCTGACATAGCATTCCCTCGATTAAATAATATAAGATTCTGACTTTTACCCCCTTCTCTGGGATTATTAATTATAGGACTTTATAAAGAAGGAGCGGGAACGGGATGAACAGTATATCCACCTTTATCAACGTTTTATCATTCAGGACCTTCAGTAGACTTAACAATTTTTTCTTTACACCTTGCAGGGATTTCTTCAATTTTAGGTGCCTTAAATTTTATTACTACAATTATTAATCTTAAAGCAAAAAACCTTTCAGCAGAAAAAATTAGACTATTTGTCTGATCAGTTATTT
+
CCCCCGGGGGGGGGGGGGGGGGGGGGGGGGGGGGGGGGGGGGGGGGGGGGGGGGGGGGGGGGGGGGGGGGGGGGGGGGGGGGGGGGGGGGGGGGGGGGGGGGGGGGGGGGGGGGGGGGGGGGGGGGGGGGGGGGGGGGGGGGGGGGGGGGGGGGGGGGGGGGGGGGGDGGGGGGGGGGGGGGGGGGGGGGGGGGGFGGGGGGGGGGGGGGGGGGGGGGGGGGGGGGGGGGFGGGFGGGGFFFFFGFGGGGG7AFFGGGFFFFFGEGFGFFFFG>FFE@EF9FGFCEFFFFFFFFFFFFFFF
@M70528:330:000000000-K6D4P:1:1102:17059:6083 1:N:0:AGTGCGAGTG+TGGAGGTAAT
GGAGCCCCTGACATAGCATTCCCTCGATTAAATAATATAAGATTCTGACTTTTACCCCCTTCTCTGGGATTATTAATTATAGGACTTTATAAAGAAGGAGCGGGAACGGGATGAACAGTATATCCACCTTTATCAACGTTTTATCATTCAGGACCTTCAGTAGACTTAACAATTTTTTCTTTACACCTTGCAGGGATTTCTTCAATTTTAGGTGCCTTAAATTTTATTACTACAATTATTAATCTTAAAGCAAAAAACCTTTCAGCAGAAAAAATTAGACTATTTGTCTGATCAGTTATTT
+
CCCCCGGGGGGGGGGGFGGGGGGGGGGGGGGGGGGGGGGGGGGGGGGGGGGGGGGGGGDGFCFGGGGGGGGGGGGGGGGGGGGGGGGGFGGGGGGGGGGGGGGGGGGGGGGGGGGGGGGGGGGGGGGGGGGGGGGGGGFGGGGGGGGGGGGGGGGGGGGGGGGFFGGGGGGGGGGGGGFEGGGGGGGGGGGGGGGGGGGGGGGGFGGGFFGFGGC?FGGGGGGGGGGGGGFGGGFGGGGFFFFFGFGFF7CCFCFDDGEFFFFGC7@GFFFGGFFFAEFF?B;CFFF?EFFFCEFEFEFFF
@M70528:330:000000000-K6D4P:1:1102:6943:6093 1:N:0:AGTGCGAGTG+TGGAGGTAAT
GGAGCCCCTGACATAGCATTCCCTCGATTAAATAATATAAGATTCTGACTTTTACCCCCTTCTCTGGGATTATTAATTATAGGACTTTATAAAGAAGGAGCGGGAACGGGATGAACAGTATATCCACCTTTATCAACGTTTTATCATTCAGGACCTTCAGTAGACTTAACAATTTTTTCTTTACACCTTGCAGGGATTTCTTCAATTTTAGGTGCCTTAAATTTTATTACTACAATTATTAATCTTAAAGCAAAAAACCTTTCAGCAGAAAAAATTAGACTATTTGTCTGATCAGTTATTT
+
CCCCCGGGGGGGGGGGGGGGGGGGGGGGGGGGGGGGGGGGGGGGGGGGGGGGGGGGGGGGGGGGGGGGGGGGGGGGGGGGGGGGGGGGGGGGGGGGGGGGGGGGGGGGGGGGGGGGGGGGGGGGGGGGGGGGGGGGGGGGGGGGGGGGGGGGGGGGGGGGGGGGGGGGGGGGGGGGGGGGGGGGGGGGGGGGGGGGGGGGGGGGGGGGGGGGGGGGGGGGGGGGGGGGGGFGGGFGGGGFFFFFGFGGGGGGFGFGGGFFFFFGFGFGFFFGGFFGFFFFFFGFFFF?ECEFEE<EFCFFF
@M70528:330:000000000-K6D4P:1:1102:26096:6113 1:N:0:AGTGCGAGTG+TGGAGGTAAT
GGAGCCCCTGACATAGCATTCCCTCGATTAAATAATATAAGATTCTGACTTTTACCCCCTTCTCTGGGATTATTAATTATAGGACTTTATAAAGAAGGAGCGGGAACGGGATGAACAGTATATCCACCTTTATCAACGTTTTATCATTCAGGACCTTCAGTAGACTTAACAATTTTTTCTTTACACCTTGCAGGGATTTCTTCAATTTTAGGTGCCTTAAATTTTATTACTACAATTATTAATCTTAAAGCAAAAAACCTTTCAGCAGAAAAAATTAGACTATTTGTCTGATCAGTTATTT
+
CCCCCGGGGGGGGGGGGGGGGGGGGGGGGGGGGGGGGGGGGGGGGGGGGGGGGGGGGGGGGGGGGGGGGGGGGGGGGGGGGGGGGGGGGGGGGGGGGGGGGGGGGGGGGGGGGGGGGGGGGGGGGGGGGGGGGGGGGGGGGGGGGGGGGGGFGGGGGGGGGGGGGGGFGGGGGGGGGGGGGGGGGGGGGECFGCEFGGGGGGFGGGGGGGCCGFCGGGGGGGGGG7AFFGFDGGFGGFFFFAFFGFGGFFFFA4A49DBFFFFGFGCFF;FDG1FGEFFFFFGFFFFFFCEFEF@FFEFFF
@M70528:330:000000000-K6D4P:1:1102:19987:6114 1:N:0:AGTGCGAGTG+TGGAGGTAAT
GGAGCCCCTGACATAGCATTCCCTCGATTAAATAATATAAGATTCTGACTTTTACCCCCTTCTCTGGGATTATTAATTATAGGACTTTATAAAGAAGGAGCGGGAACGGGATGAACAATATATCCACCTTTATCAACGTTTTATCATTCAGGACCTTCAGTAGACTTAACAATTTTTTCTTTACACCTTGCAGGGATTTCTTCAATTTTAGGTGCCTTAAATTTTATTACTACAATTATTAATCTTAAAGCAAAAAACCTTTCAGCAGAAAAAATTAGACTATTTGTCTGATCAGTTATTT
+
CCCCCG@EGGGGGGGGGGGGGGGGGGGGGGGGGGGGGGGGGGGGGGGGGGGGGGGGGGGGGGGGGGGGGGGGGGGGGGGGGGGGGGGGGGGGGGGGGGGGGGGGGGGGGGGGGGGGGGGGGGGGGGGGGGGGGGGGGGGGGGGGGGGGGGGGGGGGGGGGGGGGGGGGGFGGGGGGGGGGGGGGGGGGGGGGGGGGGGGGGGGGGGGGGGG?GGGGGGGGGGGGGGGGGGFGGGFFGGGFFFFFGFGGGGGGFGFGGGFFF=FGFGFGFFFGG>FCEE?FCFGFFCFFFFFFCE<CEEE<C
@M70528:330:000000000-K6D4P:1:1102:9718:6126 1:N:0:AGTGCGAGTG+TGGAGGTAAT
GGAGCCCCTGACATAGCATTCCCTCGATTAAATAATATAAGATTCTGACTTTTACCCCCTTCTCTGGGATTATTAATTATAGGACTTTATAAAGAAGGAGCGGGAACGGGATGAACAGTATATCCACCTTTATCAACGTTTTATCATTCAGGACCTTCAGTAGACTTAACAATTTTTTCTTTACACCTTGCAGGGATTTCTTCAATTTTAGGTGCCTTAAATTTTATTACTACAATTATTAATCTTAAAGCAAAAAACCTTTCAGCAGAAAAAATTAGACTATTTGTCTGATCAGTTATTT
+
CCCCCGGGGGGGGGGGGGGGGGGGGGGGGGFGGGGGGGGGGGGGGGGGGGGGGGGGGGGGGGGGGGGGGGGGGGGGGGGGGGGGGGGGGGGGGGGGGGGGGGGGGGGGGGGGGGGGGGGGGGGGGGGGGGGGGGGGGGGGGGGGGGGGGGGFGGGGGGGGGGGGGGGGGGGGGGGGGGGGGGGGGGGGGGGGGFGGGGGGGGGGGGGGGCE?EGGGGGGGGGGGGGGGGGFGGGFFGGGFFFFAGFGGDDGGFGFGGDDFFFFGECCFFFFFC>FGF374?FGFFEFFFF<<C<EFFF?FE
@M70528:330:000000000-K6D4P:1:1102:18512:6139 1:N:0:AGTGCGAGTG+TGGAGGTAAT
GGAGCACCTGACATAGCATTCCCTCGATTAAATAATATAAGATTCTGACTTTTACCCCCTTCTCTGGGATTATTAATTATAGGACTTTATAAAGAAGGAGCGGGAACGGGATGAACAGTATATCCACCTTTATCAACGTTTTATCATTCAGGACCTTCAGTAGACTTAACAATTTTTTCTTTACACCTTGCAGGGATTTCTTCAATTTTAGGTGCCTTAAATTTTATTACTACAATTATTAATCTTAAAGCAAAAAACCTTTCAGCAGAAAAAATTAGACTATTTGTCTGATCAGTTATTT
+
CCCCCFGGGGGGGGGGGGGGGGGGGGGGGGGGGGGGGGGGGGGGGGGGGGGGGGGGGGGGGGGGGGGGGGGGGGGGGGGGGGGGGGGGGGGGGGGGGGGGGGGGGGGGGGGGGGGGGGGGGGGGGGGGGGGGGGGGGGGGGGGGGGGGGFGGGGGGGGGGGGGGGGGFGGGGGGGGGGGGGGGGGGGGGGGGGGGGGGGGGGGGGGGGGFGGGGGGGGGGGGGGGGGGGGFGFFFGGDFFFFFFGFGFGCFFFGFGGGFFFEFGFGFG4A)CFFFGFFCACFGFFFF<??CFEFFFFFFFF
@M70528:330:000000000-K6D4P:1:1102:24747:6150 1:N:0:AGTGCGAGTG+TGGAGGTAAT
GGAGCCCCTGACATAGCATTCCCTCGATTAAATAATATAAGATTCTGACTTTTACCCCCTTCTCTGGGATTATTAATTATAGGACTTTATAAAGAAGGAGCGGGAACGGGATGAACAGTATATCCACCTTTATCAACGTTTTATCATTCAGGACCTTCAGTAGACTTAACAATTTTTTCTTTACACCTTGCAGGGATTTCTTCAATTTTAGGTGCCTTAAATTTTATTACTACAATTATTAATCTTAAAGCAAAAAACCTTTCAGCAGAAAAAATTAGACTATTTGTCTGATCAGTTATTT
+
CCCCCGGGGGGGGGGGGGGGGGGGGGGGGGGGGGGGGGGGGGGGGGGGGGGGGGGGGGGGGGGGGGGGGGGGGGGGGGGGGGGGGGGGGGGGGGGGGGGGGGGGGGGGGGGGGGGGGGGGGGGGGGGGGGGGGGGGGGGGGGGGGGGGGGGGGGGGGGGGGGGGGGGGGGGGGGGGGGGGGGGGGGGGGGGGGGGGGGGGGGGGGGGGGGGGGGGGGGGGGGGGGGGGGGFGGGFGGGGFFFFFGFGGGGGGFCFGGGBFFEFGFGEGFFFGG;AF@@FFFFGFFFFFFFFCEF@EFCEFF
@M70528:330:000000000-K6D4P:1:1102:14627:6155 1:N:0:AGTGCGAGTG+TGGAGGTAAT
GGAGCCCCTGACATAGCATTCCCTCGATTAAATAATATAAGATTCTGACTTTTACCCCCTTCTCTGGGATTATTAATTATAGGACTTTATAAAGAAGGAGCGGGAACGGGATGAACAGTATATCCACCTTTATCAACGTTTTATCATTCAGGACCTTCAGTAGACTTAACAATTTTTTCTTTACACCTTGCAGGGATTTCTTCAATTTTAGGTGCCTTAAATTTTATTACTACAATTATTAATCTTAAAGCAAAAAACCTTTCAGCAGAAAAAATTAGACTATTTGTCTGATCAGTTATTT
+
CCCCCGFGGGGGGGGGGGGGGGGGGGGGGGGGGGGGFGGGGGGGGGGGGGGGGGGGGGGGGGGGGGGGGGGGGGGGGGGGGGGFFGGFGGGGGGGGGGGGGGGGGGGGGGGGC<FGEFGFGFGGGGGGGGGGGGGGGGGGGGGGGGGGGGGGGGGGGGGGGGGGGGGGGGGGGGGGGGGGGGGFGGFGGGFGGC==FGFGGGGGFGGGGGGGGGGGGGGGFGGGGGGGGGFGGGFGGGGFFF69FFGGGFFFFGFGDGFFFFFG?GFGF;FGGFFFEFEAEFGFFFFCFEFFFFFFFFE?C
@M70528:330:000000000-K6D4P:1:1102:21242:6159 1:N:0:AGTGCGAGTG+TGGAGGTAAT
GGAGCCACTGACATAGCATTCCCTCGATTAAATAATATAAGATTCTGACTTTTACCCCCTTCTCTGGGATTATTAATTATAGGACTTTATAAAGAAGGAGCGGGAACGGGATGAACAGTATATCCACCTTTATCAACGTTTTATCATTCAGGACCTTCAGTAGACTTAACAATTTTTTCTTTACACCTTGCAGGGATTTCTTCAATTTTAGGTGCCTTAAATTTTATTACTACAATTATTAATCTTAAAGCAAAAAACCTTTCAGCAGAAAAAATTAGACTATTTGTCTGATCAGTTATTT
+
CCCCCG8FGGGGGGGGGGGGGGGGGGGGGGGGGGGGGGGGGGGGGGGGGGGGGGGGGGGGGGGGGGGGGGGGGGGGGGGGGGGGGGGGGGGGGGGGGGGGGGGGGGGGGGGGGGGGGGGGGGGGGGGGGGGGGGGGGGGGGGGGGGGGGGGGGGGGGGGGGGGGGGG;FFGGGGGGGGGGGGGGGGGGGGGGGGGGGGGGGGGGGGGGGGGCGGGGGGGGGGFGGGGGGGFGGGFGGGGFFFFFGFGGGDCFFG>C?GFFFFFGFGFGFFAGG9FDEFEFFFGFACFFC?<EFFFFFFCCE
@M70528:330:000000000-K6D4P:1:1102:22070:6169 1:N:0:AGTGCGAGTG+TGGAGGTAAT
GGAGCCCCTGACATAGCATTCCCTCGATTAAATAATATAAGATTCTGACTTTTACCCCCTTCTCTGGGATTATTAATTATAGGACTTTATAAAGAAGGAGCGGGAACGGGATGAACAGTATATCCACCTTTATCAACGTTTTATCATTCAGGACCTTCAGTAGACTTAACAATTTTTTCTTTACACCTTGCAGGGATTTCTTCAATTTTAGGTGCCTTAAATTTTATTACTACAATTATTAATCTTAAAGCAAAAAACCTTTCAGCAGAAAAAATTAGACTATTTGTCTGATCAGTTATTT
+
CCCCCGGGGGGGGGGGGGGGGGGGGGGGGGGGGGGGGGGGGGGGGGGGGGGGGGGGGGGGGGGGGGGGGGGGGGGGGGGGGGGGGGGGGGGGGGGGGGGGGGGGGGGGGGGGGGGGGGGGGGGGGGGGGGGGGGGGGGGGGGGGGGGGGGGGGGGGGGGGGFGGGGGGGGGGGGGGGGGGGGGGGGGGGGGGGGGGGGGGGGGGGGGGGGG?FGGFGGGGFFGGGGGGGGFGGGFGGGGFFFFFGFGGGFGFFGFGGGAFFEFGFGEGFFFGG>FFFFEA?FGFF3CCEEEEEF3CFFFFF
@M70528:330:000000000-K6D4P:1:1102:23424:6174 1:N:0:AGTGCGAGTG+TGGAGGTAAT
GGAGCCCCTGACATAGCATTCCCTCGATTAAATAATATAAGATTCTGACTTTTACCCCCTTCTCTGGGATTATTAATTATAGGACTTTATAAAGAAGGAGCGGGAACGGGATGAACAGTATATCCACCTTTATCAACGTTTTATCATTCAGGACCTTCAGTAGACTTAACAATTTTTTCTTTACACCTTGCAGGGATTTCTTCAATTTTAGGTGCCTTAAATTTTATTACTACAATTATTAATCTTAAAGCAAAAAACCTTTCAGCAGAAAAAATTAGACTATTTGTCTGATCAGTTATTT
+
CCCCCGGGGGGGGGGGGGGGGGGGGGGGGGGGGGGGGGGGGGGGGGGGGGGGGGGGGGGGGGGGGGGGGGGGGGGGGGGFGGGGGGGGGGGGGGGGGGGGGGGGGGGGGGGGGGGGGGGGGGGGGGGGGGGGGGGGGGGGGGGGGGGGGGGGGGGGGGGGGGGGGGGDGGGGGGGGGGGGGGGGGGGGGGGGGGGGGGGGGGGGGGGGGGGFFFGGGGGGGGGGGGGGGFFGGFFGGGGFFFFFGFGGGFGGFFFGGGEFFFFGFGFGFFFGGBFGF358CFGFFFFCECFFF?<EEEEFF
@M70528:330:000000000-K6D4P:1:1102:3614:6194 1:N:0:AGTGCGAGTG+TGGAGGTAAT
GGAGCCCCTGACATATCATTCCCTCGATTAAATAATATAAGATTCTGACTTTTACCCCCTTCTCTGGGATTATTAATTATAGGACTTTATAAAGAAGGAGCGGGAACGGGATGAACAGTATATCCACCTTTATCAACGTTTTATCATTCAGGACCTTCAGTAGACTTAACAATTTTTTCTTTACACCTTGCAGGGATTTCTTCAATTTTAGGTGCCTTAAATTTTATTACTACAATTATTAATCTTAAAGCAAAAAACCTTTCAGCAGAAAAAATTAGACTATTTGTCTGATCAGTTATTT
+
-ACCCGGGGGGGGGGFGGGGGGGGGGGGGGGGGGGGGGGGGGGFGGGGGGGGGGGGGGGGGGGGGGGGGGGGGGGGGGGGGGGGFGGGGGGGGGGGGGGGGGGGGGGGGGGGGGGGGGGGGGGGGGGGGGGGFGGGGGGGGCGGGGGGGGGGGGGGGGGGGGGGGFAFGGGGGGGGGGGGGGGGGGGGGGGGGGGGGGGGGGGGGGGGGGGGGGGGGGGGGGGGGGDCFFAFGGFFGFGCFFFFGFGGCDGFACAFGG:4FFFGFGFGFFFGGFFCEFCBEFFFFFF6<);EEF@?<EFEF
@M70528:330:000000000-K6D4P:1:1102:13797:6198 1:N:0:AGTGCGAGTG+TGGAGGTAAT
GGAGCCCCTGACATAGCATTCCCTCGATTAAATAATATAAGATTCTGACTTTTACCCCCTTCTCTGGGATTATTAATTATAGGACTTTATAAAGAAGGAGCGGGAACGGGATGAACAGTATATCCACCTTTATCAACGTTTTATCATTCAGGACCTTCAGTAGACTTAACAATTTTTTCTTTACACCTTGCAGGGATTTCTTCAATTTTAGGTGCCTTAAATTTTATTACTACAATTATTAATCTTAAAGCAAAAAACCTTTCAGCAGAAAAAATTAGACTATTTGTCTGATCAGTTATTT
+
CCCCCGGGGGGGGGGGGGGGGGGGGGGGGGGGGGGGGGGGGGGGGGGGGGGGGGGGGGGGGGGGGGGGGGGGGGGGGGGGGGGGGGGGGGGGGGGGGGGGGGGGGGGGGGGGGGGGGGGGGGGGGGGGGGGGGGGGGGGGGGGGGGGGGGGGGGGGGGGGGGGGGGGGGGGGGGGGGGGGGGGGGGGGGGGGGGGGGGGGGGGGGGGGGGGGGGGGGGGGGGGGGGGGGGFGGGFGGGGFFFFFGFGGGG7FFGAF<DFFFFFGFGFGFFFGG6AC@FEFFFGFFFF3?EEFFFFFFFFEF
@M70528:330:000000000-K6D4P:1:1102:5196:6201 1:N:0:AGTGCGAGTG+TGGAGGTAAT
GGAGCCCCTGACATAGCATTCCCTCGATTAAATAATATAAGATTCTGACTTTTACCCCCTTCTCTGGGATTATTAATTATAGGACTTTATAAAGAAGGAGCGGGAACGGGATGAACAGTATATCCACCTTTATCAACGTTTTATCATTCAGGACCTTCAGTAGACTTAACAATTTTTTCTTTACACCTTGCAGGGATTTCTTCAATTTTAGGTGCCTTAAATTTTATTACTACAATTATTAATCTTAAAGCAAAAAACCTTTCAGCAGAAAAAATTAGACTATTTGTCTGATCAGTTATTT
+
CCCCCGGGGGGGGGGFGGGGGGGGGGGGGGGGGGGGGGGGGGGGGGGGGGGGGGGGGGGGGGGGGGGGGGGGGGGGGGGGGGGGGGGGGGGGGGGGGGGGGGGGGGGGGGGGGGGGGGGGGGGGGGGGGGGGGGGGGGGGGGGGGGGGGGGGGGGGGGGGGGGGGGGGGGGGGGGGGGGGGGGGGGGGGGGGGGGGGGGGGGGGGGGGGGGGGGGGGGGGGGGGGFFGGGFGGGFGGGGFFFFFGFFGGGFGFGFGDGFFFFFGFCECFFFGC@FGFFFFFFCFFEFEFFFEEE3CEFFEF
@M70528:330:000000000-K6D4P:1:1102:24927:6204 1:N:0:AGTGCGAGTG+TGGAGGTAAT
GGAGCCCCTGACATAGCATTCCCTCGATTAAATAATATAAGATTCTGACTTTTACCCCCTTCTCTGGGATTATTAATTATAGGACTTTATAAAGAAGGAGCGGGAACGGGATGAACAGTATATCCACCTTTATCAACGTTTTATCATTCAGGACCTTCAGTAGACTTAACAATTTTTTCTTTACACCTTGCAGGGATTTCTTCAATTTTAGGTGCCTTAAATTTTATTACTACAATTATTAATCTTAAAGCAAAAAACCTTTCAGCAGAAAAAATTAGACTATTTGTCTGATCAGTTATTT
+
CCCCCGGGGGGGGGGGGGGGGGGGGGGGGGGGGGGGGGGGGGGGGGGGGGGGGGGGGGGGGGGGGGGGGGGGGGGGGGGGGGGGGGGGGGGGGGGGGGGGGGGGGGGGGGGGGGGGGGGGGGGGGGGGGGGGGGGGGGGGGGGGGGGGGGGGGGGGGGGGGGGGGGGGGGGGGGGGGGGGGGGGGGGGGGGGGGGGGGGGGGGGGGGGGGG6EEFFGGGGGGGGFCGGGGFFGGFGGGGFFAFAGFFGFG>FFFFGDGDF==FGFFEGFFFG<9FFFF?=EFGFFFFCFE<CFEECFFFEF
@M70528:330:000000000-K6D4P:1:1102:13556:6207 1:N:0:AGTGCGAGTG+TGGAGGTAAT
GGAGCCCCTGACATAGCATTCCCTCGATTAAATAATATAAGATTCTGACTTTTACCCCCTTCTCTGGGATTATTAATTATAGGACTTTATAAAGAAGGAGCGGGAACGGGATGAACAGTATATCCACCTTTATCAACGTTTTATCATTCAGGACCTTCAGTAGACTTAACAATTTTTTCTTTACACCTTGCAGGGATTTCTTCAATTTTAGGTGCCTTAAATTTTATTACTACAATTATTAATCTTAAAGCAAAAAACCTTTCAGCAGAAAAAATTAGACTATTTGTCTGATCAGTTATTT
+
CCCCCGGGGGGGGGGGGGGGGGGGGGGGGGGGGGGGGGGGGGGGGGGGGGGGGGGGGGGGGGGGGGGGGGGGGGGGGGGGGGGGGGGGGGGGGGGGGGGGGGGGGGGGGGGGGGGGGGGGGGGGGGGGGGGGGGGGGGGGGGGGGGGGGGGGGGGGGGGGGGGGGGGGGGGGGGGGGGGGGGGGGGGGGGGGGGGGGGGGGGGGGGGGGGGGGGGGGGGGGGGGGGGGGGFGGGFGGGGFFFFFGFGGGGGGFGFGGGFFFFFGFGFGFFF6F@FGFFFFFFGFFFFFFFEFFFFFFFFFF
@M70528:330:000000000-K6D4P:1:1102:22390:6214 1:N:0:AGTGCGAGTG+TGGAGGTAAT
GGAGCCCCTGACATAGCATTCCCTCGATTAAATAATATAAGATTCTGACTTTTACCCCCTTCTCTGGGATTATTAATTATAGGACTTTATAAAGAAGGAGCGGGAACGGGATGAACAGTATATCCACCTTTATCAACGTTTTATCATTCAGGACCTTCAGTAGACTTAACAATTTTTTCTTTACACCTTGCAGGGATTTCTTCAATTTTAGGTGCCTTAAATTTTATTACTACAATTATTAATCTTAAAGCAAAAAACCTTTCAGCAGAAAAAATTAGACTATTTGTCTGATCAGTTATTT
+
CCCCC7FGGGGGGGGGGGGGGGGGGGEGGGGGGGGGGGGGGGGGGGGGGGGGGGGGGGGGGGGGGGGGGGGGGGGGGGGGGGGGGGGGGGGGGGGGGGGGGGGGGGGGGGGGGGGGGGGGGGGGGGGGGGGGCGGGGGGGGGGGGGGCFFGGGGGFGGGGGGGGGGGGGGGGGGGGGGGGGFFGGGGGGGGGGGGGGGGGGGGGGGFGGGGGGEFGGGGGGGFGGGGGFFFFGGFGGGGFFFFFGFGFFFFCAGFFGG>FFEFGFGFGFFFGD9FGFEFACFGFFFFCFFFFFEFEFFFFF
@M70528:330:000000000-K6D4P:1:1102:24831:6215 1:N:0:AGTGCGAGTG+TGGAGGTAAT
GGAGCCCCTGACATAGCATTCCCTCGATTAAATAATATAAGATTCTGACTTTTACCCCCTTCTCTGGGATTATTAATTATAGGACTTTATAAAGAAGGAGCGGGAACGGGATGAACAGTATATCCACCTTTATCAACGTTTTATCATTCAGGACCTTCAGTAGACTTAACAATTTTTTCTTTACACCTTGCAGGGATTTCTTCAATTTTAGGTGCCTTAAATTTTATTACTACAATTATTAATCTTAAAGCAAAAAACCTTTCAGCAGAAAAAATTAGACTATTTGTCTGATCAGTTATTT
+
CCCCCGGGGGGGGGGGGGGGGGGGGGGGGGGGGGGGGGGGGGGGGGGGGGGGGGGGGGGGGGGGGGGGGGGGGGGGGGGGGGGGGGGGGGGGGGGGGGGGGGGGGGGGGGGGGGGGGGGGGGGGGGGGGGGGGGGGGGGGGGGGGGGGGGGGGGGGGGGGGGGGGGGGGGGGGGGGGGGGGGGGGGGGGGGGGGGGGGGGGGGGGGGGGGGCGFGGGGGGGGGGGGGGGGFGGGFGGGGFFFFFGFGGGGGGFGFGGG>FFEFGFCEGFFFGG;FGFECA?FGFFFFEFFFFFF@EECFFE
@M70528:330:000000000-K6D4P:1:1102:18417:6215 1:N:0:AGTGCGAGTG+TGGAGGTAAT
GGAGCCCCTGACATAGCATTCCCTCGATTAAATAATATAAGATTCTGACTTTTACCCCCTTCTCTGGGATTATTAATTATAGGACTTTATAAAGAAGGAGCGGGAACGGGATGAACAGTATATCCACCTTTATCAACGTTTTATCATTCAGGACCTTCAGTAGACTTAACAATTTTTTCTTTACACCTTGCAGGGATTTCTTCAATTTTAGGTGCCTTAAATTTTATTACTACAATTATTAATCTTAAAGCAAAAAACCTTTCAGCAGAAAAAATTAGACTATTTGTCTGATCAGTTATTT
+
CCCCCGGGGGGGGGGGGGGGGGGGGGGGGGGGGGGGGGGGGGGGGGGGGGGGGGGGGGGGGGGGGGGGGGGGGGGGGGGGGGGGGGGGGGGGGGGGGGGGGGGGGGGGGGGGGGGGGGGGGGGGGGGGGGGGGGGGGGGGGGGGGGGGGGGGGGGGGGGGGGGGGGGGGGGGGGGGGGGGGGGGGGGGGGGGGGGGGGGGGGGGGGGGGGGGGGGGGGGGGGGGFFGGGFFGGGFGGGFFFFFFGFGGGGGGFGFGGGFFFFFGFGEGFFFGGFFGFFEFCFGFFFFFFEEFFFFFFCEEF
@M70528:330:000000000-K6D4P:1:1102:18881:6218 1:N:0:AGTGCGAGTG+TGGAGGTAAT
GGAGCCCCTGACATAGCATTCCCTCGATTAAATAATATGAGATTCTGACTTTTACCCCCTTCTCTGGGATTATTAATTATAGGACTTTATAAAGAAGGAGCGGGAACGGGATGAACAGTATATCCACCTTTATCAACGTTTTATCATTCAGGACCTTCAGTAGACTTAACAATTTTTTCTTTACACCTTGCAGGGATTTCTTCAATTTTAGGTGCCTTAAATTTTATTACTACAATTATTAATCTTAAAGCAAAAAACCTTTCAGCAGAAAAAATTAGACTATTTGTCTGATCAGTTATTT
+
CCCCCGGGGGGGGGGGGGGGGGGGGGGGGGGGGGGGGGGGGGGGGGGGGGGGGGGGGGGGGGGGGGGGGGGGGGGGGGGGGGGGGGGGGGGGGGGGGGGGGGGGGGGGGGGGGGGGGGGGGGGGGGGGGGGGGGGGGGGGGGGGGGGGGGGGGGGGGGGGGGGGGGGGGGGGGGGGGGGGGGGGGGGGGGGFGGGFGGGGGGGGGGGGGGGGGGGGGGGGGGGGGGGGDGFFGGFGGGGFFFFFGFGFGGGFFGFGGGFFFFFGFCEGFFFGGFFGFFFF?FCFCEFFFFFFEF8<??EFF
@M70528:330:000000000-K6D4P:1:1102:10152:6220 1:N:0:AGTGCGAGTG+TGGAGGTAAT
GGAGCCCCTGACATAGCATTCCCTCGATTAAATAATATAAGATTCTGACTTTTACCCCCTTCTCTGGGATTATTAATTATAGGACTTTATAAAGAAGGAGCGGGAACGGGATGAACAGTATATCCACCTTTATCAACGTTTTATCATTCAGGACCTTCAGTAGACTTAACAATTTTTTCTTTACACCTTGCAGGGATTTCTTCAATTTTAGGTGCCTTAAATTTTATTACTACAATTATTAATCTTAAAGCAAAAAACCTTTCAGCAGAAAAAATTAGACTATTTGTCTGATCAGTTATTT
+
CCCCCGGGGGGGGGGGGGGGGGGGGGGGGGGGGGGGGGGGGGGGGGGGGGGGGGGGGGGGGGGGGGGGGGGGGGGGGGGGGGGGGGGGGGGGGGGCGGGGFGGGGGGGGGGGGGGGGGGGGGGGFGGGGGGGGGGFGGGGGGFGGGGGGGGGGGGGGGGGGGGGGGGFGGGGGGGGGGGGGGGGGGGGGGGGGGGGGGGGGGGGDGGGGGFGGGGGGGGGAEGGGEFG7EFCC6FGGGGFFFC6FBGGEFGGFGFGGGFFFFFGFD=DAFFGGBFGE83=;FGFFEF?C3C?C?@FCEFFF
@M70528:330:000000000-K6D4P:1:1102:13547:6223 1:N:0:AGTGCGAGTG+TGGAGGTAAT
GGAGCCCCTGACATAGCATTCCCTCGATTAAATAATATAAGATTCTGACTTTTACCCCCTTCTCTGGGATTATTAATTATAGGACTTTATAAAGAAGGAGCGGGAACGGGATGAACAGTATATCCACCTTTATCAACGTTTTATCATTCAGGACCTTCAGTAGACTTAACAATTTTTTCTTTACACCTTGCAGGGATTTCTTCAATTTTAGGTGCCTTAACTTTTATTACTACAATTATTAATCTTAAAGCAAAAAACCTTTCAGCAGAAAAAATTAGACTATTTGTCTGATCAGTTATTT
+
<CB@CFCCF?GFGGG-EEGGGGGGGF7FGGGGGGGAFF@FCFGGGGG<FGAFF9FGGGGGG,CFE9<F8FGGGGGCFGGF9,:FGGDFFGGGGA@FC8,EF+++8@F,BC?:=EFGDDGFGFGGDAFGGFG<FF<<ECFEGG9EC<FFFFGG8FFGGGGGGA,?FFG9?ACFGGGGGGFFFGGGGGGGF9D>FCGCFFGGGGGG7FGF<C>,;,<ACFGF,>@EFGGGGGFFCFFGFFCFFAFFGFGFCFGGFG*9CD;;FBFC<GF6A);C<94644CFFFGFA?8??CCEFCFE<EEFE
@M70528:330:000000000-K6D4P:1:1102:27442:6236 1:N:0:AGTGCGAGTG+TGGAGGTAAT
GGAGCCCCTGACATAGCATTCCCTCGATTAAATAATATAAGATTCTGACTTTTACCCCCTTCTCTGGGATTATTAATTATAGGACTTTATAAAGAAGGAGCGGGAACGGGATGAACAGTATATCCACCTTTATCAACGTTTTATCATTCAGGACCTTCAGTAGACTTAACAATTTTTTCTTTACACCTTGCAGGGATTTCTTCAATTTTAGGTGCCTTAAATTTTATTACTACAATTATTAATCTTAAAGCAAAAAACCTTTCAGCAGAAAAAATTAGACTATTTGTCTGATCAGTTATTT
+
CCCCCGGGGGGGGGGGGGGGGGGGGGGGGGGGGGGGGGGGGGGGGGGGGGGGGGGGGGGGGGGGGGGGGGGGGGGGGGGGGGGGGGGGGGGGGGGGGGGGGGGGGGGGGGGGGGGGGGGGGGGGGGGGGGGGGGGGGGGGGGGGGGGGGGGGGGGGGGGGGGGGGGGGGGGGGGGGGGGGGGGGGGGGGGGGGGGGGGGGGGGGGGGGGGGGGGGGGGGGGGGGGGGGGGFGGGFGGGGFFFFFGFGGGGGGFGFGGGFFFFFGFGFGFFFGGFFGFFEFCFGFFFFCEFFE>?@FFFFFF
@M70528:330:000000000-K6D4P:1:1102:24011:6237 1:N:0:AGTGCGAGTG+TGGAGGTAAT
GGAGCCCCTGACATAGCATTCCCTCGATTAAATAATATAAGATTCTGACTTTTACCCCCTTCTCTGGGATTATTAATTATAGGACTTTATAAAGAAGGAGCGGGAACGGGATGAACAGTATATCCACCTTTATCAACGTTTTATCATTCAGGACCTTCAGTAGACTTAACAATTTTTTCTTTACACCTTGCAGGGATTTCTTCAATTTTAGGTGCCTTAAATTTTATTACTACAATTATTAATCTTAAAGCAAAAAACCTTTCAGCAGAAAAAATTAGACTATTTGTCTGATCAGTTATTT
+
CCCCCGGGGGGGGGGGGGGGGGGGGGGGGGGGGGGGGGGGGGGGGGGGGGGGGGGGGGGGGGGGGGGGGGGGGGGGGGGGGGGGGGGGGGGGGGGGGGGGGGGGGGGGGGGGGGGGGGGGGGGGGGGGGGGGGGGGGGGGGGGGGGGGGGGGGGGGGGGGGGGGGGGGGGGGGGGGGGGGGGGGGGGGGGGGGGGGGGGGGGGGGGGGGGGGGGGGGGGGGGGGGGGGGGFGGGFGGGGFFFFFGFGGGGGFFGFGGGFFFFFGFGFGFFFGGFFGFFFFFFGFFFFCEEEFFFFFFFFFF
@M70528:330:000000000-K6D4P:1:1102:12500:6238 1:N:0:AGTGCGAGTG+TGGAGGTAAT
GGAGCCCCTGACATAGCATTCCCTCGATTAAATAATATAAGATTCTGACTTTTACCCCCTTCTCTGGGATTATTAATTATAGGACTTTATAAAGAAGGAGCGGGAACGGGATGAACAGTATATCCACCTTTATCAACGTTTTATCATTCAGGACCTTCAGTAGACTTAACAATTTTTTCTTTACACCTTGCAGGGATTTCTTCAATTTTAGGTGCCTTAAATTTTATTACTACAATTATTAATCTTAAAGCAAAAAACCTTTCAGCAGAAAAAATTAGACTATTTGTCTGATCAGTTATTT
+
CCCCCGGGGGGGGGGGGFGGGGGGGGGGGGGGGGGGGGFGGGGGGGGGGGGGGGGGGGGGGFFGGGGGGGGGGGGGGGGGGGGGGGGGGGGGGGGGGGGGGGGGGGGGGGGGGGGGGGGGGGGGGGGGGGGGGGGGGGGGGGGGGGGGGGGGGGGGGGGGGGGGGGGGGGGGGGGGGGGGGGGGGGGGGGGGGGGGGGGGGGGGGGGGGGGGGGGGGGGGGGGGGFGGGGFGGGFGGGGFFFFFGFGCFFFGFGFFGGFFFFFGFGFGFFFGG@FGFEFFFFGFCEFEFFFFFFFFFFFFF
@M70528:330:000000000-K6D4P:1:1102:27622:6250 1:N:0:AGTGCGAGTG+TGGAGGTAAT
GGAGCCCCTGACATAGCATTCCCTCGATTAAATAATATAAGATTCTGACTTTTACCCCCTTCTCTGGGATTATTAATTATAGGACTTTATAAAGAAGGAGCGGGAACGGGATGAACAGTATATCCACCTTTATCAACGTTTTATCATTCAGGACCTTCAGTAGACTTAACAATTTTTTCTTTACACCTTGCAGGGATTTCTTCAATTTTAGGTGCCTTAAATTTTATTACTACAATTATTAATCTTAAAGCAAAAAACCTTTCAGCAGAAAAAATTAGACTATTTGTCTGATCAGTTATTT
+
BCCCCG8FGGGCFFGFFFGGFGGGGGCFGGGEEGGFEGGGFGGFFFGGGGGGGGGGGGGDGGFGGGFG<8CEG,EFGEEGFGFGGGGGGGGGGFGFF,CFFE>FECFGGGGFGG,?AFGGGGGGGGGGGGGGGG9AFG@FGCEFGGGFGGFDFFDGGDFGGGGGGGG,EFFGGGGGGGGGFGG;FDGDFFFCEEEFG,=DGGGFGGGFGGG6FGGCC7DEGGGGGGGGGGFGGGFEFGFFFAFFGFGFGGGGFFFGGG>FFFFGFFEDAAFGG>FGE@<8C6FFFEF?EC3<9<@ECCEFF
@M70528:330:000000000-K6D4P:1:1102:15583:6252 1:N:0:AGTGCGAGTG+TGGAGGTAAT
GGAGCCCCTGACATAGCATTCCCTCGATTAAATAATATAAGATTCTGACTTTTACCCCCTTCTCTGGGATTATTAATTATAGGACTTTATAAAGAAGGAGCGGGAACGGGATGAACAGTATATCCACCTTTATCAACGTTTTATCATTCAGGACCTTCAGTAGACTTAACAATTTTTTCTTTACACCTTGCAGGGATTTCTTCAATTTTAGGTGCCTTAAATTTTATTACTACAATTATTAATCTTAAAGCAAAAAACCTTTCAGCAGAAAAAATTAGACTATTTGTCTGATCAGTTATTT
+
CCCCCGGGGGGGGGGGGGGGGGGGGGGGGGGGGGGGGGGGGGGGGGGGGGGGGGGGGGGGGGGGGGGGGGGGGGGGGGGGGGGGGGGGGGGGGGGGGGGGGGGGGGGGGGGGGGGGGGGGGGGGGGGGGGGGGGGGGGGGGGGGGGGGGGGGGGGGGGGGGGGGGGGGGGGGGGGGGGGFGGGGGGGGGGGGGCEGGGGGGGGFGGGFGGGGGGGGGGGGGGGGGGGGGGFGGGFGGGGFFFFFGFGGGGGGFGFGGGFFFFFGEGFGFFFFGFFGFFFBEFGFFFFFFFEFFFFFFFFFF
@M70528:330:000000000-K6D4P:1:1102:25663:6261 1:N:0:AGTGCGAGTG+TGGAGGTAAT
GGGACCCTGTTTTACTGTCTCTTATACACATCTCCGAGCCCACGAGACAGTGCGAGTGATCTCGTATGCCGTCTTCTGCTTGAAAAAAAAAAACTCTTCCTTCTTTCCTTCCTTTCCTTGCGTCATTACTCCCCCCTTATCTCTTCTCTTCTTTCTTTCCTCCTTCCCCCTCACCTCCTCCCAACCGCCTCTCCCCCACACACACGCGTCCGTCCCTCCCCTCCTCCCCTCGCTCACTACTCCTTGCCCGCCCCTCATTCGTGCCTGTCTTTCCTTCTTCTCCCTCCCCCCTCTTAGTCCT
+
CCC?C@,EFFGFGGGFGGGFGGGGGGGCECF8FCFC@GEFGGGGGCFFGGGGGG,@@EGFGGFFGGC<FF:FGFCEDFGFFG,CC9@>@=7+++,,C<FF,C,,,C,,,,:,5<,,,,,,:+@C=E9,,58,B?+++,:,:5,3,,,,,:,,,:,9,,8:9CF,,@C,F7+@,@33D:,3,@,,631*4*4@,,6F8***1*******2/1***27+=*31*8***2*1*7*1*)1*2*0*/)****2+*)))/01**1**(0*(*-*/**304**).5/)/*0.,8(-(-((,.))-6).
@M70528:330:000000000-K6D4P:1:1102:25304:6262 1:N:0:AGTGCGAGTG+TGGAGGTAAT
GGAGCCCCTGACATAGCATTCCCTCGATTAAATAATATAAGATTCTGACTTTTACCCCCTTCTCTGGGATTATTAATTATAGGACTTTATAAAGAAGGAGCGGGAACGGGATGAACAGTATATCCACCTTTATCAACGTTTTATCATTCAGGACCTTCAGTAGACTTAACAATTTTTTCTTTACACCTTGCAGGGATTTCTTCAATTTTAGGTGCCTTAAATTTTATTACTACAATTATTAATCTTAAAGCAAAAAACCTTTCAGCAGAAAAAATTAGACTATTTGTCTGATCAGTTATTT
+
CCCCCGGGGGGGGGGGGGGGGGGGGGGGGGGGGGGGGGGGGGGGGGGGGGGGGGGGGGGGGGGGGGGGGGGGGGGGGGGGGGGCGGGGGGGGGGGGGGGGGGGGGGGGGGGGGGGGGGGGGGGGGGGGGGGGGGGGGGGGGGGGGGGGGGGGGGGGGGGGGGGFGGGF=FGGGGGGGGGGGGGGGGGGGGGFGGGGGGGGGGCCFFGGGGGFGGGFGGGGGGGGFFGFFCFGGGFGGGGFCBFFGFGFEDCFACFF<GDFF=BGEC=DAFAFF>F6@E36?FGFFFACEEECC6)96<EEE
@M70528:330:000000000-K6D4P:1:1102:19320:6265 1:N:0:AGTGCGAGTG+TGGAGGTAAT
GGAGCCCCTGACATAGCATTCCCTCGATTAAATAATATAAGATTCTGACTTTTACCCCCTTCTCTGGGATTATTAATTATAGGACTTTATAAAGAAGGAGCGGGAACGGGATGAACAGTATATCCACCTTTATCAACGTTTTATCATTCAGGACCTTCAGTAGACTTAACAATTTTTTCTTTACACCTTGCAGGGATTTCTTCAATTTTAGGTGCCTTAAATTTTATTACTACAATTATTAATCTTAAAGCAAAAAACCTTTCAGCAGAAAAAATTAGACTATTTGTCTGATCAGTTATTT
+
CCCCCGFEGGGGGGGGGGGGGGGGGGGGGGGGGGGGGGGGGGGGGGGGGGGGGGGGGGGGGGGGGGGGGGGGGGGGGGGGGGGGGGGGGGGGGGGGGFGGGGGGGGGGGGGGGGGGGGGGGGGGGGGGGGGGGGGGGGGGGGGGGGGGGGGGGGGGGGGGGGGGGGGGGGGGGGGGGGGGGGGGGGGGGGGGGGGGGGGGGGGGGGGGGGGGGGGGGGGGGGGGGGGGGGFGGGFGGGGFFFFFGFGGGGGFFGFGGGFFFFFG4@=CFFAGG6AFEFFFFFFFFFFFC4CE<?@<?<<CE
@M70528:330:000000000-K6D4P:1:1102:17364:6266 1:N:0:AGTGCGAGTG+TGGAGGTAAT
GGAGCCCCTGACATATCATTCCCTAGATTAAATAATATAAGATTCTGACTTTTACCCCCTTCTCTGGGATTATTAATTATAGGACTTTATAAAGAAGGAGCGGGAACGGGATGAACAGTATATCCACCTTTATCAACGTTTTATCATTCAGGACCTTCAGTAGACTTAACAATTTTTTCTTTACACCTTGCAGGGATTTCTTCAATTTTAGGTGCCTTAAATTTTATTACTACAATTATTAATCTTAAAGCAAAAAACCTTTCAGCAGAAAAAATTAGACTATTTGTCTGATCAGTTATTT
+
CCCCCGDCFGFGGGGGGFGGFGEF,FGFGGGGGGGGGGGDFFFAFFGGGGFFGGGFGG@FGFGGGGGGGGGGGGGGGGGGGGGGGGGGGGGGFFGFGGGGGEGGGGGGGGGGGGGGGGGFGGGGFGGGEEFGGGGGGGEEGDFGFGGGGGGGGFBFEFFFFFGGGGGFFGGGGGFFFGGGGGGCFGFFFFGGFDGGFDFFGGG:DFAFAFGCGFFFEFGGGFFGGGGGDAACBF*@F>FFFFACFAGD::8F*7AF>DB6FBAG?CCF;FFFG6;FF@?ACFDFFFFE)475>C<E<??CC
@M70528:330:000000000-K6D4P:1:1102:26159:6268 1:N:0:AGTGCGAGTG+TGGAGGTAAT
GGAGCCCCTGACATAGCATTCCCTCGATTAAATAATATAAGATTCTGACTTTTACCCCCTTCTCTGGGATTATTAATTATAGGACTTTATAAAGAAGGAGCGGGAACGGGATGAACAGTATATCCACCTTTATCAACGTTTTATCATTCAGGACCTTCAGTAGACTTAACAATTTTTTCTTTACACCTTGCAGGGATTTCTTCAATTTTAGGTGCCTTAAATTTTATTACTACAATTATTAATCTTAAAGCAAAAAACCTTTCAGCAGAAAAAATTAGACTATTTGTCTGATCAGTTATTT
+
CCCCCGGGGGGGGGGGGGGGGGGGGGGGGGGGGGGGGGGGGGGGGGGGGGGGGGGGGGGGGGGGGGGGGGGGGGGGGGGGGGGGGGGGGGGGGGGGGGGGGGGGGGGGGGGGGGGGGGGGGGGGGGGGGGGGGGGGGGGGGGGGGGGGGGGGGGGGGGGGGGGGGGGGGGGGGGGGGGGGGGGGGGGGGGGGGGGGGGGGGGGGGGGGGGGFGGGGGGGGGGGGGGGGGGAEFGFGGGGFFFFFGFGGFGDGFGFGGGFFFFFGFFEGFFFGG9AFFFFFEAGFFFFEFEFEFFFFFFFEF
@M70528:330:000000000-K6D4P:1:1102:12588:6269 1:N:0:AGTGCGAGTG+TGGAGGTAAT
GGAGCCCCTGACATAGCATTCCCTCGATTAAATAATATAAGATTCTGACTTTTACCCCCTTCTCTGGGATTATTAATTATAGGACTTTATAAAGAAGGAGCGGGAACGGGATGAACAGTATATCCACCTTTATCAACGTTTTATCATTCAGGACCTTCAGTAGACTTAACAATTTTTTCTTTACACCTTGCAGGGATTTCTTCAATTTTAGGTGCCTTAAATTTTATTACTACAATTATTAATCTTAAAGCAAAAAACCTTTCAGCAGAAAAAATTAGACTATTTGTCTGATCAGTTATTT
+
CCCCCGGGGGGGGGGGGGGGGGGGGGGGGGGGGGGGGGGGGGGGGGGGGGGGGGGGGGGGGGGGGGGGGGGGGGGGGGGGGGGGGGGGGGGGGGGGGGGGGGGGGGGGGGGGGGGGGGGGGGGGGGGGGGGGGGGGGGGGGGGGGGGGGGGGGGGGGGGGGGGGGGGGGGGGGGGGGGGGGGGGGGGGGGGGGGGGGGGGGGGGGGGGGGGGGGGGGGGGGGGGGGGGGGFGGGFGGGGFFFFFGFGGGGGGFGFGGGFFFFFGFGFGFFFGGFFGFFFFEFGFFFFCFFFFFFFFFFFFF
@M70528:330:000000000-K6D4P:1:1102:21593:6272 1:N:0:AGTGCGAGTG+TGGAGGTAAT
GGACCCTGTTTTACTGTCTCTTATACACATCTCCGAGCCCACGAGACAGTGCGAGTGATCTCGTATGCCGTCTTCTGCTTGAAAAAAAAAAATAATTCTGCAACAGAAAAAAAGTCATTGGGTCCTTAGCGGCCCCGTAAGTGAAACAAGAACAACTACTAGCGTTTAAACTGCTCATCAGCGACAGTAATAATGATTACCGTCAGTTCCTCGACTTCCCCAATGAGTCAGGCAGTTTGACTTTTTACGTACACAACATCATACTAAAGTACCGCCGTGCACACCACAACCAGCATAGATA
+
CCCCCGGGFGGGGGGGGGFGFGGGGGGGGGGGCGFEGFFGGEGGGGDFGGFGGGGFFFFFGGGFGGGGGEFFFFEEFEFGGGFGGGG=@>74,,,<,,,,5,,:,4,BF,BFBC9,,,8,5,+8,:?<,,+++8+8++3B<<,,:,,,,,8,3<F,7,>@,,,*635*,83,,,,,,,2,,,*4:*4?;9,,62,,2,,6,61***+4@+?FE*=**+5**310+++++1+02*.2*2*=?*/****2/***)****1.)/)**.*)0**0+*,)),(()(*2))(..,3(((((.)))).
@M70528:330:000000000-K6D4P:1:1102:25786:6274 1:N:0:AGTGCGAGTG+TGGAGGTAAT
GGAGCCCCTGACATAGCATTCCCTCGATTAAATAATATAAGATTCTGACTTTTACCCCCTTCTCTGGGATTATTAATTATAGGACTTTATAAAGAAGGAGCGGGAACGGGATGAACAGTATATCCACCTTTATCAACGTTTTATCATTCAGGACCTTCAGTAGACTTAACAATTTTTTCTTTACACCTTGCAGGGATTTCTTCAATTTTAGGTGCCTTAAATTTTATTACTACAATTATTAATCTTAAAGCAAAAAACCTTTCAGCAGAAAAAATTAGACTATTTGTCTGATCAGTTATTT
+
CCCCCGGGGGGGGGGGGGGGGGGGGGGGGGGGGGGGGGGGGGGGGGGGGGGGGGGGGGGGGGGGGGGGGGGGGGGGGGGGGGGGGGGGGGGGGGGGGGGGGGGGGGGGGGGGGGGGGGGGGGGGGGGGGGGGGGGGGGGGGGGGGGGGGGGGGGGGGGGGGGGGGGGGGGGGGGGGGGGGGGGGGGGGGGGGGGGGGGGGGGGGGGGGGGGFGFGGGGGGGGGGGGGGGGFGGGFGGGGFFFFFGFGGCFGGFGFGDGFFFECGFGFGFFFGGFFGE;EFFFGFFCFEFFEFEFE?C?ECE
@M70528:330:000000000-K6D4P:1:1102:9035:6274 1:N:0:AGTGCGAGTG+TGGAGGTAAT
GGAGCCCCTGACATAGCATTCCCTCGATTAAATAATATAAGATTCTGACTTTTACCCCCTTCTCTGGGATTATTAATTATAGGACTTTATAAAGAAGGAGCGGGAACGGGATGAACAGTATATCCACCTTTATCAACGTTTTATCATTCAGGACCTTCAGTAGACTTAACAATTTTTTCTTTACACCTTGCAGGGATTTCTTCAATTTTAGGTGCCTTAAATTTTATTACTACAATTATTAATCTTAAAGCAAAAAACCTTTCAGCAGAAAAAATTAGACTATTTGTCTGATCAGTTATTT
+
CCCCCGGGGGGGGGGGGGGGGGGGGGGGGGGGGGGGGGGGGGGGGGGGGGGGGGGGGGGGGGGGGGGGGGGGGGGGGGGGGGGGGGGGGGGGGGGGGGGGGGGGGGGGGGGGGGGGGGGGGGGGGGGGGGGGGGGGGGGGGGGGGGGGGGGGGGGGGGGGGGGGGGGGGGGGGGGGGGGGGGGFGGGGGGGGGGGGGGGGGGGGGGGGGGGGGFGGGGGGGGGGGGGGGGFGGGFGGGGFFFFFGFGGGGGGFGFGDGDFFFFGCFEGFFFGGFFGFFFFFFGFFEFEFFCE<EFFFFFFF
@M70528:330:000000000-K6D4P:1:1102:12741:6275 1:N:0:AGTGCGAGTG+TGGAGGTAAT
GGAGCCCCTGTTTTACTGTCTCTTATACACATCTCCGAGCCCACGAGACAGTGCGAGTGATATCGTATGCCGTCTTCTGCTTGAAAAAAAAAAAAAACAAAAAAAAACAAAGGAGTGTATAGAGAAAAAAGTGGAGAAAAAGAGTGGTGAAAAAGCAGAGGAGCAAGTCAATAGAATGCAGTGATACGAGTAAGGGATAGTAGAAATAGATAATGTAAAGAACAGGACTGTGAAGGCTCGTGACTAGACACATAAGGAGAAAAGTAACAAGAGGTGGAAGAGAAAGAGGATCAGAGCGAAT
+
CCCCCGGGGFFFEFGGGGGGGGGGGGGGGGGGGGGGGGGGGGFFFEGFGGGFGGFCG@FFCCFGGGGGGGGGGGGFGGFFGGFGGGGCFFGGG>7+++:,9,466+3+,,,,3,,,,,,,,8,,,,,,,+8,,,,8,:3,,*3,,,*,*,,33,5,,,,**,**5,,72,,,,773,,,,,6,,,,,*14*4+2++*2*++2+++5+1+++5+++++4+++*****/*0:*+*+*3***).)))*/2*+**0)****2))),.*-*)***.**(/*(,)..)2)02)((..(()))(((((
@M70528:330:000000000-K6D4P:1:1102:12133:6290 1:N:0:AGTGCGAGTG+TGGAGGTAAT
GGAGCCCCTGACATAGCATTCCCTCGATTAAATAATATAAGATTCTGACTTTTACCCCCTTCTCTGGGATTATTAATTATAGGACTTTATAAAGAAGGAGCGGGAACGGGATGAACAGTATATCCACCTTTATCAACGTTTTATCATTCAGGACCTTCAGTAGACTTAACAATTTTTTCTTTACACCTTGCAGGGATTTCTTCAATTTTAGGTGCCTTAAATTTTATTACTACAATTATTAATCTTAAAGCAAAAAACCTTTCAGCAGAAAAAATTAGACTATTTGTCTGATCAGTTATTT
+
CCCCCGGGGGGGGGGGGGGGGGGGGGGGGGGGGGGGGGGGGGGGGGGGGGGGGGGGGGGGGGGGGGGGGGGGGGGGGGGGGGGGGGGGGGGGGGGGGGGGGGGGGGGGGGGGGGGGGGGGGGGGGGGGGGGGGGGGGGGGGGGGGGGGGGGGGGGGGGGGGFGGGGGGGGGGGGGGGGGGGGGGGGGGGGGGGGDGGGGGGGGG9FFGGGGGGGGGGGGGGGGGGGGGGGFFGGFGGGGFFFFFGFGGGGGGFGFGGGFFFFFGFGEGFFFGGFFGFFCFFFGFFFFEFFFFEFFFFFFFF
@M70528:330:000000000-K6D4P:1:1102:26312:6296 1:N:0:AGTGCGAGTG+TGGAGGTAAT
GGAGCCCCTGACATAGCATTCCCTCGATTAAATAATATAAGATTCTGACTTTTACCCCCTTCTCTGGGATTATTAATTATAGGACTTTATAAAGAAGGAGCGGGAACGGGATGAACAGTATATCCACCTTTATCAACGTTTTATCATTCAGGACCTTCAGTAGACTTAACAATTTTTTCTTTACACCTTGCAGGGATTTCTTCAATTTTAGGTGCCTTAAATTTTATTACTACAATTATTAATCTTAAAGCAAAAAACCTTTCAGCAGAAAAAATTAGACTATTTGTCTGATCAGTTATTT
+
CCCCCGGGGGGGGGGGGGGGGGGGGGGGGGGGGGGGGGGGGGGGGGGGGGGGGGGGGGGGGGGGGGGGGGGGGGGGGGGGGGGGGGGGGGGGGGGGGGGGGGGGGGGGGGGGGGGGGGGGGGGGGGGGGGGGGGGGGGGGGGGGGGGGGGGGGGGGGGGGGGGGGGGGGGGGGGGGGGGGGGGGGGGGGGGGGGGGGGGGGGGGGGGGGGGGGGGGGGGGGGGGGFGGGGFGGGAGF@FFFFFFGFGGGGGGFFFGGGFFFEFGFGEGFFFGGFFFF@?FEFGFFEFCFECCCEEFEEFFF
@M70528:330:000000000-K6D4P:1:1102:5383:6305 1:N:0:AGTGCGAGTG+TGGAGGTAAT
GGGACCCTGTTTTACTGTCTCTTATACACATCTCCGAGCCCACGAGACAGTGCGAGTGATCTCGTATGCCGTCTTCTGCTTGAAAAAAAAAAAAATGAAAATAAATAGTAAAACCATGCAAATTGCTTGAGAGTCTCCCTACAGAAAATGACGGCTAACTCCGTGCCCGCCGCCGCGGTAATACGCAGGCTCCAAGCTGTTTTCGAATATAATGGGCATACAGTGAGCGTAGGCGGTGTGGTACGTCTGGTGTGAAAGGCGCGTTCTCAACTTACTGACTGTGTAATACACTTCCATGATT
+
CCCCCGGCFFGGG9F@FFFGGGGEFGE<FFDFGFGFEEFGGGGG6C+@FFFGDG7F@FF,<ECFGGGGGGGCCFDFEFDGFFEFFF,>FGGE++4,5,,,,5:,B9,,<EE5,:+BC,B,E,8,5,@?E,,,5A,?,,:<?,6,,,:,,,,:++++6>@,,,83<<+,3>*5@7*:CCE@*,,,6*611**+1+:<*++2+,33*13<*12+5++2=*8C?C939++0):0**+)1)1/))09*1)9>15:*7<B**0<).(8)(1(07*70*)0*)).=-**/*)16)))))).)).)-)
@M70528:330:000000000-K6D4P:1:1102:18183:6323 1:N:0:AGTGCGAGTG+TGGAGGTAAT
GGAGCCCCTGACATAGCATTCCCTCGATTAAATAATATAAGATTCTGACTTTTACCCCCTTCTCTGGGATTATTAATTATAGGACTTTATAAAGAAGGAGCGGGAACGGGATGAACAGTATATCCACCTTTATCAACGTTTTATCATTCAGGACCTTCAGTAGACTTAACAATTTTTTCTTTACACCTTGCAGGGATTTCTTCAATTTTAGGTGCCTTAAATTTTATTACTACAATTATTAATCTTAAAGCAAAAAACCTTTCAGCAGAAAAAATTAGACTATTTGTCTGATCAGTTATTT
+
CCCCCGGGGGGGGGGGGGGGGGGGGGGGGGGGGGGGGGGGGGGGGGGGGGGGGGGGGGGGGGGGGGGGGGGGGGGGGGGGGGGGGGGGGGGGGGGGGGGGGGGGGGGGGGGGGGGGGGGGGGGGGGGGGGGGGGGGGGGGGGGGGGGGGGGGGGGGGGGGGGGGGGGGGGGGGGGGGGGGGGGGGGGGGGGGGGGGGGGGGGGGGGGGGGGDGGGGGGGGGGGGGGGGGFFGGGFGGGGF>FFFGFGGGGFG>FFGDGFFFFFGEGFGFFFGGFFGFEFFEFGFA<FEEEFFFFFFFEFFF
@M70528:330:000000000-K6D4P:1:1102:14614:6325 1:N:0:AGTGCGAGTG+TGGAGGTAAT
GGAGCCCCTGACATAGCATTCCCTCGATTAAATAATATAAGATTCTGACTTTTACCCCCTTCTCTGGGATTATTAATTATAGGACTTTATAAAGAAGGAGCGGGAACGGGATGAACAGTATATCCACCTTTATCAACGTTTTATCATTCAGGACCTTCAGTAGACTTAACAATTTTTTCTTTACACCTTGCAGGGATTTCTTCAATTTTAGGTGCCTTAAATTTTATTACTACAATTATTAATCTTAAAGCAAAAAACCTTTCAGCAGAAAAAATTAGACTATTTGTCTGATCAGTTATTT
+
CCCCCGGGGGGGGGGGGGGGGGGGGGGGGGGGGGGGGGGGGGGGGGGGGGGGGGGGGGGGGGGGGGGGGGGGGGGGGGGGGGGGGGGGGGGGGGGGGGGGGGGGGGGGGGGGGGGGGGGGGGGGGGGGGGGGGGGGGGGGGGGGGGGGGGGGGGGGGGGGGGGGGGGGGGGGGGGGGGGGGGGGGGGGGGGGGCGGGGGGGGGGGGGGGGGGGGGGGGGGGGGGGGGGGGFGGGFGGGGFFFFFGFGGDFGGFGFGGGFFFFFGCGEC4AFGG>FGFFFFFFGFFFFFFFFFFFEFFFFFF
@M70528:330:000000000-K6D4P:1:1102:14446:6335 1:N:0:AGTGCGAGTG+TGGAGGTAAT
GGAGCCCCTGACATAGCATTCCCTCGATTAAATAATATAAGATTCTGACTTTTACCCCCTTCTCTGGGATTATTAATTATAGGACTTTATAAAGAAGGAGCGGGAACGGGATGAACAGTATATCCACCTTTATCAACGTTTTATCATTCAGGACCTTCAGTAGACTTAACAATTTTTTCTTTACACCTTGCAGGGATTTCTTCAATTTTAGGTGCCTTAAATTTTATTACTACAATTATTAATCTTAAAGCAAAAAACCTTTCAGCAGAAAAAATTAGACTATTTGTCTGATCAGTTATTT
+
CCCCCGGGGGGGGGGGGGGGGGGGGGGGGGGGGGGGGGGGGGGGGGGGGGGGGGGGGGGGGGGGGGGGGGGGGGGGGGGGGGGGGGGGGGGGGGGGGGGGGGGGGGGGGGGGGEGGGGGGGGGGGGGGGGGGGGGGGGGGGGGGGGGGGGGGGGGGGGGGGGGGGGGGGGGGGGGGGGGGGGGGGGGGGGGGGGGGGGGGGGGGGGGGGGGGGGDGGGGGGGGGGGGGGGFGGGFGGGGFFFFFGFGGGGGGFGFGGGFFFFFGFGFGFFFGGFFGFFFFFFGFFFFFFFFFFFFFFCFFF
@M70528:330:000000000-K6D4P:1:1102:24659:6341 1:N:0:AGTGCGAGTG+TGGAGGTAAT
GGAGCCCTGACATAGCATTCCCTCGATTAAATAATATAAGATTCTGACTTTTACCCCCTTCACTGGGATTATTAATTATAGGACTTTATAAAGAAGGAGCGGGAACGGGATGAACAGTATATCCACCTTTATCAACGTTTTATCATTCAGGACCTTCAGTAGACTTAACAATTTTTTCTTTACACCTTGCAGGGATTTCTTCAATTTTAGGTGCCTTAAATTTTATTACTACAATTATTAATCTTAAAGCAAAAAACCTTTCAGCAGAAAAAATTAGACTATTTGTCTGATCAGTTATTTT
+
CCCCCGGGGGG<FFGGFGGFGGGGGGGGGGGGGGGGGGGGGGGGGGGGGGGGGGGGGGGGGGGGGGGGGGGGGGGGGCFGGGCGGGGGGGGGGGGGGGGGGGGGGGGGGGGGGGGGGGGGGGGGGGGGGGGGGGGGGGGGGGGGGGGGGGGGGGGGGGGGGGGGGGGGGGGGGGGGGGGGGGGGGGGGGGGGGGGGGGGGGGGGGGGGGGGGGGGGGGGGGGGGGGGGGGFGGGFFGGGFFFFFGFGCFFFGFGFGGGFFFEFFFGFGFFFGG@AG35<FFFGFFCAECCECE@FCEEFFF
@M70528:330:000000000-K6D4P:1:1102:14603:6342 1:N:0:AGTGCGAGTG+TGGAGGTAAT
GGAGCCCCTGACATAGCATTCCCTCGATTAAATAATATAAGATTCTGACTTTTACCCCCTTCTCTGGGATTATTAATTATAGGACTTTATAAAGAAGGAGCGGGAACGGGATGAACAGTATATCCACCTTTATCAACGTTTTATCATTCAGGACCTTCAGTAGACTTAACAATTTTTTCTTTACACCTTGCAGGGATTTCTTCAATTTTAGGTGCCTTAAATTTTATTACTACAATTATTAATCTTAAAGCAAAAAACCTTTCAGCAGAAAAAATTAGACTATTTGTCTGATCAGTTATTT
+
CCCCCGGGGGGGGGGGGGGGGGGGGGGGGGGGGGGGGGGGGGGGGGGGGGGGGGGGGGGGGGGGGGGFGGGGGGGGGGGGGGGGGGGGGGGGGGGGFDGGGGGGGGGGGGGGGCFGGGGGFGGGGGGGGGGFFGGGGGGGGGGCGGGGGGGGGGGGGGGGGGGGGGGGGGGFFGGFGGGGGGGGGGGGFFFDFDCCGGGGGGGGCFGGGGG,34@FG767BFCFFFGGGGFGFGFGGGGFF9A+=+99@DGCFFFGGGFFF:BFCF4?A);FG>;C<=59?=@AAEF3C4<EFF<EEEFCE
@M70528:330:000000000-K6D4P:1:1102:16510:6345 1:N:0:AGTGCGAGTG+TGGAGGTAAT
GGAGCCCCTGACATAGCATTCCCTCGATTAAATAATATAAGATTCTGACTTTTACCCCCTTCTCTGGGATTATTAATTATAGGACTTTATAAAGAAGGAGCGGGAACGGGATGAACAGTATATCCACCTTTATCAACGTTTTATCATTCAGGACCTTCAGTAGACTTAACAATTTTTTCTTTACACCTTGCAGGGATTTCTTCAATTTTAGGTGCCTTAAATTTTATTACTACAATTATTAATCTTAAAGCAAAAAACCTTTCAGCAGAAAAAATTAGACTATTTGTCTGATCAGTTATTT
+
CCCCCGGGGGGGGGGGGGGGGGGGGGGGGGGGGGGGGGGGGGGGGGGGGGGGGGGGGGGGGGGGGGGGGGGGGGGGGGGGGGGGGGGGGGGGGGGGGGGGGGGGGGGGGGGGGGGGGGGGGGGGGGGGGGGGGGGGGGGGGGGGGGGGGGGGGGGGGGGGGGGGGGGCFGGGGGGGGGGGGGGGGGGGGGGGGFGGGGGGGGGG7FGGGGG,EFGGGGGGGGGGGGGGGGFGFGFGGGGFFFFFGFG7=D7CFGFGGGFFFFFGECCFFFFGG@FGFF?F?FGFFEF5CCCECC@EE?CEF
@M70528:330:000000000-K6D4P:1:1102:10694:6349 1:N:0:AGTGCGAGTG+TGGAGGTAAT
GGAGCCCCTGACATAGCATTCCCTCGATTAAATAATATAAGATTCTGACTTTTACCCCCTTCTCTGGGATTATTAATTATAGGACTTTATAAAGAAGGAGCGGGAACGGGATGAACAGTATATCCACCTTTATCAACGTTTTATCATTCAGGACCTTCAGTAGACTTAACAATTTTTTCTTTACACCTTGCAGGGATTTCTTCAATTTTAGGTGCCTTAAATTTTATTACTACAATTATTAATCTTAAAGCAAAAAACCTTTCAGCAGAAAAAATTAGACTATTTGTCTGATCAGTTATTT
+
CCCCCGGGGGGGGGGGGGGGGGGGGGGGGGGGGGGGGGGGGGGGGFGGGGGGGGGGGGGGGGGGGGGGGGGGGGGGGGGGGGGGGGGGGGGGGGGGGGGGGGGGGGGGGGGGGEGGGGGGGGGGGGDFGGGGGGGGGGFGGGGGGGGFGGGFGGGCFGGGGGGFGGGGGGGGGGGFGGGGGGFGFGGGGGGGGFGGGGGGGGCFGGGGGFGGFDGGGGFGGGGGGGGGGCCGGGFGGGGFFFFFGFGCEDGFFGFGGGEFFFFFFFCDFFFGG>FDEEFFEFGFFEFFEEFEEEFFC?CCE
@M70528:330:000000000-K6D4P:1:1102:20063:6353 1:N:0:AGTGCGAGTG+TGGAGGTAAT
GGAGCCCCTGACATAGCATTCCCTCGATTAAATAATATAAGATTCTGACTTTTACCCCCTTCTCTGGGATTATTAATTATAGGACTTTATAAAGAAGGAGCGGGAACGGGATGAACAGTATATCCACCTTTATCAACGTTTTATCATTCAGGACCTTCAGTAGACTTAACAATTTTTTCTTTACACCTTGCAGGGATTTCTTCAATTTTAGGTGCCTTAAATTTTATTACTACAATTATTAATCTTAAAGCAAAAAACCTTTCAGCAGAAAAAATTAGACTATTTGTCTGATCAGTTATTT
+
CCCCCGCFGGGGGGGGGGGGGGGGGGGGGGGGGGGGGGGGGGGGGGGGGGGGGGGGGGGGGGGGGGGGGGGGGGGGGGGGGGGGGGGGGGGGGGGGGGGGGGGGGGGGGGGGGGGGGGGGGGGGGGGGGGGGGGGGGGGGGGGGGGGGGGGGGGGGGGGGGGGGGGGGGGGGGGGGGGGGGGGGGGGGGGGGGGGGGGGGGGGGGGGGGGF6FGGGGGGGGGGGGGGGGGFGGGFGGGGFFFFFGFGGGGGGFFFGGGFFFFFGFGFGFFFGG@F;AEFFCFGFFFFFFFFFFE@EFFFCE
@M70528:330:000000000-K6D4P:1:1102:22384:6364 1:N:0:AGTGCGAGTG+TGGAGGTAAT
GGAGCCCCTGACATAGCATTCCCTCGATTAAATAATATAAGATTCTGACTTTTACCCCCTTCTCTGGGATTATTAATTATAGGACTTTATAAAGAAGGAGCGGGAACGGGATGAACAGTATATCCACCTTTATCAACGTTTTATCATTCAGGACCTTCAGTAGACTTAACAATTTTTTCTTTACACCTTGCAGGGATTTCTTCAATTTTAGGTGCCTTAAATTTTATTACTACAATTATTAATCTTAAAGCAAAAAACCTTTCAGCAGAAAAAATTAGACTATTTGTCTGATCAGTTATTT
+
CCCCCGGGGGGGGGGFGGGGGGGGGGGGGGGGGGGGGGGGGGGGGGGGGGGGGGGGGGGGGGGGGGGGGGGGGGGGGGGGGGGGGGGGGGGGGGGGGGGGGGGGGGGGGGGGGGGGGGGGGGGGGGGGGGGGGGGGGGGGGGGGGGGGGGGGGGGGGGGGGGGGGGGGGGGGGGGGGGGGGGGGGGGGGGGGGGGGGGGGGGGGGGGGGGGCGGGGGGGGGGGGGGGGGGFGGGFGGFGFFFFFGFGGGGFGFGFGGGFFFFFGFGFGFFFGGFFGFFFFEFGFFFFFFFFFFFFFFFFFF
@M70528:330:000000000-K6D4P:1:1102:14112:6368 1:N:0:AGTGCGAGTG+TGGAGGTAAT
GGAGCCCCTGACATAGCATTCCCTCGATTAAATAATATAAGATTCTGACTTTTACCCCCTTCTCTGGGATTATTAATTATAGGACTTTATAAAGAAGGAGCGGGAACGGGATGAACAGTATATCCACCTTTATCAACGTTTTATCATTCAGGACCTTCAGTAGACTTAACAATTTTTTCTTTACACCTTGCAGGGATTTCTTCAATTTTAGGTGCCTTAAATTTTATTACTACAATTATTAATCTTAAAGCAAAAAACCTTTCAGCAGAAAAAATTAGACTATTTGTCTGATCAGTTATTT
+
CCCCCGGGGGGGGGGGGGGGGGGGGGGGGGGGGGGGGGGGGGGGGGGGGGGGGGGGGGGGGGGGGGGGGGGGGGGGGGGGGGGGGGGGGGGGGGGGGGGGGGGGGGGGGGGGGGGGGGGGGGGGGGGGGGGGGGGGGGGGGGGGGGGGGGGGGGGGGGGGGGGGGGGGGGGGGGGGGGGGGGGGGGGGGGGGGGGGGGGGGGGGGGGGGGGGGGGGGGGGGGGGGGGGGGFGGGFGGGGFFFFFGFGGCDFFAFFGGGFFFFFGFGFCFFFGGFFGFEFFEFGFFFFFFFFFECEFFFFFF
@M70528:330:000000000-K6D4P:1:1102:27910:6373 1:N:0:AGTGCGAGTG+TGGAGGTAAT
GGGACCCTGTTTTACTGTCTCTTATACACATCTCCGAGCCCACGAGACAGTGCGAGTGACCTCGTATGCCGTCTTCTGCTTGAAAACAAAAACACCTATCAGGCAGTACTCACACAATCCTAGACCATACACGAACAGACTGACGTTACCACTAACGTGAACCCATGGTAACTACTTGCAAGCAACCGCAATACGGATTTCGGTGCCAGAAGTCGTCCGCAATACTTTACTTCAACTTCTCGTTTTCTGCCAGCGCTCACGTCCGTCAAATGCCTACGCACTACCTGACTCCGCACTCCCC
+
CC@CCFEEFCFEF9F-EFFEFFGFGGEAFGGGGGFFCGGFGGEGGGCCGFCFFF,@8@E,;CFFG@@FEFCFFFFAFEEGGC<CF<CCCFGG,,:,,,6C,5,:,4,CF,,<CFC,+,,:5,<,,9AED8,,8@++4=4=DA,,+8+:=,::,4,,8,+,+,8>+,,3C:,,8,3>,,,3,,@D7D,++++*,,***6*,,3**442,,1,,?,***4:****50,,5+=++++1+3+13+00)2)+++26*)*))**.*0()1->(*)//:*.**(-()()*)))*(.))(((((-(4((
@M70528:330:000000000-K6D4P:1:1102:6184:6376 1:N:0:AGTGCGAGTG+TGGAGGTAAT
GGAGCCCCTGACATAGCATTCCCTCGATTAAATAATATAAGATTCTGACTTTTACCCCCTTCTCTGGGATTATTAATTATAGGACTTTATAAAGAAGGAGCGGGAACGGGATGAACAGTATATCCACCTTTATCAACGTTTTATCATTCAGGACCTTCAGTAGACTTAACAATTTTTTCTTTACACCTTGCAGGGATTTCTTCAATTTTAGGTGCCTTAAATTTTATTACTACAATTATTAATCTTAAAGCAAAAAACCTTTCAGCAGAAAAAATTAGACTATTTGTCTGATCAGTTATTT
+
CCCCCGGGGGGGGGGGGGGGGGGGGGGGGGGGGGGGGGGGGGGGGGGGGGGGGGGGGGGGGGGGGGGGGGGGGGGGGGGGGGGGGGGGGGGGGGGGGGGGGGGGGGGGGGGGGGGGGGGGGGGGGGGGGGGGGGGGGGGGGGGGGGGGGGGGGGGGGGGGGGGGGGGGGGGGGGGGGGGGGGGGGGGGGGGGGGGGGGGGGGGGFGGGGGGGGGGGGGGGGGGGGGGGGGFGGGFGGGGFFFFFGFGGGGGGFGAFGGFFFFFGF==FFFFGGFFGFFFFFFGFFFFFFFFF)98CCFFEE
@M70528:330:000000000-K6D4P:1:1102:25554:6377 1:N:0:AGTGCGAGTG+TGGAGGTAAT
GGAGCCCCTGACATAGCATTCCCTCGATTAAATAATATAAGATTCTGACTTTTACCCCCTTCTCTGGGATTATTAATTATAGGACTTTATAAAGAAGGAGCGGGAACGGGATGAACAGTATATCCACCTTTATCAACGTTTTATCATTCAGGACCTTCAGTAGACTTAACAATTTTTTCTTTACACCTTGCAGGGATTTCTTCAATTTTAGGTGCCTTAAATTTTATTACTACAATTATTAATCTTAAAGCAAAAAACCTTTCAGCAGAAAAAATTAGACTATTTGTCTGATCAGTTATTT
+
CCCCCGGGGGGGGGGGGGGGGGGGGGGGGGGGGGGGGGGGGGGGGGGGGGGGGGGGGGGGGGGGGGGGGGGGGGGGGGGGGGGGGGGGGGGGGGGGGGGGGGGGGGGGGGGGGGGGGGGGGGGGGGGGGGGGGGGGGGGGGGGGGGGGGGGGGGGGGGGGGGGGGGGGGGGGGGGGGGGGGGGGGGGGGGGGGGGGGGGGGGGGGGGGGGGGGGGFGGGGGGGGGGGGGGFFGGFGGGGFFFFFGFGGGGGGFFFGGGDFFFFGFGFFFFFGC@FDEEFFFFGFFFFFFFFFFF3??EEEF
@M70528:330:000000000-K6D4P:1:1102:20687:6377 1:N:0:AGTGCGAGTG+TGGAGGTAAT
GGAGCCCCTGACATAGCATTCCCTCGATTAAATAATATAAGATTCTGACTTTTACCCCCTTCTCTGGGATTATTAATTATAGGACTTTATAAAGAAGGAGCGGGAACGGGATGAACAGTATATCCACCTTTATCAACGTTTTATCATTCAGGACCTTCAGTAGACTTAACAATTTTTTCTTTACACCTTGCAGGGTTTTCTTCAATTTTAGGTGCCTTAAATTTTATTACTACAATTATTAATCTTAAAGCAAAAAACCTTTCAGCAGAAAAAATTAGACTATTTGTCTGATCAGTTATTT
+
CCCCCG8@FGGGGGGGGGGGGGGGGGGGGGGGGGGGGGGGGGGGGGGGGGGGGGGGGGGGGGGGGGGGGGGGGGGGGGGGGGGGGGGGGGGGGGGGGGGGGGGGGGGGGGGGGGGGGGGGGGGGGGGGGGGGGGGGGGGGGGGGGGGGGGGGGGGGGGGGGGGGGGGGGGGGGGGGGGGGGGGGGGGGGGGGGGGDFGGGGGFGGGGGGGGGGGGGGGGGGGGGGGGGGGFGGGFEGGGFFFFFGFGGGGFGFGFGGGFFFFFGFGFGFF8EGFFGFFFFEFGFFFFFEFCF<EFFFFFFE
@M70528:330:000000000-K6D4P:1:1102:6202:6381 1:N:0:AGTGCGAGTG+TGGAGGTAAT
GGAGCCCCTGACATAGCATTCCCTCGATTAAATAATATAAGATTCTGACTTTTACCCCCTTCTCTGGGATTATTAATTATAGGACTTTATAAAGAAGGAGCGGGAACGGGATGAACAGTATATCCACCTTTATCAACGTTTTATCATTCAGGACCTTCAGTAGACTTAACAATTTTTTCTTTACACCTTGCAGGGATTTCTTCAATTTTAGGTGCCTTAAATTTTATTACTACAATTATTAATCTTAAAGCAAAAAACCTTTCAGCAGAAAAAATTAGACTATTTGTCTGATCAGTTATTT
+
CCCCCGGGGFGGGGGGGFGGGGGGGGGGGGGGGGGGGGGGGGGGGGGGGGGGGGGGGGGGGGFGGGGGGGGGGGGGGGGGGGFGGGGGGGGGGGGGGGGGGGGGGGGGGGGGGGGGGGGGGGGGGGGGGGGGGGGGGGGGGGGGGGGGGGFGGGGGGGGGGGGGGGGFGGGGGGGGGGGGGGGGFGGGGGGGGFDGGGGGGGGFFGGGGGGGGDCGGGGGFGGGGGGGGGFGGGA9FGFFFFFFGFGGCCFGFGFGGGEFFFFGFGCCF;FGGFFGF;EFFFGCFEFEFE)7>EEFEFFFF
@M70528:330:000000000-K6D4P:1:1102:6178:6394 1:N:0:AGTGCGAGTG+TGGAGGTAAT
GGAGCCCCTGACATAGCATTCCCTCGATTAAATAATATAAGATTCTGACTTTTACCCCCTTCTCTGGGATTATTAATTATAGGACTTTATAAAGAAGGAGCGGGAACGGGATGAACAGTATATCCACCTTTATCAACGTTTTATCATTCAGGACCTTCAGTAGACTTAACAATTTTTTCTTTACACCTTGCAGGGATTTCTTCAATTTTAGGTGCCTTAAATTTTATTACTACAATTATTAATCTTAAAGCAAAAAACCTTTCAGCAGAAAAAATTAGACTATTTGTCTGATCAGTTATTT
+
@CCCCGGGGGGGGGGDGCGGGGGGGGGGGGDGGGGGGGGGGGGGGGGGGGGGGGGFGGGGGGGGGGGGGGGCGGGCGGGGGGGGGGGGGGGGGFGGGGFGGGGGGGGGGGGGGGGGGGGGGGGGGGGGGGGGGGFGGDGGGGGGGGGGGGGGGGGGGGGGGGGGGGGGGGGGGGGGGGGFGGGGGFCEFFGGGGGGCGGGGGGGDGGGGFF6FGFGGGGGAGGGGGGGGGFFF7AGGGGFFFFFGFGG<FFGFGFCDGFFFEFGFG=C);FFC>AF<@)/;6FFF?F3?CCEFF8?))7?C
@M70528:330:000000000-K6D4P:1:1102:11906:6403 1:N:0:AGTGCGAGTG+TGGAGGTAAT
GGAGCCCTGTTTTACTGTCTCTTATACACATCTCCGAGCCCACGCGACAGTGCGAGTGATCTCGTATGCCGTCTTCTGCTTGAAAAAAAAAAAAACTTTTAACACAAAAGATACTACACTACCCTCTATAATACAACCCTTCTCACGCATTTCCGCTAATCACCATCCTACTATTGCAGCTATTATATTTCTTTGTTGCCTTGAGTCACTCACTTTTCTTCGTCTTCGTCCGTTCTCGATAGCCCGCCTTCACTCTCCTCCCACATTTCTTTCTCGCGCTGCTCGCCACGACAATATCTAT
+
CCCCCGGGGGGGGCFFFGGGGGGGGGGFGGGGGGGFFGGGGGGG@F@FFGGGGG:FCGG<ECGGGFGGGGGGGGGGGGGGGGGGGGGDFGGG@8++,,,,,,98,,+,,,+:C?C,8,,:,,,:,+,:,5,,,,,3,3+,:,7<,,,,+++3,,+8++*,336,,73,38,,,,3,,,,,,6,,,2,5,7,3,,,7,,2,47,,46;41<,26,,,5,11=**3**+***)*2+5*+9*.))10*)1)1*2*/*10*20)0()0(*-**/*2*)*1((()()*9)()---(,(().)))))
@M70528:330:000000000-K6D4P:1:1102:11536:6407 1:N:0:AGTGCGAGTG+TGGAGGTAAT
GGAGCCCCTGACATAGCATTCCCTCGATTAAATAATATAAGATTCTGACTTTTACCCCCTTCTCTGGGATTATTAATTATAGGACTTTATAAAGAAGGAGCGGGAACGGGATGAACAGTATATCCACCTTTATCAACGTTTTATCATTCAGGACCTTCAGTAGACTTAACAATTTTTTCTTTACACCTTGCAGGGATTTCTTCAATTTTAGGTGCCTTAAATTTTATTACTACAATTATTAATCTTAAAGCAAAAAACCTTTCAGCAGAAAAAATTAGACTATTTGTCTGATCAGTTATTT
+
CCCCCGGGGGGGGGGGGGGGGGGGGGGGGGGGGGGGGGGGGGGGGGGGGGGGGGGGGGGGGGGGGGGGDGGGGGGGGGGGGGGGGGGGGGGGGGGGGGGGGGGGGGGGGGGGGGGGGGGFGGGGGGGGGGGGGGGGGGGGGGGGGGGGGGGGGGGGGGGGGGGGGGGGCFGGGGGGGGGGGGGGGGGGGGGGGGGGGGGGGFFGGGGGGGGCFFCGGGGGGGGGGGGGGGFGGFFGFDFFFFFFGFFFD8:CFGFFGDFFFFFGF7CGFF;8D@FGE@C=;FGFFFFFFCEEFEECCFFEE
@M70528:330:000000000-K6D4P:1:1102:21769:6441 1:N:0:AGTGCGAGTG+TGGAGGTAAT
GGACCCTGTTTTACTGTCTCTTATACACATCTCCGAGCCCACGAGACAGTGCGAGTGATCTCGTATGCCGTCTTCTGCTTGAAAAAAAAAAATTAACTCAAAAACAAACCATCACATCACCCTCATCCATTCTTATCATTCCCTATCTCACACCACATTCTACCCCACTCCCCCTTCTTTCGCTTCTGTCATATCCTACCTTCCATCATCCACCCTTCTTATACAGACCTATACCCACCCTATATACACTCCCTCCCCATCCACCTGACACCACTCCTCTTGTCATTCCTACTACCACCCC
+
CCCCCGGGFGGGGGGGGGGGGGGGFGGGGGGGGGGGGGGGGGGGGGGGGGGGGCFCFG;CFFGGGGGGGGGGGGGGGGGGGGGGGGGEFEF8,,,,,,,54,5+8,,,4+,,:,5A,:A,9E++,,,:,,,,,5,,:5<,:AD,5,:,,5C,=++6,,8,,,,38>+@8,3,+++,,,,,7+**6*,,,,77,,33,,6,,,,1,,,,,5,2?8:*,,,,,4,4,,,4/,*4;,+08/75)))2++3+0+*0)*297*)))(/0(*(*0*)/*,)03)47)****)*-.)),))-())-4(
@M70528:330:000000000-K6D4P:1:1102:13940:6453 1:N:0:AGTGCGAGTG+TGGAGGTAAT
GGAGCCCCTGACATAGCATTCCCTCGATTAAATAATATAAGATTCTGACTTTTACCCCCTTCTCTGGGATTATTAATTATAGGACTTTATAAAGAAGGAGCGGGAACGGGATGAACAGTATATCCACCTTTATCAACGTTTTATCATTCAGGACCTTCAGTAGACTTAACAATTTTTTCTTTACACCTTGCAGGGATTTCTTCAATTTTAGGTGCCTTAAATTTTATTACTACAATTATTAATCTTAAAGCAAAAAACCTTTCAGCAGAAAAAATTAGACTATTTGTCTGATCAGTTATTT
+
CCCCCGGGGGGGGGGGGGGGGGGGGGGGGGGGGGGGGGGGGGGGGGGGGGGGGGGGGGGGGGGGGGGGGGGGGGGGGGGGGGGGGGGGGGGGGGGGGGGGGGGGGGGGGGGGGGGGGGGGGGGGGGGGGGGGGGGGGGGGGGGGGGGGGGGGGGGGGGGGGGGGGGGFEGGGFGGGGGGGGGGGGGGGGGGGGGGGGGGGGGGGGGGGGGGGGGGGGGGGGGGGGGGGFGFGGGFGGGGFFFFFGFGGFFGDFGFGGGFFFFFGCFFGFFFGG>FGFEFFFFGFFFFFFFEFFFFFEFEEF
@M70528:330:000000000-K6D4P:1:1102:22989:6464 1:N:0:AGTGCGAGTG+TGGAGGTAAT
GGAGCCCCTGACATAGCATTCCCTCGATTAAATAATATAAGATTCTGACTTTTACCCCCTTCTCTGGGATTATTAATTATAGGACTTTATAAAGAAGGAGCGGGAACGGGATGAACAGTATATCCACCTTTATCAACGTTTTATCATTCAGGACCTTCAGTAGACTTAACAATTTTTTCTTTACACCTTGCAGGGATTTCTTCAATTTTAGGTGCCTTAAATTTTATTACTACAATTATTAATCTTAAAGCAAAAAACCTTTCAGCAGAAAAAATTAGACTATTTGTCTGATCAGTTATTT
+
CCCCCGGGGGGGGGGGGGGGGGGGGGGGGGGGGGGGGGGGGGGGGGGGGGGGGGGGGGGGGGGGGGGGGGGGGGGGGGGGGGGGGGGGGGGGGGGGGGGGGGGGGGGGGGGGGGGGGGGGGGGGGGGGGGGGGGGGGGGGGGGGGGGGGGGGGGGGGGGGGGGGGGGGGGGGGGGGGGGGGGGGGGGGGGGGGGGGGGGGGGGGGGGGGGGGGGGGGGGGGGGGGGGGGGFGGGFGGGGFFFFFGFGGGGFGAGFGGGFFFFFGFGFGFFFGGFFGFFEFEFFFFFFFFFFFFFFFFFFFF
@M70528:330:000000000-K6D4P:1:1102:13929:6472 1:N:0:AGTGCGAGTG+TGGAGGTAAT
GGAGCCCCTGACATGGCATTCCCTCGATTAAATAATATAAGATTCTGACTTTTACCCCCTTCTCTGGGATTATTAATTATAGGACTTTATAAAGAAGGAGCGGGAACGGGATGAACAGTATATCCACCTTTATCAACGTTTTATCATTCAGGACCTTCAGTAGACTTAACAATTTTTTCTTTACACCTTGCAGGGATTTCTTCAATTTTAGGTGCCTTAAATTTTATTACTACAATTATTAATCTTAAAGCAAAAAACCTTTCAGCAGCAAAAATTAGACTATTTGTCTGATCAGTTATTT
+
CCCCCGGGGGGGGGGGGGGGGGGGGGDFGGGGGGF<FGGGGGGGGGGGGGGGGCGGGGGGGGGGFGGGGGGGGGGFGGGGGGGGGGGGGGGGGGGGGGGGGGGGGGGGGGGGGGGGGG@FGGGGGGGGGGGFGFGGGGGGC7EFGGGGGDGFFGGGGGGGGGGGGGGG9FEFFFGGGGGFGG;EDDFGGGGGGGG+@@FGGGGGGGF7FGFGGGDGGGGGAFGGFGGACGFGGGFGGGGFFFFFG6@B7C7C6CFGGDDABEFF*BC4));FFDFG<354CBGFFC@73?EFF?@E??FFE
@M70528:330:000000000-K6D4P:1:1102:21674:6477 1:N:0:AGTGCGAGTG+TGGAGGTAAT
GGAGCCCCTGACATAGCATTCCCTCGATTAAATAATATAAGATTCTGACTTTTACCCCCTTCTCTGGGATTATTAATTATAGGACTTTATAAAGAAGGAGCGGGAACGGGATGAACAGTATATCCACCTTTATCAACGTTTTATCATTCAGGACCTTCAGTAGACTTAACAATTTTTTCTTTACACCTTGCAGGGATTTCTTCAATTTTAGGTGCCTTAAATTTTATTACTACAATTATTAATCTTAAAGCAAAAAACCTTTCAGCAGAAAAAATTAGACTATTTGTCTGATCAGTTATTT
+
CCCCCEGGGGGGGGGGGGGGGGGGGGGGGGGGGGGFGGGGGGGGGGGGGGGGGGGGGGGGGGGGGGGGGGGGGGGGGGGGGGGGGGGGGGGGDGGGGGGGGGGGGGGGGGGGGGGGGGGGGGGGGGGGGGGGGGGGGGGGGGFGGGGGGGGGGGGGGGGGGGGGGGGGGGGGGGGGGGGGGGGGGGGGGGGGGGGGGGGGGGGGGGGGGGGFGGGGGGGGGGGGGGGGGGFGGGFGGGGFFFFFGFGGGGGGA7FC7DEFFFFGFGFFAFAGGFFGFE3FE=FFFFFFECFEFF@EFFFFF
@M70528:330:000000000-K6D4P:1:1102:20764:6477 1:N:0:AGTGCGAGTG+TGGAGGTAAT
GGAGCCCCTGACATAGCATTCCCTCGATTAAATAATATAAGATTCTGACTTTTACCCCCTTCACTGGGATTATTAATTATAGGACTTTATAAAGAAGGAGCGGGAACGGGATGAACAGTATATCCACCTTTATCAACGTTTTATCATTCAGGACCTTCAGTAGACTTAACAATTTTTTCTTTACACCTTGCAGGGATTTCTTCAATTTTAGGTGCCTAAAATTTTATTACTACAATTATTAATCTTAAAGCAAAAAACCTTTCAGCAGAAAAAATTAGACTATTTGTCTGATCAGTTATTT
+
CCCCCGGGGGGGGGGGGGGGGGGGGGGGGGGGGGGGGGGGGGGGGGGGGGGGGGGGGGGGGGGGGGGGGGGGGGGGGGGGGGGGGGGGGGGGGGGGGGGGGGGGGGGGGGGGGGGGGGGGGGGGGGGGGGGGGGGGGGGGGGGGGGGGGGGGGGGGGGGGGGGGGGGFGGGGGGGGGGGGGGGGGGGGGGGGGGGGGGGGGGGGGGGGGGGFGGGGG,DCFGGGGGGGGGFGGGFGGGGFFFFFGFGGGGGGFGFGGGFFFFFGFGFGFFFGGFFGFFFFFFGFFEFFFCCFEFFFFFFCE
@M70528:330:000000000-K6D4P:1:1102:13493:6478 1:N:0:AGTGCGAGTG+TGGAGGTAAT
GGAGCCCCTGACATAGCATTCCCTCGATTAAATAATATAAGATTCTGACTTTTACCCCCTTCTCTGGGATTATTAATTATAGGACTTTATAAAGAAGGAGCGGGAACGGGATGAACAGTATATCCACCTTTATCAACGTTTTATCATTCAGGACCTTCAGTAGACTTAACAATTTTTTCTTTACACCTTGCAGGGATTTCTTCAATTTTAGGTGCCTTAAATTTTATTACTACAATTATTAATCTTAAAGCAAAAAACCTTTCAGCAGAAAAAATTAGACTATTTGTCTGATCAGTTATTT
+
CCCCCGGGGGGGGGGGGGGGGGGGGGGGGGGGGGGGGGGGGGGGGGGGGGGGGGGGGGGGGGGGGGGGGGGGGGGGGGGGGGGGGGGGGGGGGGGGGGGGGGGGGGGGGGGGGGGGGGGGGGGGGGGGGGGGGGGGGGGGGGGGGGGGGGGGGGGGGGGGGFGGGGGGGGGGGGGGGGGGGGGGGGGGGGGGGGGFGGGGGGGGGGGGGGGGGGGGGGGGGGGGGGGGGGFGGGFGGGGFFFFFGFGGGGGGF>FGGGFFFFFGFGFGFFAFGFFGFFCFFFGFFFFFFFEFFFEEFFFEF
@M70528:330:000000000-K6D4P:1:1102:22588:6479 1:N:0:AGTGCGAGTG+TGGAGGTAAT
GGAGCCCCTGACATAGCATTCCCTCGATTAAATAATATAAGATTCTGACTTTTACCCCCTTCTCTGGGATTATTAATTATAGGACTTTATAAAGAAGGAGCGGGAACGGGATGAACAGTATATCCACCTTTATCAACGTTTTATCATTCAGGACCTTCAGTAGACTTAACAATTTTTTCTTTACACCTTGCAGGGATTTCTTCAATTTTAGGTGCCTTAAATTTTATTACTACAATTATTAATCTTAAAGCAAAAAACCTTTCAGCAGAAAAAATTAGACTATTTGTCTGATCAGTTATTT
+
CCCCCGGGGGGGGGGGGGGGGGGGGGGGGGGGGGGGGGGGGGGGGGGGGGGGGGGGGGGGGGGGGGGGGGGGGGGGGGGGGGGGGGGGGGGGGGGGGGGGGGGGGGGGGGGGGGGGGGGGGGGGGGGGGGGGGGGGGGGGGGGGGGGGGGGGGGGGGGGGGGGGGGGGGGGGGGGGGGGGGGGGGGGGGGGGGGGGGGGGGGGGGGGGGGGDGGGGGFGGGGGGGGGGGGFGGGFGGGGFFFFFGFGGGGGGFGFGGGFFFFFGFGCFFFFGFFFGF@EFFFGFFFFEEFFFFFFFFFFFF
@M70528:330:000000000-K6D4P:1:1102:20097:6481 1:N:0:AGTGCGAGTG+TGGAGGTAAT
GGGACCCTGTTTTACTGTCTCTTATACACATCTCCGAGCCCACGAGACAGTGCGCGTGATCTCGTATGCCGTCTTCTGCTTGAAAAAAAAAACAAACAATTCAATTCACAAACACCCTTTCATTCCCTCTCGCCTCCACCGCTCCTCACTCCTTCCCCTCCTCCTCTGCCCTCCTACTTATCCACCCTTTCCCCTTCATTCATCCCCTTACCTCATCCATATTTTTTTGCTCCACTCAATTCTTCTCCCTTTCCTCTTTCTTCCCTACCATCCATTTACACCTACACCCTCTATCTCACTC
+
CCCCCG,FFFFGG<FFGGGGGGGGGGGGGGGGGGGGGGGGGGGGGGFFGGGGGG+CCFG,EFFGGGGGFGGGGGGGGGGGGGGGGAEFFGGG+:,,,4,,,59,,,5,95,4<4E+4B,,8,5?@,B?=<F++=FF,,:,86+++,6,,,3>,8,3@,8:+,8,,,8,,,,6,6,3,>,,,,,,2,6*?7,3,,,,2,22,,251,*,4,6,,4,,4,+++55+++3*)+3+*+)120011111+***22*2/**2*0***.1*(2)*))/<*)**)))1))*)0,0(,-,(-6)).)-5)
@M70528:330:000000000-K6D4P:1:1102:26269:6482 1:N:0:AGTGCGAGTG+TGGAGGTAAT
GGAGCCCCTGACATAGCATTCCCTCGATTAAATAATATAAGATTCTGACTTTTACCCCCTTCTCTGGGATTATTAATTATAGGACTTTATAAAGAAGGAGCGGGAACGGGATGAACAGTATATCCACCTTTATCAACGTTTTATCATTCAGGACCTTCAGTAGACTTAACAATTTTTTCTTTACACCTTGCAGGGATTTCTTCAATTTTAGGTGCCTTAAATTTTATTACTACAATTATTAATCTTAAAGCAAAAAACCTTTCAGCAGAAAAAATTAGACTATTTGTCTGATCAGTTATTT
+
CCCCCGGGGGGGGGGGGGGGGGGGGGGGGGGGGGGGGGGGGGGGGGGGGGGGGGGGGGGGGGGGGGGGGGGGGGGGGGGGGGGGGGGGGGGGGGGGGGGGGGGGGGGGGGGGGGGGGGGGGGGGGGGGGGGGGGGGGGGGGGGGGGGGGGGGGGGGGGGGGGGGGGGGGGGGGGGGGGGGGGGGGGGGGGGGGGGGGGGGGGGGGGGGGGGGGGGGGGGGGGGGGGGGGGFGGGFGGGGFFFFFGFGGCFFGFGFGCDFFFFCGFGFGFFFGGBFGFFFFEFGFFFFCEFEFFF8?CEFFF
@M70528:330:000000000-K6D4P:1:1102:4097:6484 1:N:0:AGTGCGAGTG+TGGAGGTAAT
GGAGCCCCTGACATAGCATTCCCTCGATTAAATAATATAAGATTCTGACTTTTACCCCCTTCTCTGGGATTATTAATTATAGGACTTTATAAAGAAGGAGCGGGAACGGGATGAACAGTATATCCACCTTTATCAACGTTTTATCATTCAGGACCTTCAGTAGACTTAACAATTTTTTCTTTACACCTTGCAGGGATTTCTTCAATTTTAGGTGCCTTAAATTTTATTACTACAATTATTAATCTTAAAGCAAAAAACCTTTCAGCAGAAAAAATTAGACTATTTGTCTGATCAGTTATTT
+
CCCCCGGGGGGGGGGGGGGGGGGGGGGGGGGGGGGGGGGGGGGGGGGGGGGGGGGGGGGGGGGGGGGGGGGGGGGGGGGGGGGGGGGGGGGGGGGGGGGGGGGGGGGGGGGGGGGGGGGGGGGGGGGGGGGGGGGGGGGGGGGGGGGGGGGGGGGGGGGGGGGGGGGGGGGGGGGGGGGGGGGGGGGGGGGGGFGGGGGGGGGGGGGGGGGGGGGGGGGGGGGGGGGGGGFGGGFGGGGFFAFFGFGGFGGGFGFGGGFFFFFGECCGFAFGGFFGF@FFFFGFFFCFFFEFFFFFEFFFF
@M70528:330:000000000-K6D4P:1:1102:23673:6492 1:N:0:AGTGCGAGTG+TGGAGGTAAT
GGAGCCCCTGACATAGCATTCCCTCGATTAAATAATATAAGATTCTGACTTTTACCCCCTTCTCTGGGATTATTAATTATAGGACTTTATAAAGAAGGAGCGGGAACGGGATGAACAGTATATCCACCTTTATCAACGTTTTATCATTCAGGACCTTCAGTAGACTTAACAATTTTTTCTTTACACCTTGCAGGGATTTCTTCAATTTTAGGTGCCTTAAATTTTATTACTACAATTATTAATCTTAAAGCAAAAAACCTTTCAGCAGAAAAAATTAGACTATTTGTCTGATCAGTTATTT
+
CCCCCGGGGGGGGGGGGGGGGGGGGGGGGGGGGGGGGGGGGGGGGGGGGGGGGGGGGGGGGGGGGGGGGGGGGGGGGGGFGGGGGGGGGGGGGGGGGGGGGGGGGGGGGGGGGGGGGGGGGGGGGGGGGGGGGGGGGGGGGGGGGGGGGGGGGGGGGGGGGGGGGGGGGGGGGGGGGGGGGGGGGGGGGGGGGGGGGGGGGGGGGGGGGGGFGFGGGGGGGGFGGGGGGGFFGGFGGGGFFFFFGFGGGGFF>GFGGGAFFFFGEGEFFFFGGFFFFFFBCFGFFFFFFFEFFF@EFFEFF
@M70528:330:000000000-K6D4P:1:1102:8552:6494 1:N:0:AGTGCGAGTG+TGGAGGTAAT
GGAGCCCCTGACATAGCATTCCCTCGATTAAATAATATAAGATTCTGACTTTTACCCCCTTCTCTGGGATTATTAATTATAGGACTTTATAAAGAAGGAGCGGGAACGGGATGAACAGTATATCCACCTTTATCAACGTTTTATCATTCAGGACCTTCAGTAGACTTAACAATTTTTTCTTTACACCTTGCAGGGATTTCTTCAATTTTAGGTGCCTTAAATTTTATTACTACAATTATTAATCTTAAAGCAAAAAACCTTTCAGCAGAAAAAATTAGACTATTTGTCTGATCAGTTATTT
+
CCCCCGEFGGGGGGGGGGGGGGGGGGGGGGGGGGGGGGGGGGGGGGGGGGGGGGGGGGGGGGGGGGGGGGGGGGGGGGGGGGGGGGGGGGGGGGGGGGGGGGGGGGGGGGGGGGGGGGGGGGGGGGGGGGGGFGGGGGGGGGGGGGGGGGGGGGGGGGGGGGGGGGGGGGGGGGGGGGGGGGGGGGGGGGGGGCCEGGGGGGGGGGGGGGG6FCFGGGGGGGGGGGGGFGFGGGFGGFGFFFFFGFGGGGGCFCFGDGFFFFFGEGFGFAF?FFFFF@FFFFGFFFFFFFEFC?@EFFFFF
@M70528:330:000000000-K6D4P:1:1102:13996:6501 1:N:0:AGTGCGAGTG+TGGAGGTAAT
GGAGCCCCTGACATAGCATTCCCTCGATTAAATAATATAAGATTCTGACTTTTACCCCCTTCTCTGGGATTATTAATTATAGGACTTTATAAAGAAGGAGCGGGAACGGGATGAACAGTATATCCACCTTTATCAACGTTTTATCATTCAGGACCTTCAGTAGACTTAACAATTTTTTCTTTACACCTTGCAGGGATTTCTTCAATTTTAGGTGCCTTAAATTTTATTACTACAATTATTAATCTTAAAGCAAAAAACCTTTCAGCAGAAAAAATTAGACTATTTGTCTGATCAGTTATTT
+
CCCCCGGGGGGGGGGGGGGGGGGGGGGGGGGGGGGGGGGGGGGGGGGGGGGGGGGGGGGGGGGGGGGGGGGGGGGGGGGGGGGGGGGGGGGGGGGGGGGGGGGGGGGGGGGGGGGGGGGGGGGGGGGGGGGGGGGGGGGGGGGGGGGGGGGGGGGGGGGGGGGGGGGFGGGGGGGGGGGGGGGGGGGGGGGFGGGGGGGGGGGGGGGGGGGFGGGGGGGGGGGGGGGGGGFGGGFGGGGFFFFFGFGGEFFGFGFGGGFFFFFGFGFCFA9FG@FFFFCFFFGFFFFFFFFFF?@EFEFFF
@M70528:330:000000000-K6D4P:1:1102:21220:6506 1:N:0:AGTGCGAGTG+TGGAGGTAAT
GGAGCCACTGACATAGCATTCCCTCGATTAAATAATATAAGATTCTGACTTTTACCCCCTTCTCTGGGATTATTAATTATAGGACTTTATAAAGAAGGAGCGGGAACGGGATGAACAGTATATCCACCTTTATCAACGTTTTATCATTCAGGACCTTCAGTAGACTTAACAATTTTTTCTTTACACCTTGCAGGGATTTCTTCAATTTTAGGTGCCTTAAATTTTATTACTACAATTATTAATCTTAAAGCAAAAAACCTTTCAGCAGAAAAAATTAGACTATTTGTCTGATCAGTTATTT
+
CCCCCG8FFGGGGGGGGGGGGGGGGGGGGGGGGGGGGGGGGGGGGGGGGGGGGGGGGGGGGGGGGGGGGGGGGGGGGGGGGGGGGGGGGGGGGGGGGGGGGGGGGGGGGGGGGGGGGGGGGGGGGGGGGGGGGGGGGGGGGGGGGGGGGGGGGGGGGGGGGGGGGGGGGGGGGGGGGGGGGGGGGGGGGGGGGGGGGGGGGGGGGGGGGGGGGGGGGGGGGGGGGGGGGGFGGGFGGGGFFFFFGFGGGGGGFGFGGGFFFFFGFGFGFFFFGFFFFFFFFFGFCEFFFFEFFEFFFE5?E
@M70528:330:000000000-K6D4P:1:1102:19015:6523 1:N:0:AGTGCGAGTG+TGGAGGTAAT
GGGACCCTGTTTTACTGTCTCTTATACACATCTCCGAGCCCACGAGACAGTGCGCGTGATCTCGTATGCCGTCTTCTGCTTGAAAAAAAAAAAATCTTTCACCCTTTCTTCACCTGTCCATACCTTTCCACTAAACTCCGCCTAACTCCTTGCCCTCCCCCACTTTCCTCCTCAACAATCTCTCCTTTCTCTCACCTACTTGCTGTCTCTCTCCTATTTCTGGCCCTTCTCGTCACTTTTTCCTTCCCCTCTCCTCTCCCCCTACCTCCCTCTCCACCTCTCCTTCTTGCCTCTTTGCTAT
+
CCCCCE,FFGGGGDFGGGGGGGGGGGGGGGGGGGGFEGGEGGGGGGEFGGGGGG+F@FD6EAFGGGGGCFEFEFGGGEGGGGFGGGE+=FGG++,,5,9,,,5B+,,:,,,,:5,,,,,,:,4,8,5C,,5,3,5=5,,++6+8,,,:,,,,6,,8,+++8+58,,,,,,6,,,,,,,,6>5,,,,66,,2,,,5,2,4,,7,,,,,,4,2,62,,,,5,,,,1/***0++*2/)*++*3*/*++1**08*0)*+**2))0-)*4*)*)0;=C(7*((()).20761)).(6)()))).-)
@M70528:330:000000000-K6D4P:1:1102:17228:6526 1:N:0:AGTGCGAGTG+TGGAGGTAAT
GGAGCCCCTGACATAGCATTCCCTCGATTAAATAATATAAGATTCTGACTTTTACCCCCTTCTCTGGGATTATTAATTATAGGACTTTATAAAGAAGGAGCGGGAACGGGATGAACAGTATATCCACCTTTATCAACGTTTTATCATTCAGGACCTTCAGTAGACTTAACAATTTTTTCTTTACACCTTGCAGGGATTTCTTCAATTTTAGGTGCCTTAAATTTTATTACTACAATTATTAATCTTAAAGCAAAAAACCTTTCAGCAGAAAAAATTAGACTATTTGTCTGATCAGTTATTT
+
CCCCCGGGGGGGGGGGGGGGGGGGGGGGGGGGGGGGGGGGGGGGGGGGGGGGGGGGGGGGGGGGGGGGGGGGGGGGGGGGGGGGGGGGGGGGGGGGGGGGGGGGGGGGGGGGGGGGGGGGGGGGGGGGGGGGGGGGGGGGGGGGGGGGGGGGGGGGGGGGGGGGGGGGGGGFFCGGGGFFFGGGGGGGGGGGGGGGGGGGGGGGGGGGGGGDGGGGGGGGGGGGGFGGGGFFGGFGGGGFFFFFGFGFECFGFGAFGGFFFFFG?>EGFFFGGFFFFFFF;FFFFFFFEFFFFFFFFCFFF
@M70528:330:000000000-K6D4P:1:1102:13405:6544 1:N:0:AGTGCGAGTG+TGGAGGTAAT
GGAGCCCCTGACATAGCATTCCCTCGATTAAATAATATAAGATTCTGACTTTTACCCCCTTCTCTGGGATTATTAATTATAGGACTTTATAAAGAAGGAGCGGGAACGGGATGAACAGTATATCCACCTTTATCAACGTTTTATCATTCAGGACCTTCAGTAGACTTAACAATTTTTTCTTTACACCTTGCAGGGATTTCTTCAATTTTAGGTGCCTTAAATTTTATTACTACAATTATTAATCTTAAAGCAAAAAACCTTTCAGCAGAAAAAATTAGACTATTTGTCTGATCAGTTATTT
+
CCCCCGGGGFFFGGGGGGGGGGGGGGGGGGGGGGGGGGGGGGGGGGGGGGGGFGGGGGGGG8FFGGGGGGGGGGGGGGGGGGFGGGFFGGGGGGGGGGGGGGGGGGGGDGGGGGGDF8FCFGGFGGGGGGGGGGGGGGGGGGGGGFGGGGGGDGGGFGFGGGGGGFGGEFGGGGGGGGGGGGGGGGGFFGGC@8EGGGGGGGGC9BFFGGG6DFGFGCFGFFEGGGGFD,BFFF?F:CCF6CFAFFCCCDGGAC>FCDEFAEFFEFE4??;,6:FGFFEF?=CFFEFEC?4?FEEEFEE9?
@M70528:330:000000000-K6D4P:1:1102:9790:6548 1:N:0:AGTGCGAGTG+TGGAGGTAAT
GGAGCCCCTGACATAGCATTCCCTCGATTAAATAATATAAGATTCTGACTTTTACCCCCTTCTCTGGGATTATTAATTATAGGACTTTATAAAGAAGGAGCGGGAACGGGATGAACAGTATATCCACCTTTATCAACGTTTTATCATTCAGGACCTTCAGTAGACTTAACAATTTTTTCTTTACACCTTGCAGGGATTTCTTCAATTTTAGGTGCCTTAAATTTTATTACTACAATTATTAATCTTAAAGCAAAAAACCTTTCAGCAGAAAAAATTAGACTATTTGTCTGATCAGTTATTT
+
CCCCCGGGGGGGGGGGGGGGGGGGGGGGGGGGGGGGGGGGGGGGGGGGGGGGGGGGGGGGGGGGGGGGGGGGGGGGGGGGGGGGGGGGGGGGGGGGGGGGGEGGGGGGGGGGGGGGGGGGGGGGGGGGGGGGGGGGGGGGGGGGGGGGGGGGGGGGGGGGGGGGGGGGEGGGGGGGGGGGGGGGGGGGGGGGGGGGGGGGGGGGFGGGGGGGGGGGGGFGFGGGGGGGGGFGGGFGGGGFFFFFGFGGFGFGAGFGGGFFFFFGEGFGFAFGGFFGEECFFFGFFFFFFFEFFFEFFFFFF
@M70528:330:000000000-K6D4P:1:1102:7599:6550 1:N:0:AGTGCGAGTG+TGGAGGTAAT
GGGACCCTGTTTTACTGTCTCTTATACACATCTCCGAGCCCACGAGACAGTGCGAGTGATCTCGTATGCCGTCTTCTGCTTGAAAAAAAAAAACACATTCAATTGATCATAATCGAACATTCCGTTCCCTTCATCATAAGCGCCTTCTAACTCCTTTCCCTCCACATCTTTACTACTACTCTCTCCCTCCTTCACCCTCCTTCTTTCTCTTCACTCTCTCTTCTTCCATTTTTCGCCTCTCCCTTTACCATCCGCTGCCTCACTCACTCTCTTCTATTGCTACCACCCTACTCACGTTACT
+
CCCCCFGGGFFGGGGGGGGGGGGGGGG<=CCFFGGFGGGFGGGGGEGFGGGGGGGGFFFCEFGGGGGGGGGGGGGFGEGGGGGGGGEGGGGG:+,4,,,,,,5,:,,,,,59,<+,B?+,,,,,5:B<C5,,,,,,:<,5,6+6++:?FCF<9FFE,C,:3,3,8,88@,@,>,,@9,33,,,,8,6,D*333,4,,**>,,?;,,,2,,,2,?,,,4>A,6,54,,,4,=,=4)***162=).0;+++++*21)/)))*/.;1/0.*/*03*-**--)*-1*))).((.(,5)((.((()
@M70528:330:000000000-K6D4P:1:1102:6388:6564 1:N:0:AGTGCGAGTG+TGGAGGTAAT
GGAGCCCCTGACATAGCATTCCCTCGATTAAATAATATAAGATTCTGACTTTTACCCCCTTCTCTGGGATTATTAATTATAGGACTTTATAAAGAAGGAGCGGGAACGGGATGAACAGTATATCCACCTTTATCAACGTTTTATCATTCAGGACCTTCAGTAGACTTAACAATTTTTTCTTTACACCTTGCAGGGATTTCTTCAATTTTAGGTGCCTTAAATTTTATTACTACAATTATTAATCTTAAAGCAAAAAACCTTTCAGCAGAAAAAATTAGACTATTTGTCTGATCAGTTATTT
+
CCCCCGGGGGGGGGGGGGGGGGGGGGGGGGGGGGGGGGGGGGGGGGGGGGGGGGGGGGGGGGGGGGGGGFGGGGGFGFGGGGGGGGGGGGGGGGGGGGGGGDFGGGGGGGGGGGGGGGGGGGGGGGGGGGGGGGGGGGGGGGGGGGGGGFGGGGGGEFGGGGFGGGGGGGGGGGGGGGGGGGGGGGGGGGGGG8CFFGGGGGGFGGGGGGGGG9FGGGGFGGGGGFGGFDFFGFFFGFGFF>FFGFGFCCFDF4AFCDEFFFFGEGEFFA;CD0AFFF?6;4DFFCFEFFFFC5;CECFFF
@M70528:330:000000000-K6D4P:1:1102:26947:6582 1:N:0:AGTGCGAGTG+TGGAGGTAAT
GGAGCCCCTGACATAGCATTCCCTCGATTAAATAATATAAGATTCTGACTTTTACCCCCTTCTCTGGGATTATTAATTATAGGACTTTATAAAGAAGGAGCGGGAACGGGATGAACAGTATATCCACCTTTATCAACGTTTTATCATTCAGGACCTTCAGTAGACTTAACAATTTTTTCTTTACACCTTGCAGGGATTTCTTCAATTTTAGGTGCCTTAAATTTTATTACTACAATTATTAATCTTAAAGCAAAAAACCTTTCAGCAGAAAAAATTAGACTATTTGTCTGATCAGTTATTT
+
CCCCCGGGGGGGGGGGGGGGGGGGGGGGGGGGGGGGGGGGGGGGGGGGGGGGGGGGGGGGGGGGGGGGGGGGGGGGGGGGGGGGGGGGGGGGGGGGG8FGGGGGGGGGGGGGGGGGGGGGGGGGGGGGGGGGGGGGGGGGGGGGGGGGGGGGGGGGGGGGGGGGGGGFGGGGGGGGGGGGGGGGGGGGGGGGGGGGGGGGGGGGGGGGGGGGGGGGGGGGGGGGGGGGGGFGGGFGGGGFFBFFGFGGDFGGFGFGGGFFFFFGFGFGFFFGGFFGFFFFFFGFFEFFFFECEEFFFFFFF
@M70528:330:000000000-K6D4P:1:1102:24821:6591 1:N:0:AGTGCGAGTG+TGGAGGTAAT
GGAGCCCCTGACATAGCATTCCCTCGATTAAATAATATAAGATTCTGACTTTTACCCCCTTCTCTGGGATTATTAATTATAGGACTTTATAAAGAAGGAGCGGGAACGGGATGAACAGTATATCCACCTTTATCAACGTTTTATCATTCAGGACCTTCAGTAGACTTAACAATTTTTTCTTTACACCTTGCAGGGATTTCTTCAATTTTAGGTGCCTTAAATTTTATTACTACAATTATTAATCTTAAAGCAAAAAACCTTTCAGCAGAAAAAATTAGACTATTTGTCTGATCAGTTATTT
+
CCCCCGGGGGGGGGGGGGGGGGGGGGGGGGGGGGGGGGGGGGGGGGGGGGGGGGGGGGGGGGGGGGGGGGGGGGGGGGGGGGGGGGGGGGGGGGGGGGGGGGGGGGGGGGGGGGGGGGGGGGGGGGGGGGGGGGGGGGGGGGGGGGGGGGGGGGGGGGGGGGGGGGGGGGGGGGGGGGGFGGGGGGGGGGFGGGGGGGGGGGGGGGGGGFGFGGGGGGGGGGGGGGGGGGFGGGFGGGGFFAFFGFGGGGGGFGFGGDAFBFFFFGFGFFFGG@FGFEFFFFGFFCFE?ECEEE@E?CFEE
@M70528:330:000000000-K6D4P:1:1102:15962:6594 1:N:0:AGTGCGAGTG+TGGAGGTAAT
GGAGCCCCTGACATAGCATTCCCTCGATTAAATAATATAAGATTCTGACTTTTACCCCCTTCTCTGGGATTATTAATTATAGGACTTTATAAAGAAGGAGCGGGAACGGGATGAACAGTATATCCACCTTTATCAACGTTTTATCATTCAGGACCTTCAGTAGACTTAACAATTTTTTCTTTACACCTTGCAGGGATTTCTTCAATTTTAGGTGCCTTAAATTTTATTACTACAATTATTAATCTTAAAGCAAAAAACCTTTCAGCAGAAAAAATTAGACTATTTGTCTGATCAGTTATTT
+
CCCCCGGGGGGGGGGGGGGGGGGGGGGGGGGGGGGGGGGGGGGGGGGGGGGGGGGGGGGGGGGGGGGGGGGGGGFGGGGGGGGGGGGGGGGGGGGGGGGGGGGGGGGGGGGGGGGGGGGGGGGGGGGGGGGGGGGGGGGGGGGGGGGGGGGGGGGGGGGGGGGGGGGGGGGGGGGGGGGFGGGGGGGGGGGGGFG7DFGGGGGGGGGGGGG6DGGGGGGGGGGGGGGGGGFGGGFGGGGFFFFFGFGF7@GGFGFGGGFFFFFGFGFDFFAFC1AFFF);CFGFFEFFFCEEEC@EFFFFF
@M70528:330:000000000-K6D4P:1:1102:12227:6597 1:N:0:AGTGCGAGTG+TGGAGGTAAT
GGAGCCCCTGACATAGCATTCCCTCGATTAAATAATATAAGATTCTGACTTTTACCCCCTTCTCTGGGATTATTAATTATAGGACTTTATAAAGAAGGAGCGGGAACGGGATGAACAGTATATCCACCCTTATCAACGTTTTATCATTCAGGACCTTCAGTAGACTTAACAATTTTTTCTTTACACCTTGCAGGGATTTCTTCAATTTTAGGTGCCTTAAATTTTATTACTACAATTATTAATCTTAAAGCAAAAAACCTTTCAGCAGAAAAAATTAGACTATTTGTCTGATCAGTTATTT
+
CCCCCGGGGGGGGGGGGGGGGGGGGGGGGGGGGGGGGGGGGGGGGGGGGGGGGGGGGGGGGGGGGGGGGGGGGGGGGGGGGGGGGGGGGGGGGGGGGGGGGGGGGGGGGGGGGGGGGGGGGGGGGGGG@GGGGGGGGGGGGGGGGGGGGGGGGGGGGGGGGGGGGGGFGGGGGGGGGGGGGGGGGGGGGGGGGGGGGGGGGGGGGGGGGGGCGGGGGGGGGGGGGGGGGGFGGGFGGGGFFFFFGFGGCGFGFGFGGGFFFFFGFGEFFFF6C@FGFFFFFFGFFFFFEFFFFFEFFEFFF
@M70528:330:000000000-K6D4P:1:1102:5769:6603 1:N:0:AGTGCGAGTG+TGGAGGTAAT
GGAGCCCCTGACATAGCATTCCCTCGATTAAATAATATAAGATTCTGACTTTTACCCCCTTCTCTGGGATTATTAATTATAGGACTTTATAAAGAAGGAGCGGGAACGGGATGAACAGTATATCCACCTTTATCAACGTTTTATCATTCAGGACCTTCAGTAGACTTAACAATTTTTTCTTTACACCTTGCAGGGATTTCTTCAATTTTAGGTGCCTTAAATTTTATTACTACAATTATTAATCTTAAAGCAAAAAACCTTTCAGCAGAAAAAATTAGACTATTTGTCTGATCAGTTATTT
+
CCCCCGGGGFGGGGGGGGGGGGGGGGGGGGGGGGGGGGGGGGGGGGGGGGGGGGGGGGGGG8FDGGGGGGGGGGGGGGGGGGGGGGGGGGGGGGGGGGGGGGGGGGGGGGGGGFGGGGGGGGGGGGGGGGGGGGGGGGGGGGGGGGGGGGGGGGGGGGGGGGGGGGGGGGGGGFGGGGGGGGGGGGGGGGGGGGGCGGGGGGGGGFGGGGGGGGGGGGGGGGGGGGGGGGFDDGFGGFGFFFFFGFGGFFFFFGFGGGDFFFFGFFEDFFFGGFFGFFFFFFFFFEFFFFEE3CFFFFFFF
@M70528:330:000000000-K6D4P:1:1102:23162:6603 1:N:0:AGTGCGAGTG+TGGAGGTAAT
GGAGCCCCTGACATAGCATTCCCTCGATTAAATAATATAAGATTCTGACTTTTACCCCCTTCTCTGGGATTATTAATTATAGGACTTTATAAAGAAGGAGCGGGAACGGGATGAACAGTATATCCACCTTTATCAACGTTTTATCATTCAGGACCTTCAGTAGACTTAACAATTTTTTCTTTACACCTTGCAGGGATTTCTTCAATTTTAGGTGCCTTAAATTTTATTACTACAATTATTAATCTTAAAGCAAAAACCTTTCAGCAGAAAAAATTAGAATTATTTTTTTAATAATTTTTTT
+
CCCCCGGGGGGGGGGGGGGGGGGGGGGGGGGGGGGGGGGGGGGGGGGGGGGGGGGGGGGGGGGGGGGGGGGGGGGGGGGGGGGGGGGGGGGGGGGGGGGGGGGGGGGGGGGGGGGGGGGGGGGGGGGGGGGGGGGGGGGGGGGGGGGGGGGGGGGGGGGGGGGGGGGGGGGGGGGGGGGGGGGGGGGGGGGGGGGGGGGGGGGGAFGGGGGEGFGGGGGGGGGGGGGGGGFGGGFGGGGFFFFFGFGGFGGF>FFG4DAFF41+9=(*;AFGG1A7)))1)+;@7)+,,()))).1))149
@M70528:330:000000000-K6D4P:1:1102:7389:6606 1:N:0:AGTGCGAGTG+TGGAGGTAAT
GGAGCCCCTGACATAGCATTCCCTCGATTAAATAATATAAGATTCTGACTTTTACCCCCTTCTCTGGGATTATTAATTATAGGACTTTATAAAGAAGGAGCGGGAACGGGATGAACAGTATATCCACCTTTATCAACGTTTTATCATTCAGGACCTTCAGTAGACTTAACAATTTTTTCTTTACACCTTGCAGGGATTTCTTCAATTTTAGGTGCCTTAAATTTTATTACTACAATTATTAATCTTAAAGCAAAAAACCTTTCAGCAGAAAAAATTAGACTATTTGTCTGATCAGTTATTT
+
CCCCCGGGGGGGGGGGGGGGGGGGGGGGGGGGGGGGGGGGGGGGGGGGGGGGGGGGGGGGGGGGGGGGGGGGGGGGGGGGGGGGGGGGGGGGGGGGGGGGGGGGGGGGGGGGGGGGGGGGGGGGGGGGGGGGGGGGGGGGGGGGGGGGGGGGGGGGGGGGGGGGGGGGGGGGGGGGGGGGGGGGGGGGGGGGGGGGGGGGGGGGGGGGGGGGGGGGGGGGGGGGGGGGGGFGGGFGGGGFFFFFGFGGGGGGFGFGGGFFFFFGFGEGFFFGGFFGFFFFFFGFFFFFEFFFFFFFFFFFF
@M70528:330:000000000-K6D4P:1:1102:12213:6608 1:N:0:AGTGCGAGTG+TGGAGGTAAT
GGAGCCCCTGACATAGCATTCCCTCGATTAAATAATATAAGATTCTGACTTTTACCCCCTTCTCTGGGATTATTAATTATAGGACTTTATAAAGAAGGAGCGGGAACGGGATGAACAGTATATCCACCTTTATCAACGTTTTATCATTCAGGACCTTCAGTAGACTTAACAATTTTTTCTTTACACCTTGCAGGGATTTCTTCAATTTTAGGTGCCTTAAATTTTATTACTACAATTATTAATCTTAAAGCAAAAAACCTTTCAGCAGAAAAAATTAGACTATTTGTCTGATCAGTTATTT
+
CCCCCGGGGFGGGGGGGGGGGGGGGGGGGGGGGGGGGGCE9EGGFGGGGGGCFEGGGGGGGGGGGGGGGGG@FFDFFFGFGGGGGGGGGGGGGFGGGGGGGGCC77DFDGGG@F9EFGGGGGGGGGGGFGGGGGG<FGGGGGGGGGGGGGFFGGGDGGGGFCGGGGG,FFGEFGGGGGGGGGGGGGGGGGGF9DEGFFFGGFDFGGGGGGG6E9CFGGC7EFFGGGGGFFEFC,;CDFD;6=FFGFFF7+@4A4@CGGEFFFFFFGCF6;;,;6FGA.)29FGFF3AC.7CEEF@E???CE
@M70528:330:000000000-K6D4P:1:1102:7032:6626 1:N:0:AGTGCGAGTG+TGGAGGTAAT
GGAGCCCCTGACATAGCATTCCCTCGATTAAATAATATAAGATTCTGACTTTTACCCCCTTCTCTGGGATTATTAATTATAGGACTTTATAAAGAAGGAGCGGGAACGGGATGAACAGTATATCCACCTTTATCAACGTTTTATCATTCAGGACCTTCAGTAGACTTAACAATTTTTTCTTTACACCTTGCAGGGATTTCTTCAATTTTAGGTGCCTTAAATTTTATTACTACAATTATTAATCTTAAAGCAAAAAACCTTTCAGCAGAAAAAATTAGACTATTTGTCTGATCAGTTATTT
+
CCCCCGGGGGGGGGGGGGGGGGGGGGGGGEFGGGGGGGGGGGGGGGGGGGGGGGGGGGGGGGGGGGGGFGGGGGGGGGCFGGGGGGGGGGGGGGGEGEDFFGFEGFGGGGGGGGCFEEFFFFGDFGFGF@FEGGGGGGGGGGGGGGGGGGGGGGGGGGGGFGGGGFGGGGGGGFGGGGGGGGGGGGGGGGDGGCEGGGGGGGGGGGGGGGGFGGGGGGGGFFCEFFGGFFBFFGFGGGGFFFFFGFGFEG7AA>FGGDFFFFFGEFED;AA6D9;FEFEFFFGFFFFFEFCFFFFFFFF?C
@M70528:330:000000000-K6D4P:1:1102:22190:6629 1:N:0:AGTGCGAGTG+TGGAGGTAAT
GGAGCCCCTGTTTTACTGTCTCTTATACACATCTCCAGCCCACGAGACAGTGCGAGTGATCTCGTATGCCGTCTTCTGCTTGAAAAAAAAAAATACAGAACAACCAACCAAACCCTAATTATTCTTTTTGTATGCTTTATTATTCTCAATTTACATGTCCTCCCTTCCAATGATAATTTTCTCTTCCTGCATATATACCCTCTCTACAGTTCTTCCCTCTCCTACCTTAAGTTGCTTTGTTTTAATTTCTATATCTTTCACACCTGTTGTTTTCGTTTCTTATTTTGCACTTTCCACCATC
+
CCCCC:FGGGFGFGGGGGFGGGGGGGGGGGGGGGGGGGGGGGGGGGDFGGGGGGBFFGFCFGGGGGGGGGGGGGGGGGGGGGGGGGGDFFFF8,,:,,,:,,,,+++88?+,4++4,,,,,,,5<,,:,+:,5,,5,,,,:,,,,,5,,5,:,?<,,79,5A@+,,83,,36C,,,,,3C,,7,,,,,,,,,,,8=,@@,,*,,,,,,,753,5,7,,1,1,,24,,,+,+225+4+2*4)28+*+41,+++++++++++1))*/*1+*.)**))1(/)+.++++)1737;))/)).(().
@M70528:330:000000000-K6D4P:1:1102:19209:6630 1:N:0:AGTGCGAGTG+TGGAGGTAAT
GGAGCCCCTGACATAGCATTCCCTCGATTAAATAATATAAGATTCTGACTTTTACCCCCTTCTCTGGGATTATTAATTATAGGACTTTATAAAGAAGGAGCGGGAACGGGATGAACAGTATATCCACCTTTATCAACGTTTTATCATTCAGGACCTTCAGTAGACTTAACAATTTTTTCTTTACACCTTGCAGGGATTTCTTCAATTTTAGGTGCCTTAAATTTTATTACTACAATTATTAATCTTAAAGCAAAAAACCTTTCAGCAGAAAAAATTAGACTATTTGTCTGATCAGTTATTT
+
CCCCCGGGGGGGGGGGGGGGGGGGGGGGGGGGGGGGGGGGGGGGGGGGGGGGGGGGGGGGGGGGGGGGGGGGGGGGGGGGGGGGGGGGGGGGGGGGGGGGGGGGGGGGGGGGGGGGGGGGGGGGGGGGGGGGGGGGGGGGGGGGGGGGGGGGGGGGGGGGGGGGGGGGGGGGGGGGGGGGGGGGGGGGGGGGGGGGGGGGGGGGGGGGGGGFFGGGGGGGGGGGGGGGGGFGGGFGGGGFFFFFGFGGGGGGFGFFGGFFFFFGEGFGFFFGGFAFFFEFFFCFFFFCFFFE333?EFCEF
@M70528:330:000000000-K6D4P:1:1102:17983:6632 1:N:0:AGTGCGAGTG+TGGAGGTAAT
GGAGCCCCTGACATAGCATTCCCTCGATTAAATAATATAAGATTCTGACTTTTACCCCCTTCTCTGGGATTATTAATTATAGGACTTTATAAAGAAGGAGCGGGAACGGGATGAACAGTATATCCACCTTTATCAACGTTTTATCATTCAGGACCTTCAGTAGACTTAACAATTTTTTCTTTACACCTTGCAGGGATTTCTTCAATTTTAGGTGCCTTAAATTTTATTACTACAATTATTAATCTTAAAGCAAAAAACCTTTCAGCAGAAAAAATTAGACTATTTGTCTGATCAGTTATTT
+
CCCCCGGGGGGGGGGGGGGGGGGGGGGGGGGGGGGGGGGGGGGGGGGGGGGGGGGGGGGGGGGGGGGGGGGGGGGGGGGGGGGGGGGGGGGGFGGGGGGGGGGGGGGGGGGGGGGGGGGGGGGGGGGGGGGGGGGGGGGGGGGGGGGGGGGGGGGGGGGGGGGGGGGFGGGGFFGGGGGGGGGGGGGGGGGGGFGGGGGGGGGGFGGGGGGGGGGGGGGFGFGGGGGGGFFGGGFGGGGFFCFFGFGGFFCF4FFGGGBFFFCGECEGFFFGF@FGFF?FFFGFFEFFFFCFFE@EE?FFF
@M70528:330:000000000-K6D4P:1:1102:21353:6639 1:N:0:AGTGCGAGTG+TGGAGGTAAT
GGAGCCCCTGACATAGCATTCCCTCGATTAAATAATATAAGATTCTGACTTTTACCCCCTTCTCTGGGATTATTAATTATAGGACTTTATAAAGAAGGAGCGGGAACGGGATGAACAGTATATCCACCTTTATCAACGTTTTATCATTCAGGACCTTCAGTAGACTTAACAATTTTTTCTTTACACCTTGCAGGGATTTCTTCAATTTTAGGTGCCTTAAATTTTATTACTACAATTATTAATCTTAAAGCAAAAAACCTTTCAGCAGAAAAAATTAGACTATTTGTCTGATCAGTTATTT
+
CCCCCG8FGGGGGGGGGGGGGGGGGGGGGGGGGGGGGGGGGGGGGGGGGGGGGGGGGGGGGGGGGGGGGGGGGGGGGGGGGGGGGGGGGGGGGGGGGGGGGGGGGGGGGGGGGGGGGGGGGGGGGGGGGGGGGGGGGGGGGGGGGGGGGGGGGGGGGGGGGGGGGGGGGGGGGGGGGGGGGGGGGGGGGGGGGGGGGGGGGGGGGGGGGGGGGGGGGGGGGGGGGGGGGGFGGGFGGGGFFFFFGFGGGGGGFGAGGGFFFFFGEG=GFFFGFFFFEFEAEFGFFFFEC?CEFEECCFFCE
@M70528:330:000000000-K6D4P:1:1102:20274:6643 1:N:0:AGTGCGAGTG+TGGAGGTAAT
GGGACCATGTTTTACTGTCTCTTATACACATCTCCGAGCCCACGAGACAGTGCGAGTGATCTCGTATGCCGTCTTCTGCTTGAAAAAAAAAAAAAAGAAAAAGAAGAATTCCAAGGACAATGGAGAGGAAACAAAGAAAGTAAAAAAAAAGCTCGACTAACCATGAATCACACAAAACGAGAGGTTACTAGACATACCCAGTGACAAGATGCATCATTGACACAAGCACTACATGAGCAGCGGAGGTCAAGCTGCACATGGCATGTCGTAGCTCAGTGTACTGCACTACTCAATCAGATAC
+
CCCCCG8EFCECFAFFFFGFGGGFCFFGGGGGGGGCFGGFGFFGEFFFEGFFGG7FBFGCECGGGEFGCGGCFGGGGFGFGGGGGCCFFGGG++48+4,:?,++,,,:,,,,,,,+,,,4:,,,,:++,,,,,,,,,,:,,7,,,,+8+**,,,3****,,,,,372,;8,,,**,,6*4*1*1,++++2+7+2+,+2++4,3++526*9++++++5+++1++0/2/**+)+*+/0**00)0)<))**+*0*000*00*6)..*(*)*)))**)12)).*.**1*(*.()).().,).).)
@M70528:330:000000000-K6D4P:1:1102:9120:6651 1:N:0:AGTGCGAGTG+TGGAGGTAAT
GGAGCCCCTGACATAGCATTCCCTCGATTAAATAATATAAGATTCTGACTTTTACCCCCTTCTCTGGGATTATTAATTATAGGACTTTATAAAGAAGGAGCGGGAACGGGATGAACAGTATATCCACCTTTATCAACGTTTTATCATTCAGGACCTTCAGTAGACTTAACAATTTTTTCTTTACACCTTGCAGGGATTTCTTCAATTTTAGGTGCCTTAAATTTTATTACTACAATTATTAATCTTAAAGCAAAAAACCTTTCAGCAGAAAAAATTAGACTATTTGTCTGATCAGTTATTT
+
CCCCCGGGGGGGGGGGGGGGGGGGGGGGGGGGGGGGGGGGGGGGGGGGGGGGGGGGGGGGGGGGGGGGGGGGGGGGGGGGGGGGGGGGGGGGGGGGGGGGGGGGGGGGGGGGGGGGGGGGGGGGDGGGGGGGGGGGGGGGGGGGGGGGGGGGGGGGGGGGGGGGGGGGGGGGGGGGGGGGGGGGGGGGGGGGGGGGGGGGGGGGGGGGGGGGGGGGGGGGGGFFGFGGFGFFGGFGGGGFFFFFGFGGCGGFFDAGGGAFFFFGFGEGFF;EFFFGFE?FFFGFFFFFEE<EFEFFFFFFF
@M70528:330:000000000-K6D4P:1:1102:26663:6651 1:N:0:AGTGCGAGTG+TGGAGGTAAT
GGAGCCCCTGACATAGCATTCCCTCGATTAAATAATATAAGATTCTGACTTTTACCCCCTTCTCTGGGATTATTAATTATAGGACTTTATAAAGAAGGAGCGGGAACGGGATGAACAGTATATCCACCTTTATCAACGTTTTATCATTCAGGACCTTCAGTAGACTTAACAATTTTTTCTTTACACCTTGCAGGGATTTCTTCAATTTTAGGTGCCTTAAATTTTATTACTACAATTATTAATCTTAAAGCAAAAAACCTTTCAGCAGAAAAAATTAGACTATTTGTCTGATCAGTTATTT
+
CCCCCGGGGGGGGGGGFGGGGGGGGGGGGGGGGGGGGGGGGGGGGGGGGGGGGGGGGGGGGGGGGGGGGGGGGGGGGGGGGGGGGGGGGGGGGGGGGGGGGGGGGGGGGGGGGGGGGGGGGGGGGGGGGGGGGGGGGGGGGGGGGGGGGGFFFFFGGGGGGGGGGGGGGGGGGGGFFEF9EFGGGGGGGGDGGFGFFD?FGGGGFGGGGGGFGFGGGGGGEGFFFGGGGEFGGFFGG8FFFFFFGFGGEGGG>GFGGGDA=@FGFGFGFFFG<;FFA6C46=FFFFC<EC<CEE<CECCCE
@M70528:330:000000000-K6D4P:1:1102:20836:6654 1:N:0:AGTGCGAGTG+TGGAGGTAAT
[truncated: 79,315,029 more chars]
