# Supplementary material for: Phylogenetic and population genetic analyses of Thrips tabaci Lindeman (Thysanoptera: Thripidae) on Allium host in India
Source: PeerJ. 2024 Jul 12;12:e17679. doi: 10.7717/peerj.17679 (PMC11249009; doi:10.7717/peerj.17679)
Supplement: Supplemental Information 8 [file peerj-12-17679-s008.gz › peerj-12-17679-s008]

@M70528:330:000000000-K6D4P:1:1102:12475:1730 1:N:0:CTGAGCCGGT+CCTTCACGTA
GGAGCCCCTGACATAGCATTCCCTCGATTAAATAATATAAGATTCTGACTTTTACCCCCTTCTCTGGGATTATTAATTATAGGACTTTATAAAGAAGGAGCGGGAACGGGATGAACAGTATATCCACCTTTATCAACGTTTTATCATTCAGGACCTTCAGTAGACTTAACAATTTTTTCTTTACACCTTGCAGGGATTTCTTCAATTTTAGGTGCCTTAAATTTTATTACTACAATTATTAATCTTAAAGCAAAAAACCTTTCAGCAGAAAAAATTAGACTATTTGTCTGATCAGTTATTT
+
<98<BFCFGC@F<FC<@AFGFFFFG:7FFCADFCAECFC<9<FGGGGGGGGGGGGGGGGGGGGGGFGFGGGGGGGFGGGGGGFFFGGGGGGFFGFGFGGGGGGGGGGGGGGGGFFFFFGGGAFGGGGGGGGGGGGGGGGGGGGGGGGGGGGGGGGGGGGGGGCFGGGACGGGGGGGGGGGGGGGFFCGGGFFFG6FFGGGGGGEFGGGGGDCEEFFGGFFCFGGGGGGFFFC>,6CGGGFFFFFGFC:C8:?*?FG45?AFEFC?7C646FFG6FDF)96?FGFF3C)??9E3<37?CEEF
@M70528:330:000000000-K6D4P:1:1102:23560:1820 1:N:0:CTGAGCCGGT+CCTTCACGTA
GGAGCCCCTGACATAGCATTCCCTCGATTAAATAATATAAGATTCTGACTTTTACCCCCTTCTCTGGGATTATTAATTATAGGACTTTATAAAGAAGGAGCGGGAACGGGATGAACAGTATATCCACCTTTATCAACGTTTTATCATTCAGGACCTTCAGTAGACTTAACAATTTTTTCTTTACACCTTGCAGGGATTTCTTCAATTTTAGGTGCCTTAAATTTTATTACTACAATTATTAATCTTAAAGCAAAAAACCTTTCAGCAGAAAAAATTAGACTATTTGTCTGATCAGTTATTT
+
9CCCCGGGGGGGGGGGGGGGGGGGGGGGGGGGGGGGGGGGGGGGGGGGGGGGGGGGGGGGGGGGGGGGGFGGGGGGGGGGGGGGGGGGGGGGGGGGGGGGGGGGGGGGGGGGGGGGGGGGGGGGGGGGGGGGGGGGGGGGGGGGGGGGGGGGGGGGGGGGGGGGGGGGGGGGGGGGGGGGGGGGGGGGGGGGGGGGGGGGGGGGFGGGGGGDGFGFGGGGGGGGGGGFGGFFG?AGGFGFFABBGFGGGGGDFGAGGGFFFFFGFGFGFFFGG9FFF@EFFFGFFCFFFFFFEE@ECEEFF
@M70528:330:000000000-K6D4P:1:1102:20191:1828 1:N:0:CTGAGCCGGT+CCTTCACGTA
GGAGCCCCTGACATAGCATTCCCTCGATTAAATAATATAAGATTCTGACTTTTACCCCCTTCTCTGGGATTATTAATTATAGGACTTTATAAAGAAGGAGCGGGAACGGGATGAACAGTATATCCACCTTTATCAACGTTTTATCATTCAGGACCTTCAGTAGACTTAACAATTTTTTCTTTACACCTTGCAGGGATTTCTTCAATTTTAGGTGCCTTAAATTTTATTACTACAATTATTAATCTTAAAGCAAAAAACCTTTCAGCAGAAAAAATTAGACTATTTGTCTGATCAGTTATTT
+
-A@CCFGGGGGGFGFFGAFGGGGGGGGGGGGGGGFGGGGGGGGGGGGGGGGGGGGGGGGGGGGGGGGGGGGGGGGGGGGGGGGGGGGGGGGGGGGGGGGGGGGGGGGGGGGGGGGGGGGGGGGGGGGGGGGGGGGGGGGGGGGGGGGGGGGGFGGGGGGGGGGGFGGGGGGGGGGGGGGGGGGGGGFGGGGGGGDGGGGGGGGGGGGGGGGGGDGGGGGGGGGFGGGGGGFGGGFGGGGFFFFFGFDCFGGG4FFGGGFFFFFGFGEGFFFD69AF@@?FCFGFF?FEECEEFF3<?EFEF
@M70528:330:000000000-K6D4P:1:1102:22053:1833 1:N:0:CTGAGCCGGT+CCTTCACGTA
GGAGCCCCTGACATAGCATTCCCTCGATTAAATAATATAAGATTCTGACTTTTACCCCCTTCTCTGGGATTATTAATTATAGGACTTTATAAAGAAGGAGCGGGAACGGGATGAACAGTATATCCACCTTTATCAACGTTTTATCATTCAGGACCTTCAGTAGACTTAACAATTTTTTCTTTACACCTTGCAGGGATTTCTTCAATTTTAGGTGCCTTAAATTTTATTACTACAATTATTAATCTTAAAGCAAAAAACCTTTCAGCAGAAAAAATTAGACTATTTGTCTGATCAGTTATTT
+
9CCCCGGGGGGGGGGGGGGGGGGGGGGGGGGGGGGGGGGGGGGGGGGGGGGGGGGGGGGGGGGGGGGGGGGGGGGGGGGGGGGGGGGGGGGGGGGGGGGGGGGGGGGGGGGGGGGGGGGGGGGGGGGGGGGGGGGGGGGGGGGGGGGGGGGGGGGGGGGGGGFGGGGGGGGGGGGGGGGGGGGGGGGGGGGGGGGGGGGGGGGGGGGGGGGGGGGGGGGGFGGGGGGGGFFAFFFGFGGFFFFFGFGGGGFGFGAFDDEFFFFG?CCFFFFGGFFGF@CFFFGFFFFCECFFEEFEFCE?C
@M70528:330:000000000-K6D4P:1:1102:17335:1834 1:N:0:CTGAGCCGGT+CCTTCACGTA
GGAGCCCCTGACATAGCATTCCCTCGATTAAATAATATAAGATTCTGACTTTTACCCCCTTCTCTGGGATTATTAATTATAGGACTTTATAAAGAAGGAGCGGGAACGGGATGAACAGTATATCCACCTTTATCAACGTTTTATCATTCAGGACCTTCAGTAGACTTAACAATTTTTTCTTTACACCTTGCAGGGATTTCTTCAATTTTAGGTGCCTTAAATTTTATTACTACAATTATTAATCTTAAAGCAAAAAACCTTTCAGCAGAAAAAATTAGACTATTTGTCTGATCAGTTATTT
+
@@8ACFGGGGGGGGGGGFGGGGGGGGGGGGGGGGGGGGGGFGGGGGGGGGGGGGGGGGGGGGGGGGGGGGGGGGGGGGGGGGGGGGGGGGGGGGGGGFGGGGGGGGGGGDGGGFFGGGGGGGGGGGGGGGGGGGGGGGGGGGGGDGGGGGGGFGGGGGGGGGGGGGGGFFGCGGGGGGGFFEGFFGFGGCFGG,BEGFFGGGGFCFGGGGG,ECFFGGGA9EGGGGGGCGFFCFFFFFGFFFFFGFGGCG7FFGFGGCBFFBAFEGEFF4;GG@FCE@CFCF>FFEFFC?EFFEFEE3?CC
@M70528:330:000000000-K6D4P:1:1102:16975:1852 1:N:0:CTGAGCCGGT+CCTTCACGTA
GGAGCCCCTGACATAGCATTCCCTCGATTAAATAATATAAGATTCTGACTTTTACCCCCTTCTCTGGGATTATTAATTATAGGACTTTATAAAGAAGGAGCGGGAACGGGATGAACAGTATATCCACCTTTATCAACGTTTTATCATTCAGGACCTTCAGTAGACTTAACAATTTTTTCTTTACACCTTGCAGGGATTTCTTCAATTTTAGGTGCCTTAAATTTTATTACTACAATTATTAATCTTAAAGCAAAAAACCTTTCAGCAGAAAAAATAATACTATTTGTCTGATCAGTTATTT
+
BCC<CGGGGGGGGGGGGGGGGGGGGGGGDFGGGGGGGGGGGGGGGGGGGGGGGGGGGGGGGGGGGGGGGGGGGGGGGGGGGGGGGGGGGGGGGGGGGGGGGGGGGGGGGGGGGFFGGGGGGGGGGGGGGGGGGGGGGGGGGGGGGGGGGGGGGGGGGGGGGGGGGGGEGGGGGGGGGGGGGGGGGGGGGGGGGCGFFGGGGGGGGGGGFGGFFGGGGGGG9;EGGCFGFGFFFGFGGDFFCFFFGC7CCFGGFGFGDCDFFE6D4:66AFFGG9F+))1+.+23+);)9)6<96395)66<
@M70528:330:000000000-K6D4P:1:1102:20252:1853 1:N:0:CTGAGCCGGT+CCTTCACGTA
GGAGCCCCTGACATAGCATTCCCTCGATTAAATAATATAAGATTCTGACTTTTACCCCCTTCTCTGGGATTATTAATTATAGGACTTTATAAAGAAGGAGCGGGAACGGGATGAACAGTATATCCACCTTTATCAACGTTTTATCATTCAGGACCTTCAGTAGACTTAACAATTTTTTCTTTACACCTTGCAGGGATTTCTTCAATTTTAGGTGCCTTAAATTTTATTACTACAATTATTAATCTTAAAGCAAAAAACCTTTCAGCAGAAAAAATTAGACTATTTGTCTGATCAGTTATTT
+
-@ACCFGGFGGGGGFFGFGGGGGGGGGGGGGGGGGGGFGGFGGGGGGGGGGGGGGFGGGGGFGGGGGGGCFGFGGGGGGGFFGFCFGGFGGGGGGFGGGFGGGGGDGGGGGGGDFGGGGGGGFFGGFGEFGGGGGGGGGGGDFFFFGGGGGGGGGGFFGDFFFGG9EFGGGFEGGGGGGGGGGFGFGGGGEGGGGGGFFGGGGGGGGGGGCFGGGGGGGGGGGGGGGGGGFCCFFGD;9B6BFFGFG@FCGGFGFF<C>FFFFGED6;;AACGFFGF@EFEFGFF3:9<EC?E5@EEFECE
@M70528:330:000000000-K6D4P:1:1102:20259:1869 1:N:0:CTGAGCCGGT+CCTTCACGTA
GGAGCCCCTGACATAGCATTCCCTCGATTAAATAATATAAGATTCTGACTTTTACCCCCTTCTCTGGGATTATTAATTATAGGACTTTATAAAGAAGGAGCGGGAACGGGATGAACAGTATATCCACCTTTATCAACGTTTTATCATTCAGGACCTTCAGTAGACTTAACAATTTTTTCTTTACACCTTGCAGGGATTTCTTCAATTTTAGTTGCCTTAAATTTTATTACTACAATTATTAACCTTAAAGCAAAAAACCTTTCAGCAGAAAAAATTAAACTATTTGTCTGATCATTTATTT
+
-68@C@CFFGGGDFECCCEFCE<EFEEGGGFEFFFFGGFECGGCFGCCEEAFDCFEEDEC6C@AEGFGCD,6C6FCE<99CEEFFFFF,,CF9,C8,F@,C@B@F7,BFCCC:=C9E<ECAF<A9,BFEFGCFGGBC4F?A=E?<?EG9?FEFEEEFFG9,7?,,C@=ADFFFGEF?@EGGF=D,C=DD@@F=F6DFDC,C>;DACCFAF83,3E,D=,@9FGGGFFGGG>@2<6@>;FAC6+*=AF+9B+?6DF48C?FFFAD*+/0)//:C15C3))27A:CA)1<EECEF6)).77<?
@M70528:330:000000000-K6D4P:1:1102:20866:1880 1:N:0:CTGAGCCGGT+CCTTCACGTA
GGAGCCCCTGACATAGCATTCCCTCGATTAAATAATATAAGATTCTGACTTTTACCCCCTTCTCTGGGATTATTAATTATAGGACTTTATAAAGAAGGAGCGGGAACGGGATGAACAGTATATCCACCTTTATCAACGTTTTATCATTCAGGACCTTCAGTAGACTTAACAATTTTTTCTTTACACCTTGCAGGGATTTCTTCAATTTTAGGTGCCTTAAATTTTATTACTACAATTATTAATCTTAAAGCAAAAAACCTTTCAGCAGAAAAAATTAGACTATTTGTCTGATCAGTTATTT
+
CCCCCGGGGGGGGGGGGGGGGGGGGGGGGGGGGGGGGGGGGGGGGGGGGGGGGGGGGGGGGGGGGGGGGGGGGGGGGGGGGGGGGGGGGGGGGGGGGGGGGGGGGGGGGGGGGGGGGGGGGGGGGGGGGGGGGGGGGGGGGGGGGGGGGGGGGGGGGGGGGGGGGGGGGGGGGGGGGGGGGGGGGGGGGGGGGGGGGGGGGGGGGGGGGGGGGFFGGGGGGGGGGGGGGGFGGGFGGGGFFFFFGFGGFGGGFGFGGGFFFFFGEGFGFFFGGBAFFF?BFFGFFEFFFEEFFFECEFFFF
@M70528:330:000000000-K6D4P:1:1102:12753:1881 1:N:0:CTGAGCCGGT+CCTTCACGTA
GGAGCCCCTGACATAGCATTCCCTCGATTAAATAATATAAGATTCTGACTTTTACCCCCTTCTCTGGGATTATTAATTATAGGACTTTATAAAGAAGGAGCGGGAACGGGATGAACAGTATATCCACCTTTATCAACGTTTTATCATTCAGGACCTTCAGTAGACTTAACAATTTTTTCTTTACACCTTGCAGGGATTTCTTCAATTTTAGGTGCCTTAAATTTTATTACTACAATTATTAATCTTAAAGCAAAAAACCTTTCAGCAGAAAAAATTAGACTATTTGTCTGATCAGTTATTT
+
99CCCFCEGGGGGGGGGGGGGGGGGGGGGGGGGGGGDFFGGGGGGGGGGFGGGGGGFGGGGGGGGGGGGGGGGGGGFFGFGGGGGGGGGGGGGGGGEFGGGGGGGGGGGGGGGFGGGGGGEGGGGGGGGGGGFFGGGGGGDDGGFGGGGGGGGGFFCGGGGFFG9EEGGGGGGGGGGDFGGGGGEDGC?DFGGGGGCFFFDGGFGGGGGGG?FFFGFGGGFGFGGGGGFG>FGFAF7CFCFFF6EFGFF7?7AFAG<D);8BF:?76<8?6C6>FGEEEFCFDFFEF)7439C))/9C3)9
@M70528:330:000000000-K6D4P:1:1102:16838:1888 1:N:0:CTGAGCCGGT+CCTTCACGTA
GGAGCCCCTGACATAGCATTCCCTCGATTAAATAATATAAGATTCTGACTTTTACCCCCTTCTCTGGGATTATTAATTATAGGACTTTATAAAGAAGGAGCGGGAACGGGATGAACAGTATATCCACCTTTATCAACGTTTTATCATTCAGGACCTTCAGTAGACTTAACAATTTTTTCTTTACACCTTGCAGGGATTTCTTCAATTTTAGGTGCCTTAAATTTTATTACTACAATTATTAATCTTAAAGCAAAAAACCTTTCAGCAGAAAAAATTAGACTATTTGTCTGATCAGTTATTT
+
CCCCCGGGGGGGGGGGGGGGGGGGGGGGGGGGGGGGGGGGGGGGGGGGGGGGGGGGGGGGGGGGGGGGGGGGGGGGGGGGGGFGGGGGGGGGGGGGGGGGGGGGGGGGGGGGGGGGGGGGGGGGGGGGGGGGGGGGGGGGGGGGGGGGGGGGGGGGGGGGGGGFGGGGGGGGGGGGGGGFFGGGGGGGGGGGGGGGGGGGGGGGGGGGGGCFFGGGGGGGGGGGGGGGGGFFCGFGGGF6;BFAFFG7FFFGFGF>CCBFFFFFC+9CFFF6F9FDF3?66FGFFFFEE3>CCCFFCEFCE
@M70528:330:000000000-K6D4P:1:1102:7581:1899 1:N:0:CTGAGCCGGT+CCTTCACGTA
GGAGCCCCTGACATAGCATTCCCTCGATTAAATAATATAAGATTCTGACTTTTACCCCCTTCTCTGGGATTATTAATTATAGGACTTTATAAAGAAGGAGCGGGAACGGGATGAACAGTATATCCACCTTTATCAACGTTTTATCATTCAGGACCTTCAGTAGACTTAACAATTTTTTCTTTACACCTTGCAGGGATTTCTTCAATTTTAGGTGCCTTAAATTTTATTACTACAATTATTAATCTTAAAGCAAAAAACCTTTCAGCAGAAAAAATTAGACTATTTGTCTGATCAGTTATTT
+
@CCCCGGGGGGGGGGGGGGGGGGGGGGGGGGGGGGGGGGGGGGGGGGGGGGGGGGGGGGGGGFGGGGGGGGGGGGGGGGGGGGGGGGGGGGGGGGGGGGGGEGGGGGGGGGGGGGGGGGGGGGGGGGGGGGGGGGGGGFGGGGGGGGGGGFGGGGGGGGGFGGF?FFGGGGGGGGGGGGGGGGGGGG8EFGFGGGGGGGGGGGGGDFFFGEFGFGGGGGGGGGGGGGGGGF77CFGGGGFFFFFGFGGF>FGFGFDGDDF=BFGFFCFFFAGF6FGFFFFFFGFFCFFEC<CEE3?55CEF
@M70528:330:000000000-K6D4P:1:1102:15759:1903 1:N:0:CTGAGCCGGT+CCTTCACGTA
GGAGCCCCTGACATAGCATTCCCTCGATTAAATAATATAAGATTCTGACTTTTACCCCCTTCTCTGGGATTATTAATTATAGGACTTTATAAAGAAGGAGCGGGAACGGGATGAACAGTATATCCACCTTTATCAACGTTTTATCATTCAGGACCTTCAGTAGACTTAACAATTTTTTCTTTACACCTTGCAGGGATTTCTTCAATTTTAGGTGCCTTAAATTTTATTACTACAATTATTAATCTTAAAGCAAAAAACCTTTCAGCAGAAAAAATTAGACTATTTGTCTGATCAGTTATTT
+
CCCCCGGGGGGGGGGGGGGGGGGGGGGGGGGGGGGGGGGGGGGGGGGGGGGGGGGGGGGGGGGGGGGGGGGGGGGGGGGGGGGGGGGGGGGGGGGGGGGGGGGGGGGGGGGGGGGGGGGGGGGGGGGGGGGGGGGGGGGGGGGGGGGGGGGGGGGGGGGGGGGGGGGGGGGGGGGGGGGGGGGGGGGGGGGGGGGFGGGGGGGGFGGGGGGGGFGGGGGGGGGGGGGGGGFFGGFGGGGFFFFFGFGFG@FCFGFGGDDFFFFG<CEGFFFGGFFGFFFA?A>FF3@7?CC<;5<EEF?EF
@M70528:330:000000000-K6D4P:1:1102:15317:1903 1:N:0:CTGAGCCGGT+CCTTCACGTA
GGAGCCCCTGACATAGCATTCCCTCGATTAAATAATATAAGATTCTGACTTTTACCCCCTTCTCTGGGATTATTAATTATAGGACTTTATAAAGAAGGAGCGGGAACGGGATGAACAGTATATCCACCTTTATCAACGTTTTATCATTCAGGACCTTCAGTAGACTTAACAATTTTTTCTTTACACCTTGCAGGGATTTCTTCAATTTTAGGTGCCTTAAATTTTATTACTACAATTATTAATCTTAAAGCAAAAAACCTTTCAGCAGAAAAAATTAGACTATTTGTCTGATCAGTTATTT
+
CCCCCGGGGGGGGGGGGGGGGGGGGGGGGGGGGGGGGGGGGGGGGGGGGGGGGGGGGGGGGGGGGGGGGGGGGGGGGGGGGGGGGGGGGGGGGGGGGGGGGGGGGGGGGGGGGFGGGGGGGGGGGGGGGGGGGGGGGGGGGGGGGGGGGGGGGGGGGGGGGGGGGGGGGGGGGGGGGGGGGGGGGGGGGGGGGCEFGGGGGGGGGGGGGGGDGCFFGGGFGGGGCBFGGFFFGGFGGGFFF6BFCFGGCDCCAFFDDDBFFEF7<+9FAFAGGBF6AE<*)47AF?F).1))7C3??EC?C
@M70528:330:000000000-K6D4P:1:1102:18179:1929 1:N:0:CTGAGCCGGT+CCTTCACGTA
GGAGCCCCTGACATAGCATTCCCTCGATTAAATAATATAAGATTCTGACTTTTACCCCCTTCTCTGGGATTATTAATTATAGGACTTTATAAAGAAGGAGCGGGAACGGGATGAACAGTATATCCACCTTTATCAACGTTTTATCATTCAGGACCTTCAGTAGACTTAACAATTTTTTCTTTACACCTTGCAGGGATTTCTTCAATTTTAGGTGCCTTAAATTTTATTACTACAATTATTAATCTTAAAGCAAAAAACCTTTCAGCAGAAAAAATTAGACTATTTGTCTGATCAGTTATTT
+
CCCCCGGGGGGGGGGGGGGGGGGGGGGGGGGGGGGGGGGGGGGGGGGGGGGGGGGGGGGGGGGGGGGGGGGGGGGGGGGGGGGGGGGGGGGGGGGGGGGGGGGGGGGGGGGGDGGGGGGGGGGGGGGGGGGGGGFGGGGGGGGGGGGGGGGGGGGGGGGGGGGGGGGGGGGGGGGGGGGGGGGGGGGGGGGGGGEGGGGGGGGFGGGGGGGGGGFGGGGGGGGGGFGGGGFGGGAGGGGFFFFFGFGGGGGGFGFGGGAFFEFGF7@FF4FGGFFDEEFFCF@FFCFC?CEF<FE?CCFFF
@M70528:330:000000000-K6D4P:1:1102:12063:1933 1:N:0:CTGAGCCGGT+CCTTCACGTA
GGAGCCCCTGACATAGCATTCCCTCGATTAAATAATATAAGATTCTGACTTTTACCCCCTTCTCTGGGATTATTAATTATAGGACTTTATAAAGAAGGAGCGGGAACGGGATGAACAGTATATCCACCTTTATCAACGTTTTATCATTCAGGACCTTCAGTAGACTTAACAATTTTTTCTTTACACCTTGCAGGGATTTCTTCAATTTTAGGTGCCTTAAATTTTATTACTACAATTATTAATCTTAAAGCAAAAAACCTTTCAGCAGAAAAAATTAGACTATTTTTCTGATCAGTTATTT
+
CCCCCGGGGGGGGGGGGGGGGGGGGGGGGGGGGGGGGGGGGGGGGGGGGGGGGGGGGGGGGGGGGGGGGGGGGGGGGGGGGGGGGGGGGGGGGGGGGGGGGGGGGGGGGGGGGGGGGGGGGGGGGGGGGGGGGGGGGGGGGGGGGGGGGGGGGGGGGGGGGGGGGGGGGGGGGGGGGGGGGGGGGGGGGGGGGGGFGFGCGGGGGGGGGGGGGGFGGGGGGGGGGGGGGGFGGGFGGFFCFAFFGFGG7CGFFGFGGD5AFEFFED=CFFFCDBFFA;CFFFGFF);@C?EFCCEECFFFF
@M70528:330:000000000-K6D4P:1:1102:8022:1953 1:N:0:CTGAGCCGGT+CCTTCACGTA
GGAGCCCCTGACATAGCATTCCCTCGATTAAATAATATAAGATTCTGACTTTTACCCCCTTCTCTGGGATTATTAATTATAGGACTTTATAAAGAAGGAGCGGGAACGGGATGAACAGTATATCCACCTTTATCAACGTTTTATCATTCAGGACCTTCAGTAGACTTAACAATTTTTTCTTTACACCTTGCAGGGATTTCTTCAATTTTAGGTGCCTTAAATTTTATTACTACAATTATTAATCTTAAAGCAAAAAACCTTTCAGCAGAAAAAATTAGACTATTTGTCTGATCAGTTATTT
+
CCCCCGGGGGGGGGGGGGGGGGGGGGGGGGCGFGGGGGGGGGGGGGGGGGGGGGGGGGGGGG<FGGGGGGGGGGGGGGGGGGGGGGGGFGGGGGGGGGGGGGGGGGGGGGDEGGGGGGGGGFGGGGGFGGGGGGGGGGGGGGGGGGGGGGGGGGGGDFGGFFGGGGGCFGGGGGGGDFGFGFGGGGGGGEFGGFEGGGGGGGGGGGGGGG?CGEFGGGGGAFFGGGGGFF?<8,;@DGGFFFFFGFDGG7CFAGFGD:BAAEF8*+1;6?4FFFFF84C*6*@8;);)7?EE<EEE576?C
@M70528:330:000000000-K6D4P:1:1102:10581:1959 1:N:0:CTGAGCCGGT+CCTTCACGTA
GGAGCCCCTGACATAGCATTCCCTCGATTAAATAATATAAGATTCTGACTTTTACCCCCTTCTCTGGGATTATTAATTATAGGACTTTATAAAGAAGGAGCGGGAACGGGATGAACAGTATATCCACCTTTATCAACGTTTTATCATTCAGGACCTTCAGTAGACTTAACAATTTTTTCTTTACACCTTGCAGGGATTTCTTCAATTTTAGGTGCCTTAAATTTTATTACTACAATTATTAATCTTAAAGCAAAAAACCTTTCAGCAGAAAAAATTAGACTATTTGTCTGATCAGTTATTT
+
CCCCCFGFGGGGGFGGCEGGFGGGGGG<FCFGGGGGFGFGCF<FGGGFGGGGGCFGGGGGGGFGGGGGFGCGEFCFGGGGGGGGGGGGGGGGGGGGGFG@DBCEGEGGGGGDGGGGGGGGGFGGGGGGGGFFGGGGGGFGGGGGGG?FFGGGGFGGGGGGGGCFDGGFGGGGGGGGGGGGGGGFGFG=EAGGGGGGGGGGGGGGGGGGGGGGG?FCGGGFGGGGG7;FFGFC+CACCCCF66B9FFGGG7CFFGFFGDFFF@FGCG=C6F;?6(0;=;CF?FGFFEF5?ECCFEFEFEFCE
@M70528:330:000000000-K6D4P:1:1102:21596:1980 1:N:0:CTGAGCCGGT+CCTTCACGTA
GGAGCCCCTGACATAGCATTCCCTCGATTAAATAATATAAGATTCTGACTTTTACCCCCTTCTCTGGGATTATTAATTATAGGACTTTATAAAGAAGGAGCGGGAACGGGATGAACAGTATATCCACCTTTATCAACGTTTTATCATTCAGGACCTTCAGTAGACTTAACAATTTTTTCTTTACACCTTGCAGGGATTTCTTCAATTTTAGGTGCCTTAAATTTTATTACTACAATTATTAATCTTAAAGCAAAAAACCTTTCAGCAGAAAAAATTAGACTATTTGTCTGATCAGTTATTT
+
CCCCCGGGGGGGGGGGGGGGGGGGGGGGGGGGGGGGGGGGGGGGGGGGGGGGGGGGGGGGGGGGGGGGGGGGGGGGGGGGGGGGGGGGGGGGGGGGGGGGGGGGGGGGGGGGGGGGGGGGGGGGGGGGGGGGGGGGGGGGGGGGGGGGGGGGGGGGGGGGGGGGGGGGGGGGGGGGGGGGGGGGGGGGGGGGFGEGGGGGGGGGGGGGGGGFGGGGGGGGGGGGGGGGGGFGGGFGGGGFFCFFGFGGGGDGF>AFCDDFFFFG?GFFFFFGGFFGA8<A9FGFF?F3C3)7CC3CCECEF
@M70528:330:000000000-K6D4P:1:1102:19532:2009 1:N:0:CTGAGCCGGT+CCTTCACGTA
GGAGCCCCTGACATAGCATTCCCTCGATTAAATAATATAAGATTCTGACTTTTACCCCCTTCTCTGGGATTATTAATTATAGGACTTTATAAAGAAGGAGCGGGAACGGGATGAACAGTATATCCACCTTTATCAACGTTTTATCATTCAGGACCTTCAGTAGACTTAACAATTTTTTCTTTACACCTTGCAGGGATTTCTTCAATTTTAGGTGCCTTAAATTTTATTACTACAATTATTAATCTTAAAGCAAAAAACCTTTCAGCAGAAAAAATTAGACTATTTGTCTGATCAGTTATTT
+
CCCCCGGGGGGGGGDEFGGGGGGGGGGGGGGGGGCFGGGGGGGGGGGFFGGGGGGGGFEEFGCEGGGGGEFGGGGGGGGFGGGFFGGGGGGGGGGGGEFGGEEGGEGGGGGGGGGGGCEGGEG<FDCFGGFGGGGGGGFFGGGGFEGGGGGGGGGGGGGGFGGCFCFGE,EFFGGGGDGGGGGGGGGGGGGGGCEGGGFFGGBCGGGGGFFFFCEGGGGGFGGGGFGGGGFGGFFFDDFFF699FFF:C+?CF9AFD<;FFEAC4:CGFFFDG2ACEFFBEFDFFCF???3CC?@CEFFEE
@M70528:330:000000000-K6D4P:1:1102:15948:2037 1:N:0:CTGAGCCGGT+CCTTCACGTA
GGAGCCCCTGACATAGCATTCCCTCGATTAAATAATATAAGATTCTGACTTTTACCCCCTTCTCTGGGATTATTAATTATAGGACTTTATAAAGAAGGAGCGGGAACGGGATGAACAGTATATCCACCTTTATCAACGTTTTATCATTCAGGACCTTCAGTAGACTTAACAATTTTTTCTTTACACCTTGCAGGGATTTCTTCAATTTTAGGTGCCTTAAATTTTATTACTACAATTATTAATCTTAAAGCAAAAAACCTTTCAGCAGAAAAAATTAGACTATTTGTCTGATCAGTTATTT
+
CCCCCGGGGGGGGGGGGGGG<FGGGGGGGGGGGGGGGGGGGGGGGGFGGGGGGGGGGGGGGGGGGGGGGGGGGGGGGGGFGGGGGGGGGGGGGFGFGGF8FGGGGGGGGGGGGGGGGGGGGGGGGGGGGGGGGGGGGGFGFGGGGGGGGGGGFGGGGFGDGFGGGGGGGGGGGGGGGGGGGGGAGGGGGFGGGGGGFGGCFGGGGGGGGGGGGGGGGGGGGGCFFFGGGGEC>EACF8@EFAFF@FDGGG>F>FFG45?AFEFGCDEFAF4F<0)275?=?6+;C5C3?EFE358C?.9??
@M70528:330:000000000-K6D4P:1:1102:16667:2054 1:N:0:CTGAGCCGGT+CCTTCACGTA
GGAGCCCCTGACATAGCATTCCCTCGATTAAATAATATAAGATTCTGACTTTTACCCCCTTCTCTGGGATTATTAATTATAGGACTTTATAAAGAAGGAGCGGGAACGGGATGAACAGTATATCCACCTTTATCAACGTTTTATCATTCAGGACCTTCAGTAGACTTAACAATTTTTTCTTTACACCTTGCAGGGATTTCTTCAATTTTAGGTGCCTTAAATTTTATTACTACAATTATTAATCTTAAAGCAAAAAACCTTTCAGCAGAAAAAATTAGACTATTTGTCTGATCAGTTATTT
+
CCCCCGGGGGGGGGGGGGGGGGGGGGGGGGGGGGGGGGGGGGGGGGGGGGGGGGGGGGGGGGGGGGGGGGGGGGGGGGGGGGGGGGG,EFGGGGGGGGGGGGGGGGGGGGGGGGGGGGGGGGGGGGGGGGGGGGGGGGGGGGGGGGGGGGGGGGGGGGGGGGGGGGGGGGGGGGGGGGGGGGGGGGGGGGGGGGGGGGGFGGGGGGGGGGGGGGGGGGGGGGGGGGGGGGFGGGFGCFGFFFFFGFGGGGCDFGFGGGDFFBCFFD=FFFFGGBFGF;EFFFGFFCFCE3CEFFFEEFFFF
@M70528:330:000000000-K6D4P:1:1102:22417:2059 1:N:0:CTGAGCCGGT+CCTTCACGTA
GGAGCCCCTGACATAGCATTCCCTCGATTAAATAATATAAGATTCTGACTTTTACCCCCTTCTCTGGGATTATTAATTATAGGACTTTATAAAGAAGGAGCGGGAACGGGATGAACAGTATATCCACCTTTATCAACGTTTTATCATTCAGGACCTTCAGTAGACTTAACAATTTTTTCTTTACACCTTGCAGGGATTTCTTCAATTTTAGGTGCCTTAAATTTTATTACTACAATTATTAATCTTAAAGCAAAAAACCTTTCAGCAGAAAAAATTAGACTATTTGTCTGATCAGTTATTT
+
CCCCCGGGGGGGGGGGGGGGGGGGGGGGGGGGGGGGGGGGGGGGGGGGGGGGGGGGGGGGGGGGGGGGGGGGGGGGGGGGGGGGGGGGGGGGGGGGGGGGGGGGGGGGGGGGGGGGGGGGGGGGGGGGGGGGGGGGGGGGGGGGGGGGGGGGGGGGGGGGGGGGGGGGGGGGGGGGGGGGGGGGGGGGGGGGGCEFGGGGGGGGGGGGGGGGGGGFGGGGGGGGGGGGGFCEGFFGGGFFFFFFGFGGGFGGFGFGGGFFFFFGFGFFFFFGGFFGE@EAEFGFFFFEEEEECE<CEFFEF
@M70528:330:000000000-K6D4P:1:1102:14870:2065 1:N:0:CTGAGCCGGT+CCTTCACGTA
GGAGCCCTGTTTTACTGTCTTTATACACATCTCCGAGCCCACGAGACCTGAGCCGGTATCTCGTATGCCGTCTTCTGCTTGAAAAAAAAAAAACACTCCTGACCACTCACCCTGAAAGCACACACATCCCAATACCCAACACAGGTCTGCCCACTCTCCCTATCATCCCTCTTACTTTCAAGCACCTCTCCTAACCCTACTCTACATCCTCCTAAACCCTCTACCCATCCTGACATCTCCACCCTCCGTCTTCTTCCTCATTTTCTACCTTCACTCTCTCTCACTCACTCCATCTACCCCA
+
CCCCCDGGGCFFGFGGGGGGGGGGGFGGGFGGGGGGGGGGGGGGGDFFGGGGGGGGFG,C<FFFGGGGGGGGGGGFFGGGGGGGGGGGGGC+++,49,,,,:4,5:,,::,,+:,,,,,,,,8+8+5B,8,3,,,5,,:+33,,,,:,,,,,,8,,77,,,8,@F,,,,35,3,,,,,7,,,,,,,22,,,,,,6,246,,,,,,,,,,,2,,,,0>8*,**+++1+*0**++0*+;@+*+0)2*)*//1***0*****1*)*2)*)0**/<*,**).)9)****)).))(.)-).).(-(
@M70528:330:000000000-K6D4P:1:1102:18560:2084 1:N:0:CTGAGCCGGT+CCTTCACGTA
GGAGCCCCTGACATAGCATTCCCTCGATTAAATAATATAAGATTCTGACTTTTACCCCCTTCTCTGGGATTATTAATTATAGGACTTTATAAAGAAGGAGCGGGAACGGGATGAACAGTATATCCACCTTTATCAACGTTTTATCATTCAGGACCTTCAGTAGACTTAACAATTTTTTCTTTACACCTTGCAGGGATTTCTTCAATTTTAGGTGCCTTAAATTTTATTACTACAATTATTAATCTTAAAGCAAAAAACCTTTCAGCAGAAAAAATTAGACTATTTGTCTGATCAGTTATTT
+
CCCCCGGGGGGGGGGGGGGGGGGGGGGGGGGGGGGGGGGGGGGGGGGGGGGGGGGGGGGGGGGGGGGGGGGGGGGGGGGGGGGGGGGGGGGGGGGGGGGGGGGGGGGGGGGGGGGGGGGGGGGGGGGGGGGGGGGGGGGGGGGGGGGGGGGGGGGGGGGGGGGGGGGGGGGGGGGGGGGGGGGGGGGGGGGGGGGGGGGGGGGGGGGGGGGGGCFGGGGGGGGGGGGGGGFFCGFGGGGFFFFFGFGGGGGGFGFGGDFFFBFGEGFFFFFGGFFGFFFFEFFFFCFEEEFF)6=?EF<CE
@M70528:330:000000000-K6D4P:1:1102:21100:2093 1:N:0:CTGAGCCGGT+CCTTCACGTA
GGAGCCCCTGACATAGCATTCCCTCGATTAAATAATATAAGATTCTGACTTTTACCCCCTTCTCTGGGATTATTAATTATAGGACTTTATAAAGAAGGAGCGGGAACGGGATGAACAGTATATCCACCTTTATCAACGTTTTATCATTCAGGACCTTCAGTAGACTTAACAATTTTTTCTTTACACCTTGCAGGGATTTCTTCAATTTTAGGTGCCTTAAATTTTATTACTACAATTATTAATCTTAAAGCAAAAAACCTTTCAGCAGAAAAAATTAGACTATTTGTCTGATCAGTTATTT
+
CCCCCGGGGGGGGGGGGGGGGGGGGGGGGGGGGGGGGGGGGGGGGGGGGGGGGGGGGGGGGGGGGGGGGGGGGGGGGGGGGGGGGGGGGGGGGGGGGGGGGGGGGGGGGGGGGGGGGGGGGGGGGGGGGGGGGGGFGGGGGGGGGGGGGGGGGGGGGGGGGGFGGGGGGGGGGGGGGGGGGGGGGGGGGGGGGGGGGGGGGGGGFGGGGGGGGFGGGGGGGGGGGGGGGGFFGGFGGGGFFFFFGFGGGGGGFGFGGG4?FFFG4:>FFFFGGFFGF;CFEFFFF3FEE9EE)?7?67?CE
@M70528:330:000000000-K6D4P:1:1102:12320:2100 1:N:0:CTGAGCCGGT+CCTTCACGTA
GGAGCCCCTGACATAGCATTCCCTCGATTAAATAATATAAGATTCTGACTTTTACCCCCTTCTCTGGGATTATTAATTATAGGACTTTATAAAGAAGGAGCGGGAACGGGATGAACAGTATATCCACCTTTATCAACGTTTTATCATTCAGGACCTTCAGTAGACTTAACAATTTTTTCTTTACACCTTGCAGGGATTTCTTCAATTTTAGGTGCCTTAAATTTTATTACTACAATTATTAATCTTAAAGCAAAAAACCTTTCAGCAGAAAAAATTAGACTATTTGTCTGATCAGTTATTT
+
CCCCCGGGGGGGGGGGGGGGGGGGGGGGGGGGGGGGGGGGGGGGGGGGGGGGGGGGGGGGGGGGGGGGGGGGGGGGGGGGGGGGGGGGGGGGGGGGGGGGGGGGGGGGGGGGGGGGGGGGGGGGGGGGGGGGGGGGGGGGGGGGGGGGGGGGGGGGGGGGGGGGGCGGGGGGGGGGGGGGGGGGGGGGGGGGGGGFFGGGGGGGGGGGGGGFGGGFFFCGGGGGGGGGGGFGGGFGGGGFFFFFGFGGGGGGFGFGGD>FFFFGEFCFFFA6<>FGF;<FEFGFF3AEE3CCCF@FFFFCC
@M70528:330:000000000-K6D4P:1:1102:7788:2116 1:N:0:CTGAGCCGGT+CCTTCACGTA
GGAGCCCCTGACATAGCATTCCCTCGATTAAATAATATAAGATTCTGACTTTTACCCCCTTCTCTGGGATTATTAATTATAGGACTTTATAAAGAAGGAGCGGGAACGGGATGAACAGTATATCCACCTTTATCAACGTTTTATCATTCAGGACCTTCAGTAGACTTAACAATTTTTTCTTTACACCTTGCAGGGATTTCTTCAATTTTAGGTGCCTTAAATTTTATTACTACAATTATTAATCTTAAAGCAAAAAACCTTTCAGCAGAAAAAATTAGACTATTTGTCTGATCAGTTATTT
+
CCCCCGGGGGGGGGGGGGGGGGGGGGGGGGGGGGGGGGGGGGGGGGGGGGGGGGGGGGGGGGGGGGGGGGGGGGGGGGGGGGGGGGGGGGGGGGGGGGGGGGGGGGGGGGGGGGGGGGGGGGGGGGGGGGGGGGGGGGGGGGGGGGGGGGGGGGGGGGGGGGGGGGGGGGGGGGGGGGGGGGGGGGFGGGGGGGGGGGGGGGGGGGGGGGGGGGGGGGGGGGGGGGGGGGFGGGFGGGGFFFFFGFGGGFFGFGFGDDFFFEFGFGFCFFFGGFFGFFFFEFGFF<FFFFFFFEEFC?FEE
@M70528:330:000000000-K6D4P:1:1102:19891:2141 1:N:0:CTGAGCCGGT+CCTTCACGTA
GGAGCCCCTGACATAGCATTCCCTCGATTAAATAATATAAGATTCTGACTTTTACCCCCTTCTCTGGGATTATTAATTATAGGACTTTATAAAGAAGGAGCGGGAACGGGATGAACAGTATATCCACCTTTATCAACGTTTTATCATTCAGGACCTTCAGTAGACTTAACAATTTTTTCTTTACACCTTGCAGGGATTTCTTCAATTTTAGGTGCCTTAAATTTTATTACTACAATTATTAATCTTAAAGCAAAAAACCTTTCAGCAGAAAAAATTAGACTATTTGTCTGATCAGTTATTT
+
CCCCCGGGGGGGGGGGGGGGGGGGGGGGGGGGGGGGGGGGGGGGGGGGGGGGGGGGGGGGGGGGGGGGGGGGGGGGGGGGGGGGGGGGGGGGGGFFFGGGGGGGGGGGGGGGGGFGGGGGGGGGGGGGGGGGGGGGGGGGGGGGGGGGGGGGGGGGGGGGFGGGGGGGGGGGGGGGGGGGGGGGGGGGGGGFGF6@FGFFGGGGGGGGGGGGGGGGGGGFFGGGGFGGGGFACCAGGGGFFFFFFFGG,BCDAGFGDGEFFFFGCC8CAFFGGFFGE@3AEFCFFCC5?9CEFE8E<5<EE
@M70528:330:000000000-K6D4P:1:1102:21955:2159 1:N:0:CTGAGCCGGT+CCTTCACGTA
GGAGCCCCTGACATAGCATTCCCTCGATTAAATAATATAAGATTCTGACTTTTACCCCCTTCTCTGGGATTATTAATTATAGGACTTTATAAAGAAGGAGCGGGAACGGGATGAACAGTGTATCCACCTTATCAACGTTTTATCATTCAGGACCTTCAGTAGACTTAACAATTTTTTCTTTACACCTTGCAGGGATTTCTTCAATTTTAGGTGCCTTAAATTTTATTACTACAATTATTAATCTTAAAGCAAAAAACCTTTCAGCAGAAAAAATTAGACTATTTGTCTGATCAGTTATTTT
+
CCCCCGGGGGGGGGGGGGGGGGGGGGGGGGGGGGGGGGGGGGGGGGGGGGGGGGGGGGGGGGGGGGGGGGGGGGGGGGGGGGGGGGGGGGGGGGGGGGGGGGGGGGGGGGGGGGGGGGGGGGGGGGGGGGGGGGGGGGGGGGGGGGGGGGGGGGGGGGGGGGGGGGGGGGGGGGGGGGGGGGGGGGGGGGGGGDGGGGGGGGGGGGGGGGGGGGGGGGGGGGGGCGGFGGFGGGFGGGGFFFFFGFFFCFFGFG?GGGFFFEFG41:6AFFGGFAFEF<FEFGFFCFF?E?EEEFFCCEFE
@M70528:330:000000000-K6D4P:1:1102:15546:2173 1:N:0:CTGAGCCGGT+CCTTCACGTA
GGGACCCTGTTTTACTGTCTCTTATACACATCTCCGAGCCCACGAGACCTGAGCCGGTATCTCGTATGCCGTCTTCTGCTTGAAAAAAAAAAAATATATCGCTAGGAAACAAGAAATTTTTGATACCCCCCCGCCGATTTTATGTTCCTTGATACCACCGCAACTACTCACACCATTCCCTCATCTTCTGTACTCCGTCGTGTTCCCGCATTTATCGGACTTCCTGGCCGTACAGAGCCCGTAGCAGTCCTAGAAATTGAGTCATGCAATTCCCTGGCTGAACCACGTCGCAGAAGTTGAA
+
BB<CC:FCF;CEFFGAFGGF<<CEFGF9@FGGGGFFCFGFGGGGEE@@FAFGFFGGG@C,CEEGGFFGGGG,@EDFGCFGGA@EEDFFEGGG:+,,5,,<8+B:7:,5,,,:=BFC5?<<584?CE<<<F@++6@++5@:@@;,3,,8@9,,7,,,,7**5>7>,,7C,,3,6**73@;,2=B,,,,++72<+5+58**34*30>++=5/B*3+:E**;*/030++0***.***0+**00).07***2+2*0*********-**)*)9**/<7)/933,)(*08)-)((4(((((,54).)
@M70528:330:000000000-K6D4P:1:1102:23653:2176 1:N:0:CTGAGCCGGT+CCTTCACGTA
GGAGCCCCTGACATAGCATTCCCTCGATTAAATAATATAAGATTCTGACTTTTACCCCCTTCTCTGGGATTATTAATTATAGGACTTTATAAAGAAGGAGCGGGAACGGGATGAACAGTATATCCACCTTTATCAACGTTTTATCATTCAGGACCTTCAGTAGACTTAACAATTTTTTCTTTACACCTTGCAGGGATTTCTTCAATTTTAGGTGCCTTAAATTTTATTACTACAATTATTAATCTTAAAGCAAAAAACCTTTCAGCAGAAAAAATTAGACTATTTGTCTGATCAGTTATTT
+
CCCCCGGGGGGGGGGGGGGGGGGGGGGGGGGGGGGGGGGGGGGGGGGGGGGGGGGGGGGGGGGGGGGGGFGGGGGGGGGGGGGGGGGGGGGGGGGGGGGGGGGGGGGGGGGGGGGGGGGGGGGGGGGGGGGGGGGGGGGGGGGGGGGGGGGGGGGGGGGGGGGGGGGGGGGGGGGGGGGGGGGCGFGGGGGEFGGGGGGFGGGGGGGGGGGFFGFGGGGGCFGGGCGGGGE=FFFEGGGFFFFFGFGGGGGGFGFGDDFFFFFGCGFFFFFGGFFGF;C6?FFFFFF<CECC<EEEEEFFF
@M70528:330:000000000-K6D4P:1:1102:17123:2188 1:N:0:CTGAGCCGGT+CCTTCACGTA
GGAGCCCTGACATAGCCTTCCCTCGATTAAATAATATAAGATTCTGACTTTTACCCCCTTCTCTGGGATTATTAATTATAGGACTTTATAAAGAAGGAGCGGGAACGGGATGAACAGTATATCCACCTTTATCAACGTTTTATCATTCAGGACCTTCAGTAGACTTAACAATTTTTTCTTTACACCTTGCAGGGATTTCTTCAATTTTAGGTGCCTTAAATTTTATTACTACAATTATTAATCTTAAAGCAAAAAACCTTTCAGCAGAAAAAATTAGACTATTTGTCTGATCAGTTATTTT
+
C@@CCCGEGCECFFFG-CCCFGGGDGGG,<<<FGGGGGGGF<FGC@<FFGEAFCFG<:FFGFGCFGGGGGGGGGGFDA@,CEDFFFGCFGGGGCEF8EEGFGFEEFGGGGEGGGECGFFGFCFGGCEDGGGGGGGGGFFEEFG9FGGFDGGFGGGGGGGGFFCGGGGGCGFGFGGGGGGGFGGGG8FGGG?FGEGGGGGGGGFGGGGGFG8FFGGGGGF3EFG:ACG:BFFCFCAFGGGFFFFFFACF?DCDACFGDDFB=E88/8:GFFFG:3AF;E3A;@GFF?AE9CE4?@77C<?<<
@M70528:330:000000000-K6D4P:1:1102:9726:2216 1:N:0:CTGAGCCGGT+CCTTCACGTA
GGAGCCCCTGACATAGCATTCCCTCGATTAAATAATATAAGATTCTGACTTTTACCCCCTTCTCTGGGATTATTAATTATAGGACTTTATAAAGAAGGAGCGGGAACGGGATGAACAGTATATCCACCTTTATCAACGTTTTATCATTCAGGACCTTCAGTAGACTTAACAATTTTTTCTTTACACCTTGCAGGGATTTCTTCAATTTTAGGTGCCTTAAATTTTATTACTACAATTATTAATCTTAAAGCAAAAAACCTTTCAGCAGAAAAAATTAGACTATTTGTCTGATCAGTTATTT
+
CCCCCGGGGGGGGGGGGGGGGGGGGGGGGGGGGGGGGGGGGGGGGGGGGGGGGGGGGGGGGGGGGGGGGGGGGGGGGGGGGGGGGGGGGGGGGGGGGGGGGGGGGGGGGGGGGGGGGGGGGGGGGGGGGGGGGGGGGGGGGGGGGGGGGGGGGGGGGGGGGGGGGGGGGGGGGGGGGGGGGGGGGGGGGGGGGGGGGGGGGGGGGGGGGGGGGCFFGGGGGGGGGGGGGFFFGGFFFCFFFFFFGFGGGFFGFGFFGGFFFFFGFGFCAFFGFBFDEEFF?FGFF?F?C3>EFE<EFFFEF
@M70528:330:000000000-K6D4P:1:1102:13805:2217 1:N:0:CTGAGCCGGT+CCTTCACGTA
GGAGCCCCTGACATAGCATTCCCTCGATTAAATAATATAAGATTCTGACTTTTACCCCCTTCTCTGGGATTATTAATTATAGGACTTTATAAAGAAGGAGCGGGAACGGGATGAACAGTATATCCACCTTTATCAACGTTTTATCATTCAGGACCTTCAGTAGACTTAACAATTTTTTCTTTACACCTTGCAGGGATTTCTTCAATTTTAGGTGCCTTAAATTTTATTACTACAATTATTAATCTTAAAGCAAAAAACCTTTCAGCAGAAAAAATTAGACTATTTGTCTGATCAGTTATTT
+
CCCCCG8FGGGGGGGGGGGGGGGGGGGGGGGGGGGGGGGGGGGGGGGGGGGGGGGGGGGGGGGGGGGGGGGGGGGGGGGGGGGGGGGGGGGGGGFGGGGGGGGGGGGFGGGGGGGGGGGGGGGGGGGGGGGGGGGGGGFGGGGGGGGGGGGGGGGGGGGGGGGGGGGGGGGGGGGGGGGFGGGGGCGGGGGGGGGGGGGGGGGGGGGCGGGGGGGGGGGGGGGGGCFGGGFFFGFGGGDFFFFFGFFFG@CCFGFFGDBFFFFFFGEGFFFGF;FDE3<=;AFFFCF3?)75)9@<<???C
@M70528:330:000000000-K6D4P:1:1102:23450:2220 1:N:0:CTGAGCCGGT+CCTTCACGTA
GGAGCCCCTGACATAGCATTCCCTCGATTAAATAATATAAGATTCTGACTTTTACCCCCTTCTCTGGGATTATTAATTATAGGACTTTATAAAGAAGGAGCGGGAACGGGATGAACAGTATATCCACCTTTATCAACGTTTTATCATTCAGGACCTTCAGTAGACTTAACAATTTTTTCTTTACACCTTGCAGGGATTTCTTCAATTTTAGGTGCCTTAAATTTTATTACTACAATTATTAATCTTAAAGCAAAAAACCTTTCAGCAGAAAAAATTAGACTATTTGTCTGATCAGTTATTT
+
CCCCCGGGGGGGGGGGGGGGGGGGGGGGGGGGGGGGGGGGGGGGGGGGGGGGGGGGGGGGGGGGGGGGGGGGGGGGGGGGGGGGGGGGGGGGGGGGGGGGGGGGGGGGGGGGGGGGGGGGGGGGGGGGGGGGGGGGGGGGGGGGGGGGGGGGGGGGGGGGGGGGGGGGGGGGGGGGGGGGGGGGGGGGGGGGGGGCFGGGGGGGCGGGGGGGGGGGGGGGGGGGGGGGGGFGGGFGGGGFFAFFGFGGFFGGFGFGGGFFFFFGFGEGFFAGG@FGFFFFFFGFFFFEFFFFFFEFEFEFF
@M70528:330:000000000-K6D4P:1:1102:15719:2234 1:N:0:CTGAGCCGGT+CCTTCACGTA
GGAGCCCCTGACATAGCATTCCCTCGATTAAATAATATAAGATTCTGACTTTTACCCCCTTCTCTGGGATTATTAATTATAGGACTTTATAAAGAAGGAGCGGGAACGGGATGAACAGTATATCCACCTTTATCAACGTTTTATCATTCAGGACCTTCAGTAGACTTAACAATTTTTTCTTTACACCTTGCAGGGATTTCTTCAATTTTAGGTGCCTTAAATTTTATTACTACAATTATTAATCTTAAAGCAAAAAACCTTTCAGCAGAAAAAATTAGACTATTTGTCTGATCAGTTATTT
+
CCCCCFGGGGFGGGGG9CFGGGGGGECGGEGGGGGGFFGGGGGGGGCFGGGGGGGGGGGGGGGGGGGGGGGGGGGGGGGGGGGGGGGGGGGGGGGGFFGFFGGDFGGGCGGGGGGGGGGFGGGGGGGGGGGFGFGGGGGGGCFFFFGGGGGDGFGGAEEGFF<EFGGGGFGGGGGGGGGEFGGGFGGGGGGGGFEDGGGGGGGGGGGGGFGCEDFGFGGGFGGGFEGGGGFF7FF<F7=BFA9AFFGGG8C>F9AGGGFFFEFGFC=CF66F49FCA;)*7BFF=5F7?6)76CFFC<CEE
@M70528:330:000000000-K6D4P:1:1102:7029:2252 1:N:0:CTGAGCCGGT+CCTTCACGTA
GGGACCCTGTTTTACTGTCTCTTATACACATCTCCGAGCCCACGAGACCTGAGCCGGTATCTCGTATGCCGTCTTCTGCTTGAAAAAAAAAAATCCTGTCAGCCTTGAAAACTCTACTCGACCTCATACTTATTCCAATGCATCTTATCTCCCGACGAAGCTCTACCTTACTCTTTGCCAGCATCCTCAGCATTCAATTACGTGTTATCTCTATTTGGCTCTTTCTCACTTCCCCACCCCTCACTTCTCCATTCACGTGTCACGTCACATCCCCCGCATTCACCGACGCATCCTCTTCCCT
+
CC<BCFG9FCDCFGGGFFGFFDDFFDEEFGGGGGAFDGGE8FBFGG+@<8CFDCGDGFC,CCFFGGDGGGEE:@C9,CFFGGDFF<C@+8FF@?9E,,,,55,:49,,:?9B5,,B,,,+,4+8AE?9C,:,,:,5,<5,,,,,,:D,C,,,,++3+3<++,,,,,,8,,,877,,,3,366,5,3,6,,,3,,;,6,,,,6,,1,,,,12,,,,,,,,,,6,,14,,+,++**)*)1*)2)))++*1++;+3;=+50./2)**(*-**1)2*(.)(((0)17*)()((-((())))))(.
@M70528:330:000000000-K6D4P:1:1102:15399:2265 1:N:0:CTGAGCCGGT+CCTTCACGTA
GGAGCCCCTGACATAGCATTCCCTCGATTAAATAATATAAGATTCTGACTTTTACCCCCTTCTCTGGGATTATTAATTATAGGACTTTATAAAGAAGGAGCGGGAACGGGATGAACAGTATATCCACCTTTATCAACGTTTTATCATTCAGGACCTTCAGTAGACTTAACAATTTTTTCTTTACACCTTGCAGGGATTTCTTCAATTTTAGGTGCCTTAAATTTTATTACTACAATTATTAATCTTAAAGCAAAAAACCTTTCAGCAGAAAAAATTAGACTATTTGTCTGATCAGTTATTT
+
CCCCCGGGGGGGGGGGGGGGGGGGGGGGGGGGGGGGGGGGGGGGGGGGGGGGGGGGGGGGGGGGGGGGFGGGGGGGGGGGGGGGGGGGGGGGGGGGGGGGGGGGGGGGGGGGGGGGGGFGGGGGGGGGGGGGGGGGGGFGGGGGGGGGGGGGGGGGGGGGGGAFGGGGGGGGGGGGGGGGGGGFGCFGGGGGGGGGGGGGGGGGFFFGGGGGGGGGGGGGGGGGFFGGGGFGGGFGFGGFFFFFGFGGFGDFFFFFDDEFFE=FFDE<FFFGGFFGFEFFFFFFF);))9<?CEFFEEE??
@M70528:330:000000000-K6D4P:1:1102:12960:2273 1:N:0:CTGAGCCGGT+CCTTCACGTA
GGAGCCCCTGACATAGCATTCCCTCGATTAAATAATATAAGATTCTGACTTTTACCCCCTTCTCTGGGATTATTAATTATAGGACTTTATAAAGAAGGAGCGGGAACGGGATGAACAGTATATCCACCTTTATCAACGTTTTATCATTCAGGACCTTCAGTAGACTTAACAATTTTTTCTTTACACCTTGCAGGGATTTCTTCAATTTTAGGTGCCTTAAATTTTATTACTACAATTATTAATCTTAAAGCAAAAAACCTTTCAGCAGAAAAAAATAGACTATTTGTCTGATCAGTTACTT
+
CCCCCG8FGGGGGGGGGGGGGGGGGGGGGGGGGGGGGGGGGGGGGGGGGGGGGGGGGGGGGGGGGGGGGGGGGGGGGGGGGGGGGGGGGGGGGGGGGGGGGGGGGGGGGGGGGFGGGGGGGGGGGGGGGGGGGGGGGGGGGGGGGGGGFGGGGGGGGGGGGGGGGGGGGGGGGGGGGGGGGGGGGFGGGGGGFFGGGGGGGGGGFGFGGGFGGGGGGGFCGGGGGGGGGGFFGGFGGFFFFFFFGAFGCCGGFGFGGG>FFFFGFGF4AFAFF>D*79<FCFFFFFF<<;46))7?3<)9<
@M70528:330:000000000-K6D4P:1:1102:10902:2278 1:N:0:CTGAGCCGGT+CCTTCACGTA
GGAGCCCCTGACATAGCATTCCCTCGATTAAATAATATAAGATTCTGACTTTTACCCCCTTCTCTGGGATTATTAATTATAGGACTTTATAAAGAAGGAGCGGGAACGGGATGAACAGTATATCCACCTTTATCAACGTTTTATCATTCAGGACCTTCAGTAGACTTAACAATTTTTTCTTTACACCTTGCAGGGATTTCTTCAATTTTAGGTGCCTTAAATTTTATTACTACAATTATTAATCTTAAAGCAAAAAACCTTTCAGCAGAAAAAATTAGACTATTTGTCTGATCAGTTATTT
+
CCCCCGGGGGGGGGGGGGGGGGGGGGGGFGGGGGGGGGGGGGGGGGGGGGGGGGGGGGGGGGGGGGGGGGGGGGGGGGGGGGGGGGGGGGGGGFGGGGGGGGGGGGGGGGGGGGGGGGGGGGGGGGGGGGGGGGGGGGGGGGGGGGGGGGGGGGGGGGGGGGGGGGGGGGGGGGGGGGGGGGGGGGGGGGGGGFGGGGGGGGGGFGGGGGG6ECCFGGGGCFGGGGGGGGFCDGAGGGGFF6BFGFGGFGGGFGFGGGFFFEFDCGFFFFFFG>FGFFF=EFGFFFFCF937CE37?EEFF
@M70528:330:000000000-K6D4P:1:1102:12565:2280 1:N:0:CTGAGCCGGT+CCTTCACGTA
GGAGCCCCTGACATAGCATTCCCTCGATTAAATAATATAAGATTCTGACTTTTACCCCCTTCTCTGGGATTATTAATTATAGGACTTTATAAAGAAGGAGCGGGAACGGGATGAACAGTATATCCACCTTTATCAACGTTTTATCATTCAGGACCTTCAGTAGACTTAACAATTTTTTCTTTACACCTTGCAGGGATTTCTTCAATTTTAGGTGCCTTAAATTTTATTACTACAATTATTAATCTTAAAGCAAAAAACCTTTCAGCAGAAAAAATTAGACTATTTGTCTGATCAGTTATTT
+
CCCCCGCGGGGGGGGGGGGGGGGGGGGGGGGGGGGGGGGGGGGGGGGGGGGGGGFGGGGGGGGGGGGGGGGGGGGGGGGGGGGGGGGGGGGGGGGGGGGGGGGGGGGGGGGGGGGGGGGGGGGGGGGGGGGGGGGGGGGGGGGGGGFGGGGGGGGGGGGGGGGFGGGGGGGGGGGGGGGGGFGGGFGGGGGGGGGGGGGGGGGGGGGGGGGGGGGGGGGGGFGGGGGGGGFGGFFGGGFFFFFFGC9D7CFGFGFGGGBFFFFG?C>CF4AEC7AFF3<F3AGFFEFEEFFFFCFFEE?EF
@M70528:330:000000000-K6D4P:1:1102:21468:2293 1:N:0:CTGAGCCGGT+CCTTCACGTA
GGGACCCTGTTTTCCTGTCTCTTATACACATCTCCGAGCCCACGAGACCTGAGCCGGTATCTCGTATGCCGTCTTCTGCTTGAAAAAAAAAAAGAACGGAAGGACAAGGAAACATAATCTAGTCTGACTAAGAGAACAAAATCCTAAAGATTCACAAGAGAGAAGAAAGATGAAAAGGAGTAGAACAGTGTGAACAAAGAAAAGACCACAATGCACAGAGTAGAGATAATATGATTATGGACCATAGATAGAGATCAAAACGTAAAAAGATAGAGATCAGTGATGTAGTGGTAGAAAACAA
+
CCCCCGGGGGGGG9F9FFGGGGGFFGGFGGGGGGGGGGGDGGFGGGF@FGGGGGGGGC@CECFGGGGGGGGGDGGGGGGGGFGGGGE6CFFGB+4,,++84++,,,:4,9,,,,,:5<,,,,,,,,5,,,,,,,,,,3,3,,,,,:,,,:,,,,9,,:,3,++,5,,,@<,,,8,,,*6,,,,5,,,,5,,,,,,26,,6,,6,*,,,*,,,,2,,4,,,,,,1145;+++++++++1+)+))00/*+++++++2***/*2(.*(*)*.)1<*)*:).)*-/**/)/))(())-))-((((
@M70528:330:000000000-K6D4P:1:1102:10725:2303 1:N:0:CTGAGCCGGT+CCTTCACGTA
GGAGCCCCTGACATAGCATTCCCTCGATTAAATAATATAAGATTCTGACTTTTACCCCCTTCTCTGGGATTATTAATTATAGGACTTTATAAAGAAGGAGCGGGAACGGGATGAACAGTATATCCACCTTTATCAACGTTTTATCATTCAGGACCTTCAGTAGACTTAACAATTTTTTCTTTACACCTTGCAGGGATTTCTTCAATTTTAGGTGCCTTAAATTTTATTACTACAATTATTAATCTTAAAGCAAAAAACCTTTCAGCAGAAAAAATTAGACTATTTGTCTGATCAGTTATTT
+
CCCCCGGGGGGGGGGGGGGGGGGGGGGGGGGGGGGGGGGGGGGGGGGGGGGGGGGGGGGGGGGGGGGGGGGGGGGGGGGGGGGGGGGGGGGGGGGGGGGGGGGGGGGGGGGGDFGGGGGGGGGGGGGGGGGGGGGGGGGGGGGGGGGGGGGFGGGGGGGGGGGGGGGFDFGGGGGGGGGGGFGGFGGGGGGGGFGFCFGGGGGGGGGGGGFFFF6EEGCFGGGGGFGGGGFGGC9,B+<BBFFFGFGCCDFDFGFFGCEFF=FG<C*?;FFGG6;CEECFCFGFFFFCE?EFCF@CFFEFE
@M70528:330:000000000-K6D4P:1:1102:24356:2309 1:N:0:CTGAGCCGGT+CCTTCACGTA
GGAGCCCCTGACATAGCATTCCCTCGATTAAATAATATAAGATTCTGACTTTTACCCCCTTCTCTGGGATTATTAATTATAGGACTTTATAAAGAAGGAGCGGGAACGGGATGAACAGTATATCCACCTTTATCAACGTTTTATCATTCAGGACCTTCAGTAGACTTAACAATTTTTTCTTTACACCTTGCAGGGATTTCTTCAATTTTAGGTGCCTTAAATTTTATTACTACAATTATTAATCTTAAAGCAAAAAACCTTTCAGCAGAAAAAATTAGACTATTTGTCTGATCAGTTATTT
+
CCCCCGGGGGGGGGGGGGGGGGGGGGGGGGGGGGGGGGGGGGGGGGGGGGGGGGGGGGGGGGGGGGGGGGGGFFGGGGGGGGGGGGGGGGGGGFGFGGGGGGGGGGGGGGGGGGGGGGGGFGGGGGGGGGGGGGGGGGGGGDGGGGGGGGGFGGFGFGGGGGGGGGGGGGGGGGGGGGGFGFGFGGGGGGGGGGEFGGCDGGFGGGGGGGCGGGGGGGGGGGGGFGGGGGFGGGFGGGGFFFFCCFGFFF>FFDFGGGFFF>6C?@CCFAFFGFFGE@EFEFGFFFFCCF9?EFFFFFFCC
@M70528:330:000000000-K6D4P:1:1102:16640:2312 1:N:0:CTGAGCCGGT+CCTTCACGTA
GGAGCCCCTGACATAGCATTCCCTCGATTAAATAATATAAGATTCTGACTTTTACCCCCTTCTCTGGGATTATTAATTATAGGACTTTATAAAGAAGGAGCGGGAACGGGATGAACAGTATATCCACCTTTATCAACGTTTTATCATTCAGGACCTTCAGTAGACTTAACAATTTTTTCTTTACACCTTGCAGGGATTTCTTCAATTTTAGGTGCCTTAAATTTTATTACTACAATTATTAATCTTAAAGCAAAAAACCTTTCAGCAGAAAAAATTAGACTATTTGTCTGATCAGTTATTT
+
CCCCCGGGGGGGGGGGGGGGGGGGGGGGGGGGGGGGGGGGGGGGGGGGGGGGGGGGGGGGGGGGGGGGFGGGGGGGGGGGGGGGGGGGGGGGGGGGGGGGGGGGGGGGGGGGGGGGGGGGGGGGGGGGGGGGGGGGGGFGGGGGGGGGGGGGGGGGGGGGGGGGGGGGGGGGGGGGGGGGGGGGGGFGGGGGGGEEGFFFDFFGFGGGGGFDGGGGGGGGGGGGGEFGGDFGGGAFFFGFFFFFGFGGCFFFFFFGGDBFA>FF?CC6A4?8C9ADA)9*747A6);966;CCEFE<))6<
@M70528:330:000000000-K6D4P:1:1102:7970:2315 1:N:0:CTGAGCCGGT+CCTTCACGTA
GGAGCCCCTGACATAGCATTCCCTCGATTAAATAATATAAGATTCTGACTTTTACCCCCTTCTCTGGGATTATTAATTATAGGACTTTATAAAGAAGGAGCGGGAACGGGATGAACAGTATATCCACCTTTATCAACGTTTTATCATTCAGGACCTTCAGTAGACTTAACAATTTTTTCTTTACACCTTGCAGGGATTTCTTCAATTTTAGGTGCCTTAAATTTTATTACTACAATTATTAATCTTAAAGCAAAAAACCTTTCAGCAGAAAAAATTAGACTATTTGTCTGATCAGTTATTT
+
CCCCCGGGGGGGGGGFGGGGGGGGGGGGGGGGGGGGGGGGGGGGGGGGGGGGGGGGGGGGGGGGGGGGGGGGGGGGGGGGGGGGGGGGGGGGGGGGGGGGGGGGGGGGGGGGGGGGGGGGGGGGGGGGFGGGGGGGGGGGGGGGGGGGGGGGGGGGGGGGGGGGGGGGGGGGGGGGGGGGGGGGGGGGGGGGGGGGGGCGGFGGFGGGFGGFGGFGGGGGGGGGGFGGGGF;<F?BDFGFFFFFGFGGC@FGFGFGGGFFF==FE7@GFFFFGFFFAEFF39CCFEFFFFFFFFFFCEFFE
@M70528:330:000000000-K6D4P:1:1102:17815:2318 1:N:0:CTGAGCCGGT+CCTTCACGTA
GGAGCCCCTGACATAGCATTCCCTCGATTAAATAATATAAGATTCTGACTTTTACCCCCTTCTCTGGGATTATTAATTATAGGACTTTATAAAGAAGGAGCGGGAACGGGATGAACAGTATATCCACCTTTATCAACGTTTTATCATTCAGGACCTTCAGTAGACTTAACAATTTTTTCTTTACACCTTGCAGGGATTTCTTCAATTTTAGGTGCCTTAAATTTTATTACTACAATTATTAATCTTAAAGCAAAAAACCTTTCAGCAGAAAAAATTAGACTATTTGTCTGATCAGTTATTT
+
CCCCCGGGGGGGGGGGGGGGGGGGGGGFGGGGGGGGGGGGGGGGGGGGGGGGGGGGGGGGGGGGGGGGGGGGGGGGGGGGGGGGGGGGGGGGGGGGGGGGGGGGGGGGGGGGGGGGGGGGGGGGGGGGGGGGGGGGGGGGGGGGGGGGGGGGGGGGGGGGGGGGGGGGGGGGGGGGGGGGGGGGGGGGGGGGGGGGGGGGGGGGGGGGGGGGGGGGGGGFGGGGGFGGGGFGGGFGGGGFFFFFGFGGCGGGFFFGGGF;F;FGFGFFFFFGGFFGF@FAEFGFFFFEFEFFFFFFF<5CE
@M70528:330:000000000-K6D4P:1:1102:19750:2320 1:N:0:CTGAGCCGGT+CCTTCACGTA
GGAGCCCCTGACATAGCATTCCCTCGATTAAATAATATAAGATTCTGACTTTTACCCCCTTCTCTGGGATTATTAATTATAGGACTTTATAAAGAAGGAGCGGGAACGGGATGAACAGTATATCCACCTTTATCAACGTTTTATCATTCAGGACCTTCAGTAGACTTAACAATTTTTTCTTTACACCTTGCAGGGATTTCTTCAATTTTAGGTGCCTTAAATTTTATTACTACAATTATTAATCTTAAAGCAAAAAACCTTTCAGCAGAAAAAATTAGACTATTTGTCTGATCAGTTATTT
+
CCCCCGGGGGGGGGGGGGGGGGGGGGGGGGGGGGGGGGGGGGGGGGGGGGGGGGGGGGGGGGGGGGGGGGGGGGGGGGGGGGGGGGGGGGGGGGGGGGGGGGGGGGGGGGGGGGGGGGGGGGGGGGGGGGGGGGGGGGGGGGGGGGGGGGGGGGGGGGGGGGGGGGGGGGGGGGGGGGGGGGGGGGGGGGGGGGGGGGGGGGGGGGGGGGGGGGCFGGGGGGGGGGGGGGFGGGFGGGGFFFFFGFGGGFGGFGFGGGFFFFFGFGFGFFAGG@FGFFCFFFGFFEFFFFEE>CEFFFFFF
@M70528:330:000000000-K6D4P:1:1102:22080:2328 1:N:0:CTGAGCCGGT+CCTTCACGTA
GGAGCCCCTGACATAGCATTCCCTCGATTAAATAATATAAGATTCTGACTTTTACCCCCTTCTCTGGGATTATTAATTATAGGACTTTATAAAGAAGGAGCGGGAACGGGATGAACAGTATATCCACCTTTATCAACGTTTTATCATTCAGGACCTTCAGTAGACTTAACAATTTTTTCTTTACACCTTGCAGGGATTTCTTCAATTTTAGGTGCCTTAAATTTTATTACTACAATTATTAATCTTAAAGCAAAAAACCTTTCAGCAGAAAAAATTAGACTATTTGTCTGATCAGTTATTT
+
CCCCCGGGGGGGGGGGGGGGGGGGGGGGGGGGGGGGGGGGGGGGGGGGGGGGGGGGGGGGGGGGGGGGGGGGGGGGGGGGGGGGGGGGGGGGGGGGGGGGGGGGGGGGGGGGGGGGGGGGGGGGGGGGGGGGGGGGGGGGGGGGGGGGGGGGGGGGGGGGGGGGGGGGGGGGGGGGGGGGGGGGGGGGGGGGGGGGGGGGGGGGGGGGGGGGGGGGGGGGGGGGGGGGGGFGGGFGGGGFFFFFGFGGGGGGFGFGGGFFFFFGFGFGFFFGGBFFFFFFFFGFFEFFFFFFFFFFFEFFF
@M70528:330:000000000-K6D4P:1:1102:18626:2332 1:N:0:CTGAGCCGGT+CCTTCACGTA
GGAGCCCCTGACATAGCATTCCCTCGATTAAATAATATAAAATCCGACTTTTAACCCCTTCTCTTGGGTTTTTAATTTTTAGTCCTTAAAAAGCAGGAACGGGAAACGGGTGAACCATTTAATCACCTTTTACCACGGTTTTTTTTTACAGACCTTCAGTAGACCTTACAATTTTTTCTTTTTATCCTGCAGGGGATTCTTCAAATTTAGGTGCCTTTAATTTTTTTTCCTCAATTATTAATTTTAAAGCAAAAAAACTTTCAGGAGAAAAAATTAACCTATTTTTTTGATTCATTTTTTT
+
CCCCCGGE@<FEFFGGGDFGGDFEFEGFF@EGGGGGGGF,;,C,66,++BCE<,6CFCFE,,;,,;C,,86,C,E,96C6,:,,6<EC,:FF@,:,C:,,88:?F=,C@,8=,=C,,,,<,5,5<,B,BF,,5,B=++:=C++4++8,7,8,6B>5<,,,C,,,,@,7>,=>FGGGG7>FC>,@,5,@,5,,@:**6@,;B9,5,6DC,,>>2,,,2,>A7?=;,*4**++++=+1++;++3++:+*;+;*;;F>))9)79)1*)*,9F4?FD(/*)))*,9:?*))(,())--44)).9>
@M70528:330:000000000-K6D4P:1:1102:8349:2332 1:N:0:CTGAGCCGGT+CCTTCACGTA
GGAGCCCCTGACATAGCATTCCCTCGATTAAATAATATAAGATTCTGACTTTTACCCCCTTCTCTGGGATTATTAATTATAGGACTTTATAAAGAAGGAGCGGGAACGGGATGAACAGTATATCCACCTTTATCAACGTTTTATCATTCAGGACCTTCAGTAGACTTAACAATTTTTTCTTTACACCTTGCAGGGATTTCTTCAATTTTAGGTGCCTTAAATTTTATTACTACAATTATTAATCTTAAAGCAAAAAACCTTTCAGCAGAAAAAATTAGACTATTTGTCTGATCAGTTATTT
+
CCCCCGGGGGGGGGGGGGGGGGGGGGGGGGGGGGGGGGGGGGGGGGGGGGGGGGGGGGGGGGGGGGGGGGGGGGGGGGGGGGGGGGGGGGGGGGGGGGGGGGGGGGGGGGGGGFGGGGGGGGGGGGGGGGGGGGGGGGGGGGGGGGGGGGGGGGGGGGGGGFGGGGGGGGGGGGGGGGGGGGGGGGGGGGGGGGGFGGGGGGGGGGGGGGGFGGGGGGGGGGGGGGGGGFFFGGFGGGGFFFFFGFGGGGGGFGFGGGEFFFFGFFEGFFFGGFFGF3CFCFGFF?FFEFFF<EFFFFFCE
@M70528:330:000000000-K6D4P:1:1102:19740:2337 1:N:0:CTGAGCCGGT+CCTTCACGTA
GGAGCCCCTGACATAGCATTCCCTCGATTAAATAATATAAGATTCTGACTTTTACCCCCTTCTCTGGGATTATTAATTATAGGACTTTATAAAGAAGGAGCGGGAACGGGATGAACAGTATATCCACCTTTATCAACGTTTTATCATTCAGGACCTTCAGTAGACTTAACAATTTTTTCTTTACACCTTGCAGGGATTTCTTCAATTTTAGGTGCCTTAAATTTTATTACTACAATTATTAATCTTAAAGCAAAAAACCTTTCAGCAGAAAAAATTAGACTATTTGTCTGATCAGTTATTT
+
CCCCCGGGGGGGGGGGGGGGGGGGGGGGGGGGGGGGGGGGGGGGGGFGGGGGGGGGGGGGGGGGGGGGGGGGGGGGGGGGGGGFGGGGGGGGGGGGGFGFGGDGGGGGGGGGGGGGGGGGGGGGGGGGGGGGGGGGGGGGGGGGGGGGGGGGGGGGGGGGGGGGGGGGGGFGGGGGGGGGGGGGGGGGGGGGFGGGGGGGGGGGGGGGGCFGGFFGGFFGGGGGGDFGG7AA;CFGGCFFFFFFGEDCE>FGFGFGGGDFFFFGECEFAFFGGFFGF37A?FFFFCFCECCECE@FFFFFF
@M70528:330:000000000-K6D4P:1:1102:8499:2346 1:N:0:CTGAGCCGGT+CCTTCACGTA
GGAGCCCCTGACATAGCATTCCCTCGATTAAATAATATAAGATTCTGACTTTTACCCCCTTCTCTGGGATTATTAATTATAGGACTTTATAAAGAAGGAGCGGGAACGGGATGAACAGTATATCCACCTTTATCAACGTTTTATCATTCAGGACCTTCAGTAGACTTAACAATTTTTTCTTTACACCTTGCAGGGATTTCTTCAATTTTAGGTGCCTTAAATTTTATTACTACAATTATTAATCTTAAAGCAAAAAACCTTTCAGCAGAAAAAATTAGACTATTTGTCTGATCAGTTATTT
+
CCCCCGGGGGGGGGGGGGGGGGGGGGGGGGGGGGGGGGGGGGGGGGGGGGGGGGGGGGGGGGGGGGGGGGGGGGGGGGGGGGGGGGGGGGGGGGGGGGGGGGGGGGGGGGGGGGGGGGGGGGGGFGGGGGGGGGGGGGGGGGGGGGGGGGGGGGGGGGGGGGGGGGGGGGGGGGGGGGGGGGGFGGGGGGGGGGGGGGGGGGGGGFGGGACFGFFGGGGGGGGGGGGGGGFGGGFGGGGFFFFCGFGGGGDFFGFGGGFFFFFGFFEDFFFGGBFGF@EFFFGFFFFCCE<ECE@C?CEEE
@M70528:330:000000000-K6D4P:1:1102:13401:2349 1:N:0:CTGAGCCGGT+CCTTCACGTA
GGAGCCCCTGACATAGCATTCCCTCGATTAAATAATATAAGATTCTGACTTTTACCCCCTTCTCTGGGATTATTAATTATAGGACTTTATAAAGAAGGAGCGGGAACGGGATGAACAGTATATCCACCTTTATCAACGTTTTATCATTCAGGACCTTCAGTAGACTTAACAATTTTTTCTTTACACCTTGCAGGGATTTCTTCAATTTTAGGTGCCTTAAATTTTATTACTACAATTATTAATCTTAAAGCAAAAAACCTTTCAGCAGAAAAAATTAGACTATTTGTCTGATCAGTTATTT
+
CCCCCGGGGGGGGGGGGGGGGGGGGGGGGGGGGGGGGGGGGGGGGGGGGGGGGGGGGGGGGGGGGGGGGGGGGGGGGGGGGGGGGGGGGGGGGGGGGGGGGGGGGGGGGGGGGGGGGGGGGGGGGGGGGGGGGGGGGGGGGGGGGGGGGGGGGGGGGGGGGGGGGGGGGGGGGGGGGGGGGGGGGGGGGGGGGGGGGGGGGGGGGGGGGGGGGGGGGGGGGGGGGGGGGGFGGGFGGGGFFFFFGFGGGFFG>FFGGD4FFFFGFFFGFFFGGFFDE)<FFFGFFEFCCEEFFF@CEFFFF
@M70528:330:000000000-K6D4P:1:1102:17957:2355 1:N:0:CTGAGCCGGT+CCTTCACGTA
GGAGCCCCTGACATAGCATTCCCTCGATTAAATAATATAAGATTCTGACTTTTACCCCCTTCTCTGGGATTATTAATTATAGGACTTTATAAAGAAGGAGCGGGAACGGGATGAACAGTATATCCACCTTTATCAACGTTTTATCATTCAGGACCTTCAGTAGACTTAACAATTTTTTCTTTACACCTTGCAGGGATTTCTTCAATTTTAGGTGCCTTAAATTTTATTACTACAATTATTAATCTTAAAGCAAAAAACCTTTCAGCAGAAAAAATTAGACTATTTGTCTGATCAGTTATTT
+
CCCCCGGGGGGGGGGGGGGGGGGGGGGGGGGGGGGGGGGGGGGGGGGGGGGGGGGGGGGGGGGGGGGGGGGGGGGGGGGGGGGGGGGGGGGGGGGGGGGGGGGGGGGGGGGGGGGGGGGGGGGGGGGGGGGGGGGGGGGGGGGGGGGGGGGGGGGGGGGGGGGGGGGGGGGGGGGGGGGGGGGGGGGGGGGGGGGGGGGGGGGGGGGGGGGGGDFGGGGGGGGGGGGGGGFGGGFGGGGFFFFFGFFGGDGGFGFGGGFFFFAFFGEFFFFGGFFGF3C=CFDF=6A6?C>ECCFFFFFFF
@M70528:330:000000000-K6D4P:1:1102:18905:2362 1:N:0:CTGAGCCGGT+CCTTCACGTA
GGAGCCCCTGACATAGCATTCCCTCGATTAAATAATATAAGATTCTGACTTTTACCCCCTTCTCTGGGATTATTAATTATAGGACTTTATAAAGAAGGAGCGGGAACGGGATGAACAGTATATCCACCTTTATCAACGTTTTATCATTCAGGACCTTCAGTAGACTTAACAATTTTTTCTTTACACCTTGCAGGGATTTCTTCAATTTTAGGTGCCTTAAATTTTATTACTACAATTATTAATCTTAAAGCAAAAAACCTTTCAGCAGAAAAAATTAGACTATTTGTCTGATCAGTTATTT
+
CCCCCGGGGGGGGGGGGGGGGGGGGGGGGGGGGGGGGGGGGGGGGGGGGGGGGGGGGGGGGGGGGGGGGGGGGGGGGGGGGGGGGGGGGGGGGGGGGGGGGGGGGGGGGGGGGGGGGGGGGGGGGGGGGGGGGGGGGGGGGGGGGGGGGGGGGGGGGGGGGGGGGGGGGGGGGGGGGGGGGGGGGGGGGGGGGGGFGGGGGGGGGGGGGGGGGGGGGGGGGGGGGGGGGGFGGGFGGGGFFFFFGFGGCFGGFGFGGD>FAECGCGEDAFFGGFFGF3CACFGFF5F?C9<CEE8CEFFFF
@M70528:330:000000000-K6D4P:1:1102:23635:2369 1:N:0:CTGAGCCGGT+CCTTCACGTA
GGAGCCCCTGACATAGCATTCCCTCGATTAAATAATATAAGATTCTGACTTTTACCCCCTTCTCTGGGATTATTAATTATAGGACTTTATAAAGAAGGAGCGGGAACGGGATGAACAGTATATCCACCTTTATCAACGTTTTATCATTCAGGACCTTCAGTAGACTTAACAATTTTTTCTTTACACCTTGCAGGGATTTCTTCAATTTTAGGTGCCTTAAATTTTATTACTACAATTATTAATCTTAAAGCAAAAAACCTTTCAGCAGAAAAAATTAGACTATTTGTCTGATCAGTTATTT
+
CCCCCGGGGGGGGGGGGGGGGGGGGGGGGGGGGGGGGGGGGGGGGGGGGGGGGGGGGGGGGGGGGGGGGGGGGGGGGGGGGGGGGGGGGGGGGGGGGGGGGGGGGGGGGGGGGGGGGGGGGGGGGGGGGGGGGGGGGGGGGGGGGGGGGGGGGGGGGGGGGGGGGGGGDFGGGGGGGGGGGGGGGGGGGGGGGGGGGGGGGGGGGGGGGGGGFGGGGGGGGGGGGGGGGGFGGCAFGGGFFFFFGFGGGFGGFGFGGGFFFF=FCFF4?FFFG>FCE3?AEFGCF?FFFECE9CEFEEEEF
@M70528:330:000000000-K6D4P:1:1102:17947:2370 1:N:0:CTGAGCCGGT+CCTTCACGTA
GGAGCCCCTGACATAGCATTCCCTCGATTAAATAATATAAGATTCTGACTTTTACCCCCTTCTCTGGGATTATTAATTATAGGACTTTATAAAGAAGGAGCGGGAACGGGATGAACAGTATATCCACCTTTATCAACGTTTTATCATTCAGGACCTTCAGTAGACTTAACAATTTTTTCTTTACACCTTGCAGGGATTTCTTCAATTTTAGGTGCCTTAAATTTTATTACTACAATTATTAATCTTAAAGCAAAAAACCTTTCAGCAGAAAAAATTAGACTATTTGTCTGATCAGTTATTT
+
@BCCCGGGGGGGGGGGGGGGGGGGGGD8CFGGGGGGGGGGGGFGGGGGGGGGGGGGGGGGGGGGGFGGGGGGGGGGGDGFGG9FGGGGGGGGGGGGDFGGFG>EGGGDEGGG>FGGFFGGGGGGGGGGGGGGGGGGGGGGFGGFFDFFFE,EGGFFGGGGGG9@<FFEFFGAGFGGGGG;FGG;FGGGDFGG?CCDF8BFGGGGCDEFGG6,;BFFGCD99FFFGGGE@,?F>9AG5<@FA6B=CFD:EF79?DFGDGEFB@68?>4*;A):/2=7=83*981;;C8)9?CF<E@E355)9
@M70528:330:000000000-K6D4P:1:1102:8375:2393 1:N:0:CTGAGCCGGT+CCTTCACGTA
GGAGCCCCTGACATAGCATTCCCTCGATTAAATAATATAAGATTCTGACTTTTACCCCCTTCTCTGGGATTATTAATTATAGGACTTTATAAAGAAGGAGCGGGAACGGGATGAACAGTATATCCACCTTTATCAACGTTTTATCATTCAGGACCTTCAGTAGACTTAACAATTTTTTCTTTACACCTTGCAGGGATTTCTTCAATTTTAGGTGCCTTAAATTTTATTACTACAATTATTAATCTTAAAGCAAAAAACCTTTCAGCAGAAAAAATTAGACTATTTGTCTGATCAGTTATTT
+
@@@CCG@FFGDF<FGGGCGEFFFGGCFGGGFFFGCFFG<F@FEEFCFGFE9C@FGGGDGGGGGGGFECFGGGGFCEGDGEGG9FGFFFFFFGGFFFDFFCCE76>@FFC7,4CEFGGGGCEGCGFGGGFGFGGG9?BFGGGE9FB5EFEFGGG+FEA4=;?A,A,AF9;FE?EBEFGDFFGGDDCDD,@,>@EDE7@@DFFFDCGGGCFF?,>@9FGGGG9DFGGCCFC,B,<FFCC+B9+4==CF@F7:DG676>DCBF8@FGE78*26AF*3A4;3./6AFF73@??)7?453C).<CC
@M70528:330:000000000-K6D4P:1:1102:24282:2400 1:N:0:CTGAGCCGGT+CCTTCACGTA
GGAGCCCCTGACATAGCATTCCCTCGATTAAATAATATAAGATTCTGACTTTTACCCCCTTCTCTGGGATTATTAATTATAGGACTTTATAAAGAAGGAGCGGGAACGGGATGAACAGTATATCCACCTTTATCAACGTTTTATCATTCAGGACCTTCAGTAGACTTAACAATTTTTTCTTTACACCTTGCAGGGATTTCTTCAATTTTAGGTGCCTTAAATTTTATTACTACAATTATTAATCTTAAAGCAAAAAACCTTTCAGCAGAAAAAATTAAACTATTTGTCTGATCAGTTATTT
+
C@CCCGGEGGGGGGGGGGGGGGGGGGGGGGGGGGGGGGGGGGGGGGGGGGGGGGGGGGGGGGGGGGGGGGGGGGGGGGGGGGGGGGGGGGGGGGGGGGGGGGGGGGGGGGGGGGGGGGGGFGGGGGGGFGGGGGGGGGGGGGGGGGGGGGGGGGGGGGGGGGGFGGGGGAFGGGGGGGGGGGGGGGGGGGGGFFGGGGGGGGGGGGGGGGFDGFGGGGGGGGGGGGGGGGFE7CFGGGGFFFFFGFGGCG>FA>FFDCBFF>FGC>C*?FFGC2AFA)665A>FCCF3547CCE@F?<CEF
@M70528:330:000000000-K6D4P:1:1102:8080:2407 1:N:0:CTGAGCCGGT+CCTTCACGTA
GGAGCCCCTGACATAGCATTCCCTCGATTAAATAATATAAGATTCTGACTTTTACCCCCTTCTCTGGGATTATTAATTATAGGACTTTATAAAGAAGGAGCGGGAACGGGATGAACAGTATATCCACCTTTATCAACGTTTTATCATTCAGGACCTTCAGTAGACTTAACAATTTTTTCTTTACACCTTGCAGGGATTTCTTCAATTTTAGGTGCCTTAAATTTTATTACTACAATTATTAATCTTAAAGCAAAAAACCTTTCAGCAGAAAAAATTAGACTATTTGTCTGATCAGTTATTT
+
CCCCCGGGGGGGGGGGGGGGGGGGGGGGGGGGGGGGGGGGGGGGGGGGGGGGGGGGGGGGGGGGGGGGDGFGGGGGGGGGGGGGGGGGGGGGGGGGGGGGGGGGGGGGGGGGGGGGGGGGGGGGGGGGGGGGGGGGGGFGGGGGGGGGGGGGGGGGGGGGGGGGGGGGGGGGGGGGGGGGGGGGGGCGGGGGGGGGGGGGGGGGGGGGGGGFGGGGGGGGGGGFEFGGGGFGGGFGGGGFFFFFGFFGGGFFFGFGGGFFF>FCE7CGFFFFFFFGFFCFFFGFFFF?CFFFFFFFFCCFE
@M70528:330:000000000-K6D4P:1:1102:21735:2418 1:N:0:CTGAGCCGGT+CCTTCACGTA
GGAGCCCCTGACATAGCATTCCCTCGATTAAATAATATAAGATTCTGACTTTTACCCCCTTCTCTGGGATTATTAATTATAGGACTTTATAAAGAAGGAGCGGGAACGGGATGAACAGTATATCCACCTTTATCAACGTTTTATCATTCAGGACCTTCAGTAGACTTAACAATTTTTTCTTTACACCTTGCAGGGATTTCTTCAATTTTAGGTGCCTTAAATTTTATTACTACAATTATTAATCTTAAAGCAAAAAACCTTTCAGCAGAAAAAATTAGACTATTTGTCTGATCAGTTATTT
+
CCCCCGGGGGGGGGGGGGGGGGGGGGGGGGGGGGGGGGGGGGGGGGGGGGGGGGGGGGGGGGGGGGGGGGGGGGGGGGGGGGGGGGGGGGGGGGGGGGGGGGGGGGGGGGGGGGGGGGGGGGGGGGGGGGGGGGGGGGGGGGGGGGGGGGGGGGGGFGGGGGGGGGGGGGGGGGGGFGGGGGGGGGGGGGGGGGGGGGGGGGGGGGGGGGGGGGGGGGGGGGGGGGGGGGFGGGFGGGGFFFFFGFGGGGGGFGFGGGFFFBFGFGEGFFF?D;FFFFFFFFGFFFFCEFFFFCEFFFFFF
@M70528:330:000000000-K6D4P:1:1102:20715:2419 1:N:0:CTGAGCCGGT+CCTTCACGTA
GGAGCCCCTGACATAGCATTCCCTCGATTAAATAATATAAGATTCTGACTTTTACCCCCTTCTCTGGGATTATTAATTATAGGACTTTATAAAGAAGGAGCGGGAACGGGATGAACAGTATATCCACCTTTATCAACGTTTTATCATTCAGGACCTTCAGTAGACTTAACAATTTTTTCTTTACACCTTGCAGGGATTTCTTCAATTTTAGGTGCCTTAAATTTTATTACTACAATTATTAATCTTAAAGCAAAAAACCTTTCAGCAGAAAAAATTAGACTATTTGTCTGATCAGTTATTT
+
--6@C:ABFFDGGGFCC6CFEEEC6@,E<FGDDF<FDECC<F@FG<@A<CFGDAFGFFC66C,;CFDC<CC,CCFCF96C66F@FGGF<6FGFE,C@@,CFGGCCCC=7FGGGGECF<FFGGEEFGFCE5?<FCFGGEDFGGCAFGGFGFFGGGGGCEFFFC5CFGGG9FGGGGGCG@G;EGGGFGGFGFGFGGGFE@>DFCEGFGFFGGFGGG?EGCCGGGGGG,@FGFFE8?@CFGGFFFF>C6FGFGGGFD*;DG>FFFFGFG:FFF;?79;<A;36?FFFF<C).;E?3?EEEFFFF
@M70528:330:000000000-K6D4P:1:1102:14381:2433 1:N:0:CTGAGCCGGT+CCTTCACGTA
GGAGCCCCTGACATAGCATTCCCTCGATTAAATAATATAAGATTCTGACTTTTACCCCCTTCTCTGGGATTATTAATTATAGGACTTTATAAAGAAGGAGCGGGAACGGGATGAACAGTATATCCACCTTTATCAACGTTTTATCATTCAGGACCTTCAGTAGACTTAACAATTTTTTCTTTACACCTTGCAGGGATTTCTTCAATTTTAGGTGCCTTAAATTTTATTACTACAATTATTAATCTTAAAGCAAAAAACCTTTCAGCAGAAAAAATTAGACTATTTGTCTGATCAGTTATTT
+
<ACCCFGGGGGGGGGFGGGGGGGGGGGGGGGGGGFGFGGGGGGGGGGGGGGGGGGGGGG@CGCGGGGGFGGGGGGGGGGGDEFFGGGGGGGGGGGGFGECGGGGGGGGGGGGGFEFGGGGGFGGGGGGGGGGGGGGGGFGGGFGGGGFGGGGGGGGGGGGCGGFGGGGCGGGGGGGGGGFGGFGGD?EGGFGGGGGGGGGGGCFGGFGFEGGGGDGGGGGGGGGC;DFGFFF>EFFFGGFFFFFGFGGFDFGFCACDG>AB4+C4CEGFFAFGBFGF@C4CFFFF<7).9;<CE@E?5<?E
@M70528:330:000000000-K6D4P:1:1102:14148:2441 1:N:0:CTGAGCCGGT+CCTTCACGTA
GGAGCCCCTGACATAGCATTCCCTCGATTAAATAATATAAGATTCTGACTTTTACCCCCTTCTCTGGGATTATTAATTATAGGACTTTATAAAGAAGGAGCGGGAACGGGATGAACAGTATATCCACCTTTATCAACGTTTTATCATTCAGGACCTTCAGTAGACTTAACAATTTTTTCTTTACACCTTGCAGGGATTTCTTCAATTTTAGGTGCCTTAAATTTTATTACTACAATTATTAATCTTAAAGCAAAAAACCTTTCAGCAGAAAAAATTAGACTATTTGTCTGATCAGTTATTT
+
CCCCCGGGGGGGGGGGGGGGGGGGGGGGGGGGGGGGGGGGGGGGGGGGGGGGGGGGGGGGGGGGGGGGGGGGGGGGGGGGGGGGGGGGGGGGGGGGGGGGGGGGGGGGGGGGGGGGGGGGGGGGGGGGGGGGGGGGGGGGGGGGGGGGGGCGGGGGGGGGCGGGGGGGGGGGGGGGGGGGGGGGFEGGGGGGGGGGGGGGGGGGGGGGGGGGGGGGGGGGGGGGF7DGGGFGGGFGGGGFF9:EGFGGFGGCFGFGGCDFFFFG4C=DFAFGGF4C8;EAC4;A=3;5CECE<E<EC575<
@M70528:330:000000000-K6D4P:1:1102:12910:2444 1:N:0:CTGAGCCGGT+CCTTCACGTA
GGAGCCCCTGACATAGCATTCCCTCGATTAAATAATATAAGATTCTGACTTTTACCCCCTTCTCTGGGATTATTAATTATAGGACTTTATAAAGAAGGAGCGGGAACGGGATGAACAGTATATCCACCTTTATCAACGTTTTATCATTCAGGACCTTCAGTAGACTTAACAATTTTTTCTTTACACCTTGCAGGGATTTCTTCAATTTTAGGTGCCTTAAATTTTATTACTACAATTATTAATCTTAAAGCAAAAAACCTTTCAGCAGAAAAAATTAGACTATTTGTCTGATCAGTTATTT
+
CCCCCG<CFGGGGGGGGFGGGGGGGGGGGGGGGGGGGGGGGGGGGGGGGGGGGGGGGGGGGGGGGGGGGGGGGGGGGGGGGGGGGGGGGGGGGGGGGGGGGGGGGGGGGGGGGGGGGGGGGGGGGGGGGGGGGGGGGGGGGGGGGGFGCGGGGGGGGGGGGGGGGGGGGGGGGGGFGGGGGGGGGGGGGGGGGGGGGFGCAGGGGGGGGGGGEFGGGGGGGGGGGGGGGGFGGFFGGGGFFFFFGFGDFD>FFGFGDDEFF=FGEGEFFAA;DBFFFFEFEFFFFCF3?EC?)73?<EFEE
@M70528:330:000000000-K6D4P:1:1102:12305:2479 1:N:0:CTGAGCCGGT+CCTTCACGTA
GGAGCCCTGTTTTACTGTCTCACACATCTCCGAGCCCACGAGACCTGAGCCGGTATCTCGTATGCCGTCTTCTGCTTGAAAAAAAAAAAAAAAGAAAAAGCGGAAACAGAAAGAACAGCATATCCAACATTATCAACATATTAATATACATAACCTTAATTAAAGATAACAATCATGTCTTTTCACCTATCAAGTATTTCTTCCATTTTAGGAATCTTAATATTTATTACTACACTCATATAGTTTACACAGAAAAAACTTCTATACTAATCTCATCTTCTAATTGATTTCTCATGTATTT
+
CCCCCGG<FEFGGGGFGGGGGGGGGGGGGGGGGGGEGGGGGGGGGGGGGGGGGF@,<CFGFGGGGGG@CGGGGDGFFGGCGGGGGGGG@+@4>7DA<,:+4+6+3+:,,,:,,8=,:,333,,C,CB,3,:=,3D<@,,,,,,,,,7,7,,,:8,,,,,,,3,,,,7>9@>,42,,,7,26,,,2,;9272@,?B,,26?@,,,4,6,<<,,,4,4>+A<++C<@7C++<+21<41*03++1+++3+++*0*2*);*1.0*)**)2)*/9*+25*0)))*)**0*)1).)).:<))-)-.4
@M70528:330:000000000-K6D4P:1:1102:12566:2485 1:N:0:CTGAGCCGGT+CCTTCACGTA
GGAGCCCCTGACATAGCATTCCCTCGATTAAATAATATAAGATTCTGACTTTTACCCCCTTCTCTGGGATTATTAATTATAGGACTTTATAAAGAAGGAGCGGGAACGGGATGAACAGTATATCCACCTTTATCAACGTTTTATCATTCAGGACCTTCAGTAGACTTAACAATTTTTTCTTTACACCTTGCAGGGATTTCTTCAATTTTAGGTGCCTTAAATTTTATTACTACAATTATTAATCTTAAAGCAAAAAACCTTTCAGCAGAAAAAATTAGACTATTTGTCTGATCAGTTATTT
+
CCCCCG8FGGGGGGGGGGGGGGGGGGGGGGGGGGGGGGGGGGGGGGGGGGGGGGGGGGGGGGGGGGGGGCFGGGGGGGGGGGGGGGGGGGGGGGGGGGGGGGGGGGGGGGGGGGGGGGGGGGGGGGGGGGGGGGGGGGGGGGFGGGGGGGGGGGGGGGGGGGGGGGGFGGGGGGGGGGGGGGGGGGGGGGGGGGGGGGGGGGGGGGGGGGGGGGGFGGGGGGGGGGGGGGFGGGFGGGGFFFFFGFGGGGGGFGFGGGAFFFFGFFEGFFFFG@FGFFFFFFGFFEFFFEFFFFFEE?ECE
@M70528:330:000000000-K6D4P:1:1102:11601:2487 1:N:0:CTGAGCCGGT+CCTTCACGTA
GGAGCCCCTGACATAGCATTCCCTCGATTAAATAATATAAGATTCTGACTTTTACCCCCTTCTCTGGGATTATTAATTATAGGACTTTATAAAGAAGGAGCGGGAACGGGATGAACAGTATATCCACCTTTATCAACGTTTTATCATTCAGGACCTTCAGTAGACTTAACAATTTTTTCTTTACACCTTGCAGGGATTTCTTCAATTTTAGGTGCCTTAAATTTTATTACTACAATTATTAATCTTAAAGCAAAAAACCTTTCAGCAGAAAAAATTAGACTATTTGTCTGATCAGTTATTT
+
CCCCCG8FGGGGGGGGGGGGGGGGGGGGGGGGGGGGGGGGGGGGGGGGGGGGGGGGGGGGGGGGGGGGGGGGGGGGGGGGGGGGGGGGGGGGGGGGGGGGGGGGGGGGGGGGGGGGGGGGGGGGGGGGGGGGGGGGGGGGGGGGGGGGGGGGGGGGGGGGGGGGGGGGGGGGGGGGGGGGGGGGGFDGGGCFGGGCFGGGGGGGGGGGGGGGGGGGGGGGGGGGGFGGGGFGGGFGGGGFFFA6CAFG?FCFAGFFGG4AF@ADEFFGFFAEG@FGFFFFFFGF=);)<?EE<EFFFE3<C
@M70528:330:000000000-K6D4P:1:1102:22383:2494 1:N:0:CTGAGCCGGT+CCTTCACGTA
GGAGCCCCTGACATAGCATTCCCTCGATTAAATAATATAAGATTCTGACTTTTACCCCCTTCTCTGGGATTATTAATTATAGGACTTTATAAAGAAGGAGCGGGAACGGGATGAACAGTATATCCACCTTTATCAACGTTTTATCATTCAGGACCTTCAGTAGACTTAACAATTTTTTCTTTACACCTTGCAGGGATTTCTTCAATTTTAGGTGCCTTAAATTTTATTACTACAATTATTAATCTTAAAGCAAAAAACCTTTCAGCAGAAAAAATTAGACTATTTGTCTGATCAGTTATTT
+
CCCCCGGGGGGGGGGGGGGGGGGGGGGGGGGGGGGGGGGGGGGGGGGGGGGGGGGGGGGGGGGGGGGGGGGGFFGGGGGGGGGGGGGGGGGGGGGGGGGGGGGGGGGGGGGGGGGGGGGGGGGFGGGGGGGGGGGGGGGGGGGGGGGGGGGGGGGGGGGGGGGGGGGDFGGGGGGGGGGGGGGGGGGGGGGGGGGFGGGGGGGGGGGGGGGGGFCFGGGGGGGGGGGGGGFGGGFGGGGFFFFFGFGGG7FGFGFGGGEFAEFGEFCFFFFGGFFFE3)8CFGFFFF<E?CFFFFFFEFFE
@M70528:330:000000000-K6D4P:1:1102:23159:2515 1:N:0:CTGAGCCGGT+CCTTCACGTA
GGAGCCCCTGACATAGCATTCCCTCGATTAAATAATATAAGATTCTGACTTTTACCCCCTTCTCTGGGATTATTAATTATAGGACTTTATAAAGAAGGAGCGGGAACGGGATGAACAGTATATCCACCTTTATCAACGTTTTATCATTCAGGACCTTCAGTAGACTTAACAATTTTTTCTTTACACCTTGCAGGGATTTCTTCAATTTTAGGTGCCTTAAATTTTATTACTACAATTATTAATCTTAAAGCAAAAAACCTTTCAGCAGAAAAAATTAGACTATTTGTCTGATCAGTTGTTT
+
CCCCCGGGGGGGGGGGGGGGGGGGGGGGGGGGGGGGGGGGGGGGGGGGGGGGGGGGGGGGGGGGGGGGGGGGGGGGGGGGGGGGGGGGGGGGGGGGGGGGGGGGGGGGGGGGGFFGGGGGGGGGGGGGGGGGGGGGGGGGGGGGGGGGGGGGGGGGGGGGGGGGGGGGGGGGGGGGGGGGGGGGGGGGGGGGGGGGGGGGGGGGGGGGGGGGGGGGGGGGGGGGGGGGGGFGGGFGGGGFFFFFGFGGGGGGFGFGGGFFFFFGFGFGFFFGGFFGF@EFFFGFFEFEFCEFFCFFC39;@
@M70528:330:000000000-K6D4P:1:1102:20183:2535 1:N:0:CTGAGCCGGT+CCTTCACGTA
GGAGCCCCTGACATAGCATTCCCTCGATTAAATAATATAAGATTCTGACTTTTACCCCCTTCTCTGGGATTATTAATTATAGGACTTTATAAAGAAGGAGCGGGAACGGGATGAACAGTATATCCACCTTTATCAACGTTTTATCATTCAGGACCTTCAGTAGACTTAACAATTTTTTCTTTACACCTTGCAGGGATTTCTTCAATTTTAGGTGCCTTAAATTTTATTACTACAATTATTAATCTTAAAGCAAAAAACCTTTCAGCAGAAAAAATTAGACTATTTGTCTGATCAGTTATTT
+
CCCCCGGGGGGGGGGGGGGGGGGGGGGGGGGGGGGGGGGGGGGGGGGGGGGGGGGGGGGGGGGGGGGGGGGGGGGGGGGGGGGGGGGGGGGGGGGGGGGGGGGGGGGGGGGDGFFGGGGGGGGGGGGGGGGGFFGGGGGGGGGGGGGGGGGGGGGGGGGGGFGGGGGGGGGGGGGGGGGGGGGGGDGGGGGGGGGGGGGGGGGGGGGGGGCFGFGFDCFGGGGFGEFFGGFGGG>FGFGFFFFFGFDC?CCGFGFGGGAFFEFGF7CGFA?FGBFGF@?FCFDFF<@)16>C<EFFEECEE
@M70528:330:000000000-K6D4P:1:1102:16112:2550 1:N:0:CTGAGCCGGT+CCTTCACGTA
GGAGCCCCTGACATAGCATTCCCTCGATTAAATAATATAAGATTCTGACTTTTACCCCCTTCTCTGGGATTATTAATTATAGGACTTTATAAAGAAGGAGCGGGAACGGGATGAACAGTATATCCACCTTTATCAACGTTTTATCATTCAGGACCTTCAGTAGACTTAACAATTTTTTCTTTACACCTTGCAGGGATTTCTTCAATTTTAGGTGCCTTAAATTTTATTACTACAATTATTAATCTTAAGGCAAAAAACCTTTCAGCAGACAAAATTAGACTATTTGTCTGATCAGTTATTT
+
CCCCCEGGGGGGGGGGGGGGGGGGGGGGGGGGGGGGGGGGGGGGGGGGGGGGGGGGGGGGGGGGGGGGGGGGGGGGGGGGGGGGGGGGGGGGGGGGGGGGGGGGGGGGGGGGGGGGGGGGGGGGGGGGGGGGGGGGGGGGGGGGGGGGGGGGGGGGGGGGGGGGGGGGGGGGGGGGGGGGGGGGGGGGGGGGGGGGGGGGGGGGGGGGGGGFGFGGGGGGAFGGGFGGGGFGGGFGFCFFCFFFGFCG,;DGFGFGGGFFFFFGFFF;F);FG@FFEE?ACFGF85@)??CFCC8CFFFFF
@M70528:330:000000000-K6D4P:1:1102:8377:2564 1:N:0:CTGAGCCGGT+CCTTCACGTA
GGAGCCCCTGACATAGCATTCCCTCGATTAAATAATATAAGATTCTGACTTTTACCCCCTTCTCTGGGATTATTAATTATAGGACTTTATAAAGAAGGAGCGGGAACGGGATGAACAGTATATCCACCTTTATCAACGTTTTATCATTCAGGACCTTCAGTAGACTTAACAATTTTTTCTTTACACCTTGCAGGGATTTCTTCAATTTTAGGTGCCTTAAATTTTATTACTACAATTATTAATCTTAAAGCAAAAAACCTTTCAGCAGAAAAAATTAGACTATTTGTCTGATCAGTTATTT
+
CCCCCGGGGGGGGGGGGGGGGGGGGGGGGGGGGGGGGGGGGGGGGGGGGGGGGGGGGGGGGGGGGGGGGGGGGGGGGGGGGGGGGGGGGGGGGGGGGGGGGGGGGGGGGGGGGGGGGGGGGGGGGGGGGGGGGGGGGGGGGGGGGGGGGGGGGGGGGGGGGGGGGGGGGGGGGGGGGGGGGGGGGGGFFGGGFGGGGGGGGGGGGGGGGGGGGGGGGGGGGGGGGGGGGGFGGFFGGGGFFFFFGFGGFFGCFGFDD4?FFFFGFGCGFFFGGFFGF@EBFFGFFFFFFEEFFEFEEF?CE
@M70528:330:000000000-K6D4P:1:1102:7939:2569 1:N:0:CTGAGCCGGT+CCTTCACGTA
GGAGCCCCTGACATAGCATTCCCTCGATTAAATAATATAAGATTCTGACTTTTACCCCCTTCTCTGGGATTATTAATTATAGGACTTTATAAAGAAGGAGCGGGAACGGGATGAACAGTATATCCACCTTTATCAACGTTTTATCATTCAGGACCTTCAGTAGACTTAACAATTTTTTCTTTACACCTTGCAGGGATTTCTTCAATTTTAGGTGCCTTAAATTTTATTACTACAATTATTAATCTTAAAGCAAAAAACCTTTCAGCAGAAAAAATTAGACTATTTGTCTGATCAGTTATTT
+
CCCCCGGGGGGGGGGGGGGGGGGGGGGGGGGGGGGGGGGGGGGGGGGGGGGGGGGGGGGGGGGGGGGGGGGGGGGGGGGGGGGGGGGGGGFGGGGGGGGGGGGGGGGGGGCGGFFGGGGGGGGGGGGGGGGGCFGGGGGGGGGGGGFGGGGGGGGGGGGGGGGCFGGGGGGGGGGGGEGGGGGGGGCFGGGGGGGGGGGGGGGGGGGGGGGGGGGGGGGGCFFGGGGGGGFGFGFGFFFFFFFFGFGGFGGCAFFFGGFFFFFGFGCGFAAGGBFF<3CAEFGFFCFFFFFF3CFFF?CCE
@M70528:330:000000000-K6D4P:1:1102:15651:2575 1:N:0:CTGAGCCGGT+CCTTCACGTA
GGAGCCCCTGACATAGCATTCCCTCGATTAAATAATATAAGATTCTGACTTTTACCCCCTTCTCTGGGATTATTAATTATAGGACTTTATAAAGAAGGAGCGGGAACGGGATGAACAGTATATCCACCTTTATCAACGTTTTATCATTCAGGACCTTCAGTAGACTTAACAATTTTTTCTTTACACCTTGCAGGGATTTCTTCAATTTTAGGTGCCTTAAATTTTATTACTACAATTATTAATCTTAAAGCAAAAAACCTTTCAGCAGAAAAAATTAGACTATTTGTCTGATCAGTTATTT
+
CCCCCGGGGGGGGGGGGGGGGGGGGGGGGGGGGGGGGGGGGGGGGGGGGGGGGGGGGGGGGGGGGGGGGGGGGGGGGGGGGGGGGGGGGGGGGGGGGGGGGGGGGGGGGGGGGGGGGGGGGGGGGGGGGGGGGGGGGGGGGGGGGGGGGGGGGGGGGGGGGGFGGGGGFGGGGGGGGGGGGGGGGGGGGGGGGGGFCGGGGGGGGGGGGGGGGFGFFGGGGGGGGEGGGFF;7@AGGCGFFFFFGFGGGGGDFFFGGDEFFFFG?DCFAFFGGFFF8@36CFGFF<F5CFFFEFEC?5<CE
@M70528:330:000000000-K6D4P:1:1102:18009:2580 1:N:0:CTGAGCCGGT+CCTTCACGTA
GGAGCCCCTGACATAGCATTCCCTCGATTAAATAATATAAGATTCTGACTTTTACCCCCTTCTCTGGGATTATTAATTATAGGACTTTATAAAGAAGGAGCGGGAACGGGATGAACAGTATATCCACCTTTATCAACGTTTTATCATTCAGGACCTTCAGTAGACTTAACAATTTTTTCTTTACACCTTGCAGGGATTTCTTCAATTTTAGGTGCCTTAAATTTTATTACTACAATTATTAATCTTAAAGCAAAAAACCTTTCAGCAGAAAAAATTAGACTATTTGTCTGATCAGTTATTT
+
CCCCCGGGGGGGGGGGGGGGGGGGGGGGFGGGGGGGGGGGGGGGGGGGGGGGGGGGGGGGGGGGGGGGGGGGGGGGGGGGGGGGGGGGGGGGGGGGGGGGGGGGGGGGGGGGGGGGGGGGGGGGGGGGGGGGGGGGGGGGGGGGGGGGGGGGGGGGGGGGGGGGGGGGGGGGGGGGGGGGGGGGGGGGGGGGGDEFFGGFGGGGGGGGGGGCFGGGGGGGGGGGGGGGGGFGGFFGGGGFFFFFGFGGFGGGAFFGGDBFFBFGFFE<FFFFGFFGA;?4;BGF=3;)9)75C<EC??CFE
@M70528:330:000000000-K6D4P:1:1102:23805:2593 1:N:0:CTGAGCCGGT+CCTTCACGTA
GGAGCCCCTGACATAGCATTCCCTCGATTAAATAATATAAGATTCTGACTTTTACCCCCTTCTCTGGGATTATTAATTATAGGACTTTATAAAGAAGGAGCGGGAACGGGATGAACAGTATATCCACCTTTATCAACGTTTTATCATTCAGGACCTTCAGTAGACTTAACAATTTTTTCTTTACACCTTGCAGGGATTTCTTCAATTTTAGGTGCCTTAAATTTTATTACTACAATTATTAATCTTAAAGCAAAAAACCTTTCAGCAGAAAAAATTAGACTATTTGTCTGATCAGTTATTT
+
CCCCCGGGGGGGGGGGGGGGGGGGGGGGGGGGGGGGGGGGGGGGGGGFGGGGGGGGGGGGGGGGGGGGGFGGGGGGGGGGGGGGGGGGGGGGGGGGGGGGGGGGGGGGGGGGGGGGGGGGGGGGGGGGGGGGGGGGGGGGGGGGGGGGGGGGGGGGGGGGGGGGGGGDGGGGGGGGGGGGGGGGGGGGGGGGGGGGGGGGGGGGGGGGGGGGGGGGGGGGGGGGGGGGGGFGGGFGGGGFFFFFFFGGGGGGFGFGGGFFFFFGFGEGFFFGGBFC@8?=CFGFFCFCEEEEEEEFCCFCC
@M70528:330:000000000-K6D4P:1:1102:15636:2596 1:N:0:CTGAGCCGGT+CCTTCACGTA
GGAGCCCCTGACATAGCATTCCCTCGATTAAATAATATAAGATTCTGACTTTTACCCCCTTCTCTGGGATTATTAATTATAGGACTTTATAAAGAAGGAGCGGGAACGGGATGAACAGTATATCCACCTTTATCAACGTTTTATCATTCAGGACCTTCAGTAGACTTAACAATTTTTTCTTTACACCTTGCAGGGATTTCTTCAATTTTAGGTGCCTTAAATTTTATTACTACAATTATTAATCTTAAAGCAAAAAACCTTTCAGCAGAAAAAATTAGACTATTTGTCTGATCAGTTATTT
+
CCCCCGGGGGGGGGGGGGGGGGGGGGGGGGGGGGGGGGGGGGGGGGGGGGGGGGGGGGGGGGGGGGGGGGGGGGGGGGGGGGGGGGGGGGGGGGGGGGGGGGGGGGGGGGGGGGGGGGGGGGGGGGGGGGGGGGGGGGFGGGGGGGGGGGGGGGGGGGGGGGGGGFGFGGGGGGGGGGGGGGGGGGGGGGGGGGGGGGGGGGGGGGGGGGGGGGGGGGGGGGFGFFGCGFA:BFFGGGFFFFFFGFFGGGGGFGFGGG5AFFFGE=EFFFFGGF4<AECF397FA?F?CCEFEE@EC????
@M70528:330:000000000-K6D4P:1:1102:13008:2599 1:N:0:CTGAGCCGGT+CCTTCACGTA
GGAGCCCCTGCATAGCATTCCCTCGATTAAATAATATAAGATTCTGACTTTTACCCCCTTCTCTGGGATTATTAATTATAGGACTTTATAAAGAAGGAGCGGGAACGGGATGAACAGTATATCCACCTTTATCAACGTTTTATCATTCAGGACCTTCAGTAGACTTAACAATTTTTTCTTTACACCTTGCAGGGATTTCTTCAATTTTAGGTGCCTTAAATTTTATTACTACAATTATTAATCTTAAAGCAAAAAACCTTTCAGCAGAAAAAATTAGACTATTTGTCTGATCAGTTATTTT
+
CCCCCGDGGGGGGGGGGGGFGGGGGGGGGGGGGGGGGGGGGFGGGGGGGGGGGGGGGGGGGGGGGGGGGGGGGGGGGDFFGGFGGGGGGGGGG,CFGFGFEGG@FGGGGGGGGGGGGGGGGGGGEFGGGGGGGGFGGDGGGGGGGGGGGGGGGGGGGGFGGFDGGGGGGGGGG;FGGGGGGGGGGGGFGFDGGGGGGGGGGGFGGGGGGGGGGGGGGGGFGGGGGGGGGGFGGF>FGGGFFFAFGFF:@CCFAGFGGCAFFFFGCGFGFFFGGDFFEEAFEFGFF<AE?CE3<ECEFFFE?
@M70528:330:000000000-K6D4P:1:1102:19766:2612 1:N:0:CTGAGCCGGT+CCTTCACGTA
GGAGCCCCTGACATAGCATTCCCTCGATTAAATAATATAAGATTCTGACTTTTACCCCCTTCTCTGGGATTATTAATTATAGGACTTTATAAAGAAGGAGCGGGAACGGGATGAACAGTATATCCACCTTTATCAACGTTTTATCATTCAGGACCTTCAGTAGACTTAACAATTTTTTCTTTACACCTTGCAGGGATTTCTTCAATTTTAGGTGCCTTAAATTTTATTACTACAATTATTAATCTTAAAGCAAAAAACCTTTCAGCAGAAAAAATTAGACTATTTGTCTGATCAGTTATTT
+
CCCCCGGGGGGGGGGGGGGGGGGGGGGGGGGGGGGGGGGGGGGGGGGGGGGGGGGGGGGGGGGGGGGGGGGGGGGGGGGGGGGGGGGGGGGGGGGGGGGGGGGGGGGGGGGGGGGGGGGGGGGGGGGGGGGGGGGGGGGGGGGGGGGGGGGGGGGGGGGGGGGGGGGFGGGGGGGGGGGGGGFGGGGGGGGGGFEGGGGGGGGGGGGGGGGGGGGGGGGGGGGGGGGGGGFGGGFGGGGFFFFFGFGGFGGGFGFGGDDFFFFGFGEGFFFGGFFGE;EAEFFFF?FEFFFFFE@FFEEEF
@M70528:330:000000000-K6D4P:1:1102:13324:2631 1:N:0:CTGAGCCGGT+CCTTCACGTA
GGAGCCCCTGACATAGCATTCCCTCGATTAAATAATATAAGATTCTGACTTTTACCCCCTTCTCTGGGATTATTAATTATAGGACTTTATAAAGAAGGAGCGGGAACGGGATGAACAGTATATCCACCTTTATCAACGTTTTATCATTCAGGACCTTCAGTAGACTTAACAATTTTTTCTTTACACCTTGCAGGGATTTCTTCAATTTTAGGTGCCTTAAATTTTATTACTACAATTATTAATCTTAAAGCAAAAAACCTTTCAGCAGAAAAAATTAGACTATTTGTCTGATCAGTTATTT
+
CCCCCG8FGGGGGGGGGGGGGGGGGGGGGGGGGGGGGGGGGFGGGGGGGGGGGGGGGGGGGGGGGGGGGGGGGGGGGGGGGGGGGGGGGGGGGGGGGGGGGGGGGGGGGGGGGGGGGGGGGGGFGFGGGGGGGGGGGGGGGGGGGGGGGGGGGGGGGGGGGGGGGGGGGGGGGGGGGGGGGGGGGGGGGGGGGGGGGGGGGGGFFGGGGGGFGGDFGGGGFGGEFCCFGGFGGGFGGFGFFFFFGFGGG>7CFFAGDG;FFFFG?FCGF)?=C6AFF3CFFFGFFEF3?ECECC@CCEFEE
@M70528:330:000000000-K6D4P:1:1102:24408:2631 1:N:0:CTGAGCCGGT+CCTTCACGTA
GGAGCCCCTGACATAGCATTCCCTCGATTAAATAATATAAGATTCTGACTTTTACCCCCTTCTCTGGGATTATTAATTATAGGACTTTATAAAGAAGGAGCGGGAACGGGATGAACAGTATATCCACCTTTATCAACGTTTTATCATTCAGGACCTTCAGTAGACTTAACAATTTTTTCTTTACACCTTGCAGGGATTTCTTCAATTTTAGGTGCCTTAAATTTTATTACTACAATTATTAATCTTAAAGCAAAAAACCTTTCAGCAGAAAAAATTAGACTATTTGTCTGATCAGTTATTT
+
CCCCCGGGGGGGGGGGGGGGGGGGGGGGGGGGGGGGGGGGGGGGGGGGGGGGGGGGGGGGGGGGGGGGGGGGGGGGGGGGGGGGGGGGGGGGGGGGGGGGGGGGGGGGGGGGGGGGGGGGGGGGGGGGGGGGGGGGGGGGGGGGGGGGGGGGGGGGGGGGGGGGGGGGGGGGGGGGGGGGGGGGGGGGGGGGGGGGGGGGGGGGGGGGGGGGGGGGGGGGGGGGGGGGGGFGGGFGGFGFFFFFGFGGGFGGFGFGGGEFFF=GFFFCFFFGGFFGFEFFFFGFFFFFFFFE9CFF35CFF
@M70528:330:000000000-K6D4P:1:1102:11050:2634 1:N:0:CTGAGCCGGT+CCTTCACGTA
GGAGCCCCTGACATAGCATTCCCTCGATTAAATAATATAAGATTCTGACTTTTACCCCCTTCTCTGGGATTATTAATTATAGGACTTTATAAAGAAGGAGCGGGAACGGGATGAACAGTATATCCACCTTTATCAACGTTTTATCATTCAGGACCTTCAGTAGACTTAACAATTTTTTCTTTACACCTTGCAGGGATTTCTTCAATTTTAGGTGCCTTAAATTTTATTACTACAATTATTAATCTTAAAGCAAAAAACCTTTCAGCAGAAAAAATTAGACTATTTGTCTGATCAGTTATTT
+
CCCCCGGGGGGGGGGGGGGGGGGGGGGGGGGGGGGGGGGGGGGGGGGGGGGGGGGGGGGGGGGGGGGGGGGGGGGGGGGGGGGGGGGGGGGGGGGGGGGGGGGGGGGGGGGGGGGGGGGGGGGGGGGGGGGGGGGGGGGGGGGGGGGGGGGGGGGGGGGGGGGGGGGGGGGGGGGGGGGGGGGGGGGGGGGGGGGFGGGGGGGGGGGGGGGGGGGGGGGGFGGGGGGGGFFGFGFEGGFFFFFFGFGGGGGGFGFGCDDAF=8FFGFGF4AGGFFFEEEFCFGFFFFFE3>CEF@ECEECE
@M70528:330:000000000-K6D4P:1:1102:13958:2654 1:N:0:CTGAGCCGGT+CCTTCACGTA
GGGCCCCTGACATAGCATTCCCTCGATTAAATAATATAAGATTCTGACTTTTACCCCCTTCTCTGGGATTATTAATTATAGGACTTTATAAAGAAGGAGCGGGAACGGGATGAACAGTATATCCACCTTTATCAACGTTTTATCATTCAGGACCTTCAGTAGACTTAACAATTTTTTCTTTACACCTTGCAGGGATTTCTTCAATTTTAGGTGCCTTAAATTTTATTACTACAATTATTAATCTTAAAGCAAAAAACCTTTCAGCAGAAAAAATTAGACTATTTGTCTGATCAGTTATTTT
+
CCCCCGGFGFGFG<FFGGGGGGGGGGGGGGGGGGGGGGGGGGGGGGGGGGGGGGGGGGGGGFFGGGGGGGGGGGGGGGG,EFGGGGGFFGGGGGGEGGGFGGEGGGGGGGGGGGGGGGGGGGGGGGGGGCGGGGGGGGGGGGGGGGGGGGGGGGGGGGGGGFGGGGGGGGGGGGGGGGGFGFGGGFGGGGGDFEGGGGFGGGGGGGGGGG?FGGGGGGGGGGGGFGGGGGFGGGFGGGGFFFFFGFGFFFGGFC?DGGFFFFFGFGBG;FFF<==FFEFFFFFFFFFF3>FFFECEFFFFF
@M70528:330:000000000-K6D4P:1:1102:20131:2668 1:N:0:CTGAGCCGGT+CCTTCACGTA
GGAGCCCCTGTTTTACTGTCTCTTATACACATCTCCGAGCCCACGAGACCTGAGCCGGTATCTCGTATGCCGTCTTCTGCTTGAAAAAAAAAACAATTTTCAAAGTAAAAACCAGCTTTTTGAGTAAATGCAATAAGCTTGACGTGACTTGATGAATAAGTAATGGATAACTACGTCCATACATCCGCGGTCATTATACATGTTATAGCATTGTTCTGAAACCATGACGTTAAATGGTGTCTCACGTGATCTTGAAGTACAACATGAAATCACTCGCGTCAATATCTAAATTACTTGTATT
+
CCCCCCFGGF;;CEFFFCFGGGGGGGFFFFFEFFGGGGGGGGGGGGGGEGGGGGGGGG@+:@FFFCFAFFGGGGGFGGFFECFAFGFCCGGGG?449<,,5,5C,,5B@,,++,9,:5,?,++4<8,,,,,,,:,?,B?,:<=B++:+,8,,,,,3,3,,,,,,7,,9@,,33DC<,33,7>?,@@***3***6,,,,,,,,2,5?,5,,5?,,,,,,5,,,,444,5*4/:77++2+2))3+++)*2:*++1+1*01++1))*,2)2*//2*.**((-)-.**1)*))))-)))))-)-)
@M70528:330:000000000-K6D4P:1:1102:11843:2669 1:N:0:CTGAGCCGGT+CCTTCACGTA
GGAGCCCCTGACATAGCATTCCCTCGATTAAATAATATAAGATTCTGACTTTTACCCCCTTCTCTGGGATTATTAATTATAGGACTTTATAAAGAAGGAGCGGGAACGGGATGAACAGTATATCCACCTTTATCAACGTTTTATCATTCAGGACCTTCAGTAGACTTAACAATTTTTTCTTTACACCTTGCAGGGATTTCTTCAATTTTAGGTGCCTTAAATTTTATTACTACAATTATTAATCTTAAAGCAAAAAACCTTTCAGCAGAAAAAATTAGACTATTTGTCTGATCAGTTATTT
+
CCCCCG,FGGGGGGGGGGGGGGGGGGGGGGGGGGGGGGGGGGGGGGGGGGGGGGGGGGGGGGGGGGGGGGGGGGGGGGGGGGGGGGGGGGGGGGGGGGGGGGGGGGGGGGGGGGGGGGGGGGGGGGGGGGGGGGGGGGGGGGGGGGGGGGGGGGGGGFGGGGGGGGGGGGGGFGGGGGGGGGGGGGGGGGGGGGGGGGGGGGGGFGGGGGGGGGGGGGGGDFGGGGGGGGFFGGFGGGGFFFFFGFGGFFGGFGAFC78FFFFGFDEGFAF?F9AGEE?FCAGFFCFEFFFFEE@EEFFFF
@M70528:330:000000000-K6D4P:1:1102:9100:2680 1:N:0:CTGAGCCGGT+CCTTCACGTA
GGAGCCCCTGACATAGCATTCCCTCGATTAAATAATATAAGATTCTGACTTTTACCCCCTTCTCTGGGATTATTAATTATAGGACTTTATAAAGAAGGAGCGGGAACGGGATGAACAGTATATCCACCTTTATCAACGTTTTATCATTCAGGACCTTCAGTAGACTTAACAATTTTTTCTTTACACCTTGCAGGGATTTCTTCAATTTTAGGTGCCTTAAATTTTATTACTACAATTATTAATCTTAAAGCAAAAAACCTTTCAGCAGAAAACATTAGACTATTTGTCTGATCAGTTATTT
+
CCCCCFGCGGGGGGGGGGGFGGDFGGGGDGGGGGGGGFFGGGCGGGGGGGGGGFGCFGGGGFFFGGGGGG8FEGGGGGGGFGFGFGGGGGGGGGGGGGGCFGGFGG@FGGG:CEFG<FAFGGGGFG<FC<BFCFGGGG@FGGGGGGGGGGGGGFFFFFGFFGGGGGCFG,ADFGFGGGGGFGGFGGGGGGFGG8CGCFGGGGGGGGFGFGCFGCFGGGGGGGGGGFFGFEFFGGFFGGGFFFFFGFGGGCCGFGFFDGFFFFFGEC;4AA;?*36CCEC4?FCFF3A3C?))))7CEFFFF
@M70528:330:000000000-K6D4P:1:1102:9164:2693 1:N:0:CTGAGCCGGT+CCTTCACGTA
GGAGCCCCTGACATAGCATTCCCTCGATTAAATAATATAAGATTCTGACTTTTACCCCCTTCTCTGGGATTATTAATTATAGGACTTTATAAAGAAGGAGCGGGAACGGGATGAACAGTATATCCACCTTTATCAACGTTTTATCATTCAGGACCTTCAGTAGACTTAACAATTTTTTCTTTACACCTTGCAGGGATTTCTTCAATTTTAGGTGCCTTAAATTTTATTACTACAATTATTAATCTTAAAGCAAAAAACCTTTCAGCAGAAAAAATTAGACTATTTGTCTGATCAGTTATTT
+
CCCCCGGGGGGGGGGGGGGGGGGGGGGDFGGGGGGGGGGGGGGGGGGGFGGGGGGGGGGGGGGGGGGGGGGGGGGGGFGGGGGGGGGGGGGGGGGGGFF8FGGGGGGGGGGGGGGGGGGGGGGGGGGGGGGGGGGGGGEGGGGGGGGGGGGGGGGGGGGFFGGGGGGGFFGGGGGGFGGGGGGGGGGGGGGGGGGGGF?FGGGGGGGGGGGGGGGGGGGGEGGGGGGGGGFGGGFGGFGFFFFFGFGGGGGGFFFGGGFFFFFGFGEDAF6FFBFGFEEAFFGFFEFEFEFFFFFFFEFCE
@M70528:330:000000000-K6D4P:1:1102:7110:2695 1:N:0:CTGAGCCGGT+CCTTCACGTA
GGAGCCCCTGACATAGCATTCCCTCGATTAAATAATATAAGTTTCTGACTTTTACCCCCTTCTCTGGGAGTATTAATTATAGGACTTTATAAAGAAGGAGCGGGAACGGGATGAACAGTATATCCACCTTTATCAACGTTTTATCATTCAGGACCTTCAGTAGACTTAAGAATTTTTTCTTTACACCTTGCAGGGATTTCTTCACTTTTAGGTGCCTTAAATTTTATTACTACAATTATTAATCTTAAATCAAAAAACCTTTCAGCAGAAAAAATTAGACTAATTGGCTGATCAGTTATTT
+
C@CCCCFCD9F@FAEGFG9@E9F<C@7FGC96,,6CFF<<<,CE9A,,CFFGCA@<,CCCFG@FGGFA,,8,CFCF9E@ECFEFFGGDDCAEF6C,<,6,C::+>+,:7=@:B=DFGAFEFG9,?CEGB=F,E,,,?=D8F7FFF<5F,E,EAFFGFGGCEF<FAFFGF,,CFCF9FC@FFCGFGCF@DGGDDFDG,3@EDFCD,@DFFCFC;37@DF6EF9>FC;;EGGFG+<3@<C=FFFF9@FG+,++;AF4CDGFF*.=C?DC<88)=9;FGF3?FEF*3@))(63;3>).1<96)1
@M70528:330:000000000-K6D4P:1:1102:17851:2696 1:N:0:CTGAGCCGGT+CCTTCACGTA
GGAGCCCCTGACATAGCATTCCCTCGATTAAATAATATAAGATTCTGACTTTTACCCCCTTCTCTGGGATTATTAATTATAGGACTTTATAAAGAAGGAGCGGGAACGGGATGAACAGTATATCCACCTTTATCAACGTTTTATCATTCAGGACCTTCAGTAGACTTAACAATTTTTTCTTTACACCTTGCAGGGATTTCTTCAATTTTAGGTGCCTTAAATTTTATTACTACAATTATTAATCTTAAAGCAAAAAACCTTTCAGCAGAAAAAATTAGACTATTTGTCTGATCAGTTATTT
+
CCCCCGGGGGGGGGGGGGGGGGGGGGGGGGGGGGGGGGGGGGGGGGGGGGGGGGGGGGGGGGGGGGGGGGGGGGGGGGGGGGGGGGGGGGGGGGGGGGGGGGGGGGGGGGGGGGGGGGGGGGGGGGGGGGFGGGGGGGGGGGGGGGGGGGFGFFGGGGGGGFGGGGGGGGGGGGGGGGGGGGGF;FCFFE?<DFGGGGGGGGACFGGGGFCFGGGGGGGGGGGGG7EFGFFG<?*@CFGFF6BFGFGD@+CCFFAG4D4FF4+B5C=CFFF,93=6=)6*1;DFA);?E?<E<5<C3<EFF
@M70528:330:000000000-K6D4P:1:1102:7965:2701 1:N:0:CTGAGCCGGT+CCTTCACGTA
GGAGCCCCTGACATAGCATTCCCTCGATTAAATAATATAAGATTCTGACTTTTACCCCCTTCTCTGGGATTATTAATTATAGGACTTTATAAAGAAGGAGCGGGAACGGGATGAACAGTATATCCACCTTTATCAACGTTTTATCATTCAGGACCTTCAGTAGACTTAACAATTTTTTCTTTACACCTTGCAGGGATTTCTTCAATTTTAGGTGCCTTAAATTTTATTACTACAATTATTAATCTTAAAGCAAAAAACCTTTCAGCAGAAAAAATTAGACTATTTGTCTGATCAGTTATTT
+
CCCCCGGGGGGGGGGGGGGGGGFGGGGGGGGGGGGGGGGGGGGGGGGGGGGGGGGGGGEGGGGGGGGGDFFGGGGGGGGGGGGGGGGGGGGGGGFFFGGGGGEGGGGGGGGGGFGFGGGGGEFFFEFEFEFGGGGGDGBFGDGGGGFFGGGGGFF,E,CFFGGDFDA=FFGFGEEGEEGFD9DEFGF8EG8FFGGFDGFAFGFGGGGGFGG6E??FGGGGDGFCFFGGGGFGFGFGGFGFFFACGFGGD>FD>>ADDGFFF:BG?FCFF4AFDBFGFFFFCFDFFFFC)99<EFFFFFF?E
@M70528:330:000000000-K6D4P:1:1102:12216:2704 1:N:0:CTGAGCCGGT+CCTTCACGTA
GGGACCCTGTTTTACTGTCTCTTATACACATCTCCGAGCCCACGAGACCTGAGCCGGTATCTCGTATGCCGTCTTCTGCTTGAAAAAAAAAACAAAAAACAAAATAAAATACTGCAAACTATTCTAAACTACCCTAACTTTAACTATAACACTTCAGACCACAACTACTCACTCCACACCCTAGGCTACTATCATTCTAATCATACAACTATTACTATCACTAAACTAGACACCAACATTCATAATCTGATTTATTATGTTCATGTGATGTCCTCTCGAGCTCACATGTCTACTCACTCAT
+
CCCCCG7EFFFGGGGGGGGGGGGGGGGGGGGGGGGGGGGGGGGGEGGGGGGGGGGGGEGF<FGGGGGGGGGGGGGGGGGFGGFGGGGGGGFE4,,,,+4+::,,,5?AC,,,<,,5,,:?9,5,,?E,,,,,8A,:,:,,,,,:5,,,,5,,5,3,8,,+,6@,@=,3,,,,87,7,,+++*,,64,,,,,73,,,,,,,6,,,,,49,,,,,,5=,5,1=,,5,,,4*,+,**2,***1+++1++++1++++1++3;+++/+1)+)+++3+3)1:((/8(0**/)*..-).))2)()).)
@M70528:330:000000000-K6D4P:1:1102:14554:2720 1:N:0:CTGAGCCGGT+CCTTCACGTA
GGAGCCCCTGACATAGCATTCCCTCGATTAAATAATATAAGATTCTGACTTTTACCCCCTTCTCTGGGATTATTAATTATAGGACTTTATAAAGAAGGAGCGGGAACGGGATGAACAGTATATCCACCTTTATCAACGTTTTATCATTCAGGACCTTCAGTAGACTTAACAATTTTTTCTTTACACCTTGCAGGGATTTCTTCAATTTTAGGTGCCTTAAATTTTATTACTACAATTATTAATCTTAAAGCAAAAAACCTTTCAGCAGAAAAAATTAGACTATTTGTCTGATCAGTTATTT
+
B@<BC@FFGGGGGGFFG<CGFGGGG@@FA;EFGGAFFCFGGGGFFCEFGEEFGGGGGGGE@F<CFGGGGGFFGFGGGF9F@EFFGGGGGGGGGGADFGD<EEEGCEFF:FGCCGGGC85FEFGG<FEGGFCC9@FFGEGGGE?FF?CDF<BBAFGFGGGG@,,9EF9=FG?EEAFGGCFFFFF;,DB,>F,FFF8D@FGGGGF:;;CGFGF6>:CGGGGCFGCGG:EGDFBE2CC9C7FCF6=+::CD@7?0;79CDDBFAEFF58CDAFFGG9;DE3<646>FFC=)7?454?37CCEFE
@M70528:330:000000000-K6D4P:1:1102:23822:2729 1:N:0:CTGAGCCGGT+CCTTCACGTA
GGAGCCCCTGACATAGCATTCCCTCGATTAAATAATATAAGATTCTGACTTTTACCCCCTTCTCTGGGATTATTAATTATAGGACTTTATAAAGAAGGAGCGGGAACGGGATGAACAGTATATCCACCTTTATCAACGTTTTATCATTCAGGACCTTCAGTAGACTTAACAATTTTTTCTTTACACCTTGCAGGGATTTCTTCAATTTTAGGTGCCTTAAATTTTATTACTACAATTATTAATCTTAAAGCAAAAAACCTTTCAGCAGAAAAAATTAGACTATTTGTCTGATCAGTTATTT
+
CCCCCGGGGGGGGGGGGGGGGGGGGGGGGGGGGGGGGGGGGFGGGGGGGGGGGGGGGGGGGGGGGGGGGGGGGGGGGGGGGGDGGGGGGGGGGGGGGGGGGGGCGGGGGGGGGGGGGGGGGGGGGGGGGGGGGGGGGGGGGGGGGGGGGGGGGGGGAGGGGGDFFGGFGGGGGGGGGGGGGGGGGGGGGGGGGGGGGGGGGFGGGGGGGGG,@9?CFGGGGGGGGGGGGFF=FGFGFGGFFFFFGFGGDCGGFGFGGDEFFE=C47@CFFFGG>AFFEFF?=FFFEF?CCCCF?<E3CCCE
@M70528:330:000000000-K6D4P:1:1102:8038:2740 1:N:0:CTGAGCCGGT+CCTTCACGTA
GGAGCCCCTGACATAGCATTCCCTCGATTAAATAATATAAGATTCTGACTTTTACCCCCTTCTCTGGGATTATTAATTATAGGACTTTATAAAGAAGGAGCGGGAACGGGATGAACAGTATATCCACCTTTATCAACGTTTTATCATTCAGGACCTTCAGTAGACTTAACAATTTTTTCTTTACACCTTGCAGGGATTTCTTCAATTTTAGGTGCCTTAAATTTTATTACTACAATTATTAATCTTAAAGCAAAAAACCTTTCAGCAGAAAAAATTAGACTATTTGTCTGATCAGTTATTT
+
CCCCCGGGGGGGGGGFGGGGGGGGGGGGGGGGGGGGGGFGGFFGGGGGFGGGGGGGGGGGGGGGGGGGGGGGGGGGGGGGGGGDFGGGGGGGGFDGGGGGGFDGGGGGGGGGGFGGGGGGGGGGGGGGGGGGGGGGGGGGGGGGGGGGFGGGGGGGGFGGGGGGGGGGGGGGGGGGGGGGGGGGGGGGGGGFFCCCEGGGGGGGGGGGGGGFFCFEGGGGGGGGGGGGCFFGGGFGGGGFF>FFCFGGEFGGFGFFGDFFFEFGE=CGFAFFGFAFA@FFEFG=CEFFFFEEF?EFFFFFF
@M70528:330:000000000-K6D4P:1:1102:22455:2753 1:N:0:CTGAGCCGGT+CCTTCACGTA
GGAGCCCCTGACATAGCATTCCCTCGATTAAATAATATAAGATTCTGACTTTTACCCCCTTCTCTGGGATTATTAATTATAGGACTTTATAAAGAAGGAGCGGGAACGGGATGAACAGTATATCCACCTTTATCAACGTTTTATCATTCAGGACCTTCAGTAGACTTAACAATTTTTTCTTTACACCTTGCAGGGATTTCTTCAATTTTAGGTGCCTTAAATTTTATTACTACAATTATTAATCTTAAAGCAAAAAACCTTTCAGCAGAAAAAATTAGACTATTTGTCTGATCAGTTATTT
+
CCCCCGGGGGGGGGGGGGGGGGGGGGGGGGGGGGGGGGGGGGGGGGGGGGGGGGGGGGGGGGGGGGGGGGGGGGGGGGGGGGGGGGGGGGGGGGGGGGGGGGGGGGGGGGGGGGGGGGGGGGGGGGGGGGGGGGGGGGGGGGGGGGGGGGGGGGGGGGGGGGGGGGGGGGGGGGGGGGGGGGGGGGDGGGGGGGGGGGGGGGGGGGGGGGGGGGGGGGGGGGGGGGGGGGFGGGFGGGGFFFFFGFCFCDGGFGFGGDFFFFFGFFEFFFFGGBFFAEFFEFGFF<FFCEFFFFFFFFF?C
@M70528:330:000000000-K6D4P:1:1102:19935:2771 1:N:0:CTGAGCCGGT+CCTTCACGTA
GGAGCCCCTGACATAGCATTCCCTCGATTAAATAATATAAGATTCTGACTTTTACCCCCTTCTCTGGGATTATTAATTATAGGACTTTATAAAGAAGGAGCGGGAACGGGATGAACAGTATATCCACCTTTATCAACGTTTTATCATTCAGGACCTTCAGTAGACTTAACAATTTTTTCTTTACACCTTGCAGGGATTTCTTCAATTTTAGGTGCCTTAAATTTTATTACTACAATTATTAATCTTAAAGCAAAAAACCTTTCAGCAGAAAAAATTAGACTATTTGTCTGATCAGTTATTT
+
CCCCCGGGGGGGGGGGGGGGGGGGGGGGGGGGGGGGGGGGGGGGGGGGGGGGGGGGGGGGGGGGGGGGGGGGGGGGGGGGGGGGGGGGGGGGGGGGGGGGGGGGGGGGGGGGGGGGGGGGGGGGGGGGGGGGGGGGGGGGGGGGGGGGGGGGGGGGGGGGGGGGGGGGGGGGGGGGGGGGGGGGGGGGGGGGGGGGGGGGGGGGGGGGGGGGGGGGGGFCCGGGGGGGGGFGGGFGGGGFFFFFGFGGDFFGFGFGDDDFFEAGEGFGFFFGGFFDFEEBFFGFF5C3??C7<?@EC?EFF
@M70528:330:000000000-K6D4P:1:1102:15091:2780 1:N:0:CTGAGCCGGT+CCTTCACGTA
GGAGCCCCTGACATAGCATTCCCTCGATTAAATAATATAAGATTCTGACTTTTACCCCCTTCTCTGGGATTATTAATTATAGGACTTTATAAAGAAGGAGCGGGAACGGGATGAACAGTATATCCACCTTTATCAACGTTTTATCATTCAGGACCTTCAGTAGACTTAACAATTTTTTCTTTACACCTTGCAGGGATTTCTTCAATTTTAGGTGCCTTAAATTTTATTACTACAATTATTAATCTTAAAGCAAAAAACCTTTCAGCAGAAAAAATTAGACTATTTGTCTGATCAGTTATTT
+
CCCCCGGGGGGGGGGGGGGGGGGGGGGGGGGGGGGGGGGGGGGGGGGGGGGGGGGGGGGGGGGGGGGGGGGGGGGGGGGGGGGGGGGGGGGGGGGGGGGGGGGGGGGGGGGGGGGGGGGGGGGGGGGGGGGGGGGGGGGGGGGGGGGGGGGGGGGGGGGGGGGGGGGGGGGGGGGGGGGGGGGGGGGGGGGGGGGGGGGGGGGGGGGGGGGGGGGGGGGGGGGGGGGGGGFGGGFGGGGFFFFFGFGGGGGGFGFGGGFFFEFGFGEGFFFGGFFFFFFFEFGFFFFFFFFFFFFFFFFFF
@M70528:330:000000000-K6D4P:1:1102:22038:2800 1:N:0:CTGAGCCGGT+CCTTCACGTA
GGAGCCCCTGACATAGCATTCCCTCGATTAAATAATATAAGATTCTGACTTTTACCCCCTTCTCTGGGATTATTAATTATAGGACTTTATAAAGAAGGAGCGGGAACGGGATGAACAGTATATCCACCTTTATCAACGTTTTATCATTCAGGACCTTCAGTAGACTTAACAATTTTTTCTTTACACCTTGCAGGGATTTCTTCAATTTTAGGTGCCTTAAATTTTATTACTACAATTATTAATCTTAAAGCAAAAAACCTTTCAGCAGAAAAAATTAGACTATTTGTCTGATCAGTTATTT
+
CCCCCGGGGGGGGGGFGGGGGGGGGGGGGGGGGGGGGGGGGGGGGGGGGGGGGGGGGGGGGGGGGGGGGGGGGGGGGGGGGGGGGGGGGGGGGGGGGGGGGGGGGGGGGGGGGGGGGGGGGGGGGGGGGGGGGGGGGGGGGGGGGGGGGGGFGGGGGGGGGGFGGGGGGGGGGGGGGGGGGGGGGGGGGGGGGGDGGGGGGGGGGGGGGGG?EEFFGGGGGGGGGGGGGFFFGGFGGGGFFFFFGFGGGF>FFGFGGGFFFFFGCGECFFAGGBFGFFFFEFGFFEFEECCEFF<FEFECE
@M70528:330:000000000-K6D4P:1:1102:13152:2828 1:N:0:CTGAGCCGGT+CCTTCACGTA
GGAGCCCCTGACATAGCATTCCCTCGATTAAATAATATAAGATTCTGACTTTTACCCCCTTCTCTGGGATTATTAATTATAGGACTTTATAAAGAAGGAGCGGGAACGGGATGAACAGTATATCCACCTTTATCAACGTTTTATCATTCAGGACCTTCAGTAGACTTAACAATTTTTTCTTTACACCTTGCAGGGATTTCTTCAATTTTAGGTGCCTTAAATTTTATTACTACAATTATTAATCTTAAAGCAAAAAACCTTTCAGCAGAAAAAATTAGACTATTTGTCTGATCAGTTATTT
+
CCCCCG8FGGGGGGGFGFGGGGGGGGGGGGGGGGGGGGGGGGGGGGGGGGGGGGGGGGGGGGGGGGGGGGGGGGGGGGGGGGGGGGGGGGGGGFGGGGGGGGGGGGFGGGGGGFFGGGFFGGEGGGGGGGGGGGGGGGFFGFGGGGCAAFGGGGGGGGGGFGGGGGGGGFGGFGGGDGFGGGGGGGGGFGGGGGGGFGGGGGGGGGGGGGFFG?FGGGGGGFGGGGGGGGFGGFFGGGGFFFFFGFFC?FGGFGFGGGEF=EFGF7:6A;FFGFFDE@EFFFGFF?FECFFC95@EFFF?E
@M70528:330:000000000-K6D4P:1:1102:17298:2853 1:N:0:CTGAGCCGGT+CCTTCACGTA
GGAGCCCCTGACATAGCATTCCCTCGATTAAATAATATAAGATTCTGACTTTTACCCCCTTCTCTGGGATTATTAATTATAGGACTTTATAAAGAAGGAGCGGGAACGGGATGAACAGTATATCCACCTTTATCAACGTTTTATCATTCAGGACCTTCAGTAGACTTAACAATTTTTTCTTTACACCTTGCAGGGATTTCTTCAATTTTAGGTGCCTTAAATTTTATTACTACAATTATTAATCTTAAAGCAAAAAACCTTTCAGCAGAAAAAATTAGACTATTTGTCTGATCAGTTATTT
+
C@CCCEGGGGFGGGGGGGGGGGGGGGGGGGGGGGGGGGGGGGGGGGGGGGGGGGGGGGGGGGGFGGGGGGGGGGGGGGGGGGGFGGGGGGGGGGGGGGGGGGGGGGGGGGEGGGFGGGGFGGGGGGGGGGGGGGGGFFGGGGGGFEFGGGGFGGGGGGGGGGGGGGGGGGGGGGGGGGGGGGCDGG,@FFCEF8E7EGGGGGGFGGGGGGF6E97CGGGFCFFGGGGGGCFGCE?FGDFFFAFFGFGF,=C;99AC5C48F=+=@GC<686CD@FD8=5*9*;AF5F)9?<5)7;CE5CCE
@M70528:330:000000000-K6D4P:1:1102:10104:2855 1:N:0:CTGAGCCGGT+CCTTCACGTA
GGAGCCCCTGACATAGCATTCCCTCGATTAAATAATATAAGATTCTGACTTTTACCCCCTTCTCTGGGATTATTAATTATAGGACTTTATAAAGAAGGAGCGGGAACGGGATGAACAGTATATCCACCTTTATCAACGTTTTATCATTCAGGACCTTCAGTAGACTTAACAATTTTTTCTTTACACCTTGCAGGGATTTCTTCAATTTTAGGTGCCTTAAATTTTATTACTACAATTATTAATCTTAAAGCAAAAAACCTTTCAGCAGAAAAAATTAGACTATTTGTCTGATCAGTTATTT
+
CCCCCGGGGGGGGGGGGGGGGGGGGGGGGGGGGGGGGGGGGGGGGGGGGGGGGGGGGGGGGGGGGGGGGGGGGGGGGGGGGGGGGGGGGGGGGGGGGGGCGGGGGGGGGGGGGGGGGGGGGGGGGGGGGGGGGGGGGGGGGGGGGGGGGGGGGGGGGGGGGGGGGGGGGGGGGGGGGGFGGGGGGGGGGGGGGGGGGGGGGGGGGGGGGGGGGGGGGGGGGGGGGGGGGGFECGFGGGGFFFFFGFGGEGGGFGFGGGEFFEFGCGFGFFFG41=7<FFFFFGFFFFCEECEF?@EE?E9?
@M70528:330:000000000-K6D4P:1:1102:23316:2855 1:N:0:CTGAGCCGGT+CCTTCACGTA
GGAGCCCCTGACATAGCATTCCCTCGATTAAATAATATAAGATTCTGACTTTTACCCCCTTCTCTGGGATTATTAATTATAGGACTTTATAAAGAAGGAGCGGGAACGGGATGAACAGTATATCCACCTTTATCAACGTTTTATCATTCAGGACCTTCAGTAGACTTAACAATTTTTTCTTTACACCTTGCAGGGATTTCTTCAATTTTAGGTGCCTTAAATTTTATTACTACAATTATTAATCTTAAAGCAAAAAACCTTTCAGCAGAAAAAATTAGACTATTTGTCTGATCAGTTATTT
+
CCCCCGGGGGGGGGGGGGGGGGGGGGGGGGGGGGGGGGGGGGGGGGGGGGGGGGGGGGGGGGGGGGGGGGGGGGGGGGGGGGGGGGGGGGGGGGGGGGGGGGGGGGGGGGGGGGGGGGGGGGGGGGGGGGGGGGGGFGGGGGGGGGGGGGGGGGGGGGGGGGGFGGGGGCFGGGGGFGCFFGGGFFCFGGGGGGGGGGGGGGGGGGGGGGGGGGGGGGGGGGGGGGFGGGFDFGFFGGGFFFFFGFGGF8DGFFFGDGEFFFFGCFCFFFFGGBFC4).*9;CFFFF3<CEEFEFFFFFFE
@M70528:330:000000000-K6D4P:1:1102:22381:2859 1:N:0:CTGAGCCGGT+CCTTCACGTA
GGAGCCCCTGACATAGCATTCCCTCGATTAAATAATATAAGATTCTGACTTTTACCCCCTTCTCTGGGATTATTAATTATAGGACTTTATAAAGAAGGAGCGGGAACGGGATGAACAGTATATCCACCTTTATCAACGTTTTATCATTCAGGACCTTCAGTAGACTTAACAATTTTTTCTTTACACCTTGCAGGGATTTCTTCAATTTTAGGTGCCTTAAATTTTATTACTACAATTATTAATCTTAAAGCAAAAAACCTTTCAGCAGAAAAAATTAGACTATTTGTCTGATCAGTTATTT
+
CCCCCGGGGGGGGGGAFFFGGGGGGGGGGGGGGGGGGGGGGGGGGGGGGGGGGGGGGGGGFGFGGGGGGGGGGGGGGGGGGFDGGGGGGGGGGGGGGGGGGGGGGGGGGGGGGGGGGGGGGGGGGGGGGGGGGGGGGGGGGGGGGGGGGGGGGGGGGGGGGGGGGGGGGGGGGGGGGGFGGGGGGGGGGGGGGGGGGGGGGGGGGGGGGGGGGDFGGGGDFGGGGGGGGGFGGFAGGGGFFFFFGFGGGDGGFGFGGGFFFFFGEGF;AFFGG9FFEEFBCBCFFFFFEFFFFFEFECCEE
@M70528:330:000000000-K6D4P:1:1102:11474:2860 1:N:0:CTGAGCCGGT+CCTTCACGTA
GGAGCCCCTGACATAGCATTCCCTCGATTAAATAATATAAGATTCTGACTTTTACCCCCTTCTCTGGGATTATTAATTATAGGACTTTATAAAGAAGGAGCGGGAACGGGATGAACAGTATATCCACCTTTATCAACGTTTTATCATTCAGGACCTTCAGTAGACTTAACAATTTTTTCTTTACACCTTGCAGGGATTTCTTCAATTTTAGGTGCCTTAAATTTTATTACTACAATTATTAATCTTAAAGCAAAAAACCTTTCAGCAGAAAAAATTAGACTATTTGTCTGATCAGTTATTT
+
CCCCCGDGGGGGGGGGGGGGGGGGGGGGGGGGGGGGGGGGGGGGGGGGGGGGGGGGGGGGGGGGGGGGGGGGGGGGGGGGGGGGGGGGGGGGGGGGGGGGGGGGGGGGGGGGGGGGGGGGGGGGGGGGGGGGGGGGGGGGGGGGGGGGGGGGGGGGGGGGGGGGGGGGGGGGGGGGGGGGGGGGGGGGGGCFGGGFGGGGGGGGGGGGGGDFGGGGGGGGGGGGGFGGGGFGGGFGGGGFFFFFGFGGFGGGFGFGGGAFFFFGEGCGFFFGGFFC@4?AEFGFF3F<EFEF9?3EEEEEE
@M70528:330:000000000-K6D4P:1:1102:22703:2862 1:N:0:CTGAGCCGGT+CCTTCACGTA
GGAGCCCCTGACATAGCATTCCCTCGATTAAATAATATAAGATTCTGACTTTTACCCCCTTCTCTGGGATTATTAATTATAGGACTTTATAAAGAAGGAGCGGGAACGGGATGAACAGTATATCCACCTTTATCAACGTTTTATCATTCAGGACCTTCAGTAGACTTAACAATTTTTTCTTTACACCTTGCAGGGATTTCTTCAATTTTAGGTGCCTTAAATTTTATTACTACAATTATTAATCTTAAAGCAAAAAACCTTTCAGCAGAAAAAATTAGACTATTTGTCTGATCAGTTATTT
+
CCCCCGGGGGGGGGGGGGGGGGGGGGGGGGGGGGGGGGGGGGGGGGGGGGGGGGGGGGGGGGGGGGGGGGGGGGGGGGGGGGGGGGGGGGGGGGGGGGGGGGGGGGGGGGGGGFGGGGGGGGGGGGGGGGGGGGGGGGGGGDGGGGGGGGGGGGGGGGGGGGDGGGGGGGGGGGGGGGGGGGGGGGGGGGGGGGGGGGGGGGGGGGGGGGG,EFGGFGGGGGGGGGGGGGFGGGFGGGGFFFFFGFGGGGGGFGFGGGFFFFFGECE<FFFGGBFFFECFEFGFFFF6EC;?6CEFFFFFF
@M70528:330:000000000-K6D4P:1:1102:19991:2863 1:N:0:CTGAGCCGGT+CCTTCACGTA
GGAGCCCCTGACATAGCATTCCCTCGATTAAATAATATAAGATTCTGACTTTTACCCCCATCTCTGGGATTATTAATTATAGGACTTTATAAAGAAGGAGCGGGAACGGGATGAACAGTATATCCACCTTTATCAACGTTTTATCATTCAGGACCTTCAGTAGACTTAACAATTTTTTCTTTACACCTTGCAGGGATTTCTTCAATTTTAGGTGCCTTAAATTTTATTACTACAATTATTAATCTTAAAGCAAAAAACCTTTCAGCAGAAAAAATTAGACTATTTGTCTGATCAGTTATTT
+
CCCCCGGGGGGGGGGGGGGGGGGGGGGGGGGGGGGGGGGGGGGGGGGGGGGGGGGGGGG:FGGGGGGGGGGGGGGGGGGGGGGGGGGGGGGGGGGGGGGGGGGGGGGGGGGGGGGGGGGGGGGGGGGGGGGGGGFGGGGGGGGGGGGGGGGGGGGGGGGGGGGGGGGGGGGGGGGGGGGGGGGGGGGGGGGGGGGGGGGGGGGGGGGGGGGGGGGGGGGGGGGGGGGGGGFGGGFGGGGFFFFFGFGGEGGGFGFGGGFFFFFGFGFGFFFGGFFGFFFFFFGFFFFFFFFFFFFFEFFFF
@M70528:330:000000000-K6D4P:1:1102:8168:2863 1:N:0:CTGAGCCGGT+CCTTCACGTA
GGAGCCCCTGACATAGCATTCCCTCGATTAAATAATATAAGATTCTGACTTTTACCCCCTTCTCTGGGATTATTAATTATAGGACTTTATAAAGAAGGAGCGGGAACGGGATGAACAGTATATCCACCTTTATCAACGTTTTATCATTCAGGACCTTCAGTAGACTTAACAATTTTTTCTTTACACCTTGCAGGGATTTCTTCAATTTTAGGTGCCTTAAATTTTATTACTACAATTATTAATCTTAAAGCAAAAAACCTTTCAGCAGAAAAAATTAGACTATTTGTCTGATCAGTTATTT
+
CCCCCGGGGGGGGGGGGGGGGGGGGGGGGGGGGGGGGGGGGGGGGGGGGGGGGGGGGGGGGGGGGGGGGGGGGGGGGGGGGGGGGGGGGGGGGGGGGGGGGGGGGGGGGGGGGGGGGGGGGGGGGGGGGGGGGGGGGGGGGGGGGGGGGGGGGGGGGGGGGGGGGGGGGGGGGGGGGGGGGGGGGGGGGGGGGGGGGGGGGGGGGGGGGGGGGGGGGGGGGGGGGGGGGGFGGGFGGGGFFFFFGFGG?FGFFGFGGGFFFFFGED:FFFFGGFFGFFFFEFGFFFFFFFCFEFE?EEEFF
@M70528:330:000000000-K6D4P:1:1102:23307:2872 1:N:0:CTGAGCCGGT+CCTTCACGTA
GGAGCCCCTGACATAGCATTCCCTCGATTAAATAATATAAGATTCTGACTTTTACCCCCTTCTCTGGGATTATTAATTATAGGACTTTATAAAGAAGGAGCGGGAACGGGATGAACAGTATATCCACCTTTATCAACGTTTTATCATTCAGGACCTTCAGTAGACTTAACAATTTTTTCTTTACACCTTGCAGGGATTTCTTCAATTTTAGGTGCCTTAAATTTTATTACTACAATTATTAATCTTAAAGCAAAAAACCTTTCAGCAGAAAAAATTAGACTATTTGTCTGATCAGTTATTT
+
CCCCCGGGGGGGGGGGGGGGGGGGGGGGGGGGGGGGGGGGGGGGGGGGGGGGGGGGGGGGGGGGGGGGGGGGGGGGGGGGGGGGGGGGGGGGGGGGGGGGGGGGGGGGGGGGGGGGGGGGGGGGGGGGGGGGGGGGGGGGGGGGGGGGGGGGGGGGGGGGGGGGGGGGGGGGGGGGGGGGGGGGGGGGGGGGG8EFGGGGGGGGGGGGGGGDGGGGGGGGGGGGGGGGGGFGGGFGGGGFFFFFGFGGGGGGFGFGGGFFFFFGFGFFFFFFD;FFE@CFFFGFFEF?EE<EFEFFFCEFF
@M70528:330:000000000-K6D4P:1:1102:8241:2879 1:N:0:CTGAGCCGGT+CCTTCACGTA
GGAGCCCCTGACATAGCATTCCCTCGATTAAATAATATAAGATTCTGACTTTTACCCCCTTCTCTGGGATTATTAATTAAAGGACTTTATAAAGAAGGAGCGGGAACGGGATGAACAGTATATCCACCTTTATCAACGTTTTATCATTCAGGACCTTCAGTAGACTTAACAATTTTTTCTTTACACCTTGCAGGGATTTCTTCAATTTTAGGTGCCTTAAATTTTATTACTACAATTATTAATCTTAAAGCAAAAAACCTTTCAGCAGAAAAAATTAGACTATTTGTCTGATCAGTTATTT
+
CCCCCGGGGGGGGGGGGGGGGGGGGGGGGGGGGGGGGGGGGGGGGGGGGGGGGGGGGGGGGGGGGGGGGGGGGGGGGGGCGGGGGGGGGGGGGGGGGGGGGGGGGGGGGGGGGFGGGGGGGGGGGGGGGGGGGGGGGGGGGGGGGGGGGGGGGGGGGGGGGGGGGGGGGGGGGGGGGGGGGGGGGGGGGGGGGGGGGGGGGGGGGGGGGGGGGGGGGGGGGGGGGGGGGGFGGGFGGGGFFFFFGFGGGGGGFGFGGGFFFFFGEFFGFFFGGFFGFEFF?FG=FFFFFFFFFFFCEFFEF
@M70528:330:000000000-K6D4P:1:1102:12266:2883 1:N:0:CTGAGCCGGT+CCTTCACGTA
GGAGCCCCTGACATAGCATTCCCTCGATTAAATAATATAAGATTCTGACTTTTACCCCCTTCTCTGGGATTATTAATTATAGGACTTTATAAAGAAGGAGCGGGAACGGGATGAACAGTATATCCACCTTTATCAACGTTTTATCATTCAGGACCTTCAGTAGACTTAACAATTTTTTCTTTACACCTTGCAGGGATTTCTTCAATTTTAGGTGCCTTAAATTTTATTACTACAATTATTAATCTTAAAGCAAAAAACCTTTCAGCAGAAAAAATTAGACTATTTGTCTGATCAGTTATTT
+
CCCCCGCGGGGGGGGGGGGGGGGGGGGGGGGGGGGGGGGGGGGGGGGGGGGGGGGGGGGGGGGGGGGGGGGGGGGGGGGGGGGGGGGGGGGGGGFGGGGGGGGGGGGGGGGGGFGGFGGGGGEGGGGGGGGGGGGGGGGGGGGFGGGGGGGGGGGGGGGGGGGGGGGGGGGGGGGGGGGGGGGGGGGGGGFGGGGGGGGGGGGGGGGGGGGGGGGGGGGGGGGGGGGGGGFGGGFGGGFFFAFFGFFG9FFCFGFFGGAFFFFGFGFGFFFGGFFGE;CFFFGFFFFECEFFFFEFEFFFE
@M70528:330:000000000-K6D4P:1:1102:14087:2890 1:N:0:CTGAGCCGGT+CCTTCACGTA
GGAGCCCCTGACATAGCATTCCCTCGATTAAATAATATAAGATTCTGACTTTTACCCCCTTCTCTGGGATTATTAATTATAGGACTTTATAAAGAAGGAGCGGGAACGGGATGAACAGTATATCCACCTTTATCAACGTTTTATCATTCAGGACCTTCAGTAGACTTAACAATTTTTTCTTTACACCTTGCAGGGATTTCTTCAATTTTAGGTGCCTTAAATTTTATTACTACAATTATTAATCTTAAAGCAAAAAACCTTTCAGCAGAAAAAATTAGACTATTTGTCTGATCAGTTATTT
+
CCCCCGGGGGGGGGGGGGGGGGGGGGGGGGGGGGGGGGGGGGGGGGGGGGGGGGGGGGGGGGGGGGGGGGGGGGGGGGGGGGGGGGGGGGGGGGGGGGGGGGGGGGGGGGGGGGGGGGGGGGGGGGGGGGGGGGGGGGGGGGGGGGGGGGGGGGGGGGGGGGGGGGGFGGGGGGGGGGGGGGGGGGGGGGGGGGGGGGGGGGGGGGGGGGGFGGGGGGFFGGGGGGGGGFFGGGFGGGGFFFFFFFGGGFGGFGFGGGFFFFFGFGFCFFFGGFFGF@<AEFDFFEFE<3>EFFEFFFFFF
@M70528:330:000000000-K6D4P:1:1102:11272:2892 1:N:0:CTGAGCCGGT+CCTTCACGTA
GGAGCCCCTGACATAGCATTCCCTCGATTAAATAATATAAGATTCTGACTTTTACCCCCTTCTCTGGGATTATTAATTATAGGACTTTATAAAGAAGGAGCGGGAACGGGATGAACAGTATATCCACCTTTATCAACGTTTTATCATTCAGGACCTTCAGTAGACTTAACAATTTTTTCTTTACACCTTGCAGGGATTTCTTCAATTTTAGGTGCCTTAAATTTTATTACTACAATTATTAATCTTAAAGCAAAAAACCTTTCAGCAGAAAAAATTAGACTATTTGTCTGATCAGTTATTT
+
CCCCCGGGGGGGGGGGGGGGGGGGGGGFFGGGGGGGGGGGGGGGGGGGGGGGGGGGGGGGGGGGGGGGGGGGGGGGGGGGGGGGGGGGGGGGGGGGGGGFGGGGGGGGGGGGGGGGGGGGGGGGGGGGGGGGGGGGGGGGGGGGGGGGGGGGGGGGGGGGGGGGGGGGGGGGGGGGGGGGGGGGFGFGGGGGGGGGGGGGGGGGGGGGGGGGGFGGGGGGGGGGGGGGGGFGGGFGGGGFFFFFGFGGGGGGFGFGGGFFFFFGFGEGFFFGGBFGFFFFFFGFFFFEFFEFFEFFFFFFF
@M70528:330:000000000-K6D4P:1:1102:18453:2897 1:N:0:CTGAGCCGGT+CCTTCACGTA
GGAGCCCCTGACATAGCATTCCCTCGATTAAATAATATAAGATTCTGACTTTTACCCCCTTCTCTGGGATTATTAATTATAGGACTTTATAAAGAAGGAGCGGGAACGGGATGAACAGTATATCCACCTTTATCAACGTTTTATCATTCAGGACCTTCAGTAGACTTAACAATTTTTTCTTTACACCTTGCAGGGATTTCTTCAATTTTAGGTGCCTTAAATTTTATTACTACAATTATTAATCTTAAAGCAAAAAACCTTTCAGCAGAAAAAATTAGACTATTTGTCTGATCAGTTATTT
+
CCCCCGGGGGGGGGGGGGGGGGGGGGGGGGGGGGGGGGGGGGGGGGGGGGGGGGGGGGGGGGGGGGGGGGGGGGGGGGGGGGGGGGGGGGGGGGGGGGGGGGGGGGGGGGGGGGGGGGGGGGGGGGGGGGGGGGGGGGFFGGGGGGGGGGGGGGGGGGGGGGGGGGGFGGGGGGGGGGGGGGGGGGGGGGGGGGGFGGGGGGGGGGGGGGGGGGGGGGGGGFGGGGFGGGFGGGFGGGGFAFFFGFGGGGGGFFFG<DEFFFAGEGFGFFFGFFFGA39;?AGFFCFEFFC?6?8CCEFFF
@M70528:330:000000000-K6D4P:1:1102:15016:2899 1:N:0:CTGAGCCGGT+CCTTCACGTA
GGAGCCCCTGACATAGCATTCCCTCGATTAAATAATATAAGATTCTGACTTTTACCCCCTTCTCTGGGATTATTAATTATAGGACTTTATAAAGAAGGAGCGGGAACGGGATGAACAGTATATCCACCTTTATCAACGTTTTATCATTCAGGACCTTCAGTAGACTTAACAATTTTTTCTTTACACCTTGCAGGGATTTCTTCAATTTTAGGTACCTTAAATTTTATTACTACAATTATTAATCTTAAAGCAAAAAACCTTTCAGCAGAAAAAATTAGACTATTTGTCTGATCAGTTATTT
+
CCCCCFGGGGGDGFGGGGGGGGGGGGGGGGFGGGGGFGGGGGFGGGGGFFGGGGGGGFEFGGGGGGGGGGGGGGGGGGGGGGGGGGGGFGGGGGFGGGGFGGGGGGGFGGGGGGFGGGGGGGGGFEGGGGGAFGGGGGFGFCFGFGFEGGGC8F<EFGGGGG9FFGFFGFGGGGGGGG@DGGGAFFGGFGGGGFEECGGGGGGGGGGEAFGGG9BCEEFGGGGGGGFAFAFGGFADCFCF=+?EGFFGGDCFFGFFDD?AF48C4D;FAFFGF>FFE@?47FFFFFF3CCFFFFFC?<EEF
@M70528:330:000000000-K6D4P:1:1102:17553:2902 1:N:0:CTGAGCCGGT+CCTTCACGTA
GGAGCCCCTGACATAGCATTCCCTCGATTAAATAATATAAGATTCTGACTTTTACCCCCTTCTCTGGGATTATTAATTATAGGACTTTATAAAGAAGGAGCGGGAACGGGATGAACAGTATATCCACCTTTATCAACGTTTTATCATTCAGGACCTTCAGTAGACTTAACAATTTTTTCTTTACACCTTGCAGGGATTTCTTCAATTTTAGGTGCCTTAAATTTTATTACTACAATTATTAATCTTAAAGCAAAAAACCTTTCAGCAGAAAAAATTAGACTATTTGTCTGATCAGTTATTT
+
CCCCCGGGGGGGGGGGGGGGGGGGGGGGGGGGGGGGGGGGGGGGGGGGGGGGGGGGGGGGGGFFGGGGFGGGGGGGGGGGGGFGGGGGGGGGGGGGGGGGGGGGGGGGGGGGGGGGGGGGGGGGGGGGGGGGGGGGGGGGGGGGAGGGGGGGGGGGGGGGGGGGGGGGFGGGGGGGGGGGGGGGGFEGGAFFGEGGGGGGGGFCFGGGGGF8FFDFGGGCCFFGGGGGGFCECFFGGGGFF>FCFFGG9CFFFFFFGGFFFFFGCFE4FFFDGFFGF5CFFAFFFFFCE3CC<?EFFFFEE
@M70528:330:000000000-K6D4P:1:1102:18390:2903 1:N:0:CTGAGCCGGT+CCTTCACGTA
GGAGCCCCTGACATAGCATTCCCTCGATTAAATAATATAAGATTCTGACTTTTACCCCCTTCTCTGGGATTATTAATTATAGGACTTTATAAAGAAGGAGCGGGAACGGGATGAACAGTATATCCACCTTTATCAACGTTTTATCATTCAGGACCTTCAGTAGACTTAACAATTTTTTCTTTACACCTTGCAGGGATTTCTTCAATTTTAGGTGCCTTAAATTTTATTACTACAATTATTAATCTTAAAGCAAAAAACCTTTCAGCAGAAAAAATTAGACTATTTGTCTGATCAGTTATTT
+
CCCCCGGGGGGGGGGGGGGGGGGGGGGGGGGGGGGGGGGGGGGGGGGGGGGGGGGGGGGGGGGGGGGGGGGGGGGGGGGGGGGGGGGGGGGGGGGGGGGGGGGGGGGGGGGGGGGGGGGGGGGGGGGGGGGGGGGGGGGGGGGGGGGGGGGGGGGGGGGGGGGGGGGGGGGGGGGGGGGGGGGGGGGGGGGGGGGGGGGGGGGGGGGGGGGGGGGGGGGGGGGGGGGGGGFGGGFGGGGFFFFFGFGGCGGGFGFGGGEFFFFGFGFGFFFGGFFGFFFFE=>FFFFFECEFCFFFFFEFF
@M70528:330:000000000-K6D4P:1:1102:18446:2914 1:N:0:CTGAGCCGGT+CCTTCACGTA
GGAGCCCCTGACATAGCATTCCCTCGATTAAATAATATAAGATTCTGACTTTTACCCCCTTCTCTGGGATTATTAATTATAGGACTTTATAAAGAAGGAGCGGGAACGGGATGAACAGTATATCCACCTTTATCAACGTTTTATCATTCAGGACCTTCAGTAGACTTAACAATTTTTTCTTTACACCTTGCAGGGATTTCTTCAATTTTAGTTGCCTTAAATTTTATTACTACAATTATTAATCTTAAAGCAAAAAACCTTTCAGCAGAAAAAATTATACTATTTGTTTGATCAGTTATTT
+
CB@8CFGGFGGGGGGEFGGGGGGGGGGGD;FGGGGDFGFGGGACFGE9<FGFGGGGGGGGGGGGGGGFFGGFFCFCGGGGG<FFGGGGGGGGGFFGFGGGGDGGGGG7:FGG,ECCGGGGGGGGGFFGGCEDCFGGGGFFGGGGGGGFGGGGGGGGCCGFFFAFGFFC9ED9E;FFF:DDF;,>@DGGGGGFBEGGGGEFFFFFGFGGCCG,@,EFFFFCEFFGGGGC9AF;CCFFFFCFF9@B7:+=25?DF4>4D4AFFEFC*7**;66,;9;F<))+7@7@F<;(((..95<?F396?
@M70528:330:000000000-K6D4P:1:1102:15771:2921 1:N:0:CTGAGCCGGT+CCTTCACGTA
GGAGCCCCTGACATAGCATTCCCTCGATCAAATAATATAAGATTCTGACTTTTACCCCCTTCTCTGGGATTATTAATTATAGGACTTTATAAAGAAGGAGCGGGAACGGGATGAACAGTATATCCACCTTTATCAACGTTTTATCATTCAGGACCTTCAGTAGACTTAACAATTTTTTCTTTACACCTTGCAGGGCTTTCTTCAATTTTAGGTTCCTTAAATTTTATTACTACAATTATTAATCTTAAAGCAAAAAACCTTTCAGCAGAAAAAATTAGACTATTTGTCTGATCAGTTATTT
+
CCCCCDGGGGGGGFGGFGGGFGGGFGGGGGGGGGGGGGGCGGGGGF9FGGGGGGGGGGGGGGGGGF8FFGGGFGG<FGGGGCFFGGGGGGGFFGGD8FGGFGEGGGGED@FGGFGGG?FGGFFGFGGGGGG<FGGGGGGGF@<FGGGGGDFDCFGFGFGC<ECFGGFAFGC=EGGGGGGFFCDD=FFGG,D,3>++@FFGGF9F,EFGFEC,E,@CFCF;,@;FFGGCFABEGFAC=BF@A+4=FAD@B::C>FAGCG5??;++*=>4)6A6C0.23)949A>FA?F3?44543)79775<
@M70528:330:000000000-K6D4P:1:1102:20111:2930 1:N:0:CTGAGCCGGT+CCTTCACGTA
GGAGCCCCTGACATAGCATTCCCTCGATTAAATAATATAAGATTCTGACTTTTACCCCCTTCTCTGGGATTATTAATTATAGGACTTTATAAAGAAGGAGCGGGAACCGGATGAACAGTATATCCACCTTTATCAACGTTTTATCATTCAGGACCTTCAGTAGACTTAACAATTTTTTCTTTACACCTTGCAGGGATTTCTTCAATTTTAGGTGCCTTAAATTTTATTACTACAATTATTAATCTTAAAGCAAAAAACCTTTCAGCAGAAAAAATTAGACTATTTGTCTGATCAGTTATTT
+
CCCCCGGGGGGGGGGGGGGGGGGGGGGGGGGGGGGGGGGGGGGGGGGGGGGGGGGGGGGGGGGGGGGGGGGGGGGGGGGGGGGGGGGGGGGGGGGGGGGGGGGGGGGGGGGGGGGGGGGGGGGGGGGGGGGGGGGGGGGGGGGGGGGFGGGGGGGGGGGGGGGGFGFGAFGGGGGGGGGGGGGGFGCDCGCFFFGFGGGGGGFDCGGFFGFGG9EGGGGGGGGGGFGGGGFGCFFFGFFFFAFFGFFDGGGGFFFGGGFFFFFGFG:DFFFGGFFGFFF=EFGFFEFEEFFFFFFFFFFFF
@M70528:330:000000000-K6D4P:1:1102:15546:2931 1:N:0:CTGAGCCGGT+CCTTCACGTA
GGAGCCCCTGACATAGCATTCCCTCGATTAAATAATATAAGATTCTGACTTTTACCCCCTTCTCTGGGATTATTAATTATAGGACTTTATAAAGAAGGAGCGGGAACGGGATGAACAGTATATCCACCTTTATCAACGTTTTATCATTCAGGACCTTCAGTAGACTTAACAATTTTTTCTTTACACCTTACAGGGATTTCTTCAATTTTAGGTGCCTTAAATTTTATTACTACAATTATTAATCTTAAAGCAAAAAACCTTTCAGCAGAAAAAATTAGACTATTTGTCTGATCAGTTATTT
+
CCCCCGGGGGGGGGGGGGGGGGGGGGGGGGGGGGGGGGGGGGGGGGGGGGGGGGGGGGGGGGGGGGGGGGGGGGGGGGGGGGGGGGGGGGGGGGGGGGGGGGGGGGGGGGGGGGGGGGGGGGGGGGGGGFGGGGGFGGGGGGGGGGGGGGGGGGGGGGGGGGGGGGGGGGGGGGGGGGGGGGGGGGGGGGGGGDEGGGGGGGGGGGGGGGGGGGCGGGGGDCAFGCFGGCFGGFFGGGGFFFFFFFGGGGGGF9;FDD4AF*=F?FFGFFFGG>4FFFFFFFGFF5F<EEE?9EEEE<?CC
@M70528:330:000000000-K6D4P:1:1102:20727:2944 1:N:0:CTGAGCCGGT+CCTTCACGTA
GGAGCCCCTGACATAGCATTCCCTCGATTAAATAATATAAGATTCTGACTTTTACCCCCTTCTCTGGGATTATTAATTATAGGACTTTATAAAGAAGGAGCGGGAACGGGATGAACAGTATATCCACCTTTATCAACGTTTTATCATTCAGGACCTTCAGTAGACTTAACAATTTTTTCTTTACACCTTGCAGGGATTTCTTCAATTTTAGGTGCCTTAAATTTTATTACTACAATTATTAATCTTAAAGCAAAAAACCTTTCAGCAGAAAAAATTAGACTATTTGTCTGATCAGTTATTT
+
CCCCCFGGGGGGGGGGGFGGGGGGGGGGGGGGGGGGGGGGGGGGGGGGGGGGGGGGGFFGGGFGGGGGGGGGGGGGGGGFGGGGGGGGGGGGGFDGGGGGGGGGGGGGGFFGGGGGGGGGGGGGGGGGGGGGGGGGGGGGGGGGGGGGGGGGGGGGGGGGFGFGGGGGGGGGGGGGGFGGGGGGGGGGGGGGGGGGGGFGGGGGGGGGGGGGGGGGGGGGFGGDCCGFFGFGGGFGGGGFFFFFGFFGGGGGFFFGGGFFFFFGFFCGFFFGGFFGFE?BFFFFFFF359CFEFFFFFFFF
@M70528:330:000000000-K6D4P:1:1102:22093:2950 1:N:0:CTGAGCCGGT+CCTTCACGTA
GGAGCCCCTGACATAGCATTCCCTCGATTAAATAATATAAGATTCTGACTTTTACCCCCTTCTCTGGGATTATTAATTATAGGACTTTATAAAGAAGGAGCGGGAACGGGATGAACAGTATATCCACCTTTATCAACGTTTTATCATTCAGGACCTTCAGTAGACTTAACAATTTTTTCTTTACACCTTGCAGGGATTTCTTCAATTTTAGGTGCCTTAAATTTTATTACTACAATTATTAATCTTAAAGCAAAAAACCTTTCAGCAGAAAAAATTAGACTATTTGTCTGATCAGTTATTT
+
CCBCCFFGGGGGGGGGGGGFGGGGGGGGGGGGGGGGGGGGGGGGGGGGCFFGFGGGGGCEGGGGGGGGGCFEEFGGGGGFGGGGGGGGGGGGGGGEFGGGGGGGGGCCEGGGGGGGGGGGGFFFGGGEEGGGGGGFEGFGGGGG9FFGDFGGGGGCCFFGGFGGGGGEFFGGGGGFDCFGGGGGDFFGGGGGGFDDFGGFFGGGGGGGGGGFFGG,E9DFFGGGGGGGGFFFFFFGGGGFFFFCGFGGCCDF6?FFDD?A=E6CEGFGAFFGG6F*7;);;87AFEF3??CC<CEF56?7<
@M70528:330:000000000-K6D4P:1:1102:25075:2952 1:N:0:CTGAGCCGGT+CCTTCACGTA
GGAGCCCCTGACATAGCATTCCCTCGATTAAATAATATAAGATTCTGACTTTTACCCCCTTCTCTGGGATTATTAATTATAGGACTTTATAAAGAAGGAGCGGGAACGGGATGAACAGTATATCCACCTTTATCAACGTTTTATCATTCAGGACCTTCAGTAGACTTAACAATTTTTTCTTTACACCTTGCAGGGATTTCTTCAATTTTAGGTGCCTTAAATTTTATTACTACAATTATTAATCTTAAAGCAAAAAACCTTTCAGCAGAAAAAATTAGACTATTTGTCTGATCAGTTATTT
+
CCCCCGGGGGGGGGGGGGGGGGGGGGGGGGGGGGGGGGGGGGGGGGGGGGGGGGGGGGGGGGGGGGGGGGGGGGGGGGGGGGGGGGGGGGGGGGGGGGGGGGGGGGGGGGGGGGGGGGGGGGGGGGGGGGGGGGGGGGGGGGGGGGGGGGGGGGGGGGGGGGGGGGGGGGGGGGGGGGGGGGGGGGGGGGGGGFGGGGGGGGFGGGGGGGGCGGGGGGGGGGGGGGGGGFFCFFFFGGGFFFFAFFGGGGFGFGFFGGFFFFCGFCCFF4FGGFFFEFFFFFGFFEFE?9<E<C<E33?CE
@M70528:330:000000000-K6D4P:1:1102:9528:2959 1:N:0:CTGAGCCGGT+CCTTCACGTA
GGAGCCCCTGACATAGCATTCCCTCGATTAAATAATATAAGATTCTGACTTTTACCCCCTTCTCTGGGATTATTAATTATAGGACTTTATAAAGAAGGAGCGGGAACGGGATGAACAGTATATCCACCTTTATCAACGTTTTATCATTCAGGACCTTCAGTAGACTTAACAATTTTTTCTTTACACCTTGCAGGGATTTCTTCAATTTTAGGTGCCTTAAATTTTATTACTACAATTATTAATCTTAAAGCAAAAAACCTTTCAGCAGAAAAAATTAGACTATTTGTCTGATCAGTTATTT
+
CCCCCGGGGGGGGGGGGGGGGGGGGGGGGGGGGGGGGGGGGGGGGGGGGGGGGGGGGGGGGGGGGGGGGGGGGGGGGGGGGGGGGGGGGGGGGGGGGGG?FGGGGGGGGGGGGFGGGGGGGGGGGGGGGGGGGGGGGGGGGGGGGGGGGGGGGGGGGGGGGGGGGGGGGGGGGGGGGGGGGGGGGGGGGGGGGCEGGGGGGGGGFGGGGGGGGGGGGGGGGGGGGGGGGGEFFFFGGGGFFFFFGFGGDFGGFGFGGGFFFEFGEGFGFFFFCBFGFFFFFFGFFFFFFFEEEFFFEEFFF
@M70528:330:000000000-K6D4P:1:1102:14262:2965 1:N:0:CTGAGCCGGT+CCTTCACGTA
GGAGCCCCTGACATAGCATTCCCTCGATTAAATAATATAAGATTCTGACTTTTACCCCCTTCTCTGGGATTATTAATTATAGGACTTTATAAAGAAGGAGCGGGAACGGGATGAACAGTATATCCACCTTTATCAACGTTTTATCATTCAGGACCTTCAGTAGACTTAACAATTTTTTCTTTACACCTTGCAGGGATTTCTTCAATTTTAGGTGCCTTAAATTTTATTACTACAATTATTAATCTTAAAGCAAAAAACCTTTCAGCAGAAAAAATTAGACTATTTGTCTGATCAGTTATTT
+
CCCCCGGGGGGGGGGGGGGGFGGGGGEGFGGGGGGGEGGGGFGGGGGGGGGGGGGGFGGGGGGGGGGGGGGGGGGGGGGGGGGGGGGGGGGGGGGGGGGGGGGGGGGGGGGGGGGGFGGGGGGGGGGGGGGFGGGGGGGGGGGGGGGGGGGGGGGGGGGGGGGDGGGGGGGGGGFGGGGGGFGDCFGGGGGGGGGGGGGGGGGFGGGGGGGFGGGGGGFGGGGGFAFGGGFGD?FFG>EFACFFGFGGFGGCFGFFDG5FFEFFCC>GFAFCC@FFFFF4?FFFFFF)9CEE)<8EECCEE
@M70528:330:000000000-K6D4P:1:1102:22875:2979 1:N:0:CTGAGCCGGT+CCTTCACGTA
GGAGCCCCTGACATAGCATTCCCTCGATTAAATAATATAAGATTCTGACTTTTACCCCCTTCTCTGGGATTATTAATTATAGGACTTTATAAAGAAGGAGCGGGAACGGGATGAACAGTATATCCACCTTTATCAACGTTTTATCATTCAGGACCTTCAGTAGACTTAACAATTTTTTCTTTACACCTTGCAGGGATTTCTTCAATTTTAGGTGCCTTAAATTTTATTACTACAATTATTAATCTTAAAGCAAAAAACCTTTCAGCAGAAAAAATTAGACTATTTGTCTGATCAGTTATTT
+
CCCCCGGGGGGGGGGGGGGGGGGGGGGGGGGGGGGGGGGGGGGGGGGGGGGGGGGGGGGGGGGGGGGGGGGGGGGGGGGGGGGGGGGGGGGGGGGGGGGGGGGGGGGGGGGGGGGGGGGGGGGGGGGGGGGGGGGGGGGGGGGGGGGGGGGGGGGGGGGGGGGGGGGGGGGGGGGGGGGGGGGGGGGGGGGGGGGDEGGGGGGGGGGGGGGGGGGGGGGGGGGGGGGGGCFGGCCGGGGFFFFFGFGGFFFFAFFGGGFFFFFGFGEGFFFGGBFGFEEFFFGFFCFEFFEFFFEFEFFFF
@M70528:330:000000000-K6D4P:1:1102:6660:2992 1:N:0:CTGAGCCGGT+CCTTCACGTA
GGAGCCCCTGACATAGCATTCCCTCGATTAAATAATATAAGATTCTGACTTTTACCCCCTTCTCTGGGATTATTAATTATAGGACTTTATAAAGAAGGAGCGGGAACGGGATGAACAGTATATCCACCTTTATCAACGTTTTATCATTCAGGACCTTCAGTAGACTTAACAATTTTTTCTTTACACCTTGCAGGGATTTCTTAAATTTTAGGTGCCTTAAATTTTATTACTACAATTATTAATCTTAAAGCAAAAAACCTTTCAGCAGAAAAAATTAGACTATTTGTCTGATCAGCTATTT
+
<B<CCG@GCFGGGGGFGEGGFFGGFG;FD,CE,F<FCFDFGGGDFFGCFFGG,CFFGGGGDC96EFFCAEG<FFFAFFCFCGGA8EFFGGGGDF,CFF,C7F:CFGEGDCCEFFA9<CEDFAE<FFGGGGGCE,@AFF=FEGGCFF<,CFGF@D4AFFGEEFFAFEF,E9@BFEFFGE,C>9EGFGDGFFDG=EGGGGG=DB,@DFGGGGFGGGGGGGGAFGD;AFFCFABF8CA9DFGF>CF>FCGDF7?FAFFFG4A4F=82@79FFFFFG@FGF)1/6FGFFF83?EEE3<3)177<C
@M70528:330:000000000-K6D4P:1:1102:13935:3002 1:N:0:CTGAGCCGGT+CCTTCACGTA
GGAGCCCCTGACATAGCATTCCCTCGATTAAATAATATAAGATTCTGACTTTTACCCCCTTCTCTGGGATTATTAATTATAGGACTTTATAAAGAAGGAGCGGGAACGGGATGAACAGTATATCCACCTTTATCAACGTTTTATCATTCAGGACCTTCAGTAGACTTAACAATTTTTTCTTTACACCTTGCAGGGATTTCTTCAATTTTAGGTGCCTTAAATTTTATTACTACAATTATTAATCTTAAAGCAAAAAACCTTTCAGCAGAAAAAATTAGACTATTTGTCTGATCAGTTATTT
+
CCCCCGGGGGGGGGGGGGGGGGGGGGGGGGGGGGGGGGGGGGGGGGGGGGGGGGGGGGGGGGGGGGGGGGGGGGGGGGGGGGGGGGGGGGGGGGGGGGGGGGGGGGGGGGGGGGGGGGGGGGGGGGGGGGGGGGGGGGGGGGGGGGGGGGGGGGGGGGGGGGGGGGGGGGGGGGGGGGGGGGGGGGGGGGGGGFGFGGGGGGGGGGGGGGGGGGGGGGGGGGGGGFGGFFFGGGFGGGGFFFFFGFGGGFGGFGF>DGFFFFFGFDFGFFFGG9A<EEEFFFGFFFFCFF<?EFEFFEFFF
@M70528:330:000000000-K6D4P:1:1102:15263:3010 1:N:0:CTGAGCCGGT+CCTTCACGTA
GGAGCCCCTGACATAGCATTCCCTCGATTAAATAATATAAGATTCTGACTTTTACCCCCTTCTCTGGGATTATTAATTATAGGACTTTATAAAGAAGGAGCGGGAACGGGATGAACAGTATATCCACCTTTATCAACGTTTTATCATTCAGGACCTTCAGTAGACTTAACAATTTTTTCTTTACACCTTGCAGGGATTTCTTCAATTTTAGGTGCCTTAAATTTTATTACTACAATTATTAATCTTAAAGCAAAAAACCTTTCAGCAGAAAAAATTAGACTATTTGTCTGATCAGTTATTT
+
CCCCCCEGGGGGGDGGGGGGGGGGGGGGGGFGGGGGAEFFEGGFGGGGGFGGGGGGGCFGGGGDF<EF<6C<<EEFGFGGFGGGGGGGGGFGGGGEGFGGGGGGGEEF@EGGGGAFG<FFFGC<EFGDEGFGGGGFFGFGF:@DGGGGGGGGGGGCFGGGGGDCGGGGGAFGGGGGGGGGGGGGGF8FGFGGFGGGFGGGGGGGEGGGGGF,@>@7EGGGGFGFGGGGGGFGGFFGFCFFFFAFGFGGGGGGFGFGGGF6FFCG4F=FFFFGGFFGE@CBEF7F=);)/7>C3EFF3).<?
@M70528:330:000000000-K6D4P:1:1102:12787:3036 1:N:0:CTGAGCCGGT+CCTTCACGTA
GGAGCCCCTGACATAGCATTCCCTCGATTAAATAATATAAGATTCTGACTTTTACCCCCTTCTCTGGGATTATTAATTATAGGACTTTATAAAGAAGGAGCGGGAACGGGATGAACAGTATATCCACCTTTATCAACGTTTTATCATTCAGGACCTTCAGTAGACTTAACAATTTTTTCTTTACACCTTGCAGGGATTTCTTCAATTTTAGGTGCCTTAAATTTTATTACTACAATTATTAATCTTAAAGCAAAAAACCTTTCAGCAGAAAAAATTAGACTATTTGTCTGATCAGTTATTT
+
CCCCCG8FGGGGGGGGGGGGGGGGGGGGGGGGGGGGGGGGGGGGGGGGGGGGGGGGGGGGGGGGGGGGGGGGGGGGGGGGGGGGGGGGGGGGGGGGGGGGGGGGGGGGGGGGGFFGGGGGGGGGGGGGGGGGGGGGGGGGGGGGGGGGGGGGGGGGGGGGGGGEFGFGGGGGGGGGFGGGGGGGGFGGGGGGGGGFGGGGGGGGGGGGGGGGGGGGGGGGGGGFGGGGGGFGGGFGGGGFFFFFGFGG?CGGFGFGGGEFFFFGFGFGFFF?F@FFF3CFEFGFFFFFFFC?<CEFFFFFF
@M70528:330:000000000-K6D4P:1:1102:21802:3053 1:N:0:CTGAGCCGGT+CCTTCACGTA
GGAGCCCCTGACATAGCATTCCCTCGATTAAATAATATAAGATTCTGACTTTTACCCCCTTCTCTGGGATTATTAATTATAGGACTTTATAAAGAAGGAGCGGGAACGGGATGAACAGTATATCCACCTTTATCAACGTTTTATCATTCAGGACCTTCAGTAGACTTAACAATTTTTTCTTTACACCTTGCAGGGATTTCTTCAATTTTAGGTGCCTTAAATTTTATTACTACAATTATTAATCTTAAAGCAAAAAACCTTTCAGCAGAAAAAATTAGACTATTTGTCTGATCAGTTATTT
+
CCCCCGGGGGGGGGGGGGGGGGGGGGGGGGGGGGGGGGGGGGGGGGGGGGGGGGGGGGGGGGGGGGGGGGGGGGGGGGGGGGGGGGGGGGGGGGGGGGGGGGGGGGGGGGGGGGGGGGGGGGGGGGGGGGGGGGGGGGGGGGGGGGGGGGGGGGGGGGGGGGGGGGGGGGGGGGGGGGGGGGGGGGGGGGGGGGGGGGGGGGGGGGGGGGGGGGGGGGGGGGGGGGGGGGBEGGFGGGGFFFFFGFGGGGGGFGFGGGFFFFFGFGFGFFFGGFFGFFFFFFGFFEFCEFFFCEFFCFFFF
@M70528:330:000000000-K6D4P:1:1102:12723:3060 1:N:0:CTGAGCCGGT+CCTTCACGTA
GGAGCCCCTGACATAGCATTCCCTCGATTAAATAATATAAGATTCTGACTTTTACCCCCTTCTCTGGGATTATTAATTATAGGACTTTATAAAGAAGGAGCGGGAACGGGATGAACAGTATATCCACCTTTATCAACGTTTTATCATTCAGGACCTTCAGTAGACTTAACAATTTTTTCTTTACACCTTGCAGGGATTTCTTCAATTTTAGGTGCCTTAAATTTTATTACTACAATTATTAATCTTAAAGCAAAAAACCTTTCAGCAGAAAAAATTAGACTATTTGTCTGATCAGTTATTT
+
CCCCCGCGGGGGGGGGGGGGGGGGGGGGGGGGGGGGGGGGGGGGGGGGGGGGGGGGGGGGGGGGGGGGGGGGGGGGGGGGGGGGGGGGGGGGGGGGGGGGGGGGGGGGGGGGGGGGGGGGGGGGGGGGGGGGGGGGGGGGGGGGGGGGGGGGGGGGFGGGGGGGGGGGGGGGGGGGGGGGGGGGGGGGGGGGGGG7FGGGGGGGGGGGGGEGGGGGGGGFGGGGGGGGFGFGGGFGGGGFFFFFGFGGEFFFFGFGGGEFFFFGFGFGFFFCGFFGE@CFEFGFFFFFEFFFFFFFFEFCE
@M70528:330:000000000-K6D4P:1:1102:22843:3070 1:N:0:CTGAGCCGGT+CCTTCACGTA
GGAGCCCCTGACATAGCATTCCCTCGATTAAATAATATAAGATTCTGACTTTTACCCCCTTCTCTGGGATTATTAATTATAGGACTTTATAAAGAAGGAGCGGGAACGGGATGAACAGTATATCCACCTTTATCAACGTTTTATCATTCAGGACCTTCAGTAGACTTAACAATTTTTTCTTTACACCTTGCAGGGATTTCTTCAATTTTAGGTGCCTTAAATTTTATTACTACAATTATTAATCTTAAAGCAAAAAACCTTTCAGCAGAAAAAATTAGACTATTTGTCTGATCAGTTATTT
+
CCCCCEGGGGGGGGGGGGGGGGGGGGGGGGGGGGGGGGGGGGGGGGGGGGGGGGGGGGGGGGGGGGGGGGGGGGGGGGGGGGGGGGGGGGGGGGGGGGGFGGGGGGGGGGGGGGGGGGGGGGGGGGGGGCFGGGGGGGGGGGGGGGGGGGGGGGGGGGGGGGGGGGGGGGGGGGGGGEGGGGGGGGGGGGGGGCEDGGGGGGGGGGGGGGGGGGGGGGGGFGGGGGGGGGFFGGFFGFFFFFFFGFGGGGGGFGFGGDDFFEAF?FEFFFFGGFFGFEF6?A@AFFFFEEEFFE<CECCEE
@M70528:330:000000000-K6D4P:1:1102:6513:3079 1:N:0:CTGAGCCGGT+CCTTCACGTA
GGAGCCCCTGACATAGCATTCCCTCGATTAAATAATATAAGATTCTGACTTTTACCCCCTTCTCTGGGATTATTAATTATAGGACTTTATAAAGAAGGAGCGGGAACGGGATGAACAGTATATCCACCTTTATCAACGTTTTATCATTCAGGACCTTCAGTAGACTTAACAATTTTTTCTTTACACCTTGCAGGGCTTTCTTCACTTTTAGGTGCCTTAAATTTTATTACTACAATTATTACTCTTAAAGCAAAAAACCTTTCAGCAGAAAAAATTAGACTATTTGTCTGATCAGTTATTT
+
86,,B:B@FGEGGGGFFAFFCEEF@F;F@@FF@F<CEFFC@FECF<E@6E,C@FFG,CFC<C,CFGGG<F@EF@FAFF<F<@FCFFGGDEFGGE98CCCFGE+CC@FGEGGEG,<CCFGGGFCEEEFFGGFFF<FGFDGGG7<FF,A@FGGFGCF<FBFGDGFEFGECFGG=EEFGFFFDEAF;CFFDFG?FGGG+3DDACFCF,@@FFF,,@9,@CGGA:FFFFEDFFCBFFCFDGGF+9+43D9>F7@DC4?FGGDAFB>FGC:@FFAF,/(57;));6F7:FFFCCCEFC)4?E?CEE
@M70528:330:000000000-K6D4P:1:1102:16588:3086 1:N:0:CTGAGCCGGT+CCTTCACGTA
GGAGCCCCTGACATAGCATTCCCTCGATTAAATAATATAAGATTCTGACTTTTACCCCCTTCTCTGGGATTATTAATTATAGGACTTTATAAAGAAGGAGCGGGAACGGGATGAACAGTATATCCACCTTTATCAACGTTTTATCATTCAGGACCTTCAGTAGACTTAACAATTTTTTCTTTACACCTTGCAGGGATTTCTTCAATTTTAGGTGCCTTAAATTTTATTACTACAATTATTAATCTTAAAGCAAAAAACCTTTCAGCAGAAAAAATTAGACTATTTGTCTGATCAGTTATTT
+
6@,8B:B@DFFGG<F@@C@CFCD@6@,CFFG<6E<@C,ECCG<CFE@CFFGGGFGEF,@@<C<EFGFGCECCC<FCCFCFCFFF@FFCCEGGGE,,6,FF7FGGGDFCEGEGECDFFGGCEE?EGF=F88?FCFGGGGBF@@F<E?FEDEFEGGGG9FDG,5<<,CEFFFGGEGG9FEFBDCFGA>8D?DFGF8EDEFFFGC;AAF;C:A8D;DFFGGGGGCCCE,@EFGFG8<AAFFFFFFFFGFGGDGGGF4AFGGFFFFFGE>4FF;8,?>;CE;59?FGFFCFF<66C<?<<EF<CE
@M70528:330:000000000-K6D4P:1:1102:12853:3092 1:N:0:CTGAGCCGGT+CCTTCACGTA
GGAGCCCCTGACATAGCATTCCCTCGATTAAATAATATAAGATTCTGACTTTTACCCCCTTCTCTGGGATTATTAATTATAGGACTTTATAAAGAAGGAGCGGGAACGGGATGAACAGTATATCCACCTTTATCAACGTTTTATCATTCAGGACCTTCAGTAGACTTAACAATTTTTTCTTTACACCTTGCAGGGATTTCTTCAATTTTAGGTGCCTTAAATTTTATTACTACAATTATTAATCTTAAAGCAAAAAACCTTTCAGCAGAAAAAATTAGACTATTTGTCTGATCAGTTATTT
+
CCCCCGFGGGGGGGGGGGGGGGGGGGGGGGGGGGGGGGGGGGGGGGGGGGGGGGGGGGGGGGGGGGGGGGGGGGGGGGGGGGGGGGGGGGGGGGGGGGGGGGGGGGGGGGGGGGGGGGGGGGGGGGGGGGGGGGGGGGGGGGGGGGGGGGGGGGGGGGGGGGGGGGGGGGGGGGGGGGGGGGGGGGGGGGGGGGGGGGGGGGGGGGGGGGGGGGGGGGGG@FFGGGGGGGFGGGFGGGGFFFFFGFGGGGGGFGFFGG;FFEFGFGFGFFFCG;F<E@EFEFGFFEF<EFFC;EEFEFFFF
@M70528:330:000000000-K6D4P:1:1102:13940:3099 1:N:0:CTGAGCCGGT+CCTTCACGTA
GGAGCCCCTGACATAGCATTCCCTCGATTAAATAATATAAGATTCTGACTTTTACCCCCTTCTCTGGGATTATTAATTATAGGACTTTATAAAGAAGGAGCGGGAACGGGATGAACAGTATATCCACCTTTATCAACGTTTTATCATTCAGGACCTTCAGTAGACTTAACAATTTTTTCTTTACACCTTGCAGGGATTTCTTCAATTTTAGGTGCCTTAAATTTTATTACTACAATTATTAATCTTAAAGCAAAAAACCTTTCAGCAGAAAAAATTAGACTATTTGTCTGATCAGTTATTT
+
CCCCCGGGGGGGGGGGGGGGGGGGGGGGGGGGGGGGGGGGGGGGGGGGGGGGGGGGGGGGGGGGGGGGGGGGGGGGGGGGGGGGGGGGGGGGGGGGGGGGGGGGGGGGGGGGGGGGGGGGGGGGGGGGGGGGGGGGGGGGGGGGGGGGGGGGGGGGGGGGGGGGGGGGGGGGGGGGGGGGGGGGGGGGGGGGGGGGGGGGGGGGGGGGGGGGGGGGGGGGGGGGGGGGGGFGGFFGGFGFFFFFGFGFGGGGFGFGGGFFFFFGEGFGFF;FDBFGF;CFFFGFFFFFFCEFFFFFFCF?C
@M70528:330:000000000-K6D4P:1:1102:15397:3100 1:N:0:CTGAGCCGGT+CCTTCACGTA
GGAGCCCCTGACATAGCATTCCCTCGATTAAATAATATAAGATTCTGACTTTTACCCCCTTCTCTGGGATTATTAATTATAGGACTTTATAAAGAAGGAGCGGGAACGGGATGAACAGTATATCCACCTTTATCAACGTTTTATCATTCAGGACCTTCAGTAGACTTAACAATTTTTTCTTTACACCTTGCAGGGATTTCTTCAATTTTAGGTGCCTTAAATTTTATTACTACAATTATTAATCTTAAAGCAAAAAACCTTTCAGCAGAAAAAATTAGACTATTTGTCTGATCAGTTATTT
+
CCCCCGGGGGGGGGGGGGGGGGGGGGGGGGGGGGGGGGGGGGGGGGGGGGGGGGGGGGGGGGGGGGGGGGGGGGGGGGGGGGGGGGGGGGGGGGGGGGGGGGGGGGGGGGGGGGGGGGGGGGGGGGGGGGGGGGGGGGGGGGGGGGGGGGGGGGGGGGGGGGGGGGGGGGGGGGGGGGGGGGGGGGGGGGGGGGGGGGGGGGGGGGGGGGGGGGGGGGGGGGGGGGGGGGFGGGFGGGGFFFFFGFGGGGGGFGFGGGFFFFFGFGFGFFFGGFFFEEEFEFGFFFF3CFEECEFEFFFFF
@M70528:330:000000000-K6D4P:1:1102:17645:3105 1:N:0:CTGAGCCGGT+CCTTCACGTA
GGAGCCCCTGACATAGCATTCCCTCGATTAAATAATATAAGATTCTGACTTTTACCCCCTTCTCTGGGATTATTAATTATAGGACTTTATAAAGAAGGAGCGGGAACGGGATGAACAGTATATCCACCTTTATCAACGTTTTATCATTCAGGACCTTCAGTAGACTTAACAATTTTTTCTTTACACCTTGCAGGGATTTCTTCAATTTTAGGTGCCTTAAATTTTATTACTACAATTATTAATCTTAAAGCAAAAAACCTTTCAGCAGAAAAAATTAGACTATTTGTCTGATCAGTTATTT
+
CCCCCGGGGGGGGGGGGGGGGGGGGGGGGGGGGGGGGGGGGGGGGGGGGGGGGGGGGGGGGGGGGGGGGGGGGGGGGGGGGGGGGGGGGGGGGGGGGGGGGGGGGGGGGGGGGEGGGGGGGGGGGGGGGGGGGGGGGGGGGGGGGGGGGGGGGGGGGGGGGGGGGGGGGGGGGGGGGGGGGGGGGGGGGGGGGGGGGGGGGGGGGGGGGGGGGGGGGGGCEFGGGFGGGGFGGF6FGGGFAFFFGFGDFFGFF>AGGDFFFFFGEGED;;FCD>FGF)9FEFGFFEFEFFCEFFEEFFFFF
@M70528:330:000000000-K6D4P:1:1102:21740:3112 1:N:0:CTGAGCCGGT+CCTTCACGTA
GGAGCCCCTGACATAGCATTCCCTCGATTAAATAATATAAGATTCTGACTTTTACCCCCTTCTCTGGGATTATTAATTATAGGACTTTATAAAGAAGGAGCGGGAACGGGATGAACAGTATATCCACCTTTATCAACGTTTTATCATTCAGGACCTTCAGTAGACTTAACAATTTTTTCTTTACACCTTGCAGGGATTTCTTCAATTTTAGGTGCCTTAAATTTTATTACTACAATTATTAATCTTAAAGCAAAAAACCTTTCAGCAGAAAAAATTAGACTATTTGTCTGATCAGTTATTT
+
CCCCCGGGGGGGGGGGGGGGGGGGGGGGGGGGGGGGGGGGGGGGGGGGGGGGGGGGGGGGGGGGGGGGGFGGGGGGGGGGGGGGGGGGGGGGGGGGGGGGGGGGGGGGGGGGGGGGGGGGGGGGGGGGGGGGGGGGGGGGGGGGGGGGGGGGGGGGGGGGGGGGGGGGGGGGGGGGGGGGGGGGGGGGGGGGGGGGGGGGGGGGGGGGGGGGGGGGGGGGGGGGGGGGGFFGGGFGGGGFFFFFGFGGGGGGFGFGGGFFFFFGFGFGFFFGGFFDE@EFFFGFFEFFE?CEEFFFFFFFF
@M70528:330:000000000-K6D4P:1:1102:19242:3129 1:N:0:CTGAGCCGGT+CCTTCACGTA
GGAGCCCCTGACATAGCATTCCCTCGATTAAATAATATAAGATTCTGACTTTTACCCCCTTCTCTGGGATTATTAATTATAGGACTTTATAAAGAAGGAGCGGGAACGGGATGAACAGTATATCCACCTTTATCAACGTTTTATCATTCAGGACCTTCAGTAGACTTAACAATTTTTTCTTTACACCTTGCAGGGATTTCTTCAATTTTAGGTGCCTTAAATTTTATTACTACAATTATTAATCTTAAAGCAAAAAACCTTTCAGCAGAAAAAATTAGACTATTTGTCTGATCAGTTATTT
+
CCCCCGGGGGGGGGGGGGGGGGGGGGGGGGGGGGGGGGGGGGGGGGGGGGGGGGGGGGGGGGGGGGGGGGGGGGGGGGGGGGGGGGGGGGGGGGGGGGGGGGGGGGGGGGGGGGGGGGGGGGGGGGGGGGGGGGGGGGGGGGGGGGGGGGGGGGGGGGGGGGGGGGGGGGGGGGGGGGGGGGGGGGGGGGGGGGGGGGGGGGGGGGGGGGGGGGGGGGGGGGGGGGGGGGFGGGFGGGGFFFFFGFGGGGGGFGFGGGFFFFFGEGFGFFFGGFFGFFFFFFGFFFFFFFEFFF@EFFFFF
@M70528:330:000000000-K6D4P:1:1102:12454:3137 1:N:0:CTGAGCCGGT+CCTTCACGTA
GGAGCCCCTGACATAGCATTCCCTCGATTAAATAATATAAGATTCTGACTTTTACCCCCTTCTCTGGGATTATTAATTATAGGACTTTATAAAGAAGGAGCGGGAACGGGATGAACAGTATATCCACCTTTATCAACGTTTTATCATTCAGGACCTTCAGTAGACTTAACAATTTTTTCTTTACACCTTGCAGGGATTTCTTCAATTTTAGGTGCCTTAAATTTTATTACTACAATTATTAATCTTAAAGCAAAAAACCTTTCAGCAGAAAAAATTAGACTATTTGTCTGATCAGTTATTT
+
CCCCCGGGGGGGGGGGGGGGGGGGGGGGGGGGGGGGGGGGGGGGGGGGGGGGGGGGGGGGGGGGGGGGGGGGGGGGGGGGGGGGGGGGGGGGGGGGGGGGGGGGGGGGGGGGGFGGGGGGGGGGGGGGGGGGGGGGGGGGGGGGGGGGGGGGGGGGGGGGGGGGGGGGGGGGGGGGGGGGGGGGGGGGGGGGGGGGGGGGGGGGGGGGGGGFGFFGGGGGGGGGGGGGFGFGGGFGGGGFFFFFGFGGEFGGFCFGDGEFFFFGFGFGFFFGGFFFFEEFFFGFFCFFFEFFFFFFEFFFF
@M70528:330:000000000-K6D4P:1:1102:17150:3156 1:N:0:CTGAGCCGGT+CCTTCACGTA
GGAGCCCCTGACATAGCATTCCCTCGATTAAATAATATAAGATTCTGACTTTTACCCCCTTCTCTGGGATTATTAATTATAGGACTTTATAAAGAAGGAGCGGGAACGGGATGAACAGTATATCCACCTTTATCAACGTTTTATCATACAGGACCTTCAGTAGACTTAACAATTTTTTCTTTACACCTTGCAGGGATTTCTTCAATTTTAGGTGCCTTAAATTTTATTACTACAATTATTAATCTTAAAGCAAAAAACCTTTCAGCAGAAAAAATTAGACTATTTGTCTGATCAGTTATTT
+
CCCCCFGGGGGGGGGGGGGGGGGGGGGGGGGGGGGGGGGGGGGGGGGGGGGGGGGGGGGGGGGGGGGGGGGGGGGGGGGGGGGGGGGGGGGGGGGGGGGGGGGGGGGGGGGGGGGGGGGGGGGGGGGGGGGGGGGGGGGGGGGGGGGGGGGGGGGGGGGGGGGGGGGGGGGGGGGGGGGGGGGGGGGGGGGGGGGGGGGGGGGGGGGGGGGGGGGGGGGDFGGGGFGGGGFGGGFGGGGFFFFFGFGGGGGGFDFFGGFFFFFGFGCFFFFF<9FGF3C6CFGFFFFEEFEFFFFFFCFEF
@M70528:330:000000000-K6D4P:1:1102:11956:3159 1:N:0:CTGAGCCGGT+CCTTCACGTA
GGAGCCCCTGACATAGCATTCCCTCGATTAAATAATATAAGATTCTGACTTTTACCCCCTTCTCTGGGATTATTAATTATAGGACTTTATAAAGAAGGAGCGGGAACGGGATGAACAGTATATCCACCTTTATCAACGTTTTATCATTCAGGACCTTCAGTAGACTTAACAATTTTTTCTTTACACCTTGCAGGGATTTCTTCAATTTTAGGTGCCTTAAATTTTATTACTACAATTATTAATCTTAAAGCAAAAAACCTTTCAGCAGAAAAAATTAGACTATTTGTCTGATCAGTTATTT
+
CCCCCGBGGGGGGGGGGGGGGGGGGGGGGGGGGGGGGGGGGGGGGGGGGGGGGGGGGGGGGGGGGGGGGGGGGGGGGGGGGGGGGGGGGGGGGGGGGGGGGGGGGGGGGGGGGFGGGGGGGGGGGGGGGGGGGGGGGGGGGGGGGGGGGGGGGGGGGGGGGGGGGGGGGGGGGGGGGGGGGGGGGGGGGGGGFGC:FGGGGGGGGGGGGGGGGGGGGGGGGGGGGCGGGGFGGGFGGGGFFAFFGFGG?2CFFGAFDG>FFFFGCGCFAA;6D>FGFEEBEFGFF?F<CCEFEEFFFFFFF
@M70528:330:000000000-K6D4P:1:1102:17138:3173 1:N:0:CTGAGCCGGT+CCTTCACGTA
GGAGCCCCTGACATAGCATTCCCTCGATTAAATAATATAAGATTCTGACTTTTACCCCCTTCTCTGGGATTATTAATTATAGGACTTTATAAAGAAGGAGCGGGAACGGGATGAACAGTATATCCACCTTTATCAACGTTTTATCATACAGGACCTTCAGTAGACTTAACAATTTTTTCTTTACACCTTTCAGGGATTTCTTCAATTTTAGGTGCCTTAAATTTTATTACTACAATTATTAATCTTAAATCAAAAAACCTTTCATCAGACACAATTATACTATTTGTCTGATCAGTTATTT
+
CCCCCEGGGGGGGGGCFFGFGGFFFFCFCFGGAFCFE<EFGGFFGGCFFGEFFFCFGGGGGGGGGFDFFFGC9EEFGGGGD<9CFFFFFGGFG9E<,8,CCF@CFGG7,,CFEFFGFFGAACFG<?=FGGG,FFFGFFFEFEEFGCFCEGF,A<FGGCF,CFFG<AFC9<9CCFFGGEGGGGCFFF,@E,3=,>@EFEF9D9;,EFCGFF,,@3ACFF6A7EFGG,EGFFFFGC*E<;EC>++=@B92,+=:*+/;*75A458C4F<*6)2,*(1:))1:?=FFC?@<?9)<C)7?C<CCC
@M70528:330:000000000-K6D4P:1:1102:16968:3194 1:N:0:CTGAGCCGGT+CCTTCACGTA
GGAGCCCCTGGAAGGCGAAGTACTCCGTGCCCGCACTGGTGACGGCGGCGCGGCCCTGCACCGGACCCTGCCTCACCTCAACCACGGGGCCTGGAAGGAACAGACGCAGGAAAGAATAACTAAAACCGGAAACGGTTTTCGAAAATCACTTCTGCTTCTGATGGAAGTGTCTATGGCCTAGCGAGTAATATTTAAGCGTGGAACGGAGGATGTGTTCTTACTCAGTGAGTACCAGTAGCTGTAGTACTCGAGTCCTCGGTAGGCGCACAGGGCCAGCGCTGCCACAATCAAGGGTGCTTTC
+
CCCCCGGGGGGGGGGGGGGGGGGGGGGGGGGGGGGGGGGGGGGGGGGGGGGGGGGGGGGGGGGGGGGGGGGGGGGGGGGDGGGGGGGGGGGGGGGGGGGGGGGGGGGGGGGGGGGGGGGGGGGGGGGGGGGEGGGFGGGFGGGGGGGGGGGGFGGGGGGGGGGGGGGGGGGGGGGGGGGGGGGGGGGGGGGGGGGGGGGGGGGGGGGGGGGGFFFGGGGGGCGFGGGGGGFGDGFGGFG?FFFFGFGGGDFGFGFGGGFFF<FGFG>D@>FCC<@FFFFFFDFFF:F7??>?DFF??A<B9
@M70528:330:000000000-K6D4P:1:1102:20692:3202 1:N:0:CTGAGCCGGT+CCTTCACGTA
GGAGCCCCTGACATAGCATTCCCTCGATTAAATAATATAAGATTCTGACTTTTACCCCCTTCTCTGGGATTATTAATTATAGGACTTTATAAAGAAGGAGCGGGAACGGGATGAACAGTATATCCACCTTTATCAACGTTTTATCATTCAGGACCTTCAGTAGACTTAACAATTTTTTCTTTACACCTTGCAGGGATTTCTTCAATTTTAGGTGCCTTAAATTTTATTACTACAATTATTAATCTTAAAGCAAAAAACCTTTCAGCAGAAAAAATTAGACTATTTGTCTGATCAGTTATTT
+
@<@@CB@@FFFGGGFEC<CE<CCEEF@FACGGFGFCCEACCF9;FEFEEFEEFEFCCCF@E<@CFGGGC@@F<@FEEAAFCCFEEFGFFFGGFACEDC<9CF@@C=CCCFGFGCE<?4CFEEEFFA=AFFFFF9?ED=FGECFEFFGGGGEEG@FEFEGGEF??EDEFGCEE9F9F<=D=;@EAAGD8,EDGFF8:=D=>AFGGGBC;C;>EBB?CFCGGGGFCF@:D@<EGCFFAC8@;=;A9D6@@=BFGFFFFGGFFA;:C5+@FFAFC815<;3)8/ACACEFCE)7?>63CC??67
@M70528:330:000000000-K6D4P:1:1102:15572:3211 1:N:0:CTGAGCCGGT+CCTTCACGTA
GGAGCCCCTGACATAGCATTCCCTCGATTAAATAATATAAGATTCTGACTTTTACCCCCTTCTCTGGGATTATTAATTATAGGACTTTATAAAGAAGGAGCGGGAACGGGATGAACAGTATATCCACCTTTATCAACGTTTTATCATTCAGGACCTTCAGTAGACTTAACAATTTTTTCTTTACACCTTGCAGGGATTTCTTCAATTTTAGGTGCCTTAAATTTTATTACTACAATTATTAATCTTAAAGCAAAAAACCTTTCAGCAGAAAAAATTAGACTATTTGTCTGATCAGTTATTT
+
CCCCCGGGGGGGGGGGGGGGGGGGGGGGGGGGGGGGGGGGGGGGGGGGGGGGGGGGGGGGGGGGGGGGGGGGGGGGGGGGGGGGGGGGGGGGGGGGGGGGGGGGGGGGGGGGGGGGGGGGGGGGGGGGGGGGGGGGGGGGGGGGGGGGGGGGGGGGGGGGGGGGGGGGGGGGGGGGGGGGGGGGGGGGFGGGGGGGGGGGGGGGGGGGGGGGGGGGGGGGGGGGGGGGGGFGGGFGGGGFFCFFGFGGGGGFFGFGGGFFFEFGFGFGFFFGG>FGFFFFFFGFFFF<CFFFFFFFFEFFF
@M70528:330:000000000-K6D4P:1:1102:11805:3241 1:N:0:CTGAGCCGGT+CCTTCACGTA
GGAGCCCCTGACATAGCATTCCCTCGATTAAATAATATAAGATTCTGACTTTTACCCCCTTCTCTGGGATTATTAATTATAGGACTTTATAAAGAAGGAGCGGGAACGGGATGAACAGTATATCCACCTTTATCAACGTTTTATCATTCAGGACCTTCAGTAGACTTAACAATTTTTTCTTTACACCTTGCAGGGATTTCTTCAATTTTAGGTGCCTTAAATTTTATTACTACAATTATTAATCTTAAAGCAAAAAACCTTTCAGCAGAAAAAATTAGACTATTTGTCTGATCAGTTATTT
+
CCCCCGFGGGGGGGGGGGGGGGGGGGGGGGGGGGGGGGGGGGF9CCCECF9EGF@CEFFEFGGGGGGGGGGFFFFFDFFFFGGGFGGGGGGGGGGGGGGGGGGGGGGGGGGFGFGFGGFFGGF,@FFFGFGFGGFFGGDD,FE<FAAFGEGGGAFGDEDFGGGGEAFFG?EEFAEG9+3D9DF=;EFGFGGFGGGBDGGGGGGFGCEGGGCGGGGGGGGGGGGGGFGGGFFDC?69FG7FFFFAFFGC=CFGFFFFGD?AB@8CECCGAA6=C;ACEEEF?FFFF?A<56><7?<<<ECFC
@M70528:330:000000000-K6D4P:1:1102:22923:3241 1:N:0:CTGAGCCGGT+CCTTCACGTA
GGAGCCCCTGACATAGCATTCCCTCGATTAAATAATATAAGATTCTGACTTTTACCCCCTTCTCTGGGATTATTAATTATAGGACTTTATAAAGAAGGAGCGGGAACGGGATGAACAGTATATCCACCTTTATCAACGTTTTATCATTCAGGACCTTCAGTAGACTTAACAATTTTTTCTTTACACCTTGCAGGGATTTCTTCAATTTTAGGTGCCTTAAATTTTATTACTACAATTATTAATCTTAAAGCAAAAAACCTTTCAGCAGAAAAAATTAGACTATTTGTCTGATCAGTTATTT
+
CCCCCGGGGGGGGGGGGGGGGGGGGGGGGGGGGGGGGGGGGGGGGGGGGGGGGGGGGGGGGGGGGGGGGGGGGGGGGGGGGGGGGGGGGGGGGGGGGGGGGGGGGGGGGGGGGGGGGGGGGGGGGGGGGGGGGGGGGGGGGGGGGGGGGGGFGGGGGGGGGGGGGGGGFGGGGGGGGGGGGGGFFGGGGGGGFGGGGGGGGGGGCGGCGGGGGGGGGGGGFGGGGFGGGGFGGGFGGGGFFFFFGFGGEFGGFGFGGGFFFFFGEGCGAAFGG@F7E;EFEFGFFFFFFE9E<EFFFFFCE
@M70528:330:000000000-K6D4P:1:1102:10543:3243 1:N:0:CTGAGCCGGT+CCTTCACGTA
GGAGCCCCTGACATAGCATTCCCTCGATAAAATAATATAAGATTCTGACTTTTACCCCCTTCTCTGGGATTATTAATTATAGGACTTTATAAAGAAGGAGCGGGAACGGGATGAACAGTATATCCACCTTTATCAACGTTTTATCATTCAGGACCTTCAGTAGACTTAACAATTTTTTCTTTACACCTTGCAGGGATTTCTTCAATTTTAGGTGCCTTAAATTTTATTACTACAATTATTAATCTTAAAGCAAAAAACCTTTCAGCAAAAAAAATTAGACTATTTGTCTGATCAGTTATTT
+
CCBCCGG@FFEF@CFFG<FFGGFFFCCC,BFAFF<AEGGGFGGGGFGEGGGGA<FFGGGGAECDEFGGFF8CFCGEGD<@EFCGDFGGGCCFEEEFF8@,FFFBFEGGDC77,CF,E<@9CCFGGGG,FE9EE<FFEEFFF>ECFCFDFAFBFGGGCC@DA@?EEGGGFEFCFGGGGGGGGGAC9FGGG9DCFCGFGEDEFGFG9CEGGGF,@:A:FGGFEGGGG:FF@,3,+40=2+DF>BF9:=FFFFDGFGFG4C>A8:FC7+1*2;?EGBFGA;?43*;ACEA36776).)96<AAB
@M70528:330:000000000-K6D4P:1:1102:22910:3258 1:N:0:CTGAGCCGGT+CCTTCACGTA
GGAGCCCCTGACATAGCATTCCCTCGATTAAATAATATAAGATTCTGACTTTTACCCCCTTCTCTGGGATTATTAATTATAGGACTTTATAAAGAAGGAGCGGGAACGGGATGAACAGTATATCCACCTTTATCAACGTTTTATCATTCAGGACCTTCAGTAGACTTAACAATTTTTTCTTTACACCTTGCAGGGATTTCTTCAATTTTAGGTGCCTTAAATTTTATTACTACAATTATTAATCTTAAAGCAAAAAACCTTTCAGCAGAAAAAATTAGACTATTTGTCTGATCAGTTATTT
+
CCCCCGGGGGGGGGGGGGGGGGGGGGGGGGGGGGGGGGGGGGGGGGGGGGGGGGGGGGGGGGGGGGGGGGGGGGGGGGGGGGGGGGGGGGGGGGGGGGGGGGGGGGGGGGGGGGGGGGGGGGGGGGGGGGGGGGGGGGGGGGGGGGGGGGGGGGGGGGGGGGGGGGGGGGGGGGGGGGGGGGGGGGGGGGGGGGGGGGGGGGGGGGGGGGGDGGGGGGGGGGGGGGGGGFFGGEFGGFGFFFFFGFGGGGGGFGFGGGFFFFFGFGEFFFFGGBFGE5?AEFFFFEF?EEFFFFFFFFFFF
@M70528:330:000000000-K6D4P:1:1102:24971:3285 1:N:0:CTGAGCCGGT+CCTTCACGTA
GGAGCCCCTGACATAGCATTCCCTCGATTAAATAATATAAGATTCTGACTTTTACCCCCTTCTCTGGGATTATTAATTATAGGACTTTATAAAGAAGGAGCGGGAACGGGATGAACAGTATATCCACCTTTATCAACGTTTTATCATTCAGGACCTTCAGTAGACTTAACAATTTTTTCTTTACACCTTGCAGGGATTTCTTCAATTTTAGGTTCCTTAAATTTTATTACTACAATTATTAATCTTAAAGCAAAAAACCTTTCAGCAGAAAAAATTAGACTATTTGTCTGATCAGTTATTT
+
CCCCCGGGGGGGGGGGGDGGGGGGGGGGGGGGGGGGGGGGGGGGGGGGGGGGGGGGGGGGGGGGGGGGGGGGGGGGGGGGGAFGGGGGGGGGGGGG<FGGGGGGGGGGGGGGGGGGGFGGGGGGGGGGGGGGGGGGGGDGGGGGGDGGGGGGGGGGGGGFGGFGGGGGGFGFGGGGGGGGGGGGGGGGGGGGGGGFGGGGGGGGGGGGGACCF,EEFCGFCFGFGGGFGFFGC?5<FFGFF9BFGFGGGGGGFGFGDGFFF4FGED4D;AF?G@FFE@<BCFGFF5F35?CEFEFCEEEEE
@M70528:330:000000000-K6D4P:1:1102:21157:3287 1:N:0:CTGAGCCGGT+CCTTCACGTA
GGAGCCCCTGACATAGCATTCCCTCGATTAAATAATATAAGATTCTGACTTTTACCCCCTTCTCTGGGATTATTAATTATAGGACTTTATAAAGAAGGAGCGGGAACGGGATGAACAGTATATCCACCTTTATCAACGTTTTATCATTCAGGACCTTCAGTAGACTTAACAATTTTTTCTTTACACCTTGCAGGGATTTCTTCAATTTTAGGTGCCTTAAATTTTATTACTACAATTATTAATCTTAAAGCAAAAAACCTTTCAGCAGAAAAAATTAGACTATTTGTCTGATCAGTTATTT
+
CCCCCGGGGGGGGGGGGGGGGGGGGGGGGGGGGGGGGGGGGGGGGGGGGGGGGGGGGGGGGGGGGGGGGGGGGGGGGGGGGGGGGGGGGGGGGGGGGGGGGGGGGGGGGGGGGGGGGGGGGGGGGGGGGGGGGGGGGGGGGGGGGGGGGGGGGGGGGGGGGGGGGGGGGGGGGGGGGGGGGGGGGGGGGGGGGGGGGGGGGGGGGGGGGGGGGGGGGGGGGGGGGGGGGGFGGGFGGGGFFFFFGFGGGGGGFGFGGGFFFFFGFGEGFFFGGFFGFFCFCFGFFFFFFFE5>E<EEEFFF
@M70528:330:000000000-K6D4P:1:1102:21480:3292 1:N:0:CTGAGCCGGT+CCTTCACGTA
GGAGCCCCTGACATAGCATTCCCTCGATTAAATAATATAAGATTCTGACTTTTACCCCCTTCTCTGGGATTATTAATTATAGGACTTTATAAAGAAGGAGCGGGAACGGGATGAACAGTATATCCACCTTTATCAACGTTTTATCATTCAGGACCTTCAGTAGACTTAACAATTTTTTCTTTACACCTTGCAGGGATTTCTTCAATTTTAGGTGCCTTAAATTTTATTACTACAATTATTAATCTTAAAGCAAAAAACCTTTCAGCAGAAAAAATTAGACTATTTGTCTGATCAGTTATTT
+
CCCCCGGGGGGGGGGGGGGGGGGGGGGGGGGGGGGGGGGGGGGGGGGGGGGGGGGGGGGGGGGGGGGGGGGGGGGGGGGGGGGGGGGGGGGGGGGGGGGGGGGGGGGGGGGGGGGGGGGGGGGGGGGGGGGGGGGGGGGGGGGGGGGGGGGGGGGGGGGGGGGGGGGGGGGGGGGGGGGGGGGGGGGGGGGGGGGGGGGGGGGGFGGGGGGGGGGGGGGGGGGGGGGGGGFGGGFGGGGFFFFFGFGDFFGGFGFGGGFFFFFGFGEG;AFFGFFFEECFFFGFFFFFFFFFFFFF5?EFF
@M70528:330:000000000-K6D4P:1:1102:19317:3293 1:N:0:CTGAGCCGGT+CCTTCACGTA
GGAGCCCCTGACATAGCATTCCCTCGATTAAATAATATAAGATTCTGACTTTTACCCCCTTCTCTGGGATTATTAATTATAGGACTTTATAAAGAAGGAGCGGGAACGGGATGAACAGTATATCCACCTTTATCAACGTTTTATCATTCAGGACCTTCAGTAGACTTAACAATTTTTTCTTTACACCTTGCAGGGATTTCTTCAATTTTAGGTGCCTTAAATTTTATTACTACAATTATTAATCTTAAAGCAAAAAACCTTTCAGCAGAAAAAATTAGACTATTTGTCTGATCAGTTATTT
+
CCCCCGGGGGGGGGGGGGGGGGGGGGGGGGGGGGGGGGGGGGGGGGGGGGGGGGGGGGGGGGGGGGGGGGGGGGGGGGGGGGGGGGGGGGGGGGGGGGGGGGGGGGGGGGGGGGGGGGGGGGGGGGGGGGGGGGGGGGGGGGGGGGGGGGGGGGGGGGGGGGGGGGGGGGGGGGGGGGGGGGGGGGGGGGGGGGGGGGGGGGGGGGGGGGGGGGGGGGGGGGGGGGGGGGFGGGFGGGGFFFFFGFGGFGGGFGFGGGFFFFFGEDFGFFFGGFFF<@EFCFGFFFFCFFFFFFEFFFFFF
@M70528:330:000000000-K6D4P:1:1102:24631:3310 1:N:0:CTGAGCCGGT+CCTTCACGTA
GGAGCCCCTGACATAGCATTCCCTCGATTAAATAATATAAGATTCTGACTTTTACCCCCTTCTCTGGGATTATTAATTATAGGACTTTATAAAGAAGGAGCGGGAACGGGATGAACAGTATATCCACCTTTATCAACGTTTTATCATTCAGGACCTTCAGTAGACTTAACAATTTTTTCTTTACACCTTGCAGGGATTTCTTCAATTTTAGGTGCCTTAAATTTTATTACTACAATTATTAATCTTAAAGCAAAAAACCTTTCAGCAGAAAAAATTAGACTATTTGTCTGATCAGTTATTT
+
CCCCCGGGGGGGGGGGGGGGGGGGGGGGGGGGGGGGGGGGGGGGGGGGGGGGGGGGGGGGGGGGGGGGGGGGGGGGGGGGGGGGGGGGGGGGGGGGGGGGGGGGGGGGGGGGGGGGGGGGGFGGGGGGGGGGGGGGGGGGGGGGGGGGGGGGGGGGGGGGGGGGGGGGCFGGGGGGGGGGGGGGGGGGGGGGFGGGGGGGGGGGFGGGGGGFGCEFFGGGCFGGGGGGGGFGGGFGGGGFF6EFGFG@C7:>FGFGGGBFF>AFFFFGFFFGGFFGFF?4CFGFFECCEF9CE?8CECFCC
@M70528:330:000000000-K6D4P:1:1102:9368:3316 1:N:0:CTGAGCCGGT+CCTTCACGTA
GGAGCCCCTGACATAGCATTCCCTCGATTAAATAATATAAGATTCTGACTTTTACCCCCTTCTCTGGGATTATTAATTATAGGACTTTATAAAGAAGGAGCGGGAACGGGATGAACAGTATATCCACCTTTATCAACGTTTTATCATTCAGGACCTTCAGTAGACTTAACAATTTTTTCTTTACACCTTGCAGGGATTTCTTCAATTTTAGGTGCCTTAAATTTTATTACTACAATTATTAATCTTAAAGCAAAAAACCTTTCAGCAGAAAAAATTAGACTATTTGTCTGATCAGTTATTT
+
CCCCCGGGGGGGGGGGGGGGGGGGGGGGDGGGGGGGGGGGGGGGGGGGGGGGGGGGGGGGGGGGGGGGGGGGGGGGGGGGGGGGGGGGGGGGGGGGGGGCGGGGGGGGGGGGGGGGGGGGGGGGGGGGGGGGGGGGGGGGGGGGGGGGGGGGGGGGGGGGGGGGGGGGGGGGGGGGGGGGGGGGGGGGGGGGGGGGGGGGGGGGGGGGGGGGGFGGGGGGFGGGGGGGGGFACFFGGGGFFFFFGFGGGCCGF7>GDGFFFFFGFF=FFFFGC>FGFFFFFFGFFFFEFEEFFFFFEFFFF
@M70528:330:000000000-K6D4P:1:1102:21782:3320 1:N:0:CTGAGCCGGT+CCTTCACGTA
GGAGCCCCTGACATAGCATTCCCTCGATTAAATAATATAAGATTCTGACTTTTACCCCCTTCTCTGGGATTATTAATTATAGGACTTTATAAAGAAGGAGCGGGAACGGGATGAACAGTATATCCACCTTTATCAACGTTTTATCATTCAGGACCTTCAGTAGACTTAACAATTTTTTCTTTACACCTTGCAGGGATTTCTTCAATTTTAGGTGCCTTAAATTTTATTACTACAATTATTAATCTTAAAGCAAAAAACCTTTCAGCAGAAAAAATTAGACTATTTGTCTGATCAGTTATTT
+
CCCCCGGGGGGGGGGGGGGGGGGGGGGGGGGGGGGGGGGGGGGGGGGGGGGGGGGGGGGGGGGGGGGGGGGGFGGGGGGGGGGGGGGGGGGGGGGGGGGGGGGGGGGGGGGGGGGGGGGGGGGGGGGGGGGGGGGGGGGGGGGGGGGGGGGGGGGGGGGGGGGGGGGFGGGGGGGGGGGGGGFGGGGGGGGGGGGFGGGGGGGGGGGGGGGGGGGGGGGGGGGGGGGGGGFGGGFGGGGFFFFFGFGGCGGGFGFGGGFFFFFGFGEGFFFGGFFGFEFFFFGFFFFFFFFFFFFFFECEF
@M70528:330:000000000-K6D4P:1:1102:20970:3333 1:N:0:CTGAGCCGGT+CCTTCACGTA
GGAGCCCCTGACATAGCATTCCCTCGATTAAATAATATAAGATTCTGACTTTTACCCCCTTCTCTAGGATTATTAATTATAGGACTTTATAAAGAAGGAGCGGGAACGGGATGAACAGTATATCCACCTTTATCAACGTTTTATCATTCAGGACCTTCAGTAGACTTAACAATTTTTTCTTTACACCTTGCAGGGATTTCTTCAATTTTAGGTGCCTTAAATTTTATTACTACAATTATTAATCTTAAAGCAAAAAACCTTTCAGCAGAAAAAATTAGACTATTTGTCTGATCAGTTATTT
+
CCCCCGGGGGGGGGGGGGGGGGGGGGGGGGGGGGGGGGGGGGGGGGGGGGGGGGGGGGGGGGGGGGGGGGGGGGGGGGGGGGGGGGGGGGGGGGGGGGGGGGGGGGGGGGGGGGGGGGGGGGGGGGGGGGGGGGGGGGGGGGGGCGFGGEGGGGGGFGGGGGGGGGFFGGGGDFFGGGGGGGGCFFGGGGGGGGGGGGGGGGGGGGGGFFGGGGGGGGGGGGGGGGGGFGFGGG><DFGFFFFFGFGG?FGGFGFGGDFFFFFGFFEGFFFGGFFGEEEFFFGFF<F<?EFFFFFEEEFEE
@M70528:330:000000000-K6D4P:1:1102:21772:3339 1:N:0:CTGAGCCGGT+CCTTCACGTA
GGAGCCCCTGACATAGCATTCCCTCGATTAAATAATATAAGATTCTGACTTTTACCCCCTTCTCTGGGATTATTAATTATAGGACTTTATAAAGAAGGAGCGGGAACGGGATGAACAGTATATCCACCTTTATCAACGTTTTATCATTCAGGACCTTCAGTAGACTTAACAATTTTTTCTTTACACCTTGCAGGGATTTCTTCAATTTTAGGTGCCTTAAATTTTATTACTACAATTATTAATCTTAAAGCAAAAAACCTTTCAGCAGAAAAAATTAGACTATTTGTCTGATCAGTTATTT
+
CCCCCGGGGGGGGGGEFGGGGGGGGEGGGGGGGGGGGGGGGEFGGGGGGGGGFGGGGGGGGGGGGGFGGGGGGGGGGGGGGFEDFGGGFGGGGGGGGGGFGGGCFGGGGGGGGGGGG8BDGGGGGGGGFGGGGGGGGGGEFGGGGGGGGGFGGGGGGGGDGG9EFGFFFGGGGGGGGG@CFGGGGGGFG;DF@FCFDDFGGGGGGGGGGAF,EFFGGGGGGGGGGGGGGFF:<C6C@;DFFFCFGFGDFDFGF4;>DGEFFEFGEGC*6AAGF>FGF3<AEFGFFC=<C3EEFC3CC5CFF
@M70528:330:000000000-K6D4P:1:1102:24409:3344 1:N:0:CTGAGCCGGT+CCTTCACGTA
GGAGCCCCTGACATAGCATTCCCTCGATTAAATAATATAAGATTCTGACTTTTACCCCCTTCTCTGGGATTATTAATTATAGGACTTTATAAAGAAGGAGCGGGAACGGGATGAACAGTATATCCACCTTTATCAACGTTTTATCATTCAGGACCTTCAGTAGACTTAACAATTTTTTCTTTACACCTTGCAGGGATTTCTTCAATTTTAGGTGCCTTAAATTTTATTACTACAATTATTAATCTTAAAGCAAAAAACCTTTCAGCAGAAAAAATTAGACTATTTGTCTGATCAGTTATTT
+
CCCCCGGGGGGGGGGGGGGGGGGGGGGGGGGGGGGGGGGGGGGGGGGGGGGGGGGGGGGGGGGGGGGGGGGGGGGGGGGGGGGGGGGGGGGGGGGGGGGGGGGGGGGGGGGGGGGGGGGGGGGGGGGGGGGGGGGGGGGGGGGGGGGGGGGGGGGGGGGGGGGGGGGGGGGGGGGGGGGGGGGGGGGGGGGGGGGGGGGFGGGGGGGGGGGFGGGFGGGGGGGGGGGGGGFGGGFGGGGFFFFFGFGGFGGGFGFGGGFFFFFGF7CFFAAGFFFGFF?FEFGFFCFCF3CFEFECFFFFF
@M70528:330:000000000-K6D4P:1:1102:17133:3375 1:N:0:CTGAGCCGGT+CCTTCACGTA
GGAGCCCCTGACATAGCATTCCCTCGATTAAATAATATAAGATTCTGACTTTTACCCCCTTCTCTGGGATTATTAATTATAGGACTTTATAAAGAAGGAGCGGGAACGGGATGAACAGTATATCCACCTTTATCAACGTTTTATCATTCAGGACCTTCAGTAGACTTAACAATTTTTTCTTTACACCTTGCAGGGATTTCTTCAATTTTAGGTGCCTTAAATTTTATTACTACAATTATTAATCTTAAAGCAAAAAACCTTTCAGCAGAAAAAATTAGACTATTTGTCTGATCAGTTATTT
+
CCCCCGGGGGGGGGGGGGGGGGGGGGGGGGGGGGGGGGGGGGGGGGGGGGGGGGGGGGGGGGGGGGGGGGGGGGFGGGGGGGGGGGGGGGGGGGGGGGGGGGGGGGGGGGGGGFGGGGGGGGGGGGGGGGGGGGGGGGGGGGGGGGGGGGGGGGGGGGGGGGGGGGGGGGGGGGGGGGGGFGGFGFGGGGGGGGGGGGGGGGGGGGGGGGGGGGFFGGGGGGGGGGGGGGFFGGFGGGGFAFFFGFGGGDGGFDFFDG>FFFFGEGF4FFFGG>FGE)66CFGFF6FFE3>ECF@EE3??C
@M70528:330:000000000-K6D4P:1:1102:19980:3395 1:N:0:CTGAGCCGGT+CCTTCACGTA
GGAGCCCCTGACATAGCATTCCCTCGATTAAATAATATAAGATTCTGACTTTTACCCCCTTCTCTGGGATTATTAATTATAGGACTTTATAAAGAAGGAGCGGGAACGGGATGAACAGTATATCCACCTTTATCAACGTTTTATCATTCAGGACCTTCAGTAGACTTAACAATTTTTTCTTTACACCTTGCAGGGATTTCTTCAATTTTAGGTGCCTTAAATTTTATTACTACAATTATTAATCTTAAAGCAAAAAACCTTTCAGCAGAAAAAATTAGACTATTTGTCTGATCAGTTATTT
+
CCCCCGGGGGGGGGGGGGGGGGGGGGGGGGGGGGGGGGGGGGGGGGGGGGGGGGGGGGGGGGGGGGGGGGGGGGGGGGGGGGGGGGGGGGGGGGGGGGGGGGGGGGGGGGGGGGGGGGGGGGGGGGGGGGGGGGGGGGGGGGGGGGGGGGGGGGGGGGGGGFGFGGGFGGGGGGGGGGGGGGGGGGGGGGGGGGGGGGGGGGGGGGGGGGFGGGGGGGGGGGGGGGGGGGFFGGFGGGGFFFFFGFGGGFCGFGFGGGFFFFFGFFEGFFFGF@;CEEEFFFGFFFFEFFEECFFFFFFFF
@M70528:330:000000000-K6D4P:1:1102:13162:3400 1:N:0:CTGAGCCGGT+CCTTCACGTA
GGAGCCCCTGACATAGCATTCCCTCGATTAAATAATATAAGATTCTGACTTTTACCCCCTTCTCTGGGATTATTAATTATAGGACTTTATAAAGAAGGAGCGGGAACGGGATGAACAGTATATCCACCTTTATCAACGTTTTATCATTCAGGACCTTCAGTAGACTTAACAATTTTTTCTTTACACCTTGCAGGGATTTCTTCAATTTTAGGTGCCTTAAATTTTATTACTACAATTATTAATCTTAAAGCAAAAAACCTTTCAGCAGAAAAAATTAGACTATTTGTCTGATCAGTTATTT
+
CCCCCGCGGGGGGGGGGGGGGGGGGGGGGGGGGGGGGGGGGGGGGGGGGGGGGGGGGGGGGGGGGGGGGGGGGGGGGGGGGGGGGGGGGGGGGGGGGGGGGGGGGGGGGGGGGGGGGGGGGGGGGGGGGGGGGGGGGGGGGGGGGGGGGGGGGGGGGGGGGGGGGGGCGGGGGGGGGGGGGGGGGGGGGGGGGGGGGGGGGGGGGGGGGGGGGGGGGGGGGGGGGGGGGGFGGGFGGGGFFFFFGFGGFGGGFGFGDGEFFFFGFGFGFFF?GFFGFFFFEFGFFEF3CECFFFFEFFFFF
@M70528:330:000000000-K6D4P:1:1102:24981:3404 1:N:0:CTGAGCCGGT+CCTTCACGTA
GGAGCCCCTGACATAGCATTCCCTCGATTAAATAATATAAGATTCTGACTTTTACCCCCTTCTCTGGGATTATTAATTATAGGACTTTATAAAGAAGGAGCGGGAACGGGATGAACAGTATATCCACCTTTATCAACGTTTTATCATTCAGGACCTTCAGTAGACTTAACAATTTTTTCTTTACACCTTGCAGGGATTTCTTCAATTTTAGGTGCCTTAAATTTTATTACTACAATTATTAATCTTAAAGCAAAAAACCTTTCAGCAGAAAAAATTAGACTATTTGTCTGATCAGTTATTT
+
CCCCCGGGGGGGGGGGGGGGGGGGGGGGGGGGGGGGGGGGGGGGGGGGGGGGGGGGGGGGGGGGGGGGGGGGGGGGGGGGGGFGGGGGGGGGGGGGGGGGGGGGGGGGCFGGEGGGGGGGGGGGGGGGGGGGGGGGGGGGGGGGGGGGGGGGGGGGGGGGGGGGGGGGFGGGGGGGGGGGGGGGGGGGG=EGFFDGGFGGGGGGGGGGFAD8FGFGGGGGGGGGGGGGG7BGGFFGFFGFFFF6@FGGGG>FFCFGGG4AF=FGEGCGFFFCG>AFFF?BCFFFFEFEFE9E<?3<CFF?C
@M70528:330:000000000-K6D4P:1:1102:23543:3416 1:N:0:CTGAGCCGGT+CCTTCACGTA
GGAGCCCCTGACATAGCATTCCCTCGATTAAATAATATAAGATTCTGACTTTTACCCCCTTCTCTGGGATTATTAATTATAGGACTTTATAAAGAAGGAGCGGGAACGGGATGAACAGTATATCCACCTTTATCAACGTTTTATCATTCAGGACCTTCAGTAGACTTAACAATTTTTTCTTTACACCTTGCAGGGATTTCTTCAATTTTAGGTGCCTTAAATTTTATTACTACAATTATTAATCTTAAAGCAAAAAACCTTTCAGCAGAAAAAATTAGACTATTTGTCTGATCAGTTATTT
+
CCCCCGGGGGGGGGGGGGGGGGGGGGGGGGGGGGGGGGGGGGGGGGGGGGGGGGGGGGGGGGGGGGGGGGGGGGGGGGGGGGGGGGGGGGGGGGGGGGGGGGGGGGGGGGGGGGGGGGGGGGGGGGGGGGGGGGGGGGGGGGGGGGGGGGGGGGGGGGGGGGGGGGGGGGGGGGGGGGGGGGGGGGGGGGGGGGGGGGGGGGGGGGGGGGG?FFFGGGFGGGGGGGGGFFFCFGFGGGGFF9FFGFGGGFFGFGFGCGFFFFFGFGFFFFFGGFFGEEEAFFGFFEFEEECEFE3?<<EFF
@M70528:330:000000000-K6D4P:1:1102:13153:3416 1:N:0:CTGAGCCGGT+CCTTCACGTA
GGAGCCCCTGACATAGCATTCCCTCGATTAAATAATATAAGATTCTGACTTTTACCCCCTTCTCTGGGATTATTAATTATAGGACTTTATAAAGAGGGAGCGGGAACGGGATGAACAGTATATCCACCTTTATCAACGTTTTATCATTCAGGACCTTCAGTAGACTTAACAATTTTTTCTTTACACCTTGCAGGGATTTCTTCAATTTTAGGTGCCTTAAATTTTATTACTACAATTATTAATCTTAAAGCAAAAAACCTTTCAGCAGAAAAAATTAGACTATTTGTCTGATCAGTTATTT
+
CCCCCG,FGGGGGGGFGGGGGGGGGGGGGGGGGGGGFGGGGGGGGGGGGGGGGGGGGGGGGGGGGGGGGGGGGGGGGGGGGGGGGGGGGGGGGGGGFGGGGGGGGGGGEGGGDDFGGGGGCGGGGGGFCFGGGFFFDGB<FEGGGGGGGGGGGGGGGGGGGGGGGGGFGGGGGFGGG@BAGGDGGGGGGGGFCDBDFGFGGGGGGGGFFGGFB>?FFGGGGGFGA:FEFGFAC76E8CFFFCFFGFGFF7=D*;AF4CEFFEFGFGFGAAFG*7FFE)9A?=FFFEFEFFFF9?EFEFFCE
@M70528:330:000000000-K6D4P:1:1102:19017:3416 1:N:0:CTGAGCCGGT+CCTTCACGTA
GGAGCCCCTGACATAGCATTCCCTCGATTAAATAATATAAGATTCTGACTTTTACCCCCTTCTCTGGGATTATTAATTATAGGACTTTATAAAGAAGGAGCGGGAACGGGATGAACAGTATATCCACCTTTATCAACGTTTTATCATTCAGGACCTTCAGTAGACTTAACAATTTTTTCTTTACACCTTGCAGGGATTTCTTCAATTTTAGGTGCCTTAAATTTTATTACTACAATTATTAATCTTAAAGCAAAAAACCTTTCAGCAGAAAAAATTAGACTATTTGTCTGATCAGTTATTT
+
CCCCCGGGGGGGGGGGGGGGGGGGGGGGGGGGGGGGGGGGGGGGGGGGGGGGGGGGGGGGGGGGGGGGGGGGGGGGGGGGGGGGGGGGGGGGGGGGGGGGGGGGGGGGGGGGGGGGGGGGGGGGGGGGGGGGGGGGGGGGGGGGGGGGGGGGGGGGGGGGGGGGGGGGGGGGGGGGGGGGGGGGGGGGGGGGGGGGGGGGGGGGGGGGGGGGGGGGGGGGGGGGGGGGGGFGGGFGGGGFFFFFGFGGGGGGF7FFDGFFFFFGF==GFFAGGFFGF;CFEAGFFFFEFFFFEFFFFFFFF
@M70528:330:000000000-K6D4P:1:1102:22568:3421 1:N:0:CTGAGCCGGT+CCTTCACGTA
GGAGCCCCTGACATAGCATTCCCTCGATTAAATAATATAAGATTCTGACTTTTACCCCCTTCTCTGGGATTATTAATTATAGGACTTTATAAAGAAGGAGCGGGAACGGGATGAACAGTATATCCACCTTTATCAACGTTTTATCATTCAGGACCTTCAGTAGACTTAACAATTTTTTCTTTACACCTTGCAGGGATTTCTTCAATTTTAGGTGCCTTAAATTTTATTACTACAATTATTAATCTTAAAGCAAAAAACCTTTCAGCAGAAAAAATTAGACTATTTGTCTGATCAGTTATTT
+
CCCCCGGGGGGGGGGGGGGGGGGGGGGGGGGGGGGGGGGGGGGGGGGGGGGGGGGGGGGGGGGGGGGGGGGGGGGGGGGGGGGGGGGGGGGGGGGGGGGGGGGGGGGGGGGGGGGGGGGGGGGGGGGGGGGGGGGGGGGGGGGGGGGGGGGGGGGGGGGGGGGGGGGGGGGGGGGGGGGGGGGGGGGGGGGGGGGGGGGGGGGGGGGGGGGGGGGGGGGGGGGGGGGGGGFGGFFGGGGFFFFFGFGGGGGGFGFGGGFFFFFGEGFGFFFGGFFGFEFFEFGFFFFE?;CFFFFFFFFFF
@M70528:330:000000000-K6D4P:1:1102:7773:3424 1:N:0:CTGAGCCGGT+CCTTCACGTA
GGAGCCCCTGACATAGCATTCCCTCGATTAAATAATATAAGATTCTGACTTTTACCCCCTTCTCTGGGATTATTAATTATAGGACTTTATAAAGAAGGAGCGGGAACGGGATGAACAGTATATCCACCTTTATCAACGTTTTATCATTCAGGACCTTCAGTAGACTTAACAATTTTTTCTTTACACCTTGCAGGGATTTCTTCAATTTTAGGTGCCTTAAATTTTATTACTACAATTATTAATCTTAAAGCAAAAAACCTTTCAGCAGAAAAAATTAGACTATTTGTCTGATCAGTTATTT
+
CCCCCGFGF@EGCFGFGGGGGACEFE7F@FGFFFAEFFFGFCFECDFFEFFGFGGGGGGGGG<FGEFFGGGCF<E@FGGGGCFFFFCFFFGGGGGGGFGGGD@FEFGGGDCFGGFGGFBFGCCFDGDFGGGFGFAF=F?FEGGFFGGAFGDGF<DFGG9?EFGC<EFG9FFFFGGGGGG9=EFGD,8,3FFGGFD@B8>DFFFGGBC7CFF,@9C1DEG7EFFGFGGAF:@,?63CG+9BB@B9=EGG7++;AC99CGFFBECB*=9FF)6?F@FGFFEF?FGF=);?CF3CCC3C?<6CE
@M70528:330:000000000-K6D4P:1:1102:10070:3431 1:N:0:CTGAGCCGGT+CCTTCACGTA
GGAGCCCCTGACATAGCATTCCCTCGATTAAATAATATAAGATTCTGACTTTTACCCCCTTCTCTGGGATTATTAATTATAGGACTTTATAAAGAAGGAGCGGGAACGGGATGAACAGTATATCCACCTTTATCAACGTTTTATCATTCAGGACCTTCAGTAGACTTAACAATTTTTTCTTTACACCTTGCAGGGATTTCTTCAATTTTAGGTGCCTTAAATTTTATTACTACAATTATTAATCTTAAAGCAAAAAACCTTTCAGCAGAAAAAATTAGACTATTTGTCTGATCAGTTATTT
+
CCCCCGGGGGGGGGGFGGGGGGGGGGG,FFGGGGGGGGGGGGGGGGGGGGGGGGGGGGGGGGGGGGGGGGGGGGGGGAFGGGGGGGGGGGGCGGGGGGCFGGGGGGGGDGGGGGGGGGGGGGGGGGGGGGGGGGGGGGGGGEFGGGGGGGGGGGGGGGGGGGGCFGGCFGGGFGGGGGGGGGGGGGGGGGGFGGGGGGGGGGGGDGGGGFGGGDFGGGGGFFEGGGGFFGFFGGFGFGGFFFFFGFF@9FFGAFFFDGFFFFCG?GE6FF4EG@FGF8EFEFFCCCF<?CFFFF<C?<?CE
@M70528:330:000000000-K6D4P:1:1102:17504:3438 1:N:0:CTGAGCCGGT+CCTTCACGTA
GGACCCTGTTTTACTGTCTCTTATACACATCTCCGAGCCCACGAGACCTGAGCCGGTATCTCGTATGCCGTCTTCTGCTTGAAAAAAAAAATATTACAATCTAAACATTACATTCTTCTCCGTTTCTTTTATATACATCCTCTAAATTCCAATGTAACTATGCTCTTCTCATTCAATTTGTTTTTTATCATTTTCTTTTACCTTCATGTTCTACCATTCCACTATTCCTCTTTTTCTTTTCCTATTCTCTGTATCTATCAGTTTGATGTACTATTTATCTAGTCTCTTTCTCCTACTTGTC
+
CCCCCGGGGGGGGGGGGGGGGGGGFGGG6;CEFFGGGGGGGGGGGGGGGGGGGGGGGGDFGGGGGGGGGGGGGGGGGGGGGGGGGGCCFFF,:,,,,,<,,,,<,4,,,,,:,,95,,,,,89,,,,,,,,8,,,,,5<,,,,,,,,,,,5C,,7,,,,,,,,5,,,,3,,,,,7,,76,,,,,6+@D,,,3,,,,,,,,,,,,,,,,,,73,,,,,,,,,,5,,,,,+,+,+,*,52+++*4=++1+4++11+11++1+4*++*40+3++13)++)))+.1++11+/)))./.))/))))
@M70528:330:000000000-K6D4P:1:1102:18038:3439 1:N:0:CTGAGCCGGT+CCTTCACGTA
GGAGCCCCTGACATAGCATTCCCTCGATTAAATAATATAAGATTCTGACTTTTACCCCCTTCTCTGGGATTATTAATTATAGGACTTTATAAAGAAGGAGCGGGAACGGGATGAACAGTATATCCACCTTTATCAACGTTTTATCATTCAGGACCTTCAGTAGACTTAACAATTTTTTCTTTACACCTTGCAGGGATTTCTTCAATTTTAGGTGCCTTAAATTTTATTACTACAATTATTAATCTTAAAGCAAAAAACCTTTCAGCAGAAAAAATTAGACTATTTGTCTGATCAGTTATTT
+
CCCCCGGGGGGGGGGGGGGGGGGGGGGGGEGGGGGGGGGGGGGGGGGGGGGGGGGGGGGGGGGGGGGGGGGGGGGGGGGGGGGGGGGGGGGGGGGGGGGGGGGDEGGGGGGFGGGGGGGGGGGGGGGGGGGGGGGGGGGGGGGGGGGGGGGGGGGGGGGGGGGGGGGGAFGGGGGGGGGGGGGGGGGGGFFGGGGFGGGGGGGGGGGGGGGCGGGGGGGGDEEFGFGGGGFFGDFGGFGFFFFFGFFGCFFGFGFG7D?FFEFGCGFGFFFG<;FGF@EFFFGFFFFEF9<?CEEFF?EEF
@M70528:330:000000000-K6D4P:1:1102:21560:3440 1:N:0:CTGAGCCGGT+CCTTCACGTA
GGAGCCCCTGACATAGCATTCCCTCGATTAAATAATATAAGATTCTGACTTTTACCCCCTTCTCTGGGATTATTAATTATAGGACTTTATAAAGAAGGAGCGGGAACGGGATGAACAGTATATCCACCTTTATCAACGTTTTATCATTCAGGACCTTCAGTAGACTTAACAATTTTTTCTTTACACCTTGCAGGGATTTCTTCAATTTTAGGTGCCTTAAATTTTATTACTACAATTATTAATCTTAAAGCAAAAAACCTTTCAGCAGAAAAAATTAGACTATTTGTCTGATCAGTTATTT
+
@8@BC@BEGGFGGGFEECEFGGGGGCCGGDGFGGEGAFEFEGGGGG<@FGGGGGGCFGGEFGCGGGGGFFGGGGGGGGEF@CFFFGGGCEGGCCE<EGDDDFCBFGGEFGGGEFGGFFGFGCFGGGG<EFF,EGGGGDFGGGGGGGGGGFGGGGGGGGGGGEFEGGGCAFFGGGGGGGGDGGGGGGGGGGGGGGGCDEGGGGCGFFFFG7EGGGFFGGGGGGGGGFGGGGFGG?FGGFGFFFFFGFFG?7?CAGF>CCDFFEFGFGCDAFFF*6AG3@507BF@FFFEC?ECCEEEFEF3?
@M70528:330:000000000-K6D4P:1:1102:18055:3446 1:N:0:CTGAGCCGGT+CCTTCACGTA
GGAGCCCCTGACATAGCATTCCCTCGATTAAATAATATAAGATTCTGACTTTTACCCCCTTCTCTGGGATTATTAATTATAGGACTTTATAAAGAAGGAGCGGGAACGGGATGAACAGTATATCCACCTTTATCAACGTTTTATCATTCAGGACCTTCAGTAGACTTAACAATTTTTTCTTTACACCTTGCAGGGATTTCTTCAATTTTAGGTGCCTTAAATTTTATTACTACAATTATTAATCTTAAAGCAAAAAACCTTTCAGCAGAAAAAATTAGACTATTTGTCTGATCAGTTATTT
+
CCCCCGGGGGGGGGGGGGGGGGGGGGGGGGGGGGGGGGGGGGGGGGGGGGGGGGGGGGGGGGGGGGGGGGGGGGGGGGGGGGGGGGGGGGGGGGGGGGGGGGGGGGGGGGGGGGGGGGGGGGGGGGGGGGGGGGGGGGGGGGGGGGGGGGCGGGGGGGGGGGGGGGGDGGGGGGGGGGGGGGGGGGGGGGGFG@GGGGGGGGGGGGGGGGG?FFGGGGGGGGGGGGGGGGFEFGFGGGGFFFFFGFGGFFGGFGFGGGFFFFFGFGFGFAFCC@FFEFFFFFGFFCFFFFFFEFEC??EEF
@M70528:330:000000000-K6D4P:1:1102:24762:3454 1:N:0:CTGAGCCGGT+CCTTCACGTA
GGAGCCCCTGACATAGCATTCCCTCGATTAAATAATATAAGATTCTGACTTTTACCCCCTTCTCTGGGATTATTAATTATAGGACTTTATAAAGAAGGAGCGGGAACGGGATGAACAGTATATCCACCTTTATCAACGTTTTATCATTCAGGACCTTCAGTAGACTTAACAATTTTTTCTTTACACCTTGCAGGGATTTCTTCAATTTTAGGTGCCTTAAATTTTATTACTACAATTATTAATCTTAAAGCAAAAAACCTTTCAGCAGAAAAAATTAGACTATTTGTCTGATCAGTTATTT
+
CCCCCGGEGGGGGGGGGGGGGGGGGGGGGGGGGGGGGGGGGGGGGGGGGGGGGGGGGGGGGGGGGGGGGGGGGGGGGGGGGGGGGGGGGGGGGGGGGGGGGGGGGGGGGGGGGGGGGGGGGGGGGGGGGGGGGGGGGGGGGGGGGGGGGGGGGGGGGGGGGGGGGGGGGGGGGGGGGGGGGGGGGGGGGGGGGGGGGGGGGGGGGGGGGGFGGGFGGGGGGGGGGGGGGGFDFGFGGGFFFFFFGFGFGGGGFGFGGGFFFEFGFGFGFFFGGFFGFF?BCFGFFCFFEFFFCEEFCCEEE
@M70528:330:000000000-K6D4P:1:1102:22481:3460 1:N:0:CTGAGCCGGT+CCTTCACGTA
GGACCCTGTTTTACTGTCTCTTATACACATCTCCGAGCCCACGAGCCCTGAGCCGGTATCTCGTATGCCGTCTTCTGCTTGAAAAAAAAAAAATAATCACAACCAAAAGGCAACAAACGACACACGACCAATACACAAAATCAAACAACGAAACAGCCACCTCTGTATAACAAAATCGTCAAGCAATCTTCTAGTTAAAACGGACCAACAGTTCAATAATCTGTTCTAGCAATTCCCATCGCAGTGTCTGAGCACATACTATATGTGGTTTGTTACACTGTTCTACCAGTATCTATAATCT
+
CCCCCGGGGEGGGGGGGGGGGGGGGGGGGGGGGGG@FGGGGGGGF:FGGGGGGGGGGGFFGGGGGGGGGGGGGGGGGGGGGGGGGGGGGGGF8,,:,,5=<C+48+,4,+,A,4,,:B++8+3,8+8+3=A8>,,,,+,,,,,,,,3,,+:+*5,36*,5,3,,,,,,,,,,,,57,1,2=*<C,,4,,,,,,,2,46,,,*3*****2**2+3+++4++++2+++1++4/+0+*+*20)).).*)*2+***)*)*****/-**)2)*)))*0(**-))1-***1)*)))).))))))).)
@M70528:330:000000000-K6D4P:1:1102:9449:3463 1:N:0:CTGAGCCGGT+CCTTCACGTA
GGACCCTGTTTTACTGTCTCTTATACACATCTCCGAGCCCACGAGACCTGAGCCGGTATCTCGTATGCCGTCTTCTGCTTGAAAAAAAAAAAACATCTTATCGCAGAAAATGCCAGCATGCTCCAGAGGCAGTAATCATGCACCTCCTACATCGCACCGTACTCATTACGTTCCATGCGCCACGGTTCTACCGAAGATATTGTCTTAAACCTTCAGCCTGTAGGCGTAGTAGAACTCACGTCTAAGGTCCAACCTATTATCATATGCGTCTACGACAGCATGGACCATGTGGCGAGGCTGA
+
CCCCCGGGGGGDGGGGGFGGFGGGGGGG<C=CFGEFGGGGGGGGGEGFGF@FFEFG7FDFGGFDEFGGFGFCFGGGFGGGGGGGGGGEGGGG++,,5<9,,,+4?=+4,:?,<85,+:,88,A=,,,,:>=+3,,,:5,8,:3,,:,,,,,7E++6+++,5+8,,3,,,*5,7,,,,,*51**>***1,,63*44**6,,,,45,6,+++2*25=+>6*3++2++2**/*++++*++:*.0))0***0+***)*02**0**-**)*)*))0**,.)((())**)/())))))((((((,((
@M70528:330:000000000-K6D4P:1:1102:14488:3474 1:N:0:CTGAGCCGGT+CCTTCACGTA
GGAGCCCCTGACATAGCATTCCCTCGATTAAATAATATAAGATTCTGACTTTTACCCCCTTCTCTGGGATTATTAATTATAGGACTTTATAAAGAAGGAGCGGGAACGGGATGAACAGTATATCCACCTTTATCAACGTTTTATCATTCAGGACCTTCAGTAGACTTAACAATTTTTTCTTTACACCTTGCAGGGATTTCTTCAATTTTAGGTGCCTTAAATTTTATTACTACAATTATTAATCTTAAAGCAAAAAACCTTTCAGCAGAAAAAATTAGACTATTTGTCTGATCAGTTATTT
+
CCCCCGGGGGGGGGGGGGGGGGGGGGGGGGGGGGGGGGGGGGGGGGGGGGGGGGGGGGGGGGGGGGGGGGGGGGGGGGGGGGGGGGGGGGGGGGGGGGGGGGGGGGGGGGDEGGGGGGGGGGGGGGGGGGGGGGGGGGGFGGGGGGGGGGGGGGGGGGGGGFFGGGGGGGGGGGFGFGGGGGGGGGGGGGGGGGGGGGGDGGFFGGGGFGGGG9CFGGGGGGGGGCGGGGFGGGFGGDFFFFFFGFGGGGGFFGFGGDFFFFFGF7:8AAFGFBFGA3?FFFGFFFFEE?3?4<37CFFFF
@M70528:330:000000000-K6D4P:1:1102:14349:3488 1:N:0:CTGAGCCGGT+CCTTCACGTA
GGAGCCCCTGACATAGCATTCCCTCGATTAAATAATATAAGATTCTGACTTTTACCCCCTTCTCTGGGATTATTAATTATAGGACTTTATAAAGAAGGAGCGGGAACGGGATGAACAGTATATCCACCTTTATCAACGTTTTATCATTCAGGACCTTCAGTAGACTTAACAATTTTTTCTTTACACCTTGCAGGGATTTCTTCAATTTTAGGTGCCTTAAATTTTATTACTACAATTATTAATCTTAAAGCAAAAAACCTTTCAGCAGAAAAAATTAGACTATTTGTCTGATCAGTTATTT
+
CCCCCGGGGGGGGGGGGGGGGGGGGGGGGGGGGGGGGGGGGGGGGGGGGGGGGGGGGGGGGGGGGGGGGGGGGGGGGGGGGGGGGGGGGGGGGGGGGGGGGGGGGGGGGGGGGGGGGGGGGGGGGGGGGGGGGGGGGGGGGGGGGGGGGGGGGGGGGGGGGGGGGGGGGGGGGGGGGGGGGGGGGGGGGGGGGGGGGGGGGGGGGGGGGGGGGFGGGGFGGGGGGFGGGGFGGGFFGGGFFFFFGFGGGGGGFGFGGGFFFFFGFGFGFFFGGFFGFFEFFFFFFFFFFFEFFFFFFFFFF
@M70528:330:000000000-K6D4P:1:1102:22801:3488 1:N:0:CTGAGCCGGT+CCTTCACGTA
GGAGCCCCTGACATAGCATTCCCTCGATTAAATAATATAAGATTCTGACTTTTACCCCCTTCTCTGGGATTATTAATTATAGGACTTTATAAAGAAGGAGCGGGAACGGGATGAACAGTATATCCACCTTTATCAACGTTTTATCATTCAGGACCTTCAGTAGACTTAACAATTTTTTCTTTACACCTTGCAGGGATTTCTTCAATTTTAGGTGCCTTAAATTTTATTACTACAATTATTAATCTTAAAGCAAAAAACCTTTCAGCAGAAAAAATTAGACTATTTGTCTGATCAGTTATTT
+
CCCCCGGGGGGGGGGGGGGGGGGGGGGGGGGGGGGGGGGGGGGGGGGGGGGGGGGGGGGGGGGGGGGGGGGGGGGGGGGGGGGGGGGGGGGGGGGGGGGGGGGGGGGGGGGGGGGGGGGGGGGGGGFGGGGGGGGGGGGGGGGGGGGGGGGGGGGGGGGGGGGGGGGGGGGGGGGGGGGGGGGGGGGGGGGGGGGGGGGGGGGGGGGGGGGGGGGGGGGGGGGGGGGGDGFEGGFGGDGFFFFFGFGGGCFFFGFGGGFFFFFC<F=CFFFGGFFGE@?6CFGFFCFEFFEFFFFFFFEFF
@M70528:330:000000000-K6D4P:1:1102:8003:3490 1:N:0:CTGAGCCGGT+CCTTCACGTA
GGAGCCCCTGACATAGCATTCCCTCGATTAAATAATATAAGATTCTGACTTTTACCCCCTTCTCTGGGATTATTAATTATAGGACTTTATAAAGAAGGAGCGGGAACGGGATGAACAGTATATCCACCTTTATCAACGTTTTATCATTCAGGACCTTCAGTAGACTTAACAATTTTTTCTTTACACCTTGCAGGGATTTCTTCAATTTTAGGTGCCTTAAATTTTATTACTACAATTATTAATCTTAAAGCAAAAAACCTTTCAGCAGAAAAAATTAGACTATTTGTCTGATCAGTTATTT
+
CCCCCGGGGGGGGGGGGGGGGGGGGGGGGGGGGGGGGGGGGGGGGGGGGGGGGGGGGGGGGGGGGGGGGGGGGGGGGGGGGGGGGGGGGGGGGGGGGGGGGGGGGGGGGGGGGGGGGGGGGGGGGGGGGGGGGGGGGGGGGGGGGGGGGGGGGGGGGGGGGGGGGFGFGGGGGGGGGGGGGGGGGGGGGGFFGGGGGGGGGGGGFGGGGGGGGGGGGGGGGGGGGFGGGGFGGGFGGGGFFFFFGFGGGGGGAFFGGGFFFFFGFGFFFFFGGFFGFFEFEBGFFF=)9?4CEFFFFFFFF
@M70528:330:000000000-K6D4P:1:1102:10876:3497 1:N:0:CTGAGCCGGT+CCTTCACGTA
GGAGCCCCTGACATAGCATTCCCTCGATTAAATAATATAAGATTCTGACTTTTACCCCCTTCTCTGGGATTATTAATTATAGGACTTTATAAAGAAGGAGCGGGAACGGGATGAACAGTATATCCACCTTTATCAACGTTTTATCATTCAGGACCTTCAGTAGACTTAACAATTTTTTCTTTACACCTTGCAGGGATTTCTTCAATTTTAGGTGCCTTAAATTTTATTACTACAATTATTAATCTTAAAGCAAAAAACCTTTCAGCAGAAAAAATTAGACTATTTGTCTGATCAGTTATTT
+
CCCCCGGGGGGGGGGGGGGGGGGGGGGGGGGGGGGGGGGGGGGGGGGGGGGGGGGGGGGGGGGGGGGGGGGGGGGGGGGGGGGGGGGGGGGGGGGGGGGGGGGGGGGGGGGGGGGGGGGGGGGGGGGGGGGGGGGGGGGGGGGGGGGGGGGGGGGGGGGGGGGGGGGGGGGGGGGGGGGGGGGGGGGGGGGGGGGGGGGGGGGGGGGGGGGGGGGGGGGGGGGGGGGGGGFGGGFGGGGFFFFFGFGGGCFGFFFGDDFFFFFGFGFGFFFGG@FGF;CFCFGFFFFFFCCFFFFFFCFFF
@M70528:330:000000000-K6D4P:1:1102:16166:3500 1:N:0:CTGAGCCGGT+CCTTCACGTA
GGAGCCCCTGACATAGCATTCCCTCGATTAAATAATATAAGATTCTGACTTTTACCCCCTTCTCTGGGATTATTAATTATAGGACTTTATAAAGAAGGAGCGGGAACGGGATGAACAGTATATCCACCTTTATCAACGTTTTATCATTCAGGACCTTCAGTAGACTTAACAATTTTTTCTTTACACCTTGCAGGGATTTCTTCAATTTTAGGTGCCTTAAATTTTATTACTACAATTATTAATCTTAAAGCAAAAAACCTTTCAGCAGAAAAAATTAGACTATTTGTCTGATCAGTTATTT
+
CCCCCEGGGGGGGGGGGGGGGGGGGGGGGGGGGGGGGGGGGGGGGGGGGGGGGGGGGGGGGGFGGGGGGGGGGGGGGGGGGGGGGGGGGGGGGGFGGGGGGGGGGGGGGGGGGFGGGGGGGGGGGGGGGGGGGGGGGGGGGGGGGGGGGGGGGGGGGGGGGGGGGGGFFGGGGGGGGGGGGGGGGGGGGGGFGCEFGGGGGGGGGGGGGGGFGGGGGGGGGGGFFCEGGGFFGGFGGGGFFFFFGFGGGFGGFGFGGGFFFEFGCGFC;F6FG9FGFEFFFFGFFEF<?EEFFFFFECFFF
@M70528:330:000000000-K6D4P:1:1102:10465:3517 1:N:0:CTGAGCCGGT+CCTTCACGTA
GGACCCTGTTTTACTGTCTCTTATACACATCTCCGAGCCCACGAGACCTGAGCCGGTATCTCGTATGCCGTCTTCTGCTTGAAAAAAAAAAACTAAATGACAGCACACTTCAATACTATCAACTATTCAACACTTACAAATTTCTCTAGAGACTCCCATGTCCATACACTTTCCTCATTTTCCTCATGCCTCACACATACATTTACATCTTCAAACATCCAACCTGATTCGTTAGTGGTACCTATCACTTTTCACTCTCTCTGCCACATCCACATGTCATCCTCACTACATCCTGCACACA
+
CCCCCGGGGGGGGFGGGGGGGGGGGGGG<CCFFGGGGGGGGGGGEGGGGGFGGGGGGGFFFGGGGDGGGGGGGGFFGGGGGGGGGGGFGEG:4,,5,,,,,,,,9,,,,,:,,,,:,,,,,,:,,,8B,<,,+5,,,,,,,:,58,,:,,,,,,53,3>,9,,,,3,,,3C=,,,:,8,35,6,@3,,,,3,8,@,*,33,,,,,,,,2,,,,,,,,,,,,,,*,4=,2,)02*),+*4140+4+*++1+0+111+++2**)+*)*)2))2+2/)*1))+)2*0+/1.())..4)((.).(
@M70528:330:000000000-K6D4P:1:1102:11412:3523 1:N:0:CTGAGCCGGT+CCTTCACGTA
GGAGCCCCTGACATAGCATTCCCTCGATTAAATAATATAAGATTCTGACTTTTACCCCCTTCTCTGGGATTATTAATTATAGGACTTTATAAAGAAGGAGCGGGAACGGGATGAACAGTATATCCACCTTTATCAACGTTTTATCATTCAGGACCTTCAGTAGACTTAACAATTTTTTCTTTACACCTTGCAGGGATTTCTTCAATTTTAGGTGCCTTAAATTTTATTACTACAATTATTAATCTTAAAGCAAAAAACCTTTCAGCAGAAAAAATTAGACTATTTGTCTGATCAGTTATTT
+
<@A<AFGGGGGFCFFECCFGGGEFGGCGFGGGGGDCFGCGEEFFFGGCFGGGEF,<,DFBF<CFGA<E<FFEFGFEEGGGDGFGGGGFGGGGGGC@FC,<<FBCDGCCEDEFFEE?,,CE@,CBECEFGAFGGGA<FEGGGDGFFFGFGGGFGGGFGGGDFGD<EFEFFF<AEFGGGEGCGFGGGGGGFF?<>E+3@FBAFFADEGGEFG88D99EFGGGAFFGGGGGGGFFGGFGFGFFFFFAFFDC?8DGFGF4DC5FFFADEG=CFFFFG@FGEEFACAFFF?F5?)>CE<=EFFFFF
@M70528:330:000000000-K6D4P:1:1102:12099:3536 1:N:0:CTGAGCCGGT+CCTTCACGTA
GGAGCCCCTGACATAGCATTCCCTCGATTAAATAATATAAGATTCTGACTTTTACCCCCTTCTCTGGGATTATTAATTATAGGACTTTATAAAGAAGGAGCGGGAACGGGATGAACAGTATATCCACCTTTATCAACGTTTTATCATTCAGGACCTTCAGTAGACTTAACAATTTTTTCTTTACACCTTGCAGGGATTTCTTCAATTTTAGGTGCCTTAAATTTTATTACTACAATTATTAATCTTAAAGCAAAAAACCTTTCAGCAGAAAAAATTAGACTATTTGTCTGATCAGTTATTT
+
CCCCCGFGGGGGGGGGGGGGGGGGGGGGGGGGGGGGGGGGGGGGGGGGGGGGGGGGGGGGGGGGGGGGGGGGGGGGGGGGGGGGGGGGGGGGGGGGGGGGGGGGGGGGGGGGGGGGGGGGGGGGGGGGGGGGGGGGGGGGGGGGGGGGGGGGGGGGGGGGGGGGGGGGGGGGGGGGGGGGGGGGGGGGGGGGCFDGGGGGGGGGGGGGGGFGGFGGGGGGGGGGGGGGFGFEFGFGGGGFFFFFGFGCC:DGFGFGCGDFFFFGFG:FFFFGFFFGF3?FFFGFFCF?CECFFFFFEFFEF
@M70528:330:000000000-K6D4P:1:1102:23822:3547 1:N:0:CTGAGCCGGT+CCTTCACGTA
GGAGCCCCTGACATAGCATTCCCTCGATTAAATAATATAAGATTCTGACTTTTACCCCCTTCTCTGGGATTATTAATTATAGGACTTTATAAAGAAGGAGCGGGAACGGGATGAACAGTATATCCACCTTTATCAACGTTTTATCATTCAGGACCTTCAGTAGACTTAACAATTTTTTCTTTACACCTTGCAGGGATTTCTTCAATTTTAGGTGCCTTAAATTTTATTACTACAATTATTAATCTTAAAGCAAAAAACCTTTCAGCAGAAAAAATTAGACTATTTGTCTGATCAGTTATTT
+
CCCCCGGGGGGGGGGGGGGGGGGGGGGGGGGGGGGGGGGGGGGGGGGGGGGGGGGGGGGGGGGGGGGGGGGGGGGGGGGGGGGGGGGGGGGGGGGGGGGGGGGGGGGGGGGGGGGGGGGGGGGGGGGGGGGGGGGGGGGGGGGGGGGGGGGGGGGGGGGGGGFGGGGGGGGGGGGGGGGGGGGGGGGGGGGGGGGFGGGGGGGGGGGGGFFGGGGGGGGGGGGGGGGGGGFFF6CGG+CFFFFFFFGGGGGGFGFCDDBFFFFGFGF4AFFGGFFGE3<8;AGAACFC?;<?>?3C<77CE
@M70528:330:000000000-K6D4P:1:1102:20583:3577 1:N:0:CTGAGCCGGT+CCTTCACGTA
GGAGCCCCTGACATAGCATTCCCTCGATTAAATAATATAAGATTCTGACTTTTACCCCCTTCTCTGGGATTATTAATTATAGGACTTTATAAAGAAGGAGCGGGAACGGGATGAACAGTATATCCACCTTTATCAACGTTTTATCATTCAGGACCTTCAGTAGACTTAACAATTTTTTCTTTACACCTTGCAGGGATTTCTTCAATTTTAGGTGCCTTAAATTTTATTACTACAATTATTAATCTTAAAGCAAAAAACCTTTCAGCAGAAAAAATTAGACTATTTGTCTGATCAGTTATTT
+
CCCCCGGGGGGGGGGGGGGGGGGGGGGGGGGGGGGGGGGGGGGGGGGGGGGGGGGFGGGGGGGGGGGGGGGGGGGGGGGEFGGGGGGGGGGGGGGGGGGGGGGGGGGGGGGGGGGGGGGGGGGGGGGGGGGGGGGGGGGGGGGGGGGGGGGGGGGGGGGGGGGGGGGFGGGGGGGGGGGGGGGGGGGGGGGGGGGGGGGGGGFFGGGGGGGGFDDGGGGGGFGGG7EC7EFGGF5EFCCFFFFFGFGGGFGGFFAGGDEFFFFG?FCCFFFGFBFF@3/=EFFFF3FEFEC?E?EFFFFFF
@M70528:330:000000000-K6D4P:1:1102:22787:3578 1:N:0:CTGAGCCGGT+CCTTCACGTA
GGAGCCCCTGACATAGCATTCCCTCGATTAAATAATATAAGATTCTGACTTTTACCCCCTTCTCTGGGATTATTAATTATAGGACTTTATAAAGAAGGGGCGGGAACGGGATGAACAGTATATCCACCTTTATCAACGTTTTATCATTCAGGACCTTCAGTAGACTTAACAATTTTTTCTTTACACCTTGCAGGGATTTCTTCAATTTTAGGTGCCTTAAATTTTATTACTACAAGTATTATTCTTAAAGCAAAAAACCTTTCAGCAGAAAAAATTAGACTATTTGTCTGATCAGTTATTT
+
@<6ACED@FFGGGGG<@-CCFGGAFGCFFDDFCGFCCC@FFFCCFDGCGFEEGGGFFG@FGG9@FFFCG,EF9CEGF@FGEFACEEFFGGGFD9FGCG,@F:CCGGGGEDGCF?FC<EFFAGFFAD8<BECDECFFFGAFFBDEGGGAFGGEDF=>FFFFFGGDGGCFCCFGGGC@CCGDFF,@@F6@CGFF;@*@FFFCFG?,DDC:,>CBB97CEC,CCF;CC:@C7,==CGF,=CCFF+=FDFD79;7*/<AG3555F>FGFG35AAFCC;>*4:4*:FCBF2@9><<<A4,:4ABFA
@M70528:330:000000000-K6D4P:1:1102:25586:3583 1:N:0:CTGAGCCGGT+CCTTCACGTA
GGAGCCCCTGACATAGCATTCCCTCGATTAAATAATATAAGATTCTGACTTTTACCCCCTTCTCTGGGATTATTAATTATAGGACTTTATAAAGAAGGAGCGGGAACGGGATGAACAGTATATCCACCTTTATCAACGTTTTATCATTCAGGACCTTCAGTAGACTTAACAATTTTTTCTTTACACCTTGCAGGGATTTCTTCAATTTTAGGTGCCTTAAATTTTATTACTACAATTATTAATCTTAAAGCAAAAAACCTTTCAGCAGAAAAAATTAGACTATTTGTCTGATCAGTTATTT
+
CCCCCGGGGGGGGGGGGGGGGGGGGGGGGGGGGGGGGGGGGGGGGGGGGGGGGGGGGGGGGGGGGGGGGGGGGGGGGGGGGGGGGGGGGGGGGGGGGGGGGGGGGGGGGGGGGFGGGGGGGGGGGGGGGGGGGGGGGGGGGGGGGGGGGGGGGGGGGGGGGGGGGGGGGGGGFGGGGGGGGGGGGGGGGGGGGGG7FGGGGGGGGGGGGGGGGFGGGGGGFGGGGGGGGGFEFGFGGGGFFFFFGFCGF>FFFGFGGGFFFFFGFGCDFAFGC9FFFFEFEFGFFFFECEEEFFFF?EEEF
@M70528:330:000000000-K6D4P:1:1102:7721:3585 1:N:0:CTGAGCCGGT+CCTTCACGTA
GGAGCCCCTGACATAGCATTCCCTCGATTAAATAATATAAGATTCTGACTTTTACCCCCTTCTCTGGGATTATTAATTATAGGACTTTATAAAGAAGGAGCGGGAACGGGATGAACAGTATATCCACCTTTATCAACGTTTTATCATTCAGGACCTTCAGTAGACTTAACAATTTTTTCTTTACACCTTGCAGGGATTTCTTCAATTTTAGGTGCCTTAAATTTTATTACTACAATTATTAATCTTAAAGCAAAAAACCTTTCAGCAGAAAAAATTAGACTATTTGTCTGATCAGTTATTT
+
CCCCCGGGGGGGGGGGGGGGGGGGGGGGGGGGGGGGGGGGGGGGGGGFGGGGGGGGGGGGGGGGGGGGGGGGGFGGGGGGGGGGFFEFGGFGGGGGGGGGGGGGGGGGECCFGFGGGGGGGFFGGGGGGGGEGGCGGGGGFEGGGDGGGGGGGGCFGGGGGEGGGGGGGFFFEFGGGGGGGGGGGGEGGGGGFGGGGGFDGGGGEFGGGGGCFGGGGGGG7EEFGGGGGGCGCC6CCFGAFBF>CFGGGGCGAFFFGGFFFFFGFGFGFFF?C9FGFE5FFFGFFEA?EE39;?EFFCEFE
@M70528:330:000000000-K6D4P:1:1102:22921:3591 1:N:0:CTGAGCCGGT+CCTTCACGTA
GGAGCCCCTGACATAGCATTCCCTCGATTAAATAATATAAGATTCTGACTTTTACCCCCTTCTCTGGGATTATTAATTATAGGACTTTATAAAGAAGGAGCGGGAACGGGATGAACAGTATATCCACCTTTATCAACGTTTTATCATTCAGGACCTTCAGTAGACTTAACAATTTTTTCTTTACACCTTGCAGGGATTTCTTCAATTTTAGGTGCCTTAAATTTTATTACTACAATTATTAATCTTAAAGCAAAAAACCTTTCAGCAGAAAAAATTAGACTATTTGTCTGATCAGTTATTT
+
CCCCCGGGGGGGGGGGGGGGGGGGGGGGGGGGGGGGGGGGGGGGGGGGGGGGGGGGGGGGGGGGGGGGGGGGGGGGGGGGGGGGGGGGGGGGGGGGGGGGGGGGGGGGGGGGGFGGGGGGGGGGGGGGGGGGGGGGGGFGGGGGGGGGGGGGGGGGGGGGGGGGGGGGGGGGGGGGGGGGGGGGGGGGGGGGGGGGGGGGGGGGFGGGGGGGGGGGGGGCGGGGGGGGGGFFGFFGFGGFFFFFGFGGGGGGFFFGGGFFFFFGEGFFFFFGGFFGFFCFCFFFFEFCFFFFFFEFFEE7?
@M70528:330:000000000-K6D4P:1:1102:23781:3592 1:N:0:CTGAGCCGGT+CCTTCACGTA
GGAGCCCCTGACATAGCATTCCCTCGATTAAATAATATAAGATTCTGACTTTTACCCCCTTCTCTGGGATTATTAATTATAGGACTTTATAAAGAAGGAGCGGGAACGGGATGAACAGTATATCCACCTTTATCAACGTTTTATCATTCAGGACCTTCAGTAGACTTAACAATTTTTTCTTTACACCTTGCAGGGATTTCTTCAATTTTAGGTGCCTTAAATTTTATTACTACAATTATTAATCTTAAAGCAAAAAACCTTTCAGCAGAAAAAATTAGACTATTTGTCTGATCAGTTATTT
+
CCCCCGGGGGGGGGGFGGGGGGGGGGGGGGGGGGGGGGGGGGGGGGGGGGGGGGGGGGGGGGGGGGGGGGGGGGGGGGGGGGGGGGGGGGGGGGGGGGGGGGGGGGGGGGGGDGGGGGGGGGGGGGGGGGGGGGGGGGGGGGGGGGGGGGGGGGGGGGGGGGFGGGGFGGGGGGGFGGGGGGGGGGGGGGGGGFGGGGGGGGGGGGGGGGG6FGGGGGGGGGGGGGGGGFFFGFFGGGGFFFFFGFGGGGFFFGFG<DBFFECF?DC8FFFGGFFDEEEAEFGFFFFEE?EFF?<C?EFFF
@M70528:330:000000000-K6D4P:1:1102:14427:3592 1:N:0:CTGAGCCGGT+CCTTCACGTA
GGAGCCCCTGACATAGCATTCCCTCGATTAAATAATATAAGATTCTGACTTTTACCCCCTTCTCTGGGATTATTAATTATAGGACTTTATAAAGAAGGAGCGGGAACGGGATGAACAGTATATCCACCTTTATCAACGTTTTATCATTCAGGACCTTCAGTAGACTTAACAATTTTTTCTTTACACCTTGCAGGGATTTCTTCAATTTTAGGTGCCTTAAATTTTATTACTACAATTATTAATCTTAAAGCAAAAAACCTTTCAGCAGAAAAAATTAGACTATTTGTCTGATCAGTTATTT
+
CCCCCGGGGGGGGGGGGGGGGGGGGGGGGGGGGGGGGGGGGGGGGGGGGGGGGGGGGGGGGGGGGGGGFGGGGGGGGGGGGGGGGGGGGGGGGGGGGGGGGGGGGGGGGGGGGGGGGGGGGGGGGGGGGGGGGGGGGGGGGGGGGGGGGGGGGGGGGGGGGGGGGGGGGGGGGGGGGGGGGGGGGGGGGGGGGGGGGGGGGGGGGGGGGGGFGGGGGGGGGGGGGGGGGGFGGGFGGFGFFFFFGFGFGCFGFGFGGGFFFFAC4DEFFFFGDBFGFFFFEFFFF?F)?EFFFFFFFFFFF
@M70528:330:000000000-K6D4P:1:1102:17794:3593 1:N:0:CTGAGCCGGT+CCTTCACGTA
GGAGCCCCTGACATAGCATTCCCTCGATTAAATAATATAAGATTCTGACTTTTACCCCCTTCTCTGGGATTATTAATTATAGGACTTTATAAAGAAGGAGCGGGAACGGGATGAACAGTATATCCACCTTTATCAACGTTTTATCATTCAGGACCTTCAGTAGACTTAACAATTTTTTCTTTACACCTTGCAGGGATTTCTTCAATTTTAGGTGCCTTAAATTTTATTACTACAATTATTAATCTTAAAGCAAAAAACCTTTCAGCAGAAAAAATTAGACTATTTGTCTGATCAGTTATTT
+
CCCCCGGGGGGGGGGGGFGGGGGGGGGGGGGGGGGGGGGGGGGGGGGGGGGGGGGGGGGGGGGGGGGGFGGGGGGGGGGGGGFGGGGGGGGFGGGGGGGGGGGGGGGGGGGGGGGGGGGGGGGGGGGGGGGGGGGGGGGGGGGGGGGGGGGGGGGGGGGGGGGGGGG9FGGGGGGGGGGGGGGGGGGGGGGFDGGGGGGGGGGGGGGGGGCFGCFGGGGGGGGGGGGGGGFGGGFGGGGFFFFFGFDFCCFG6DFGGGFFFFFGCGE4A;FGF;FGA4?FFFGFFFFFEEFFFFFFFFFCE
@M70528:330:000000000-K6D4P:1:1102:12409:3605 1:N:0:CTGAGCCGGT+CCTTCACGTA
GGAGCCCCTGACATAGCATTCCCTCGATTAAATAATATAAGATTCTGACTTTTACCCCCTTCTCTGGGATTATTAATTATAGGACTTTATAAAGAAGGAGCGGGAACGGGATGAACAGTATATCCACCTTTATCAACGTTTTATCATTCAGGACCTTCAGTAGACTTAACAATTTTTTCTTTACACCTTGCAGGGATTTCTTCAATTTTAGGTGCCTTAAATTTTATTACTACAATTATTAATCTTAAAGCAAAAAACCTTTCAGCAGAAAAAATTAGACTATTTGTCTGATCAGTTATTT
+
CCCCCGGGGGGGGGGGGGGGGGGGGGGGGGGGGGGGGGGGGGGGGGGGGGGGGGGGGGGGGGGGGGGGGGGGGGGGGGGGGGGGGGGGGGGGGGGGGGGGGGGGGGGGGGGGGGGGGGGGGGGGGGGGGGGGGGGGGGGGGGGGGGGGGGGGGGGGGGGGGGGGGGGGGGGGGGGGGGGGGGGGGGGGGGGGGGGGGGGGGGGGGGGGGGGGGGGGGGGGGGGGGFGGGGFGGDFGGGGFFFFFGF@@CFDGFGFGGGFFFFFGEGEGFFFGGFFGF@CFEFGFFFFCFFFFFFFFEEE?E
@M70528:330:000000000-K6D4P:1:1102:22932:3608 1:N:0:CTGAGCCGGT+CCTTCACGTA
GGAGCCCCTGACATAGCATTCCCTCGATTAAATAATATAAGATTCTGACTTTTACCCCCTTCTCTGGGATTATTAATTATAGGACTTTATAAAGAAGGAGCGGGAACGGGATGAACAGTATATCCACCTTTATCAACGTTTTATCATTCAGGACCTTCAGTAGACTTAACAATTTTTTCTTTACACCTTGCAGGGATTTCTTCAATTTTAGGTGCCTTAAATTTTATTACTACAATTATTAATCTTAAAGCAAAAAACCTTTCAGCAGAAAAAATTAGACTATTTGTCTGATCAGTTATTT
+
CCCCCGGGGGGGGGG<FFGGGGGGGGGGGGGGGGGGGGGGFGGGGGGFGGGGGGGGGGGGGGGGGGGGGGGGGGGGGGGGGGFGGGGGGGGGGGGGGGGGGGDGGGGGGGGGGGGGGGGGGGGGGGGGGGGGGGGGGGGGGGGGGGGGGGGGGGGGGGGGGGGGGGGG9FGGGGGGGGGGGGGGGGGGGGGG98EGGGGFGGGGGGGGGGGFGGGGGGGGAGGGGGGGGFFGGGFGGGGFFFFFGFGDG7FGFGFGGGFFFEFGEG=<;AFGGFAFEECFEFGFFEFEECEECE3CE<EFF
@M70528:330:000000000-K6D4P:1:1102:14418:3609 1:N:0:CTGAGCCGGT+CCTTCACGTA
GGAGCCCCTGACATAGCATTCCCTCGATTAAATAATATAAGATTCTGACTTTTACCCCCTTCTCTGGGATTATTAATTATAGGACTTTATAAAGAAGGAGCGGGAACGGGATGAACAGTATATCCACCTTTATCAACGTTTTATCATTCAGGACCTTCAGTAGACTTAACAATTTTTTCTTTACACCTTGCAGGGATTTCTTCAATTTTAGGTGCCTTAAATTTTATTACTACAATTATTAATCTTAAAGCAAAAAACCTTTCAGCAGAAAAAATTAGACTATTTGTCTGATCAGTTATTT
+
CCCCCFGGGGGGGGGFGGGGGGGGGGGGGGGGGGGGGGGGGGGGGGGGGGGGGGGGGGGGGGGGGGGGGGGGGGGGGGGGGGGGGGGGGGGGGGGGGGGGGGEGGGGGGGGGGGGGGGGGGGGGGGGGGGGGGGGGGGGGGGGGGGGGGGGGGGGGGGGGGGCGGGGGFGGGGGGGGGGGGGGGGGGGGGFFGFGGGGGFGGGCCFGGGGGCFCCGGFGGGGGGF<EGGGFGGGFGGCDFFFFFGFGCFFG49CA7DDD;*>AF?GE4;FFCFBFGF@EA?=FFF)@?FC<3;CECEF?EE
@M70528:330:000000000-K6D4P:1:1102:8043:3626 1:N:0:CTGAGCCGGT+CCTTCACGTA
GGAGCCCCTGACATAGCATTCCCTCGATTAAATAATATAAGATTCTGACTTTTACCCCCTTCTCTGGGATTATTAATTATAGGACTTTATAAAGAAGGAGCGGGAACGGGATGAACAGTATATCCACCTTTATCAACGTTTTATCATTCAGGACCTTCAGTAGACTTAACAATTTTTTCTTTACACCTTGCAGGGATTTCTTCAATTTTAGGTGCCTTAAATTTTATTACTACAATTATTAATCTTAAAGCAAAAAACCTTTCAGCAGAAAAAATTAGACTATTTGTCTGATCAGTTATTT
+
CCCCCGGGGGGGGGGGGGGGGGGGGGGGGGGGGGGGGGGGGGGGGGGGGGGGGGGGGGGGGGGGGGGGGGGGGGGGGGGGGGGGGGGGGGGGGGGGGGGGGGGGGGGGGGGGGFGGGGGGGGGGGGGGGGGGGGGGGGGGGGGGGGGGGGGGGGGGGGGGGGGGGGGGGGGGGGGGGGGGGGGGGGGGGGGGGGGGGGGGGGGGGGGGGGGGGGGGGGGGGGGGGGGGGGFGGGAFGGFFFFFFGFGGGGGGFGFGGGFFFFFGFDEGFFFGGFFGE@EFFFGFFEFEEECEFFFFFFFFF
@M70528:330:000000000-K6D4P:1:1102:9447:3639 1:N:0:CTGAGCCGGT+CCTTCACGTA
GGAGCCCCTGACATAGCATTCCCTCGATTAAATAATATAAGATTCTGACTTTTACCCCCTTCTCTGGGATTATTAATTATAGGACTTTATAAAGAAGGAGCGGGAACGGGATGAACAGTATATCCACCTTTATCAACGTTTTATCATTCAGGACCTTCAGTAGACTTAACAATTTTTTCTTTACACCTTGCAGGGATTTCTTCAATTTTAGGTGCCTTAAATTTTATTACTACAATTATTAATCTTAAAGCAAAAAACCTTTCAGCAGAAAAAATTAGACTATTTGTCTGATCAGTTATTT
+
CCCCCGGGGGGGGGGGGGGGGGGGGGGGGGGGGGGGGGGGGGGGGGGGGGGGGGGGGGGGGGGGGGGGGGGGGGGGGGGGGGGGGGGGGGGGGGGGGGGDGGGGGGGGGGGGGGGGGGGGGGGGGGGGGGGGGGGGGGGGGGGGGGGGGGGGGGGGGGGGGGGGGGGGGGGGGGGGGGGGGGGGGGGGGGGGGGGGGGGGGGGGGGGGGGGGGGGGGGGGGGGGGGGGGGFGGGFGGGGFFFFFGFGGGGGGFGFGGGFFFFFGFGEGFFFGG9FGEFFFFFGFFFFFFFFFFFFFFFFFF
@M70528:330:000000000-K6D4P:1:1102:13532:3665 1:N:0:CTGAGCCGGT+CCTTCACGTA
GGAGCCCCTGACATAGCATTCCCTCGATTAAATAATATAAGATTCTGACTTTTACCCCCTTCTCTGGGATTATTAATTATAGGACTTTATAAAGAAGGAGCGGGAACGGGATGAACAGTATATCCACCTTTATCAACGTTTTATCATTCAGGACCTTCAGTAGACTTAACAATTTTTTCTTTACACCTTGCAGGGATTTCTTCAATTTTAGGTGCCTTAAATTTTATTACTACAATTATTAATCTTAAAGCAAAAAACCTTTCAGCAGAAAAAATTAGACTATTTGTCTGATCAGTTATTT
+
CCCCCGCGGGGGGGGGGGGGGGGGGGGGGGGGGGGGGGGGGGGGGGGGGGGGGGGGGGGGGGGGGGGGGGGGGGGGGGGGGGGGGGGGGGGGGGGGGGGGGGGGGGGGGGGGGGGGGGGGGGGGGGGGGGGGGGGGGGGGGGGGGGGGGGGGGGGGGGGGGFGGGGGGGGGGGGGGGGGGGGGGGGGGGGGGGGGGGGGGGGGGGGGGGGGGGGGGGGGGGGGGGGGGGGFGGGFGGGGFFFFFGFGGGFGGFGFGGGFFFFFGFGFGFFF8FBFGFFFFFFGFFFFFFFFFFFFFFFFFF
@M70528:330:000000000-K6D4P:1:1102:13511:3675 1:N:0:CTGAGCCGGT+CCTTCACGTA
GGAGCCCCTGACATAGCATTCCCTCGATTAAATAATATAAGATTCTGACTTTTACCCCCTTCTCTGGGATTATTAATTATAGGACTTTATAAAGAAGGAGCGGGAACGGGATGAACAGTATATCCACCTTTATCAACGTTTTATCATTCAGGACCTTCAGTAGACTTAACAATTTTTTCTTTACACCTTGCAGGGATTTCTTCAATTTTAGGTGCCTTAAATTTTATTACTACAATTATTAATCTTAAAGCACAAAACCTTTCAGCAGAAAAAATTAGACTATTTGTCTGATCAGTTATTT
+
CCCCCG<FGGGGGGGGGGGGGGGGGGGGGGGGGGGGGGGGGG9DCGGGGGGGGGFGGGGGGGGGGGFFGGGGGGGGGGGGGGGFFGGGGGGGGGGEFCFGGGGG@FGCGGGEGGGCGGGGGGGGDGFFFDFGFD<CEG@FG7FEFGFGGGGFGGGGGGGGGGGG9FFBFGGGFGGGG78FGC,,@,@B83>93@+@BFGEGBEGGGGGGGF?C,,@EGGF7FGGGGGGGFF;8EFGGF@FACFFCFGGC:DC*;3;FG)0?E8@CF=4A8ADF9AFE37;.*1AF67)1?9)4636?C?CE
@M70528:330:000000000-K6D4P:1:1102:9374:3679 1:N:0:CTGAGCCGGT+CCTTCACGTA
GGAGCCCCTGACATAGCATTCCCTCGATTAAATAATATAAGATTCTGACTTTTACCCCCTTCTCTGGGATTATTAATTATAGGACTTTATAAAGAAGGAGCGGGAACGGGATGAACAGTATATCCACCTTTATCAACGTTTTATCATTCAGGACCTTCAGTAGACTTAACAATTTTTTCTTTACACCTTGCAGGGATTTCTTCAATTTTAGGTGCCTTAAATTTTATTACTACAATTATTAATCTTAAAGCAAAAAACCTTTCAGCAGAAAAAATTAGACTATTTGTCTGATCAGTTATTT
+
CCCCCGGGGGGGGGGGGGGGGGGGGGGGGGGGGGGGGGGGGGGGGGGGGGGGGGGGGGGGGGGGGGGGGGGGGGGGGGGGGGGGGGGGGGGGGGGGGGGGGGGGGGGGGGGGGGGGGGGGGGGGGGGGGGGGGGGGGGGGGGGGGGGGGGGGGGGGGGGGGGGGGGGGGGGGGGGGGGGGGGGGGGGGGGGGGDGGGGGGGGGGGGGGGGGFGGGGGGGGGGGGGGGGGGFFGGFGGGGFFFFFGFGGGGGGFGFGGGFFFFFGFGFGFFFGFBFGEEFFFFGFFFF?EFEFFFFFFFF<C
@M70528:330:000000000-K6D4P:1:1102:12343:3691 1:N:0:CTGAGCCGGT+CCTTCACGTA
GGAGCCCCTGACATAGCATTCCCTCGATTAAATAATATAAGATTCTGACTTTTACCCCCTTCTCTGGGGTTATTAATTATAGGACTTTATAAAGAAGGAGCGGGAACGGGATGAACAGTATATCCACCTTTATCAACGTTTTATCATTCAGGACCTTCAGTAGACTTAACAATTTTTTCTTTACACCTTGCAGGGATTTCTTCAATTTTAGGTGCCTTAAATTTTATTACTACAATTATTAATCTTAAAGCAAAAAACCTTTCAGCAGAAAAAATTAGACTATTTGTCTGATCAGTTATTT
+
CCCCCG8FGGGGGGGGGGGGGGGGGGGGGGGGGGGGGGGGGGGGGGGGGGGGGGGGGGGGGGGGGGGGGGGGGGGGGGGGGGGGGGGGGGGGGGGGGGGGGGGGGGGGGGGGGGGGGGGGGFGGGGGGGGGGGGGGGGGGGGGGGGGGGGGGGGGGGGGGGGGGGGGGGGGGGGGGGGGGGGGGGGGGGGGGDGGGGGGGGGGGAFGGGGCFGGGGGGGGGGGGGFGGGGFDGGFGGGGFFFFFGFGD?BDGFFFGGGEFFFFGFGEGF;A6>>FGFEFFFFGFFCFEFFFFFFFFCFE<C
@M70528:330:000000000-K6D4P:1:1102:13294:3699 1:N:0:CTGAGCCGGT+CCTTCACGTA
GGAGCCCCTGACATAGCATTCCCTCGATTAAATAATATAAGATTCTGACTTTTACCCCCTTCTCTGGGATTATTAATTATAGGACTTTATAAAGAAGGAGCGGGAACGGGATGAACAGTATATCCACCTTTATCAACGTTTTATCATTCAGGACCTTCAGTAGACTTAACAATTTTTTCTTTACACCTTGCAGGGATTTCTTCAATTTTAGGTGCCTTAAATTTTATTACTACAATTATTAATCTTAAAGCAAAAAACCTTTCAGCAGAAAAAATTAGACTATTTGTCTGATCAGTTATTT
+
CCCCCGGGGGGGGGGGGGGGGGGGGGGGGGGGGGGGGGGGGGGGGGGGGGGGGGGGGGGGGGGGGGGGGFGGGGGGGGGGGGGGGGGGGGGGGGFGGGGGGGGGGGGGGGGGGGGGGGGGGGGGGGGGGGGGGGGGGGGGGGGGGGGGGGGGGGGGGGGGGGGGGGGGGGGGGGGGGGGGGGGGGGGGGGGGGGGFGGGGGGGGGGGGGGGGGGGGGGGGGGGGGGGGGGFCFCFGGGGFFFFFGFGGCDFFFGFFGGFFFFFGFGFGFFFFGFFGEFFFFFGFFFFCECCFF?EEEFFFF
@M70528:330:000000000-K6D4P:1:1102:25004:3705 1:N:0:CTGAGCCGGT+CCTTCACGTA
GGAGCCCCTGACATAGCATTCCCTCGATTAAATAATATAAGATTCTGACTTTTACCCCCTTCTCTGGGATTATTAATTATAGGACTTTATAAAGAAGGAGCGGGAACGGGATGAACAGTATATCCACCTTTATCAACGTTTTATCATTCAGGACCTTCAGTAGACTTAACAATTTTTTCTTTACACCTTGCAGGGATTTCTTCAATTTTAGGTGCCTTAAATTTTATTACTACAATTATTAATCTTAAAGCAAAAAACCTTTCAGCAGAAAAAATTAGACTATTTGTCTGATCAGTTATTT
+
CCCCCGGGGGGGGGGGGGGGGGGGGGGGGGGGGGGGGGGGGGGGGGGGGGGGGGGGGGGGGGGGGGGGGGGGGGGGGGGGGGGGGGGGGGGGGGGGGGGGGGGGGGGGGGGGGGGGGGGGGGGGGGGGGGGGGGGGGGGGGGGGGGGGGGGGGGGGGGGGGGGGGGGFFGGGGGGGGGGGGGGGGGDGGAFGGGGGGGGFGGGGGGGGGGGFGGGGGGGGGGGGGGGGGGFCCFFGGGGFFFFFGFG7D>7DACFFDDEFB:FGFGFGF4FGG>FFE@6=CFGFFFFEFFFFE3@CECF<C
@M70528:330:000000000-K6D4P:1:1102:24990:3717 1:N:0:CTGAGCCGGT+CCTTCACGTA
GGAGCCCCTGACATAGCATTCCCTCGATTAAATAATATAAGATTCTGACTTTTACCCCCTTCTCTGGGATTATTAATTATAGGACTTTATAAAGAAGGAGCGGGAACGGGATGAACAGTATATCCACCTTTATCAACGTTTTATCATTCAGGACCTTCAGTAGACTTAACAATTTTTTCTTTACACCTTGCAGGGATTTCTTCAATTTTAGGTGCCTTAAATTTTATTACTACAATTATTAATCTTAAAGCAAAAAACCTTTCAGCAGAAAAAATTAGACTATTTGTCTGATCAGTTATTT
+
@B@CCGGGGGGGGGGEGGGGGGGGGGGGGGGGGGGGGGFGGGGGGGFGGGFGGGGGGDGGFG@FGGFGGGGGGGGGFAEFGGGGGGGGGGGGGFGGC@CEGGG@GDGG@FGGGGGGGGFGGFFGGGGGGGGCGFG9=@DGGGEFF9FFGGGA=FFG<FFCFDGGGGGGAEF:EEGGFEGFFDEFFE?EGDEFGGE7ED==EFA,=EFCCFCFGB<7FFEF,EFGGGGG+E+BD?AGG+9BAA>9CA:9C7CD4FFFG4AFFF6F?GE*;46,C186A)664AGFF?FECC9CFF8?E3)7?
@M70528:330:000000000-K6D4P:1:1102:11393:3726 1:N:0:CTGAGCCGGT+CCTTCACGTA
GGAGCCCCTGACATAGCATTCCCTCGATTAAATAATATAAGATTCTGACTTTTACCCCCTTCTCTGGGATTATTAATTATAGGACTTTATAAAGAAGGAGCGGGAACGGGATGAACAGTATATCCACCTTTATCAACGTTTTATCATTCAGGACCTTCAGTAGACTTAACAATTTTTTCTTTACACCTTGCAGGGATTTCTTCAATTTTAGGTGCCTTAAATTTTATTACTACAATTATTAATCTTAAAGCAAAAAACCTTTCAGCAGAAAAAATTAGACTATTTGTCTGATCAGTTATTT
+
CCCCCGGGGGGGGGGGGGGGGGGGGGGGGGGGGGGGGGGGGGGGGGGGGGGGGGGGGGGGGGGGGGGGGGGGGGGGGGGGGGGGGGGGGGGGGGGGGGGGGGGGGGGGGGGGGGGGGGGGGGGGGGGGGGGGGGGGGGGFGGGGGGGGGGGGGGGGGGGGGGGGGGGFGGGGGGGGGGGFGGGGGGGGGGGGGGGGGGGGGGGGFGGGGGGGGGGGGGGGGGGGGGGGFGFFGGFEGGFFFFFFGFGGGGGGFGFGDDEFFEFG?FECAFF6C6;<EFE4EFGFFFFFFFEFFFFFECFEF
@M70528:330:000000000-K6D4P:1:1102:15092:3729 1:N:0:CTGAGCCGGT+CCTTCACGTA
GGAGCCCCTGACATAGCATTCCCTCGATTAAATAATATAAGATTCTGACTTTTACCCCCTTCTCTGGGATTATTAATTATAGGACTTTATAAAGAAGGAGCGGGAACGGGATGAACAGTATATCCACCTTTATCAACGTTTTATCATTCAGGACCTTCAGTAGACTTAACAATTTTTTCTTTACACCTTGCAGGGATTTCTTCAATTTTAGGTGCCTTAAATTTTATTACTACAATTATTAATCTTAAAGCAAAAAACCTTTCAGCAGAAAAAATTAGACTATTTGTCTGATCAGTTATTT
+
CCCCCGGGGGGGGGGGGGGGGGGGGGGGGGGGGGGGGGGGGGGGGGGGGGGGGGGGGGGGGGGGGGGGGGGGGGGGGGGGGGGGGGGGGGGGGGGGGGGGGGGGGGGGGGGGGGGGGGGGGGGGGGGGGGGGGGGGGGGGGGGGGGGGGGGGGGGGGGGGGGGGGGGGGGGGGGGGGGGGGGGGGGGGGGGGGGGGGGGGGGGGGGGGGGGGGGGGGGGGGGGGGGGGGGFGGGFGDFGFFFFFGFGGGGGGFGFGGGFFFFAGFCCDFFFGGFFGFFCFCFGFFFFEEFFFFFFECEFFF
@M70528:330:000000000-K6D4P:1:1102:22055:3789 1:N:0:CTGAGCCGGT+CCTTCACGTA
GGAGCCCCTGACATAGCATTCCCTCGATTAAATAATATAAGATTCTGACTTTTACCCCCTTCTCTGGGATTATTAATTATAGGACTTTATAAAGAAGGAGCGGGAACGGGATGAACAGTATATCCACCTTTATCAACGTTTTATCATTCAGGACCTTCAGTAGACTTAACAATTTTTTCTTTACACCTTGCAGGGATTTCTTCAATTTTAGGTGCCTTAAATTTTATTACTACAATTATTAATCTTAAAGCAAAAAACCTTTCAGCAGAAAAAATTAGACTATTTGTCTGATCAGTTATTT
+
CCCCCGGGGGGGGGGGGGGGGGGGGGGGGGGGGGGGGGGGGGGGGGGGGGGGGGGGGGGGGGGGGGGGGGGGGGGGGGGGGGFGGGGGGGGGGGGGGGGGGGGGGGGGGGGGGGGGGGGGGGGGGGGGGGGGGGGGGGGGGGGGGGGGGGGGGGGGGGGGGGGGGGGGFGGFGGGGGGGGGGGGGGGGGGGGGGGGGGGGGGGGGGGGGGGFGGGGGGGGGGGGGGGGGFFFGGFGGGGFFFFFGFGGGGGGFGFDGGEFFFFGFGFDFFFGGFFCEE?FEFDFFCCCE?EEEFEFFFFFF
@M70528:330:000000000-K6D4P:1:1102:7944:3791 1:N:0:CTGAGCCGGT+CCTTCACGTA
GGAGCCCCTGACATAGCATTCCCTCGATTAAATAATATAAGATTCTGACTTTTACCCCCTTCTCTGGGATTATTAATTATAGGACTTTATAAAGAAGGAGCGGGAACGGGATGAACAGTATATCCACCTTTATCAACGTTTTATCATTCAGGACCTTCAGTAGACTTAACAATTTTTTCTTTACACCTTGCAGGGATTTCTTCAATTTTAGGTGCCTTAAATTTTATTACTACAATTATTAATCTTAAAGCAAAAAACCTTTCAGCAGAAAAAATTAGACTATTTGTCTGATCAGTTATTT
+
CCCCCGGGGGGGGGGGGGGGGGGGGGGGGGGGGGGGGGGGGGGGGGGGGGGGGGGGGGGGGGGGGGGGGGGGGGGGGGGGGGGGGGGGGGGGGGGGGGGGGGGGGGGGGGGGGGGGGGGGGFGGGGGGGGGGGGGGGGGGGGGGGGGGGGGGGGGGGGGGGFGGGGGGGGGGGGFGGGGGFGGGGGGGGGGGGGGGGGGGGGGGGGGGGGGGGGGFGGGGGGGGCBFGGFFGFGFGGGGFFFFFGFGG7FGGFGFGGGDFFEFGFGEG4AAEGFFFEE5FCFFFFEFFEEEC3CEFFFFFF
@M70528:330:000000000-K6D4P:1:1102:6235:3798 1:N:0:CTGAGCCGGT+CCTTCACGTA
GGAGCCCCTGACATAGCATTCCCTCGATTAAATAATATAAGATTCTGACTTTTACCCCCTTCTCTGGGATTATTAATTATAGGACTTTATAAAGAAGGAGCGGGAACGGGATGTACAGTATATCCACCTTTATCAACGTTTTATCATTCAGGACCTTCAGTAGACTTAACAATTTTTTCTTTACACCTTGCAGGGATTTCTTCAATTTTAGGTGCCTTAAATTTTATTACTACAGTTATTAATCTTAAAGCAAAAAACCTTTCAGCAGAAAAAATTACACTATTTGTCTGATCAGTTATTT
+
CC<CCGGGGFCCFG9;E6FGGG@EFB@CF7CFE96FDF,;;C9C@6<,CE<C<<EG8D6CEF,CFEF@8C66E<6EFGCGFGG,CEEE<F9,,6,,CF,9CF:=:FCC=B7+?,CF<CF5<F?E,CFGGFE9,?,:<FGGGGGFE,CFE9?,A<AFF@DADECFGCFFEF9EFGE?E7DFFCF>DACF8=D>D,=38D3>DCD:9;EA,@@8E,7ACGC,2E;@A,5@+2?E;,*7B<;E+BFA>BC9,2+*99A91CEFFFFD47;*;AF,7(8*;)/8;;C7@.A)6);?C)=73C3?C
@M70528:330:000000000-K6D4P:1:1102:5573:3815 1:N:0:CTGAGCCGGT+CCTTCACGTA
GGAGCCCCTGACATAGCATTCCCTCGATTAAATAATATAAGATTCTGACTTTTACCCCCTTCTCTGGGATTATTAATTATAGGACTTTATAAAGAAGGAGCGGGAACGGGATGAACAGTATATCCACCTTTATCAACGTTTTATCATTCAGGACCTTCAGTAGACTTAACAATTTTTTCTTTACACCTTGCAGGGATTTCTTCAATTTTAGGTGCCTTAAATTTTATTACTACAATTATTAATCTTAAAGCAAAAAACCTTTCAGCAGAAAAAATTAGACTATTTGTCTGATCAGTTATTT
+
CCCCCGGGGGGGGGGGGGGGGGGGGGGGGGGGGGGGGGGGGGGGGGGGGGGGGGGGGGGGGGGGGGGGGGGGGGGGGGGGGGGGGGGGGGGGGGGCFFFGGGGGGGGGGGGGGGGGGGGGGGGGGGGGGGGGGGGGGGGGGGGGGGGGGGGGGGGGGGGGGGGGGGGGGGGGGGGGGGGGGGGGGGGGGGGGCGGGFGGGGGGGFGGGGGGGGGGGGGGFGGGGGGGGGGFGGGFGGGGFFFFFGFGGGGGGFGFGCG>FFFFGFGCGFFFFF@FGF;EFEFGFFEFFE3CECE@ECEFFF
@M70528:330:000000000-K6D4P:1:1102:18713:3829 1:N:0:CTGAGCCGGT+CCTTCACGTA
GGAGCCCCTGACATAGCATTCCCTCGATTAAATAATATAAGATTCTGACTTTTACCCCCTTCTCTGGGATTATTAATTATAGGACTTTATAAAGAAGGAGCGGGAACGGGATGAACAGTATATCCACCTTTATCAACGTTTTATCATTCAGGACCTTCAGTAGACTTAACAATTTTTTCTTTACACCTTGCAGGGATTTCTTCAATTTTAGGTGCCTTAAATTTTATTACTACAATTATTAATCTTAAAGCAAAAAACCTTTCAGCAGAAAAAATTAGACTATTTGTCTGATCAGTTATTT
+
CCCCCGGGGGGGGGGGGGGGGGGGGGGGGGGGGGGGGGGGGGGGGGGGGGGGGGGGGGGGGGGGGGGGGGGGGGGGGGGGGGGGGGGGGGGGGGGGGGGGGGGGGGGGGGGGGGGGGGGGGGGGGGGGGGGGGGGGGGGGGGGGGGGGGGGGGGGGGGGGGGGGGGGGFGGGGGGGGGGGGGGGGGGGGGGGGGGGGGGGGGGGGGGGGGGGGGGGGGGGGGFGGGGGDEFGGGFGGGGFFFAFGFGGGGGGAGFGGGFFF=6BEDCFAFFGGFFCEFFFEFGFFEFCFEFFEEFF??EEE
@M70528:330:000000000-K6D4P:1:1102:20169:3832 1:N:0:CTGAGCCGGT+CCTTCACGTA
GGAGCCCCTGACATAGCATTCCCTCGATTAAATAATATAAGATTCTGACTTTTACCCCCTTCTCTGGGATTATTAATTATAGGACTTTATAAAGAAGGAGCGGGAACGGGATGAACAGTATATCCACCTTTATCAACGTTTTATCATTCAGGACCTTCAGTAGACTTAACAATTTTTTCTTTACACCTTGCAGGGATTTCTTCAATTTTAGGTGCCTTAAATTTTATTACTACAATTATTAATCTTAAAGCAAAAAACCTTTCAGCAGAAAAAATTAGACTATTTGTCTGATCAGTTATTT
+
CCCCCFGEFGGGGGGFG<FGGGGGFD;FFGGFEGCGGGGDAEF,CFFGGFGGFGGGGGGG8F@EEGGFDGCFF<FEGGGEDAE9@FGGCEGGGGGGGGGFEGGGGGDFEGGECGGGFFGFGGEBFGGGGGGGGFFA<FFFGD?FGGGFDCFGFGGG9ECFFFEFGGDFGAFFGFCFG7@FGCCFGGGGG;>BFGE:FGGGGGGGDGGGGEFGGGFGGFGGGGGFGFFGDGFFGGAEFFGFFFFFGFGGDCDFFGFGGG;AF=AFEC=FAFFFG9F6447/;FGFFEF).)7C933<CFFEE
@M70528:330:000000000-K6D4P:1:1102:15219:3837 1:N:0:CTGAGCCGGT+CCTTCACGTA
GGAGCCCCTGACATAGCATTCCCTCGATTAAATAATATAAGATTCTGACTTTTACCCCCTTCTCTGGGATTATTAATTATAGGACTTTATAAAGAAGGAGCGGGAACGGGATGAACAGTATATCCACCTTTATCAACGTTTTATCATTCAGGACCTTCAGTAGACTTAACAATTTTTTCTTTACACCTTGCAGGGATTTCTTCAATTTTAGGTGCCTTAAATTTTATTACTACAATTATTAATCTTAAAGCAAAAAACCTTTCAGCAGAAAAAATTAGACTATTTGTCTGATCAGTTATTT
+
CCCCCGGGGGGGGGGGGGGGGGGGGGGGGGGGGGGGGGGGGGGGGGGGGGGGGGGGGGGGGGGGGGGGGGGGGGGGGGGGGGGGGGGGGGGGGGGGGGGGGGGGGGGGGGGGGGGGGGGGGGGGGGGGGGGGGGGGGGGGGGGGGGGGGGGGGGGGGGGGGGGGGGGCGGGGGGGGGGGGGGGGGGGGGGGGGGGGGGGGGGGGGGGGGGGGGGGGGGGGGGGGGGGGGGFGGGFGGFGFFFFFGFGGGGGGFGFGGGFFFFFGFGFGFFFFFBFGFFFFFFGFFFFFFF<EFE<?EFFEF
@M70528:330:000000000-K6D4P:1:1102:7159:3837 1:N:0:CTGAGCCGGT+CCTTCACGTA
GGAGCCCCTGACATAGCATTCCCTCGATTAAATAATATAAGATTCTGACTTTTACCCCCTTCTCTGGGATTATTAATTATAGGACTTTATAAAGAAGGAGCGGGAACGGGATGAACAGTATATCCACCTTTATCAACGTTTTATCATTCAGGACCTTCAGTAGACTTAACAATTTTTTCTTTACACCTTGCAGGGATTTCTTCAATTTTAGGTGCCTTAAATTTTATTACTACAATTATTAATCTTAAAGCAAAAAACCTTTCAGCAGAAAAAATTAGACTATTTGTCTGATCAGTTATTT
+
CCCCCGGGGGGGGGGGGGGGGGGGGGGGGGGGGGGGGGGGGGGGGGGGGGGGGGGGGGGGGGGGGGGGGGGGGGGGGGGGGGGGGGGGGGGGGGGGGGGGGGGGGGGGGGGGGGGGGGGGGGGGGGGGGGGGGGGGGGGGGGGGGGGGGGGGGGGGGGGGGGGGGGGGGGGGGGGGGGGGGGGFGFGGGFGFDFEFGGGFGGGGGGGGGGGGGGFFGGGGGGGGGGEGGGFGGGFGGGGFFFFFGFGGGGGGFGFGGGEFFFFGFFFGFFFGFFFGFFFFEAGFFEFFEFEFFFFFEFFEE
@M70528:330:000000000-K6D4P:1:1102:6091:3843 1:N:0:CTGAGCCGGT+CCTTCACGTA
GGAGCCCCTGACATAGCATTCCCTCGATTAAATAATATAAGATTCTGACTTTTACCCCCTTCTCTGGGATTATTAATTATAGGACTTTATAAAGAAGGAGCGGGAACGGGATGAACAGTATATCCACCTTTATCAACGTTTTATCATTCAGGACCTTCAGTAGACTTAACAATTTTTTCTTTACACCTTGCAGGGATTTCTTCAATTTTAGGTGCCTTAAATTTTATTACTACAATTATTAATCTTAAAGCAAAAAACCTTTCAGCAGAAAAAATTAGACTATTTGTCTGATCAGTTATTT
+
CCCCCDGGGGGGGGGGGGGGGGGGGGGGGGGGGGGGGGGGGGGGGGGGGGGGGGGGGGGGGGGGGGGGGGGGGGGGGGGGGGGGGGGGGGGGGGGGGGFGGGGGGGGGGGGGGGGGGGGGGGGF<FGGGGGGGGGGGGGGGGGGGGGGGGGGGGGGGGGGGGGGGGGCAFGGGGGGGGGGGGGGGGGGGGGGGFEGGGGFGGGGGGGGFG6DFGGGGGGEGGGGGGGGGGFED?ACGGFFFFFFGFGGGGGGFGFGGGBFFFFGFGFGAAFGDBFGFFEFFFGCFEF?EEFFEFEEFFFFF
@M70528:330:000000000-K6D4P:1:1102:9079:3845 1:N:0:CTGAGCCGGT+CCTTCACGTA
GGAGCCCCTGACATAGCATTCCCTCGATTAAATAATATAAGATTCTGACTTTTACCCCCTTCTCTGGGATTATTAATTATAGGACTTTATAAAGAAGGAGCGGGAACGGGATGAACAGTATATCCACCTTTATCAACGTTTTATCATTCAGGACCTTCAGTAGACTTAACAATTTTTTCTTTACACCTTGCAGGGATTTCTTCAATTTTAGGTGCCTTAAATTTTATTACTACAATTATTAATCTTAAAGCAAAAAACCTTTCAGCAGAAAAAATTAGACTATTTGTCTGATCAGTTATTT
+
CCCCCEGGGGGGGGGGGGGGGGGGGGG?9FFGGGGGGGGGAFEGGGGGGGGGGGGGGGGGGGGGGGGGGGGGGGGGGGGGGGGGGGGGGGGGGGGGGGG8FGEGGGGGGGGGGGGGGGGGGAFCFGGGGGGGGGGGGGGGGGGGGGGGFGGGGGGGGGGGGGGGGGGGGGGGGGGGGGGGGGGFGGGGGGGGGCGGGGGGGFGGGGFGGGGGGFCFGFGGFGGGGGGFFGFCCC5EFGGFFFFFGFGGGGCFFDFFDGFFFFFGFGC;FFFDFFF<AEFFFFGFF?FFFFFF9E<<CFFFE
@M70528:330:000000000-K6D4P:1:1102:6103:3858 1:N:0:CTGAGCCGGT+CCTTCACGTA
GGAGCCCCTGACATAGCATTCCCTCGATTAAATAATATAAGATTCTGACTTTTACCCCCTTCTCTGGGATTATTAATTATAGGACTTTATAAAGAAGGAGCGGGAACGGGATGAACAGTATATCCACCTTTATCAACGTTTTATCATTCAGGACCTTCAGTAGACTTAACAATTTTTTCTTTACACCTTGCAGGGATTTCTTCAATTTTAGGTGCCTTAAATTTTATTACTACAATTATTAATCTTAAAGCAAAAAACCTTTCAGCAGAAAAAATTAGACTATTTGTCTGATCAGTTATTT
+
CCCCCGGGGGGGGGGGGGGGGGGGGGGGGGGGGGGGGGGGGGGGGGGGGGGGGGGGGGGGGGGGGGGGGGGGGGGGGGGGGGGGGGGGGGGGGGGGGGGCGGGGGGGGGGGGGGGGGGGGGGGGFGGGGGGGGGGGGGGGGGGGGGGGGGGFGGGGGGGGGGGGGGGGGGGGGGGGGGGGGGGGGGGGGCFGFGGGGGGGGGGGGGGGGGFGGGGGGGGGGGGGGGGGGGFGGGFGGGGFFFFFGFGGGDGGFGFGGGFFFFFGFGF<FFFGGBFGF@EFFFGFFFFFFFFFFFFFFFFFF
@M70528:330:000000000-K6D4P:1:1102:12170:3860 1:N:0:CTGAGCCGGT+CCTTCACGTA
GGAGCCCCTGACATAGCATTCCCTCGATTAAATAATATAAGATTCTGACTTTTACCCCCTTCTCTGGGATTATTAATTATAGGACTTTATAAAGAAGGAGCGGGAACGGGATGAACAGTATATCCACCTTTATCAACGTTTTATCATTCAGGACCTTCAGTAGACTTAACAATTTTTTCTTTACACCTTGCAGGGATTTCTTCAATTTTAGGTGCCTTAAATTTTATTACTACAATTATTAATCTTAAAGCAAAAAACCTTTCAGCAGAAAAAATTAGACTATTTGTCTGATCAGTTATTT
+
CCCCCGGGGGGGGGGGGGGGGGGGGGGGGGGGGGGGGGGGGGGGGGGGGGGGGGGGGGGGGGGGGGGGGGGGGGGGGGGGGGGGGGGGGGGGGGGGGGGGGGGGGGGGGGGGGGGGGGGGGGGGGGGGGGGGGGGGGGGGGGGGGGGGGGGGGGGGGGGGGGGGGGGGGGGGGGGGGGGGGGGGGGGGGGGGGGGGGGGGGGGGGGGGGGGGGGGGGGGGGGGGGGGGGGFGGGFGGGGFFFFFGFGFFGGGFGFGGGFFFFFGFGFGFAA6C@FGFFFFFFGFFFFFECEFFEFFFFFFF
@M70528:330:000000000-K6D4P:1:1102:19862:3862 1:N:0:CTGAGCCGGT+CCTTCACGTA
GGAGCCCCTGACATAGCATTCCCTCGATTAAATAATATAAGATTCTGACTTTTACCCCCTTCTCTGGGATTATTAATTATAGGACTTTATAAAGAAGGAGCGGGAACGGGATGAACAGTATATCCACCTTTATCAACGTTTTATCATTCAGGACCTTCAGTAGACTTAACAATTTTTTCTTTACACCTTGCAGGGATTTCTTCAATTTTAGGTGCCTTAAATTTTATTACTACAATTATTAATCTTAAAGCAAAAAACCTTTCAGCAGAAAAAATTAGACTATTTGTCTGATCAGTTATTT
+
CCCCCGGGGGGGGGGGGGGGGGGGGGGGGGGGGGGGGGGGGGGGGGGGGGGGGGGGGGGGGGGGGGGGGGGGGGGGGGGGGGGGGGGGGGGGGGGGGGGGGGGGGGGGGGGGGGGGGGGGGGGGGGGGGGGGGGGGGGGGGGGGGGGGGGGGGGGGGGGGGGGGGGGFGGGGGGGGGGGGGGGGGGGGGGGGGGGGGGGGGGGCFGGGGGGGGFGGGGGGGGGGGGGGGGFGG9FGGGGFFFFFGFGFGGGGFGFGGGFFFFFG4FCGFFF6C9AFF;EFFFGFFEFFFFEE<CEFFFFFF
@M70528:330:000000000-K6D4P:1:1102:19834:3868 1:N:0:CTGAGCCGGT+CCTTCACGTA
GGAGCCCCTGACATAGCATTCCCTCGATTAAATAATATAAGATTCTGACTTTTACCCCCTTCTCTGGGATTATTAATTATAGGACTTTATAAAGAAGGAGCGGGAACGGGATGAACAGTATATCCACCTTTATCAACGTTTTATCATTCAGGACCTTCAGTAGACTTAACAATTTTTTCTTTACACCTTGCAGGGATTTCTTCAATTTTAGGTGCCTTAAATTTTATTACTACAATTATTAATCTTAAAGCAAAAAACCTTTCAGCAGAAAAAATTAGACTATTTGTCTGATCAGTTATTT
+
CCCCCGGGGGGGGGGGGGGGGGGGGGGGGGGGGGGGGGGGGGGGGGGGGGGGGGGGGGGGGGGGGGGGGGGGGGGGGGGGGGGGGGGGGGGGGGGGGGGGGGGGGGGGGGGGGGGGGGGGGGGGGGGGGGGGGGGGGGGGGGGGGGGGGGGGGGGGGGGGGGGGGGGGGGGGGGGGGGGGGGGGGGGGGGGGGGGGGGGGGGGGGGGGGGGGGGGGGGGGGGGGGGGGGGFGGFFGGGGFFFFFGFGGGGGGFGFGGGFFFFFGFGFGFFFFGFFGFFFFEFGFFEFFFEEFFEFEEFFFF
@M70528:330:000000000-K6D4P:1:1102:19880:3872 1:N:0:CTGAGCCGGT+CCTTCACGTA
GGAGCCCCTGACATAGCATTCCCTCGATTAAATAATATAAGATTCTGACTTTTACCCCCTTCTCTGGGATTATTAATTATAGGACTTTATAAAGAAGGAGCGGGAACGGGATGAACAGTATATCCACCTTTATCAACGTTTTATCATTCAGGACCTTCAGTAGACTTAACAATTTTTTCTTTACACCTTGCAGGGATTTCTTCAATTTTAGGTGCCTTAAATTTTATTACTACAATTATTAATCTTAAAGCAAAAAACCTTTCAGCAGAAAAAATTAGACTATTTGTCTGATCAGTTATTT
+
CCCCCGGGGGGGGGGGGGGGGGGGGGGGGGGGGGGGGGGGGGGGGGGGGGGGGGGGGGGGGGGGGGGGGGGGGGGGGGGGGGGGGGGGGGGGGGGGGGGGGGGGGGGGGGGGGFGGGGGGGGGGGGGGGGGGGGGGGGGGGGGGGGGGGGGGGGGGGGGGGGGGGGGGDGGGGGGGGGGGGGGGGGGGGGGFFGGGGGGGGGGGGGGGGGFGGGGGGGGGGGGGGCFFGGFFGGFGGGGFFFFFGFCGGF>FFGFGGGFFFFFFCFFFFFFGGFFG@;3=CFGFFEF?C3CFFF<CCFFEE
@M70528:330:000000000-K6D4P:1:1102:15632:3873 1:N:0:CTGAGCCGGT+CCTTCACGTA
GGAGCCCCTGTTTTACTGTCTCTTATACACATCTCCGAGCCCACGAGACCTGAGCCGGTATCTCGTATGCCGTCTTCTGCTTGAAAAAAAAAAAAAAAACAAAACTCCATCCACTTACTATACTCATTTACTCATACCCTCCACCAGAGCCCACCTACAACACACATCCCCGTCTCTCTACTCTATCATCCCCACCCTCTACTCTCTCCACTCAACATCCCTCATACCTTACCACTACTGTTTCACAAACCTGTCATCACACACGCACACGCACATCCCTACCATACACATCTCCTCTCGC
+
CCCCCGGGGGGGGGGGGGGGGGGGFGGGGGGGGGGGGGGGGGGGGGGGGGGGGGGGGGGGFGGGGGGGGGGGFGFGGGGGFGGGGGGFGGGGG@4+8+68,4,,8,,,,,8,,3,,,,<,,<<,,,3,,,@,,,83:B,,3+,3:,,,,,,+33+,3,,,,,*53<,,,,***6,,,7,,?22,,,,4,263;,****3*+,+++2+=*+*+*3+2+*3**+*/44+*++++*+/+29*****1**0***/*)*0**0***()/()())))21-)*)(())02)*))).)),))))()(((
@M70528:330:000000000-K6D4P:1:1102:25547:3874 1:N:0:CTGAGCCGGT+CCTTCACGTA
GGAGCCCCTGACATAGCATTCCCTCGATTAAATAATATAAGATTCTGACTTTTACCCCCTTCTCTGGGATTATTAATTATAGGACTTTATAAAGAAGGAGCGGGAACGGGATGAACAGTATATCCACCTTTATCAACGTTTTATCATTCAGGACCTTCAGTAGACTTAACAATTTTTTCTTTACACCTTGCAGGGATTTCTTCAATTTTAGGTGCCTTAAATTTTATTACTACAATTATTAATCTTAAAGCAAAAAACCTTTCAGCAGAAAAAATTAGACTATTTGTCTGATCAGTTATTT
+
CCCCCGGEGGGGGGGGGGGGGGGGGGGGGGGGGGGGGGFGGFGGGGGGGGGGGGGGGGGGGGGGGGGGGGGGGGGGGGGGGGFCGGGGGGGGGGGGGGGGGGGGGDGGGEDGDGGGGGGGGFGGFGGGGGGGGGCFFGGGGGGGAAEGGGGGGGGGGG,;FFGGGGGFDGGGGGGGGGGGGG9FFGGGGGGGGGGGGGGGGGFGGGGGGFGGGFGGGGGGCFGGGFGFGGFCFC6FGGGFFFFFGFGGG>:C>*AGCD?FF=FGF7=4A);EC6FC8;3FCBFFA);5??)9.9@E36CFF
@M70528:330:000000000-K6D4P:1:1102:11191:3878 1:N:0:CTGAGCCGGT+CCTTCACGTA
GGAGCCCCTGACATAGCATTCCCTCGATTAAATAATATAAGATTCTGACTTTTACCCCCTTCTCTGGGATTATTAATTATAGGACTTTATAAAGAAGGAGCGGGAACGGGATGAACAGTATATCCACCTTTATCAACGTTTTATCATTCAGGACCTTCAGTAGACTTAACAATTTTTTCTTTACACCTTGCAGGGATTTCTTCAATTTTAGGTGCCTTAAATTTTATTACTACAATTATTAATCTTAAAGCAAAAAACCTTTCAGCAGAAAAAATTAGACTATTTGTCTGATCAGTTATTT
+
CCCCCGGGGGGGGGGGGGGGGGGGGGGGGGGGGGGGGGGGGGGGGGGGGGGGGGGGGGGGGGGGGGGGGGGGGGGGGGGGGGGGGGGGGGGGGGGGGGGGGGGGGGGGGGGGGGGGGGGGGGGGGGGGGGGGGGGGGGGGGGGGGGGGGGGGGGGGGGGGGGGGGGGGGGGGGGGGGGGGGGGGGGGGGGGGGGGGGFGGGGGGGGGGGGGGGGGGGGGFGGGGGGGGGGFFGGFGGGGFFFFFGFGGGGGGFGFGGGFFFFFGFGFGFFFFF@FGFFFFFFGFFEFFFFFFFFFFFFEFF
@M70528:330:000000000-K6D4P:1:1102:9903:3912 1:N:0:CTGAGCCGGT+CCTTCACGTA
GGAGCCCCTGACATAGCATTCCCTCGATTAAATAATATAAGATTCTGACTTTTACCCCCTTCTCTGGGATTATTAATTATAGGACTTTATAAAGAAGGAGCGGGAACGGGATGAACATTATATCCACCTTTATCAACGTTTTATCATTCAGGACCTTCAGTAGACTTAACAATTTTTTCTTTACACCTTGCAGGGATTTCTTCAATTTTAGGTGCCTTAAATTTTATTACTACAATTATTAATCTTAAAGCAAAAAACCTTTCAGCAGAAAAAATTAGACTATTTGTCTGATCAGTTATTT
+
CCCCCGGGGGGGGGGGGGGGGGGGGGGGGGGGGGGGGGGGGGGGGGGGGGGGGGGGGGGGGGGGGGGGGGGGGGGGGGGGGGGGGGGGGGGGGGGGGGGGGGGGGGGGGGGGGGGGGGGGGGGGGGGGGGGGGGGGGGGGGGGGGGGGGGGGGGGGGGGGGGGGGGGGGGGGGGGGGGGGGGGGGGGGGGGGGGGGGGGGGGGGGGGGGGGGGGGGGGGGFGGGGGCDDGFGGGFGGGGFFFFFGFGGGGGGAGFGGGFFFFFGFGFCAAFG<@FGF3)=CFGFFFFFFEFFFF3?CCEEF
@M70528:330:000000000-K6D4P:1:1102:13979:3915 1:N:0:CTGAGCCGGT+CCTTCACGTA
GGAGCCCCTGACATAGCATTCCCTCGATTAAATAATATAAGATTCTGACTTTTACCCCCTTCTCTGGGATTATTAATTATAGGACTTTATAAAGAAGGAGCGGGAACGGGATGAACAGTATATCCACCTTTATCAACGTTTTATCATTCAGGACCTTCAGTAGACTTAACAATTTTTTCTTTACACCTTGCAGGGATTTCTTCAATTTTAGGTGCCTTAAATTTTATTACTACAATTATTAATCTTAAAGCAAAAAACCTTTCAGCAGAAAAAATTAGACTATTTGTCTGATCAGTTATTT
+
CCCCCFGGGGGGGGGGGFGGGGGGGGEGGGGGGGGGFGGGGGGGGGGGGGGGGGGGGGGGGGGGGGGGFGGGGGGFGGGGGGGGGGGGGGGGGGGFGGGCGGGGGGGGGGGGGFFGGGGGGCFGGGGGGGGGGGGGGGGGGGGGGGGFGFGFGGGGGGGGGGDEGFGFGGGGDGGGGGGGGGGGGGGGGGGGFGGGG8DFGGGGCFEGCFGGGCGGGGGGGGGGGCAFGGFGGGFGGFGFFFFFFCFGF>FFF>FGDDEFFFFG4CEDAF4C*3;DA8)8CFFFFFFEEC3CFFEFE3<CC
@M70528:330:000000000-K6D4P:1:1102:22009:3921 1:N:0:CTGAGCCGGT+CCTTCACGTA
GGAGCCCCTGACATAGCATTCCCTCGATTAAATAATATAAGATTCTGACTTTTACCCCCTTCTCTGGGATTATTAATTATAGGACTTTATAAAGAAGGAGCGGGAACGGGATGAACAGTATATCCACCTTTATCAACGTTTTATCATTCAGGACCTTCAGTAGACTTAACAATTTTTTCTTTACACCTTGCAGGGATTTCTTCAATTTTAGGTGCCTTAAATTTTATTACTACAATTATTAATCTTAAAGCAAAAAACCTTTCAGCAGAAAAAATTAGACTATTTGTCTGATCAGTTATTT
+
CCCCCGGGGGGGGGGGGGGGGGGGGGGGGGGGGGGGGGGGGGGGGGGGGGGGGGGGGGGGGGGGGGGGGGGGGGGGGGGGGGGGGGGGGGGGGGGGGGGGGGGGGGGGGGGGGGGGGGGGGGGGGGGGGGGGGGFGGGGGGGGGGGGGGGGGGGGGGGGGGGGGGGGGGGGGGGGGGGGGGGGFGGGGGGCFGGGEFGGGGGGGGGGGGGGGGFGGGGGGGGGGGGGGGDFGGFFGGGGFFFFCGFGGFGGGFGFCDGDFFFFGFGFGAAACFBFGFFFFFFGFFFFEF?CFEEFFFCEFE
@M70528:330:000000000-K6D4P:1:1102:17394:3922 1:N:0:CTGAGCCGGT+CCTTCACGTA
GGAGCCCCTGACATAGCATTCCCTCGATTAAATAATATAAGATTCTGACTTTTACCCCCTTCTCTGGGATTATTAATTATAGGACTTTATAAAGAAGGAGCGGGAACGGGATGAACAGTATATCCACCTTTATCAACGTTTTATCATTCAGGACCTTCAGTAGACTTAACAATTTTTTCTTTACACCTTGCAGGGATTTCTTCAATTTTAGGTGCCTTAAATTTTATTACTACAATTATTAATCTTAAAGCAAAAAACCTTTCAGCAGAAAAAATTAGACTATTTGTCTGATCAGTTATTT
+
CCCCCGGGGGGGGGGGGGGGGGGGGGGGGGGGGGGGGGGGGGGGGGGGGGGGGGGGGGGGGGGGGGGGGGGGGGGGGGGGGGGGGGGFGGGGGGGGGGGGGGGGGGGGGGGGGGGGGGGGGGGGGGGGGGGGGGGGGGGGGGGGGGGGGGGGGGGGGGGGGGGGGGGGGGGGGGGGGGGGGGGGGGGGGGGGGGGGGGGGGGGGGGGGGGGGGGGGGGGGGGGGGGGGGGFGGGFGGGGFFFFFGFGGDGGG>DFGDGFF9BFGEGFFFFFFGFFGEEEFFFGFFFFFFFFFFFFFEFFCE
@M70528:330:000000000-K6D4P:1:1102:17483:3926 1:N:0:CTGAGCCGGT+CCTTCACGTA
GGAGCCCCTGACATAGCATTCCCTCGATTAAATAATATAAGATTCTGACTTTTACCCCCTTCTCTGGGATTATTAATTATAGGACTTTATAAAGAAGGAGCGGGAACGGGATGAACAGTATATCCACCTTTATCAACGTTTTATCATTCAGGACCTTCAGTAGACTTAACAATTTTTTCTTTACACCTTGCAGGGATTTCTTCAATTTTAGGTGCCTTAAATTTTATTACTACAATTATTAATCTTAAAGCAAAAAACCTTTCAGCAGAAAAAATTAGACTATTTGTCTGATCAGTTATTT
+
CCCCCGGGGGGGGGGGGGGGGGGGGGGGGGGGGGGGGGGGGGGGGGGGGGGGGGGGGGGGGGGGGGGGGGGGGGGGGGGGGGGGGGGGGGGGGGGGGGGGGGGGGGGGGGGGGGGGGGGGGGGGGGGGGGGGGGGGGGGGGGGGGGGGGGGGGGGGGGGGGGGGGGGGGGGGGGGGGGGGGGGGGGGGGCFGGGGGGGGGGGGGGGGGGGGFGGGGGGGGGGGGGGGGGGFGGGFGGGGFFFFFGFGGFGGGFGFFGGEFFEFGFGEFFFFGGFF<EEEF?FGFFFFFFCFFEFFFEEFCE
@M70528:330:000000000-K6D4P:1:1102:17462:3932 1:N:0:CTGAGCCGGT+CCTTCACGTA
GGAGCCCCTGACATAGCATTCCCTCGATTAAATAATATAAGATTCTGACTTTTACCCCCTTCTCTGGGATTATTAATTATAGGACTTTATAAAGAAGGAGCGGGAACGGGATGAACAGTATATCCACCTTTATCAACGTTTTATCATTCAGGACCTTCAGTAGACTTCACAATTTTTTCTTTACACCTTGCAGGGATTTCTTCAATTTTAGGTGCCTTAAATTTTATTACTACAATTATTAATCTTAAAGCAAAAAACCTTTCAGCAGAAAAAATTAGACTATTTGTCTGATCAGTTATGT
+
ABC<BFGGGGGGFGGGGGGGGGGGGCGFFGGGGGFCFFGD9FAEFGG9FGGGGFCGGGGGGGGGGGGGGGGGGCGFEFGFFGGFGGGGFFGGDGFGGDGFGGGCGGGGDCEEGGGGGGGGGGGGGGGGCDFGGGGGGGGGFGFFGGGGGGGGGGGGGGGGEE,EFFF,CEGGGGFGGGG9EFGGGFFGECECE,@DGFCFGGD:,@9;CC:FC99FGGGGGGGGGGGFGG6,<@*ED=C99+1:E=9+5BFF*;;?DGEFFECDEF4*/8AF43=<E3)*9BFFF<FEC;CEFF8C?C7)1
@M70528:330:000000000-K6D4P:1:1102:16448:3940 1:N:0:CTGAGCCGGT+CCTTCACGTA
GGAGCCCCTGACATAGCATTCCCTCGATTAAATAATATAAGATTCTGACTTTTACCCCCTTCTCTGGGATTATTAATTATAGGACTTTATAAAGAAGGAGCGGGAACGGGATGAACAGTATATCCACCTTTATCAACGTTTTATCATTCAGGACCTTCAGTAGACTTAACAATTTTTTCTTTACACCTTGCAGGGATTTCTTCAATTTTAGGTGCCTTAAATTTTATTACTACAATTATTAATCTTAAAGCAAAAAACCTTTCAGCAGAAAAAATTAGACTATTTGTCTGATCAGTTATTT
+
CCCCCGGGDGGGGGGFGEGGGGGGEGEGGGGGGGGGGFGGGGGGGF9FGGA9FGGGGGGGGGCGFGGGGGGGGGGGGGGGEDEEEFFGGGGGGGFFG8CEFEGGGGGDFEEGGGGCFGGFGEGGGGGGF8FEEFGGGGFGGGFF9FEGGFGFGGGGGGGG<FFGGGDFFGFG9BAFFGGC9EGCG9FFFDFGFGGGGGCFGGEFGGGGGGG?F:,@DFGCAFGFFFGGGFFGGGFFFFFFFF+=@>FF97:D4;?C?C?FF:6D4:0?AF)AF0A*=;56;FDA8CFEC3>EEEE<5?EEF
@M70528:330:000000000-K6D4P:1:1102:9622:3956 1:N:0:CTGAGCCGGT+CCTTCACGTA
GGAGCCCCTGACATAGCATTCCCTCGATTAAATAATATAAGATTCTGACTTTTACCCCCTTCTCTGGGATTATTAATTATAGGACTTTATAAAGAAGGAGCGGGAACGGGATGAACAGTATATCCACCTTTATCAACGTTTTATCATTCAGGACCTTCAGTAGACTTAACAATTTTTTCTTTACACCTTGCAGGGATTTCTTCAATTTTAGGTGCCTTAAATTTTATTACTACAATTATTAATCTTAAAGCAAAAAACCTTTCAGCAGAAAAAATTAGACTATTTGTCTGATCAGTTATTT
+
CCCCCGGGGGGGGGGGGGGGGGGGGGGGGGGGGGGGGGGGGGGGGGGGGGGGGGGGGGGGGGGGGGGGGGGGGGGGGGGGGGGGGGGGGGGGGGGGGGFGGGGGGGGGGGGGGGGGGGGGGGGGGGGGGGGGGGGGGGGGGGGGGGGGFGGGGGGGGGGGGGGGGGGGGGGGGGGGGGGGGGGGGFCGGGGFGGEGGGGGGGGGGGGGGGFGFFGGGGGGGGGGGGGGGGFGFFFAFGGFFFFFGFGGGGFFFFFGGGFFFEFGEF:FAFFGG;AGFFFFEFGFFFFFFFFFFCEEFF?<C
@M70528:330:000000000-K6D4P:1:1102:13678:3958 1:N:0:CTGAGCCGGT+CCTTCACGTA
GGAGCCCCTGACATAGCATTCCCTCGATTAAATAATATAAGATTCTGACTTTTACCCCCTTCTCTGGGATTATTAATTATAGGACTTTATAAAGAAGGAGCGGGAACGGGATGAACAGTATATCCACCTTTATCAACGTTTTATCATTCAGGACCTTCAGTAGACTTAACAATTTTTTCTTTACACCTTGCAGGGATTTCTTCAATTTTAGGTGCCTTAAATTTTATTACTACAATTATTAATCTTAAAGCAAAAAACCTTTCAGCAGAAAAAATTAGACTATTTGTCTGATCAGTTATTT
+
CCCCCGGGGGGGGGGGGGGGGGGGGGGGGGGGGGGGGGGGGGGGGGGGGGGGGGGGGGGGGGGGGGGGGGGGGGGGGGGGGGGGGGGGGGGGGGGGGGGGGGGGGGGGGGGGGEGGGGGGGGGGGGGGGGGGGGGGGGGGGGGGGGGGGGGGGGGGGGGGGGGGGGGEGGGGGGGGGGGGGGGGGGGGGGGGGGGGGGGGGGGGGGGGGGGGGGGGGGGGGGGGGGFGGGFFG?FGGGGFFFFFGFGGGFGGFGADDGFFFBFGEGEGFFFGG9FGFFFFFFGFFEFCFEFFFFFFEFFFF
@M70528:330:000000000-K6D4P:1:1102:17060:3963 1:N:0:CTGAGCCGGT+CCTTCACGTA
GGAGCCCCTGACATAGCATTCCCTCGATTAAATAATATAAGATTCTGACTTTTACCCCCTTCTCTGGGATTATTAATTATAGGACTTTATAAAGAAGGAGCGGGAACGGGATGAACAGTATATCCACCTTTATCAACGTTTTATCATTCAGGACCTTCAGTAGACTTAACAATTTTTTCTTTACACCTTGCAGGGATTTCTTCAATTTTAGGTGCCTTAAATTTTATTACTACAATTATTAATCTTAAAGCAAAAAACCTTTCAGCAGAAAAAATTAGACTATTTGTCTGATCAGTTATTT
+
CCCCCGGGGGGGGGGGGGGGGGGGGGGGGGGGGGGGGGGGGGGGGGGGGGGGGGGGGGGGGGGGGGGGGGGGGGGGGGGGGGGGGGGGGGGGGGGGGGGGGGGGGGGGGGGGGGGGGGGGGGGGGGGGGGGGGGGGGGGGGGGGGGGGGGGGGGGGGGGGGGGGGGGGGGGGGGGGGGGGGGGGGGGGGGGGGGGGGGGGGGGGGGGGGGGGGGGGGGGGFGGGGGGGGGFGGGFGGGGFFFFFGFGGGGGGFGFGGGFFFFFGFGFGFFFGGFFGFFFFFFFFFFFFFFFFFFFFFFFFF
@M70528:330:000000000-K6D4P:1:1102:20758:3975 1:N:0:CTGAGCCGGT+CCTTCACGTA
GGAGCCCCTGACATAGCATTCCCTCGATTAAATAATATAAGATTCTGACTTTTACCCCCTTCTCTGGGATTATTAATTATAGGACTTTATAAAGAAGGAGCGGGAACGGGATGAACAGTATATCCACCTTTATCAACGTTTTATCATTCAGGACCTTCAGTAGACTTAACAATTTTTTCTTTACACCTTGCAGGGATTTCTTCAATTTTAGGTGCCTTAAATTTTATTACTACAATTATTAATCTTAAAGCAAAAAACCTTTCAGCAGAAAAAATTAGACTATTTGTCTGATCAGTTATTT
+
@<@CCCDFGGFGGDFEEEFFEFGGA@@FDFGGGGDGFGGFGGFFGGGGGGGEFEFEFGGE<E<CFGFGACCFGFGGGG<FCCFCFEGF@FGGFE,CCECFFC:CFGGGDGGGGGGGGFFEFFEFAAFGGFGGGFGGGGDEF7@<<FFEGFDGGGEF?EE?C?7CFGGGCFGCGEDEFCFGGD;FGBD8D;FFGG6=F>BFGGGGDGGGFFGGGGG7ECFFCFGGGGGGGG6,?CCFFGFFFFFFGFCEFGGGFGFGGGFFF4CFFGCGF4666:FFF;);CFGFFEFCE3>EEE<5?E?EE
@M70528:330:000000000-K6D4P:1:1102:17052:3985 1:N:0:CTGAGCCGGT+CCTTCACGTA
GGAGCCCCTGACATAGCATTCCCTCGATTAAATAATATAAGATTCTGACTTTTACCCCCTTCTCTGGGATTATTAATTATAGGACTTTATAAAGAAGGAGCGGGAACGGGATGAACAGTATATCCACCTTTATCAACGTTTTATCATTCAGGACCTTCAGTAGACTTAACAATTTTTTCTTTACACCTTGCAGGGATTTCTTCAATTTTAGGTGCCTTAAATTTTATTACTACAATTATTAATCTTAAAGCAAAAAACCTTTCAGCAGAAAAAATTAGACTATTTGTCTGATCAGTTATTT
+
CCCCCG?FGGFGGGGGGGGGGGGGGGGG@FFFGGGGGGGGCE9<FFGGGFFGGGGGGGGGGGGGGGFGGGGDFGEFFFGGFGCGGGGGGGGCGFDFCFGGGGGCEGGGGFGG7FGGDEGGGFGGGFFGFGGGGGGGGGGGGGGCFCFGGGF9FGGGGGGCGGGGGGF,FFGGGGGFFGFCFGGGDFGGF,D>FDEFGGGGGGGGFGGGGGC6FFFGGFC,,@FGGFGGGGFG866CDCFC+1B++==E,5+;*;?>CC>FFECDEGCF)6?CF08DA8CFFFGF75A<<ECEC6;97C?CE
@M70528:330:000000000-K6D4P:1:1102:19261:3996 1:N:0:CTGAGCCGGT+CCTTCACGTA
GGAGCCCCTGACATAGCATTCCCTCGATTAAATAATATAAGATTCTGACTTTTACCCCCTTCTCTGGGATTATTAATTATAGGACTTTATAAAGAAGGAGCGGGAACGGGATGAACAGTATATCCACCTTTATCAACGTTTTATCATTCAGGACCTTCAGTAGACTTAACAATTTTTTCTTTACACCTTGCAGGGATTTCTTCAATTTTAGGTGCCTTAAATTTTATTACTACAATTATTAATCTTAAAGCAAAAAACCTTTCAGCAGAAAAAATTAGACTATTTGTCTGATCAGTTATTT
+
CCCCCGGGGGGGGGGGGGGGGGGGGGGGGGGGGGGGGGGGGGGGGGGGGGGGGGGGGGGGGGGGGGGGGGGGGGGGGGGGGGGGGGGGGGGGGGGGGGGGGGGGGGGGGGGGGGGGGGGGGGGGGGGGGGGGGGGGGGGGGGGGGGGGGGGGGGGGGGGGGGGGGGGGGGGGGGGGGDGGGFGGGGGGGGFGGGGGGGFGGGGGCFGGGGGGGGGGGGGGGGGGGFGGGGFGGGFGGGGCFFFFGFGGFGFFFGFGGGFFFFFGFFFGFFFGGFFGFEEFFFGFFFFCEEFFEEFEEFFEF
@M70528:330:000000000-K6D4P:1:1102:9050:4005 1:N:0:CTGAGCCGGT+CCTTCACGTA
GGAGCCCCTGACATAGCATTCCCTCGATTAAATAATATAAGATTCTGACTTTTACCCCCTTCTCTGGGATTATTAATTATAGGACTTTATAAAGAAGGAGCGGGAACGGGATGAACAGTATATCCACCTTTATCAACGTTTTATCATTCAGGACCTTCAGTAGACTTAACAATTTTTTCTTTACACCTTGCAGGGATTTCTTCAATTTTAGGTGCCTTAAATTTTATTACTACAATTATTAATCTTAAAGCAAAAAACCTTTCAGCAGAAAAAATTAGACTATTTGTCTGATCAGTTATTT
+
CCCCCGGGGGGGGGGGGGGGGGGGGGGFGGGGGGGGGGGGGGGGGGGGGGGGGGGGGGGGGGGGGGGGGFGGGGGGGGGGGGGGGGGGGGGGGGGGGGGGGGGGGGGGEGGGGGGGGGGGGGGGGGGGGGGGGGGGGGFFGGGGGGGGGGGGGGGGGGGGEGGGGGF;FGGGGGGGGGGGGFFCGFGGGGGGGGGFGGGGGGGGGGGGGGGGGFGFGGGGGGGGGFFGGGFGGGFCGFGFFFFFGFGGGFGGFCFFDDDFFEFGFGFGFFFGGFFGFEEFEBGFFECEEF<EFFF???ECE
@M70528:330:000000000-K6D4P:1:1102:20255:4030 1:N:0:CTGAGCCGGT+CCTTCACGTA
GGAGCCCCTGACATAGCATTCCCTCGATTAAATAATATAAGATTCTGACTTTTACCCCCTTCTCTGGGATTATTAATTATAGGACTTTATAAAGAAGGAGCGGGAACGGGATGAACAGTATATCCACCTTTATCAACGTTTTATCATTCAGGACCTTCAGTAGACTTAACAATTTTTTCTTTACACCTTGCAGGGATTTCTTCAATTTTAGGTGCCTTAAATTTTATTACTACAATTATTAATCTTAAAGCAAAAAACCTTTCAGCAGAAAAAATTAGACTATTTGTCTGATCAGTTATTT
+
CCCCCGGGGGGGGGGGGGGGGGGGGGGGGGGGGGGGGGGGGGGGGGGGGGGGGGGGGGGGGGGGGGGGGGGGGGGGGGGGGGGGGGGGGGGGGGGGGGGGGGGGGGGGGGGGGGGGGGGGGGGGGGGGGGGGGGGGGGGGGGGGGGGGGGGGGGGGGGGGGGGGGGGGGGGGGGGGGGGGGGGGGGGGGGGGGGGGGGGGGGGGGGGGGGGGGFGGGGGGGGGGGGGGGGFGGGFGGGGFFFFFGFGGGFGGFGFGGGFFFFFGFGFGFFFGGFFGFFEFFFGFFFFFFFFEFFFECCEFF
@M70528:330:000000000-K6D4P:1:1102:21143:4030 1:N:0:CTGAGCCGGT+CCTTCACGTA
GGAGCCCCTGACATAGCATTCCCTCGATTAAATAATATAAGATTCTGACTTTTACCCCCTTCTCTGGGATTATTAATTATAGGACTTTATAAAGAAGGAGCGGGAACGGGATGAACAGTATATCCACCTTTATCAACGTTTTATCATTCAGGACCTTCAGTAGACTTAACAATTTTTTCTTTACACCTTGCAGGGATTTCTTCAATTTTAGGTGCCTTAAATTTTATTACTACAATTATTAATCTTAAAGCAAAAAACCTTTCAGCAGAAAAAATTAGACTATTTGTCTGATCAGTTATTT
+
CCCCCGGGGGGGGGGGGGGGGGGGGGGGGGGGGGGGGGGGGGGGGGGGGGGGGGGGGGGGGGGGGGGGGGGGGGGGGGGGGGGGGGGGGGGGGGGGGGGGGGGGGGGGGGGGGGGGGGGGGGGGGGGGGGGGGGGGGGGGGGGGGGGGGGGGGGGGGGGGGGGGGGGGGGGGGGGGGGGGGGGGGGGGGGGGGGGGGGGGGGGGGGGGGGGGGGGGGGGGGGGGGGGGGGFFGGFGGGGFFFFFGFGGGGCFFGFGGGEFFFFGFGCGFFFGGFFGFFEFEFGFFFFFFFFFFEFFFFFFF
@M70528:330:000000000-K6D4P:1:1102:5154:4041 1:N:0:CTGAGCCGGT+CCTTCACGTA
GGAGCCCCTGACATAGCATTCCCTCGATTAAATAATATAAGATTCTGACTTTTACCCCCTTCTCTGGGATTATTAATTATAGGACTTTATAAAGAAGGAGCGGGAACGGGATGAACAGTATATCCACCTTTATCAACGTTTTATCATTCAGGACCTTCAGTAGACTTAACAATTTTTTCTTTACACCTTGCATGGATTTCTTCAATTTTAGGTGCCTTAAATTTTATTACTACAATTATTAATCTTAAAGCAAAAAACCTTTCAGCAGAAAAAATTAGACTATTTGTCTGATCAGTTATTT
+
CCC?CEGGGGGGGGGGFGGGGGGGGGGGGGGGGGGGGGGGGDAFGGGGGGGGGGGGGGGGGGDGDGGGGG<FFGGFGEEGDFFGGGGGFGGGGGGGGGFCFGGGGGGGGGGCEGEFGFGGGGGGCGGGGGGGGGGG<FGEGEGGFGGGGGGGCFGGEFGDGGGGGGGGGGGGGGGGGGGGGGGFGGCFGFDGFGG8EGGGGGGGGGGGGFGEGFGGFGGDFGGGGGGGGGFCD?FFGGG1@FFCFFFFEGC9FDADDG4AFF8CEGEF4FFCDBFCEE?=;FFFFFF3?E<E9<8?3<C<C
@M70528:330:000000000-K6D4P:1:1102:19114:4062 1:N:0:CTGAGCCGGT+CCTTCACGTA
GGAGCCCCTGACATAGCATTCCCTCGATTAAATAATATAAGATTCTGACTTTTACCCCCTTCTCTGGGATTATTAATTATAGGACTTTATAAAGAAGGAGCGGGAACGGGATGAACAGTATATCCACCTTTATCAACGTTTTATCATTCAGGACCTTCAGTAGACTTAACAATTTTTTCTTTACACCTTGCAGGGATTTCTTCAATTTTAGGTGCCTTAAATTTTATTACTACAATTATTAATCTTAAAGCAAAAAACCTTTCAGCAGAAAAAATTAGACTATTTGTCTGATCAGTTATTT
+
CCCCCGGGGGGGGGGGGGGGGGGGGGGGGGGGGGGGGGGGGGGGGGGGGGGGGGGGGGGGGGGGGGGGGGGGGGGGGGGGGGGGGGGGGGGGGGGGGGGGGGGGGGGGGGGGGGGGGGGGGGGGGGGGGGGGGGGGGGGGGGGGGGGGGGGGGGGGGGGGGGCGGGGGGGGGGGGGGGGGGGGGGGGGGGGGGGGGGGGGGGGGGGGGGGGGGGGGGGGGGGGGGGGGGGFGGGFGGGGFF>FFGFGGGFGFFFFGGGFFFFFGFGFGFFFGGFFGEFEFFFGFFEFFFFFFEFFFFFFFF
@M70528:330:000000000-K6D4P:1:1102:23329:4076 1:N:0:CTGAGCCGGT+CCTTCACGTA
GGAGCCCCTGACATAGCATTCCCTCGATTAAATAATATAAGATTCTGACTTTTACCCCCTTCTCTGGGATTATTAATTATAGGACTTTATAAAGAAGGAGCGGGAACGGGATGAACAGTATATCCACCTTTATCAACGTTTTATCATTCAGGACCTTCAGTAGACTTAACAATTTTTTCTTTACACCTTGCAGGGATTTCTTCAATTTTAGGTGCCTTAAATTTTATTACTACAATTATTAATCTTAAAGCAAAAAACCTTTCAGCAGAAAAAATTAGACTATTTGTCTGATCAGTTATTT
+
CCCCCGGGGGGGGGGGGGGGGGGGGGGGGGGGGGGGGGGGGGGGGGGGGGGGGGGGGGGGGGGGGGGGGGGGGGGGGGGGGGGGGGGGGGGGGGGGGGGGGGGGGGGGGGGGGGGGGGGGGGGGGGGGGGGGGGGGGGGGGGGGGGGGGGGGGGGGGGGGGGGGGGGGGGGGGGGGGGGGGGGGGGGGGGGGGGGGGGGGGGGGGGGGGGGGGGGGGGGGGGGGGGGGGGFGGGFGGGGFFFFFGFGGFGGGFGFGGGFFFFFGFGCFFFFGGFFGF8CFFFGFFCF?CEFFEC3????EE
@M70528:330:000000000-K6D4P:1:1102:8144:4080 1:N:0:CTGAGCCGGT+CCTTCACGTA
GGAGCCCCTGACATAGCATTCCCTCGATTAAATAATATAAGATTCTGACTTTTACCCCCTTCTCTGGGATTATTAATTATAGGACTTTATAAAGAAGGAGCGGGAACGGGATGAACAGTATATCCACCTTTATCAACGTTTTATCATTCAGGACATTCAGTAGACTTAACAATTTTTTCTTTACACCTTGCAGGGATTTCTTCAATTTTAGGTGCCTTAAATTTTATTACTACAATTATTAATCTTAAAGCAAAAAACCTTTCAGCAGAAAAAATTAGACTATTTGTCTGATCAGTTATTT
+
CCC@CGGGGGGGGFFCC-FFCG9FFECGGGGGGGGGFGA9FGGFGFF9CFEFFGGG86FCEGEEFGFGFFFEGGFFGG9FE@F9FGGGGEGGFED,CFDGGGGGCFFE,:FFEAEGGFBCFFFGGGG?FD,FEFGFGGBFGGFD9?FFGCFFCG,<9<9,C,8<FFFFA<BFEEFGGEGGGA,EFCD>=7DDF8+8@E=9EFC87@CFD,3,@:ACFDGGFGGGG:EC7@BC7AA7CCCFFFFAFF@@2B7D6DFGGG>F==+BCG=CF48CD@ACE@CF?=F+@<:<?))9>?<E3CE?C
@M70528:330:000000000-K6D4P:1:1102:19066:4093 1:N:0:CTGAGCCGGT+CCTTCACGTA
GGACCCTGTTTTACTGTCTCTTTATACACATCTCCGAGCCCACGAGACCTGAGCCGGTATCTCGTATGCCGTCTTCTGCTTGAAAAAAAAAAACAACCAATACACAAACATACAATACACAGTTCCCACTGTACATTATAAAACCTAGGAATTTTCAACCTGCCTATCCCAACCATAGACACCTTGCCTAGCCACAATAGTCTCAGAGCAGAAAGAAGTACTCCGAGCAATGCGAATCACACAGTACTAGGTCTGTCCCAACATCAGCGACCTGCTTCTGTGACAATGAATATATCACCTC
+
CCCCCGGGEFEFEGGGGGGGGGGFFGFFGGGGGGGGGGGGGGGGGGFGGGGGGGGGGGGFFGGGGGGGGGGGGGGGGGGGGGGGGGF:FGGG@+49,+44,?,,,,9,,:,,,,:,CB?,A,,,,<,,,,,,,,5,,,5,,,:5+:,,,,:,,,,,73,,,,,,,,7,,3,8+++33,,8,,6,,,3,,,,,3,33,2,,,,,,,,,,,,,,,,,,,,,,,,,,*4**2,0+**)*)/0)/0))*30+2+*1+1)+3*/0)(.*)*.*)))*)()*)).*)*0**)*-))))))))))()(
@M70528:330:000000000-K6D4P:1:1102:23409:4101 1:N:0:CTGAGCCGGT+CCTTCACGTA
GGAGCCCCTGACATAGCATTCCCTCGATTAAATAATATAAGATTCTGACTTTTACCCCCTTCTCTGGGATTATTAATTATAGGACTTTATAAAGAAGGAGCGGGAACGGGATGAACAGTATATCCACCTTTATCAACGTTTTATCATTCAGGACCTTCAGTAGACTTAACAATTTTTTCTTTACACCTTGCAGGGATTTCTTCAATTTTAGGTGCCTTAAATTTTATTACTACAATTATTAATCTTAAAGCAAAAAACCTTTCAGCAGAAAAAATTAGACTATTTGTCTGATCAGTTATTT
+
CCCCCGGGGGGGGGGGGGGGGGGGGGGGGGGGGGGGGGGGGGGGGGGGGGGGGGGGGGGGGGGGGGGGGGGGGGGGGGGGGGGGGGGGGGGGGGGGGGGGGGGGGGGGGGGGGGGGGGGGGGGGGGGGGGGGGGGGGGGGGGGGGGGGGGGGGGGGGGGGGGGGGGGGGGGGGGGGGGGGGGGGGGGGGGFGGGGCFGGGGGGGGGGGGGGFGGCGGFGGFGGGGGGGCCFGGCAGFGGFFFFFGFGGG7CFFGFGGDBFFFFGFFEGFFFGG@FCEF<FEFGCFCA?E9<EFFFFFFFFF
@M70528:330:000000000-K6D4P:1:1102:23230:4103 1:N:0:CTGAGCCGGT+CCTTCACGTA
GGAGCCCCTGACATAGCATTCCCTCGATTAAATAATATAAGATTCTGACTTTTACCCCCTTCTCTGGGATTATTAATTATAGGACTTTATAAAGAAGGAGCGGGAACGGGATGAACAGTATATCCACCTTTATCAACGTTTTATCATTCAGGACCTTCAGTAGACTTAACAATTTTTTCTTTACACCTTGCAGGGATTTCTTCAATTTTAGGTGCCTTAAATTTTATTACTACAATTATTAATCTTAAAGCAAAAAACCTTTCAGCAGAAAAAATTAGACTATTTGTCTGATCAGTTATTT
+
CCCCCGGGGGGGGGGGGGGGGGGGGGGGGGGGGGGGGGGGGGGGGGGGGGGGGGGGGGGGGGGGGGGGGGGGGGGGGGGGGGGGGGGGGGGGGGGGGGGGGGGGGGGGGGGGGGGGGGGGGGGGGGGGGGGGGGGGGGGGGGGGGGGGGGGGGGGGGGGGGGGGGGGGGGGGGGGGGGGGGGGGGGGGGGGGGGGGGGGGGGGGGGGGGGGGGGGGGGGGGGGGGGGGGGFGGGFGGGGFFFFFGFGGGGGGFGFGGGFFFEFG?FCGFFFGGFFGFFFFFFGFFEFFFFFFFFFFFFFFF
@M70528:330:000000000-K6D4P:1:1102:12300:4105 1:N:0:CTGAGCCGGT+CCTTCACGTA
GGAGCCCCTGACATAGCATTCCCTCGATTAAATAATATAAGATTCTGACTTTTACCCCCTTCTCTGGGATTATTAATTATAGGACTTTATAAAGAAGGAGCGGGAACGGGATGAACAGTATATCCACCTTTATCAACGTTTTATCATTCAGGACCTTCAGTAGACTTAACAATTTTTTCTTTACACCTTGCAGGGATTTCTTCAATTTTAGGTGCCTTAAATTTTATTACTACAATTATTAATCTTAAAGCAAAAAACCTTTCAGCAGAAAAAATTAGACTATTTGTCTGATCAGTTATTT
+
CCCCCGFGGGGGGGGGGGGGGGGGGGGGGGGGGGGGGGGGGGGGGGGGGGGGGGGGGGGGGGGGGGGGGGGGGGGGGGGGGGGGGGGGGGGGGGGGGGGGGGGGGGGGGGGGGGGGGGGGGGGGGGGG8FFGDGGGGGGGGGGGGGGGGGGGGGGGGGGGGGGGGGGGGGGGGGGGGGGGGGGGGGGGGGGGGGGGGGGGGGGGGGGGGGGGGGGGGGGGGGGGGGFGGGFGFGFGGGGFFFFFGFGGGGGGFGFGGGEFFFFGEDEFFFFCGBADE;CAEFGFFFFFFFFFFFFFEFF?E
@M70528:330:000000000-K6D4P:1:1102:22806:4129 1:N:0:CTGAGCCGGT+CCTTCACGTA
GGAGCCCCTGACATAGCATTCCCTCGATTAAATAATATAAGATTCTGACTTTTACCCCCTTCTCTGGGATTATTAATTATAGGACTTTATAAAGAAGGAGCGGGAACGGGATGAACAGTATATCCACCTTTATCAACGTTTTATCATTCAGGACCTTCAGTAGACTTAACAATTTTTTCTTTACACCTTGCAGGGATTTCTTCAATTTTAGGTGCCTTAAATTTTATTACTACAATTATTAATCTTAAAGCAAAAAACCTTTCAGCAGAAAAAATTAGACTATTTGTCTGATCAGTTATTT
+
CCCCCGGGGGGGGGGGGGGGGGGGGGGGGGGGGGGGGGGGGGGGGGGGGGGGGGGGGGGGGGGGGGGGGGGGGGGGGGGGGGGGGGGGGGGGGGGGGGGGGGGGGGGGGGGGGFGGGGGGGGGGGGGGGGGGGGGGGGGGGGGGGGGGGGGGGGGGGGGGGGGGGGGGGGGGGGGGGGGGGGGGGGGGGGCGGGEGGGGGGGGGGGGGGGGGGGGGGGGGGGGGGGFGGFFGGGFGGGGFF9BFGFGGGGGGFGFGDDDFFFFGEGCGFFFCFBFFFFFFFFGFF?FCCFCCEEFEFFFFF
@M70528:330:000000000-K6D4P:1:1102:9996:4134 1:N:0:CTGAGCCGGT+CCTTCACGTA
GGAGCCCCTGACATAGCATTCCCTCGATTAAATAATATAAGATTCTGACTTTTACCCCCTTCTCTGGGATTATTAATTATAGGACTTTATAAAGAAGGAGCGGGAACGGGATGAACAGTATATCCACCTTTATCAACGTTTTATCATTCAGGACCTTCAGTAGACTTAACAATTTTTTCTTTACACCTTGCAGGGATTTCTTCAATTTTAGGTGCCTTAAATTTTATTACTACAATTATTAATCTTAAAGCAAAAAACCTTTCAGCAGAAAAAATTAGACTATTTGTCTGATCAGTTATTT
+
CCCCCGGGGGGGGGGGGGGGGGGGGGGGGGGGGGGGGGGGGGGGGGGGGGGGGGGGGGGGGGGGGGGGGGGGGGGGGGGGGGGGGGGGGGGGGGGGGGGGGGGGGGGGGGGGGGGGGGGGGGGGGGGGGGGGGGGGGGGGGGGGGGGGGGGGGGGGGGGGGGGGGGGGGGGGGGGGGGGGGGGGGGGGGGGGGGGGGGGGGGGGFGGGGGGGGGGGGGGFFG,EFGGGGGFGGGFGGGGFFFFFGFGGGGGGFFFGGGFFFFFGEGFGFFFGF@FGF@FAEFGFFFFEFC<CEFFEC<<EF
@M70528:330:000000000-K6D4P:1:1102:21321:4137 1:N:0:CTGAGCCGGT+CCTTCACGTA
GGAGCCCCTGACATAGCATTCCCTCGATTAAATAATATAAGATTCTGACTTTTACCCCCTTCTCTGGGATTATTAATTATAGGACTTTATAAAGAAGGAGCGGGAACGGGATGAACAGTATATCCACCTTTATCAACGTTTTATCATTCAGGACCTTCAGTAGACTTAACAATTTTTTCTTTACACCTTGCAGGGATTTCTTCAATTTTAGGTGCCTTAAATTTTATTACTACAATTATTAATCTTAAAGCAAAAAACCTTTCAGCAGAAAAAATTAGACTATTTGTCTGATCAGTTATTT
+
CCCCCGGGGGGGGGGGGGGGGGGGGGGGGGGGGGGGGGGGGGGGGGGGGGGGGGGGGGGGGGGGGGGGGGGGGGGGGGGGGGGGGGGGGGGGGGGGGGGGGGGGGGGGGGGGGGGGGGGGGGGGGGGGGGGGGGGGGGGGGGGGGGGGGGGGGGGGGGGGGGGGGGGGGGGGGGGGGGGGGGGGGGGGGGGGGGGGGGGGGGGGGGGGGGGGGGGGGGGGGGGGGGGGGGFEGGFGGGGFFFFFGFGGGGGGFGFGGGFFFFFGFGFGFFFGGFFGFFFFFFGFFFFFEFFFFFFFFFFFF
@M70528:330:000000000-K6D4P:1:1102:20587:4143 1:N:0:CTGAGCCGGT+CCTTCACGTA
GGAGCCCCTGACATAGCATTCCCTCGATTAAATAATATAAGATTCTGACTTTTACCCCCTTCTCTGGGATTATTAATTATAGGACTTTATAAAGAAGGAGCGGGAACGGGATGAACAGTATATCCACCTTTATCAACGTTTTATCATTCAGGACCTTCAGTAGACTTAACAATTTTTTCTTTACACCTTGCAGGGATTTCTTCAATTTTAGGTGCCTTAAATTTTATTACTACAATTATTAATCTTAAAGCAAAAAACCTTTCAGCAGAAAAAATTAGACTATTTGTCTGATCAGTTATTT
+
CCCCCGGGGGGGGGGGGGGGGGGGGGGGGGGGGGGGGGGGGGGGGGGGGGGGGGGGGGGGGGGGGGGGGGGGGGGGGGGGGGFGGGGGGGGGGGGGGGGGGGGGGGGGGGGGGGGGGGGGGGGGGGGGGGGGGGGGGGGGGGGGGGGGGGGGGGGGGGGGGGGGGGGGGGGGGGGGGGGGGGGGGGGGGGGGGGGGGGGGGGGGGGGGGGGGGGGGGGGGGGGGGGGGGGFGGGFGGGGFFCFFGFGGFGGGFGFGGGFFFFFGEFFGFFFGGBFGEECFEFGFFEFFFFFFFFFFFFFEE
@M70528:330:000000000-K6D4P:1:1102:20548:4144 1:N:0:CTGAGCCGGT+CCTTCACGTA
GGAGCCCCTGACATAGCATTCCCTCGATTAAATAATATAAGATTCTGACTTTTACCCCCTTCTCTGGGATTATTAATTATAGGACTTTATAAAGAAGGAGCGGGAACGGGATGAACAGTATATCCACCTTTATCAACGTTTTATCATTCAGGACCTTCAGTAGACTTAACAATTTTTTCTTTACACCTTGCAGGGATTTCTTCAATTTTAGGTGCCTTAAATTTTATTACTACAATTATTAATCTTAAAGCAAAAAACCTTTCAGCAGAAAAAATTAGACTATTTGTCTGATCAGTTATTT
+
CCCCCGGGGGGGGGGGGGGGGGGGGGGGGGGGGGGGGGGGGGGGGGGGGGGGGGGGGGGGGGGGGGGGGGGGGGGGGGGGGGGGGGGGGGGGGGGGGGGGGGGGGGGGGGGGGGGGGGGGGGGGGGGGGFGGGGGGGGFGGGGFGGGGGGGGGGGGGGGGGGGGGGGGGGGGGGGGGGGGGGGGGFGGGGGGGGGGGGGGGGGGGGGGGGGGGGGGGGGGGGGGGGGGGGFGGGFGGGGFFFFFGFGGGGGCFFFGGG>FFEFGFGFGFFFGGFFGF@?FFFGFFCF?ECEFFFFFFFEFF
@M70528:330:000000000-K6D4P:1:1102:9916:4145 1:N:0:CTGAGCCGGT+CCTTCACGTA
GGAGCCCCTGACATAGCATTCCCTCGATTAAATAATATAAGATTCTGACTTTTACCCCCTTCTCTGGGATTATTAATTATAGGACTTTATAAAGAAGGAGCGGGAACGGGATGAACAGTATATCCACCTTTATCAACGTTTTATCATTCAGGACCTTCAGTAGACTTAACAATTTTTTCTTTACACCTTGCAGGGATTTCTTCAATTTTAGGTGCCTTAAATTTTATTACTACAATTATTAATCTTAAAGCAAAAAACCTTTCAGCAGAAAAAATTAGACTATTTGTCTGATCAGTTATTT
+
CCCCCGGGGGGGGGGGGGGGGGGGGGGGGGGGGGGGGGGGGGGGGGGGGGGGGGGGGGGGGGGGGGGGGGGGGGGGGGGGGGGGGGGGGGGGGGGGGGGGGGGGGGGGGGGGGGGGGGGGGGGGGGGGGGGGGGGGGGGGGGGGGGGGGGGGGGGGGGGGGGGGGGGGFGGGGGGGGGGGGGGGGGGGGGGGGGGGGGGGGGGGGGGGGGGGGGGGGGGGGGGGGGGGGGFGGGFGGGGFFFFFGFGGGGGGFGFGGGFFFFFGFGCFFFAFG>FGEFFFFFGFFEFFFFFFFFFFFFFFF
@M70528:330:000000000-K6D4P:1:1102:5380:4156 1:N:0:CTGAGCCGGT+CCTTCACGTA
GGAGCCCCTGACATAGCATTCCCTCGATTAAATAATATAAGATTCTGACTTTTACCCCCTTCTCTGGGATTATTAATTATAGGACTTTATAAAGAAGGAGCGGGAACGGGATGAACAGTATATCCACCTTTATCAACGTTTTATCATTCAGGACCTTCAGTAGACTTAACAATTTTTTCTTTACACCTTGCAGGGATTTCTTCAATTTTAGGTGCCTTAAATTTTATTACTACAATTATTAATCTTAAAGCAAAAAACCTTTCAGCAGAAAAAATTAGACTATTTGTCTGATCAGTTATTT
+
CC@CCEGGGGGGGGFEFDEGGGGGGGCGGEGGGGGGGGGGGGGGGGFGEGGEFFGFFFGFEG<FGGDGFGFGGEGGGDFGGFEFGGGFGGGGGF<FF8C8DGCCFGFFDFEEEAEEFGG<??@<AFFFCFGGGGGGGGFGGCDFF<FCGGGFGFEFGGGGGGGGGGGGGGDEFFGGGDGGGGGAEDEFGGGGGGCFGGEFGGGGGGFGGGGGG9C?FGGFFGFGGGGGGCFG>CFCFGGFFF9EGFGGFGGCFFAFC456F=BF?FFFFFFGGFFC<4CF?FD@@CF5C37?;E@CEEFFE
@M70528:330:000000000-K6D4P:1:1102:19380:4156 1:N:0:CTGAGCCGGT+CCTTCACGTA
GGAGCCCCTGACATAGCATTCCCTCGATTAAATAATATAAGATTCTGACTTTTACCCCCTTCTCTGGGATTATTAATTATAGGACTTTATAAAGAAGGAGCGGGAACGGGATGAACAGTATATCCACCTTTATCAACGTTTTATCATTCAGGACCTTCAGTAGACTTAACAATTTTTTCTTTACACCTTGCAGGGATTTCTTCAATTTTAGGTGCCTTAAATTTTATTACTACAATTATTAATCTTAAAGCAAAAAACCTTTCAGCAGAAAAAATTAGACTATTTGTCTGATCAGTTATTT
+
CCCCCGGGGGGGGGGGGGGGGGGGGGGGGGGGGGGGGGGGGGGGGGGGGGGGGGGGGGGGGGGGGGGGGGGGGGGGGGGGGGGGGGGGGGGGGGGGGGGGGGGGGGGGGGGGGGGGGGGGG9FFEGGGGGGGGGGGGGGGGGGGGGGGGGGGGGGGGGGGGGGGGGGGDGGGGGGGGGGGGGGGGGGGGGGGGGGGGGGGGGGGGGGGGGFGGGGGGGGGGGGGGGGGGGFGGGFGGGGFFFFFGFGFFGGGFGFFGGFFFFFGFGFGFFFGGFFGFFEFFFGFFFF<EFFFFFFFFFFFF
@M70528:330:000000000-K6D4P:1:1102:20602:4183 1:N:0:CTGAGCCGGT+CCTTCACGTA
GGGACCCTGTTTTCCTGTCTCTTATACACATCTCCGAGCCCACGAGACCTGAGCCGGTATCTCGTATGCCGTCTTCTGCTTGAAAAAAAAAAATCATTTCAATCTGAACAACCGGCCTCTGGGCTAATCACCATACGAATGACGGTACCGAAAGAAAACGCCCCTACTAACTCCTGGCCAGCCACAGACTAAATCCTGTGACGTCAAACGTTGTACGTCCTTCAATAGCGTACATGGCTCTGCGACTGCAAACTCACTTCGATCATGACACCCTGCCCTATACCGAGGACCAGCAGCTGCA
+
CCCCCFGFGFEEF,EFFFFFGFFEFFFFGGGGGGGFGGGGGGGGGGFFGGGGGGGGGFE,C9EFFGGGFFEGGGGGEFGGGFFFGGFBCGGG+,,,,,9,,,,5,,,<:,:,++4+8+EA=E8A8<85,?=F<7B,,:,,,3:+8>@+C+++88D3,:<+*5@5**37,@>,,@,7,52,*6*,,6;,4,,,,4,6,,6?,,*3***43/9**3++/**3*3+>C++>+/05C:*+***06**0).))2**27*1*7**0)-**(2)*0*029()*((())/29)()(-(4((,,(.(.((
@M70528:330:000000000-K6D4P:1:1102:13578:4209 1:N:0:CTGAGCCGGT+CCTTCACGTA
GGAGCCCCTGACATAGCATTCCCTCGATTAAATAATATAAGATTCTGACTTTTACCCCCTTCTCTGGGATTATTAATTATAGGACTTTATAAAGAAGGAGCGGGAACGGGATGAACAGTATATCCACCTTTATCAACGTTTTATCATTCAGGACCTTCAGTAGACTTAACAATTTTTTCTTTACACCTTGCAGGGATTTCTTCAATTTTAGGTGCCTTAAATTTTATTACTACAATTATTAATCTTAAAGCAAAAAACCTTTCAGCAGAAAAAATTAGACTATTTGTCTGATCAGTTATTT
+
CCCCCGGGGGGGGGGGGGGGGGGGGGGGFGGGGGGGGGGGGGGGGGGGGGGGGGGGGGGGGGGGGGGGGGGGGGGGGGGGGGGGGGGGGGGGGGGFGGGFFGGGGGGGGGGGGGGGGGGGGFGGEFGGGGGGGGGGGGGGGGGGGGGGGGGGGGGGGGGGGGGGGGGGGGGGGGGGGEGGGGGGGGGGFGFGGGGFC8FGGGGGFGGGGGGFGGGGFGGGGGGGGFGGGGFGGGFGGGGFFFFFGFGGGGGGFGFGGGB;F@BFEGFGFFFGGFFFFFCFFFFFFCF?CEFFEFFEFEFEE
@M70528:330:000000000-K6D4P:1:1102:13013:4212 1:N:0:CTGAGCCGGT+CCTTCACGTA
GGAGCCCCTGACATAGCATTCCCTCGATTAAATAATATAAGATTCTGACTTTTACCCCCTTCTCTGGGATTATTAATTATAGGACTTTATAAAGAAGGAGCGGGAACGGGATGAACAGTATATCCACCTTTATCAACGTTTTATCATTCAGGACCTTCAGTAGACTTAACAATTTTTTCTTTACACCTTGCAGGGATTTCTTCAATTTTAGGTGCCTTAAATTTTATTACTACAATTATTAATCTTAAAGCAAAAAACCTTTCAGCAGAAAAAATTAGACTATTTGTCTGATCAGTTATTT
+
CCCCCGEGGGGGGGGGGGGGGGGGGGGGGGGGGGGGGGGGGGGGGGGGGGGGGGGGGGGGGGGGGGGGGGGGGGGGGGGGGGGGGGGGGGGGGGGGGGGGGGGGGGGGGGGGGGGGGGGGGGGGGGGGGGGGGGGGGGGGGGGGGGGGGGGGGGGGGGGGGGGGGGGGGGGFGGGGGGGGGGGGGGGGGGGGGGGGGGGGGGGGGGGGGGGGGGGGGGGGGGGGGGGGGGFGGGFGGGGFFFFFGFGGGFGGFGFGGGBFFFFGFGFGFFFGGFFFFFCFFFGFFFFEFFFFFFFFEFFFF
@M70528:330:000000000-K6D4P:1:1102:11365:4235 1:N:0:CTGAGCCGGT+CCTTCACGTA
GGAGCCCCTGACATAGCATTCCCTCGATTAAATAATATAAGATTCTGACTTTTACCCCCTTCTCTGGGATTATTAATTATAGGACTTTATAAAGAAGGAGCGGGAACGGGATGAACAGTATATCCACCTTTATCAACGTTTTATCATTCAGGACCTTCAGTAGACTTAACAATTTTTTCTTTACACCTTGCAGGGATTTCTTCAATTTTAGGTGCCTTAAATTTTATTACTACAATTATTAATCTTAAAGCAAAAAACCTTTCAGCAGAAAAAATTAGACTATTTGTCTGATCAGTTATTT
+
CCCCCGFGGGGGGGGGGGGGGGGGGGGGGGGGGGGGGGGGGGGGGGGGGGGGGGGGGGGGGGGGGGGGGGGGGGGGGGGGGGGGGGGGGGGGGGGGGGGGGGGGGGGGGGGGGGGGGGGGGGGGGGGGGGGGGGGGGGGGGGGGGGGGGGGGGGGGGGGGGGGGGGGGGGGGGGGGGGGGGGGGGGGGGGGGGGGGGGGGGGGGGGGGGGGGGGGGGGGGGGGGGGGGGGFGGGAGFGGFFFFFGFGGGGGFFGAGGGFFFFFGFFFGFFFGGFFFF@EFEFGFFFFF?CEFEEFFFFFFF
@M70528:330:000000000-K6D4P:1:1102:12885:4237 1:N:0:CTGAGCCGGT+CCTTCACGTA
GGAGCCCCTGACATAGCATTCCCTCGATTAAATAATATAAGATTCTGACTTTTACCCCCTTCTCTGGGATTATTAATTATAGGACTTTATAAAGAAGGAGCGGGAACGGGATGAACAGTATATCCACCTTTATCAACGTTTTATCATTCAGGACCTTCAGTAGACTTAACAATTTTGTCTTTACACCTTGCAGGGATTTCTTCAATTTTAGGTGCCTTAAATTTTATTACTACAATTATTAATCTTAAAGCAAAAAACCTTTCAGCAGAAAAAATTAGACTATTTGTCTGATCAGTTATTT
+
CCCCCGCGGGGGGGGGGGGGGGGGGGGGGGGGGGGGGGGGGGGGGGGGGGGGGGGGGGGGGGGGGGGGGGGGGGGGGGGGGGGGGGGGGGGGGGGGGGGGGGGGGGGGGGGGGGGGGGGGGGGGGGGGGGGGGGGGGGGGGGGGGGGGGGGGGGGGGGGGGGGGGGGGGGGGGGGG,FGGGGGGGGGGGGGGGGGGGGGGGGGGGGGGGGGGGGGGGGGGGGGGGGGGGGFGGGFGGGGFFFFFGFGGGGGGFGFGGGFFFFFGFGFGFFFCG@FGFFFFFFGFFFFFFFFFFFFFFFCEF
@M70528:330:000000000-K6D4P:1:1102:12089:4278 1:N:0:CTGAGCCGGT+CCTTCACGTA
GGAGCCCCTGACATAGCATTCCCTCGATTAAATAATATAAGATTCTGACTTTTACCCCCTTCTCTGGGATTATTAATTATAGGACTTTATAAAGAAGGAGCGGGAACGGGATGAACAGTATATCCACCTTTATCAACGTTTTATCATTCAGGACCTTCAGTAGACTTAACAATTTTTTCTTTACACCTTGCAGGGATTTCTTCAATTTTAGGTGCCTTAAATTTTATTACTACAATTATTAATCTTAAAGCAAAAAACCTTTCAGCAGAAAAAATTAGACTATTTGTCTGATCAGTTATTT
+
CCCCCGGGGGGGGGGGGGGGGGGGGGGGGGGGGGGGGGGGGGGGGGGGGGGGGGGGGGGGGGGGGGGGGGGGGGGGGGGGGGGGGGGGGGGGGGGGGGGGGGGGGGGGGGGGGGGGGGGGGGGGGGGGGGGGGGGGGGGGGGGGGGGGGGGGGGGGGGGGGGGGGGGFGGGGGGGGGGGGGGGGGGGGGGGGGGGGGGGGGGGGGGGGGGGGGGGGGGGGGGGGGGGGGGFGGGFGGGGFFFFFGFGGGGGGFGFGGGEFFFFGFGFGFFFGGFFDEFFFFFGFFFFFFFCFFEFFEFECE
@M70528:330:000000000-K6D4P:1:1102:22848:4284 1:N:0:CTGAGCCGGT+CCTTCACGTA
GGAGCCCCTGACATAGCATTCCCTCGATTAAATAATATAAGATTCTGACTTTTACCCCCTTCTCTGGGATTATTAATTATAGGACTTTATAAAGAAGGAGCGGGAACGGGATGAACAGTATATCCACCTTTATCAACGTTTTATCATTCAGGACCTTCAGTAGACTTAACAATTTTTTCTTTACACCTTGCAGGGATTTCTTCAATTTTAGGTGCCTTAAATTTTATTACTACAATTATTAATCTTAAAGCAAAAAACCTTTCAGCAGAAAAAATTAGACTATTTGTCTGATCAGTTATTT
+
@CCCCEGGGGGGGGGGGFGGGGGGGGGGGGGGGGGGGGGGGGFGGGGFGGGGGGGGGGGGGGGGGGGFECGFFGGGFGFDGGGGGGGGGGGGGGGGGGGGGGGGGGGGGGGGGFGGGGFFGGGGGGGGGGDGGGFGGGFGGGGCFFGGFGGGGGGGAFGAFGGGGFGGGGGGGGGGGGGGGGGGGGGFGGGEGGDEGGGGGGGGFGF7FGGFGGFGGGGGCGGGGGGGFFFEGFFGGGGFFCFFFFGGC7FDAFFGGDFFFEFGFFFCFFFGGFFFFFF4CFGFF3;)7CCE<EFFFFFEE
@M70528:330:000000000-K6D4P:1:1102:7383:4294 1:N:0:CTGAGCCGGT+CCTTCACGTA
GGGACCCTGTTTTACTGTCTCTTATACACATCTCCGAGCCCCACGAGACCTGAGCCGGTATCTCGTATGCCGTCTTCTGCTTGAAAAAAAAAAAAATATATTCACATTACAAAATTCGTATCCTCTTTATCTCACAACCTTCTTCTACCTACTTTGCCGATCAGCACTAACTCTTTTCCATTCATCCCTCGTCGCCAGCACCGTCTTTTGATATTCTGACATATTTGTCTTCAACCTCTAATCTTTTGTTTTTAGCTTCTAATTATCTACACTATATTGTTATGTATTGTTATCCGTTGTT
+
CCCCCGGFGCFFGGGGGGGGGGFFGFGGGGGGGGGGGGGEGGGGG+CFFGGGGGGGGGBF:FFGGGGGGGGGGG8FDGFGGGGFGGG8FGGGG+8+4,,,,,,,,,,5,,9,:,,,<+:8,:,,,58,,,,,,,,,53+,,:,5=33,,3,,,3,,,,+++++,,,,3,,:,>,,,,,6,,,,,35,6,3*****6**4,,,4,*,*,,,*6,++4++++2++++++1++;+228**0*2+3*1++++***2.*);20*1*)*0)2)***1*0,/*)))*)****)1))))))))(,)(((
@M70528:330:000000000-K6D4P:1:1102:14405:4317 1:N:0:CTGAGCCGGT+CCTTCACGTA
GGAGCCCCTGACATAGCATTCCCTCGATTAAATAATATAAGATTCTGACTTTTACCCCCTTCTCTGGGATTATTAATTATAGGACTTTATAAAGAAGGAGCGGGAACGGGATGAACAGTATATCCACCTTTATCAACGTTTTATCATTCAGGACCTTCAGTAGACTTAACAATTTTTTCTTTACACCTTGCAGGGATTTCTTCAATTTTAGGTGCCTTAAATTTTATTACTACAATTATTAATCTTAAAGCAAAAAACCTTTCAGCAGAAAAAATTAGACTATTTGTCTGATCAGTTATTT
+
CCCCCGGGGGGGGGGGGGGGGGGGGGGGGGGGGGGGGGGGGGGGGGGGGGGGGGGGGGGGGGGGGGGGGGGGGGGGGGGGGGGGGGGGGGGGGGGGGGGGGGGGGGGGGGGGGGGGGGGGGGGGGGGGGGGGGGGGGGGGGGGGGGGGGGGGGGGGGGGGGGGGGGGGGGGGGGGGGGGGGGGGGGGGGGGGGGGGGGGGGGGGGGGGGGGGGGGGGGGGGGGGGGGGGGFGGGFGGGGFFFFFGFGGGGGGFGFGGGFFFFFGFFFGFF?FGBFGFFEFFFGFFFFFFFEFFFEEFFFFF
@M70528:330:000000000-K6D4P:1:1102:24249:4323 1:N:0:CTGAGCCGGT+CCTTCACGTA
GGACCCTGTTTTACTGTCTCTTATACACATCTCCGCGCCCACGCGACCTGAGCCGGTATCTCGTATGCCGTCTTCTGCCTGAAAAATAAAAACCTCTTTTGATAGGGAAGAACACAATGACTGTACCTATCCAATCAGCCTCGGCTAACTCAGTGCCAGCAGCCTCGGTACTACGGAGCAGGCAAGCGTTATCCGGAATTATTGCGCGTCAAGCTTCTGTTGACTGTTTGTCAATCCAGTTGTGACATCTTTTACCTTAAACCTTTAAGTGCACTTTAAACCGCCATTCTCGAGTTCGATA
+
<@<AC@GG;66-CC<CC;6CF@FEC6@,C@EAEEF,C@FCFE@+6@@@7E,C@C@@8+,C,<6:,@@6:@87,:C?CF,CFE<<<<,,,CFC8BEFFFGGG,59<?<B8F<==E=8FF?5,,9?FF9<,55,5A,E@FF,,F=+:8+,6B,,::,,55,+6,AF,,++3D>=,3:7+++@:+>,3@*3@F*,3@**6>*:>FFC7BE54:882?44A++1+5++1:<C7*;=+2++*0*3;+1)+++++:7+1+/******))*)0)**9*+*)0*)-)1).)))()).))-),)-)-(.,
@M70528:330:000000000-K6D4P:1:1102:15118:4337 1:N:0:CTGAGCCGGT+CCTTCACGTA
GGAGCCCCTGACATAGCATTCCCTCGATTAAATAATATAAGATTCTGACTTTTACCCCCTTCTCTGGGATTATTAATTATAGGACTTTATAAAGAAGGAGCGGGAACGGGATGAACAGTATATCCACCTTTATCAACGTTTTATCATTCAGGACCTTCAGTAGACTTAACAATTTTTTCTTTACACCTTGCAGGGATTTCTTCAATTTTAGGTGCCTTAAATTTTATTACTACAATTATTAATCTTAAAGCAAAAAACCTTTCAGCAGAAAAAATTAGACTATTTGTCTGATCAGTTATTT
+
CCCCCGGGGGGGGGGGGGGGGGGGGGGGGGGGGGGGGGGGGGGGGGGGGGGGGGGGGGGGGGGGGGGGGGGGGGGGGGGGGGGGGGGGGGGGGGGGGGGGGGGGGGGGGGGGGGGGGGGGGGGGFGGGGGGGFFGGGGGGGGGGGGGGGGGFGGGGGGGGGGGGGGGGGGGGGGGGGGGGGGGGGGFGGGGGGGEGGGGGGGGGGGGGFGGGG?FGGGGGGGGGGGGGGGFGDEACCGGFFFFFGFGFFFGGFGFGGGFFFFFGEGEGFFFGGBF<AEF=CFFFF?F36?>ECF@FEFFEE
@M70528:330:000000000-K6D4P:1:1102:18957:4342 1:N:0:CTGAGCCGGT+CCTTCACGTA
GGAGCCCCTGACATAGCATTCCCTCGATTAAATAATATAAGATTCTGACTTTTACCCCCTTCTCTGGGATTATTAATTATAGGACTTTATAAAGAAGGAGCGGGAACGGGATGAACAGTATATCCACCTTTATCAACGTTTTATCATTCAGGACCTTCAGTAGACTTAACAATTTTTTCTTTACACCTTGCAGGGATTTCTTCAATTTTAGGTGCCTTAAATTTTATTACTACAATTATTAATCTTAAAGCAAAAAACCTTTCAGCAGAAAAAATTAGACTATTTGTCTGATCAGTTATTT
+
CCCCCGGGGGGGGGGGGGGGGGGGGGEGCGGGGGGGGGGGGGGGGGGGGGGGGGGGGGCGGGGGGGGGGGGGGFGGGGGGGGGGGGGGGFGGGGFGGGGGGGGGGGGGGGGGGGGGGGGGGGGGGGGGGCGGGGGGGGDGFGGGGGGGGGGGGGGGGGGGGGFGGGGGGGGGGFGGG7FFFDGGGGGGGGGGGGGGFGFFGGGGDFGGGGFGGGFGGGGGGGFGGFGGGGFGGGFGGGGFF>FFGFGGDFG9;9FGGGFFFFFFFFFGFFFGGFFGE;CBEFFFFFFEFC9CCCFFFFFCE
@M70528:330:000000000-K6D4P:1:1102:22176:4372 1:N:0:CTGAGCCGGT+CCTTCACGTA
GGAGCCCCTGACATAGCATTCCCTCGATTAAATAATATAAGATTCTGACTTTTACCCCCTTCTCTGGGATTATTAATTATAGGACTTTATAAAGAAGGAGCGGGAACGGGATGAACAGTATATCCACCTTTATCAACGTTTTATCATTCAGGACCTTCAGTAGACTTAACAATTTTTTCTTTACACCTTGCAGGGATTTCTTCAATTTTAGGTGCCTTAAATTTTATTACTACAATTATTAATCTTAAAGCAAAAAACCTTTCAGCAGAAAAAATTAGACTATTTGTCTGATCAGTTATTT
+
CCCCCGGGGGGGGGGGGGGGGGGGGGGGGGGGGGGGGGGGGGGGGGGGGGGGGGGGGGGGFGFGGGGGGGGGGGGGGGGGFGFGGGGGGGGGGGGGGGGGGGGGGGGGFGGGGGGGGGGGGGFGGGGGFFGGGGGGGGGGGGGGGGGGFGGGGGGGGGGGGGGGGGGGGGGGGGGGGGGGGGGGGGFGGGGGGGGGGGGGGGGGGGGGGGGGGGGGGGGGCEGGGGGGGGFGGGAEGGGFF;>FGFGGF7CGAGAFGDFFFFFGEGECFFFGFFFGF@FFC*:A75AEEFEFEF3?EFFEF
@M70528:330:000000000-K6D4P:1:1102:25528:4374 1:N:0:CTGAGCCGGT+CCTTCACGTA
GGAGCCCCTGACATAGCATTCCCTCGATTAAATAATATAAGATTCTGACTTTTACCCCCTTCTCTGGGATTATTAATTATAGGACTTTATAAAGAAGGAGCGGGAACGGGATGAACAGTATATCCACCTTTATCAACGTTTTATCATTCAGGACCTTCAGTAGACTTAACAATTTTTTCTTTACACCTTGCAGGGATTTCTTCAATTTTAGGTGCCTTAAATTTTATTACTACAATTATTAATCTTAAAGCAAAAAACCTTTCAGCAGAAAAAATTAGACTATTTGTCTGATCAGTTATTT
+
@A<CCGG7FGFGED@@FEEFGFGFEEEGGGGGGGCFFFFFGGGFGGGFFGFFECFFGFGEDFEFGGGGFGGGFFGEGEEFFFGFFGGAEFGGFFGDEGFGGGGDFFGGGGGGGGGGGGGGGGGG9FFCGFGGGCAFGGGG@FGGGFCFGGGGGG@FGGGGGGGFFA@AFFGAEGFGFGGFDDGEFGFGGFCGGC+>FDFGGFCFFEGGGD,3ECCGGGGGFGFGGGGGGFFFGGFAFGGCCAFAD@:=CCDFFDFGDD5AF*1=57@6F4;6D15CE@)//=CFFCFEEE<3C).65?C<C
@M70528:330:000000000-K6D4P:1:1102:25056:4381 1:N:0:CTGAGCCGGT+CCTTCACGTA
GGAGCCCCTGACATAGCATTCCCTCGATTAAATAATATAAGATTCTGACTTTTACCCCCTTCTCTGGGATTATTAATTATAGGACTTTATAAAGAAGGAGCGGGAACGGGATGAACAGTATATCCACCTTTATCAACGTTTTATCATTCAGGACCTTCAGTAGACTTAACAATTTTTTCTTTACACCTTGCAGGGATTTCTTCAATTTTAGGTGCCTTAAATTTTATTACTACAATTATTAATCTTAAAGCAAAAAACCTTTCAGCAGAAAAAATTAGACTATTTGTCTGATCAGTTATTT
+
CCCCCGGGGGGGGGGGGGGGGGGGGGGGGGGGGGGGGGGGGGGGGGGGGGGGGGGGGGGGGGGGGGGGGGGGGGGGGGGGGGGGGGGGGGGGGGGGGGGGGGGGGGGGGGGGGEGGGGGGGGGGGGGGGGGGGGGGGGGGGGGGGGGGGGGGGGGGGGGGGGGGGGGDFGGGGGGGGGGGGGGGGGFGGGGGGGGGGGGGGGGGGGGGGGGGGGGGGGGGGGGGGGGGGGFGFGFGGGGFFFFFGFGFF7CDFGFGGGFFFFFGFFFDFAFGGBFGFEEFCFDFFCFFFFFFFFEF5?ECE
@M70528:330:000000000-K6D4P:1:1102:11092:4385 1:N:0:CTGAGCCGGT+CCTTCACGTA
GGAGCCCCTGACATAGCATTCCCTCGATTAAATAATATAAGATTCTGACTTTTACCCCCTTCTCTGGGATTATTAATTATAGGACTTTATAAAGAAGGAGCGGGAACGGGATGAACAGTATATCCACCTTTATCAACGTTTTATCATTCAGGACCTTCAGTAGACTTAACAATTTTTTCTTTACACCTTGCAGGGATTTCTTCAATTTTAGGTGCCTTAAATTTTATTACTACAATTATTAATCTTAAAGCAAAAAACCTTTCAGCAGAAAAAATTAGACTATTTGTCTGATCAGTTATTT
+
CCCCCGGGGGGGGGGGGGGGGGGGGGGGGGGGGGGGGGGGGGGGGGGFGGGGGGGGGGGGGGGGGGGGGGGGGGGGGGGGGGGGGGGGGGGGGGGGGGGGGGGGGGGGGGGGGGGGGGGGGGGGGGGGGGGGGGGGGGGGGGGGGGGGGGGGGGGGGGGGGGGGGGGGGGGGGGGGG+DGGGGGGGGGGGGGGFGGGGGGGGGGGGGGGGGGGGGGGGGGGGGGGGGGGGFGGGFGGGGFFFFFGFGGGGGGFGFGGGFFFFFGFFE4AFFGGFFGFFFFFFGFFFFF?CEEFFFFFFEEE
@M70528:330:000000000-K6D4P:1:1102:25535:4393 1:N:0:CTGAGCCGGT+CCTTCACGTA
GGAGCCCCTGACATAGCATTCCCTCGATTAAATAATATAAGATTCTGACTTTTACCCCCTTCTCTGGGATTATTAATTATAGGACTTTATAAAGAAGGAGCGGGAACGGGATGAACAGTATATCCACCTTTATCAACGTTTTATCATTCAGGACCTTCAGTAGACTTAACAATTTTTTCTTTACACCTTGCAGGGATTTCTTCAATTTTAGGTGCCTTAAATTTTATTACTACAATTATTAATCTTAAAGCAAAAAACCTTTCAGCAGAAAAAATTAGACTATTTGTCTGATCAGTTATTT
+
CCCCCGGGGGGGGGGGGGGGGGGGGGGGGGGGGGGGGGGGGGGGGGGGGGGGGGGGGGGGGGGFGGGGGGGGGGGFGGGGGGGGGGGGGGGGGGGGGGGGGGGGGGGGGGGGGGGGGGGGGGGGGGGGGGGGGGGEGGGGGGGGGGGGGGGGGGGGGGGGGGGFGGGCFGGDFGGGGGGGGGGGGGGGGGGGGGGFGGGGGGGGGGGGGGGGGGDGGGGGFGFGGGGGGGFAFFAEDCGFFFFFGFDGE:DFFGF>DG>AA@AG?FCFFAFFG;FFFFFFCFFFACFFEFFFFEFC37CEF
@M70528:330:000000000-K6D4P:1:1102:25064:4398 1:N:0:CTGAGCCGGT+CCTTCACGTA
GGAGCCCCTGACATAGCATTCCCTCGATTAAATAATATAAGATTCTGACTTTTACCCCCTTCTCTGGGATTATTAATTATAGGACTTTATAAAGAAGGAGCGGGAACGGGATGAACAGTATATCCACCTTTATCAACGTTTTATCATTCAGGACCTTCAGTAGACTTAACAATTTTTTCTTTACACCTTGCAGGGATTTCTTCAATTTTAGGTGCCTTAAATTTTATTACTACAATTATTAATCTTAAAGCAAAAAACCTTTCAGCAGAAAAAATTAGACTATTTGTCTGATCAGTTATTT
+
CCCCCGGGGGGGGGGGGGGGGGGGGGGGGGGGGGGGGGGGGGGGGGGGGGGGGGGGGGGGGGGGGGGGGGGGGGGGGGGGGGGGGGGGGGGGGGGGGGGGGGGGGGGGGGGGGGGGGGGGGGGGGGGGGGGGGGGGGGGGGGGGGGGGGGGGGGGGGGGGGGGGGGGGGGGGGGGGGGGGGGGGGGGGGGGGGGGGGGGGGGGGCFGGGGGFGGGFGGGGGGGGGGGGGGFGGGFGFGGFFFFFFFGCFFFGFFFGGGEFFEFGEGFGF4FGG;FFFFE=CFGFFCF?EF<C<?3<?EFCE
@M70528:330:000000000-K6D4P:1:1102:4978:4407 1:N:0:CTGAGCCGGT+CCTTCACGTA
GGAGCCCCTGACATAGCATTCCCTCGATTAAATAATATAAGATTCTGACTTTTACCCCCTTCTCTGGGATTATTAATTATAGGACTTTATAAAGAAGGAGCGGGAACGGGATGAACAGTATATCCACCTTTATCAACGTTTTATCATTCAGGACCTTCAGTAGACTTAACAATTTTTTCTTTACACCTTGCAGGGATTTCTTCAATTTTAGGTGCCTTAAATTTTATTACTACAATTATTAATCTTAAAGCAAAAAACCTTTCAGCAGAAAAAATTAGACTATTTGTCTGATCAGTTATTT
+
CCCCCGGGGGGGGGGGGGGGGGGGGGGGGGGGGGGGGGGGGGGGGGGGGGGGGGGFGGGGGGGGGGGGGGGGGGGGGGGGGGGGGGGGGGGGGGGFGFGFGGGGGGGGGGGGGGGGGGGGGGGGFGGGGGGGGGGGGGGGGGGGGGGGGGGGGCFGGGGGGGGGGGGGGGGGGGGGGGGGGGGGGGGGGGGGGGGFGGGGGGGGGGGGGGGGGGGGGGGGGGGGGGGGFGFFFGFGGGGFF@AFGFGGGGDC4>FC455AFEFGFGFG4AFGGFFFEFEFE8CAF?F3?EFF37<EEEFCE
@M70528:330:000000000-K6D4P:1:1102:8244:4430 1:N:0:CTGAGCCGGT+CCTTCACGTA
GGAGCCCCTGACATAGCATTCCCTCGATTAAATAATATAAGATTCTGACTTTTACCCCCTTCTCTGGGATTATTAATTATAGGACTTTATAAAGAAGGAGCGGGAACGGGATGAACAGTATATCCACCTTTATCAACGTTTTATCATTCAGGACCTTCAGTAGACTTAACAATTTTTTCTTTACACCTTGCAGGGATTTCTTCAATTTTAGGTGCCTTAAATTTTATTACTACAATTATTAATCTTAAAGCAAAAAACCTTTCAGCAGAAAAAATTAGACTATTTGTCTGATCAGTTATTT
+
CCCCCGGGGGGGGGGFGGGGGGGGGGDGGGGGGGGGGGGGGCGGGGFFFFGGFGGFEEGGGGGGGGGGGGFGGGGGGGGGGGGGGGGGGGFEFGGGGFGGGGGGGGGGGGGGGFGGGGFFGGGGGGFGGGGGGGGGGGGGGGGGGCFGGGGGGGGGGGGGFGGCFGFGAFEEFGGEDFGGGGGFFGGGGGG<FGCEEFGGGGGGFFGGGGCGGGGGGGGDFGGGGGGGGGFFGG9FC;CFEFFFGA:FCCCDFGFGDGEFFFFGFGEFAFAFG9FF<EEFF*:AF3A???9C<6<CCFE??
@M70528:330:000000000-K6D4P:1:1102:18821:4441 1:N:0:CTGAGCCGGT+CCTTCACGTA
GGAGCCCCTGACATAGCATTCCCTCGATTAAATAATATAAGATTCTGACTTTTACCCCCTTCTCTGGGATTATTAATTATAGGACTTTATAAAGAAGGAGCGGGAACGGGATGAACAGTATATCCACCTTTATCAACGTTTTATCATTCAGGACCTTCAGTAGACTTAACAATTTTTTCTTTACACCTTGCAGGGATTTCTTCAATTTTAGGTGCCTTAAATTTTATTACTACAATTATTAATCTTAAAGCAAAAAACCTTTCAGCAGAAAAAATTAGACTATTTGTCTGATCAGTTATTT
+
CCCCCGGGGGGGGGGGGGGGGGGGGGGGFGGGGGGGGGGGGGGGGGGGGGGGGGGGGGGGGGGGGGGGGGGGGGGGGGGGGGGGGGGGGGGGGGGGGGGGGGGGGGGGGGGGGGGGGGGFGGGGGGGGGGGGGGGGGGGGGGGGGGGGGGGGGGGGGGGGGGGGGGGGGGGGGGGGGGGGGGGGGGGGGGGGGGGGGGGGGGGGGGGGGGGGGGGGGGGGGGGGGGGGGGFGGGFGGGGFFFFFGFGGEGGGFGFGGGFFFEFGFGFGFFFGGFFGFFFFC=DFFFF3EEFFEEFFFFFCE
@M70528:330:000000000-K6D4P:1:1102:8700:4442 1:N:0:CTGAGCCGGT+CCTTCACGTA
GGAGCCCCTGACATAGCATTCCCTCGATTAAATAATATAAGATTCTGACTTTTACCCCCTTCTCTGGGATTATTAATTATAGGACTTTATAAAGAAGGAGCGGGAACGGGATGAACAGTATATCCACCTTTATCAACGTTTTATCATTCAGGACCTTCAGTAGACTTAACAATTTTTTCTTTACACCTTGCAGGGATTTCTTCAATTTTAGGTGCCTTAAATTTTATTACTACAATTATTAATCTTAAAGCAAAAAACCTTTCAGCAGAAAAAATTAGACTATTTGTCTGATCAGTTATTT
+
CCCCCGGGGGGGGGGGGGGGGGGGGGCFFGGFGGGGGGGGFCFGGGGAFGGGGGGGGGEFGGGGGGGGGGGGGGGGGGGGGGGGGGGGGGGFGGGGEGCCFGGGGGGGDGCFGEFGGGGDGC?FBFDGGGGGGGGGGGFGGGGGGFFGFFGFGGFGGGGGGGFFEFGDGGFGDGGGGGGGGGGGGGGGGGD9BFGGGGGFGGGCCGGGGGDFGFGGGGGGGGGGGGGGGGFGFCFGGFFFFAFFGAGCC>FCAGFCG:EFFFFFF7CDFFACC9FG@3?8CFGAFFFE?3;?<C@EEEEEF
@M70528:330:000000000-K6D4P:1:1102:20374:4477 1:N:0:CTGAGCCGGT+CCTTCACGTA
GGAGCCCCTGACATAGCATTCCCTCGATTAAATAATATAAGATTCTGACTTTTACCCCCTTCTCTGGGATTATTAATTATAGGACTTTATAAAGAAGGAGCGGGAACGGGATGAACAGTATATCCACCTTTATCAACGTTTTATCATTCAGGACCTTCAGTAGACTTAACAATTTTTTCTTTACACCTTGCAGGGATTTCTTCAATTTTAGGTGCCTTAAATTTTATTACTACAATTATTAATCTTAAAGCAAAAAACCTTTCAGCAGAAAAAATTAGACTATTTGTCTGATCAGTTATTT
+
CCCCCGGGGGGGGGGGGGGGGGGGGGGGGGGGGGGGGGGGGGGGGGGGGGGGGGGGGGGGGGGGGGGGGGGGGGGGGGGGGGGGGGGGGGGGGGGGGGGGGGGGGGGGGGGGGGGGGGGGGGGGGGGGGGGGGGGGGGGGGGGGGGGGGGGGGGGGGGGGGGGGGGGGGGGGGGGGGGGGGGGGGGGGGGGGGGGGGGGGGGGGGGGGGCGGGGGGGGGGGGGGGGGGGGFGGGFGGGGFFFFFGFGGGGGGFGFGGGFFFFFGFGFGFFFGGFFGA@FFFFGFFCFFFFFFFFFFFFFFF
@M70528:330:000000000-K6D4P:1:1102:7669:4525 1:N:0:CTGAGCCGGT+CCTTCACGTA
GGAGCCCCTGACATAGCATTCCCTCGATTAAATAATATAAGATTCTGACTTTTACCCCCTTCTCTGGGATTATTAATTATAGGACTTTATAAAGAAGGAGCGGGAACGGGATGAACAGTATATCCACCTTTATCAACGTTTTATCATTCAGGACCTTCAGTAGACTTAACAATTTTTTCTTTACACCTTGCAGGGATTTCTTCAATTTTAGGTGCCTTAAATTTTATTACTACAATTATTAATCTTAAAGCAAAAAACCTTTCAGCAGAAAAAATTAGACTATTTGTCTGATCAGTTATTT
+
CCCCCGGGGGGGGGGGGGGGGGGGGGGGGGGGGGGGGGGGGGGGGGGGGGGGGGGGGGGGGGGGGGGGGGGGGGGGGGGGGGGGGGGGGGGGGGGGGGGGGGGGGGGGGGGGGGGGGGGGGGGGGGGGGGGGGGGGGGGGGGGGGGGGGGGGGGGGGGGGGGGGGGGGGGGGGGGGGGGGGGGGGGGGGGGGGGGGGGGGGGGGGGGGGGGCGGGGGGGGGGGGGGGGGGFGGGFGGGGFFFFFGFGFFFGFFGFGGGFFAEFGFFFGFFFGFBFGFFFFFFGFFCFEFFFFFFEEEFEFF
@M70528:330:000000000-K6D4P:1:1102:16167:4526 1:N:0:CTGAGCCGGT+CCTTCACGTA
GGAGCCCCTGACATAGCATTCCCTCGATTAAATAATATAAGATTCTGACTTTTACCCCCTTCTCTGGGATTATTAATTATAGGACTTTATAAAGAAGGAGCGGGAACGGGATGAACAGTATATCCACCTTTATCAACGTTTTATCATTCAGGACCTTCAGTAGACTTAACAATTTTTTCTTTACACCTTGCAGGGATTTCTTCAATTTTAGGTGCCTTAAATTTTATTACTACAATTATTAATCTTAAAGCAAAAAACCTTTCAGCAGAAAAAATTAGACTATTTGTCTGATCAGTTATTT
+
CCCCCGGGGGGGGGGGGGGGGGGGGGGGGGGGGGGGGGGGGGGGGGGGGGGGGGGGGGGGGGGGGGGGGGGGGGGGGGGGGGGGGGGGGGGGGGGGGGGGGGGGGGGGGGGGGGGGGGGGGGGGGGGGGGGGGGGGGGGGGGGGGGGGGGGGGGGGGGGGGGGGGGGFGGGGGGGGGGGGGGGGGGGGGGGGGGGGGGGGGGGGGGGGGGFGGFGGGGGGGGGGGGGGGGFGGGFGGGGFFFFFGFGGGGGGFGFGGGFFFFFGFGFGFFFGF>FGEF<AEFGFFFF?CEEFFEEEFFCEE
@M70528:330:000000000-K6D4P:1:1102:20533:4533 1:N:0:CTGAGCCGGT+CCTTCACGTA
GGAGCCCCTGACATAGCATTCCCTCGATTAAATAATATAAGATTCTGACTTTTACCCCCTTCTCTGGGATTATTAATTATAGGACTTTATAAAGAAGGAGCGGGAACGGGATGAACAGTATATCCACCTTTATCAACGTTTTATCATTCAGGACCTTCAGTAGACTTAACAATTTTTTCTTTACACCTTGCAGGGATTTCTTCAATTTTAGGTGCCTTAAATTTTATTACTACAATTATTAATCTTAAAGCAAAAAACCTTTCAGCAGAAAAAATTAGACTATTTGTCTGATCAGTTATTT
+
C@CCCFB;DDFFGGGGGGG9EAFFAFGFF@FGC@FFFGAFDGGGE<AFFGGGGFF9EFEGEFGGEEGGFFGEEEGFE<FEGE<EFGGGAFGCFGAFFDEF@FDGGGGD>E?@FDE<CFFE<CFGGF=<FFCF<?5E?:4:ECED<FFG9FGGG@<FFFGFGAF95FFGGG?,>E9?F@83EAA3,,>>==,86,++>D9=DFDAAFGGGCDFG,AFCGGFGGGGGCGGGCFCCD9ECFGF>;+3=ADC9@FFFGF7?C)AFB+=>DE686/8;:5*7@C*7=F7@3;?EF)/4<8?EE)<C
@M70528:330:000000000-K6D4P:1:1102:17152:4557 1:N:0:CTGAGCCGGT+CCTTCACGTA
GGAGCCCCTGACATAGCATTCCCTCGATTAAATAATATAAGATTCTGACTTTTACCCCCTTCTCTGGGATTATTAATTATAGGACTTTATAAAGAAGGAGCGGGAACGGGATGAACAGTATATCCACCTTTATCAACGTTTTATCATTCAGGACCTTCAGTAGACTTAACAATTTTTTCTTTACACCTTGCAGGGATTTCTTCAATTTTAGGTGCCTTAAATTTTATTACTACAATTATTAATCTTAAAGCAAAAAACCTTTCAGCAGAAAAAATTAGACTATTTGTCTGATCAGTTATTT
+
CCCCCGGGGGGGGGGGGGGGGGGGGGGGGGGGGGGGGGGGGGGGGGGGGGGGGGGGGGGGGGGGGGGGGGGGGGGGGGGGGGGGGGGGGGGGGGGGGGGGGGGGGGGFGGGGGCGGGGGGGGGGGGGGGGGGGGGGGGGGGGGGGGGGGGGGGGGGGGGGGGGGGGGGGGFGGGGGGEFFFGGGGGGGGGGGGGGFGGGGGGGGGGGGGGGGGGFFGGGGGGGGGGGGGFFGGGFGGGGFFFFFGFGG?FFFFFFGGGFFFFCG?7@FFFFGGFFFE;CFEFGFCEFFFFEEEEFEEFF3<
@M70528:330:000000000-K6D4P:1:1102:18408:4566 1:N:0:CTGAGCCGGT+CCTTCACGTA
GGAGCCCCTGACATAGCATTCCCTCGATTAAATAATATAAGATTCTGACTTTTACCCCCTTCTCTGGGATTATTAATTATAGGACTTTATAAAGAAGGAGCGGGAACGGGATGAACAGTATATCCACCTTTATCAACGTTTTATCATTCAGGACCTTCAGTAGACTTAACAATTTTTTCTTTACACCTTGCAGGGATTTCTTCAATTTTAGGTGCCTTAAATTTTATTACTACAATTATTAATCTTAAAGCAAAAAACCTTTCAGCAGAAAAAATTAGACTATTTGTCTGATCAGTTATTT
+
CCCCCGGGGGGGGGGGGGGGGGGGGGGGGGGGGGGGGGGGGGGGGGGGGGGGGGGGGGGGGGGGGGGGGGGGGGGGGGGGGGGGGGGGGGGGGGGGGGGGGGGGGGGGGGGGGGGGGGGGGGGGGGGGGGGGGGGGGGGGGGGGGGGGGGGGGGGGGGGGGGGGGGGGGGGGGGGGGGGGGGGGGGGGGGGGGFGGGGGGGGGGGGGGGGGGGGGGGGGFGGGGGGGGGGFGGGFGGGGFFFFFGFGGGGGGFGFGGGFFFFFGFFCCFFFFF@FGF;CFFADFFFFEFFFFFFFFFFFFF
@M70528:330:000000000-K6D4P:1:1102:20652:4567 1:N:0:CTGAGCCGGT+CCTTCACGTA
GGACCCTGTTTTACTGTCTCTTATACACATCTCCGCGCCCACGAGACCTGAGCCGGTATCTCGTATGCCGTCTTCTGCTTGAAAAAAAAAAAACAACCACCACCTTTAATCCAATTACATTCCATCCAGCATAATCCCCTTCTCACTCACTCCCCTACCACACAGTCCTTAAACTATATCATCATTTAGCCCTCTTACCTCTATCTCCACTTACCTACTCCGTACGATGCCTCCTACTACTCCCTACATCTTCCTCTAACGCACCCTTACTTCTACCGTCTCCTCCACTCTCTCCTACATT
+
CCCCCGGGFFFDFGGFFFEGGGFFGGGGGFGGGGF,@FFGGGGGGGGGFFGGGGCG@F,CCGGFEFFFGFFFFFGGFGGGGGGGGG:+>FGF4+,:,++++9F7,,,:,,,?<F<,,,,,,8,5,,:,,:,E<,,8B,+,,:,,,3BE,,:33B=>+:,,7,@+8,3,,,3,,3,3,7,,,,,,,,,33>:,,6,,,,2?@,4,,,52,,,,,,0,44,,8**,******)+2;)+*0+++2))**1*+1:+3+21+*+/)(.)(*(*))*+*)**-,(.,8**..5()(.)))()),())
@M70528:330:000000000-K6D4P:1:1102:4934:4598 1:N:0:CTGAGCCGGT+CCTTCACGTA
GGAGCCCCTGACATAGCATTCCCTCGATTAAATAATATAAGATTCTGACTTTTACCCCCTTCTCTGGGATTATTAATTATAGGACTTTATAAAGAAGGAGCGGGAACGGGATGAACAGTATATCCACCTTTATCAACGTTTTATCATTCAGGACCTTCAGTAGACTTAACAATTTTTTCTTTACACCTTGCAGGGATTTCTTCAATTTTAGGTGCCTTAAATTTTATTACTACAATTATTAATCTTAAAGCAAAAAACCTTTCAGCAGAAAAAATTAGACTATTTGTCTGATCAGTTATTT
+
CCCCCGGGGGGGGGGGGGGGGGGGGGGGGGGGGGGGGGGGGGGGGGGGGGGGGGGGGGGGGGGGGGGGGGGGGGGGGGGGGGGGGGGGGGGGGGGGGGGGGGGGGGGGGGGGGGGGGGGGGGGGGGGGGGGGGGGGGGGGGGGGGGGGGGGGGGGGGGGGGGGGGGGGGGGGGGGGGGGGGGGGGGGGGGGGGGGFGGGFGGGGGGGGGGGGGGFGGGGGGGGGFFGGGGFAFEFGGGGFF>FFGFGGGGFGFFFGDGAFFFFGFGFGFFFGGBACEFFFFFGFFEFCFFFFFFFFFFFCC
@M70528:330:000000000-K6D4P:1:1102:9620:4605 1:N:0:CTGAGCCGGT+CCTTCACGTA
GGAGCCCCTGACATAGCATTCCCTCGATTAAATAATATAAGATTCTGACTTTTACCCCCTTCTCTGGGATTATTAATTATAGGACTTTATAAAGAAGGAGCGGGAACGGGATGAACAGTATATCCACCTTTATCAACGTTTTATCATTCAGGACCTTCAGTAGACTTAACAATTTTTTCTTTACACCTTGCAGGGATTTCTTCAATTTTAGGTGCCTTAAATTTTATTACTACAATTATTAATCTTAAAGCAAAAAACCTTTCAGCAGAAAAAATTAGACTATTTGTCTGATCAGTTATTT
+
CCCCCGGGGGGGGGGGGGGGGGGGGGGFGGGGGGGGGGGGGGGGGGGGGGGGGGGGGGGGGGGGGGGGGGGGGGGGGGFGGGGGGGGGGGGGGGGFGGGGFGGGGGGGGGGGGGGGGGGGGGGGGGGGGGGGGGGFGGGGGGGGFGGGGGGGGGGGGGGGGGGGGGGGGGGGGGGGGGGGGGGGGGGGGGGGGGGGGGGGGGGGGGGGGGGGGGGGGGGGFGGGGGGFGFFGGG>EDFGFFFFFGFGGFGGGFGFGGGAFBFFFFDEFFFFGG@FGEFFFFFGFFFFEFFFFFFFFFFFFF
@M70528:330:000000000-K6D4P:1:1102:23088:4611 1:N:0:CTGAGCCGGT+CCTTCACGTA
GGAGCCCCTGACATAGCATTCCCTCGATTAAATAATATAAGATTCTGACTTTTACCCCCTTCTCTGGGATTATTAATTATAGGACTTTATAAAGAAGGAGCGGGAACGGGATGAACAGTATATCCACCTTTATCAACGTTTTATCATTCAGGACCTTCAGTAGACTTAACAATTTTTTCTTTACACCTTGCAGGGATTTCTTCAATTTTAGGTGCCTTAAATTTTATTACTACAATTATTAATCTTAAAGCAAAAAACCTTTCAGCAGAAAAAATTAGACTATTTGTCTGATCAGTTATTT
+
CCCCCGGGGGGGGGGGGGGGGGGGGGGGGGGGGGGGGGGGGFGGGGGGGGGGGGGGGGGGGGGGGGGGGGGGGGGGGGGGGGGGGGGGGGGGGGGGGGGGGGGGGGGGGGGGGGGGGGGGGGGGGGGGGGGGGGGGGGGGGGGGGGGGGGGGGGGGGGGGGGGGGGGGGGGGGGGGGGGGGGGGGGGGGGFGGDCFGGGGGGGGGGGGGGGGGGGGGGGGGGGGGGGGGGFGGGFGGGGFFFFFGFGGGFFGFGFGGGFFFFFGFGFGFFFGGBFGFFFFFFGFFFFFFFFFFEFFEFFFF
@M70528:330:000000000-K6D4P:1:1102:5248:4627 1:N:0:CTGAGCCGGT+CCTTCACGTA
GGAGCCCCTGACATAGCATTCCCTCGATTAAATAATATAAGATTCTGACTTTTACCCCCTTCTCTGGGATTATTAATTATAGGACTTTATAAAGAAGGAGCGGGAACGGGATGAACAGTATATCCACCTTTATCAACGTTTTATCATTCAGGACCTTCAGTAGACTTAACAATTTTTCCTTTACACCTTGCAGGGATTTCTTCAATTTTAGGTGCCTTAAATTTTATTACTACAATTATTAATCTTAAAGCAAAAAACCTTTCAGCAGAAAAAATTAGACTATTTGTCTGATCAGTTATTT
+
A<6ACFFCGGFGGGGFGAFFFGGGAE@FACGGGGFCFFFFEGFCFDCEGGE9E@FGGF@7<F,CFGGG8EFFGFGGFFFGFDFFGGGG6CCFECGGG8@CFFD@CFEC6:FF@,?EGGDCEEFC9E=CG8FEFFFCFF?FFCEGGAECFDGFFBFCGGGGFGGGGGF???<=EEAFG,EDFCGFGG8,6FFGF8BFFGFEFGCA9DFGAA86E977EGFG7ECEFFGG@AEEGGFGF8+5?=>9FF<DG8+*37AFC>4?BECD<7966;AFGFFG;.64?FC@A6;7<?4?6<@CCCFEE
@M70528:330:000000000-K6D4P:1:1102:17752:4636 1:N:0:CTGAGCCGGT+CCTTCACGTA
GGAGCCCCTGACATAGCATTCCCTCGATTAAATAATATAAGATTCTGACTTTTACCCCCTTCTCTGGGATTATTAATTATAGGACTTTATAAAGAAGGAGCGGGAACGGGATGAACAGTATATCCACCTTTATCAACGTTTTATCATTCAGGACCTTCAGTAGACTTAACAATTTTTTCTTTACACCTTGCAGGGATTTCTTCAATTTTAGGTGCCTTAAATTTTATTACTACAATTATTAATCTTAAAGCAAAAAACCTTTCAGCAGAAAAAATTAGACTATTTGTCTGATCAGTTATTT
+
CCCCCGGGGGGGGGGGGGGGGGGGGGGGGGGGGGGGGGGGGGGGGGGGGGGGGGGGGGGGGGGGGGGGGGGGGGGGGGGGGGGGGGGGGGGGGGGGGGGGGGGGGGGGGGGGGGGGGGGGGGGGGGGGGGGGGGGGGGGGGGGGGGGGGGGGGGGGGGGGGGGGGGGGGGGGGGGGGGGFGGGGGGGGGGGGGGGGGGGGGGGGGGGGGG?6EFFGGGGGGGEGGGGGGGFGGGFGG=FFFFFFGFGGGGGGFCFFGGDFFFFGFGFGFAFG7:FGE;?FFFGFFEFFFFFFFC@CFCE6?
@M70528:330:000000000-K6D4P:1:1102:23492:4657 1:N:0:CTGAGCCGGT+CCTTCACGTA
GGAGCCCCTGACATAGCATTCCCTCGATTAAATAATATAAGATTCTGACTTTTACCCCCTTCTCTGGGATTATTAATTATAGGACTTTATAAAGAAGGAGCGGGAACGGGATGAACAGTATATCCACCTTTATCAACGTTTTATCATTCAGGACCTTCAGTAGACTTAACAATTTTTTCTTTACACCTTGCAGGGATTTCTTCAATTTTAGGTGCCTTAAATTTTATTACTACAATTATTAATCTTAAAGCAAAAAACCTTTCAGCAGAAAAAATTAGACTATTTGTCTGATCAGTTATTT
+
CC@CCGGGGGGGGGGGGGGGGGGGGGGGGGGGGGGGGGGGGGGGGGGGGGGGGGGGGGGGGGGGGGGGGFGGGGGGGGGGGGGGGGGGGGGGGGGGGGGGGGGGGGGGGGGGGGGGGGGGGGGGGGGGGGGGGGGGGGGGGGGGGGGGGGGGGGGGGGGGGGGGGGGGGGGGGGGEGGGGGGGGGGGGGGGFGGEFGGGGGGGGGGGGGDGGGGFGGGGGGGGGGGGGDFFGGFFGGGGFFFFFGFGG:CGFFGFGGGDF==6CEGEGFFFGGFFFE@EFFFGFFFFFCE>EEEFFFFFFF
@M70528:330:000000000-K6D4P:1:1102:10754:4671 1:N:0:CTGAGCCGGT+CCTTCACGTA
GGAGCCCCTGACATAGCATTCCCTCGATTAAATAATATAAGATTCTGACTTTTACCCCCTTCTCTGGGATTATTAATTATAGGACTTTATAAAGAAGGAGCGGGAACGGGATGAACAGTATATCCACCTTTATCAACGTTTTATCATTCAGGACCTTCAGTAGACTTAACAATTTTTTCTTTACACCTTGCAGGGATTTCTTCAATTTTAGGTGCCTTAAATTTTATTACTACAATTATTAATCTTAAAGCAAAAAACCTTTCAGCAGAAAAAATTAGACTATTTGTCTGATCAGTTATTT
+
CCCCCGGGGGGGGGGGGGGGGGGGGGGGGGFGGGGGGGGGGGGGGGGGGGGGGGGGGGGGGGGGGGGGGGGGGGGGGGGGGGGGGGGGGGGGGGGGGGGCGGGGGGGGGGDFGFGGGGGGGGGGGGGGGGGGGGGGGGGGGGGGGGGGGGGGGGGGGGGGGGGGGGGGGGGGGGGGGGGGGGGGGGGGGGGGEGGGGGGGGGGGGGGGGGGGGGGGGGFGGGGGGGGGGGFGGGFGGFGF9AFFGFGGFGGGFFFGDGFFFFFGFGFGFFFGFFFGE;CFFFGFFEFFFECCEFFFF3CFF
@M70528:330:000000000-K6D4P:1:1102:10162:4676 1:N:0:CTGAGCCGGT+CCTTCACGTA
GGACCCTGTTTTACTGTCTCTTATACACATCTCCGAGCCCACGAGACCTGAGCCGGTATCTCGTATGCCGTCTTCTGCTTGAAAAAAAAAAAAAAGCAATTATTCATCAATAACTCATTTTAGTAGTCATCGGTTTAATGTATATGAATAATAAGGCTCTGCTAACTCCGTGCCAGCAGCAGCTGTATTACGGAGGATTCAATCGTTATTCGCCTTTATTGGTCATCAATGGTGCGTAGGCGGATTATTATTTTAATGTGTAATAGCGGTGGCGCAAGCATCGCAGTTCCTATTATACATA
+
CCCCCDGGFGGGGFFGGFFGGGGGGGGD,;CFFGGGGGGGGGFFEEGGGGDFGGGGFC,CEGGGEFGGGGGGGGGGGGGEGGGGGE@+@=F@E:+84,:9,,,9,,,<,,5,:C,,,,85:5,,,,<,<F,B+++3>9,<3,,,:,,,,CF<D=>,@F8:<9C,=,,7@+3+++,,*,,,,,@,37,,,,,6*1***,,4,7?;8,6=,,2,**4/+:@F+:5++2+1*+1=:+;C**))1.).1)*2<7*0/***20//0.**)*./)8)7*()1(--5<6535372)).)).))64))-
@M70528:330:000000000-K6D4P:1:1102:13351:4676 1:N:0:CTGAGCCGGT+CCTTCACGTA
GGAGCCCCTGACATAGCATTCCCTCGATTAAATAATATAAGATTCTGACTTTTACCCCCTTCTCTGGGATTATTAATTATAGGACTTTATAAAGAAGGAGCGGGAACGGGATGAACAGTATATCCACCTTTATCAACGTTTTATCATTCAGGACCTTCAGTAGACTTAACAATTTTTTCTTTACACCTTGCAGGGATTTCTTCAATTTTAGGTGCCTTAAATTTTATTACTACAATTATTAATCTTAAAGCAAAAAACCTTTCAGCAGAAAAAATTAGACTATTTGTCTGATCAGTTATTT
+
CCCCCGGGGGGGGGGGGGGGGGGGGGGGGGGGGGGGGGGGGGGGGGGGGGGGGGGGGGGGGGGGGGGGGGGGGGGGGGGGGGGGGGGGGGGGGGGGGGGGGGGGGGGGGGGGGGGGGGGGGGGGGGGGGGGGGGGGGGGGGGGGGGGGGGGGGGGGGGGGGGGGGGGGGGGGGGGGGGGGGGGGGGGGGGGGGGGGGGGGGGGGGGGGGGGGGGGGGGFGGGGGGGGGGGFGGGFGGGGFFFFFGFGGGGGFFGFGCGFFFFFGFGFGFFFGG>FDFFFFFFGFFFFFFFFFFFFFFFFFF
@M70528:330:000000000-K6D4P:1:1102:23720:4677 1:N:0:CTGAGCCGGT+CCTTCACGTA
GGAGCCCCTGACATAGCATTCCCTCGATTAAATAATATAAGATTCTGACTTTTACCCCCTTCTCTGGGATTATTAATTATAGGACTTTATAAAGAAGGAGCGGGAACGGGATGAACAGTATATCCACCTTTATCAACGTTTTATCATTCAGGACCTTCAGTAGACTTAACAATTTTTTCTTTACACCTTGCAGGGATTTCTTCAATTTTAGGTGCCTTAAATTTTATTACTACAATTATTAATCTTAAAGCAAAAAACCTTTCAGCAGAAAAAATTAGACTATTTGTCTGATCAGTTATTT
+
CCCCCGGGGGGGGGGGGGGGGGGGGGGGGGGGGGGGGGGGGGGGGGGGGGGGGFGGGGGGGGGGGGGGGGGGGGGGGGGGGGGGGGGGGGGGGGGGGGGGGGGGGGGGGGGGGGGGGGGGGGGGGGGGGGGGGGGGGGGGGGGGGGGGGGGGGGGGGGGGGGGGGGGGGGGGGGGGGGGGGGGGGGGGGGGGGGGGGGGGGGGGFGGGGGGGGGGGGGGGGGGGGGGGGGFGG?FGGFGFFFFFGFGGFGFFFGFGGGFFFFFGFGF;FFFGG;FGE@EFFAGFF?F3?)9CCE3?)7?EF
@M70528:330:000000000-K6D4P:1:1102:18344:4679 1:N:0:CTGAGCCGGT+CCTTCACGTA
GGAGCCCCTGACATAGCATTCCCTCGATTAAATAATATAAGATTCTGACTTTTACCCCCTTCTCTGGGATTATTAATTATAGGACTTTATAAAGAAGGAGCGGGAACGGGATGAACAGTATATCCACCTTTATCAACGTTTTATCATTCAGGACCTTCAGTAGACTTAACAATTTTTTCTTTACACCTTGCAGGGATTTCTTCAATTTTAGGTGCCTTAAATTTTATTACTACAATTATTAATCTTAAAGCAAAAAACCTTTCAGCAGAAAAAATTAGACTATTTGTCTGATCAGTTATTT
+
CCCCCGGGGGGGGGGGGGGGGGGGGGGGGGGGGGGGGGGGGGGGGGGGGGGGGGGGGGGGGGGGGGGGGGGGGGGGGGGGGGGGGGGGGGGGGGGGGGGGGGGGGGGGGGGGGGGGGGGGGGGGGGGGGGGGGGGGGGGGGGGGGGGGGGGGGGGGGGGGGGGGGGGFFGGGGGGGGGGGGGGGGGGGGGGGGGGGGGGGGGGGGGGGGGGGGGGGGGGGGGGGGCFGGGFGGFFGGGGFFFFFGFGGGGGGFGFGGGFFFFFGFGFFFFFGGFFGFFFFFFGFFFFF?CEFFE@FCEFEF
@M70528:330:000000000-K6D4P:1:1102:5703:4694 1:N:0:CTGAGCCGGT+CCTTCACGTA
GGAGCCCCTGACATAGCATTCCCTCGATTAAATAATATAAGATTCTGACTTTTACCCCCTTCTCTGGGATTATTAATTATAGGACTTTATAAAGAAGGAGCGGGAACGGGATGAACAGTATATCCACCTTTATCAACGTTTTATCATTCAGGACCTTCAGTAGACTTAACAATTTTTTCTTTACACCTTGCAGGGATTTCTTCAATTTTAGGTGCCTTAAATTTTATTACTACAATTATTAATCTTAAAGCAAAAAACCTTTCAGCAGAAAAAATTAGACTATTTGTCTGATCAGTTATTT
+
CCCCCGGGGGGGGGGGFGGGFGFGGGGGGGGGGGGFGGGGGGGGGGGGGGGGGGGGGGEEGGGGGGGGGCCEFGGGGGGGGFAFGGGGGGGFGGGFGGGGGGGGGGGGGGGGGFFGFGGGGGGGGGGGFGGGGGGGGGGGGCFFGGGGGGGGGGGGGGGGFFGGGGGCAFGGGGGGGDFGGGGGFFGGGGDGGGGGGGGFGGGGFAFGFFCFGGFGGGGFFGCGDGGGGCF:DGFGGGGCAAFFGFGFGGGGFGFGCG)?FFFGFGFGFFAEFFFFEECFEFGFFFF5CCC?>EE??EFFF
@M70528:330:000000000-K6D4P:1:1102:24500:4698 1:N:0:CTGAGCCGGT+CCTTCACGTA
GGAGCCCCTGACATAGCATTCCCTCGATTAAATAATATAAGATTCTGACTTTTACCCCCTTCTCTGGGATTATTAATTATAGGACTTTATAAAGAAGGAGCGGGAACGGGATGAACAGTATATCCACCTTTATCAACGTTTTATCATTCAGGACCTTCAGTAGACTTAACAATTTTTTCTTTACACCTTGCAGGGATTTCTTCAATTTTAGGTGCCTTAAATTTTATTACTACAATTATTAATCTTAAAGCAAAAAACCTTTCAGCAGAAAAAATTAGACTATTTGTCTGATCAGTTATTT
+
CCCCCGGGGGGGGGGGGGGGGGGGGGGGFGGGGGGGGGGGGGGGGGGGGGGGGGGGGGGGGGGGGGGGGGGGGGGGGGGGGGGGGGGGGGGGGGGGGGGGGGGGGGGGGGGGGGGGGGGGGGGGGGGGGGGGGGGGGGGGGGGGGGGGGGGGGGGGGGGGFFGGGGGGGGGGGGGGGGGGGGGGGGGGGGGGCFGGGGGGGGGGGGGGGGGGGFGGGGGGGGGGGGGGGFFA>7AFGGGFFFFFGFGGGFGGFFAGGGFFFFFGEGFGFF;CF@FGFEE=?ACFFFFF5C;?9C3C<EEEE
@M70528:330:000000000-K6D4P:1:1102:18336:4704 1:N:0:CTGAGCCGGT+CCTTCACGTA
GGAGCCCCTGACATAGCATTCCCTCGATTAAATAATATAAGATTCTGACTTTTACCCCCTTCTCTGGGATTATTAATTATAGTACTTTATAAAGAAGGAGCGGGAACGGGATGAACAGTATATCCACCTTTATCAACGTTTTATCATTCAGGACCTTCAGTAGACTTAACAATTTTTTCTTTACACCTTGCAGGGATTTCTTCAATTTTAGGTGCCTTAAATTTTATTACTACAATTATTAATCTTAAAGCAAAAAACCTTTCAGCAGAAAAAATTAGACTATTTGTCTGATCAGTTATTT
+
CCCCCFGEGGGGGFGGGGGGGGG9FGDC,8FFFGGFEGGGGG9FGFGDGGGGFGDEGGGGGGGGGG8@EDCFGFDFA9FGGG,CFEG9FGGCEFEG8FGGGGF+=FGGGGGGCDGGGGFGGFGGCDFGCCCA9F,FGGF8FCF9FFFGDFGGGGGFGCGGGGDFG9EFCGGGGFFGC+@CFCCFFG,,@,@FDF6@DFGGGGGGFFGGGGGFG9?FGGGGA;,@FCD,;CEFFFF7CFGFFF>9>AD77BCF4C@FCC;;FBFFEFE86;FGF(;*756A3A:8A6@CE43<CE@))).)9
@M70528:330:000000000-K6D4P:1:1102:14798:4706 1:N:0:CTGAGCCGGT+CCTTCACGTA
GGAGCCCCTGACATAGCATTCCCTCGATTAAATAATATAAGATTCTGACTTTTACCCCCTTCTCTGGGATTATTAATTATAGGACTTTATAAAGAAGGAGCGGGAACGGGATGAACAGTATATCCACCTTTATCAACGTTTTATCATTCAGGACCTTCAGTAGACTTAACAATTTTTTCTTTACACCTTGCAGGGATTTCTTCAATTTTAGGTGCCTTAAATTTTATTACTACAATTATTAATCTTAAAGCAAAAAACCTTTCAGCAGAAAAAATTAGACTATTTGTCTGATCAGTTATTT
+
CCCCCGGGGGGGGGGGGGGGGGGGGGGGGGGGGGGGGGGGGGGGGGGGGGGGGGGGGGGGGGGGGGGGGGGGGGGGGGGGGGGGGGGGGGGGGGGGGGGGGGGGGGGGGGGGGGGGGGGGGGGGGGGGGGGGGGGGGGGGGGGGGGGGGGGGGGGGGGGGGGGGGGGGGGGGGGGGGGGGGGGGGGGGGGGGGGGGGGGGGGGGGGGGGGGGGGGGGGGGGGGGGGGGGGFGGGFGGGGFFFFFGFGGGGGGFGFGGGFFFFFGFGFGFFAGGFFGFFFFFADFFEFEFFFFCEFFFFFEF
@M70528:330:000000000-K6D4P:1:1102:6709:4710 1:N:0:CTGAGCCGGT+CCTTCACGTA
GGAGCCCCTGACATAGCATTCCCTCGATTAAATAATATAAGATTCTGACTTTTACCCCCTTCTCTGGGATTATTAATTATAGGACTTTATAAAGAAGGAGCGGGAACGGGATGAACAGTATATCCACCTTTATCAACGTTTTATCATTCAGGACCTTCAGTAGACTTAACAATTTTTTCTTTACACCTTGCAGGGATTTCTTCAATTTTAGGTGCCTTAAATTTTATTACTACAATTATTAATCTTAAAGCAAAAAACCTTTCAGCAGAAAAAATTAGACTATTTGTCTGATCAGTTATTT
+
CCCCCGGGGGGGGGGGGGGGGGGGGGGGFGGGGGGGGGGGGGGGGGGGGGGGGGGGGGGGGGFFGGGGGGGGGGGGGGGGGGGGGGGGGGGGGGGGGGGGGGGGGGGGGGGGGGGGGGGGGGGGGGGGGGGGGGGGGGGGGGGGGGGGGGGGGGGFGGGGGGGGGGGGGGGFFGGGGGFGGGGGFEFGGGGGGGGEEGGGGGGGGGGGGGGCFC?CFFGGFFGGGGGGGFFGGGFFGGGFFAFFGFGGCGFGFGFGGGFFFFFGECE4FFAFGBFFFFFFCFGFFFFFFFEFEFFFFFE9?
@M70528:330:000000000-K6D4P:1:1102:14785:4724 1:N:0:CTGAGCCGGT+CCTTCACGTA
GGAGCCCCTGACATAGCATTCCCTCGATTAAATAATATAAGATTCTGACTTTTACCCCCTTCTCTGGGATTATTAATTATAGGACTTTATAAATAAGGACCGTGAACGGGATGAACAGTATATCCACCTTTATCAACGTTTTATCATTCAGGACCTTCAGTAGACTTAACAATTTTTTCTTTACACCTTGCAGGGATTTCTTCAATTTTAGGTGCCTTAAATTTTATTACTACAATTATTAATCTTAAAGCAAAAAACCTTTCAGCAGAAAAAATTAGACTATTTGTCTGATCAGTTATTT
+
866,ABFB@FCFGCFEFEAAACFGF:FGG,;;CFE9<6,C;CA6C<,<CC<F<,E@CFCF8C6CFGFFC,6,C<E9C<6E<,CCEF66@<FF9,,,,,6,@@@<FC<C7FGGG,CF<8?6@CF??E<,9,?,CFCFGGF8ECF?EFGFFFFFDG@FAAFA?AA<A,,,9?E,CDF,C=E=D;4,EDF83ED,C@6D889@DF;D,,3,@FDCFG8@8,<ECFGGG7:,9AA:CFF,+?CFFAB>>+7?,+<??>*9D999BECGFG49AF8E45?D>35?EF78F5A5.)956<7)5/)97
@M70528:330:000000000-K6D4P:1:1102:14494:4746 1:N:0:CTGAGCCGGT+CCTTCACGTA
GGAGCCCCTGACATAGCATTCCCTCGATTAAATAATATAAGATTCTGACTTTTACCCCCTTCTCTGGGATTATTAATTATAGGACTTTATAAAGAAGGAGCGGGAACGGGATGAACAGTATATCCACCTTTATCAACGTTTTATCATTCAGGACCTTCAGTAGACTTAACAATTTTTTCTTTACACCTTGCAGGGATTTCTTCAATTTTAGGTGCCTTAAATTTTATTACTACAATTATTAATCTTAAAGCAAAAAACCTTTCAGCAGAAAAAATTAGACTATTTGTCTGATCAGTTATTT
+
CCCCCDGGGGGGGGGGGGGGGGGGGGGGGGGGGGGGGGGGGGGGGGGGGGGGGGGGGGGGGGGGGGGGGGGGGGGGGGGGGGGGGGGGGGGGGGGGGGGGGGGGGGGGGGGGGGGGGGGGGGGGGGGGGGGGGGGGGGGGGGGGGGGGGGGGGGGGGGGGGGFGGGFGGGGGGGGGGGGGGGGGGGFGGGGGGGGGGGGGGGGGGGGGGGGGGGGGGGFGFGGGGGGGGGFCFGAEGGGFFFFFGFGGGGGGFGFFDGBFFFFG4CEGAFFGGBFGFFFFEFGFF3ACCEF<4647?CCFF
@M70528:330:000000000-K6D4P:1:1102:10237:4753 1:N:0:CTGAGCCGGT+CCTTCACGTA
GGAGCCCCTGACATAGCATTCCCTCGATTAAATAATATAAGATTCTGACTTTTACCCCCTTCTCTGGGATTATTAATTATAGGACTTTATAAAGAAGGAGCGGGAACGGGATGAACAGTATATCCACCTTTATCAACGTTTTATCATTCAGGACCTTCAGTAGACTTAACAATTTTTTCTTTACACCTTGCAGGGATTTCTTCAATTTTAGGTGCCTTAAATTTTATTACTACAATTATTAATCTTAAAGCAAAAAACCTTTCAGCAGAAAAAATTAGACTATTTGTCTGATCAGTTATTT
+
CCCCCGGGGGGGGGGGGGGGGGGGGGGGGGGGGGGGGGGGGGGGGGGGGGGGGGGGGGGGGGGGGGGGGGGGGGGGGGGGGGGGGGGGGGGGGGGGGGGGGGGGGGGGGGGGGGGGGGGGGGGGGGGGGGGGGGGGGGGGGGGGGFGGGGGGGGGGGGGGGGGGGGGGGGGGGGGGGGGGGGGGGGGGGGGGGGGGGGGGGGGGGGGGGGGGGFGGGGGGGGGGGDFGGGFGGGFGGGGFFAFFGFGGGDFFFGFGDGFFFFFGFGFGFFAFFBFGF35=CFGFFFFFFFCFEFECECCEF
@M70528:330:000000000-K6D4P:1:1102:14484:4761 1:N:0:CTGAGCCGGT+CCTTCACGTA
GGAGCCCCTGACATAGCATTCCCTCGATTAAATAATATAAGATTCTGACTTTTACCCCCTTCTCTGGGATTATTAATTATAGGACTTTATAAAGAAGGAGCGGGAACGGGATGAACAGTATATCCACCTTTATCAACGTTTTATCATTCAGGACCTTCAGTAGACTTAACAATTTTTTCTTTACACCTTGCAGGGATTTCTTCAATTTTAGGTGCCTTAAATTTTATTACTACAATTATTAATCTTAAAGCAAAAAACCTTTCAGCAGAAAAAATTAGACTATTTGTCTGATCAGTTATTT
+
CCCCCGGGGGGGGGGGGGGGGGGGGGGGGGGGGGGGGGGGGGGGGGGGGGGGGGGGGGGGGGGGGGGGGGGGGGGGGGGGGGGGGGGGGGGGGGGGGGGGGGGGGGGGGGGGGGGGGGGGGGGGGGGGGGGGGGGGGGGGGGGGGGGGGGGGGGGGGGGGGGGGGGGGGGGGGGGGGGGGGGGGGGGGGGGGGGGGGGGGGGGGGGGGGGGFFFFGGGGGGGGGGGGGGGFGGGFGGGGFFFFFGFGGGGGFFGFGGGEFFEFGFGEGFFFGGFFGEFCFCBDFFFFFEFE?EFFEEFFEF
@M70528:330:000000000-K6D4P:1:1102:16250:4768 1:N:0:CTGAGCCGGT+CCTTCACGTA
GGAGCCCCTGACATAGCATTACCTCGATTAAATAATATAAGATTCTGACTTTTACCCCCTTCTCTGGGATTATTAATTATAGGACTTTATAAAGAAGGAGCGGGAACGGGATGAACAGTATATCCACCTTTATCAACGTTTTATCATTCAGGACCTTCAGTAGACTTAACAATTTTTTCTTTACACCTTGCAGGGATTTCTTCAATTTTAGGTGCCTTAAATTTTATTACTACAATTATTAATCTTAAAGCAAAAAACCTTTCAGCAGAAAAAATTAGACTATTTGTCTGATCAGTTATTT
+
CCCCCCEGGGGGGGGGGGGGCFGGFCGFGGGGFGGGGGGGGGGGGGGGGGGGGGGGGGGGGGGGGGGGGGGGGGGGGGGGGGGGGGGGGGGGGGGGGGGGGGGGGGGGGGGGGGGGGGGGGGGGGGGGGGGFGGGGGGFGDFGGGGGGGGGGGGGGGGGGGGDGGGGGGGGGGGGGGGGFGGGGGGGGGGGGGGGGEGGGGGGGGFGGFGGGGGGGGGGGGGGGGGFGGGFGGGFCFGFFFFFFFFGGDFFGFFFGGGFFFFFGF7CGFFFGGBFF@@EFEFGFFFF?CEEFFFFEEFFEF
@M70528:330:000000000-K6D4P:1:1102:18790:4770 1:N:0:CTGAGCCGGT+CCTTCACGTA
GGAGCCCCTGACATAGCATTCCCTCGATTAAATAATATAAGATTCTGACTTTTACCCCCTTCTCTGGGATTATTAATTATAGGACTTTATAAAGAAGGAGCGGGAACGGGATGAACAGTATATCCACCTTTATCAACGTTTTATCATTCAGGACCTTCAGTAGACTTAACAATTTTTTCTTTACACCTTGCAGGGATTTCTTCAATTTTAGGTGCCTTAAATTTTATTACTACAATTATTAATCTTAAAGCAAAAAACCTTTCAGCAGAAAAAATTAGACTATTTGTCTGATCAGTTATTT
+
CCCCCGGGGGGGGGGGGGGGGGGGGGGGGGGGGGGGGGGGGGGGGGGGGGGGGGGGGGGGGGGGGGGGGGGGGGGGGGGGGGGGGGGGGGGGGGGGGGGGGGGGGGGGGGGGGGGGGGGGGGGGGGGGGGGGGGGGGGGGGGGGGGGGGGGGGGGGGGGGGGGGGGGGGGGGGGGGGGGGGGGGGGGGGGGGGFGGGGGGGGGGGGGGGGGFGGGGGGGGGGGGGGGGGGFGGGFGGGGFFFFFGFGGGGGGFGFGGGFFFFFGFGF<FFFGG@FDFEFFFFGFFFFFFFFFFFFFFFFEF
@M70528:330:000000000-K6D4P:1:1102:14611:4786 1:N:0:CTGAGCCGGT+CCTTCACGTA
GGAGCCCCTGACATAGCATTCCCTCGATTAAATAATATAAGATTCTGACTTTTACCCCCTTCTCTGGGATTATTAATTATAGGACTTTATAAAGAAGGAGCGGGAACGGGATGAACAGTATATCCACCTTTATCAACGTTTTATCATTCAGGACCTTCAGTAGACTTAACAATTTTTTCTTTACACCTTGCAGGGATTTCTTCAATTTTAGGTGCCTTAAATTTTATTACTACAATTATTAATCTTAAAGCAAAAAACCTTTCAGCAGAAAAAATTAGACTATTTGTCTGATCAGTTATTT
+
CCCCCGGGGGGGGGGGGGGGGGGGGGGGGGGGGGGGGGGGGGGGGGGGGGGGGGGGGGGGGGGGGGGGGGGGGGGGGGGGGGGGGGGGGGGGGGGGGGGGGGGGGGGGGGGGGGGGGGGGGGGGGGGGGGGGGGGGGGGGGGGGGGGGGGGGGGGGGGGGGGGGGGGFGGGGGGGGGGGGGGGGGGGGGGGGGGGGGGGGGGGGGGGGGGGGGGGGGGGGGGGGGGGGGGFGGGFGGGGFFFFFDFGGGGGGFGFGGGFFFFFGEGFGAFFGGFFFFEFAEFFFCEF)<4>76C@CECEEF
@M70528:330:000000000-K6D4P:1:1102:22197:4787 1:N:0:CTGAGCCGGT+CCTTCACGTA
GGAGCCCCTGACATAGCATTCCCTCGATTAAATAATATAAGATTCTGACTTTTACCCCCTTCTCTGGGATTATTAATTATAGGACTTTATAAAGAAGGAGCGGGAACGGGATGAACAGTATATCCACCTTTATCAACGTTTTTTCATTCAGGACCTTCAGTAGACTTAACAATTTTTTCTTTACACCTTGCAGGGATTTCTTCAATTTTAGGTGCCTTAAATTTTATTACTACAATTATTAATCTTAAAGCAAAAAACCTTTCAGCAGAAAAAATTAGACTATTTGTCTGATCAGTTATTT
+
CCCCCGGGGGGGGGGGGGGGGGGGGGGGGGGGGGGGGGGGGGGGGGGGGGGGGGGGGGGGGGGGGGGGGGGGGGGGGGGGGGGGGGGGGGGGGGGGGGGGGGGGGGGGGGGGGGGGGGGGGGGGGGGGGGGGGGGGGGGGGGGGGGGGGGGGGGGGGGGGGGGGGGGGGGGGGGGGGGGGGGGGGGGGGGGGGCCGGGGGGGGGGGGGGGFGGGGGGGGGGGGGGGGGGGFGGGFGGGGFFFFFGFGGGGGGFGFGGGFFFFFGFGFCFFFGGBFGFFFFFFGFFFFFFEFFFFEFFFFFF
@M70528:330:000000000-K6D4P:1:1102:21331:4789 1:N:0:CTGAGCCGGT+CCTTCACGTA
GGAGCCCCTGACATAGCATTCCCTCGATTAAATAATATAAGATTCTGACTTTTACCCCCTTCTCTGGGATTATTAATTATAGGACTTTATAAAGAAGGAGCGGGAACGGGATGAACAGTATATCCACCTTTATCAACGTTTTATCATTCAGGACCTTCAGTAGACTTAACAATTTTTTCTTTACACCTTGCAGGGATTTCTTCAATTTTAGGTGCCTTAAATTTTATTACTACAATTATTAATCTTAAAGCAAAAAACCTTTCAGCAGAAAAAATAAGACTATTTGTCTGATCAGTAATTT
+
CCCCCCFGGFGGGGFGGGGGGGGGGGGGGGGGFGGGFFFGGGGGGGGGGGGGGGGGGGGDFGGGGGGGFGGGGGEGGGFFEGGFDFGGGGGGGGGGGGGGGGGGGGGGGGEGGGGGGGGGGGGFGGGGGGGGGGGGGGFEGGGGGGGGGGGGGGGGGGGGGGGGGGGGGGGGGGGGGGGGGGGGGFEGGEFFGFGGGGFGGGGGGDFGGGGGCFGGGGGGGGGGGGGFGGFFGGFGGGGFFFFFGFGGGGGGAGFGDGFFFFFGEDEGFFFGG>F+79)*/*;CAC897);3))7C))9<C
@M70528:330:000000000-K6D4P:1:1102:25259:4791 1:N:0:CTGAGCCGGT+CCTTCACGTA
GGAGCCCCTGACATAGCATTCCCTCGATTAAATAATATAAGATTCTGACTTTTACCCCCTTCTCTGGGATTATTAATTATAGGACTTTATAAAGAAGGAGCGGGAACGGGATGAACAGTATATCCACCTTTATCAACGTTTTATCATTCAGGACCTTCAGTAGACTTAACAATTTTTTCTTTACACCTTGCAGGGATTTCTTCAATTTTAGGTGCCTTAAATTTTATTACTACAATTATTAATCTTAAAGCAAAAAACCTTTCAGCAGAAAAAATTAGACTATTTGTCTGATCAGTTATTT
+
CCCCCGGGGGGGGGGGGGGGGGGGGGGGGGGGGGGGGGGGGGGGGGGGGGGGGGGGGGGGGGGGGGGGGGGGGGGGGGGGGGGGGGGGGGGGGGGGGFGGGGGGGGGGGGGGGGFFGGGGGGGGGGGGGGGGGGGGGGGGGGGGGGGGGGGGGGGGGGGGGGGGGGGGGFGGGGGGGGGGGGGGGGGGGDFGGGGGGGGGGGGGGGGGGGF?FFGGGGFFGGGGGGGGFGF:CFFGG8EFF6@:FFGFGGGGFGFGGGFFFFFGFC>FFFFFFBFG<.76?=CFFEF3<?EF3)79CCEFF
@M70528:330:000000000-K6D4P:1:1102:20992:4815 1:N:0:CTGAGCCGGT+CCTTCACGTA
GGAGCCCCTGACATAGCATTCCCTCGATTAAATAATATAAGATTCTGACTTTTACCCCCTTCTCTGGGATTATTAATTATAGGACTTTATAAAGAAGGAGCGGGAACGGGATGAACAGTATATCCACCTTTATCAACGTTTTATCATTCAGGACCTTCAGTAGACTTAACAATTTTTTCTTTACACCTTGCAGGGATTTCTTCAATTTTAGGTGCCTTAAATTTTATTACTACAATTATTAATCTTAAAGCAAAAAACCTTTCAGCAGAAAAAATTAGACTATTTGTCTGATCAGTTATTT
+
CCCCCGGGGGGGGGGGGGGGGGGGGGGGGGGGGGGGGGGGGGGGGGGGGGGGGGGGGGGGGGGGGGGGGGGGGGGGGGGGGGGGGGGGGGGGGGGGGGGGGGGGGGGGGGEGGGGGGGGGGGGGGGGGGGGGGGGGGGGGGGGGGGGGGGGGGGGGGGGGGGGGGGGGGGGGGGGGGGGGGGGGGGGGGGGGGGGGGGGGGGGGGGGGFGFEGGGGGGGGGGGGGGGGGGFFFGFGFFGFFFFFGFGGF7FGFGFGGGFFFFFGFGEGFFFGGFFGFEFFFFGFFEFFFEEFFFFF?5CEF
@M70528:330:000000000-K6D4P:1:1102:5850:4846 1:N:0:CTGAGCCGGT+CCTTCACGTA
GGAGCCCCTGACATAGCATTTCCTCGATTAAATAATATAAGATTCTGACTTTTACCCCCTTCTCTGGGATTATTAATTATAGGACTTTATAAAGAAGGAGCGGGAACGGGATGAACAGTATATCCACCTTTATCAACGTTTTATCATTCAGGACCTTCAGTAGACTTAACAATTTTTTCTTTACACCTTGCAGGGATTTCTTCAATTTTAGGTGCCTTAAATTTTATTACTACAATTATTAATCTTAAAGCAAAAAACCTTTCAGCAGAAAAAATTAGACTATTTGTCTGATCAGTTATTT
+
CCCCCGGGGGGGGFGGGGGGGGGGGGGGGGGGGGGGGGGGGGFGGGGGGGGGGGGGGGGGGGGGGGGGGGGGGGGGGGGGGGGGGGGGGGGGGGGGGFGGFEEFGGGGGGGDGGGGGGGGGGGGGGGGGGGGAFGGFGFFGGGGGGGGGGGGGGGFG8EFFGGGFGCGGGGGGGFGGGGGGGGGGGCFGG?FFGC>>DGFGGGGGGGGGEFGGGGGGGGGGGGGGGGGGGFGGGFGGGGFFFFFCFF@CFFGFCFGGG>FFF=FEGCFFA4:F9FFFEFFFFGFFC7)9;>?CC<??C<7?
@M70528:330:000000000-K6D4P:1:1102:14820:4846 1:N:0:CTGAGCCGGT+CCTTCACGTA
GGAGCCCCTGACATAGCATTCCCTCGATTAAATAATATAAGATTCTGACTTTTACCCCCTTCTCTGGGATTATTAATTATAGGACTTTATAAAGAAGGAGCGGGAACGGGATGAACAGTATATCCACCTTTATCAACGTTTTATCATTCAGGACCTTCAGTAGACTTAACAATTTTTTCTTTACACCTTGCAGGGATTTCTTCAATTTTAGGTGCCTTAAATTTTATTACTACAATTATTAATCTTAAAGCAAAAAACCTTTCAGCAGAAAAAATTAGACTATTTGTCTGATCAGTTATTT
+
CCCCCGGGGGGGGGGGGGGGGGGGGGGGGGGGGGGGGGGGGGGGGGGGGGGGGGGGGGGGGGGGGGGGGGGGGGGGGGGGGGGGGGGGGGGGGGGGGGGGGGGGGGGGGGGGGGGGGGGGGGGGGGGGGGGGGGGGGGGGGGGGGGGGGGGGGGGGGGGGGGGGGGGGGGGGGGGGGGGGGGGGGGGGGGGGGGGGGGGGGGGGFGGGGGGGGGGGGGGGGGGGGGGGGFFGGGFGGGGFFFFFGFGGGGGGFGFGGGFFFFFGFGFGFFFGGFFGFF3=CFGFFFFECEEEFFFFCEFCE
@M70528:330:000000000-K6D4P:1:1102:11816:4850 1:N:0:CTGAGCCGGT+CCTTCACGTA
GGAGCCCCTGACATAGCATTCCCTCGATTAAATAATATAAGATTCTGACTTTTACCCCCTTCTCTGGGATTATTAATTATAGGACTTTATAAAGAAGGAGCGGGAACGGGATGAACAGTATATCCACCTTTATCAACGTTTTATCATTCAGGACCTTCAGTAGACTTAACAATTTTTTCTTTACACCTTGCAGGGATTTCTTCAATTTTAGGTGCCTTAAATTTTATTACTACAATTATTAATCTTAAAGCAAAAAACCTTTCAGCAGAAAAAATTAGACTATTTGTCTGATCAGTTATTT
+
CCCCCGEGGGGGGGGGGGGGGGGGGGGGGGGGGGGGGGGGGGGGGGGGGGGGGGGGGGGGGGGGGGGGGGGGGGGGGGGGGGGGGGGGGGGGGGGGGGGGGGGGGGGGGGGGGGGGGGGGGGGGGGGGGGGGGGGGGGGGGGGGGGGGGGGGGGGGGGGGGGGGGGGGGGGGGGGGGGGGGGGGGGGGGGGGGGGGGGGGGGGGGGGGGGGGGGGGGGGGGGGGGGGGGGFGGGFGGGGFFFFFGFFGGGGGFGFGGGEFFFFGFGFGFFFCGBF<<@EFFFGFFFFEFFFFFFFFFFFFF
@M70528:330:000000000-K6D4P:1:1102:12730:4869 1:N:0:CTGAGCCGGT+CCTTCACGTA
GGAGCCCCTGACATAGCATTCCCTCGATTAAATAATATAAGATTCTGACTTTTACCCCCTTCTCTGGGATTATTAATTATAGGACTTTATAAAGAAGGAGCGGGAACGGGATGAACAGTATATCCACCTTTATCAACGTTTTATCATTCAGGACCTTCAGTAGACTTAACAATTTTTTCTTTACACCTTGCAGGGATTTCTTCAATTTTAGGTGCCTTAAATTTTATTACTACAATTATTAATCTTAAAGCAAAAAACCTTTCAGCAGAAAAAATTAGACTATTTGTCTGATCAGTTATTT
+
CCCCCGGGGGGGGGGGGGGGGGGGGGGGGGGGGGGGGGGGGGGGGGGGGGGGGGGGGGGGGGGGGGGGGGGGGGGGGGGGGGGGGGGGGGGGGGGGGGGGGGGGGGGGGGGGGGGGGGGGGGGGGGGGGGGGGGGGGGGGGGGGGGGGGGGGGGGGGGGGGGGGGGGGGGGGGGGGGGGGGGGGGGGGGGGGGGGGGGGGGGGGGGGGGGGGGGGGGGGGGGGGGGGGGGFGGGFGGGGFFFFFGFGFGGGGFGFGGGFFFFFGFFEGFFFCG@FGFEFFFFGFFEFFECCFCCEECFF?E
@M70528:330:000000000-K6D4P:1:1102:26397:4883 1:N:0:CTGAGCCGGT+CCTTCACGTA
GGAGCCCCTGACATAGCATTCCCTCGATTAAATAATATAAGATTCTGACTTTTACCCCCTTCTCTGGGATTATTAATTATAGGACTTTATAAAGAAGGAGCGGGAACGGGATGAACAGTATATCCACCTTTATCAACGTTTTATCATTCAGGACCTTCAGTAGACTTAACAATTTTTTCTTTACACCTTGCAGGGATTTCTTCAATTTTAGGTGCCTTAAATTTTATTACTACAATTATTAATCTTAAAGCAAAAAACCTTTCAGCAGAAAAAATTAGACTATTTGTCTGATCAGTTATTT
+
CCCCCGGGGGGGGGGGGGGGGGGGGGGGGGGGGGGGGGGGGGGGGGGGGGGGGGGGGGGGGGGGGGGGGGGGGGGGGGGGGGGGGGGGGGGGGGGGGGGGGGGGGGGGGGGGGGGGGGGGGGGGGGGGGGGGGGGGGGGGGGGGGGGGGGGGGGGGGGGGGGGGGGGGGGGGGGGGGGGGGGGGGGGGGDFGGGGFGGGGGGGGGGGGGGGGGGGGGGGGGGGGGGGGGGFGGGFGGGGFFFFFGFFGFGGGACFGGDFFFEFGFCCGFFFGGFFFEFEFFFGFCEFFFFCFFFFFFFFFF
@M70528:330:000000000-K6D4P:1:1102:20680:4902 1:N:0:CTGAGCCGGT+CCTTCACGTA
GGAGCCCCTGACATAGCATTCCCTCGATTAAATAATATAAGATTCTGACTTTTACCCCCTTCTCTGGGATTATTAATTATAGGACTTTATAAAGAAGGAGCGGGAACGGGATGAACAGTATATCCACCTTTATCAACGTTTTATCATTCAGGACCTTCAGTAGACTTAACAATTTTTTCTTTACACCTTGCAGGGATTTCTTCAATTTTAGGTGCCTTAAATTTTATTACTACAATTATTAATCTTAAAGCAAAAAACCTTTCAGCAGAAAAAATTAGACTATTTGTCTGATCAGTTATTT
+
CCCCCGGGGGGGGGGGGGGGGGGGGGGGGGGGGGGGGGGGGGGGGGGGGGGGGGGGGGGGGGGGGGGGGGGGGGGGGGGGGGGGGGGGGGGGGGGGGGGGGGGGGGGGGGGGGGGGGGGGGGGGGGGGGGGGGGGGGGGGGGGGGGGGGGGGGGGGGGGGGGGGGGGGGGGGGGGGGGGGGGGGGGGGGGGGGGGGGGGGGGGGGGGGGGGGGGGGGGGGGGGGGGGGGGFGGGFGGGGFFFFFGFGGDGGGFGFGGGFFFFFGFGFGFFFGGB;FEFFFFFGFFFFEFFFEFFFFFFFFF
@M70528:330:000000000-K6D4P:1:1102:9222:4903 1:N:0:CTGAGCCGGT+CCTTCACGTA
GGAGCCCCTGACATAGCATTCCCTCGATTAAATAATATAAGATTCTGACTTTTACCCCCTTCTCTGGGATTATTAATTATAGGACTTTATAAAGAAGGAGCGGGAACGGGATGAACAGTATATCCACCTTTATCAACGTTTTATCATTCAGGACCTTCAGTAGACTTAACAATTTTTTCTTTACACCTTGCAGGGATTTCTTCAATTTTAGGTGCCTTAAATTTTATTACTACAATTATTAATCTTAAAGCAAAAAACCTTTCAGCAGAAAAAATTAGACTATTTGTCTGATCAGTTATTT
+
CCCCCGGGGGGGGGGGGGGGGGGGGGGGGGGGGGGGGGGGGGGGGGGGGGGGGGGGGGGGGGGGGGGGGGGGGGGGGGGGGGGGGGGGGGGGGGGGGGGFGGGGGGGGGGGGGGGGGGGGGGGGGGGGGGGGGGGGGGGGGGGGGGGGGGGGGGGGGGGGGGFFGGGGGGGGGGGGGGGGGGGCGGFEGGGGGGGGGGGGGGGGGGGGGGGFF,<CGGGGGGGGGGGGGGFGGGFGGGGFFFFFGF@F?C>9FCFGDGDFFFFGFGF4AFFGGFFGFFEAEFDFF3FEFCEEFFFEE??EE
@M70528:330:000000000-K6D4P:1:1102:19734:4914 1:N:0:CTGAGCCGGT+CCTTCACGTA
GGAGCCCCTGACATAGCATTCCCTCGATTAAATAATATAAGATTCTGACTTTTACCCCCTTCTCTGGGATTATTAATTATAGGACTTTATAAAGAAGGAGCGGGAACGGGATGAACAGTATATCCACCTTTATCAACGTTTTATCATTCAGGACCTTCAGTAGACTTAACAATTTTTTCTTTACACCTTGCAGGGATTTCTTCAATTTTAGGTGCCTTAAATTTTATTACTACAATTATTAATCTTAAAGCAAAAAACCTTTCAGCAGAAAAAATTAGACTATTTGTCTGATCAGTTATTT
+
CCCCCGGGGGGGGGGGGGGGGGGGGGGGGGGGGGGGGGGGGGGGGGGGGGGGGGGGGGGGGGGGGGGGFGGGGGGGGGGGGGGGGGGGGGGGGGGGGGGGGGGGGGGGGGGGGGGGGGGGGGGGGGGGGGGGGGGGGGGGGGGGGGGGGGGGGGGGGGGGGGGGGGGGGGGGGGGGGGGGGGGGGGGGGGGGGGEGGGFGGGGGFGGGGGGGGG6FFGGGGGGGGGGGGGF:FGAGGCCFFFFFGFFGGGFDFDAGCGFFFFFGC7=GFFFCC9FFFFCF?8FFFFFCEE3?CC@ECEFFF
@M70528:330:000000000-K6D4P:1:1102:13057:4917 1:N:0:CTGAGCCGGT+CCTTCACGTA
GGAGCCCCTGACATAGCATTCCCTCGATTAAATAATATAAGATTCTGACTTTTACCCCCTTCTCTGGGATTATTAATTATAGGACTTTATAAAGAAGGAGCGGGAACGGGATGAACAGTATATCCACCTTTATCAACGTTTTATCATTCAGGACCTTCAGTAGACTTAACAATTTTTTCTTTACACCTTGCAGGGATTTCTTCAATTTTAGGTGCCTTAAATTTTATTACTACAATTATTAATCTTAAAGCAAAAAACCTTTCAGCAGAAAAAATTAGACTATTTGTCTGATCAGTTATTT
+
CCCCCGFGGGGGGGGGGGGGGGGGGGGGGGGGGGGGGGGGGGGGGGGGGGGGGGGGGGGGGGGGGGGGGGGGGGGGGGGGGGGGGGGGGGGGGGGGGGGGGGGGGGGGGGGGGGGGGGGGGGGGGGGGGGGGGGGGGGGGGGGGGGGGGGGGGGGGGGGGGGGGGGGGGGGGGGGGGGGGGGGGGGGGGGFGGGCFGGGGGGGGGGGGGGGGGGGGGGGGGGGGGGGGGGFEGGFGGGGFFFFFGFGGGGGGFGFGGGFFFFFGFGFGFFFGFFFGFFFFFFGFFFFFFFFFFFEFCFFFF
@M70528:330:000000000-K6D4P:1:1102:23994:4956 1:N:0:CTGAGCCGGT+CCTTCACGTA
GGAGCCCCTGACATAGCATTCCCTCGATTAAATAATATAAGATTCTGACTTTTACCCCCTTCTCTGGGATTATTAATTATAGGACTTTATAAAGAAGGAGCGGGAACGGGATGAACAGTATATCCACCTTTATCAACGTTTTATCATTCAGGACCTTCAGTAGACTTAACAATTTTTTCTTTACACCTTGCAGGGATTTCTTCAATTTTAGGTGCCTTAAATTTTATTACTACAATTATTAATCTTAAAGCAAAAAACCTTTCAGCAGAAAAAATTAGACTATTTGTCTGATCAGTTATTT
+
CCCCCGGGGGGGGGGGGGGGGGGGGGGGGGGGGGGGGGGGGGGGGGGGGGGGGGGGGGGGGGGGGGGGGGGGGGGGGGGGGGGGGGGGGGGGGGGGGGGGGGGGGGGGGGGGGGGGGGGGGGGGGGGGGGGGGGGGGGGGGGGGGGGGGGGGGGGGGGGGGGGGGGGGGGGGGGGGGGGGGGGGGGGGGGGGGGGGGGGGGGGGGGGGGGGFGGGGGGGGGGGGGGGGGGFFGGFGGFGFFFFFGFGGGGGGFGFGGGFFFFFGFFFGFFFGGFFGFFFFEFGFFFFFFFFCCEFFEFFFE
@M70528:330:000000000-K6D4P:1:1102:7018:4959 1:N:0:CTGAGCCGGT+CCTTCACGTA
GGAGCCCTGTTTTACTGTCTCTTATACACATCTCCGAGCCCACGAGACCTGAGCCGGTATCTCGTATGCCGTCTTCTGCTTGAAAAAAAAAAAAAATGAGAGTAGGCAATAAAGCCGTCATGGCGCACAATCTCGCGTATGACTCGTAACTCCCAATGACGCAGCTTCCACACATATACATTCGACCATAGTAATGCATCGACTCTATTCTTTGACTACAGTTATTTTTCGTAAACCTTCAGTAGGACACACCCCAACATTGCAACCACAACCTCTATACTATTTATCTGATCGTTGTCTG
+
CCCCCG8-E;@<CFFCCFE9FFAEEGFGGFGDFFGGDGGDFFFGGG++FFEE?8FGF+7:@,CFFDGGEEGGFGCFDCFG<FFG<@F6:FFGE74@,,,,,:5,5,,,,4,555A8++++,,,,6+++3,:,,,,++3++3,,33+5+,*,,,,6,,,373***5>,>,3,5**7,7,6,,,,,,68*,,,7++5,++2+*+3*/+++1++3+5+<5++++3+++1+5+3./*0.+***)/**********/.))1*/))*)**)2(*0))**()*).)/.1:4@)*)62<))(,,(().)
@M70528:330:000000000-K6D4P:1:1102:21688:4964 1:N:0:CTGAGCCGGT+CCTTCACGTA
GGAGCCCCTGACATAGCATTCCCTCGATTAAATAATATAAGATTCTGACTTTTACCCCCTTCTCTGGGATTATTAATTATAGGACTTTATAAAGAAGGAGCGGGAACGGGATGAACAGTATATCCACCTTTATCAACGTTTTATCATTCAGGACCTTCAGTAGACTTAACAATTTTTTCTTTACACCTTGCAGGGATTTCTTCAATTTTAGGTGCCTTAAATTTTATTACTACAATTATTAATCTTAAAGCAAAAAACCTTTCAGCAGAAAAAATTAGACTATTTGTCTGATCAGTTATTT
+
CCCCCGGGGGGGGGGGGGGGGGGGGGGGGGGGGGGGGGGGGGGGGGGGGGGGGGGGGGGGGGGGGGGGGGGGGGGGGGGGGGGGGGGGGGGGGGGGGGGGGGGGGGGGGGGGGGGGGGGGGGGGGGGGGGGGGGGGGGGGGGGGGGGGGGGGGGGGGGGGGGGGGGGGGGGGGGGGGGGGGGGGGGGGGGGGGGGGGGGGGGGFGGGGGGGGGGGGGGGGGGGGGGGGGGFGGGFGGGGFFAFFGFGGFGGGFGFGGGFFFFFGFGFGFFFGGFFFFFFFFFGFFFFEEEFFEF<??CFFF
@M70528:330:000000000-K6D4P:1:1102:5600:4967 1:N:0:CTGAGCCGGT+CCTTCACGTA
GGAGCCCCTGACATAGCATTCCCTCGATTAAATAATATAAGATTCTGACTTTTACCCCCTTCTCTGGGATTATTAATTATAGGACTTTATAAAGAAGGAGCGGGAACGGGATGAACAGTATATCCACCTTTATCAACGTTTTATCATTCAGGACCTTCAGTAGACTTAACAATTTTTTCTTTACACCTTGCAGGGATTTCTTCAATTTTAGGTGCCTTAAATTTTATTACTACAATTATTAATCTTAAAGCAAAAAACCTTTCAGCAGAAAAAATTAGACTATTTGTCTGATCAGTTATTT
+
CCCCCGGGGGGGGGGGGGGGGGGGGGGGGGGGGGGGGGGGGGGGGGGGGGGGGGGGGGGGGGGGGGGGGGGGGGGGGGGGGGGGGGGGGGGGGGGGGGGFGGGGGGGGGGGGGGGGGGGGGGGGGGGGGGGGGGGGGGGGGGGGGGGGGGGGGGGGGGGGGGGGGGGGGGGGGGGGGGGGGGGGGGGGGGGGGGGGGGGGGGGGGGGGGGGGGGGGGGGGGGGGGGGGGGFFGGFGGGGFFFFFGFGGGGGGFGFGGG>FFFCF?GEGFFFGFFF<8;CFFFGFFFFECEEC<EECEFFEE
@M70528:330:000000000-K6D4P:1:1102:8958:4977 1:N:0:CTGAGCCGGT+CCTTCACGTA
GGAGCCCCTGACATAGCATTCCCTCGATTAAATAATATAAGATTCTGACTTTTACCCCCTTCTCTGGGATTATTAATTATAGGACTTTATAAAGAAGGAGCGGGAACGGGATGAACAGTATATCCACCTTTATCAACGTTTTATCATTCAGGACCTTCAGTAGACTTAACAATTTTTTCTTTACACCTTGCAGGGATTTCTTCAATTTTAGGTGCCTTAAATTTTATTACTACAATTATTAATCTTAAAGCAAAAAACCTTTCAGCAGAAAAAATTAGACTATTTGTCTGATCAGTTATTT
+
CCCCCGGGGGGGGGGGGGGGGGGGGGGGGGGGGGGGGGGGGGGGGGGGGGGGGGGGGGGGGGGGGGGGGGGGGGGGGGGGGGGGGGGGGGGGGGGGGGGGGGGGGGGGGGGGGGGGGGGGFFGGGGGGGGGGGGGGGGGGGGGGGGGGGGGGGGGGGGGGGGGGGGGGGGGGGGGGGGGGGGGGGGGGGGGGGGGGGGGGGGGGGGGGGGGGGGGGGGGGGGGGGGGGGGFGGGFGGGGFFFFFGFGGGGGFFGFFDGFFFFFGCGCGFFAFG;FFEFFFFFGFFFFFF?EEEFFFFFFFF
@M70528:330:000000000-K6D4P:1:1102:11359:4985 1:N:0:CTGAGCCGGT+CCTTCACGTA
GGAGCCCCTGACATAGCATTCCCTCGATTAAATAATATAAGATTCTGACTTTTACCCCCTTCTCTGGGATTATTAATTATAGGACTTTATAAAGAAGGAGCGGGAACGGGATGAACAGTATATCCACCTTTATCAACGTTTTATCATTCAGGACCTTCAGTAGACTTAACAATTTTTTCTTTACACCTTGCAGGGATTTCTTCAATTTTAGGTGCCTTAAATTTTATTACTACAATTATTAATCTTAAAGCAAAAAACCTTTCAGCAGAAAAAATTAGACTATTTGTCTGATCAGTTATTT
+
CCCCCG8FGGGGGGGGGDGGGGGGGGGGGGGGGGGGGGGGGGGGGGGGGGGGGGGGGGGGGGGGGGGGGGGGGGGGGGGGGGGGGGGGGGGGGGGGGGGGGGGGGGGGGGGGGGGGGGGGGGGGGGGGGGGGGGGGGGGGGGGGGGGGGGGGGGGGGGGGGGGGGGGGFGGGGGGGGGGGGGGGGGGGGGGGGGGGGGGGGGGGGGGGGGGGGGGGGGGGGGGGGGGGGGFGGGFGGGGFFFFFGFGFFGGGFGFGGGFFFFFGFGEGFFFGGFFGFFFFFFGFFFFFF3CFFEEFCC<EF
@M70528:330:000000000-K6D4P:1:1102:22430:4988 1:N:0:CTGAGCCGGT+CCTTCACGTA
GGAGCCCCTGACATAGCATTCCCTCGATTAAATAATATAAGATTCTGACTTTTACCCCCTTCTCTGGGATTATTAATTATAGGACTTTATAAAGAAGGAGCGGGAACGGGATGAACAGTATATCCACCTTTATCAACGTTTTATCATTCAGGACCTTCAGTAGACTTAACAATTTTTTCTTTACACCTTGCAGGGATTTCTTCAATTTTAGGTGCCTTAAATTTTATTACTACAATTATTAATCTTAAAGCAAAAAACCTTTCAGCAGAAAAAATTAGACTATTTGTCTGATCAGTTATTT
+
CCCCCGGGGGGGGGGGGGGGGGGGGGGGGGGGGGGGGGGGGGGGGGGGGGGGGGGGGGGGGGGGGGGGGFGGGGGGGGGGGGGGGGGGGGGGGGGGGGGGGGGGGGGGGGGGGGGGGGGGGGGGGGGGGGGGGGGGGGGGGGGGGGGGGGGGGGGGGGGGGGGGGGGGGGGGGGGGGGGGGGGGGGGGGGGGGGGGGGGGGGGGGGGGGGGGGGGGGGGGGGGGGGGGGGFGGGFGGGGFFFFFGFGGGGGGFGFGGGFFFFFGFGFGFFFGGFFFFFFFEFGFFCFFEFFFFFFEFFFFF
@M70528:330:000000000-K6D4P:1:1102:26904:4995 1:N:0:CTGAGCCGGT+CCTTCACGTA
GGAGCCCCTGACATAGCATTCCCTCGATTAAATAATATAAGATTCTGACTTTTACCCCCTTCTCTGGGATTATTAATTATAGGACTTTATAAAGAAGGAGCGGGAACGGGATGAACAGTATATCCACCTTTATCAACGTTTTATCATTCAGGACCTTCAGTAGACTTAACAATTTTTTCTTTACACCTTGCAGGGATTTCTTCAATTTTAGGTGCCTTAAATTTTATTACTACAATTATTAATCTTAAAGCAAAAAACCTTTCAGCAGAAAAAATTAGACTATTTGTCTGATCAGTTATTT
+
CCCCCGGGGGGGGGGGGGGGGGGGGGGGGGGGGGGGGGGGGGGGGGGGGGGGGGGGGGGGGGGGGGGGGGGGGGGGGGGGGGGFGGGGGGGGGGGGGGGGGGGGGGGGGGGGGGGGGGGGGGGGGGGGGGGGGGGFGGGGGGGGGFGGGGGGGGGGGGGGGGGGGFFGGGGGGGGGGGFGGGGGGGGGGGFGFGDGGGGGGGGGCFGGGGG6EGGGGGGG7EFGGGGGDFCC>FFGGGGFFACFGFGF=CGD>DFGGG4AFFFGEGFGFFFGG>FFF;CFE4FFF?FEFC6?<C<CCEEFF
@M70528:330:000000000-K6D4P:1:1102:19390:5000 1:N:0:CTGAGCCGGT+CCTTCACGTA
GGAGCCCCTGACATAGCATTCCCTCGATTAAATAATATAAGATTCTGACTTTTACCCCCTTCTCTGGGATTATTAATTATAGGACTTTATAAAGAAGGAGCGGGAACGGGATGAACAGTATATCCACCTTTATCAACGTTTTATCATTCAGGACCTTCAGTAGACTTAACAATTTTTTCTTTACACCTTGCAGGGATTTCTTCAATTTTAGGTGCCTTAAATTTTATTACTACAATTATTAATCTTAAAGCAAAAAACCTTTCAGCAGAAAAAATTAGACTATTTGTCTGATCAGTTATTT
+
CCCCCGGGGGGGGGGGGGGGGGGGGGGGGGGGGGGGGGGGGGGGGGGGGGGGGGGGGGGGGGGGGGGGGGGGGGGGGGGFGGGGGGGGGGGGGGGGGGGGGGGGGGGGGGGGGGGGGGGGGGGGGGGGGGGGGGGGGGGGGGGGGGGGGGGGGGGGGGGGGGGGGGGGGGGGGGGGGGGGGGGGGGGGGGGGGGGGGGGGGGGGGGGGGGGGGGGGGGGGGGGGGGGGGGFFGGFGGGGFFFFFGFGFGGGGFGFGGGFFFFFGEDCGAFFGGFFGFFFFFFGFFFFCEEFFFEFFEFFFF
@M70528:330:000000000-K6D4P:1:1102:26662:5011 1:N:0:CTGAGCCGGT+CCTTCACGTA
GTCTCCCCTTACATAGCATTCCCTCGATTAAATAATATAAGATTCTGACTTTTACCCCCTTCTCTGGGATTATTAATTATAGGACTTTATAAAGAAGGAGCGGGAACGGGATGAACAGTATATCCACCTTTATCAACGTTTTATCATTCAGGACCTTCAGTAGACTTAACAATTTTTTCTTTACACCTTGCAGGGATTTCTTCAATTTTAGGTGCCTTAAATTTTATTACTACAATTATTAATCTTAAAGCAAAAAACCTTTCAGCAGAAAAAATTAGACTATTTGTCTGATCAGTTATTT
+
88ACCFGEFCFFGFFFGGGGGGGGGGGGGGGGGGGGGGGGGGGGGGGGGGGGGGGGGGGGGGGGGGGGGGGGGGGGGGGGGGGGGGGGGGGGGGGGGGGGGGGGGGGGGGGGGGGGGGGGGGGGGGGGGGGGGGGGGGGGGGGGGGGGGGGGGGGGGGGGGGGGGGGGGGGGGGGGGGGGGGGGGGGGGGGGGGGGGGGFGGGGGGFGGGGGGGGGGGGGGGGGGGGGGGFFGGFGGGGFFAAAGFFGGGGGFGFGGGFFFEFGFGFGFFFGG>FGFFFFFFGFFCFFFFCCEFFFFFFFF
@M70528:330:000000000-K6D4P:1:1102:12030:5022 1:N:0:CTGAGCCGGT+CCTTCACGTA
GGAGCCCCTGACATAGCATTCCCTCGATTAAATAATATAAGATTCTGACTTTTACCCCCTTCTCTGGGATTATTAATTATAGGACTTTATAAAGAAGGAGCGGGAACGGGATGAACAGTATATCCACCTTTATCAACGTTTTATCATTCAGGACCTTCAGTAGACTTAACAATTTTTTCTTTACACCTTGCAGGAATTTCTTCAATTTTAGGTGCCTTAAATTTTATTACTACAATTATTAATCTTAAAGCAAAAAACCTTTCAGCAGAAACAATTAGACTATTTGTCTGATCAGTTATTT
+
CCCCCG,CFFFGGGGGGGFGGGGGGGGGGGGGGGGGGGGGG@FGGGGGGGGGGGFFGGGGGGGDFFCFGGGGGGAGGGGGGGGGGGGGGGGCFGAECCFFGEEGGGGGGGGGGFGGGGCEEGGBEGFCFGFEGGFGFGFGGDFFC?FFGFGGGGGAFGCGGGGGFFF99FEFFGAEGGGGGGGGGGGGGGGGDGGGFFFFGGGGFFGGGGFGGG6CFGFAFGGGCGGGGGFGGGFGF>FF6+?FCFCC22;FFGFGGG;FFE=FEF4DA6A,;5FCC@EA9=C6ACF<?C)).9;CFFFFF
@M70528:330:000000000-K6D4P:1:1102:12609:5025 1:N:0:CTGAGCCGGT+CCTTCACGTA
GGAGCCCCTGACATAGCATTCCCTCGATTAAATAATATAAGATTCTGACTTTTACCCCCTTCTCTGGGATTATTAATTATAGGACTTTATAAAGAAGGAGCGGGAACGGGATGAACAGTATATCCACCTTTATCAACGTTTTATCATTCAGGACCTTCAGTAGACTTAACAATTTTTTCTTTACACCTTGCAGGGATTTCTTCAATTTTAGGTGCCTTAAATTTTATTACTACAATTATTAATCTTAAAGCAAAAAACCTTTCAGCAGAAAAAATTAGACTATTTGTCTGATCAGTTATTT
+
CCCCCG<FGGGGGGGGGGGGGGGGGGGGGGGGGGGGGGGGGGGGGGGGGGGGGGGGGGGGGGGGGGGGGGGGGGGGGGGGGGGGGGGGGGGGGGGGGGGGGGGGGGGGGGGGGGGGGGGGGGGGGGGGGGGGGGGGGGGGGGGGGGGGGGGGGGGGGGGGGGGGGGGGGGGGGGGGGGGGGGGGGGGGGGGGGGGGGGGGGGGGGGGGGGGGGGGGGGGGGGGGGGGGGGFGGGFGGGGFFFFFGFGGEGGGFGFFGGFFFFFGFGFGFFFDFFFGFFFFFFGFFFFEFFFFFFFFEEEFF
@M70528:330:000000000-K6D4P:1:1102:25075:5042 1:N:0:CTGAGCCGGT+CCTTCACGTA
GGAGCCCCTGACATAGCATTCCCTCGATTAAATAATATAAGATTCTGACTTTTACCCCCTTCTCTGGGATTATTAATTATAGGACTTTATAAAGAAGGAGCGGGAACGGGATGAACAGTATATCCACCTTTATCAACGTTTTATCATTCAGGACCTTCAGTAGACTTAACAATTTTTTCTTTACACCTTGCAGGGATTTCTTCAATTTTAGGTGCCTTAAATTTTATTACTACAATTATTAATCTTAAAGCAAAAAACCTTTCAGCAGAAAAAATTAGACTATTTGTCTGATCAGTTATTT
+
CCCCCGGGGGGGGGGGGGGGGGGGGGGGGGGGGGGGGGGGGGGGGGGGGGGGGGGGGGGGGGGGGGGGGGGGGGGGGGGGGGGGGGGGGGGGGGGGGGGGGGGGGGGGGGGGGGGGGGGGGGGGGGGGGGGGGGGGGGGGGGGGGGGGGGGGGGGGGGGGGGGGGGGGGGGGGGGGGGGGGGGGGGGGGGGGGGGGGGGGGGGGGGGGGGGGGGGGGGGGGGGGGGGGGGFGGGFGGGGFFFFFGFGGGGFGFGFGGGFFFBFGFGFGFFFGG9AFFFFFEFGFFEF?<9EEFFEFEEFCE
@M70528:330:000000000-K6D4P:1:1102:13393:5044 1:N:0:CTGAGCCGGT+CCTTCACGTA
GGAGCCCCTGACATAGCATTCCCTCGATTAAATAATATAAGATTCTGACTTTTACCCCCTTCTCTGGGATTATTAATTATAGGACTTTATAAAGAAGGAGCGGGAACGGGATGAACAGTATATCCACCTTTATCAACGTTTTATCATTCAGGACCTTCAGTAGACTTAACAATTTTTTCTTTACACCTTGCAGGGATTTCTTCAATTTTAGGTGCCTTAAATTTTATTACTACAATTATTAATCTTAAAGCAAAAAACCTTTCAGCAGAAAAAATTAGACTATTTGTCTGATCAGTTATTT
+
CCCCCGFGGGGGGGGGGGGGGGGGGGGGGGGGGGGGGGGGGGGGGGGGGGGGGGGGGGGGGGGGGGGGGGGGGGGGGGGGGGGGGGGGGGGGGGGGGGGGGGGGGGGGGGGGGGGGGGGGGGGGGGGGGGGGGGGGGGGGGGGGGGGGGGGGGGGGGGGGGGGGGGGGGGGGGGGGGGGGGGGGGGGGGGGGGGDGGGGGGGGGGGGGGGGGGGGGGGGGGGGGGFGGGGFGGGFGGGGFFFFFGFGGC>FGFGFGGDFFFFFGFFFGFFFGGFFGFFFFEFGFFFFFFFFFFFFFFFFFF
@M70528:330:000000000-K6D4P:1:1102:13255:5048 1:N:0:CTGAGCCGGT+CCTTCACGTA
GGAGCCCCTGACATAGCATTCCCTCGATTAAATAATATAAGATTCTGACTTTTACCCCCTTCTCTGGGATTATTAATTATAGGACTTTATAAAGAAGGAGCGGGAACGGGATGAACAGTATATCCACCTTTATCAACGTTTTATCATTCAGGACCTTCAGTAGACTTAACAATTTTTTCTTTACACCTTGCAGGGATTTCTTCAATTTTAGGTGCCTTAAATTTTATTACTACAATTATTAATCTTAAAGCAAAAAACCTTTCAGCAGAAAAAATTAGACTATTTGTCTGATCAGTTATTT
+
CCCCCGGGGGGGGGGGGGGGGGGGGGGGGGGGGGGGGGGGGGGGGGGGGGGGGGGGGGGGGGGGGGGGGGGGGGGGGGGGGGGGGGGGGGGGGGGGGGGGGGGGGGGGGGGGGGGGGGGGGGGGGGGGGGGGGGGGGGGGGGGGGGGGGGGGGGGGGGGGGGGGGGGFGGGGGGGGGGGGGGGGGGGGGGGGGGGGGGGGGGGGGGGGGGGGGGGGGGGGGGGGGGGGGGFGGGFGGGGFFFFFGFGGGGGGFGFGGGBFFFFGE7@FFFF?F>FGFFEFFFGFFFFEFFFFEEFFFFFFF
@M70528:330:000000000-K6D4P:1:1102:5862:5050 1:N:0:CTGAGCCGGT+CCTTCACGTA
GGAGCCCCTGACATAGCATTCCCTCGATTAAATAATATAAGATTCTGACTTTTACCCCCTTCTCTGGGATTATTAATTATAGGACTTTATAAAGAAGGAGCGGGAACGGGATGAACAGTATATCCACCTTTATCAACGTTTTATCATTCAGGACCTTCAGTAGACTTAACAATTTTTTCTTTACACCTTGCAGGGATTTCTTCAATTTTAGGTGCCTTAAATTTTATTACTACAATTATTAATCTTAAAGCAAAAAACCTTTCAGCAGAAAAAATTAGACTATTTGTCTGATCAGTTATTT
+
CCCCCGGGGGGGGEGEFGGGGGGGGGGGGGGGGGGGGGGGGGGGGGEGGGGGGGGGGGGGGGGGGGGGGCFGGGGGGGGGGGGGGGGGGGGGGGGFGGGFGGGGGGGGGGGGGGGGGGGGGGGGGGGGGGGGGGGGGGGGGGGGGGGGGGGGGGGGGGGGGGGGGGGGGGGGGGGGGGGGGGGGGGGGGGGGGGGGGGGGGGGGGGGGGGGGGFFGGGGGGGGGGGGGGGFGGGFGGGG>AFFFGFGGGGGGFGFGGG>FFFCFFGFGFFFGCBFCEEEFFFGFFFFEEEEEEFFFFFFFE
@M70528:330:000000000-K6D4P:1:1102:6538:5058 1:N:0:CTGAGCCGGT+CCTTCACGTA
GGAGCCCCTGACATAGCATTCCCTCGATTAAATAATATAAGATTCTGACTTTTACCCCCTTCTCTGGGATTATTAATTATAGGACTTTATAAAGAAGGAGCGGGAACGGGATGAACAGTATATCCACCTTTATCAACGTTTTATCATTCAGGACCTTCAGTAGACTTAACAATTTTTTCTTTACACCTTGCAGGGATTTCTTCAATTTTAGGTGCCTTAAATTTTATTACTACAATTATTAATCTTAAAGCAAAAAACCTTTCAGCAGAAAAAATTAGACTATTTGTCTGATCAGTTATTT
+
CCCCCGGGGGGGGGGGGGGGGGGGGGGGGGGGGGGGGGGGGGGGGGGFGGGGGGGGGGGGGGGGGGGGGEGGGGGGGGGGGGGGGGGGGGGGGGGGGGGGGGGGGGGGGGGGGGGGGGGGGGGGGGGGGGGGGGGGGGGGGGGGGGGGGGGGGGGGGGGGGGGGGGGGGGGGGGGGGGGGGGGGGGGGGGGGGGGFGGGGGGFGFGGGGGGGGGGGGGGGGGGGGGGGGGFFGGFGGGGFFFFFGFGGG7DGFFAGDGFFFFFGFGEGFFFGFFFGFFEFEFFFFEFFFFFFFFFFFEE?C
@M70528:330:000000000-K6D4P:1:1102:10094:5061 1:N:0:CTGAGCCGGT+CCTTCACGTA
GGAGCCCCTGACATAGCATTCCCTCGATTAAATAATATAAGATTCTGACTTTTACCCCCTTCTCTGGGATTATTAATTATAGGACTTTATAAAGAAGGAGCGGGAACGGGATGAACAGTATATCCACCTTTATCAACGTTTTATCATTCAGGACCTTCAGTAGACTTAACAATTTTTTCTTTACACCTTGCAGGGATTTCTTCAATTTTAGGTGCCTTAAATTTTATTACTACAATTATTAATCTTAAAGCAAAAAACCTTTCAGCAGAAAAAATTAGACTATTTGTCTGATCAGTTATTT
+
CCCCCGGGGGGGGGGGGGGGGGGGGGGGFGGGGGGGGGGGGGGGGGGGGGGGGGGGGGGGGGGGGGGGGGGGGGGGGGGGGGGGGGGGGGGGGGGGGGGGGGGGGGGGGGGGGGGGGGGGFGGGGGGGGGGGGGFGGGGGGGGGGGGGGGGGGGGGGGGGGGGGGGGGGGGGGGGGGGGGGGGGGGGGGGGGGGGGGGGGGGGGGGGGGGGFG:CFGGGGFGGGGGGGGGFEGGFGFFGFFFFFGFGGCFFGFDFGGGFFFEFGFGFCFAFGGFFGFEEFFFGFFFFFFFFFCFFFFFFFF
@M70528:330:000000000-K6D4P:1:1102:25783:5069 1:N:0:CTGAGCCGGT+CCTTCACGTA
GGAGCCCCTGACATAGCATTCCCTCGATTAAATAATATAAGATTCTGACTTTTACCCCCTTCTCTGGGATTATTAATTATAGGACTTTATAAAGAAGGAGCGGGAACGGGATGAACAGTATATCCACCTTTATCAACGTTTTATCATTCAGGACCTTCAGTAGACTTAACAATTTTTTCTTTACACCTTGCAGGGATTTCTTCAATTTTAGGTGCCTTAAATTTTATTACTACAATTATTAATCTTAAAGCAAAAAACCTTTCAGCAGAAAAAATTAGACTATTTGTCTGATCAGTTATTT
+
CCCCCGGGGGGGGGGGGGGGGGGGGGDGGGGGGGGGGGGGGFGGGGGGGGGGGGGGGGGGGGGGGGGGGGGGGGGGGGGGGGGGGGGGGGGGGGGGGGGGGGGGGGGGGGGGGGGGGGGGGGGGGGGGGGGGGGGGGGGGGGGGGGGGGGGGGGGGGGGGGGGGGGGGFGGGGGGGGGGGGGGGGGGGGGGGFFEGGGGGGGGGGGGGGFGGGCFCGGFFFGGGGGGGGGFCCFFGGFFFFFFFGFDFFGGFFGFDGGDFFFFGFCECFAFGFBFCE3C4CFGFFCFEF3;?CFEECEFFF
@M70528:330:000000000-K6D4P:1:1102:24632:5075 1:N:0:CTGAGCCGGT+CCTTCACGTA
GGAGCCCCTGACATAGCATTCCCTCGATTAAATAATATAAGATTCTGACTTTTACCCCCTTCTCTGGGATTATTAATTATAGGACTTTATAAAGAAGGAGCGGGAACGGGATGAACAGTATATCCACCTTTATCAACGTTTTATCATTCAGGACCTTCAGTAGACTTAACAATTTTTTCTTTACACCTTGCAGGGATTTCTTCAATTTTAGGTGCCTTAAATTTTATTACTACAATTATTAATCTTAAAGCAAAAAACCTTTCAGCAGAAAAAATTAGACTATTTGTCTGATCAGTTATTT
+
CCCCCGGEGGGGGGGGGGGGGGGGGGGGGGGGGGGGGGGGGGGGGGGGGGGGGGGGGGGGGGGGGGGGGGGGGGGGGGGGGGGGGGGGGGGGGGGGGGGGGGGGGGGGGGGGGGGGGGGGGGGGGGGGGGGGGGGGGGGGGGGGGGGGGGGGGGGGGGGGGGGFGGGGGGGFGGGGGGGGGGGFGGGGGGGGGGGGGGGGGGFGGGGGGGGCGFFGGGGGFGGGGGGGGFFCFGFGGGGFF9BFGFGGGGFFFGFGGDFFF=FGCCEGFFFGG188<@EFEFGFFFFFFFCFEFFFCCEFF
@M70528:330:000000000-K6D4P:1:1102:13848:5075 1:N:0:CTGAGCCGGT+CCTTCACGTA
GGAGCCCCTGACATAGCATTCCCTCGATTAAATAATATAAGATTCTGACTTTTACCCCCTTCTCTGGGATTATTAATTATAGGACTTTATAAAGAAGGAGCGGGAACGGGATGAACAGTATATCCACCTTTATCAACGTTTTATCATTCAGGACCTTCAGTAGACTTAACAATTTTTTCTTTACACCTTGCAGGGATTTCTTCAATTTTAGGTGCCTTAAATTTTATTACTACTATTATTAATCTTAAAGCAAAAAACCTTTCAGCAGAAAAAATTAGACTATTTGTCTGATCAGTTATTT
+
CCCCCGGGGGGGGGGGGGGGGGGGGGGGGGGGGGGGGGGGGGGGGGGGGGGGGGGGGGGGGGGGGGGGGGGGGGGGGGGGGGGGGGGGGGGGGGGGGGGGGGGGGGGGGGGGGGGGGGGGGGGGGGGGGGGGGGGGGGGGGGGGGGGGGGGGGGGGGGGGGGGGGGGGGGGGGGGGGGGGGGGGGGGGGGGGGGGGGGGGGGGGGGGFGGGFGGGGGGGGGGGGGGGGGGFGGGFGGGGFFAFFGFFFFGCGFGFGGGFFFFFGFFFGFFFFF@AGEFFAEFGFFFFEFCCFFFFEFECEE
@M70528:330:000000000-K6D4P:1:1102:25909:5082 1:N:0:CTGAGCCGGT+CCTTCACGTA
GGAGCCCCTGACATAGCATTCCCTCGATTAAATAATATAAGATTCTGACTTTTACCCCCTTCTCTGGGATTATTAATTATAGGACTTTATAAAGAAGGAGCGGGAACGGGATGAACAGTATATCCACCTTTATCAACGTTTTATCATTCAGGACCTTCAGTAGACTTAACAATTTTTTCTTTACACCTTGCAGGGATTTCTTCAATTTTAGGTGCCTTAAATTTTATTACTACAATTATTATTCTTAAAGCAAAAAACCTTTCAGCAGAAAAAATTAGACTATTTGTCTGATCAGTTATTT
+
B@,CCEG;DGFFGGGGGGGGGGGGGGDEFGGGGGGGFGFFGGGGGGGGGGGGGGGGGGGGGGGGGGGGGGFFFFGGGGGGGGGGGFGGGGGGGGGGFGFGGGGGGGGGGGGGGGGGGGGGGGGGGGAEFFGDGGGGGGGFFGGGGEFFGFGGGGGGGGGGFFGGGGGGGGGGGGGGGEGGGGGGGGGGGGDGGF8FFGGGGFFF7EFGCFGGFGFFGGGGGGFFE:FFFFFA8CFCFFG6A+=EFF:D?++;;CFGDGBFFFFF4CCFFFF?C6;DE@6;CFFAFCF?EC<CCEEE?CFEC
@M70528:330:000000000-K6D4P:1:1102:7729:5093 1:N:0:CTGAGCCGGT+CCTTCACGTA
GGAGCCCCTGACATAGCATTCCCTCGATTAAATAATATAAGATTCTGACTTTTACCCCCTTCTCTGGGATTATTAATTATAGGACTTTATAAAGAAGGAGCGGGAACGGGATGAACAGTATATCCACCTTTATCAACGTTTTATCATTCAGGACCTTCAGTAGACTTAACAATTTTTTCTTTACACCTTGCAGGGATTTCTTCAATTTTAGGTGCCTTAAATTTTATTACTACAATTATTAATCTTAAAGCAAAAAACCTTTCAGCAGAAAAAATTAGACTATTTGTCTGATCAGTTATTT
+
CC<CCGGGGGGGGGGGGGGGGGGGGGGGGGGGGGGGGGGGGGGGGGGGGGGGGGGGGGGGGGFGGGGGFGGFGGGGGGGGGGGFGGGGGGGGGGGGGGFGGGGGGGGGGGGGGFFGGGGGGGGGGGGGGGGGGGGGGGGGGGGGGFGGGGGFFFGGGGGGGGGGGGGGGGGGGGFGGGGGGGGGGGGGGGDDFGGGGGGGGGGGGGGCGFGGGGGGGGGGGGGGGFGGGGFADGFGGCFFFFFFGFGF::FFFGFGGGEFFEFFFFCGFFFGG@FDFFFFFFCFFFFFEFFFFFFFCEF3<
@M70528:330:000000000-K6D4P:1:1102:23008:5093 1:N:0:CTGAGCCGGT+CCTTCACGTA
GGAGCCCCTGACATAGCATTCCCTCGATTAAATAATATAAGATTCTGACTTTTACCCCCTTCTCTGGGATTATTAATTATAGGACTTTATAAAGAAGGAGCGGGAACGGGATGAACAGTATATCCACCTTTATCAACGTTTTATCATTCAGGACCTTCAGTAGACTTAACAATTTTTTCTTTACACCTTGCAGGGATTTCTTCAATTTTAGGTGCCTTAAATTTTATTACTACAATTATTAATCTTAAAGCAAAAAACCTTTCAGCAGAAAAAATTAGACTATTTGTCTGATCAGTTATTT
+
CCCCCGGGGGGGGGGGGGGGGGGGGGGGGGGGGGGGGGGGGGGGGGGGGGGGGGGGGGGGGGGGGGGGGGGGGGGGGGGGGGGGGGGGGGGGGGGGGGGGGGGGGGGGGGGGGGGGGGGGGGGGGGGGGGGGGGGGGGGGGGGGGGGGGGGGGGGGGGGGGGGGGGGGGGGGGGGGGGGGGGGGGGGGGGGGGGGGGGGGGGGGGGGGGGGGGGGGGGGGGGGGGGGGGGFGGGFGGGGFFFFFGFGGGGGGFGFGGGFFFFFGFGFGFFFGGFFGFFFFEFGFFFFFEFFFFFFFFFFFF
@M70528:330:000000000-K6D4P:1:1102:17613:5097 1:N:0:CTGAGCCGGT+CCTTCACGTA
GGAGCCCCTGACATAGCATTCCCTCGATTAAATAATATAAGATTCTGACTTTTACCCCCTTCTCTGGGATTATTAATTATAGGACTTTATAAAGAAGGAGCGGGAACGGGATGAACAGTATATCCACCTTTATCAACGTTTTATCATTCAGGACCTTCAGTAGACTTAACAATTTTTTCTTTACACCTTGCAGGGATTTCTTCAATTTTAGGTGCCTCAAATTTTATTACTACAATTATTAATCTTAAAGCAAAAAACCTTTCAGCAGAAAAAATTAGACTATTTGTCTGATCAGTTATTT
+
CCCCCGGGGGGGGGGGGGGGGGGGGGGGGGGGGGGGGGGGGGGGGGGGGGGGGGGGGGGGGGGGGGGGGGGGGGGGGGGGGGGGGGGGGGGGGGGGGGGGGGGGGGGGGGGGGGGGGGGGGGGGGGGGGGGGGGGGGGGGGGGGGGGGGGGGGGGGGGGGGGGGGGGFGGGGGGGGGGGGGGGGGGGGGGGGGGGGGGGGGGGGGGGGGGGGGGGGGGGGFGGGGGGGGGFGGGFGGGGFFFFFGFGGGGGG>9FGGGFFFFFGFGFGFFFGGFFFEEEFFFGFFFFFFCCCFE@EFFFEF
@M70528:330:000000000-K6D4P:1:1102:15714:5099 1:N:0:CTGAGCCGGT+CCTTCACGTA
GGAGCCCCTGACATAGCATTCCCTCGATTAAATAATATAAGATTCTGACTTTTACCCCCTTCTCTGGGATTATTAATTATAGGACTTTATAAAGAAGGAGCGGGAACGGGATGAACAGTATATCCACCTTTATCAACGTTTTATCATTCAGGACCTTCAGTAGACTTAACAATTTTTTCTTTACACCTTGCGGGGATTTCTTCAATTTTAGGTGCCTTAAATTTTATTACTACAATTATTAATCTTAAAGCAAAAAACCTTTCAGCAGAAAAAATTAGACTATTTGTCTGATCAGTTATTT
+
CCCCCGGGGGGGGGGGGGGGGGGGGGGGGGGGGGGGGGGGGGGGGGGGGGGGGGGGGGGGGGGGGGGGGGGGGGGGGGGGGGGGGGGGGGGGGGGGGGGGGGGGGGGGGGGGGGGGGGGGGGGGGGGGGGGGGGGGGGGGGGGGGGGGGGGGGGGGGGGGGGGGGGGGGGGGGGGGGGGGGGGGGGGGGGGGGGGGGGGGGGGGGGGGGGGGGGGGGGGGGGGGGGGGGGFGGGFGGGGFFCFFGFGGGGGGFGFGGGFFFEFGFGFGFFFGGFAGFFFFFFGFFFFBFFFFFFFFFFFFF
@M70528:330:000000000-K6D4P:1:1102:4477:5104 1:N:0:CTGAGCCGGT+CCTTCACGTA
AGAGCCCCTGACATAGCATTCCCTCGATTAAATAATATAAGATTCTGACTTTTACCCCCTTCTCTGGGATTATTAATTATAGGACTTTATAAAGAAGGAGCGGGAACGGGATGAACAGTATATCCACCTTTATCAACGTTTTATCATTCAGGACCTTCAGTAGACTTAACAATTTTTTCTTTACACCTTGCAGGGATTTCTTCAATTTTAGGTGCCTTAAATTTTATTACTACAATTATTAATCTTAAAGCAAAAAACCTTTCAGCAGAAAAAATTAGACTATTTGTCTGATCAGTTATTT
+
CCCCCGGGGGGGGGGGGGGGGGGGGGGGGGGGGGGGGGGGGGGGGGGGGGGGGGGGGGGGGGGGGGGGGFGGGGGGGGGGGGGGGGGGGGGGGGGGGGG8FGDGGGGGGGGGGGGGGGGGGGGGGGGGGGGGGGGGGGGGGGGGGGGGGGGGGGGGGGGGGGGGGGGFGGGGGGGGGGGGGGGGGGGGGGGGGGGGGGGGGGGGGGGGGGFFGGGFGGG7CGGGGFGGGGFGGGAFGGGCAFFFGFGGGGDCFGFGGG;AFFFGFGEGFFFGGFFGFEEFFFGFF?FEFEEEFFFFF?CEE
@M70528:330:000000000-K6D4P:1:1102:14964:5109 1:N:0:CTGAGCCGGT+CCTTCACGTA
GGAGCCCCTGACATAGCATTCCCTCGATTAAATAATATAAGATTCTGACTTTTACCCCCTTCTCTGGGATTATTAATTATAGGACTTTATAAAGAAGGAGCGGGAACGGGATGAACAGTATATCCACCTTTATCAACGTTTTATCATTCAGGACCTTCAGTAGACTTAACAATTTTTTCTTTACACCTTGCAGGGATTTCTTCAATTTTAGGTGCCTTAAATTTTATTACTACAATTATTAATCTTAAAGCAAAAAACCTTTCAGCAGAAAAAATTAGACTATTTGTCTGATCAGTTATTT
+
CCCCCGGGGGGGGGGGGGGGGGGGGGGGGGGGGGGGGGGGGGGGGGGGGGGGGGGGGGGGGGGGGGGGGGGGGGGGGGGGGGGGGGGGGGGGGGGGGGGGGGGGGGGGGGGGGGGGGGGGGGGGGGGGGGGGGGGGGGGGGGGGGGGGGGGGGGGGGGGGGGGGGGGGGGGGGGGGGGGGGGGGGGGGGGGGGGGGGGGGGGGGFGGGGGGGGGGGGGGGGGGGGGGGGGFGGGFGGGGFFFFFGFGGGGGGFGFGGGFFFFFGFFCDFFFGGFFGF@?BEFGFFFFF?FEFFEFFEFFCF
@M70528:330:000000000-K6D4P:1:1102:8609:5118 1:N:0:CTGAGCCGGT+CCTTCACGTA
GGAGCCCCTGACATAGCATTCCCTCGATTAAATAATATAAGATTCTGACTTTTACCCCCTTCTCTGGGATTATTAATTATAGGACTTTATAAAGAAGGAGCGGGAACGGGATGAACAGTATATCCACCTTTATCAACGTTTTATCATTCAGGACCTTCAGTAGACTTAACAATTTTTTCTTTACACCTTGCAGGGATTTCTTCAATTTTAGGTGCCTTAAATTTTATTACTACAATTATTAATCTTAAAGCAAAAAACCTTTCAGCAGAAAAAATTAGACTATTTGTCTGATCAGTTATTT
+
@C@CCGGGGGGGGGGFFFEFGGGGGGGGGEEGFGGGGGGGGGGFGGGFGGGFGGGGGGGGGGFGGGGGCFFFFFGGGGGGGCGAFGFGGGGGGGGGGGGFGGGGGGGGGGGGG8FGFGGGGGG9EFGGGGCFGAFGGGAEFGFGGFEFGFDEFBFGFFGGGFGGGGFFFFGE9?CFFCGGGGGGGGGGGFGCCFGCEFGFBDFFFGB:FGGFGGGGGGGGGGGGGGCFFFFACFFGGDGF99FFFFGG?>DGFGFCGGF;A=FG?GCGFFF?69F<A)74?=C6@CFFFE3?9C3CEE?CE
@M70528:330:000000000-K6D4P:1:1102:17142:5126 1:N:0:CTGAGCCGGT+CCTTCACGTA
GGAGCCCCTGACATAGCATTCCCTCGATTAAATAATATAAGATTCTGACTTTTACCCCCTTCTCTGGGATTATTAATTATAGGACTTTATAAAGAAGGAGCGGGAACGGGATGAACAGTATATCCACCTTTATCAACGTTTTATCATTCAGGACCTTCAGTAGACTTAACAATTTTTTCTTTACACCTTGCAGGGATTTCTTCAATTTTAGGTGCCTTAAATTTTATTACTACAATTATTAATCTTAAAGCAAAAAACCTTTCAGCAGAAAAAATTAGACTATTTGTCTGATCAGTTATTT
+
CCCCCGGGGGGGGGGGGGGGGGGGGGGGGGGGGGGGGGGGGGGGGGGGGGGGGGGGGGGGGGGGGGGGGGGGGGGGGGGGGGGGGGGGGGGGGGGGGGGGGGGGGGGGGGGGGGGGGGGGGGGGGGGGGGGGGGGGGGFGGGGGGGGGGGGGGGGGGGGGGGGGGGGFGGGGGGGGGGGGGGGGGGGGGGGGGGGGGGGGGGGGGGGGGGGGGGGGGGGGGGGGGGGGGGFGGGFGGGGFFFFFGFGGGFGGFGFGGGBFFFFDEFFGFFFGGFFGFFFFFFGFFEFFFCEEEFFFFEEFF
@M70528:330:000000000-K6D4P:1:1102:21151:5142 1:N:0:CTGAGCCGGT+CCTTCACGTA
GGAGCCCCTGACATAGCATTCCCTCGATTAAATAATATAAGATTCTGACTTTTACCCCCTTCTCTGGGATTATTAATTATAGGACTTTATAAAGAAGGAGCGGGAACGGGATGAACAGTATATCCACCTTTATCAACGTTTTATCATTCAGGACCTTCAGTAGACTTAACAATTTTTTCTTTACACCTTGCAGGGATTTCTTCAATTTTAGGTGCCTTAAATTTTATTACTACAATTATTAATCTTAAAGCAAAAAACCTTTCAGCAGAAAAAATTAGACTATTTGTCTGATCAGTTATTT
+
CCCCCGGGGGGGGGGGGGGGGGGGGGGGGGGGGGGGGGGGGGGGGGGGGGGGGGGGGGGGGGGGGGGGGGGGGGGGGGGGGGGGGGGGGGGGGGGGGGGGGGGGGGGGGGGGGGGGGGGGGGGGGGGGGGGGGGGGGGGGGGGGGGGGGGGGGGGGGGGGGGGGGGGGGGGGGGGGGGGGGGGGGGGGGGGGGGGGGGGGGGGGGGGGGGGGGGGGGGGGGGGGGGGGGGFGGGFGGGGFFFFFGFGGGGGGFGFGGGFFFFFGFGFGFFFGGFFGFFFFFFGFFFFFFFFFFFFFFFFFF
@M70528:330:000000000-K6D4P:1:1102:8596:5153 1:N:0:CTGAGCCGGT+CCTTCACGTA
GGAGCCCCTGACATAGCATTCCCTCGATTAAATAATATAAGATTCTGACTTTTACCCCCTTCTCTGGGATTATTAATTATAGGACTTTATAAAGAAGGAGCGGGAACGGGATGAACAGTATATCCACCTTTATCAACGTTTTATCATTCAGGACCTTCAGTAGACTTAACAATTTTTTCTTTACACCTTGCAGGGATTTCTTCAATTTTAGGTGCCTTAAATTTTATTACTACAATTATTAATCTTAAAGCAAAAAACCTTTCAGCAGAAAAAATTAGACTATTTGTCTGATCAGTTATTT
+
CCCCCGGGGGGGGGGGGGGGGGGGGGGGGGGGGGGGGGGGGGGGGGGGGGGFGGGGGGGGGGGGGGGGGGGGGGGGGGGGGGGGGGGGGGGGGGGGGGGGGGGGGGGGGGGGGFGGGGGGGFGGGGGGGGGGGGGGGGGGGGGGGGGGGGGFFGGGGGGGGGGGGGGFFGGFFGGGGGGGGGGGGGGGGGGGFDCGFGGDGGGFGGGGGG?BGFGGGGGFGGGGGGGGDFFGGGFGGGGFFFFFGFGGFCGGFGFGGGFFF@FFEGFGFFFGF>FGEF<FCBFFFFFF?C9?EE@EEEEFF
@M70528:330:000000000-K6D4P:1:1102:23149:5156 1:N:0:CTGAGCCGGT+CCTTCACGTA
GGAGCCCCTGACATAGCATTCCCTCGATTAAATAATATAAGATTCTGACTTTTACCCCCTTCTCTGGGATTATTAATTATAGGACTTTATAAAGAAGGAGCGGGAACGGGATGAACAGTATATCCACCTTTATCAACGTTTTATCATTCAGGACCTTCAGTAGACTTAACAATTTTTTCTTTACACCTTGCAGGGATTTCTTCAATTTTAGGTGCCTTAAATTTTATTACTACAATTATTAATCTTAAAGCAAAAAACCTTTCAGCAGAAAAAATTAGACTATTTGTCTGATCAGTTATTT
+
CCCCCGGGGGGGGGGGGGGGGGGGGGGGGGGGGGGGGGGGGGGGGGGGGGGGGGGGGGGGGGGGGGGGGGGGGGGGGGGGGGGGGGGGGGGGGGGGGGGGGGGGGGGGGGGGGGGGGGGGGGGGGGGGGGGGGGGGGGGGGGGGGGGGGGGGGGGGGGGGGGGGGGGGGGGGGGGGGGGGGGGGGGGGGGGGGGGGGGGGGGGGGGGGGGFGGGGGGGGGGGGGGGGGFGF7CFFGGGGFFFFFGFGGCCGGFGFGGGFFFF8F?FC;AFFGG>FCE;<FEFGFF31977<EFC8EEE?EF
@M70528:330:000000000-K6D4P:1:1102:16415:5169 1:N:0:CTGAGCCGGT+CCTTCACGTA
GGAGCCCCTGACATAGCATTCCCTCGATTAAATAATATAAGATTCTGACTTTTACCCCCTTCTCTGGGATTATTAATTATAGGACTTTATAAAGAAGGAGCGGGAACGGGATGAACAGTATATCCACCTTTATCAACGTTTTATCATTCAGGACCTTCAGTAGACTTAACAATTTTTTCTTTACACCTTGCAGGGATTTCTTCAATTTTAGGTGCCTTAAATTTTATTACTACAATTATTAATCTTAAAGCAAAAAACCTTTCAGCAGAAAAAATTAGACTATTTGTCTGATCAGTTATTT
+
CCCCCGGGGGGGGGGGGGGGGGGGGGGGGGGGGGGGGGGGGGGGGGGGGGGGGGGGGGGGGGGGGGGGGGGGGGGGGGGGGGGGGGGGGGGGGGGGGGGGGGGGGGGGGGGGGGGGGGGGGGGGGGGGGGGGGGGGGGGGGGGGGGGGGGGGGGGGGGGGGGGGGGGGGGGGGGGGGGGGGGGGGGGGGGGGGGGGGGGGGGGGGGGGGGGGGGGGGGGGGGGFFGGGGGFGGGFGGGGFFFFFGFGGGGGGFGFGGGFFFFFGFGFGFFFGGFFGFFFFFFGFFFFFEFFFFFFFFFFFF
@M70528:330:000000000-K6D4P:1:1102:14137:5197 1:N:0:CTGAGCCGGT+CCTTCACGTA
GGAGCCCCTGACATAGCATTCCCTCGATTAAATAATATAAGATTCTGACTTTTACCCCCTTCTCTGGGATTATTAATTATAGGACTTTATAAAGAAGGAGCGGGAACGGGATGAACAGTATATCCACCTTTATCAACGTTTTATCATTCAGGACCTTCAGTAGACTTAACAATTTTTTCTTTACACCTTGCAGGGATTTCTTCAATTTTAGGTGCCTTAAATTTTATTACTACAATTATTAATCTTAAAGCAAAAAACCTTTCAGCAGAAAAAATTAGACTATTTGTCTGATCAGTTATTT
+
CCCCCGGGGGGGGGGGGGGGGGGGGGGGGGGGGGGGFGGGGGGGGGGGGGGGGGGGGGGGGGGGGGGGGGGGGGGGGGGGGGGGGGGGGGGGGGGGGGGGGGGGGGGGGGGGGGGGGGGGGGGGGGGGGGGGGGGGGGGGGGGGGGGGGGGGGGGGGGGGGGGGGGGGGGGGGGGGGGGGGGGGGGGGGGGGGGGGGGGGGGGGGGGGGGGFGGFGGGGGGGGGGGGGGGFCF?AGGGGFFFFFGFGFGF7FACFGGGEFFEFGEGFGFFAEG9AFFFFFFFGFFFFC?C9CFFFFFFF?C
@M70528:330:000000000-K6D4P:1:1102:6939:5211 1:N:0:CTGAGCCGGT+CCTTCACGTA
GGAGCCCCTGACATAGCATTCCCTCGATTAAATAATATAAGATTCTGACTTTTACCCCCTTCTCTGGGATTATTAATTATAGGACTTTATAAAGAAGGAGCGGGAACGGGATGAACAGTATATCCACCTTTATCAACGTTTTATCATTCAGGACCTTCATTAGACTTAACAATTTTTTCTTTACACCTTGCAGGGATTTCTTCAATTTTAGGTGCCTTAAATTTTATTACTACAATTATTAATCTTAAAGCAAAAAACCTTTCAGCAGAAAAAATTAGACTATTTGTCTGATCAGTTATTT
+
CCCCCGFGGGGGGGGGGCFGGGGGGGGGFGEGGGGGGGGFGFFFFFFFGGGGGGGGGGDGGGGGGGGGFGGGGFFGGCFGGGGGFGGGGGGGFFGGGGGEGEE7CFGGEEGGGFGGFGGGGGGGGGGGGGGCEGGCFGGGGGGGFGGGGGG9AFFGFGGGGGGCGGGCEGGGGGGGGGFGGGGGFEFGGGFEFGGGGGB3EGDFGEGGGC88EFGGF7CEFGFEGGCGGGFGGCFCGGGFFCFFGFGGGFD>ADFGGGEAFFAF?>4?4?FG<:ACE)7A6*:+8);67?9CCEF?E3?.9
@M70528:330:000000000-K6D4P:1:1102:21398:5219 1:N:0:CTGAGCCGGT+CCTTCACGTA
GGAGCCCCTGACATAGCATTCCCTCGATTAAATAATATAAGATTCTGACTTTTACCCCCTTCTCTGGGATTATTAATTATAGGACTTTATAAAGAAGGAGCGGGAACGGGATGAACAGTATATCCACCTTTATCAACGTTTTATCATTCAGGACCTTCAGTAGACTTAACAATTTTTTCTTTACACCTTGCAGGGATTTCTTCAATTTTAGGTGCCTTAAATTTTATTACTACAATTATTAATCTTAAAGCAAAAAACCTTTCAGCAGAAAAAATTAGACTATTTGTCTGATCAGTTATTT
+
CCCCCGGGGGGGGGGGGGGGGGGGGGGGGGGGGGGGGGGGGGGGGGGGGGGGGGGGGGGGGGGGGGGGGGGGGGGGGGGGGGGGGGGGGGGGGGGGGGGGGGGGGGGGGGGGGGGGGGGGGGGGGGGGGGGGGGGGGGGGGGGGGGGGGGGGGGGGGGGGGGGGGGFDCGGGGGGGGGGGGGGGGGGGGGGGGGGDGGGGGGGGGGGGGGGGGGGGGGGGEGGGGGGGGGFFG?ACFGGFFBAFGFGGCFGGFG4CDDEFFFFGFGFGFFFGG9AFFE?AEFGFFFFFFEFFFFFFFFFFF
@M70528:330:000000000-K6D4P:1:1102:4829:5220 1:N:0:CTGAGCCGGT+CCTTCACGTA
GAGCCCCTGACATAGCATTCCCTCGATTAAATAATATAAGATTCTGACTTTTACCCCCTTCTCTGGGATTATTAATTATAGGACTTTATAAAGAAGGAGCGGGAACGGGATGAACAGTATATCCACCTTTATCAACGTTTTATCATTCAGGACCTTCAGTAGACTTAACAATTTTTTCTTTACACCTTGCAGGGATTTCTTCAATTTTAGGTTCCTTAAATTTTATTACTACAATTATTAATCTTAAAGCAAAAAACCTTTCAGCAGAAAAAATTAGACTATTTGTCTGATCAGTTATTTT
+
@C8BCGGGG<CFG<E<EGFFGGGGGGGGGGEFGGGGGGGGCFGGFGFDCFFGFFGGGGGGFEFEGGGGGCGFFEFCF@FGFFGFGGGFGGGGGGGCFGAFG77FC@FEDECFGFGGGGGGFFEFFGFGF<FA9EFDGG@EFFFFFGGF9FG?DGGGGGGGGFGFGBFGCFEFG9E?FEGGGGGGGGGFFFF9,8DB8FFGGGGDAFGGFGGG,DEFFGGGFFGE=:CFGGFGGFFFFGCABFFFGF+=?>DFFFFDDDAA;;FDE>26AFA7D@;F5CAFEFFF+7A?EEFC)7CCCEFC?
@M70528:330:000000000-K6D4P:1:1102:21194:5227 1:N:0:CTGAGCCGGT+CCTTCACGTA
GGAGCCCCTGACATAGCATTCCCTCGATTAAATAATATAAGATTCTGACTTTTACCCCCTTCTCTGGGATTATTAATTATAGGACTTTATAAAGAAGGAGCGGGAACGGGATGAACAGTATATCCACCTTTATCAACGTTTTATCATTCAGGACCTTCAGTAGACTTAACAATTTTTTCTTTACACCTTGCAGGGATTTCTTCAATTTTAGGTGCCTTAAATTTTATTACTACAATTATTAATCTTAAAGCAAAAAACCTTTCAGCAGAAAAAATTAGACTATTTGTCTGATCAGTTATTT
+
CCCCCGGGGGGGGGGGGGGGGGGGGGGGGGGGGGGGGGGGGGGGGGGGGGGGGGGGGGGGGGGGGGGGGGGGGGGGGGGGGGGGGGGGGGGGGGGGGGGGGGGGGGGGGGGGGGGGGGGGGGGGGGGGGGGGGGGGGGGGGGGGGGGGGGGGGGGGGGGGGGGGGGGFGGGGGGGGGGGGGGGGGGGGGGGGGGGGGGGGGGGGGFGGGGGFGGFGGGGGGGGGGGGGCEFGGGFGGGGFFFFFGFGGGGGGFGFGDGFFFFFG?+8DAFFGG@FFEFFFFFGFFFFFFFFFFF37?FFFF
@M70528:330:000000000-K6D4P:1:1102:7223:5234 1:N:0:CTGAGCCGGT+CCTTCACGTA
GGAGCCCCTGACATAGCATTCCCTCGATTAAATAATATAAGATTCTGACTTTTACCCCCTTCTCTGGGATTATTAATTATAGGACTTTATAAAGAAGGAGCGGGAACGGGATGAACAGTATATCCACCTTTATCAACGTTTTATCATTCAGGACCTTCAGTAGACTTAACAATTTTTTCTTTACACCTTGCAGGGATTTCTTCAATTTTAGGTGCCTTAAATTTTATTACTACAATTATTAATCTTAAAGCAAAAAACCTTTCAGCAGAAAAAATTAGACTATTTGTCTGATCAGTTATTT
+
CCCCCGGGGGGGGGGGGGGGGGGGGGGGGGGGGGGGGGGGGGGGGGGGGGGGGGGGGGGGGGGGGGGGGGGGGGGGGGGGGGGGGGGGGGGGGGGGGGGGGGGGGGGGGGGGGGGGGGGGGGGGGGGGGGGGGGGGGGGGGGGGGGGGGGGGGGGGGGGGGGGGGGGFGGGGGGGGGGGGGGGGGGGGGGGGGGGGFFGGGGGGGGGGGGGGGGGGGGGGGGGGGGGGGGFGGGFGGGGFFFFFGFGGFGGGFGFFDGFFFFFGFFCGFFFGGFFFFFFFFFGFFFFECFEFFFFFCEFFF
@M70528:330:000000000-K6D4P:1:1102:4318:5235 1:N:0:CTGAGCCGGT+CCTTCACGTA
GGAGCCCCTGACATAGCATTCCCTCGATTAAATAATATAAGATTCTGACTTTTACCCCCTTCTCTGGGATTATTAATTATAGGACTTTATAAAGAAGGAGCGGGAACGGGATGAACAGTATATCCACCTTTATCAACGTTTTATCATTCAGGACCTTCAGTAGACTTAACAATTTTTTCTTTACACCTTGCAGGGATTTCTTCAATTTTAGGTGCCTTAAATTTTATTACTACAATTATTAATCTTAAAGCAAAAAACCTTTCAGCAGAAAAAATTAGACTATTTGTCTGATCAGTTATTT
+
CCCCCGGGGGGGGEFFGGGGGGGGGGGGGGGGGGGFFGGGGFGGGGGGGGGGGGGGGGDFGGGDFGGGGFGGGGGGGGGGGGFGGGGGGGGGGGGFGFFFGGGGGGGGGGGGGFGGFGGGGGFFFFGGGGGFGGGGGGGGGGGGGFFGGGGGDGGGGGGGGGGGGGGFCGGCFGGGGGGGGGGFFGGGGGGGFGGFGGGFGGGGCGGGGGCGGCCGFFCFGGGGGDGGGGFFGGFGGFCFF69BFFGCFGGGFGFD)?;AF@CFEGFC4FFFC@FFEEEFEFCFFFF3?ECECFFFEEFEE
@M70528:330:000000000-K6D4P:1:1102:14896:5240 1:N:0:CTGAGCCGGT+CCTTCACGTA
GGGACCCTGTTTTACTGTCTCTTATACACATCTCCGAGCCCACGAGACCTGAGCCGGTATCTCGTATGCCGTCTTCTGCTTGAAAAAAAAAAAAAAAAAAAAAAAAACAACCTATAATATGGTTACAGTTATAAATATATCTCAATAACACCCAGCTACTACAGCTATTCCCACCAATGACATCTCCAAATACAATAACATATATCCCAAGTATGCAATCACACCTTACAATATAGACTGATAGACACTTCACACTCACACTAAGTGAGTGCACTGACACCACTAGTAGCCATACCTGTTC
+
CCCCCGGGFCEFGGGGGGGGGGGFGGGGGGGGGGGGGGGGGGGGGGGGGGGGGGGGGFGCFGGGGGGGGGGGGGGGGGGGGGFGGGGGGGGG888+46+4++++6++8>7,3,,,8,,,,,,,8;,,,,,,,3,,,,,,,8,,8,,,,,,,**8,,<:9,,,@,,,,,,8,7+4***,+,22+++++++222?+:,++++27<++++++2*++0++020++0++*2+<*2/00+99*2*)/1**0***0*0*9*)22*)0).)*)*)****+*.**)()/(8*)))*))-),))(()))))
@M70528:330:000000000-K6D4P:1:1102:4333:5251 1:N:0:CTGAGCCGGT+CCTTCACGTA
GGAGCCCCTGACATAGCATTCCCTCGATTAAATAATATAAGATTCTGACTTTTACCCCCTTCTCTGGGATTATTAATTATAGGACTTTATAAAGAAGGAGCGGGAACGGGATGAACAGTATATCCACCTTTATCAACGTTTTATCATTCAGGACCTTCAGTAGACTTAACAATTTTTTCTTTACACCTTGCAGGGATTTCTTCAATTTTAGGTGCCTTAAATTTTATTACTACAATTATTAATCTTAAAGCAAAAAACCTTTCAGCAGAAAAAATTAGACTATTTGTCTGATCAGTTATTT
+
CCCCCGGGGGGGGGGFGGGGGGGGGGGGGGGGGGGGGGGGGGGGGGGGGGGGGGGGGGGGGGFGGGGGGGGGGGGGGGGGGGFGGGGGGGGGGGGGGGG8FGGGGGGGGGGFGGGGGGGGGGGGGGGGGGGGGGGGGGGGGGGGGGGGGGGGFGGGGGGGGGGGGGGGGGFGGGGGGGGGGGGGGGGGGGGG9DGFFGGGGGGGGGGGGGGGGCFGGGGGGGGGGGGGGGFGGG5EFDGACFFFGFCDFCGGFGFGGDDFBEFGCDC6FFFGG>FGF@EFEFGFFCFCE4CFFE@CEFFFE
@M70528:330:000000000-K6D4P:1:1102:16343:5257 1:N:0:CTGAGCCGGT+CCTTCACGTA
GGAGCCCCTGACATAGCATTCCCTCGATTAAATAATATAAGATTCTGACTTTTACCCCCTTCTCTGGGATTATTAATTATAGGACTTTATAAAGAAGGAGCGGGAACGGGATGAACAGTATATCCACCTTTATCAACGTTTTATCATTCAGGACCTTCAGTAGACTTAACAATTTTTTCTTTACACCTTGCAGGGATTTCTTCAATTTTAGGTGCCTTAAATTTTATTACTACAATTATTAATCTTAAAGCAAAAAACCTTTCAGCAGAAAAAATTAGACTATTTGTCTGATCAGTTATTT
+
CCCCC@FGGGGGGGGGGGGGCGGGGGGGGGGGGGGGGGGGGGGGGGGGGGGGGGGGGGGGGGGGGGGGGGGGGGGGGGGGGGGGGGGGGGGGGGGGGGGGGGGGGGGGGGGGGGGGGGGGGGGGGGGGGGGGGGGGGGGGGDGGGGGGGGGGGGGGGGGGGGFGGGGGGGGGGGGGGGGGGGGGGGGGGGGGGGGGGGGGGGGGEFGGGGGFGGGGGGGGGGGGGGGGGGFGGGFGGGGFFFFFGFGGGGGGFGFGGGFFFFFGFGEGFFFGGFFGFFFFFFGFFEFCFFFFFFFFFEFCE
@M70528:330:000000000-K6D4P:1:1102:14071:5273 1:N:0:CTGAGCCGGT+CCTTCACGTA
GGAGCCCCTGACATAGCATTCCCTCGATTAAATAATATAAGATTCTGACTTTTACCCCCTTCTCTGGGATTATTAATTATAGGACTTTATAAAGAAGGAGCGGGAACGGGATGAACAGTATATCCACCTTTATCAACGTTTTATCATTCAGGACCTTCAGTAGACTTAACAATTTTTTCTTTACACCTTGCAGGGATTTCTTCAATTTTAGGTGCCTTAAATTTTATTACTACAATTATTAATCTTAAAGCAAAAAACCTTTCAGCAGAAAAAATTAGACTATTTGTCTGATCAGTTATTT
+
CCCCCGGGGGGGGGGGGGGGGGGGGGGGGGGGGGGGGGGGGGGGGGGGGGGGGGGGGGGGGGGGGGGGGGGGGGGGGGGGGGGGGGGGGGGGGGGGGGGFGGGGGGGGGGGGGGGGGGGGGGGGGGGGGGGGGGGGGGGGGGGGGGGGGGGGGGGGGGGGGGGGGGFGDGGEGGGGGGGGGFFFGGFGGGGGGGGGGGGFGGGGGGEGGGGFGGGGGGGGGGGGGGGGFFFGGDFGGGGFFFFFGFGGGFFGFGFGGGFFFFFGFG=446FGGFAGE).A?=CFF<A5CE49EE<<CCEFE
@M70528:330:000000000-K6D4P:1:1102:12546:5276 1:N:0:CTGAGCCGGT+CCTTCACGTA
GGAGCCCCTGACATAGCATTCCCTCGATTAAATAATATAAGATTCTGACTTTTACCCCCTTCTCTGGGATTATTAATTATAGGACTTTATAAAGAAGGAGCGGGAACGGGATGAACAGTATATCCACCTTTATCAACGTTTTATCATTCAGGACCTTCAGTAGACTTAACAATTTTTTCTTTACACCTTGCAGGGATTTCTTCAATTTTAGGTGCCTTAAATTTTATTACTACAATTATTAATCTTAAAGCAAAAAACCTTTCAGCAGAAAAAATTAGACTATTTGTCTGATCAGTTATTT
+
CCCCCGFGGGGGGGGGGGGGGGGGGGGGGGGGGGGGGGGGGGGGGGGGGGGGGGGGGGGGGGGGGGGGGGGGGGGGGGGGGGGGGGGGGGGGGGGGGGGGGGGGGGGGGGGGGGGGGGGGGGGGGGGGGGGGGGGGGGGGGGGGGGGGGGGGGGGGGGGGGGGGGGGGGGGGGGGGGGGGGGGGGGGGGGGGGGGGGGGGGGGGGGGGGGGGGGGGGGGGGGGGGGGGGGFGGGFGGFGFFFFFGFGGGFGGFGFGDGEFFFFGFFEGFFFCGBFGE@EFFFGFFFFFFEFFFFFFFFFEF
@M70528:330:000000000-K6D4P:1:1102:13778:5288 1:N:0:CTGAGCCGGT+CCTTCACGTA
GGAGCCCCTGACATAGCATTCCCTCGATTAAATAATATAAGATTCTGACTTTTACCCCCTTCTCTGGGATTATTAATTATAGGACTTTATAAAGAAGGAGCGGGAACGGGATGAACAGTATATCCACCTTTATCAACGTTTTATCATTCAGGACCTTCAGTAGACTTAACAATTTTTTCTTTACACCTTGCAGGGATTTCTTCAATTTTAGGTGCCTTAAATTTTATTACTACAATTATTAATCTTAAAGCAAAAAACCTTTCAGCAGAAAAAATTAGACTATTTGTCTGATCAGTTATTT
+
CCCCCGDGGGGGGGGGGGGGGGGGGGGGGGGGGGGGGGGGGGGGGGGGGGGGGGGGGGGGGGGGGGGGGGGGGGGGGGGGGGGGGGGGGGGGGGGGGGGGGGGGGGGGGGGGGGGGGGGGGGGGGGGGGGGGGGGGGGGGGGGGGGGGGGGGGGGGGGGGGGGGGGGAFGGGGGGGGGGGGGGGGGGGGGGGGGGGGGGGGGGGGGGGGGGGGGGGGGGGGGGGGGGFCFFDFGFGGGGFFFFFGFGFGGGFFGFFGGAFFFFGF7CFFFF,C>FGF@EFFFGFFEFFEFFC<FFEFFFFF
@M70528:330:000000000-K6D4P:1:1102:12531:5301 1:N:0:CTGAGCCGGT+CCTTCACGTA
GGACCCTGTTTTACTGTCTCTTATACACATCTCCGAGCCCACGAGACCTGAGCCGGTATCTCGTATGCCGTCTTCTGCTTGAAAAAAAAAACACCTATACGAAATGTAAACCCATTTTGCATCTCTGCACATTTAAATAATAGACTGATTCTCATACGCATCACACTCGCTACACTACGTCAGTCGTAGATGTACTGACCTCGCTTCAACTGCCATTTCTTACAATGTGTAGCGTGTAGTGGACATCTTCGTGGGCAGGCTCAATTCTGTCCGTGTATCTCCCACAACTAACAATAACGTG
+
CCCCCGFGFFFGGGGGGGGGGGGGFFGGGGGGGGGGGGGGGGGGGGGGGGGGGGGGEGCFFGGGGGGGGGGGGGGFGGFFDGGGGGGGGGG,,4+,,,5,,4,8,5,,,,,,+8,59,,9,5,,,,,,,:A,,,,58,,:5:,5,,,5,,,,,,55C,++6+,3,,3,+8++3,8:@,+,,+337**,*6,7,,,,7,,,,7*;*1122,,6,,,,,,5,,,,1,,,,+4+144)1**+1))*2*1*12:*2)*)***0)),/2-*)*1**+*()*(.)1)*0)0()()()(.),)..(3(
@M70528:330:000000000-K6D4P:1:1102:7218:5330 1:N:0:CTGAGCCGGT+CCTTCACGTA
GGAGCCCCTGACATAGCATTCCCTCGATTAAATAATATAAGATTCTGACTTTTACCCCCTTCTCTGGGATTATTAATTATAGGTCTTTATAAAGAAGGAGCGGGAACGGGATGAACAGTATATCCACCTTTATCAACGTTTTATCATTCAGGACCTTCAGTAGACTTAACAATTTTTTCTTTACACCTTGCAGGGATTTCTTCAATTTTAGGTGCCTTAAATTTTATTACTACAATTATTAATCTTAAAGCAAAAAACCTTTCAGCAGAAAAAATTAGACTATTTGTCTGATCAGTTATTT
+
CCCCCGFGGGGGGGGGGGGGGGGGGGGGGGGGGGGGGGGGGGGGGGFFGGGGGGGGGGGGGGGGGGGGGGGGGGGGGGGGGGGGGGGGGGGGGGGGGGGGGGGGGGGGGGGGGGGGGGGGGGFGGGGGGGGGGGGGGGGGGGGGGGGGGGGGGGGGGGGGGGGGGGGGGGGGGGGGGGGGGGGGGGGGGGFGGGGGGGGGGGGCFGGGGGGGGGGGGGGGGGGGGGGGGGFGGGFGGGGFFFFFGFGGGGGGFGFGGGFFABFGFGFGFFFGGFFGF@3FFFCAFFFFFFFFFFFFFCECE
@M70528:330:000000000-K6D4P:1:1102:17671:5340 1:N:0:CTGAGCCGGT+CCTTCACGTA
GGAGCCCCTGACATAGCATTCCCTCGATTAAATAATATAAGATTCTGACTTTTACCCCCTTCTCTGGGATTATTAATTATAGGACTTTATAAAGAAGGAGCGGGAACGGGATGAACAGTATATCCACCTTTATCAACGTTTTATCATTCAGGACCTTCAGTAGACTTAACAATTTTTTCTTTACACCTTGCAGGGATTTCTTCAATTTTAGGTGCCTTAAATTTTATTACTACAATTATTAATCTTAAAGCAAAAAACCTTTCAGCAGAAAAAATTAGACTATTTGTCTGATCAGTTATTT
+
CCCCCGGGGGGGGGGGGGGGGGGGGGGGGGGGGGGGGGGGGGGGGGGGGGGGGGGGGGGGGGGGGGGGGGGGGGGGGGGGGGGGGGGGGGGGGGGGGGGGGGGGGGGGGGGGGGGGGGGGGGGGGGGGGGGGGGGGGGGGGGGGGGGGGGGGGGGGGGGGGGGGGGGGGGGGGGGGGGGGGGGGGGGGGGGGGGGGGFGGGGGGGGGGGFGGGGGGGGGFGGGGGGGGGGFECCFGGGGF>AFFGFGG@FGGFCFFGGFFFFFGEGFG4F6CC>FGF@E4C6FFFFFFFFEFFF@EEFF?E
@M70528:330:000000000-K6D4P:1:1102:4665:5350 1:N:0:CTGAGCCGGT+CCTTCACGTA
GGAGCCCCTGACATAGCATTCCCTCGATTAAATAATATAAGATTCTGACTTTTACCCCCTTCTCTGGGATTATTAATTATAGGACTTTATAAAGAAGGAGCGGGAACGGGATGAACAGTATATCCACCTTTATCAACGTTTTATCATTCAGGACCTTCAGTAGACTTAACAATTTTTTCTTTACACCTTGCAGGGATTTCTTCAATTTTAGGTGCCTTAAATTTTATTACTACAATTATTAATCTTAAAGCAAAAAACATTTCAGCAGAAAAAATTAGACTATTTGTCTGATCAGTTATTT
+
CCCCCCGGGCGGG,C<FFGGGGGGGGGGGGGGGGGGGGGGGGGGGGGGGGGGGGGGGGGGGGGGGGGGGFGGGGGGGGGGGGGGGGGEGGGGGGGFGEG8FGEEDEGGGGGGGGGGGGGGGGGGGGGGGGGGGGGGGGGGGGGGGGGGGGGGGGGGGGGGGGGGGGGGGGGGGGGGGGGGGGGGGGGGGCFFFGEFGGGGGGGGGGGGGG?CFFGGFGCCGGGGGFGGGGFFFFFGGCGAFCFFGFGGGC>CFGFGGG)AFFFGCGCFFFFGGFFGF3?FEFFCA?FFE3CEFFFFCEFEE
@M70528:330:000000000-K6D4P:1:1102:25056:5351 1:N:0:CTGAGCCGGT+CCTTCACGTA
GGAGCCCCTGACATAGCATTCCCTCGATTAAATAATATAAGATTCTGACTTTTACCCCCTTCTCTGGGATTATTAATTATAGGACTTTATAAAGAAGGAGCGGGAACGGGATGAACAGTATATCCACCTTTATCAACGTTTTATCATTCAGGACCTTCAGTAGACTTAACAATTTTTTCTTTACACCTTGCAGGGATTTCTTCAATTTTAGGTGCCTTAAATTTTATTACTACAATTATTAATCTTAAAGCAAAAAACCTTTCAGCAGAAAAAATTAGACTATTTGTCTGATCAGTTATTT
+
CCCCCGGGGGGGGGGGGGGGGGGGGGGGGGGGGGGGGGGGGGGGGGGGGGGGGGGGGGGGGGGGGGGGGGGGGGGGGGGGGGGGGGGGGGGGGGGGGGGGGGGGGGGGGGGGGGGGGGGGGGGGGGGGGGAGGGGGGGGGGGGGGGGGGGGGGGGGGGGGGGGGGGGFGGGGGGGGGGGGGGGGGGGGGGGGGGGGGGGGGGGGGGGGGGGGGGGGGGGGGGGGGGGGGGFGGGFGGFGFFFFFGFFGGCFGFGFGGGFFFFFGFFCGFFFCF;FGFF?FFFGFFEFFFFFEFFFFEEFFF
@M70528:330:000000000-K6D4P:1:1102:9272:5366 1:N:0:CTGAGCCGGT+CCTTCACGTA
GGAGCCCCTGACATAGCATTCCCTCGATTAAATAATATAAGATTCTGACTTTTACCCCCTTCTCTGGGATTATTAATTATAGGACTTTATAAAGAAGGAGCGGGAACGGGATGAACAGTATATCCACCTTTATCAACGTTTTATCATTCAGGACCTTCAGTAGACTTAACAATTTTTTCTTTACACCTTGCAGGGATTTCTTCAATTTTAGGTGCCTTAAATTTTATTACTACAATTATTAATCTTAAAGCAAAAAACCTTTCAGCAGAAAAAATTAGACTATTTGTCTGATCAGTTATTT
+
CCCCCGGGGGGGGGGGGGGGGGGGGGGGGGGGGGGFFGGGGGGGGGGGGGGGGGGGGGGGGGGGGEGGGGGGGGGGGGGGGGFGGGGFGGGGGGGGGGGFGGGGGGGGGGGGGGGGGGGGGGGGGGGGGGGGGGGGGDGGGGGFFGGGGGGGGGGGGGGGGGGGGGGGFGGGGGGGGGGGGGGGGGGGGGGGGGGFGGGGGGGGGGGGGFGGGGGGGGGFGGGGGGGGGGFFGDAGGGFFFAFFGFFFFFGGFG>FGDEFAEFGFC=FFFFGF6FGFECFFFGFFEF<<7CEEF@FFFFFF
@M70528:330:000000000-K6D4P:1:1102:8604:5366 1:N:0:CTGAGCCGGT+CCTTCACGTA
GGAGCCCCTGACATAGCATTCCCTCGATTAAATAATATAAGATTCTGACTTTTACCCCCTTCTCTGGGATTATTAATTATAGGACTTTATAAAGAAGGAGCGGGAACGGGATGAACAGTATATCCACCTTTATCAACGTTTTATCATTCAGGACCTTCAGTAGACTTAACAATTTTTTCTTTACACCTTGCAGGGATTTCTTCAATTTTAGGTGCCTTAAATTTTATTACTACAATTATTAATCTTAAAGCAAAAAACCTTTCAGCAGAAAAAATTAGACTATTTGTCTGATCAGTTATTT
+
CCCCCGGGGGGGFGGGGGGGGGGGGGGGGGGGGGGGGGGGGFGGGGGGGGGGGGGGGGGGGGGGGGGGGGGGGGGGGGGGGGGGGGGGGGGGGGGGGGGGGGGGGGGGGGGGGFGGGGGGGFGGGGGGGGGGGGGGGGGGGGGGGGGGGGGGGGGGGGGGGGGGGGGGGGGGGGGGGGGGGGGGGGGGGGGFGGGGGGGGGGGGFGGGGGDGGGGGGGGGGGGGGGGGGGFGGGFGGGGFFFFFGFGGGGGGFGFGGGFFFFFGFCEFFFFGGFFGFFFFFFGFFFFCEFFFFFEFEEFFF
@M70528:330:000000000-K6D4P:1:1102:18701:5370 1:N:0:CTGAGCCGGT+CCTTCACGTA
GGAGCCCCTGACATAGCATTCCCTCGATTAAATAATATAAGATTCTGACTTTTACCCCCTTCTCTGGGATTATTAATTATAGGACTTTATAAAGAAGGAGCGGGAACGGGATGAACAGTATATCCACCTTTATCAACGTTTTATCATTCAGGACCTTCAGTAGACTTAACAATTTTTTCTTTACACCTTGCAGGGATTTCTTCAATTTTAGGTGCCTTAAATTTTATTACTACAATTATTAATCTTAAAGCAAAAAACCTTTCAGCAGAAAAAATTAGACTATTTGTCTGATCAGTTATTT
+
CCCCCGGGGGGGGGGGGGGGGGGGGGGGGGGGGGGGGGGGGGGGGGGGGGGGGGGGGGGGGGGGGGGGGGGGGGGGGGGGGGGGGGGGGGGGGGGGGGGGGGGGGGGGGGGGGGGGGGGGGGGGGGGGGGGGGGGGGGGGGGGGGGGGGGGGGGGGGGGGGGGGGGGEGGGGGGGGGGGGGGGGGGGGGGGGGFGGGGGGGGGGGGGGGGDGGGGGGGGGGGGGGGGGGGFGGGFGGGGFFFFFGFGGCGFGAFFGGGEFFFFGFGFGFFFGGFFGF;EAEFGFC5AEFFFFFFFFCCFFF
@M70528:330:000000000-K6D4P:1:1102:16746:5375 1:N:0:CTGAGCCGGT+CCTTCACGTA
GGAGCCCCTGACATAGCATTCCCTCGATTAAATAATATAAGATTCTGACTTTTACCCCCTTCTCTGGGATTATTAATTATAGGACTTTATAAAGAAGGAGCGGGAACGGGATGAACAGTATATCCACCTTTATCAACGTTTTATCATTCAGGACCTTCAGTAGACTTAACAATTTTTTCTTTACACCTTGCAGGGATTTCTTCAATTTTAGGTGCCTTAAATTTTATTACTACAATTATTAATCTTAAAGCAAAAAACCTTTCAGCAGAAAAAATTAGACTATTTGTCTGATCAGTTATTT
+
CCCCCGGGGGGGGGGGGGGGGGGGGGGGGGGGGGGGGGGGGGGGGGGGGGGGGGGGGGGGGGGGGGGGGGGGGGGGGGGGGGGGGGGGGGGGGGGGGGGGGGGGGGGGGGGGGGGGGGGGGGGGGGGGGGGGGGGGGGGGGGGGGGGGGGGGGGGGGGGGGGGGGGGGGGGGGGGGGGFGGGGGGGGGGGGGGGGGGGGGGGGGGGGGGGGGGGGGGGGGGGGGGGGGGGFGGGFGGGGFFFFFGFGGGGGGFFFGGGFFFFFGFGEFFFFCGFFFEEEFFFGFFEFFFFFFFFFFFFFFF
@M70528:330:000000000-K6D4P:1:1102:22514:5386 1:N:0:CTGAGCCGGT+CCTTCACGTA
GGAGCCCCTGACATAGCATTCCCTCGATTAAATAATATAAGATTCTGACTTTTACCCCCTTCTCTGGGATTATTAATTATAGGACTTTATAAAGAAGGAGCGGGAACGGGATGAACAGTATATCCACCTTTATCAACGTTTTATCATTCAGGACCTTCAGTAGACTTAACAATTTTTTCTTTACACCTTGCAGGGATTTCTTCAATTTTAGGTGCCTTAAATTTTATTACTACAATTATTAATCTTAAAGCAAAAAACCTTTCAGCAGAAAAAATTAGACTATTTGTCTGATCAGTTATTT
+
CCCCCGGGGGGGGGGFGFGGGGGGGGGGGGGGGGGGGGGGGGGGGGGGGGGGGGGGGGGGGGGGGGGGGGGGGGGGGGGGGGGGGGGGGGGGGGGGGGGGGGGGGGGGGGGGGGGGGGGGGGGGGGGGGGGGGGGGGGGGGGGGGGGGGGGGGGGGGGGGGGGGGGGGGGGGGGGGGGGGGGGGGGGGGGGGGGGGGGGGGGGGGGGGGGGFGGGGGGGGGGGGGGGGGGFGGGFGGGGFFFFFGFGGFGGGFGFGGGFFFFFGEGFFFFFGGFFGFFFFFFGFFFFFFFFFFFFFFFFFF
@M70528:330:000000000-K6D4P:1:1102:11462:5397 1:N:0:CTGAGCCGGT+CCTTCACGTA
GGAGCCCCTGACATAGCATTCCCTCGATTAAATAATATAAGATTCTGACTTTTACCCCCTTCTCTGGGATTATTAATTATAGGACTTTATAAAGAAGGAGCGGGAACGGGATGAACAGTATATCCACCTTTATCAACGTTTTATCATTCAGGACCTTCAGTAGACTTAACAATTTTTTCTTTACACCTTGCAGGGATTTCTTCAATTTTAGGTGCCTTAAATTTTATTACTACAATTATTAATCTTAAAGCAAAAAACCTTTCAGCAGAAAAAATTAGACTATTTGTCTGATCAGTTATTT
+
CCCCCG,@FGGGCGCFFGDCED@CC:E8FF<CCFGAGGFECFGDACFGGEFFFGGFGGEFGGGGFGFGG,;CCE9FGCFFCFDGGGGFCFGGGGDGC8C<FGGDGEGGC@FEEAEFA<FFEFDEED8<EEF?<FGFFGF,4@?<FG<,EFGFE<AFGCDE9:AAFGFGGFDFFGG,?>FGGGGGFFGCDGGF98++>EGGEGG7=;DCCEGFG?CEF,DAFFF,BAGGCFF7CC59DGGFF6@FFFG@7:8CFGFDCDBFAEFF<C6;;FAF63A<@;6ACFGFFEFCE?CEFE@.76))9
@M70528:330:000000000-K6D4P:1:1102:19628:5399 1:N:0:CTGAGCCGGT+CCTTCACGTA
GGAGCCCCTGACATAGCATTCCCTCGATTAAATAATATAAGATTCTGACTTTTACCCCCTTCTCTGGGATTATTAATTATAGGACTTTATAAAGAAGGAGCGGGAACGGGATGAACAGTATATCCACCTTTATCAACGTTTTATCATTCAGGACCTTCAGTAGACTTAACAATTTTTTCTTTACACCTTGCAGGGATTTCTTCAATTTTAGGTGCCTTAAATTTTATTACTACAATTATTAATCTTAAAGCAAAAAACCTTTCAGCAGAAAAAATTAGACTATTTGTCTGATCAGTTATTT
+
CCCCCGGGGGGGGGGGGGGGGGGGGGGGGGGGGGGGGGGGGGGGGGGGGGGGGGGGGGGGGGGGGGGGGGGGGGGGGGGGGGGGGGGGGGGGGGGGGGGGGGGGGGGGGGGGGGGGGGGGGGGGGGGGGGGGGGGGGGGGGGGGGGGGGGGGGGGGGGGGGGGGGGGGGGGGGGGGGGGGGGGGGGGGGGGGGGGGGGGGGGGG9FGGGGGGGGGGGGGGGGGGGFGGGGFFGGFGGGGFFFFFGFGGFGGGFGFGGGFFFFFGFGFGFFFGG@FG<8?FFFGFFFFFFFFFEC<EFEFEF
@M70528:330:000000000-K6D4P:1:1102:17219:5410 1:N:0:CTGAGCCGGT+CCTTCACGTA
GGAGCCCCTGACATAGCATTCCCTCGATTAAATAATATAAGATTCTGACTTTTACCCCCTTCTCTGGGATTATTAATTATAGGACTTTATAAAGAAGGAGCGGGAACGGGATGAACAGTATATCCACCTTTATCAACGTTTTATCATTCAGGACCTTCAGTAGACTTAACAATTTTTTCTTTACACCTTGCAGGGATTTCTTCAATTTTAGGTGCCTTAAATTTTATTACTACAATTATTAATCTTAAAGCAAAAAACCTTTCAGCAGAAAAAATTAGACTATTTGTCTGATCAGTTATTT
+
CCCCCGGGGGGGGGGGGGGGGGGGGGGGGGGGGGGGGGGGGGGGGGGGGGGGGGGGGGGGGGGGGGGGGGGGGGGGGGGGGGGGGGGGGGGGGGGGGGGGGGGGGGGGGGGGGGGGGGGGGGGGGGGGGGGGGGGGGGGGGGGGGGGGGGGGGGGGGGGGGGGGGGGGGGGGGGGGGGGGGGGGGGGGGGGGGGGGGGGGGGGFGGGGGGGFGGGGGGGGGGGGGGGGGGFGGGFGGGGFBFFFGFGGGGGGFGFGGGEFFFFGFGFGFAFGG>FGF@EFFFGFFEFFECEFFFFEE3C<C
@M70528:330:000000000-K6D4P:1:1102:23415:5411 1:N:0:CTGAGCCGGT+CCTTCACGTA
GGGACCCTGTTTTACTGTCTCTTATACACATCTCCGAGCCCACGAGCCCTGAGCCGGTATCTCGTATGCCGTCTTCTGCTTGAAAAAAAAAAAGAAGAAGCCAGAAAAGTCTAAACAATATATTACTCAATATCAACGCTTTATATTTAACGACCTTACGTAATCTTTACAATTATCAACTTTCACTTCGAAGATAATTCTGCAACTTTAGTCTCATTAAACACTTCTAGTGTAATTATCTATATTATAGCAAAAACACATGCTGGATTCAAAACTCCACTACTTACGCACTCATCTTTTT
+
CCCCCGGFGEFFGEFFFGGGGFGGGGGGGGGGGGGGGGGGGGGGGG+@FGGGGGGGGGGGGGGGGGGGGGGGGGGFGGGGGGGGGGFGGGGE4++,,,9,,4:,,49,,,9,,55B,,:5:,A,,,,5<,55@,5C,3++3+,8,,,,,:,+3+C+,333,3,+83,,,,,@8,,,,8,,3,,7@,,,,6*53*,,226,2,2552?,2:,22,<,54,,=;2:9,,5+,+,+4+,+++++3+++++22++3;*08**.)2))+.*,+**++3/)2.)).:F*/=)*((((-58))-).-.
@M70528:330:000000000-K6D4P:1:1102:10475:5413 1:N:0:CTGAGCCGGT+CCTTCACGTA
GGAGCCCCTGACATAGCATTCCCTCGATTAAATAATATAAGATTCTGACTTTTACCCCCTTCTCTGGGATTATTAATTATAGGACTTTATAAAGAAGGAGCGGGAACGGGATGAACAGTATATCCACCTTTATCAACGTTTTATCATTCAGGACCTTCAGTAGACTTAACAATTTTTTCTTTACACCTTGCAGGGATTTCTTCAATTTTAGGTGCCTTAAATTTTATTACTACAATTATTAATCTTAAAGCAAAAAACCTTTCAGCAGAAAAAATTAGACTATTTGTCTGATCAGTTATTT
+
CCCCCGGGGGGGGGGGGGGGGGGGGGGGGGGGGGGGGGGGGGGGGGGGGGGGGGGGGGGGGGGGGGGGGGGGGGGGGGGGGGGGGGGGGGGGGGGGGGGGGGGGGGGGGGGGGFGGGGGGGGGGGGGGGGGGGGGGGGGGGGGGGGGGGGGGGGGGGGFGGGGGGGGGGGGGGGGGGGGGGGGGGGGGFFGGGGEGGGGGGGGFGGGGGGGGGFEFGGGGGGGGGDGGGGFGGGFGGGGFFFFFGFGGGGGGFGFGGGFFFFFGFGFGFF;C66FGEFFFFFG6FFFEFFEFFEEFFFCEF
@M70528:330:000000000-K6D4P:1:1102:7860:5419 1:N:0:CTGAGCCGGT+CCTTCACGTA
GGAGCCCCTGACATAGCATTCCCTCGATTAAATAATATAAGATTCTGACTTTTACCCCCTTCTCTGGGATTATTAATTATAGGACTTTATAAAGAAGGAGCGGGAACGGGATGAACAGTATATCCACCTTTATCAACGTTTTATCATTCAGGACCTTCAGTAGACTTAACAATTTTTTCTTTACACCTTGCAGGGATTTCTTCAATTTTAGGTGCCTTAAATTTTATTACTACAATTATTAATCTTAAAGCAAAAAACCTTTCAGCAGAAAAAATTAGACTATTTGTCTGATCAGTTATTT
+
CCCCCGGGGGGGGGGGGFGFGGGGGGGGGGGGGFGGGGGGCFFGCGGFFGGGGGGGGFGGGGFGGGGGFDFGGGGFGGG<FCEFGGGGGGGGGGGGFGGGFECGEGGG7C7FCFGGFGGGGGGGGGGGGGGGGGAEFGGGGEFGFGGGGGGGGFGGGGGGGFFD?DG=EFFFGGGGFGFGGGGFG9DFGFFDGGGFEFCFFFFFGFGGGFDGGGG7DGGCCFGGGGFFGFFECFAEFGGFAFFCFFG:=F77AFFGGGFFFFFGF=6DFA6?<9;FA6?FEBFFFFFEFE)<EEFFFFCEF
@M70528:330:000000000-K6D4P:1:1102:6942:5421 1:N:0:CTGAGCCGGT+CCTTCACGTA
GGAGCCCCTGACATAGCATTCCCTCGATTAAATAATATAAGATTCTGACTTTTACCCCCTTCTCTGGGATTATTAATTATAGGACTTTATAAAGAAGGAGCGGGAACGGGATGAACAGTATATCCACCTTTATCAACGTTTTATCATTCAGGACCTTCAGTAGACTTAACAATTTTTTCTTTACACCTTGCAGGGATTTCTTCAATTTTAGGTGCCTTAAATTTTATTACTACAATTATTAATCTTAAAGCAAAAAACCTTTCAGCAGAAAAAATTAGACTATTTGTCTGATCAGTTATTT
+
CCCCCGGGGGGGGGGGGGGGGGGGGGGGGGGGGGGGGGGGGGGGGGGGGGGGGGGGGGGGGGGGGGGGGGGGGGGGGGGGGGGGGGGGGGGGGGGGGGGGGGGGGGGGGGGGGGGGGGGGGGGGGGGGGGGGGGGGGGGGGGGGGGFEGGGGGGGGFGGGGGGFGGGGGGGGGGGGGGGGGGGGGGGGGGGGGGGGGGGGGGGGGGGGGGGGGGGGGGGGFGGFFGGGGGFGGGFFGGGFFFFFFFGGGDGGFGFGGGFFFFFGFGCGFFFGG>FD@EFFFFGFF)@EEE<EFFFFFFFFF
@M70528:330:000000000-K6D4P:1:1102:22789:5450 1:N:0:CTGAGCCGGT+CCTTCACGTA
GGAGCCCCTGACATAGCATTCCCTCGATTAAATAATATAAGATTCTGACTTTTACCCCCTTCTCTGGGATTATTAATTATAGGACTTTATAAAGAAGGAGCGGGAACGGGATGAACAGTATATCCACCTTTATCAACGTTTTATCATTCAGGACCTTCAGTAGACTTAACAATTTTTTCTTTACACCTTGCAGGGATTTCTTCAATTTTAGGTGCCTTAAATTTTATTACTACAATTATTAATCTTAAAGCAAAAAACCTTTCAGCAGAAAAAATTAGACTATTTGTCTGATCAGTTATTT
+
CCCCCGGGGGGGGGGGGGGGGGGGGGGGGGGGGGGGGGGGGGGGGGGGGGGGGGGGGGGGGGGGGGGGGGGGGGGGGGGGGGGGGGGGGGGGGGGGGGGGGGGGGGGGGGGGGGGGGGGGGGGGGGGGGGGGGGGGGGGGGGGGGGGGGGGGGGGGGGGGGGGGGGGAFGGGGGGGGGGGGGGGGGGGGGGGG8EFGGGGGGGGGGGGGGG?FGCGGGGGGGGGGGGGGDFGGGFGGGGFFAFFGFGGGGGGFGFGGGFFFE8FEFFFFFACF>FFFEEFEFGFFCF?EEFF<CEFEEFFF
@M70528:330:000000000-K6D4P:1:1102:12594:5460 1:N:0:CTGAGCCGGT+CCTTCACGTA
GGACCCTGTTTTACTGTCTCTTATACACATCTCCGAGCCCACGAGACCTGAGCCGGTATCTCGTATGCCGTCTTCTGCTTGAAAAAAAAAAAATAAAGATCAAGAACAGAATGAACATAATATCCACCTTACACAACATTTTATCATCCACGCCCTTCTCTAGACTTACCCATTATCTATTTACACCTTGCAGAAATTTCATCCCTATACTGTTCCTTACCGTGTCATCTAACAATTCTTACTCTTAACGCAAAACAACTTCAAGAATACACACTTAGCGTATATCTCTTCGCCATCCTTT
+
CCCCCGFGGGGGGGGGGGGGGGGGGGGGGGGGGGGGGGGGGGGGGGGGGGGGGGGGGGCFGGGGGGGGGGGGGGGFFGGGGGGGGGGGGGG>@,:C,,,,,5,,,,44=4BA,,,A<,,,55<<9,,?,,,,,:A++,3,,,:55,,,,,,+++8+6>,,93,3@=,@FE,88,,7,3,355,@,,,,3,,,,,3,37,6,76,4:,=,22,2,<,5:,,,44,4,,5C,8,+4*==+11;:@F76:77*:5)))***2)+1++)*,++**+*()0))))-8*)/)/6).)(((,,((..)
@M70528:330:000000000-K6D4P:1:1102:18270:5471 1:N:0:CTGAGCCGGT+CCTTCACGTA
GGAGCCCCTGACATAGCATTCCCTCGATTAAATAATATAAGATTCTGACTTTTACCCCCTTCTCTGGGATTATTAATTATAGGACTTTATAAAGAAGGAGCGGGAACGGGATGAACAGTATATCCACCTTTATCAACGTTTTATCATTCAGGACCTTCAGTAGACTTAACAATTTTTTCTTTACACCTTGCAGGGATTTCTTCAATTTTAGGTGCCTTAAATTTTATTACTACAATTATTAATCTTAAAGCAAAAAACCTTTCAGCAGAAAAAATTAGACTATTTGTCTGATCAGTTATTT
+
CCCCCGGGGGFGGGGGGGGGGGGGGGGGCFGGGGGGGGGGGGGGGGGGGGGGGGGGGGGGGGGGGGGGGGGGGGGGGGGGGGGGGGGGGGGGGGGGGGGGGGGGGGGGGGGGGFGGGGGGGGGGGGGGGGGGGGGGGGGGGGFGGGGFFGGGGGGGGGGGGGGGGGGFGGGDFGGGGGGGGGDDGGFGGGGGGCGGGGGGGGGFGGGGFGFGEEFGGGGG7FEFGGGGGGFFGGFGGGGFFFFFGFFFEFGGFGFFGGFFFFFGFGFGFAACGFFGE;EFEFGFF?FFE4CEFFFFEFFFF
@M70528:330:000000000-K6D4P:1:1102:12352:5482 1:N:0:CTGAGCCGGT+CCTTCACGTA
GGAGCCCCTGACATAGCATTCCCTCGATTAAATAATATAAGATTCTGACTTTTACCCCCTTCTCTGGGATTATTAATTATAGGACTTTATAAAGAAGGAGCGGGAACGGGATGAACAGTATATCCACCTTTATCAACGTTTTATCATTCAGGACCTTCAGTAGACTTAACAATTTTTTCTTTACACCTTGCAGGGATTTCTTCAATTTTAGGTGCCTTAAATTTTATTACTACAATTATTAATCTTAAAGCAAAAAACCTTTCAGCAGAAAAAATTAGACTATTTGTCTGATCAGTTATTT
+
CCCCCGFGGGGGGGGGGGGGGGGGGGGGGGGGGGGGGGGGGGGGGGGGGGGGGGGGGGGGGGGGGGGGGGGGGGGGGGGGGGGGGGGGGGGGGGGGGGGGGGGGGGGGGGGGGGGGGGGGGGGGGGGGGGGGGGGGGGGGGGGGGGGGGGGGGGGGGGGGGGGGGGGFGGGGGGGGGGGGGGGGGGGGGGFGGGGGGGGGGGGGGGGGGGGGGGGGGGGGGGGGGFGGGGFFFCCGGGGFFFFFGFGGEFGGAGFGGG:FFFFGFGEGFFFCFFFGFFFFEFGFFFFCFEFCEFEFFFFFF
@M70528:330:000000000-K6D4P:1:1102:18283:5483 1:N:0:CTGAGCCGGT+CCTTCACGTA
GGAGCCCCTGACATAGCATTCCCTCGATTAAATAATATAAGATTCTGACTTTTACCCCCTTCTCTGGGATTATTAATTATAGGACTTTATAAAGAAGGAGCGGGAACGGGATGAACAGTATATCCACCTTTATCAACGTTTTATCATTCAGGACCTTCAGTAGACTTAACAATTTTTTCTTTACACCTTGCAGGGATTTCTTCAATTTTAGGCGCCTTAAATTTTATTACTACAATTATTAATCTTAAAGCAAAAAACCTTTCAGCAGAAAAAATTAGACTATTTGTCTGATCAGTTATTT
+
CCCCCGEGGGGGGGGGGGGGGGFGGGGGGGGGGGEFGGGAFFGGGGGCFGFFGGFFGGGGGGGGGGGGFFGGGGCFGGGGGGFCFGGGGGGGGGGFFGGFGGCGGGGDGGGGGFGGGGGGGGGGGGGGGGGFGGGGGGGGFGGFFGGGGGFGGGGGGGFFGGGGGGG,CFFGGGGGGGGGGGG;EGGGGCG9==E7DFGGGGGG7EFFFG8,@6CCGGGDADEGGGCFFGFFGFFGGGGFFFFFGFGGGG7C*AFFGGFF4@AGFGFGAFA6<3ADE@FFFFGFFFFCFF9EEFFEEEFCE
@M70528:330:000000000-K6D4P:1:1102:22976:5488 1:N:0:CTGAGCCGGT+CCTTCACGTA
GGAGCCCCTGACATAGCATTCCCTCGATTAAATAATATAAGATTCTGACTTTTACCCCCTTCTCTGGGATTATTAATTATAGGACTTTATAAAGAAGGAGCGGGAACGGGATGAACAGTATATCCACCTTTATCAACGTTTTATCATTCAGGACCTTCAGTAGACTTAACAATTTTTTCTTTACACCTTGCAGGGATTTCTTCAATTTTAGGTGCCTTAAATTTTATTACTACAATTATTAATCTTAAAGCAAAAAACCTTTCAGCAGAAAAAATTAGACTATTTGTCTGATCAGTTATTT
+
CCCCCGGGGGGGGGGGGGGGGGGGGGGGGGGGGGGGGGGGGGGGGGGGGGGGGGGGGGGGGGGGGGGGGGGGGGGGGGGGGGGGGGGGGGGGGGGGGGGGGGGGGGGGGGGGGGGGGGGGGGGGGGGGGGGGGGGGGGGGGGGGGGGGGGGGGGGGGGGGGGGGGGGGGGGGGGGGGGGGGGGGGGGGGGGCGGGGGGGGGGGGGGDGGGGGGGGGGGGGGFGGGGGG@EFGGGFGGGGFF>FFGFDGGFGGFFA7DGEFFF=CEGFGFFFGGFFCEFFF?BFFFFFCFFFFF?<CEEFCE
@M70528:330:000000000-K6D4P:1:1102:26031:5490 1:N:0:CTGAGCCGGT+CCTTCACGTA
GGAGCCCCTGACATAGCATTCCCTCGATTAAATAATATAAGATTCTGACTTTTACCCCCTTCTCTGGGATTATTAATTATAGGACTTTATAAAGAAGGAGCGGGAACGGGATGAACAGTATATCCACCTTTATCAACGTTTTATCATTCAGGACCTTCAGTAGACTTAACAATTTTTTCTTTACACCTTGCAGGGATTTCTTCAATTTTAGGTGCCTTAAATTTTATTACTACAATTATTAATCTTAAAGCAAAAAACCTTTCAGCAGAAAAAATTAGACTATTTGTCTGATCAGTTATTT
+
CCCCCGGGGGGGGGGGGGGGGGGGGGCGGGGGGGGGGGGGGGGGGGGGGGGGGGGGGGGGFGEGGGGGGGGGGGGGGFGGGGGGGGGGGGGGGGGGGGGFFGGGGGGGGGGGGGGGGGGGGGGGGGGFGGGGGGGGGGGGGGGGGGGGGGGGGGGGGGGGGGGGGGG9FGGGGGGGGGGGGGGGGGFGGAFGGGGFGGGFGGGFFEGGGGFGGGGGGGGGFGGGGGGGC:EGGFFGFGGFFCFFGFGGFFGGFGADDCBFFEAGE:@C;8A6F@FFA@<4;FFFACF?.765)78C3<?5?
@M70528:330:000000000-K6D4P:1:1102:21437:5494 1:N:0:CTGAGCCGGT+CCTTCACGTA
GGAGCCCCTGACATAGCATTCCCTCGATTAAATAATATAAGATTCTGACTTTTACCCCCTTCTCTGGGATTATTAATTATAGGACTTTATAAAGAAGGAGCGGGAACGGGATGAACAGTATATCCACCTTTATCAACGTTTTATCATTCAGGACCTTCAGTAGACTTAACAATTTTTTCTTTACACCTTGCAGGGATTTCTTCAATTTTAGGTGCCTTAAATTTTATTACTACAATTATTAATCTTAAAGCAAAAAACCTTTCAGCAGAAAAAATTAGACTATTTGTCTGATCAGTTATTT
+
CCCCCGGGGGGGGGGGGGGGGGGGGGGGGGGGGGGGGGGGGGGGGGGGGGGGGGGGGGGGGGGGGGGGGGGGGGGGGGGGGGGGGGGGGGGGGGGGGGGGGGGGGGGGGGGGGGGGGGGGGGGGGGGGGGGGGGGGGGGGGGGGGGGGGGGGGGGGGGGGGGGGGGGGGGGGGGGGGGGGGGGGGGGGGGDGGGGGGGGGGGGGGGGGGGGGGFGGGGGGFGGGGGGGGGFGGGFGGGGFFFFFGFGGGFGGFGFGGGFFFFFGFFEGFFFGG>FGFFEFFFGFF?FECCFEFE@ECFFFF
@M70528:330:000000000-K6D4P:1:1102:21486:5521 1:N:0:CTGAGCCGGT+CCTTCACGTA
GGAGCCCCTGACATAGCATTCCCTCGATTAAATAATATAAGATTCTGACTTTTACCCCCTTCTCTGGGATTATTAATTATAGGACTTTATAAAGAAGGAGCGGGAACGGGATGAACAGTATATCCACCTTTATCAACGTTTTATCATTCAGGACCTTCAGTAGACTTAACAATTTTTTCTTTACACCTTGCAGGGATTTCTTCAATTTTAGGTGCCTTAAATTTTATTACTACAATTATTAATCTTAAAGCAAAAAACCTTTCAGCAGAAAAAATTAGACTATTTGTCTGATCAGTTATTT
+
CCCCCGGGGGGGGGGGGGGGGGGGGGGGGGGGGGGGGGGGGGGGGGGGGGGGGGGGGGGGGGGGGGGGGGGGGGGGGGGGGGGGGGGGGGGGGGGGGGGGGGGGGGGGGGGGGEFGGGGGGGGGGGGGGGGGGGGGGGGGGGGGGGGGGGGGGGGGGGGGGGGGGGGGGGGGGGGGGGGGGGGGGGGGGGGGGGGGGGGGGGGGGGGGGGGGGGGGGGGGGGGGGGGGGGFFGGFGGGGFFFFFGFGGFGGGFGFGGGEFFFFGFGFGFFAGGFFGFFCFEFGFFFFFFCFFFFEE?CEFF
@M70528:330:000000000-K6D4P:1:1102:10058:5521 1:N:0:CTGAGCCGGT+CCTTCACGTA
GGAGCCCCTGACATAGCATTCCCTCGATTAAATAATATAAGATTCTGACTTTTACCCCCTTCTCTGGGATTATTAATTATAGGACTTTATAAAGAAGGAGCGGGAACGGGATGAACAGTATATCCACCTTTATCAACGTTTTATCATTCAGGACCTTCAGTAGACTTAACAATTTTTTCTTTACACCTTGCAGGGATTTCTTCAATTTTAGGTGCCTTAAATTTTATTACTACAATTATTAATCTTAAAGCAAAAAACCTTTCAGCAGAAAAAATTAGACTATTTGTCTGATCAGTTATTT
+
CCCCCGGGGGGGGGGGGGGGGGGGGGGFGGFGGGGGGGGGGGGGGGGGGGGGGGGGGGGGGGGGGGGGGGGGGGGGGGGGGGFGGGGGGGGGGGGGGGGGGGGGGGGGGGGGGEGGGGGGGGGGGGGGGGGGGGGGGGGGGGGGGGGGGGGGGGGGGGGGGGGGGGGGGGGGGGGGGGGGGGGGGGGGGGGGGGCFFGGGGGGGGGGGGFGGGGGGGGGGFGGGGGGGGGFGGGFGFGGFFFFFGFGF?F>DFFFGDGFFFFFGFFEGF6FG<@FFFE?FFFGFFFFFFFFFFF@EFCFFF
@M70528:330:000000000-K6D4P:1:1102:23515:5530 1:N:0:CTGAGCCGGT+CCTTCACGTA
GGAGCCCCTGACATAGCATTCCCTCGATTAAATAATATAAGATTCTGACTTTTACCCCCTTCTCTGGGATTATTAATTATAGGACTTTATAAAGAAGGAGCGGGAACGGGATGAACAGTATATCCACCTTTATCAACGTTTTATCATTCAGGACCTTCAGTAGACTTAACAATTTTTTCTTTACACCTTGCAGGGATTTCTTCAATTTTAGGTGCCTTAAATTTTATTACTACAATTATTAATCTTAAAGCAAAAAACCTTTCAGCAGAAAAAATTAGACTATTTGTCTGATCAGTTATTT
+
CCCCCGGGGGGGGGGGGGGGGGGGGGGGGGGGGGGGGGGGGGGGGGGGGGGGGGGGGGGGGGGGGGGGGGGGGGGGGGGGGGGGGGGGGGGGGGGGGGGGGGGGGGGGGGGGGGGGGGGGGGGGGGGGGGGGGGGGGGGGGGGGGGGGGGGGGGGGGGGGGGGGGGGGGGGGGGGGGGGGGGGGGGGGGGGGGGGGGGGGGGGGGGCGGGGGGGGGGGGGGGGGGGGGGEFGGGFGFFGFFFFFGFGGGGGGFGFGGGDFFFFGFGFGFFFGGFFGF3?=CFGFFCF<?6>FFFEFFEEFF
@M70528:330:000000000-K6D4P:1:1102:5184:5531 1:N:0:CTGAGCCGGT+CCTTCACGTA
GGAGCCCCTGACATAGCATTCCCTCGATTAAATAATATAAGATTCTGACTTTTACCCCCTTCTCTGGGATTATTAATTATAGGACTTTATAAAGAAGGAGCGGGAACGGGATGAACAGTATATCCACCTTTATCAACGTTTTATCATTCAGGACCTTCAGTAGACTTAACAATTTTTTCTTTACACCTTGCAGGGATTTCTTCAATTTTAGGTGCCTTAAATTTTATTACTACAATTATTAATCTTAAAGCAAAAAACCTTTCAGCAGAAAAAATTAGACTATTTGTCTGATCAGTTATTT
+
CCCCCCFFGFGGGGGDFFCEEFEGFEGGEGGFFGG9FFCECFGGGG,;CFCGF<FFED@CGGGGGGEFF8EE9C<FGCFGGGGCFCFFGCFFGGCDE,<8C@CEGGF@GGG:CEFDCCFG<FGGFGGD<EAGGGGGGE<BDFGGFGGGGGGAFGFCGGGGFGGGGFGFFDGDDFBFGG?GFFGGGGB=D,BFD8EFGGG9EGGFADFG7EFGG,@9CCFCCCCF7,@<FG>FGCFFFFDBAFAF7EG@CFDG97ADD5)?*8+=?FCD6AA;<>49<4?FFFGFC6;?<CFF3?EEC?C3?
@M70528:330:000000000-K6D4P:1:1102:5336:5542 1:N:0:CTGAGCCGGT+CCTTCACGTA
GGAGCCCCTGACATAGCATTCCCTCGATTAAATAATATAAGATTCTGACTTTTACCCCCTTCTCTGGGATTATTAATTATAGGACTTTATAAAGAAGGAGCGGGAACGGGATGAACAGTATATCCACCTTTATCAACGTTTTATCATTCAGGACCTTCAGTAGACTTAACAATTTTTTCTTTACACCTTGCAGGGATTTCTTCAATTTTAGGTGCCTTAAATTTTATTACTACAATTATTAATCTTAAAGCAAAAAACCTTTCAGCAGAAAAAATTAGACTATTTGTCTGATCAGTTATTT
+
CCCCCGGEG<FGG,C<EFGGGGGGGEGFGGGGGGGGGGGGGGGGGFCFFGGGGFGGGGGGFF<FDGGGF<FFCFEEGGGGGGGGGGGAFFGGGGGGG8EEECCFGGGGGGEDF<EFFGGAAFGGF,EFGGGFGCEFGGFGGGGGGGGFFGGGGFFGFGGGGGGGGGG9BFGGGGGFGCFGGGGDFGCDGG?A9=BCFFFGGGGGGGGGGGG?FGGDFGFGDGGGGGGGFCFFGFFFGGC+=BAFFFGCEFFCFGFGDDFFF=FFCG=DAFFGFFFFFEFFEFFFF<AE?4<C67<F?EFCE
@M70528:330:000000000-K6D4P:1:1102:24318:5550 1:N:0:CTGAGCCGGT+CCTTCACGTA
GGAGCCCCTGACATAGCATTCCCTCGATTAAATAATATAAGATTCTGACTTTTACCCCCTTCTCTGGGATTATTAATTATAGGACTTTATAAAGAAGGAGCGGGAACGGGATGAACAGTATATCCACCTTTATCAACGTTTTATCATTCAGGACCTTCAGTAGACTTAACAATTTTTTCTTTACACCTTGCAGGGATTTCTTCAATTTTAGGTGCCTTAAATTTTATTACTACAATTATTAATCTTAAAGCAAAAAACCTTTCAGCAGAAAAAATTAGACTATTTGTCTGATCAGTTATTT
+
BB<CCFGEGGGGGGGGGGGGGGGGGGGGGGGGGGGGGGGGGGGGGGGGGGGFEGGGGGGGCFEGGGGGGGGGGGGGGGGGGGGGGGGGGGGGGGGFGGGGGGGGGGGGGGGGGGGGGFFGGGGGGGGGGGFFGFGF8CAFFEFAF9FGGGDGFGGGFFGG@BFGGGGGF9EFGGGGGEGGGGGGGFCGGFGFGGCDFGDDGGGEGGACAFCCB,@EGGGGDFGFGEGGFFFFCC57=@CFFAFFGF9F7CFFAF>FGD>AF=FG?GF*66A6C@F0;4C4?A+@F7F?<CCFC?@EE5<CE
@M70528:330:000000000-K6D4P:1:1102:25014:5573 1:N:0:CTGAGCCGGT+CCTTCACGTA
GGAGCCCCTGACATAGCATTCCCTCGATTAAATAATATAAGATTCTGACTTTTACCCCCTTCTCTGGGATTATTAATTATAGGACTTTATAAAGAAGGAGCGGGAACGGGATGAACAGTATATCCACCTTTATCAACGTTTTATCATTCAGGACCTTCAGTAGACTTAACACTTTTTTCTTTACACCTTGCAGGGATTTCTTCAATTTTAGGTGCCTTAAATTTTATTACTTCAATTATTAATCTTAAAGCAAAAAACCTTTCAGCAGAAAAAATTAGACTATTTGTCTGATCAGTTATTT
+
@A,ACCF7CFFFCEFEF<EFEAE<CECFF,CCFFACEGGECGG<FDACCCEFFFGF@FF6;C,;FGGGFEF@66FC<@FF@@FEFGFG@EFGGGF<<F<@7FEGGGGEFFGGGCEFGCE<F,BFEFGA8F9F,?5FBF=FGEG9AEFAFFFFFGGFFFFGDBFFGG;,4:E,CA5@FCFD;E;;DFGD3FF9>>8FD@FDFAFFCEA==,:CGG?FCFGGGGG9;2@CFFF,5EF:982=69FFGA++9:+*3;9CD<66A*8CEG4?6AA672F<7;);7A:7+7ACC?4?7?46C<C)9
@M70528:330:000000000-K6D4P:1:1102:8616:5578 1:N:0:CTGAGCCGGT+CCTTCACGTA
GGAGCCCCTGACATAGCATTCCCTCGATTAAATAATATAAGATTCTGACTTTTACCCCCTTCTCTGGGATTATTAATTATAGGACTTTATAAAGAAGGAGCGGGAACGGGATGAACAGTATATCCACCTTTATCAACGTTTTATCATTCAGGACCTTCAGTAGACTTAACAATTTTTTCTTTACACCTTGCAGGGATTTCTTCAATTTTAGGTGCCTTAAATTTTATTACTACAATTATTAATCTTAAAGCAAAAAACCTTTCAGCAGAAAAAATTAGACTATTTGTCTGATCAGTTATTT
+
CCCCCGGGGGGGFGGGGGGGGGGGGGGGGGGGGGGGGGGGFGGGGGGGGGGGGGGGGGGGGGGGGGGGGGGGGGGGGGGGGGGGGGGGGGGGFEFFGGGGGGGGGGGGGGGGGGGGGGGGGGGGGGFGGGGGGGGGGGGGGGGGGGGGGGGGGGFGGGGGGGGECGGGGGGGGGGGGGGGGGGGGGGGGGGGGGGGGGGGGGCFFGGGGGGGFFGGGGGGGGGGGGGGGGFGGGFGGCGFFACFGFGGGDGGF>FGGGFFFFFGEGFFFFAGGFFGFFEFEFGFFCFFFFFFFFFFCFCEE
@M70528:330:000000000-K6D4P:1:1102:14611:5581 1:N:0:CTGAGCCGGT+CCTTCACGTA
GGAGCCCCTGACATAGCATTCCCTCGATTAAATAATATAAGATTCTGACTTTTACCCCCTTCTCTGGGATTATTAATTATAGGACTTTATAAAGAAGGAGCGGGAACGGGATGAACAGTATATCCACCTTTATCAACGTTTTATCATTCAGGACCTTCAGTAGACTTAACAATTTTTTCTTTACACCTTGCAGGGATTTCTTCAATTTTAGGTGCCTTAAATTTTATTACTACAATTATTAATCTTAAAGCAAAAAACCTTTCAGCAGAAAAAATTAGACTATTTGTCTGATCAGTTATTT
+
CCCCCGGGGGGGGGGGGGGGGGGGGGGGGGGGGGGGGGGGGGGGGGGGGGGGGGGGGGGGGGGGGGGGGGGGGGGGGGGGGGGGGGGGGGGGGGGGGGGGGGGGGGGGGGGGGGGGGGGGGGGGGGGGGGGGGGGGGGGGGGGGGGGGGGGGGGGGGGGGGGGGGGGGGGGGGGGGGGGGGGGGGGGGGGGGGGGGGGGGGGGGGGGGGFGGGGGGGGGGGGGGGGGGGGFGGFFGGGGFFFFFGFGGGGGGFGFGGGFFFFFGFGFGFAFFD0;FFFEFEFGFFFF<CEEECCFFFFFFF
@M70528:330:000000000-K6D4P:1:1102:11969:5586 1:N:0:CTGAGCCGGT+CCTTCACGTA
GGAGCCCCTGACATAGCATTCCCTCGATTAAATAATATAAGATTCTGACTTTTACCCCCTTCTCTGGGATTATTAATTATAGGACTTTATAAAGAAGGAGCGGGAACGGGATGAACAGTATATCCACCTTTATCAACGTTTTATCATTCAGGACCTTCAGTAGACTTAACAATTTTTTCTTTACACCTTGCAGGGATTTCTTCAATTTTAGGTGCCTTAAATTTTATTACTACAATTATTAATCTTAAAGCAAAAAACCTTTCAGCAGAAAAAATTAGACTATTTGTCTGATCAGTTATTT
+
CCCCCGGGGGGGGGGGGGGGGGGGGGGGGGGGGGGGGGGGGGGGGGGGGGGGGGGGGGGGGGGGGGGGGGGGGGGGGGGGGGGGGGGGGGGGGGGGGGGGGGGGGGGGGGGGGGGGGGGGGGGGGGGGGGGGGGGGGGGGGGGGGGGGGGGGGGGGGGGGGGGGGGGGGGGGGGGGGGGGGGGGGGGGGGGGGGGGFGGGGGGGGGGGGGGGGGGGGGGGGGGGGGFGFFFGGGFGGGGFFFFFGFGFFGFDFGFGGGEFFFFGFFEGFFF,CBFFF@CFFFGFFEF3C?CEFC3??EFFF
@M70528:330:000000000-K6D4P:1:1102:24696:5592 1:N:0:CTGAGCCGGT+CCTTCACGTA
GGAGCCCCTGACATAGCATTCCCTCGATTAAATAATATAAGATTCTGACTTTTACCCCCTTCTCTGGGATTATTAATTATAGGACTTTATAAAGAAGGAGCGGGAACGGGATGAACAGTATATCCACCTTTATCAACGTTTTATCATTCAGGACCTTCAGTAGACTTAACAATTTTTTCTTTACACCTTGCAGGGATTTCTTCAATTTTAGGTGCCTTAAATTTTATTACTACAATTATTAATCTTAAAGCAAAAAACCTTTCAGCAGAAAAAATTAGACTATTTGTCTGATCAGTTATTT
+
CCCCCGGGGGGGGGGGGGGGGGGGGGGGGGGGGGGGGGGGGGGGGGGGGGGGGGGGGGGGGGGGGGGGGGGGGGGGGGGGGGGFGGGGGGGGGGGGGGGGGGGGGGGDGGGGGGGGGGGGGGGGGGGGGGGGGGGGGGGGGGGGGGGGGGGGGGGGGGGGGGGGGGGGGCGGGGGGGGGGGGGGGGGGGFFGFF6FGGGGGGGGGGGGGGG8FFGGGGGGFGGGGFGGGGFFGGAFGGGFFFFFGFFGFCFG97AFGGBFFE8FFGEFFFFGG9FDE83AEFGFA3AEEC<?4?3<C<EEF
@M70528:330:000000000-K6D4P:1:1102:16264:5620 1:N:0:CTGAGCCGGT+CCTTCACGTA
GGAGCCCCTGACATAGCATTCCCTCGATTAAATAATATAAGATTCTGACTTTTACCCCCTTCTCTGGGATTATTAATTATAGGACTTTATAAAGAAGGAGCGGGAACGGGATGAACAGTATATCCACCTTTATCAACGTTTTATCATTCAGGACCTTCAGTAGACTTAACAATTTTTTCTTTACACCTTGCAGGGATTTCTTCAATTTTAGGTGCCTTAAATTTTATTACTACAATTATTAATCTTAAAGCAAAAAACCTTTCAGCAGAAAAAATTAGACTATTTGTCTGATCAGTTATTT
+
CCCCCCGGGGGGGGGGGGGGGGGGGGGGGGGGGGGGGGGGGGGGGGFGGGGGGGGGGGGGGGGGGGGGGGGGGGGGGGGGGGGGGGGGGGGGGGGGGGGGGGGGGGGGGGGGGGGGGGGGGGGGGGGGGGGGGGGGGGGGGGGGGGGGGGGGGGGGGGGGGGGGGGGGGGGGGGGGGGGGGGGGGGGGGGGGGGGGGGGGGGGGGGGGGGGCGGGGGGGGGGGGGGGGGGFGGGFGGGGFFFFFGFGGGGGGFGFGGGEFF:6FFFFGFFFGGFFGFFEFFFGFFFFCCFEFFFFCCFFEF
@M70528:330:000000000-K6D4P:1:1102:26969:5623 1:N:0:CTGAGCCGGT+CCTTCACGTA
GGAGCCCCTGACATAGCATTCCCTCGATTAAATAATATAAGATTCTGACTTTTACCCCCTTCTCTGGGATTATTAATTATAGGACTTTATAAAGAAGGAGCGGGAACGGGATGAACAGTATATCCACCTTTATCAACGTTTTATCATTCAGGACCTTCAGTAGACTTAACAATTTTTTCTTTACACCTTGCAGGGATTTCTTCAATTTTAGGTGCCTTAAATTTTATTACTACAATTATTAATCTTAAAGCAAAAAACCTTTCAGCAGAAAAAATTAGACTATTTGTCTGATCAGTTATTT
+
CCCCCGGGGGGGGGGGGGGGGGGGGGGGGGGGGGGGGGGGGGGGGGGGGGGGGGGGGGGGGGGGGGGGGGGGGGGGGGGGGGGGGGGGGGGGGGGGGGGGGGGGGGGGGGGGGGGGGGGGGGGGGGGGGGGGGGGGGGGGGGGGGGGGGGGGGGGGGGGGGGGGGGGGGGGGGGGGGGGGGGGGGGGGGGGGGGGGGGGGGGGGGGGGGGGGGGGGGGGGGGGGG7FGGGFGGGFGGGGFFFFFFFGGEGFGFGFGGGBFFFFGE==DFFFGGFFFEEF44AGFF?FCEE9EFE@EEEEFF
@M70528:330:000000000-K6D4P:1:1102:11034:5625 1:N:0:CTGAGCCGGT+CCTTCACGTA
GGAGCCCCTGACATAGCATTCCCTCGATTAAATAATATAAGATTCTGACTTTTACCCCCTTCTCTGGGATTATTAATTATAGGACTTTATAAAGAAGGAGCGGGAACGGGATGAACAGTATATCCACCTTTATCAACGTTTTATCATTCAGGACCTTCAGTAGACTTAACAATTTTTTCTTTACACCTTGCAGGGATTTCTTCAATTTTAGGTGCCTTAAATTTTATTACTACAATTATTAATCTTAAAGCAAAAAACCTTTCAGCAGAAAAAATTAGACTATTTGTCTGATCAGTTATTT
+
CCCCCGGGGGGGGGGGGGGGGGGGGGGGGGGGGGGGGGGGGGGGGGGGGGGGGGGGGGGGGGGGGGGGGGGGGGGGGGGGGGGGGGGGGGGGGGGGGGGGGGGGGGGGGGGGGGGGGGGGGGGGGGGGGGGGGGGGGGGGGGGGGGGGGGGGGGGGGGGGGGGGGGGCFGGGGGGGGGGGGGGGGGGGGGGGGGGGGGGGGGGGGGGGGFFGGGGGGGGGGGGGGGGGGGFGGGFGGDGFFFFFGFGGGGGGFGFGGGFFFFFGFGFGFFFGGFFGEFFFFFGFFFFFFEEFEFFEFFEFF
@M70528:330:000000000-K6D4P:1:1102:23848:5625 1:N:0:CTGAGCCGGT+CCTTCACGTA
GGAGCCCCTGACATAGCATTCCCTCGATTAAATAATATAAGATTCTGACTTTTACCCCCTTCTCTGGGATTATTAATTATAGGACTTTATAAAGAAGGAGCGGGAACGGGATGAACAGTATATCCACCTTTATCAACGTTTTATCATTCAGGACCTTCAGTAGACTTAACAATTTTTTCTTTACACCTTGCAGGGATTTCTTCAATTTTAGGTGCCTTAAATTTTATTACTACAATTATTAATCTTAAAGCAAAAAACCTTTCAGCAGAAAAAATTAGACTATTTGTCTGATCAGTTATTT
+
CCCCCGGGGGGGGGGGGGGGGGGGGGGGGGGGGGGGGGGGGGGGGGGGGGGGGGGGGGGGGGGGGGGGGGGGGGGGGGGGGGGGGGGGGGGGGGGGGGGGGGGGGGGGGGGGGGGGGGGGGGGGGGGGGGGGGGGGGGGGGGGGGGGGGGGGGGGGGGGGGGGGGGGGGGGGGGGGGGGGGGGGGGGGGGGGGGGGGGGGGGGGGGGGGGGGGGGGGGGGGGGGGGGGGGFGGFFGGGGFFFFFGFGGG7DGFGFGGGFFFFCGEGFGFFFGGFFGFEFFFFGFF<ACECEECFFFEFFFF
@M70528:330:000000000-K6D4P:1:1102:24771:5648 1:N:0:CTGAGCCGGT+CCTTCACGTA
GGAGCCCCTGACATAGCATTCCCTCGATTAAATAATATAAGATTCTGACTTTTACCCCCTTCTCTGGGATTATTAATTATAGGACTTTATAAAGAAGGAGCGGGAACGGGATGAACAGTATATCCACCTTTATCAACGTTTTATCATTCAGGACCTTCAGTAGACTTAACAATTTTTTCTTTACACCTTGCAGGGATTTCTTCAATTTTAGGTGCCTTAAATTTTATTACTACAATTATTAATCTTAAAGCAAAAAACCTTTCAGCAGAAAAAATTAGACTATTTGTCTGATCAGTTATTT
+
CCCCCGGGGGGGFGDFGGGGGGGGGGGGFCFFGGGGGGGGGGGGGGGGGGGGGGGGGGGGDGDFGGGGGGGGGGGGFEGGGGGGGGGGGGGGGGGGGGGGGGGGGGGGGGGGGGGFGFGEGGGGGGGGGGGGGGGGGDFGGGGGGGGGGGGGGGGFFGGGGFGGGGGGGGGGGFFFFECFEFFFGGGGGGGGGGGGGGFGGGGGDGGGGG6EGGGGFCCGGGGGGGGGGFFGGGFFGGGFFFFFFFGCGG>7FGFFC?EFFBFGFDCG4A4:D@FD=)?FEFFFFFFFEFECE?FF<??CC
@M70528:330:000000000-K6D4P:1:1102:12083:5653 1:N:0:CTGAGCCGGT+CCTTCACGTA
GGAGCCCCTGACATAGCATTCCCTCGATTAAATAATATAAGATTCTGACTTTTACCCCCTTCTCTGGGATTATTAATTATAGGACTTTATAAAGAAGGAGCGGGAACGGGATGAACAGTATATCCACCTTTATCAACGTTTTATCATTCAGGACCTTCAGTAGACTTAACAATTTTTTCTTTACACCTTGCAGGGATTTCTTCAATTTTAGGTGCCTTAAATTTTATTACTACAATTATTAATCTTAAAGCAAAAAACCTTTCAGCAGAAAAAATTAGACTATTTGTCTGATCAGTTATTT
+
CCCCCGGGGGGGGGGGGGGGGGGGGGGGGGGGGGGGGGGGGGGGGGGGGGGGGGGGGGGGGGGGGGGGGGGGGGGGDGGGGGGGGGGGGGGGGGGGGGGGGGGGGGGGGGGGGGGGGGGGGGGGGGGGGGGGGGGGGGGGGGGGGGGGGGGGGGGGGGGGGGGGGGGFGGGGGGGGGGGGGGGGGGGGGGGGGGGGGGGFGGGGFGGFGGG6FGGGGGGAFGGFGFGGGGFGGGFGGGGFFCFFGFGGFCDGFGFGGGFFF>FGCGCGF4A6F>FDFF<AEFGFFFFFFCEFEFFEEFFFF
@M70528:330:000000000-K6D4P:1:1102:22164:5654 1:N:0:CTGAGCCGGT+CCTTCACGTA
GGAGCCCCTGACATAGCATTCCCTCGATTAAATAATATAAGATTCTGACTTTTACCCCCTTCTCTGGGATTATTAATTATAGGACTTTATAAAGAAGGAGCGGGAACGGGATGAACAGTATATCCACCTTTATCAACGTTTTATCATTCAGGACCTTCAGTAGACTTAACAATTTTTTCTTTACACCTTGCAGGGATTTCTTCAATTTTAGGTGCCTTAAATTTTATTACTACAATTATTAATCTTAAAGCAAAAAACCTTTCAGCAGAAAAAATTAGACTATTTGTCTGATCAGTTATTT
+
CCCCCGGGGGGGGGGGGGGGGGGGGGGGGGGGGGGGGGGGGGGGGGGGGGGGGGGGGGGGGGGGGGGGGGGGGGGGGGGGGGGGGGGGGGGGGGGGGGGGGGGGGGGGGGGGGGGGGGGGGGGGGGGGGGGGGGGGGGGGGGGGGGGGGGGGGGGGGGGGGGGGGGGGGGGGGGGGGGGGGGGGGGGGGGGGGGGGGGGGGGGGGGGGGGGGGGGGGGGGGGGGGGGGGGFGGGFGGGGFFFFFGFGGEFFGFGFGGGFFFE=DEGFGFFFGGFFGFECFFFGFFFFFEFE<<E@EEEFFF
@M70528:330:000000000-K6D4P:1:1102:22726:5656 1:N:0:CTGAGCCGGT+CCTTCACGTA
GGAGCCCCTGACATAGCATTCCCTCGATTAAATAATATAAGATTCTGACTTTTACCCCCTTCTCTGGGATTATTAATTATAGGACTTTATAAAGAAGGAGCGGGAACGGGATGAACAGTATATCCACCTTTATCAACGTTTTATCATTCAGGACCTTCAGTAGACTTAACAATTTTTTCTTTACACCTTGCAGGGATTTCTTCAATTTTAGGTGCCTTAAATTTTATTACTACAATTATTAATCTTAAAGCAAAAAACCTTTCAGCAGAAAAAATTAGACTATTTGTCTGATCAGTTATTT
+
CCCCCGGGGGGGGGGGGGGGGGGGGGGGGGGGGGGGGGGGGGGGGGGGGGGGGGGGGGGGGGGGGGGGGGGGFGGGGGGGGGGFGGGGGGGGGGGFFGGGGGGGGGGGGGGGGGGGGGGGGGGGGGGGGGGGGGGFFGFGGGGGGGGGGGGGGGGGGGGGGGGGGGGFFFGGGGGGGGGGGGGGGGGGGGFGGGGGGGGGGDGGGGGGGGGGGGFGGGGGGGFGGGGGGFFGGGFGGGG>B;FFGCGGC>FFFGFGGDFFFFFGFGFGFFFGG@F>;=?ACFGFFFCCFFCEFFFFFFFFF
@M70528:330:000000000-K6D4P:1:1102:19857:5661 1:N:0:CTGAGCCGGT+CCTTCACGTA
GGAGCCCCTGACATAGCATTCCCTCGATTAAATAATATAAGATTCTGACTTTTACCCCCTTCTCTGGGATTATTAATTATAGGACTTTATAAAGAAGGAGCGGGAACGGGATGAACAGTATATCCACCTTTATCAACGTTTTATCATTCAGGACCTTCAGTAGACTTAACAATTTTTTCTTTACACCTTGCAGGGATTTCTTCAATTTTAGGTGCCTTAAATTTTATTACTACAATTATTAATCTTAAAGCAAAAAACCTTTCAGCAGAAAAAATTAGACTATTTGTCTGATCAGTTATTT
+
CCCCCGGGGGGGGGGGGGGGGGGGGGGGGGGGGGGGGGGGGGGGGGGGGGGGGGGGGGGGGGGGGGGGGGGGGGGGGGGGGGGGGGGGGGGGGGGGGGGGGGGGGGGGGGGGGGGGGGGGGGGGGGGGGGGGGGGGGGGGGGGGGGGGGGGGGGGGGGGGGGGGGGGGGGGGGGGGGGGGGGGGGGGGGGGGGGGGGGGGGGGGGGGGGGGGGGGGGGGGGGGGGGGGGGFGGGFGGGGFFCFFGFGGFFGGFFFGGGFFFFFGFGFGFFFGGFFFFFCFFFGFFFFFFF<CEFFFFFCCC
@M70528:330:000000000-K6D4P:1:1102:10495:5668 1:N:0:CTGAGCCGGT+CCTTCACGTA
GGAGCCCCTGACATAGCATTCCCTCGATTAAATAATATAAGATTCTGACTTTTACCCCCTTCTCTGGGATTATTAATTATAGGACTTTATAAAGAAGGAGCGGGAACGGGATGAACAGTATATCCACCTTTATCAACGTTTTATCATTCAGGACCTTCAGTAGACTTAACAATTTTTTCTTTACACCTTGCAGGGATTTCTTCAATTTTAGGTGCCTTAAATTTTATTACTACAATTATTAATCTTAAAGCAAAAAACCTTTCAGCAGAAAAAATTAGACTATTTGTCTGATCAGTTATTT
+
CCCCCGGGGGGGGGGGGGGGGGGGGGGGGGGGGGGGGGGGGGGGGGGGGGGGGGGGGGGGGGGGGGGGGGGGGGGGGGGGGGGGGGGGGGGGGGGGGGGGGGGGGGGGGGGGGGGGGGGGGGGGGGGGGGGGGGGGGGGGGGGGGGGGGGGGGGGGGGGGGGGGGGGGGGGGGGGGGGGGGGGGGGGGGGCFG8ECEGGGGGGFGGGGGGGGGGGGGGGGGGGGGGGGGGFGGGFGGGGFFFFFGFGFGGGGFGFGGGFFFFFGFGFDFFFGGFFGF@CFEFGFFFFFFFFFFEFFFFFFF
@M70528:330:000000000-K6D4P:1:1102:19844:5675 1:N:0:CTGAGCCGGT+CCTTCACGTA
GGAGCCCCTGACATAGCATTCCCTCGATTAAATAATATAAGATTCTGACTTTTACCCCCTTCTCTGGGATTATTAATTATAGGACTTTATAAAGAAGGAGCGGGAACGGGATGAACAGTATATCCACCTTTATCAACGTTTTATCATTCAGGACCTTCAGTAGACTTAACAATTTTTTCTTTACACCTTGCAGGGATTTCTTCAATTTTAGGTGCCTTAAATTTTATTACTACAATTATTAATCTTAAAGCAAAAAACCTTTCAGCAGAAAAAATTAGACTATTTGTCTGATCAGTTATTT
+
CCCCCGGGGGGGGGGGGGGGGGGGGGGGGGGGGGGGGGGGGGGGGGGGGGGGGGGGGGGGGGGGGGGGGGGGGGGGGGGGGGGGGGGGGGGGGGGGGGGGGGGGGGGGGGGDEGGGGGGGGGGGGGGGGGGGGGGGGGGGGGGGGGGGGGGGGGGGGGGGGGGGGGGGGGGGGGGGGGGGGGGGGGGGGGGGGGEGGGGGGGGGGGGGGGGFGGGGGGGGGGGGGGGGGGFGGGFGGGGFFFFFGFGGGGGGFGFGGGFFFFFGFCCGFAFGC3ADEECFEFGFFFFEFFFFFFEFFFFFF
@M70528:330:000000000-K6D4P:1:1102:4245:5677 1:N:0:CTGAGCCGGT+CCTTCACGTA
GGAGCCCCTGACATAGCATTCCCTCGATTAAATAATATAAGATTCTGACTTTTACCCCCTTCTCTGGGATTATTAATTATAGGACTTTATAAAGAAGGAGCGGGAACGGGATGAACAGTATATCCACCTTTATCAACGTTTTATCATTCAGGACCTTCAGTAGACTTAACAATTTTTTCTTTACACCTTGCAGGGATTTCTTCAATTTTAGGTGCCTTAAATTTTATTACTACAATTATTAATCTTAAAGCAAAAAACCTTTCAGCAGAAAAAATTAGACTATTTGTCTGATCAGTTATTT
+
CCCCCGGGGGGGGGGGGGGGGGGGGGEGGGGGGGGGGGGGGFGGGGGGGGGGGGGGFFGFGGEFGEFGGGGGGGGGGFGGGGCFGGGGGGGGGG9DFCFFFGDGGGGGDGGGGFGFGGGGGGGDGGGGGGGGGGGGGGGGGGGGGGGFFGGGGGGFGGGGGGGGGFGC;FFGFGGGG:EFFGCFFD8EGAFFFEEGGFFCGGGGEGGGGF?FGFG9FGFEGGGGGEEDCGFFG7AGGDFAAFFFFFGDFCFDFGFF<D4AFFFGFDEF;FF6FBAFFEFFFFGFFFFEEEFFEEEFFC?3?
@M70528:330:000000000-K6D4P:1:1102:5890:5688 1:N:0:CTGAGCCGGT+CCTTCACGTA
GGAGCCCCTGACATAGCATTCCCTCGATTAAATAATATAAGATTCTGACTTTTACCCCCTTCTCTGGGATTATTAATTATAGGACTTTATAAAGAAGGAGCGGGAACGGGATGAACAGTATATCCACCTTTATCAACGTTTTATCATTCAGGACCTTCAGTAGACTTAACAATTTTTTCTTTACACCTTGCAGGGATTTCTTCAATTTTAGGTGCCTTAAATTTTATTACTACAATTATTAATCTTAAAGCAAAAAACCTTTCAGCAGAAAAAATTAGACTATTTGTCTGATCAGTTATTT
+
CCCCCGGGGGGGGGGGGGGGGGGGGGGGGGGGGGGGGGGGGGGGGGGGGGGGGGGGGGGGGGGGGGGGGGGGGGGGGGGGGGGGGGGGGGGGGGGGGFGFGGGGGGGGGGGGGGGGGGGGGGGGGGGGGGGGGGGGGGGGGGGGGGGGGGGGGGGGGGGGGGGGGGGGFGGGGGGGGGGGGGGGGGGGGGGGGGGGGGGGGGGGGGGGGGGGGGGGGGGGGGGGGGGGGGFGCFFGGGFFFFFFGFGGGFFGFGFGGGFFFFFGEG=CFFFGGFFGFEFFFFGFFFF?EEE?CEFFECFCE
@M70528:330:000000000-K6D4P:1:1102:20845:5690 1:N:0:CTGAGCCGGT+CCTTCACGTA
GGAGCCCCTGACATAGCATTCCCTCGATTAAATAATATAAGATTCTGACTTTTACCCCCTTCTCTGGGATTATTAATTATAGGACTTTATAAAGAAGGAGCGGGAACGGGATGAACAGTATATCCACCTTTATCAACGTTTTATCATTCAGGACCTTCAGTAGACTTAACAATTTTTTCTTTACACCTTGCAGGGATTTCTTCAATTTTAGGTGCCTTAAATTTTATTACTACAATTATTAATCTTAAAGCAAAAAACCTTTCAGCAGAAAAAATTAGACTATTTGTCTGATCAGTTATTT
+
CCCCCGGGGGGGGGGGGGGGGGGGGGGGGGGGGGGGGGGGGGGGGGGGGGGGGGGGGGGGGGGGGGGGGGGGGGGGGGGGGGFGGGGGGGGGGGGGGGGGGGGGGGGGGGGGGGGGGGGGGGGGGGGGGGGGGGGGGGGGGGGGGGGGGGGGGGGGGGGGGGGGGGGGGGGGGGGGGGGGGGGGGGGGGGGGGGGGGGGGGGGGGGGGGGGGGGGGGGGGGGGGGGGGGGFGGGFGGGGFFFFFGFGGGGGGFGFGGGFFFFFGFFEGF;AGGFFGFF<FEFGFF?FEFFEFFFFFFEFFF
@M70528:330:000000000-K6D4P:1:1102:23037:5691 1:N:0:CTGAGCCGGT+CCTTCACGTA
GGAGCCCCTGACATAGCATTCCCTCGATTAAATAATATAAGATTCTGACTTTTACCCCCTTCTCTGGGATTATTAATTATAGGACTTTATAAAGAAGGAGCGGGAACGGGATGAACAGTATATCCACCTTTATCAACGTTTTATCATTCAGGACCTTCAGTAGACTTAACAATTTTTTCTTTACACCTTGCAGGGATTTCTTCAATTTTAGGTGCCTTAAATTTTATTACTACAATTATTAATCTTAAAGCAAAAAACCTTTCAGCAGAAAAAATTAGACTATTTGTCTGATCAGTTATTT
+
CCCCCGGGGGGGGGGGGGGGGGGGGGGGGGGGGGGGGGGGGGGGGGGGGGGGGGGGGGGGGGGGGGGGGGGGGGGGGGGGGGGGGGGGGGGGGGGGGGGGGGGGGGGGGGGGGGGGGGGGGGGGGGGGGGGGGGGGGGGGGGGGGGGGGGGGGGGGGGGGGGGGGGGGGGGGGGGGGGGGGGGGGGGGGGFFCFCDFGGGGGGGGGGGGGGGGGGGGGGGGGGGGGGGGFFGGGFGGGGFFFFFGFCFCFFGAGFGGGFFFFAGFGEDFFFGGFFCE@CFFFGFFCFEFFEFEEFFE?ECE
@M70528:330:000000000-K6D4P:1:1102:19373:5706 1:N:0:CTGAGCCGGT+CCTTCACGTA
GGAGCCCCTGACATAGCATTCCCTCGATTAAATAATATAAGATTCTGACTTTTACCCCCTTCTCTGGGATTATTAATTATAGGACTTTATAAAGAAGGAGCGGGAACGGGATGAACAGTATATCCACCTTTATCAACGTTTTATCATTCAGGACCTTCAGTAGACTTAACAATTTTTTCTTTACACCTTGCAGGGATTTCTTCAATTTTAGGTGCCTTAAATTTTATTACTACAATTATTAATCTTAAAGCAAAAAACCTTTCAGCAGAAAAAATTAGACTATTTGTCTGATCAGTTATTT
+
CCCCCGGGGGGGGGGGGGGGGGGGGGGGGGGGGGGGGGGGGGGGGGGGGGGGGGGGGGGGGGGGGGGGGGGGGGGGGGGGGGGGGGGGGGGGGGGGGGGGGGGGGGGGGGGGGGGGGGGGGGGGGGGGGGGGGGGGGGGGGGGGGGGGGGGGGGGGGGGGGGGGGGGGGGGGGGGGGGGGGGGGGGGGGGGGGGGGGGGGGGGGGGGGGGGGGGGGGGGGGGGGGGGGGGFGGGFGGGGFFFFFGFGGGGGGFGFGGGFFFFFGFGEGFFFEGFFGF@FFFFGFFFFFFFFFFFFFFFFFF
@M70528:330:000000000-K6D4P:1:1102:23041:5709 1:N:0:CTGAGCCGGT+CCTTCACGTA
GGAGCCCCTGACATAGCATTCCCTCGATTAAATAATATAAGATTCTGACTTTTACCCCCTTCTCTGGGATTATTAATTATAGGACTTTATAAAGAAGGAGCGGGAACGGGATGAACAGTATATCCACCTTTATCAACGTTTTATCATTCAGGACCTTCAGTAGACTTAACAATTTTTTCTTTACACCTTGCAGGGATTTCTTCAATTTTAGGTGCCTTAAATTTTATTACTACAATTATTAATCTTAAAGCAAAAAACCTTTCAGCAGAAAAAATTAGACTATTTGTCTGATCAGTTATTT
+
CCCCCGGGGGGGGGGGGGGGGGGGGGGGGGGGGGGGGGGGGGGGGGGGGGGGGGGGGGGGGGGGGGGGGGGGGGGGGGGGGGGGGGGGGGGGGGGGGGGGGGGGGGGGGGGGGGGGGGGGGGGGGGGGGGGGGGGGGGGGGGGGGGGGGGGGGGGGGGGGGGFGGGGGGGGGGGGGGGGGGGGGGGGGGGGGGGGGGGGGGGGGGGGGGGGGGGGGGGGGGGGGGGGGGGFGGGFGGGGFFFFFGFGGFGFGFGFGGGFF==BFC=C<AFFGG6A9@;?F?FGFFFF)7;CC95<EFFFFF
@M70528:330:000000000-K6D4P:1:1102:4715:5732 1:N:0:CTGAGCCGGT+CCTTCACGTA
GGAGCCCCTGACATAGCATTCCCTCGATTAAATAATATAAGATTCTGACTTTTACCCCCTTCTCTGGGATTATTAATTATAGGACTTTATAAAGAAGGAGCGGGAACGGGATGAACAGTATATCCACCTTTATCAACGTTTTATCATTCAGGACCTTCAGTAGACTTAACAATTTTTTCTTTACACCTTGCAGGATTTCTTCAATTTTAGGTGCCTTAAATTTTATTACTACAATTATTAATCTTAAAGCAAAAAACCTTTCAGCAGAAAAAATTAGACTATTTGTCTGATCAGTTATTTT
+
CCCCCGGGGGGGGGGGGGGGGGGGGGGGGGGGGGGGGGGGGFGGGGGGFGGGGGGGGGGGGGFGGGGGGGGGGGGGGGGGGGAFGGGGGGGGGGFFGGGGGGGGGGGGGGGGGFGGGGGGGGGFGGGGGGGGGGGGGGGGGGGGGGGGGGGGGGGGGGGGGGGGGGGGGGGGGGGGGGGGGGFFGG,@FFFGGGGGGGFGGGCGGFGGGGCDGFFFGFGGGGGGGGGGGGFEGGFFGGFF@FABFFFCGCF>AFFGGGAFFFFGC:>C6?A=5=ACE?EFFFGFFEFEEEE<C@EEFFFFE
@M70528:330:000000000-K6D4P:1:1102:4732:5745 1:N:0:CTGAGCCGGT+CCTTCACGTA
GGAGCCCCTGACATAGCATTCCCTCGATTAAATAATATAAGATTCTGACTTTTACCCCCTTCTCTGGGATTATTAATTATAGGACTTTATAAAGAAGGAGCGGGAACGGGATGAACAGTATATCCACCTTTATCAACGTTTTATCATTCAGGACCTTCAGTAGACTTAACAATTTTTTCTTTACACCTTGCAGGATTTCTTCAATTTTAGGTGCCTTAAATTTTATTACTACAATTATTAATCTTAAAGCAAAAAACCTTTCAGCAGAAAAAATTAGACTATTTGTCTGATCAGTTATTTT
+
CCCCCGGGGGGGGGGGGGGGGGGGGGGGGGGGGGGGGGGGGGGGGGGGGGGGGFGGGGGGGGGGGGGGGFGGGGGGFGGGGGDFGGGGGGGGGGGGG8EFFGGGGGGGGGGGGGGGGGGGGGGGGGGGFGGGGGGGGGGGGGGGGGGGGGGFGFGGFGGGGGGGGGGGGGGGGGGGGGGGGGGGGGGGGGGGGGGGGGGDFGGGFCFGFF8FGGGGGGGFFFGGGGGGGGFGGGFGFG@FFFFCFFC=BFGGFGFGGGFFFFFGFFFGFFF5CDFGFFEFACCFFEFFE<E3<EECFFFFF
@M70528:330:000000000-K6D4P:1:1102:24183:5753 1:N:0:CTGAGCCGGT+CCTTCACGTA
GGAGCCCCTGACATAGCATTCCCTCGATTAAATAATATAAGATTCTGACTTTTACCCCCTTCTCTGGGATTATTAATTATAGGACTTTATAAAGAAGGAGCGGGAACGGGATGAACAGTATATCCACCTTTATCAACGTTTTATCATTCAGGACCTTCAGTAGACTTAACAATTTTTTCTTTACACCTTGCAGGGATTTCTTCAATTTTAGGTGCCTTAAATTTTATTACTACAATTATTAATCTTAAAGCAAAAAACCTTTCAGCAGAAAAAATTAGACTATTTGTCTGATCAGTTATTT
+
CCCCCGGGGGGGGGGGGGGGGGGGGGGGGGGGGGGGGGGGGGGGGGGGGGGGGGGGGGGGGGGGGGGGGGGGGGGGGGGGGGGGGGGGGGGGGGGGGGGGGGGGGGGGGGGGGGGGGGGGGGGGGGGGGGGGGGGGGGGGGGGGGGGGGGGGGGGGGGGGGGGGGGGGFGGGGGGGGGGGGGGGGGGGGGGGGGGGGGGGGGGGGGGGGGGGGGGGGGGGGGGGGGGGGGFGGGFFFGGFFFFFGFGGGGGGFGFGGGFFFEFFF7CCFFFFGFFFFFFFEFGFFCFF<C377EFFFEFFF
@M70528:330:000000000-K6D4P:1:1102:16285:5756 1:N:0:CTGAGCCGGT+CCTTCACGTA
GGAGCCCCTGACATAGCATTCCCTCGATTAAATAATATAAGATTCTGACTTTTACCCCCTTCTCTGGGATTATTAATTATAGGACTTTATAAAGAAGGAGCGGGAACGGGATGAACAGTATATCCACCTTTATCAACGTTTTATCATTCAGGACCTTCAGTAGACTTAACAATTTTTTCTTTACACCTTGCAGGGATTTCTTCAATTTTAGGTGCCTTAAATTTTATTACTACAATTATTAATCTTAAAGCAAAAAACCTTTCAGCAGAAAAAATTAGACTATTTGTCTGATCAGTTATTT
+
CCCCCCGGGGGGGGGGGGGG9FGGGGGGGGGGGGGGGGGGGGGGGGGGGGGGGGGGGGGGGGGGGGGGGGGGGGGGGGGGGGGGGGGGGGGGGGGGGGGGGGGGGGGGGGGGGGGGGGGGGGGGGGGGGGGGGGGGGGGGGGGGGGGGGGGGGGGGGGGGGGGGGGGGGGGGGGGGGGGGGGGGGGGGGGGFGGGGGGGGGGGGFFGGGGGGGGGGGGGGGFGGGFGGGGFFGFFGGFGFFFFFGFGGGGGGFGFGGGFFFFFGFCEGFFFG69FFF;?=?=DC7CF<EFEFCE<?EFFFF
@M70528:330:000000000-K6D4P:1:1102:22632:5780 1:N:0:CTGAGCCGGT+CCTTCACGTA
GGAGCCCCTGACATAGCATTCCCTCGATTAAATAATATAAGATTCTGACTTTTACCCCCTTCTCTGGGATTATTAATTATTGGACTTTATAAAGAAGGAGCGGGAACGGGATGAACAGTATATCCACCTTTATCAACGTTTTATCATTCAGGACCTTCAGTAGACTTAACAATTTTTTCTTTACACCTTGCAGGGATTTCTTCAATTTTAGGTGCCTTAAATTTTATTACTACAATTATTAATCTTAAAGCAAAAAACCTTTCAGCAGAAAAAATTAGACTATTTGTCTGATCAGTTATTT
+
CCCCCGGGGGGGGGGGGGGGGGGGGGGGGGGGGGGGGGGGGGGGGGGGGGGGGGGGGGGGGGGGGGGGGGGGGGGGGGGGGGGGGGGGGGGGGGGGGGGGGGGGGGGGGGGGGGGGGGGGGGGGGGGGGGGGGGGGGGGGGGGGGGGGGGGGGGGGGGGGGGGGGGGGGGGGGGGGGGGGGGGGGGGGGGGGGGGGGGGGGGGGGGGGGGGGGGGGGGGGGGGGGGGGGGFGGGFGGGGFFFFFGFGGFDFGFGFGGGFFFFFGFGEGFFFGGFFGFFFFFFGFFEFFFFFFFF<EFFFCE
@M70528:330:000000000-K6D4P:1:1102:5215:5782 1:N:0:CTGAGCCGGT+CCTTCACGTA
GGACCCTGTTTTACTGTCTCTTATACACATCTCCGAGCCCACGAGACCTGAGCCGGTATCTCGTCTGCCGTCTTCTGCTTGAAAAAAAAAAAAACAGAGAACAATGACCAACATCAATTACCTTAACGTATTAATAATAAAATTCATATAACCAAAGAAGATCATAGTTACTACATCTAACAAACTCCTGCATCAAACATCGCACTCGTCAGACTGTTCCTGATCTAATATACTGTGCCCGTCAACACCTACACTATAAACTTCGAATCGACTACACTCACTCTACCTTCCGTGCACACAT
+
CCCCCGGGFEGGGCGGGGGGGGGG9FFAGGGGGGGGGGGGGGGCFEFFGGGGGGFG:F<FFGFD6CFFGCBFFGCFFFGFFGGGGGGGGG:+874B,9,,,,9,,,,,,,,++,::5,5,5,,8:F,8,,,,,,,,,,8C?,,8,,,,,,,,,,+8<@=:,,,,,,,,,:7,,7,,8,,3,,6,3,,3,,,3,,,2,,2,,*****6*,/1*,,,,,,,5,22,4+11:1+4+++++23)))))*2**202*0*+0++***)*0(1(*.0)**(6*,)(.(****.*)).(()(,()-(,)
@M70528:330:000000000-K6D4P:1:1102:10590:5788 1:N:0:CTGAGCCGGT+CCTTCACGTA
GGAGCCCCTGACATAGCATTCCCTCGATTAAATAATATAAGATTCTGACTTTTACCCCCTTCTCTGGGATTATTAATTATAGGACTTTATAAAGAAGGAGCGGGAACGGGATGAACAGTATATCCACCTTTATCAACGTTTTATCATTCAGGACCTTCAGTAGACTTAACAAATTTTTCTTTACACCTTGCAGGGATTTCTTCAATTTTAGGTGCCTTAAATTTTATTACTACAATTATTAATCTTAAAGCAAAAAACCTTTCAGCAGAAAAAATTAGACTATTTGTCTGATCAGTTATTT
+
CCCCCGGGGGGGGGGGGGGGGGGGGGGFFGGGGGGGGGGGGGGGGGGGGGGGGGGGGGGGGGGGGGGGGGGGGGGGGGGGGGGGGGGGGGGGGGGGGGGGGGGGGGGGGGGGGGGGGGGGGGGGGGGGGGGGGGGGGGGGGGGGGGGGGGGGGGGGGGGGGGGGGGGGGGGGGGGGGGGGGGGGGGGGGGGGGGGGGGGGGGGGGGGGGGGGGGGGGGGGGGGGGGGGGGFGGGFGGGGFFFFFGFGGGGGGFGFDGGDFFFFGFFFFFFFGGFFGFEEFEFGFFFFEFFEFFCEFECECE
@M70528:330:000000000-K6D4P:1:1102:22433:5794 1:N:0:CTGAGCCGGT+CCTTCACGTA
GGAGCCCCTGACATAGCATTCCCTCGATTAAATAATATAAGATTCTGACTTTTACCCCCTTCTCTGGGATTATTAATTATAGGACTTTATAAAGAAGGAGCGGGAACGGGATGAACAGTATATCCACCTTTATCAACGTTTTATCATTCAGGACCTTCAGTAGACTTAACAATTTTTTCTTTACACCTTGCAGGGATTTCTTCAATTTTAGGTGCCTTAAATTTTATTACTACAATTATTAATCTTAAAGCAAAAAACCTTTCAGCAGAAAAAATTAGACTATTTGTCTGATCAGTTATTT
+
CCCCCGGGGGGGGGGGGGGGGGGGGGGGGGGGGGAFGGGGGGGGGGGGGGGGGGGGGGGGGGGGGGGGGGGGGGGGGGGGGGGGGGGGGGGGGGGGGGGGGGGGGGGGGGGGGGGGGGGGGGGGGGGGGGGGGGGGGGGGGGGGGGGGGGGGGGGGGGGGGGGGGGGGCGGGGGGGGGGGGGGGGGGGGGGGGGGCFGGGGGGGGGGGGGGCGGGGGGGGGGGGG7FGGGFGGGFGGGGFFFFFGFGGGFGGFGFGGGFFFFFGFGFFFFFGG>FFE=EACFGFFECEEEEFFCFFEEECE
@M70528:330:000000000-K6D4P:1:1102:19996:5795 1:N:0:CTGAGCCGGT+CCTTCACGTA
GGAGCCCCTGACATAGCATTCCCTCGATTAAATAATATAAGATTCTGACTTTTACCCCCTTCTCTGGGATTATTAATTATAGGACTTTATAAAGAAGGAGCGGGAACGGGATGAACAGTATATCCACCTTTATCAACGTTTTATCATTCAGGACCTTCAGTAGACTTAACAATTTTTTCTTTACACCTTGCAGGGATTTCTTCAATTTTAGGTGCCTTAAATTTTATTCATACACTTATTAATCTTAAAGCAAAAAACCTTTCAGCAGAAAAAATTAGACTATTTGTCTGATCAGTTATTT
+
C@CCCC@FGGGE<C9FGFCC<F<FC@@@CFECFEFGGEE@@;C@F<C<<E@C@CF@CF@@FGGA6<6C<FEEFECFDFG,9C6,C<EFGG<FGGGGCC<@F6C6FF<F?,FGC8,C?F??FEAEFG<=FGF99?@FGC==46ED<FF<<5559F<AFGFEE<FGGF,79FFGFD9A?==FG9;EE9=33E@>3>6>=3EFGCEFEEFGCC,6D97@FC?CE;;3<2=5+,42=9*,+++41?=+2:=B7::*AFAC<CDAA*=F*190;AFGD0AD3.7F4=7@@5F3C).)953/?6CEF
@M70528:330:000000000-K6D4P:1:1102:20325:5805 1:N:0:CTGAGCCGGT+CCTTCACGTA
GGAGCCCCTGACATAGCATTCCCTCGATTAAATAATATAAGATTCTGACTTTTACCCCCTTCTCTGGGATTATTAATTATAGGACTTTATAAAGAAGGAGCGGGAACGGGATGAACAGTATATCCACCTTTATCAACGTTTTATCATTCAGGACCTTCAGTAGACTTAACAATTTTTTCTTTACACCTTGCAGGGATTTCTTCAATTTTAGGTGCCTTAAATTTTATTACTACAATTATTAATCTTAAAGCAAAAAACCTTTCAGCAGAAAAAATTAGACTATTTGTCTGATCAGTTATTT
+
CCCCCGGGGGGGGGGGGGGGGGGGGGGGGGGGGGGGGGGGGGGGGGGGGGGGGGGGGGGGGGGGGGGGGGGGGGGGGGGGGGGGGGGGGGGGGGGGGGGGGGGGGGGGGGGGGGGGGGGGGGGGGGGGGGGGGGGGGGGGGGGGGGGGGGGGGGGGGGGGGGGGGGGGGGGGGGGGGGGGGGGGGGGGGGGGGGGGGGGGGGGGGGGGGGGFGGGGGGGGGGGGGGGGGGAEGGFGGGGFFFFFGFGGCGDGFGFGGGDFFFFGFGFGFFFGG@FGEEEFEFGFFFFFECCEF949.9)99
@M70528:330:000000000-K6D4P:1:1102:21083:5806 1:N:0:CTGAGCCGGT+CCTTCACGTA
GGAGCCCCTGACATAGCATTCCCTCGATTAAATAATATAAGATTCTGACTTTTACCCCCTTCTCTGGGATTATTAATTATAGGACTTTATAAAGAAGGAGCGGGAACGGGATGAACAGTATATCCACCTTTATCAACGTTTTATCATTCAGGACCTTCAGTAGACTTAACAATTTTTTCTTTACACCTTGCAGGGATTTCTTCAATTTTAGGTGCCTTAAATTTTATTACTACAATTATTAATCTTAAAGCAAAAAACCTTTCAGCAGAAAAAATTAGACTATTTGTCTGATCAGTTATTT
+
CCCCCGGGGGGGGGGGGGGGGGGGGGGGGGGGGGGGGGGGGGGGGGGGGGGGGGGGGGGGGGGGGGGGGGGGGGGGGGGGGGGGGGGGGGGGGGGGGGGGGGGGGGGGGGGGGGGGGGGGGGGGGGGGGGGGGGGGGGFGGGGGGGGGGGGGGGGGGGGGGGGGGGGGGGGGGGGGGGGGGGGGGGGGGGGGGGGGGGGGGGGGGGGGGGGGGGGGGGGGGGGGGGGGGGFGGGFGGGGFFFFFGFGGGGGGFGFGGGFFFFFGFGFGFFFGGFFGEEEFFFGFFCF?EEFFFFFFFFEFF
@M70528:330:000000000-K6D4P:1:1102:24460:5812 1:N:0:CTGAGCCGGT+CCTTCACGTA
GGAGCCCCTGACATAGCATTCCCTCGATTAAATAATATAAGATTCTGACTTTTACCCCCTTCTCTGGGATTATTAATTATAGGACTTTATAAAGAAGGAGCGGGAACGGGATGAACAGTATATCCACCTTTATCAACGTTTTATCATTCAGGACCTTCAGTAGACTTAACAATTTTTTCTTTACACCTTGCAGGGATTTCTTCAATTTTAGGTGCCTTAAATTTTATTACTACAATTATTAATCTTAAACCAAAAAACCTTTCAGCAGAAAAAATTAGACTATTTGTCGAATCAGTTATTT
+
CCCCCGGGGGGGGGGGGGGGGGGGGGGGGGGGGGGGGGGGGGGGGGGGGGGGGGGGGGGGGGGGGGGGGGGGGGGGGGGGGGGGGGG9@FGG9CFEFFF@CFGCFE<BFFC=:FAC<C9<,C?FAEFEGGDBF,EA4BFGGECD<EFDDEFA,DBFE,?,C,555E=F=,C:EFGGGE=FGDC,,@3D8D,7EFCDGG?@E<6E,EFF23D,@3@7E9EG,DFGCBGCC7=,+@99+5?9B+1=B+=C9**;AGFGCC?FF48=>+**;AFDC(20)/)0/8CF=)1)((//()/<))9?C
@M70528:330:000000000-K6D4P:1:1102:19988:5813 1:N:0:CTGAGCCGGT+CCTTCACGTA
GGAGCCCCTGACATAGCATTCCCTCGATTAAATAATATAAGATTCTGACTTTTACCCCCTTCTCTGGGATTATTAATTATAGGACTTTATAAAGAAGGAGCGGGAACGGGATGAACAGTATATCCACCTTTATCAACGTTTTATCATTCAGGACCTTCAGTAGACTTAACAATTTTTTCTTTACACCTTGCAGGGATTTCTTCAATTTTAGGTGCCTTAAATTTTATTACTACAATTATTAATCTTAAAGCAAAAAACCTTTCAGCAGAAAAAATTAGACTATTTGTCTGATCAGTTATTT
+
CCCCCGGGGGGGGGGGGGGGGGGGGGGGGGGGGGGGGGGGGGGGGGGGGGGGGGGGGGGGGGGGGGGGGGGGGGGGGGGGGGGGGGGGGGGGGGGGGGGGGGGGGGGGGGGGGGGGGGGGGGGGGGGGGGGGGGGGGGGGGGGGGGGGGGGGGGGGGGGGGGGGGGGGGGGGGGGGGGGGGGGGGGGGGGGGGGGGGGGGGGGGGGGGGGGGGFGGGGGGGGGGGGGGGGFCGGFGGGGFFAAFGFGGGGGGFGFGGGFFFFFGFGFGFFFGG>FGF@?ACFGFFCFEFEFFFFFFFFFFF
@M70528:330:000000000-K6D4P:1:1102:15283:5823 1:N:0:CTGAGCCGGT+CCTTCACGTA
GGAGCCCCTGACATAGCATTCCCTCGATTAAATAATATAAGATTCTGACTTTTACCCCCTTCTCTGGGATTATTAATTATAGGACTTTATAAAGAAGGAGCGGGAACGGGATGAACAGTATATCCACCTTTATCAACGTTTTATCATTCAGGACCTTCAGTAGACTTAACAATTTTTTCTTTACACCTTGCAGGGATTTCTTCAATTTTAGGTGCCTTAAATTTTATTACTACAATTATTAATCTTAAAGCAAAAAACCTTTCAGCAGAAAAAATTAGACTATTTGTCTGATCAGTTATTT
+
CCCCCGGGGGGGGGGGGGGGGGGGGGGGGGGGGGGGGGGGGGGGGGGGGGGGGGGGGGGGGGGGGGGGGGGGGGGGGGGGGGGGGGGGGGGGGGGGGGGGGGGGGGGGGGGGGGGGGGGGGGGGGGGGGGGGGGGGGGGGGGGGGGGGGGGGGGGGGGGGGGGGGGGFGGGGGGGGGGGGGGGGGGGGGGGGGGGGEGGGGGGGGGGGGGGGGGGGGGGGGGGGGGGGGGFGGGFGGGGFFFFFGFGGFGGGFFFGGGFFFEFGEGEGFFFGGFFGFFFFFFGFFFFFCEFFFFFFFFFFF
@M70528:330:000000000-K6D4P:1:1102:15271:5842 1:N:0:CTGAGCCGGT+CCTTCACGTA
GGAGCCCCTGACATAGCATTCCCTCGATTAAATAATATAAGATTCTGACTTTTACCCCCTTCTCTGGGATTATTAATTATAGGACTTTATAAAGAAGGAGCGGGAACGGGATGAACAGTATATCCACCTTTATCAACGTTTTATCATTCAGGACCTTCAGTAGACTTAACAATTTTTTCTTTACACCTTGCAGGGATTTCTTCAATTTTAGGTGCCTTAAATTTTATTACTACAATTATTAATCTTAAAGCAAAAAACCTTTCAGCAGAAAAAATTAGACTATTTGTCTGATCAGTTATTT
+
CCCCCGGGGGGGGGGGGGGGGGGGGGGGDFGGGGGGGGGGGGGGGGGGGGGGGGGGGGGGGGGGGGGGGGGGGGGGGEGGGGGGGGGGGGGGGGGGGGFGGGGGGGGGGGGGGGGGGGGGGGGGGGGGCFFGGDGGGGGGGGGGGGGGGGGGGGGGGGGGGGCGGFFGFGGGGGFGGGGCGFGGGGGGFFEFGGGFGGGGGGGGFEGGGGGGFGGFFDGGGGGGGGGGGGFGGFFGFGGFFFFFFFGGGFFFFFAGGGEFFFFGFGFC/;;CF9;FF;)94ADFCCA3<CF?EF<EEEEFF
@M70528:330:000000000-K6D4P:1:1102:11382:5844 1:N:0:CTGAGCCGGT+CCTTCACGTA
GGAGCCCCTGACATAGCATTCCCTCGATTAAATAATATAAGATTCTGACTTTTACCCCCTTCTCTGGGATTATTAATTATAGGACTTTATAAAGAAGGAGCGGGAACGGGATGAACAGTATATCCACCTTTATCAACGTTTTATCATTCAGGACCTTCAGTAGACTTAACAATTTTTTCTTTACACCTTGCAGGGATTTCTTCAATTTTAGGTGCCTTAAATTTTATTACTACAATTATTAATCTTAAAGCAAAAAACCTTTCAGCAGAAAAAATTAGACTATTTGTCTGATCAGTTATTT
+
CCCCCGGGGGGGGGGGGGGGGGGGGGGGGGGGGGGGGGGGGGGGGGGGGGGGGGGGGGGGGGGGGGGGGGGGGGGGGGGGGGGGGGGGGGGGGGGGGGGGGGGGGGGGGGGGGGGGGGGGGGGGGGGGGGGGGGGGGGGGGGGGGGGGGGGGGGGGGGGGGGGGGGGGGGGGGGGGGGGGGGGGGGGGGGGGGGGGGGGGGGGGGGGGGGGGGGGGGGGGGGGGGFGGGGFGGGFGGGGFFFFFGFGGFGGGFGFGGGFFFFFGFGEGFFFFGBFGFFFFFFGFFFFFFFEFFE@EFFFFF
@M70528:330:000000000-K6D4P:1:1102:12301:5848 1:N:0:CTGAGCCGGT+CCTTCACGTA
GGAGCCCCTGACATAGCATTCCCTCGATTAAATAATATAAGATTCTGACTTTTACCCCCTTCTCTGGGATTATTAATTATAGGACTTTATAAAGAAGGAGCGGGAACGGGATGAACAGTATATCCACCTTTATCAACGTTTTATCATTCAGGACCTTCAGTAGACTTAACAATTTTTTCTTTACACCTTGCAGGGATTTCTTCAATTTTAGGTGCCTTAAATTTTATTACTACAATTATTAATCTTAAAGCAAAAAACCTTTCAGCAGAAAAAATTAGACTATTTGTCTGATCAGTTATTT
+
CCCCCGGGGGGGGGGGGGGGGGGGGGGGGGGGGGGGGGGGGGGGGGGGGGGGGGGGGGGGGGGGGGGGGGGGGGGGGGGGGGGGGGGGGGGGGGGGGGGGGGGGGGGGGGGGGGGGGGGGGGGGGGGGGGGFFFGGGGGGGGGGGGGGGGGGGGGGGGGGGGGGGGGGGGGGGGGGGGGGGGGGGGFGGGGGGGGGGGGGGGGGGGGGGGGGGGGGGGGGGGGGGGGGGGFGGGFGGGGFFFFFGFG@@FGGFGFGGC4?AEFGFGEG;FF?FBFGFFCFEFGFFCFEFFFE9EFFFCFFF
@M70528:330:000000000-K6D4P:1:1102:15896:5862 1:N:0:CTGAGCCGGT+CCTTCACGTA
GGAGCCCCTGACATAGCATTCCCTCGATTAAATAATATAAGATTCTGACTTTTACCCCCTTCTCTGGGATTATTAATTATAGGACTTTATAAAGAAGGAGCGGGAACGGGATGAACAGTATATCCACCTTTATCAACGTTTTATCATTCAGGACCTTCAGTAGACTTAACAATTTTTTCTTTACACCTTGCAGGGATTTCTTCAATTTTAGGTGCCTTAAATTTTATTACTACAATTATTAATCTTAAAGCAAAAAACCTTTCAGCAGAAAAAATTAGACTATTTGTCTGATCAGTTATTT
+
CCCCCEGGGGGGGGGGGGGGFGGGGGGGGGGGGGGGGGGGGGGGGGGGGGGGGGGGGGGGGGGGGGGGGGGGGGGGGGGGGGGGGGGGGGGGGGGGGGGGGGGGGGGGGGGGGGGGGGGGGGGGGGGGGGGGGGGGGGGGGGGGGGGGGGGGGGGGGGGGGGGGGGGFGGGGGGGGGGGGGGGGGGGGGGGGGGGGGGGGGGGGFGGGGGGGGGGGGGGGGGGGGGGGGGFCGGFFGGGFFFFFGFGGGGGGFGFGGGFFF98FFGFGFFFGGFFGFFFFFFGFFFFEEEFEFFFFFFF?E
@M70528:330:000000000-K6D4P:1:1102:16606:5865 1:N:0:CTGAGCCGGT+CCTTCACGTA
GGAGCCCCTGACATAGCATTCCCTCGATTAAATAATATAAGATTCTGACTTTTACCCCCTTCTCTGGGATTATTAATTATAGGACTTTATAAAGAAGGAGCGGGAACGGGATGAACAGTATATCCACCTTTATCAACGTTTTATCATTCAGGACCTTCAGTAGACTTAACAATTTTTTCTTTACACCTTGCAGGGATTTCTTCAATTTTAGGTGCCTTAAATTTTATTACTACAATTATTAATCTTAAAGCAAAAAACCTTTCAGCAGAAAAAATTAGACTATTTGTCTGATCAGTTATTT
+
CCCCCGGGGGGGGGGGGGGGGGGGGGGGGGGGGGGGGGGGGGGGGGGGGGGGGGGGGGGGGGGGGGGGGGGGGGGGGGGGGGGGGGGGGGGGGGGGGGGGGGGGGGGGGGGGGGGGGGGGGGGGGGGGGGGGGGGGGGGGGGGGGGGGGGGGGGGGGGGGGGGGGGGGGGGFGGGGGGGGGGGGGGGGGGGGGGGGGGGGGGGGGGGGGGGGGGGGGGGGGGGGGGGGGGFGGGFGGGGFFFFFGFGGGGGGFGFGGGFFFFFGFGFGFFFGF9AFFFFFFFGFFFFFFFFFFFFFFFFFF
@M70528:330:000000000-K6D4P:1:1102:18149:5869 1:N:0:CTGAGCCGGT+CCTTCACGTA
GGAGCCCCTGACATAGCATTCCCTCGATTAAATAATATAAGATTCTGACTTTTACCCCCTTCTCTGGGATTATTAATTATAGGACTTTATAAAGAAGGAGCGGGAACGGGATGAACAGTATATCCACCTTTATCAACGTTTTATCATTCAGGACCTTCAGTAGACTTAACAATTTTTTCTTTACACCTTGCAGGGATTTCTTCAATTTTAGGTGCCTTAAATTTTATTACTACAATTATTAATCTTAAAGCAAAAAACCTTTCAGCAGAAAAAATTAGACTATTTGTCTGATCAGTTATTT
+
CCCCCGGGGGGGGGGGGGGGGGGGGGGGGGGGGGGGGGGGGGGGGGGGGGGGGGGGGGGGGGGGGGGGGGGGGGGGGGGGGGGGGGGGGGGGGGGGGGGGGGGGGGGGGGGGGGGGGGGGGGGGGGGGGGGGGGGGGGGGGGGGGGGGGGGGGGGGGGGGGGGGGGGGGGGGGGGGGGGGGGGGGGGGGGGGGGGGGGGGGGGGGGGGGGGGGGGGGGGGGGGGGGGGGGFGGGFGGGGFFFFFGFGGGGGGFGFFGGFFFFFGCGFFFFFGGFFGFECFEFGFFFFFFFFFFFFFFFFEF
@M70528:330:000000000-K6D4P:1:1102:18368:5876 1:N:0:CTGAGCCGGT+CCTTCACGTA
GGAGCCCCTGACATAGCATTCCCTCGATTAAATAATATAAGATTCTGACTTTTACCCCCTTCTCTGGGATTATTAATTATAGGACTTTATAAAGAAGGAGCGGGAACGGGATGAACAGTATATCCACCTTTATCAACGTTTTATCATTCAGGACCTTCAGTAGACTTAACAATTTTTTCTTTACACCTTGCAGGGATTTCTTCAATTTTAGGTGCCTTAAATTTTATTACTACAATTATTAATCTTAAAGCAAAAAACCTTTCAGCAGAAAAAATTAGACTATTTGTCTGATCAGTTATTT
+
CCCCCGGGGGGGGGGGGGGGGGGGGGGGGGGGGGGGGGGGGGGGGGGGGGGGGGGGGGGGGGGGGGGGGGGGGGGGGGGGGGGGGGGGGGGGGGGGGGGGGGGGGGGGGGGGGGGGGGGGGGGGGGGGGFGGGGGGGGFDGGGGGGGGGGGGGGGCGGGGGGGGFGGGGGGGG;FGGCFGGGGGGGGGGGGGGGEDEGGGGGGGGGGGGGGGGGGGGGGGGGGGGGGGGGFG7EFGGFGFFFCFGFGGGGFGFFFGGGFFFEFGFGEGFFFGGFFGFFFFFFGFFFFFFFFEEE@ECEF?E
@M70528:330:000000000-K6D4P:1:1102:4435:5881 1:N:0:CTGAGCCGGT+CCTTCACGTA
GGAGCCCCTGACATAGCATTCCCTCGATTAAATAATATAAGATTCTGACTTTTACCCCCTTCTCTGGGATTATTAATTATAGGACTTTATAAAGAAGGAGCGGGAACGGGATGAACAGTATATCCACCTTTATCAACGTTTTATCATTCAGGACCTTCAGTAGACTTAACAATTTTTTCTTTACACCTTGCAGGGATTTCTTCAATTTTAGGTGCCTTAAATTTTATTACTACAATTATTAATCTTAAAGCAAAAAACCTTTCAGCAGAAAAAATTAGACTATTTGTCTGATCAGTTATTT
+
CCCCCGGGGGGGGGGFGGGGGGGGGGGGGGGGGGGGGGGGGGGGGGGGGGGGGGGGGGGGGGGGGGGGDGGGGGGGGGGGGGGGGGGGGGGGGGGGGFGFGGGGGGGGGGGGGDEGGGGGGFFGGGGGGGGGGGGGGGGGGGGGGGGGGGGGGGGGGGGGGGGGGGGDGGGGGGGGGGGGGGGGGGGGGACFCGGGGGFGGGGGGGGGGGFGGFGFGGGGGGGGGFGGGGFGGF>FGGGFFCFFGFGDGCFGFGFGGGFFFFFGFGEG;FFGGFFGF@FFEFGFFFFCCCEFFEFEFFF<C
@M70528:330:000000000-K6D4P:1:1102:15043:5899 1:N:0:CTGAGCCGGT+CCTTCACGTA
GGAGCCCCTGACATAGCATTCCCTCGATTAAATAATATAAGATTCTGACTTTTACCCCCTTCTCTGGGATTATTAATTATAGGACTTTATAAAGAAGGAGCGGGAACGGGATGAACAGTATATCCACCTTTATCAACGTTTTATCATTCAGGACCTTCAGTAGACTTAACAATTTTTTCTTTACACCTTGCAGGGATTTCTTCAATTTTAGGTGCCTTAAATTTTATTACTACAATTATTAATCTTAAAGCAAAAAACCTTTCAGCAGAAAAAATTAGACTATTTGTCTGATCAGTTATTT
+
CCCCCGGGGGGGGGGGGGGGGGGGGGGGGGGGGGGGGGGGGGGGGGGGGGGGGGGGGGGGGGGGGGGGGGGGGGGGGGGGGGGGGGGGGGGGGGGGGGGGGGGGGGGGGGGGGGGGGGGGGGGGGGGGGGGGGGGGGGGGGGGGGGGGGGGGGGGGGGGGGGFGGGGGGGGGGGGGGGGGGGGGGGGGGGGGGGGGGGGGGGGGGGGGGGGGGGGGGGGGGGGGFGGGGGFGGGFGDFFFFFFFGFGGGGGGFGFGGGFFFFFGFGFGFFFGGFFGFFFFFFGFFCFFEFEEECEEFFFFF
@M70528:330:000000000-K6D4P:1:1102:7597:5908 1:N:0:CTGAGCCGGT+CCTTCACGTA
GGAGCCCCTGACATAGCATTCCCTCGATTAAATAATATAAGATTCTGACTTTTACCCCCTTCTCTGGGATTATTAATTATAGGACTTTATAAAGAAGGAGCGGGAACGGGATGAACAGTATATCCACCTTTATCAACGTTTTATCATTCAGGACCTTCAGTAGACTTAACAATTTTTTCTTTACACCTTGCAGGGATTTCTTCAATTTTAGGTGCCTTAAATTTTATTACTACAATTATTAATCTTAAAGCAAAAAACCTTTCAGCAGAAAAAATTAGACTATTTGTCTGATCAGTTATTT
+
CCCCCGGGGGGGGGGGGGGGGGGGGGGGGGGGGGGGGGGGGGGGGGGGGGGGGGGGGGGGGGGGGGGGGGGGGGGGGGGGGGGGGGGGGGGGGGGGGGGGGGGGGGGGGGGGGGGGGGGGGGGGGGGGGGGGGGGGGGGGGGGGGGGGGGGGGGGGGGGGGGGGGGGGGGGGGGGGGGGGGGGGGGGGGGGGGGGGGGGGGGGGGGGGGGGGGGGGGGGGGGGGGGGGGGFGGGFGGGGFFFFFGFGGGGGGFGFGGGFFFEFGCFCFFFFGGFFGFEFFEFGFFFFEFFEFFEEFEFFFF
@M70528:330:000000000-K6D4P:1:1102:4621:5914 1:N:0:CTGAGCCGGT+CCTTCACGTA
GGAGCCCCTGACATAGCATTCCCTCGATTAAATAATATAAGATTCTGACTTTTACCCCCTTCTCTGGGATTATTAATTATAGGACTTTATAAAGAAGGAGCGGGAACGGGATGAACAGTATATCCACCTTTATCAACGTTTTATCATTCAGGACCTTCAGTAGACTTAACAATTTTTTCTTTACACCTTGCAGGGATTTCTTCAATTTTAGGTGCCTTAAATTTTATTACTACAATTATTAATCTTAAAGCAAAAAACCTTTCAGCAGAAAAAATTAGACTATTTGTCTGATCAGTTATTT
+
CCCCCGGGG9CFFEFFGGGGGGGGGGGGGEGGGGGGGGGGGGGGGGGGGGGGGGGGGGGGGGGGGGGGGGGGGGGGGGGGGGFGGGGGGGGGGGGGGFGDGGGGGGGGGGGGGGGGGGGGGGGGGGGGGGGGGGGGGGGGGGGGGGGGGGGGGGGGGGGGGGGGGGGGGGGGGGGGGGGGGGGGGGFGGGGGGGGFGGGGGGGGGGGGGGGGGGGGGGGGGGGGGGGGGGFGGGFGGGGFFFFFGFGGGGGGFGFGGDEFFFFGFGFGAAA6CBFFA;EFFFGFFFF?E9CFFFFFFEFFF
@M70528:330:000000000-K6D4P:1:1102:10552:5929 1:N:0:CTGAGCCGGT+CCTTCACGTA
GGAGCCCCTGACATAGCATTCCCTCGATTAAATAATATAAGATTCTGACTTTTACCCCCTTCTCTGGGATTATTAATTATAGGACTTTATAAAGAAGGAGCGGGAACGGGATGAACAGTATATCCACCTTTATCAACGTTTTATCATTCAGGACCTTCAGTAGACTTAACAATTTTTTCTTTACACCTTGCAGGGATTTCTTCAATTTTAGGTGCCTTAAATTTTATTACTACAATTATTAATCTTAAAGCAAAAAACCTTTCAGCAGAAAAAATTAGACTATTTGTCTGATCAGTTATTT
+
CCCCCGGGGGGGGGGGGGGGGGGGGGGFCGGGGGGGGGGGGGGGGGGGGGGGGGGGGGGGGGGGGGGGGGGGGGGGGGGGGGGGGGGGGGGGGGGGGGGGGGGGGGGGGGGGGGGGGGGGGGGGGGGFGGGGGGGGGGGGGGGGGGGGGGGGGGGGGGGGGGGGGGGCFGGGGGGGGGGGGGGGFGGGGGGDGGGGGGGGGGGGGGGGGGGGGGGCGGGGGGGGGGGGGGFGGGFGGGGFFFFFGFGGGGGGFGFCCGFFFFFGFGFGFFFFC9F6<;CFFFGFFFF?CC<EFF@EFFFEE
@M70528:330:000000000-K6D4P:1:1102:8401:5932 1:N:0:CTGAGCCGGT+CCTTCACGTA
GGAGCCCCTGACATAGCATTCCCTCGATTAAATAATATAAGATTCTGACTTTTACCCCCTTCTCTGGGATTATTAATTATAGGACTTTATAAAGAAGGAGCGGGAACGGGATGAACAGTATATCCACCTTTATCAACGTTTTATCATTCAGGACCTTCAGTAGACTTAACAATTTTTTCTTTACACCTTGCAGGGATTTCTTCAATTTTAGGTGCCTTAAATTTTATTACTACAATTATTAATCTTAAAGCAAAAAACCTTTCAGCAGAAAAAATTAGACTATTTGTCTGATCAGTTATTT
+
CCCCCGGGGGGGGGGGGGGGGGGGGGGGGGGGGGGGGGGGGGGGGGGGGGGGGGGGGGGGGGGGGGGGGGGGGGGGGGGGGGGGGGGGGGGGGGGGGGGGGGGGGGGGGGGGGGGGGGGGGGGGGGGGGGGGGGGGGGGGGGGGGGGGGGGGGGGGGGGGGGGGGGGGGGGGGGGGGFGGGGGGGGGGGGGGGGGFGGGGGGGGGGGGGGGFGGGGGGGGGGGGGGGGGGFGGGFGGGGFFFFFGFGGFGGGFGFGGDDA8>FGF8>FFFFDGFF<<;EFCAFFA):??EFF7CFFE?CEE
@M70528:330:000000000-K6D4P:1:1102:5626:5940 1:N:0:CTGAGCCGGT+CCTTCACGTA
GGAGCCCCTGCGACACCCCTCCCCCGCGGTGACACTACTCCTAGATCTGCCCGCCCGTCTCGCCGTTCCTCCTTGTCAGTTTCGCGCTCCGTCCCGGTACAGTAATGAGACCCCTTCCACGGCGGCTCACTTTTCGCAAAAAGCATCGCTCTTGCCGCGCGCGACCGGACGGGAGGGGAAAAGGGGGAAGGTGGGGAGGGGACCCTGTTTTACTGTCTCTTATACACATCTCCGAGCCCACGAGACCTGAGCCGGGATCTCGTATGCCGCCTTCCGCTTGCAAAAAAAAAAAAGCAAACAA
+
CCCCCGGGGGGGGGGGGGGGGGGGGGGGGGGGGGGGGGGGGFGG9C<FFGGGGGGGGGGCFGGFFFFGGEFGGGGGGGGGGGGGGCFFFGG7FGGGEGGCFGGGGGGFFFF=FEFGGGGGGDGEGGGGGGGGGGFGGGGGCFEFGDGEG:FGGFGGEGGDEGGGFEGGGGGGGGGGGG:?FEGGGGGGGGGAFFGGGGGGG88CECF7<CFCCFGFF?GGGGGGFEGFG?@FGGFGGDG5@EBBDBG<FCCD)>B)91)*14>57F<FE)0**))138?>06>FFBDFFF(3-,.((((((
@M70528:330:000000000-K6D4P:1:1102:19833:5950 1:N:0:CTGAGCCGGT+CCTTCACGTA
GGAGCCCCTGACATAGCATTCCCTCGATTAAATAATATAAGATTCTGACTTTTACCCCCTTCTCTGGGATTATTAATTATAGGACTTTATAAAGAAGGAGCGGGAACGGGATGAACAGTATATCCACCTTTATCAACGTTTTATCATTCAGGACCTTCAGTAGACTTAACAATTTTTTCTTTACACCTTGCAGGGATTTCTTCAATTTTAGGTGCCTTAAATTTTATTACTACAATTATTAATCTTAAAGCAAAAAACCTTTCAGCAGAAAAAATTAGACTATTTGTCTGATCAGTTATTT
+
CCCCCGGGGGGGGGGGGGGGGGGGGGGGGGGGGGGGGGGGGGGGGGGGGGGGGGGGGGGGGGGGGGFGGGGGFGGGGGGGGGGGGGGGGGGGGGGGGGGGGGGGGGGGGGGGGGGGGGGGGEGGGGGGGGGGGGGGGGGGGGGGGGGGGGGGGGGGGGGGGGGGGGGFCFFGGFEGFGGGGGGGGGGGGGGGGGGFFFGGGGGGGGGFGGGGGGGGGGGGGGG9EFEGGGFGGGF@DGCFFAFACEG+=CGGFGFGDGFFB4+=8@E4/AACC;AC@3CFFFDF:<FFE?E?EC@9<<7?C
@M70528:330:000000000-K6D4P:1:1102:26196:5955 1:N:0:CTGAGCCGGT+CCTTCACGTA
GGAGCCCCTGACATAGCATTCCCTCGATTAAATAATATAAGATTCTGACTTTTACCCCCTTCTCTGGGATTATTAATTATAGGACTTTATAAAGAAGGAGCGGGAACGGGATGAACAGTATATCCACCTTTATCAACGTTTTATCATTCAGGACCTTCAGTAGACTTAACAATTTTTTCTTTACACCTTGCAGGGATTTCTTCAATTTTAGGTGCCTTAAATTTTATTACTACAATTATTAATCTTAAAGCAAAAAACCTTTCAGCAGAAAAAATTAGACTATTTGTCTGATCAGTTATTT
+
CCCCCGGGGGGGGGGGGGGGGGGGGGGGGGGGGGGGGGGGGGGGGGGGGGGGGGGGGGGGGGGGGGGGGGGGGGGGGGGGGGGGGGGGGGGGGGGGGGGGGGGGGGGGGGGGGGGGGGGGGGGGGGGGGGFGGGGGGGGGGGGGGGGGGGGGGGGGGGGGGGGGGGGGGGGGGGGGGGGGGGGGGGGGGGGGGGGGGGGGGGGFGGGGGGGGGFGGGGGGGGGGGGGGGGFGGGFGGGGFFFFFFFGGGGGGFGFGGGFFFFFFFGEGFFFGG9ADFFF4CFGFFEFFCFEF<EEEEFFCE
@M70528:330:000000000-K6D4P:1:1102:19603:5955 1:N:0:CTGAGCCGGT+CCTTCACGTA
GGAGCCCCTGACATAGCATTCCCTCGATTAAATAATATAAGATTCTGACTTTTACCCCCTTCTCTGGGATTATTAATTATAGGACTTTATAAAGAAGGAGCGGGAACGGGATGAACAGTATATCCACCTTTATCAACGTTTTATCATTCAGGACCTTCAGTAGACTTAACAATTTTTTCTTTACACCTTGCAGGGATTTCTTCAATTTTAGGTGCCTTAAATTTTATTACTACAATTATTAATCTTAAAGCACAAAACCTTTCAGCAGAAAAAATTAGACTATTTGTCTGATCAGTTATTT
+
CCCCCGGGGGGGGGGGGGGGGGGGGGGGGGGGGGGGGGGGGGGGGGGGGGGGGGGGGGGGGGGGGGGGFGFGGGGGGGGGGGGGGGGGGGGGGGGFGGGGGGGGGGGGGGEFGFGGGGGGGGGGGGGGGGGFFGGGGGGGGGDEFGFGGGGGGGGGGGGGFFFGGGGFFGGGGGGGGGGGGGGGGGGFGGGGGGGGGGCFGGGGGGGGGGGGGGEFGGGGGGCEGFGGGGFGGGFADF7FABCFGFDGGGG939@?;CBFFEFFFFFGFFFC7;AFFF?FE=CAFEFFFFEEEFFC?37CE
@M70528:330:000000000-K6D4P:1:1102:16443:5956 1:N:0:CTGAGCCGGT+CCTTCACGTA
GGAGCCCCTGACATAGCATTCCCTCGATTAAATAATATAAGATTCTGACTTTTACCCCCTTCTCTGGGATTATTAATTATAGGACTTTATAAAGAAGGAGCGGGAACGGGATGAACAGTATATCCACCTTTATCAACGTTTTATCATTCAGGACCTTCAGTAGACTTAACAATTTTTTCTTTACACCTTGCAGGGATTTCTTCAATTTTAGGTGCCTTAAATTTTATTACTACAATTATTAATCTTAAAGCAAAAAACCTTTCAGCAGAAAAAATTAGACTATTTGTCTGATCAGTTATTT
+
@CCC?CDFGGGGGGGGGGGGGGGGFGGGGGGGGGGGGFGGGGCAFGGGGFGGGGGFGGGGGGGFGGGGGGGGGGGGGFGGGGGGGFGGGGGGGGGGGGGGGEGGGGGGGGGGGGGGGGGGGGGGGGFFGCFGGGGGGG?EG:FGGGGGGGGCFG<AFFGGGGGGGGGGFGFBCFFFGGFFGGG9=FFFGGGG@FDGGGFDFE9CEGFFCFGGGFCFGFGGGGFGGGDFGGFGGGFCD7D>FFFFGFGCC7DF97FFD<EFFE+BECCGAA;6<65<E@C4;=DFF?A?3CC3)<EEC?ECE
@M70528:330:000000000-K6D4P:1:1102:24055:5979 1:N:0:CTGAGCCGGT+CCTTCACGTA
GGAGCCCTGACATAGCATTCCCTCGATTAAATAATATAAGATTCTGACTTTTACCCCCTTCTCTGGGATTATTAATTATAGGACTTTATAAAGAAGGAGCGGGAACGGGATGAACAGTATATCCACCTTTATCAACGTTTTATCATTCAGGACCTTCAGTAGACTTAACAATTTTTTCTTTACACCTTGCAGGGATTTCTTCAATTTTAGGTGCCTTAAATTTTATTACTACAATTATTAATCTTAAAGCAAAAAACCTTTCAGCAGAAAAAATTAGACTATTTGTCTGATCAGTTATTTT
+
CCCCCGGFGFF@FFFG-EFGGGGGGGEGGGGGGGG9FFGGGFGGGGGGGGGGGGGGGGGGGGGGGGGGGGGFGGGGGCGGGGGGGGGCGGGGGCGGGEGGGGGGGGGGGGGGGGGGGDEEFFGGGGGGGGGGGGGGGGGGGGGGGGGGGGGGGGGGGGGGGGGGGGGGGGGGGGGGGGGGGGGGGGGGGGGGGGFGGGGGFFGGFGGGGGFGGGGGGGGGGGGGAFGGFGFGGGFGGGGFFFFFGFGGDCFGFFAGGCFFFEFGC8>CFFAG:@8FEEAFFFGFACFEE<CEE8CCFFFFF
@M70528:330:000000000-K6D4P:1:1102:14454:5984 1:N:0:CTGAGCCGGT+CCTTCACGTA
GGAGCCCCTGACATAGCATTCCCTCGATTAAATAATATAAGATTCTGACTTTTACCCCCTTCTCTGGGATTATTAATTATAGGACTTTATAAAGAAGGAGCGGGAACGGGATGAACAGTATATCCACCTTTATCAACGTTTTATCATTCAGGACCTTCAGTAGACTTAACAATTTTTTCTTTACACCTTGCAGGGATTTCTTCAATTTTAGGTGCCTTAAATTTTATTACTACAATTATTAATCTTAAAGCAAAAAACCTTTCAGCAGAAAAAATTAGACTATTTGTCTGATCAGTTATTT
+
CCCCCGGGGGGGGGGGGGGGGGGGGGGGGGGGGGGGGGGGGGGGGGGGGGGGGGGGGGGGGGGGGGGGGGGGGGGGGGGGGGGGGGGGGGGGGGGGGGGGGGGGGGGGGGGGGFGGGGGGGGGGGGGGGGGGGGGGGGGGGGGGGGGGGGGGFGGGGGGGGGGGGGGDGGGGGGGGGGGGGGGGGGGGGGGGGGGGGGGGGGGGGFGGGGGFGGFGGGGGGGGGGGGGGGFGGGFGGGGFFFFFGFGGE8FDFGFGGGFFFFFGFGFGFFFGGBFGFE?FFFGFFFFFFFCF>5=CCFFFF
@M70528:330:000000000-K6D4P:1:1102:21995:6011 1:N:0:CTGAGCCGGT+CCTTCACGTA
GGAGCCCCTGACATAGCATTCCCTCGATTAAATAATATAAGATTCTGACTTTTACCCCCTTCTCTGGGATTATTAATTATAGGACTTTATAAAGAAGGAGCGGGAACGGGATGAACAGTATATCCACCTTTATCAACGTTTTATCATTCAGGACCTTCAGTAGACTTAACAATTTTTTCTTTACACCTTGCAGGGATTTCTTCAATTTTAGGTGCCTTAAATTTTATTACTACAATTATTAATCTTAAAGCAAAAAACCTTTCAGCAGAAAAAATTAGACTATTTGTCTGATCAGTTATTT
+
CCCCCGGGGGGGGGGGGGGGGGGGGGGGGGGGGGGGGGGGGGGGGGGGGGGGGGGGGGGGGGGGGGGGGGGGGGGGGGGGGGGGGGGGGGGGGGGGGGGGGGGGGGGGGGGGGGGGGGGGGGGGGGGGGGGGGGGGGGGGGGGGGGGGGGGGGGGGGGGGGGGGGGGGGGGGGGFGGGGGGGGGGGGGGGGGGGGGGGGGGGGGGGGGGGGDGGGGGGGGGGGGGGGGGGFGGGFGGGGFFFFFGFGGGDGGFCFGGGFFFFFGFGFGFFFGG@FGFFFFFFGFFFFFFFFFFFFFFFFFF
@M70528:330:000000000-K6D4P:1:1102:8506:6017 1:N:0:CTGAGCCGGT+CCTTCACGTA
GGAGCCCCTGACATAGCATTCCCTCGATTAAATAATATAAGATTCTGACTTTTACCCCCTTCTCTGGGATTATTAATTATAGGACTTTATAAAGAAGGAGCGGGAACGGGATGAACAGTATATCCACCTTTATCAACGTTTTATCATTCAGGACCTTCAGTAGACTTAACAATTTTTTCTTTACACCTTGCAGGGATTTCTTCAATTTTAGGTGCCTTAAATTTTATTACTACAATTATTAATCTTAAAGCAAAAAACCTTTCAGCAGAAAAAATTAGACTATTTGTCTGATCAGTTATTT
+
CCCCCGGGGGGGGGGGGGGGGGGGGGGFGGGGGGGGGGGGGGGGGGGGGGGGGGGGGGGGGGGGGGGGGGGGGGGGGGGGGGGGGGGGGGGGGGFGGGGGGGGGGGGGGGGGGGGGGGGGGGGGGGGGGGGGGGGGGGGGGGGGGGGGGGGGGGGGGGGGGGGGGGGDFGGGGGGGGGGGGGGGGGGGGGGGGGGGGGGGGGGGGGGGGGG?FDFCGGGGGGGGGGGGFGFEGGFGGGGFFFFFGFGGGDFGFGFGGGFFFFFGEGFFFFFGGFFGFFFFCFGFFEFCEFFFFFFFFFFFF
@M70528:330:000000000-K6D4P:1:1102:27535:6018 1:N:0:CTGAGCCGGT+CCTTCACGTA
GGAGACACTCACATAGCATCCCCTCTCTTAACTCATACAAGCTTCTGACTTTTACCCCCTTCTCTGGGATTATTAATTATAGGACTTTATAAAGAAGGAGCGGGAACGGGATGAACAGTATATCCACCTTTATCAACGTTTTATCATTCAGGACCTTCAGTAGACTTAACAATTTTTTCTTTACACCTTGCAGGGATTTCTTCAATTTTAGGTGCCTTAAATTTTATTACTACAATTATTAATCTTAAAGCAAAAAACCTTTCAGCAGAAAAAATTAGACTATTTGTCTGATCAGTTATTT
+
ACCC,=,==6==;===CCF6====8=C,=<<;,;,<<6;;;;CFGGGGGGGGGGGGGGGGGGGGGGGGGGGGGGGGGGGGGGGGGGGGGGGGGGGGGCGGGGGGGGGGGGGGGGGGGGGGGGGGGGGGGGGGGFGGGGGGGGGGGGGGGGGGGGGGGGGGGGGGGGGGGGGGGGGGGGGGGGFGGGGGGGGGGGGGGGGGGGGGFGGGGGGDGGGGGGGGAFGGGGGGGGA<CFFFFGGFFFFFGFGGFFCFFGFC7C4AFFFG4CEFF;/CF>;9<=CF?4CFFFFEFEEFFFEFEEFFF
@M70528:330:000000000-K6D4P:1:1102:18514:6032 1:N:0:CTGAGCCGGT+CCTTCACGTA
GGAGCCCTGTTTTACTGTCTCTTATACACATCTCCGAGCCCACGAGACCTGAGCCGGTATCTCGTATGCCGTCTTCTGCTTGAAAAAAAAAAAAAAAAACCTACAACATCACACACATTATCGCCACCTTGATACACGTTTTCTTATTCATGCCCTACATCCGCCTACCCCATTTTTGTGTCCCATTCTCATCGATTTTTTCCAATTTCCGTCCCTCACATATTTTGTACATCCATTATTACTCTTCACCAATAATACCTTCCATAAGCAACATCTAGTTCAGTTTTCTTGGCAGTTGTTT
+
CCCCCFGGGGGGGGGGGFGGGGGGGGGG8FFGGGGGGGGGGGGGGGGEGGGGGGGGGCGFGGGGGGGGGFGFFGFGGGGGGGGGGFC:FGEG++4846++8,:=,,,,,,C,<,+>C,,<,C++8+8D<,,:3,33<83,,+3,,,7,3@=,3,,@,5,7,,**6>@,23**,7,7,*,,2,,,,,,,4,43,6,,21++122+1++11+*5**2+***++++++0+**0*+2*)+***/******2*+***)****2)/0()*)*)**1)*0()*)))*)**1*666))))()(())).(
@M70528:330:000000000-K6D4P:1:1102:5770:6039 1:N:0:CTGAGCCGGT+CCTTCACGTA
GGAGCCCCTGACATAGCATTCCCTCGATTAAATAATATAAGATTCTGACTTTTACCCCCTTCTCAGGGATTATTAATTATAGGACTTTATAAAGAAGGAGCGGGAACGGGATGAACAGTATATCCACCTTTATCAACGTTTTATCATTCAGGACCTTCAGTAGACTTAACAATTTTTTCTTTACACCTTGCAGGGATTTCTTCAATTTTAGGTGCCTTAAATTTTATTACTACAATTATTAATCTTAAAGCAAAAAACCTTTCAGCAGAAAAAATTAGACTATTTGTCTGATCAGTTATTT
+
CCCCCGGGGGGGGGGGGGGGGGGGGGGGGGGGGGGGGGGGGGGGGGGGGGGGGGGGGGGGGGFGCGGGGGGGGGGGGGGGGGGGGGGGGGGGGGGGGGGGGGGGCGGGGGGGGGGGGGGGGGGGGGGGGGGGGGGGGGGGGGGGGGGGGGGGGGGGGGGGGGGGGGGGGGGGGGGGGGGGGGGGGGGGGGGGGGGGGGGGGGGGGGGGGGGGGGGGGGGGGGGGGGGGGGFGGGFGGGGFFFFFGFGG?FFGFGFGGGFFFEFGFGCCFFFGGFFGFFFFFFGFFCF?EFFFFEFFFFFFF
@M70528:330:000000000-K6D4P:1:1102:10317:6041 1:N:0:CTGAGCCGGT+CCTTCACGTA
GGAGCCCCTGACATAGCATTCCCTCGATTAAATAATATAAGATTCTGACTTTTACCCCCTTCTCTGGGATTATTAATTATAGGACTTTATAAAGAAGGAGCGGGAACGGGATGAACAGTATATCCACCTTTATCAACGTTTTATCATTCAGGACCTTCAGTAGACTTAACAATTTTTTCTTTACACCTTGCAGGGATTTCTTCAATTTTAGGTGCCTTAAATTTTATTACTACAATTATTAATCTTAAAGCAAAAAACCTTTCAGCAGAAAAAATTAGACTATTTGTCTGATCAGTTATTT
+
CCCCCGGGGGGGGGGGGGGGGGGGGGGGGGGGGGGGFGGGGGGGGGGGGGGGGGGGGGGGGGGGGGGGGGGGGGGGGGGGGGGGGGGGGGGGGGGGGGGGGGGGGGGGGGGGGGGGGGGGGGGGGGGGGGGGGGGGGGGGGGGGGGGGGGGGGGGGGGGGGGGGGGGGGGGGGGGGGGGGGGGGGGGGGGGGGGGGGGGGGGGGGGGGGGFDGGGGGGGDFGGGGGGGFGFGGGFGGGGFFFFFGFGGGGGGFFFGCCEFFFFGFFEGFFFDF9FGFEEFFFGFFEFCFF<CE3@EEFEFF
@M70528:330:000000000-K6D4P:1:1102:8180:6046 1:N:0:CTGAGCCGGT+CCTTCACGTA
GGGACCCTGTTTTACTGTCTCTTATACACATCTCCGAGCCCACGAGACCTGAGCCGGTATCTCGTATGCCGTCTTCTGCTTGAAAAAAAAAAACAAAAACAACGGATAAGATAAAAAGACTGTTACGTATGCATACTAGCAAGCCAAAGACTAGTAAGGAGCTATGATACTACGGATAGCAACATCGTGCGTCATCATTACTAGAGGTACATGGAGTTACAGCTTAAAATGAGACTGCAGAGGATATACGACCATCTTGACACGCGATTACGTATGACAAGACAGCTATGTGTTGACTACA
+
CCCCCEGGGFFGGGGGGGGGGGFFGGGACFFGGGGGGGGGGGGGGGGGGGGGGGGGGGG,CFGGGGGGGGGEGGGGGGGGGGGGGGGGGGGG@+9,,,9+,,,+++4+A,55,5,,,8:,,,5,,,3:B,,,,,,,,,,3,,,++,:,,:8,,,,,7,,,,+,7,37,8,D9=><73*,,7,,,,,**2*****2,,,,2,7,,,6,4,,,,,4,,,4,5+++0++++++*++1*+***)+2.)*0++4*9)0))2****0)0*()-)..=72)1*)))*(0*)76)))).).(()))),)
@M70528:330:000000000-K6D4P:1:1102:5754:6050 1:N:0:CTGAGCCGGT+CCTTCACGTA
GGAGCCCCTGACATAGCATTCCCTCGATTAAATAATATAAGATTCTGACTTTTACCCCCTTCTCAGGGATTATTAATTATAGGACTTTATAAAGAAGGAGCGGGAACGGGATGAACAGTATATCCACCTTTATCAACGTTTTATCATTCAGGACCTTCAGTAGACTTAACAATTTTTTCTTTATACCTTGCAGGTATTTCTTCAATTTTAGGTGCCTTAAATTTTATTACTACAATTATTAATCTTAAAGCAAAAAACCTTTCAGCAGAAAAAATTAGACTATTTGTCTGATCAGTTATTT
+
<@,@@B@FCEGGFGFGCCFFFCG<<@FF9FFGGFCEGDAE@,<FEEFDFGFA@CFG<FCEFF9EGGFC<@@6C6F@<@CE9@@F,CFFDCFAFGG8@F<@F7FEGGGGGDGGG<FF,EFAAFE9,AFCG8ADFGGFFEGGG:,EBEEFFD9?,=9EF?A=7???FEFCD<D,C;@<<FDEGFG,8E,>D>ED9@,7,6>9ECD=ED>C,EFG>D,@EEFG7@>ECFFEGDAF>?5,25B;B9<9<CCGGCCF>9;C*?DFFF6F4D8C))/A<(8D83)*)233@5A???E37C;E?)/)7
@M70528:330:000000000-K6D4P:1:1102:14471:6060 1:N:0:CTGAGCCGGT+CCTTCACGTA
GGAGCCCCTGACATAGCATTCCCTCGATTAAATAATATAAGATTCTGACTTTTACCCCCTTCTCTGGGATTATTAATTATAGGACTTTATAAAGAAGGAGCGGGAACGGGATGAACAGTATATCCACCTTTATCAACGTTTTATCATTCAGGACCTTCAGTAGACTTAACAATTTTTTCTTTACACCTTGCAGGGATTTCTTCAATTTTAGGTGCCTTAAATTTTATTACTACAATTATTAATCTTAAAGCAAAAAACCTTTCAGCAGAAAAAATTAGACTATTTGTCTGATCAGTTATTT
+
CCCCCGGGGGGGGGGGGGGGGGGGGGGGGGGGGGGGGGGGGGGGGGGGGGGGGGGGGGGGGGGGGGGGGGGGGGGGGGGGGGGGGGGGGGGGGGGGGGGGGGGGGGGGGGGGGGGGGGGGGGGGGGGGGGGGGGGGGGGGGGGGGGGGGGGGGGGGGGGGGGGGGGGGGGGGGGGGGGGGGGGGGGGFGGGGGGGFGGGGGGGGGGGGGGGGGGGGGGGGGGGGGGGGGGFGGGFGGGGFFFFFGFGGGGGFFGFGGGFFFFFGFGFGFAFGF9FGFFFFFFGFFFFFFFFFFCEFFFFEF
@M70528:330:000000000-K6D4P:1:1102:21290:6064 1:N:0:CTGAGCCGGT+CCTTCACGTA
GGAGCCACTGACATAGCATTCCCTCGATTAAATAATATAAGATTCTGACTTTTACCCCCTTCTCTGGGATTATTAATTATAGGACTTTATAAAGAAGGAGCGGGAACGGGATGAACAGTATATCCACCTTTATCAACGTTTTATCATTCAGGACCTTCAGTAGACTTAACAATTTTTTCTTTACACCTTGCAGGGATTTCTTCAATTTTAGGTGCCTTAAATTTTATTACTACAATTATTAATCTTAAAGCAAAAAACCTTTCAGCAGAAAAAATTAGACTATTTGTCTGATCAGTTATTT
+
CCCCCG,FGGGGGGGGGGGGGGGGGGGGGGGGGGGGGGGGGGGGGGGGGGGGGGGGGGGGGGGGGGGGGGGGGGGGGGGGGGGGGGGGGGGGGGGGGGGGGGGGGGGGGGGGGGGGGGGGGGGGGGGGGGGGGGGGGGGGGGGGGGGGGGGGGGGGGGGGGGGGGGGGGGGGGGGGGGGGGGGGGGGGGGGGGGGGGGGGGGGGGGGGGGF8FFGFGGGGGGGGGGGGGGFGGGFFFGGF>FFFGF@FFGGGFGFGGGFFFFFGFGFFFFFGGF4DFE)=6FFFC?ACECEEEFEEE3)7?
@M70528:330:000000000-K6D4P:1:1102:12136:6065 1:N:0:CTGAGCCGGT+CCTTCACGTA
GGAGCCCCTGACATAGCATTCCCTCGATTAAATAATATAAGATTCTGACTTTTACCCCCTTCTCTGGGATTATTAATTATAGGACTTTATAAAGAAGGAGCGGGAACGGGATGAACAGTATATCCACCTTTATCAACGTTTTATCATTCAGGACCTTCAGTAGACTTAACAATTTTTTCTTTACACCTTGCAGGGATTTCTTCAATTTTAGGTGCCTTAAATTTTATTACTACAATTATTAATCTTAAAGCAAAAAACCTTTCAGCAGAAAAAATTAGACTATTTGTCTGATCAGTTATTT
+
CCCCCEGGGGGGGGGGGGGGGGGGGGGGGGGGGGGGGGGGGGGGGGGGGGGGGGGGGGGGGGFGGGGGGGGGGGGGGGGGGGGGGGGGGGGGGGGGGGGGGGGGGGGGGGGGGGGGGGGGGGGGGFGGGGGGGGGGGGGGGGGGGGGGGGGGGGGGGGGGGGGGGGGGFGGGGGGFGGGGGGGGGGGGGGGGGGGGGGGGGGGFCFGGGGGGGGGGGGCFGGFGGCFGGGFGGFFGGCDAAFFAGFGF7C79AFAGGDFFFFFGEFFGAFA:6;FGFFFFFBGFFFFEFEFCF33C?5?EE
@M70528:330:000000000-K6D4P:1:1102:19182:6068 1:N:0:CTGAGCCGGT+CCTTCACGTA
GGAGCCACTGACATAGCATTCCCTCGATTAAATAATATAAGATTCTGACTTTTACCCCCTTCTCTGGGATTATTAATTATAGGACTTTATAAAGAAGGAGCGGGAACGGGATGAACAGTATATCCACCTTTATCAACGTTTTATCATTCAGGACCTTCAGTAGACTTAACAATTTTTTCTTTACACCTTGCAGGGATTTCTTCAATTTTAGGTGCCTTAAATTTTATTACTACAATTATTAATCTTAAAGCAAAAAACCTTTCAGCAGAAAAAATTAGACTATTTGTCTGATCAGTTATTT
+
CCCCCG8CFGGFGGGGGGGGGGGGGGGGGGGGGGGGGGGGGGGGGGGGGGGGGGGGGGGGGGGGGGGGGGGGGGGGGGGGGGGGGGGGGGGGGGGGGGGGGGGGGGGGGGGGGGGGGGGGGGGGGGGGGGGGGGGGGGGGGGGGGGGGGGGGGGGGGGGGGGGGGGGGGGGGGGGGGGGGGGGGGGGGGGGGGGDFGGGGGGGGGGGGGGGGGGGGGGGGGGGGGGGGGGFGGGFGGGGFFFFFGFGGGGGGFGFGGGFFFEFGFGEGFFFFGBFDEFCFCFGFA5@?EFEE<EFEFFFFF
@M70528:330:000000000-K6D4P:1:1102:25106:6075 1:N:0:CTGAGCCGGT+CCTTCACGTA
GGAGCCCCTGACATAGCATTCCCTCGATTAAATAATATAAGATTCTGACTTTTACCCCCTTCTCTGGGATTATTAATTATAGGACTTTATAAAGAAGGAGCGGGAACGGGATGAACAGTATATCCACCTTTATCAACGTTTTATCATTCAGGACCTTCAGTAGACTTAACAATTTTTTCTTTACACCTTGCAGGGATTTCTTCAATTTTAGGTGCCTTAAATTTTATTACTACAATTATTAATCTTAAAGCAAAAAACCTTTCAGCAGAAAAAATTAGACTATTTGTCTGATCAGTTATTT
+
CCCCCGGGGGGGGGGGGGGGGGGGGGGGGGGGGGGGGGGGGGGGGGGGGGGGGGGGGGGGGGGGGGGGGGGGGGGGGGGGGGGGGGGGGGGGGGGGGGGGGGGGGGGGGGGGGGGGGGGGGGGGGGGGGGGGGGGFGGGGGGGGGGGGGGGGGGGGGGGGGGGGGGGGFGGGGGGGGGGGGGGGGGGGGGGGGFGGGGGGGGGGGGGGGGGFGGGGGGGGGGGGGGGGGGFGGGFGGFGFFFFFGFGGFFF*9AFFGGBFFFFGFGFGFFFGFFFGF@EFEFGFFFFFFFFFFFEFFFFFF
@M70528:330:000000000-K6D4P:1:1102:6603:6076 1:N:0:CTGAGCCGGT+CCTTCACGTA
GGAGCCCCTGACATAGCATTCCCTCGATTAAATAATATAAGATTCTGACTTTTACCCCCTTCTCTGGGATTATTAATTATAGGACTTTATAAAGAAGGAGCGGGAACGGGATGAACAGTATATCCACCTTTATCAACGTTTTATCATTCAGGACCTTCAGTAGACTTAACAATTTTTTCTTTACCCCTTGCAGGGATTTCTTCAATTTTAGTTGCCTTAAATTTTTTTACTCAAATTATTAATCTTAAACCAAAAAACTTTTCAGCAGAAAAAATTAACTTATTTTTTTGTTCAGTTATTT
+
CCCCCGGGGGGGGGGGGGGGGGGGGGGGGGGGGGGGGGGGGGGGGGGGGGGGGGGGGGGGGGGGGGGGGGGGGGGGGGGGGGGGGGGGGGGGGGGGGGF,6FEGG=<FEE,+=F,EC,A?E<9F<?F<FE<55EF?<BFGGCEE?5E5A<F?4FDFD,,49AB<9A9E,,C4CFGGGD@FGC;>,@8DF:8<ED++@D,3E,,=;EFG7,37D,E9E9?F9EFGE,@=9::,+<8C:*==F6:+B+9C4**;47;F<D)BF5775+)*;AFCF6F*/))+)*3@+)+,(((().).))6<A
@M70528:330:000000000-K6D4P:1:1102:12152:6077 1:N:0:CTGAGCCGGT+CCTTCACGTA
GGAGCCCCTGACATAGCATTCCCTCGATTAAATAATATAAGATTCTGACTTTTACCCCCTTCTCTGGGATTATTAATTATAGTACTTTATAAAGAAGGAGCGGGAACGGGATGAACAGTATATCCACCTTTATCAACGTTTTATCATTCAGGACCTTCAGTCGACTTAACAATTTTTTCTTTACACCTTGCAGGGATTTCTTCAATTTTCGGTGCCTTAAATTTTATTACTACAATTATTAATCTTAAAGCAAAAAACCTTTCATCAGAAAAAATTACATTTTTTGTCTTATCCGTTATTT
+
A-6ACBFFFGGFCFEEFCEEGFGGGEFGGG9<FF<FEF9FFDFFFE@FGFAEFGGGGGEGFC<CEFC@CFF,CE,FGDDFED<ECGGGCGGGGF<C@8E<<@+6CFGEG7,@BFF<?,<5B99C,CFED<F9F<<?F@GGGE9<5?EFGGGGGDD@EF9FE,+8BFG,,:@=>=?D?=8=AA;DDE8DD,@=9,3@DECGGGF73>FAC7B6CCC;FF,@CFCFGAFA7CC<:7*,=7996+1:9=+2,++3?6)22:?FA@AG4>.84A)05359A).+)+3:;9;9?)5)6.12.(4.6
@M70528:330:000000000-K6D4P:1:1102:24654:6085 1:N:0:CTGAGCCGGT+CCTTCACGTA
GGAGCCCCTGACATAGCATTCCCTCGATTAAATAATATAAGATTCTGACTTTTACCCCCTTCTCTGGGATTATTAATTATAGGACTTTATAAAGAAGGAGCGGGAACGGGATGAACAGTATATCCACCTTTATCAACGTTTTATCATTCAGGACCTTCAGTAGACTTAACAATTTTTTCTTTACACCTTGCAGGGATTTCTTCAATTTTAGGTGCCTTAAATTTTATTACTACAATTATTAATCTTAAAGCAAAAAACCTTTCAGCAGAAAAAATTAGACTATTTGTCTGATCAGTTATTT
+
CCCCCGGGGGGGGGGGGGGGGGGGGGGGGGGGGGGGGGGGGGGGGGGGGGGGGGGGGGGGGGGGGGGGGGGGGGGGGGGGGGGGGGGGGGGGGGGGGGGGGGGGGGGGGGGGGGGGGGGGGGGGGGGGGGGGGGGGGGGGGGGGGGGGGGGGGGGGGGGGGGGGGGGGGGGGGGGGGGGGGGGGGGGGGGGGGGGGGGGGGGGGGGGGGGGGGGGGGGGGGGGGGGGGGGFGGGFGGGGFFFFFGFGGGGFGAGFGGG4FFFFG<C=FFFFGGFFGE@CBEFGFFEFFFC3?4?<E?CF<C
@M70528:330:000000000-K6D4P:1:1102:20366:6104 1:N:0:CTGAGCCGGT+CCTTCACGTA
GGAGCCCCTGACATAGCATTCCCTCGATTAAATAATATAAGATTCTGACTTTTACCCCCTTCTCTGGGATTATTAATTATAGGACTTTATAAAGAAGGAGCGGCAACGGGATGAACAGTATATCCACCTTTATCAACGTTTTATCATTCAGGACCTTCAGTAGACTTAACAATTTTTTCTTTACACCTTGCAGGGATTTCTTCAATTTTAGGTGCCTTAAATTTTATTACTACAATTATTAATCTTAAAGCAAAAAACCTTTCAGCAGAAAAAATTAGACTATTTGTCTGATCAGTTATTT
+
CCCCCG,CFGGGGGGGGGGGGGGGGGGGGGGGGGGGGGGGGGGGGGGGGGGGGGGGGGGGGGGGGGGGGGGGGGGGGGGGGGGGGGGGGGGGGGGGGGGGGGGGGGGGGGGGGGGGGGGGGGGGGGGGGGGGGGGGGGGGGGGGGGGGGGGGGGGGGGGGGGGGGGGGGGGGGGGGGGGGGGGGGGGGGGGGGGGGGGGGGDGGGGGGGGGCFGGGGGGGGGGGGGGGGGFGGGFGGGGFFFFFGFGGGGGGFGFGGGFFFFFGFGFGFFFGGFFFEFEF?FGFFEFE?CEFFF@FFFFFF
@M70528:330:000000000-K6D4P:1:1102:11829:6126 1:N:0:CTGAGCCGGT+CCTTCACGTA
GGAGCCCCTGACATAGCATTCCCTCGATTAAATAATATAAGATTCTGACTTTTACCCCCTTCTCTGGGATTATTAATTATAGGACTTTATAAAGAAGGAGCGGGAACGGGATGAACAGTATATCCACCTTTATCAACGTTTTATCATTCAGGACCTTCAGTAGACTTAACAATTTTTTCTTTACACCTTGCAGGGATTTCTTCAATTTTAGGTGCCTTAAATTTTATTACTACAATTATTAATCTTAAAGCAAAAAACCTTTCAGCAGAAAAAATTAGACTATTTGTCTGATCAGTTATTT
+
CCCCCGGGGGGFGGGGGGGGGGGGGGGGGGGGGGGGGGGGGGGGGGGGGGGGGGGGGGGGGAFGGGGGGGGGGGGGGGGGGGFGGGGGGGGGGGGGGGGGGGGGGGGGGGGGGGGGGGGGGGGGGGGGGGGGGGGGGGGGGGGGGGGGGGGGGGGGGGGGGGGGGGGGGGGGGGGGGGGGGGGGGGGGGGGGGGGGGGGGGGGGGGGGGGGFGGGGGGGGGGGGGGGGGGFGFGFGFGGFFFFFGFGFFGFFAGFGGGFFFFFGFGEGAFFFFFFGFFCFEBGFFEFEFFEFFFEFFFFFF
@M70528:330:000000000-K6D4P:1:1102:5894:6137 1:N:0:CTGAGCCGGT+CCTTCACGTA
GGAGCCCCTGACATAGCATTCCCTCGATTAAATAATATAAGATTCTGACTTTTACCCCCTTCTCTGGGATTATTAATTATAGGACTTTATAAAGAAGGAGCGGGAACGGGATGAACAGTATATCCACCTTTATCAACGTTTTATCATTCAGGACCTTCAGTAGACTTAACAATTTTTTCTTTACACCTTGCAGGGATTTCTTCAATTTTAGGTGCCTTAAATTTTATTACTACAATTATTAATCTTAAAGCAAAAAACCTTTCAGCAGAAAAAATTAGACTATTTGTCTGATCAGTTATTT
+
CCCCCGGGGGGGGGGGGGGGGGGGGGGGGGGGGGGGGGGGGGGGGGGGGGGGGGGGGGGGGGEFGGGGGGGGGGGGGGGGGGGGGGGGGGGGGGGGGFGGGGGGGGGGGGGGGGGGGGGFGGCGGGGGGGGGGGGGGGGFGGGGGGGGGGGGFGGGGGGGFDGGGFGGGGGGGGGGGGGGGGGGGGDGGGGGGGGFGGGGGGGGFGGGGGGFGGGGGGGGGGGGGGGFGCFFFFFGGGGFFFFFFFGGFG+;F>ACDDEFFFFGF=CGFFFFC;AC<35FEFGFFFF<EFFFEE@CE<EFF
@M70528:330:000000000-K6D4P:1:1102:11160:6142 1:N:0:CTGAGCCGGT+CCTTCACGTA
GGAGCCCCTGACATAGCATTCCCTCGATTAAATAATATAAGATTCTGACTTTTACCCCCTTCTCTGGGATTATTAATTATAGGACTTTATAAAGAAGGAGCGGGAACGGGATGAACAGTATATCCACCTTTATCAACGTTTTATCATTCAGGACCTTCAGTAGACTTAACAATTTTTTCTTTACACCTTGCAGGGATTTCTTCAATTTTAGGTGCCTTAAATTTTATTACTACAATTATTAATCTTAAAGCAAAAAACCTTTCAGCAGAAAAAATTAGACTATTTGTCTGATCAGTTATTT
+
CCCCCGGGGGGGGGGGGGGGGGGGGGGGGGGGGGGGGGGGGGGGGGGGGGGGGGGGGGGGGGGGGGGGGGGGGGGGGGGGGGGGGGGGGGGGGGGGGGGGGGGGGGGGGGGGGGGGGGGGGGGGGGGGGGGGGGGGGGGGGGGGGGGGGGGGGGGGGGGGGGGGGGGGGGGGGGGGGGGGGGGGGGGGGGGGGGGGGGGGGGGGGGGGGGGGGDEGGGGGGGGGGGGGGGFGGGFGGGGFFFFFGFGGGGFGFGFGGGFFFFFGFF=CFFFGGFFGF@FFEFGFFFFFCFEFFFFFFEEFF
@M70528:330:000000000-K6D4P:1:1102:20829:6153 1:N:0:CTGAGCCGGT+CCTTCACGTA
GGAGCCACTGACATAGCATTCCCTCGATTAAATAATATAAGATTCTGACTTTTACCCCCTTCTCTGGGATTATTAATTATAGGACTTTATAAAGAAGGAGCGGGAACGGGATGAACAGTATATCCACCTTTATCAACGTTTTATCATTCAGGACCTTCAGTAGACTTAACAATTTTTTCTTTACACCTTGCAGGGATTTCTTCAATTTTAGGTGCCTTAAATTTTATTACTACAATTATTAATCTTAAAGCAAAAAACCTTTCAGCAGAAAAAATTAGACTATTTGTCTGATCAGTTATTT
+
CCCCCC4CFGGGGGGGGGGGGGGGGGGGFGGGGGGGGGGGGGGGGGGGGGCGGGGGGGGGGGCGGGGGGGGGGGGGGFGGGGGGGGGGGGGGDGGGGGGGGGGGGGGGGGGGGEGGGGGGGGGGGGGGGG9FFGGGGGGEEEEGGGGGGGGGGGFGGGGGGGGGFFGGFCF8EFFGGGGGGGGGGGFGFGGGGGEGGGFECFGGGGGFGDFCD9?EGGGGGGFGGGGGFGFGGFFG>;FFFCFFGFG@CG7A9FFGGGFFFE=DCDFGFFA6F@F<337F.6CFFFFFEC<CC?<EFFFEF
@M70528:330:000000000-K6D4P:1:1102:13233:6156 1:N:0:CTGAGCCGGT+CCTTCACGTA
GGAGCCCCTGACATAGCATTCCCTCGATTAAATAATATAAGATTCTGACTTTTACCCCCTTCTCTGGGATTATTAATTATAGGACTTTATAAAGAAGGAGCGGGAACGGGATGAACAGTATATCCACCTTTATCAACGTTTTATCATTCAGGACCTTCAGTAGACTTAACAATTTTTTCTTTACACCTTGCAGGGATTTCTTCAATTTTAGGTGCCTTAAATTTTATTACTACAATTATTAATCTTAAAGCAAAAAACCTTTCAGCAGAAAAAATTAGACTATTTGTCTGATCAGTTATTT
+
CCCCCGGGGGGGGGGGGGGGGGGGGGGGGGGGGGGGGGGGGGGGGGGGGGGGGGGGGGGGGFGGGGGGGGGGGGGGGGGGGGGGGGGGGGGGGGGGGGGGGGGGGGGGGGGGGGGGGGGGGGGGGGGGGGGGGGGGGGGGGGGGGGGGGGGGGGGGGGGGGGGGGGGGGGGGGGGGGGGGGGGGGGGGGGGGGGGGGGGGGGGGGGGGGGGGGGGGGGGGGGGGGGGGGGFGGGFGGGGFFFFFGFGGGGGGFGFGGGFFFFFGFGFGFFFDGBFGFFFFFFGFFFFFFFFFFFFFFFFFF
@M70528:330:000000000-K6D4P:1:1102:23445:6157 1:N:0:CTGAGCCGGT+CCTTCACGTA
GGAGCCCCTGACATAGCATTCCCTCGATTAAATAATATAAGATTCTGACTTTTACCCCCTTCTCTGGGATTATTAATTATAGGACTTTATAAAGAAGGAGCGGGAACGGGATGAACAGTATATCCACCTTTATCAACGTTTTATCATTCAGGACCTTCAGTAGACTTAACAATTTTTTCTTTACACCTTGCAGGGATTTCTTCAATTTTAGGTGCCTTAAATTTTATTACTACAATTATTAATCTTAAAGCAAAAAACCTTTCAGCAGAAAAAATTAGACTATTTGTCTGATCAGTTATTT
+
B<<CCGGGGGGGGGFGGDGGFFDF<F;FFEGEFG@FFGGGFGGGGDEDGGFDEFFGFCF@6C,CFGGG8FFFGFGGGF,C@CFFGGGGAFGGFD9CC<@FGG@FFGGGEGGGGGGGGGFFFGGGGGGFGGGFGGGFEFDFGGFGG<EEFCFGGGFGGEFF?<58CFC9EC<,>FGGG@FGG;EE9E8>FF8FGCECGF>EFGGG7EFGFGG?CE,@FGGG,ECCECCG7,?;=EFEGCD9B+=:EAFGCF+949?GGDFFABFGC8=FFF;EGBFGF;54;FDAFEF35;<C96@EEE??C
@M70528:330:000000000-K6D4P:1:1102:14902:6162 1:N:0:CTGAGCCGGT+CCTTCACGTA
GGAGCCCCTGACATAGCATTCCCTCGATTAAATAATATAAGATTCTGACTTTTACCCCCTTCTCTGGGATTATTAATTATAGGACTTTATAAAGAAGGAGCGGGAACGGGATGAACAGTATATCCACCTTTATCAACGTTTTATCATTCAGGACCTTCAGTAGACTTAACAATTTTTTCTTTACACCTTGCAGGGATTTCTTCAATTTTAGGTGCCTTAAATTTTATTACTACAATTATTAATCTTAAAGCAAAAAACCTTTCAGCAGAAAAAATTAGACTATTTGTCTGATCAGTTATTT
+
@<@CCFFFGGGGGGGFGGGGGGGGEE;FG@FEFGEGFGCGFGGGGCGFGGFDFFGFGGFC<F@FGGFGGFGEEEEEDCEFECFFGGGGFGGGGFCE@<CCDFGEGGGGGGGFGCCFGGGGGGCFGEFG8FGCEFGGGG<F<C?EFG<FGGDEFGGGFGGGGGFFGFG;FGFGGGGGGGGFCFDCFGGG8F?=E8B:DEDGGGGGEFGCCFC@>DGGGCCFCE;EFGFGGCFF@FFDGFFFFAAFGFGGFGCFFFFGGGBFAEFGEFEGF6):D(;>@EEAEFFFFFFCEEEFFC<FFFFEF
@M70528:330:000000000-K6D4P:1:1102:8589:6163 1:N:0:CTGAGCCGGT+CCTTCACGTA
GGAGCCCCTGACATAGCATTCCCTCGATTAAATAATATAAGATTCTGACTTTTACCCCCTTCTCTGGGATTATTAATTATAGGACTTTATAAAGAAGGAGCGGGAACGGGATGAACAGTATATCCACCTTTATCAACGTTTTATCATTCAGGACCTTCAGTAGACTTAACAATTTTTTCTTTACACCTTGCAGGGATTTCTTCAATTTTAGGTGCCTTAAATTTTATTACTACAATTATTAATCTTAAAGCAAAAAACCTTTCAGCAGAAAAAATTAGACTATTTGTCTGATCAGTTATTT
+
CCCCCGGGGGGGGGGGGGGGGGGGGGGGGGGGGGGGGGGGGGGGGGGGGGGGGGGGGGGGGGGGGGGGGGGGGGGGGGGGGGGGGGGGGGGGGGGGGGGGGGGGGGGGGGGGGGGGGGGGGGGGGGGGGGGGGGGGGGGGGGGGGGGGGGGGGGGGGGGGGGGGGGGGGGGGGGGGGGGGGGGGGGGGGGGGGGGGGGGGGGGGGGGGGGGGGGGGGGGGGGGGGGGGGGFGGGFGGGGFFFFFGFGGGGGGFGFGGGFFFFCGFGEGFFFGGFFGFFFFFFGFFFFFFFFFFFFEFFFFF
@M70528:330:000000000-K6D4P:1:1102:8644:6164 1:N:0:CTGAGCCGGT+CCTTCACGTA
GGAGCCCCTGACATAGCATTCCCTCGATTAAATAATATAAGATTCTGACTTTTACCCCCTTCTCTGGGATTATTAATTATAGGACTTTATAAAGAAGGAGCGGGAACGGGATGAACAGTATATCCACCTTTATCAACGTTTTATCATTCAGGACCTTCAGTAGACTTAACAATTTTTTCTTTACACCTTGCAGGGATTTCTTCAATTTTAGGTGCCTTAAATTTTATTACTACAATTATTAATCTTAAAGCAAAAAACCTTTCAGCAGAAAAAATTAGACTATTTGTCTGATCAGTTATTT
+
CCCCCGGGGGGGGGGGGGGGGGGGGGGGGGGGGGGGGGGGGGGGGGGGGGGGGGGGGGGGGGGGGGGGGGGGGGGGGGGGGGGGGGGGGGGGGGGGGGGGGGGGGGGGGGGGGGGGGGGGGGGGGGGGGGGGGGGGGGGGGGGGGGGGGGGGGCDFGGGGFFGGF9FAGGGFGGGGGGGGGGGGGGGGGGGGG8+@@FGGGGGGGGGGGGG6FFGGGGGGGGGGGGGGGGFFGGFGGGGFFFFFGFGGGFFG6FFGGGBFA;FGFFFGFFFGG9FGE@EACFGFFEFFFFFCCEFFFFFFF
@M70528:330:000000000-K6D4P:1:1102:10603:6190 1:N:0:CTGAGCCGGT+CCTTCACGTA
GGAGCCCCTGACATAGCATTCCCTCGATTAAATAATATAAGATTCTGACTTTTACCCCCTTCTCTGGGATTATTAATTATAGGACTTTATAAAGAAGGAGCGGGAACGGGATGAACAGTATATCCACCTTTATCAACGTTTTATCATTCAGGACCTTCAGTAGACTTAACAATTTTTTCTTTACACCTTGCAGGGATTTCTTCAATTTTAGGTGCCTTAAATTTTATTACTACAATTATTAATCTTAAAGCAAAAAACCTTTCAGCAGAAAAAATTAGACTATTTGTCTGATCAGTTATTT
+
CCCCCGGGGGGGGGGGGGGGGGGGGGEGCGGGGGGGGGGGGGGGGGGGGGGGGGGGGGGGGGGGGGGGGGGGGGGGGFGGGGGGGGGGGGGGGGFGGGGGGGGGGGGGGGGGGGGGGGGGGGGGGGGGGGGGGGGGGGGGGGGGGGGGGGGGGGGFGFGGGGFGGGGAFGGGGGGGGGGGGGGGGGDGGGGGGCGDFGGGGGGGGGGGEAFFF9FGGADFGGFGGGGGFGFGGFFGGGGFFFFFGFGGCCFDAGFGGGFFFFFG44>C4?/6?.);@;?=CFFAF?FCE?>EC?3<?CEEF
@M70528:330:000000000-K6D4P:1:1102:18756:6193 1:N:0:CTGAGCCGGT+CCTTCACGTA
GGAGCCCCTGACATAGCATTCCCTCGATTAAATAATATAAGATTCTGACTTTTACCCCCTTCTCTGGGATTATTAATTATAGGACTTTATAAAGAAGGAGCGGGAACGGGATGAACAGTATATCCACCTTTATCAACGTTTTATCATTCAGGACCTTCAGTAGACTTAACAATTTTTTCTTTACACCTTGCAGGGATTTCTTCAATTTTAGGTGCCTTAAATTTTATTACTACAATTATTAATCTTAAAGCAAAAAACCTTTCAGCAGAAAAAATTAGACTATTTGTCTGATCAGTTATTT
+
CCCCCEGGGGGGGGGGGGGGGGGGGGDGGGGGGGGGGGGGGGGGGGGGGGGGGGGGGGGGGFGGFGGGGGGGGGGGGFGGGGGGGGGGGGGGGGGGGGGGGGGGGGGGGGGGGGGGGGGGGGGGGGGGGGGGGGGGGGGGGGGGGGGGGGGGGGGGGGGGFGGGGGGGGGGGGGGGFFGGGGGGGGGGGGCFGGGGGGGGGGGFGFFGGEGGGGGGGGGGGGGFGGGGGGFGGG>@CGGFFFFFGFGGGGGGFCAGGGFFFFFGFDEGF;6EF9AFFFEFFFFFFEF3CFFFFFFFFFFFF
@M70528:330:000000000-K6D4P:1:1102:9749:6195 1:N:0:CTGAGCCGGT+CCTTCACGTA
GGAGCCCCTGACATAGCATTCCCTCGATTAAATAATATAAGATTCTGACTTTTACCCCCTTCTCTGGGATTATTAATTATAGGACTTTATAAAGAAGGAGCGGGAACGGGATGAACAGTATATCCACCTTTATCAACGTTTTATCATTCAGGACCTTCAGTAGACTTAACAATTTTTTCTTTACACCTTGCAGGGATTTCTTCAATTTTAGGTGCCTTAAATTTTATTACTACAATTATTAATCTTAAAGCAAAAAACCTTTCAGCAGAAAAAATTAGACTATTTGTCTGATCAGTTATTT
+
CCCCCGGGGGGGGGGGGGGGGGGGGGGGGGGGGGGGGGGGGGGGGGGGGGGGGGGGGGGGGGGGGGGGGGGGGGGGGGGGGGGGGGGGGGGGGGGGGGGGGGGGGGGGGGGGGGGGGGGGGGGGGGGGGGGGGGGGGGGGGGGGGGGGGGGGGGGGGGGGGGGGGGGGGGGGGGGGGGGGGGGGGGGGGGGGGGGGGGGGGGGGGGGGGGGFGGGGGGGGFGGGGGGGGGFGGGFGGGGFFFFFGFGGGFFDFGFGGGFFFFFGFGFGAFAGGFFGFE?FEFGFFFFEEF3<EFEE6?CEF
@M70528:330:000000000-K6D4P:1:1102:19146:6201 1:N:0:CTGAGCCGGT+CCTTCACGTA
GGAGCCACTGACATAGCATTCCCTCGATTAAATAATATAAGATTCTGACTTTTACCCCCTTCTCTGGGATTATTAATTATAGGACTTTATAAAGAGGAGCGGGAACGGGATGAACAGTATATCCACCCTTATCAACGTTTTATCATTCAGGACCTTCAGTAGACTTAACAATTTTTTCCTTACACCTTGCAGGGATTTCTTCAATTTTAGGTGCCTTAAATTTTATTACTACAATTATTAATTTTTAAGCAAAAAAACTTTCAGCAGAAAAAATTAAACTATTTGTCTGATCAGTTATTTT
+
CCCCCGGGGGGCGGGGGGGGGGGGGGGGGGGGGGGGGGGGGGGGGGGGGGGGGGGGGGGGGGGGGGGGGGGGGGGGGGGGGGGGGEGFGGGGGGG@FD:D6FG@F7:FG,844E<<4,5<?,9C<<E+B@=,,9F84+BFFC??E,F,,?D<CFCEE9,,555,,@4E,CFGGFGGG,,CC3@=9D8D=B=>EGD=FG,,8<CGDFGGFFGG98A<E9EFAFFG,,@,+,+,4E>C8;E;E9++++4ACCFGFGFG)?)BA?A8>+(*;=AFG367))4+)+;@A5+))1)19;3?))7CC
@M70528:330:000000000-K6D4P:1:1102:4195:6224 1:N:0:CTGAGCCGGT+CCTTCACGTA
GGAGCCCCTGACATAGCATTCCCTCGATTAAATAATATAAGATTCTGACTTTTACCCCCTTCTCTGGGATTATTAATTATAGGACTTTATAAAGAAGGAGCGGGAACGGGATGAACAGTATATCCACCTTTATCAACGTTTTATCATTCAGGACCTTCAGTAGACTTAACAATTTTTTCTTTACACCTTGCAGGGATTTCTTCAATTTTAGGTGCCTTAAATTTTATTACTACAATTATTAATCTTAAAGCAAAAAACCTTTCAGCAGAAAAAATTAGACTATTTGTCTGATCAGTTATTT
+
CCCCCGGGGGGGGGGGGGGGGGGGGGDGGGGGGGGGFGGGGGGGGGGGGGGGDFGGGDEGGGGGGGEGFGGGGGGGGGGGGGGGGGGGGGGGGGFGGGGGGGGGGGGGGGGGGGGGGGFGGGGGGGGGGGGGGGGGGGFFGGGGGFGGGGGGGCDGGGGGGGGFGGGGGGGFFGGGGGGGGGGGGGGGGGGGGDEGGGGGGGGFGGGGGGGGGGGGGGGGGGGGGFGGGGFGGGFGGGGFFFFFGFGFGGCFFGFGGGFAFFFGFF>FFFACFFFDFECFFFGFFFFFEFFFFFFFFFFFF
@M70528:330:000000000-K6D4P:1:1102:4443:6234 1:N:0:CTGAGCCGGT+CCTTCACGTA
GGAGCCCCTGACATAGCATTCCCTCGATTAAATAATATAAGATTCTGACTTTTACCCCCTTCTCTGGGATTATTAATTATAGGACTTTATAAAGAAGGAGCGGGAACGGGATGAACAGTATATCCACCTTTATCAACGTTTTATCATTCAGGACCTTCAGTAGACTTAACAATTTTTTCTTTACACCTTGCAGGGATTTCTTCAATTTTAGGTGCCTTAAATTTTATTACTACAATTATTAATCTTAAAGCAAAAAACCTTTCAGCAGAAAAAATTAGACTATTTGTCTGATCAGTTATTT
+
CCCCCDGGGGGGGGGGGGGGGGGGGGGGGGGGGGGGFGGGGGGGGGGGGGGGGGGGGGGGGGGGGGGGGGGGGGGGGGGGGGGGGGGGGGGGFGGGGGGGGGGGGGGGGGGGGFGGGGGGGGGGGGGGGGGGGGGGGGGGGGGGGGGGGGGGGGGGGGGGGGGGGGGGGGGGGGGGGGGGGGGGGGDGGGGGGGGGGGGGGGGGGGGGGGGGGGGFGGFGFGGGGGGGGGFGFGFGGGGFFAFFGFGCEFFFFFF>GGFFFECGFGFCA4AGGFFFE8EBCFGFFFF?EFFFFE@FFFFFF
@M70528:330:000000000-K6D4P:1:1102:21154:6248 1:N:0:CTGAGCCGGT+CCTTCACGTA
GGAGCCCCTGACATAGCATTCCCTCGATTAAATAATATAAGATTCTGACTTTTACCCCCTTCTCTGGGATTATTAATTATAGGACTTTATAAAGAAGGAGCGGGAACGGGATGAACAGTATATCCACCTTTATCAACGTTTTATCATTCAGGACCTTCAGTAGACTTAACAATTTTTTCTTTACACCTTGCAGGGATTTCTTCAATTTTAGGTGCCTTAAATTTTATTACTACAATTATTAATCTTAAAGCAAAAAACCTTTCAGCAGAAAAAATTAGACTATTTGTCTGATCAGTTATTT
+
CCCCCG8CFGGGGGGGGGGGGGGGGGGGGGGGGGGGGGGGGGGGGGGGGGGGGGGGGGGGGGGGGGGGGGGGGGGGGGGGGGGGGGGGGGGGGGGGGGGGGGGGGGGGGGGGGGGGGGGGGGGGGGGGGGGGGGGGGGGGGGGGGGGGGGGGGGGGGGGGGGGGGGGGGGGGGGGGGGGGGGGGGGGGGGGGFGGGGGGGGGGGGGGGGGGDGGGGGGGGGGGGGGGGGFFGGGFGGGGFFFFFGFGGGGGGAGFDDDAFF@CGEFEGFFFFGFFGFFFFFFDFAEFFFFFFEFFFFFECE
@M70528:330:000000000-K6D4P:1:1102:22747:6251 1:N:0:CTGAGCCGGT+CCTTCACGTA
GGAGCCCCTGACATAGCATTCCCTCGATTAAATAATATAAGATTCTGACTTTTACCCCCTTCTCTGGGATTATTAATTATAGGACTTTATAAAGAAGGAGCGGGAACGGGATGAACAGTATATCCACCTTTATCAACGTTTTATCATTCAGGACCTTCAGTAGACTTAACAATTTTTTCTTTACACCTTGCAGGGATTTCTTCAATTTTAGGTGCCTTAAATTTTATTACTACAATTATTAATCTTAAAGCAAAAAACCTTTCAGCAGAAAAAATTAGACTATTTGTCTGATCAGTTATTT
+
CCCCCEGGGGGGGGGGGGGGGGGGGGGGGGGGGGGGGGGGGGGGGGGGGGGGGGGGGGGGGGGGGGGGGGGGGGGGGGGGGGGGGGGGGGGGGGGGGGGGGGGGGGGGGGGGGGGGGGGGGGGGGGGGGGGGGGGGGGGGGGGGGGGGGGGGGGGGGGGGGGGGGGGFGGGGGGGGGGGGGGGGGGGGGGGGGGGGGGGGGGGGGGGFGGGGGGGGGGGGGGGGGGGGGGFFGGFGGGGFFFFFGFGGGGGGFGFGGGBFFFFGFGFGFFFGG@FGFFFFFFGFFFFFEECEC3<EEEEFF
@M70528:330:000000000-K6D4P:1:1102:7528:6256 1:N:0:CTGAGCCGGT+CCTTCACGTA
GGAGCCCCTGACATAGCATTCCCTCGATTAAATAATATAAGATTCTGACTTTTACCCCCTTCTCTGGGATTATTAATTATAGGACTTTATAAAGAAGGAGCGGGAACGGGATGAACAGTATATCCACCTTTATCAACGTTTTATCATTCAGGACCTTCAGTAGACTTAACAATTTTTTCTTTACACCTTGCAGGGATTTCTTCAATTTTAGGTGCCTTAAATTTTATTACTACAATTATTAATCTTAAAGCAAAAAACCTTTCAGCAGAAAAAATTAGACTATTTGTCTGATCAGTTATTT
+
CCCCCGGGGGGGGGGGGGGGGGGGGGGGGGGGGGGGGGGGGGGGGGGGGGGGGGGGGGGGGGGGGGGGGGGGGGGGGGGGGGGGGGGGGGGGGGGGGGGGGGGGGGGGGGGGGGGGGGGGGGGGGGGGGGGGGGGGGGGGGGGGGGGGGGGGGGGGGGGGGGGGGGGGGGGGGGGGGGGGGGGGGGGGGGGGGGGGGGGGGGGGGGGGGGGGGGGGGGGGGGGGGGGGGGFGGGFGGGGFFFFFGFGGFGGGFGFGGGFFFFFGFGEGFFFFF;FGF8CF?FFFFEF?C9EFEF@EEFFFF
@M70528:330:000000000-K6D4P:1:1102:15175:6257 1:N:0:CTGAGCCGGT+CCTTCACGTA
GGAGCCCCTGACATAGCATTCCCTCGATTAAATAATATAAGATTCTGACTTTTACCCCCTTCTCTGGGATTATTAATTATAGGACTTTATAAAGAAGGAGCGGGAACGGGATGAACAGTATATCCACCTTTATCAACGTTTTATCATTCAGGACCTTCAGTAGACTTAACAATTTTTTCTTTACACCTTGCAGGGATTTCTTCAATTTTAGGTGCCTTAAATTTTATTACTACAATTATTAATCTTAAAGCAAAAAACCTTTCAGCAGAAAAAATTAGACTATTTGTCTGATCAGTTATTT
+
CCCCCGGGGGGGGGGGGGGGGGGGGGGGGGGGGGGGGGGGGGGGGGGGGGGGGGGGGGGGGGGGGGGGGGGGGGGGGGGGGGGGGGGGGGGGGGGGGGGGGGGGGGGGGGGGGGGGGGGGGGGGGGGGGGGGGGGGGGGGGGGGGGGGGGGGGGGGGGGGGGGGGGGGGGGGGGGGGGGGGGGGGGGGGGGGGGGGGGGGGGGGGGGGGGGGGGGGGGGGGGGGGGGGGGFGGGFGGGGFFFFFGFGGGGDGFGFGGGFFFFFGEGFGFFFGGBFGEFCFFFGFFFFCEFEFFF@EFFCEF
@M70528:330:000000000-K6D4P:1:1102:18454:6263 1:N:0:CTGAGCCGGT+CCTTCACGTA
GGAGCCCCTGACATAGCATTCCCTCGATTAAATAATATAAGATTCTGACTTTTACCCCCTTCTCTGGGATTATTAATTATAGGACTTTATAAAGAAGGAGCGGGAACGGGATGAACAGTATATCCACCTTTATCAACGTTTTATCATTCAGGACCTTCAGTAGACTTAACAATTTTTTCTTTACACCTTGCAGGGATTTCTTCAATTTTAGGTGCCTTAAATTTTATTACTACAATTATTAATCTTAAAGCAAAAAACCTTTCAGCAGAAAAAATTAGACTATTTGTCTGATCAGTTATTT
+
CCC@CGGGGGGGGGGGGGGGGGGGFGGGGGGGGGGGGGGGGGGGGGGGGGGGGGGGGGGGGGGGGGGGGGGGGGGGGGGGGGGGGGGGGGGGGGGGGGGGGGGGGGGGGGGGGGGGGGGGGGGGGGGGGGGGGGGGGGGGGGGGGGGGGGGGGGGGGGGGGGGGGGGGGGGGGGGGGGGGGGGGGGGGGGGGGFGGGGGGGGGGAGGGGGGGGGGGGGGGGGGGGGGGGGFGGGFGGGGFFFFFGFGDF7DFFGFGGGFFFFFGFGFGFFFGGFFGEFFFFFGFFFFFFFFFCEFFFFFFF
@M70528:330:000000000-K6D4P:1:1102:7489:6264 1:N:0:CTGAGCCGGT+CCTTCACGTA
GGAGCCCCTGACATAGCATTCCCTCGATTAAATAATATAAGATTCTGACTTTTACCCCCTTCTCTGGGATTATTAATTATAGGACTTTATAAAGAAGGAGCGGGAACGGGATGAACAGTATATCCACCTTTATCAACGTTTTATCATTCGGGACCTTCAGTAGACTTAACAATTTTTTCTTTACACCTTGCAGGGATTTCTTCAATTTTAGGTGCCTTAAATTTTATTACTACAATTATTAATCTTAAAGCAAAAAACCTTTCAGCAGAAAAAATTAGACTATTTGTCTGATCAGTTATTT
+
CCCCCGGGGGGGGGGGGGGGGGGGGGGGGGGGGGGGGGGGGGGGGGGGGGGGGGGGGGGGGGGGGGGGGGGGGGGGGGGGGGGGGGGGGGGGGGGGGGGGGGGGGGGGGGGGGGGGGGGGGGGGGGGGGGGGGGGGGGGGGGGGGGGGGGGGGGGGGGGGGGGGGGGFGGGGGGGGGGGGGGGGGGGGGGGGG8CFGGGGGGGGGGGGGGGGGGGGGGGGGGGGGGGGGGFGGGFGGGGFFFFFGFGFGGGGFGFGGGFF=EFGFGCFFFFG<;FGFFFFFFGFFFFFEFEFFFFFFEEEF
@M70528:330:000000000-K6D4P:1:1102:23945:6266 1:N:0:CTGAGCCGGT+CCTTCACGTA
GGAGCCCCTGACATAGCATTCCCTCGATTAAATAATATAAGATTCTGACTTTTACCCCCTTCTCTGGGATTATTAATTATAGGACTTTATAAAGAAGGAGCGGGAACGGGATGAACAGTATATCCACCTTTATCAACGTTTTATCATTCAGGACCTTCAGTAGACTTAACAATTTTTTCTTTACACCTTGCAGGGATTTCTTCAATTTTAGGTGCCTTAAATTTTATTACTACAATTATTAATCTTAAAGCAAAAAACCTTTCAGCAGAAAAATTAGACTATTTGTCTGATCAGTTATTTT
+
CCCCCGGGGGGGGGGGGGGGGGGGGGGGGGGGGGGGGGGGGGGGGGGGGGGGGGGGGGGGGGGGGGGGGGGGGGGGGFGGGGGGGGGGGGGGGGGFGGGGGGGGGGGGGGGGGGDGGGGGGGGGGGGGGGGGGGGGGGGGGGGGGGGGGGGGGGGGGGGGGGGGGGGGGGGGGGGGGGGGGGGGGGGGGGGGGGGGGGGGGGGGGGGGGGG6;9C6EGGGCFGGGGGGGGF;DGAFGGGFFFFFGFGGCFFGFGFGGGDFFFFGFGFF;AFGD@6>37<FEFGFF?7<?EECC@E<9?EFE
@M70528:330:000000000-K6D4P:1:1102:24990:6282 1:N:0:CTGAGCCGGT+CCTTCACGTA
GGAGCCCCTGACATAGCATTCCCTCGATTAAATAATATAAGATTCTGACTTTTACCCCCTTCTCTGGGATTATTAATTATAGGACTTTATAAAGAAGGAGCGGGAACGGGATGAACAGTATATCCACCTTTATCAACGTTTTATCATTCAGGACCTTCAGTAGACTTAACAATTTTTTCTTTACACCTTGCAGGGATTTCTTCAATTTTAGGTGCCTTAAATTTTATTACTACAATTATTAATCTTAAAGCAAAAAACCTTTCAGCAGAAAAAATTAGACTATTTGTCTGATCAGTTATTT
+
CCCCCGCGGGGGGGGGGDGGGGGGGGGGFGGGGGGGGGGGGGFGGGGGGGGGGGGGGGGGGGGGGGGGGGFGGGGGGGGGGGGGGGGGGGGGGFGGGGGGGGGGGGGGGGGGGFGGGGGGGGGGGGGGGGGGGGGGGGGGGGGGGGGGGGGGGGGGGGGGGGGGGGGGGGGGGGGGGGGGGGGGGGFFGGGGGFGGGGGGGGGGGGGGGGDFFGGGGFCGGGGGGGFFGGB;<E57CGGFF<ABFFGGGGGGFGFDGG)A=>FGEGEGFFFGF>FGEEEFFFGFFEFCEF>CEFEFECE??
@M70528:330:000000000-K6D4P:1:1102:10051:6283 1:N:0:CTGAGCCGGT+CCTTCACGTA
GGAGCCCCTGACATAGCATTCCCTCGATTAAATAATATAAGATTCTGACTTTTACCCCCTTCTCTGGGATTATTAATTATAGGACTTTATAAAGAAGGAGCGGGAACGGGATGAACAGTATATCCACCTTTATCAACGTTTTATCATTCAGGACCTTCAGTAGACTTAACAATTTTTTCTTTACACCTTGCAGGGATTTCTTCAATTTTAGGTGCCTTAAATTTTATTACTACAATTATTAATCTTAAAGCAAAAAACCTTTCAGCAGAAAAAATTAGACTATTTGTCTGATCAGTTATTT
+
CCCCCGGGGGGGGGGGGGGGGGGGGGGGGGGGGGGGDGGGGGGGGGGGGGGGGGGGGGGGFGGGGGGGGGGGGGGGGGFGGGGGGGGGGGGGGGGGGFGGGCGGGGGGGGGGGFGGGGGGGGGGGGGGGGGGGGFGGGGGGGGGGGGGGGGGGGGGGGGGGGGGGGGFGGGGGGGGGGGGGGGGGGGGGGCF@CEFGGGGGGGDGGFFGGCFGCFGGGGFFGGGGGGGCFFGGGAGG>FFFCFFGFG7C7FGFGFGGGBFFFFCCF=F)?66C0AFEEEFEFGFFFFFEF<<C3<CFFFEE
@M70528:330:000000000-K6D4P:1:1102:4461:6305 1:N:0:CTGAGCCGGT+CCTTCACGTA
GGAGCCCCTGACATAGCATTCCCTCGATTAAATAATATAAGATTCTGACTTTTACCCCCTTCTCTGGGATTATTAATTATAGGACTTTATAAAGAAGGAGCGGGAACGGGATGAACAGTATATCCACCTTTATCAACGTTTTATCATTCAGGACCTTCAGTAGACTTAACAATTTTTTCTTTACACCTTGCAGGGATTTCTTCAATTTTAGGTGCCTTAAATTTTATTACTACAATTATTAATCTTAAAGCAAAAAACCTTTCAGCAGAAAAAATTAGACTATTTGTCTGATCAGTTATTT
+
CCCCCGGGGGGGGGGGGGGGGGGGGGGGGGGGGGGGGGGGGGGGGGGGGGGGGGGGGGGGGGGGGGGGGGGGGGGGGGGGGGGGGGGGGGGGGGGGGGGGGGGGGGGGGGGGGGGGGGGGGGGGGGGGGGGGGGGGGGGGGGGGGGGGGGGGGGGGGGGGGGGGGGGFGGGGGGGGGGGGGGGGGGGGGGGGGCEFGGGGGGGGFGGGGGGFGGFGGGGGGGGGGFGGGGFGGGAFGFGFFFFFGFGGGGGGFGFGGGFFFFFGEFCGFFFGGFFFE@CFFFGFFEFFFFFFFEEFEFFFF
@M70528:330:000000000-K6D4P:1:1102:7094:6306 1:N:0:CTGAGCCGGT+CCTTCACGTA
GGAGCCCCTGACATAGCATTCCCTCGATTAAATAATATAAGATTCTGACTTTTACCCCCTTCTCTGGGATTATTAATTATAGGACTTTATAAAGAAGGAGCGGGAACGGGATGAACAGTATATCCACCTTTATCAACGTTTTATCATTCAGGACCTTCAGTAGACTTAACAATTTTTTCTTTACACCTTGCAGGGATTTCTTCAATTTTAGGTGCCTTAAATTTTATTACTACAATTATTAATCTTAAAGCAAAAAACCTTTCAGCAGAAAAAATTAGACTATTTGTCTGATCAGTTATTT
+
CCCCCGGGGGGGGGGGGGGGGGGGGGGGGGGGGGGGGGGGGGGFGGGGGGGGGGGGGGGGGGGGGGGGGGGGGGGGGGGGGGGGGGGGGGGGGGGGGGGGGGGGGGGGGGGGGGGGGGGGGGGGGGGDGFGGGGGGGGGGGGGGGGGGGGGGGGGGGGGGGGGGGGGFGGGGGGGGGGGGGGGGGGGGGGGGGGGGGGGGGGGGGGGGGGGGGGGGGGGGGGGGGGGGGGFGGGFGGGGFFFFFGFGGGFGGFGFFDGEFFFFGFGFDFFFCF6;CE@EFFFGFFFFECEFFFFFFFFFEE
@M70528:330:000000000-K6D4P:1:1102:27439:6334 1:N:0:CTGAGCCGGT+CCTTCACGTA
GGAGCCCCTGACATAGCATTCCCTCGATTAAATAATATAAGATTCTGACTTTTACCCCCTTCTCTGGGATTATTAATTATAGGACTTTATAAAGAAGGAGCGGGAACGGGATGAACAGTATATCCACCTTTATCAACGTTTTATCATTCAGGACCTTCAGTAGACTTAACAATTTTTTCTTTACACCTTGCAGGGATTTCTTCAATTTTAGGTGCCTTAAATTTTATTACTACAATTATTAATCTTAAAGCAAAAAACCTTTCAGCAGAAAAAATTAGACTATTTGTCTGATCAGTTATTT
+
@CCCCDGGGGGGGGGGGGGGGGCGGGGGGGGGGGGGGGGGGGGGGGGGGGGGGFGGGGGGGGGGGGGGGGGGGGGGGFGGGGGGGGFGGGGGGGGGGFCGGGGGGGGGGGGGGFGDGGGGGGGGGGGCGGGGGGFFGGGGGGGFGGGGGGGGGGGGGGGGGGGGGGGGGGGFGGGGGGGGGGGGGGGGGGGGGGDGGGGGGGGGGGGGGGGGGGFFGGGGFFGGGGGGGCFGGGFFGGGFAFFFGFGGFDFGFGFG4CBFF@AFFGEGFFFG47F<@;?=CFGFFFFCFF<?EF4C?ECEE
@M70528:330:000000000-K6D4P:1:1102:19898:6344 1:N:0:CTGAGCCGGT+CCTTCACGTA
GGAGCCCCTGACATAGCATTCCCTCGATTAAATAATATAAGATTCTGACTTTTACCCCCTTCTCTGGGATTATTAATTATAGGACTTTATAAAGAAGGAGCGGGAACGGGATGAACAGTATATCCACCTTTATCAACGTTTTATCATTCAGGACCTTCAGTAGACTTAACAATTTTTTCTTTACACCTTGCAGGGATTTCTTCAATTTTAGGTGCCTTAAATTTTATTACTACAATTATTAATCTTAAAGCAAAAAACCTTTCAGCAGAAAAAATTAGACTATTTGTCTGATCAGTTATTT
+
CCCCCG,FFGGGGGGGGGGGGGGGGGGGGGGGGGGGGGGGGGGGGGGGGGGGGGGGGGGGGGGGGGGGGGGGGGGGGGGGGGGGGGGGGGGGGGGGGGGGGGGGGGGGGGGGGGGGGGGGGGGGGGGGGGGGGGGGGGGGGGGGGGGGGGGGGGGGGGGGGGGGGGGGGGGGGGGGGGGGGGGGGGGGGGGGGFGGGGGGGGGGGGGFGGGGGGGGGGGGGGGGGGGGGGFGGGFGGGGFFFFFGFGGGGGGFGFGGGFFFFFGFGFGFFFGGFFGEFCFEFGFFFFFFFFFFFFFEE<?E
@M70528:330:000000000-K6D4P:1:1102:22392:6348 1:N:0:CTGAGCCGGT+CCTTCACGTA
GGAGCCCCTGACATAGCATTCCCTCGATTAAATAATATAAGATTCTGACTTTTACCCCCTTCTCTGGGATTATTAATTATAGGACTTTATAAAGAAGGAGCGGGAACGGGATGAACAGTATATCCACCTTTATCAACGTTTTATCATTCAGGACCTTCAGTAGACTTAACAATTTTTTCTTTACACCTTGCAGGGATTTCTTCAATTTTAGGTGCCTTAAATTTTATTACTACAATTATTAATCTTAAAGCAAAAAACCTTTCAGCAGAAAAAATTAGACTATTTGTCTGATCAGTTATTT
+
CCCCCDGGGGGGGGGGGGGGGGGGGGGGGGGGGGGGGGGGGGGGGGGGGGGGGGGGGGGGGGGGGGGGGGGGGGGGGGGGGGGGGGGGGGGGGGGGGGGGGGGGGGGGDGGGGGGGGGGGGGGGGGGGGGGGGGGGGGGGGGGGGGGGGGGGGGGGGGGGGGGGGGGGGGGGGGGGGGGGGGGGGGGGGGGGGGG@FGFGGGGGGGGGGGGGGGGGGGGGGGGGFGGGGGFGGGFGGGGFFFFFGFGGGGGGAFFGGGFFFEFGFFEGFFFGGFFFF@EFFFFFFFFFCFEFFFFEEFFFF
@M70528:330:000000000-K6D4P:1:1102:13774:6349 1:N:0:CTGAGCCGGT+CCTTCACGTA
GGAGCCCCTGACATAGCATTCCCTCGATTAAATAATATAAGATTCTGACTTTTACCCCCTTCTCTGGGATTATTAATTATAGGACTTTATAAAGAAGGAGCGGGAACGGGATGAACAGTATATCCACCTTTATCAACGTTTTATCATTCAGGACCTTCAGTAGACTTAACAATTTTTTCTTTACACCTTGCAGGGATTTCTTCAATTTTAGGTGCCTTAAATTTTATTACTACAATTATTAATCTTAAAGCAAAAAACCTTTCAGCAGAAAAAATTAGACTATTTGTCTGATCAGTTATTT
+
CCCCCGGGGGGGGGGGGGGGGGGGGGGGGGGGGGGGFGFFGGGGGGGGGGGGFGGGGGGGGGGFGGDGGGGGGGGGGGGGGGGGGGGGGGGGGGGGGGGGGGGGGGGGGGGGGFGGGGGGGGGGFGGGGGGGFGGGGGGGGGGGGGGGGGGGGGGGGGGGGGGFFGGFGGGGGGGGGGGGGGGGGGGGGGGGGGGGGGGGGGGGGGGFGGC8F9CGGGGGGGGGGGGGGGFGGGFGGGGF>FFFGFFGGCFGFGFGGGFFFFFGFGEF;AA6FBFGFECFEFGFFFFFFF<C<FFEFFFFF
@M70528:330:000000000-K6D4P:1:1102:8435:6365 1:N:0:CTGAGCCGGT+CCTTCACGTA
GGAGCCCCTGACATAGCATTCCCTCGATTAAATAATATAAGATTCTGACTTTTACCCCCTTCTCTGGGATTATTAATTATAGGACTTTATAAAGAAGGAGCGGGAACGGGATGAACAGTATATCCACCTTTATCAACGTTTTATCATTCAGGACCTTCAGTAGACTTAACAATTTTTTCTTTACACCTTGCAGGGATTTCTTCAATTTTAGGTGCCTTAAATTTTATTACTACAATTATTAATCTTAAAGCAAAAAACCTTTCAGCAGAAAAAATTAGACTATTTGTCTGATCAGTTATTT
+
CCCCCGGGGGGGGGGGGGGGGGGGGGGGGGGGGGGGGGGGFGGGGGGGGGGGGGGGGGGGGGGGGGGGGGGGGGGGGGGGGGGGGGGGGGGGGGGGGGGGGGGGGGGGGGGGGGGGGGGGGGGGGGGGGGGGGGGGGGGGGGGGGGGGGGGGGGGGGGGGGGGGGGGGGGGGGGGGGGGGGGGGGGGGGGGGGGGGGGGGGGGGGGGGGGGGGFGGGGGGGGGGGGGGGGFGGGFGGGGFFFFFGFGGGGGGFFFFGGFFFFFGEFFGFFFFGFFFA@FFEFGFFFFFFF<EFFEEFFFFF
@M70528:330:000000000-K6D4P:1:1102:8308:6378 1:N:0:CTGAGCCGGT+CCTTCACGTA
GGAGCCCCTGACATAGCATTCCCTCGATTAAATAATATAAGATTCTGACTTTTACCCCCTTCTCTGGGATTATTAATTATAGGACTTTATAAAGAAGGAGCGGGAACGGGATGAACAGTATATCCACCTTTATCAACGTTTTATCATTCAGGACCTTCAGTAGACTTAACAATTTTTTCTTTACACCTTGCAGGGATTTCTTCAATTTTAGGTGCCTTAAATTTTATTACTACAATTATTAATCTTAAAGCAAAAAACCTTTCAGCAGAAAAAATTAGACTATTTGTCTGATCAGTTATTT
+
A@,ACCFFFGGGGGAFFCFGGGGGGE7EFBFAFGFFFGFGGGGGGDFFGGFEFGGGGFGC<F6CFGGGFFGFGGGGGGGGCFGGGGGGGGGGGF@@@C@C@F@EFGFGGGGGCG<EFCEEFGDGGEE<<BDFEEE<EC=4E:,:C@FGGFFG8FFF?E:,7??E<FBFDGGGFEGGGGGFG=;DF=,@=DE<FF8+@8@,CDFFFF;CCCFGG?CCGFFFCFCFFGGGCC@C7@FC8BCFFFFFFA79=>FF*0;CGGFFFFFGFG=F66;,1:;F33)/9AGFFCF<5;CFCEFFFFC?E
@M70528:330:000000000-K6D4P:1:1102:21848:6382 1:N:0:CTGAGCCGGT+CCTTCACGTA
GGAGCCCCTGACATAGCATTCCCTCGATTAAATAATATAAGATTCTGACTTTTACCCCCTTCTCTGGGATTATTAATTATAGGACTTTATAAAGAAGGAGCGGGAACGGGATGAACAGTATATCCACCTTTATCAACGTTTTATCATTCAGGACCTTCAGTAGACTTAACAATTTTTTCTTTACACCTTGCAGGGATTTCTTCAATTTTAGGTGCCTTAAATTTTATTACTACAATTATTAATCTTAAAGCAAAAAACCTTTCAGCAGAAAAAATTAGACTATTTGTCTGATCAGTTATTT
+
CCCCCBFGGGGGGGGFGGGGGGGGGGGGGGGGGGGFGGGGFGGGGGGGGGGGGGGGGGGGGGGGGGGGGGGGGGGGGGGGGGGGGGGGGGGGGGGGGGGGGGGGGGGGGGGGGGGGGGGGGGGGGGGGGGGGGGGGGGGGGGGGGGGGGGGGGGGGGGGGGGGGGGGGGGGGGGGGGGGGGGGGGGGGGGGGGGDFGGGGGGGGGGGGGGGFGGGGGGGGGGGGGGGGGFFGGGFGG>CFFFFFGFGGFFDGFGFFDGFFFFFGFFEGFF4FC@FFEF?FFFGFFEF?EC<EEE@FFFFFF
@M70528:330:000000000-K6D4P:1:1102:17202:6388 1:N:0:CTGAGCCGGT+CCTTCACGTA
GGAGCCCCTGACATAGCATTCCCTCGATTAAATAATATAAGATTCTGACTTTTACCCCCTTCTCTGGGATTATTAATTATAGGACTTTATAAAGAAGGAGCGGGAACGGGATGAACAGTATATCCACCTTTATCAACGTTTTATCATTCAGGACCTTCAGTAGACTTAACAATTTTTTCTTTACACCTTGCAGGGATTTCTTCAATTTTAGGTGCCTTAAATTTTATTACTACAATTATTAATCTTAAAGCAAAAAACCTTTCAGCAGAAAAAATTAGACTATTTGTCTGATCAGTTATTT
+
CCCCCGGGGGGGGGGGGGGGGGGGGGGGGGGGGGGGGGGGGGGGGGGGGGGGGGGGGGGGGGGGGGGGGGGGGGGGGGGGGGGGGGGGGGGGGGGGGGGGGGGGGGGGGGGGGGGGGGGGGGGGGGGGGGGGGGGGGGGGGGGGGGGGGGGGGGGGGGGGGGGGGGGGGGGGGGGGGGGGGGGGGGGGGGGGGGGGGGGGGGGGGGGGGGGGGGGGGGGGGGGGGGGGGGFGGGFGGGGFFFFFGFGGGFGGFGFGGGFFFFFGFGFGFFFGGFFGFFFFFFGFFFFFCEFFFFFFFFFEF
@M70528:330:000000000-K6D4P:1:1102:5873:6389 1:N:0:CTGAGCCGGT+CCTTCACGTA
GGAGCCCCTGACATAGCATTCCCTCGATTAAATAATATAAGATTCTGACTTTTACCCCCTTCTCTGGGATTATTAATTATAGGACTTTATAAAGAAGGAGCGGGAACGGGATGAACAGTATATCCACCTTTATCAACGTTTTATCATTCAGGACCTTCAGTAGACTTAACAATTTTTTCTTTACACCTTGCAGGGATTTCTTCAATTTTAGGTGCCTTAAATTTTATTACTACAATTATTAATCTTAAAGCAAAAAACCTTTCAGCAGAAAAAATTAGACTATTTGTCTGATCAGTTATTT
+
CCCCCGGGGGGGGGGGGGGGGGGGGGGGGGGGGGGGGGGGGGGGGGGGGGGGGGGGGGGGGGGGGGGGGGGGGGGGGGGGGGGGGGGGGGGGGGGGGGGGGGGGGGGGGGGGGGGGGGGGGGGGGGGGGGGGGGGGGGGGGGGGGGGGGGGGGGGGGGGGGGGGGGGGGGGGGGGGGGGGGGGGGGGGGGGGGGGGGGGGGGGGGGGGGGGGGGGGGGGGGGGGGGGGGGFGGGFGGFGFFFFFGFGGGGGGFGFGGGFFFEFGFGFGFFFGGFFGFFFFFFGFFEFFFFFFFFFFFFFFF
@M70528:330:000000000-K6D4P:1:1102:15182:6408 1:N:0:CTGAGCCGGT+CCTTCACGTA
GGAGCCCCTGACATAGCATTCCCTCGATTAAATAATATAAGATTCTGACTTTTACCCCCTTCTCTGGGATTATTAATTATAGGACTTTATAAAGAAGGAGCGGGAACGGGATGAACAGTATATCCACCTTTATCAACGTTTTATCATTCAGGACCTTCAGTAGACTTAACAATTTTTTCTTTACACCTTGCAGGGATTTCTTCAATTTTAGGTGCCTTAAATTTTATTACTACAATTATTAATCTTAAAGCAAAAAACCTTTCAGCAGAAAAAATTAGACTATTTGTCTGATCAGTTATTT
+
CCCCCGGGGGGGGGGFGGFGGGGGGGDGGGGGGGGGGGGGGGGGGGGFGGGGGGGFGGGDGGFGGGGGGGGGGGGGGGGGGGGGFGGGGGGGGGGGGGGFGEGGGGGGGGGGGGGGGGGGGGGGGGGGGGGGGGGGGGGGGGGGGGGGGGGGFGGGGDGFGGFGGGGGGGGGGGGGGGGGGGGGGGGGGGGGDGGCFGGGGFGGGGGGGGGGGGFGGGGG9FGGGGGGGGFFFGFGFGFFAF>@FFGGCFG4FFAGGGDFFFFGFG*;FA;FG;FFF3?FEFGFFCAEEEFFFEFFFFFCC
@M70528:330:000000000-K6D4P:1:1102:3623:6408 1:N:0:CTGAGCCGGT+CCTTCACGTA
GGAGCCCCTGACATAGCATTCCCTCGATTAAATAATATAAGATTCTGACTTTTACCCCCTTCTCTGGGATTATTAATTATAGGACTTTATAAAGAAGGAGCGGGAACGGGATGAACAGTATATCCACCTTTATCAACGTTTTATCATTCAGGACCTTCAGTAGACTTAACAATTTTTTCTTTACACCTTGCAGGGATTTCTTCAATTTTAGGTGCCTTAAATTTTATTACTACAATTATTAATCTTAAAGCAAAAAACCTTTCAGCAGAAAAAATTAGACTATTTGTCTGATCAGTTATTT
+
CCCCCGGGGGGGGFGGGGGGGGGGGGGGGGGGGGGGGGGGGGGGGGFFGGGGGGGGGGEGGGGGGGGGGGGGGGGGGGGGGGGGGGGGGGGGGGGGGFGGGGGGGGGGGGGGGGGGGGGGGGGGGGGGGGGGGGGGGGGGGDGGGGGGGGGGGGGGGGGGGGGGGGGGGGGGGGGGGGGGGGGGGGGGGGGGGGGGGGGGGGGGGGGGGGGGGGGGGGGGGGGGGGGGGGFGGGFGGGGFFFFFGFGGFGGFFGFGGGF;FFFFFCEGAFFFF>FCAECFFFGFFFF?EEFFFCF?EFFEF
@M70528:330:000000000-K6D4P:1:1102:24129:6413 1:N:0:CTGAGCCGGT+CCTTCACGTA
GGAGCCCCTGACATAGCATTCCCTCGATTAAATAATATAAGATTCTGACTTTTACCCCCTTCTCTGGGATTATTAATTATAGGACTTTATAAAGAAGGAGCGGGAACGGGATGAACAGTATATCCACCTTTATCAACGTTTTATCATTCAGGACCTTCAGTAGACTTAACAATTTTTTCTTTACACCTTGCAGGGATTTCTTCAATTTTAGGTGCCTTAAATTTTATTACTACAATTATTAATCTTAAAGCAAAAAACCTTTCAGCAGAAAAAATTAGACTATTTGTCTGATCAGTTATTT
+
CCCCCGGGGGGGGGGGGGGGGGGGGGGGGGGGGGGGGGGGGGGGGGGGGGGGGGGGGGGGGGGGGGGGGGGGGGGGGGGGGGGGGGGGGGGGGGGGGGGGGGGGGGGGGGGGGGGGGGGGGGGGGGGGGGGGGGGGGGGGGGGGGGGGGGGGGGGGGGGGGGGGGGGGGGGGGGGGGGGGGGGGGGGGGGGGGGGGGGGGGGGGFGGGGGGGGGGGGGGGGGGGGGGGGGFGGGFGGGGFF>FFGFGGFGGF9FFFGGFFFFFGFGFGFFFGGFFGF@EFEFGFFFFFFFFFFFEEFFFFF
@M70528:330:000000000-K6D4P:1:1102:17988:6413 1:N:0:CTGAGCCGGT+CCTTCACGTA
GGAGCCCCTGACATAGCATTCCCTCGATTAAATAATATAAGATTCTGACTTTTACCCCCTTCTCTGGGATTATTAATTATAGGACTTTATAAAGAAGGAGCGGGAACGGGATGAACAGTATATCCACCTTTATCAACGTTTTATCATTCAGGACCTTCAGTAGACTTAACAATTTTTTCTTTACACCTTGCAGGGATTTCTTCAATTTTAGGTGCCTTAAATTTTATTACTACAATTATTAATCTTAAATCAAAAAACCTTTCAGCAGACAAAATTAGACTATTTGTCTGATCAGTTATTT
+
8-6@A6B@CF9FGG<@@-CEC<CF8C@FF@F@EFEAEC@CFG96FCCC@FF<CCFCFGEC<E6;CF<F8CEFCCF9C66CCCE<EFFA@FGGDC,66C@@EFFCC=F77CGCF=EFF,EFFDFGAFGFGGGCFFF,:F?FFC<<FGGGGGGFFBB8FFGFECF,A<ECGFFFFFDFECD,>@DD;EDGGG?FG8C=CEECDGFGAFGFGG?,@9@?DFFG,@@EFCFFDEFC7C>FGFFF+BFFGFC+=+=;AC>D<GE;AEFG?CC6F)/?*28;<5?B?AFFFFFFFE).;)7ECFF?E
@M70528:330:000000000-K6D4P:1:1102:11408:6425 1:N:0:CTGAGCCGGT+CCTTCACGTA
GGAGCCCCTGACATAGCATTCCCTCGATTAAATAATATAAGATTCTGACTTTTACCCCCTTCTCTGGGATTATTAATTATAGGACTTTATAAAGAAGGAGCGGGAACGGGATGAACAGTATATCCACCTTTATCAACGTTTTATCATTCAGGACCTTCAGTAGACTTAACAATTTTTTCTTTACACCTTGCAGGGATTTCTTCAATTTTAGGTGCCTTAAATTTTATTACTACAATTATTAATCTTAAAGCAAAAAACCTTTCAGCAGAAAAAATTAGACTATTTGTCTGATCAGTTATTT
+
CCCCCGGGGGGGGGGGGGGGGGGGGGGGGGGGGGGGGGGGGGGGGGGGGGGGGGGGGGGGGGGGGGGGGGGGGGGGGGGGGGGGGGGGGGGGGGGGGGGGGGGGGGGGGGGGGGGGGGGGGGGGGGGGGGGGGGGGGGGGGGGGGGGGGGGGGGGGGGGGGGGGGGGG9FGGGGGGGGGGGGGGGGGGGGGGGGDGGGGGGGDEGGGGGGGGGFFGGGGGGGGGGGGGGGFGGGFGGGGFFFFFGFGGGGGGFGFGGGFFFFFG47@FFFFCF>FGFEEFEFFFFCFEEECFFFFFFFFFF
@M70528:330:000000000-K6D4P:1:1102:16477:6454 1:N:0:CTGAGCCGGT+CCTTCACGTA
GGAGCCCCTGACATAGCATTCCCTCGATTAAATAATATAAGATTCTGACTTTTACCCCCTTCTCTGGGATTATTAATTATAGGACTTTATAAAGAAGGAGCGGGAACGGGATGAACAGTATATCCACCTTTATCAACGTTTTATCATTCAGGACCTTCAGTAGACTTAACAATTTTTTCTTTACACCTTGCAGGGATTTCTTCAATTTTAGGTGCCTTAAATTTTATTACTACAATTATTAATCTTAAAGCAAAAAACCTTTCAGCAGAAAAAATTAGACTATTTGTCTGATCAGTTATTT
+
CCCCCGGGGGGGGGGGGGGGGGGGGGGGGGGGGGGGGGGGGGGGGGGGGGGGGGGGGGGGGGGGGGGGGGGGGGGGGGGGGGGGGGGGGGGGGGGGGGGGGGGGGGGGGGGGGGGGGGGGGGGGGGGGGGGGGGGGGGGGGGGGGGGGGGGGGGGGGGGGGGGGGGGGGGGGGGGGGGGGGGGGGGGGGGGGGGGGGGGGGGGGGGGGGGGGGGGGGGGGGGGGGGGGGGFGGGFGGGGFFFFFGFGGGGGGFGFGGGFFFFFGFGEGFAFGGFFGFFFFFFGFFFFFEFFFFFFFFFFCE
@M70528:330:000000000-K6D4P:1:1102:20177:6455 1:N:0:CTGAGCCGGT+CCTTCACGTA
GGAGCCCCTGACATAGCATTCCCTCGATTAAATAATATAAGATTCTGACTTTTACCCCCTTCTCTGGGATTATTAATTATAGGACTTTATAAAGAAGGAGCGGGAACGGGATGAACAGTATATCCACCTTTATCAACGTTTTATCATTCAGGACCTTCAGTAGACTTAACAATTTTTTCTTTACACCTTGCAGGGATTTCTTCAATTTTAGGTGCCTTAAATTTTATTACTACAATTATTAATCTTAAAGCAAAAAACCTTTCAGCAGAAAAAATTAGACTATTTGTCTGATCAGTTATTT
+
CCCCCG<FGGGGGGGGGGGGGGGGGGGGGGGGGGGGGGGGGGGGGGGGGGGGGGGGGGGGGGGGGGGGGGGGGGGGGGGGGGGGGGGGGGGGGGGGGGGGGGGGGGGGGGGGGGGGGGGGGGGGGGGGGGGGGGGGGGGGGGGGGGGGGGGGGGGGGGGGGGGGGGGGGGGGGGGGGGGGGGGGGGGGGGGGGGGGGGGGGGGGGGGGGGG6FGGGGGGGGGFGGGGGGGFGGGFCFGGFFFFFGFGGGGFFFFFGGGFF8=FGFFFGFFFFG@F4@ECF3=DFFEFEFFFFFFFFFFF3<
@M70528:330:000000000-K6D4P:1:1102:21159:6460 1:N:0:CTGAGCCGGT+CCTTCACGTA
GGAGCCACTGACATAGCATTCCCTCGATTAAATAATATAAGATTCTGACTTTTACCCCCTTCTCTGGGATTATTAATTATAGGACTTTATAAAGAAGGAGCGGGAACGGGATGAACAGTATATCCACCTTTATCAACGTTTTATCATTCAGGACCTTCAGTAGACTTAACAATTTTTTCTTTACACCTTGCAGGGATTTCTTCAATTTTAGGTGCCTTAAATTTTATTACTACAATTATTAATCTTAAAGCAAAAAACCTTTCAGCAGAAAAAATTAGACTATTTGTCTGATCAGTTATTT
+
CCCCCGCFGGGGGGGGGGGGGGGGGGGGGGGGGGGGGGGGGGGGGGGGGGGGGGGGGGGGGGGGGGGGGGGGGGGGGGGGGGGGGGGGGGGGGGGGGGGGGGGGGGGGGGGGGGGGGGGGGGGGGGGGGGGGGGGGGGGGGGGGGGGGGGGGGGGGGGGGGGGGGGGGGGGGGGGGGGGGGGGGGGGGGGGGGGGGGGGGGGGGGGFGGGGGGGGGGGGGGGGGGGGGGGFGGGFGGGGFCFFFFFFGGGGGFGFGGGFFFEFFFGFGFFAGG6AFAFFFFFGFFFFFFCEFFF@EFFFEF
@M70528:330:000000000-K6D4P:1:1102:10332:6478 1:N:0:CTGAGCCGGT+CCTTCACGTA
GGAGCCCCTGACATAGCATTCCCTCGATTAAATAATATAAGATTCTGACTTTTACCCCCTTCTCTGGGATTATTAATTATAGGACTTTATAAAGAAGGAGCGGGAACGGGATGAACAGTATATCCACCTTTATCAACGTTTTATCATTCAGGACCTTCAGTAGACTTAACAATTTTTTCTTTACACCTTGCAGGGATTTCTTCAATTTTAGGTGCCTTAAATTTTATTACTACAATTATTAATCTTAAAGCAAAAAACCTTTCAGCAGAAAAAATTAGACTATTTGTCTGATCAGTTATTT
+
CCCCCGGGGGGGGGGGGGGGGGGGGGGGGGGGGGGGGGGGGGGGGGGGGGGGGGGGGGGGGGGGGGGGGGGGGGGGGGGGGGGGGGGGGGGGGGGGGGGGGGGGGGGGGGGGGGGGGGGGGGGGGGGGGGGGGGGGGGGGGGGGGGGGGGGGGGGGGGGGGGGGGGGGGGGGGGGGGGGGGGGGGGGGGFGFGGGFGGGFGGGGFGGGGGGGGFGGGGGGGGGGGFGGGGFFGGFGGFGFF>FFGFGGGFGGFGFG4?BFFFFGEGEGFFFGGFFGE@?ACFGFFFFCEFCCFEFCEFFFF
@M70528:330:000000000-K6D4P:1:1102:23887:6481 1:N:0:CTGAGCCGGT+CCTTCACGTA
GGAGCCCCTGACATAGCATTCCCTCGATTAAATAATATAAGATTCTGACTTTTACCCCCTTCTCTGGGATTATTAATTATAGGACTTTATAAAGAAGGAGCGGGAACGGGATGAACAGTATATCCACCTTTATCAACGTTTTATCATTCAGGACCTTCAGTAGACTTAACAATTTTTTCTTTACACCTTGCAGGGATTTCTTCAATTTTAGGTGCCTTAAATTTTATTACTACAATTATTAATCTTAAAGCAAAAAACCTTTCAGCAGAAAAAATTAGACTATTTGTCTGATCAGTTATTT
+
CCCCCGEGGGGGGGGGGGGGGGGGGGGGGGGGGGGGGGGGGGGGGGGGGGGGGGGGGGGGGGGGGGGGGGGGGGGGGFDEFGFFGGGGGGGGGGGGGGGFGGGGGGGGGGGGGGGGFGGGGGGGGGGGGGGGGGGGGGGGGGGGGGGGGGGGGGFGGGFFGGEGGGGGGGGGGGGGGGGGGGFGGGGGGG8FBF6:DGECGGGGCGGGGGF,@FFGGGGGCGGGGFGG@FFFGGFGGGFFFFFFGFGF<FCFAFFFC<BFFBFGCG=CAFFGD0FFE8?F94CCFF=3<9C<353<353??
@M70528:330:000000000-K6D4P:1:1102:5019:6487 1:N:0:CTGAGCCGGT+CCTTCACGTA
GGAGCCCCTGACATAGCATTCCCTCGATTAAATAATATAAGATTCTGACTTTTGCCCCCTTCTCTGGGATTATTAATTATAGGACTTTATAAAGAAGGAGCGGGAACGGGATGAACAGTATATCCACCTTTATCAACGTTTTATCATTCAGGACCTTCAGTAGACTTAACAATTTTTTCTTTACACCTTGCAGGGATTTCTTCAATTTTAGGTGCCTTAAATTTTATTACTACAATTATTAATCTTAAAGCAAAAAACCTTTCAGCAGAAAAAATTAGACTATTTGTCTGATCAGTTATTT
+
CCCCCGGGGGGGGGGGGGGGGGGGGGGGGGGGGGGGGGGGGGGGGGGGGGGGGFGGGGGGGGGGGGGGGGGGGGGGGGGGGGGGGGGGGGGGGGGGGGGGGGGGGGGGGGGGGGGGGGGGGGGGGGGGGGGGGGGGGGFGGGGGGGGGGGGGGGGGGGGGGGGGGGGGGGGGGGGGGGGGGGGGGGGGGGGFGGGCEGGGGGGGGGGGGGGGGGGGGGGGGGGGGGGGGGFGCGFGGGGFFFFAFFG@FGGGFGFGGGFFFFFGFGFDFFFGGFFGF;EFCFGFFEFCCFFFEFFFFFFFF
@M70528:330:000000000-K6D4P:1:1102:20158:6488 1:N:0:CTGAGCCGGT+CCTTCACGTA
GGAGCCACTGACATAGCATTCCCTCGATTAAATAATATAAGATTCTGACTTTTACCCCCTTCTCTGGGATTATTAATTATAGGACTTTATAAAGAAGGAGCGGGAACGGGATGAACAGTATATCCACCTTTATCAACGTTTTATCATTCAGGACCTTCAGTAGACTTAACAATTTTTTCTTTACACCTTGCAGGGATTTCTTCAATTTTAGGTGCCTTAAATTTTATTACTACAATTATTAATCTTAAAGCAAAAAACCTTTCAGCAGAAAAAATTAGACTATTTGTCTGATCAGTTATTT
+
CCCCCG,EGGGGGGGGGGGGGGGGGGGGGGGGGGGGGGGGGGGGGGGGGGGGGGGGGGGGGGGGGGGGGGGGGGGGGGGGGGGGGFGGGGGGGGGGGGGGGGGGGGGGGGGGGGGGGGGGGGGGGGGGGGGGGGGGGGGGGGGGGGGGGGGGGGGGGGGGGGGGGFGFGGGGGGGGGGGGGGGGGGGGGGGGGGGGGGGGGGGGGGGGGGGDGGGGGGGGGGGGGGGGGGFGGGFGGGGFFFFFGFGFFGGGFGFGGGFFFFFGFGEGFF4CD@F6<EFFEFGFFFFFCFFFFFFFFFF?C
@M70528:330:000000000-K6D4P:1:1102:21723:6525 1:N:0:CTGAGCCGGT+CCTTCACGTA
GGAGCCCCTGACATAGCATTCCCTCGATTAAATAATATAAGATTCTGACTTTTACCCCCTTCTCTGGGATTATTAATTATAGGACTTTATAAAGAAGGAGCGGGAACGGGATGAACAGTATATCCACCTTTATCAACGTTTTATCATTCAGGACCTTCAGTAGACTTAACAATTTTTTCTTTACACCTTGCAGGGATTTCTTCAATTTTAGGTGCCTTAAATTTTATTACTACAATTATTAATCTTAAAGCAAAAAACCTTTCAGCAGAAAAAATTAGACTATTTGTCTGATCAGTTATTT
+
CCCCCEGGGGGGGGGGGGGGGGGGGGGGGGGGGGGGGGGGGGGGGGGGGGGGGGGGGGGGGGGGGGGGGGGGGGGGGGGGGGGGGGGGGGGGGGGGGGGGGGGGGGGGGGGGGGGGGGGGGGGGGGGGGGGGGGGGGGGGGGGGGGGGGGGGGGGGGGGGGGGGGGGGGGGGGGGGGGGGGGGGGGGGGGGGGGGGGGGGGGGGGGGGGGGCG9CFGGGGGGGGGDGGFGFCCFFGG7@FAFFFGFGGGDFGFFFGGGFFFFCGEFEGFFFFC>FGFFCFFFGFFCFCEFFFFFFFFFFFF
@M70528:330:000000000-K6D4P:1:1102:7360:6528 1:N:0:CTGAGCCGGT+CCTTCACGTA
GGAGCCCCTGACATAGCATTCCCTCGATTAAATAATATAAGATTCTGACTTTTACCCCCTTCTCTGGGATTATTAATTATAGGACTTTATAAAGAAGGAGCGGGAACGGGATGAACAGTATATCCACCTTTATCAACGTTTTATCATTCAGGACCTTCAGTAGACTTAACAATTTTTTCTTTACACCTTGCAGGGATTTCTTCAATTTTAGGTGCCTTAAATTTTATTACTACAATTATTAATCTTAAAGCAAAAAACCTTTCAGCAGAAAAAATTAGACTATTTGTCTGATCAGTTATTT
+
CCCCCGGGGGGGGGGGGGGGGGGGGGGGGGGGGGGGGGGGGGGGGGGGGGGGGGGGGGGGGGGGGGGGGGGGGGGGGGGGGGGGGGGGGGGGGGGFGGGGGGGGGGGGGGGGGGGGGGGGGGGGFGGGGGGGGGGGGGGGGGGGGGGGGGGGGGGGGGGGGGGGGGGGGGGGGGGGGGGGGGGGGGGGGGGGGGGGGGGGGGGGGGGGGGGGGGGGGGGGGGGGGGGGGGFGGGFGGGGFFFFFGFGGDFGGFGFGGGFFFFFGFGCGFFFGGFFGFFFFFFGFFFFFFFEEFFFFFFFFF
@M70528:330:000000000-K6D4P:1:1102:15671:6529 1:N:0:CTGAGCCGGT+CCTTCACGTA
GGAGCCCCTGACATAGCATTCCCTCGATTAAATAATATAAGATTCTGACTTTTACCCCCTTCTCTGGGATTATTAATTATAGGACTTTATAAAGAAGGAGCGGGAACGGGATGAACAGTATATCCACCTTTATCAACGTTTTATCATTCAGGACCTTCAGTAGACTTAACAATTTTTTCTTTACACCTTGCAGGGATTTCTTCAATTTTAGGTGCCTTAAATTTTATTACTACAATTATTAATCTTAAAGCAAAAAACCTTTCAGCAGAAAAAATTAGACTATTTGTCTGATCAGTTATTT
+
CCCCCGGGGGGGGGGGGGGGGGGGGGGGGGGGGGGGGGGGGGGGGGGGGGGGGGGGGGGGGGGGGGGGGGGGGGGGGGGGGGGGGGGGGGGGGGGGGGGGGGGGGGGGGGGGGGGGGGGGGGGGGGGGGGGGGGGGGGGGGGGGGGGGGGGGGGGGGGGGGGGGGGGGGGGGGGGGGGGGGGGGGGGGGGGGGGGGGGGGGGGGGGGGGGGGGGGGGGGGFGGGGGGGGGFGGGFGGGGFFFFFGFGGGGGGFGFGGGFFFFFGFGEGFFFGGFFGFFCFEFGFFFFFEFFFEFFFFFFFF
@M70528:330:000000000-K6D4P:1:1102:7297:6537 1:N:0:CTGAGCCGGT+CCTTCACGTA
GGAGCCCCTGACATAGCATTCCCTCGATTAAATAATATAAGATTCTGACTTTTACCCCCTTCTCTGGGATTATTAATTATAGGACTTTATAAAGAAGGAGCGGGAACGGGATGAACAGTATATCCACCTTTATCAACGTTTTATCATTCAGGACCTTCAGTAGACTTAACAATTTTTTCTTTACACCTTGCAGGGATTTCTTCAATTTTAGGTGCCTTAAATTTTATTACTACAATTATTAATCTTAAAGCAAAAAACCTTTCAGCAGAAAAAATTAGACTATTTGTCTGATCAGTTATTT
+
CCCCCGGGGGGGGGGGGGGGGGGGGGGGGGGGGGGGFGGGGGGGGGGGGGGGGGGGGGGGGGFGGGGGGGGGGGGGGGGGGGGGGGGGGGGGGGGGGGGGGGGGGGGGGGGGGGGGGGGGGGGGGGGGGGGGGGGGGGGGGGGGGGGGGGGGGGGGGGGGGGGGGFGGGGGGGGGGGGGGGGGGGGGGGGGGGGGGGGGGGGGGGGGGGGGGGGGGGGGGGGGGGGGGGGFGGGFGGGGFFFFFGFGGGGGGFGFGGG>FFFFGEGEGFFFGC@FGFFFFFFGFFFFFFFFFCE<FEFFFF
@M70528:330:000000000-K6D4P:1:1102:15663:6547 1:N:0:CTGAGCCGGT+CCTTCACGTA
GGAGCCCCTGACATAGCATTCCCTCGATTAAATAATATAAGATTCTGACTTTTACCCCCTTCTCTGGGATTATTAATTATAGGACTTTATAAAGAAGGAGCGGGAACGGGATGAACAGTATATCCACCTTTATCAACGTTTTATCATTCAGGACCTTCAGTAGACTTAACAATTTTTTCTTTACACCTTGCAGGGATTTCTTCAATTTTAGGTGCCTTAAATTTTATTACTACAATTATTAATCTTAAAGCAAAAAACCTTTCAGCAGAAAAAATTAGACTATTTGTCTGATCAGTTATTT
+
CCCCC>FFGGFGEGGFGGGGGGGFGGGGGGGGGGGGGGGGGFFGGGGGGGGGGGGGGGGGGFGGGGGFGGGGGFGGGGGFGGGFCFGGGGDECFGGGFGFGGGGGDGGG:B:F,EFGGGGGGGGGGGGGGGGGFGCCEFFGGDGGGFGGDFG?CFFGFFFG,EF<FF;DGGGGGGGGGGGGGFDFFGGGGDFFGDGGFGGGGGFGGCFGGGDFGCGGGGFGGGGGCFG9EBGGC5EGCDFCFFFF97+=:CFACACGGDFFFFD?7>F)?FCG@FGFFF4?FF=AEA5?;EF<E8?EFFEE
@M70528:330:000000000-K6D4P:1:1102:6438:6550 1:N:0:CTGAGCCGGT+CCTTCACGTA
GGAGCCCCTGACATAGCATTCCCTCGATTAAATAATATAAGATTCTGACTTTTACCCCCTTCTCTGGGATTATTAATTATAGGACTTTATAAAGAAGGAGCGGGAACGGGATGAACAGTATATCCACCTTTATCAACGTTTTATCATTCAGGACCTTCAGTAGACTTAACAATTTTTTCTTTACACCTTGCAGGGATTTCTTCAATTTTAGGTGCCTTAAATTTTATTACTACAATTATTAATCTTAAAGCAAAAAACCTTTCAGCAGAAAAAATTAGACTATTTGTCTGATCAGTTATTT
+
CCCCCGGGGGGGGGGGGGGGGGGGGGGGGGGGGGGGGGGGGGGGGGGGGGGGGGGGGGGGGGGGGGGGGGGGGGGGGGGGGGGGGGGGGGGGGGGGGGGGGGGGGGGGGGGGGGGGGGGGGGGGGGGGGGGGGGGGGGGGGGGGGGGGGGGGGGGGGGGFGGGGGGGGFGGFFGGGGGGGGGGGGGGGGGGGGGGGGGGGGGGGGGGGGGGGGGGGGGGGACGGG7DFGGFGGGFGGGGFFFFAFFGDFFGF>FFGGGFFFFCG?FFFF6AF6;ACE3CFEFGFF?F?CEFEFFFFFE<CE
@M70528:330:000000000-K6D4P:1:1102:15407:6554 1:N:0:CTGAGCCGGT+CCTTCACGTA
GGAGCCCCTGACATAGCATTCCCTCGATTAAATAATATAAGATTCTGACTTTTACCCCCTTCTCTGGGATTATTAATTATAGGACTTTATAAAGAAGGAGCGGGAACGGGATGAACAGTATATCCACCTTTATCAACGTTTTATCATTCAGGACCTTCAGTAGACTTAACAATTTTTTCTTTACACCTTGCAGGGATTTCTTCAATTTTAGGTGCCTTAAATTTTATTACTACAATTATTAATCTTAAAGCAAAAAACCTTTCAGCAGAAAAAATTAGACTATTTGTCTGATCAGTTATTT
+
CCCCCGGGGGGGGGGGGGGGGGGGGGGGGGGGGGGGGGGGGGGGGGGGGGGGGGGGGGGGGGGGGGGGGGGGGGGGGGGGGGGGGGGGGGGGGGGGGGGGGGGGGGGGGGGGGGGGGGGGGGGGGGGGGGGGGGGGGGGGGGGGGGGGGGGGGGGGGGGGGGGGGGGGGGGGGGGGGGGGGGGGGGGGGGGGG8EFGGGGGGGGGGGGGGGGGGGGGGGGGGGGGGGGGFFGGGFGGGGFFFFFGFGGGGGGFGFGGGFFFFFG?FFGFFFGGFFGF3CFEFGFFFFEEFFFFFFFFFFEE
@M70528:330:000000000-K6D4P:1:1102:15879:6557 1:N:0:CTGAGCCGGT+CCTTCACGTA
GGAGCCCCTGACATAGCATTCCCTCGATTAAATAATATAAGATTCTGACTTTTACCCCCTTCTCTGGGATTATTAATTATAGGACTTTATAAAGAAGGAGCGGGAACGGGATGAACAGTATATCCACCTTTATCAACGTTTTATCATTCAGGACCTTCAGTAGACTTAACAATTTTTTCTTTACACCTTGCAGGGATTTCTTCAATTTTAGGTGCCTTAAATTTTATTACTACAATTATTAATCTTAAAGCAAAAAACCTTTCAGCAGAAAAAATTAGACTATTTGTCTGATCCGTTATTT
+
CCCCCEEGFGGGEFGGGEEEEFGCFGEFGGCEGFGG9EFCCEGGGGGGGGGGGGGGGGGGFGFGGFGEFGG?FGEFGGGGGGGGGGGGGGGGGGGFGGGGGGGGGGGG>FGG:,CFGGGGGGGGGGGGGGF?EDGGGGGGGGGGFFGGFFFCCGFGGG@FGGGGGGG9EFAFGFFE<B@CFFCGFGGG@;@,,BE+DEEFFFFFGGGGGGGGFCGGGGG7CGGGCFFFGGAAF,0@DFGF6CF9B@+:<CF>*;9>DG>FF:FGF7:C6);CF(.;;;)076CACC86C9<EC),=;<<FE
@M70528:330:000000000-K6D4P:1:1102:7759:6566 1:N:0:CTGAGCCGGT+CCTTCACGTA
GGGACCCTGTTTTACTGTCTCTTATACACATCTCCGAGCCCACGAGACCTGAGCCGGTATCTCGTATGCCGTCTTCTGCTTGAAAAAAAAAAAGAAATAACTAACACGATATCCACCCGCTCTCCACCTGTCTAAACATTTATTCTTTCCAACCCTTCAGTATTCACACCCATTTTTTCCTACCAACTTGCTGAAATTCCTCTCATTTTTATTTCCTCTAATTTTAATTATACAAATCATAACCTTCAAAACTAAACACTTTACACCTAACCCCTTTACTTCATTATGATCTCGCTTATAT
+
CCCCCGGGGGGGGFGFGGGGGGFEFGG<;CCFGFGGGGGGGGGGGGGEGGGGGGGGG+F7<EFGGGGGGCE@6E@FGFGG9F@FGCEFGEBC>+:4,,,5,,B,9EA++++4,9,,,8+++888,,,3B,5,5,<5=CB,<,,,,,,3,:,,D=+,,3,,3,,,,,38,8++8>=@,*,,,,73,,1,6?B,6,,7@,,6D,,,4,?,1,2;?,1=9,,,,6;,=<1;+4++3+/++**1+;)/26**++*2)2/**0)/1)+2)*(2/))**(.2)--*)1**1482))..),(-2(.).
@M70528:330:000000000-K6D4P:1:1102:10951:6585 1:N:0:CTGAGCCGGT+CCTTCACGTA
GGAGCCCCTGACATAGCATTCCCTCGATTAAATAATATAAGATTCTGACTTTTACCCCCTTCTCTGGGATTATTAATTATAGGACTTTATAAAGAAGGAGCGGGAACGGGATGAACAGTATATCCACCTTTATCAACGTTTTATCATTCAGGACCTTCAGTAGACTTAACAATTTTTTCTTTACACCTTGCAGGGATTTCTTCAATTTTAGGTGCCTTAAATTTTATTACTACAATTATTAATCTTAAAGCAAAAAACCTTTCAGCAGAAAAAATTAGACTATTTGTCTGATCAGTTATTT
+
CCCCCGGCGFGGGGGGFGGGGGGGGGEGFGGGGGGGFGFFEGGFFGGGGG,FGGGGFEFBCEFFGFFFGGGGGAFGGCFGGGGGGFGGGGGGGGGDF?FEGEEDGGCFGGGGGFG?FCFFGFFGGGGGGDG,EFFFGGFGGCECEFGGGGGGGGGGGGGDFGGGFFGGCDAAFCFFDEGGCC9DFGFFGCFFEGC@DE9EFGGAEFGFGG66E:?,ECD<=DFGGACF@FFGFGAAF8CFFFFAGFG9?+;?67?F4DBFFFCG?+966AFFGFFGA));6FDFFFFFF?9<CE@E?7?CE
@M70528:330:000000000-K6D4P:1:1102:11968:6586 1:N:0:CTGAGCCGGT+CCTTCACGTA
GGAGCCCCTGACATAGCATTCCCTCGATTAAATAATATAAGATTCTGACTTTTACCCCCTTCTCTGGGATTATTAATTATAGGACTTTATAAAGAAGGAGCGGGAACGGGATGAACAGTATATCCACCTTTATCAACGTTTTATCATTCAGGACCTTCAGTAGACTTAACAATTTTTTCTTTACACCTTGCAGGGATTTCTTCAATTTTAGGTGCCTTAAATTTTATTACTACAATTATTAATCTTAAAGCAAAAAACCTTTCAGCAGAAAAAATTAGACTATTTGTCTGATCAGTTATTT
+
CCCCCGGGGGGGGGGGGGGGGGGGGGGGGGGGGGGGGGGGGGGGGGGGGGGGGGGGGGGGGGGGGGGGFGGGGGGGGGGGGGGGFGGGGGGGGGGGGGGGGGGGGGGGGGGGGGGGGGGGGGGGGGGGGGGGGGGGGGGGGGGGGGGGGGGGGGGGGGGGGFGGGGGGCGGGGGGGGGGGGGGFGGFGGFGGGGGGGGGGGGGFGGGGGGG?FGGFGGGGGGFGGGGGGGFGDFFGGGGFFFFAFFD:9DF>AGFGDGFFFFFGFGFGFFFCC>FGEEEFFFGFC?F?CE<63?EEFEEFF
@M70528:330:000000000-K6D4P:1:1102:14057:6593 1:N:0:CTGAGCCGGT+CCTTCACGTA
GGAGCCCCTGACATAGCATTCCCTCGATTAAATAATATAAGATTCTGACTTTTACCCCCTTCTCTGGGATTATTAATTATAGGACTTTATAAAGAAGGAGCGGGAACGGGATGAACAGTATATCCACCTTTATCAACGTTTTATCATTCAGGACCTTCAGTAGACTTAACAATTTTTTCTTTACACCTTGCAGGGATTTCTTCAATTTTAGGTGCCTTAAATTTTATTACTACAATTATTAATCTTAAAGCAAAAAACCTTTCAGCAGAAAAAATTAGACTATTTGTCTGATCAGTTATTT
+
CCCCCGGGGGGGGGGGGGGGGGGGGGGGGGGGGGGGGGGGGGGGGGGGGGGGGGGGGGGGGGGGGGGGGGGGGGGGGGGGGGGGGGGGGGGGGGGGGGGGGGGGGGGGGGGGGGGGGGGGGGGGGGGGGGGGGGGGGGGGGGGGGGGGGGGGGGGGGGGGGGGGGGGGGGGGGGGGGGGGGGGGGGGGGGGGGGGGGGGGGGGGGGGGGGGGGGGGGGGGGFFGGGGGGGFGGGFGGGGFFFFFGFGGCFGGFGFGGGFFFFFGCGFFFAFGGFFGE@CFEFGFFFFFFFFFFFFFFCFFF
@M70528:330:000000000-K6D4P:1:1102:26495:6630 1:N:0:CTGAGCCGGT+CCTTCACGTA
GGAGCCCCTGACATAGCATTCCCTCGATTAAATAATATAAGATTCTGACTTTTACCCCCTTCTCTGGGATTATTAATTATAGGACTTTATAAAGAAGGAGCGGGAACGGGATGAACAGTATATCCACCTTTATCAACGTTTTATCATTCAGGACCTTCAGTAGACTTAACAATTTTTTCTTTACACCTTGCAGGGATTTCTTCAATTTTAGGTGCCTTAAATTTTATTACTACAATTATTAATCTTGAAGCAAAAAACCTTTCAGCAGAAAAAATTAGACTATTTGTCTGATCAGTTATTT
+
CCCCCGGGGGGGGGGGGGGGGGGGGGGGGGGGGGGGGGGGGGGGGGGGGGGGGGGGGGGGGGGGGGGGGGGGGGGGGGGGGGGGGGGGGGGGGGGGGGGGGGGGGGGGGGGGGGGGGGGGGGGGGGGGGGGGGGGGGGGGGGGGGGGGGGGGGGGGGGGGGFGFGGGFGGGGGGGGGGGGGGAFFGGGGGGGGGGGGGGGGGGGGGGGGGGDFFGGGGGGFGGGGGGGGGFGGGFGGGGFFFFFGF+CFDGGFGFGGGEFABFGFGFGAFFFGBFGFFFBEFGFFFFFFFFEEFFFFFFFF
@M70528:330:000000000-K6D4P:1:1102:3979:6651 1:N:0:CTGAGCCGGT+CCTTCACGTA
GGAGCCCCTGACATAGCATTCCCTCGATTAAATAATATAAGATTCTGACTTTTACCCCCTTCTCTGGGATTATTAATTATAGGACTTTATAAAGAAGGAGCGGGAACGGGATGAACAGTATATCCACCTTTATCAACGTTTTATCATTCAGGACCTTCAGTAGACTTAACAATTTTTTCTTTACACCTTGCAGGGATTTCTTCAATTTTAGGTGCCTTAAATTTTATTACTACAATTATTAATCTTAAAGCAAAAAACCTTTCAGCAGAAAAAATTAGACTATTTGTCTGATCAGTTATTT
+
CCCCCCEEGGGGGGGGGGGGGGGGGGGGGGGGGGGGGGGGGGGGGGGFGGGGGGGGGGGGGGFGGGGGGGGGGGGGGGGGGGGGGGGGGGGGGGFGGGGGGGGGGGGGGGGGGFFGGGGGGGGGGGGGGGGGGGGGGGFGGCGGGGGGGGGGGGGGGGGGGGGGGGGFGGGGGGGGGGGGGGFGGGGGGGGGFGGGGGGGGGGGGGGGGGGGGGGGGGGGGGGGGFGGGGFFGDFGGGGFFFFFGFGGGGGDFGFGGGFFFFFDEF=GFFAGF>FGFFFFFFGFCCFFFFFFFFFFF<CFF
@M70528:330:000000000-K6D4P:1:1102:13292:6654 1:N:0:CTGAGCCGGT+CCTTCACGTA
GGAGCCCCTGACATAGCATTCCCTCGATTAAATAATATAAGATTCTGACTTTTACCCCCTTCTCTGGGATTATTAATTATAGGACTTTATAAAGAAGGAGCGGGAACGGGATGAACAGTATATCCACCTTTATCAACGTTTTATCATTCAGGACCTTCAGTAGACTTAACAATTTTTTCTTTACACCTTGCAGGGATTTCTTCAATTTTAGGTGCCTTAAATTTTATTACTACAATTATTAATCTTAAAGCAAAAAACCTTTCAGCAGAAAAAATTAGACTATTTGTCTGATCAGTTATTT
+
CCCCCGGGGGGGGGGGGGGGGGGGGGGGGGGGGGGGGGGGGGGGGGGGGGGGGGGGGGGGGGGGGGGGGGGGGGGGGGGGGGGGGGGGGGGGGGGGGGGGGGGGGGGGGGGGGGGGGGGGGGGGFGGGGGGGGGGGGGGGGGGGGGGGGGGGGGGGGGGGGFGGGGCFGGGGGGGGGGGGGGGGGGFGGGGGGGGFFGFAFGFGGGGGGGGGGGGGGGGGGGGGGFGGGGFGGGFGGDDFFFFFGFGFFFFCFGFFGGFFFFFGFGEGFFFGGFFGFFFFFFGFFEFEFC9CFEFEFFFEF
@M70528:330:000000000-K6D4P:1:1102:13910:6654 1:N:0:CTGAGCCGGT+CCTTCACGTA
GGAGGCCCCTGACATAGCATTCCCTCGATTAAATAATATAAGATTCTGACTTTTACCCCCTTCTCTGGGATTATTAATTATAGGACTTTATAAAGAAGGAGCGGGAACGGGATGAACAGTATATCCACCTTTATCAACGTTTTATCATTCAGGACCTTCAGTAGACTTAACAATTTTTTCTTTACACCTTGCAGGGATTTCTTCAATTTTAGGTGCCTTAAATTTTATTACTACAATTATTAATCTTAAAGCAAAAAACCTTTCAGCAGAAAAAATTAGACTATTTGTCTGATCAGTTATT
+
CCCC8FGGGGFGGFGGGGGGGGGGGGG,FGGGGGGGGGGGGGGGGGGGGGGGGGCGGGGGGGGGGGGGG@FGFGGGGGGGGGGGGGGGGGGGGGFGAFGGGGGGGGGGGGGGGGGGGGGGGGGGGGGGGGGGGGGGGGGGGGGGGGGGGGGGGGGGGGGGGGGGGGGGFGGGGGGGGGGGGGGGG9EFGGGGGFGEGGGGGGGGGGGGGGCGFGEGGGGGGGGGGG<FGGFGGGFFGFGFFFFFGFGGGGGGFDFGGGFEFFFGFGEGFFFFG?DGFFEFFFGFFFFCE?4>CEF@EFFEE
@M70528:330:000000000-K6D4P:1:1102:4985:6658 1:N:0:CTGAGCCGGT+CCTTCACGTA
GGAGCCCCTGACATAGCATTCCCTCGATTAAATAATATAAGATTCTGACTTTTACCCCCTTCTCTGGGATTATTAATTATAGGACTTTATAAAGAAGGAGCGGGAACGGGATGAACAGTATATCCACCTTTATCAACGTTTTATCATTCAGGACCTTCAGTAGACTTAACAATTTTTTCTTTACACCTTGCAGGGATTTCTTCAATTTTAGGTGCCTTAAATTTTATTACTACAATTATTAATCTTAAAGCAAAAAACCTTTCAGCAGAAAAAATTAGACTATTTGTCTGATCAGTTATTT
+
CCCCCGGGGGGGGGGGGGGGGGGGGGGGGGGGGGGGGGGGGGGGGGGGGGGGGGGGGGGGGGGGGGGGGGGGGGGGGGGGGGGGGGGGGGGGGGGGGGGGGGGGGGGGGGGGGGGGGGGGGGGGGGGGGGGGGGGGGGGGGGGGGGGGGGGGGGGGGGGGGGGGGGGGGGGGGGGGGGGGGGGGGFGGGGGGGGGGGGGGGGGGGGGGGGGGGGGGGG?FGGGGGGGGGGFGGGFGGGGFFCFFGFGGFGGGFGFGGGFFFFFGF>EGAFFGGFFGE@CFFFGFFFFEFFFFFFFFFFFFF
@M70528:330:000000000-K6D4P:1:1102:22271:6663 1:N:0:CTGAGCCGGT+CCTTCACGTA
GGACCCTGTTTTACTGTCTCTTATACACATCTCCGAGCCCACGAGACCTGAGCCGGTATCTCGTATGCCGTCTTCTGCTTGAAAAAAAAAAAACAAATACAACCATACACCCTGATTTACACGTAGCTAGAATACCTATAAAATCTCACACCATTCCTAAACACACATAACACATCTGTAGACATCCTGTGACTACCCTATTTATCCATGTTCTCTCCTCTTATGATTTTTCATCCACTGTGCTTCTGTGTCTGCTCTGTCTCGATGCTTCGTGCATACATCCATCTGCGTATGCTATGCT
+
CCCCCDGGFGGGGGGGGGGGGGGGGGGGGGGGGGGFFGGGGGGGGGCGGGGGGGGGGGCFGGGGGGGGGGGGGGGGGGGGGGGGGGGEGGF44+:9:,,,,,,++,5,,,,++,,,,,,,5,+,,,+,<,,,,,,,,,,,,,,,,,3,3,,+6,,7,,,,8,,,,+83,,3,,,8,,3,,,,,,,,,3,,,7,,,,,,,2,,,,,,,,,,,,,,,,50,,42;,0,,,4,+,+,+,**+)1+1++1+++++11+2+++*11)+0/*)*+1+**/)/)).*)**)*)*))(,(-,.))))))
@M70528:330:000000000-K6D4P:1:1102:13897:6673 1:N:0:CTGAGCCGGT+CCTTCACGTA
GGAGGCCCCTGACATAGCATTCCCTCGCTTAAATAATATAAGATTCTGACTTTTACCCCCTTCTCTGGGATTATTAATTATAGGACTTTATAAAGACGGAGCGGGAACGGGATGAACAGTATATCCACCTTTATCAACGTTTTATCATTCAGGACCTTCAGTAGACTTAACAATTTTTTCTTTACCCCTTGCAGGGATTTCTTCCATTTTAGGTGCCTTACATTTTATTACTACAATTATTAATCTTAAATCAAAAAACCTTTCAGCAGCAAAAATTAGACTATTTGTCTGATCAGTTATT
+
CCCC8CFFGGCFGFFGFGCFFFFGGGG+BFGFGFGGGEGGGGGGGGGCFGGGGG,FGGGGGGGGGGGGG,CEFGGGFGGFGGA<FGGGGGCEGGFG,@BGGG7CFGCFGFCEGGF,FF?FCGFGGGGGGGGGGGGGGGGGGGGGGG,CEGCFGGGGGGG:EEAFGGGF,8ECDFGGFDEFGGGDB,@8FFGGGFGGFGGGGGGG,EFFGGG,:E6FECED,5EFGGFFFEFGC7*48C:9B+=B9@F7,B+=*?8?DCEBA@FC7+9:));*;8)25=;F);:;A6+9CC3)<)736?EEE
@M70528:330:000000000-K6D4P:1:1102:7236:6677 1:N:0:CTGAGCCGGT+CCTTCACGTA
GGAGCCCCTGACATAGCATTCCCTCGATTAAATAATATAAGATTCTGACTTTTACCCCCTTCTCTGGGATTATTAATTATAGGACTTTATAAAGAAGGAGCGGGAACGGGATGAACAGTATATCCACCTTTATCAACGTTTTATCATTCAGGACCTTCAGTAGACTTAACAATTTTTTCTTTACACCTTGCAGGGATTTCTTCAATTTTAGGTGCCTTAAATTTTATTACTACAATTATTAATCTTAAAGCAAAAAACCTTTCAGCAGAAAAAATTAGACTATTTGTCTGATCAGTTATTT
+
CCCCCDGGGGGGGGGGGGGGGGGGGGGGGGGGGGGGGGGGGGGGGGGGGGGGGGGGGGGGGGGGGGGGGGGGGGGGGGGGGGGGGGGGGGGGGGGGGGGGGGGGGGGGGGGGGGGGGGGGGGGGGGGGGGGGGGGGGGGGGGGGGGGGGEGGGGGGGGGGGGGGGFFFGGGGGGGGGGGGGGGGGGGGGGGGGGGGGGGGGGGGGGGGGGGGGGGGGGGGGGGGGGGGFGFFGGFGGGGFFCFFFFGGFFGGFFFD/?DFFFFGFGFFFFFGGFFFEFFFFFGFFFFEFFFFEFFFFFFFF
@M70528:330:000000000-K6D4P:1:1102:7612:6681 1:N:0:CTGAGCCGGT+CCTTCACGTA
GGAGCCCCTGACATAGCATTCCCTCGATTAAATAATATAAGATTCTGACTTTTACCCCCTTCTCTGGGATTATTAATTATAGGACTTTATAAAGAAGGAGCGGGAACGGGATGAACAGTATATCCACCTTTATCAACGTTTTATCATTCAGGACCTTCAGTAGACTTAACAATTTTTTCTTTACACCTTGCAGGGATTTCTTCAATTTTAGGTGCCTTAAATTTTATTACTACAATTATTAATCTTAAAGCAAAAAACCTTTCAGCAGAAAAAATTAGACTATTTGTCTGATCAGTTATTT
+
CCCCCFGGGCF<EFGGGGGGGFGAFGGGGGGGGGGGGGFGFGGGGGGGGFFGGGGGGGGGFFFFFEFF<F8FEEGGGFGGGGGGGGGFGGGGFCF,6@EFDEGGEFGGDFGGGGFGFDFGGGGG<FCGF,EFFGGAFGGGFGGGG<E?FFFAFFGEFGGGGGGGGFFCEGGGGGGGGEGFGGGGGGGEGGFGG?>7,@FDGGCGEFGGGGGGF:CCGGGF7DEGGGGGCCFG8CAFFGGFF>ECFFGFF7FF6*@>D4DFFEA:?DEGFFFFG9FGFEF4?BGFFEFC3C<CCEFFFCECC
@M70528:330:000000000-K6D4P:1:1102:24017:6685 1:N:0:CTGAGCCGGT+CCTTCACGTA
GGAGCCCCTGACATAGCATTCCCTCGATTAAATAATATAAGATTCTGACTTTTACCCCCTTCTCTGGGATTATTAATTATAGGACTTTATAAAGAAGGAGCGGGAACGGGATGAACAGTATATCCACCTTTATCAACGTTTTATCATTCAGGACCTTCAGTAGACTTAACAATTTTTTCTTTACACCTTGCAGGGATTTCTTCAATTTTAGGTGCCTTAAATTTTATTACTACAATTATTAATCTTAAAGCAAAAAACCTTTCAGCAGAAAAAATTAGACTATTTGTCTGATCAGTTATTT
+
CCCCCGGGGGGGGGGGGGGGGGGGGGGGGGGGGGGGGGGGGGGGGGGGGGGGGGGGGGGGGGGGGGGGGGGGGGGGGGGGGGGGGGGGGGGGGGGGGGGGGGGGGGGGGGGGGGGGGGGGGGGGGGGGGGGGGGGGGGGGGGGGGGGGGGGGGGGGGGGGGGGGGGGGGGGGGGGGGGGGGGGGGGGGGGGGGGGGGGGGGGGGGGGGGGGDGGGGGGGGGGGGGGGGGGFGGGFGGGGFF>FFGFGCFGGFFGFGDGAFFFFGFFEGFFFGGFFFFFFFEFGFFFFFEFECECEEFFFFF
@M70528:330:000000000-K6D4P:1:1102:18876:6697 1:N:0:CTGAGCCGGT+CCTTCACGTA
GGAGCCCCTGACATAGCATTCCCTCGATTAAATAATATAAGATTCTGACTTTTACCCCCTTCTCTGGGATTATTAATTATAGGACTTTATAAAGAAGGAGCGGGAACGGGATGAACAGTATATCCACCTTTATCAACGTTTTATCATTCAGGACCTTCAGTAGACTTAACAATTTTTTCTTTACACCTTGCAGGGATTTCTTCAATTTTAGGTGCCTTAAATTTTATTACTACAATTATTAATCTTAAAGCAAAAAACCTTTCAGCAGAAAAAATTAGACTATTTGTCTGATCAGTTATTT
+
CCCCCGGGGGGGGGGGGGGGGGGGGGGGGGGGGGGGGGGGGGGGGGGGGGGGGGGGGGGGGGGGGGGGGGGGGGGGGGGGGGGGGGGGGGGGGGGGGGGGGGGGGGGGGGGGGGGGGGGGGGGGGGGGGGGGGGGGGGGGGGGGGGGGGGGGGGGGGGGFGGGGGGGGGGGGGGGGGGGGGGGGGGGGGGGGGGGGGGGGGGGGGGGGGGGGGGGGGGGGGGGGGGGGGGFGGGFGFDFFFFFFGFGFGGFFFFFGCDFFFFFGFFFGFF4FFFFGFEEFCFDFA?F<?CCFFFFFFFFFF
@M70528:330:000000000-K6D4P:1:1102:14701:6698 1:N:0:CTGAGCCGGT+CCTTCACGTA
GGAGCCCCTGACATAGCATTCCCTCGATTAAATAATATAAGATTCTGACTTTTACCCCCTTCTCTGGGATTATTAATTATAGGACTTTATAAAGAAGGAGCGGGAACGGGATGAACAGTATATCCACCTTTATCAACGTTTTATCATTCAGGACCTTCAGTAGACTTAACAATTTTTTCTTTACACCTTGCAGGGATTTCTTCAATTTTAGGTGCCTTAAATTTTATTACTACAATTATTAATCTTAAAGCAAAAAACCTTTCAGCAGAAAAAATTAGACTATTTGTCTGATCAGTTATTT
+
CCCCCGGGGGGGGGGGGGGGGGGGGGGGGGGGGGGGGGGGGGGGGGGGGGGGGGGGGGGGGGGGGGGGGGGGGGGGGGGGGGGGGGGGGGGGGGGGGGGGGGGGGGGGGGGGGGGGGGGGGGGGGGGGGGGGGGGGGGGGGGGGGGGGGGGGGGGGGGGGGGGGGGGGGGGGGGGGGGGGGGGGGGGGGGGGGGGGGGGGGGGFGGGGGGGGGGGGGGGGFGGGGGGGGGFGGGFGGGGFFFFFGFGGGDGFFGFGDGFFFFFGFGCGFFFGGBFGFFFFFFGFFFF3CEFFFCEFFFFFF
@M70528:330:000000000-K6D4P:1:1102:13193:6704 1:N:0:CTGAGCCGGT+CCTTCACGTA
GGAGCCCCTGACATAGCATTCCCTCGATTAAATAATATAAGATTCTGACTTTTACCCCCTTCTCTGGGATTATTAATTATAGGACTTTATAAAGAAGGAGCGGGAACGGGATGAACAGTATATCCACCTTTAACAACGTTTTATCATTCAGGACCTTCAGTAGACTTAACAATTTTTTCTTTACACCTTGCAGGGATTTCTTCAATTTTAGGTGCCTTAAATTTTATTACTACAATTATTAATCTTAAAGCAAAAAACCTTTCAGCAGAAAAAATTAGACTATTTGTCTGATCAGTTATTT
+
<CCCCGFFGF@FEFCDF9<CEEF@FECGGCEGDGGFFF<CC,F@FFDEGCGDEGEGCFGG<C6CFECD@F<CFGDEGG@FCC@G,EFEFFGEEFFFDGFAFCFGCEDCGDGGGF?FFCGGGFGGGG8FF<EE,CFFGGFG@FFGGGGEFFGFA<AFGFFEFGGGF9CGA?@AFGE<A@DDFGDE;DC>FFFCE86D@EGGGFFECEG:F:>,EFGGGGGCEC;FG7DF@FFGCF5BF7=;;@B9EFGC::DD6*;789?A=BFG*B=F4?6,13FFEE3;?FGF6?AC574C;?<EFCFFF
@M70528:330:000000000-K6D4P:1:1102:24251:6712 1:N:0:CTGAGCCGGT+CCTTCACGTA
GGAGCCCCTGACATAGCATTCCCTCGATTAAATAATATAAGATTCTGACTTTTACCCCCTTCTCTGGGATTATTAATTATAGGACTTTTTAAAGAAGGAGCGGGAACGGGATGAACAGTATATCCACCTTTATCAACGTTTTATCATTCAGGACCTTCAGTAGACTTAACAATTTTTTCTTTACACCTTGCAGGGATTTCTTCAATTTTAGGTGCCTTAAATTTTATTACTACAATTATTAATCTTAAAGCAAAAAACCTTTCAGCAGAAAAAATTAGACTATTTGTCTGATCAGTTATTT
+
CCCCCGGGGGGGGGGGGGGGGGGGGGGGGGGGGGGGGGGGGGDGGGGGGGGGGGGGGGGGGGFGGGGGGGGGGGGGGGGGGGGGGGGGGGGGGGGGGGGGGGGGGGGGGGGGGGGGGGGGGGGGGGGGGDFGGGGGGGGGGGFGGGGGGGGFGGGGGGGGGGGCFGFEFGGGGGGGGGFFGGGGFFDFGGGGGFGGGGFFGGFGGGGGGGFEGGGGGGGGFGGGGGGGGGFGFEAEGGGFFCFFGFGGFGGFFGFGGGFFFEFGFGFGFFFEG@FGEEFAEBGFFFFCEFEFFF@EEEFCE
@M70528:330:000000000-K6D4P:1:1102:18966:6714 1:N:0:CTGAGCCGGT+CCTTCACGTA
GGAGCCCCTGACATAGCATTCCCTCGATTAAATAATATAAGATTCTGACTTTTACCCCCTTCTCTGGGATTATTAATTATAGGACTTTATAAAGAAGGAGCGGGAACGGGATGAACAGTATATCCACCTTTATCAACGTTTTATCATTCAGGACCTTCAGTAGACTTAACAATTTTTTCTTTACACCTTGCAGGGATTTCTTCAATTTTAGGTGCCTTAAATTTTATTACTACAATTATTAATCTTAAAGCAAAAAACCTTTCAGCAGAAAAAATTAGACTATTTGTCTGATCAGTTATTT
+
CCCCCGGGGGGGGGGGGGGGGGGGGGGGGGGGGGGGGGGGGGGGGGGGGGGGGGGGGGGGGFGGGGGGGGGGGGGGGGGGGGGGGGGGGGGGGGGGGGGGGGGGGGGGGGGGGGGGGGGGGGGGGGGGGGGGGGGGGGGGGGGGGGGGGGGGGGGGGGGGGGGGGGGGGGGGGGGGGGGGGGGGGGGGGGGGGGGGGGGGGGGGGGGGGGGGGGGGGGGGGGGGGGGGGGFGGGFGGGGFFFFFGFGGGFDFFGFGGGFFFFFGFGFGFFFGGFFGFEEFFFGFFFFFFFFFFEEFFFFFF
@M70528:330:000000000-K6D4P:1:1102:9579:6727 1:N:0:CTGAGCCGGT+CCTTCACGTA
GGAGCCCCTGACATAGCATTCCCTCGATTAAATAATATAAGATTCTGACTTTTACCCCCTTCTCTGGGATTATTAATTATAGGACTTTATAAAGAAGGAGCGGGAACGGGATGAACAGTATATCCACCTTTATCAACGTTTTATCATTCAGGACCTTCAGTAGACTTAACAATTTTTTCTTTACACCTTGCAGGGATTTCTTCAATTTTAGGTGCCTTAAATTTTATTACTACAATTATTAATCTTAAAGCAAAAAACCTTTCAGCAGAAAAAATTAGACTATTTGTCTGATCAGTTATTT
+
CCCCCGGGGGGGGGGGGGGGGGGGGGGGGGFGGGGGGGGGGGGGGGGGGGGGGGGGGGGGGGGGGGGGGGGGGGGGGGGGGGGGGGGGGGGGGCEFGGGGGGGGGGGGGGGGGGGGGGGGGGGGGGGGGGGGGGGGGGGGGGGGGGGGGGGFFGFCFGGGGGGGGGGGGFGGGGGGGGGFGGGGGGGGGGGFD?CFGGGFGGGGFGDEGGGGGFGGGGGGCFGFCEGGFFFFGGFGGFGFFAFFGFGG7@>CFGFGGGBFFFFGCCEGFFAEGFAGEF<=CFDFFCFEFFCEE<E?E?5<?
@M70528:330:000000000-K6D4P:1:1102:3310:6735 1:N:0:CTGAGCCGGT+CCTTCACGTA
GGAGCCCCTGACATAGCATTCCCTCGATTAAATAATATAAGATTCTGACTTTTACCCCCTTCTCTGGGATTATTAATTATAGGACTTTATAAAGAAGGAGCGGGAACGGGATGAACAGTATATCCACCTTTATCAACGTTTTATCATTCAGGACCTTCAGTAGACTTAACAATTTTTTCTTTACACCTTGCAGGGATTTCTTCAATTTTAGGTGCCTTAAATTTTATTACTATAATTATTAATCTTAAAGCAAAAAACCTTTCAGCAGAAAATATTAGACTATTTGTTTGATCAGTTATTT
+
B@<CCGGEGGGGGGGGGCGGGFGGFG7FF7FFFGFEFGCCFGGFGEFFGGGCEFG9C66@FFC9FFGGGFG9FGCDEEGGFGFGEFG9@<FGFG,,C,69<:FDECGGGGGGGGEEG<@CFG,FF<FFDF,,C?FGGF?A<C<EC<EFGDDCGFG8969?8<<,?EEGAEFE,A,5F7D9EFDGC93>D;FDFGD7DB=6DGA:,E;<CCCGECGFGF?ECFEEFAFGDFC,+2;A7++??FF>FFG+2=74*0;DDG);?>=DE+/?));A+8A7??56;FGFF5F((6;CFE379EFCE
@M70528:330:000000000-K6D4P:1:1102:18481:6742 1:N:0:CTGAGCCGGT+CCTTCACGTA
GGAGCCCCTGACATAGCATTCCCTCGATTAAATAATATAAGATTCTGACTTTTACCCCCTTCTCTGGGATTATTAATTATAGGACTTTATAAAGAAGGAGCGGGAACGGGATGAACAGTATATCCACCTTTATCAACGTTTTATCATTCAGGACCTTCAGTAGACTTAACAATTTTTTCTTTACACCTTGCAGGGATTTCTTCAATTTTAGGTGCCTTAAATTTTATTACTACAATTATTAATCTTAAAGCAAAAAACCTTTCAGCAGAAAAAATTAGACTATTTGTCTGATCAGTTATTT
+
CCCCCGGGGGGGGGGGGGGGGGGGGGGGGGGGGGGGGGGGGGGGGGGGGGGGGGGGGGGGGGGGGGGGGGGGGGGGGGGGGGGGGGGGGGGGGGGGGGGGGGGGGGGGGGGGGGGGGGGGGGGGGGGGGGGGGGGGGGGGGGGGGGGGGGGGGGGGGGGGGGGGGGGGGGGGGGGGGGGGGGGGGGGGGGGGGGGGGGGGGGGGGGGGGGG?FGGGGGGGGGGGGGGGGGFGGGFGGGGFFFFFGFGGFGFGFGFGGGFFFFFGFGFFFF6FGFFGFFFFEFGFFFFCEEFFFFEFFFFEF
@M70528:330:000000000-K6D4P:1:1102:12431:6750 1:N:0:CTGAGCCGGT+CCTTCACGTA
GGAGCCCCTGACATAGCATTCCCTCGATTAAATAATATAAGATTCTGACTTTTACCCCCTTCTCTGGGATTATTAATTATAGGACTTTATAAAGAAGGAGCGGGAACGGGATGAACAGTATATCCACCTTTATCAACGTTTTATCATTCAGGACCTTCAGTAGACTTAACAATTTTTTCTTTACACCTTGCAGGGATTTCTTCAATTTTAGGTGCCTTAAATTTTATTACTACAATTATTAATCTTAAAGCAAAAAACCTTTCAGCAGAAAAAATTAGACTATTTGTCTGATCAGTTATTT
+
CCCCCGGGGGGGGGGGGGGGGGGGGGGGGGGGGGGGDGGGGGGGGGGGGGGGGGGGGGGGGGGGGGGGGGGGGGGGGGGGGGGGGGGGGGGGGGGGGGGGGGGGGGGGGGGGGGGGGGGGGGGGGGGGGGGGGGGGGGGGGGGGGGGGGGGGGGGGGGGGGGGGGGGGGGGGGGGGGGGGGGGGGGGGGGGGGGGGGGGGGGGGGGGGGGGGGGGGGGGGGGGGGGGGGGFGGGFGGGGFFFFFGFGGGGFGFGFGGGFFFFFGFGEGFFFGGFFGFFEFEFGFFFFFFFFFFFFFFFFFF
@M70528:330:000000000-K6D4P:1:1102:7320:6768 1:N:0:CTGAGCCGGT+CCTTCACGTA
GGAGCCCCTGACATAGCATTCCCTCGATTAAATAATATAAGATTCTGACTTTTACCCCCTTCTCTGGGATTATTAATTATAGGACTTTATAAAGAAGGAGCGGGAACGGGATGAACAGTATATCCACCTTTATCAACGTTTTATCATTCAGGACCTTCAGTAGACTTAACAATTTTTTCTTTACACCTTGCAGGGATTTCTTCAATTTTAGGTGCCTTAAATTTTATTACTACAATTATTAATCTTAAAGCAAAAAACCTTTCAGCAGAAAAAATTAGACTATTTGTCTGATCAGTTATTT
+
CCCCCCGGGGGGGGGGGGGGGGGGGGGGGGGGGGGGGGGGGGGGGGGGGGGGGGGGGGGGGGGFGGGGGDGGGGGGGGGGGGGGGGGGGGGGGGGGGGGGGGGGGGGGGGGGGGGGGGGGGGGGGGGGGGGGGGGGGGFGGGGGGGGGGGGGFGGGGGGGGGGGGGGGGGGGGGGGGGGGGGFFGGEGGGGFGGG7DGGGGGGGFFFGGDGGGGGGGGGGGGGGGGGGGGFGGFFGGGGFFFFFGFGGGGGGFFFGGGFFFFFGEFEGFFFFGBFGFFEBEFGFFFFEFFCEFF@EFC?EF
@M70528:330:000000000-K6D4P:1:1102:18038:6772 1:N:0:CTGAGCCGGT+CCTTCACGTA
GGAGCCCCTGACATAGCATTCCCTCGATTAAATAATATAAGATTCTGACTTTTACCCCCTTCTCTGGGATTATTAATTATAGGACTTTATAAAGAAGGAGCGGGAACGGGATGAACAGTATATCCACCTTTATCAACGTTTTATCATTCAGGACCTTCAGTAGACTTAACAATTTTTTCTTTACACCTTGCAGGGATTTCTTCAATTTTAGGTGCCTTAAATTTTATTACTACAATTATTAATCTTAAAGCAAAAAACCTTTCAGCAGAAAAAATTAGACTATTTGTCTGATCAGTTATTT
+
CCCCCGGGGGGGGGGGGGGGGGGGGGGGGGGGGGGGGGGGGGGGGGGGGGGGGGGGGGGGGGGGGGGGGGGGGGGGGGGGGGGGGGGGGGGGGGGGGGGGGGGGGGGGGGGGGGGGGGGGGGGGGGGGGGGGGGGGGGGGGGGGGGGGGGGGGGGGGGGGGGGGGGGGGGGGGGGGGGGGGGGGGGGGGGGGGGGGGGGGGGGGGGGGGGGGGGGGGGGGGGGGGGGGGGFGGGFGGFGFFFFFGFGFGFFCFGFFDGBFFFFGEG=FAFFFG9FGF3<FEFGFFFF?CECFFF8E?CEFF
@M70528:330:000000000-K6D4P:1:1102:25467:6776 1:N:0:CTGAGCCGGT+CCTTCACGTA
GGAGCCCTGTTTTACTGTCTCTTATACACATCTCCGAGCCCACGAGACCTGAGCCGGTATCTCGTATGCCGTCTTCTGCTTGAAAAAAAAAAAAAATGAATAACCAAGATAACTAGCGGATTCATACAAAAATACATAGACAGAATAGGTGATTAGTGACACGACAGAGCAACCAAGCAAGATCCTATGCAGAAAGCGGCTCGCGTAATACTGACTACATTATGCACCTAAATAGCTCTTAGTACACATATGTGGTATGATCAGACTGGAGAGCGTGTGAACGAAACGGTTGCTATCGGAG
+
CCCCCGFFGFGGGGGFGGGGGGGGGGGFGGGGGGG@FGGGGGGGGGGGGGGGGGGGGGFCFGGGGGGGGGGGGGGGGGGGGG@GGEFGGGGG4846,,<59<,,,,+,,588,,<,4>+3C+,C,5,:,,,+,,:,3,,,,3,3,,,,,3,,,,,,333,,,3**@>,,,,,,,**,*,6,,,,2,2,,2,,,6,2,*****1/*****+5+2+++3+++40+0<73**+)+*+*+20**1*/*****202*1*/***)*76**)2)*))0+*()/(((*)1*))()((-((,.))(((((
@M70528:330:000000000-K6D4P:1:1102:17308:6792 1:N:0:CTGAGCCGGT+CCTTCACGTA
GGAGCCCCTGACATAGCATTCCCTCGATTAAATAATATAAGATTCTGACTTTTACCCCCTTCTCTGGGATTATTAATTATAGGACTTTATAAAGAAGGAGCGGGAACGGGATGAACAGTATATCCACCTTTATCAACGTTTTATCATTCAGGACCTTCAGTAGACTTAACAATTTTTTCTTTACACCTTGCAGGGATTTCTTCAATTTTAGGTGCCTTAAATTTTATTACTACAATTATTAATCTTAAAGCAAAAAACCTTTCAGCAGAAAAAATTAGACTATTTGTCTGATCAGTTATTT
+
CCCCCGGGGGGGGGGGGGGGGGGGGGGGGGGGGGGGGGGGGGGGGGGGGGGGGGGGGGGGGGGGGGGGGGGGGGGGGGGGGGGGGGGGGGGGGGGGGGGGGGGGGGGGGGGGGGGGGGGGGGGGGGGGGGGGGGGGGGGGGGGGGGGGGGGGGGGGGGGGGGGGGGGGGGGGFFGGGGGGGGGGGGGGGGGGGGGGGGGGGGGGFGFGGGGGGGGGGGGGDFGGGGGGGGFGGGFGGGGFFFFFGFFGFDGGFGFGGGFFFFFGFGFGFFFGFFFGFFEFFFGFFFFFFFCFFE@FFCCFF
@M70528:330:000000000-K6D4P:1:1102:21814:6794 1:N:0:CTGAGCCGGT+CCTTCACGTA
GGAGCCCCTGACATAGCATTCCCTCGATTAAATAATATAAGATTCTGACTTTTACCCCCTTCTCTGGGATTATTAATTATAGGACTTTATAAAGAAGGAGCGGGAACGGGATGAACAGTATATCCACCTTTATCAACGTTTTATCATTCAGGACCTTCAGTAGACTTAACAATTTTTTCTTTACACCTTGCAGGGATTTCTTCAATTTTAGGTGCCTTAAATTTTATTACTACAATTATTAATCTTAAAGCAAAAAACCTTTCAGCAGAAAAAATTAGACTATTTGTCTGATCAGTTATTT
+
CCCCCEGGGGGGGGGFGGGGGGGGGGGGGGGGGGGGGGGGGGGGGGGGGGGGGGGGGGGGGGGGGGGGGGGGGGGGGGGGGGGGGGGGGGGGGGGGGGGGGGGGGGGGGGGGGGGGGGGGGGGGGGGGGGGGGGGGGGGGGGGGGGGGGGGGGGGGGGGGGGGGGGGGGGGGGGGGGGGGGGGGGGGGGGGGGGGGGGGGGGGGGGGGGGGGGGGGGGGGGGGGGGGGGGFGGGFGG8EFFFFFGFGGE@FGFFFF?DFFFFFGFGFGFFFGGBFFE@EFFFGFFFFCEFEFFF3CEFFFF
@M70528:330:000000000-K6D4P:1:1102:26067:6798 1:N:0:CTGAGCCGGT+CCTTCACGTA
GGAGCCCCTGACATAGCATTCCCTCGATTAAATAATATAAGATTCTGACTTTTACCCCCTTCTCTGGGATTATTAATTATAGGACTTTATAAAGAAGGAGCGGGAACGGGATGAACAGTATATCCACCTTTATCAACGTTTTATCATTCAGGACCTTCAGTAGACTTAACAATTTTTTCTTTACACCTTGCAGGGATTTCTTCAATTTTAGGTGCCTTAAATTTTATTACTACAATTATTAATCTTAAAGCAAAAAACCTTTCAGCAGAAAAAATTAGACTATTTGTCTGATCAGTTATTT
+
CCCCCGGGGGGGGGGGGGGGGGGGGGGGGGGGGGGGGGGGGGGGGGGGGGGGGGGGGGGGGGGGGGGGGGGGGGGGGGGGGGGGGGGGGGGGGGGGGGGGGGGGGGGGGGGGGGGGGGGGGGGGGGGGGGGGGGGGGGGGGGGGGGGGGGGGGGGGGGGGGGGGGGGGGGGGGGGGGGGGGGGGGGGGGGGGGGGGGGGGGGGGGGGGGGGFGGGGGGGGGGGGGGGGGGFFGGFGGGGFFFFAGFGGECFGFGFGDGEFFFFGEFEFFFFGG@F<E;?ACFGFFCFCF93?FE<EEFFFF
@M70528:330:000000000-K6D4P:1:1102:24922:6798 1:N:0:CTGAGCCGGT+CCTTCACGTA
GGAGCCCCTGACATAGCATTCCCTCGATTAAATAATATAAGATTCTGACTTTTACCCCCTTCTCTGGGATTATTAATTATAGGACTTTATAAAGAAGGAGCGGGAACGGGATGAACAGTATATCCACCTTTATCAACGTTTTATCATTCAGGACCTTCAGTAGACTTAACAATTTTTTCTTTACACCTTGCAGGGATTTCTTCAATTTTAGGTGCCTTAAATTTTATTACTACAATTATTAATCTTAAAGCAAAAAACCTTTCAGCAGAAAAAATTAGACTATTTGTCTGATCAGTTATTT
+
CCCCCGGGGFFGGGGGGGGGGGGGGGGGGGGGGGGGGGGGGGGGGGGGGGGGGGGGGGGGGGGGGGGGGGGGGGGGGGGGGGGGGGGGGGGGGGGGGFGGGGGGGGGGGGGGGGFGGFGGGGGGGGGGGGGGGGGGGGGGGGGGGGGGGGGGEFGGGGGGGGGGFGGFGGGEGGGGGGGGGGGGGGGGGGGGGGEGGGGGGGGFFGGGGGGFGCFGGGGGGGGGGDGGFGFFGGFGGGGFF6FAFFGGGDFFFGFGGGFFFEFGFGEGFFFGGFFGFFCFEFGFFFA?EEEFFFEFFFFFF
@M70528:330:000000000-K6D4P:1:1102:3666:6802 1:N:0:CTGAGCCGGT+CCTTCACGTA
GGAGCCCCTGACATAGCATTCCCTCGATTAAATAATATAAGATTCTGACTTTTACCCCCTTCTCTGGGATTATTAATTATAGGACTTTATAAAGAAGGAGCGGGAACGGGATGAACAGTATATCCACCTTTATCAACGTTTTATCATTCAGGACCTTCAGTAGACTTAACAATTTTTTCTTTACACCTTGCAGGGATTTCTTCAATTTTAGGTGCCTTAAATTTTATTACTACAATTATTAATCTTAAAGCAAAAAACCTTTCAGCAGAAAAAATTAGACTATTTGTCTGATCAGTTATTT
+
CCCCCGGGGGGGGGGGGCGGGGGGGGGGGCEGGGGGFGFFGFGGGGGFGGGGGFGGGGGGGGGGGGGGGGGGGGGGGGGGGGGGGGGGGGGGGGGGGGGFGGGGGGGGGGGGGGGGGGGGGGGGGGGGGGGGGGGGGGGGGGGGGGGGGGGGGGGGGGGGGGGGGGGGGGGGGGGGGGGGGGGGGGGGGGGGGGGGGGGGGGGGGGGGGGGGGGGGGGGFGGGGGGGGGGFGGGFGGGGFFFFFGFGGGGFGFFFGGGFFFFFGFGFFFFAGG;FGFFFFEACFFCFEFFFFFFFEFFFFF
@M70528:330:000000000-K6D4P:1:1102:16794:6803 1:N:0:CTGAGCCGGT+CCTTCACGTA
GGAGCCCCTGACATAGCATTCCCTCGATTAAATAATATAAGATTCTGACTTTTACCCCCTTCTCTGGGATTATTAATTATAGGACTTTATAAAGAAGGAGCGGGAACGGGATGAACAGTATATCCACCTTTATCAACGTTTTATCATTCAGGACCTTCAGTAGACTTAACAATTTTTTCTTTACACCTTGCAGGGATTTCTTCAATTTTAGGTGCCTTAAATTTTATTACTACAATTATTAATCTTAAAGCAAAAAACCTTTCAGCAGAAAAAATTAGACTATTTGTCTGATCAGTTATTT
+
CCCCCGGGGGGFGGGGGGGGGGGGGGGGGGGGGGGGGGGGGGGGGGGGGGGGGGGGGGGGGGGGGGGGGGGGGGGGGGGGGGGGGGGGGGGGGGGGGGGGGGGGGGGGGGGGGGGGGGGGGGGGGGGGGGGGGGGGGGGGGGGGGGGGGGGGGGGGGGGGGGGGGGGGGGGGGGGGGGGGGGGGGGGGGGGGGGGGGGGGGGGGGGGGGGGGGGGGGGGGGGGGGGFGGGFGGGFGGGGFFFFFGFGDFDFFFGFGGGFFFFFGFGFGFFFGGBFGFFFFFFGFFFFFFFFFEFFFFFFFF
@M70528:330:000000000-K6D4P:1:1102:3683:6812 1:N:0:CTGAGCCGGT+CCTTCACGTA
GGAGCCCCTGACATAGCATTCCCTCTATTAAATAATATAAGATTCTGACTTTTACCCCCTTCTCTGGGATTATTAATTATAGGACTTTATAAAGAAGGAGCGGGAACGGGATGAACAGTATATCCACCTTTATCAACGTTTTATCATTCAGGACCTTCAGTAGACTTAACAATTTTTTCTTTACACCTTGCAGGGATTTCTTCAATTTTAGGTGCCTTAAATTTTATTACTACAATTATTAATCTTAAAGCAAAACACCTTTCAGCAGAAAAAATTAGACTATTTGTCTGATCAGTTATTT
+
<B<BCGGGGFFGFGG9E-EFGGGGG6CFFFAFFGDFGGGGGFFFFDFGGGGGGDFGGGGGGGGGGGE8EFGCFG<9C@FGCE@9CEFD9FFDEAAFDFCC<@@F7CFGDGGGG,CFFGGDGAFCGCEGFGF<FF@FDCBF<FFFGGGFF,9AFGGFFF9?F,55EFGAFE?EEF<FGGGGGFDDDEFGFCDD9FEFGFFFGGGGCDDFF7>,@6AEGGGGGGGGGGGGFGFG8CFFF8;1B@AFFFG77+D>9?A*;FAA@A:F?7@F4?6;C>;8@;?AEFGFFCFEFFEE<CEFCE?EE
@M70528:330:000000000-K6D4P:1:1102:10158:6830 1:N:0:CTGAGCCGGT+CCTTCACGTA
GGAGCCCCTGACATAGCATTCCCTCGATTAAATAATATAAGATTCTGACTTTTACCCCCTTCTCTGGGATTATTAATTATAGGACTTTATAAAGAAGGAGCGGGAACGGGATGAACAGTATATCCACCTTTATCAACGTTTTATCATTCAGGACCTTCAGTAGACTTAACAATTTTTTCTTTACACCTTGCAGGGATTTCTTCAATTTTAGGTGCCTTAAATTTTATTACTACAATTATTAATCTTAAAGCAAAAAACCTTTCATCAGAAAAAATTAGACTATTTGTCTGATCAGTTATTT
+
@@,CCCGC@FGFFGAEFGGGEE<<FCFFDFGFGGCFGGCF<FDFFGGDGGFFFEFGGFCC@FCGGFGGCGFEFGECFC<FGGFFGGGFGGGGGGGGGGGFFGGGGGGGGGCGFGGFCGFCFEFFFGFGFGG9FG<EF7?FGGGGGCFEGDGFCFGEFGGGFDA9AFD;FECFE;FEGFFFGFGG9E=8EGGG@@E7FDCFGGGGGGGFDE88D>C7DFFFFFEAFEFFGGFFF69;F>EAF+=BFCCF7@FGADFG<4?FFEFG*=9FFFAFG6FGF@3*9ADCA<:)7))7<E@6<)5<?
@M70528:330:000000000-K6D4P:1:1102:7811:6830 1:N:0:CTGAGCCGGT+CCTTCACGTA
GGAGCCCCTGACATAGCATTCCCTCGATTAAATAATATAAGATTCTGACTTTTACCCCCTTCTCTGGGATTATTAATTATAGGACTTTATAAAGAAGGAGCGGGAACGGGATGAACAGTATATCCACCTTTATCAACGTTTTATCATTCAGGACCTTCAGTAGACTTAACAATTTTTTCTTTACACCTTGCAGGGATTTCTTCTATTTTAGGTGCCTTAAATTTTATTACTACAATTATTAATCTTAAAGCAAAAAACCTTTCAGCAGAAAAAATTAGACTATTTGTCTGATCAGTTATTT
+
CCCCCGGGGGGGGGGGGGGGGGGGGGGFFGGGGGGGGGGGGGGGGGGGGGGGGGGGGGGGGGGGGGGGGGGGGGGGGGGGGGGGGGGGGGGGGGGGGGGFGGGGGGGGGGGGGGGGGGGGGGGGGGGGGGGGGGGGGGGGGGGGGGGGGGGGGGGGGGGGGGGGGGGGGGGGGGGGGGGGGGGGGGGGGGGGGFDGGGGGGGGGGGGGGGGGGFFGGGGGFGGGGGGGDFFFG?FGGGGFFFFFGFGGGFFFAGFGGDFFFFFGEGF4FFFEG9FGF@EFFFGFFFFFFFFFFF@EEFFFF
@M70528:330:000000000-K6D4P:1:1102:16023:6851 1:N:0:CTGAGCCGGT+CCTTCACGTA
GGGACCCTGTTTTCCTGTCTCTTATACACATCTCCGAGCCCACGAGACCTGAGCCGGTATCTCGTATGCCGTCTTCTGCTTGAAAACAAAAAAAACTATCCGAACATACAACCACTACCACTCCTCACTCCTCTTACCCTCCTCCATCCGTTCCTACTCCCGCTCTCCTTCCTATCATCCATTCTTGCCCTCCTCCTCCTTCCTGCACTTGTTTCCCTCATTGTCTCTCTCGTCTCCTTTGCATCCCCCCTTTACATCCGATCGCCTCCCCCGCCAACTCTTATTCCTAACTACACCCTAA
+
CCCCCGEGGGGGG,EFGGGGGGGGGGGAFGGGGGGGGGGGGGGGGGGGGGGGEFGFGFE:CFGGGCFFFGGGGGGGGGGGGGECG@,CCFGG674,,:,,,+8+485,A<,?+++,,9,5,?=E,<,8,:B,4,,55,:,++,BA=5BA+3,,:,,8,36,+++++,533,,,8,,,8,3,,3@,5,,,7,66,,5,66,,729,,,,,,,2,,4,5,,4<,,,,1>,2,2***.;*++++:7++)**2)20)++1+3))),))-*(*)))*1,.9(-(1.****)0.)6(.)..4(4(((
@M70528:330:000000000-K6D4P:1:1102:7742:6851 1:N:0:CTGAGCCGGT+CCTTCACGTA
GGAGCCCCTGACATAGCATTCCCTCGATTAAATAATATAAGATTCTGACTTTTACCCCCTTCTCTGGGATTATTAATTATAGGACTTTATAAAGAAGGAGCGGGAACGGGATGAACAGTATATCCACCTTTATCAACGTTTTATCATTCAGGACCTTCAGTAGACTTAACAATTTTTTCTTTACACCTTGCAGGGATTTCTTCAATTTTAGGTGCCTTAAATTTTATTACTACAATTATTAATCTTAAAGCAAAAAACCTTTCAGCAGAAAAAATTAGACTATTTGTCTGATCAGTTATTT
+
CCCCCGGGGGGGGGGGGGGGGGGGGGGGGGGGGGGGGGGGGGGGGGGGGGGGGGGGGGGGGGGGGGGGGGGGGGGGGGGGGGGGGGGGGGGGGGGGGGGGGGGGGGGGGGGGGGGGGGGGGGGGGGGGGGGGGGGGGGGGGGGGGGGGGGGGGGGGGGGGGGGGGGGGGGGGGGGGGGGGGGGGGGGGGGGGGCGGGGGGGGGGFGGGGGGGGGGGGGGGGGGGGGGGGGFGGFFGGGGFFFFFGFGGFGDGAGFGGGFFFFFGFFEGFFFGGFFGFFEBEFGFFFFFFFFFFF<EFFFEF
@M70528:330:000000000-K6D4P:1:1102:25554:6875 1:N:0:CTGAGCCGGT+CCTTCACGTA
GGAGCCCCTGACATAGCATTCCCTCGATTAAATAATATAAGATTCTGACTTTTACCCCCTTCTCTGGGATTATTAATTATAGGACTTTATAAAGAAGGAGCGGGAACGGGATGAACAGTATATCCACCTTTATCAACGTTTTATCATTCAGGACCTTCAGTAGACTTAACAATTTTTTCTTTACACCTTGCAGGGATTTCTTCAATTTTAGGTGCCTTAAATTTTATTACTACAATTATTAATCTTAAAGCAAAAAACCTTTCAGCAGAAAAAATTAGACTATTTGTCTGATCAGTTATTT
+
CCCCCGGGGGGGGGGGGGGGGGGGGGGGGGGGGGGGGGGGGGGGGGGGGGGGGGGGGGGGGGGGGGGGGGGGGGGGGGGGGGGGGGGGGGGGGGGGGGGGGGGGGGGGGGGGGGGGGGGGGGGGGGGGGGGGGGGGGGGGGGGGGGGGGGGGFGGGGGGGGGGGGGGGGGGGGGGGGGGGGGGGGGGGGGFGG8CFGGGGGGGGGGGGGGGGGFGGGGGGFGGGGAFFGGFGGFFGGFGFFCAEGFGFFGGGFCFGGG4FFE6C?GEGF;FGGFFFFFEFEFGFACFFEFEC<?;ECCFFF
@M70528:330:000000000-K6D4P:1:1102:11959:6880 1:N:0:CTGAGCCGGT+CCTTCACGTA
GGAGCCCCTGACATAGCATTCCCTCGATTAAATAATATAAGATTCTGACTTTTACCCCCTTCTCTGGGATTATTAATTATAGGACTTTATAAAGAAGGAGCGGGAACGGGATGAACAGTATATCCACCTTTATCAACGTTTTATCATTCAGGACCTTCAGTAGACTTAACAATTTTTTCTTTACACCTTGCAGGGATTTCTTCAATTTTAGGTGCCTTAAATTTTATTACTACAATTATTAATCTTAAAGCAAAAAACCTTTCAGCAGAAAAAATTAGACTATTTGTCTGATCAGTTATTT
+
CCCCCGGGGGGGGGGGGGGGGGGGGGGGGGGGGGGGGGGGGGGGGGGGGGGGGGGGGGGGGGGGGGGGGGGGGGGGGGGGGGGGGGGGGGGGGGGGGGGGGGGGGGFGGGGGGGGGGGGGGGGGGGGGGGGGGGGGGGGGGGFGGGGGGGGGGGGGGGGGGGGGGGGGEGDGGGGGGGGGGGGGGFGGGGGGGGEGGGGGGGGGGGGGGGG,EDEGGGGGGGGGGGGGGGFGGGFGGFGFFFFFGFGCEGFFFGFGGGFFFFFGEFFGF;A6?:FFA3CFFFGFFFFFFF<EFE;CE<EEF
@M70528:330:000000000-K6D4P:1:1102:15118:6881 1:N:0:CTGAGCCGGT+CCTTCACGTA
GGAGCCCCTGACATAGCATTCCCTCGATTAAATAATATAAGATTCTGACTTTTACCCCCTTCTCTGGGATTATTAATTATAGGACTTTATAAAGAAGGAGCGGGAACGGGATGAACAGTATATCCACCTTTATCAACGTTTTATCATTCAGGACCTTCAGTAGACTTAACAATTTTTTCTTTACACCTTGCAGGGATTTCTTCAATTTTAGGTGCCTTAAATTTTATTACTACAATTATTAATCTTAAAGCAAAAAACCTTTCAGCAGAAAAAATTAGACTATTTGTCTGATCAGTTATTT
+
CCCCCGGGGGGGGGGGGGGGGGGGGGGGGGGGGGGGGGGGGGGGGGGGGGGGGGGGGGGGGGGGGGGGGGGGGGGGGGGGGGGGGGGGGGGGGGGGFGGGGGGGGGGGGGGGGGGGGGGGGGGGGGGGGGGGGGGGGGGGGGGGGGGGGGGGGGGGGGGGGGGGGGGFGGGGGGGGGGGGGGGGGGGGGGGGG8BFGFGGGGGGFGGGGGGGGFGGGGGGFGGGGGGGGGFGGGFGGFGFFFFFGFGGCFGGFFFGGDFFFFFGEG4F;FFGG0AFEF5FEFGFFFF3?EFFFF<C?CEEF
@M70528:330:000000000-K6D4P:1:1102:21166:6889 1:N:0:CTGAGCCGGT+CCTTCACGTA
GGAGCCCCTGACATAGCATTCCCTCGATTAAATAATATAAGATTCTGACTTTTACCCCCTTCTCTGGGATTATTAATTATAGGACTTTATAAAGAAGGAGCGGGAACGGGATGAACAGTATATCCACCTTTATCAACGTTTTATCATTCAGGACCTTCAGTAGACTTAACAATTTTTTCTTTACACCTTGCAGGGATTTCTTCAATTTTAGGTGCCTTAAATTTTATTACTACAATTATTAATCTTAAAGCAAAAAACCTTTCAGCAGAAAAAATTAGACTATTTGTCTGATCAGTTATTT
+
CCCCCGGGGGGGGGGGGGGGGGGGGGGGGGGGGGGGGGGGGGGGGGGGGGGGGGGGGGGGGGGGGGGGGGGGGGGGGGGGGGGGGGGGGGGGGGGGGGGGGGGGGGGGGGGGGGGGGGGGGGGGGGGGGGGGGGGGGGGGGGGGGGGGGGGGGGGGGGGGGGGGGGGGGGGGGGGGGGGGGGGGGGGGGGGGGGGGGGGGGGGGGGGGGGGFGGFGGGGGGGGGGGGGGGFGGGFGGGGFFFFFGFGFGGFFFGFGGGFFFEFGFGFGFFFCGBFGFFFFFFGFFFFFFFFFFFFFFFFFF
@M70528:330:000000000-K6D4P:1:1102:26974:6907 1:N:0:CTGAGCCGGT+CCTTCACGTA
GGAGCCCCTGACATAGCATTCCCTCGATTAAATAATATAAGATTCTGACTTTTACCCCCTTCTCTGGGATTATTAATTATAGGACTTTATAAAGAAGGAGCGGGAACGGGATGAACAGTATATCCACCTTTATCAACGTTTTATCATTCAGGACCTTCAGTAGACTTAACAATTTTTTCTTTACACCTTGCAGGGATTTCTTCAATTTTAGGTGCCTTAAATTTTATTACTACAATTATTAATCTTAAAGCAAAAAACCTTTCAGCAGAAAAAATTAGACTATTTGTCTGATCAGTTATTT
+
CCCCCGGGGGGGGGGGGGGGGGGGGGGGGGGGGGGGGGGGGFGGGGGGGGGGGGGGGGGGGGGGGGGGGGGGGGGGGGGGGGGGGGGGGGGGGGGGGGGGGGGGGGGGGGGGGGGGGGGGGGGGGGGGGGGGGGGGGGGGGGGGGGGGGGGGGGGGGGGFGGGGGGGCGGGGGGGGGGGGGGGGGGGGGGGFGGGGGGGGGGGGGGGGGGGGGGGGGGGGGGGGGGGGGGFFFGFGGGGFFFCFGFGGGFFGFGFGDG;AFF8BEGFGFFFGG>FC<;<4?FGFFCA<C?3CEF@FE?CFF
@M70528:330:000000000-K6D4P:1:1102:6018:6918 1:N:0:CTGAGCCGGT+CCTTCACGTA
GGAGCCCCTGACATAGCATTCCCTCGATTAAATAATATAAGATTCTGACTTTTACCCCCTTCTCTGGGATTATTAATTATAGGACTTTATAAAGAAGGAGCGGGAACGGGATGAACAGTATATCCACCTTTATCAACGTTTTATCATTCAGGACCTTCAGTAGACTTAACAATTTTTTCTTTACACCTTGCAGGGATTTCTTCAATTTTAGGTGCCTTAAATTTTATTACTACAATTATTAATCTTAAAGCAAAAAACCTTTCAGCAGAAAAAATTAGACTATTTGTCTGATCAGTTATTT
+
CCCCCGGGGGGGGGGGGGGGGGGGGGGGGGGGGGGGGGGGGGGGGGGGGGGGGGGGGGGGGGGGGGGGGGGGGGGGGGGGGGGGGGGGGGGGGGGGGGGGGGGGGGGGGGGGGGGGGGGGGGGGGGGGGGGGGGGGGGGGGGGGGGGGGGGGGGGGGGGGGGGGGGGGGGGGGGFGGGGGGGGGGGGGGGGGGGG@FGGGG,EGGGGGGGGGGGGGGGGGGGGGGGGGGGFFFGFFGGGFFFFFGFGGGGGGFGFGGGEFFFFF<7@GFFFGGBFGFFEF9FFFFFFFFEFFEFFFFFFEF
@M70528:330:000000000-K6D4P:1:1102:20746:6927 1:N:0:CTGAGCCGGT+CCTTCACGTA
GGACCCTGTTTTACTGTCTCTTATACACATCTCCGCGCCCACGAGACCTGCGCCGGTATCTCGTATGCCGTCTTCTGCTTGAAAAAAAAAAAAAAAGAAAACAAAAAATAATACAAGAACGTAAGAAGAAAGAAGAACAAAGTAAATAACATGACAACAAATAAGAAATGGGTTAAAAGCAGTAGACACATGGAGTAACAAGAAGCTAACAACAGCAAGCAACAACAATAAGCGAAGTAATAAAAGTAAAGCAAACTACGTAGACAACACACAAGACACAAGAAAAAGGGTTAAGTGGTAA
+
CCCCCGCGFFGGGGGGFFGGGGFG<=CCFFGGGGG7FGGGGGGGGEFFGG,CFGGGFGDFGGFGEFGGGGFGGGGGFFGGGGGGGCFCFGF@8+44++,,,,,:,3++,,,,,<,8,3,3++,38,,:3,,,,,,,,3,3,,3,38,,3,3,,,,,,,,,6?,,,,,,,,,,,**,3,2,,,,2,,,,4,,,,4*42+++5+2=+++++3++*3**30*/2+3*1/**03*+**)*)*******0**03***)*)*2*)))))1)2(*).)**,.*.(,)()*)0()(((,(())))))-)
@M70528:330:000000000-K6D4P:1:1102:11524:6941 1:N:0:CTGAGCCGGT+CCTTCACGTA
GGAGCCCCTGACATAGCATTCCCTCGATTAAATAATATAAGATTCTGACTTTTACCCCCTTCTCTGGGATTATTAATTATAGGACTTTATAAAGAAGGAGCGGGAACGGGATGAACAGTATATCCACCTTTATCAACGTTTTATCATTCAGGACCTTCAGTAGACTTAACAATTTTTTCTTTACACCTTGCAGGGATTTCTTCAATTTTAGGTGCCTTAAATTTTATTACTACAATTATTAATCTTAAAGCAAAAAACCTTTCAGCAGAAAAAATTAGACTATTTGTCTGATCAGTTATTT
+
CCCCCGGGGGGGGGGGGGGGGGGGGGGGGGGGGGGGGGGGGGGGGGGGGGGGGGGGGGGGGGGGGGGGGGGGGGGGGGGFGGGGGGGGGGGGGGGGGGGGGGGGGGGGGGGGGGGGGGGGGGGGGGGGGGGGGGGGGGGGGGGGGGGGGGGGGGGGGGGGGGGGGGGGGGGGGGGGGGGGGGGGGGGGGGGGGGGGGGGGGGGGGGGGGGGGGGGGGGGGGGGGGGGGFGFCGGFGGGGFFFFFGFGGGGCFFGFGGGFFFFFGFDEGAAFGGFFGFF<ACFGFFFFEEF<EFFFFFFFFF
@M70528:330:000000000-K6D4P:1:1102:11414:6944 1:N:0:CTGAGCCGGT+CCTTCACGTA
GGAGCCCCTGACATAGCATTCCCTCGATTAAATAATATAAGATTCTGACTTTTACCCCCTTCTCTGGGATTATTAATTATAGGACTTTATAAAGAAGGAGCGGGAACGGGATGAACAGTATATCCACCTTTATCAACGTTTTATCATTCAGGACCTTCAGTAGACTTAACAATTTTTTCTTTACACCTTGCAGGGATTTCTTCAATTTTAGGTGCCTTAAATTTTATTACTACAATTATTAATCTTAAAGCAAAAAACCTTTCAGCAGAAAAAATTAGACTATTTGTCTGATCAGTTATTT
+
CCCCCGGGGGGGGGGGGGGGGGGGGGGGGGGGGGGGGGGGGGGGGGGGGGGGGGGGGGGGGGGGGGGGGGGGGGGGGGGGGGGGGGGGGGGGGGFGGGGGGGGGGGGGGGGGEGGGGGGGGGGGGGGGGGGGGGGGGGGGGGGGGGGGGGGGGGGGFGGGGGGGGGGGGGGGGGGGGGGGGGGGGGGGGGGGGGGGGGGGGGGGFGGGGGGGGGGGGGGGGGGGGGGGFGFGGGFGGFGFFFFFGFGGGFCFFFFGGGFFFFCG4>=GFFFGGFFCE@EFEFGFFFF??C<<9C3CE?EFF
@M70528:330:000000000-K6D4P:1:1102:19597:6950 1:N:0:CTGAGCCGGT+CCTTCACGTA
GGAGCCCCTGACATAGCATTCCCTCGATTAAATAATATAAGATTCTGACTTTTACCCCCTTCTCTGGGATTATTAATTATAGGACTTTATAAAGAAGGAGCGGGAACGGGATGAACAGTATATCCACCTTTATCAACGTTTTATCATTCAGGACCTTCAGTAGACTTAACAATTTTTTCTTTACACCTTGCAGGGATTTCTTCAATTTTAGGTGCCTTAAATTTTATTACTACAATTATTAATCTTAAAGCAAAAAACCTTTCAGCAGAAAAAATTAGACTATTTGTCTGATCAGTTATTT
+
CCCCCG<FGGGGGGGGGGGGGGGGGGGGGGGGGGGGGGGGGGGGGGGGGGGGGGGGGGGGGGGGGGGGGGGGGGGGGGGGGGGGGGGGGGGGGGGGGGGGGGGGGGGGGGGGGGGGGGGGGGGGGGGGGGGGGGGGGGGGGGGGGGGGGGGGGGGGGGGGGGGGGGGGGGGGGGGGGGGGGGGGGGGGGGGGGGGGGGGGGGGGGGGGGGGFGGGGGGGGGGGGGGGGGGFGGGFGGGGFFFFFGFGGGGGGAGFGGGFFFFFGFGEGFAFFF>FFFEFFEFGFFFFFEFFFFFFEEFFCE
@M70528:330:000000000-K6D4P:1:1102:10580:6965 1:N:0:CTGAGCCGGT+CCTTCACGTA
GGAGCCCCTGACATAGCATTCCCTCGATTAAATAATATAAGATTCTGACTTTTACCCCCTTCTCTGGGATTATTAATTATAGGACTTTATAAAGAAGGAGCGGGAACGGGATGAACAGTATATCCACCTTTATCAACGTTTTATCATTCAGGACCTTCAGTAGACTTAACAATTTTTTCTTTACACCTTGCAGGGATTTCTTCAATTTTAGGTGCCTTAAATTTTATTACTACAATTATTAATCTTAAAGCAAAAAACCTTTCAGCAGAAAAAATTAGACTATTTGTCTGATCAGTTATTT
+
CCCCCGGGGGGGGGGGGGGGGGGGGGGGGGGGGGGGGGGGGGGGGGGGGGGGGGGGGGGGGGGGGGGGGGGGGGGGGGGGGGGGGGGGGGGGGGGFGGGGGGGGGGGGGGGGGGGGGGGGGGGGGGGGGGGGGGGGGGGGGGGGGGGGGGGGGGGGGGGGGGGGGGGFGGGGGGGGGGGGGGGGGGGGGGGGFGDGGGGGGGGDGGGGGGFCGGGGGGGGGGGGGFGGFGFGGGFGGGGFF>FFGFGGFF>FFFFGGGEFFEFGFFFGFFFFGFFGEFFBEFGFFFFFFFFFF?EFFFFFF
@M70528:330:000000000-K6D4P:1:1102:8166:6969 1:N:0:CTGAGCCGGT+CCTTCACGTA
GGAGCCCCTGACATAGCATTCCCTCGATTAAATAATATAAGATTCTGACTTTTACCCCCTTCTCTGGGATTATTAATTATAGGACTTTATAAAGAAGGAGCGGGAACGGGATGAACAGTATATCCACCTTTATCAACGTTTTATCATTCAGGACCTTCAGTAGACTTAACAATTTTTTCTTTACACCTTGCAGGGATTTCTTCAATTTTAGGTGCCTTAAATTTTATTACTACAATTATTAATCTTAAAGCAAAAAACCTTTCAGCAGAAAAAATTAGACTATTTGTCTGATCAGTTATTT
+
CCCCCGGGGGGGGGGGGGGGGGGGGGGGGGGGGGGGFGGGFGGGGGGGGGGGGGGGGGGGGGGGGGGGGGGGGGGGGGGGGGGGGGGGGGGGGGGGGGGGGGGGGGGGGGGGGGGGGGGGGGGGGGGGGGGGGGGGGGGGGGGGGGGGGGGGGGGGGGGGGGGGGGGFGGGGFGGGGGGGGGGGGGGGGGGGGGGGGGGGGGGGFGGGGFFGGGGGGFGGGGGGGGGGGGFEGDCGGFGFFFFFGFGGGGGGFGFGGGEFFFFGEGEDFFFGF6FGA;CFCFGFFEFEFCCEFEFFFCEFF
@M70528:330:000000000-K6D4P:1:1102:9724:6970 1:N:0:CTGAGCCGGT+CCTTCACGTA
GGAGCCCCTGACATAGCATTCCCTCGATTAAATAATATAAGATTCTGACTTTTACCCCCTTCTCTGGGATTATTAATTATAGGACTTTATAAAGAAGGAGCGGGAACGGGATGAACAGTATATCCACCTTTATCAACGTTTTATCATTCAGGACCTTCAGTAGACTTAACAATTTTTTCTTTACACCTTGCAGGGATTTCTTCAATTTTAGGTGCCTTAAATTTTATTACTACAATTATTAATCTTAAAGCAAAAAACCTTTCAGCAGAAAAAATTAGACTATTTGTCTGATCAGTTATTT
+
CCCCCGGGGFGFGGFFGGGGGGGGGGDGGGGFGGGGGGGGFGGGGGAEFFCEGGGGGGGGEGFGGGGGFGGGGGGGGGFGGFGGGGGGGGGGGGGFGGGGGGGGGGGGGGGGGGGGGGGGGGGDGGCFGGGGGGFFGGGGGGGGGFGGGGGGGGGGGGGGGGGGGGGFGGGGGBFGGEGGGGGFGGGCGGFF@@EEFGGGGGGAFGGGGF6?FG6CFF9CADEFGCGGGFCGFGFGGGGF61BBGFFGE7D4AFFF54AFFE6C?F*?6AFCF,A73338CFDFFCF)997?<3;EC?<?C
@M70528:330:000000000-K6D4P:1:1102:25172:7005 1:N:0:CTGAGCCGGT+CCTTCACGTA
GGAGCCCCTGACATAGCATTCCCTCGATTAAATAATATAAGATTCTGACTTTTACCCCCTTCTCTGGGATTATTAATTATAGGACTTTATAAAGAAGGAGCGGGAACGGGATGAACAGTATATCCACCTTTATCAACGTTTTATCATTCAGGACCTTCAGTAGACTTAACAATTTTTTCTTTACACCTTGCAGGGATTTCTTCAATTTTAGGTGCCTTAAATTTTATTACTACAATTATTAATCTTAAAGCAAAAAACCTTTCAGCAGAAAAAATTAGACTATTTGTCTGATCAGTTATTT
+
CCCCCGGGGGGGGGGGGGGGGGGGGGGGGGGGGGGGGGGGGGGGGGGGGGGGGGGGGGGGGGGGGGGGGGGGGGGGGGGGGGGGGGGGGGGGGGCFFGGGGGGGGGGGGGGGGGGGGGGGGGGGGGGGGGGGGGGGGGGGGGGGGGGGGGGGGGGGGGGGGGGGGGGGGGGGGGGGGGGGGGGGGGDGGGGGGGGGGGGDGGGGEGGGGGGDGCFFGGGGGGGGGGGGGGFFGGCGDCGFCFFFGFGGCDCGFG>GGGAFFEFGCCEGFFFFG@FGF@?FCAGFFCFFECEFFF@EFFFFF
@M70528:330:000000000-K6D4P:1:1102:20774:7006 1:N:0:CTGAGCCGGT+CCTTCACGTA
GGAGCCACTGACATAGCATTCCCTCGATTAAATAATATAAGATTCTGACTTTTACCCCCTTCTCTGGGATTATTAATTATAGGACTTTATAAAGAAGGAGCGGGAACGGGATGAACAGTATATCCACCTTTATCAACGTTTTATCATTCAGGACCTTCAGTAGACTTAACAATTTTTTCTTTACACCTTGCAGGGATTTCTTCAATTTTAGGTGCCTTAAATTTTATTACTACAATTATTAATCTTAAAGCAAAAAACCTTTCAGCAGAAAAAATTAGACTATTTGTCTGATCAGTTATTT
+
CCCCCG,CFGGGGGGGGGGGGGGGGGGGGGGGGGGGGGGGGGGGGGGGGGGGGGGGGGGGGGGGGGGGGGGGGGGGGGGGGGGGGGGGGGGGGGGGGGGGGGGGGGGGGGGGGGGGGGGGGGGGGGGGGGGGGGGGGEGGGGGGGGGGGGGGGGGGGGGGGGGGGGGGGGGGGGGGGGGGGGGGGGGGGGGGGGGGGGGGGGGGDGGGGGGFFGGGGDGGGGFGGGGGGGFGGGFGGGGFFFFFGFGGGFGGFGFGGGFFFFFGEGFGFFFGG@FGEE3ACFGF:CFFCEFCFFFFFFFEF
@M70528:330:000000000-K6D4P:1:1102:18117:7021 1:N:0:CTGAGCCGGT+CCTTCACGTA
GGAGCCCCTGACATAGCATTCCCTCGATTAAATAATATAAGATTCTGACTTTTACCCCCTTCTCTGGGATTATTAATTATAGGACTTTATAAAGAAGGAGCGGGAACGGGATGAACAGTATATCCACCTTTATCAACGTTTTATCATTCAGGACCTTCAGTAGACTTAACAATTTTTTCTTTACACCTTGCAGGGATTTCTTCAATTTTAGGTGCCTTAAATTTTATTACTACAATTATTAATCTTAAAGCAAAAAACCTTTCAGCAGAAAAAATTAGACTATTTGTCTGATCAGTTATTT
+
CCCCCGGGGGGGGGGGGGGGGGGGGGGGGGGGGGGGGGGGGGGGGGGGGGGGGGGGGGGGGGGGGGGGGGGGGGGGGGGGGGGGGGGGGGGGGGGGGGGGGGGGGGGGGGGGGGGGGGGGGGGGGGGGGGGGGGGGGGGGGGGGGGGGGGGGGGGGGGGGGGGGGGGGGGGGGGGGGGGGGGGGGGGGGGGGGGGFGGGGGGGGGGGGGGGGGGGGGGGGGFGGGGGGGFFGGGFGGFGFFFFFGFGDFGGDACAFDGFFFFFGFCEGFFFFG>FGEECFFFGFFFFFFFFEFFFFF3<EF
@M70528:330:000000000-K6D4P:1:1102:25875:7023 1:N:0:CTGAGCCGGT+CCTTCACGTA
[truncated: 74,673,672 more chars]
