# Supplementary material for: Phylogenetic and population genetic analyses of Thrips tabaci Lindeman (Thysanoptera: Thripidae) on Allium host in India
Source: PeerJ. 2024 Jul 12;12:e17679. doi: 10.7717/peerj.17679 (PMC11249009; doi:10.7717/peerj.17679)
Supplement: Supplemental Information 9 [file peerj-12-17679-s009.gz › peerj-12-17679-s009]

@M70528:330:000000000-K6D4P:1:1102:12475:1730 2:N:0:CTGAGCCGGT+CCTTCACGTA
TAAAACAGGGTCCCCTCCCCCTCTAGGGTCAAAAAAAGAGGTATTTAAGTTTCGGTCAGTTAAAAGTATTGTGATAGCTCCCGCTAACACTGGCAAAGATAAAAGAAGAAGAATGGCTGTTAAAATAACTGATCAGACAAATAGTCTAATTTTTTCTGCTGAAAGGTTTTTTGCTTTAAGATTAATAATTGTAGTAATAAAATTTAAGGCACCTAAAATTGAAGAAATCCCTGCAAGGTGTAAAGAAAAAATTGTTAAGTCTACTGAAGGTCCTGAATGATAAAACGTTGATAAAGGTGGA
+
6AACCGGGGGGGGGGGGGGGGGGGGGGGGGGGGGGGGGGGGGGGGGGGFGGGGGGGGGGGGGGGGGGGGGGGGGGGGCFGFDGGGGGGGGGGGGGGGGGGGGGGGGGGGFGGGGEGFGDFFGGGGGGGGGGGGGGGGGGGGGGGGGGGGGFFGGGEGCGGFGGGGGCGFGGGGGGGFGFGGGGGGGGGGGGAFGGGFF?CCAF@FFFF?FFFFGFDFAFEFF>ECBCFF2B6A)<AECD@B96AECDFF2@FFF4C?ABECFCC+79EEE;<EEE69:?E?3<447953(737.;)+7(((
@M70528:330:000000000-K6D4P:1:1102:23560:1820 2:N:0:CTGAGCCGGT+CCTTCACGTA
TAAAACAGGGTCCCCTCCCCCTCTAGGGTCAAAAAAAGAGGTATTTAAGTTTCGGTCAGTTAAAAGTATTGTGATAGCTCCCGCTAACACTGGCAAAGATAAAAGAAGAAGAATGGCTGTTAAAATAACTGATCAGACAAATAGTCTAATTTTTTCTGCTGAAAGGTTTTTTGCTTTAAGATTAATAATTGTAGTAATAAAATTTAAGGCACCTAAAATTGAAGAAATCCCTGCAAGGTGTAAAGAAAAAATTGTTAAGTCTACTGAAGGTCCTGAATGATAAAACGTTGATAAAGGTGGA
+
CCCCCGGGGGGGGGGGGGGGGGGGGGGGGGGGGGGGGGGGGGGGGGGGGGGGGGGGGGGGGGGGGGGGGGGGGGGGGGFGFGGGEGGGGGGGGGGGGGGGGDGGGGGGGGGGGGGGGGGGGGGGGGGGGGGGGGGFCGGGGGGGGGGGGGFGGGGGGGAAFEGFGGGGGGGGGGGGFGGGGGGGDDGFGGGGGCGGFGFGEFFFFFFFFFFFFFFFFFGEGF85BCDEA2>AFD:96DDDB@FFFF57?B>FBFEF9==@);?;C<5445;>33)><+.3?5C<4;088712@CCE7<?<(
@M70528:330:000000000-K6D4P:1:1102:20191:1828 2:N:0:CTGAGCCGGT+CCTTCACGTA
TAAAACAGGGTCCCCTCCCCCTCTAGGGTCAAAAAAAGAGGTATTTAAGTTTCGGTCAGTTAAAAGTATTGTGATAGCTCCCGCTAACACTGGCAAAGATAAAAGAAGAAGAATGGCTGTTAAAATAACTGATCAGACAAATAGTCTAATTTTTTCTGCTGAAAGGTTTTTTGCTTTAAGATTAATAATTGTAGTAATAAAATTTAAGGCACCTAAAATTGAAGAAATCCCTGCAAGGTGTAAAGAAAAAATTGTTAAGTCTACTGAAGGTCCTGAATGATAAAACGTTGATAAAGGTGGA
+
BCCCCGGGGGGGGGGGGGGGGGGGGGGGGGFGGGGGGGGGGGGGGGFFGGGGGGG@FEGGGGEFGGGGGGGGGGGGGGGFGGGGGGGGGGGGGGGGGGGGGGEBFFFGGGGGGGGG,:?8FGGCEGGGGGGAFGGGFGGGGGGGGGGGGGFGGGGGCGGGGGGG8DG9FCGGGGGGFFGGGGGGGGGGGGGGGGGGAA+@CGFEFFFAA*0*9;AFFFGEGACFFEF@F):A6>B4:1>DBFA9:43BF=B@=6/BCC=E<A?A@37<7@E<4>AFGGFFCEFCEE93=6D>>3<C7=0:(
@M70528:330:000000000-K6D4P:1:1102:22053:1833 2:N:0:CTGAGCCGGT+CCTTCACGTA
TAAAACAGGGTCCCCTCCCCCTCTAGGGTCAAAAAAAGAGGTATTTAAGTTTCGGTCAGTTAAAAGTATTGTGATAGCTCCCGCTAACACTGGCAAAGATAAAAGAAGAAGAATGGCTGTTAAAATAACTGATCAGACAAATAGTCTAATTTTTTCTGCTGAAAGGTTTTTTGCTTTAAGATTAATAATTGTAGTAATAAAATTTAAGGCACCTAAAATTGAAGAAATCCCTGCAAGGTGTAAAGAAAAAATTGTTAAGTCTACTGAAGGTCCTGAATGATAAAACGTTGATAAAGGTGGA
+
CCCCCGGGGGGGGGGGGGGGGGGGGGGGGGGGGGGGGGGGGGGGGGGGGGGGGGGGGGGGGGGGGGGGGGGGGGGGGGGGGGGGGGGGGGGGGGGGGGGGGGGGGGGGGGGGGGGGGGGEFGGGGGGGGGGGGGGGGGGGGGGGGGGGGGFGGGGGGGGGGGGGGGFFGGGEEGGGBGFGGGGGGGGGGGGGGGGGFGFGFGFFFFFFF5CFFFAFFFGFGF86BCDC9:>FF2>;9CDF:BC9:CF@FFFDEFFF?BFEEFCFC)7<@16>)7<C77633CC6C3>@@@C+;?<E?;>:(
@M70528:330:000000000-K6D4P:1:1102:17335:1834 2:N:0:CTGAGCCGGT+CCTTCACGTA
TAAAACAGGGTCCCCTCCCCCTCTAGGGTCAAAAAAAGAGGTATTTAAGTTTCGGTCAGTTAAAAGTATTGTGATAGCTCCCGCTAACACTGGCAAAGATAAAAGAAGAAGAATGGCTGTTAAAATAACTGATCAGACAAATAGTCTAATTTTTTCTGCTGAAAGGTTTTTTGCTTTAAGATTAATAATTGTAGTAATAAAATTTAAGGCACCTAAAATTGAAGAAATCCCTGCAAGGTGTAAAGAAAAAATTGTTAAGTCTACTGAAGGTCCTGAATGATAAAACGTTGAGAAAGGTGGG
+
CCCCCGGGGGGGGGGGGGGGGGGGGGGGGGGGGGGGGGGGGGGGGGGGGGGGGGGGGGGGGGGGGGGGGGGGGGGGGGGGGGGGGGGGGDGGGGGGGGGGGGGGGGGGGGGGGGGGGGGGGGGGGGGGFGFGGGGGGGGGGFGGGGGGGGFGGGGGGGGGFGGFAFGGFGGGGGGGBGAGGGGFGED?FGFFFCFGFGFEAAFFA7=<?FFFFGFGFGGEGF5CF@CEF==A65BFEGDE96*=6C9BF(85@=C65:6>?F<C?)9=3@49).36DG?377)497;18<C**9((*8?1(
@M70528:330:000000000-K6D4P:1:1102:16975:1852 2:N:0:CTGAGCCGGT+CCTTCACGTA
TAAAACAGGGTCCCCTCCCCCTCTAGGGTCAAAAAAAGAGGTATTTAAGTTTCGGTCAGTTAAAAGTATTGTGATAGCTCCCGCTAACACTGGCAAAGATAAAAGAAGAAGAATGGCTGTTAAAATAACTGATCAGACAAATAGTCTAATTTTTTCTGCTGAAAGGTTTTTTGCTTTAAGATTAATAATTGTAGTAATAAAATTTAAGGCACCTAAAATTGAAGAAATCCCTGCAAGGTGTAAAGAAAAAATGTTTAAGTCAATTGACGGTCCTGAATGATAAAAGTTTGAAAAAGGTGGA
+
CCCCCGGGGGGGGGGGGGGGGGGGGGGGFGGGGGGGGGGGGGGGGGGGGGGGGGGFGGGGGGGGGGGGGGGGGGGGGGGGGGGGGGGGGGGGGGGGGGGGGGGGGGGGGGGGGGGGGGGGGGGFGGGGGGGGGGGGGGGGGGGGFGGGGGFFGGGGGGGGGGGFGGGGGGGD>9FE7EAE8DFGGDGDGGF:<ACG7EFGF;?E@F7+@***0;>F>,@5EF819@588B4*/)08*D:79>E9*9>@F=2B*+*+9=81*+1++)1)/(4;2))/0+)))//74)))))++271,*)(((
@M70528:330:000000000-K6D4P:1:1102:20252:1853 2:N:0:CTGAGCCGGT+CCTTCACGTA
TAAAACAGGGTCCCCTCCCCCTCTAGGGTCAAAAAAAGAGGTATTTAAGTTTCGGTCAGTTAAAAGTATTGTGATAGCTCCCGCTAACACTGGCAAAGATAAAAGAAGAAGAATGGCTGTTAAAATAACTGATCAGACAAATAGTCTAATTTTTTCTGCTGAAAGGTTTTTTGCTTTAAGATTAATAATTGTAGTAATAAAATTTAAGGCACCTAAAATTGAAGAAATCCCTGCAAGGTGTAAAGAAAAAATTGTTAAGTCTACTGAAGGTCTTGAATGATAAAACGTTGCTAAAGGTGGA
+
CCCCCGGGGGE<F,CFGGEGGGGGCFGEGGGDEFFGGGDFFCFGFGFFE@FGF:CFFEGGFGGGGGFGGGGGGGCGDGGGGGGGGGGGGGGEFCECEGGGGCFGFGGGGGAAFEEFF=CEFGG<EFGGGGG9AEFDFGGGGFFGGGGGGGFGGGGFGGGGGGGAFGC9@EFGC9AFFGFGGGCA,@E?FFGF;ECF+<17:@CFF?CBF5695CFCF<EFGF=EF=C5B7@FF25?B*2>6><6E=((?=>BEF<>78B8)+51>7)))(63)))923.))1)94):83/*+3/)7C)4((
@M70528:330:000000000-K6D4P:1:1102:20259:1869 2:N:0:CTGAGCCGGT+CCTTCACGTA
TAAAACAGGGTCCCCTCCCCCTCTAGGGTCAAAAAAAGAGGTATTTAAGTTTCGGTCAGTTAAAAGTATTGTGATAGCTCCCGCTAACACTGGCAAAGATAAAAGAAGAAGAATGGCTGTTAAAATAACTGATCAGACAAATAGTCTAATTTTTTCTGCTGAAAGGTTTTTTGCTTTAAGATTAATAATTGTAGTAATAAAATTTAAGGCACCTAAAATTGAAGAAATCCCTGCAAGGTGTAAAGAAAAAATTGTTAATTCTACTGAAGGTCCTGAATGATAAACCGTTGATAAAGGTGGA
+
CCCCCGGGGGGG9EFGEGGGGGCFEEFCGGGFGFFCG@DFFFFGGGE9@BDFDFC:B:C66FGADFEGEGGGCFFGGFEGGG@@C@FGDCF9F8EFFGGGGD?EGFAFFG8FCEFFFF6=FGFFGGFGGGD:ECFCFGFG?DDDFGGGGFFFF,=,@,,EFF8D9+67@EF+6,@FDACD,>EFDFEDGGG,?EFG7;5EC>FCF9C+;**@5CFDFGGEFCECFEB@F2;AA2>FB82,..216/:B695-6B*104+/*37++/73;8;.//)9;@5<C<?63(62((2+39440470(
@M70528:330:000000000-K6D4P:1:1102:20866:1880 2:N:0:CTGAGCCGGT+CCTTCACGTA
TAAAACAGGGTCCCCTCCCCCTCTAGGGTCAAAAAAAGAGGTATTTAAGTTTCGGTCAGTTAAAAGTATTGTGATAGCTCCCGCTAACACTGGCAAAGATAAAAGAAGAAGAATGGCTGTTAAAATAACTGATCAGACAAATAGTCTAATTTTTTCTGCTGAAAGGTTTTTTGCTTTAAGATTAATAATTGTAGTAATAAAATTTAAGGCACCTAAAATTGAAGAAATCCCTGCAAGGTGTAAAGAAAAAATTGTTAAGTCTACTGAAGGTCCTGAATGATAAAACGTTGATAAAGGTGGG
+
CCCCCGGGGGGGGGGGGGGGGGGGGGGGGGGGGGGGGGGGGGGGGGGGGGGGGGGGGGGGGGGGGGGGGGGGGGGGGGGGGGGGGGGGGGGGGGGGGGGGGGGGGGGGGGGGGGGGGGGGGGGGGGGGGGGGGGGGGGGGGGGGGGGGGGFGGGGGGGGGGGGGDGGGGFGDGGFGFGGGGGGGGGGGGGGGGGGGFFFGEEFFFFFFFFFFFGFGFEGFGFEFFFFCF5>AFFB?;;:29@CA4>@>FB>:@FFF@@FCCA?AFF?EE@E)7@@EF:5<?E?EC3:@@0:+;<CEGEB0(
@M70528:330:000000000-K6D4P:1:1102:12753:1881 2:N:0:CTGAGCCGGT+CCTTCACGTA
TAAAACAGGGTCCCCTCCCCCTCTAGGGTCAAAAAAAGAGGTATTTAAGTTTCGGTCAGTTAAAAGTATTGTGATAGCTCCCGCTAACACTGGCAAAGATAAAAGAAGAAGAATGGCTGTTAAAATAACTGATCAGACAAATAGTCTAATTTTTTCTGCTGAAAGGTTTTTTGCTTTAAGATTAATAATTGTAGTAATAAAATTTAAGGCACCTAAAATTGAAGAAATCCCTGCAAGGTGTAAAGAAAAAATTGTTAAGTCTACTGAAGGTCCTGAATGATAAAACGTTGATAAAGGTGGA
+
CCCCCGGGGGGGGGGGGGGGGGGGGGGGGGGGGGGGGGGGGGGGGGGGGGGGGGGGGGGGGGFFGGGGGGGGGGGFGGGGGGGGDGGGGFFEFGGGGGFGFGGGGGGGFGGCGGGGGGGGGGCFGFGGGFDF9FGGGGGGGGGGGGGGGGFGGGEGCFGCGGGGGGGFGGGGGGGADEGGGFGGCGGFDCCFGG;FAGAFA>CEFFFFFFA9FFFFFCFFGFCBFFFECEB4ADDA>*5>6*>A4C=>F96>@FC68BFCE6?FF@EEF16)/;AEGF<A?CC)7=B@FFD+:746C@(4(
@M70528:330:000000000-K6D4P:1:1102:16838:1888 2:N:0:CTGAGCCGGT+CCTTCACGTA
TAAAACAGGGTCCCCTCCCCCTCTAGGGTCAAAAAAAGAGGTATTTAAGTTTCGGTCAGTTAAAAGTATTGTGATAGCTCCCGCTAACACTGGCAAAGATAAAAGAAGAAGAATGGCTGTTAAAATAACTGATCAGACAAATAGTCTAATTTTTTCTGCTGAAAGGTTTTTTGCTTTAAGATTAATAATTGTAGTAATAAAATTTAAGGCACCTAAAATTGAAGAAATCCCTGCAAGGTGTAAAGAAAAAATTGTTAAGTCTACTGAAGGTCCTGAATGATAAAACGTTGATAAAGGTGGA
+
CCCCCGGGGGGGGGGGGGGGGGGGGGGGFFGGGGGGGGGGGGGGGGGGGGFGGGGGGGGGGGGGGGGGGGGGGGGGGGGGGGGGGGGGGGFGGGGGGGGGGGGGGGGGFGGGGGGGGGGGFFGGGGGGGGGGGGGCGGGGGFGGGGGGDCDAFGGFEGGGGGGGGGFGGGGGGGGGFGDGGGGGGGGGGGGGGGGGFGFCCGFFFFFFFFFAFGFGFGGFGFC5=@CEFB3?FFFB*CFFEFECCFD=A=@F@FCFCCFEEF?AC<CA<;@47<@ECC5A3??CCEB8;;D+;9;C935<(
@M70528:330:000000000-K6D4P:1:1102:7581:1899 2:N:0:CTGAGCCGGT+CCTTCACGTA
TAAAACAGGGTCCCCTCCCCCTCTAGGGTCAAAAAAAGAGGTATTTAAGTTTCGGTCAGTTAAAAGTATTGTGATAGCTCCCGCTAACACTGGCAAAGATAAAAGAAGAAGAATGGCTGTTAAAATAACTGATCAGACAAATAGTCTAATTTTTTCTGCTGAAAGGTTTTTTGCTTTAAGATTAATAATTGTAGTAATAAAATTTAAGGCACCTAAAATTGAAGAAATCCCTGCAAGGTGTAAAGAAAAAATTGTTAAGTCTACTGAAGGTCATGAATGATAAAACGTTGATAAAGGTGGA
+
CCCCCGGGGGGGGGGGGGGGGGGGFGGGGGGGGGGGGGGGGGGGGGGGGGGGGGGCGGGFGGGGGGGGGGGGGGGGGGFGGGGGGGGGGGGGGGGGFFGFGGGGGGGGGGGGGGGGGGGEGFGDFGAFEGGGGGGGGGGGFGGFFFGFGGFFGFCGCFGFGGGGGGGEFFGGGGGGFGGGGDGGGGGGGGFGGGGGFGFGAFFEAFFFF?AAFGFGFFGFF6:AFFFFFE3?A)4>EGGC@BEAECBBF2@@F=8FCF8C5A6FF37=@@@E)9;?;:37CEF43=9;;(1+3<9)9@(:(
@M70528:330:000000000-K6D4P:1:1102:15759:1903 2:N:0:CTGAGCCGGT+CCTTCACGTA
TAAAACAGGGTCCCCTCCCCCTCTAGGGTCAAAAAAAGAGGTATTTAAGTTTCGGTCAGTTAAAAGTATTGTGATAGCTCCCGCTAACACTGGCAAAGATAAAAGAAGAAGAATGGCTGTTAAAATAACTGATCAGACAAATAGTCTAATTTTTTCTGCTGAAAGGTTTTTTGCTTTAAGATTAATAATTGTAGTAATAAAATTTAAGGCACCTAAAATTGAAGAAATCCCTGCAAGGTGTAAAGAAAAAATTGTTAAGTCTACTGAAGGTCCTGAATGATAAAACGTTGATAAAGGTGGG
+
CCCCCGGGGGGGGGGGGGGGGGGGGGGGGGGGGGGGGDFGGGGGGGDGGGGGGGGGGGGGGGGGGGGGGGGGGGGGGGGGGGGGGGGGGGGGGFGGGGGFFGGGGFGGGGGGGGCEDFDGGGGGGGGGGFGGAFGGGGGGGGGFGGGGGGFGCGCFBFGF@DFGGGGGGDGGGGGDFGGGGCCGGGGGGGGFFFGGFGFGEGF8BFFFFAFF57AFFFFE,BEFFEFE==BFFF=BE>>79=AA7>BBFFF2:@*=8=+@?F)+>)7AE1EFFA<3675376CC<)2,547+;9>3@=(2(
@M70528:330:000000000-K6D4P:1:1102:15317:1903 2:N:0:CTGAGCCGGT+CCTTCACGTA
TAAAACAGGGTCCCCTCCCCCTCTAGGGTCAAAAAAAGAGGTATTTAAGTTTCGGTCAGTTAAAAGTATTGTGATAGCTCCCGCTAACACTGGCAAAGATAAAAGAAGAAGAATGGCTGTTAAAATAACTGATCAGACAAATAGTCTAATTTTTTCTGCTGAAAGGTTTTTTGCTTTAAGATTAATAATTGTAGTAATAAAATTTAAGGCACCTAAAATTGAAGAAATCCCTGCAAGGTGTAAAGAAAAAATTGTTAAGTATACTGAAGGTCCTGAATGATAAAACGTTGGTAAAGGTGGG
+
CCCCCGGGGGGGGGGGGGGGGGGGGGGGGGGGGGGGGGGGGGGGGGGGGGGGGGGGGGGGGGGGGGGGGGGGGGGGGGGGGGGGGGGGGGGGGGGGGGGGGGGGGGGGGFFGGGGGGGGGGGGGGGGGGGGGGGGGGGGGGGGGGGGGGGFGGGGGFGGGGGGGGGGGGGGGGGGGFGGGGGGGGGFGGGGGGGGGFGFGFGCEFFFFFFFF>FFGFGGFGFFBFBBEBBE46=@FEGEFEECAECD:F9>25A*B/B8*):6:>C5AE;;3.;EC*177.7?>CE9/=(*127>?+472(
@M70528:330:000000000-K6D4P:1:1102:18179:1929 2:N:0:CTGAGCCGGT+CCTTCACGTA
TAAAACAGGGTCCCCTCCCCCTCTAGGGTCAAAAAAAGAGGTATTTAAGTTTCGGTCAGTTAAAAGTATTGTGATAGCTCCCGCTAACACTGGCAAAGATAAAAGAAGAAGAATGGCTGTTAAAATAACTGATCAGACAAATAGTCTAATTTTTTCTGCTGAAAGGTTTTTTGCTTTAAGATTAATAATTGTAGTAATAAAATTTAAGGCACCTAAAATTGAAGAAATCCCTGCAAGGTGTAAAGAAAAAATTGTTAAGTCTACTGAAGGTCCTGAATGATAAAACGTTGATAAAGGTGGA
+
CCCCCGGGGGGGGGGGGGGGGGGGGGGGGGGGGGGGGGGGGGGGGGGGGGGGGGGGGGGGGGGGGGGGGGGGGGGGGGGGGGGGGGGGGGGGFGGGGGGGGGGGGGGGGGGGGGGGGGGGGGGGGGGGGGGGGGGGGGGGGGGGCGGGGGFGGGCGGGGGGGGGGGFGDGGGGGGGFFGGGGGGGGGFGFGGGGGGFGFGCGFFFFFFFFFFFGFGA@:=CF>CCBCFFE@FFD2AEGDFEFFAEFFDF=BFFFCFEBFE5;.;<;?AE8@E3>7;CC?AC3?<CFFDF?CC@?<77).3(
@M70528:330:000000000-K6D4P:1:1102:12063:1933 2:N:0:CTGAGCCGGT+CCTTCACGTA
TAAAACAGGGTCCCCTCCCCCTCTAGGGTCAAAAAAAGAGGTATTTAAGTTTCGGTCAGTTAAAAGTATTGTGATAGCTCCCGCTAACACTGGCAAAGATAAAAGAAGAAGAATGGCTGTTAAAATAACTGATCAGACAAATAGTCTAATTTTTTCTGCTGAAAGGTTTTTTGCTTTAAGATTAATAATTGTAGTAATAAAATTTAAGGCACCTAAAATTGAAGAAATCCCTGCAAGGTGTAAAGAAAAAATTGTTAAGTCTACTGAAGGTCCTGAATGATAAAACGTTGATAAAGGTGGA
+
CCCCCGGGGGGGGGGGGGGGGGGGGGGGGGGGGGGGGGGGGGGGGGGGGGGGGGGGGGGGGGGGGGGGGGGGGGGGGGGGGGGGGGGGGGGGGFGGGGGGGGFFGGGGGGGGGGGGGGGGGGGGGGGGGGGGFGGGGGGGGGGGGGGGGGFGGGGGGGGGGGGGGGGCFG?EGGGGFGGGGGGGGGGGGGGGGGGGFGFGFGFEFFF9CAFFFGFGFFGFGFAEFFDFFF=FFFBF=FG@BEE9CEF3FFFF=FEACFCCCFEFC@6;@(64=AFFC7<36?EEE@7=1877:CEFG<B0(
@M70528:330:000000000-K6D4P:1:1102:8022:1953 2:N:0:CTGAGCCGGT+CCTTCACGTA
TAAAACAGGGTCCCCTCCCCCTCTAGGGTCAAAAAAAGAGGTATTTAAGTTTCGGTCAGTTAAAAGTATTGTGATAGCTCCCGCTAACACTGGCAAAGATAAAAGAAGAAGAATGGCTGTTAAAATAACTGATCAGACAAATAGTCTAATTTTTTCTGCTGAAAGGTTTTTTGCTTTAAGATTAATAATTGTAGTAATAAAATTTAAGGCACCTAAAATTGAAGAAATCCCTGCCAGGTGTAAAGAAAAAATTGTTAAGTCTACTGAAGGTCCTGAATGATAAAACGTTGATAAAGGTGGA
+
CCCCCGGGGGGGGGGGGGGGGGG@FFGGGGGGGGGGGGGGGGGGGGGGGGGGGGGGGCFGGGGGGCFFGFGGGGGGGGGFGGGGGGGGG8EGGGGGGGGG<FFAFGGGGGGGGGFFCFDFFFEEAFGGGGGGGGGGGGGGGGGGFDGFGGFGGFGGGGGGGGGDFFFGGF@EEGGGFGDFGGGGGGGGGGFGGGGGCGFF7DF8BFFCA5CA>F5FFAEE7BEFFB@AF23>4))3>FEGEFFC<C:24>@BFF/B<+=?C+?AC@<;@@6<74<C8C?<3)/)9;1;@@FCF36675::(
@M70528:330:000000000-K6D4P:1:1102:10581:1959 2:N:0:CTGAGCCGGT+CCTTCACGTA
TAAAACAGGGTCCCCTCCCCCTCTAGGGTCAAAAAAAGAGGTATTTAAGTTTCGGTCAGTTAAAAGTATTGTGATAGCTCCCGCTAACACTGGCAAAGATAAAAGAAGAAGAATGGCTGTTAAAATAACTGATCAGACAAATAGTCTAATTTTTTCTGCTGAAAGGTTTTTTGCTTTAAGATTAATAATTGTAGTAATAAAATTTAAGGCACCTAAAATTGAAGAAATCCCTGCAAGGTGTAAAGAAAAAATTGTTAAGTCTACTGAAGGTCCTGAATGATAAAACGTTGATAAAGGTGGA
+
CCCCCGFGGGFFGCFGE@FGGGGGFEGCFGGGGGGGGGGGGGGGGGGGGGFFGGGFGGGGGFFEEFFGGGGGGFGFCFG?FGGGGGEFFEFFGDGFGFGGGEFFGGGGGGGGGGFGGGGEGGGFGGGGAFGGGGGGGGCCFFGGEGGGGGFEFEGDEGCFFGGGGGGGFFF8CDEGBAFFGFGGGGGGGGGGGGFGAFFGFGFFFFFFFAFFFGFDFDF@FFABFC@@1:>4@2BFFD>D9>:9AEFDF(55BA*B>==@C7CCE@)7=E@A<A<97;?<)9.1))4813:;C9>E7@:?(
@M70528:330:000000000-K6D4P:1:1102:21596:1980 2:N:0:CTGAGCCGGT+CCTTCACGTA
TAAAACAGGGTCCCCTCCCCCTCTAGGGTCAAAAAAAGAGGTATTTAAGTTTCGGTCAGTTAAAAGTATTGTGATAGCTCCCGCTAACACTGGCAAAGATAAAAGAAGAAGAATGGCTGTTAAAATAACTGATCAGACAAATAGTCTAATTTTTTCTGCTGAAAGGTTTTTTGCTTTAAGATTAATAATTGTAGTAATAAAATTTAAGGCACCTAAAATTGAAGAAATCCCTGCAAGGTGTAAAGAAAAAATTGTTAAGTCTACTGAAGTTCCTGAATGATAAAACGTTGATAAAGGTGGA
+
CCCCCGGGGGGGGGGGGGGGGGGGGGGGGGGGGGGGGGFGGGGGGGGGGGGGGGGFGGGGGGGGGGGGGGGGGGGGGGGGGGGGGGGGGGGGGGGGGGGGGEGGGGCFFGGGGGGGGGGGFGGEFGGGGFGGGGGGGGGFDFGGGGGGGGFGGGGFGGFGGGGGGGGFGGGGGGGGFGGGGGGGFGGGGGGGGGGGFGCFCFFEFFFFFFAFFGFC6FGFGF9*=85>CBFFFFFFFGGGEBC+*6-56B@DFF?A4B8?5FCFF39;4)9C6<9<7CCEC5<)..06;37>C51;F3=<(
@M70528:330:000000000-K6D4P:1:1102:19532:2009 2:N:0:CTGAGCCGGT+CCTTCACGTA
TAAAACAGGGTCCCCTCCCCCTCTAGGGTCAAAAAAAGAGGTATTTAAGTTTCGGTCAGTTAAAAGTATTGTGATAGCTCCCGCTAACACTGGCAAAGATAAAAGAAGAAGAATGGCTGTTAAAATAACTGATCAGACAAATAGTCTAATTTTTTCTGCTGAAAGGTTTTTTGCTTTAAGATTAATAATTGTAGTAATAAAATTTAAGGCACCTAAAATTGAAGAAATCCCTGCAAGGTGTAAAGAAAAAATTGTTAAGTCTACTGAAGTTCCTGAATGATAAAACGTTGATAAAGGTGGA
+
CC@BCGFGGGGGGGFGGFFGGGGGFFGCGGGGFGGGGGGGGFEGGGGGGGGGGGDFCGFFFGGFGGGGGGGGGGGGGGGGGGGGGGGFGGGGGFGGGGGGGGFFGGGGFGCFGGGGGGGGGGGGGGGGGGF9EFG?FGGGGCGDFGGGGGFGG9E:FGFAFFD?D+E9,+@EEFGFFFDFGGGG=EFGGGGECFGG7EA;:,5:FF75@F?>FGF>FAEEGFCBFE9EFEEFF25@>;>>6=8B?*8=49@F=8@F9=8C?@?F@3<<@)9577)6;1)7)6779@((//9:C?93<;31(
@M70528:330:000000000-K6D4P:1:1102:15948:2037 2:N:0:CTGAGCCGGT+CCTTCACGTA
TAAAACAGGGTCCCCTCCCCCTCTAGGGTCAAAAAAAGAGGTATTTAAGTTTCGGTCAGTTAAAAGTATTGTGATAGCTCCCGCTAACACTGGCAAAGATAAAAGAAGAAGAATGGCTGTTAAAATAACTGATCAGACAAATAGTCTAATTTTTTCTGCTGAAAGGTTTTTTGCTTTAAGATTAATAATTGTAGTAATAAAATTTAAGGCACCTAAAATTGAAGAAATCCCTGCAAGGTGTAAAGAACAAATTGTTAAGTCTACTGAAGGTCCTGAATGATAAAACGTTGATAAAGGTGGA
+
CCCCCGGGGGGGGGGGGGGGGGGGFGGFGGEFGGGGGGGGGGGFGGGFFGGGGGGGGGGFGGDDDGGGGGFFFCDGFGGGGGGGGGGGGGFGG8FDGGFGFFGGCFFGGGGGGGFGGGGGGGGGGGGGGGFFD9FG9DFCFGGGFGGG;FFGGAEGGGGCFGGGGCFGGGGGGGGGFFGGGGGG9FFGGGGFCAEFFFFFEEFFFF7FAFF*@FFGFGGFGFCCC)0*80>FAB@>;EFC:::C44-5?=D*9B<:@68>?FCBAEC33.;44))1217).)9./71/611;;?3474;0(
@M70528:330:000000000-K6D4P:1:1102:16667:2054 2:N:0:CTGAGCCGGT+CCTTCACGTA
TAAACAGGGTCCCCTCCCCCTCTAGGGTCAAAAAAAGAGGTATTTAAGTTTCGGTCAGTTAAAAGTATTGTGATAGCTCCCGCTAACACTGGCAAAGATAAAAGAAGAAGAATGGCTGTTAAAATAACTGATCAGACAAATAGTCTAATTTTTTCTGCTGAAAGGTTTTTTGCTTTAAGATTAATAATTGTAGTAATAAAATTTAAGGCACCTAAAATTGAAGAAATCCCTGCAAGGTGTAAAGAAAAAATTGTTAAGTCTACTGAAGGTCCTGAATGATAAAACGTTGATAAAGGTGGAT
+
CCCCCGGGGGGGGGGGGGGGGGGGGGGG8FGGGGGGGGGGGGGGGGGGGGGGGGGGGGGGGGGGGGGGGGGGGGGGGGGGGGGGGGGGGGGGGGGGGGGGGGGGGGGGGGGGGGGGGGGGGGGGGGGGGGGGGGGGGG<FGGGGFGGGGFFGGGGGGGGGGGGGGGGGGGGGGGGGFFFFDEGGGGGGDFEGGGGGFEFGFGFFFFFFFFFFAFFGFGGEGF@EADF@AEBFABBFFEC93>AAEF=BF2>EEFFFEFFFFFC=9C@E;;4<)=C;CFFCEE<7;@FF?87:DE<;<3<6)
@M70528:330:000000000-K6D4P:1:1102:22417:2059 2:N:0:CTGAGCCGGT+CCTTCACGTA
TAAAACAGGGTCCCCTCCCCCTCTAGGGTCAAAAAAAGAGGTATTTAAGTTTCGGTCAGTTAAAAGTATTGTGATAGCTCCCGCTAACACTGGCAAAGATAAAAGAAGAAGAATGGCTGTTAAAATAACTGATCAGACAAATAGTCTAATTTTTTCTGCTGAAAGGTTTTTTGCTTTAAGATTAATAATTGTAGTAATAAAATTTAAGGCACCTAAAATTGAAGAAATCCCTGCAAGGTGTAAAGAAAAAATTGTTAAGTCTACTGAAGGTCCTGAATGATAAAACGTTGATAAAGGTGGA
+
CCCCCGGGGGGGGGGGGGGGGGGGGGGGGGGGGGGGGGGGGGGGGGGGGGGGGGGGGGGGGGGGGGGGGGGGGGGGGGGGGGGGGGGGGGGGGGGGGGGGGGGGGGGGGGGGGGGGGGGFGGGGGGGGGGGGGGGGGGGGGGGGGGGGGFFGGGGFGGFGGGGGGGGGGGGCEFGGFFFGGGGGGFGGGGFGGGGGFGFGEGFEFFFFFFFFFFFGFFGFGFA@B@C@F)>AFFB>=GGFEEC@6>@BFF>=BFEF?BCE);CA@@<AE@4>)4..2;?@FFCCE<;=@@C7CCFFG7:?(
@M70528:330:000000000-K6D4P:1:1102:14870:2065 2:N:0:CTGAGCCGGT+CCTTCACGTA
TAAAACAGGGCTCCCTGTCTCTTATACACATCTGACGCTGCCGACGATACGTGAAGGGTGTAGATCTCGGTGGTCGCCGCACCATTAAAAAAAAAAAAAACACTACAATATACTGACGTCCAGCTAACCAAGCCTACAAACATATGATTTGTTTCTCATCTATTGTGCTTTCTGTAGCTTCATCCACATCCTGTTCTTGCAACTCTTTATACACTCCATCCGCACACACTTTACTGCACATGTTCATTCATGTCCTATCATTCACCGCACATATCATGTCATCACCAAACGATCTCTCCAT
+
CCCCCGGGGGCCGDGGGGG<FGF,CFGGGGEGGGGGEFGGGGGCGGGCC7DE,,6CF:CCFD<FFG9C@CBCC6,@FGG++7+,,,5C59=FC8+++8+6+,,,,,:,,,,,,,,:,+++++8,,,,,33+,83<?,,,,+,+,8,,735875,,,53,,,3,,35,55,5,,,,,+,5=,2>9;,>*66=,*,+++,1,*4)(*11+48AF+*+*)017*0(,)((()(./+)/1/08+)).0))))1)).)*)/)1/6)*)/+)((((())).)*0)---)),()((-*)*...+),.)
@M70528:330:000000000-K6D4P:1:1102:18560:2084 2:N:0:CTGAGCCGGT+CCTTCACGTA
TAAAACAGGGTCCCCTCCCCCTCTAGGGTCAAAAAAAGAGGTATTTAAGTTTCGGTCAGTTAAAAGTATTGTGATAGCTCCCGCTAACACTGGCAAAGATAAAAGAAGAAGAATGGCTGTTAAAATAACTGATCAGACAAATAGTCTAATTTTTTCTGCTGAAAGGTTTTTTGCTTTAAGATTAATAATTGTAGTAATAAAATTTAAGGCACCTAAAATTGAAGAAATCCCTGCAAGGTGTAAAGAAAAAATTGTTAAGTCTACTGAAGGTCCTGAATGATAAAACGTTGATAAAGGTGGG
+
CCCCCGGGGGGGGGGGGGGGGGGGGGGGFGGGGGGGGGGGGGGGGGGGGGGGGGGGGGGGGGGGGGGGGGGGGGGGGGGGGGGGGGGGGGGGGGGGGGGGGGGGGGGGGGGGGGGGGGGGGGGGGGGGGGGGGGGGGGGGGGGGGGGGGGFGGGGGGGGG?FGGGGFGGGGGGGGGFGGGGGGGGGGGGGGGDFGGFGFGCGFFFFFFAFFACGFGFGGEGF>0=8@EBB=4FFBFFE>7>>99ACFBA8@FFF?FCFFCF6?6C<?8@F@))733CDEFFEFFFF>@@@C7:77>F3(2(
@M70528:330:000000000-K6D4P:1:1102:21100:2093 2:N:0:CTGAGCCGGT+CCTTCACGTA
TAAAACAGGGTCCCCTCCCCCTCTAGGGTCAAAAAAAGAGGTATTTAAGTTTCGGTCAGTTAAAAGTATTGTGATAGCTCCCGCTAACACTGGCAAAGATAAAAGAAGAAGAATGGCTGTTAAAATAACTGATCAGACAAATAGTCTAATTTTTTCTGCTGAAAGGTTTTTTGCTTTAAGATTAATAATTGTAGTAATAAAATTTAAGGCACCTAAAATTGAAGAAATCCCTGCAAGGTGTAAAGAAAAAATTGTTAAGTCTACTGAAGGTCCTGAATGATAAAACGTTGATAAAGGTGGA
+
CCCCCGGGGGGGGGGGGGGGGGGGGGGGGGGGGGGGGGGGGGGGGGGGGGGGGGGGGGGGGGGGGGGGGGGGGGGGGGGGGGGGGGGGGGGGGGGGGGGGGGGGGGGGGGGGGGGGFGCFFGGGGGGGGGGGGGGGGGGGGGGGGGGGGGFGGFGGGGGGGGGGGGGGGGGGGGGGFGGGGGGGGGGGFFGFDAEFCCCGCFCEFFFFFFFFFGFGFGGFGFEFFFFCFBE4;@BFB@:C=BAB44>BFDFFF=C67B8@EFEFGF6AE1;A<AE<C;)7?EFEEF@@@?FFGCEF9)2:(
@M70528:330:000000000-K6D4P:1:1102:12320:2100 2:N:0:CTGAGCCGGT+CCTTCACGTA
TAAAACAGGGTCCCCTCCCCCTCTAGGGTCAAAAAAAGAGGTATTTAAGTTTCGGTCAGTTAAAAGTATTGTGATAGCTCCCGCTAACACTGGCAAAGATAAAAGAAGAAGAATGGCTGTTAAAATAACTGATCAGACAAATAGTCTAATTTTTTCTGCTGAAAGGTTTTTTGCTTTAAGATTAATAATTGTAGTAATAAAATTTAAGGCACCTAAAATTGAAGAAATCCCTGCAAGGTGTAAAGAAAAAATTGTTAAGTCTACTGAAGGTCCTGAATGATAAAACGTTGATAAAGGTGGA
+
CCCCCGGGGGGGGGGGGGGGGGGGGGGGGGGGGGGGGGGGGGGGGGGGGGGGGGGGGGGGGGGGGGGGGGGGGGGGGGGCGGGGGGGGGGGGGGGGGGGGGGGGGGGGGGGGGGGGGGGGGGGGGFGGGGGGFGGGGGGGGGGGGGGGGGFGGGGGGGGGGGGGFFGGGGGGGGGDDGGGGAEFGGGGGGCGGDGGFGFGA;FFFFFFFFFFFGFGFGGFFF=EFFB;C5=FFBDFFCF@7:<BCCFDFD@FBFFA<@+9?+?FC;77@;@E@;A36:?ECF7;EF@8;251:?)97<70(
@M70528:330:000000000-K6D4P:1:1102:7788:2116 2:N:0:CTGAGCCGGT+CCTTCACGTA
TAAAACAGGGTCCCCTCCCCCTCTAGGGTCAAAAAAAGAGGTATTTAAGTTTCGGTCAGTTAAAAGTATTGTGATAGCTCCCGCTAACACTGGCAAAGATAAAAGAAGAAGAATGGCTGTTAAAATAACTGATCAGACAAATAGTCTAATTTTTTCTGCTGAAAGGTTTTTTGCTTTAAGATTAATAATTGTAGTAATAAAATTTAAGGCACCTAAAATTGAAGAAATCCCTGCAAGGTGTAAAGAAAAAATTGTTAAGTCTACTGAAGGTCCTGAATGATAAAACGTTGATAAAGGTGGA
+
CCCCCGGGGGGGGGGGGGGGGGGGGGGGGGGGGGGGEGGGGGGGGGFGGGGGFGGGGGGGGGGGGGGGGFGGGGGGGGGGGGGGCGGFEFGGGFGGGGGGGGGGGGGGGGGGGFGGGGGGGGGGGGGGGGGGGGGGGGGGGGGGGGGGDEFGGGGGGGGGGGGFFGGGFFGGGGGGFGFFFGGGGGGGGGGGGFFGFGFGFFFFF7EFFFFF9DAFFFGFGFFFFFFFAB3AA9BA6DCCEBEAEFF@F>=BBAEF7BBCE+9;@@7))6=E74<C6+977?CFFF;33;C:FC4)+;>:(
@M70528:330:000000000-K6D4P:1:1102:19891:2141 2:N:0:CTGAGCCGGT+CCTTCACGTA
TAAAACAGGGTCCCCTCCCCCTCTAGGGTCAAAAAAAGAGGTATTTAAGTTTCGGTCAGTTAAAAGTATTGTGATAGCTCCCGCTAACACTGGCAAAGATAAAAGAAGAAGAATGGCTGTTAAAATAACTGATCAGACAAATAGTCTAATTTTTTCTGCTGAAAGGTTTTTTGCTTTAAGATTAATAATTGTAGTAATAAAATTTAAGGCACCTAAAATTGAAGAAATCCCTGCAAGGTGTAAAGAAAAAATTGTTAAGTCTACTGAAGGTCCTGAATGATAAAACGTTGATAAAGGTGGA
+
CCCCCGGGGGGGGGFGGGGGGGGGGGGGGGGGGGGGGGGGGGGGGGGFFFFGGGGFGGGGFGGGGGGGGGGGGGGGGGGGGGGGGGGFFGGGGGGGGGGGGGGGGGGGGGGGGGGGGGGGGGGGGGGGFGGGGGGGGGGGFCGGGGGGGGFGFGEGFGGFGGGGGGGDGGGGGGGFDEGFGGGFGGGGGGGGGGGGFCCGEGFCFFFFFFFFFGFGFGGFGFCAF@CFF==FADBA>DDFFFFF<=5@FB@FEFE6@:FFEACFGF3;3(;9EAECC16ACF3>;@6;@?C::?4>E381(
@M70528:330:000000000-K6D4P:1:1102:21955:2159 2:N:0:CTGAGCCGGT+CCTTCACGTA
TAAAACAGGGTCCCCTCCCCCTCTAGGGTCAAAAAAAGAGGTATTTAAGTTTCGGTCAGTTAAAAGTATTGTGATAGCTCCCGCTAACACTGGCAAAGATAAAAGAAGAAGAATGGCTGTTAAAATAACTGATCAGACAAATAGTCTAATTTTTTCTGCTGAAAGGTTTTTTGCTTTAAGATTAATAATTGTAGTAATAAAATTTAAGGCACCTAAAATTGAAGAAATCCCTGCAAGGTGTAAAGAAAAAATTGTTAAGTCTACTGAAGGTCCTGAATGATAAAACGTTGATAAGGTGGAA
+
CCCCCGGGGGGGGGGGGGGGGGGGGGGGGGGGGGGGGGGGGGGGGGGGGGGGGGGGGGGGGGGGGGGGGGGGGGGGGGGGGGGGGGGGGGGGGGGGGGGGGGGGGGGGGGGGGGGGGGGGGGGGGGGGGFGGGGGGGGGGGGGGGGGGGGDGFGGGGGGGGGGGGGGGGGGGGGGGFGGGGGGGGFGGGGCADFFGFGFGFGFEFFFFFFFFFGFGFFFFFF:6CFFFCEBFFB>>>8DFE@CF4=BDFFFD==?F4F6C3:<CF3?E@@EF)7=ECC?AFEEC<3(63(1+;5);+3:B)
@M70528:330:000000000-K6D4P:1:1102:15546:2173 2:N:0:CTGAGCCGGT+CCTTCACGTA
TAAAACAGGGTCCCCTGTCTCTTATACACATCTGACGCTGCCGACGATACGTGAAGGGTGTAGATCTCGGTGGTCGCCGTATCATTAAAAAAAACAACATATATACTCATTTCCCCGCTACACGTTGCATTCTGTTTTCCCTCACTATACGCTAACAAAATACTTTTCCCTTCATCTCCGTTCTTCACCCCCGACATGTCACCGCTTACTTTCTTTTCCCCCTGCTCGTCCTTTACTCCCCGTCCTTTGTATCACTTCTTACACCCGCCGCTATCCCCCCGCATCTTGTCATTATTACCAC
+
CCCCCGGGGGGFGGFGGFF9FGF9FFFGEEEGGGFFCBGGGGGGGGG7FF@FA,DFGG<,8<@F@EFFFD7BC6@6444@F,9,,6,,C?,>4+7,B,B=<,59AE,C,,5B,,,:>F+4@,?4,,,+,CBA5,56@,9CAF63:E=F=D*@33+>=,,639,7,?,,,@,,8@,,+;,*4@,*@,,*33@9*1**/5+41,2(//)2;+8BFDCC6C+)=:(/2(72)//)1));5+<*((-)(-))*-).47-9)1*))994*,(-((((((..9*,(-(((,)))).2**)))+.)))
@M70528:330:000000000-K6D4P:1:1102:23653:2176 2:N:0:CTGAGCCGGT+CCTTCACGTA
TAAAACAGGGTCCCCTCCCCCTCTAGGGTCAAAAAAAGAGGTATTTAAGTTTCGGTCAGTTAAAAGTATTGTGATAGCTCCCGCTAACACTGGCAAAGATAAAAGAAGAAGAATGGCTGTTAAAATAACTGATCAGACAAATAGTCTAATTTTTTCTGCTGAAAGGTTTTTTGCTTTAAGATTAATAATTGTAGTAATAAAATTTAAGGCACCTAAAATTGAAGAAATCCCTGCAAGGTGTAAAGAAAAAATTGTTAAGTCTACTGAAGGTCCTGAATGATAAAACGTTGATAAAGGTGGA
+
CCCCCGGGGGGGGGGGGGGGGGGGGGGGGGGGGGGGGGGGGGGGGGGGGGGGGGGGGGGGGGGGGGGGGGGGGGGGGGGGFFGGCFGGGGGGFGGGGGGGGGGGGGGGGGGGFFAFGFDGFGGGGGGGGGGGCGGGGGGGGGGGGGGGGCFGGGGGGGGGGGGGGGFGGG?ECGFGFGGGGGGGGGGGGGGGGGGFFGFGCFFFFCFFFFFFCFFGFGGFFF:ABEDFF)>AFFFFBFEFFFFF?E>BFFFF@FCF4@=C<FE6@@CA@FFFFEFE9@CE3??<>E9@@@C:CEFFGE?:0
@M70528:330:000000000-K6D4P:1:1102:17123:2188 2:N:0:CTGAGCCGGT+CCTTCACGTA
TAAAACAGGGTCCCCTCCCCCTCTAGGGTCAAAAAAAGAGGTATTTAAGTTTCGGTCAGTTAAAAGTATTGTGATAGCTCCCGCTAACACTGGCAAAGATAAAAGAAGAAGAATGGCTGTTAAAATAACTGATCAGACAAATAGTCTAATTTTTTCTGCTGAAAGGTTTTTTGCTTTAAGATTAATAATTGTAGTAATAAAATTTAAGGCACCTAAAATTGAAGAAATCCCTGCAAGGTGTAAAGAAAAAATTGTTAAGTCTACTGAAGGTCCTGCATGATAAAACGTTGATAAAGGTGGA
+
CCCCCGGGGGGACCFGGG,FGGEGDFGC@FFGGGGGGCE<FFGFGGEA<FEF,BCBCFF<CFEAEFGFFFGFGGFFC9EFGGEGGEGEGEFGGDAFGGGGGGGCFCEFGEG:FGFDFEGEGGGFGGGGCFFDGGGGGGGGGGGG9EGGGFFFFFCGGGGCGC?A=FEDFFFEGGGGFCDFFBD<BGGDEGF,DFFGFGF,:@C5=CFFF?F>FGAGFF;CAA1:==CFBBFFF)0@:4>B6>AFFF9:A8=2>=9BCAFCCF?F;<?<@;@)/))(2;7A).)67=:3312115647)5:(
@M70528:330:000000000-K6D4P:1:1102:9726:2216 2:N:0:CTGAGCCGGT+CCTTCACGTA
TAAAACAGGGTCCCCTCCCCCTCTAGGGTCAAAAAAAGAGGTATTTAAGTTTCGGTCAGTTAAAAGTATTGTGATAGCTCCCGCTAACACTGGCAAAGATAAAAGAAGAAGAATGGCTGTTAAAATAACTGATCAGACAAATAGTCTAATTTTTTCTGCTGAAAGGTTTTTTGCTTTAAGATTAATAATTGTAGTAATAAAATTTAAGGCACCTAAAATTGAAGAAATCCCTGCAAGGTGTAAAGAAAAAATTGTTAAGTATACTGAAGGTCCTGAATGATAACACGTTGATAAAGGTGGA
+
CCCCCGGGGGGGGGGGGGGGGGGGGGGGGGGGGGGGGGGGGGGGGGGGGGGGGGGGGGGGGGGGGGGGGGGGGGGGGGGGGGGGDGGGGGGGGGGGGGGGGGGGGGFGGGGGGGGGGGGGFGGGGGGGGGGGGGGGGGGGGGGGGGGGFGFGGFGGGGGGGGGGGFGFFGGGGGGGFGFEGDFGGGGGGGGGGGGGFGFGFGFFFFFFFFFFFGFFA;F@CAEFF8CFC:=FFFFF>CDBE>EB4>@BF29B2=<FCA@C);<C?<5;7;EFEEEEFC?E?<?.7E@@11C;FCEFFE:?(
@M70528:330:000000000-K6D4P:1:1102:13805:2217 2:N:0:CTGAGCCGGT+CCTTCACGTA
TAAAACAGGGTCCCCTCCCCCTCTAGGGTCAAAAAAAGAGGTATTTAAGTTTCGGTCAGTTAAAAGTATTGTGATAGCTCCCGCTAACACTGGCAAAGATAAAAGAAGAAGAATGGCTGTTAAAATAACTGATCAGACAAATAGTCTAATTTTTTCTGCTGAAAGGTTTTTTGCTTTAAGATTAATAATTGTAGTAATAAAATTTAAGGCACCTAAAATTGAAGAAATCCCTGCAAGGTGTAAAGAAAAAATTGTTAAGTCTACTGAAGGTCCTGAATGATAAAACGTTGATAAAGGTGGA
+
CCCCCGGGGGGGGGFGGEGGGGGGGGGGGGGGGGGGGGGGGGGFGGGGGGGGGGGF:FGFFGGGGGGGGGGGGGGGGGGGGGGGGGGGFFGGGGGGGGGGGGGGGGGGGGGGGGGGGFDFFGGGGGGGGGGGGGFFEGFFF9FFFGGGGGFFGAEGGGGGGGECFFGDFGFGGGGGFG8FDGE>B=EFCFGGGGFGFGFGFGFEFFFFFFACCGFGFFF@GF;EF)8EF4BFFBFF=*5,19:9ECB2A>9(;F?6*8+8?CEC+7C))6@7;;EF>C?EEE7>E@6330C;F5><?<:6(
@M70528:330:000000000-K6D4P:1:1102:23450:2220 2:N:0:CTGAGCCGGT+CCTTCACGTA
TAAAACAGGGTCCCCTCCCCCTCTAGGGTCAAAAAAAGAGGTATTTAAGTTTCGGTCAGTTAAAAGTATTGTGATAGCTCCCGCTAACACTGGCAAAGATAAAAGAAGAAGAATGGCTGTTAAAATAACTGATCAGACAAATAGTCTAATTTTTTCTGCTGAAAGGTTTTTTGCTTTAAGATTAATAATTGTAGTAATAAAATTTAAGGCACCTAAAATTGAAGAAATCCCTGCAAGGTGTAAAGAAAAAATTGTTAAGTCTACTGAAGGTCCTGAATGATAACACGTTGATAAAGGTGGA
+
CCCCCGGGGGGGGGGGGGGGGGGGGGGGGGGGGGGGGGGGGGGGFGGGGGGGGGGGGGGGGGGGGGGGGGGGGGGGGGFCGGGGGGGGGFGGFGGGGGGGGGGFFGGGGGGGGGGGGGDGGGGGEFFGGGGGGGGGGGGGFGGGAFGGGGFFGGGGDGGGGGGFGFBE9FFEGGCFBFFGGAFGGFGGGGGGFGGGFGFFFFFEFFFFF?FFF>AFFDGFC60:=5CEF:=AA253145?>EFC46556@BFECEF@81>E7C6A3<<@1(7=AA9;@C<CCC);(6=@?:7CCCEF???(
@M70528:330:000000000-K6D4P:1:1102:15719:2234 2:N:0:CTGAGCCGGT+CCTTCACGTA
TAAAACAGGGTCCCCTCCCCCTCTAGGGTCAAAAAAAGAGGTATTTAAGTTTCGGTCAGTTAAAAGTATTGTGATAGCTCCCGCTAACACTGGCAAAGATAAAAGAAGAAGAATGGCTGTTAAAATAACTGATCAGACAAATAGTCTAATTTTTTCTGCTGAAAGGTTTTTTGCTTTAAGATTAATAATTGTAGTAATAAAATTTAAGGCACCTAAAATTGAAGAAATCCCTGCAAGGTGTAAAGAAAAAATTGTTAAGTCTACTGAAGGTCCTGAATGATAAGACGTTGATAAAGGTGGA
+
CCCCCGGGGGGGGGGGGGGGGGGGGGGGGGGGGGGGGGGGGGGGGGGGGGGGGGGGGGGGGGGGGGGGGGGGGGGGGGGGGGGGGGGGGGGGGGGGGGGGGFGGGGGFGGGGGFGGGGGGGGGGGGGGGGGGGGGGGGGGGGGGGGGGGGFGGGDGGCGGGGGFEDGDEGGGGDFGFGGGGGGGGGFFGGGGGGGGCFF@>;CCFCCAFFF*@FF;AFG5CA8CFEFEC=EFABBFBGFC>@?9EE@FFF@=BF@F?BFEF7C;EF<=E8@3)>36*+17<CC)4;7(47*31?CCF).3(
@M70528:330:000000000-K6D4P:1:1102:7029:2252 2:N:0:CTGAGCCGGT+CCTTCACGTA
TAAAACAGGGTCCCCTGTCTCTTATACACATCTGACGCTGCCGACGATACGTGAAGGGTGTAGATCTCGGTGGTCGCTGTATCATTAAAAAAAAAAAAATATACCCCCCTTTCACTACTACACAACCCTCTACATTCCCCCCTCCTCACAACAAACTCTCCTGTACGCACTACCCTTCCCTTCTTACTCCTATCCATTGCACTCACACCTTCACTCCCCGCTCCCCCACACTCAACCTCCACTAATTATCACTAACACACCAACCCTATGTCCTAACTTCCCTCCTTACTCTTCTTTCTAC
+
CCCCCGGGGGGFGGGGGFG,EEECC<FEFG<F<FGGGGGGEECFGGGGGGFFFGGGGCCBFDCFGG,,CF868@@@F,8,:6C?,6CCFD,@:+8++64,5,,,5,++6+B:,,,5,363CA,,++>C,+6,9C,,@>A,+33@:>,75,*6,,,,,,,,,,,3,2***48,?,,,),,006:,,,6+=<,0++2+3+393>+5;)/8.)9);*1+23C(=)-(.-((0(4).1(7(+;A1.))().)*..))/(),0),()()2((()).))-5)**..-()(((.-.)2*0)-6+))))
@M70528:330:000000000-K6D4P:1:1102:15399:2265 2:N:0:CTGAGCCGGT+CCTTCACGTA
ACAGCCACGGAACGAAGTGGGTCGGAGGGGAATTGAGAACAAAAGAACAAGGACGGCTCCCCCCATCCCCCCAACACCATAAGATAAGTAGATATTAACAGGTAAAAGAAAATGGCTAGTTTTCACACCACCATGACCAGATTATAAAATAAAAATAGAAAAAAAAATAAAAAGTAAAACACAAACAATAGTTGTTATTTATGTACAATGTGTTTATTTGATATGGAAATATGTATAAATACTATAAAATAATTATCAATTTACAGAAGTCTACAGACACGAGCACGTAGAGTAGTATACG
+
66-,,,,,+++-+,=,,-,=;8;+6+7+8++--,-,6,;;C,,6,CD8F,,,,,6+++,8,8+8+,6:,4+++B4+++D,5,,,,<,,9,,,:4,,,,,5:4,,,,:,+,,,,,,48,+,,85A3,?3>++3,3?DD,@,6,+,,C,737598,,,,,,,,,,+**4,,2,,,*2,+,,,,,41,,,*64,,+,+*1,1=*,+*+1+++/1+;;)3+++1++))+)))*))+11)1)+++)/)+/)))1))))*-*-1*))*)*+).)(.)).)))**((,((,((((((***-)-+)-)(
@M70528:330:000000000-K6D4P:1:1102:12960:2273 2:N:0:CTGAGCCGGT+CCTTCACGTA
TAAAACAGGGTCCCCTCCCCCTCTAGGGTCAAAAAAAGAGGTATTTAAGTTTCGGTCAGTTAAAAGTATTGTGATAGCTCCCGCTAACACTGGCAAAGATAAAAGAAGAAGAATGGCTGTTAAAGTAACTGATCAGACAAATAGTCTATTTTTTTCTGCTGAAAGGTTTTTTGCTTTAAGATTAATAATTGTAGTAATAAAATTTAAGGCACCTAAAATTGAAGAAATCCCTGCAAGGTGTAAAGAAAAAATTGTTAAGTCTACTGAAGGTCCTGAATGATAAAACGTTGATAAAGGTGGA
+
CCCCCGGGGGGGGGGGGGDGGGGGGGGGGGGGGGGGGGGGGGGGGGGGGGGGGGGGGGGGGGGGGGGGGGGGGGGGGGGGGGGGGGGGGGGGGGGGGGGGGGGGGGGGFGGFFGGGGGDGCFFFEEAGGGGGFFGGGGGGGGGGAFGGGGFGGGGGGGGGGGGGGGEFGCGGGGGGDFDGGGGGGGGGFFGGGFGGFGFGACFEFFFFFFF>FGFGFFGEFFE=A:@EAE39FBBFFF?F==CB?CBFAB>>=FCF<;@<)378+.<;=1/;@@EEFFFEC77CEF96@@C;CABBC3:?(
@M70528:330:000000000-K6D4P:1:1102:10902:2278 2:N:0:CTGAGCCGGT+CCTTCACGTA
TAAAACAGGGTCCCCTCCCCCTCTAGGGTCAAAAAAAGAGGTATTTAAGTTTCGGTCAGTTAAAAGTATTGTGATAGCTCCCGCTAACACTGGCAAAGATAAAAGAAGAAGAATGGCTGTTAAAATAACTGATCAGACAAATAGTCTAATTTTTTCTGCTGAAAGGTTTTTTGCTTTAAGATTAATAATTGTAGTAATAAAATTTAAGGCACCTAAAATTGAAGAAATCCCTGCAAGGTGTAAAGAAAAAATTGTTAAGTCTACTGAAGGTCCTGAATGATAAAACGTTGATAAAGGTGGA
+
CCCCCGGGGGGGGGGGGGGGGGGGGGGGGGGGGGGGGGGGGGGGGGGGGGGGGGGGGGGGGGGGGGGGGGGGGGGGGGGGGGGGGGGGGGGGGGGGGGGGGGGFGGGGGGGGGGFFGGGGGGGGGGGGGGGGGGGGGGGGGGGGFGGGFFFGGGGGGGGGGGFGGFGGGGGGGGGGFGGGFFGGGGGGGGCECCGGFGFGEGFCFFFF5FFFFGFGFGGFGFEFFF@E>;46AFBA>5D86;<A49B362>BEF<B@BBCC6CFF3.444@F@<<4;:33<5?3;@@;@7:1@79)+74:(
@M70528:330:000000000-K6D4P:1:1102:12565:2280 2:N:0:CTGAGCCGGT+CCTTCACGTA
TAAAACAGGGTCCCCTCCCCCTCTAGGGTCAAAAAAAGAGGTATTTAAGTTTCGGTCAGTTAAAAGTATTGTGATAGCTCCCGCTAACACTGGCAAAGATAAAAGAAGAAGAATGGCTGTTAAAATAACTGATCAGACAAATAGTCTAATTTTTTCTGCTGAAAGGTTTTTTGCTTTAAGATTAATAATTGTAGTAATAAAATTTAAGGCACCTAAAATTGAAGAAATCCCTGCAAGGTGTAAAGAAAAAATTGTTAAGTCTACTGAAGGTCCTGAATGATAAAACGTTGATAAAGGTGGA
+
CCCCCGGGGGGGGGGGGGGGGGGGGGGGGGGGGGGGGGGGGGGGGGGGGGGGGGGGGGGGGGGGGGGGGGGGGGGGGGFGFGGGGGGGGGGGGGGGGGGGGGGGFGGGGGGGGGGGGGDGGGGGFGGGGGGGGGGGGGGGGGGGGGGGGGDFGGGGFGGGGGGGGGGAFGGGGFGGFFEGGFGGGGGGGGFGGGGGFGF::@FFFFFFF5AAFGFGFGGFFFEFF@CFFE)9ABFFB*2,::6:EE:(8@@B28C6<FAC3A?A9<EEEFFF=@@EGF<EEE?3><0=@;D;DC7)+4:0(
@M70528:330:000000000-K6D4P:1:1102:21468:2293 2:N:0:CTGAGCCGGT+CCTTCACGTA
TAAAACAGGGTCCCCTGTCTCTTATACACATCTGACGTTGCCGACGATACGTGAAGGGTGTAGATCTCGGTGGTCGCCGTATCATTAAAAACCAAAAAAGGAAGGGAGATAACAACAGAGAAGGTGCAATGGAAAGAAACGTGACATAAGTGACTAGTATACGGCAAAGTATAAGGTGTAGCACGTCAGGACATGTCAGCATGGATAAGAGTAAGGTCATGACGTAAGCGGATCGATCAATGACCTGTAGGGCACGAGACACAATATGCTAGTGCACTACGATCATCACATAACACAGCGA
+
CCCCCGGGGGGGGGGGGFGEGGG,FFGGGGFGGGGGGGGGGFGGGGGFGGGFFEFFGGGGEEFFGGGGGGBFGCFGGGGBF6EFAGFFGGG?4EFD4:7,+,99++4+44,,,,,,,,+9,,,,,,,,,,,4,,5,,,,,+,+36,,,,,3,3,,,6663,31++++,,7,2,3,,+,2,2,,33,*0*,,*9,*+1,+,*,*)*+++*+*+++1*+,,*,+)(0(((*(()),()(**+.))*()(111)((),)()),()()+).))))))))-**)((((((.)).)002().*(,((
@M70528:330:000000000-K6D4P:1:1102:10725:2303 2:N:0:CTGAGCCGGT+CCTTCACGTA
TAAAACAGGGTCCCCTCCCCCTCTAGGGTCAAAAAAAGAGGTATTTAAGTTTCGGTCAGTTAAAAGTATTGTGATAGCTCCCGCTAACACTGGCAAAGATAAAAGAAGAAGAATGGCTGTTAAAATAACTGATCAGACAAATAGTCTAATTTTTTCTGCTGAAAGGTTTTTTGCTTTAAGATTAATAATTGTAGTAATAAAATTTAAGGCACCTAAAATTGAAGAAATCCCTGCAAGGTGTAAAGAAAAAATTGTTAAGTCTACTGAAGGTCCTGAATGATAAAACGTTGATAAAGGTGGA
+
CCCCCGGGGGGGGGGGGGGGGGGGGGGGFGGGGGGGGGGGGGGGGGGGGGGGGGGFGGGGCGGGGGGGGGGGGGGGGGGGGGGGGGGGGGFGGGGGGGGGGFFGGGGGGGGGGGGGGGDEGGGGGGGGGGGGGGGGFGGGGFGFGGGGGGFFGFGFGGGGGGGGGGGGDCFGGGGGBEFGGFGGGGGGCGGGGGGGFFFGFGFEFFFFFFFFFFFGFGFFFFFEC@CF65)9ABFFE5<E6>6BA=DDF(9BECCF@@BCC67:9@C3=15>)77><C?@E?54;3:@(,21:7))3/5:(
@M70528:330:000000000-K6D4P:1:1102:24356:2309 2:N:0:CTGAGCCGGT+CCTTCACGTA
TAAAACAGGGTCCCCTCCCCCTCTAGGGTCAAAAAAAGAGGTATTTAAGTTTCGGTCAGTTAAAAGTATTGTGATAGCTCCCGCTAACACTGGCAAAGATAAAAGAAGAAGAATGGCTGTTAAAATAACTGATCAGACAAATAGTCTAATTTTTTCTGCTGAAAGGTTTTTTGCTTTAAGATTAATAATTGTAGTAATAAAATTTAAGGCACCTAAAATTGAAGAAATCCCTGCAAGGTGTAAAGAAAAAATTGTTAAGTCTACTGAAGGTCCTGAATGATACAACGTTGATAAAGGTGGA
+
CCCCCGGGGGGGGGGGGGGGGGGGGGGGGGGGGGGGGGGGGGGGGGGGGGGGGGGGGGFFGGGGGGGGGGGGGGGGGCGGGGGGGGGGGGGGGGGGGGGGGGGGFGGGGGGGGGGGGGGEGGGFGGGGGGGGGGGGGGGGGFGGFGGGGGFGGCEFGFGFGFFFGGGGFGGEGGGGFCGGGGGGGFGGGGGGGGGGFFC:CGFFFFFA5CFFFFFFFEGEGFCACFFEF>=4A=:@=EDF6>AFCF@@ABBDEF58C@F?E;<:><<=36=)/7=E;7?=?C)))).(/:C:FE4)A>??(
@M70528:330:000000000-K6D4P:1:1102:16640:2312 2:N:0:CTGAGCCGGT+CCTTCACGTA
TAAAACAGGGTCCCCTCCCCCTCTAGGGTCAAAAAAAGAGGTATTTAAGTTTCGGTCAGTTAAAAGTATTGTGATAGCTCCCGCTAACACTGGCAAAGATAAAAGAAGAAGAATGGCTGTTAAAATAACTGATCAGACAAATAGTCTAATTTTTTCTGCTGAAAGGTTTTTTGCTTTAAGATTAATAATTGTAGTAATAAAATTTAAGGCACCTAAAATTGAAGAAATCCCTGCAAGGTGTAAAGAAAAAATTGTTAAGTCTACTGAAGGTCCTGAATGATAAAACGTTGATAAAGGTGGA
+
CCCCCGGGGGGGGGGGGGGGGGGGGGGGFGGGGGGGGGGGGGGGGGGGGGGGGGGGGGGGGGGGGGGGGGGGGGGGGGGGGGGGGGGGGGFGGGGGGGGGGGGGGGGGGGGGGGGGGGGGGGGGGGGGGGGGGGGGGGGGGGGGGGGGGGFGGGGGGGGGGGGGFGFGGGGGGGGGFGGGGGGGFGGGGGFFGGGGFGFGFFF@CEFFFFFF>FFCFDFEGFFBFFFFFFFFFBDFEGGGFFEAEFFDFB>@FFE6CFFFFF?A;37<E@E4/;77<:5<)6CEF8663897DC>C+/4((
@M70528:330:000000000-K6D4P:1:1102:7970:2315 2:N:0:CTGAGCCGGT+CCTTCACGTA
TAAAACAGGGTCCCCTCCCCCTCTAGGGTCAAAAAAAGAGGTATTTAAGTTTCGGTCAGTTAAAAGTATTGTGATAGCTCCCGCTAACACTGGCAAAGATAAAAGAAGAAGAATGGCTGTTAAAATAACTGATCAGACAAATAGTCTAATTTTTTCTGCTGAAAGGTTTTTTGCTTTAAGATTAATAATTGTAGTAATAAAATTTAAGGCACCTAAAATTGAAGAAATCCCTGCAAGGTGTAAAGAAAAAATTGTTAAGTCTACTGAAGGTCCTGAATGATAAAACGTTGATAAAGGTGGA
+
CCCCCGGGGGGGGGGGGGGGGGGGGGGGGGGGGGGGGGGGGGGGGGGGGFFFGGGGGGGFGGGGFFGGGGGGGGGGGGG<FGGGGGGGGGGGGGGGGGGGGGGGGGGGGGGGGGGGGGGFGDGGGGGGGGGGGGGGGGGGGGGGGGGGGGF;E<8EG8EDFGGA@?DDGGDEGGCGCGFGGGGGGGGCFGGGGGGFFGFGFFFEFFFFCFA?@FFFAEFBGF76C8=A9:=A>25A@:DFE=AAEFFBA==BEFECC=@?C89AEEE<8(53);AF>CC<96?467:35(87>?>E+7(-(
@M70528:330:000000000-K6D4P:1:1102:17815:2318 2:N:0:CTGAGCCGGT+CCTTCACGTA
TAAAACAGGGTCCCCTCCCCCTCTAGGGTCAAAAAAAGAGGTATTTAAGTTTCGGTCAGTTAAAAGTATTGTGATAGCTCCCGCTAACACTGGCAAAGATAAAAGAAGAAGAATGGCTGTTAAAATAACTGATCAGACAAATAGTCTAATTTTTTCTGCTGAAAGGTTTTTTGCTTTAAGATTAATAATTGTAGTAATAAAATTTAAGGCACCTAAAATTGAAGAAATCCCTGCAAGGTGTAAAGAAAAAATTGTTAAGTCTACTGAAGGTCCTGAATGATAAAACGTTGATAAAGGTGGA
+
CCCCCGGGGGGGGGGGGGGGGGGGGGGGCGGGGGGGGGGGGGGGGGGGGGGGGGGGGGGFGGGGGGGGGGGGGGGGGGGFGGGGGGGGGGGGGGGGGGGGGGGGGGGGGGGGGGGGGGGGGGGGGGFGGGGGGGGGGGGGGGGGGGGFGGFFGGGCFGFCFGGGFGGGGGGDGGGGFGGGGGGGGGGGGGFGGGGGFGFEEGFCBFFFFFFFFGFGFEFEGC76B@DEFF=FF=BBECE8BEFF?EB7F8>B2@@F5BFECFFFFFCEE1=<7<E<GGFFE<<9>8(6385;C?6)A=:<(
@M70528:330:000000000-K6D4P:1:1102:19750:2320 2:N:0:CTGAGCCGGT+CCTTCACGTA
TAAAACAGGGTCCCCTCCCCCTCTAGGGTCAAAAAAAGAGGTATTTAAGTTTCGGTCAGTTAAAAGTATTGTGATAGCTCCCGCTAACACTGGCAAAGATAAAAGAAGAAGAATGGCTGTTAAAATAACTGATCAGACAAATAGTCTAATTTTTTCTGCTGAAAGGTTTTTTGCTTTAAGATTAATAATTGTAGTAATAAAATTTAAGGCACCTAAAATTGAAGAAATCCCTGCAAGGTGTAAAGAAAAAATTGTTAAGTCTACTGAAGGTCCTGAATGATAAAACGTTGATAAAGGTGGA
+
CCCCCGGGGGGGGGGGGGGGGGGGGGGGGGGGGGGGGGGGGFGGGGGGGFGGGGGFGGGGGGGGGGGGGGGGGGGGGGGGGGGGGGGGGGGGGGGGGGGGGGGGGGGGGGFGGGGGGGGGGGFFGGDFBFGGGGGGGGGGGGFGGGGGGGFFFGGGGGGGGGGGGGGGGGGGGGGGDGGFGGGGGGGGGGGGFGGGFFCFC;9@FFFFFFFFFGFGFGGFGFEFFFFCF5@>ADDA@DGF;EFFFFF@A5=BEFEF@C@@<AEFFF6=<E@)/;ACFCEFEEE3>@>3@6:;:CE3<;26(
@M70528:330:000000000-K6D4P:1:1102:22080:2328 2:N:0:CTGAGCCGGT+CCTTCACGTA
TAAAACAGGGTCCCCTCCCCCTCTAGGGTCAAAAAAAGAGGTATTTAAGTTTCGGTCAGTTAAAAGTATTGTGATAGCTCCCGCTAACACTGGCAAAGATAAAAGAAGAAGAATGGCTGTTAAAATAACTGATCAGACAAATAGTCTAATTTTTTCTGCTGAAAGGTTTTTTGCTTTAAGATTAATAATTGTAGTAATAAAATTTAAGGCACCTAAAATTGAAGAAATCCCTGCAAGGTGTAAAGAAAAAATTGTTAAGTCTACTGAAGGTCCTGAATGATAAAACGTTGATAAAGGTGGA
+
CCCCCGGGGGGGGGGGGGGGGGGGGGGGGGGGGGGGGGGGGGGGGGGGGGGGGGGGGGGGGGGGGGGGGGGGGGGGGGGGGGGGGGGGGGGGGGGGGGGGGGGGGGGGGGGGGGGGGGGGGGGGGGGGGGGGGGGGGGGGGGGGGGGGGGFGGGGGFEDGFGGGGGGGGGGGCFGGFGGGFGGGGGGGGFFGGGGGFGFGFGFFFFFFF5CFFCFGFAFECF>CFCCEB>E4A9@FEGGG=EFBEFBFF>9BECFF?ACEFFE=A878=EEF=AEFCCEEEEEEE@>D@(:+;CEE?EBB0
@M70528:330:000000000-K6D4P:1:1102:18626:2332 2:N:0:CTGAGCCGGT+CCTTCACGTA
TAAAACAGGGTCCCCTCCCCCTCTAGGGTCAAAAAAAGAGGTATTTAAGTTTCGGTCAGTTAAAAGTATTGTGATAGCTCCCGCTAACACTGGCAAAGATAAAAGAAGAAGAATGGCTGTTAAAATAACTGATCAGACAAATAGTCTAATTTTTTCTGCTGAAAGGTTTTTTGCTTTAAGATTAATAATTGTAGTAATAAAATTTAAGGCACCTAAAATTGAAGAAATCCCTGCAAGGTGTAAAGAAAAAATTGTTAAGTCTACTGAAGGTCCTGAATGATAAAACGTTGATAAAGGTGGA
+
CCCCCFEEACFGGF<FE@FFGFGGGGFFGG9CFFEEG@6FEFEGFGGGGGCCE,CGGB6CE<EFFFE6CCEFE@ADD9A?CFFG:FEFFEEF=FGFFEEFFEE>?CF<EGG8AA9FFD?EE=@,@,9CDEGGD9@,>DCCFGGGCGGF=D+E,EEEFGGGGF,A=6EDDFF==9DCFFGGGGGCA=E6@;=FGFGGCGF::,?5B;?55;09*;AF59AEFFCE+)0>F4:*/<>9>CD@BBCAEE338(6:3+78*181):.@>)//75=E/74CC;577<3.9;0/3;<FDE<<7;0:(
@M70528:330:000000000-K6D4P:1:1102:8349:2332 2:N:0:CTGAGCCGGT+CCTTCACGTA
TAAAACAGGGTCCCCTCCCCCTCTAGGGTCAAAAAAAGAGGTATTTAAGTTTCGGTCAGTTAAAAGTATTGTGATAGCTCCCGCTAACACTGGCAAAGATAAAAGAAGAAGAATGGCTGTTAAAATAACTGATCAGACAAATAGTCTAATTTTTTCTGCTGAAAGGTTTTTTGCTTTAAGATTAATAATTGTAGTAATAAAATTTAAGGCACCTAAAATTGAAGAAATCCCTGCAAGGTGTAAAGAAAAAATTGTTAAGTCTACTGAAGGTCCTGAATGATAAAACGTTGATAAAGGTGGA
+
CCCCCGGGGGGGGGGGGGGGGGGGGGGGGGGGGFGGGGGGGGGGGGGGGGGFGGGGGGGGGGGGGGGGGGGGGGGGGGGGGGGGGGGGGGGGGGGGGGGGGGGGGGGGGGGGGGGGGGGGGGGGGGGGFFGGGCFGGGGGGGGGGGCEFGFGGFDGGGGGGGC9@DFGCGGGGGGGFGGGGGGGGGGFFFGGGGFGFGFAA>CEFFFFFAFFFFACFFC:FF0:F@5=F2>A6BBAEEFFEEFA*>=@FBBDEF?C<CFFFFEFGF?;=E@A7><E>FE<?EE3>E@DF19::</97E?6(
@M70528:330:000000000-K6D4P:1:1102:19740:2337 2:N:0:CTGAGCCGGT+CCTTCACGTA
TAAAACAGGGTCCCCTCCCCCTCTAGGGTCAAAAAAAGAGGTATTTAAGTTTCGGTCAGTTAAAAGTATTGTGATAGCTCCCGCTAACACTGGCAAAGATAAAAGAAGAAGAATGGCTGTTAAAATAACTGATCAGACAAATAGTCTAATTTTTTCTGCTGAAAGGTTTTTTGCTTTAAGATTAATAATTGTAGTAATAAAATTTAAGGCACCTAAAATTGAAGAAATCCCTGCAAGGTGTAAAGAAAAAATTGTTAAGTCTACTGAAGGTCCTGAATGAGAAAACGTTGATAAAGGTGGA
+
CCCCCGGGGGGGGGGGGGEGGGGGCFGGGGGGGGGGGGGGFFFGGGGGGGGGGGGGGGGGGGGCEFGGGGGGGGGGGGGGGGGGGGGGGGGGGGGGGGGGGGGGGGFGGGFFFFGGGGGGGGFGGGGGGGGGGGCFGGGF?F8DFGGGGGFGGGGGGFGGGGFFDFGGGFF>8AFCDFD9FGFGFGGGGGFFFFGGFFCFEGFECFFFF5CFFCFGAEFEGF@AAECFF2>43:<B>*4>>=EAEE2:6@B@EFF69@87)39;F8?8<844<9E66;<3).)(/59;@?9:;?CCFFFB(
@M70528:330:000000000-K6D4P:1:1102:8499:2346 2:N:0:CTGAGCCGGT+CCTTCACGTA
TAAAACAGGGTCCCCTCCCCCTCTAGGGTCAAAAAAAGAGGTATTTAAGTTTCGGTCAGTTAAAAGTATTGTGATAGCTCCCGCTAACACTGGCAAAGATAAAAGAAGAAGAATGGCTGTTAAAATAACTGATCAGACAAATAGTCTAATTTTTTCTGCTGAAAGGTTTTTTGCTTTAAGATTAATAATTGTAGTAATAAAATTTAAGGCACCTAAAATTGAAGAAATCCCTGCAAGGTGTAAAGAAAAAATTGTTAAGTCTACTGAAGGTCCTGAATGATAAAACGTTGATAAAGGTGGA
+
CCCCCGGGGGGGGGGGGGGGGGGGGGGGGGGGGGGGGGGGGGGGGGGGGGGGGGGGGGGGGGGGGGGGGGGGGGGGGGGGGDGGGGGGGGGGGGGGGGGGGGGGGGGGGGGGGGGGGGDFGGGGGGGGGGGGGGGGGGGGGGGGGGGGGGFGGGGGGGGGGFGGGGFGGGGGGGGGFGGGGGGGGGGGGGGGGGGGFGFGFGFFCFCFFACFFFFFFGGFGFA59C=8B4B>?2BF=8>DEEEFFFF@FFF=;CEF?BBC375+A<C<@EFF<4<>>CC3?ECC7)63:2<7CEEEC@0:(
@M70528:330:000000000-K6D4P:1:1102:13401:2349 2:N:0:CTGAGCCGGT+CCTTCACGTA
TAAAACAGGGTCCCCTCCCCCTCTAGGGTCAAAAAAAGAGGTATTTAAGTTTCGGTCAGTTAAAAGTATTGTGATAGCTCCCGCTAACACTGGCAAAGATAAAAGAAGAAGAATGGCTGTTAAAATAACTGATCAGACAAATAGTCTAATTTTTTCTGCTGAAAGGTTTTTTGCTTTAAGATTAATAATTGTAGTAATAAAATTTAAGGCACCTAAAATTGAAGAAATCCCTGCAAGGTGTAAAGAAAAAATTGTTAAGTCTACTGAAGGTCCTGAATGATAAAACGTTGATAAAGGTGGA
+
CCCCCGGGGGGGGGGGGGGGGGGGGGGGGGGGGGGGGGGGGGGGGFDGFGGGCBFFEGFFFGGFFGGGGGGGGGGGGGGGGGCCEFGGGFGGFGGGGGGGGGEFGFGCFGFGGGGGGGGGFGGGGGEGGFGG9EGGGGGFFCFGFEGGGGFGGFEEGA8DFGFGGFGGGG?EEFGFFFFFGFDEFEFGGFFGG7;;FFFG7;FEFFFFFFFF5;FGA;,:@+:CFEFFFBBF4>BFE>:,>@EF4>25?>B=EF?8<CAEEFC;777;);@3;4=9CFEFFFEC<@;(3253;<4.0=:((
@M70528:330:000000000-K6D4P:1:1102:17957:2355 2:N:0:CTGAGCCGGT+CCTTCACGTA
TAAAACAGGGTCCCCTCCCCCTCTAGGGTCAAAAAAAGAGGTATTTAAGTTTCGGTCAGTTAAAAGTATTGTGATAGCTCCCGCTAACACTGGCAAAGATAAAAGAAGAAGAATGGCTGTTAAAATAACTGATCAGACAAATAGTCTAATTTTTTCTGCTGAAAGGTTTTTTGCTTTAAGATTAATAATTGTAGTAATAAAATTTAAGGCACCTAAAATTGAAGAAATCCCTGCAAGGTGTAAAGAAAAAATTGTTAAGTCTACTGAAGGTCCTGAATGATAAAACGTTGATAAAGGTGGG
+
CCCCCGGGGGGGGGGGGGGGGGGGGGGGFGGGGGGGGGGGGGGGGGGGGGGGGDEGGGGGGGGGGGGGGGGGGGGGGCGGGGGGGGGFGGGGFFGGGGGGGGGGGG<EFGGGFGGGDFGGGGGGGGGGGGGGGGGGGGGGFGFGGGGGGGFGGGGGGGGFGGGGGGGFGGGGGGGGFGGFGGGGGGGFGG8EGFGFFGFGEAFECAFFFFFFFGFCF;ECGFFBF=CEC;=6F>=F=EAB9*6=ECBFFFBBE6?B*=8>67?FFECA3;@E/4<<FGEEE3<3>=>@(67:;<CE7;2((
@M70528:330:000000000-K6D4P:1:1102:18905:2362 2:N:0:CTGAGCCGGT+CCTTCACGTA
TTAACAACACATCCCCCCCCCCCCCGCAAGTGAGAAAAAGAGAAAAAAAAATGTGTCCGGCCACACAAGAGTTGAAAAAAGAACTAATAAATACTAAAGAAGAATAAAAAAGAATGAGCTTTTAAAAAAAAACTGAAAAAAAAAAAAAAAAATTAGTATGTAAGTGATAATATACTTCAAAAAAAAAAATAATATTTTTTTATAAATAATAGTATAAATTAATATAAAATATTATAATAAATAAAAGTAAATAAAATACTCATGAAAAAAAAACTTATATCAGAAAAGGTAAAAAAAAATA
+
6-8B6,,,;,,-;,;<+:7@C+++8++++8---,6,,CE,,,,,,,,+44+4,<55,<+++64B,:++,,,,,8,,9C8:+B,,,5B,,C?5,,,3,:,3<3,3,<:=,:>3+,,,,,+,37:98,,8@*::*,,,,?,:):)=<*=<*:.*:++++++0+++3+*+3+++33+++*++0++*2/*1)/;++*+*2*+/*(**)***0***/**1**++)+*-)*).-*)./9))*-3++).)*)))-/.)))*)*)**))*-*+)))((((,())**.).)).),.(()*2*),,*((()
@M70528:330:000000000-K6D4P:1:1102:23635:2369 2:N:0:CTGAGCCGGT+CCTTCACGTA
TAAAACAGGGTCCCCTCCCCCTCTAGGGTCAAAAAAAGAGGTATTTAAGTTTCGGTCAGTTAAAAGTATTGTGATAGCTCCCGCTAACACTGGCAAAGATAAAAGAAGAAGAATGGCTGTTAAAATAACTGATCAGACAAATAGTCTAATTTTTTCTGCTGAAAGGTTTTTTGCTTTAAGATTAATAATTGTAGTAATAAAATTTAAGGCACCTAAAATTGAAGAAATCCCTGCAAGGTGTAAAGAAAAAATTGTTAAGTCTACTGAAGGTCCTGAATGATAAAACGTTGATAAAGGTGGA
+
CCCCCGGGGGG9FFGGGGGGGGGF6CFGGGGGGGGGGGGGGGGGGGGEGGGGGGGGG7FGGGGGGGGGGGGGGGGGGFFFGGGEGGG8FFFGFGGGGGGGGGGGGGGGGGGGGGGGGGDFGGFGGGGGGFGGGGGGFCGFGGGGGGGGGGFGGGGAEGFGAFC9ECDDEGGEGGGCBGFGGGGGGGFGGGGGFGFFFGFGEFFFFFFFF?FFFGFGAFGFGF:5BC8=F=E>FFBBEGEG=BC=?EB:FBFFFFFF<BB?3A?FG367=@;)73;<<C9;<CCCC@;;@DC:DC<EF<?0(
@M70528:330:000000000-K6D4P:1:1102:17947:2370 2:N:0:CTGAGCCGGT+CCTTCACGTA
TAAAACAGGGTCCCCTCCCCCTCTAGGGTCAAAAAAAGAGGTATTTAAGTTTCGGTCAGTTAAAAGTATTGTGATAGCTCCCGCTAACACTGGCAAAGATAAAAGAAGAAGAATGGCTGTTAAAATAACTGATCAGACAAATAGTCTAATTTTTTCTGCTGAAAGGTTTTTTGCTTTAAGATTAATAATTGTATTAATAAAATTTAAGGAACCTAAAATTGAAGAAATCCCTGAAATGTGTAAAGAAAAAATTGTTAAGTCTACTGAAGGTCATGAATGATAATACGTTGATAAAGTGGGA
+
CCCCCGGGFGGGGGG@FGGGGGGGGGGG<FGFDFFGGC<CFFGGGGEE9AFFFEGCFGGGGGFGG99@FEFGGGGGFGFFFGGGGGGFGCFG8@EFFCDA<;<DFCFFFGGCEF,B,:+E<EEECF9FDFFFGFG,9BEGFFDCFGAFG9@;@C6:,6@D,,@CEGFF8+B?7D,EBFDC,,@B;CEEG9:EG,5<CFCA7;9@FFF?A*:**;023<ECA6:*38):1.09A).3*5<@EEC6*1)-6((00=88@86>58/3577<7(67)/751C)7<)))))/73=713)1/+1;0(
@M70528:330:000000000-K6D4P:1:1102:8375:2393 2:N:0:CTGAGCCGGT+CCTTCACGTA
TAAAACAGGGTCCCCTCCCCCTCTAGGGTCAAAAAAAGAGGTATTTAAGTTTCGGTCAGTTAAAAGTATTGTGATAGCTCCCGCTAACACTGGCAAAGATAAAAGAAGAAGAATGGCTGTTAAAATAACTGATCAGACAAATAGTCTAATTTTTTCTGCTGAAAGGTTTTTTGCTTTAAGATTAATAATTGTAGTAATAAAATTTAAGGCACCTAAAATTGAAGAAATCCCTGCAAGGTGTAAAGAAAAAATTGTTAAGTCTACTGAAGGTCCTGAATGATAAACCGTTGATAAAGGTGGA
+
BCCCCGFGGGGDEFGFE-BFGGGGG<FEF<EEFF@FEEGGGGGGGGGFGGGFGGGGGEGCEFFGGCEDGGG@EFEECFF<FCFDCFECC=E?ECAECFFGGFG9EGFGFGGFCFFFGGG,5CDFF<FGCG;FFGGC?DFFFFGG@;EGGGF=D,@EE8D;EFFGADC9=EGGG?=FFA=EGDGFA:DDDFGGGFF7CEF7>FF@AFAFF6CF>DFG*AE@7<0>9@@AAEFAABFB3D:,9>EFE453A(6:36>ACFF?CAC6C;../3@<3>A<*;57?))))(624(:;2993+5:?0
@M70528:330:000000000-K6D4P:1:1102:24282:2400 2:N:0:CTGAGCCGGT+CCTTCACGTA
TAAAACAGGGTCCCCTCCCCCTCTAGGGTCAAAAAAAGAGGTATTTAAGTTTCGGTCAGTTAAAAGTATTGTGATAGCTCCCGCTAACACTGGCAAAGATAAAAGAAGAAGAATGGCTGTTAAAATAACTGATCAGACAAATAGTCTAATTTTTTCTGCTGAAAGGTTTTTTGCTTTAAGATTAATAATTGTAGTAATAAAATTTAAGTCACCTAAAATTGAAGAAATCCCTGCAAGGTGTAAAGAACAAATTGTTAAGTCTACTGAAGGTCCTGAATGATAAAACGTTAATAAAGGTGGA
+
CCCCCGGGGGGGGGGGGGGGGGGGGGGGGGGGGGGGGDGGGFGGGGGGGCGGGDGGGGGGGGGGFFGGGGGGGGGGGGGGGGGGGGGGGGGGGGGGFGGGGGGGGGFGGGGGGGFGGGGGGGFFGGGGGGGGGGGGGGGFGGGGFEFBFGFGGFGGGGGGGFFFDFGGDFGDDFGFFGFGGGFGGFGFGGGFFEFGCFC,:@EFFAF8++?BFFFGFACECCA6FFFEFC=FF9>9@=>:=BEFCEB2A:(85=CF<=+8@FCC<>7**(64337<7:?@3676746/8(/2;?16+.5=0
@M70528:330:000000000-K6D4P:1:1102:8080:2407 2:N:0:CTGAGCCGGT+CCTTCACGTA
TAAAACAGGGTCCCCTCCCCCTCTAGGGTCAAAAAAAGAGGTATTTAAGTTTCGGTCAGTTAAAAGTATTGTGATAGCTCCCGCTAACACTGGCAAAGATAAAAGAAGAAGAATGGCTGTTAAAATAACTGATCAGACAAATAGTCTAATTTTTTCTGCTGAAAGGTTTTTTGCTTTAAGATTAATAATTGTAGTAATAAAATTTAAGGCACCTAAAATTGAAGAAATCCCTGCAAGGTGTAAAGAAAAAATTGTTAAGTCTACTGAAGGTCCTGAATGATAAAACGTTGATAAAGGTGGA
+
CCCCCGGGGGGGGGGGGGGGGGGGGGGGGGGGGGGGGGGGGGGGGGGGGGGGGGGFFGGGGGGGGGGGGGGGGGGGGGGGGGEGEGGFGGGGGGGGGGGFGGFGGGGCGGGGGGGGGGGDFGGGGGGGGGGGGGGFGGGGGGGGGGGGGGFGGGGGGGGGFGGGGGGGCFGGEGFGFGGGGGGGGGGGGGGGFFGGFGFFCFFEFFFFFFFFFGFFFGG9CFEEFFFFA==6ABBF=FDGF6<BE=@DFDFFEFFFCCFECC?+;89=3@EF7@;<GCEAF?);>;:333>7FECFF8(3(
@M70528:330:000000000-K6D4P:1:1102:21735:2418 2:N:0:CTGAGCCGGT+CCTTCACGTA
TAAAACAGGGTCCCCTCCCCCTCTAGGGTCAAAAAAAGAGGTATTTAAGTTTCGGTCAGTTAAAAGTATTGTGATAGCTCCCGCTAACACTGGCAAAGATAAAAGAAGAAGAATGGCTGTTAAAATAACTGATCAGACAAATAGTCTAATTTTTTCTGCTGAAAGGTTTTTTGCTTTAAGATTAATAATTGTAGTAATAAAATTTAAGGCACCTAAAATTGAAGAAATCCCTGCAAGGTGTAAAGAAAAAATTGTTAAGTCTACTGAAGGTCCTGAATGATAAAACGTTGATAAAGGTGGA
+
CCCCCDGGGGGGGGGGGGGGGGGGGGGGGGGGFGGGGGGGGGGGGGGGGGGGCGGGGGGGGGFFGGGGGGGGGGGGGGGGGGGGGGGGGGGGGGGGGGGGGGGGGGGGGGGGGGGGGGGGGGGGGGGGGGGGGFGGGGGGGGGGGGGGGGCEFGGGFGGGGGGFGGF9FGGGGGGGFGGGGGGGGDGFFGDGGGGGFGFGCGFFFFCFFFFFFGFGFGGEFF>;FEFFF:=FFBDB>GGGBEFF?E=8AB>B36>C?C8CCA?AF8CEEF@<)4=CFFFFEFFC9@>881>CFFEC7=(3(
@M70528:330:000000000-K6D4P:1:1102:20715:2419 2:N:0:CTGAGCCGGT+CCTTCACGTA
AACTCCCGGGGTATCTACTCCCTTTTGCTCCCCACTCTTTCGCTCCTCAGCTTCAGTTTTCATCCATTAAGCCGCCTTCACCCCTTTTGTTCCTCCTAATATCTACTCATTTCACCTCTAACCTAGGAATTCCACTCTCCTCTCCCATACTCAATCCTCGGAGTTTCACTTTCATTTCGTAGTTTAACCCAATATTTTTTATACTGGATTTCTCATTCCCCCTATGTTCTTTTTGCGCCAATAAATATAGAATACGATTTACGCCAACTTATGTCCACAGAGTGCGACAATGAGTTTATCA
+
-8BC<F,++@+@-;EF<-CEF<;CFG9FGFGGG,+,;CEFG,C,CC4E9,,;EF,,C@,,,,<CF,,,,,<CE+@+?FG,CE,7A,,:::AEEBECA,CFAECGD9,,,,:9C5CE,,?E,,C<8,,B,AE?FFGC,,,,6,3=:,1,,>=D;F=,9,,++6+66=@,4,,,,3,,+3,11+6,,6,+>,++0,++4@3+5,+*1+**+5*++21+3,,*,*1)****+*11=*)*)***(00/****+*1**4*2())/71()*,(/(/)1)/))+*((((19)(((,(*2*)..3-)6)
@M70528:330:000000000-K6D4P:1:1102:14381:2433 2:N:0:CTGAGCCGGT+CCTTCACGTA
TAAAACAGGGTCCCCTCCCCCTCTAGGGTCAAAAAAAGAGGTATTTAAGTTTCGGTCAGTTAAAAGTATTGTGATAGCTCCCGCTAACACTGGCAAAGATAAAAGAAGAAGAATGGCTGTTAAAATAACTGATCAGACAAATAGTCTAATTTTTTCTGCTGAAAGGTTTTTTGCTTTAAGATTAATAATTGTAGTAATAAAATTTAAGGCACCTAAAATTGAAGAAATCCCTGCAAGGTGTAAAGAAAAAATTGTTAAGTCTACTGAAGGTACTGAATGATAAAACGTTGATAAAGGTGGA
+
CCCCCGGFGGGFFFFGGGGGGGGGAEGFGGFGGGGGGGGGFGGGFGFGGGGGCCFFGGF@FGFFFFGGGGGGGGFGFGFFGGGGGGGFGFGFGCF@EGGGGDF=EFCEFFF8FGGGGGGFFGG9FGGGGFGCFGGGGGGCCFDGFGGGGGFEFEEGGGCFEGGGDFFEEGGGEGGGFDFDGGGGFGGGGGGGGGGGAFAFFFFFFFFA?5**<CACFGGFGFCFF@CCAEEAF2<8>E>F:=7:7@B2)7>DFFEF5=B??ACFFF<73;@)))))>>CE))9.4.66:1*1299>7@FF(
@M70528:330:000000000-K6D4P:1:1102:14148:2441 2:N:0:CTGAGCCGGT+CCTTCACGTA
TAAAACAGGGTCCCCTCCCCCTCTAGGGTCAAAAAAAGAGGTATTTAAGTTTCGGTCAGTTAAAAGTATTGTGATAGCTCCCGCTAACACTGGCAAAGATAAAAGAAGAAGAATGGCTGTTAAAATAACTGATCAGACAAATAGTCTAATTTTTTCTGCTGAAAGGTTTTTTGCTTTAAGATTAATAATTGTAGTAATAAAATTTAAGGCACCTAAAATTGAAGAAATCCCTGCAAGGTGTAAAGAAAAAATTGTTAAGTCTACTGAAGGTTCTGAATGATAAAACGTTGATAAAGGTGGA
+
CCCCCGGGGGGGGGGGGGGGGGGGGGGGGGGGGGGGGGGGGGGGGGGGGGGGGGGEGGGGGGGGGGGGGGGGGGGGGGGGGGGGGGGGGGGGGGGGGGGGGGGGGGGGGGGGGGGGGGGGGGGGGGGGGGGGGGGGGGGGGGFFGGGGGGFGGGGGFG8@FGGGGGGGFGGGGGGGFGGGGGGGGGFFGGGFGGGG+:CCC@CECFFFFFFFFGFGFFGFGFEFFFFFA@=>FBBFFGFGE>EAECB(ABB(5B5B>@@EEAE6C<);E@=)73/73+6=)..;)4:=(,2+391.><?B(
@M70528:330:000000000-K6D4P:1:1102:12910:2444 2:N:0:CTGAGCCGGT+CCTTCACGTA
TAAAACAGGGTCCCCTCCCCCTCTAGGGTCAAAAAAAGAGGTATTTAAGTTTCGGTCAGTTAAAAGTATTGTGATAGCTCCCGCTAACACTGGCAAAGATAAAAGAAGAAGAATGGCTGTTAAAATAACTGATCAGACAAATAGTCTAATTTTTTCTGCTGAAAGGTTTTTTGCTTTAAGATTAATAATTGTAGTAATAAAATTTAAGGAACCTAAAATTGAAGAAATCCCTGCAAGGTGTAAAGAACAAATTGTTAAGTCTACTGAAGGTCCTGAATGATAAAACGTTGATAAAGGTGGA
+
CCCCCGGGGGGGGGGGGGGGGGGGGGGGGGGGCGGGGGGGGGGGGGGGGGGGGGGGGGGGGGGGGGGGGGGGGGGGGGGGGGGGGGGGGGGGGGGGGGGGGGFGGFGGEFFGGGGGGGDGGGGGGGGGFGGGGFGGFGGGGGGGDGGGGGFGGEGGGGGA@DDGGDBEGFFGGDFFFGGGGFDFGFFGGGGGGGGG7,<EEGFFFFF?5*:;@FACCCG@,=00B@CEF2>A65:;9*>F=@?BC>B(6:=:48>ACFBCE6CAC517)6;AE98;<:?EEC?EC<9(3,7:;CEEGE(6(
@M70528:330:000000000-K6D4P:1:1102:12305:2479 2:N:0:CTGAGCCGGT+CCTTCACGTA
TAAAACAGGGCTCCCTGTCTCTTATACACATCTGACGCTGCCGACGAGACGTGAAGGGTGTAGATATCGGTGGGTGCCTGCCGATGAAAAAAAAAAAGATAAAATAATAAGGATGGATATTCAACTAAATGATCAAACAAATATTATAATCATTACTTCTAAAAGCTATTTAGCGTTAATCTAAATAATTGTATATATTACTATTACATCCATGACAATTACATACATACTTGAAGGTTCAGTATAACACACAGTACTACGATCTACAGTTCGCACTTCTTCTGTCGTCGCGTACATTGTA
+
CCCCCGGG8FF-FEFF86;,CE@<FFFF@FAEGCE,,6,B+66@+@C4++8D@,:,,666@A,FE,<6,+8,+++8?4,,,9++4,<?EABC+484+4+,,4,6,,5,,5,4,78B,A+,8,@AEF8,,@8=,@F8,@<,=,+3,,,,6,+,,,,,,,73,,7@,+3,738,,,1+3@*,,7,7,@,+@;52?,+++,+5*2+2+49+:+**++*0*1,*,1*0+.*047*++08+(,0+))1+).))*/(((0)+)+3.,)()*)..)1.1(((-)2))))6).),-(()))((,0)).)
@M70528:330:000000000-K6D4P:1:1102:12566:2485 2:N:0:CTGAGCCGGT+CCTTCACGTA
TAAAACAGGGTCCCCTCCCCCTCTAGGGTCAAAAAAAGAGGTATTTAAGTTTCGGTCAGTTAAAAGTATTGTGATAGCTCCCGCTAACACTGGCAAAGATAAAAGAAGAAGAATGGCTGTTAAAATAACTGATCAGACAAATAGTCTAATTTTTTCTGCTGAAAGGTTTTTTGCTTTAAGATTAATAATTGTAGTAATAAAATTTAAGGCACCTAAAATTGAAGAAATCCCTGCAAGGTGTAAAGAAAAAATTGTTAAGTCTACTGAAGGTCCTGAATGATAAAACGTTGATAAAGGTTGA
+
CCCCCGGGGGGGGGGGGGGGGGGGGGGGGGGGGGGGGGGGGGGGGGGGGGGGGGGFFGGGGGGGGGGGGGGGGGGGGGGGGGGGGGGGGGGGGGGGGGGGGGGGGGGGGGGGGGGGFGGGGGGFEFGFGGGGGGGGFGGGGGGGGGGFGGFGGGGGGGGGGGGGGGGGGGGGGGFGCGGGGGFGGFGFGGDGGGGGCF?CCC?EFFFFFFFFFGFFAFD:7=C5BEFFFFEFFF@9;8D>6::BEFDBF=>BEFFF<FFF<6?8FE?AE@EA@F@CFFF@?77CC<6@1(:+7<C>7@)4(
@M70528:330:000000000-K6D4P:1:1102:11601:2487 2:N:0:CTGAGCCGGT+CCTTCACGTA
TAAAACAGGGTCCCCTCCCCCTCTAGGGTCAAAAAAAGAGGTATTTAAGTTTCGGTCAGTTAAAAGTATTGTGATAGCTCCCGCTAACACTGGCAAAGATAAAAGAAGAAGAATGGCTGTTAAAATAACTGATCAGACAAATAGTCTAATTTTTTCTGCTGAAAGGTTTTTTGCTTTAAGATTAATAATTGTAGTAATAAAATTTAAGGCACCTAAAATTGAAGAAATCCCTGCAAGGTGTAAAGAAAAAATTGTTAAGTCTACTGAAGGTCCTGAATGATAAAACGTTGATAAAGGTTGA
+
CCCCCGGGGGGGGGGGGGGGGGGGGGGGGGGGGGGGGGGGGGGGGGGGGGGGGGGFGGGFGGGGGGGGGGGGGGGGGGGGGGGGGGGGGGGGGGGGGGFFGGFGGGGGFGGFEGGGFGGGGGGGGGGGGGGGDGGGGGGGGGGGGGGGGGFGGGGGGGGGGGGGGGGGGGGGGGGGFFFFGGFEGGGGGGGGGGGFCCCF8EFEFFF?AFF6?GFGFDGFFFE5BCFEAE3AAD4AEFG,**;9:>==FB@BEBEF4=8@?ACFC7CE@@E3=EFFCFF8??C<>E@53(7;+7))>@)((
@M70528:330:000000000-K6D4P:1:1102:22383:2494 2:N:0:CTGAGCCGGT+CCTTCACGTA
TAAAACAGGGTCCCCTCCCCCTCTAGGGTCAAAAAAAGAGGTATTTAAGTTTCGGTCAGTTAAAAGTATTGTGATAGCTCCCGCTAACACTGGCAAAGATAAAAGAAGAAGAATGGCTGTTAAAATAACTGATCAGACAAATAGTCTAATTTTTTCTGCTGAAAGGTTTTTTGCTTTAAGATTAATAATTGTAGTAATAAAATTTAAGGCACCTAAAATTGAAGAAATCCCTGCAAGGTGTAAAGAAAAAATTGTTAAGTCTACTGAAGGTCCTGAATGATAAAACGTTGATAAAGGTGGA
+
CCCCCGGGGGGGGGGGGGGGGGGGGGGGGGGGGGGGGGGGGGGGGGGGGGGGGGGGGGGGGGGGGGGGGGGGGGGGGGGGGGGGGGGGGGFGGGGGGGGGGGGGGGGGGGGGGGGGGGGGGGGGGGGGGGGGGGGGGGGGGGGGFGGGGGFEFFGGGGGGGGGGGGGGFGGGGGGGFGGGGGGGGGGGGGFDGGFFFGFGFGFCFFFFFFFFFGFGFGGEFF8ABEFFFF:FFFFFEGFG@EEAEEF=F@FFFF?FFFFFCF?CF@57<8@E34;C6DC<366)14:8@<C7CEC<GFFB(
@M70528:330:000000000-K6D4P:1:1102:23159:2515 2:N:0:CTGAGCCGGT+CCTTCACGTA
TAAAACAGGGTCCCCTCCCCCTCTAGGGTCAAAAAAAGAGGTATTTAAGTTTCGGTCAGTTAAAAGTATTGTGATAGCTCCCGCTAACACTGGCAAAGATAAAAGAAGAAGAATGGCTGTTAAAATAACTGATCAGACAAATAGTCTAATTTTTTCTGCTGAAAGGTTTTTTGCTTTAAGATTAATAATTGTAGTAATAAAATTTAAGGCACCTAAAATTGAAGAAATCCCTGCAAGGTGTAAAGAAAAAATTGTTAAGTCTATTGAAGGTCCTGAATGATAAAACGTTGATAAAGGTGGA
+
CCCCCGGGGGGGGGGGGEFGGGGGGGGGGGGGGGGGGGGGGFGCFGGGGGGGGGGFGGFGGGGGGGGGGGGGGGGGGGGFEFFGCFEEGGGGFFG@FGFGGGGGGGGGGGGGGGGGGGGGGGGGGEFGGFGGGGGGGGGGCDFGGFFFGGFFGGGGFE8AFGGFGGBA8D@EEFGGFFGGGGFGFDFGGGFFFFGG?FAFEGFFFFFFFFF>>FFF59A=CCCEFEBA1639F4:9>EFC1*>6:/7>FF2==@CF?F8@)17+<>9<@;;4;9A42+/7C3?ECFF31(*+;7<CC<::0
@M70528:330:000000000-K6D4P:1:1102:20183:2535 2:N:0:CTGAGCCGGT+CCTTCACGTA
TAAAACAGGGTCCCCTCCCCCTCTAGGGTCAAAAAAAGAGGTATTTAAGTTTCGGTCAGTTAAAAGTATTGTGATAGCTCCCGCTAACACTGGCAAAGATAAAAGAAGAAGAATGGCTGTTAAAATAACTGATCAGACAAATAGTCTAATTTTTTCTGCTGAAAGGTTTTTTGCTTTAAGATTAATAATTGTAGTAATAAAATTTAAGGCACCTAAAATTGAAGAAATCCCTGCAAGGTGTAAAGAAAAAATTGTTAAGTCTACTGAAGGTCCTGAATGAGAAAACGTTGATAAAGGTGGA
+
CCCCCGGGGGGGGGFGEFGGGGGGGGGGGGGFGGGGGGGGGGGGGGGGGFGGGCE@FEGGGGFFGFGGGGGGGGGGGGGGGGGECCGGFGGGGGGGGGGGGGGGGGGGGGGGGGGGGGGFGGFGGGGGGGEFFGFDGGFFFGFGGGGGGGFGGGGGGGGGGGGFGGGGGGGGGGGGFGGFDFFGGGGGGGGGGFFC;CFFCAFFFFFFF5FFFFFCAFFEFA9AFEFFF).9FB@/9@>D=:AAEEF@A22@5C?A>:+9CFF6@@<A8(.7.7;C9+9<))9@@@F@FFGGGFCE+)4:(
@M70528:330:000000000-K6D4P:1:1102:16112:2550 2:N:0:CTGAGCCGGT+CCTTCACGTA
TAAAACAGGGTCCCCTCCCCCTCTAGGGTCAAAAAAAGAGGTATTTAAGTTTCGGTCAGTTAAAAGTATTGTGATAGCTCCCGCTAACACTGGCAAAGATAAAAGAAGAAGAATGGCTGTTAAAATAACTGATCAGACAAATAGTCTAATTTTTTCTGCTGAAAGGTTTTTTGCCTTAAGATTAATAATTGTAGTAATAAAATTTAAGGCACCTAAAATTGAAGAAATCCCTGCAAGGTGTAAAGAAAAAATTGTTAAGTCTACTGAAGGTCCTGAATGATAAGACGTTGATAAAGGTGGA
+
CCCCCGGGGGGGGGGGGGGGGGGGGGGGGGGGGGGGGGGGGGGGGGGGFGGGGGGFGGGGGGGGGGGGGGGGGGGGGGGGGGGGGGGGGGGG,=FFGGGGGGGGGGGGFFGGGGGGGGGFGGGGGGGGGFFG<EGGGGGGGGGGGGGGGGFGGGGGGGGGGGGGGGGGGCGGEG2=DFGGGGGGGFFGGGGGGFFGFFFFCFFFFFFFFFFFFCF5AFGEFFCCF5CEFEFAAB<F=GGGEFFF<=::ABF2BFEFEFAECFFFG@7<<1;3=<EE4CC<CF?)77762<>::99C7,(-(
@M70528:330:000000000-K6D4P:1:1102:8377:2564 2:N:0:CTGAGCCGGT+CCTTCACGTA
TAAAACAGGGTCCCCTCCCCCTCTAGGGTCAAAAAAAGAGGTATTTAAGTTTCGGTCAGTTAAAAGTATTGTGATAGCTCCCGCTAACACTGGCAAAGATAAAAGAAGAAGAATGGCTGTTAAAATAACTGATCAGACAAATAGTCTAATTTTTTCTGCTGAAAGGTTTTTTGCTTTAAGATTAATAATTGTAGTAATAAAATTTAAGGCACCTAAAATTGAAGAAATCCCTGCAAGGTGTAAAGAAAAAATTGTTAAGTCTACTGAAGGTCCTGAATGATAAAACGTTGATAAAGGTGGA
+
CCCCCGGGGGGGGGGGGGGGGGGGGGGGGGGGGGGGGEFFGGGGGGGGGGGGGGGGGGGGGGGGGGGGGGFGGGGGGGGGGGGGGGGFGGGGGGGGGGGGGGGGGGGGGGGGGGGGGGGGGGGGFGGGGGGGGGGGGGGGGGGGGGGGGGFFGGGGGGGGGFGGFFEFGGGGGGGGFGGGGGGGGGGGGGGGGGGGFGAFA>CFFFFFFFFFFGFGFGGECCCECEBCF@B4>DBFBFDE66CEFE@BA=BF@F*B84+>C6?AG@CEF1@;7A8>FFEFFFFEFFF@3(91:?C<CE0?(
@M70528:330:000000000-K6D4P:1:1102:7939:2569 2:N:0:CTGAGCCGGT+CCTTCACGTA
TAAAACAGGGTCCCCTCCCCCTCTAGGGTCAAAAAAAGAGGTATTTAAGTTTCGGTCAGTTAAAAGTATTGTGATAGCTCCCGCTAACACTGGCAAAGATAAAAGAAGAAGAATGGCTGTTAAAATAACTGATCAGACAAATAGTCTAATTTTTTCTGCTGAAAGGTTTTTTGCTTTAAGATTAATAATTGTAGTAATAAAATTTAAGGCACCTAAAATTGAAGAAATCCCTGCAAGGTGTAAAGAAAAAATTGTTAAGTCTACTGAAGGTCCTGAATGATAAACCGTTGATAAAGGTGGA
+
CCCCCGGGGGGGGGGGGGGGGGGGGGGGGGGGGGGGGGGGGGGGGGGGGGGGGGGGGGGGGGGGGGGFFGGGGGGGGGGGGGGGEGFFGFFGGFGGGGGGGGGGGGGGGGGGGGGGGGGGGGGGGGGGGGGGGGGGGGGGGGGGGGGGGGFGGCEGGGGGGGGGGGFGGGGGGGGGFGFFFFGGGGGGGGGGGGGGFGFGFGFFFFFFFAFFFGFGFGGEGF=AF@CEF):6ABDFE5>F6>EAEFFFFFFFBFEF?FFFF=?6AE<@E;EFFE3C7:?@EFEC)6:7<<F7CECF7?FF0
@M70528:330:000000000-K6D4P:1:1102:15651:2575 2:N:0:CTGAGCCGGT+CCTTCACGTA
TAAAACAGGGTCCCCTCCCCCTCTAGGGTCAAAAAAAGAGGTATTTAAGTTTCGGTCAGTTAAAAGTATTGTGATAGCTCCCGCTAACACTGGCAAAGATAAAAGAAGAAGGATGGCTGTTAAAATAACTGATCAGACAAATAGTCTAATTTTTTCTGCTGAAAGGTTTTTTGCTTTAAGATTAATAATTGTAGTAATAAAATTTAAGGCACCTAAAATTGAAGAAATCCCTGCAAGGTGTAAAGAACAAATTGTTAAGTCTACTGAAGGTCCTGAATGATAAAACGTTGATAAAGGTGGA
+
CCCCCGGGGGGGGGGGGGGGGGGGGGGGGGGGGGGGGGGGGGGGGGGGGGGGGGGFGGGGGGGGCGGGGGGGGGGGGGGGGGGGGGGGGGGGGGGGGGGGGGGGGGGGGGGGGGGGGGGGGGGGGGGGGGGGGGGFGGGGGGGGGGGGGGFGGGGGGFGGGGGGGGGGGGGGDFGGFGGGGGGGGGGGGGGGGGGGFGFGF@EFFFFFFAFFFGFGFCFBFFEEFFF;CBEFFFFFEGFDEECA?CD(?:=4EF4@CFFF4=<CCB<@EFF3<E..0193CFF34=6=D?C>77;E?4@1(
@M70528:330:000000000-K6D4P:1:1102:18009:2580 2:N:0:CTGAGCCGGT+CCTTCACGTA
TAAAACAGGGTCCCCTCCCCCTCTAGGGTCAAAAAAAGAGGTATTTAAGTTTCGGTCAGTTAAAAGTATTGTGATAGCTCCCGCTAACACTGGCAAAGATAAAAGAAGAAGAATGGCTGTTAAAATAACTGATCAGACAAATAGTCTAATTTTTTCTGCTGAAAGGTTTTTTGCTTTAAGATTAATAATTGTAGTAATAAAATTTAAGGCACCTAAAATTGAAGAAATCCCTGCAAGGTGTAAAGAACAAATTGTTAAGTCTACTGAAGGTCCTGAATGATAAAACGTTGATAAAGGTGGA
+
CCCCCGGGGGGGGGGGGGGGGGGGGGGGGGGGGGGGGGGGGGGGGGGGGGGFGFGFGGGFGGGGGGGGGGGGGGGGGGGGGGGGGGGGGGGGGGGGGGGGGGGGGGGGGGGGGGGGGGGGGGGGGGGGGGGGGFGGGGGGGGGGGGGGGEFFGGGGGF8CFDFGGGGGGGGGGGFECF=EEGGDFAFCGGGGGDFGFGFGEAFFFFFFA56>59FGF@FEGFE*=CC=F>:FFD5;>:D8>:E@*9@(;724>BEFCCB?4=@FG=87@14)/)..2:536?5>646=(1>>779;>717(
@M70528:330:000000000-K6D4P:1:1102:23805:2593 2:N:0:CTGAGCCGGT+CCTTCACGTA
TAAAACAGGGTCCCCTCCCCCTCTAGGGTCAAAAAAAGAGGTATTTAAGTTTCGGTCAGTTAAAAGTATTGTGATAGCTCCCGCTAACACTGGCAAAGATAAAAGAAGAAGAATGGCTGTTAAAATAACTGATCAGACAAATAGTCTAATTTTTTCTGCTGAAAGGTTTTTTGCTTTAAGATTAATAATTGTAGTAATAAAATTTAAGGCACCTAAAATTGAAGAAATCCCTGCAAGGTGTAAAGAAAAAATTGTTAAGTCTACTGAAGGTCCTGAATGATAAAACGTTGATAAAGGTGGA
+
CCCCCGGGGGGGGGGGGGGGGGGFGGGGGGGGGGGGGGGGGGFGGGGGGGGGGGGFGGGFGGGGGGGGGGGGGGGGGGGGGGGGGGGGGGGGGGGGFEGGGFGGGGGGGGGGGGGGGGGGGGGGGGGGGCFGGGGGGGGGGGGGFGGGGG;DGGGGCGGGGGGGGGGGGGGGGGGGFGGGGGGGGGGGGGGFGFFF?FFGFGFFFFFFFAAFFFFCFFCEC>:=CEDE64>AF9>A11>D<EE>ECF=A=@FBAEA*4=>3A?@C3?AEF@E7;<9;;<7CEFC33(63073CC<EC@?2(
@M70528:330:000000000-K6D4P:1:1102:15636:2596 2:N:0:CTGAGCCGGT+CCTTCACGTA
TAAAACAGGGTCCCCTCCCCCTCTAGGGTCAAAAAAAGAGGTATTTAAGTTTCGGTCAGTTAAAAGTATTGTGATAGCTCCCGCTAACACTGGCAAAGATAAAAGAAGAAGAATGGCTGTTAAAATAACTGATCAGACAAATAGTCTAATTTTTTCTGCTGAAAGGTTTTTTGCTTTAAGATTAATAATTGTAGTAATAAAATTTAAGGCACCTAAAATTGAAGAAATCCCTGCAAGGTGTAAAGAAAAAATTGTTAAGTCTACTGAAGGTCCTGAATGATAAAACGTTGATAAAGGTGGA
+
CCCCCGGGGGGGGGGGGGGGGGGGGGGGGGGGGGGGGGGGGGGGGGGGGGGGGGGGGGGGGGGGGGGGGGGGGGGGGGGGGGGGGGGGGGGGGGGGGGGGGGGGGGGGGGGGGGGGFGGGGGGGGGGGGGGGGGGGGGGGGGFFGGGGGGFGGGGGGGGGGGGF9DGGGGGGGGGGFGGGGGGGGGFGGGGGGGGGFGFFCEFBFFFFFFFFFGFGFGGFFFEEFFDCFB=AFDBF=GFGEFFFEFFFFD@DEF<F?F68<@CC?<<@EEFEEF@6>;C<???<4;6/:;87:3>CDE?B(
@M70528:330:000000000-K6D4P:1:1102:13008:2599 2:N:0:CTGAGCCGGT+CCTTCACGTA
TAAAACAGGGTCCCCTCCCCCTCTAGGGTCAAAAAAAGAGGTATTTAAGTTTCGGTCAGTTAAAAGTATTGTGATAGCTCCCGCTAACACTGGCAAAGATAAAAGAAGAAGAATGGCTGTTAAAATAACTGATCAGACAAATAGTCTAATTTTTTCTGCTGAAAGGTTTTTTGCTTTAAGATTAATAATTGTAGTAATAAAATTTAAGGCACCTAAAATTGAAGAAATCCCTGCAAGGTGTAAAGAAAAAATTGTTAAGTCTACTGAAGGTCCTGAATGATAAAACGTTGATAAAGGTGGA
+
CCCCCGGGGGGFGGGGGGGGGGGGGGGGGGGGGGGGGGGGGGGGGGGGGGGGGGGGGGGFFGFGGGGGGGGGGGGGGGGGGGGGGGGGGGGGFGGGGGGGGGGGGGGGGGGGGGGGGGGGGGGGFGGGGGGGFGGGGGGGGFGGDEEFGGFGGGEFGGGGGGGGGFG=DGGGG8DF?FDFD@FFFEEGGGGGGGGGFFCCEFFFFFFFFA:FFCFGFGG@FFCEAEFAFEFFF9@>@C>79>EFEFB(8/6:2BFF@CBEC87C737@EFE474;C;CEECEFEE<>1329:@EEFGF?F(
@M70528:330:000000000-K6D4P:1:1102:19766:2612 2:N:0:CTGAGCCGGT+CCTTCACGTA
TAAAACAGGGTCCCCTCCCCCTCTAGGGTCAAAAAAAGAGGTATTTAAGTTTCGGTCAGTTAAAAGTATTGTGATAGCTCCCGCTAACACTGGCAAAGATAAAAGAAGAAGAATGGCTGTTAAAATAACTGATCAGACAAATAGTCTAATTTTTTCTGCTGAAAGGTTTTTTGCTTTAAGATTAATAATTGTAGTAATAAAATTTAAGGCACCTAAAATTGAAGAAATCCCTGCAAGGTGTAAAGAAAAAATTGTTAAGTCTACTGAAGGTCCTGAATGATAAAACGTTGATAAAGGTGGA
+
CCCCCGGGGGGGGGGGGGGGGGGGDGGGGGGGGGGGGGGGGEGGGGGGGGGGGGGFGGGGGGGGGGGGGGGGGGGGGGGGFGGGGGGGGGGGGGGGGGGGGGGGGGGGGGGGGGGGGGGGFGGGGGGGGGGGGGGGGGGGGGFGGGGGGGFGGGGGGGFGGGFGGGGGGGGGGGGGFGGGGGGGFGGGGGGGGGGGFGFGFGFFFFFFFFFFFGFGFGGFGF@BFFFFF2@FFDB>6EGGE@FFFCFDFDBFEFFFECBECFEAC<<87;;>;AEC239A?EEE946;@<<+:?EECE>1(
@M70528:330:000000000-K6D4P:1:1102:13324:2631 2:N:0:CTGAGCCGGT+CCTTCACGTA
TAAAACAGGGTCCCCTCCCCCTCTAGGGTCAAAAAAAGAGGTATTTAAGTTTCGGTCAGTTAAAAGTATTGTGATAGCTCCCGCTAACACTGGCAAAGATAAAAGAAGAAGAATGGCTGTTAAAATAACTGATCAGACAAATAGTCTAATTTTTTCTGCTGAAAGGTTTTTTGCTTTAAGATTAATAATTGTAGTAATAAAATTTAAGGCACCTAAAATTGAAGAAATCCCTGCAAGGTGTAAAGAAAAAATTGTTAAGTCTACTGAAGGTCCTGAATGATAAAACGTTGATAAAGGTGGA
+
CCCCCGGGGGGGGGGGGGGGGGGGGGGGGGGGGGGGGGFGGGGGGGFGGFFGGGGEGGDCEEDDEFGGGGGGGGGGGGGGGGGGGGGGGGGGGGGGGGGGGFGGGGGGGGGGGGGGFGDEAGGGGGGGGFGGFGGGGGGFGGGGFGGEFGFGABEFGGGFGGGGGGGGCFDCGGGGFGGGGGGFGGFGGGGGGGGGFGFGFGFEFFFFFFFFFD?7?9CECFC;C@C;67;AFFBA>4>DBEFFCF=BFD2>:@>A<C+87A7@C@947@F<;4=>6:747C5>E316((1+;?CEF;:0(
@M70528:330:000000000-K6D4P:1:1102:24408:2631 2:N:0:CTGAGCCGGT+CCTTCACGTA
TAAAACAGGGTCCCCTCCCCCTCTAGGGTCAAAAAAAGAGGTATTTAAGTTTCGGTCAGTTAAAAGTATTGTGATAGCTCCCGCTAACACTGGCAAAGATAAAAGAAGAAGAATGGCTGTTAAAATAACTGATCAGACAAATAGTCTAATTTTTTCTGCTGAAAGGTTTTTTGCTTTAAGATTAATAATTGTAGTAATAAAATTTAAGGCACCTAAAATTGAAGAAATCCCTGCAAGGTGTAAAGAAAAAATTGTTAAGTCTACTGAAGGTCCTGAATGATAAAACGTTGATAAAGGTGGA
+
CCCCCGGGGGGGGGGGGGGGGGGGGGGGGGGGGGGGGGGGGGGGGGGGGGGGGGGGGGGGGGGGGGGGGGGGGGGGGGGGGGGGGGGGGGGGGGGGGGGGGGGGGGGGGGGGGGGGGGGGGGGGGGGGGGGGGGGGGGGGGGGGGGGGGGFGGGGGGGGGGGGGGGGFFGGGGGGGFGGAAFGGGGGGGGGFGCGGFDEGEFFFFFFFFFFFFFFGFA7@,@C@FEFFFF:AFDFFEGFF96AB68:>AB>(6B5B?FFFFFE6C<<48@E<=4;EC:?3??3>4).3;(1+;?>CC<01(
@M70528:330:000000000-K6D4P:1:1102:11050:2634 2:N:0:CTGAGCCGGT+CCTTCACGTA
TAAAACAGGGTCCCCTCCCCCTCTAGGGTCAAAAAAAGAGGTATTTAAGTTTCGGTCAGTTAAAAGTATTGTGATAGCTCCCGCTAACACTGGCAAAGATAAAAGAAGAAGAATGGCTGTTAAAATAACTGATCAGACAAATAGTCTAATTTTTTCTGCTGAAAGGTTTTTTGCTTTAAGATTAATAATTGTAGTAATAAAATTTAAGGCACCTAAAATTGAAGAAATCCCTGCAAGGTGTAAAGAAAAAATTGTTAAGTCTACTGAAGGTCCTGAATGATAAAACGTTGATAAAGGTGGA
+
CCCCCGGGGGGGGGGGGGGGGGGGGGGGGGGGGGGGGGGGGGGGGGGGGGGGGGGGGGGFGGGGGGGGGGGGGGGGGFGGGGGGGGGGGGGGGGGGGGGGGGGGGGGGGGGGGGGGGGGFGGGGGGGGGGGGAFGGGGGGGGGGGGGGGGFGF9EFGGGGGGGFFCEGGGGEGGGFFGGGGGGGGGGGGGGGGGFGFGFGEEFFFAEFFFFAFGFGFFGFGFCFFEFFF2=AFFFB@EDC;6EAECDDF(9BEF5:74+1.+<CCEFFF;(//>ACDFFFFFFC<@>@FFG+:?<<C7(-(
@M70528:330:000000000-K6D4P:1:1102:13958:2654 2:N:0:CTGAGCCGGT+CCTTCACGTA
TAAAACAGGGTCCCCTCCCCCTCTAGGGTCAAAAAAAGAGGTATTTAAGTTTCGGTCAGTTAAAAGTATTGTGATAGCTCCCGCTAACACTGGCAAAGATAAAAGAAGAAGAATGGCTGTTAAAATAACTGATCAGACAAATAGTCTAATTTTTTCTGCTGAAAGGTTTTTTGCTTTAAGATTAATAATTGTAGTAATAAAATTTAAGGCACCTAAAATTGAAGAAATCCCTGCAAGGTGTAAAGAAAAAATTGTTAAGTCTACTGAAGGTCCTGAATGATAAAACGTTGATAAAGGTGGA
+
CCCCCGGGGGGGGGGGGGGGGGGGGGGGGGGGGGGGGGGGGGGGGGGGGGGGGGGGGGGGGGGGGGGGGGGFGGGGGGGGGGGGGGGGGGGGCFGGGGGGGFGGGGGGGGGGGGGGGGGGGGGGGGGGGGGGGGGGGGGGGGFGGFFGGGFGGGDGGGGFFFGFAFGGGGGGGFGGD=@FGFFFFFGGGGGGGAFG?ECECFFFFFFF5AFFFGFC>DEEG>8EFC@CF7BFFBBF>FGG@EFA6CB5A>2BFFFF5B@?CAEFC<?<E;@EEEFC>F))55?6>E:@@65@>96;7@(4(
@M70528:330:000000000-K6D4P:1:1102:20131:2668 2:N:0:CTGAGCCGGT+CCTTCACGTA
TAAAACAGGGGCTCCCTGTCTCTTATACACATCTGACGCTGCCGACGATACGTGAAGGGTGTAGATCTCGGTGGTCGCCGTATCATTAAAACAAAAAAATATCGAAAAATATAAGCAACGACGCACGAAGTCATCTATCACTTCTATTACTCACTGCCGACAGTCTCCACATCACGTCCAAGCATGACACCGAGCACACAACTTACTACATAACCCACACAGTGGCTACACTGTACGTGTCTTCATTACACACAAATGTGCTGTCCCCTCACGTCACGCTGCTTCGACCACTGATTTTACC
+
CCCCCGGGGGGGFGGGGGGGGGGGGGFGFGGFGGGGGGGGGGGGGGGGBFFGGGGGGGGFGB<EF9FCFFG@FF,CC:FE+84B?F<<EFGG88FGF@+,C,,+4,++99,,,5,,,,0+:@++++8>:++,,6,,,3,,+,+33,,,83=;=8,,,346F+*7,+7,3D,,,7,*3***,,*,6,6*,,4*)*)2),2*(6/.*0+++)3+12)2)3*/*))))/();.6+*))1(**+().*--))/)).(.())*/.)*)*3)).(((,,.((1*4,(()))(-,((1**)))+)-..
@M70528:330:000000000-K6D4P:1:1102:11843:2669 2:N:0:CTGAGCCGGT+CCTTCACGTA
TAAAACAGGGTCCCCTCCCCCTCTAGGGTCAAAAAAAGAGGTATTTAAGTTTCGGTCAGTTAAAAGTATTGTGATAGCTCCCGCTAACACTGGCAAAGATAAAAGAAGAAGAATGGCTGTTAAAATAACTGATCAGACAAATAGTCTAATTTTTTCTGCTGAAAGGTTTTTTGCTTTAAGATTAATAATTGTAGTAATAAAATTTAAGGCACCTAAAATTGAAGAAATCCCTGCAAGGTGTAAAGAAAAAATTGTTAAGTCTACTGAAGGTCCTGAATGATAAAACGTTGATAAAGGTTGA
+
CCCCCGGGGGGGGGGGGGGGGGGGGGGGGGGGGGGGGGGGGGGGGGGGGGGGGGGGGGGGGGGGGGGFGGGGGGGGGGGGGGGGGGGGGGGGGGGGGGGFGGFGGGGGGFGGGGGGGGGGGGGFFGGGEGGGCEGGGGGGGGGGGGGGGGFGGGGGGGGGGGGGGGGGGGGGGGGGFGGGGGGFGGGGGGGG@CFC?FFGABFEFFFBFFFFFGFD59F@CFC5=:@AA<46A249:*>:@BEFCC>@A(65EFFFF8BE<AE6>;);8(;<8<<E4;5)))9/9@@@D23::3/.9@)3(
@M70528:330:000000000-K6D4P:1:1102:9100:2680 2:N:0:CTGAGCCGGT+CCTTCACGTA
TAAAACAGGGTCCCCTCCCCCTCTAGGGTCAAAAAAAGAGGTATTTAAGTTTCGGTCAGTTAAAAGTATTGTGATAGCTCCCGCTAACACTGGCAAAGATAAAAGAAGAAGAATGGCTGTTAAAATAACTGATCAGACAAATAGTCTAATTTTTTCTGCTGAAAGGTTTTTTGCTTTAAGATTAATAATTGTAGTAATAAAATTTAAGGCACCTAAAATTGAAGAAATCCCTGCAAGGTGTAAAGAAAAAATTGTTAAGTCTACTGAAGGTCTTGAATGATAACACGTTGATAAAGGTGGA
+
CCCCCFFGGFFGCEF,B66BCFGGFGGDFGGFGGGEFGGGFGGFFECFFEFC<B7@BFFG<EFFGGFFGGGGGGGGGGFFGDFGCGG8DC?FEFGGGGGGECEFFDGGGDCFFGGGGGGFCFGFFFFGFCFGGGFGGGGFGGGGGGGEFEF;DEEFGGGGGGGG8D@>,3=?ECGCDGGGGGFGGGGFGFGGGGGGFGFG=7=CFFFFFFC9FGFFFGGEGFEFFFFEF<3*;7>>>85?*9:@ACD=A9>BBF<6>=@?C+7:;<573;;A).;?;FCE?CC)7;363<C:D?1;+=B<(
@M70528:330:000000000-K6D4P:1:1102:9164:2693 2:N:0:CTGAGCCGGT+CCTTCACGTA
TAAAACAGGGTCCCCTCCCCCTCTAGGGTCAAAAAAAGAGGTATTTAAGTTTCGGTCAGTTAAAAGTATTGTGATAGCTCCCGCTAACACTGGCAAAGATAAAAGAAGAAGAATGGCTGTTAAAATAACTGATCAGACAAATAGTCTAATTTTTTCTGCTGAAAGGTTTTTTGCTTTAAGATTAATAATTGTAGTAATAAAATTTAAGGCACCTAAAATTGAAGAAATCCCTGCAAGGTGTAAAGAAAAAATTGTTAAGTCTACTGAAGGTCCTGAATGATAAGACGTTGATAAAGGTGGA
+
CCCCCGGGGGGGGGGGDFGGGGGGEFGFFGGFGGGGGGGGGGGGGGGGGEFGFGGGGGGEFCGGFGGGGGGGGGGGFGGGGGGGGGGCEFFFGFGGFGGGGFGFBEFGGGGGGGGGCFGEFGFGGGGGGGGGGGGFFGGGGGFGGGGGGGFDF?EGDGGGGGFF9DEG8EGGGGGGFGGGGF8DEEGFGGGFFGGGFG+@=EFCF7CFFFFFFGFGFCGFGFCAFEDFF>@F>B=FB:DE*:AFEE=BFBBFFF*+/+495AEFFEC)=1;E89))2173?E?))7;7??GCC3679?:?0
@M70528:330:000000000-K6D4P:1:1102:7110:2695 2:N:0:CTGAGCCGGT+CCTTCACGTA
TAAAACAGGGTCCCCTCCCCCTCTAGGGTCAAAAAAAGAGGTATTTAAGTTTCGGTCAGTTCAAAGTATTGTGATAGCTCCCGCTAACACTGGCAAAGATAAAAGAAGAAGAATGGCTGTTAAAATAACTGATCAGACAAATAGTCTAATGTTTTCTGCTGAAAGGTTTTTTGCTTTAAGATTAATAATTGTAGTAAGAAAATTTAAGGCACCTAAAATTGAAGAAATCACTGCAAGGTGTAAAGAAAAAATTGTTAAGTCAACTGAAGGTCCTGAATGATAAAACGTTGATAAAGGTGGA
+
6ABC86,,CCF<CEF,,8FBFEECFDFEGEE-CCD7+@F<8FFAFFE9CF9FCF7FC7D<A,CCFGGFG9C@@<CEEAFGE,@F@FEF@8EDE@FGFGGGGD<@E=F<FEEEGDD,8E>E@BB<EFDFGGFFFA<,@,?E=F@FFGG;9@+9@F8;DD8;,,@,@0>EFG@8C?8=9DFG8EEGF:@FCG8==FDD9,?==@85B79?6?FF5+9D>EG@7FE@FCCEF*:FA36;:DFFEEF68;54A)6=(8/B7+=@E+/;;BE33((/)/)/9:)/)6.7))656;C+79)6<710(
@M70528:330:000000000-K6D4P:1:1102:17851:2696 2:N:0:CTGAGCCGGT+CCTTCACGTA
TAAAACAGGGTCCCCTCCCCCTCTAGGGTCAAAAAAAGAGGTATTTAAGTTTCGGTCAGTTAAAAGTATTGTGATAGCTCCCGCTAACACTGGCAAAGATAAAAGAAGAAGAATGGCTGTTAAAATAACTGATCAGACAAATAGTCTAATTTTTTCTGCTGAAAGGTTTTTTGCTTTAAGATTAATAATTGTAGTAATAAAATTTAAGGCACCTAAAATTGAAGAAATCCCTGCAAGGTGTAAAGAAAAAATTGTTAAGTCTACTGAAGGTTCTGAATGATAAAACGTTGATAAAGGTGGA
+
CCCCCGGGGGGGGGGGGGGGGGGGGGGGGGGGGGGGGGGGGGGGGGGGGGEGGGGGGGGGEGGFGGGGGGGGFFGGGGGFGGGGGGGGGGGGGGGGFGGGGGFGGGGGGGGGGFGFGGGGFGGFGGGGGGGGGGGGCGGGFGGGGGGGGGFGGFG8EEGGFGGCFGGGGGGGGGGGFF=DDGFA=:FFGGFFC7FF7DFC=,?8<A?AA**;*;AFA,@=EACA8):CFF34*2:A:54,11AFE=23AD>DB=91*41937<FF<</716))/95+;)//)9>4).66(*1;)9C+7:1(
@M70528:330:000000000-K6D4P:1:1102:7965:2701 2:N:0:CTGAGCCGGT+CCTTCACGTA
TAAAAGGGTCCCCTCCCCCTCTAGGGTCAAAAAAAGAGGTATTTAAGTTTCGGTCAGTTAAAAGTATTGTGATAGCTCCCGCTAACACTGGCAAAGATAAAAGAAGAAGAATGGCTGTTAAAATAACTGATCAGACAAATAGTCTAATTTTTTCTGCTGAAAGGTTTTTTGCTTTAAGATTAATAATTGTAGTAATAAAATTTAAGGCACCTAAAATTGAAGAAATCCCTGCAAGGTGTAAAGAAAAAATTGTTAAGTCTACTGAAGGTCCTGAATGATAAAACGTTGATAAAGGTGGATA
+
CCCCCG>GEF8FFEFGEEFCFFFGFGGGGGGGGGGGGFEGGGGG,FFGAF,CFEGGGFFGDGGFFDFFGEFGCFGGG9FGGGGEEGGFFGGCFGFFDGG??E9DFAFFGGFDGECGGGGGGCFFGFFFFGEGGGGGFFFFDFFGGGGGGFFGGCAFGGGFAEFGGFFC?EGCGGFGD88DFGGCEFFF9DCEDGCFFE89EDFF?CFFFF?AFFAFC6<0:AC)67C)@)76AE@:.:;D7AEABB@253(9@6*=>=FEC+)*5.7(5)=73.6?CFE?664;2:=6=EF1:78<C60))
@M70528:330:000000000-K6D4P:1:1102:12216:2704 2:N:0:CTGAGCCGGT+CCTTCACGTA
TAAAACAGGGTCCCCTGTCTCTTATACACATCTGACGCTGCCGACGTACGTGAAGGGTGTAGATCTCGGTGGTCGCCGTATCATTAAAAAAAAAACAAAATACATATGAATTCCCTTCTCATGCTCATATTCTATCACTGCATCCAATCTACAATTATACACTTTTCACCTCTACATGCTTGCTAGCACCATTTACTTTCCACTACTATATCTCACCCTACGTATTCACTAGCTTGCTCTCTTCCTTCCACATATCCCTCTCGCCAGTCTGTTACGCTCCTCATGATACGTATCGTTACTC
+
CCCCCGGGGGGGGGGGGFGGGGGGGGGGGGGGGGGGGGGGGGGGGGGGGGEFFGGGGFGGGGGGGGGGGCEGG9CGGGGGFGGGA9FFGGGC@C>+,,4:,,,,,,,9,5,4A<:,482C<,,9E,,,,,6,,,,,,7,,633,,,,,,,+,,5,9,@,3,3,,3+,7,,3,,,23+,,,,6+8,,3+,6,,5,+51,+,*,0*0*++++4+42++/1*04501+(1*11**)**)/1>;;*9+*8*))))63+)+)2)((2/)3(,)/77)).1(**(-(.)))).)),*0*(-(*,,--
@M70528:330:000000000-K6D4P:1:1102:14554:2720 2:N:0:CTGAGCCGGT+CCTTCACGTA
TAAAACAGGGTCCCCTCCCCCTCTAGGGTCAAAAAAAGAGGTATTTAAGTTTCGGTCAGTTAAAAGTATTGTGATAGCTCCCGCTAACACTGGCAAAGATAAAAGAAGAAGAATGGCTGTTAAAATAACTGATCAGACAAATAGTCTAATTTTTTCTGCTGAAAGGTTTTTTGCTTTAAGATTAATAATTGTAGTAATAAAATTTAAGGCACCTAAAATTGAAGAAATCCCTGCAAGGTGTAAAGAAAAAATTGTTAAGTCTACTGAAGGTCCTGAATGATAAAACGTTGCTAAAGGTGGA
+
CCCBCGFGGGGFGFFGGGGGGGGGGGGGGGFFFGFFGECFGGGG@@FFDGEGFEEFFCFCEFFGFGGGGGGGGF9AEEFGGGGDGGGFGGFFF8E?FCGGGGGAFDFDFFGGFGGGGGGGGFFDFFGGGGGGEFFFFF<8=BFFFGFGGGFFGFEFGFGE=EGAFG>@DFGEGGGGFGFF9DC=DFFD==EGFGGGAEFGFFFFAFFFFAAF@5FGAFFFDFAE6@C;B;EFFB=9>FDF;:6:AE3B;@>=EFEF91=86F?A?;)741=4.73;7+7).6<)9@7@@<*2;?>@F421(
@M70528:330:000000000-K6D4P:1:1102:23822:2729 2:N:0:CTGAGCCGGT+CCTTCACGTA
TAAAACAGGGTCCCCTCCCCCTCTAGGGTCAAAAAAAGAGGTATTTAAGTTTCGGTCAGTTAAAAGTATTGTGATAGCTCCCGCTAACACTGGCAAAGATAAAAGAAGAAGAATGGCTGTTAAAATAACTGATCAGACAAATAGTCTAATTTTTTCTGCTGAAAGGTTTTTTGCTTTAAGATTAATAATTGTAGTAATAAAATTTAAGGCACCTAAAATTGAAGAAATCCCTGCAAGGTGTAAAGAAAAAATTGTTAAGTCTACTGAAGGTCCTGAATGATAAAACGTTGATAAAGGTGGA
+
CCCCCGGGGGGFGGGGGGGGGGGGGGGGGGGGGGGGGGGGGGGGGGGGGGGGGGGFGGGGGGGAFDFGGGGFGGDGCFGFFFGGDGGGGGGGDFFFGGGGGGGGGGGGGGGGGGGGGGGGGGGGGGGGGFFFFGGGGGGGGGGGGFGGGGFGGGGCGFGGGDFFGGDAFGGGGGGGFGGGGGGGGGGFGGGGGFFD<DFGEGFEFFFAFFFA>GAACDGFGF>5AEBE6<>>AD>8*:<?*9<>EEDFFFFFFFEFEBA?CFEFFF?;;4;>7;@EC:<EFFE39<63@D31;C<67@(((
@M70528:330:000000000-K6D4P:1:1102:8038:2740 2:N:0:CTGAGCCGGT+CCTTCACGTA
TAAAACAGGGTCCCCTCCCCCTCTAGGGTCAAAAAAAGAGGTATTTAAGTTTCGGTCAGTTAAAAGTATTGTGATAGCTCCCGCTAACACTGGCAAAGATAAAAGAAGAAGAATGGCTGTTAAAATAACTGATCAGACAAATAGTCTAATTTTTTCTGCTGAAAGGTTTTTTGCTTTAAGATTAATAATTGTAGTAATAAAATTTAAGGCACCTAAAATTGAAGAAATCCCTGCAAGGTGTAAAGAAAAAATTGTTAAGTCTACTGAAGGTCCTGAATGATAAAACGTTTATAAAGGTGGG
+
CCCCCGGGGGGGFGGGGGGGGGGGGGGGGGGGGGGGGGGGGGGGGGGGFGFGGGGGGGGGGGGGGGGGFGFGGCGGGGGDFCC@@FGFFGGGGGGGGGGGGGGGGGFAFGGGGGGGFGGEFGGGGGGGGGGGGGGGGGGGGFDDFFCGGG?FGGDGGGFGGED<FFDFFGGGGGGGDGGGGGGGDFGGGGGGCGGDFGFFEGFEFCFFFFFF>C6FFF;@GF8:=CDFFFBFF>DFE5DGBFEF*4(5A25@F=CF58:EEAF6F@CEF(;94><6;773<?34)/3:@(:1C911+.38(
@M70528:330:000000000-K6D4P:1:1102:22455:2753 2:N:0:CTGAGCCGGT+CCTTCACGTA
TAAAACAGGGTCCCCCCCCCCTCTAGGGTCAAAAAAAGAGGTATTTAAGTTTCGGTCAGTTAAAAGTATTGTGATAGCTCCCGCTAACACTGGCAAAGATAAAAGAAGAAGAATGGCTGTTAAAATAACTGATCAGACAAATAGTCTAATTTTTTCTGCTGAAAGGTTTTTTGCTTTAAGATTAATAATTGTAGTAATAAAATTTAAGGCACCTAAAATTGAAGAAATCCCTGCAAGGTGTAAAGAAAAAATTGTTAAGTCTACTGAAGGTCCTGAATGATAAAACGTTGATAAAGGTGGA
+
CCCCCGGGGGGGGGG7FGGGGGGGGGGGGGGGGGGGGGGGGGGGGGGGGGGGGGGGGDFFGGGGGGGGGGGGGGGGGGGGGGGGGGGFGGGGGGGGGGGGGGGGGGGGGGGGGGGGGGGFGGGGGGGGGGGGGFGGCFGGFGGGGGGGGGFGGGGFCFGGGGGGEFFGFGGEGGGGFGGGGGGGGGGCFFFFGGGGFGFFEFFFFFFAA;FFFFFFACGEGF8>B=BEF@@AF?;=@GFGFFEAEFFFFD@@1=EFECF7A4A=F7<A?F>A>FAA<:>>A>A9>?9<B?5*:>46@<BF(
@M70528:330:000000000-K6D4P:1:1102:19935:2771 2:N:0:CTGAGCCGGT+CCTTCACGTA
TAAAACAGGGTCCCCTCCCCCTCTAGGGTCAAAAAAAGAGGTATTTAAGTTTCGGTCAGTTAAAAGTATTGTGATAGCTCCCGCTAACACTGGCAAAGATAAAAGAAGAAGAATGGCTGTTAAAATAACTGATCAGACAAATAGTCTAATTTTTTCTGCTGAAAGGTTTTTTGCTTTAAGATTAATAATTGTAGTAATAAAATTTAAGGCACCTAAAATTGAAGAAATCCCTGCAAGGTGTAAAGAAAAAATTGTTAAGTCTACTGAAGGTCCTGAATGATAAAACGTTGATAAAGGTGGA
+
CCCCCGGGGGGGGGGGGGGGGGGGGFGGGGGGGGGGGGGGGDGGGGGGGGGGGGGGGGGGGGGGGGGGGGGGGGGGGGGGGGGGGGGGGGGGGGGGGGGGGGGGGGGGGGGGGGGGGGGGGGGGGGGGGGGGFGGGGGGGGGGGGGGGGGFGGGGGGGGGGGGFAFFGGGGGGGGGFGGGGGGGGGGGGGFGGGGF7DFGFGFFFFFFFFFFFGFGFGGFGFE@FFFFFEB4ADDFEFFFB@E=<:23A=@DEFFFC:=CCFFFGEEFEE;EEEFFFFF<<<EEC818DFGCF<4;7;26(
@M70528:330:000000000-K6D4P:1:1102:15091:2780 2:N:0:CTGAGCCGGT+CCTTCACGTA
TAAAACAGGGTCCCCTCCCCCTCTAGGGTCAAAAAAAGAGGTATTTAAGTTTCGGTCAGTTAAAAGTATTGTGATAGCTCCCGCTAACACTGGCAAAGATAAAAGAAGAAGAATGGCTGTTAAAATAACTGATCAGACAAATAGTCTAATTTTTTCTGCTGAAAGGTTTTTTGCTTTAAGATTAATAATTGTAGTAATAAAATTTAAGGCACCTAAAATTGAAGAAATCCCTGCAAGGTGTAAAGAAAAAATTGTTAAGTCTACTGAAGGTCCTGAATGATAAAACGTTGATAAAGGTGGA
+
CCCCCGGGGGGGGGGGGGGGGGGGGGGGGGGGGGGGGGGGGGGGGGGGGGGGGGGGGGGGGGGGGGGGGGGGGGGGGGGGGGGGGGGGGGGGGGGGGGGGGGGGGGGGGGGGGGGGGGGFGGGGGGGGGGGGGGGGGGGGGGGGGGGGGGFGGGGGDGFDGGGGGGGGGGGGGGGGFGGGGGGGGGGGGGGGGGGGFGFGFFFFFFFFAFFFFGFGFGGFGFEFFFFFF@FAFFDF=FEGBEFAEFF=AD5:EFCC<BCCEFEFGFEFFEEF=<@CFFFFEC57)79@@1::@CCEGF:?0
@M70528:330:000000000-K6D4P:1:1102:22038:2800 2:N:0:CTGAGCCGGT+CCTTCACGTA
TAAAACAGGGTCCCCTCCCCCTCTAGGGTCAAAAAAAGAGGTATTTAAGTTTCGGTCAGTTAAAAGTATTGTGATAGCTCCCGCTAACACTGGCAAAGATAAAAGAAGAAGAATGGCTGTTAAAATAACTGATCAGACAAATAGTCTAATTTTTTCTGCTGAAAGGTTTTTTGCTTTAAGATTAATAATTGTAGTAATAAAATTTAAGGCACCTAAAATTGAAGAAATCCCTGCAAGGTGTAAAGAAAAAATTGTTAAGTCTACTGAAGGTCCTGAATGATAAAACGTTGATAAAGGTGGA
+
CCCCCGGGGGGGGGGGGGGGGGGGGGGGGGGGGGGGGGGGGGGGGGGGGGGGGGGGGGGGGGGGGGGGGGGGGGGGGGGGGGGGGGGGGGGGGGGGGGGGGGGAEGGGGGGGGGGGGGGGGGGGGGGGGGGGGGGGGGGGGFGGGGGGGGFGGGGGGGGGGGGGGGGGGGGGGGGGFGGGGGGGGGGGGGGGGGGGFGFGFGFFFFFFFAAAFGFGFGGFGFEFFFFFF<E>FBDB@CEF;@FFCFBFFFFF:FEF4FBEFFFFC373<;@EEEE<;;<EECFF9818@65+:<EEG@:?(
@M70528:330:000000000-K6D4P:1:1102:13152:2828 2:N:0:CTGAGCCGGT+CCTTCACGTA
TAAAACAGGGTCCCCTCCCCCTCTAGGGTCAAAAAAAGAGGTATTTAAGTTTCGGTCAGTTAAAAGTATTGTGATAGCTCCCGCTAACACTGGCAAAGATAAAAGAAGAAGAATGGCTGTTAAAATAACTGATCAGACAAATAGTCTAATTTTTTCTGCTGAAAGGTTTTTTGCTTTAAGATTAATAATTGTAGTAATAAAATTTAAGGCACCTAAAATTGAAGAAATCCCTGCAAGGTGTAAAGAAAAAATTGTTAAGTCTACTGAAGGTCCTGAATGATAAAACGTTGATAAAGGTGGA
+
CCCCCGGGGGGGGGGGGGGGGDFGGGGGGGGGGGGGGGGGGGGFFGGGGGGFGGGCCGGGGGFFFGGGGGEFEFGGFGGGGGGGGGGGGGGGGGGGGGGGGGGFGGE8FG8EGGGGGGGFFGCGGGGGGGGGGGGFGGGGGGCGGGGGGG?DAEGGGEEEGFGGCFFGGFGGGGGGFFGGGDDFFGGGGGGGGGFGAFFGFGFFFFFFA*@9FFFGFGGBGFFBF5@CF=BFABBFB:>?><ECEFDDA>=@EFFFC>FECC<CFE?37;E<79<CCCEE3369C73687C;:CCCG<B0(
@M70528:330:000000000-K6D4P:1:1102:17298:2853 2:N:0:CTGAGCCGGT+CCTTCACGTA
TAAAACAGGGTCCCCTCCCCCTCTAGGGTCAAAAAAAGAGGTATTTAAGTTTCGGTCAGTTAAAAGTATTGTGATAGCTCCCGCTAACACTGGCAAAGATAAAAGAAGAAGAATGGCTGTTAAAATAACTGATCAGACAAATAGTCTAATTTTTTCTGCTGAAAGGTTTTTTGCTTTAAGATTAATAATTGTAGTAATAAAATTTAAGGCACCTAAAATTGAAGAAATCCCGGCAAGGTGTAAAGAAAAAATGGTTAAGTCTACTGAAGGTCCTGAATGATAAAACGTTGATAAAGGTGGA
+
CCCCCGGGGGGGGGGGGGGGGGGGGGGGGGGGGGGGGGGGGGGGGGGGGGGFGGGGGGFFGGGGGGFGGGGGGGGGGGGGGGGGGGGFGGGGGGGGGGGGGGGGGGGGGGGGGGGGGGGGGGGGGGGGGGGGGFFGGGGGGFFG,CEGGFFFGG>FGGGFGGGFGGGCDGGGGGGGFGGGGFFGFDFCF;CACF;@A,;A@C78A<9CA*6*3*39>7:)7<8AC:5=+))*:)09>D:B.7/=?CDDFB@@)/;;9+;75@?:7)<AFE;4).7>;;C)6C?37;:@(35:>A9AG,(3(
@M70528:330:000000000-K6D4P:1:1102:10104:2855 2:N:0:CTGAGCCGGT+CCTTCACGTA
TAAAACAGGGTCCCCTCCCCCTCTAGGGTCAAAAAAAGAGGTATTTAAGTTTCGGTCAGTTAAAAGTATTGTGATAGCTCCCGCTAACACTGGCAAAGATAAAAGAAGAAGAATGGCTGTTAAAATAACTGATCAGACAAATAGTCTAATTTTTTCTGCTGAAAGGTTTTTTGCTTTAAGATTAATAATTGTAGTAATAAAATTTAAGGCACCTAAAATTGAAGAAATCCCTGCAAGGTGTAAAGAAAACATTGTTAAGTCTACTGAAGGTCCTGAATGATAAAACGTTGATAAAGGTGGA
+
CCCCCGGGGGGGGGGGGGGGGGGGGGGGGGGGGGGGGGGGGGGGGGGGGGGGGGGGGGGGFGGGGGGGGGGGGGGGGGGGGGGGGGGGGGGGGGGGGGGGGGGGGGGGGGGGGGGGGGGGFGGGGGGGGGGGGGGGGGGG8E?FGGGGFGFGGFGFGGFGGGGGGGGGGGGGGGGGFGGGGGGGGGGGFGGGGGGGFGFGFFFFFFFAFFFFFGFGFCCEGF7>FFFFF2:AAB@FB5DGB=EFFE=BF(5=EFEFCFFFFAEFC35341;EE3=3;:CECCE>EFFFFFC@:<CEFF11(
@M70528:330:000000000-K6D4P:1:1102:23316:2855 2:N:0:CTGAGCCGGT+CCTTCACGTA
TAAAACAGGGTCCCCTCCCCCTCTAGGGTCAAAAAAAGAGGTATTTAAGTTTCGGTCAGTTAAAAGTATTGTGATAGCTCCCGCTAACACTGGCAAAGATAAAAGAAGAAGAATGGCTGTTAAAATAACTGATCAGACAAATAGTCTAATTTTTTCTGCTGAAAGGTTTTTTGCTTTAAGATTAATAATTGTAGTAATAAAATTTAAGGCACCTAAAATTGAAGAAATCCCTGCAAGGTGTAAAGAAAAAATTGTTAAGTCTACTGAAGGTCCTGAATGATAAAACGTTGATAAAGGTGGA
+
CCCCCGGGGGGFGGGGGGGGGGGGGGGGGGGGGGGGGFFGGEGGGGGGGGGGGGGGGGGGGGGGGGGGGGGGGGGGGGGGGGGGDGGFGGGGGFGGGGGGGGGGGGGGGGGGGGGGGGDEGGGGFFGGGGGGGGGGGGGDFGGFGGFGGGDGGGGFGGGGGGGFGGGCFGGGGGGGFGGGFFFGGGGGGGGGGGFFFGFGEGFFFFFFFFFFFGFFFEF@GFCBFE@CF)>4;@>A>;>DE;E=AE3BA==:BFFFCB:CFFE6<;..7144/7=<>C?E?EE6>E;=@@3+3?EEFF23(
@M70528:330:000000000-K6D4P:1:1102:22381:2859 2:N:0:CTGAGCCGGT+CCTTCACGTA
TAAAACAGGGTCCCCTCCCCCTCTAGGGTCAAAAAAAGAGGTATTTAAGTTTCGGTCAGTTAAAAGTATTGTGATAGCTCCCGCTAACACTGGCAAAGATAAAAGAAGAAGAATGGCTGTTAAAATAACTGATCAGACAAATAGTCTAATTTTTTCTGCTGAAAGGTTTTTTGCTTTAAGATTAATAATTGTAGTAATAAAATTTAAGGCACCTAAAATTGAAGAAATCCCTGCAAGGTGTAAAGAAAAAATTGTTAAGTCTACTGAAGGTCCTGAATGATAAAACGTTGATAAAGGTGGA
+
CCCCCGGGGGGGGGGGGFFGGGGGFGGGGGGGGGGGGGGGGGGGGGGGGGGGGGGGGGGGGGGGGCFGGGGGGGGGGGGGGGGGGGGGGGGGGGGGGGGGGGGGFGGGGGGGGGGGGGGEFGGGGGGGFAFGGGGGGGGGGGGGFGGGGGFGGGGFFGGGGGEE9FGFGGFGGGGGFGGGGGGGGGGGGGGGGGGGFGFGFGFEFFFFFFFFFFFGFGGEFFEFFFD@F);4A2<A>EDFFFEBEFB>ABBBEFEF?BCE?F?@C@<7;=@E@<4;;;6@6<<9><93@<D+;C<E?EBF(
@M70528:330:000000000-K6D4P:1:1102:11474:2860 2:N:0:CTGAGCCGGT+CCTTCACGTA
TAAAACAGGGTCCCCTCCCCCTCTAGGGTCAAAAAAAGAGGTATTTAAGTTTCGGTCAGTTAAAAGTATTGTGATAGCTCCCGCTAACACTGGCAAAGATAAAAGAAGAAGAATGGCTGTTAAAATAACTGATCAGACAAATAGTCTAATTTTTTCTGCTGAAAGGTTTTTTGCTTTAAGATTAATAATTGTAGTAATAAAATTTAAGGCACCTAAAATTGAAGAAATCCCTGCAAGGTGTAAAGAAAAAATTGTTAAGTCTACTGAAGGTCCTGAATGATAAAACGTTGATAAAGGTGGA
+
CCCCCGGGGGGGGGGGGGGGGGGGGGGGGGGGGGGGGGGGGGGGGGGGGGGGGGGGGGGGGGGGGGGGGGGGGGGGGGGGGGGGGGGGGGGGGGGGGGGGGGGGGGGFFGGGGGGGGGGGGGGGGGGGGGGGGGGGGGGGGGGGFGGGGGFGGGGGGGGGGGGGGGGGGGGGGGGGFGGGGGGGGGGGGGGGGGGGFGFGEFFFFFFFFFFFFFFFFAFFGFFEFFDEBEFAADFFBDGEEFFFFEDFFFFFFFCFFFFFEFFFGFEEFFFEEEFFCFFFFFFC<F>5@0*;F<CFGE0:(
@M70528:330:000000000-K6D4P:1:1102:22703:2862 2:N:0:CTGAGCCGGT+CCTTCACGTA
TAAAACAGGGTCCCCTCCCCCTCTAGGGTCAAAAAAAGAGGTATTTAAGTTTCGGTCAGTTAAAAGTATTGTGATAGCTCCCGCTAACACTGGCAAAGATAAAAGAAGAAGAATGGCTGTTAAAATAACTGATCAGACAAATAGTCTAATTTTTTCTGCTGAAAGGTTTTTTGCTTTAAGATTAATAATTGTAGTAATAAAATTTAAGGCACCTAAAATTGAAGAAATCCCTGCAAGGTGTAAAGAAAAAATTGTTAAGTCTACTGAAGGTCCTGAATGATAAAACGTTGATAAAGGTGGG
+
CCCCCGGGGGGGGGGGGGGGGGGGGGGGGGGGGGGGGGGGGGGGGGGGGGGGGGGGGGGGGGGGGGGGGGGGGGGGGGGGGGGGGGGGGGGGFGGGGGGGGGGGGGGGGGGGGGGGGGGGGGGGGGGGGGGGGGGGGGGGGGGGGGGGGGFGGGGGGGGGGGGGGGGGGFFEGGGGFGGGGGGGGGGGGGGGGGGGFGFGFGFFCFFFFAAFFGFGFFGFGFCAFFCEFBE4F=<9:FGGFFFFFFFFFDBBFFFFEBFEECFFGFFFE3@9@EECFFF<CEFFFFFFFFFCFEEFGEFB(
@M70528:330:000000000-K6D4P:1:1102:19991:2863 2:N:0:CTGAGCCGGT+CCTTCACGTA
TAAAACAGGGTCCCCTCCCCCTCTAGGGTCAAAAAAAGAGGTATTTAAGTTTCGGTCAGTTAAAAGTATTGTGATAGCTCCCGCTAACACTGGCAAAGATAAAAGAAGAAGAATGGCTGTTAAAATAACTGATCAGACAAATAGTCTAATTTTTTCTGCTGAAAGGTTTTTTGCTTTAAGATTAATAATTGTAGTAATAAAATTTAAGGCACCTAAAATTGAAGAAATCCCTGCAAGGTGTAAAGAAAAAATTGTTAAGTCTACTGAAGGTCCTGAATGATAAAACGTTGATAAAGGTGGA
+
CCCCCGGGGGGGGGGGGGGGGGGGGGGGGGGGGGGGGGGGGGGGGGGGGGGGGGGGGGGGGGGGGGGGGGGGGGGGGGGGGGGGGGGGGGGGGGGGGGGGGGGGGGGGGGGGGGGGGGGGGGGGGGGGGGGGGGGGGGGGGGGGGGGGGGFGGGGGGGGGGGGGGGGGGGGGGGFGFGGFGGGGGFGGGGGGGGGGFGFGFGFFFFFFFFFFFFFGFGGFGFFFFFFFFFFFFFFFBCDCEEFFFFFFFFBDFFFFEFFE?AFFGF3<E16>@AAFCFFAECEEFFFDF<<:@?>C?@26(
@M70528:330:000000000-K6D4P:1:1102:8168:2863 2:N:0:CTGAGCCGGT+CCTTCACGTA
TAAAACAGGGTCCCCTCCCCCTCTAGGGTCAAAAAAAGAGGTATTTAAGTTTCGGTCAGTTAAAAGTATTGTGATAGCTCCCGCTAACACTGGCAAAGATAAAAGAAGAAGAATGGCTGTTAAAATAACTGATCAGACAAATAGTCTAATTTTTTCTGCTGAAAGGTTTTTTGCTTTAAGATTAATAATTGTAGTAATAAAATTTAAGGCACCTAAAATTGAAGAATTCCCTGCAAGGTGTAAGGAAAAAATTGTTAAGTCTACTGAAGGTCCTGAATGATAAACCGTTGATAAAGGTGGA
+
CCCCCGGGGGGGGGGGGGGGGGGGGGGGGGGGGGGGGGFF8CEGGD9DEFGECFEFCCFG9FGGFFEAFEFFFCAD?<AFGCCC=F@,:=ADA,FC<EC,FFG9FGGCFEAF<EG<,,?FDFGG=EFFEA4,AEE=9DGG6>8@C;@DEG?GGGCB9;;4A=DCFGGGGGGGGCFGFGGG8FFGCAEFGFGDFGFG@EFFEDFFAFCFF?FFC>CGFAF)288AFF*;B6*+*)74:*>@6@F+7>@0A==@@FF8>+1*1+.+>3))7(.4))3>8:).).)9)((68<9+;C;EFF2:(
@M70528:330:000000000-K6D4P:1:1102:23307:2872 2:N:0:CTGAGCCGGT+CCTTCACGTA
TAAAACAGGGTCCCCTCCCCCTCTAGGGTCAAAAAAAGAGGTATTTAAGTTTCGGTCAGTTAAAAGTATTGTGATAGCTCCCGCTAACACTGGCAAAGATAAAAGAAGAAGAATGGCTGTTAAAATAACTGATCAGACAAATAGTCTAATTTTTTCTGCTGAAAGGTTTTTTGCTTTAAGATTAATAATTGTAGTAATAAAATTTAAGGCACCTAAAATTGAAGAAATCCCTGCAAGGTGTAAAGAAAAAATTGTTAAGTCTACTGAAGGTCCTGAATGATAAAACGTTGATAAAGGTGGA
+
CCCCCGGGGGGGGGGGGGGGGGGGGGGGGGGGGGGGGGGGGGGGGGGGGGGGGGGFGGGGGGGGGGGGGGGGGGGGGGFGGGGGGGGFGGGGGGGGGGGGGGGGGGGGGGGGFGGGGGGGGGGGGGGGGGGGFGGGGGGGGGGGGGGGGG@FGGGGFGGGGGGGGGGGGFCGGGGGFGGGGGGGGGGGGGFGGGGGFGFGFGFFFFFFFFFF>GFFFDGFGAA@CEDEA:@AFBB>@FFGFFFFEEDBFDBFFFFFCBCC3;EFFE?@8@;>4@FFFFEFFEEFF<;DFFG>FFFFFEBB0
@M70528:330:000000000-K6D4P:1:1102:8241:2879 2:N:0:CTGAGCCGGT+CCTTCACGTA
TAAAACAGGGTCCCCTCCCCCTCTAGGGTCAAAAAAAGAGGTATTTAAGTTTCGGTCAGTTAAAAGTATTGTGATAGCTCCCGCTAACACTGGCAAAGATAAAAGAAGAAGAATGGCTGTTAAAATAACTGATCAGACAAATAGTCTAATTTTTTCTGCTGAAAGGTTTTTTGCTTTAAGATTAATAATTGTAGTAATAAAATTTAAGGCACCTAAAATTGAAGAAATCCCTGCAAGGTGTAAAGAAAAAATTGTTAAGTCTACTGAAGGTCCTGAATGATAAAACGTTGATAAAGGTGGA
+
CCCCCGGGGGGGGGGGGGGGGGGGGGGGGGGGGGGGGGGGGGGGGGGGGGGGGGGGGGGGGGGGFGGGGGGGGGGGGGGGGGGGGGGGGGGGGGGGGGGGGGGGGGGGGGGGGGGGGGGFGGFFGGGGGGGGGGGGGGGGFGGGGGGGGGFGGGGGFGDGGGGGGGGGGGFGGGGGCDFGGGGGGGGGGGGGGGGGFGFGEGFFFFCFFFFFFGFGFGGFFA8=FFFFF=EAFFFFEDFGFFEAEE@BF>@BFFFF4BFE?=CFG85=@(6479=>02.7CECC<F9@@(>1;?777;>?(
@M70528:330:000000000-K6D4P:1:1102:12266:2883 2:N:0:CTGAGCCGGT+CCTTCACGTA
TAAAACAGGGTCCCCTCCCCCTCTAGGGTCAAAAAAAGAGGTATTTAAGTTTCGGTCAGTTAAAAGTATTGTGATAGCTCCCGCTAACACTGGCAAAGATAAAAGAAGAAGAATGGCTGTTAAAATAACTGATCAGACAAATAGTCTAATTTTTTCTGCTGAAAGGTTTTTTGCTTTAAGATTAATAATTGTAGTAATAAAATTTAAGGCACCTAAAATTGAAGAAATCCCTGCAAGGTGTAAAGAAAAAATTGTTAAGTCTACTGAAGGTCCTGAATGATAAAACGTTGATAAAGGTGGA
+
CCCCCGGGGGGGGGGGGGGGGGGGGGGGGGGGGGGGGGGGGGGGGGGGGGGGGGGGGFGGGGGGGGGGGGGGGGGGGGGGGGGGGGGGGGGGGGGGGGGGGGGGGGGGFGGGGGGFGGDFGGGGGGGGGGGGFGGGGGGGGGGGGGGGGGFGGGGGGGGGGGGFGGGGCGGGGGGGFGGGGGGGGGGGGGGGFFF@FGFGFGFFFFF5FAFFFFFGFGGFFFA59@CEFE@FFBFFE>C,**:AEEF=F>@D:8?FEF=@CFCFGECFEEE>7>3CGGFFEC<3>E>8@;F@7?E9E<01(
@M70528:330:000000000-K6D4P:1:1102:14087:2890 2:N:0:CTGAGCCGGT+CCTTCACGTA
TAAAACAGGGTCCCCTCCCCCTCTAGGGTCAAAAAAAGAGGTATTTAAGTTTCGGTCAGTTAAAAGTATTGTGATAGCTCCCGCTAACACTGGCAAAGATAAAAGAAGAAGAATGGCTGTTAAAATAACTGATCAGACAAATAGTCTAATTTTTTCTGCTGAAAGGTTTTTTGCTTTAAGATTAATAATTGTAGTAATAAAATTTAAGGCACCTAAAATTGAAGAAATCCCTGCAAGGTGTAAAGAAAAAATTGTTAAGTCTACTGAAGGTCCTGAATGATAAAACGTTGATAAAGGTGGA
+
CCCCCGGGGGGGGGGGGGGGGGGGGGGGGGGGGGGGGGGGGGGGGGGGGGGGGGDFGGGGGGGGGGGGGGGGGGGGGGGGGGGGGGGGGGGGGGGGGGGGGGGGGGGGGGGGGGGFGGGGGGGGGGGGGGGGGGGGGGGGGGGGGGGGGGFGGGGGGCCGGGGGGGGGGGGGGGGGFGGGGGGGGGGGGGGGGGGG9EFCCFCEFFFFFFFFFGF>FCFFDFCEF5CEAEFFFFFBFGGGF@EF6>>BABFFFFEF*14@?F5AA)7);(;@@F8)2:?EFFF3<<;3@FFD>)6>742:(
@M70528:330:000000000-K6D4P:1:1102:11272:2892 2:N:0:CTGAGCCGGT+CCTTCACGTA
TAAAACAGGGTCCCCTCCCCCTCTAGGGTCAAAAAAAGAGGTATTTAAGTTTCGGTCAGTTAAAAGTATTGTGATAGCTCCCGCTAACACTGGCAAAGATAAAAGAAGAAGAATGGCTGTTAAAATAACTGATCAGACAAATAGTCTAATTTTTTCTGCTGAAAGGTTTTTTGCTTTAAGATTAATAATTGTAGTAATAAAATTTAAGGCACCTAAAATTGAAGAAATCCCTGCAAGGTGTAAAGAAAAAATTGTTAAGTCTACTGAAGGTCCTGAATGATAAAACGTTGATAAAGGTGGA
+
CCCCCGGGGGGGGGGGGGGGGGGGGGGGGGGGGGGGGGGGGGGGGGGGGGGGGGGGGGGGGGGGGGGGGGGGGGGGFGGGGGGGGGGGGGGGGGGGGGGGGGGGGGGGGGGGGGGGGGGGGGGGFGGGGGGGGGGGGGGGGGGGGGGGGGFGGGGGGGGGGGGFDGGGGGGGGGGGFGGGGGGGGGGGGGGGGGGGFGFGFGFEFFFFFFFFFGFGFGFCFF@EF)@@6=B4;>BA=CFEEEFFEFFFF=9@FFEFCFFF3AEFFEEEFF@A4@AE6CCFCEFCEFB@@@97:CEEDF:B0
@M70528:330:000000000-K6D4P:1:1102:18453:2897 2:N:0:CTGAGCCGGT+CCTTCACGTA
TAAAACAGGGTCCCCTCCCCCTCTAGGGTCAAAAAAAGAGGTATTTAAGTTTCGGTCAGTTAAAAGTATTGTGATAGCTCCCGCTAACACTGGCAAAGATAAAAGAAGAAGAATGGCTGTTAAAATAACTGATCAGACAAATAGTCTAATTTTTTCTGCTGAAAGGTTTTTTGCTTTAAGATTAATAATTGTAGTAATAAAATTTAAGGCACCTAAAATTGAAGAAATCCCTGCAAGGTGTAAAGAAAAAATTGTTAAGTCTACTGAAGGTCCTGAATGATAAAACGTTGATAAAGGTGGA
+
CCCCCGGGGGGGGGGGGGGGGGGGGGGGCGGGGGGGGGGGGGGGGGGGGGFGGGGGGGFFFGFGGGGGGGGGGGFGACFCFGGGGGGGGFFGGGGGGGGGGGGGGGGGGGGGGGGGGGGGGGGFGGDGGFGGGGGGGGGGGGGGGGCEFAFCFFEFGGGGGGGFGGFAFGFGGGGFEGFCGGFGGFGFGGFGGGGFFGFCCDAEFFCAFAFAAFFGFFCEGF=@FEFFF25>9):AEG?@>EFFA>((?>>B=CFFEFFC?A5A?8CE<@@<3>..;C7ACFFFFF;FD2:1;?44C3(4(
@M70528:330:000000000-K6D4P:1:1102:15016:2899 2:N:0:CTGAGCCGGT+CCTTCACGTA
TAAAACAGGGTCCCCTCCCCCTCTAGGGTCAAAAAAAGAGGTATTTAAGTTTCGGTCAGTTAAAAGTATTGTGATAGCTCCCGCTAACACTGGCAAAGATAAAAGAAGAAGAATGGCTGTTAAAATAACTGATCAGACAAATAGTCTAATTTTTTCTGCTGAAAGGTTTTTTGCTTTAAGATTAATAATTGTAGTAATAAAATTTAAGGTACCTAAAATTGAAGAAATCCCTGCAAGGTGTAAAGAACAAATTGTTAAGTCTACTGAAGTTCCTGAATGATAAAACGTTGATAAAGGTGGA
+
CCCCCGGGGGGGGGGGGGGGGGGFGGGGGGGGDGGGGGGFFFFFGAFGGFGGGGDCCGGGGGGGGGFGGGGGGGFGGDGGGGGGGGGFGGFGG?FGGGGEFGGGGGGGGGGGGGGFGGGFGGGEEFGGGGFFDEGGGFGGGC+@=EFGFGFFGFCEGGFGGGGGFGGGGGGGCCFFFFDFFGGGGGGFGGGFGGGGAGFECEF@FFFAF+BBFGFFFGGECA=69@5AAEFFFFDFBF>EBBEFECB(;(>BF6>F?88CCCEFG38>E*9?.?>)2;CFFF?47@365=>:;CCCFF1;(
@M70528:330:000000000-K6D4P:1:1102:17553:2902 2:N:0:CTGAGCCGGT+CCTTCACGTA
TAAAACAGGGTCCCCTCCCCCTCTAGGGTCAAAAAAAGAGGTATTTAAGTTTCGGTCAGTTAAAAGTATTGTGATAGCTCCCGCTAACACTGGCAAAGATAAAAGAAGAAGAATGGCTGTTAAAATAACTGATCAGACAAATAGTCTAATTTTTTCTGCTGAAAGGTTTTTTGCTTTAAGATTAATAATTGTAGTAATAAAATTTAAGGCACCTAAAATTGAAGAAATCCCTGCAAGGTGTAAAGAAAAAATTGTTAAGTCTACTGAAGGTCCTGAATGATAAAACGTTGATAAAGGTGGA
+
CCCCCGGFGGGGGGGGGGGGGGGGGGGGGGGGGGGGGGGGGGGGGGGGGGGFGGGGGGGGGGGGGGGGGGGGGGGGGGGGGGGGGGGGGGGGGGGGGGGGGGGGGGGGGGGGGGGGGGGGGGGGFGGGGFGGGGGGGGGGGGGGGGGGGGFGGGCFGFCFGGGGGGGGGGGGGGGGFFGGGGGGGGGFGGEGGGGGFGFGFGFEFCFFFFFFFGFGFFGFF6:AAE@EF=4>FB:AE>DGEF?6<EFFFBBFEFEC5:AC?=?6C89;@@;4=37<;FCA<ECFFFBFFF:@F?9EFEB:(
@M70528:330:000000000-K6D4P:1:1102:18390:2903 2:N:0:CTGAGCCGGT+CCTTCACGTA
TAAAACAGGGTCCCCTCCCCCTCTAGGGTCAAAAAAAGAGGTATTTAAGTTTCGGTCAGTTAAAAGTATTGTGATAGCTCCCGCTAACACTGGCAAAGATAAAAGAAGAAGAATGGCTGTTAAAATAACTGATCAGACAAATAGTCTAATTTTTTCTGCTGAAAGGTTTTTTGCTTTAAGATTAATAATTGTAGTAATAAAATTTAAGGCACCTAAAATTGAAGAAATCCCTGCAAGGTGTAAAGAAAAAATTGTTAAGTCTACTGAAGGTCCTGAATGATAAAACGTTGATAAAGGTGGA
+
CCCCCGGGGGGGGGGGGGGGGGGGGGGGGGGGGGGGGGGGGGGGGGGGGGGGGGDFGGGGGGGFGGGGGGGGGGGGGGGGGGGGGGGGGGFGGGGGGGGGGGGGGGGGGGGGGGGGGGGGGGGGGGGGGGGGGGGGGGGGGGCFGGGGGGFGGGGGGGGGGGGGGGGGGGGGGGGGFGGGGGGGGGGGGFGGGGGGFGFGF99CAFFFFFFFFDFGFGGFGFAA>@FFF@=AFB2AEFFC@B<C?E@@FFFFEFFA*=BEEFECG36A4@@<<EFFGFF)7?544@@FD6:+;?74E@>?(
@M70528:330:000000000-K6D4P:1:1102:18446:2914 2:N:0:CTGAGCCGGT+CCTTCACGTA
TAAAACAGGGTCCCCTCCCCCTCTAGGGTCAAAAAAAGAGGTATTTAAGTTTCGGTCAGTTAAAAGTATTGTGATAGCTCCCGCTAACACTGGCAAAGATAAAAGAAGAAGAATGGCTGTTAAAATAACTGATCAGACAAATAGTCTAATTTTTTCTGCTGAAAGGTTTTTTGCTTTAAGATTAATAATTGTAGTAATAAAATTTAAGGCACCTAAAATTGAAGAAATCCCTGCAAGGTGTAAAGATAAAATTGTTAAGTCTACTGAAGGTCCTGAATGATAAGACGTTGATAAAGGTGGA
+
9CCCCGGGGGGGGGFGGGGGGGGEGGGF8FFGGFGGGGGGGGDGGGGGGFDFGGGGGGFEFDCFFFGGGDGGGGGF,A<DGC@FDCFEFFFF?FFFGGGGGGGF9FGFGGGGGGGGGGGFGGGFF9FGGGGGGGGGFGGGFGFGGFGGGGFDFF6,BCFGGGGEG+@D8D=8C88EBFFGGDFGF:EDGFGFGGGGFFFEEEFFFFFFFFFF9C>5;DF@FFF=FE@AF))?9>2BB*5,1>AC*8*98>C?:69=/=A??FFFG*/0>1@E8@<6*3))16?)/4;;13F@+94>7)(((
@M70528:330:000000000-K6D4P:1:1102:15771:2921 2:N:0:CTGAGCCGGT+CCTTCACGTA
TAAAACAGGGTCCCCTCCCCCTCTAGGGTCAAAAAAAGAGGTATTTAAGTTTCGGTCAGTTAAAAGTATTGTGATAGCTCCCGCTAACACTGGCAAAGATAAAAGAAGAAGAATGGCTGTTAAAATAACTGATCAGACAAATAGTCTAATTTTTTCTGCTGAAAGGTTTTTTGCTTTAAGATTAATAATTGTAGTAATAAAATTTAAGGCACCTAAAATTGAAGAAATCCCTGCAAGGTGTAAAGAAAAAATTGTTAATTCTACTGAAGGTCCTGAATGATAAAACGTTGATAAAGGTTGA
+
CCCCCGGGGGGGGGGGGGGGGGGGGGGGGGGGGGGGGCGGGGGGGGGGFGGGGGGGGGGGGGFGGGGGGGGGGFGGGGGGGGGGGGGGCGGGFGFGGGGGGFGDFGGGGGCFFGFGGGGGGGGGGGDGGGCDFGAFGGGGGF?FFGGFFGFGFFGGFGGGGGGGFCGFGGGGEGGFDEED9DEFFFGFFFGGC,?FAFFECE7@?FFFFFAAADFFF7EE9C@A8CCFFFE9;=BF@@FC93:46;((/852(+11*4+8@ACCF37..(6;<EA7C@3).79)..2/6;<++119;<)3(
@M70528:330:000000000-K6D4P:1:1102:20111:2930 2:N:0:CTGAGCCGGT+CCTTCACGTA
TAAAACAGGGTCCCCTCCCCCTCTAGGGTCAAAAAAAGAGGTATTTAAGTTTCGGTCAGTTAAAAGTATTGTGATAGCTCCCGCTAACACTGGCAAAGATAAAAGAAGAAGAATGGCTGTTAAAATAACTGATCAGACAAATAGTCTAATTTTTTCTGCTGAAAGGTTTTTTGCTTTAAGATTAATAATTGTAGTAATAAAATTTAAGGCACCTAAAATTGAAGAAATCCCTGCAAGGTGTAAAGAAAAAATTGTTAAGTCTACTGAAGGTCCTGAATGATAAAACGTTGATAAAGGTGGA
+
CCCCCGFGGGGGGGGGGGGGGGGGGGGGGGGGGGGGGGGGGGGGGGGGGGGGGGGGGGGGGGGGGGGGGGGGGGGGGGGGGGGGGGGGGGGGGGGGGGGGGGEGGGGGGGGGGGGGGGGGGGGGGGGGGGGGGGGGGGGGFGGGGGGGGGFGGGGGGGGGGFFGGGGGCGGGGGGFFGGGGGGGGGGGGGGGGGGGFGFFEFFFFFFFFFFF?FFGFGGFGFE@F=CEFBEFFDFFB8>DBEFFEE=3FFFFFFFF?=BEEFEFFEC=E@E;4AEFFGFE3?EFCE>@DFFFFEEEG@:0(
@M70528:330:000000000-K6D4P:1:1102:15546:2931 2:N:0:CTGAGCCGGT+CCTTCACGTA
TAAAACAGGGTCCCCTCCCCCTCTAGGGTCAAAAAAAGAGGTATTTAAGTTTCGGTCAGTTAAAAGTATTGTGATAGCTCCCGCTAACACTGGCAAAGATAAAAGAAGAAGAATGGCTGTTAAAATAACTGATCAGACAAATAGTCTAATTTTTTCTGCTGAAAGGTTTCTTGCTTTAAGATTAATAATTGTAGTAATAAAATTTAAGGCACCTAAAATTGAAGAAATCCCTGTAAGGTGTAAAGAAAAAATTGTTAAGTCTACTGAAGGTCCTGAATGATAAAACGTTGATAAAGGTGGA
+
CCCCCGGGGGGGGGGGGGGGGGGGGGGGGGGGGGGGGGGGGGGGGGGGGGGGGGGGGGGGGGGGGGGGGGGGGGGGGGGGGGGGGGGGGGGGGGGGGGGGGGGGGGGGGGGGGFGDGGGGFGGGGGGGGFGGGGGGGGGGFGGGGFFGGGFGGGGGGGGGGGGGGGGGG,EFGGGGFGGFFGGGGGGGGGGGGGGGFFFFFFFFFFFFFACF?FFC?FGFGC@AFB@EF5C5C@EF5CDFE@EA?E9);5>BEA>B?FFFEFFFFFE3@3>E7<EC*7<A<9))989@@DF7;?4CFFED0
@M70528:330:000000000-K6D4P:1:1102:20727:2944 2:N:0:CTGAGCCGGT+CCTTCACGTA
TAAAACAGGGTCCCCTCCCCCTCTAGGGTCAAAAAAAGAGGTATTTAAGTTTCGGTCAGTTAAAAGTATTGTGATAGCTCCCGCTAACACTCGCAAAGATAAAAGAAGAAGAATGGCTGTTAAAATAACTGATCAGACAAATAGTCTAATTTTTTCTGCTGAAAGGTTTTTTGCTTTAAGATTAATAATTGTAGTAATAAAATTTAAGGCACCTAAAATTGAAGAAATCCCTGCAAGGTGTAAAGAAAAAATTGTTAAGTCTACTGAAGGTCCTGAATGATAAAACGTTGATAAAGGTGGA
+
CCCCCGGGGGGGGGGGGGGGGGGGGGGGGGGGGGGGGGGGGFGGGGGGGGGGGFDCCEGGGGGGGGGGGGGGGGFGGGGGGGGGGGGGGGG,D@FGGGGGGGGGGGGGGGGGEFGGFGGGGGGGGGGGGFGGGGGGGGGGGFGGGGGGGGFGGGGGGGGGGGGGGGGFGGGGGGGGFGGGGGGGFGFFGGGGGGGGACAFEGFFFFFFFFFFFDFGFGGFGFFEFFFFF=EFAFDF=@<?;>CF?EB=A9@BEFFF<;AEEFEF9@C<7@E<<EFFD7?A?E?)7@;@D;C@CABF7443(
@M70528:330:000000000-K6D4P:1:1102:22093:2950 2:N:0:CTGAGCCGGT+CCTTCACGTA
TAAAACAGGGTCCCCTCCCCCTCTAGGGTCAAAAAAAGAGGTATTTAAGTTTCGGTCAGTTAAAAGTATTGTGATAGCTCCCGCTAACACTGGCAAAGATAAAAGAAGAAGAATGGCTGTTAAAATAACTGATCAGACAAATAGTCTAATTTTTTCTGCTGAAAGGTTTTTTGCTTTAAGATTAATAATTGTAGTAATAAAATTTAAGGCACCTAAAATTGAAGAAATCCCTGCAAGGTGTAAAGAAAAAATTGTTAAGTCTACTGAAGGTCCTGAATGATAAAATGTTGATAAAGGCGGG
+
CCCCCGGGGGGFFEFGGEEGGGGGFFFFGGGGGGGGGGGGGGGFFGGFFEGF9FEFGGGGGGFGGGGGGGGGGGGGGFFFGGGGGGEEEFECAFFDFGGGGGGGGGGGGGGGGGGGGGD@9FEFDFGEGFDFGGF9EFGG?9DFEFGGGGFD=AECECGGGGGCADD9=FEDEGFGFGGGGFGGGFGGFGGGGGGGFGFGFC+5=CC56*99?7FFFFA8EC==BC8CF6:AF=>A6;>C=F?FEF=BFFBBE68B5+8@38?C;@C<@1=E=F<);CCAEE576)/755;1174>7((((
@M70528:330:000000000-K6D4P:1:1102:25075:2952 2:N:0:CTGAGCCGGT+CCTTCACGTA
TAAAACAGGGTCCCCTCCCCCTCTAGGGTCAAAAAAAGAGGTATTTAAGTTTCGGTCAGTTAAAAGTATTGTGATAGCTCCCGCTAACACTGGCAAAGATAAAAGAAGAAGAATGGCTGTTAAAATAACTGATCAGACAAATAGTCTAATTTTTTCTGCTGAAAGGTTTTTTGCTTTAAGATTAATAATTGTAGTAATAAAATTTAAGGCACCTAAAATTGAAGAAATCCCTGCAAGGTGTAAAGAAAAAATTGTTAAGTCTACTGAAGGTCCTGAATGATAAAACGTTGATAAAGGTGGA
+
CCCCCGGGGGGGGGGFGGGGGGGGGGGGGGGGGGGGGGGGGGGGGGGGGGGGGGGGGGGGGGGGGGGGGGGGGGGGGGGGGGGGGGGGGGGGGGGGGGGGGGGGGGGGGGGGGGGGGGGGGGGGGGGGGGGGGGGGGGGGGGGGGGGFGGFGGGGFGGGGGGGGGGGGGGGGGFGGFGGGFFGGGFGGGGGGGFGGA:=EA;E@FFFFFFFA9CFGF9<=<B@EFEDEF==AFFFFE5DF>E49A=2:AD2=;FFF?FFFEFCAGEC3<@@FEEFFC733CF?C<E1357::@C>CCE?<(
@M70528:330:000000000-K6D4P:1:1102:9528:2959 2:N:0:CTGAGCCGGT+CCTTCACGTA
TAAAACAGGGTCCCCTCCCCCTCTAGGGTCAAAAAAAGAGGTATTTAAGTTTCGGTCAGTTAAAAGTATTGTGATAGCTCCCGCTAACACTGGCAAAGATAAAAGAAGAAGAATGGCTGTTAAAATAACTGATCAGACAAATAGTCTAATTTTTTCTGCTGAAAGGTTTTTTGCTTTAAGATTAATAATTGTAGTAATAAAATTTAAGGCACCTAAAATTGAAGAAATCCCTGCAAGGTGTAAAGAAAAAATTGTTAAGTCTACTGAAGGTCCTGAATGATAAAACGTTGATAAAGGTGGA
+
CCCCCGGGGGGGGGGGGGGGGGGGGGGGGGGGGGGGGGGGGGGGGGGGGGGGGGGGGGGGGGGGGGGGGGGGGGGFGGGGGGGGGGGGGGGGGFGGGGGGGGGGFGGGGGGGGGGGGGGGGGGGGGGGGGGGGGGGGGGGGGGGGGGGGGFGGGGGGGGGGGGGGGGGGGGGGGGGFGGGGGGGGGGGGGGGGGGGFGCGFGFFFFFFFFFFFGFGFEGECFEFFFFCFB@4A2>@@:4?7@EFCFB3A9=D@FEFECFFFFE:@<37@3;E<AEFGGFF399))/:@@DFFGC>EC@?:(
@M70528:330:000000000-K6D4P:1:1102:14262:2965 2:N:0:CTGAGCCGGT+CCTTCACGTA
TAAAACAGGGTCCCCTCCCCCTCTAGGGTCAAAAAAAGAGGTATTTAAGTTTCGGTCAGTTAAAAGTATTGTGATAGCTCCCGCTAACACTGGCAAAGATAAAAGAAGAAGAATGGCTGTTAAAATAACTGATCAGACAAATAGTCTAATTTTTTCTGCTGAAAGGTTTTTTGCTTTAAGATTAATAATTGTAGTAATAAAATTTAAGGCACCTAAAATTGAAGAAATCCCTGCAAGGTGTAAAGAAAAAATTGTTAAGTCTACTGAAGGTCCTGAATGATAAATCGTTGATAAAGGTGGA
+
CCCCCGGGGGGGGGGGGGGGGGGGGGGGGGGGGGGGGGGGGGGGGGGGGGGGGGECFGGGGGGGGGGGGGGGGGGGGGGGGGGGGGGGGGGGGGGGDGGGGGGGGGGGGGGGGGGGGGGGFGGGDGGGGGGGFGGGGGGGGGCFGGGFGGDGGGDGGGGFGGGGGGGGGGGGGGCFFGFGGGGGGFGGGGGGGGGGFDCFFFFEFFF?ACFF@FFCFCGFG89CAC@EFBBFFDFFECDDBEFFEEFFF=BFFFEF?FFFFA7AC3CF@;@A@E@FC>C<).)1))6,682+:?C<FE?<(
@M70528:330:000000000-K6D4P:1:1102:22875:2979 2:N:0:CTGAGCCGGT+CCTTCACGTA
TAAAACAGGGTCCCCTCCCCCTCTAGGGTCAAAAAAAGAGGTATTTAAGTTTCGGTCAGTTAAAAGTATTGTGATAGCTCCCGCTAACACTGGCAAAGATAAAAGAAGAAGAATGGCTGTTAAAATAACTGATCAGACAAATAGTCTAATTTTTTCTGCTGAAAGGTTTTTTGCTTTAAGATTAATAATTGTAGTAATAAAATTTAAGGCACCTAAAATTGAAGAAATCCCTGCAAGGTGTAAAGAAAAAATTGTTAAGTCTACTGAAGGTCCTGAATGATAAAACGTTGATAAAGGTGGA
+
CCCCCGGGGGGGGGGGGGGGGGGGGGGGGGGGGGGGGGGGGGGGGGGGGGGGGGGGGGGGGGGGGFGGGGGGGEGGGGGGGGGGGGGGGGGGGGGGGGGGGCFGGGGGGGGGGGGGGGGGGGGGGGGGGGGGGGGGGGGGGGGGGGGGGGFGGGGGGGGGGGGFGGGGGGGGGGGGFGGGGGGGGGGGGGGGGGGFFGFGFFFFFFFBFFFFFGFGFFGFGFCEF@CEF=EFFFFFEGGGFFFFEF3:AD@B=CEFCB8@?7EFF8<@EF;E<9<C7CEFC?E4;<06@12116;EGE??(
@M70528:330:000000000-K6D4P:1:1102:6660:2992 2:N:0:CTGAGCCGGT+CCTTCACGTA
TAAAACAGGGTCCCCTCCCCCTCTAGGGTCAAAAAAAGAGGTATTTAAGTTTCGGTCAGTTAAAAGTATTGTGATAGCTCCCGCTAACACTGGCAAAGATAAAAGAAGAAGAATGGCTGTTAAAATAACTGATCAGACAAATAGTCTAATTTTTTCTGCTGAAAGGTTTTTTGCTTTACGATTAATAATTGTAGTAATAAAATTTAAGGCTCCTAAAATTGAAGAAATCCCTGCAAGGTGTAAAGAAAAAATTGTTAAGTCTACTGACGGTCCTGAATGATAAACCGTTGATAAAGGTGGG
+
AC<CCGGFFGE6FEFE:C@CFGGGGGGFGGF9<FE@@C8EFFGA@EFGGG@FDEGCC6EF9@FGCFGGG,FFFFGCE?EFFGGGGGGCE,?E,,:<FFFGGGCGCD8E8AFGFCFFCE@E@FFFDGF9<EFFDEFF9EFCFGGGGC;CFGF9DF=FGDGGGCD,@=EF9>>=B8B8DG8C?DGE;CC?FGGFDF9DACAGCGFB?99?F**3*0;=*52)518AF;46@@FFF>DFFG6>>E5>?C25)-8=(=/=3+37);<A@37(((/1.47)*;?4?<EC)(.6(-9*0:))+<8?(
@M70528:330:000000000-K6D4P:1:1102:13935:3002 2:N:0:CTGAGCCGGT+CCTTCACGTA
TAAAACAGGGTCCCCTCCCCCTCTAGGGTCAAAAAAAGAGGTATTTAAGTTTCGGTCAGTTAAAAGTATTGTGATAGCTCCCGCTAACACTGGCAAAGATAAAAGAAGAAGAATGGCTGTTAAAATAACTGATCAGACAAATAGTCTAATTTTTTCTGCTGAAAGGTTTTTTGCTTTAAGATTAATAATTGTAGTAATAAAATTTAAGGCACCTAAAATTGAAGAAATCCCTGCAAGGTGTAAAGAAAAAATTGTTAAGTCTACTGAAGGTCCTGAATGATAAAACGTTGATAAAGGTGGA
+
CCCCCGGGGGGGGGGGGGGGGGGGGGGGGGGGGGGGGGGGGGGGGGGGGGGGGGGGGGGGGGGGFGGGGGGGGGGGGGGGFGGGGGGGGGGGGGGGGGGGGGGGGGGGGGGGFFFGGGGGGGGGGGGGGGGGGGGGGGGGGGCFGFGGCFFGGGGGGGGGGGGGGGGGGGGGGGGGFGGGGGGGGGGGGGGGGGGGFGFGFFFFFFFAFFFFFGFGFFGFGFFFFFBEFFFFFFBFEGGD>FEFFE==FFB=EFFFFFFFEFFFF<3AE@@AEF3;8F?AEF3;>@B@@D>;7<43@=46(
@M70528:330:000000000-K6D4P:1:1102:15263:3010 2:N:0:CTGAGCCGGT+CCTTCACGTA
TAAAACAGGGTCCCCTCCCCCTCTAGAGTCAAAAAAAGAGGTATTTAAGTTTCGGTCAGTTAAAAGTATTGTGATAGCTCCCGCTAACACTGGCAAAGATAAAAGAAGAAGAATGGCTGTTAAAATAACTGATCAGACAAATAGTCTAATTTTTTCTGCTGAAAGGTTTTTTGCTTTAAGATTAATAATTGTAGTAATAAAATTTAAGGCACCTAAAATTGAAGAAATCCCTGCAAGGTGTAAAGAAAAAATTGTTAAGTCTACTGAAGGTCCTGAATGATAAAACGTTGATAAAGGTGGA
+
CCCCCGGGGGGGGGGGGDEGEGEGGF9FFFGGGG@CCDEFGFFGGGGGGEFGG:@FGGFEFEFDFDEGGGGGGFFGCFGE@CFGGCFDFGGFFGGFDGGGGGGGGGGGGGGFFGGGGFCFGGGGGGGGGGGGGGGGGGGGGGGGAEGGGGFFFFEFEFGGGGGGGGGGFGGGGGGGFGGGFGGGGGEGGGGGGEEFFFFGFFA5FFFFF5?*@CCGFGGFGFCEFEFE>BEFFB@AEGFG>BCBEE53AD23@F?F?FFFF65+<;?F<EF334<9D>?3)1?3CF>@FFF7:?CCF)6((
@M70528:330:000000000-K6D4P:1:1102:12787:3036 2:N:0:CTGAGCCGGT+CCTTCACGTA
TAAAACAGGGTCCCCTCCCCCTCTAGGGTCAAAAAAAGAGGTATTTAAGTTTCGGTCAGTTAAAAGTATTGTGATAGCTCCCGCTAACACTGGCAAAGATAAAAGAAGAAGAATGGCTGTTAAAATAACTGATCAGACAAATAGTCTAATTTTTTCTGCTGAAAGGTTTTTTGCTTTAAGATTAATAATTGTAGTAATAAAATTTAAGGCACCTAAAATTGAAGAAATCCCTGCAAGGTGTAAAGAAAAAATTGTTAAGTCTACTGAAGGTCCTGAATGATAAAACGTTGATAAAGGTGGA
+
CCCCCGFGGGGGGGGGGGGGGGGGGGGGGGGGGGGGGGGGGGGGGGGGGFFGGGGCFGGGGGGGGGGGGGGGGGFGGGGCFGGGGGGGGGGGGGGGGGGGGGGGGGGGGGGGGGGGGGGGFGGGGGGGGGGGGGGGGGGGGGGGGGGGGCFGGGGGGGGGGGGGGGGGGGGGGGGGCF:FGGGGGGGDGGGGGGGGFGFG@FFFFFFFFAFFFFFFFFCCGFEFF)@CF:4FADFF@*2?:BEFCCD@FFFFFA?FC=+1<A?FF@C<3(5<)4;<;;?AEFC;>E>@8;5;DC7CE@>:(
@M70528:330:000000000-K6D4P:1:1102:21802:3053 2:N:0:CTGAGCCGGT+CCTTCACGTA
TAAAACAGGGTCCCCTCCCCCTCTAGGGTCAAAAAAAGAGGTATTTAAGTTTCGGTCAGTTAAAAGTATTGTGATAGCTCCCGCTAACACTGGCAAAGATAAAAGAAGAAGAATGGCTGTTAAAATAACTGATCAGACAAATAGTCTAATTTTTTCTGCTGAAAGGTTTTTTGCTTTAAGATTAATAATTGTAGTAATAAAATTTAAGGCACCTAAAATTGAAGAAATCCCTGCAAGGTGTAAAGAAAAAATTGTTAAGTCTACTGAAGGTCCTGAATGATAAAACGTTGATAAAGGTGGA
+
CCCCCGGGGGGGGGGGGGGGGGGGGGGGGGGGGGGGGGGGGGGGGGGGGGGGGGGGGGGGGGGGGGGGGGGGGGGGGGGGGGGGGGGGGGGGGGGGGGGGGGGGGGGGGGGGGGGGGGGFGGGGGGGGGGGGGGGGGGGGGGGGGGGGGGFGGGGFGGGGGGGGGGGGGGGGGGGGFGGGGGGGGGGGGGGGGGGGFGFGFGFEFFFFFAFFFGFGFGGFGFCEFEFFFFF4ABFF@FEG>:A+6>B2?BFFFFFF?BCEEFFFGECEE;@E@<EFFGFFFFF<3<@@FD>CF?>EC@B:(
@M70528:330:000000000-K6D4P:1:1102:12723:3060 2:N:0:CTGAGCCGGT+CCTTCACGTA
TAAAACAGGGTCCCCTCCCCCTCTAGGGTCAAAAAAAGAGGTATTTAAGTTTCGGTCAGTTAAAAGTATTGTGATAGCTCCCGCTAACACTGGCAAAGATAAAAGAAGAAGAATGGCTGTTAAAATAACTGATCAGACAAATAGTCTAATTTTTTCTGCTGAAAGGTTTTTTGCTTTAAGATTAATAATTGTAGTAATAAAATTTAAGGCACCTAAAATTGAAGAAATCCCTGCAAGGTGTAAAGAAAAAATTGTTAAGTCTACTGAAGGTACTGAATGATAAAACGTTGATAAAGGTGGA
+
CCCCCGGGGGGGGGGGGGGGGGGGGGGGGGGGGGGGGGGGGGGGGGGGGGGGGGGGGGGGGGGGGGGGGGGGGGGGGGGGGGGGGGGGGGGGGGGGGFGGGGGGGGGGGGGGGGGGGGGGGGGGGGGGFGFGGGGGGGGGGGGGGGGGGGFGGFGGGGGGGGGGFFGGGGGGGGGGBGGDFEGFFCGGGGGGGGGGFGFGCEFFFFFFFFFFFFFGF7E@7FCEF==EF=@FF4<FFGG7>:EF49>2?>@BBA*8?CF5517AC3177(5);?E<D@53.9?)7@03=05@CCFFF@(:(
@M70528:330:000000000-K6D4P:1:1102:22843:3070 2:N:0:CTGAGCCGGT+CCTTCACGTA
TAAAACAGGGTCCCCTCCCCCTCTAGGGTCAAAAAAAGAGGTATTTAAGTTTCGGTCAGTTAAAAGTATTGTGATAGCTCCCGCTAACACTGGCAAAGATAAAAGAAGAAGAATGGCTGTTGAAATAACTGATCAGACAAATAGTCTAATTTTTTCTGCTGAAAGGTTTTTTGCTTTAAGATTAATAATTGTAGTAATAAAATTTAAGGCACCTAAAATTGAAGAAATCCCTGCAAGGTGTAAAGAAAAAATTGTTAAGTCTACTGAAGGTCCTGAATGATAACACGTTGATAAAGGTGGA
+
CCCCCGGGGGGGGFFGGGGGGGGGGGGGGGGGGGGGGGGGGGGFGGGGGGGGGGGGGGGGGCGGGGGGGGGGGGGGGGGGGGGGGGGGGGGGGGGGGGGGGGGFFGGGFDG?FFGGGGGFEFGGGGGGGGGGGGGGGGGGGGGGGGGGGGFFGGGGFFGGGGFFDFGGGGGGGGFGFGGGGFGGGGGGGGFGGGGGFGFGFGFFFFFFF5AFFGFFFDGEGF86BCDFFF=FFBFFEG?D=B<=AEFFFF@D=FEF4:@73+1;E3.;@8;3)7;EC7<397?37378@?<+:5;>CD>B(
@M70528:330:000000000-K6D4P:1:1102:6513:3079 2:N:0:CTGAGCCGGT+CCTTCACGTA
TAAAACAGGGTCCCCTCCCCCTCTAGGGTCAAAAAAAGAGGTATTTAAGTTTCGGTCAGTTAAACGTATTGTGATAGCTCCCGCTAACACTGGCAAAGATAAAAGAAGAAGAATGGCTGTTAAAATAACTGATCAGACAAATAGTCTAATTTTTTCTGCTGAATGGTTTTTTGCTTTAAGATTAATAATTGTAGTAATAAAATTTAAGGCACCTAAAATTGAAGAAATCCCTGCAAGGTGTAAAGAAAAAATTGTTAAGTCTACTGAAGGTCCTGAATGATAAACCGTTGATAAAGGTGGA
+
CCCCCGGGGGGDC@EFE6@FGGGGEGGEFG<-6F<F:FCFFFGGAFD?CFFGGGD@CEEEEEA6,8CFFFGEE<E6A9?AFGDE:CGCF8CEF8E6FFGGGAA=F<B<FBE:<E<FGD=@BFCF9BFGFFFGGG9DGGE,8@@DEFEFGEFDG?=AFGGCFGF,=8=;8FFE7FDEFDDGGDFC=DF7EDEGGGGC9ECCA3+=+?9AC?FFF?ACA9<),1*>=3>CF@BFF2<99*421:>A?6((;>@BFF<8/+;9<:CCC3..)5;4)>@F6CEEF<3;=16;3(9;::6)04(((
@M70528:330:000000000-K6D4P:1:1102:16588:3086 2:N:0:CTGAGCCGGT+CCTTCACGTA
TAAAACAGGGTCCCCTCCCCCTCTAGGGTCAAAAAAAGAGGTATTTAAGTTTCGGTCAGTTAAAAGTATTGTGATAGCTCCCGCTAACACTGGCAAAGATAAAAGAAGAAGAATGGCTGTTAAAATAACTGATCAGCCAAATAGTCTAATTTTTTCTGCTGAAAGGTTTTTTGCTTTAAGATTAATAATTGTAGTAATACAATTTAAGGCACCTAAAATTGAAGAAATCCCTGCAAGGTGTAAAGAACAAATTGTTAAGTCTACTGAAGGTCCTGAATGATAGAACGTTGAGAAAGGTGGA
+
@CC@CGGDGGGA@6EFCC:FGGCF@6F<CF<CFG@B:C<C<EE9EEE?<6;C,B@B,FE<FEFEDF<<,CEFAEFECA@AFGCDGECCA=E=E8,E?FFGGDF9?CBFF@F,<FCFF:=@<FG<,,CF<FE,9EA,,9,9=>DC@FDFFGFFGFEFGGFFGCCFCFGCADFEDD=DFD:FCFG9,@EFEDF=CEEG?F;,:E7ACAA?5*;@>DA*9,789+0118):A6BFF=>*:826>B<A583(A-:B7AEC5BFC*11875*77@EF)7=)239@5?).))6=(,**2165F3;<,
@M70528:330:000000000-K6D4P:1:1102:12853:3092 2:N:0:CTGAGCCGGT+CCTTCACGTA
TAAAACAGGGTCCCCTCCCCCTCTAGGGTCAAAAAAAGAGGTATTTAAGTTTCGGTCAGTTAAAAGTATTGTGATAGCTCCCGCTAACACTGGCAAAGATAAAAGAAGAAGAATGGCTGTTAAAATAACTGATCAGACAAATAGTCTAATTTTTTCTGCTGAAAGGTTTTTTGCTTTAAGATTAATAATTGTAGTAATAAAATTTAAGGCACCTAAAATTGAAGAAATCCCTGCAAGGTGTAAAGAAAAAATTGTTAAGTCTACTGAAGGTCCTGAATGATAAAACGTTGATAAAGGGTGA
+
CCCCCGGGGGGGGGGGGGGGGGGGGGGGGGGGGGGGGGGGGGGGGGGGGGGGGGGGGGGGGGGGGGGGGGGGGGGGGGGGGGGGGGGGGGGGGGGGGGGGGGGGGGGGGGGGGGGGGGGGGGGGGGGGGGGGGGGGGGGGFGGGGGGGGGFGGFGGGGGGGGFGGGGGGGFGGGGFFGGAFGGGGGGGGGGGGGGGFGFGFCFEFFFAFFFFFCFGFGGFGFE@FFFFAE)9AB=>>FFFF@E>8CBFFF@D:ACC58BCE6CF7;?A31;E@<AC;7<;EEEC<<9;D;97CC9C+((,(
@M70528:330:000000000-K6D4P:1:1102:13940:3099 2:N:0:CTGAGCCGGT+CCTTCACGTA
TAAAACAGGGTCCCCTCCCCCTCTAGGGTCAAAAAAAGAGGTATTTAAGTTTCGGTCAGTTAAAAGTATTGTGATAGCTCCCGCTAACACTGGCAAAGATAAAAGAAGAAGAATGGCTGTTAAAATAACTGATCAGACAAATAGTCTAATTTTTTCTGCTGAAAGGTTTTTTGCTTTAAGATTAATAATTGTAGTAATAAAATTTAAGGCACCTAAAATTGAAGAAATCCCTGCAAGGTGTAAAGAACAAATTGTTAAGTCTACTGAAGGTCCTGAATGATAAAACGTTGATAAAGGTGGA
+
CCCCCGGGGGGGGGGGGGGGGGGGGGGGGGGGGGGGGGGGGGGGGGGGGGGGGGGGGGGGGGFGGGGGGGGGGGGGGGGGGGGGGGGGGGGGGGGGGGGGGDGFGGGGGGGGGGGE@FGGGGGFGGGGGGGGGGGGGGGFGG?DGGFGDG@FGGGGGGGGGGGGGGGGGGGGGGGGFFGGGGGGGGGGGGGGGGGGFGFFEFFFFFFB5FAFFFFDFGG57B=AF5@AC:E4ABBB=FFFBFFF?CF2A39BFFFF4==CE@CFF37=E(4>@<EE>FE8C354)7:@FFFFGE69?<38(
@M70528:330:000000000-K6D4P:1:1102:15397:3100 2:N:0:CTGAGCCGGT+CCTTCACGTA
TAAAACAGGGTCCCCTCCCCCTCTAGGGTCAAAAAAAGAGGTATTTAAGTTTCGGTCAGTTAAAAGTATTGTGATAGCTCCCGCTAACACTGGCAAAGATAAAAGAAGAAGAATGGCTGTTAAAATAACTGATCAGACAAATAGTCTAATTTTTTCTGCTGAAAGGTTTTTTGCTTTAAGATTAATAATTGTAGTAATAAAATTTAAGGCACCTAAAATTGAAGAAATCCCTGCAAGGTGTAAAGAAAAAATTGTTAAGTCTACTGAAGGTCCTGAATGATAAAACGTTGATAAAGGTGGA
+
CCCCCGGGGGGGGGGGGGGGGGGGGGGGGGGGGGGGGGGGGGGGGGGGGGGGGGGGGGGGGGGGGGGGGGGGGGGGGGGGGGGGGGGGGGGGFGGGGGGGGGGGGGGGGGGGGGGGGGGGGGGGGGGGGGGGGGGGGGGGGGFGGGGGGGFGGGGGGGGGGGGGGGGGGGGGGGGGFGGGGGGGGGGGGGGGGGGGFFFFCFFFFFFFFFFFFGFGFFGFGFFFFFFFF@FFFFFFFGEGEEE6EFB(;B@=EF@A8FFE?F?CE<?3@;@F;AEF0+<EFEF9CE06=@<7CCFCG8(:(
@M70528:330:000000000-K6D4P:1:1102:17645:3105 2:N:0:CTGAGCCGGT+CCTTCACGTA
TAAAACAGGGTCCCCTCCCCCTCTAGGGTCAAAAAAAGAGGTATTTAAGTTTCGGTCAGTTAAAAGTATTGTGATAGCTCCCGCTAACACTGGCAAAGATAAAAGAAGAAGAATGGCTGTTAAAATAACTGATCAGACAAATAGTCTAATTTTTTCTGCTGAAAGGTTTTTTGCTTTAAGATTAATAATTGTAGTAATAAAATTTAAGGCACCTAAAATTGAAGAAATCCCTGCAAGGTGTAAAGAAAAAATTGTTAAGTCTACTGAAGGTCCTGAATGATAAAACGTTGATAAAGGTGGA
+
CCCCCGGGGGGGGGGGGGGGGGGGGGGGGGGGGGGGGGGGGGGGGGGGGGGGGGGGGGGGGGGGGGGGGGGGGGGGGGGGGGGGGGGGGGGGGGGGGGGGGGGGGGGGGGGGGGGGGGGGGGGFGGGGGGGGGGGGGGGGGGGGGGGGGGFGGGGGGGGGFGGGGGGGGGGGGGGGFGGFFGFGGGGGGGGGGGGGFGFGFGFFFFFFAFFFFGFGFFFEGFC=B@@EB4@AA=<AEGGDEFEFFFDFFBFFBACFFFFFFFE6FE?<<E@A=EE<DFEAFFEEC@@F80:7:9;CGFF?(
@M70528:330:000000000-K6D4P:1:1102:21740:3112 2:N:0:CTGAGCCGGT+CCTTCACGTA
TAAAACAGGGTCCCCTCCCCCTCTAGGGTCAAAAAAAGAGGTATTTAAGTTTCGGTCAGTTAAAAGTATTGTGATAGCTCCCGCTAACACTGGCAAAGATAAAAGAAGAAGAATGGCTGTTAAAATAACTGATCAGACAAATAGTCTAATTTTTTCTGCTGAAAGGTTTTTTGCTTTAAGATTAATAATTGTAGTAATAAAATTTAAGGCACCTAAAATTGAAGAAATCCCTGCAAGGTGTAAAGAAAAAATTGTTAAGTCTACTGAAGGTCCTGAATGATAAAACGTTGATAAAGGTGGA
+
CCCCCGGGGGGGGFGGGGGGGGGGGGGGGGGGGGGGGGGGGGGGGGGFGGGGGGGGGGGGGGGGGGGGGGGGGGGGGGGGFGGGGGGGGGGGGGGFGGGGGGGGGGGGGGGGFGGGGGGFGGGGGGGGGGGGGGGGGGGGGGGGGGFGGGFGGGGGDFGGGGGFGGFDFFGGGGGGFGGGFGGGGGGFGGGGGEGGFGFGEGAEFFFFFFFFFFFDAFGEGFC;F:CEA:@AADFFE@>8>=A9A=DFFFFFFAEF*=BEE7CFGEFEFF;<7334CCEACC?9E<633?>7C?3C?<?1(
@M70528:330:000000000-K6D4P:1:1102:19242:3129 2:N:0:CTGAGCCGGT+CCTTCACGTA
TAAAACAGGGTCCCCTCCCCCTCTAGGGTCAAAAAAAGAGGTATTTAAGTTTCGGTCAGTTAAAAGTATTGTGATAGCTCCCGCTAACACTGGCAAAGATAAAAGAAGAAGAATGGCTGTTAAAATAACTGATCAGACAAATAGTCTAATTTTTTCTGCTGAAAGGTTTTTTGCTTTAAGATTAATAATTGTAGTAATAAAATTTAAGGCACCTAAAATTGAAGAAATCCCTGCAAGGTGTAAAGAAAAAATTGTTAAGTCTACTGAAGGTCCTGAATGATAAAACGTTGATAAAGGTGGA
+
CCCCCGGGGGGGGGGGGGGGGGGGGGGGGGGGGGGGGGGGGGGGGGGGGGGGGGGFGGGGGGGGGGGGGGGGGGGGGGGGGGGGGGGGGGGGGGGGGGGGGGGGGGGGGGGGGGGGGGGGGGGGGGGGGGGGFGGGGGGGGGGGGGGGGGFGGDGGGGGGGGFFCFGGEFGGGGGGFFGFGGGGFGGFGGGGGGGGFCCF@GFFFFFFFFFFFFFDFGG9:>AEFEFFFFE4?=BB>8>DEFF66@DDFDFB2=CF@+=8CAECEFCE@;E>);EFC+9@?)547=@@=(91;CC<CE2:(
@M70528:330:000000000-K6D4P:1:1102:12454:3137 2:N:0:CTGAGCCGGT+CCTTCACGTA
TAAAACAGGGTCCCCTCCCCCTCTAGGGTCAAAAAAAGAGGTATTTAAGTTTCGGTCAGTTAAAAGTATTGTGATAGCTCCCGCTAACACTGGCAAAGATAAAAGAAGAAGAATGGCTGTTAAAATAACTGATCAGACAAATAGTCTAATTTTTTCTGCTGAAAGGTTTTTTGCTTTAAGATTAATAATTGTAGTAATAAAATTTAAGGCACCTAAAATTGAAGAAATCCCTGCAAGGTGTAAAGAAAAAATTGTTAAGTCTACTGAAGGTCCTGAATGATAAAACGTTGATAAAGGTGGA
+
CCCCCGGGGGGGGGGGGGGGGGGGGGGGGGGGGGGGGGGGGGGGGGGGGFGGGGGGGGGGGGGGGGGGGGGGGGGGGGGGGGGGGGGGGGGGGGGGGGGGGGGFGGGGGGGGGGGGGGGGFGFGGGGGGGGGGGGGGGGGGGGGGGGGGGFGFGGGFGGCFGGGGGGGGGGGGGFGFGGGGGGGGGGGGGGGGGGGFGFGFEFFFFFFFFAFFGFGFAFEGFFFFFFFFE@FFFFFF@DF6=E9AE=@4=@D=CEF5=BECCCFG<<@EE@<@FFFFGEFF?EEEFBDF@G+19CEF;?6(
@M70528:330:000000000-K6D4P:1:1102:17150:3156 2:N:0:CTGAGCCGGT+CCTTCACGTA
TAAAACAGGGTCCCCTCCCCCTCTAGGGTCAAAAAAAGAGGTATTTAAGTTTCGGTCAGTTAAAAGTATTGTGATAGCTCCCGCTAACACTGGCAAAGATAAAAGAAGAAGAATGGCTGTTAAAATAACTGATCAGACAAATAGTCTAATTTTTTCTGCTGAAAGGTTTTTTGCTTTAAGATTAATAATTGTAGTAATAAAATTTAAGGCACCTAAAATTGAAGAAATCCCTGCAAGGTGTAAAGAAAAAATTGTTAAGTCTACTGAAGGTCCTGTATGATAAAACGTTGATAAAGGTGGA
+
CCCCCGGGGGGGGGGGGGGGGGGGDGGFGGGGGGGGGGGGGGGGGGGGGGGGGGGGGGGGGGGGGGGGGGGGGGGGGGGGGGGGGGGGGGGGGGGGGGGGGGGGGGGGGGGGGGGGGGGGGGGGGGGGGGGGGGGGGGGGGGGGGGGGGGFGGGGGGGGGGGGGGGGGGGGGGGGGFGGGGGGGGGGGGGGGGGGGFGFGEDF@FFFFFAFFFGFGFAEEGFEEFFFFFEEFFDFFBFGG=ECF<C=:F=@FFFFFFFAEEFFFGEE@E@@E.73>DGE5<5)7C<;DFDCFDC>C7=0:(
@M70528:330:000000000-K6D4P:1:1102:11956:3159 2:N:0:CTGAGCCGGT+CCTTCACGTA
TAAAACAGGGTCCCCTCCCCCTCTAGGGTCAAAAAAAGAGGTATTTAAGTTTCGGTCAGTTAAAAGTATTGTGATAGCTCCCGCTAACACTGGCAAAGATAAAAGAAGAAGAATGGCTGTTAAAATAACTGATCAGACAAATAGTCTAATTTTTTCTGCTGAAAGGTTTTTTGCTTTAAGATTAATAATTGTAGTAATAAAATTTAAGGCACCTAAAATTGAAGAAATCCCTGCAAGGTGTAAAGAAAAAATTGTTAAGTCTACTGAAGGTCCTGAATGATAAAACGTTGATAAAGGTGGA
+
CCCCCGGGGGGGGGGGGGGGGGGGEFGGGGGGGGGGGGGGGGGGGGGGGGGGGGGGGGGGGGGGGGGGGGGGGGGGGGGGGGGGGGGGGGGGFGGGFGGGGGFFG@GDGGGFGGFGGGDGGFGGGGGGGGGGGG<9DFGFGGGGGGGGGGFGGGGGGGGGGGGFGGGGGGGGGGGGFGGGFGGGFGGGGGEGGGGGFGFFECFFFFFFFFFFFGFCFEFEFFFEFE@CFE@FFBFFB8F@>BFFECF=F>@BFFFF5FFEFFFAF).7334@@EAEDFF3CC<>>E>=DFCCD)7)9<(3(
@M70528:330:000000000-K6D4P:1:1102:17138:3173 2:N:0:CTGAGCCGGT+CCTTCACGTA
TAAAACAGGGTCCCCTCCCCCTCTAGGGTCAAAAAAAGAGGTATTTAAGTTTCGGTCAGTTAAAAGTATTGTGATAGCTCCCGCTAACACTGGCAAAGATAAAAGAAGAAGAATGGCTGTTAAAATAACTGATCAGACAAATAGTCTAATTTTTTCTGCTGAAATGTTTTTTGCTTTAAGATTAATAATTGTAGTAATAAAATTTAAGGCACCTAAAATTGAAGAAATCCCTGCAAGGTGTAAAGAAAAACTTGTTAAGTCTACTGAAGGTCCTGTATGATAAAACGTTGATAAATGTGGA
+
9B-ACGGGGGGFCFFGGFEGGGGGEDGDCFEGGGGCECFFGGEGGGFGFFFFGGCGGDFDFFCCAFGGFGAFAAFFGGGCFF@FGGEGGGGGF@EGFFGGGAFG9CFGGGGDBFFGGGGFFGGAEFGGFGECFGGGGGFGGGFCGGGFGGEDDFEGFGCDFFGG,==EEDGGGFGGDFAE9;EDE:D?EFFGGFGD?FFGFFFCFF98AFAFFGF>AFCEGF1*===EFFFFFD2><CFC;67+26(8;=(.>:8+1+19@FE=E:<:<@EA)..93CEFCEC;)/7;((/;;/7)>?EF)
@M70528:330:000000000-K6D4P:1:1102:16968:3194 2:N:0:CTGAGCCGGT+CCTTCACGTA
TAAAACAGGGTCCCCTCCCCCGCCTCCTTCCCGTGCGCGTACCCGCGCCCTTTTCGAGGGTGGCAATTCAACCGGCCACCCTTGAAGCCATGCTGAAGCGGGAAGTTTGATTCCAGGCGGCGCAGAGACACCCTCCAGGTCCAGGTGGAAAGCACCCTTGATTGTGGCAGCGCTGGCCCTGTGCGCCTACCGAGGACTCGAGTACTACAGCTACTGGTACTCACTGAGTAAGAACACATCCTCCGTTCCCCGCTTAACTATTACTCGCTAGGCCATAGACACTTCCATCAGAAGCCACACG
+
CCCCCGGGFGGGGGGGGGGGGGGGGGGGFGGGGGGGGGGGGGGGGGGGGEFGGGGGGGGGGGGGGGGGGGGGGGGGGGGGGFGFGFGGGGGGFGGFFFGGGEFGGGGGGGGGGGGGFGGGGGGGEEGGGCFGGGGGFGGGGGD<ADGGCFFGGGGGGGGGCFGGG+CFGGGGGGC?DGGGGFGCCCE3CEGGGGGG@<@5?E?BFFFF?FF4FGF=FCFF+7)8BD)4B4<@6<<F?GCF<>>F(34<F23(37474/9446-82)(46?07:F?:2*.4)47A<>))6)*2*.2(0(.(-
@M70528:330:000000000-K6D4P:1:1102:20692:3202 2:N:0:CTGAGCCGGT+CCTTCACGTA
TAAAACAGGGTCCCCTCCCCCTCTAGGGTCAAAAAAAGAGGTATTTAAGTTTCGGTCAGTTAAAAGTATTGTGATAGCTCCCGCTAACACTGGCAAAGATAAAAGAAGAAGAATGGCTGTTAAAATAACTGATCAGACAAATAGTCTAATTTTTTCTGCTGAAAGGTTTTTTGCTTTAAGATTAATAATTGTAGTAATAAAATTTAAGGCACCTAAACTTGAAGAAATCCCTGCAAGGTGTAAAGAAAAAATTGTTAAGTCTACTGAAGGTCCTGAATGATAAAACGTTGATAAAGGTGGA
+
CCCCCGGGGGEFFFFGEGFGGGGGECFFGGFGFGGGG@8EE<FGGGGGGGGGGGGBFGGFECF<FEFFGGGGGGGFFFGGGGGGGDGGGGGCFGFE8FGGFG<DGFGGGGGGDGGEGGGFGGGFEGGGGGGCFD<FGGGGDFFAFFGGGEDFFEEFDAFAEDFGADGCFDFCEFGGFAD8FFGGFEFFGGEFFGFCCF7CCBCCAF?FFFF65DFGF,=8CF5CFFFEFEFFFDBFB5>>7>E>E:(3FB@FFF8891116;?FC)9;44;))7;3C76=C?<<<.:3,0/++/)978?B(
@M70528:330:000000000-K6D4P:1:1102:15572:3211 2:N:0:CTGAGCCGGT+CCTTCACGTA
TAAAACAGGGTCCCCTCCCCCTCTAGGGTCAAAAAAAGAGGTATTTAAGTTTCGGTCAGTTAAAAGTATTGTGATAGCTCCCGCTAACACTGGCAAAGATAAAAGAAGAAGAATGGCTGTTAAAATAACTGATCAGACAAATAGTCTAATTTTTTCTGCTGAAAGGTTTTTTGCTTTAAGATTAATAATTGTAGTAATAAAATTTAAGGCACCTAAAATTGAAGAAATCCCTGCAAGGTGTAAAGAAAAAATTGTTAAGTCTACTGAAGGTCCTGAATGATAAAACGTTGATAAAGGTGGA
+
CCCCCGGGGGGGGGGGGGGGGGGGGGGGGGGGGGGGGGGGGGGGGGGGGGGGGGGGGGGGGGGGGGGGGGGGGGGGGGGGGGGGGGGGGGGGGGGGGGGGGEGGGGGGGGGGGGGGGGGGGGGGGGGGGGGGGGGGGGGGGGGGGGGFGGFGGGGGGGGFFGGGGGGGGGGGGGFGFGGGGGGGGGGGGGGGGGGGFFFFEGFEFFFFFFFFFGFGAFGFFF@EC@CFFEFFFFDF=GD:9@E+*63=;D>2>FFF?A:73;?:C337@1@EFF8CDCCEC)5)179@@@5++?CFF@2((
@M70528:330:000000000-K6D4P:1:1102:11805:3241 2:N:0:CTGAGCCGGT+CCTTCACGTA
TAAAAACAGGGTCCCCTCCCCCTCTAGGGTCAAAAAAAGAGGTATTTAAGTTTCGGTCAGTTAAAAGTATTGTGATAGCTCCCGCTAACACTGGCAAAGATAAAAGAAGAAGAATGGCTGTTAAAATAACTGATCAGACAAATAGTCTAATTTTTTCTGCTGAAAGGTTTTTTGCTTTAAGATTAATAATTGTAGTAATAAAATTTAAGGCACCTAAAATTGAAGAAATCCCTGCAAGGTGTAAAGAAAAAATTGTTAAGTCTACTGAAGGTCCTGAATGATAAAACGTTTATAAAGGTGG
+
CCCCCE@DEGG<-,6<A7::,:+,,;CEC,-;@AFFEGGGGGFGGGGGGGCFFGGGBFGGFGGGGGGGGGGGGFGEGGF,EFGEGGGGGGGGGGGGGGGGGGGGGFFGGGGFGGGGGGFGGGGGAEGGGGGGGGGGFGGGGGFFDFFGGGFGGGGGGGFGGGGGGFG?GGGGGEGGFGGGGGGGGGGGGGGGGDDGFFEFCDFEFFFFAFFFFFFFFGGEGFEEFFF=FEEF>>B>@?FGFBEF?EF:FBFBFFFFCFCF?CC@<?EFF354@3>EF4?EFF?63679@(*2:?<CC<750
@M70528:330:000000000-K6D4P:1:1102:22923:3241 2:N:0:CTGAGCCGGT+CCTTCACGTA
TAAAACAGGGTCCCCTCCCCCTCTAGGGTCAAAAAAAGAGGTATTTAAGTTTCGGTCAGTTAAAAGTATTGTGATAGCTCCCGCTAACACTGGCAAAGATAAAAGAAGAAGAATGGCTGTTAAAATAACTGATCAGACAAATAGTCTAATTTTTTCTGCTGAAAGGTTTTTTGCTTTAAGATTAATAATTGTAGTAATAAAATTTAAGGCACCTAAAATTGAAGAAATCCCTGCAAGGTGTAAAGAAAAAATTGTTAAGTCTACTGAAGGTCCTGAATGATAAAACGTTGATAAAGGTGGA
+
CCCCCGGGGGGGGGGGGGGGGGGGGGGGGGGGGGGGGGGGGGGGGGGGGGGGGGGGGGGGGGGGGFGGGGGGGGGGGGGGGGGGGGGGGGGGGGGGGGGGGGGGGGGGGFGGGGGGGGGFGGGG9FGGGFGGGGGGGGGGGGFGGGGGGGFGGGGGGGGGGGGCEGFFFGGGDDFFFGGGGGGGGGGGGGGG@DGGFGAGFGFFFFFFFFFFFCFFFFGEFFAE6@CEF:EFF2BFEGGGB=EFFEFDFF9@(8*8<4=>C7?CG<<AE;EE3>E<8CEFFCEE)72@F62+;?>>G@:<(
@M70528:330:000000000-K6D4P:1:1102:10543:3243 2:N:0:CTGAGCCGGT+CCTTCACGTA
TAAAACAGGGTCCCCTCCCCCTCTAGGGTCAAAAAAAGAGGTATTTAAGTTTCGGTCAGTTAAAAGTATTGTGATAGCTCCCGCTAACACTGGCAAAGATAAAAGAAGAAGAATGGCTGTTAAAATAACTGATCAGACAAATAGTCTAATTTTTTCTGCTGAAAGGTTTTTTGCTTTAAGATTAATAATTGTAGTAATAAAATTTAAGGCACCTAAAATTTAAGAAATCCCTGCAATGTGTACAGAAAAAATTGTTAAGTCTACTGAAGGTCCTGAATGATAAAACGTTGATAAAGGTGGA
+
CCCCCGGGFGGGGGGGGGGGGCEGGGGGGGFEGGGCCCGGGGGGGCGFGGGGGEGGGGFFGGCEGFGGGGGGGGGGGGGGGGGGGCGGG<FFFGGGGGGFFFGGGFGFGGCFGFFFGF8EEGGDFAEFCFGFGGCDFGFG+@89AFGFGGFGG9>FGGGGDGGFGFGGACFEEGGGFGFFFGGGGDFFGGDGGCF91E+EEF@@@E?AFAFFFFFFF7C),+3:=85=A;4AAB48*>A@E6*4;A3;ADBFFFCA<88@?>?+5757=E@<7;EEFD)7)9?)/;;@@@3;C3C>7=;0(
@M70528:330:000000000-K6D4P:1:1102:22910:3258 2:N:0:CTGAGCCGGT+CCTTCACGTA
TAAAACAGGGTCCCCTCCCCCTCTAGGGTCAAAAAAAGAGGTATTTAAGTTTCGGTCAGTTAAAAGTATTGTGATAGCTCCCGCTAACACTGGCAAAGATAAAAGAAGAAGAATGGCTGTTAAAATAACTGATCAGACAAATAGTCTAATTTTTTCTGCTGAAAGGTTTTTTGCTTTAAGATTAATAATTGTAGTAATAAAATTTAAGGCACCTAAAATTGAAGAAATCCCTGCAAGGTGTAAAGAAAAAATTGTTAAGTCTACTGAAGGTCCTGAATGATAAAACGTTGATAAAGGTGGA
+
CCCCCGGGGGGGGGGGGGGGGGGGGGFGGGGGGGGGGGGGGGGGGGGGGGGGGGGGGGGGGGGGGGGGGGGGGGGGGGGGGGGGGGGGGGGGGGGGGGGGGGGGGGGGGGGGGGGGGGGGGGGGGGGGGGGGGGGGGGGGGGGGGGGGGGFGGGGGDFGGGGGFFFGGGGGGGGGGFGGGGGGGGGGGGFGGGGGGFGFGFGFFFFFFFFFFFGFGFGGFGF>CFEFFF=E4ADBFEFGGFFFFFFF@F2>@BFEFCF8C?AEFFE?AFEEF<EEFCFFECEFFEF@8;2/1197;EE(4(
@M70528:330:000000000-K6D4P:1:1102:24971:3285 2:N:0:CTGAGCCGGT+CCTTCACGTA
TAAAACAGGGTCCCCTCCCCCTCTAGGGTCAAAAAAAGAGGTATTTAAGTTTCGGTCAGTTAAAAGTATTGTGATAGCTCCCGCTAACACTGGCAAAGATAAAAGAAGAAGAATGGCTGTTAAAATAACTGATCAGACAAATAGTCTAATTTTTTCTGCTGAAAGGTTTTTTGCTTTAAGATTAATAATTGTAGTAATAAAATTTAAGGCACCTAAAATTGAAGAAATCCCTGCAAGGTGTAAAGAAAAAATTGTTAAGTCTACTGAAGGTCCTGAATGATAAAACGTTGATAAAGTTGGA
+
9CCCCGGGGGGGGFF@BFGEG7FFGGGGGGGFGGFCFEGGG@FGGGGGGFGGGEGGGGCFFGGGFGFCFGGGGGDCEAFGEGDEGGEGG=B=FGGGFCFGGGGCFGEFFBFGFGGGGGD8EFG9FFGAFE;FGGG8DBFFFGGAEFFADFFAFGGGGGF;,==F8DGGGFGGEGGFFFGC99A@CEGGGFAFGGGF;E9C=@FFF?7A66A6@GFFFACEFF90B@5EC@4*/::93@F8*649A*:(/5>@FACA7B=CEFF6F3))7;;E@AECF>.;CE3))/(/31*++9))+/).)
@M70528:330:000000000-K6D4P:1:1102:21157:3287 2:N:0:CTGAGCCGGT+CCTTCACGTA
TAAAACAGGGTCCCCTCCCCCTCTAGGGTCAAAAAAAGAGGTATTTAAGTTTCGGTCAGTTAAAAGTATTGTGATAGCTCCCGCTAACACTGGCAAAGATAAAAGAAGAAGAATGGCTGTTAAAATAACTGATCAGACAAATAGTCTAATTTTTTCTGCTGAAAGGTTTTTTGCTTTAAGATTAATAATTGTAGTAATAAAATTTAAGGCACCTAAAATTGAAGAAATCCCTGCAAGGTGTAAAGAAAAAATTGTTAAGTCTACTGAAGGTCCTGAATGATAAAACGTTGATAAAGGTGGA
+
CCCCCGGGGGGGGGGGGGGGGGGGGGGGGGGGGGGGGGGGGGGGGGGGGGGGGGGFGGGGGGGGFGGGGGGGGGGGGGGGGGGGGGGGGGGGGGGGGGGGGGGGGGGGGGGGGGGGGGGGGGGGGGFGGGGGGGGGGGGGFGGGGGGGGGFGFGGGGGGGGGGGGGGGGGGGGGGGFGGGDFGGGGGGGGGGFAEG?AFCEGFFFFFFFFFFFFFGFGGFFFFFF9CFFBFFFB>BB@DCBBEFECFBFFBFFFFFEFF?FFFFF;<A@8;E7>=F<;?@3EEF<@;FF@8;@C><FE(3(
@M70528:330:000000000-K6D4P:1:1102:21480:3292 2:N:0:CTGAGCCGGT+CCTTCACGTA
TAAAACAGGGTCCCCTCCCCCTCTAGGGTCAAAAAAAGAGGTATTTAAGTTTCGGTCAGTTAAAAGTATTGTGATAGCTCCCGCTAACACTGGCAAAGATAAAAGAAGAAGAATGGCTGTTAAAATAACTGATCAGACAAATAGTCTAATTTTTTCTGCTGAAAGGTTTTTTGCTTTAAGATTAATAATTGTAGTAATAAAATTTAAGGCACCTAAAATTGAAGAAATCCCTGCAAGGTGTAAAGAAAAAATTGTTAAGTCTACTGAAGGTCCTGAATGATAAAACGTTGATAAAGGTGGA
+
CCCCCGGGGGGGGGGGGGGGGGGGGGGGGGGGGGGGGGGGGGGGGGGFGGGGGGGFGGFGGGGGFGGGGGGGGGGGGGGGGGGGGGGGGGGGGGGGGGGGGGFFGGGGGGGGGGGGGGGGGFGGGGGGGGGFEGGGGGGGGGGGGGGGGGFGGGGGGFGGGGFFGGGGGGFEEGGGFCDGGGGGGGGGGGGGGGGGFFFGECAEFFFFFAFFFGFFFGGFCFEBFFFFF246AD@AB*>>9@EEE::BFFFBFFFF91+9CCCFGFCE@@@E8@AFDGFAEFFCC@1;=?F@C5<CCEFF0
@M70528:330:000000000-K6D4P:1:1102:19317:3293 2:N:0:CTGAGCCGGT+CCTTCACGTA
TAAAACAGGGTCCCCTCCCCCTCTAGGGTCAAAAAAAGAGGTATTTAAGTTTCGGTCAGTTAAAAGTATTGTGATAGCTCCCGCTAACACTGGCAAAGATAAAAGAAGAAGAATGGCTGTTAAAATAACTGATCAGACAAATAGTCTAATTTTTTCTGCTGAAAGGTTTTTTGCTTTAAGATTAATAATTGTAGTAATAAAATTTAAGGCACCTAAAATTGAAGAAATCCCTGCAAGGTGTAAAGAAAAAATTGTTAAGTCTACTGAAGGTCCTGAATGATAAAACGTTGATAAAGGTGGA
+
CCCCCGGGGGGGGGGGGGGGGGGGGGGGGGGGGGGGGGGGGGGGGGGGGGGGGGGGGGGGGGGGGGGGGGGGGGGGGGGGGFDEGGGGGGGGGGGGGGGGGGGGGGGGGGGGGGGGGGGGGGGGGGGGGGGGGGGGGGGGGGGGGGGGGGFGGGGGGGGGGGGGGGGGGGGGGGGGFGGGGGGGFGGGGGGGGGGGFFEGFGFFFFFBFFFFFGFGFGGFGF5CFFFFF;BFFDBFE>DCEFFFFFFBF9@FFFFFFFFEEFFFGF<A<@E@EFEFC:?EFFE3>37@FFFDGF<9FE>B(
@M70528:330:000000000-K6D4P:1:1102:24631:3310 2:N:0:CTGAGCCGGT+CCTTCACGTA
TAAAACAGGGTCCCCTCCCCCTCTAGGGTCAAAAAAAGAGGTATTTAAGTTTCGGTCAGTTAAAAGTATTGTGATAGCTCCCGCTAACACTGGCAAAGATAAAAGAAGAAGAATGGCTGTTAAAATAACTGATCAGACAAATAGTCTAATTTTTTCTGCTGAAAGGTTTTTTGCTTTAAGATTAATAATTGTAGTAATAAAATTTAAGGCACCTAAAATTGAAGAAATCCCTGCAAGGTGTAAAGAAAAAATTGTTAAGTCTACTGAAGGTCTTGAATGATAAAACGTTGATAAAGGTGGA
+
CCCCCGGGGGGGGGGGGGGGGGGGGGGGGGGGGGGGGGGGGFGGGGGGGFGGGGGGGGGGGGGGGGGGGGGGGCFFGDGGGGGGGGGGGGGGGGGGGGGGGGGGGGGGGGGGGGDFFFGGGGGGGGGGGGGGGFGGFFGGGGFGGGFGGGFGGGGGGFFFFGGGCCDFFFGDEGFFFFFAFGGGFDGFGGGGG7EGACFCAFFEFFFFFFFF57FFF<CE,+:CC:CF8<)A>=FFB5>>9=E>EFFFFB2-7@CC5B6@5:?6<@774@;@)9>CFC?AEF5)1)./68C+37437;2((
@M70528:330:000000000-K6D4P:1:1102:9368:3316 2:N:0:CTGAGCCGGT+CCTTCACGTA
TAAAACAGGGTCCCCTCCCCCTCTAGGGTCAAAAAAAGAGGTATTTAAGTTTCGGTCAGTTAAAAGTATTGTGATAGCTCCCGCTAACACTGGCAAAGATAAAAGAAGAAGAATGGCTGTTAAAATAACTGATCAGACAAATAGTCTAATTTTTTCTGCTGAAAGGTTTTTTGCTTTAAGATTAATAATTGTAGTAATAAAATTTAAGGCACCTAAAATTGAAGAAATCCCTGCAAGGTGTAAAGAAAAAATTGTTAAGTCTACTGAAGGTCCTGAATGATAAAACGTTGATAAAGGTGGA
+
CCCCCGGGGGGGGGGGGGGGGGGGGGGGGGGGGGGGGGGGGGGGGGGGGGGGGGGGGGGGGGGGGGGGGGGGGGGGGGGGGGGGGGGGGGGGGGGGGGGGGGGGGGGGGGGGGGGGGGGGGGGGGGGGGGGGGGGGGGGGCG8DEGGGGGFGFFGGGGGGGGGGGGGGGGGGGGGGFGGGGGGGGGGGGGGGGGGGFGFFCFF@FFFFFFFFFGFGFFFFGFFFFEFFF))?FFFFEFDC>@EFCED-8(93:FCF8BFF37C6CE?AEE@F;E8ECFFAEEE36<;=@@FCFEFFG@?F(
@M70528:330:000000000-K6D4P:1:1102:21782:3320 2:N:0:CTGAGCCGGT+CCTTCACGTA
TAAAACAGGGTCCCCTCCCCCTCTAGGGTCAAAAAAAGAGGTATTTAAGTTTCGGTCAGTTAAAAGTATTGTGATAGCTCCCGCTAACACTGGCAAAGATAAAAGAAGAAGAATGGCTGTTAAAATAACTGATCAGACAAATAGTCTAATTTTTTCTGCTGAAAGGTTTTTTGCTTTAAGATTAATAATTGTAGTAATAAAATTTAAGGCACCTAAAATTGAAGAAATCCCTGCAAGGTGTAAAGAAAAAATTGTTAAGTCTACTGAAGGTCCTGAATGATAAAACGTTGATAAAGGTGGA
+
CCCCCGGGGGGGGGGGGGGGGGGGFGGGGGGGGGGGGGGGGGGGGGGGGGGGGGGGGGGGGGGGGGGGGGGGGGGGGGGGGGGGGGGGGGGGGGGGGGGGGGGGGGGGGGGGGGCGGGGGGGGGGGGGGGGGGGGGGGGGGGGGGGGGGGFGGGGGGGGGGGGGGGFFGGGGGGGGFGGGGGGGGGGGGGGGGGGGFGFGFGFBFFFFFFFFFFFDFGGFGFCEFFDEFEE>ADB;BFFGEFFFEFFDFFFFBFFF7=B??7EFG3)7;;@3=<EFFCCEFFF;E@18=?8:D?<4E@??(
@M70528:330:000000000-K6D4P:1:1102:20970:3333 2:N:0:CTGAGCCGGT+CCTTCACGTA
TAAAACAGGGTCCCCTCCCCCTCTAGGGTCAAAAAAAGAGGTATTTAAGTTTCGGTCAGTTAAAAGTATTGTGATAGCTCCCGCTAACACTGGCAAAGATAAAAGAAGAAGAATGGCTGTTAAAATAACTGATCAGACAAATAGTCTAATTTTTTCTGCTGAAAGGTTTTTTGCTTTAAGATTAATAATTGTAGTAATAAAATTTAAGGCACCTAAAATTGAAGAAATCCCTGCAAGGTGTAAAGAAAAAATTGTTAAGTCTACTGAAGGTCCTGAATGATAAAACGTTGATAAAGGTGGA
+
CCCCCGGGGGGGGGGGGGGGGGGGGGGGGGGGGGGGGGGGGFGGGGDGGGGGGGGGGGGGGGGFGGGGGGGGGGGGGGGGGGGGGGGGGGGGGGGGFGGGGGGGGGGFFGDGGGGGGGGGGFFFCFGGGGGFCGGGFFGGFGFGGGGGGG?EDEGCGGGGGGFGFFGGGGGGGGGFF8=EDFGGGFGGGFFGGGGGFGFGEEFFFCF5AAFF>DFF>FG@EFFBFFDCFFFFABFFEFFCEBEFECDBFFFFBF?FCBFECACCG36=@(/;4>ACCCCEFF?E3;:@;;57CEEECE04(
@M70528:330:000000000-K6D4P:1:1102:21772:3339 2:N:0:CTGAGCCGGT+CCTTCACGTA
TAAAACAGGGTCCCCTCCCCCTCTAGGGTCAAAAAAAGAGGTATTTAAGTTTCGGTCAGTTAAAAGTATTGTGATAGCTCCCGCTAACACTGGCAAAGATAAAAGAAGAAGAATGGCTGTTAAAATAACTGATCAGACAAATAGTCTAATTTTTTCTGCTGAAAGGTTTTTTGCTTTAAGATTAATAATTGTAGTAATAAAATTTAAGGCACCTAAAATTGAAGAAATCCCTGCAAGGTGTAAAGAAAAAATTGTTAAGTCTACTGAAGGTCCTGAATGATAAAACGTTGATAAAGGTGGA
+
CCCCCGGGGGGGGGGGGGGGGGGGGGGGGGGGGGGGGGGGGGGGGGGGGGGGGGGGGGGGGGGGGFGGGGGGGGGGGGGGFGGGDGGGGGGGGGGGGGGGGGGGGGGGGGGGFGGGGGGGGGGGGGGGGGGGGGGGGGGGGGGGGGGGGGFGGGGGGGGFGGGGGFGGGGGGGGFGFGFGGGGGGGGGGGGGGFGGFGFGFGFCF?FFFFFFFGFGFGGFGFFFFFFFF5B4@DBAECDCEEFAEFD>FFFDFFFFCF=CCFFCFE?;@EEF@@<CCFEF<?59><668?FDGE37F<(3(
@M70528:330:000000000-K6D4P:1:1102:24409:3344 2:N:0:CTGAGCCGGT+CCTTCACGTA
TAAAACAGGGTCCCCTCCCCCTCTAGGGTCAAAAAAAGAGGTATTTAAGTTTCGGTCAGTTAAAAGTATTGTGATAGCTCCCGCTAACACTGGCAAAGATAAAAGAAGAAGAATGGCTGTTAAAATAACTGATCAGACAAATAGTCTAATTTTTTCTGCTGAAAGGTTTTTTGCTTTAAGATTAATAATTGTAGTAATAAAATTTAAGGCACCTAAAATTGAAGAAATCCCTGCAAGGTGTAAAGAAAAAATTGTTAAGTCTACTGAAGGTCCTGAATGATAAAACGTTGATAAAGGTGGA
+
CCCCCGGGGGGGGGGGGGGGGCGGGGGGGGGGGGGGGGGGGGGGGGGGGFGGGGGGGGGGGGGGGGGGGGGGGGGGGGGGGGGGGGGGGGGGGGGGGGGGGGGGGGGGGGGGGGGGFGGGGGFGGGGGEGGGGGGGGGGGGGCEGGGGGGFGGGGGGGGGGGGFDGFFEFGGDEGGFGGDDFGGGGGGGGGGGGGGFFFGEGFEFFFF5FFFFFFGFFFCEFEEA@CCFB=FFFBA@*5:>BAFEC>=49@B:FCA5=AECFFFGE<=@3E934<>47C<CE363443@DD@C?4)+7:0(
@M70528:330:000000000-K6D4P:1:1102:17133:3375 2:N:0:CTGAGCCGGT+CCTTCACGTA
TAAAACAGGGTCCCCTCCCCCTCTAGGGTCAAAAAAAGAGGTATTTAAGTTTCGGTCAGTTAAAAGTATTGTGATAGCTCCCGCTAACACTGGCAAAGATAAAAGAAGAAGAATGGCTGTTAAAATAACTGATCAGACAAATAGTCTAATTTTTTCTGCTGAAAGGTTTTTTGCTTTAAGATTAATAATTGTAGTAATAAAATTTAAGGCACCTAAAATTGAAGAAATCCCTGCAAGGTGTAAAGAAAAAATTGTTAAGTCTACTGAAGGTCCTGAATGATAAAACGTTGATAAAGGTGGA
+
CCCCCGGGGGGGGGGGGGGGGGGGGGGGEGGGGGGGGGGGGGGGGGGGGGGGGGGGGGGGGGGGGGGGGGGGGGGGGGFGGGGGGGGGGGGGGGGGGGGGGGGFGGGGGGGGGGGGGGGGGGGGGGGGGGGGGGGGGGGGCGGGGGGGGGFGGGGGGGGGFGGGGGGGGGGGGGGGFGGCFGGGGGGGGGGGFAGGFGFGFGFFFFFFFFFFFGFGFFC@EFEEFCCEFEE4;BFFEFFFFF?FFFFDFFFFBFFFCBFE<8<FD37/3=EA/4AE>C3<?EEE>)6@@F<+;7C<C;>0(
@M70528:330:000000000-K6D4P:1:1102:19980:3395 2:N:0:CTGAGCCGGT+CCTTCACGTA
TAAAACAGGGTCCCCTCCCCCTCTAGGGTCAAAAAAAGAGGTATTTAAGTTTCGGTCAGTTAAAAGTATTGTGATAGCTCCCGCTAACACTGGCAAAGATAAAAGAAGAAGAATGGCTGTTAAAATAACTGATCAGACAAATAGTCTAATTTTTTCTGCTGAAAGGTTTTTTGCTTTAAGATTAATAATTGTAGTAATAAAATTTAAGGCACCTAAAATTGAAGAAATCCCTGCAAGGTGTAAAGAAAAAATTGTTAAGTCTACTGAAGGTCCTGAATGATAAAACGTTGATAAAGGTGGA
+
CCCCCGGGGGGGGGGGGGGGGGGGGGGGGGGGGGGGGGGGGGGGGGGGGFGGGGGFGGGGGGGDGGGGGGGGGGGGGGGGGGGDGGGGGGGGGGGGGGGGGGGGGGGGGGGGGGGGGGGFFGFGGGGGFGGGGGGGGGGGGGGGGGFGGGFGGGGGGGGGGGEGGGGGGGGGGGGGFGGGGGGGGGGGGGGGGFGGFGFGFGFECFFBFFFFFGFGFGGFGFCEFFFFF<@4A9B8>@DFFFFFFFBDF>BFFC?A>==E?F?C;)9@8@@3@FE<CCCFEFEFEFB@DFFDGEFFGE0:(
@M70528:330:000000000-K6D4P:1:1102:13162:3400 2:N:0:CTGAGCCGGT+CCTTCACGTA
TAAAAACAGGGTCCCCTCCCCCTCTAGGGTCAAAAAAAGAGGTATTTAAGTTTCGGTCAGTTAAAAGTATTGTGATAGCTCCCGCTAACACTGGCAAAGATAAAAGAAGAAGAATGGCTGTTAAAATAACTGATCAGACAAATAGTCTAATTTTTTCTGCTGAAAGGTTTTTTGCTTTAAGATTAATAATTGTAGTAATAAAATTTAAGGCACCTAAAATTGAAGAAATCCCTGCAAGGTGTAAAGAAAAAATTGTTAAGTCTACTGAAGGTCCTGAATGATAAAACGTTTATAAAGGTGG
+
CCCCCGGGGGGGGGGGGGGGGGGGGGGGGGGGGGGGGGGGGGGGGGGGGGGGGGGGGGGGGGGGGGGGGGGGGGGGGGGFGGGGGGGGGGGGGGGGGGGGGGGGGGGGGGGGGGGGGGGGGGGGGGGGGGGGGGGGGGGFFGGGFGGGGGFGGGGGGGGGFGGGGFGGGGGGGGGGFGGGGGGGGGGGGGGGGGGGFFFFFGFFFFFCF?CFFFFFFGGFGFF@BFFDFEEFABBF=DFDEEBCEEE:FFFFFACFEFFEEACF?C8CEF;;EE<EFDEFEECFFCEFF@*219?<C28>:
@M70528:330:000000000-K6D4P:1:1102:24981:3404 2:N:0:CTGAGCCGGT+CCTTCACGTA
TAAAACAGGGTCCCCTCCCCCTCTAGGGTCAAAAAAAGAGGTATTTAAGTTTCGGTCAGTTAAAAGTATTGTGATAGCTCCCGCTAACACTGGCAAAGATAAAAGAAGAAGAATGGCTGTTAAAATAACTGATCAGACAAATAGTCTAATTTTTTCTGCTGAAAGGTTTTTTGCTTTAAGATTAATAATTGTAGTAATAAAATTTAAGGCACCTAAAATTGAAGAAATCCCTGCAAGGTGTAAAGAAAAAATTGTTAAGTCTACTGAAGGTCCTGAATGATAAAACGTTGATAAAGGTGGA
+
CCCCCGGGGGGGGGGGGGGGGGGGGGGGGGGGGGGGGGGGGGGGGGGGGGGGGGGGGGGGGGGGGGGGGGGGGGGGGGGGGGGGGGGGGGGGGGGGGGGGGGGGGGGGGGGGGGGGGGGGGGGGGGGGGGGGGGDCFGGGGGGGGGGGGGFGGGGGGGGGGGGGGGGFEGGGGGGGFFGGFGGGGDFGGGEGGGGF?;=FCCFFAF?A5CFFFFFGFAF@C<>=AECFFF:FFB@A>8>>B@4FEEFF;B@BE@EA5BCCEFEAEF6)76=E@EF<C:58?<34)/38@11+39))3.(-(
@M70528:330:000000000-K6D4P:1:1102:23543:3416 2:N:0:CTGAGCCGGT+CCTTCACGTA
TAAAACAGGGTCCCCTCCCCCTCTAGGGTCAAAAAAAGAGGTATTTAAGTTTCGGTCAGTTAAAAGTATTGTGATAGCTCCCGCTAACACTGGCAAAGATAAAAGAAGAAGAATGGCTGTTAAAATAACTGATCAGACAAATAGTCTAATTTTTTCTGCTGAAAGGTTTTTTGCTTTAAGATTAATAATTGTAGTAATAAAATTTAAGGCACCTAAAATTGAAGAAATCCCTGCAAGGTGTAAAGAAAAAATTGTTAAGTCTACTGAAGGTCCTGAATGATAAAACGTTGATAAAGGTGGA
+
CCCCCGGGGGGGGGGGGGGGGGGGGGGGGGGGGGGGGGGGGFGGGGGGGGGGGGGGGGGGGGGGGGGFGGGGGGGGGFGGFGGGGGGGGGGGGGGGGGGGG=CFGGGGGGGGGGGGGGGGGGGGGGGGGGGGGGGGGGGGGGGGGGGGGGFGGGGGGGGGGGGGGGGGGGGGGGGGFGGGGGGGGGGDGGEGGGGGAGFGEFFFFFFFFFACCGFGFGG9C@76FEDFFBB4AB>4>FGGFFFBFEDBFF@FFFFFEBF?E:C:CE<7@;@A;AEECFEAEFE7336@F<7:FCCE94>?(
@M70528:330:000000000-K6D4P:1:1102:13153:3416 2:N:0:CTGAGCCGGT+CCTTCACGTA
TAAAAACAGGGTCCCCTCCCCCTCTAGGGTCAAAAAAAGAGGTATTTAAGTTTCGGTCAGTTAAAAGTATTGTGATAGCTCCTGCTAACACTGGCAAAGATAAAAGAAGAAGAATGGCTGTTAAAATAACTGATCAGACAAATAGTCTAATTTTTTCTGCTGAAAGGTTTTTTGCTTTAAGATTAATAATTGTAGTAATAAAATTTAAGGCACCTAAAATTGAAGAAATCCCTGCAAGGTGTAAAGAAAAAATTGTTAAGTCTACTGAAGGTCCTGAATGATAAAACGTTGATAAAGGTGG
+
CCCCCDFFGGEGGGGGGGGGGGGGFFGGFEFFFGGGGGG@EGFGFGGFFGFDFGDEFCGGGGGGGGGGGGGCFFFGGGCCFGGGGGGFGFGDGGGGGFGGGGGGFCGGGGGFGGGGGGGGFFGGG9<FGGGCFGGGGGFFGFGGFEFFGGFGFGFGGGGGAFGGGGGGGGFG@EDFFCGFFFGFGGGGEGEEDFGCFFFFEFFFF?CCCFFFF9FFFGGFGC;@FFF:AEE**0)6>DCFE6*=77CBFDD>B68@?BCCCB58,/7EAE1/))/)209C;ECF<CE@3(*119C>93)((
@M70528:330:000000000-K6D4P:1:1102:19017:3416 2:N:0:CTGAGCCGGT+CCTTCACGTA
TAAAACAGGGTCCCCTCCCCCTCTAGGGTCAAAAAAAGAGGTATTTATGTTTCGGTCAGTTAAAAGTATTGTGATAGCTCCCGCTAACACTGGCAAAGATAAAAGAAGAAGAATGGCTGTTAAAATAACTGATCAGACAAATAGTCTAATTTTTTCTGCTGAAAGGTTTTTTGCTTTAAGATTAATAATTGTAGTAATAAAATTTAAGGCACCTAAAATTGAAGAAATCCCTGCAAGGTGTAAAGAAAAAATTGTTAAGTCTACTGAAGGTCCTGAATGATAAAACGTTGATAAAGGTGGA
+
CCCCCGGGGGGGGGGGGGGGGGGGGGGGEGGGGGGGGGGGGGGGGGG?FGGGGGGGGGGFGGGGGGGGGGGGGGGGGGGGGGGGDGGGGGGGGGGGGGGGGGGGGGGGGGGGGGFGFGGGGGGGGGGGGGGGGGGGGGGGGGDGGGGGGGFEEFGGEDCFGGGGGFGGGGGGGGGGFG=FGGGGGGGGGGGGGGGGFGF:CDFBFFFFFFFFFCFGFGGFGFEECCDFB=BFFF4BB=EDEEEBEFF(;5==EFFF?C=58AEFF@E8@;@;;>AECF?8EC)6C<BD@DD++9><C443(
@M70528:330:000000000-K6D4P:1:1102:22568:3421 2:N:0:CTGAGCCGGT+CCTTCACGTA
TAAAACAGGGTCCCCTCCCCCTCTAGGGTCAAAAAAAGAGGTATTTAAGTTTCGGTCAGTTAAAAGTATTGTGATAGCTCCCGCTAACACTGGCAAAGATAAAAGAAGAAGAATGGCTGTTAAAATAACTGATCAGACAAATAGTCTAATTTTTTCTGCTGAAAGGTTTTTTGCTTTAAGATTAATAATTGTAGTAATAAAATTTAAGGCACCTAAAATTGAAGAAATCCCTGCAAGGTGTAAAGAAAAAATTGTTAAGTCTACTGAAGGTCCTGAATGATAAAACGTTGATAAAGGTGGA
+
CCCCCGGGGGGGGGGGGGGGGGGGGGGGGGGGGGGGGGGGGGGGGGGGGGGGGGGGGGGGFGGGGGGGGGGGGGGGGGGGGGGGGGGGGGGGGGGGGGGGGGGGGGGGGGGGGGGGFGGGGGGGGGGGGGGGGGGGGGGGGGGGGGGGGGFGGGGGGGGGGGGGGGGGGGGGGGGGFGGGGGGGGGGGGGGGGGGGFGFGFGFEFFFFFFFFFFFGFGGFGFA@FFDFFFFAFFFFBFFGEFFFFFDBF>@@2FEF?FFFE6?AF8?EEFE@<9<E<>EEFEEC9<1;@DC+:76CEE:B(
@M70528:330:000000000-K6D4P:1:1102:7773:3424 2:N:0:CTGAGCCGGT+CCTTCACGTA
TAAAACAGGGTCCCCTCCCCCTCTAGGGTCAAAAAAAGAGGTATTTAAGTTTCGGTCAGTTAAAAGTATTGTGATAGCTCCCGCTAAAACTGGCAAAGATAAAAGAAGAAGAATGGCTGTTAAAATAACTGATCAGACAAATAGTCTAATTTTTTCTGCTGAAAGGTTTTTTGCTTTAAGATTAATAATTGTAGTAATAAAATTTAAGGCACCTAAAATTGAAGAAATCCCTGCAAGGTGTAAAGAAAAAATTGTTAAGTCTACTGAAGGTCCTGAATGATAAACCGTTTATAAAGGTGGA
+
CCCCCFGGF;FGFFE@FFGGGGGGGGGGAFGGGGGGGGDFFFGGGGEDFEAFCEFCFCFGADGGFFFGGG9FFFFGCEEG8<F7FED,CC@FF@EGGGC?EFGGGGG<EFGGDAFEFFGGGGFCEGGGCGGGGEFDFGGFGFGGGFAEFD9EGGG8EDAA<D8FFCDCCGDEGGGGFGCDFGGGGGGGGAFFFGGFFGFFECF@FFFFFF5AAFFFFGG9<B76BE5C6B5FF4BF;*>>>6<::CDFFF>B(=@FE>=88+<AGE?738@A=47)61.7CC7<)(1;((*1;<7>C370(
@M70528:330:000000000-K6D4P:1:1102:10070:3431 2:N:0:CTGAGCCGGT+CCTTCACGTA
TAAAACAGGGTCCCCTCCCCCTCTAGGGTCAAAAAAAGAGGTATTTAAGTTTCGGTCAGTTAAAAGTATTGTGATAGCTCCCGCTAACACTGGCAAAGATAAAAGAAGAAGAATGGCTGTTAAAATAACTGATCAGACAAATAGTCTAATTTTTTCTGCTGAAAGGTTTTTTGCTTTAAGATTAATAATTGTAGTAATAAAATTTAAGGCACCTAAAATTGAAGAAATCCCTGCAAGGTGTAAAGAAAAAATTGTTAAGTCTACTGAAGGTCCTGAATGATAAAACGTTGATAAAGGTGGA
+
CCCCCGGGGGGGGGGGGGGFGGGGGGGG8CEFGGGGGGGGFGGGGGGGGGGGGGGGGGGGGGGGGGGGGGGGGGGGGDFG<FCGDGGGGGGGGGGGGGGGGGFGGDFGGGGGCGGFGFDEGGFFFFFGCGGG<EFGGGGGFGGGGGGGGGFGGFGFGGGGFGGGGGFGGGF>EGGGFGGCFFGAEEG7;EFGGCFGFGFFACFFFFFFFF?FFGFFACC@F>EEF)08B<:FFF:FEEF?9EC9ACD=;>@FEF?FEAFE3=C=+36.3(477>=40;6A3C)..71564<@7?C<CE7?0
@M70528:330:000000000-K6D4P:1:1102:17504:3438 2:N:0:CTGAGCCGGT+CCTTCACGTA
TAAAACAGGGTCCCTGTCTCTTATACACATCTGACGCTGCCGACGATACGTGAAGGGTGTAGATCTCGGTGGTCGCCGTATCATTAAAAAAAAAAAAAAAACAGAAAATCACGAGTTAAAAGTGAATGACAAATAATATACAGTACTACTAATCGACACGAACCCTGACGGTCATGCAAGTTGCAACAGAAAATAATGATTATGAACATACATCCACCCCTACATCAACAGAGTAGTAAACTAGCTACACGCCGGCGACACTTTTGCCAGCGACTCAAGCGTGATAACCTGCACCCATACA
+
CCCCCGGGGGGGGGGGGGGGGGGGGGGG6;=<FFFGGGGGGGGGGGGGGGFFFGGGGGGGGGGGGGFGGCGDGGGGGEGGGGGGGGGGGGGEG7F464+++6,,,,,,8,:A=++++,+,,,3,6,,,,,,3,,,,,,,,+3+38,,8,,+,,,*3*3@*1>**1*,,,*****,,4,4,,,,,41,*22++0+++++3+1++)++++/10/++0*)**.*)(./))).)()).)*.+++.))*()).*(,((.()())(())/+)))).-((,-(**.)((((,.).()**0((,*((4)
@M70528:330:000000000-K6D4P:1:1102:18038:3439 2:N:0:CTGAGCCGGT+CCTTCACGTA
TAAAACAGGGTCCCCTCCCCCTCTAGGGTCAAAAAAAGAGGTATTTAAGTTTCGGTCAGTTAAAAGTATTGTGATAGCTCCCGCTAACACTGGCAAAGATAAAAGAAGAAGAATGGCTGTTAAAATAACTGATCAGACAAATAGTCTAATTTTTTCTGCTGAAAGGTTTTTTGCTTTAAGATTAATAATTGTAGTAATAAAATTTAAGGCACCTAAAATTGAAGAAATCCCTGCAAGGTGTAAAGAAAAAATTGTTAAGTCTACTGAAGGTCCTGAATGATAAAACGTTGATAAAGGTGGA
+
CCCCCGGGGGGGGGGGGGGGGGGGGGGGGGGGGGGGGGGGGGGGGGGGGGGGGGGGGGGGGGGGGGGGGGGGGGGGGGGGGGGGGGGGGGGGFGGGGGGGGGGGFGGGGGGGFGFGGGGGGGGFGGGGGGGGGGGGGGGGGGGGGGGGGGFGDGDGGGGGGFGFCFGGGGGGEGGGBEFGGGGGGGGGGGFGGGGGFGCCCGFEFFFFAFFFFGFGFFCCGACEFEBEFFEAFFDFB5D77<>A4;BDF=B2@FF6<F6C?FCFG3)4=E@3=<ACFDEFFF<9CFB8@@>;;?ECF<:0(
@M70528:330:000000000-K6D4P:1:1102:21560:3440 2:N:0:CTGAGCCGGT+CCTTCACGTA
TAAAACAGGGTCCCCTCCCCCTCTAGGGTCAAAAAAAGAGGTATTTAAGTTTCGGTCAGTTAAAAGTATTGTGATAGCTCCCGCTAACACTGGCAAAGATAAAAGAAGAAGAATGGCTGTTAAAATAACTGATCAGACAAATAGTCTAATTTTTTCTGCTGAAAGGTTTTTTGCTTTAAGATTAATAATTGTAGTAATAAAATTTAAGGCACCTAAAATTGAAGAAATCCCTGCAAGGTGTAAAGAAAAAATTGTTAAGTCTACTGAAGGTCCTGAATGATAAAACGTTGATAAAGGTGGG
+
CC@BCGFGGGGGDEFGGGGGGCCGEFFEGGCE<EFGGGGGGGEGGFFGFE@FG@CC@CFFGGG@@FGGGGGGGFFBAFFCGGGG@BCEFFFCFGC@FFGGGG9BFDFDFG8AFFCFFFGFGGGF9CEFEFGFEFAF9EF8DEFGGGFFGAFFGGDFFGDFFDEGF693=DGG7FGFF8EAFFE<FFFCFGGGDD9C7D+;8DAEFFFFFF*AFFFFFGG@7CC*B=87F=EF6=D>>:>,*1>AA*5>F9@==+/+8++958<@CE?8;@;)7>A9FCEEEE3)7.6631*2+99)>4?B(
@M70528:330:000000000-K6D4P:1:1102:18055:3446 2:N:0:CTGAGCCGGT+CCTTCACGTA
TAAAACAGGGTCCCCTCCCCCTCTAGGGTCAAAAAAAGAGGTATTTAAGTTTCGGTCAGTTAAAAGTATTGTGATAGCTCCCGCTAACACTGGCAAAGATAAAAGAAGAAGAATGGCTGTTAAAATAACTGATCAGACAAATAGTCTAATTTTTTCTGCTGAAAGGTTTTTTGCTTTAAGATTAATAATTGTAGTAATAAAATTTAAGGCACCTAAAATTGAAGAAATCCCTGCAAGGTGTAAAGAAAAAATTGTTAAGTCTACTGAAGGTCCTGAATGATAAAACGTTGATAAAGGTGGA
+
CCCCCGGGGGGGGGGGGGGGGGGGGGGGCGGGGGGGGGGGGGGGGGGGGGGGGGGGGGGGGGGGGGGGGGGGGGGGGGGGGGGGGGGGGGGGGGGGGGGGGGGGGGGGGGGGGGGGGGGGGGGGGGGGGGFFGGFGGGGGGGFGGGGGFGFGGGGGGGGGGGGGGGGGGGGGGGGGFGGGGGGFGGGGGGGGGGGGFGFGEFFFFFFFAFFFFGFGFFGFG63*=CDCFE=69BB>=DFFEFFF6>DBFB=2EF?FCFFFC@?6C3/;<EFA3>89;CCFEC?<CE63=;/+;?9EG@BF(
@M70528:330:000000000-K6D4P:1:1102:24762:3454 2:N:0:CTGAGCCGGT+CCTTCACGTA
TAAAACAGGGTCCCCTCCCCCTCTAGGGTCAAAAAAAGAGGTATTTAAGTTTCGGTCAGTTAAAAGTATTGTGATAGCTCCCGCTAACACTGGCAAAGATAAAAGAAGAAGAATGGCTGTTAAAATAACTGATCAGACAAATAGTCTAATTTTTTCTGCTGAAAGGTTTTTTGCTTTAAGATTAATAATTGTAGTAATAAAATTTAAGGCACCTAAAATTGAAGAAATCCCTGCAAGGTGTAAAGAAAAAATTGTTAAGTCTACTGAAGGTCCTGAATGATAAAACGTTGATAAAGGTGGA
+
CCCCCGGGGGGGGGGGGGGGGGGGGGGGGGGGGGGGGGGGGGGGGGGGGGFGGGGGGGGGGGGGGGGGGGGGGGGGGFGGGGGGGGGGGGGGGGGGGGGGGGGGGGGGGGGGGGGGGGGGGGGGGFFGGGGGGGGGGGGGGGGGGGGGGGFGGGGFGGGDFGGGGFGGGGGGGGGGFGGGFGGGGGGGGGGFGGGGFGFCAEFEFFFFFFFFFGFGF<EFGFFFFEFFFBEFFBBFB*DFE=EAEE=DFFFB=6@A/419CFE@FEE3<3=A3>;<;;CFFFFEE<163051:CCF+.(:0
@M70528:330:000000000-K6D4P:1:1102:22481:3460 2:N:0:CTGAGCCGGT+CCTTCACGTA
TAAAACAGGGTCCCTGTCTCTTATACCCATCTGACGCTGCCGACGATACGTGAAGGGTGTAGATCTCGGTGGTCGCCGTATCATTAAAAAAAAAAAACAATATAAAAAACATAAAGCATCCCATCTTAATTACACATAAGTCAACTGCCATATTCTACTACAATAGAAGCATAAGTCAAGACGTGGCCACCCATGATTTAACTGCTATGCTGCTTACACTCATAGTCGCTATTCACACCTCGTATACCTCACTCAAGCTTTACCTCTCGAGATTCCGCCGTGTACTTGAACATACTTAGCC
+
CCCCCGGGGGGGGGGGGGGGGGGGGGAFGGGGFFGGGGGGGGGGGGGGGFFFEDFFFGGGGGGGGGGGFCFGGGGGGGGGFGAFGGGGGGFEGGG@48B<,@5,,5,,++,,5,5:,83,:6,A,7,,,,3,9,,,3,,,+3+7,6186,53,,,,,,23@,23;+,7,,,,7,,7;,<,,6****>*,6,4*,**+24=0,14*1+1++1+**++),4*,)97177()((2+))+/+*+(/,)/)))+/.()1())*).)*-0+52(-)-(().)0*(-((.(..))).*20))-362))
@M70528:330:000000000-K6D4P:1:1102:9449:3463 2:N:0:CTGAGCCGGT+CCTTCACGTA
TAAAACAGGGTCCCTGTCTCTTATACACATCTGACGCTGCCGACGATACGTGAAGGGTGTAGATCTCGGTGGTCGCCGCATCATTAAAAAAAAACCAAATATCTAATCATTCCAACACTACACCTTGCATTCTGCCACCATCTACACTCCTCACGTCAGCCAGTCCACGACTCCCTACCACACTTCAGCAAGCATCTTTCTCCACACTATTAATCTCCCACCTCCACACGCTTTAGCCCCACTCACTCCGTATACCTCCTGACACCTACGTATTACCTCCTCCTCTTCCACCTCCTTATCC
+
CCCCCGGGGGFFGGGGGCGGDFGGGGGG<;C<EFFGGGGEGGGGGGGGEE@F<FFGGEFEFGC@FDEFGGGGB<+8==+76@A<ECFFGG4++8++4+BECDF>F,,:,AE49?,B++==<,=,>,54:,;,,8,,7,83A,6,9,,,,7:EF,3,63+3,@9,@@,,+@4+@,45*,4,2,*7,,,+?,,,*1+342+:*20*0)))/48+++4++,4-:?5(;(((2(.)./)+)>:8((558(;4.-(,()6*.9)(4*4*<,(..(,4).65**),(((((.))-->20..4+))-)
@M70528:330:000000000-K6D4P:1:1102:14488:3474 2:N:0:CTGAGCCGGT+CCTTCACGTA
TAAAACAGGGTCCCCTCCCCCTCTAGGGTCAAAAAAAGAGGTATTTAAGTTTCGGTCAGTTAAAAGTATTGTGATAGCTCCCGCTAACACTGGCAAAGATAAAAGAAGAAGAATGGCTGTTAAAATAACTGATCAGACAAATAGTCTAATTTTTTCTGCTGAAAGGTTTTTTGCTTTAAGATTAATAATTGTAGTAATAAAATTTAAGGCACCTAAAATTGAAGAAATCCCTGCAAGGTGTAAAGAAAAAATTGTTAAGTCTACTGAAGGTCCTGAATGATAAAACGTTGATAAAGGTGGA
+
CCC?CGGGGGGGGGGGGGGGGGGGFFGGGGGGGGGGGGGGGGGGGGGGGGGGGGGGGGGGGGGGGGGGGGGGFGFGGGGGFFDEEGGGGGFFGGGFGGFGFGGGGGGGGGGGGGCFGGGGGGGGGEFGGGGGGGGGGGGFGGGGGGGGGFFGGGGFFGGGGGGGFGFGEGGGGFGCFFEGGGGGFGGGGGGGGA99<DCCE;7:AAFFFFFF5CFGFGGFGFAEF)8=BE>AFD599FGGFBFFCFB(A>>3>F?FCFFFEC9AF<C385;;).;E*;?AE?5)9=663;C@C?EEG8>?(
@M70528:330:000000000-K6D4P:1:1102:14349:3488 2:N:0:CTGAGCCGGT+CCTTCACGTA
TAAAACAGGGTCCCCTCCCCCTCTAGGGTCAAAAAAAGAGGTATTTAAGTTTCGGTCAGTTAAAAGTATTGTGATAGCTCCCGCTAACACTGGCAAAGATAAAAGAAGAAGAATGGCTGTTAAAATAACTGATCAGACAAATAGTCTAATTTTTTCTGCTGAAAGGTTTTTTGCTTTAAGATTAATAATTGTAGTACTAAAATTTAAGGCACCTAAAATTGAAGAAATCCCTGCAAGGTGTAAAGAAAAAATTGTTAAGTCTACTGAAGGTCCTGAATGATAAAACGTTGATAAAGGTGGA
+
CCCCCGGGGGGGGGGGGGGGGGGGGGGGGGGGGGGGGCFGGGGGGGGGGGGGGGGGGGGGGGGGGGGGGGGGGGGGGGGGGGGGGGGGGGGGGGGGGGGGGFGGGGGGGGGGGGGGGGGGGGGGGGGGGGGGGGGGGGGGGGFGGGGGGGFGGGDGGGGGGGGGGGGGGGGGGGGGFGGGGGGGGGGGGFGGGGGG+DCCEGC5@9CFAFFFFGFCFGGFFFEEFE@AFBE>49=>=FCDBBEAEFFF6B9B@FEF>BACFFCFFEEFFFEF<<ECC73=7C?C7=6@;?9:7799E?B0(
@M70528:330:000000000-K6D4P:1:1102:22801:3488 2:N:0:CTGAGCCGGT+CCTTCACGTA
TAAAACAGGGTCCCCTCCCCCTCTAGGGTCAAAAAAAGAGGTATTTAAGTTTCGGTCAGTTAAAAGTATTGTGATAGCTCCCGCTAACACTGGCAAAGATAAAAGAAGAAGAATGGCTGTTAAAATAACTGATCAGACAAATAGTCTAATTTTTTCTGCTGAAAGGTTTTTTGCTTTAAGATTAATAATTGTAGTAATAAAATTTAAGGCACCTAAAATTGAAGAAATCCCTGCAAGGTGTAAAGAAAAAATTGTTAAGTCTACTGAAGGTCCTGAATGATAAAACGTTGATAAAGGTGGA
+
CCCCCGGGGGGGGGGGGGGGGGGGFGGGGGGGGGGGGGGGGGGGGGGGGGGGGGGFGGGGGGGGGGGGGGGGGGGGGGGGGGGGGGGFFGGGGGGGGGGGGGFGGGGGGGGGGGGGGGGEFFFFGGGGGGGFFGGGGGGGGGGGGGGGGGFGGGGDGGGGGFFEFGFEGGGGGDAGFGGGGFFGGGGGGGGGGGGGFGAGCFFFFFFFFAFFFDFCFGGFGF=ABC@EF@@6F>BFEGFGEEFFECFFFFF@FFCF@=BECA?A;=?AE=;E=EA<DDEA3?E6<368@?9+C?CFGFBF0
@M70528:330:000000000-K6D4P:1:1102:8003:3490 2:N:0:CTGAGCCGGT+CCTTCACGTA
TACTACACAGGCATCCTTCCCCCTTCGCTTGACAAAACAGAAATTAAAAAAGGTCCCATCTCACACTACGGTGACGTAGAGAAATAAAAAAGATTTGGTTAAAAATAAACAATATGATTAGTCCAGATCCACAAATACAAACACACAGAATTAAATTGAATGTTCTATGTTCTAGTAAACAAAAAAAGCTAATTATTTTATATTCATCATAGATATATAATATAATATTAATAATATAAATAAAATGATAAAAATTATATAAACACACATATCCAACTACGTAGCAACAAAAAATTAAGAA
+
6@-,8C,;C<@-;,C,6-,,=,:6,;,,,,6-;;-6C;C,,,,,<,5,6,+,,6,,,,;,,,,;,:,,,8:C,,,,84,@,<,,,96,C,+,,,,,,9,,5,,4,,,:,,,,,,5C,96,94,595,,:,,,,4,9=,54+,+,9+1,,9+,6,,,,4,,8>3,6+,,,,,,,,6@2,,,6,,,8+3+,,6,+,++4;+,*5+*5++1+++++++++,,*,4*01*@*1**4+**+*,,2**11**1*+2*1*30**44**+**,0(0-0***7*)**0),()((1)/((**1.(/+))))
@M70528:330:000000000-K6D4P:1:1102:10876:3497 2:N:0:CTGAGCCGGT+CCTTCACGTA
TAAAACAGGGTCCCCTCCCCCTCTAGGGTCAAAAAAAGAGGTATTTAAGTTTCGGTCAGTTAAAAGTATTGTGATAGCTCCCGCTAACACTGGCAAAGATAAAAGAAGAAGAATGGCTGTTAAAATAACTGATCAGACAAATAGTCTAATTTTTTCTGCTGAAAGGTTTTTTGCTTTAAGATTAATAATTGTAGTAATAAAATTTAAGGCACCTAAAATTGAAGAAATCCCTGCAAGGTGTAAAGAAAAAATTGTTAAGTCTACTGAAGTTCCTGAATGATAAAACGTTGATAAAGGTGGA
+
CCCCCGGGGGGGGGGGGGGGGGGGGGGGGGGGGGGGGGGGGGGGGGGGGGGGGGGGGGGGGGGGGGGGGGGGGFGGGGGGFGGGGGGGGGGGGGGGDGGGGGGGGGGGGGGGGGGGFGGGGFGGGGGGGGGGGGGGGGGG8FFGGGGGGGFGGFGGGGGGGGGGGGDGGGGGGGGGFGGGFGGGGGGGGGGGFEFGFGFGFGFFFFFFFFFF?GFCF9FEGFFFFFFFF974ADDFFGGF=78@EE3=F2>B=ACFCFFFC=CACEEFF5;C)6C<8;<A36?)6=13@DFFGFFF?EF:(
@M70528:330:000000000-K6D4P:1:1102:16166:3500 2:N:0:CTGAGCCGGT+CCTTCACGTA
TAAAACAGGGTCCCCTCCCCCTCTAGGGTCAAAAAAAGAGGTATTTAAGTTTCGGTCAGTTAAAAGTATTGTGATAGCTCCCGCTAACACTGGCAAAGATAAAAGAAGAAGAATGGCTGTTAAAATAACTGATCAGACAAATAGTCTAATTTTTTCTGCTGAAAGGTTTTTTGCTTTAAGATTAATAATTGTAGTAATAAAATTTAAGGCACCTAAAATTGAAGAAATCCCTGCAAGGTGTAAAGAAAAAATTGTTAAGTCTACTGAAGTTCCTGAATGATAAAACGTTGATAAAGGTGGA
+
CCCCCGGGGGGGGGGGGGGGGGGGGGGGGGGGGGGGGGGGGGGGGGGGGGGGGGGGGGGGGGGGGGGGGGGGGGGGGGGGGGGGGGGGGGGGGGGGGCGGGGGGGGGGGGFGGGGGGGGGGGGGGGGGGFFFGGGFGGGGGGDFFGFFGGFGGGEGGGGGGFGGGGGGGFFGGGGDFGGCFGFFGGGGGCGGGGGGFGFFCEF)B9CFFFFFFFFGFFFFGFC;AEFFFFEFFDFFBFGGEFFFACF3A=@BEFCF<BA?CFEFG@EFF7???C478;531)7.4<(/:(13@);6C@@((
@M70528:330:000000000-K6D4P:1:1102:10465:3517 2:N:0:CTGAGCCGGT+CCTTCACGTA
TAAAACAGGGTCCCTGTCTCTTATACACATCTGACGCTGCCGACGATACGTGAAGGGTGTAGATCTCGGTGGTCGCCGTATCATTAAAAAAAAAAAAAATTCGATATGCACATTGTCACAATGACAAATCAAACCAATAATTGCTTAAGACCACTTACACATCAGAGTCACGACCCATCTCCGTACCACAAGATATACAAGCCGACATACACCAGTACGCCTATGTAGCATCACAGCAAACTCCCTTTTCCCCACTCTTCGCCGACCACACCGCTTCCTCCACCACTGATCCAGCTTACAC
+
CCCCCGGGGGGGGGGGGGGGGGGGGGGG<;CCFGGGGGGGGGGGGGGGDFGGFEFFFFF@DAEGFC,EFBFFFCGC@:4:,CEDFGGGFGGE7@F+6++,,44,:=+5;<,C,7,AE,+,5,:9CA,,:<,,,38=+,,,+,+3,5,@,,*,58,,,3,,3447,*,3,7,9***1*,42,41>,*:+,2,,*,+++,+,*,2,))0:2*2))*)++3/(*2(/*/..*)))))-9(*00(-)).())*)43()(.(1*)(),)*--(-(-((--(1*).,47.4(,5))0*0.()+)).)
@M70528:330:000000000-K6D4P:1:1102:11412:3523 2:N:0:CTGAGCCGGT+CCTTCACGTA
TAAAACAGGGTCCCCTCCCCCTCTAGGGTCAAAAAAAGAGGTATTTAAGTTTCGGTCAGTTAAAAGTATTGTGATAGCTCCCGCTAACACTGGCAAAGATAAAAGAAGAAGAATGGCTGTTAAAATAACTGATCAGACAAATACTCTAATTTTTTCTGCTGAAAGGTTTTTTGCTTTAAGATTAATAATTGTAGTAATAAAATTTAAGGCACCTAAAATTGAAGAAATCCCTGCAAGGTGTAAAGAAAAAATTGTTAAGTCTACTGAAGGTCCTGCATGATAAAACGTTGATAAAGGTGGA
+
@C-ACFGF@@EE9,C6BB@C@C@F@@FCCFFGGC<FBFF<<CC9<,C;CF@CE@78@@F9,6C@CEGFFFFFFFD@F,,:CF@:FFE==C,,,9A=,9,CCE<>FDF,EF<:F<,,@?0@,C,9@55CF<4,,EFFGGGFFF=,94@FD,?=8B=FGGC,A>,FC?,79DEEECAD=EGF@DFDFGGGGGGGFGGG7EC78EFFF?FB**;?>CA5?7E@EFEBC8:;B):AF><96DEFE><AE:D:FBFFBFEFCFF<CAEC+;57;(/7/.4(2;.4735>EE;@3(:+@9).<,(4(
@M70528:330:000000000-K6D4P:1:1102:12099:3536 2:N:0:CTGAGCCGGT+CCTTCACGTA
TAAAACAGGGTCCCCTCCCCCTCTAGGGTCAAAAAAAGAGGTATTTAAGTTTCGGTCAGTTAAAAGTATTGTGATAGCTCCCGCTAACACTGGCAAAGATAAAAGAAGAAGAATGGCTGTTAAAATAACTGATCAGACAAATAGTCTAATTTTTTCTGCTGAAAGGTTTTTTGCTTTAAGATTAATAATTGTAGTAATAAAATTTAAGGCACCTAAAATTGAAGAAATCCCTGCAAGGTGTAAAGAAAAAATTGTTAAGTCTACTGAAGGTCCTGAATGATAAAACGTTGATAAAGGTGGA
+
CCCCCGGGGGGGGGGGGGGGGGGGGGGGGGGGGGGGGGGGGGGGGGGGGGGGGGGGGGGGGGGGGGGGGGGGGGGGGGGGGGGGGGGGGGGGGGGGGGGGGGGDFGGGGGGGGGGGGGGGGGGGGGGGGGGGGGGGGGGGGGGGGGGFGGFGGGGGGGGGGGFGGFGGGGGGGGGGFGEGGGGGGGGGGGGGGGGG7ACCCFFFFFFFFFFFFGFGFGGFGFFFFFFFFEFAFFBAEDD8BFFFEFFFFFFDFFFF4=8CEFCFF@53<@E<EFFF>CCEFFFEFFF(375:>56CC)2:(
@M70528:330:000000000-K6D4P:1:1102:23822:3547 2:N:0:CTGAGCCGGT+CCTTCACGTA
TAAAACAGGGTCCCCTCCCCCTCTAGGGTCAAAAAAAGAGGTATTTAAGTTTCGGTCAGTTAAAAGTATTGTGATAGCTCCCGCTAACACTGGCAAAGATAAAAGAAGAAGAATGGCTGTTAAAATAACTGATCAGACAAATAGTCTAATTTTTTCTGCTGAAAGGTTTTTTGCTTTAAGATTAATAATTGTAGTAATAAAATTTAAGGCACCTAAAATTGAAGAAATCCCTGCAAGGTGTAAAGAAAAAATTGTTAAGTCTACTGAAGGTCCTGAATGATAAAACGTTGATAAAGGTGGA
+
CCCCCGGGGGGGGGGGGGGGGGGGGGGGGGGGGGGGGGGGGGGGGGGGGGGGGEGGGGGGGGGGGGGGGGGGGGGGGGGGGGGGGGGGGGGGGGGGGGGGGGGGGGGGGGGGGGGGGGGGGGGGGGGFFFGGGGGGGGGGGGGGGGGGGGFGGGGGFGGGGFFFFGGGGGGGGFDGFGGGGGGGGGGGGGGGGGGGFGFGFFFFFFFFF5CFFCFGFAFE7A89@CB@C>B4AFBABDDEB@C+:CBBF>>B=FEF@BF<<+?=F@?AF1;E7@EFF@C@EEECCE168@F+C?<EFF?B0
@M70528:330:000000000-K6D4P:1:1102:20583:3577 2:N:0:CTGAGCCGGT+CCTTCACGTA
TAAAACAGGGTCCCCTCCCCCTCTAGGGTCAAAAAAAGAGGTATTTAAGTTTCGGTCAGTTAAAAGTATTGTGATAGCTCCCGCTAACACTGGCAAAGATAAAAGAAGAAGAATGGCTGTTAAAATAACTGATCAGACAAATAGTCTAATTTTTTCTGCTGAAAGGTTTTTTGCTTTAAGATTAATAATTGTAGTAATAAAATTTAAGGCACCTAAAATTGAAGAAATCCCTGCAAGGTGTAAAGAAAAAATTGTTAAGTCTACTGAAGGTCCTGAATGATAAAACGTTGATAAAGGTGGA
+
CCCCCGGGGGGGGGGGGGGGGGGGGGGGGGGGGGGEGGGGGDEGGGGGGGGFGGG@FGGGGGGGGGGGGGGGGGGGGGGGFGGGGGGGGGGGGGGGGGGGGGGGCGGGGGGGGGGGGEGGFGGGFFGGGEGGGGGGGGGGGGGGGDGGGGFGFG6FEGFGGA9EAFGGGGGGGGGGFGGGGGGGGGGGGGCFGGGGFFFGCEFFFFFFFFFFFGFCF;FFGF;6@@CC>25*;=DA@;DCE:E6ACBBFDFFFFFFEAFEEF?FFF<@@(69<<7>DC<<CCE4C<@F@151:773;;:6(
@M70528:330:000000000-K6D4P:1:1102:22787:3578 2:N:0:CTGAGCCGGT+CCTTCACGTA
TAAAACAGGGTCCCCTCCCCCTCTAGGGTCAAAAAAAGAGGTATTTAAGTTTCGGTCAGTTAAAAGTATTGTGATAGCTCCCGCTAACACTGGCAAAGATAAAGGAAGAAGAATGGCTGTTAAAATAACTGATCAGACAAATAGTCTAATTTTTTCTGCTGAAAGGTTTTTTGCTTTAAGATTAATAATTGTAGTAATAAAATTTAAGGCACCTAAAATTGAAGAAATCCCTGCACGGTGTAAAGAAAAAATTGTTAAGTCTACTGAAGGTCCTGAATGATAACACGTTGATAAAGGTGGA
+
CCCCCGEFGGG<@FG8B-BFG:BCGCFCF<;ECF<@FEFCFGFDFCEA<FFC<6FF:@ECC6C,C@<CECFCFECG9EEFE@:@FCE,<FE<8>EFCEGGGGC,EFDDDG8,AFG<EECF=FF?9EEEFGGGFEGE9DG8+E8DA;;EDD9D,7@E,,3E<FG,@D=@=DFGDC9DDDDABFGGCE==FGF=CCFF;E+78E7@=A5?A5:A*A*;6<B=,BAEA:=@FE:F44<*-:DF25*4**7(;(5:@F*8)3ACC=?C94?@<EE@)4377C37?EF).(,6311+;5))+,(3(
@M70528:330:000000000-K6D4P:1:1102:25586:3583 2:N:0:CTGAGCCGGT+CCTTCACGTA
TAAAACAGGGTCCCCTCCCCCTCTAGGGTCAAAAAAAGAGGTATTTAAGTTTCGGTCAGTTAAAAGTATTGTGATAGCTCCCGCTAACACTGGCAAAGATAAAAGAAGAAGAATGGCTGTTAAAATAACTGATCAGACAAATAGTCTAATTTTTTCTGCTGAAAGGTTTTTTGCTTTAAGATTAATAATTGTAGTAATAAAATTTAAGGCACCTAAAATTGAAGAAATCCCTGCAAGGTGTAAAGAAAAAATTGTTAAGTCTACTGAAGGTCCTGAATGATAAAACGTTGATAAAGGTGGA
+
CCCCCGGGGGGGGGGGGGGGGGGGGGGGGGGGGGGGGGGGGGGGGGGGGGGGGGGGGGGGGGGGGGGGFGGGGGGGGFGGGGGGGGDGGGGGGGGGGGGGGGGGGGGGGGGGGGFGGGGGGGGDFGGGGGGGGGGGGGGGFGGGGGGGGGFGGGGGGFGGGGGG9DGGGGGGGGGGFFGGFGGGGGGCGGGGGFGGFFFF:@CEFFFFAFFFFFFGFEGBGF76CBDFFEFAFBBF@>FGEEEFEEDDAB2BBF7B<=F?EFFAC<67346>=A;9*19@EE)7)76@317:7?CE+;::(
@M70528:330:000000000-K6D4P:1:1102:7721:3585 2:N:0:CTGAGCCGGT+CCTTCACGTA
TAAAACAGGGTCCCCTCCCCCTCTAGGGTCAAAAAAAGAGGTATTTAAGTTTCGGTCAGTTAAAAGTATTGTGATAGCTCCCGCTAACACTGGCAAAGATAAAAGAAGAAGAATGGCTGTTAAAATAACTGATCAGACAAATAGTCTAATTTTTTCTGCTGAAAGGTTTTTTGCTTTAAGATTAATAATTGTAGTAATAAAATTTAAGGCACCTAAAATTGAAGAAATCCCTGCAAGGTGTAAAGAAAAAATTGTTAAGTCTATTGAAGGTCCTGAATGATAAAACGTTGAAAAAGGTGGA
+
CCCCCGGFGGEFGFGGGGGGGGGGGGGGGGFGGGGGGGGGGGGGGGGGGFGGFGGFFFGGGGFGGGGGGGGGGGGGGGGGFFGGGEGCGFGGGFGGGGGGGGGGGGGCFFGGFGGGFCCFGGGGGGGGEGGCFFGFFFGD?GGGGGGGFGFAFF8E=D,=EEGEGGDGGF7CGGFGDDEGFAFFEFFGGFDEFGF@<FCF8@EEFFFFF5@F9FFCFFG5,4:6A=@CA5>FA>DFFCGF=BC><C==F2(((49BC@@C<A7+>47;9;EE44))*+./6.9//),6((*+278;54??(
@M70528:330:000000000-K6D4P:1:1102:22921:3591 2:N:0:CTGAGCCGGT+CCTTCACGTA
TAAAACAGGGTCCCCTCCCCCTCTAGGGTCAAAAAAAGAGGTATTTAAGTTTCGGTCAGTTAAAAGTATTGTGATAGCTCCCGCTAACACTGGCAAAGATAAAAGAAGAAGAATGGCTGTTAAAATAACTGATCAGACAAATAGTCTAATTTTTTCTGCTGAAAGGTTTTTTGCTTTAAGATTAATAATTGTAGTAATAAAATTTAAGGCACCTAAAATTGAAGAAATCCCTGCAAGGTGTAAAGAAAAAATTGTTAAGTCTACTGAAGGTCCTGAATGATAAAACGTTGATAAAGGTGGA
+
CCCCCGGGGGGGGGGGGGGGGGGGGGGGGGGGGGGGGGGGGGGGGGGGGGGGGGGGGGGGGGGGGGGGGGGGGGGGGGGGFGGGGGGGGGGGGGGGGGGGGGGGGGGGGGGGGGGGGGGGGGGGGGGGGGGGGGGGGGGGGGGGFGGGGGFGGGGGGGGGGGGGGGGGGGGGGGGGFGGGGGGGGGGFGGGGGGGGFGFFFGFEFFFFFFFFFGFFFGGFGF9AC=@EF4BAF>BAEGFG@=CFFE=:F==23FCF5=BEFFCACEC<@(6><</7;;?E?EECEF@@DDCCFFCCC4(4(
@M70528:330:000000000-K6D4P:1:1102:23781:3592 2:N:0:CTGAGCCGGT+CCTTCACGTA
TAAAACAGGGTCCCCTCCCCCTCTAGGGTCAAAAAAAGAGGTATTTAAGTTTCGGTCAGTTAAAAGTATTGTGATAGCTCCCGCTAACACTGGCAAAGATAAAAGAAGAAGAATGGCTGTTAAAATAACTGATCAGACAAATAGTCTAATTTTTTCTGCTGAAAGGTTTTTTGCTTTAAGATTAATAATTGTAGTAATAAAATTTAAGGCACCTAAAATTGAAGAAATCCCTGCAAGGTGTAAAGAAAAAATTGTTAAGTCTACTGAAGGTCCTGAATGATAAAACGTTGATAAAGGTGGA
+
CCCCCGGGGGGFGGGGGGGGGGGGGGGGGGGGGGGGGGGGGFGGGGGGGGFGGGGGGGGGGGGGGGGGGGGGGGGGF9EGFGGGEGGGGGGGFGFFGGGGGGGGGGGGGGGGFGFGGFGGFEGGGGGFGFFGGGGGGGGFGFGGGGGGEGDGGGGAEEAGF9EFGGGGGGGEGFGGFGGGFGGGGGGGGGGGGFGFCFFGCFFFFFFFFAFFAFFGFGGFGF9*=CBFFBE>A=BFFGGG6>EBEF@=ABBFE=EF>BACC6?8<<97@1;EF9<<CCEEEEFE4715=;5+;?>EGF>?0
@M70528:330:000000000-K6D4P:1:1102:14427:3592 2:N:0:CTGAGCCGGT+CCTTCACGTA
TAAAACAGGGTCCCCTCCCCCTCTAGGGTCAAAAAAAGAGGTATTTAAGTTTCGGTCAGTTAAAAGTATTGTGATAGCTCCCGCTAACACTGGCAAAGATAAAAGAAGAAGAATGGCTGTTAAAATAACTGATCAGACAAATAGTCTAATTTTTTCTGCTGAAAGGTTTTTTGCTTTAAGATTAATAATTGTAGTAATAAAATTTAAGGCACCTAAAATTGAAGACATCCCTGCAAGGTGTAAAGAAAAAATTGTTAAGTCTACTGAAGTTCCTGAATGATAAAACGTTGATAAAGGTGGA
+
CCCCCGGGGGGGGGGGGGGGGGGGGGGGGGGGGGGGGGGGGGGGGGGCGGGGGGGGGGGGGGGGGGGGGGGGGGGGGGGGGGGGGGGGGGGGGGGGGGGGGGGGGGGGGGGGGGGDFGGGGGGGGGGGGGGGGGGGGGGGGFGGGGGGGGFGGGGGGGGGGGGGGGGFGGGGGGFGFGGDFGGGGGDCGGGGFGGGFGFEEGFFFFFFFFFFFGFGFDFFFFA@F)=CFDFFFD@FEGGGF=EF?C@BFFFFEFFFCFFFFACFG<C<@5?ECCCE;7<EECF;9@9;@0>:+9>E?704(
@M70528:330:000000000-K6D4P:1:1102:17794:3593 2:N:0:CTGAGCCGGT+CCTTCACGTA
TAAAACAGGGTCCCCTCCCCCTCTAGGGTCAAAAAAAGAGGTATTTAAGTTTCGGTCAGTTAAAAGTATTGTTATAGCTCCCGCTAACACTGGCAAAGATAAAAGAAGAAGAATGGCTGTTAAAATAACTGATCAGACAAATAGTCTAATTTTTTCTGCTGAAAGGTTTTTTGCTTTAAGATTAATAATTGTAGTAATAAAATTTAAGGCACCTAAAATTGAAGAAATCCCTGCAAGGTGTAAAGACAAAATTGTTAAGTCTACTGCAGGTCCTGAATGATAAAACGTTGATAAAGGTGGA
+
CCCCCGGGGGGGGGGGGGGGGGGGGGGGEGGGGGGGGGGGGGGGGGGGGGGGGGGGGGGGGGGGGGGGGGG,,CFGGGGGGGGGGGGGGGGGFFGGGGGGGCGGGGGGGGGGGGGGGGGGGGGGGGGGGGGGGGGGGGGGGGGGGGGGGGFGGGGGGGGGGGGGDGGGGGGGGGGGFGGFGGFBFGGGGGGGG7EGFGFGFGFFFFFFFAAFFFFGAGGFGAE;AC@EF@EAFFBFECFFFFFCAE((;->=BFEF<BFECBECG**453?EF3=CGGFFFEEFFF>@D@F+;?><771=(
@M70528:330:000000000-K6D4P:1:1102:12409:3605 2:N:0:CTGAGCCGGT+CCTTCACGTA
TAAAACAGGGTCCCCTCCCCCTCTAGGGTCAAAAAAAGAGGTATTTAAGTTTCGGTCAGTTAAAAGTATTGTGATAGCTCCCGCTAACACTGGCAAAGATAAAAGAAGAAGAATGGCTGTTAAAATAACTGATCAGACAAATAGTCTAATTTTTTCTGCTGAAAGGTTTTTTGCTTTAAGATTAATAATTGTAGTAATAAAATTTAAGGCACCTAAAATTGAAGAAATCCCTGCAAGGTGTAAAGAAAAAATTGTTAAGTCTACTGAAGGTCCTGAATGATAAAACGTTGATAAAGGTGGA
+
CCCCCGGGGGGGGGGGGGGGGGGGGGGGGGGGGGGGGGGGGGGGGGGGGGFFGGGGGGGGGGGGGGGGGGGGGGGGGGGGGFGDGGGGGGGGGGGGGGGGGGGGGGGGGGGGGGGGGGDFGGGGGGGGGGGGGGGGGGGGGGGGGGGGGGFGGGGGGGGGGGGGGGFGGGGGGGGGFGGGGGGGGGGGGGGGGGGFFGCCCFFFFFFFFFFFFGFFFFGFCAC;FFFFFFE4F2BFEF?CBBEFCFFFFFFFEFFFFFFFF=3+<767=EFAFE;);;CEEFFEEFF@@DGFFE94CE:0(
@M70528:330:000000000-K6D4P:1:1102:22932:3608 2:N:0:CTGAGCCGGT+CCTTCACGTA
TAAAACAGGGTCCCCTCCCCCTCTAGGGTCAAAAAAAGAGGTATTTAAGTTTCGGTCAGTTAAAAGTATTGTGATAGCTCCCGCTAACACTGGCAAAGATAAAAGAAGAAGAATGGCTGTTAAAATAACTGATCAGACAAATAGTCTAATTTTTTCTGCTGAAAGGTTTTTTGCTTTAAGATTAATAATTGTAGTAATAAAATTTAAGGCACCTAAAATTGAAGAAATCCCTGCAAGGTGTAAAGAAAAAATTGTTAAGTCTACTGAAGGTCCTGAATGATAAAACGTTGATAAAGGTGGA
+
CCCCCGGGGGGGGGGGGGGGGGGGGGGGGGGGGGGGGGGGGGGGGGGGGGGFGDGGGGGGGGGGGGGGFFGGGCFGGGGGGGEGCGEGGGGGGGGGGGGGGCGCGGGGGGGGFGGGGGGGGGGGFGGGGGGGGGGGGGGGFGGDFG@FFGFGGGGGGGGGGGGGGGGGGGGGGCEFFGGGGGGGFFGGGGFGGGGGCGFGFGFFFFFFF5FF>CFFFFGFCC>;FE8EFE@4647A:>:B6>A9<C2=FFFDEFFFEF=C<:C69467@E873<@EC>?3CECF3;9@D;F+@?;EG<?((
@M70528:330:000000000-K6D4P:1:1102:14418:3609 2:N:0:CTGAGCCGGT+CCTTCACGTA
TAAAACAGGGTCCCCTCCCCCTCTAGGGTCAAAAAAAGAGGTATTTAAGTTTCGGTCAGTTAAAAGTATTGTGATAGCTCCCGCTAACACTGGCAAAGATAAAAGAAGAAGAATGGCTGTTAAAATAACTGATCAGACAAATAGTCTAATTTTTTCTGCTGAAAGGTTTTTTGCTTTAAGATTAATAATTGTAGTAATAAAATTTAAGGCACCTAAAATTGAAGAAATCCCTGCAAGGTGTAAAGAAAAAATTGTTAAGTCTACTGAAGGTCCTGAATGATAAAACGTTGATAAAGGTGGA
+
CCCCCGGGGGGGGGGGGGGGGGGGGGGGGGGGGGGGGGGGGGGGGGGGGGGGGGGGGGGGGGGGGGGGGGGGGGGGGGGGGGGGGGGGGGGGGGGGGGGGGGGGGGGGGGGGGGGGGGGGGGGFGGGGGGGGGGGGGGGGGG?AGGFGGGFGGGGGGGGGGGGGGGGGGGGGEGGGFFFGGGGGGGGGGGGGGGFG9ECFEGFFFFFFFFFFCGFFFFGFG>CEFEDEFBFAAFBFBGGG3>?BCE=DFBBBFFCF5BCEFFEFG@C@E16E=EEC;@CEEE)9<<;DFFFCFE3>7@0<(
@M70528:330:000000000-K6D4P:1:1102:8043:3626 2:N:0:CTGAGCCGGT+CCTTCACGTA
TAAAACAGGGTCCCCTCCCCCTCTAGGGTCAAAAAAAGAGGTATTTAAGTTTCGGTCAGTTAAAAGTATTGTGATAGCTCCCGCTAACACTGGCAAAGATAAAAGAAGAAGAATGGCTGTTAAAATAACTGATCAGACAAATAGTCTAATTTTTTCTGCTGAAAGGTTTTTTGCTTTAAGATTAATAATTGTAGTAATAAAATTTAAGGCACCTAAAATTGAAGAAATCCCTGCAAGGTGTAAAGAAAAAATTGTTAAGTCTACTGAAGGTCCTGAATGATAAAACGTTGATAAAGGTGGA
+
CCCCCGGGGGGGGGGGGGGGGGGGGGGGGGGGGGGGGGGGGGGGGGGGGGGGGGGGGGGGGGGGGGGGGGGGGGGGGGGGGGGGGGGFGGGGGGGGGGGGGGGGGGGGGGGGGGGGGGGGGGGGGGGGGGGGGGGGGGGGGGGGGGGGGGFGGGGGGGGGGFGGFDFG8DFGGGFGFGGGGGGGGGGGGGGGGGGGAECGCGFFFFFFFFFCFGFGFGGFGFC@C@CEF)>FFFFFEGGGBEFFEC=5FBBF2+>8C=:?C@CCEE?@<4;A7AA9DFF3755>4<>@@FF>FE9>C;B:(
@M70528:330:000000000-K6D4P:1:1102:9447:3639 2:N:0:CTGAGCCGGT+CCTTCACGTA
TAAAACAGGGTCCCCTCCCCCTCTAGGGTCAAAAAAAGAGGTATTTAAGTTTCGGTCAGTTAAAAGTATTGTGATAGCTCCCGCTAACACTGGCAAAGATAAAAGAAGAAGAATGGCTGTTAAAATAACTGATCAGACAAATAGTCTAATTTTTTCTGCTGAAAGGTTTTTTGCTTTAAGATTAATAATTGTAGTAATAAAATTTAAGGCACCTAAAATTGAAGAAATCCCTGCAAGGTGTAAAGAAAAAATTGTTAAGTCTACTGAAGGTCCTGAATGATAAAACGTTGATAAAGGTGGA
+
CCCCCGGGGGGGGGGGGGGGGGGGGGGGGGGGGGGGGGGGGGGGGGGGGGGGGGGGGGGGGGGGGGGGGGGGGGGGGGGGGGGGGGGGGGGGGGGGGGGGGGGGGGGGGGGGGGGGGGGGGGGFGGGGGGGGGGGGGGGGGGGGGGGGAFFGGGGGGGGGGGGGGGGGGGGGGGGGFGFGGGGGGGGGGGGGGGGGFGFGFGFFFFFFFFFFFGFGFGGFGFFFFFFFF54>ABBFE5DCEECFEFB@FFFFFFFFCFFEE+?CFFFFEF;<7>A32;CEECC4>E>@;DF>FCFC?@B0(
@M70528:330:000000000-K6D4P:1:1102:13532:3665 2:N:0:CTGAGCCGGT+CCTTCACGTA
TAAAACAGGGTCCCCTCCCCCTCTAGGGTCAAAAAAAGAGGTATTTAAATTTCGGTCAGTTAAAAGTATTGTGATAGCTCCCGCTAACACTGGCAAAGATAAAAGAAGAAGAATGGCTGTTAAAATAACTGATCAGACAAATAGTCTAATTTTTTCTGCTGAAAGGTTTTTTGCTTTAAGATTAATAATTGTAGTAATAAAATTTAAGGCACCTAAAATTGAAGAAATCCCTGCAAGGTGTAAAGAAAAAATTGTTAAGTCTACTGAAGGTCCTGAATGATAAAACGTTGATAAAGGTGGA
+
CCCCCGGGGGGGGGGGGGGGGGGGGGGGGGGGGGGGGGGGGGGGGGGFGGGGGFGGGGGGGGGGGGGGGGGGGGGGGGGGGGGGGGGGGGGGGGGGGGGGFGGGGGGFGGGGGGGGGGGGGGGGGGGGGGGGGGGGGGGGGGGGGGGGGGFGGGGGGGGGGGGGGGGGGGGGGGGGCGGGGGFGGGGGGGGGGGGGFGAFCEFFFFFFF?CFFGFGFEGECFEFFFFFFFFFABDFB5>DEEFFFEFBFBFDFFFACBCC@:C6CEC<8@EEEEE<CFEE<?EE37;@;1:::5><7.21(
@M70528:330:000000000-K6D4P:1:1102:13511:3675 2:N:0:CTGAGCCGGT+CCTTCACGTA
TAAAACAGGGTCCCCTCCCCCTCTAGGGTCAAAAAAAGAGGTATTTAAATTTCGGTCAGTTAAAAGTATTGTGATAGCTCCCGCTAACACTGGCAAAGATAAAAGAAGAAGAATGGCTGTTAAAATAACTGATCAGACAAATAGTCTAATTTTTTCTGCTGAAAGGTTTTTTGCTTTAAGATTAATAATTGTAGTAATAAAATTTAAGGCACCTAAAATTGAAGAAATCCCTGCAAGGTGTAAAGAAAAAATTGTTAAGTCTACTGAAGGTCCTGAATGATAAAACGTTGATAAAGGTGGG
+
CCCCCGGGGGGGGGGGGEEGGGGGGGGGGGGGGGGGGGD<F<EAFGGGGEECFCF:FFFCFGGGGG6E@FFGGFEEGFGFGGGDGGGCCDBCCCFGGGG,?FGFEFG8FEGGFCFGGGD=EFGGGGGGGGGGAFEEFGFFGGGGABCFDDFGAFC=,@@CFEGFFFF9EFGGGFFGFGFDEADFD8@7DFGCCFFG;<CEEFAEFAFF5AF??CF>AG7@789CA:@@=;:AF2@ABFE7*6A94/8=FFBB=C*=*148*;<6+..;E8(774@9FGFE??7>C76(6(97C3>C+/3:(
@M70528:330:000000000-K6D4P:1:1102:9374:3679 2:N:0:CTGAGCCGGT+CCTTCACGTA
TAAAACAGGGTCCCCTCCCCCTCTAGGGTCAAAAAAAGAGGTATTTAAGTTTCGGTCAGTTAAAAGTATTGTGATAGCTCCCGCTAACACTGGCAAAGATAAAAGAAGAAGAATGGCTGTTAAAATAACTGATCAGACAAATAGTCTAATTTTTTCTGCTGAAAGGTTTTTTGCTTTAAGATTAATAATTGTAGTAATAAAATTTAAGGCACCTAAAATTGAAGAAATCCCTGCAAGGTGTAAAGAAAAAATTGTTAAGTCTACTGAAGGTCCTGAATGATAAAACGTTGATAAAGGTGGA
+
CCCCCGGGGGGGGGGGGGGGGGGGGGGGGGGGGGGGGGGGGGGGGGGGGGGGGGGGGGGGGGGGGGGGGGGGGGGGGGGGGGGGGGGGGGGGGGGGGGGGGGFFGGGGGGGGGGGGGGGGDGGGGGGGGGGGGGGGGGGGCG?DGGGGFFFGGGGGGGGGGGGGGGGGGGGGGGGGFGGGGGGGGGGGGGGGGGGGFGFGCFFFFFFFFFFFFFFGFGGFGFE;FBDFF>:9FFFFBC@8@66BAC:5A2==>8?FCFFFCFFFGFEF3;@E<EEC<CEFFFFEEE@8@;5+;?EFGFB0(
@M70528:330:000000000-K6D4P:1:1102:12343:3691 2:N:0:CTGAGCCGGT+CCTTCACGTA
TAAAACAGGGTCCCCTCCCCCTCTAGGGTCAAAAAAAGAGGTATTTAAGTTTCGGTCAGTTAAAAGTATTGTGATAGCTCCCGCTAACACTGGCAAAGATAAAAGAAGAAGAATGGCTGTTAAAATAACTGATCAGACAAATAGTCTAATTTTTTCTGCTGAAAGGTTTTTTGCTTTAAGATTAATAATTGTAGTAATAAAATTTAAGGCACCTAAAATTGAAGAAATCCCTGCAAGGTGTAAAGAAAAAATTGTTAAGTCTACTGAAGGTCCTGAATGATAAAACGTTGATAAAGGTGGA
+
CCCCCGGGGGGGGGGGGGGGGGGGGGGGGGGGGGGGGGGGGGGGGGGGGGGGGGGGGGGGGGGGGGGGGGGGGGGGGGGGGGGGGGGGGGGGGGGGGGGGGGGGGGGGGGGCGGGGGGGFGGGGGGGGGGGGGGGGGGGGGGGGGGGGGGFGGGGFGGCGGGGGGGGGEGGGGFGGBGGGGGGGGGGGGGFGGGGGFGFGEFFFFFFFFFFFFGFGFFFFGFEFFBDFFFFAFFFAEFFGFFFAEEFFFDFBEF4C<BCEFAEF?E<A@EFFFFFFGGFE3?E<EEB;@?F7@?;7C<2:(
@M70528:330:000000000-K6D4P:1:1102:13294:3699 2:N:0:CTGAGCCGGT+CCTTCACGTA
TAAAACAGGGTCCCCTCCCCCTCTAGGGTCAAAAAAAGAGGTATTTAAGTTTCGGTCAGTTAAAAGTATTGTGATAGCTCCCGCTAACACTGGCAAAGATAAAAGAAGAAGAATGGCTGTTAAAATAACTGATCAGACAAATAGTCTAATTTTTTCTGCTGAAAGGTTTTTTGCTTTAAGATTAATAATTGTAGTAATAAAATTTAAGGCACCTAAAATTGAAGAAATCCCTGCAAGGTGTAAAGAAAAAATTGTTAAGTCTACTGAAGGTCCTGAATGATAAAACGTTGATAAAGGTGGA
+
CCCCCGGGGGGGGGGGGGGGGGGGGGGGGGGGGGGGGGGGGGGGGGGGGGGGGGGGGGGGGGGGGGGGGGGGGGGGGGGFGGGGGGGGGGGGGGGGGGGGGGGGGGGGGGGGGGGGGGGGGGGGGGGGGGGGGGGGGGGGGGGGGGGGGGDGCGGGGGGGGGGGGGGGGGGGGGGGFGGGGGGGGGGGGGGGGGGGFFFC=DFFFFFFFFFFFGFGFGGFGFE5@CCFF=@FFFBAE5<DEBFFFF=:;@F@BA<AEFFC?ACF@@CA<EEFE<EF7@C<C?ECEFF@F;<;CEFCCE7<0
@M70528:330:000000000-K6D4P:1:1102:25004:3705 2:N:0:CTGAGCCGGT+CCTTCACGTA
TAAAACAGGGTCCCCTCCCCCTCTAGGGTCAAAAAAAGAGGTATTTAAGTTTCGGTCAGTTAAAAGTATTGTGATAGCTCCCGCTAACACTGGCAAAGATAAAAGAAGAAGAATGGCTGTTAAAATAACTGATCAGACAAATAGTCTAATTTTTTCTGCTGAAAGGTTTTTTGCTTTAAGATTAATAATTGTAGTAATAAAATTTAAGGCACCTAAAATTGAAGAAATCCCTGCAAGGTGTAAAGAAAAAATTGTTAAGTCTACTGAAGGTCCTGAATGATAAAACGTTGATAAAGGTGGA
+
CCCCCGGGGGGGGGGGGGGGGGGGGGGGGGGGGGGGGGGGGGGGGGGGGCFGGGGGGGGGGGGGGGGGGGGGGGGGGFGGGGGGGGGGGGGGGFGGGGGFGGFGGGGGGGGGGGGGGGGGGGGGGGGGGGGGGGGGGGGGGGGGGGGGGGFGGGGGGGCAEFFGGFFGEGGGGGGGFGGGGGGFFGGGGGGGGGGGAEAFCGFFFFCFF5AFFFFFFCFC7=8A>EDEF>>AFF@@E:<BBFFFEED3A257BFF@7@A?EAEFGEC3@EE97>3;<7?<EE54))636;<@CC99+728(
@M70528:330:000000000-K6D4P:1:1102:24990:3717 2:N:0:CTGAGCCGGT+CCTTCACGTA
TAAAACAGGGTCCCCTCCCCCTCTAGGGTCAAAAAAAGAGGTATTTAAGTTTCGGTCAGTTAAAAGTATTGTGATAGCTCCCGCTAACACTGGCAAAGATAAAAGAAGAAGAATGGCTGTTAAAATAACTGATCAGACAAATAGTCTAATTTTTTCTGCTGAAAGGTTTTTTGCTTTAAGATTAATAATTGTAGTAATAAAATTTAAGGCACCTAAAATTGAAGAAATCCCTGCAAGGTGTAAAGAAAAAATTGTTAAGTCTACTGACGTTCCTGAATGATAAAACGTGGATAAAGGTGGA
+
CCCCCGFGGGGGGEFFGGGGGGGGFFGFGGFGGGGGGGGGGFFF<EFCFAFDFGGGGGGGGGFFAGGCFGDGAFGGDGEGGGGGGGGGGGGGGGGFGGGFGGGGGGGGGFGGDGGG@FGGGGGAFGGGGGGGFGFFCCFCFGFCFGCGGGFGGFGGGG8=DFEC9+@9=DGGGCDGF9DCGFGFGFGGGGGGGGGGFF9E:,?=FFA??F?A5CA>>,@8CCEA6C@CF4>>64=*>8>>>6AFFC2>;BFFF67881:9?FCFC7.(6/=83<C)2;?@F5?CEE>;((*2:>94+38?0
@M70528:330:000000000-K6D4P:1:1102:11393:3726 2:N:0:CTGAGCCGGT+CCTTCACGTA
TAAAACAGGGTCCCCTCCCCCTCTAGGGTCAAAAAAAGAGGTATTTAAGTTTCGGTCAGTTAAAAGTATTGTGATAGCTCCCGCTAACACTGGCAAAGATAAAAGAAGAAGAATGGCTGTTAAAATAACTGATCAGACAAATAGTCTAATTTTTTCTGCTGAAAGGTTTTTTGCTTTAAGATTAATAATTGTAGTAATAAAATTTAAGGCACCTAAAATTGAAGAAATCCCTGCAAGGTGTAAAGAAAAAATTGTTAAGTCTACTGAAGGTCCTGAATGATAAAACGTTGATAAAGGTGGA
+
CCCCCGGGGGGGGGGGGGGGGGGGGGGGGGGGGGGGGGGGGGGGGGGGGGGGGGGGGGGGGGGGGGGGGGGGGGGGGGGGGGGGGGGGGGGGGGGGGGGGFGGGGGGGGGGGGGGGGGGFGGGGGGGGGGGGGGGGGGGGGGGGGGGGGGFGGGGGGGGGGGCFDGGGGGGGGGGGFGGGGGGGGGGGGGGGGGGGFGFGFGFEAFFBF5A6FGFGFGGFGFCEFEFFAEFFFFFFFFDFFEFEFEBDFBFFFFFF?FFFEF?ACEEEFFFFFEFEGGFFFFE3>EFD@@GCFC9EGE?B(
@M70528:330:000000000-K6D4P:1:1102:15092:3729 2:N:0:CTGAGCCGGT+CCTTCACGTA
TAAAACAGGGTCCCCTCCCCCTCTAGGGTCAAAAAAAGAGGTATTTAAGTTTCGGTCAGTTAAAAGTATTGTGATAGCTCCCGCTAACACTGGCAAAGATAAAAGAAGAAGAATGGCTGTTAAAATAACTGATCAGACAAATAGTCTAATTTTTTCTGCTGAAAGGTTTTTTGCTTTAAGATTAATAATTGTAGTAATAAAATTTAAGGCACCTAAAATTGAAGAAATCCCTGCAAGGTGTAAAGAAAAAATTGTTAAGTCTACTGAAGGTCCTGAATGATAAAACGTTGATAAAGGTGGA
+
CCCCCGGGGGGGGGGGGGGGGGGGGGGGGGGGGGGGGGGGGGGGGGGGGGGGGGGGGGGGGGGGGGGGGGGGGGGGGGGGFGGGGGGGGGGGGGGGGGGGGGGGGGGGGGGGGGGGGGGGGGGGGGGGGGGGGGGGGGGGGGGGGGGGGGFGGGGGGGGGGGGGGGGGGGGGGGGGFGGGGGGGGGGGGGGGGGGGFGFFFGFEFFFFFFFFFGFGFGGFGFFFFEFEA@EFFFFFEGFG;BE>EEF9FFFFEFFF4==8CFFFGFE3@FFF=EEFFCEE3<376;;=@</;DE;>C@??(
@M70528:330:000000000-K6D4P:1:1102:22055:3789 2:N:0:CTGAGCCGGT+CCTTCACGTA
TAAAACAGGGTCCCCTCCCCCTCTAGGGTCAAAAAAAGAGGTATTTAAGTTTCGGTCAGTTAAAAGTATTGTGATAGCTCCCGCTAACACTGGCAAAGATAAAAGAAGAAGAAAGGCTGTTAAAATAACTGATCAGACAAATAGTCTAATTTTTTCTGCTGAAAGGTTTTTTGCTTTAAGATTAATAATTGTAGTAATAAAATTTAAGGCACCTAAAATTGAAGAAATCCCTGCAAGGTGTAAAGAAAAAATTGTTAAGTCTACTGAAGGTCCTGAATGATAAAACGTTGATAAAGGTGGA
+
CCCCCGGGGGGGGGGGGGGGGGGGGGGGGGGGGGGGGGGGGGGGGGGGGGGGGGGGGGGGGGGGGGGGGGGGGGGGGGGGGGGGGGGGGGGGGGGGGGGGGGGGGGGGGGGGFGGGGGGFGGGGGGGGGGGGGGGGGGGGGGGGGGGGGGFGFGGFFGGG@EFFGGFGGGGGGGGGFGGGGGGGGGGGGGGAFGGGFGFGFFFEFFFBCAFFFGFGFCGFGFAEBCCEFBEAF9>9=GGG@EFF4@BBFFFB=FFFCABCF=EFGFCEFF49;A@EC:<AC<E9C@B;@67+;?EECFBB0
@M70528:330:000000000-K6D4P:1:1102:7944:3791 2:N:0:CTGAGCCGGT+CCTTCACGTA
TAAAACAGGGTCCCCTCCCCCTCTAGGGTCAAAAAAAGAGGTATTTAAGTTTCGGTCAGTTAAAAGTATTGTGATAGCTCCCGCTAACACTGGCAAAGATAAAAGAAGAAGAATGGCTGTTAAAATAACTGATCAGACAAATAGTCTAATTTTTTCTGCTGAAAGGTTTTTTGCTTTAAGATTAATAATTGTAGTAATAAAATTTAAGGCACCTAAAATTGAAGAAATCCCTGCAAGGTGTAAAGAAAAAATTGTTAAGTCTACTGAAGGTCCTGAATGATAAAACGTTGATAAAGGTGGA
+
CCCCCGGGGGGGGGGGGGGGGGGGGGGGGGGGGGGGGGGGFEGGGGGGGGGGGGGFFGGGGGGGGGGGGGGGGGGGGGGGGGGGGGGCGGGGGGGGGGGGGGGGGGGGGGGGGGGGGGGCGFGGGGGGGGGGGGGGGGGGGGGFFCFGGGFGG9ECGGGGGGGGGGGGGFGEGGGGFGGGGGGGGGGGGGGGGGGGFGFGFGFFFFFFFFFFFGFDFGGCGFCFF9CEAEE4FDFFFGGGBFFFEEDDFFFFFF4B@=B>CCCAFFC;E;@F)4;>;:?A37<<7@;8D2:+@?>E77::(
@M70528:330:000000000-K6D4P:1:1102:6235:3798 2:N:0:CTGAGCCGGT+CCTTCACGTA
TAAAACAGGGTCCCCTCCCCCTCTAGGGTCAAAAAAAGAGGTATTTAAGTTTCGGTCAGTTAAAAGTATTGTGATAGCTCCCGCTAACACTGGCAAAGATAAAAGAAGAAGAATGGCTGTTAAACTAACTGATCAGACAATTAGTCTAATTTTTTCTGCTGAAAGGTTTTTTGCTTTAAGATTAATAATTGTAGTAATAAAATTTAAGGCACCTAAAATTGAAGAAATCACTGCAAGGTGAAAAGAAAAACTTGTTAAGTCTACTGAAGGTCCTGAATGATAAAACGTTGATAAAGGTGGA
+
@CCCCFFGDFGDG<6,B@FFGGGG<<EAEF-@<EGECFFGG@@CF,,CFB6,C:78@@CFDFFFFFF@@FG<,C99EFFFEFDCFFF<EGGDE@GF8FEGG;F4A@FFGGGFFFGFDF>>?F<,,9<FDFGCFEA9,,9E+9?=B,=FGDFGGA>EDEA,<E9CF8@F,8D++,,=CDAFFFGCGGGGGAEGGGFCFFFFCFF)++?966CAFC>CCCG5:+3*B@DFF*68C37*:452*1>A@((865()91949+=9>8@CA@.)/(;)7)7<2:)4).))1.63307+1)977@37(
@M70528:330:000000000-K6D4P:1:1102:5573:3815 2:N:0:CTGAGCCGGT+CCTTCACGTA
TAAAACAGGGTCCCCTCCCCCTCTAGGGTCAAAAAAAGAGGTATTTAAGTTTCGGTCAGTTAAAAGTATTGTGATAGCTCCCGCTAACACTGGCAAAGATAAAAGAAGAAGAATGGCTGTTAAAATAACTGATCAGACAAATAGTCTAATTTTTTCTGCTGAAAGGTTTTTTGCTTTAAGATTAATAATTGTAGTAATAAAATTTAAGGCACCTAAAATTGAAGAAATCCCTGCAAGGTGTAAAGAAAAAATTGTTAAGTCTACTGAAGGTCCTGAATGATAAAACGTTGATAAAGGTGGA
+
CCCCCGGGGGGGGGGGGGGGGGGGGGGGGGGGGGGGGGGGGGGGGGFFGFGGGGGFGGGFGGGGGGGGGGGGGGGGGFGGGGGGGGGGGGGGGGGFEGGGGGGGGGGGGGGGGGGGGGGFGGGGGGGGGGGGGGGGGGGGDBFGGGGGGGFGGGGFGGGGGGGGGGGFGGFEGGGGFGFGGGGGGGGGGGGGGGGGFGFGFFFFFFFFFFFFFGF>A<C@FFF@FEFFC=@*?@FFEFECFFFFFFFDFB2:EFFFCBAEEFCAFFEFE@FFEFFFFCEEEFFC;@BDF(2;@?CCF@BF(
@M70528:330:000000000-K6D4P:1:1102:18713:3829 2:N:0:CTGAGCCGGT+CCTTCACGTA
TAAAACAGGGTCCCCTCCCCCTCTAGGGTCAAAAAAAGAGGTATTTAAGTTTCGGTCAGTTAAAAGTATTGTGATAGCTCCCGCTAACACTGGCAAAGATAAAAGAAGAAGAATGGCTGTAAAAATAACTGATCAGACAAATAGTCTAATTTTTTCTGCTGAAAGGTTTTTTGCTTTAAGATTAATAATTGTAGTAATAAAATTTAAGGCACCTAAAATTGAAGAAATCCCTGCAAGGTGTAAAGAAAAAATTGTTAAGTCTACTGAAGGTCCTGAATGATAAAACGTTGATAAAGGTGGA
+
CCCCCGGGGGGGGGGGGGGGGGGGGGGGGGGGGGGGGGGGGGGGGGGGGGGGGGGGGGGGGGGGGGGGGGGGGFGGGGGGGGGGGGGGGGGGGGGGGGGGGGGGGFGGGGGDGGGGGGGGAFGGGGGGGGGGGGGGGGGGGGFGGGGGGGFGGGGGGGGGGGGGDGGGGGGGGGGGFCGGGGGGGGGGGGGGGGGGFGF;CGFFFFFFFFFFFGFGF9FEGFE5A@CEFBEAFBDFFGGGE=AFFE>BFBFFFFFFC:ACEF?AEE?7=EF<=3<ECDFFFFF;6;1@@DGCGFFFGFFF(
@M70528:330:000000000-K6D4P:1:1102:20169:3832 2:N:0:CTGAGCCGGT+CCTTCACGTA
TAAAACAGGGTCCCCTCCCCCTCTAGGGTCAAAAAAAGAGGTATTTAAGTTTCGGTCAGTTAAAAGTATTGTGATAGCTCCCGCTAACACTGGCAAAGATAAAAGAAGAAGAATGGCTGTTAAAATAACTGATCAGACAAATAGTCTAATTTTTTCTGCTGAAAGGTTTTTTGCTTTAAGATTAATAATTGTAGTAATAAAATTTAAGGCACCTAAAATTGAAGAAATCCCTGCAAGGTGTAAAGAAAAAATTGTTAAGTCTACTGAAGGTCCTGAATGATAAAACGTTGATAAAGGTGGG
+
CCCCCGGGGGGFGGFGGEGGGGGGGGGGGGEFGGGGGGGGGGGGGGGGGGGGGGGCFGFGFFGFGGFFFGGGGGGGGGGGGGGGGGGGGGGGD8FDDGGGGGEFGDFGFFGEDFGGGGGEEGFFGGGGGGGGGGGGGGGGGGGGGFFFGGFGCCEGGGGGGGGFFFBDAGFGGGGGFGGGGGGGGGGGGGGGGGGGFGCGEDFFFFFFFFFFFGFFAGGBGF@EF5@EFEEFFBFFBFCEEECB9@2>A99BBF?FCCFEFFFFCE77=@@44AEF;;<3?3<C3<63;<F@F<<CC<23(
@M70528:330:000000000-K6D4P:1:1102:15219:3837 2:N:0:CTGAGCCGGT+CCTTCACGTA
TAAAACAGGGTCCCCTCCCCCTCTAGGGTCAAAAAAAGAGGTATTTAAGTTTCGGTCAGTTAAAAGTATTGTGATAGCTCCCGCTAACACTGGCAAAGATAAAAGAAGAAGAATGGCTGTTAAAATAACTGATCAGACAAATAGTCTAATTTTTTCTGCTGAAAGGTTTTTTGCTTTAAGATTAATAATTGTAGTAATAAAATTTAAGGCACCTAAAATTGAAGAAATCCCTGCAAGGTGTAAAGAAAAAATTGTTAAGTCTACTGAAGGTCCTGAATGATAAAACGTTGATAAAGGTGGA
+
CCCCCGGGGGGGGGGGGGGGGGGGGGGGGGGGGGGGGGGGGGGGGGGGDFGGGGGGGDGGCG<FGGGGGGGGGGGGGGGGGGGGGGGGGGFGGFGGFFGGGGGGGGGGGGGGGGFDGGGGGGGGGGGGFGGGGGGGGGG?FADFGDFGG9DECD8F;FFGGGGFGGGCGFD@BF8DDFEGGGGGGFGFCFFFFDGGADEC7FF@FFFFFFFFAC6;>CGEGFFFFEFEA)66*57BEGGG==CE?ED2A(8(0:9:CAF?38?CEE?@3(5374)9CD53?EFCFE3,515:D?<C7@:?0
@M70528:330:000000000-K6D4P:1:1102:7159:3837 2:N:0:CTGAGCCGGT+CCTTCACGTA
TAAAACAGGGTCCCCTCCCCCTCTAGGGTCAAAAAAAGAGGTATTTAAGTTTCGGTCAGTTAAAAGTATTGTGATAGCTCCCGCTAACACTGGCAAAGATAAAAGAAGAAGAATGGCTGTTAAAATAACTGATCAGACAAATAGTCTAATTTTTTCTGCTGAAAGGTTTTTTGCTTTAAGATTAATAATTGTAGTAATAAAATTTAAGGCACCTAAAATTGAAGAAATCCCTGCAAGGTGTAAAGAAAAAATTGTTAAGTCTACTGAAGGTCCTGAATGATAAAACGTTGATAAAGGTGGA
+
CCCCCGGGGGGFGGGGGFGGGGGGGGGGGGGGGGGGGGGGGGGGGGGGGGGGGGGGGGGGGGGGGGGGGGGGGGGGGGGGGGGGDGGFGGGGGFGGGGGGGGGGGFGGGGGGGGGGGGGFFGGGGGGGGGGGGGGGGGGGGGGGGGGGGGFGGGGGGGGGGGGGGGGFGGGEEGGGCGFGGGGGFGGGGGGGGGGGFGFGFGFFFFFFFFF>?CFFFGGFGF>EFEBCB6B>FBFFEC<EBEEBEFFFFFF==FFF<@FFF=C+AECFF@EE<AAE6@CEFFFC38:3@?C:C?>CC83?(
@M70528:330:000000000-K6D4P:1:1102:6091:3843 2:N:0:CTGAGCCGGT+CCTTCACGTA
TAAAACAGGGTCCCCTCCCCCTCTAGGGTCAAAAAAAGAGGTATTTAAGTTTCGGTCAGTTAAAAGTATTGTGATAGCTCCCGCTAACACTGGCAAAGATAAAAGAAGAAGAATGGCTGTTAAAATAACTGATCAGACAAATAGTCTAATTTTTTCTGCTGAAAGGTTTTTTGCTTTAAGATTAATAATTGTAGTAATAAAATTTAAGGCACCTAAAATTGAAGAAATCCCTGCAAGGTGTAAAGAAAAAATTGTTAAGTCTACTGAAGGTCCTGAATGATAAAACGTTGATAAAGGTGGA
+
CCCCCGGGGGGGGGGGGEGGGGGGGGGGGGGGF<FGGGGFFGGGGGGGGFGGGGGGGGGFGGGGGGEGGGGGGGGGGGGGFGGGGGGGGGFGGGGFGGGGGGGGGGGGGFFGGGGGGGG8FCFGGGFGGGGGFGGGGGGGFFGGDGGGGGFGGGGGGFFCGGGGGGGGGGGEGGGGF9=DFFFEDGFGGFGGGGGFFGFG7;E5BFFFFFFFFGFGFFGFGFE;BC=EFEF4ABBFEGE@=EFFFF>5;BFDFFFF4BCF);<AF@CEFEEFFE8)9FE<CECC<@F@FDFCFC<EE@>0(
@M70528:330:000000000-K6D4P:1:1102:9079:3845 2:N:0:CTGAGCCGGT+CCTTCACGTA
TAAAACAGGGTCCCCTCCCCCTCTAGGGTCAAAAAAAGAGGTATTTAAGTTTCGGTCAGTTAAAAGTATTGTGATAGCTCCCGCTAACACTGACAAAGATAAAAGAAGAAGAATGGCTGTTAAAATAACTGATCAGACAAATAGTCTAATTTTTTCTGCTGAAAGGTTTTTTGCTTTAAGATTAATAATTGTAGTAATAAAATTTAAGGCACCTAAAATTGAAGAAATCCCTGCAAGGTGTAAAGAAAAAATTGTTAAGTCTACTGAAGGTCCTGAATGATAAAACGTTGATAAAGGTGGA
+
CCCCCGGGGGGGGFGFGGGGGGGGGGGGGGGGGGGGGGGGGGGGGGGCGGGGGGGEFGGGGGGGGGFGGGGGGGGGGGGGGGGGGGGGGGGGGGGFGGGGGFFFGGGGGGGGGGGGGGGFCGGAEGFGGCGGFGGGGGGGGGDGGGGGGGFGGGGFDFGGGGGFFFFGFFGGGGFGFGGGGGGGGGGGGGGFFFGGFGFGFG95CFFFFFFFFGFFFGF),BAEFCCFF45>FBFFEG?DEEEFFF@DFBBBBFEF98885=?@A@?E884>)7;79;<EEFFEFE:;3797C?<CFE;F0
@M70528:330:000000000-K6D4P:1:1102:6103:3858 2:N:0:CTGAGCCGGT+CCTTCACGTA
TAAAACAGGGTCCCCTCCCCCTCTAGGGTCAAAAAAAGAGGTATTTAAGTTTCGGTCAGTTAAAAGTATTGTGATAGCTCCCGCTAACACTGGCAAAGATAAAAGAAGAAGAATGGCTGTTAAAATAACTGATCAGACAAATAGTCTAATTTTTTCTGCTGAAAGGTTTTTTGCTTTAAGATTAATAATTGTAGTAATAAAATTTAAGGCACCTAAAATTGAAGAAATCCCTGCAAGGTGTAAAGAAAAAATTGTTAAGTCTACTGAAGGTCCTGAATGATAAAACGTTGATAAAGGTGGA
+
CCCCCGGGGGGGGGGGGGGGGGGGGGGGGGGGGGGGGGGGGGGGGGGGGGGGGGGGGGGGGGGGGGGGGGGGGGGGGGGGGGGGGGGGGGGGGGGGGGGGGGGGGGGGFGGGGGGGGGGGGGGGGGGGGGGGGGGGGGGGD9FGFGGGGGFGGGGGGGGGGGFGFFGGGGGGGGGGFGGGGGGGGGGGGGGGGGGGFGFGFGFFFFFFFFFFFGFGFGGFGFFFFFFFFBE4ABBFEFFGFFCFCEFFAD>DEFEF@CB@EFF6EE?=@;@EFA@ECDEEFFFFC@BFFFDFFCEFGEF:0
@M70528:330:000000000-K6D4P:1:1102:12170:3860 2:N:0:CTGAGCCGGT+CCTTCACGTA
TAAAACAGGGTCCCCTCCCCCTCTAGGGTCAAAAAAAGAGGTATTTAAGTTTCGGTCAGTTAAAAGTATTGTGATAGCTCCCGCTAACACTGGCAAAGATAAAAGAAGAAGAATGGCTGTTAAAATAACTGATCAGACAAATAGTCTAATTTTTTCTGCTGAAAGGTTTTTTGCTTTAAGATTAATAATTGTAGTAATAAAATTTAAGGCACCTAAAATTGAAGAAATCCCTGCAAGGTGTAAAGAAAAAATTGTTAAGTCTACTGAAGGTCCTGAATGATAAAACGGTGATAAAGGTGGA
+
CCCCCGGGGGGGGGGGGGGGGGGGGGGGGGGGGGGGGGGGGGGGGGGGGGGGGGGGGGGGGGGGGGGGGGGGGGGGGGGFGGGGGGGGGGGGGGGGGGGGGGGGGGGGGGGGGGGGGGGGGGGGGGGGGGGGGGGGGGGGGGGGGGGGGGFGGGGGGGGGGGGGGGGGGGGGGGGGFGGGGGGGGGGGGGGGGGGGFFFGCFFFFFF?AAFFFCFGFGGFGFEFFE@CFFBFFDFFFCECB=EFF=B2FBFFFFFC?FAECFEAC<7<@EEE7@EFGGFE?CE)7;6(:2C:F?74C<0<(
@M70528:330:000000000-K6D4P:1:1102:19862:3862 2:N:0:CTGAGCCGGT+CCTTCACGTA
TAAAACAGGGTCCCCTCCCCCTCTAGGGTCAAAAAAAGAGGTATTTAAGTTTCGGTCAGTTAAAAGTATTGTGATAGCTCCCGCTAACACTGGCAAAGATAAAAGAAGAAGAATGGCTGTTAAAATAACTGATCAGACAAATAGTCTAATTTTTTCTGCTGAAAGGTTTTTTGCTTTAAGATTAATAATTGTAGTAATAAAATTTAAGGCACCTAAAATTGAAGAAATCCCTGCAAGGTGTAAAGAAAAAATTGTTAAGTCTACTGAAGGTCCTGAATGATAAAACGTTGATAAAGGTGGA
+
CCCCCGGGGGGGGGGGGGGGGGGGFGGGGGGGGGGGGGGGGGGGGGGGGGGGGGGFGEGGGGGGGGFGGGGGGGGGGGGGGGGGGGGGGGGGGGGGGGGGGGFGGGGGGGGGGGGGGGGFGGGGGGGGGGGGFGGGGGGGFGGGGGGGGGFGGGGGFGGGGGCFGGGDGGGGGGGGFGGGFGGGGGGGGGGGGFGGFGFGFGF<FFFFFFFFFGFCFFGFGFFBFFDFFEFFABDFE>ECEEEFEFBDFD@FEFEF?BBEFCEFGE)=;(6;/7AFGGFFFFFF4@B1;;<:FC4>G@FB(
@M70528:330:000000000-K6D4P:1:1102:19834:3868 2:N:0:CTGAGCCGGT+CCTTCACGTA
TAAAACGGGGTCCCCTCCCCCTCTAGGGTCAAAAAAAGAGGTATTTAAGTTTCGGTCAGTTAAAAGTATTGTGATAGCTCCCGCTAACACTGGCAAAGATAAAAGAAGAAGAATGGCTGTTAAAATAACTGATCAGACAAATAGTCTAATTTTTTCTGCTGAAAGGTTTTTTGCTTTAAGATTAATAATTGTAGTAATAAAATTTAAGGCACCTAAAATTGAAGAAATCCCTGCAAGGTGTAAAGAAAAAATTGTTAAGTCTACTGAAGGTCCTGAATGATAAAACGTTGATAAAGGTGGA
+
CCCCCGGGGGGGGGGGGGGGGGGGGGGGGGGGGGGGGGGGGGGGGGGGGGGGGGGGGGGGGGGGGGGGGGGGGGGGGGGGFGGGGGGGGGGGGGGGGGGGGGGGGGFGGGGGGGGGGGGGGGGGGGGGGGGGGGGGGGGGGGGGGGGGGGFGGGGGGGGGGGGGGGGGGGGGGGGGFGGGGGGGGGGGGGGGGGGG7CFGFGFFFFFFFFFFFGFGFGGFGF=EF;:6F:BAFFFFBDACFFFFFFFFFFFFFFFFCAFFFFCFCECEFFEF;<@FFDF@?E?6C<BFF1<:>><A?70<(
@M70528:330:000000000-K6D4P:1:1102:19880:3872 2:N:0:CTGAGCCGGT+CCTTCACGTA
TAAAACAGGGTCCCCTCCCCCTCTAGGGTCAAAAAAAGAGGTATTTAAGTTTCGGTCAGTTAAAAGTATTGTGATAGCTCCCGCTAACACTGGCAAAGATAAAAGAAGAAGAATGGCTGTTAAAATAACTGATCAGACAAATAGTCTAATTTTTTCTGCTGAAAGGTTTTTTGCTTTAAGATTAATAATTGTAGTAATAAAATTTAAGGCACCTAAAATTGAAGAAATCCCTGCAAGGTGTAAAGAAAAAATTGTTAAGTCTACTGAAGGTCCTGAATGATAAAACGTTGATAAAGGTGGA
+
CCCCCGGGGGGGGGFGGGGGGGGGGGGGGGGGGGGGGGGGGGGGGGGGGGDFGGGGGGGGGGGGGGGGGGGGGGGGGGGGGGGGGGGGGGGGGGGGGGGGGGGGGGGGGGGGGGGGGGGGGGGGGGGGGGGGEFGGGGGGCGGGGGGGGGFGGGGGGGFGGGGGGGGGFGGGGGGGFGGGGGGGGGGGGGGGGGGGCFFGEFFFFFFFFFFFFGFG6FGEGFCEFEFFF=EFFFFFB8DCEFFFFFBFFFF=EFFF>=BC5F?FC@3<EF;AEFFFFC?<EE?6)79;DF5:DE<<?E?F(
@M70528:330:000000000-K6D4P:1:1102:15632:3873 2:N:0:CTGAGCCGGT+CCTTCACGTA
TAAAACAGGGGCTCCCTGTCTCTTATACACATCTGACGCTGCCGCCGATACGTGAAGGGTGTAGATCTCGGTGGTCGCCGTATCATTAAAAAAAAAAAAAAGAGCTTCATCTCAATGCTCTCACACGAATTTCAACATCCTCTTCTATCCTCCCACCTTACACGCACTCCTCCCCTCTCTCTCATTCTCCAGTCTCTTACCGCACTCAGTCACTCTATTGTCCAACCACTACTTTGTGCTCTCCACATCAGCTACCCTTCACATCCTAGCTATACTCCGCGTCTCTAATACGTCTTTCGTT
+
CCCCCGGGGGGGEGGGGGGGGGGGGGGGGGGGGGGGGGGGGGGG7FGGCFFGFGGGGGGGGGGGGGDGGGGFGG:FFDGG7C8FFFEGGCAFFEF@C44>+++,<5,59:5,:,<,362,,,,9,8++83+,8,,,,,7,+3+,,,,,,,+,,*,,:,,35,,***>*18,,6=7,),,0,,,,,,6+6,,,+++335++/30(.0)2/+2++++++++)43))+((()(()1))*)*++).)))(())).))/)).*)(.0)1+45.)())))..**(((,(,3-.))-*/*((-+-,((
@M70528:330:000000000-K6D4P:1:1102:25547:3874 2:N:0:CTGAGCCGGT+CCTTCACGTA
TAAAACAGGGTCCCCTCCCCCTCTAGGGTCAAAAAAAGAGGTATTTAAGTTTCGGTCAGTTAAAAGTATTGTGATAGCTCCCGCTAACACTGGCAAAGATAAAAGAAGAAGAATGGCTGTTAAAATAACTGATCAGACAAATAGTCTAATTTTTTCTGCTGAAAGGTTTTTTGCTTTAAGATTAATAATTGTAGTAATAAAATTTAAGGCACCTAAAATTGAAGAAATCCCTGCAAGGTGTAAAGAAAAAATTGTTAAGTCTACTGACGGTCCTGAATGATAAAACGTTGATAAAGGTGGA
+
CCCCCGGGGGGGGFFGGGGGGGGGGGGGGGGGGGGGGGGGGGGGGGGGGAGGGGGGEEFEAFG9FCFGGGGFGGGGGDEGGGGGGGGGGGGGGGGGGGGGGFFCEFGGGFGGCFGGGGGGGFA<EFGGGGGFGGGDDDGGGGGGGGGFG9CDCECEF,E,AEEGFFFGG8FEG8EGFFFF8EGGEGGGGGGGFFGGCE?2:EA5BACFFFFF5D9C*5E@FCAE>5@CFF@6*>2A@DDDE686/8(7)(/5(4/1?++/)37F77<1;(6;.7<3;;<E5).7>E(/3,/7D42-05:6(
@M70528:330:000000000-K6D4P:1:1102:11191:3878 2:N:0:CTGAGCCGGT+CCTTCACGTA
TAAAAACAGGGTCCCCTCCCCCTCTAGGGTCAAAAAAAGAGGTATTTAAGTTTCGGTCAGTTAAAAGTATTGTGATAGCTCCCGCTAACACTGGCAAAGATAAAAGAAGAAGAATGGCTGTTAAAATAACTGATCAGACAAATAGTCTAATTTTTTCTGCTGAAAGGTTTTTTGCTTTAAGATTAATAATTGTAGTAATAAAATTTAAGGCACCTAAAATTGAAGAAATCCCTGCAAGGTGTAAAGAAAAAATTGTTAAGTCTACTGAAGGTCCTGAATGATAAAACGTTGATAAAGGTGG
+
CCCCCGGGGGGGGGGGGGGGGGGGGGGGGGGGGGGGGGGGGGGGGGGGGGGGGGGGGGGGGGGGGFGGGGGGGGGGFEGFFFGGGGGGGGGGGGGGGGGGGFGFGGGGGGGGGGGGGGFGGGGGGFFGGGGGGGGGGGGGGGGGGGGGGGFFGGGGGGGGGGGGGGGFGGGGGGGGFGGGGGGGGGGGGGGGCGGGFGFGFGFFFFFFFFAFFGFG9EGFGFA8?@@DFE2AAEFFFGGD>EFFFFEFFB@FFA=CC@FFFFEFGE;?@@4=@FAFFDEFFEFEFF<:8@FFFC?CFD24:
@M70528:330:000000000-K6D4P:1:1102:9903:3912 2:N:0:CTGAGCCGGT+CCTTCACGTA
GGTCCCCCCCCCCTCTAGGGTCAAAAAAAGAGGTATTTAAGATTCTGTCCGTCAAACGTATTGTGAAAGCAACCGATAACACTGGCAAAGAGTAAAGAAAAAGAATGGATGTTAAAATCAATGATAAAACAAAAAATCTAAATTATTGTGTGTGAAGGTGTTTTAAATAAAACATAAGAATTGTAGTTAAAAAATTTAAGGGTCTTAAAATTGAAGAAAACTCTGCAAAGTGTACAGAAAAAATTGTCACAAATTATTAAAATAATGATCATAAATAAAGTAAAAAACGTTAATATAATCT
+
6--8,@C6@:CCE+B<,-<EFC,@,,CF6,-9-,-,,<<CC,,C<,556,,:,,B9,,6C,EE?,6,<:E,,,,8+44?A5,55,,,9,,4,,99<,:B,BB44,,,9,55,,,5?,,6@9,<CCE9,,,,633++,,,,?3+7,,6,,7*,,,,,,,1,335,,+,,,372,,434,,5@,,,3,32,,,,3**0:>F,.,)-)11+1+46++12+,4(0))1+...+(.+1/)+)+++/82AEE.)+).)(2)/.**)-*.*3).)))).)).)0*.)))).)4(((,**/.).0))))
@M70528:330:000000000-K6D4P:1:1102:13979:3915 2:N:0:CTGAGCCGGT+CCTTCACGTA
TAAAACAGGGTCCCCTCCCCCTCTAGGGTCAAAAAAAGAGGTATTTAAGTTTCGGTCAGTTAAAAGTATTGTGATAGCTCCCGCTAACACTGGCAAAGATAAAAGAAGAAGAATGGCTGTTAAAATAACTGATCAGACAAATAGTCTAATTTTTTCTGCTGAAAGGTTTTTTGCTTTAAGATTAATAATTGTAGTAATAAAATTTAAGGCACCTAAAATTGAAGAAATCCCTGCAAGGTGTAAAGAAAAAATTGTTAAGTCTACTGAAGGTCCTGAATGATAACACGTTGATAAAGGTGGG
+
CCCCCGGGGGGGGGGGGEGGGGGGGGGGGGGAFGGGGGGGGGGGGGGGGGGGGGGEGGGGGFFGGGFGGGGGGGGGGGGGGGGGGGGGGGGGGGGFGGGGGGGGFFGGGGGGGGGFGGDGGFG<ECFGGGGGGGGFGGCCGGGGGGGGGGFGG<EGGGGCEDDFGGGGGGGGGGFGFGGGGGGGGGGGGGGGGFDFCEF7A;CEFCFFAFAFFGFCAFGFGF8CF@DEFEFFFF9A:GFGEEEFEC@(8(6@BFFFCBBF?A<FF<<4@;F37@EF*2..??E)4;<8(8*3;59>?4??(
@M70528:330:000000000-K6D4P:1:1102:22009:3921 2:N:0:CTGAGCCGGT+CCTTCACGTA
TAAAACAGGGTCCCCTCCCCCTCTAGGGTCAAAAAAAGAGGTATTTAAGTTTCGGTCAGTTAAAAGTATTGTGATAGCTCCCGCTAACACTGGCAAAGATAAAAGAAGAAGAATGGCTGTTAAAATAACTGATCAGACAAATAGTCTAATTTTTTCTGCTGAAAGGTTTTTTGCTTTAAGATTAATAATTGTAGTAATAAAATTTAAGGCACCTAAAATTGAAGAAATCCCTGCAAGGTGTAAAGAAAAAATTGTTAAGTCTACTGAAGGTCCTGAATGATAAAACGTTGATAAAGGTGGA
+
CCCCCGGGGGGFGGGGGGGGGGGGGGGGGGGGGGGGGGGGGGGGGGGGGGGGGGGGGGGGGGGGGGGGGGGGGGGGGGGGGGGGGGGGGGGGFFFFGGGGGGGCGGGGGGGGGGFGFGDEGGGFFGGGGFGGFGGGGGGGGGGGFGGGGGFGGGGGGGGGGGGGFFFFGGGGGGGGFGGGGGGGGGGGGGGGGGGGFGFGFGFFFFFFFFFFFGFGFGCEGFCFFFFF>EFFA=DFFGEGFEEFEE@2A9==:CEFCBFEE7CFF@?AFE@A<@ECFFC8?EFE3;6;@;>@FFEFGE?F(
@M70528:330:000000000-K6D4P:1:1102:17394:3922 2:N:0:CTGAGCCGGT+CCTTCACGTA
TAAAACAGGGTCCCCTCCCCCTCTAGGGTCAAAAAAAGAGGTATTTAAGTTTCGGTCAGTTAAAAGTATTGTGATAGCTCCCGCTAACACTGGCAAAGATAAAAGAAGAAGAATGGCTGTTAAAATAACTGATCAGACAAATAGTCTAATTTTTTCTGCTGAAAGGTTTTTTGCTTTAAGATTAATAATTGTAGTAATAAAATTTAAGGCACCTAAAATTGAAGAAATCCCTGCAAGGTGTAAAGAAAAAATTGTTAAGTCTACTGAAGGTCCTGAATGATAAAACGTTGATAAAGGTGGA
+
CCCCCGGGGGGGGGGGGGGGGGGGGGGGGGGGGGGGGGGGGGGGGGGGGFGGGGGGGGGGGGGGGGGGGGGGGGFGGGGGGGGGGGGGGGGGGGGGGGGGGGGGGGGGGGGGGGGGGGGGGGGGGGGGGGGGGGGGGGGGGGGGGGGGGGFGGGGGGGGGGGGGGDFGGGGGGGGGFGGGFGGGGGGGGGGGGGG7CGFFFFFFAFFFFFF>FGFFFGGEGFEEFC@ECE=AFF=?@GFGFFFF4CBFF@@==FFFCBFE?AEFC37AFF@3793CDCE<)1)7/;938;<:@CEFG@2:(
@M70528:330:000000000-K6D4P:1:1102:17483:3926 2:N:0:CTGAGCCGGT+CCTTCACGTA
TAAAACAGGGTCCCCTCCCCCTCTAGGGTCAAAAAAAGAGGTATTTAAGTTTCGGTCAGTTAAAAGTATTGTGATAGCTCCCGCTAACACTGGCAAAGATAAAAGAAGAAGAATGGCTGTTAAAATAACTGATCAGACAAATAGTCTAATTTTTTCTGCTGAAAGGTTTTTTGCTTTAAGATTAATAATTGTAGTAATAAAATTTAAGGCACCTAAAATTGAAGAAATCCCTGCAAGGTGTAAAGAAAAAATTGTTAAGTCTACTGAAGGTCCTGAATGATAAAACGTTGATAAAGGTGGA
+
CCCCCGGGGGGGGGGGGGGGGGGGGGGGGGGGGGGGGGGGGGGGGGGGFGGGGGGGGGGGGGGGGGGGGGGGGGGGGGGGGGGGGGGGGGGGGGGGGGGGGGGGGGGGGGGGGGGGGGGGGGGGGGGGGGGGGGGF9CGGGGGDFGGGGGFGGGGGGGGGGGGGGGGGGGGGGGFGFGGCCDDEGEGGGFFGGGDGFFFGF;FBFF?AF?AFFCFGFEG)9AE@FCF@FE@*3<DFB@EFBEA>>EDDF=BDEFFF>BA?EAEFD@5;73=E;>AEF>33)9646735(,/+39;CF@7:(
@M70528:330:000000000-K6D4P:1:1102:17462:3932 2:N:0:CTGAGCCGGT+CCTTCACGTA
TAAAACAGGGTCCCCTCCCCCTCTAGGGTCAAAAAAAGAGGTATTTAAGTTTCGGTCAGTTAAAAGTATTGTGATAGCTCCCGCTAACACTGGCAAAGATAAAAGAAGAAGAATGGCTGTTAAAATAACTGATCAGACAAATAGTCTAATTTTTTCTGCTGAAAGGTTTTTTGCTTTAAGATTAATAATTGTAGTAATAAAATTTAAGGCAACTAAAATTGAAGAAATCCCTTCAAGGTGTAAAGACAAAATTGTTAAGTCCACTGAAGGTCCTGAATGATAAAACGTTGAAAAAGGTGGG
+
@CCCCGGGGGGFDFFGGGGGGGGG96FE@FGCFGCFGGGGGGGGGGF<<AFGGG7FFCEGGGG<@EFGFGGGAEGG9E<FGGDEGDGGGGGGGGGGGGGG9DFAD,AEFFEFGGFGGGGGGFGAEAFF9F==FFGFFG<=?EGG=;EFGGFG8ECAFDDFGG8F,+>=8FFGCFADD8DGGFGDFDFGGG:7CFG7FGF77@CCFF??5?5*04?D*5<89@A*+3=7=B:*0>7F6:A8.1;@4*(8;:BEBCEC*8:**+0;<)*3=4=))/7>0+<A?C/;/468(6*+0/61E<11(
@M70528:330:000000000-K6D4P:1:1102:16448:3940 2:N:0:CTGAGCCGGT+CCTTCACGTA
TAAAACAGGGTCCCCTCCCCCTCTAGGGTCAAAAAAAGAGGTATTTAAGTTTCGGTCAGTTAAAAGTATTGTGATAGCTCCCGCTAACACTGGCAAAGATAAAAGAAGAAGAATGGCTGTTAAAATAACTGATCAGACAAATAGTCTAATTTTTTCTGCTGAAAGGTTTTTTGCTTTAAGATTAATAATTGTAGTAATAAAATTTAAGGCACCTAAAATTGAAGAAATCCCTGCAAGGTGTAAAGAAAAAATTGTTAAGTCTACTGAAGGTCCTGAATGATAAAACGTTGATAAAGGTTGA
+
CCC?CGAGGGG@F@FGGG@FGGGGEFGFGGFGGGGGG7@FEEEF9F@FFGDGE:C@,@FCEGG9EFFDGFG9EGDFFFEGGGGGCGGFGFFCF8EEEGGGG9E;?FF8FCFD8EC@EEDEFGFGGGGGGGGGDGGGFGGGCFGG=EFFGFF9D?+F;D,@AFAAEDB3=DFEGF9DDFFFCGGFFFGGD9=C@FDG?FCGFC75+CFFFF6CFGFGAG,@AF*:68)>FBEAA=BFBG,?>B*=AE((;::(8C9>CA8937<;;@);@(/3)>;3C@<;CE<))/683?C73977+7)..
@M70528:330:000000000-K6D4P:1:1102:9622:3956 2:N:0:CTGAGCCGGT+CCTTCACGTA
TAAAACAGGGTCCCCTCCCCCTCTAGGGTCAAAAAAAGAGGTATTTAAGTTTCGGTCAGTTAAAAGTATTGTGATAGCTCCCGCTAACACTGGCAAAGATAAAAGAAGAAGAATGGCTGTTAAAATAACTGATCAGACAAATAGTCTAATTTTTTCTGCTGAAAGGTTTTTTGCTTTAAGATTAATAATTGTAGTAATAAAATTTAAGGCACCTAAAATTGAAGAAATCCATGCAAGGTGTAAAGAAAAAATTGTTAAGTCTACTGAAGGTCCTGAATGATAAAACGTTGATAAAGGTGGA
+
CCCCCGGGGGGGGGGGGGGGGGGGGGGGDGGGGGGGGGGGGGGGGGGGGGGGGGGGGGGGGGGGGGGGGGFGGGGGGGGGGGGGGGGGGGGGGGGGGGGGGGGFGGGGGGGGGGGGGGGEFGGGGGGGFGGFGGFFGGGGGGGGGGGGGG?FGGGGGFGGGGGGGGGGFGGGGGGGFGGGFGGGGGGGGGGGGGGGFGFGFGFFFFFFFFFFFGFGFGGFGFEFF@DCA=*=BEEF@;>D>>ACCEBBF2=DFFFF*4=?4CECC<?EEEEE;3462;6ACCCEFF;;3=D:DECCFE;6(
@M70528:330:000000000-K6D4P:1:1102:13678:3958 2:N:0:CTGAGCCGGT+CCTTCACGTA
TAAAACAGGGTCCCCTCCCCCTCTAGGGTCAAAAAAAGAGGTATTTAAGTTTCGGTCAGTTAAAAGTATTGTGATAGCTCCCGCTAACACTGGCAAAGATAAAAGAAGAAGAATGGCTGTTAAAATAACTGATCAGACAAATAGTCTAATTTTTTCTGCTGAAAGGTTTTTTGCTTTAAGATTAATAATTGTAGTAATAAAATTTAAGGCACCTAAAATTGAAGAAATCCCTGCAAGGTGTAAAGAAAAAATTGTTAAGTCTACTGAAGGTCCTGAATGATAAAACGTTGATAAAGGTGGA
+
CCCCCGGGGGGGGGGGGGGGGGGGGGGGGGGGGGGGGGGGGGGGGGGGGGGGGGGGGGGGGGGGGGGGGGGGGGGGGGGDGGGGGGGGGGGGGGGGGGGGGGGEGGGGGGGGGGGGGGGFGGGGGGGGGGGGGGGGGGGGGGGGGGGGGGFGFGGFGGGGFFGFFGGGGGGGGGFCBFGGGGGGGGGGGGFFGFGGFGFFECFCAFFAF5CFFGFGF7;CCBAAFEBFFFEFFDB9>E9211>>?C@0ADFF=8CF@:FE36?=?E?7<81;7EAFCCCE?764>E@;8?FDGE>3;8(3(
@M70528:330:000000000-K6D4P:1:1102:17060:3963 2:N:0:CTGAGCCGGT+CCTTCACGTA
TAAAACAGGGTCCCCTCCCCCTCTAGGGTCAAAAAAAGAGGTATTTAAGTTTCGGTCAGTTAAAAGTATTGTGATAGCTCCCGCTAACACTGGCAAAGATAAAAGAAGAAGAATGGCTGTTAAAATAACTGATCAGACAAATAGTCTAATTTTTTCTGCTGAAAGGTTTTTTGCTTTAAGATTAATAATTGTAGTAATAAAATTTAAGGCACCTAAAATTGAAGAAATCCCTGCAAGGTGTAAAGAAAAAATTGTTAAGTCTACTGAAGGTCCTGAATGATAAAACGTTGATAAAGGTGGA
+
CCCCCGGGGGGGGGGGGGGGGGGGGGGGGGGGGGGGGGGGGGGGGGGGGGGGGGGGGGGFGGGGGGGGGGGGGGGGGGGGGGGGGGGGGGGGGGGGGGGGGGGGGGGGGGGGGGGGGGGGGGGGFGGGGGGGGGGGGGGGGGGGGGGGGGFGGGGGGGGGGGGGGGGGGGGGGGGGFGFGGGGGGGGGGGGGGGGFCGFGFGFFFFFFFFFFFGFGFGGFGFAEFCCFFEBAFFFF=:AFFECFEEFBF=BFFFFA7BFEE=?FEECAF;EE8EEFGD?EECCCEEB@D?8+;?E<GFF?(
@M70528:330:000000000-K6D4P:1:1102:20758:3975 2:N:0:CTGAGCCGGT+CCTTCACGTA
TAAAACAGGGTCCCCTCCCCCTCTAGGGTCAAAAAAAGAGGTATTTAAGTTTCGGTCAGTTAAAAGTATTGTGATAGCTCCCGCTAACACTGGCAAAGATAAAAGAAGAAGAATGGCTGTTAAAATAACTGATCAGACAAATAGTCTAATTTTTTCTGCTGAAAGGTTTTTTGCTTTAAGATTAATAATTGTAGTAATAAAATTTAAGGCACCTAAAATTGAAGAAATCCCTGCAAGGTGTAAAGAAAAAATTGTTAAGTCTACTGAAGGTCCTGAATGATAAAACGTTGATAAAGGTGGA
+
<C@CCGCGGGGFEGFG:FFGGGGGEFFFGGGCFGGGGGEFGGGF<,?FEAFCEFE@6:ECF@@6CEC<FEGGAFC@EDE<FGDGGGG8CCFB=8A9=FFGGFEDBCEGGDE8AFFDFFGEFFBFEFGGGG;FFGGDEFFDDFGEFFGDFEFFF,CEFGA=EE8?E66,,@3@BFGGFFDF9FFD>FEFDFFFFGDCFE9EE9ECBA9<A5?CFC9F5C7@GCCEF@CCFEB>F)<>9=>:*>/4/9:-?75>EF589==CC=?C+./733;A@FFF>+?3)7?43<63;05:D<6.;3(,(
@M70528:330:000000000-K6D4P:1:1102:17052:3985 2:N:0:CTGAGCCGGT+CCTTCACGTA
TAAAACAGGGTCCCCTCCCCCTCTAGGGTCAAAAAAAGAGGTATTTAAGTTTCGGTCAGTTAAAAGTATTGTGATAGCTCCCGCTAACACTGGCAAAGATAAAAGAAGAAGAATGGCTGTTAAAATAACTGATCAGACAAATAGTCTAATTTTTTCTGCTGAAAGGTTTTTTGCTTTAAGATTAATAATTGTAGTAATAAAATTTAAGGCACCTAAAATTGAAGAAATCCCTGCAAGGTGTAAAGAAAAAATTGTTAAGTCTACTGAAGGTCCTGAATGATAAAACGTTGATAAAGGTGGA
+
CCCCCGGGGGGGGGGGGGDGGGGGGGGGGGGGGGGGGGGGGGGGGGGGGGGGGGGGGGGEFFGFGGGGGGGGGGGGGCFGGGGGGGGGG?FGGGGFGGGGGGGGGFFGGGGGGDGGGGGGGGCGFGGGGGGGGGGGGGFGGCGAFGGGGGFGGGGGGGGFGGGGGFFCFGFGGGGDFEGGFEFEGGG7BFEDFFCCFGFCC;7=FF+@5ACA>CACFGGEGF>5=EBFC4@AFF5/>FFGBEF>EC(5075:EFFF*18>?F<:;@67=EF)74=3>CEFFFE9742333/13)977/(-(
@M70528:330:000000000-K6D4P:1:1102:19261:3996 2:N:0:CTGAGCCGGT+CCTTCACGTA
TAAAACAGGGTCCCCTCCCCCTCTAGGGTCAAAAAAAGAGGTATTTAAGTTTCGGTCAGTTAAAAGTATTGTGATAGCTCCTGCTAACACTGGCAAAGATAAAAGAAGAAGAATGGCTGTTAAAATAACTGATCAGACAAATAGTCTAATTTTTTCTGCTGAAAGGTTTTTTGCTTTAAGATTAATAATTGTAGTAATAAAATTTAAGGCACCTAAAATTGAAGAAATCCCTGCAAGGTGTAAAGAAAAAATTGTTAAGTCTACTGAAGGTCCTGAATGATAAAACGTTGATAAAGGTGGA
+
CCCCCGGGGGGGGGGGGGGGGGGGGGGGGGGGGGGGGGGGGGGGGGGGGGGGGGGFEGGFGGGGGGGGGGGGGGGGGGGGGEFGGGGDGFFFFCGGGGGGGGGGGGFGGGGGGFGGGGGGGGGGGGGGGGGGGGGGGGGGGGGGGGGGDGFGGGGGGGGGGFFFGGGFFGGGGGGGFGGGGGGGGGGGGGGGGGGGFGFGFGCEFFFFFFFF?+AFFGGFGFCCFFDFF8@5F@CF@DFGFFEFFFD=F:>BEFCA@=@C*:CCCB5@=8;4)/7>;;<EFFE<CEB@@@GCFC<EGFF@(
@M70528:330:000000000-K6D4P:1:1102:9050:4005 2:N:0:CTGAGCCGGT+CCTTCACGTA
TAAAACAGGGTCCCCTCCCCCTCTAGGGTCAAAAAAAGAGGTATTTAAGTTTCGGTCAGTTAAAAGTATTGTGATAGCTCCCGCTAACACTGGCAAAGATAAAAGAAGAAGAATGGCTGTTAAAATAACTGATCAGACAAATAGTCTAATTTTTTCTGCTGAAAGGTTTTTTGCTTTAAGATTAATAATTGTAGTAATAAAATTTAAGGCACCTAAAATTGAAGAAATCCCTGCAAGGTGTAAAGAAAAAATTGTTAAGTCTACTGAAGGTCCTGAATGATAAAACGTTGATAAAGGTGGA
+
CCCCCGGGGGGGGGGGGGGGGGGGGGGFFGGGGGGGGGGGGGGGGGGGGGGGGGGGGGGGGFGGGGGFGGGGGGGGGCFGFGGGGGGGGFFGGGGGFGGGGGGGGGDGGGGGGGGGGGGFFCEFFGGGGGGGFGGGGGGGGGGGGGFGFAFFGGGDFGGGGGGGGGFGFGGGGGGGFGGGGGGGGGGGCFGGGGGFFGFGFFFFFFFFFFFAFGFGAFF@FFC@FEBFF<46AB4FEG?8*6AF<::3A(5=BF48>=AC7+<6CE?E<FEEFFA3;FEA675)98:;81:+39>CG@(80
@M70528:330:000000000-K6D4P:1:1102:20255:4030 2:N:0:CTGAGCCGGT+CCTTCACGTA
TAAAACAGGGTCCCCTCCCCCTCTAGGGTCAAAAAAAGAGGTATTTAAGTTTCGGTCAGTTAAAAGTATTGTGATAGCTCCCGCTAACACTGGCAAAGATAAAAGAAGAAGAATGGCTGTTAAAATAACTGATCAGACAAATAGTCTAATTTTTTCTGCTGAAAGGTTTTTTGCTTTAAGATTAATAATTGTAGTAATAAAATTTAAGGCACCTAAAATTGAAGAAATCCCTGCAAGGTGTAAAGAAAAAATTGTTAAGTCTACTGAAGGTCCTGAATGATAAAACGTTGATAAAGGTGGA
+
CCCCCGGGGGGGGGGGGGGGGGGGGGGGGGGGGGGGGGGGGGGGGGGGGGGGGGGFGGGGGGGGGGGGGGGGGGGGGGGGGGGGGGGGGGGGGGGGGGGGGGGGGGGGGGGGGGGGGGGGGGGGGGGGGGGGGGGGGGGGGGGGGGGGGGFGGGGGGGGGGGGGGGGGGGGGGGGGFGGGGGGGGGGGGGGGGGGGFGFGFGFFFFFFFFFFFGFGFGGFGFFFFEFFF)>FFFFF@D>FEFF=EFFFFFBBEFFFECFCEFEFFF?=EFEF8E@E<CEFEEFFFEB@@DFFFFFFG@BB(
@M70528:330:000000000-K6D4P:1:1102:21143:4030 2:N:0:CTGAGCCGGT+CCTTCACGTA
TAAAACAGGGTCCCCTCCCCCTCTAGGGTCAAAAAAAGAGGTATTTAAGTTTCGGTCAGTTAAAAGTATTGTGATAGCTCCCGCTAACACTGGCAAAGATAAAAGAAGAAGAATGGCTGTTAAAATAACTGATCAGACAAATAGTCTAATTTTTTCTGCTGAAAGGTTTTTTGCTTTAAGATTAATAATTGTAGTAATAAAATTTAAGGCACCTAAAATTGAAGAAATCCCTGCAAGGTGTAAAGAAAAAATTGTTAAGTCTACTGAAGGTCCTGAATGATAAAACGTTGATAAAGGTGGA
+
CCCCCGGGGGGGGGGGGGGGGGGGGGGGGGGGGGGGGGGGGGGGGGGGGGGGGGGFGGGGGGGGGGGGGGGGGGGGGGGGGGGGGGGGGGGGGGGGGGGGGGGGGGGGGGGGGGGGGGGGGFGGGGGGGGGGGGGGGGGGGGGGGGGGGGFGGGGGGGGGGGGGGGGFGGGGGGGGFGGGGGGGGGGGGGGGGGGGFGFGFGFFFFFFFFFFFGFGFGGFGFE@FEFFFEFFFFFFEGGGFFF@EEFFFFFFFFFF?FFFFFEFGE?E8;@>7>EFGFFFEEEFF@9@DFGFG?EEFE:?(
@M70528:330:000000000-K6D4P:1:1102:5154:4041 2:N:0:CTGAGCCGGT+CCTTCACGTA
TAAAACAGGGTCCCCTCCCCCTCTAGGGTCAAAAAAAGAGGTATTTAAGTTTCGGTCAGTTAAAAGTATTGTGATAGCTCCCGCTAACACTGGCAAAGATAAAAGAAGAAGAATGGCTGTTAAAATAACTGATCAGACAAATAGTCTAATTTTTTCTGCTGAAAGGTTTTTTGCTTTAAGATTAATAATTGTAGTAATAAAATTTAAGGCACCTAAAATTGAAGAAATCCATGCAAGGTGTAAAGAAAAAATTGTTAAGTCTACTGAAGGTCCTGAATGATAAAACGTTGATAAAGGTGGA
+
CCCCCGDGGGGFGFFFGGGGGGGFFFGGFGGFFEGGGGGGGGGGGGGGGGGGGGGECGFGGGG<FFGGGFGGGGFGGGGGGGFGGGGGGGFGGGFCFGGGGFGGGGGGGGGGGGGGGGGGGGGGGGGGGGGGGGGGGGGGF9@FEGGGGGFCDFGFDFFGGGGGGGFAFFGGEGGC?EDDDGGGGGGFGGGFGG7=CE9EEFFEAFCFFAFFFGFGFGGFGFC5@ECCFF=F@2646:5DBB?9AC=BA=@=EFFFEFFF?8?ACE?@F;@)437;;@EAFFEFE@68@<:;@6CEF<3:(
@M70528:330:000000000-K6D4P:1:1102:19114:4062 2:N:0:CTGAGCCGGT+CCTTCACGTA
TAAAACAGGGTCCCCTCCCCCTCTAGGGTCAAAAAAAGAGGTATTTAAGTTTCGGTCAGTTAAAAGTATTGTGATAGCTCCCGCTAACACTGGCAAAGATAAAAGAAGAAGAATGGCTGTTAAAATAACTGATCAGACAAATAGTCTAATTTTTTCTGCTGAAAGGTTTTTTGCTTTAAGATTAATAATTGTAGTAATAAAATTTAAGGCACCTAAAATTGAAGAAATCCCTGCAAGGTGTAAAGAAAAAATTGTTAAGTCTACTGAAGGTCCTGAATGATAAAACGTTGATAAAGGTGGA
+
CCCCCGGGGGGGGGGGGGGGGGGGFGGGGGGGGGGGGGGGGGGGGGGGGGGGGGGFGGGGGGGGGGGGGGGGGGGGGGGGGGGGGGGGGGGGGGGGGGGGGGGGGGGGGGGGGGGGGGGGGGGGGGGGGGGGGGGGGGGGGGGGGGGGGGFGGFEGFGGGGGGFGGGEGGGGGGGFFGGGGFGGGGGFGGGGGGGGFGFGEGFFFFFFFFFFFGAGFGGFGFFFF@CEFEEFFFFFEC>FEEEFEE@BFD@B=CEFCBCCEFCFC@?@@(5@@FECC>EAEFFFFFFD@65+;3>EFF??(
@M70528:330:000000000-K6D4P:1:1102:23329:4076 2:N:0:CTGAGCCGGT+CCTTCACGTA
TAAAACAGGGTCCCCTCCCCCTCTAGGGTCAAAAAAAGAGGTATTTAAGTTTCGGTCAGTTAAAAGTATTGTGATAGCTCCCGCTAACACTGGCAAAGATAAAAGAAGAAGAATGGCTGTTAAAATAACTGATCAGACAAATAGTCTAATTTTTTCTGCTGAAAGGTTTTTTGCTTTAAGATTAATAATTGTAGTAATAAAATTTAAGGCACCTAAAATTGAAGAAATCCCTGCAAGGTGTAAAGAAAAAATTGTTAAGTCTACTGAAGGTCCTGAATGATAAAACGTTGATAAAGGTGGA
+
CCCCCGGGGGGGGGGGGGGGGGGGGGGGGGGGGGGGGGGGGGGGGGGGGGGGGGGGGGGGGGGGGGGGGGGGGGGGGGFGGGGGGGGGGGGGGGGEGGGGGGGGFFGGGGGGGGGGGGGGGGGGCGGGGGGGGGGGGGGGGGCCGGGGGGFFGFEGGGFGGGGGGGGGGFCEGGGGFGGGGGGGGFFGGGGGGGGGFGFFEFFFFFFFFFFF@FFFFFGFGF99B5CEF)>6A9@A>;EGFFE9EF=BFF@FFFFF?F:C38<:@@58@15>43).0:?<<).9;318@;5+;CCEFEB?(
@M70528:330:000000000-K6D4P:1:1102:8144:4080 2:N:0:CTGAGCCGGT+CCTTCACGTA
TAAAACAGGGTCCCCTCCCCCTCTAGGGTCAAAAAAAGAGGTATTTAAGTTTCGGTCAGTTAAAAGTATTGTGATAGCTCCCGCTAACACTGGCAAAGATAAAAGAAGAAGAATGGCTGTTAAAATAACTGATCAGACAAATAGTCTAATTTTTTCTGCTGAAAGGTTTTTTGCTTTAAGATTAATAATTGTAGTAATAAAATTTAAGGCACCTAAAATTGAAGAAATCCCTGCAAGGTGTAAAGAAAAAATTGTTAAGTCTACTGAAGGTCCTGAATGATAAACCGTTGATAAAGGTGGA
+
BC<CCGGGGGGGG,EFFECGGGGGCDFCFGC@FGGGGGFGGGGG,CE@CFCGE@@@FFGCFF99C6CFF@FEA6CF<BFCFGCFGEFFGGG9,8A9F<FFG;EFFGC,AAEC<FGGDGG@FEGFAEDGGGG:EFCCEE<,DE9AFFGGGGFDCEEGGAFCFFDAF8=D9D8C8,7@EECFFDDF;FGCFGEFGGDCFE9;>,4)=@+<A??F5DFGFFF)@6:*@:)>A:>>;>=F>E:?7:>B44((;(5(8:@B*4+17+?CF@)7.(6..7)7*@C3CE3C3=362(131914@,21(
@M70528:330:000000000-K6D4P:1:1102:19066:4093 2:N:0:CTGAGCCGGT+CCTTCACGTA
TAAAACAGGGTCCCTGTCTCTTATACACATCTGACGCTGCCGACGATACGTGAAGGGTGTAGATCTCGGTGGTCGCCGTATCATTAAAAAACAAAAAGAAAGAACAGACTATGCCTGACACAATGTTCCTATACACGCAGCAGTCATACCTCTGCTCAAGCACTACGCCCTCACAATCGCCTCTTCCTCCCCCATGCTTTACCTCTCCCTACCGCAATTCCGTTCCTGTCCTACTACGCACCCTGGTACATCCAGCCCCCCGCTTCTCCCAAGTCCACGAACAACTATCACCTAGCCTGTC
+
CCCCCGGGGGGGGGGGGGGGGGGGGGGGGGGGGGGGGGGGGGGGGGGGGGEFFDGGGCEFFGFGGGGGG@FGBECCCCCCFFGGDFGGGGG:,,AB:,,,4,9,4,,4,,,,,,,,,,+4,,+,9,,9,:,,5,,,++8++,+,,8,,,3+,,,,,,,,,,6,8,6++++3,34,3*,19:**,,,,+,,*****0*,+,*,*/*******/))))2*,*,)).0())+./+3));)3/*(,()/((1+)..(2)6(.)(()()*-)))((((..)**(((,((,.()4)***,)(2)())
@M70528:330:000000000-K6D4P:1:1102:23409:4101 2:N:0:CTGAGCCGGT+CCTTCACGTA
TAAAACAGGGTCCCCTCCCCCTCTAGGGTCAAAAAAAGAGGTATTTAAGTTTCGGTCAGTTAAAAGTATTGTGATAGCTCCCGCTAACACTGGCAAAGATAAAAGAAGAAGAATGGCTGTTAAAATAACTGATCAGACAAATAGTCTAATTTTTTCTGCTGAAAGGTTTTTTGCTTTAAGATTAATAATTGTAGTAATAAAATTTAAGGCACCTAAAATTGAAGAAATCCCTGCAAGGTGTAAAGAAAAAATTGTTAAGTCTACTGAAGGTCCTGAATGATAAAACGTTGATAAAGGTGGA
+
CCCCCGGGGGGGGGGGGGGGGGGGGGGGGGGGGGGGGGGGGGGGGGGGGGGGGGGGGGGGGGGGGGGGGGGGGGGGGGGGGGGGDGGGGGGGGGGGGGGGGGGGGGGGGGGGGGGGGGGGGGGGGGGGGGGGGGGGGGGFGGDGGGGGGGFGGGGGGGGGGGDFFFFGGGGGEDGG?GFCGGGGGGGGGGGGGGGGFGFGFGFFFFFFF5:AFFFFFFGEFFCEFEBF>@=FFBBBBGFF>BF6ECB=F==B5BEA5B8C<+9@F<?EE147;EACC><AEEEF3@6@F65:;<74C<7?0
@M70528:330:000000000-K6D4P:1:1102:23230:4103 2:N:0:CTGAGCCGGT+CCTTCACGTA
TAAAACAGGGTCCCCTCCCCCTCTAGGGTCAAAAAAAGAGGTATTTAAGTTTCGGTCAGTTAAAAGTATTGTGATAGCTCCCGCTAACACTGGCAAAGATAAAAGAAGAAGAATGGCTGTTAAAATAACTGATCAGACAAATAGTCTAATTTTTTCTGCTGAAAGGTTTTTTGCTTTAAGATTAATAATTGTAGTAATAAAATTTAAGGCACCTAAAATTGAAGAAATCCCTGCAAGGTGTAAAGAAAAAATTGTTAAGTCTACTGAAGGTCCTGAATGATAAAACGTTGATAAAGGTGGA
+
CCCCCGGGGGGGGGGGGGGGGGGGGFGGGGGGGGGGGGGGGGGGGGGGGGGGGGGGGGGGGGGGGGGGGGGGGGGGGGGGGGGGEGGGGGGGGGGGGGGGGGGGGGGGGGGGGGGGGGGFGGGGGGGGGFGGGGGGGGGGGGGGFGGGGGCGGGGF9FGGFFGGGGDGAGGGGGGGFGGGGGGGGGGGGGGGGGGGFGFFCEFFFFFFFFFFFGFGFFGFGF8=BCFFA:B4ADFFFGGGFFFFFE=:AB>BBFFFCBCEE=CAF<CFFEFFEAECFFFFFFFF;@F@@@53@CCEGFF?(
@M70528:330:000000000-K6D4P:1:1102:12300:4105 2:N:0:CTGAGCCGGT+CCTTCACGTA
TAAAACAGGGTCCCCTCCCCCTCTAGGGTCAAAAAAAGAGGTATTTAAGTTTCGGTCAGTTAAAAGTATTGTGATAGCTCCCGCTAACACTGGCAAAGATAAAAGAAGAAGAATGGCTGTTAAAATAACTGATCAGACAAATAGTCTAATTTTTTCTGCTGAAAGGTTTTTTGCTTTAAGATTAATAATTGTAGTAATAAAATTTAAGGCACCTAAAATTGAAGAAATCCCTGCAAGGTGTAAAGAAAAAATTGTTAAGTCTACTGAAGGTCCTGAATGATAAAACGTTGATAAAGGTGGA
+
CCCCCGGGGGGGGGGGGGGGGGGGGGGGGGGGGGGGGGGGGGGGGGGGGGGGGGGGGGFGGGGGGGGGGGGGGGGGGGGGGGGGGGGGGGGGGGGGGGGGGGGGGGGGFGGGGGGGGGGGF=FFFGGGGGGGGGGGGGGGGGGGGFFGGGFGGGCFCFGGGGGGGFEFFGGGGGGGFGGGGGGFGGGGGGGGGGGGFFFGFGFFFFFFFAFFFGFGFGGFGF@EFEFFFEFAFFFFB85?7><FCF=BFB@B=FC6>AFF);CF?EE83;;A7EEFGDFFECFCE82/38C+;<4<F@?B(
@M70528:330:000000000-K6D4P:1:1102:22806:4129 2:N:0:CTGAGCCGGT+CCTTCACGTA
TAAAACAGGGTCCCCTCCCCCTCTAGGGTCAAAAAAAGAGGTATTTAAGTTTCGGTCAGTTAAAAGTATTGTGATAGCTCCCGCTAACACTGGCAAAGATAAAAGAAGAAGAATGGCTGTTAAAATAACTGATCAGACAAATAGTCTAATTTTTTCTGCTGAAAGGTTTTTTGCTTTAAGATTAATAATTGTAGTAATAAAATTTAAGGCACCTAAAATTGAAGAAATCCCTGCAAGGTGTAAAGAAAAAATTGTTAAGTCTACTGAAGGTCCTGAATGATAAAACGTTGATAAAGGTGGA
+
CCCCCGGGGGGGGGGGGGGGGGGGGGGGGGGGGGGGGGGGGGGGGGGGGGGGGGGGGGGGGGGGGGFGGGGGGGGGGGGGGGGGGGGGGGGGGGGGGGGGGGGGGGGGGGGGGGGGGGGGGGGGGGGGGGGGGGGGGGGGGGGGGGGGGGBGGGGGGFGGGGGGGGFFFGGGGGGGFGFGGGGGGGGGGGGGGGGGFGFGFFAEFFFFFFFFFGFDFFGFGFC@F:CEB@E4AFBBBEEGFFE4AEB3;B@FEFFFFCF?CFFFGE?<@@=E@AE)8;?;C<<>;E@;DFC;D?>EGE:?(
@M70528:330:000000000-K6D4P:1:1102:9996:4134 2:N:0:CTGAGCCGGT+CCTTCACGTA
TAAAACAGGGTCCCCTCCCCCTCTAGGGTCAAAAAAAGAGGTATTTAAGTTTCGGTCAGTTAAAAGTATTGTGATAGCTCCCGCTAACACTGGCAAAGATAAAAGAAGAAGAATGGCTGTTAAAATAACTGATCAGACAAATAGTCTAATTTTTTCTGCTGAAAGGTTTTTTGCTTTAAGATTAATAATTGTAGTAATAAGATTTAAGGCACCTAAAATTGAAGAAATCCCTGCAAGGTGTAAAGAAAAAATTGTTAAGTCTACTGAAGGTCCTGAATGATAAAACGTTGATAAAGGTGGA
+
CCCCCGGGGGGGGGGGGGGGGGGGGGGGGGGGGGGGGGGGGGGGGGGGGGGGGGGFGGGGGGGGGGGGGGGGGGGGGGGGGGGGGGGGGGGGGGGGGGGGGGGGGGGGGGGGGGGGGGGGGGGGGGGGGGGGGGGGGGGGGGDFGGGGGGFGGGGGGGGGGGGFFDEGGGGGGGGGFGGGGGGGGGGGGFAFGGGGFGFG@GFFFFFFFFFFFGFGFGGFGFEBFFDFF2@49>BFBCDDEEEFEEFDF-:B96C>?6+@?@C=9<CEF(5A3>AEGG)/7<?9C<9@F(:;@CFFCE?:(
@M70528:330:000000000-K6D4P:1:1102:21321:4137 2:N:0:CTGAGCCGGT+CCTTCACGTA
TAAAACAGGGTCCCCTCCCCCTCTAGGGTCAAAAAAAGAGGTATTTAAGTTTCGGTCAGTTAAAAGTATTGTGATAGCTCCCGCTAACACTGGCAAAGATAAAAGAAGAAGAATGGCTGTTAAAATAACTGATCAGACAAATAGTCTAATTTTTTCTGCTGAAAGGTTTTTTGCTTTAAGATTAATAATTGTAGTAATAAAATTTAAGGCACCTAAAATTGAAGAAATCCCTGCAAGGTGTAAAGAAAAAATTGTTAAGTCTACTGAAGGTCCTGAATGATAAAACGTTGATAAAGGTGGA
+
CCCCCGGGGGGGGGGGGGGGGGGGGGGGGGGGGGGGGGGGGGGGGGGGGGGGGGGGGGGGGGGGGGGGGGGGGGGGGGGGGGGDGGGGGGGGGGGGGGGGGGGGGGGGGGGGGGGGGGGGGGGGGGGGGGGGGGGGGGGGGGGGGGGGGGFGGGGGGGGGGGFGGFGCFGGGGGGGFGGGGGGGGGFDGGGGGFGGFFCGFGFEFFFFFFFFFGFGFGGFGFCEFE@@F4>>ABD;>DCE:>E>EFFDFF>BE+880489<=CFGE<4=@@@)7<CFGFA<?CCE@66=;CCGFEFGF??(
@M70528:330:000000000-K6D4P:1:1102:20587:4143 2:N:0:CTGAGCCGGT+CCTTCACGTA
TAAAACAGGGTCCCCTCCCCCTCTAGGGTCAAAAAAAGAGGTATTTAAGTTTCGGTCAGTTAAAAGTATTGTGATAGCTCCCGCTAACACTGGCAAAGATAAAAGAAGAAGAATGGCTGTTAAAATAACTGATCAGACAAATAGTCTAATTTTTTCTGCTGAAAGGTTTTTTGCTTTAAGATTAATAATTGTAGTAATAAAATTTAAGGCACCTAAAATTGAAGAAATCCCTGCAAGGTGTAAAGAAAAAATTGTTAAGTCTACTGAAGGTCCTGAATGATAAAACGTTGATAAAGGTGGA
+
CCCCCGGGGGGGGGGGGGGGGGGGGGGGGGGGGGGGGGGGGGGGGGGGGGGGGGGFGGGGGGGGGGGGGGGGGGGGGGGGGGGGGGGGGGGGGGGGGGGGGGGGGGGGGGGGGGGGGGGGGGGGGGGGGGGGGGGGGGGGGGGGGGGGGGFGGGGGGGGGGGGGGGGGGGGGGGGGFGGGGGGGGGGGGGGGGGGGFGFGFGFFFFFFFFFFFGFGFGGFGFCEFFBFFFEFFDDFEGFGFEECEEF(8=@DFFFFCBFFEAEFFECAEFFFFF@CD:CA?EF4CFB@D0::CCEFGFFF0
@M70528:330:000000000-K6D4P:1:1102:20548:4144 2:N:0:CTGAGCCGGT+CCTTCACGTA
TAAAACAGGGTCCCCTCCCCCTCTAGGGTCAAAAAAAGAGGTATTTAAGTTTCGGTCAGTTAAAAGTATTGTGATAGCTCCCGCTAACACTGGCAAAGATAAAAGAAGAAGAATGGCTGTTAAAATAACTGATCAGACAAATAGTCTAATTTTTTCTGCTGAAAGGTTTTTTGCTTTAAGATTAATAATTGTAGTAATAAAATTTAAGGCACCTAAAATTGAAGAAATCCCTGCAAGGTGTAAAGAAAAAATTGTTAAGTCTACTGAAGGTCCTGAATGATAAAACGTTGATAAAGGTTGA
+
CCCCCGGGGGGGGGGGGGGGGGGGGGGGGGGGGGGGGGGGGGGGGGGGGGGGGGGFGGGGGGGGGFGGGGGGGGGGGGGGGGGGGGGGGGGGGGGGGGGGGGGGGGGGGGGGGGGGGGGGGGGGGGGGGGGGGGGGGGGGGGGGGGGGGGFGGGGGGGGFGGGGGGGGAFGGGGGGFGGGGGGGGGGGGGGGGGGGAFCGFGFFFFFFFFFFFF?FFGGFGFAEFEBEFEEFABBF>D>E@6AAEEF=FFFFFFEF<FFF3;769=CA3=@E@FAEGCEFEEFECF@831*3:?>CGE)4(
@M70528:330:000000000-K6D4P:1:1102:9916:4145 2:N:0:CTGAGCCGGT+CCTTCACGTA
TAAAACAGGGTCCCCTCCCCCTCTAGGGTCAAAAAAAGAGGTATTTAAGTTTCGGTCAGTTAAAAGTATTGTGATAGCTCCCGCTAACACTGGCAAAGATAAAAGAAGAAGAATGGCTGTTAAAATAACTGATCAGACAAATAGTCTAATTTTTTCTGCTGAAAGGTTTTTTGCTTTAAGATTAATAATTGTAGTAATAAAATTTAAGGCACCTAAAATTGAAGAAATCCCTGCAAGGTGTAAAGAAAAAATTGTTAAGTCTACTGAAGGTCCTGAATGATAAAACGTTGATAAAGGTGGA
+
CCCCCGGGGGGGGGGGGGGGGGGGG,FGEGGGGGGGGGGGGGGGGGGGGGGGGGGGGGGGGGGGGGGGGGGGGGGGGGGGGGGGDGGGGGGGGGGGGGGGGGGGGGGGGGGGGGGGGGGGGGGGGGGGGGGGGGGGGGGGGGGGGGGGGGFGG9EGGGGGGGGGGGGGGGGGGGGGFGGGGGGGGGGGGGGGGGGGFGFGFGFFFFFFFFFFFGFCFFFCGFFFFFFFF<44ADFF=D@CBFEFFFD=FFFF9FEF7=@EF6?C@<?EEE@E;>@<DCEFCC?C3=9@;;9:C?<EGFB((
@M70528:330:000000000-K6D4P:1:1102:5380:4156 2:N:0:CTGAGCCGGT+CCTTCACGTA
TAAAACAGGGTCCCCTCCCCCTCTAGGGTCAAAAAAAGAGGTATTTAAGTTTCGGTCAGTTAAAAGTATTGTGATAGCTCCCGCTAACACTGGCAAAGATAAAAGAAGAAGAATGGCTGTTAAAATAACTGATCAGACAAATAGTCTAATTTTTTCTGCTGAAAGGTTTTTTGCTTTAAGATTAATAATTGTAGTAATAAAATTTAAGGCACCTAAAATTGAAGAAATCCCTGCAAGGTGTAAAGAAAAAATTGTTAAGTCTACTGAAGGTCCTGAATGATAAAACGTTGATAAAGGTGGA
+
CCCCCGGGGGGGGGGGGGGGGGGGFGGGGGGGGGGGGGGGGFGGGGFGGGGGCFGFGEFGGGGGGGGGGGGGGGGDGGGGGGGGGGGFGCEEE8FEFGGGGFFBFFGFFGGGGGGGGGGEGGGGGGGGCFFGGGGGCGGGDCGGEGGGGGFGGGGGGGFFGFFGFFEDFGGGGDGGFADDADGGGGFGGGGGGGFG9;==7DFFFFFFF?AF>DFGFG7=EFFEFFFFF<B4A9BFEFEGEFEFEFDDF>B=EFFFCFAC);ECEE<=@@F);E<E*37;C??)4=@=@723;9><E3>B(
@M70528:330:000000000-K6D4P:1:1102:19380:4156 2:N:0:CTGAGCCGGT+CCTTCACGTA
TAAAACAGGGTCCCCTCCCCCTCTAGGGTCAAAAAAAGAGGTATTTAAGTTTCGGTCAGTTAAAAGTATTGTGATAGCTCCCGCTAACACTGGCAAAGATAAAAGAAGAAGAATGGCTGTTAAAATAACTGATCAGACAAATAGTCTAATTTTTTCTGCTGAAAGGTTTTTTGCTTTAAGATTAATAATTGTAGTAATAAAATTTAAGGCACCTAAAATTGAAGAAATCCCTGCAAGGTGTAAAGAAAAAATTGTTAAGTCTACTGAAGGTCCTGAATGATAAAACGTTGATAAAGGTGGA
+
CCCCCGGGGGGGGGGGGGGGGGGGGGGGGGGGGGGGGGGGGGGGGGGGGGGGGGGGGGGGGGGGGGGGGGGGGGGGGGGGGGGGGGGGGGGGGGGGGGGGGGGGGGGGGGGGGGGGGGGFGGGGGGGGGGGGGGGGGGGGGGGGGGGGGGFGGGGGGGGGGG?FGGGGGGGGGGGGFGGGGGGGGGGGGGGGGGGGFGFGEBFEFFFFFFFFFGFGFGGFGFCAFEDFFEF>FFDFEGGGFFFFFEFBFF@@=FCF@FFFFFECFF7431=9=@AFFDEF<EFCFF@F@DFFGEEFGF:8(
@M70528:330:000000000-K6D4P:1:1102:20602:4183 2:N:0:CTGAGCCGGT+CCTTCACGTA
TAAAACAGGGTCCCCTGTCTCTTATACACATCTGACGCTGCCGACGATACGTGAAGGGTGTAGATCTCGGTGGTCGCCGTATCATTAAAAACCAAAAAAAATCTACGACTTTCACCTCTCCACCTCGAATTGAGCACACCCCTACAACCCTAACGCCCTCCCATCTCAACCACCAATCCACTAGTACTACTCCTACTTTCCCATACGACTTCATTCACCTACTCCTAGAACCTGACACCCCCTCATTCTTACATGCGCTAGCCCCTGCCATATATCAATGCATCCGTGCTCACACTTCACC
+
CCCCCGGGGGGGFCFGGEFDFGG<FEFGGGFGGGGGGGGGGGEGGGG7FFFFG8DFGGGGCEGGFGGGFGBEE@FC:?B4B,BF,C<?DGFC,9<4BBC4@,4@,?7+++44:A,,,,+8,9B8@,:BF,+,,,8,,@AC++=+8,@,+36,6,++4++,+@,,,+7@,>FCCE,,084,1,1,5>,+,?,,0,***,+=8B1*2))))//+++1+1+2)+2.)/))/*.).)(,))0;=2(()().)*)-6)*))-0)(-6(0*((.()),-)).**))())),((,4(:*04((+)-).
@M70528:330:000000000-K6D4P:1:1102:13578:4209 2:N:0:CTGAGCCGGT+CCTTCACGTA
TAAAACAGGGTCCCCTCCCCCTCTAGGGTCAAAAAAAGAGGTATTTAAGTTTCGGTCAGTTAAAAGTATTGTGATAGCTCCCGCTAACACTGGCAAAGATAAAAGAAGAAGAATGGCTGTTAAAATAACTGATCAGACAAATAGTCTAATTTTTTCTGCTGAAAGGTTTTTTGCTTTAAGATTAATAATTGTAGTAATAAAATTTAAGGCACCTAAAATTGAAGAAATCCCTGCAAGGTGTAAAGAAAAAATTGTTAAGTCTACTGAAGGTCCTGAATGATAAAACGTTGATAAAGGTGGA
+
CCCCCGGGGGGGGGGGGGGGGGGGGGGGGGGGGGGGGGGGGGGGGGGGGGGGGGGGGGGCFGGGGGDGGGGGGGGGGGGGGGGGGGGGGGGGGGGGGGGGGGGGGGGGGGGGGGGGGGGCFGFFGGGGGGGGGGGGGGGGGGGGGGGFGGFGGGGGGGGGGGGGGFGGGGGGGFGGFFGGGDGFFFFFGGGGFDGGFGFFACFEAFFFFFFFFGFGFCFBGFEEFFFCFFFFFFB9>*,6:BCFCE@2FDFF@F?F4=B8CFEF7;7A7(6<=F<<8;9AEFFFEF:=D?<;CE6CD)4((
@M70528:330:000000000-K6D4P:1:1102:13013:4212 2:N:0:CTGAGCCGGT+CCTTCACGTA
TAAAACAGGGTCCCCTCCCCCTCTAGGGTCAAAAAAAGAGGTATTTAAGTTTCGGTCAGTTAAAAGTATTGTGATAGCTCCCGCTAACACTGGCAAAGATAAAAGAAGAAGAATGGCTGTTAAAATAACTGATCAGACAAATAGTCTAATTTTTTCTGCTGAAAGGTTTTTTGCTTTAAGATTAATAATTGTAGTAATAAAATTTAAGGCACCTAAAATTGAAGAAATCCCTGCAAGGTGTAAAGAAAAAATTGTTAAGTCTACTGAAGGTCCTGAATGATAAAACGTTGATAAAGGTGGA
+
CCCCCGGGGGGGGGGGGGGGGGGGGGGGGGGGGGGGGGGGGGGGGGGGGGGGGGGGGGGGGGGGGGGGGGGGGGGGGGGGGGGGGGGGGGGGGGGGGGGGGGGGGGGFGGGGGGGGGGGGGGGGGGGGGGGGGGGGGGGGGGGGGGGGGGFGGGGGGGGGGGFGGGGGGGGGGGGGFGGGGGGGGGGGGGGGGGGGFGFGFGFFFFFFFFFFFGFGFGGFGFEFFEBFFFFAFFFFF>:DBBCFFFFFF=BDFFFFCFFEF6?FG@CE@EEFE<3<;CEEEEFCCFB8@FGDDFFFC<28(
@M70528:330:000000000-K6D4P:1:1102:11365:4235 2:N:0:CTGAGCCGGT+CCTTCACGTA
TAAAACAGGGTCCCCTCCCCCTCTAGGGTCAAAAAAAGAGGTATTTAAGTTTCGGTCAGTTAAAAGTATTGTGATAGCTCCCGCTAACACTGGCAAAGATAAAAGAAGAAGAATGGCTGTTAAAATAACTGATCAGACAAATAGTCTAATTTTTTCTGCTGAAAGGTTTTTTGCTTTAAGATTAATAATTGTAGTAATAAAATTTAAGGCACCTAAAATTGAAGAAATCCCTGCAAGGTGTAAAGAAAAAATTGTTAAGTCTACTGAAGGTCCTGAATGATAAAACGTTGATAAAGGTGGA
+
CCCCCGGGGGGGGGGGGGGGGGGGGGGGGGGGGGGGGGGGGGGGGGGGGGGGGGGGGGGGGGGGGGGGGGGGGGGGGGGGGGGGGGGGGGGGGGGGGGGGGGGGGGGGGGGGGGGGFG>EFGFGGGGGGGGGGGGGGGGGGGGGGGGGGGFGGGGGGGGGGGGGGGGGFFGGGGGGFGGGGGGGGGGGGGGGGCGGFGFCEFFEFFFFFFFFFGFGFFGFGFFBF@CFFFFFFFFFEGDGFFFFFFFFFFFFFFFF*:=CCFCFCEEEFFEF@EEFGGFFFFF<EFF@@@F:FEFEDF::(
@M70528:330:000000000-K6D4P:1:1102:12885:4237 2:N:0:CTGAGCCGGT+CCTTCACGTA
TAAAACAGGGTCCCCTCCCCCTCTAGGGTCAAAAAAAGAGGTATTTAAGTTTCGGTCAGTTAAAAGTATTGTGATAGCTACCGCTAACAATGGCAAAGATAAAAGAAGAAGAATGGATGTTAAAATAACTGATCAGACAAATAGTCTAATTTTTACTGCTGAAAGATTTTTTGCGTTAAGAATAATAATTATAGTAATAAATTTGAAGGAACCTAACATTGAAGAAATCCATGCAAGGTGTAAAGACAAAATTGTTAATACTACTGAAGATCCTGAATGAGAAAACGATGACAAAGGTGAA
+
6ACCBEFE@FCCFGGFGGD,@B:,,CFFCFCC9FFCECGAE,C,,,CE<,6,,BCBFCE9,,,<,66,CEAEFGGGCD,,,,@++@FFE,,988<<,66<,4,@A<EEEGGCADFE,C?=E;,@F9AFD<;EFEA?BFC@DDFD,4=FFG?,,5,,,@A;FFFGD+7,@448B,+6*6=@9,6EG8@DFF,7C,=+=FFFC97*1?9A5:95*=97*,@>,+:C+389+)3<BB60:*5,1.99*8).3((.76?+81+**+*+,*17**/*).7<C+)7).9(/(((/(:*0913*)())
@M70528:330:000000000-K6D4P:1:1102:12089:4278 2:N:0:CTGAGCCGGT+CCTTCACGTA
TAAAACAGGGTCCCCTCCCCCTCTAGGGTCAAAAAAAGAGGTATTTAAGTTTCGGTCAGTTAAAAGTATTGTGATAGCTCCCGCTAACACTGGCAAAGATAAAAGAAGAAGAATGGCTGTTAAAATAACTGATCAGACAAATAGTCTAATTTTTTCTGCTGAAAGGTTTTTTGCTTTAAGATTAATAATTGTAGTAATAAAATTTAAGGCACCTAAAATTGAAGAAATCCCTGCAAGGTGTAAAGAAAAAATTGTTAAGTCTACTGAAGGTCCTGAATGATAAAACGTTGATAAAGGTGGA
+
CCCCCGGGGGGGGGGGGGGGGGGGGGGGGGGGGGGGGGGGGGGGGGGGGGGGGGGGGGGGGGGGGGGGGGGGGGGGGGGGGGGGGGGGGGGGGGGGGGGGGGGGGGGFFGGGGGGGCFDFGGGGGGGGGGGGGGGGGGGGGGGGGGGGGDFGGGGFGGGGGGGGGGGFGFGGGGGGFGGGGGGGGGGGGGGGGG9;<CCGEFFFFFFFFFFFFCFGFGGFGFFEFEFC>E@AFFDFECDFE=EF*470?9@F=AEF5C6/)1<AG));@1;AE9<9C>5<6??;;@@@D19;C<;CC@21(
@M70528:330:000000000-K6D4P:1:1102:22848:4284 2:N:0:CTGAGCCGGT+CCTTCACGTA
TAAAACAGGGTCCCCTCCCCCTCTAGGGTCAAAAAAAGAGGTATTTAAGTTTCGGTCAGTTAAAAGTATTGTGATAGCTCCCGCTAACACTGGCAAAGATAAAAGAAGAAGAATGGCTGTTAAAATAACTGATCAGACAAATAGTCTAATTTTTTCTGCTGAAAGGTTTTTTGCTTTAAGATTAATAATTGTAGTAATAAAATTTAAGGCACCTAAAATTGAAGAAATCCCTGCAAGGTGTAAAGAAAAAATTGTTAAGTCTACTGAAGGTCCTGAATGATAAACCGTTGATAAAGGTGGA
+
CCCCCGGGGGGFGFGGGGGGGGGGGGFGGGGGGGGGGGGGGGFGGGGGGGGGGFCCEEGFGGGGGGGGGGGGGGGGGGGGGGGGGGGGGFEFGGGGGGGGGGGGGGGGGGGGGGGGGGGGGGFGGFGGCEFEGGGGGGGGGFGGGGGGGGFGGGGGGGGGGGFGFGGGGFGGEGGGFGGGGGGGGGGGGGGGGGGFFGFGCGFEFFFFA*:>CFFGA@AEGFAEFEFFF=BFF9BB@FFGBEEA?E=5;B935CEFC>=?E6CAF3)77=@E@EE383733?.>)3337;5:@E>EC<:B(
@M70528:330:000000000-K6D4P:1:1102:7383:4294 2:N:0:CTGAGCCGGT+CCTTCACGTA
TAAAACAGGGTCCCCTGTCTCTTATACACATCTGACGCTGCCGACGATACGTGAAGGGTGTAGATCTCGGTGGTCGCCGTATCATTAAAAAAAAAACAAAACATACGAATGACCAATCTCCCGTCAACACTACAAGACATACACACCATATGCATCGTGCCGGTACCTCACACCCTTACACGCTTCACACCGGCACCTTACCCCCACAATAGTCGTGTCCCCGCACCACCCACTACCACCAACCCACGCACTCAACCTCCTACCCGTCCTTATGACCTCTTCAACCTACAATCCATTAGGA
+
CCCCCGGGGGGGGGGGGEGEGGGFFFGGGGFGGGGEFFEGGGGGGGE?FCFFGFGGGG<FFDDFFGFFGGFGE@EFGGC@=:<@,E,FGGGGGGGC+,4,:,,4,,,:FF,,:4,,,,+,,,+8++>D,=,,8@,,,@,,==+6>>=F,,+,,@,,+5,5+++*3*7,5>,@8@9*;E,2,*****2*,6**)*)))*)+/+),))2))*++1+)*)*2)+0(()(,4580)0(,0(201((,)(4,()3>(,.4;7).((9)<*((((--))..-97)))-)--.,(.(2**,)-+.)))
@M70528:330:000000000-K6D4P:1:1102:14405:4317 2:N:0:CTGAGCCGGT+CCTTCACGTA
TAAAACAGGGTCCCCTCCCCCTCTAGGGTCAAAAAAAGAGGTATTTAAGTTTCGGTCAGTTAAAAGTATTGTGATAGCTCCCGCTAACACTGGCAAAGATAAAAGAAGAAGAATGGCTGTTAAAATAACTGATCAGACAAATAGTCTAATTTTTTCTGCTGAAAGGTTTTTTGCTTTAAGATTAATAATTGTAGTAATAAAATTTAAGGCACCTAAAATTGAAGAAATCCCTGCAAGGTGTAAAGAACAAATTGTTAAGTCTACTGAAGGTCCTGAATGATAAAACGTTGATAAAGGTGGA
+
CCCCCGGGGGGGGGGGGGGGGGGGGGGGGGGGGGGGGGGGGGGGGGGGGGGGGGGFGGGGGGGGGGGGGGGGGGGGGGGGGGGGGGGGGGGGGGGGGGGGGGGGGGGGGGGGGGGGGGGGGGGGGGGGGGGGGGGGGGGGGGGGGGGGGGFGGGGGFGGFGGGGGGGGGGGGGGFFCGGGGGGGGGGGGGGGGGGGFGFGFGFFFFFFFFA5?GFGFFFFGFEFF5CEFBFFFBBFEDDDEEEFFFB(;(88CFEF78=CEFEFGEE<E16.)736*:?86)66<E68@D>CFCFFG)3=(
@M70528:330:000000000-K6D4P:1:1102:24249:4323 2:N:0:CTGAGCCGGT+CCTTCACGTA
TAAAACAGGGTCCCTGTCTCTTATACACATCTGACGCTGCCGACGATACGTGAAGGGTGTAGATCTCGGAGGTCGCCGCACCATCAAAACAACTACCAATATCTACGCCTTTCACCCCTACACTGACAATTCCCCTTTCCTCTCTCTCCATACCTCCTGTCATTTTCACCTTCCCTTATCCTTTTCATCCCCTCCATTTCACCACCGCCTTGCACCCCCCCCTTCTGACGCTTTACGCCCCTTAATTTCTATTCCCTCCTGCTCCCTCCGTACTCCCCCCGCGCCGTGTCCCGCTTTATCC
+
<CC<CGECFGE-C6;@C<FGCEEFAFFGC,F9EFEFGGG7FFCGGGGGDD6C,C,CFCF@<EA,C,9@D+8FF,++,4++6@EA,,C,5,44,,,,,:95?=A>FGAC+9C:9FE,,8++B,A,8,,5,C;AF,AD,D5E+ED=,@23,,1,,8,8D?,7,=7=32@;,,,6@=,3?D9,,,,88:,+@,A++***13<:5,*1****/39/;7***4*(=>((2)))3,())/);(*/:6(3)64))1.)).*)964.,)9(*2:7(,(,,(()(9*((-((((((,(,**)(((1)).-
@M70528:330:000000000-K6D4P:1:1102:15118:4337 2:N:0:CTGAGCCGGT+CCTTCACGTA
TAAAACAGGGTCCCCTCCCCCTCTAGGGTCAAAAAAAGAGGTATTTAAGTTTCGGTCAGTTAAAAGTATTGTGATAGCTCCCGCTAACACTGGCAAAGATAAAAGAAGAAGAATGGCTGTTAAAATAACTGATCAGACAAATAGTCTAATTTTTTCTGCTGAAAGGTTTTTTGCTTTAAGATTAATAATTGTAGTAATAAAATTTAAGGCACCTAAAATTGAAGAAATCCCTGCAAGGTGTAAAGAAAAAATTGTTAAGTCTACTGAAGGTCCTGAATGATAAAACGTTGATAAAGGTGGA
+
CCCCCGGGGGGGGGGGGGGGGGGGGGGGGGGGGGGGGGGGGGGGGGGGGGGGGGGGGGGGGGGGGGGGGGGGGGGGGGGGGGGGGGGGGGGGGGGGGGGGGGGGGGGGGGGGGGGGGGGGGGGGGGGGGGGGGGGGGGGGGGGGGGGGGGFGGGGGGGGFGGGGGGGGGGGGGGGGFGGGGGGGGGGGGGGGGGGGFFFGFGFFFFFFFAFFFGFGFGGFGFFFFFFFF9EAAB>;@FFGFFFFFFF2;=@B=C?FCFFFFFCCFFCFE16)7<AFDCEE??5CC@>@F08@C<7C7),-(
@M70528:330:000000000-K6D4P:1:1102:18957:4342 2:N:0:CTGAGCCGGT+CCTTCACGTA
TAAAACAGGGTCCCCTCCCCCTCTAGGGTCAAAAAAAGAGGTATTTAAGTTTCGGTCAGTTAAAAGTATTGTGATAGCTCCCGCTAACACTGGCAAAGATAAAAGAAGAAGAATGGCTGTTAAAATAACTGATCAGACAAATAGTCTAATTTTTTCTGCTGAAAGGTTTTTTGCTTTAAGATTAATAATTGTAGTAATAAAATTTAAGGCACCTAAAATTGAAGAAATCCCTGCAAGGTGTAAAGAAAAAATTGTTAAGTCTACTGAAGGTCCTGAATGATAAAACGTTGATAAAGGTGGA
+
CCCCCGGGGGGGGGGGGGGGGGGGGGGGGGGGGGGGGGGGGGGGGGGGGGFGGGGFGGGFGGGGGGGGGGGGGGGGGGGGGGGGGGGEGFGGGGGGGGGGGGGGGGGGGGGGGGGGGGGGFGGGGGGGGGGGGDGGGGGGGGGGFGGGGGFGGGGGGGGFGFGGGGEFDGGGGGFGFGFGFGGGAEFFFGGGGGGGFGFGFGFFFF7CF5ACFFFFFGGEGFEFCCFFF5BFFFDFFGFGFFFFFE>BF=@DFFCFEFFF<CCFCE?@@@EA3EEEF76337/9>E@@F<C;CCCFGF>?(
@M70528:330:000000000-K6D4P:1:1102:22176:4372 2:N:0:CTGAGCCGGT+CCTTCACGTA
TAAAACAGGGTCCCCTCCCCCTCTAGGGTCAAAAAAAGAGGTATTTAAGTTTCGGTCAGTTAAAAGTATTGTGATAGCTCCCGCTAACACTGGCAAAGATAAAAGAAGAAGAATGGCTGTTAAAATAACTGATCAGACAAATAGTCTAATTTTTTCTGCTGAAAGGTTTTTTGCTTTAAGATTAATAATTGTAGTAATAAAATTTAAGGCACCTAAAATTGAAGAAATCCCTGCAAGGTGTAAAGAAAAAATTGTTAAGTCTACTGAAGGTCCTGAATGATAAAACGTTGATAAAGGTGGA
+
CCCCCGGGGGGGGGGGGGGGGGGGGGGGGGGGGGGGGGGGGGGGFGGGGGFGGGGGGGGGGGGGGGGFGGGFGGGGGFGGGGGGGGGGGGGGGGGGGGGGGGGGGGGGGGGGGGGGGGGEFGGGGGGGGGGGGGGGGGGGGGGGGGGGGGFGGGGFGGGGGGFFFGFFFGGEGGGGFGGGGGGGGGFDGGGGGGGGFGFGFF7:CFFFF5CFFGFFFGGFGF88BCBFFF94?9BBEGGGFFFFEEFBFBB===EFEFFFFACAC@CE<@;<3;<EFFFECCC19<1;@FF+:7CEFFFF(
@M70528:330:000000000-K6D4P:1:1102:25528:4374 2:N:0:CTGAGCCGGT+CCTTCACGTA
TAAAACAGGGTCCCCTCCCCCTCTAGGGTCAAAAAAAGAGGTATTTAAGTTTCGGTCAGTTAAAAGTATTGTGATAGCTCCCGCTAACACTGGCAAAGATAAAAGAAGAAGAATGGCTGTTAAAATAACTGATCAGACAAATAGTCTAATTTTTTCTGCTGAAAGGTTTTTTGCTTTAAGATTAATAATTGTAGTAATAAAATTTAAGGCAACTAAAATTGAAGAAATCCCTGCAAGGTGTAAAGAAAAAATTGTTAAGTATACTGAAGGTCCTGAATGATAAAACGTTGATAAAGGTGGA
+
<C<CCGGGGGGCFAFGGGEGGGGGEFGGGGFFFGGEGDFFGGGFGGGGGFF9FFDGDGGGGGGGEFFGFFGGGGGGF9EFGGGGGGGGGGFFGGGGBFGGFD?=EGGGGFFD<FGGGGGFGGF<EFGGGGFGCEA8EGGC?FGGFFCFFFFGGGGGGGGGGGFGD?FGDFG68E9FF8=8EEDE9:EDGGFGFGGG+:9;=;CEFFFF?***3CC5C97@7BAE>@58B@EF6>B@BDDF36A96>::)55=368B*119*19A;36))(;)/;@9*2)).)11))(//:7+;776+/4:(
@M70528:330:000000000-K6D4P:1:1102:25056:4381 2:N:0:CTGAGCCGGT+CCTTCACGTA
ACCGGCCCAGAGGCTATTCGGTCCGGCAGTGTTGTTATGTACAAACATAACCCCCCCCCCCCCCCTCCCCCAAAACAATAGATTCAATTTTTTGTTTGTTACATATTTTCTTTTTTCGCTCCCTCACACCCTCAACGATACCAAAAAGAACATGGCTGTCTGCAAACAGAACTAATACCAACATCCGATATTTGTTTCTTTCCGGTTTTCTGTTGTTCAGTTTATCTTTGTTGTTTTTATATTTATGGTCCATATAATTATAGAACTTAACACATCAAAGCATAGTACAATACTTACTACT
+
---,,++8B,,-6,,,,;,,,,,6+++7+C---;-6,,,6<,,C@E,;,,,66B+@:@FGE4++++4++4@=+,:,,4,,,,,<5,<,<5,,++38,::,,,,,,3,,3,3,7,,5,+0+3**,,,6,,34*@7>6*1**3,*>,6**/,)2,,56,/4+,++,51**328*+0++3+09+*3+2******3*+**.2*+6+*,)0)7.*1*/2*9)++)3*))0-))1).)0,,)(*2+-).0))))1-),)*)1)**))1-*+).-4)6)(,))**-)4()))).)))**0)))36)4)
@M70528:330:000000000-K6D4P:1:1102:11092:4385 2:N:0:CTGAGCCGGT+CCTTCACGTA
TAAAACAGGGTCCCCTCCCCCTCTAGGGTCAAAAAAAGAGGTATTTAAGTTTCGGTCAGTTAAAAGTATTGTGATAGCTCCCGCTAACACTGGCAAAGATAAAAGAAGAAGAATGGCTGTTAAAATAACTGATCAGACAAATAGTCTAATTTTTTCTGCTGAAAGGTTTTTTGCTTTAAGATTAATAATTGTAGTAATAAAATTTAAGGCACCTAAAATTGAAGAAATCCCTGCAAGGTGTAAAGAAAAAATTGTTAAGTCTACTGAAGGTCCTGAATGATAAAACGTTGATAAAGGTGGA
+
CCCCCGGGGGGGGGGGGGGGGGGGGGGGGGGGGGGGGGGGGGGGGGGGGGGGGGGGGGGGGGGGGGGGGGGGGGGGGGGGGGGGGGGGGGGGGGGGGGGGGGGGGGGGGGGGGGGGGGGGGFGFGGGGGGGGFGGGGGGGDFGGGGGGGGFGGGGGGGGGGGGGGGGGGGGGGGGGFGGGGGGGGGGGGGGGGGGGFGFF@CFEFFFFFFFFFGFFFGGFGFFFFFFFF>@AFFFFEGGGFEEFE45@FD@FBF?F@BFEF6?F?E?;@FEF<AAEFCEFFEFFFF@@8;>@DCCEGFF6(
@M70528:330:000000000-K6D4P:1:1102:25535:4393 2:N:0:CTGAGCCGGT+CCTTCACGTA
TAAAACAGGGTCCCCTCCCCCTCTAGGGTCAAAAAAAGAGGTATTTAAGTTTCGGTCAGTTAAAAGTATTGTGATAGCTCCCGCTAACACTGGCAAAGATAAAAGAAGAAGAATGGCTGTTAAAATAACTGATCAGACAAATAGTCTAATTTTTTCTGCTGAAAGGTTTTTTGCTTTAAGATTAATAATTGTAGTAATAAAATTTAAGGCACCTAAAATTGAAGAAATCCCTGCAAGGTGTAAAGAAAAAATTGTTAAGTCTACTGAAGGTCCTGAATGATAAAAGTTGAATAAAGGTGGA
+
CCCCCGGGGGGGGGGGGGGGGGGGGGGGGGGGGGGGGGGGGGGGGGGGGCCFGGGGGGGGGGFGGCGGGGGGGGGGGGGGGGGGGGGGGGFGGGGGGGGGGGGGGGGGFCFGGGGGGGGGGGGGGGGGGGGGGGGDEGGGGGGGGGGGGGFEFEGFFFGGGGFGGGGGGG7EGGGFFCFGGGGGGGGGFCFFGCFGFC7EC>C5BFFFAFFF>FACADFFFFFFF58CF=;4;4>B@*>DBF>@<CD5A29(5:5C5++9<85+3)9)/4;<3><32:))9)7;4)).))++;>>E+)6=(
@M70528:330:000000000-K6D4P:1:1102:25064:4398 2:N:0:CTGAGCCGGT+CCTTCACGTA
ACCGGCCCAGGCCTCATGGGGTCGGTCGAGGTGGTAAAGTACAAAAAGGACCCCCTCACCCCTCGGATCCAAAAAAGAGGTAATGACGAGTTCGTGTGTTAACAAGATCTTGGTTACTCACGCTAACCCGTGCTACAATCAACGAAGAAGGAAGGTTGTGAAAAAAGAAGAATAGAAGATAAATAAACATTATTATTCTAGCAAGTTTTTTTTTTTTTATTTGATCAATTGTATTACAAAATTTAATCGTACAAAACATGTATGTACATATATCAGGGGTACACTAACAAACTATAATTCT
+
-8-,6+++,,,--,=,,-,,,76+++,++6+--,-,<,C,,,,CEFDCF,,:6C6+C,,C,8,,+,+,+,:CE,C+,A9?:<,,,,,8+8++,84+,+,,,,54,4,,,,9,,9+,,4+4=,,++44,,+++++,7,3,36,+++@@:F,*3,,4,,,++,3,3,0**,,,,,72,3,=,,6,,,5,*,25,2D++4,+,*,**)+++4))).1)))1*-+/))1)))1))1*))*)++0,5(1)-)))((((*))()*..1)*+).)))-))).)**(((,-)-.3(0)/**).)0))))
@M70528:330:000000000-K6D4P:1:1102:4978:4407 2:N:0:CTGAGCCGGT+CCTTCACGTA
TAAAACAGGGTCCCCTCCCCCTCTAGGGTCAAAAAAAGAGGTATTTAAGTTTCGGTCAGTTAAAAGTATTGTGATAGCTCCCGCTAACACTGGCAAAGATAAAAGAAGAAGAATGGCTGTTAAAATAACTGATCAGACAAATAGTCTAATTTTTTCTGCTGAAAGGTTTTTTGCTTTAAGATTAATAATTGTAGTAATAAAATTTAAGGCACCTAAAATTGAAGAAATCCCTGCAAGGTGTAAAGAAAAAATTGTTAAGTCTACTGAAGGTCCTGAATGATAAAACGTTGATAAAGGTGGA
+
CCCCCGGGGGGGGGGGGGGGGGDFGGGGGGGGGGGGGGGGGGGGGGGGGGGGGGGGGDGGGGGGGGGGGGGGGGGGGGGGGGGGGGGGGGFFFGGGGGGGGGGGGGGGGGGGGGGGGGGGGGGGGGGGFFGGGFGGGGGGDAFGFFGGGGFGGGGFGGGGGGGGGGFFFFGGGFGGF9=AAFFFFGGGGGGGGGGGFG?CABFEFFFFFFFFFGFFFGG@FFFFFBDC@B=4?BBFEGGGEEFA?4:>A>6>EFEF*:BCCAEF@@CE8;EE8@EFFDCFFFF)6@@D;D<+CCCE;@F?(
@M70528:330:000000000-K6D4P:1:1102:8244:4430 2:N:0:CTGAGCCGGT+CCTTCACGTA
TAAAACAGGGTCCCCTCCCCCTCTAGGGTCAAAAAAAGAGGTATTTAAGTTTCGGTCAGTTAAAAGTATTGTGATAGCTCCCGCTAACACTGGCAAAGATAAAAGAAGAAGAATGGCTGTTAAAATAACTGATCAGACAAATAGTCTAATTTTTTCTGCTGAAAGGTTTTTTGCTTTAAGATTAATAATTGTAGTAATAAAATTTAAGGCACCTAAAATTGAAGAAATCCCTGCAAGGTGTAAAGAAAAAATTGTTAAGTCTACTGAAGGTCCTGAATGATAAAACGTTGATAAAGGTGGA
+
CCCCCGGGGGGGGGGFGGFCGGGGGGGGG<FGGGGDGDGCFGGGGFAFGBFEGGGGGGGGFGGGGGGGGGGGGGGGFGGGGGGGGGGGGGFFGGGGGGGGGGGFGFGGGGGGFGGGGGGGGGGGGGGGGAEGGGGGFGFGGGGGGFFCCE9FGGGGCFGGGCF<F?EFDFGEGGGGFGGGGGGGGGGGGGGGGGGGFGFFEEFFFFFFFFFF>FFCAGC):>:AF:CEA<)/@BBFEGFGEBF9EC2>ABBFEFC@?AFCEF<@F<E<@@834;EE>>EFCCE</=>;839+:79;CE?1(
@M70528:330:000000000-K6D4P:1:1102:18821:4441 2:N:0:CTGAGCCGGT+CCTTCACGTA
TAAAACAGGGTCCCCTCCCCCTCTAGGGTCAAAAAAAGAGGTATTTAAGTTTCGGTCAGTTAAAAGTATTGTGATAGCTCCCGCTAACACTGGCAAAGATAAAAGAAGAAGAATGGCTGTTAAAATAACTGATCAGACAAATAGTCTAATTTTTTCTGCTGAAAGGTTTTTTGCTTTAAGATTAATAATTGTAGTAATAAAATTTAAGGCACCTAAAATTGAAGAAATCCCTGCAAGGTGTAAAGAAAAAATTGTTAAGTCTACTGAAGGTCCTGAATGATAAAACGTTGATAAAGGTGGA
+
CCCCCGGGGGGGGGGGGGGGGGGGGGGGGGGGGGGGGGGGGGGGGGGGGGGGGGGGGGGGGGGGGGGGGGGGGGGGGGGGGGGGGGGGGGGGGGGGGGGGGGGGGGGGGGGGGGGGGGGGGGGGGGGGGGGGGGGGGGGGGGD8FGGGGGFGGGGGGGGGGGGGGGGGGGGGGGGGDGFGGGGGGGGGGFGGGGGGFGFFEFFFFFFFFFFFFGFGFGGFGFCCFCBCF@:AFBFFECDEEECFFFFFFDFDBFEFCFACFCEFG@34@EFF=A3.9:7@CFCEEFFD87::@?;CGF7?(
@M70528:330:000000000-K6D4P:1:1102:8700:4442 2:N:0:CTGAGCCGGT+CCTTCACGTA
TAAAACAGGGTCCCCTCCCCCTCTAGGGTCAAAAAAAGAGGTATTTAAGTTTCGGTCAGTTAAAAGTATTGTGATAGCTCCCGCTAACACTGGCAAAGATAAAAGAAGAAGAATGGCTGTTAAAATAACTGATCAGACAAATAGTCTAATTTTTTCTGCTGAAAGGTTTTTTGCTTTAAGATTAATAATTGTAGTAATAAAATTTAAGGCACCTAAAATTGAAGAAATCCCTGCAAGGTGTAAAGAAAAAATTGTTAAGTCTACTGAAGGTCCTGAATGATAAAACGTTGATAAAGGTGGA
+
CCCCCGGGG>FGGGGGGGGGGGGFGFGGFFFGG9FGEGGDGEFGGEDGGGDGGGGEGGFFEFGDGGGGGGFGGFGGGGGGGFGGGGGGGGFFDGGGFGGGGGGGGGGGGGGGFGGGGG>@FFGGGGGGGGGGGGGGGGFFGGGGGGGGGGFCEFGFGGGGGGGFGG?EAFGCGFFGFFEGGGGGGGGGGGGGGGGGFGFGFEFFFFFFF5A9FDFG5<C5=FC5BC@ECBBFABBAEGGFE@8B?EFBAB>F=FCCC>F?C77:C@3=3;@E)>;C<FEAFFF9CE(61;2:CCEFGEFF0
@M70528:330:000000000-K6D4P:1:1102:20374:4477 2:N:0:CTGAGCCGGT+CCTTCACGTA
TAAAACAGGGTCCCCTCCCCCTCTAGGGTCAAAAAAAGAGGTATTTAAGTTTCGGTCAGTTAAAAGTATTGTGATAGCTCCCGCTAACACTGGCAAAGATAAAAGAAGAAGAATGGCTGTTAAAATAACTGATCAGACAAATAGTCTAATTTTTTCTGCTGAAAGGTTTTTTGCTTTAAGATTAATAATTGTAGTAATAAAAATTAAGGCACTTAAAATTGAAGAAATCCCTGCAAGGTGTAAAGAAAAAATTGTTAAGTGTACTGAAGGTGCTGAATGATAAAACGATTATAAAGGTGGA
+
CCCCCFGC8ECCFGF<@FFGDCGC<EFF<FFFDFGGGEG8EAEF,EFGD,CF@C@,C,:9,CFF9EEFGGCFFGFD<AE9EGDFCC@<F<C<F8=FG@FGFFGG9EF=:FF:AEC<88=9<;?<EEFFFGGGDEC=DCCFGGGGF,@FGGFGC,84@DFFFC@F,=@9EDF6=FAD79DFGGADFF;DADCE@:CC+,<AC,*595=8*;*0*4==F7C574>68=@E64)6*)<A*4>8<=A=9*-0;25(0+1B9=+0*363<513)..(/;3);+9)).7;E@F(((23;?E)+),((
@M70528:330:000000000-K6D4P:1:1102:7669:4525 2:N:0:CTGAGCCGGT+CCTTCACGTA
TAAAACAGGGTCCCCTCCCCCTCTAGGGTCAAAAAAAGAGGTATTTAAGTTTCGGTCAGTTAAAAGTATTGTGATAGCTCCCGCTAACACTGGCAAAGATAAAAGAAGAAGAATGGCTGTTAAAATAACTGATCAGACAAATAGTCTAATTTTTTCTGCTGAAAGGTTTTTTGCTTTAAGATTAATAATTGTAGTAATAAAATTTAAGGCACCTAAAATTGAAGAAATCCCTGCAAGGTGTAAAGAAAAAATTGTTAAGTCTACTGAAGGTCCTGAATGATAAAACGTTGATAAAGGTGGA
+
CCCCCGGGGGGGGGGGGGGGGGGGGGGGGGGGGGGGGGGGGGGGGGGGGGGGGGGGGGGGGGGGGGGGGGGGGGGGGGGGGGGGGGGGGGGGGGGGGGGGGGGGGGGGGGGGGGGGGGGFGGGGFGGGGGGGGGGGGGGGGGGGGGGGGGFGGGGGGGGGGGGGGGGFGGGGGGFGFGGGGGGGGGGGGGGGGGGGFGFGFGFFFFFFFFFFFGFDFGGFGFCEFFFEFEFFFBDFBGGGFFFFFFFFFFFFFFFF48BEE=EFGFCEF=@FEEFEFGEEEF7<;EBF@<GCCECEG<BF0
@M70528:330:000000000-K6D4P:1:1102:16167:4526 2:N:0:CTGAGCCGGT+CCTTCACGTA
TAAACAGGGTCCCCTCCCCCTCTCGGGTCAAAAAAAGAGGTATTTAAGTTTCGGTCAGTTAAAAGTATTGTGATAGCTCCCGCTAACACTGGCAAAGATAAAAGAAGAAGAATGGCTGTTAAAATAACTGATCAGACAAATAGTCTAATTTTTTCTGCTGAAAGGTTTTTTGCTTTAAGATTAATAATTGTAGTAATAAAATTTAAGGCACCTAAAATTGAAGAAATCCCTGCAAGGTGTAAAGAAAAAATTGTTAAGTCTACTGAAGGTCCTGACTGATAAAACGTTGATAAAGGTGGAT
+
CCCCCGFGGGGGGGFGGGGGGGF,FGGGGGGGGGGGGGGGGGGGGGGGFGGGGDGGEGGGGGFGGGGGGGGGGF,FFGGGGGGGGGGGGGGGFECEFGGGGGGGGFGGFFGGGGFGGGGGFGGGGGGGGGGFFGGGGGGFDGGGGGGFFGFEGEEGFFGGCGGGGGGGGGGGGGGFFFFFADDFGGGGGCEFGGFGAEC<CFFCFFFFFFFCFFFGFGGFFF=4?BFEFFFAFBFF5<>?>5CA4B=BA5:>CFFFCAF?CFFFFC<3@3>;AAE1CD3<5?).7>DD((+1:<<>F(4:)
@M70528:330:000000000-K6D4P:1:1102:20533:4533 2:N:0:CTGAGCCGGT+CCTTCACGTA
TAAAACAGGGTCCCCTCCCCCTCTAGGGTCAAAAAAAGAGGTATTTAAGTTTCGGTCAGTTAAAAGTATTGTGATAGCTCCCGCTAACACTGGCAAAGATAAAAGAAGAAGAATGGCTGTTAAAATAACTGATCAGACAAATAGTCTAATTTTTTCTGCTGAAAGGTTTTTTGCTTTAAGATTAATAATTGTAGTAATAAAATTTAAGGCACCTAAAATTGAAGAAATCCCTGCAAGGTGTAAAGAAAAAATTGTTAAGTCTACTGAAGGTCCTGAATGATAAAACGTTGATAAAGGTGGA
+
CCCCCGFE<@F-C@FFF@CFFGEGCFGFFFG99E@C@FFFC,CCFDF<DFGAFFCCFGGAF<FGCFCAFFEFE,C6@AFAGGG7>FCFGFDFFC<FGGCAFA<DE=F@FFGECGFF,E>4CFGEEFDC=FEGAGGFGG8FGGGC@9;FAE+@FA>F,=;EE9=F96>D=DC8ECD8<9=EC=9FDGGGGGF,CA@FCFF7AGACA9CCFF6A97C7AF75A9=CF@@A9)096BBB7=9EFF<@E=BBF=BD=F*1911>C77:>37745;>;>7.2;783<53;4033?GGD?).7.4:(
@M70528:330:000000000-K6D4P:1:1102:17152:4557 2:N:0:CTGAGCCGGT+CCTTCACGTA
TAAAACAGGGTCCCCTCCCCCTCTAGGGTCAAAAAAAGAGGTATTTAAGTTTCGGTCAGTTAAAAGTATTGTGATAGCTCCCGCTAACACTGGCAAAGATAAAAGAAGAAGAATGGCTGTTAAAATAACTGATCAGACAAATAGTCTAATTTTTTCTGCTGAAAGGTTTTTTGCTTTAAGATTAATAATTGTAGTAATAAAATTTAAGGCACCTAAAATTGAAGAAATCCCTGCAAGGTGTAAAGAAAAAATTGTTAAGTCTACTGAAGGTCCTGAATGATAAAACGTTGAAAAAGGTGGA
+
CCCCCGGGGGGGGGGEFGGGGDGFGGGGFFGGFFGGGDGGGGGGGGGGGC<FGGGGGGGGECGEC<FFGGGGGGGGGAFGFEFECGEFFD<F8EFFF@CFDEGFFGGCGGGGFDFG?FGGGGGDAFFGGGGGGGGGFGGGGGGGGGFFGGD9EFEGDGFFCEFF86@DD?8CEG8F7F:DDGGFGGGGGGGFGGG;<EF:7DFFFFFAFFFFFFFGF7C=7CAAC88EA=3AFDBA>*2,:>E9682569>=@6@F?FF8)391+.9=@14;);4603))1/);4<@@@22+07;1ED01(
@M70528:330:000000000-K6D4P:1:1102:18408:4566 2:N:0:CTGAGCCGGT+CCTTCACGTA
TAAAACAGGGTCCCCTCCCCCTCTAGGGTCAAAAAAAGAGGTATTTAAGTTTCGGTCAGTTAAAAGTATTGTGATAGCTCCCGCTAACACTGGCAAAGATAAAAGAAGAAGAATGGCTGTTAAAATAACTGATCAGACAAATAGTCTAATTTTTTCTGCTGAAAGGTTTTTTGCTTTAAGATTAATAATTGTAGTAATAAAATTTAAGGCACCTAAAATTGAAGAAATCCCTGCAAGGTGTAAAGAAAAAATTGTTAAGTCTACTGAAGGTCCTGAATGATAAAACGTTGATAAAGGTGGA
+
CCCCCGGGGGGGGGGGGGGGGGGGGGGGGGGGGGGGGGGGGGGGGGGGGGGGGGGGGGGGGGGGGGGGGGGGGGGGGGGGGGGGGGGGGGGGGGGGGGGGGGGGGGGGGGGGGGGGGGGGGGGGFGGGGGGGGGGGGGGGGGFGGGGGGGFGGGGGGGGGGGGGGGGGGGGGGGGGFGGGGGGGGGGGGGGGGGGGFGFFEGFFFFFFFAFFFGFGFEFFFF>A8CDFCFBAFFBF::DCEEEFFFBDF5@D9FEFEFFECFFFG@?EEFEF<AEEGFFF?E397<B@@;9;CE6;FFFB(
@M70528:330:000000000-K6D4P:1:1102:20652:4567 2:N:0:CTGAGCCGGT+CCTTCACGTA
TAAAACAGGGTCCCTGTCTCTTATACACATCTGACGCTGCCGACGATACGTGAAGGGTGTAGATCTCGGGGGTCGCCGTATCATTAAAAAACCAAAAAACCTCGACATACATACCCTCCCAACTACCCATCCATACCACCACTCCACCCCTTAGCCCTTGCCCTACTCCCACTCATTGCGTATCCTCCCACCTTCCTTTCCCCATTTCTTTTCATCATCTTCTCGTTCCTCTCCTTACCTTTCCCCTCCTAGTCGCTATCCCTGACTCATCTGCACTCTCAGTACTAGTGTCACCATCTCC
+
CCCCCGGGGGGGGGGGGGGGFFGGGGGGFGGGGGGGGGGGGGGGGGGGGFCEF@FGGEFGGGFFFAFGG+FE:B@CCCFF<FGGGGGGGGG>7>D44+@++,,446?+A,,,,5,,,+++,83,,,33:,8>,,3,,,3@+8+,,,,,5@*,,,,7@,,4@@,,3/,,44,,6,1,+,,**6*,4,,**2,/*,**++++.+)()+++++++1+++++1)++).)/(()))+)()*.2++))-*.4,43()--9(7())(.9))*5)),).))-)(**)))).-..))))***)).0.)))
@M70528:330:000000000-K6D4P:1:1102:4934:4598 2:N:0:CTGAGCCGGT+CCTTCACGTA
TAAAACAGGGTCCCCTCCCCCTCTAGGGTCAAAAAAAGAGGTATTTAAGTTTCGGTCAGTTAAAAGTATTGTGATAGCTCCCGCTAACACTGGCAAAGATAAAAGAAGAAGAATGGCTGTTAAAATAACTGATCAGACAAATAGTCTAATTTTTTCTGCTGAAAGGTTTTTTGCTTTAAGATTAATAATTGTAGTAATAAAATTTAAGGCACCTAAAATTGAAGAAATCCCTGCAAGGTGTAAAGAAAAAATTGTTAAGTCTACTGAAGGTCCTGAATGATAAAACGTTGATAAAGGTGGA
+
CCCCCGGGGGGGGGGGGGGGGGGGGGGGGGGGGGGGGGGGGGGGGGGGGGGGGGGGGGGFGGGGGGGGGGGGGGGGGGGGGGGGGGGGGGCFGGGGGGGFGGGGGGGGGGGGGGGGGGGGGGGGGGGGGGGGGGGGCGGG=9DFFDFFEDFGFGGFGGGGGFGGGGGGGGGGGGGGFGDAGGGGAACFGGGGFGFFEFFGEGFCFFFFF?FFFGFGFGGFGFF5A5@FF=6AADBF@EDEB:ECCF=BA>=26B8CEFACCACFFFEAE@EEFFFEFGEFEE<4CE>@8=<DGCEFG<(4(
@M70528:330:000000000-K6D4P:1:1102:9620:4605 2:N:0:CTGAGCCGGT+CCTTCACGTA
TAAAACAGGGTCCCCTCCCCCTCTAGGGTCAAAAAAAGAGGTATTTAAGTTTCGGTCAGTTAAAAGTATTGTGATAGCTCCCGCTAACACTGGCAAAGATAAAAGAAGAAGAATGGCTGTTAAAATAACTGATCAGACAAATAGTCTAATTTTTTCTGCTGAAAGGTTTTTTGCTTTAAGATTAATAATTGTAGTAATAAAATTTAAGGCACCTAAAATTGAAGAAATCCCTGCAAGGTGTAAAGAAAAAATTGTTAAGTCTACTGAAGGTCCTGAATGATAAAACGTTGATAAAGGTGGA
+
CCCCCGGGGGGGGGGGGGGGGGGGGGGGGGGGGGGGGGGGGGGGGGGGGGGGGGGGGGGGGGGGGGGGGGGGGGGGGGGGGGGGGGGGGGGGGGGGGGGGGGGGGGGGGGGGGGGGGGGGGGGAFGGGGGGGGGGGGGGGGGGGGGGGGGFGGGGGGGGGGGGGGGFGFGGGGGGGFGGGGGGGGGGGGGGGGGGGFGFGFGFFFFFFFFFFFGCFFGGEGFFFFFFFC4;AFFFB>D<D>BFEFFDDF9@FFFFFCBFFCACFFFFFFFEF<EFFGGFFFFFFFEFD@?GCD?<CC@?F0
@M70528:330:000000000-K6D4P:1:1102:23088:4611 2:N:0:CTGAGCCGGT+CCTTCACGTA
TAAAACAGGGTCCCCTCCCCCTCTAGGGTCAAAAAAAGAGGTATTTAAGTTTCGGTCAGTTAAAAGTATTGTGATAGCTCCCGCTAACACTGGCAAAGATAAAAGAAGAAGAATGGCTGTTAAAATAACTGATCAGACAAATAGTCTAATTTTTTCTGCTGAAAGGTTTTTTGCTTTAAGATTAATAATTGTAGTAATAAAATTTAAGGCACCTAAAATTGAAGAAATCCCTGCAAGGTGTAAAGAAAAAATTGTTAAGTCTACTGAAGGTCCTGAATGATAAAACGTTGATAAAGGTGGA
+
CCCCCGGGGGGGGGGGGGGGGGGGGGGGGGGGGGGGGGGGGGGGGGGGGGGGGGGGGGGGGGGGGGGGGGGGGGGGGGGGGGGGGGGGGGGGGGGGGGGGGGGGGGGGGGGGGGGGGGGGGGGGGGGGGFFGGGGGGGGGGGGGGGGGGGFGGGGFGGGGGGGGGGGGGGGGGGGGFGGGGGGGGGGGGGGGGGGGFGFGEGFFFFFFFFFFFGFGFGGFGF86=@BEF)>4A=BFBGGGEFF+9=DDFFFD=FEFCCFFCFE:C@?;<@EF34@EFCEEFFFEFFB@DFG7@CEF?@B:(
@M70528:330:000000000-K6D4P:1:1102:5248:4627 2:N:0:CTGAGCCGGT+CCTTCACGTA
TAAAACAGGGTCCCCTCCCCCTCTAGGGTCAAAAAAAGAGGTATTTAAGTTTCGGTCAGTTAAAAGTATTGTGATAGCTCCCGCTAACACTGGCAAAGATAAAAGAAGAAGAATGGCTGTTAAAATAACTGATCAGACAAATAGTCTAATTTTTTCTGCTGAAAGGTTTTTTGCTTTAAGATTAATAATTGTAGTAATAAAATTTAAGGCACCTAAAATTGAAGAAATCCCTGCAAGGTGTAAAGAAAAACTTGTTAAGTCTACTGAAGGTCCTGAATGATAAAACGTTGATAAAGGTGGG
+
BCCCCGGGGGGGGCFGGGGGGGDGFGGDGGGGGGGGGGFGGGCFDF@EFGDFCCCFCCGGGGGGGGGGG<EA<F9FC9FGGGGGGGGGGFFFC@FGGGGGGGGEEFFEFFE?AFFFGFGEFFGGGGGGGGGGGGGGGGGG?=BCCEGGGFFFFFGGGGGFGGGFCGFEDGGGGGGGFFG9EFGG9:EGGGGAEGGGFGFGEGF=8CCFF5:;C7A;FCCCFFEBFFFFFFEAADFF9D<D>>EAECFFFD(>EFEF*8=>CA?F73/7/46)7@AFGGCAECC<EE9@@08::3;>C3=@(
@M70528:330:000000000-K6D4P:1:1102:17752:4636 2:N:0:CTGAGCCGGT+CCTTCACGTA
TAAAACAGGGTCCCCTCCCCCTCTAGGGTCAAAAAAAGAGGTATTTAAGTTTCGGTCAGTTAAAAGTATTGTGATAGCTCCCGCTAACACTGGCAAAGATAAAAGAAGAAGAATGGCTGTTAAAATAACTGATCAGACAAATAGTCTAATTTTTTCTGCTGAAAGGTTTTTTGCTTTAAGATTAATAATTGTAGTAATAAAATTTAAGGCACCTAAAATTGAAGAAATCCCTGCAAGGTGTAAAGAAAAAATTGTTAAGTCTACTGAAGGTCCTGAATGATAAAACGTTGATAAAGGTGGA
+
CCCCCGGGGGGGGGGGGGGGGGGGGGGGGGGGGGGGGGGGGGGGGGGGGGGGGGGGGGGGGGGGGGGGGGGGGGGGGGGGGGGGGGGGGGGGGGGGGGGGGGGGGGGGGGGGGGGGGGGGGGGFGGFGGGGGGGGGGGGGGGGGGGGGGGFGGGGGGGGGGGGGGGGFGGGGGGGGFGGGGGGGGGGGGGGGGGGGFGFFEFFFFFFFFFFFFGFGFFGEGFEFFFFFFB@FFFFFFFGGFFFFFFF@A(55EFEFCBFFCFCFGFEEE1547;A<6CEFEFEFFE@@@DGGGFFFGEFF(
@M70528:330:000000000-K6D4P:1:1102:23492:4657 2:N:0:CTGAGCCGGT+CCTTCACGTA
TAAAACAGGGTCCCCTCCCCCTCTAGGGTCAAAAAAAGAGGTATTTAAGTTTCGGTCAGTTAAAAGTATTGTGATAGCTCCCGCTAACACTGGCAAAGATAAAAGAAGAAGAATGGCTGTTAAAATAACTGATCAGACAAATAGTCTAATTTTTTCTGCTGAAAGGTTTTTTGCTTTAAGATTAATAATTGTAGTAATAAAATTTAAGGCACCTAAAATTGAAGAAATCCCTGCAAGGTGTAAAGAAAAAATTGTTAAGTCTACTGAAGGTCCTGAATGATAAAACGTTGATAAAGGTGGA
+
CCCCCGGGGGGFGFGGGGGGGGGGGGGGGGGGGGGGGGGGGGGGGGGCEFGGGGGGGGGGGGGGGGGGGGGGGGGGGDGGGGGGGGGGGGGGGGGGGGGGGGGGGGGGGGGGGGGGGGGGGGGGGGDGGGGGGGGGGGGGGGGGFGGGGGFFGGGCGGGGGGGGGGFGGGGGGGGGFGGGAFGGGGGDFGGGGGGGAFFFEGFFFFFAF5FFFGFFFFGFGFCEFEDFFEEAF==BEGGG@EEFFF@@F>@@=FCFFFACCFF@A<?8;E;>E<EF2;7EFCFFEFF@D;5+@EFFGFFF0
@M70528:330:000000000-K6D4P:1:1102:10754:4671 2:N:0:CTGAGCCGGT+CCTTCACGTA
TAAAACAGGGTCCCCTCCCCCTCTAGGGTCAAAAAAAGAGGTATTTAAGTTTCGGTCAGTTAAAAGTATTGTGATAGCTCCCGCTAACACTGGCAAAGATAAAAGAAGAAGAATGGCTGTTAAAATAACTGATCAGACAAATAGTCTAATTTTTTCTGCTGAAAGGTTTTTTGCTTTAAGATTAATAATTGTAGTAATAAAATTTAAGGCACCTAAAATTGAAGAAATCCCTGCAAGGTGTAAAGAACAAATTGTTAAGTCTACTGAAGGTCCTGAATGATAACACGTTGATAAAGGTGGA
+
CCCCCGGGGGGGGGGGGGGGGGGGGGGGGGGGGGGGGGGGGGGGGGGGGGGGGGGGGGGGGGGGGGGGGGGGGGGGGGGGGGGGGGGGGGGGGGGGGGGGGGGGGGGGGGGGGGGGGGDFFGGGGGFGGGGGGGGGGGCGGGGGGGGGFGFFGGGGGGFFGGFDF8>E=EFGEFFGFFGGGGGGGGGFFGADFFFFFGFFEGFBFAFFFFFFFGFGAGGFCCABF@DE9>EAFDFFBGGFEFCFEFB(;-7>CFFF<687*+1=FEE=<8EF3>;>CD?ACCC))/6@@;CFGFEEFE;7(
@M70528:330:000000000-K6D4P:1:1102:10162:4676 2:N:0:CTGAGCCGGT+CCTTCACGTA
TAAAACAGGGTCCCTGTCTCTTATACACATCTGACGCTGCCGACGATACGTGAAGGGTGTAGATCTCGGTGGTCGCCGTATCATTAAAAAAAAAAACATAACTACGAATCGTGCAGCAATTTGTATGGTGCGATCTAAATACCCTAATGAAATTTGACCGGTTTAGTTTACCTATGAGCGTCTCACGCCTCACACAGAGTCTATTCCGGCTGCTCGCATTTCTATTCACTCACAATCTCACGTTGTTGTCTGCACTAATCAGATGTCTACCGGAACTCATCTCTATACATCTATCCCGACT
+
CCCCCGGGGGGGGFGFGGFGGGGGGGGG@;=<EFFGGGGGGGGGGGGGGGFFGCEC@<@+FFGGFGDFGB:@C@FE7:+7CA,C,<?EDGG7=C:+B<9,:,9=?+44,+,6A++:,,+8,888E,,3,,6++++,7@,8=,+,,8,83;+,,,,,,,2++3+63+,@:,,,,,55?,@**1*,,5,**,1,*5*2/,)4*64*+++))))));+*.**(++79+7))+.)2)))*.+:3).()((,(06-))*(*)0*.)0)*+-))-).(((,(**)).:)6-)-.))**2--(3((-,
@M70528:330:000000000-K6D4P:1:1102:13351:4676 2:N:0:CTGAGCCGGT+CCTTCACGTA
TAAAACAGGGTCCCCTCCCCCTCTAGGGTCAAAAAAAGAGGTATTTAAGTTTCGGTCAGTTAAAAGTATTGTGATAGCTCCCGCTAACACTGGCAAAGATAAAAGAAGAAGAATGGCTGTTAAAATAACTGATCAGACAAATAGTCTAATTTTTTCTGCTGAAAGGTTTTTTGCTTTAAGATTAATAATTGTAGTAATAAAATTTAAGGCACCTAAAATTGAAGAAATCCCTGCAAGGTGTAAAGAAAAAATTGTTAAGTCTACTGAAGGTCCTGAATGATAAAACGTTGATAAAGGTGGG
+
CCCCCGGGGGGGGGGGGGGGGGGGGGGGGGGGGGGGGGGGGGGGFGGGGGGGGGGFGGGGGGGGGGGGGGGGGGGGGGGGGGGGGGGGGGGGGGGGGGGGGGGGGGGGGGGGGGGGGGGGGGGGGGGGGGGGGGGGGGGGGGGGGGGGGGFGGGGGGGGGGGGGGGGGGGGGGGGGFGGGGGGGGGGGGGGGGGGGCFFGFGFFFFFFFFFFFGFCFEGFGFCEFFFFFFFFF9>46;DEEEF@AEFFFFFFFFFF?FFFEFE@A@CEEEFFF)7CCFC3???3><9=;0C7CCECGE7?0
@M70528:330:000000000-K6D4P:1:1102:23720:4677 2:N:0:CTGAGCCGGT+CCTTCACGTA
TAAAACAGGGTCCCCTCCCCCTCTAGGGTCAAAAAAAGAGGTATTTAAGTTTCGGTCAGTTAAAAGTATTGTGATAGCTCCCGCTAACACTGGCAAAGATAAAAGAAGAAGAATGGCTGTTAAAATAACTGATCAGACAAATAGTCTAATTTTTTCTGCTGAAAGGTTTTTTGCTTTAAGATTAATAATTGTAGTAATAAAATTTAAGGCACCTAAAATTGAAGAAATCCCTGCAAGGTGTAAAGAAAAAATTGTTAAGTCTACTGAAGGTCCTGAATGATAAAACGTTGATAAAGGTGGA
+
CCCCCGGGGGGGGGGGGGGGGGGGGGGGGGGGGGGGGGGGGGGGGGGGGGGGGGGGGGGGGGGGGGGGGGGGGGGGGGGGGGGGDGGGGGGGFGGGGGGGGGGGGGGGGGGGGGGGGGGGFGGFGGGGGGGGGGGGGGGGGGGGGGGFGGFDFFGFCGGDGFFFGGGGGGGGGGGGFGGGGGGGGGGGGGGGFCGFCGFGFFCCFFFFFAFA5CFGF;FBGFEFFEC;+:5*9<=@>GGGEEFFFFFBA2@BEFEC?BFECFCAC@?EE8@F@<@CDFEEC<?C;<@@FFF+@CCEFE:0(
@M70528:330:000000000-K6D4P:1:1102:18344:4679 2:N:0:CTGAGCCGGT+CCTTCACGTA
TAAAACAGGGTCCCCTCCCCCTCTAGGGTCAAAAAAAGAGGTATTTAAGTTTCGGTCAGTTAAAAGTATTGTGATAGCTCCCGCTAACACTGGCAAAGATAAAAGAAGAAGAATGGCTGTTAAAATAACTGATCAGACAAATAGTCTAATTTTTTCTGCTGAAAGGTTTTTTGCTTTAAGATTAATAATTGTAGTAATAAAATTTAAGGCACCTAAAATTGAAGAAATCCCTGCAAGGTGTAAAGAAAAAATTGTTAAGTCTACTGAAGGTCCTGAATGATAAAACGTTGATAAAGGTGGA
+
CCCCCGGGGGGGGGGGGGGGGGGGGGGGGGGGGGGGGGGGGGGGGGGGGGGGGGGGGGGGGGGGGGGGGGGGGGGGGFGGGGGGGGGGGGGGGGGGGGGGGGGGGGGGGGGGGGGGGGGGGGGGGGGGGGGGGGGGGGGGGGGGGGGGGGFGGGGGGGGGGFGFCFGGCGGGGGGGFGG8DGGGGGGGGGGGGGGGFGFGFFFFFFFF6?FFFGFGFGGFGCC=BEDFF=@49BBFECEFEFEF?C=7?(533BEFCCCEECEFG3<EF;@F3>3<9;<<EE674<;@F@C@CC96C@?<(
@M70528:330:000000000-K6D4P:1:1102:5703:4694 2:N:0:CTGAGCCGGT+CCTTCACGTA
TAAAACAGGGTCCCCTCCCCCTCTAGGGTCAAAAAAAGAGGTATTTAAGTTTCGGTCAGTTAAAAGTATTGTGATAGCTCCCGCTAACACTGGCAAAGATAAAAGAAGAAGAATGGCTGTTAAAATAACTGATCAGACAAATAGTCTAATTTTTTCTGCTGAAAGGTTTTTTGCTTTAAGATTAATAATTGTAGTAATAAAATTTAAGGCACCTAAAATTGAAGAAATCCCTGCAAGGTGTAAAGAAAAAATTGTTAAGTCTACTGAAGGTCCTGAATGATAACACGTTGATAAAGGTGGA
+
CCCCCGGGFGGGGGGGGGGGGG,CFGGGGGGGGGGGGGGGGFGGGGGGGGFGGGGGCFGFFGGGGGGGGGGGGGGGGGFGFGGGGGGGGCAEFFGFGGGFGGGGGGGGGGGGGGGGGGDEFGGGGGGG?FFGGEGGGFGGC,DGFFFGFCDFGGGCFGECFFEFFGGFEGGCEGGGFGGFGGCFGGDGGGGFGFGGFGFGEFFFFFFFFFFFFGFFFAFCGFEEFF@EF@EFFBBFFGGF=EABECBFABF2@FEA<A=CC7?FC3CFEE3;@A<EFF?EFFF34;@@;/9:C)7CE<7:(
@M70528:330:000000000-K6D4P:1:1102:24500:4698 2:N:0:CTGAGCCGGT+CCTTCACGTA
TAAAACAGGGTCCCCTCCCCCTCTAGGGTCAAAAAAAGAGGTATTTAAGTTTCGGTCAGTTAAAAGTATTGTGATAGCTCCCGCTAACACTGGCAAAGATAAAAGAAGAAGAATGGCTGTTAAAATAACTGATCAGACAAATAGTCTAATTTTTTCTGCTGAAAGGTTTTTTGCTTTAAGATTAATAATTGTAGTAATAAAATTTAAGGCACCTAAAATTGAAGAAATCCCTGCAAGGTGTAAAGAAAAAATTGTTAAGTCTACTGAAGGTCCTGAATGATAAAACGTGGATAAAGGTGGA
+
CCCCCGGGGGGGGGGGGGGGGGGGGGGGGGGGGGGGGGGGGGGGGGGGGFGGGGGGGGGGGGGGGGGGGGGGGGGGGCFGGGGGGGGGGGGGGGGGGGGGGGGGGGGGGGGGGGGGGGGEFGGGGGGGGGGGGGGGGGGGGGGGGGGGGGFGGGGGGGGGGDDB9+6E9FDGDGGFBFFFGGGGGCFGGGGGGGGGFGFEA;F@FFFFFFFF>DFCF9E5FFFFFB===<=AF258>:>E=@E9<CB=FFBB=FE@>=8>?ACACE5=E@;9744<>7CACE?)/)63((/2:79>947?0
@M70528:330:000000000-K6D4P:1:1102:18336:4704 2:N:0:CTGAGCCGGT+CCTTCACGTA
TAAAACAGGGTCCCCTCCCCCTCTAGGGTCAAAAAAAGAGGTATTTAAGTTTCGGTCAGTTAAAAGTATTGTGATAGCTCCCGCTAACACTGGCAAAGATAAAAGAAGAAGAATGGCTGTTAAAATAACTGATCAGACAAATAGTCTAATTTTTTCTGCTGAAAGGTTTTTTGCTTTAAGATTAATAATTGTAGTAATAAAATTTAAGGCACCTAAAATTGAAGAAATCACTGCAAGGTGTAAAGAAAAAATTGTTAAGTCTACTGAAGGTCCTGAATGATAAAACGTTGATAAAGGTTGA
+
CCCCCGGGGGGGGGGGGGGGGGGGGGGFDFFGGGGGGGGGGGGGG9FGFFFGGDGGGGGGGFFGGGGGGGGGGGGGGGGGGGGGDCGFGGGGGGGGGGGGGGGGGGGGGGGGGFDFGGDFCGFCGGFGGFGGGGGGGGGGGGGGFGGGGG7F,C6FDGGGGGGGADDADF@CGFGA<DDFCEFGGGCFGFGGGGF@?FA:ACFEFFFFAFFF5DF>A7E5:ACEAC@EF*66B=>FEGD,:6*=6AB=A2=3EAC8*B6@5@<;A45;@=@A))7<D>?E5)))931(//2++11)3/).(
@M70528:330:000000000-K6D4P:1:1102:14798:4706 2:N:0:CTGAGCCGGT+CCTTCACGTA
TAAAACAGGGTCCCCTCCCCCTCTAGGGTCAAAAAAAGAGGTATTTAAGTTTCGGTCAGTTAAAAGTATTGTGATAGCTCCCGCTAACACTGGCAAAGATAAAAGAAGAAGAATGGCTGTTAAAATAACTGATCAGACAAATAGTCTAATTTTTTCTGCTGAAAGGTTTTTTGCTTTAAGATTAATAATTGTAGTAATAAAATTTAAGGCACCTAAAATTGAAGAAATCCCTGCAAGGTGTAAAGAAAAAATTGTTAAGTCTACTGAAGGTCCTGAATGATAAAACGTTGATAAAGGTGGA
+
CCCCCGGGGGGGGGGGGGGGGGGGGGGGGGGGGGGGGGGGGGGGGGGGGGGGGGGGGGGGGGGGGGGGGGGGGGGGGGGGGGGGGGGGGGGGGGGGGGGGGGGGGGGGGGGGGGGGGGGGGGGGGGGGGGGGGGGGGGGGGGGGGGGGGGFGGGGGGGGGGGGGGGGGGGGGGGCFEGGGGGGGGGGGGGGGGGGGFGFCEGFFFFFFFFFFFFFGFGGFGFEFFFFFFEEFFFFFBGGGBEFFFFFDF2@@EF5BCFFE3ACFGF?7=3=4@FFFC>CA<CC3;@>(5=C@:CFFGF0:(
@M70528:330:000000000-K6D4P:1:1102:6709:4710 2:N:0:CTGAGCCGGT+CCTTCACGTA
TAAAACAGGGTCCCCTCCCCCTCTAGGGTCAAAAAAAGAGGTATTTAAGTTTCGGTCAGTTAAAAGTATTGTGATAGCTCCCGCTAACACTGGCAAAGATAAAAGAAGAAGAATGGCTGTTAAAATAACTGATCAGACAAATAGTCTAATTTTTTCTGCTGAAAGGTTTTTTGCTTTAAGATTAATAATTGTAGTAATAAAATTTAAGGCACCTAAAATTGAAGAAATCCCTGCAAGGTGTAAAGAAAAAATTGTTAAGTCTACTGAAGGTCCTGAATGATAAAACGTTGATACAGGTGGA
+
CCCCCGGGGGGGGGGGGGGGGGGGGGGGGGGGGGGGGGGGGGGGGGGGGGGGGGGFDGGGGGGGGGGGGGGGGGGGGGGGGFGGDGGGGGGGGFFEGGGGGGGGGGGGGFGGGGGGGGGGGGGGGGGGGGGGGGGGGGGGGGGGGGGGGGFGGGGGGGGGGGGGGGGGGGGGGFGGFGCGGGGGGGGGGGGGGGGGFFFFEGFFFAFFFFFF5CFFFGGEGFABFCCA85B>?DFFFFGFBEE96==@FDFDEFFF?B=7?7?FFFEF<EEE4;A<876<E?E6)7:5@DGDF)7>6AFF0
@M70528:330:000000000-K6D4P:1:1102:14785:4724 2:N:0:CTGAGCCGGT+CCTTCACGTA
TAAAACAGGGTCCCCTCCCCCTCTAGGGTCAAAAAAAGAGGTCTTTAAGGTGCGGTCAGTTAAACGTATTGTGATAGCTCCCGCTAACACTGGCAAAGATAAAAGAAGAAGAATGGCTGTTAAAATAACTGATCAGACACATAGTCTAATTTTTTCTGCTGAAAGGTCTTTTGCTTTAAGATTAATAATTGTAGTAATAAAATTTAAGGCACCTAAAATGGAAGAAATCCCTGCACGGTGTAAAGAAAACATTGTTAAGTCTACCGAAGGTCCTGCATGATACACCGTTGCTAAGGGTGGA
+
-B@,CF8@FG66C<EFEBCFGC@F<;FCFG---;DC7,C@FD,C9,CE<,C,,++8@@EFFFEE,@F@FFG,9,,C,,,,CD:C@=FFFEFG=C8,B?FCE;EAFC=4F<,?=5:B=:=>?FFFE9EFGG9AF;98D>?,6@8=;CECFGFFA?CFFAA:>36,,+3,73C,,@DE<9EDAFFA;DFF9DEFDFCG7EEFA9?C8E9+0;?A09*;9,<*2*11@0)8@=;A*:5*:E4:2*1+8>2(6-7**=/198+9/+9C+31112@).;;(*+1)/7/)/668<(**25)(0.-((
@M70528:330:000000000-K6D4P:1:1102:14494:4746 2:N:0:CTGAGCCGGT+CCTTCACGTA
TAAACAGGGTCCCCTCCCCCTCTAGGGTCAAAAAAAGAGGTATTTAAGTTTCGGTCAGTTAAAAGTATTGTGATCGCTCCCGCTAACACTGGCAAAGATAAAAGAAGAAGAATGGCTGTTAAAATAACTGATCAGACAAATAGTCTAATTTTTTCTGCTGAAAGGTTTTTTGCTTTAAGATTAATAATTGTAGTAATAAAATTTAAGGCACCTAAAATTGAAGAAATCCCTGCAAGGTGTAAAGAAAAAATTGTTAAGTCTACTGAAGGTCCTGAATGATCAAACGTTGATAAAGGTGGAT
+
CCCCCGGGGGGGGGGGGGGGGGG,FGGFGGGGGGGGGGGGFGGGGGGGGGGGGGGGGGGGGGFGGGGGGGGGGG9DFGGGGGGGGGGGGGGFGGEFGGGGGGGGGGGGGFGGGGGGGGGGGGGGGGGGGGGGGGGGGGGGGGGGGGGFGGFGGGGGGGGGFCCFFGGGGGGGGGGGFGGGGGGGGGFGFGGGGGGGFGFGEGFFFFFFFFFFFGFGFGGFGFF@FBEFAEFF>DEA@9<>:?EFE>>7A@F@;FFFCAFEEFFF?CEEF;9@9AE;CFF?)74>8@FF?(+2:;2<93<:)
@M70528:330:000000000-K6D4P:1:1102:10237:4753 2:N:0:CTGAGCCGGT+CCTTCACGTA
TAAAACAGGGTCCCCTCCCCCTCTAGGGTCAAAAAAAGAGGTATTTAAGTTTCGGTCAGTTAAAAGTATTGTGATAGCTCCCGCTAACACTGGCAAAGATAAAAGAAGAAGAATGGCTGTTAAAATAACTGATCAGACAAATAGTCTAATTTTTTCTGCTGAAAGGTTTTTTGCTTTAAGATTAATAATTGTAGTAATAAAATTTAAGGCACCTAAAATTGAAGAAATCCCTGCAAGGTGTAAAGAAAAAATTGTTAAGTCTACTGAAGGTCCTGAATGATAAAACGTTGATAAAGGTGGA
+
CCCCCGGGGGGGGGGGGGGGGGGGGGGGGGGGGGGGGGGGGGGGGGGGGGGGGGGGGGGGGFGGGGGGGGGGGGGGGGGGGGGGGGGGGGGGGGGGGGGGGGGAFGGGGGGGGGFGGGGGGGGDFGGGGGGGGGGGGGGGGGGGGGGGGGFGGCGDGGGGGGGGGGGGGGGGGGDGFGGGGGGGGGGGGGGGGGGGFGFGFGFFFFFFFFFFFGFGFGGFFFCBACFFFEEFFFFF=CDEE>EFFFFFF=@DEF?C4=CECFFFG<CAF1@4)><<*;?E?3?)1;6=;?FCGEC4947?0
@M70528:330:000000000-K6D4P:1:1102:14484:4761 2:N:0:CTGAGCCGGT+CCTTCACGTA
TAAACAGGGTCCCCTCCCCCTCTAGGGTCAAAAAAAGAGGTATTTAAGTTTCGGTCAGTTAAAAGTATTGTGATAGCTCCCGCTAACACTGGCAAAGATAAAAGAAGAAGAATGGCTGTTAAAATAACTGATCAGACAAATAGTCTAATTTTTTCTGCTGAAAGGTTTTTTGCTTTAAGATTAATAATTGTAGTAATAAAATTTAAGGCACCTAAAATTGAAGAAATCCCTGCAAGGTGTAAAGAAAAAATTGTTAAGTCTACTGAAGGTCCTGAATGATAAAACGTTGATAAAGGTGGAT
+
CCCCCGFGGGGGGGGGFGGGGGG,EFGGGGGGGGGGGGGGGGFGGGGGFFGGGGGGGGGGGGGGGGGGGGGGGG,AFGGGGGGGGGGGGGGGGGFFGGGGGGGGFGGGGGGGGGGGGGGGGGGGGGGGGGGGGGGGGGGGGGGGGGFFGGFGGGGGFGGGFGGGGGGGGGGGGGGGFGGFGGGGGGGGGGGGGGGGFGFEFGFFFFFFFFFFFGFGFGGFGF@;CFFEFFFFFFFFFGGGBEEFFFB=F95;>FCFEFFF?FFFFC8<1=A837>3CFFFC<);@BD600;;FFF@E1:B)
@M70528:330:000000000-K6D4P:1:1102:16250:4768 2:N:0:CTGAGCCGGT+CCTTCACGTA
TAAAACAGGGTCCCCTCCCCCTCTAGGGTCAAAAAAAGAGGTATTTAAGTTTCGGTCAGTTAAAAGTATTGTGATAGCTCCCGCTAACACTGGCAAAGATAAAAGAAGAAGAATGGCTGTTAAAATAACTGATCAGACAAATAGTCTAATTTTTTCTGCTGAAAGGTTTTTTGCTTTAAGATTAATAATTGTAGTAATAAAATTTAAGGCACCTAAAATTGAAGAAATCCCTGCAAGGTGTAAAGAAAAAATTGTTAAGTCTACTGAAGGTCCTGAATGATAACACGTTGATAAAGGTGGA
+
CCCCCGGGGGGGGGGGGGGGGGGGGGGGGGGGGGGGGDGGGGGGGGGGGGGGGGGGGGGGFGGGGGGGGGGGGGGGGGGGGGGGGGGGGGGGGFGGGGGGGGGGGGGGGGGGGGGGGGGGGGGGGGGGGAFGGGGGGGGGGGGGFGGGGGFGGGGGFFGGGGGGGGFGFGGGGGGGFGGGGGGFFGGGFFGGGGGGFFFEFGFFFFFFFF@*@DFGFGGEGFFFF@DCC<EAFD@>>D>D;=E@*85BAD>@BFEF@+10);?A?=<<E;@FEFFF77CAE65)7(3:;;:;CE>E?)(((
@M70528:330:000000000-K6D4P:1:1102:18790:4770 2:N:0:CTGAGCCGGT+CCTTCACGTA
TAAAACAGGGTCCCCTCCCCCTCTAGGGTCAAAAAAAGAGGTATTTAAGTTTCGGTCAGTTAAAAGTATTGTGATAGCTCCCGCTAACACTGGCAAAGATAAAAGAAGAAGAATGGCTGTTAAAATAACTGATCAGACAAATAGTCTAATTTTTTCTGCTGAAAGGTTTTTTGCTTTAAGATTAATAATTGTAGTAATAAAATTTAAGGCACCTAAAATTGAAGAAATCCCTGCAAGGTGTAAAGAAAAAATTGTTAAGTCTACTGAAGGTCCTGAATGATAAAACGTTGATAAAGGTGGA
+
CCCCCGGGGGGGGGGGGGGGGGGGGGGGGGGGGGGGGGGGGGGGGGGGGGGGGGGGGGGGGGGGGGGGGGGGGGGGGGGGGGGGGGGGGGGGGGGGGGGGGGGGGGGGGGGGGGGGGGGGG9FFGGGGGGGGGGGGGGGGGGGGGGGGGGFGGGGGGGGGGGGGGGGGGFGGGGGGFGGGGGGGGGGGGGGGGGFGFGFGFGFFFFFFFFFFFGF>F<CEGFF@F@@EC=:FFFDFBGGG==EFFFB=FD=@ECFF?BFFFF<AFEEFEFFF7@EFFFFEEFC>6<9381C;:?CFGF?6(
@M70528:330:000000000-K6D4P:1:1102:14611:4786 2:N:0:CTGAGCCGGT+CCTTCACGTA
TAAAACAGGGTCCCCTCCCCCTCTAGGGTCAAAAAAAGAGGTATTTAAGTTTCGGTCAGTTAAAAGTATTGTGATAGCTCCCGCTAACACTGGCAAAGATAAAAGAAGAAGAATGGCTGTTAAAATAACTGATCAGACAAATAGTCTAATTTTTTCTGCTGAAAGGTTTTTTGCTTTAAGATTAATAATTGTAGTAATAAAATTTAAGGCACCTAAAATTGAAGAAATCCCTGCAAGGTGTAAAGAAAAAATTGTTAAGTCTACTGAAGGTCCTGAATGATAAAACGTTGATAAAGGTGGA
+
CCCCCGGGGGGGGGGGGGGGGGGGFGGGGGGGGGGGGGGGGGGGGGFGGGGGGGGGGGGGGGGGGGGGGGGGGGGGGGGGGGGGGGGGGGGGGGGGGGGGGGGGGGGGGGGGGGGGGGGGGGGFGGGGGGGGGGGGGGGFFGFFGGGGGGFGGGGGCGGGGGGCGFGGGGGDEGGGFGGGGGGGGGGGGGGGGGGGCDCECFFFFFFFFFFFFDFGFGGEGFCFFFFFFEEFFFFABFGG=:EFCFB=FDF=EF?FCCFEEFFFDECAE8EF@EEFF7?AC<5)6<:=@FC+;?><EF??0
@M70528:330:000000000-K6D4P:1:1102:22197:4787 2:N:0:CTGAGCCGGT+CCTTCACGTA
TAAAACAGGGTCCCCTCCCCCTCTAGGGTCAAAAAAAGAGGTATTTAAGTTTCGGTCAGTTAAAAGTATTGTGATAGCTCCCGCTAACACTGGCAAAGATAAAAGAAGAAGAATGGCTGTTAAAATAACTGATCAGACAAATAGTCTAATTTTTTCTGCTGAAAGGTTTTTTGCTTTAAGATTAATAATTGTAGTAATAAAATTTAAGGCACCTAAAATTGAAGAAATCCCTGCAAGGTGTAAAGAAAAAATTGTTAAGTCTACTGAAGGTCCTGAATGAAAAAACGTTGATAAAGGTGGA
+
CCCCCGGGGGGGGGGGGGGGGGGGEGGGGGGGGGGGGGGGGGGGGGGGGGGGGGGGGGGGGGGGGFGGGGGGGGGGGGGGGGGGDGGGGGGGGGGGGGGGGGGGGGGCGGFGFGGGGGGGGGGGGGGGGGGGGGF8DFGGGGGFGGFGGGFGGGGGDFGF,EGGGGGGGGGGGGGGFGFFGFFGGGGGGGGFGGGG?FFGCEFEFFFFFFFFFCFGFGG5FFC@FFDEA=@49=5;6FCF7>EAECDDFD>@@FEF54=?E8CCGE?AFF@F;>AE<:)7;CED070=@;C:>246@74:(
@M70528:330:000000000-K6D4P:1:1102:21331:4789 2:N:0:CTGAGCCGGT+CCTTCACGTA
TAAAACAGGGTCCCCTCCCCCTCTAGGGTCAAAAAAAGAGGTGTTTAAGTTTCGGTCAGTTAAAAGTATTGTGATAGCTCCCGCTAACACTGGCAAAGATAAAAGAAGAAGAATGGCTGTTAAAATAACTGATCAGACAAATAGTCTAATTTTTTCTGCTGAAAGGTTTTTTGCTTTAAGATTAATAATTGTAGTAATAAAATTTAAGGCACCTAAAATTGAAGAATTCCCTGCAAGGTGTAAAGAAAAAATTGTTAAGTCTACTGAAGTCCTTGAATGATAAAACGTTGATAAAGGTGAA
+
CCCCCGFGGGGGGGGGGGGGGGGGEGGGGGGFGGGGGG@FGGGGGCGGGGG9EFGGEGEF<@FDFGFGGGGGGGDFGGGGGFGGGGGFCEF=FGGFGGGGFEFFGGGGGFGGFGGGGGDGFGGGDGGGGGGGGFGGGGGGGGGGGFGGGGFGGGE84==;=;D?=+EGGFG+3,@,9D=,,@DG;,@=FEFC+,5=+3;EEB+=+?++0*;6*4AFF9C),1*08>*9F;6+95=*7*5?*1;8C>BFF=2:3BE+9=667+<:;)/.47)9)937*+7)1767)/.668/+;<)9785))
@M70528:330:000000000-K6D4P:1:1102:25259:4791 2:N:0:CTGAGCCGGT+CCTTCACGTA
TAAAACAGGGTCCCCTCCCCCTCTAGGGTCAAAAAAAGAGGTATTTAAGTTTCGGTCAGTTAAAAGTATTGTGATAGCTCCCGCTAACACTGGCAAAGATAAAAGAAGAAGAATGGCTGTTAAAATAACTGATCAGACAAATAGTCTAATTTTTTCTGCTGAAAGGTTTTTTGCTTTAAGATTAATAATTGTAGTAATAAAATTTAAGGCACCTAAAATTGAAGAAATCCCTGCAAGGTGTAAAGAAAAAATTGTTAAGTCTACTGAAGGTCTTGAATGATAAAACGTTGATAAAGTTGGA
+
CCCCCGGGGGGGGGG@EFGGGGGGGGGGGGGGGGGGGGGGGFGGGGGGFDFFGGGGGGGGGGACGGGGGGGGGGGGGGFGGGGGGGGGGGGGGGGGGDFGGGGGGGGGGGGGGGGGGGGGGGGGGGGGGGGGCGFGFFGG?FGFFDEDGGFGGGGGGGGCEGFFFGFGFGGGEGFGFFGCGGGGGFGGGGGGG:CF7;C<A>9C@?986CFF>FF5A7CC7+89+::=A=B4?BDB=4>7*9AF?:55AB222886/==77CEFG<6/=85;)943*+14??E3).366=CFGE9<+/)()
@M70528:330:000000000-K6D4P:1:1102:20992:4815 2:N:0:CTGAGCCGGT+CCTTCACGTA
TAAAACAGGGTCCCCTCCCCCTCTAGGGTCAAAAAAAGAGGTATTTAAGTTTCGGTCAGTTAAAAGTATTGTGATAGCTCCCGCTAACACTGGCAAAGATAAAAGAAGAAGAATGGCTGTTAAAATAACTGATCAGACAAATAGTCTAATTTTTTCTGCTGAAAGGTTTTTTGCTTTAAGATTAATAATTGTAGTAATAAAATTTAAGGCACCTAAAATTGAAGAAATCCCTGCAAGGTGTAAAGAAAAAATTGTTAAGTCTACTGAAGGTCCTGAATGATAAAACGTTGATAAAGGTGGA
+
CCCCCGGGGGGGGGGGGGGGGGGGGGGGGGGGGGGGGGGGGGGGGGGGGCFGGGGGGGGGGGGGGGGGGGGGGGGGGGGGGGGGGGGGGGGGGGGGGGGGGGEFGGGGGGGGGGGGGGGGGGGGGGGGGGGGGGGGGGGGGGGGGGGGGGFGGGGGGGGGGDCFGGGGGGGGGGGGFGGGGGGGGGGGGGGGGGGGFGFFEFFFFFFFAFFFFCFGFFGFGFFEF@CEFBE4AD@*>:DDBEFFCE(5ADBFFFEFEFCCFFEFCE?@E16>4>;CCDEFEFCFF@B@FDC;DE<CF<0<(
@M70528:330:000000000-K6D4P:1:1102:5850:4846 2:N:0:CTGAGCCGGT+CCTTCACGTA
TAAAACAGGGTCCCCTCCCCCTCTAGGGTCAAAAAAAGAGGTATTTAAGTTTCGGTCAGTTAAAAGTATTGTGATAGCTCCCGCTAACACTGGCAAAGATAAAAGAAGAAGAATGGCTGTTAAAATAACTGATCAGACAAATAGTCTAATTTTTTCTGCTGAAAGGTTTTTTGCTTTAAGATTAATAATTGTAGTAATAAAATTTAAGGCACCTAAAATTGAAGAAATCCCTGCAAGGTGTAAAGAAAAAATTGTTAAGTCTACTGAAGGTCCTGAATGATAAAACGTTGATAAAGGTGGA
+
CCCCCGGGGGGGGGGGGGGGGGGGGGGGGGGGGGGGGGGGGGGDGGGGGGGGGGGGGGGFGGGGGGGGGGGGGGGGGDGGEFGGGGGGGGGFGGGFGGGGGGGFGGGGCFGGGGGGGGCEFFFGGGGGGGFGGGGGGGGG?DFF@FGGFGFGGGGGGGGCGGGGGFDEFGGGGCFCD8:=BDFG=FGDCCFFGGGGFGF<>FFFFFFFFFFFFGF5?EGFGFE5@EDFCB36ADBFEFCGEFF>EE>=AB2-7BC8@CFCEFEFC@?<@8EAFE<E<;?AE?<64;9@@?>CF)><@)5?0
@M70528:330:000000000-K6D4P:1:1102:14820:4846 2:N:0:CTGAGCCGGT+CCTTCACGTA
TAAAACAGGGTCCCCTCCCCCTCTAGGGTCAAAAAAAGAGGTATTTAAGTTTCGGTCAGTTAAAAGTATTGTGATAGCTCCCGCTAACACTGGCAAAGATAAAAGAAGAAGAATGGCTGTTAAAATAACTGATCAGACAAATAGTCTAATTTTTTCTGCTGAAAGGTTTTTTGCTTTAAGATTAATAATTGTAGTAATAAAATTTAAGGCACCTAAAATTGAAGAAATCCCTGCAAGGTGTAAAGAAAAAATTGTTAAGTCTACTGAAGGTCCTGAATGATAAAACGTTGATAAAGGTGGA
+
CCCCCGGGGGGGGGGGGGGGGGGGGGGFGGGGGGGGGGGGGGGGGGGGGGGGGGGGGGGGGGGGGGGGGGGGGGGGGGGGGGGGGGGGGGGGGGGGGGGGGGGGGGGGGGGGGGGGGGGGGFGGGGGGGGGGFGGGFGGGGGGGGGGGGGFFGGGGGGGGGGGGGGGFFFGGGGFGFGGGGGGGGGGGGGGGGGGGFGFGFFFFFFFFFFFFFGFFFGGFGFE@BECFFFFFFFFFEGGGBEFFFEBDFFF3>=CF71BCEFCF;@<@FFFF@EAEC7?A3C?6C<:;DDD>;?<<F<?2(
@M70528:330:000000000-K6D4P:1:1102:11816:4850 2:N:0:CTGAGCCGGT+CCTTCACGTA
TAAAACAGGGTCCCCTCCCCCTCTAGGGTCAAAAAAAGAGGTATTTAAGTTTCGGTCAGTTAAAAGTATTGTGATAGCTCCCGCTAACACTGGCAAAGATAAAAGAAGAAGAATGGCTGTTAAAATAACTGATCAGACAAATAGTCTAATTTTTTCTGCTGAAAGGTTTTTTGCTTTAAGATTAATAATTGTAGTAATAAAATTTAAGGCACCTAAAATTGAAGAAATCCCTGCAAGGTGTAAAGAAAAAATTGTTAAGTCTACTGAAGGTCCTGAATGATAAAACGTTGATAAAGGTGGA
+
CCCCCGGGGGGGGGGGGGGGGGGGGGGGGGGGGGGGGGGGGGGGGGGGGGGGGGGGGGGGGGGGGGGGGGGGGGGGGGGGGGGGGGGGGGGGGGGGGGGGGGGGGGGGGGGFGGGGGGGGGGGGGGGGGGFGGGGGGGGGGGGGGGGGGGFGGGGGGGG8EFGFGGGGGGGGGGGGFGGGGGGGGGGGGG:EGFGGFFAFCAFFFFF8F5AFFCFFFCFFGFEFFFFFFE3AFBBFE@C?=EFFFED(?BFFFFFFEFCC?A?:977AFF3>37@E>CEFFEEF3=;=@@F@F5>FG37:0
@M70528:330:000000000-K6D4P:1:1102:12730:4869 2:N:0:CTGAGCCGGT+CCTTCACGTA
TAAAACAGGGTCCCCTCCCCCTCTAGGGTCAAAAAAAGAGGTATTTAAGTTTCGGTCAGTTAAAAGTATTGTGATAGCTCCCGCTAACACTGGCAAAGATAAAAGAAGAAGAATGGCTGTTAAAATAACTGATCAGACAAATAGTCTAATTTTTTCTGCTGAAAGGTTTTTTGCTTTAAGATTAATAATTGTAGTAATAAAATTTAAGGCACCTAAAATTGAAGAAATCCCTGCAAGGTGTAAAGAAAAAATTGTTAAGTCTACTGAAGGTCCTGAATGATAAAACGTTGATAAAGGTGGA
+
CCCCCGGGGGGGGGGGGGGGGGGGGGGGGGGGGGGGGGGGGGGGGGGGGGGGGGGGGGGGGGGGGGGGGGGGGGGGGGGGGGGGGGGGGGGGGGGGGGGGGGGGGGGGGGGDGGGGGGGFGGGGGGGGGGGGFGGGGGGGGGGGGGGGGGFGGGGGFGGGGGGGGGGGFGGGGGGGFGGGGGGGGGGGGGGGGGGGFGCGEGFFFFFFFFFFFGFGFGGFGFFEF@CEF@=AFFFBBFEFFFFFEFB@FB=BFFFFEFFFCFCACECFFFFFEEEFFFFAFF);<EB;@FGDF?CEFFFF0
@M70528:330:000000000-K6D4P:1:1102:26397:4883 2:N:0:CTGAGCCGGT+CCTTCACGTA
TAAAACAGGGTCCCCTCCCCCTCTAGGGTCAAAAAAAGAGGTATTTAAGTTTCGGTCAGTTAAAAGTATTGTGATAGCTCCCGCTAACACTGGCAAAGATAAAAGAAGAAGAATGGCTGTTAAAATAACTGATCAGACAAATAGTCTAATTTTTTCTGCTGAAAGGTTTTTTGCTTTAAGATTAATAATTGTAGTAATAAAATTTAAGGCACCTAAAATTGAAGAAATCCCTGCAAGGTGTAAAGAAAAAATTGTTAAGTCTACTGAAGGTCCTGAATGATAAAACGTTGATAAAGGTGGA
+
CCCCCGGGGGGGGGGGGGGGGGGGGGGGGGGGGGGGGGGGGGGGGGGGGEFGGGGGGGGGGGGGGGGGGGGGGGGFGCGGGGGGGGGGGGGGGGGGGGGGGGGGGGGGFFGGGGGGGGGGGGFGGGGGGGGGFGGGGGGGGGGGGGCGGGFGGGGGGGGGFFGGDGGGGGGGGGEFFGGGFGGGGGGGGGGGGGC@FG?FFFFEFFFFFFA5?CAF9CFFCF@6CBCFFFFFAB=AE:>B6>ECAED:FFBB3+888=8@?:3+A3)7;(;)3;@<6@?<EF);4)3(6?C@FFC<C<03(
@M70528:330:000000000-K6D4P:1:1102:20680:4902 2:N:0:CTGAGCCGGT+CCTTCACGTA
TAAAACAGGGTCCCCTCCCCCTCTAGGGTCAAAAAAAGAGGTATTTAAGTTTCGGTCAGTTAAAAGTATTGTGATAGCTCCCGCTAACACTGGCAAAGATAAAAGAAGAAGAATGGCTGTTAAAATAACTGATCAGACAAATAGTCTAATTTTTTCTGCTGAAAGGTTTTTTGCTTTAAGATTAATAATTGTAGTAATAAAATTTAAGGCACCTAAAATTGAAGAAATCCCTGCAAGGTGTAAAGAAAAAATTGTTAAGTCTACTGAAGGTCCTGAATGATAAAACGTTGATAAAGGTGGA
+
CCCCCGGGGGGGGGGGGGGGGGGGGGGGGGGGGGGGGGGGGGGGGGGGGGGGGGGGGGGGGGGGGGGGGGGGGGGGGGGGGGGGGGGGGGGGGGGGGGGGGGGGGGGGGGGGGGGGGGGGGGGGGGGGGGGGGGGGGGGGGGGGGGGGGGFGGGGGGGGGGGGGGGGGGGGGGGGGFGGGGGGGGGGGGGGGGGGGFGFGFGFFFFFFFFFFFGFGFGG@FF@EFFFFF6=4ABDFBDFGEBCFFFF=F9@FEFFFEFFCEAEFGFEA7=@A@AAECCCFCEFFFF9@=;>CFCCEGEBF(
@M70528:330:000000000-K6D4P:1:1102:9222:4903 2:N:0:CTGAGCCGGT+CCTTCACGTA
TAAAACAGGGTCCCCTCCCCCTCTAGGGTCAAAAAAAGAGGTATTTAAGTTTCGGTCAGTTAAAAGTATTGTGATAGCTCCCGCTAACACTGGCAAAGATAAAAGAAGAAGAATGGCTGTTAAAATAACTGATCAGACAAATAGTCTAATTTTTTCTGCTGAAAGGTTTTTTGCTTTAAGATTAATAATTGTAGTAATAAAATTTAAGGCACCTAAAATTGAAGAAATCCCTGCAAGGTGTAAAGAAAAAATTGTTAAGTCTACTGAAGGTCCTGAATGATAAAACGTTGATAAAGGTGGA
+
CCCCCGGGGGGGGGGGGGGGGGGGGGGGGGGGGGGGGGGGGGGGGGGGGGGGGGGEGGGGGGGGGGGGGGGGGGGGGGGGGGGGGGGGGGGGGGGGGGGGGGGFGGGGGGGGGGGGGGGEGGGGGGGGGGGGGGGFGGGGGGGGGGGGGGFGGFGFGGGGGGGGGGGGGGGGEFFGFGGGGGGGGGGGGGGGGGGFFGCGFGFFFFFFFFFFFGFGFCGFFFCEF@DFF=4>ADFFEFDDBB6:7@B@;(8BEFFF?:BEE6C=CECEE(6)7><C;:CEF?E3;8@@FDF7@CEC7@7:(
@M70528:330:000000000-K6D4P:1:1102:19734:4914 2:N:0:CTGAGCCGGT+CCTTCACGTA
TAAAACAGGGTCCCCTCCCCCTCTAGGGTCAAAAAAAGAGGTATTTAAGTTTCGGTCAGTTAAAAGTATTGTGATAGCTCCCGCTAACACTGGCAAAGATAAAAGAAGAAGAATGGCTGTTAAAATAACTGATCAGACAAATAGTCTAATTTTTTCTGCTGAAAGGTTTTTTGCTTTAAGATTAATAATTGTAGTAATAAAATTTAAGGCACCTAAAATTGAAGAAATCCCTGCAAGGTGTAAAGAAAAAATTGTTAAGTCTACTGAAGGTCCTGAATGATAAAACGTTGATAAAGGTGGA
+
CCCCCGGGGGGGGGGGGGGGGGGGGGGGGGGGGGGGGGGGGGGGGGGGGGGGGGGGGGGGGGGGGGGGGGGGGGGGGGGGGGGGGGGGGGGGFGGGGGGGGGGGGGGGGGGGGGGGGGGGGGGGGGGGGGGGGGGGGGGGGGFGGGGGGGFGGFGGGGGGGGGGGGGGGGGDGGGG<FGFGGGGGFGGGGGGGGGGFFFFEGFFFFFFFAFFFGFGFGGEFF=6FEDFF@BAFFBFEDFGFEFFECDBFFFFFFF@CFFCFFEFF@CEFFEEFF;4;;?<?35><<9;@@57;9))><B?(
@M70528:330:000000000-K6D4P:1:1102:13057:4917 2:N:0:CTGAGCCGGT+CCTTCACGTA
TAAAACAGGGTCCCCTCCCCCTCTAGGGTCAAAAAAAGAGGTATTTAAGTTTCGGTCAGTTAAAAGTATTGTGATAGCTCCCGCTAACACTGGCAAAGATAAAAGAAGAAGAATGGCTGTTAAAATAACTGATCAGACAAATAGTCTAATTTTTTCTGCTGAAAGGTTTTTTGCTTTAAGATTAATAATTGTAGTAATAAAATTTAAGGCACCTAAAATTGAAGAAATCCCTGCAAGGTGTAAAGAAAAAATTGTTAAGTCTACTGAAGGTCCTGAATGATAAAACGTTGATAAAGGTGGA
+
CCCCCGGGGGGGGGGGGGGGGGGGGGGGGGGGGGGGGGGGGGGGGGGGGGGGGGGGGGGGGGGGGGGGGGGGGGGGGGGGGGGGGGGGGGGGGGGGGGGGGGGGGGGGGGGGGGGGGGGGGGGGGGGGGGGGGGGGGGGGGGFGGGGGGGFGGGGGFGGGGGGGGGGGGGGGGGGGFGGGGGGGGGGGGGGGGGGGFGFGCGFFFFFFFFFFFGFFFGGFGFEEF@CFF=EFFFDFFGFB>EFFFFD=FFFFFFEF?BFCCFCF77<AFFEFE@<C<:CFFFF3<@B@;@F>FFFFGFF?0
@M70528:330:000000000-K6D4P:1:1102:23994:4956 2:N:0:CTGAGCCGGT+CCTTCACGTA
TAAAACAGGGTCCCCTCCCCCTCTAGGGTCAAAAAAAGAGGTATTTAAGTTTCGGTCAGTTAAAAGTATTGTGATAGCTCCCGCTAACACTGGCAAAGATAAAAGAAGAAGAATGGCTGTTAAAATAACTGATCAGACAAATAGTCTAATTTTTTCTGCTGAAAGGTTTTTTGCTTTAAGATTAATAATTGTAGTAATAAAATTTAAGGCACCTAAAATTGAAGAAATCCCTGCAAGGTGTAAAGAAAAAATTGTTAAGTCTACTGAAGGTCCTGAATGATAAAACGTTGATAAAGGTGGA
+
CCCCCGGGGGGFGGGGGGGGGGGGFGGGGGGGGGGGGGFGGGGGGGGGGGGGGGGGGGGGGGGGGGGGGGGGGGGGGGGGGGGGGGGGGGGGGGGGGGGGGGGGGGGGGGGGGGGGGGDGGGGGGGGGGCFGGGGGGGGGGGGGGGGGGGFGGGGGGGGGGFGFGGGGGGGGGGGGFGFGFGGGGGGGGFGGGGGGFGFGFGFFFFFFFAFFFGFGFDGFGF=AFE:EFF@*?BFFBEFFFBE>EEBBFD>=EFFFFFA?):?6;897;;;9E<AECC?3<CCCE3(6;1*+;57;C34?(
@M70528:330:000000000-K6D4P:1:1102:7018:4959 2:N:0:CTGAGCCGGT+CCTTCACGTA
TAAAACAGGGCTCCCTGTCTCTTATACACATCTGACGCTGCCGACGATACGTGAAGGGTGTAGATCTCGGTGGGCGCCGTCCCCTTAAAAAAAAAAAGATAAAGTAGTAATACTTGCTATTAAATTAAATTACCAGAAAAATAGTCTATTATTTTCTGCTACACAGATATTGGCTGTACACTTGATCATTGTAATATTTAAATTTCATTCACCTGAAATTGCATCACTCCCTACTAATGATATCTAATGAGTCGATCACTATAGCTATTTGTCTACATAGTACACGTGTAGCCAAGTCGTA
+
CCCCCGGGGGCEFGGGCCF<FGA@CFAFCFFF96C,6@@CFGCCCEF:CFGFEFFGDEC:@FAFF@F,C<@7F+,@CCC+++,,:4EA<?<>:+FG:++8,,9,,,,58A,9?,,5,,+:CDA,,:5FA,,,,,,33,,,+,6,3,,97>7;,73,,,5:379,,+,,,7,,,4A5*,,,,73,,7>;3,;<+,=++,+,*,=7:@A+11++*2**),1*,+/9+7008((2*(*+/+++.7)1/).)+)).)0()(0)1)+)1+))))))).1))2*))))-))(.(,,***5((<)48(
@M70528:330:000000000-K6D4P:1:1102:21688:4964 2:N:0:CTGAGCCGGT+CCTTCACGTA
TAAAACAGGGTCCCCTCCCCCTCTAGGGTCAAAAAAAGAGGTATTTAAGTTTCGGTCAGTTAAAAGTATTGTGATAGCTCCCGCTAACACTGGCAAAGATAAAAGAAGAAGAATGGCTGTTAAAATAACTGATCAGACAAATAGTCTAATTTTTTCTGCTGAAAGGTTTTTTGCTTTAAGATTAATAATTGTAGTAATAAAATTTAAGGCACCTAAAATTGAAGAAATCCCTGCAAGGTGTAAAGAAAAAATTGTTAAGTCTACTGAAGGTCCTGAATGATAAAACGTTGATAAAGGTGGA
+
CCCCCGGGGGGGGGGGGGGGGGGGGGGGGGGGGGGGEGGGGGGGGGGGGGGGGGGGGGGGGGGGGGGGGGGGGGGGGGGGGGGGGGGGGGGGGGGGGGGGGGGGGGGGGGGGGGGGGGGGGGGGGGGGGGGGGGGGGGGGGGFGGGGGGFFFGGGGGGGGGGGGGGGGGGGGGGGGFGGGGGGGGGGGGGGGGGGGFFCGFGFFFFFFFFFFFGFGFGGF7>96BCFFF5B4;=>*6;>B9EE6E>@DFB@=BA?B>4=@CFEFF@68@=6)/784>7<EEEC47<9@;7CCF?4>F<?B0
@M70528:330:000000000-K6D4P:1:1102:5600:4967 2:N:0:CTGAGCCGGT+CCTTCACGTA
TAAAACAGGGTCCCCTCCCCCTCTAGGGTCAAAAAAAGAGGTATTTAAGTTTCGGTCAGTTAAAAGTATTGTGATAGCTCCCGCTAACACTGGCAAAGATAAAAGAAGAAGAATGGCTGTTAAAATAACTGATCAGACAAATAGTCTAATTTTTTCTGCTGAAAGGTTTTTTGCTTTAAGATTAATAATTGTAGTAATAAAATTTAAGGCACCTAAAATTGAAGAAATCCCTGCAAGGTGTAAAGAAAAAATTGTTAAGTCTACTGAAGGTCCTGAATGATAAAACGTTGATAAAGGTGGA
+
CCCCCGGGGGGGGGGGGGGGGGGGGGGGGGGGGGGGGGGGGGGGGGGGGGGGGGGGGGGGGGGGGGGGGGGGGGGGGGGGGGEGGGGGGGGGGGGGGGGGGGGGGGGGGGGGGGGGGGGGGAFGGGGGGGGGGGGGGGGGDDGGGGGGGGFGGGGGGGGGGGGGGGGFGGGGGGGGFFFFGGGGGGGGGGGGGFGGFGFGFGFFFFFFFFFFFGFGFGGFGFFBFEDEFEE4>BFF>*>DBFFFFFFFA@BBFFFF7CCCCAEFFF?A<EFF;AEFCDEFFFF49EF@@FF7CCEEEE?60
@M70528:330:000000000-K6D4P:1:1102:8958:4977 2:N:0:CTGAGCCGGT+CCTTCACGTA
TAAAACAGGGTCCCCTCCCCCTCTAGGGTCAAAAAAAGAGGTATTTAAGTTTCGGTCAGTTAAAAGTATTGTGATAGCTCCCGCTAACACTGGCAAAGATAAAAGAAGAAGAATGGCTGTTAAAATAACTGATCAGACAAATAGTCTAATTTTTTCTGCTGAAAGGTTTTTTGCTTTAAGATTAATAATTGTAGTAATAAAATTTAAGGCACCTAAAATTGAAGAAATCCCTGCAAGGTGTAAAGAAAAAATTGTTAAGTCTACTGAAGGTCCTGAATGATAAAACGTTGATAAAGGTGGG
+
CCCCCGGGGGGGGGGGGGGGGGGGGGGGGGGGGGGGGGGGGGGGGGGGGFGGGGGGGGGGGGGGGGCFGGGGGGGGAEFGGGGGGGGGGGGGGGGGGGGGGGGGGGGGGGGGGGGGGGGDFGGGGCFGFGGG<FGGFGGGGGGGDGGGGFFGGGGGGGGGGFGGGGEFGCGGGGGGFGGGGGGGGGGGGGGGGGGGFF7ECCCEFFFFFFFFFGFGFGFFFFCAFFFFA:;AFFFFFG6BBEFF76:BF=BF289F<CFFF=EFGEEFFFE94@A3;7<;7CFC98>@;(*+:?CCGF?0(
@M70528:330:000000000-K6D4P:1:1102:11359:4985 2:N:0:CTGAGCCGGT+CCTTCACGTA
TAAAACAGGGTCCCCTCCCCCTCTAGGGTCAAAAAAAGAGGTATTTAAGTTTCGGTCAGTTAAAAGTATTGTGATAGCTCCCGCTAACACTGGCAAAGATAAAAGAAGAAGAATGGCTGTTAAAATAACTGATCAGACAAATAGTCTAATTTTTTCTGCTGAAAGGTTTTTTGCTTTAAGATTAATAATTGTAGTAATAAAATTTAAGGCACCTAAAATTGAAGAAATCCCTGCAAGGTGTAAAGAAAAAATTGTTAAGTCTACTGAAGGTCCTGAATGATAAAACGTTGAAAAAGGTGGA
+
CCCCCGGGGGGGGGGGGGGGGGGGGGGGGGGGGGGGGGGGGGGGGGGGGGGGGGGGGGGGGGGGGGGGGGGGGGGGGGGGGGGGGGGGGGGGGGGGGGGGGGGGGGEFGGGGFGGGGGGGGGGGGGGGGGGGGGGGGGGGDFFGGGGGGGFGGGGGGGGGGGGGGGGGGGGGGGGGFGGGGGGGGGGGGGGGGGGFAFF7CGFEA?FFFFFFFGF7FAFEGFCEFE@EFEFFFFFFFDEGB>*:AEBBFDFFFFFFCFFFEFFFGFCE3@@F=>EEGGFECFFFFF;36?7+;;025),((
@M70528:330:000000000-K6D4P:1:1102:22430:4988 2:N:0:CTGAGCCGGT+CCTTCACGTA
TAAAACAGGGTCCCCTCCCCCTCTAGGGTCAAAAAAAGAGGTATTTAAGTTTCGGTCAGTTAAAAGTATTGTGATAGCTCCCGCTAACACTGGCAAAGATAAAAGAAGAAGAATGGCTGTTAAAATAACTGATCAGACAAATAGTCTAATTTTTTCTGCTGAAAGGTTTTTTGCTTTAAGATTAATAATTGTAGTAATAAAATTTAAGGCACCTAAAATTGAAGAAATCCCTGCAAGGTGTAAAGAAAAAATTGTTAAGTCTACTGAAGTTCCTGAATGATAAAACGTTGATAAAGGTGGA
+
CCCCCGGGGGGGGGGGGGGGGGGGGGGGGGGGGGGGGGGGGGGGGGGGGGGGGGGGGGGGGGGGGGGGGGGGGGGGGGGGGGGGGGGGGGGGGGGGGGGGGGGGGGGGGGGGGGGGGGGGGGGGGGGGGGGGGGGGGGGGGGGGGGGGGGFGGGGGGGGGGGGFGGGGGGGGGGGGFGGGGGGGGGGGGGGGGGGGFGFGFGFFFFFAFFFFFGFGFGGECFAAACCEFBFAAFD?6FGFFFFFFFFDFF@FFFFFEFFCF=CFGECAE/;757C);@CEEFFFF8;DFFFCFE>E?34?(
@M70528:330:000000000-K6D4P:1:1102:26904:4995 2:N:0:CTGAGCCGGT+CCTTCACGTA
TAAAACAGGGTCCCCTCCCCCTCTAGGGTCAAAAAAAGAGGTATTTAAGTTTCGGTCAGTTAAAAGTATTGTGATAGCTCCCGCTAACACTGGCAAAGATAAAAGAAGAAGAATGGCTGTTAAAATAACTGATCAGACAAATAGTCTAATTTTTTCTGCTGAAAGGTTTTTTGCTTTAAGATTAATAATTGTAGTAATAAAATTTAAGGCACCTAAAATTGAAGAAATCCCTGCAAGGTGTAAAGAAAAAATTGTTAAGTCTACTGAAGGTCCTGAATGATAAAACGTTGATAAAGGTGGA
+
CCCCCGGGGGGGGGGGGGGGGGGGGGGGGGGGGGGGGGGGGGGGGGGGGGGGGGGGGGGGGGGGGGGGGGGGGGGGGGGGGGGGGGGGGGGGFFGGGGGGGGGGGGGGGGGGGGGGGGGGGGGGGGGGGGGGGGGGGGGGGGGGGGGGGG7EGGDFGGGGGGGAE?EFGGGDC8EGFGGGGGGGGGGGGGGFFGGGAGFFEFFEFFFFFFFFFGFG5@FFGF==CEFFFBFAFF@8<FFDEFF6>EB(6223@F?F?=BE?FEFGFC8@@EF8<;30;CEECF93@68@FGFGFFEGFF6(
@M70528:330:000000000-K6D4P:1:1102:19390:5000 2:N:0:CTGAGCCGGT+CCTTCACGTA
TAAAACAGGGTCCCCTCCCCCTCTAGGGTCAAAAAAAGAGGTATTTAAGTTTCGGTCAGTTAAAAGTATTGTGATAGCTCCCGCTAACACTGGCAAAGATAAAAGAAGAAGAATGGCTGTTAAAATAACTGATCAGACAAATAGTCTAATTTTTTCTGCTGAAAGGTTTTTTGCTTTAAGATTAATAATTGTAGTAATAAAATTTAAGGCACCTAAAATTGAAGAAATCCCTGCAAGGTGTAAAGAAAAAATTGTTAAGTCTACTGAAGGTCCTGAATGATAAAACGTTGATAAAGGTGGA
+
CC@CCGGGGGGGGGGGGGGGGGGGGGGGGGGGGGGGGGGGGGGGGGGGGGGGGGGFGGGGGGGGGGGGGGGGGGGGGGGGGGGGGGGGGGGGGGGGGGGGGGGGGGGGGGGGGGGGGGGGGGGGGGGGGGGGGGGGGGGGGGGGGFGGGGFGGGGGGGGGGGGGGGGGGGGGGGGGFGGGGGGGGGGGGGGGGGGGFFFGEEFFFFFFFFFFFGFGFGGFGFCEFFFAF:E4ABDF@*5DEFFFFFDBFFFFFFFFCFF?<CCAF@?3=;;E@A<ECFCFFFEE982;DDDFC?9<C@08(
@M70528:330:000000000-K6D4P:1:1102:26662:5011 2:N:0:CTGAGCCGGT+CCTTCACGTA
TAAAACAGGGTCCCCTCCCCCTCTAGGGTCAAAAAAAGAGGTATTTAAGTTTCGGTCAGTTAAAAGTATTGTGATAGCTCCCGCTAACACTGGCAAAGATAAAAGAAGAAGAATGGCTGTTAAAATAACTGATCAGACAAATAGTCTAATTTTTTCTGCTGAAAGGTTTTTTGCTTTAAGATTAATAATTGTAGTAATAAAATTTAAGGCACCTAAAATTGAAGAAATCCCTGCAAGGTGTAAAGAAAAAATTGTTAAGTCTACTGAAGGTCCTGAATGATAAAACGTTGAAAAAGGTGGA
+
CCCCCGGGGGGGGGGGGGGGGGGGGGGGGGGGGGGGGGGGGFGGGGGGGGGGFGGGGGGGGGGGGGGGGGGGGDFGGGGGGGGGGGGGGGGGGGGGGGGGGGGGGGGGGFGFGGGGGGGGGGGEFGGFGGGGGGGGGGGGCGGGFGGGGGFGGGGGGGG8EF?FGGGGGGGGGGGGFDFFFGGGGGGGGGGGGFGGAFFEA;FFFFFFAFFFFFFGFAF@7FA=AEDEFBBAFB59@8<F@:E+:=BB;BBBBFEF?+89CC?6;3.7<3;A);<9037;<55><@95825+073;=?24(
@M70528:330:000000000-K6D4P:1:1102:12030:5022 2:N:0:CTGAGCCGGT+CCTTCACGTA
TAAAACAGGGGCCCCTCCCCCCCTGGGGTCAAAAAAAAAGGGATTTAAGTTTCGGTCAGTTAAAAGTATTGTGATAGCTCCCGCTAAAACCGGCAAAGAAAAAAGAAAAAGAATGGCTGTTAAAATAAATGATCAGACAAATAGTCTAAATTTTTCTGCGGAAAGGTTTTTTGTTTTAAGATTAAAAATTGTAGTATTAATAATTAATGCACCTAAAATTTAAGAAAATCTTGCAAGGTGTAAAGAAAAAATTTTTAACTCTCATTAAAGTCCTGAATGATTAAACGATGATAAAGGTTGG
+
@CCCC<,C<C+@FEE,6BCEGCDC,:CF76;CFFGEF7C,,,99CFEF,B,,<@F6BC8CF,CFGDC<A,,CE,,?<9,<,C+4>+C,E98:++84EB<,=DFE@B<,A>+AA<?,33=BFD,FFBFGD9,33,E,,,=,=,=,,5<=F,+5@DG,@:,**@;FG>C9CFFGCD,D;;,9B,,7>,<;BF,4+1=++,+1*5+118;+1;6=)0)0*09(++1):>((1()1+)71/C9+-)69))1(812(,*-91;*))1.*<4).)...64<2D>4>))).))((42CF74))+)).(
@M70528:330:000000000-K6D4P:1:1102:12609:5025 2:N:0:CTGAGCCGGT+CCTTCACGTA
TAAAACAGGGTCCCCTCCCCCTCTAGGGTCAAAAAAAGAGGTATTTAAGTTTCGGTCAGTTAAAAGTATTGTGATAGCTCCCGCTAACACTGGCAAAGATAAAAGAAGAAGAATGGCTGTTAAAATAACTGATCAGACAAATAGTCTAATTTTTTCTGCTGAAAGGTTTTTTGCTTTAAGATTAATAATTGTAGTAATAAAATTTAAGGCACCTAAAATTGAAGAAATCCCTGCAAGGTGTAAAGAAAAAATTGTTAAGTCTACTGAAGGTCCTGAATGATAAAACGTTGATAAAGGTGGA
+
CCCCCGGGGGGGGGGGGGGGGGGGGGGGGGGGGGGGGGGGGGGGGGGGGGGGGGGGGGGGGGGGGGGGGGGGGGGGGGGGGGGGGGGGGGGGGGGGGGGGGGGGGGGGGGGGGGGGFGDFGGGGGGGGGGGGGGGGGGGGGGCFGGGGGGFGGGGGGGGGGGGGGGGGCEGGGGGGFGGGGGGGGGGGGGGGGGGGFGFGFGFFFFF?F6AFFGFCFAEEGFFFFECEFE=AFBDFBE:DEFEFEFBDFFFFFFFF<AFEFFFFGFCEEFEEFA4CFDEEFFEEFF@DFFG::C>EG@7<(
@M70528:330:000000000-K6D4P:1:1102:25075:5042 2:N:0:CTGAGCCGGT+CCTTCACGTA
TAAAACAGGGTCCCCTCCCCCTCTAGGGTCAAAAAAAGAGGTATTTAAGTTTCGGTCAGTTAAAAGTATTGTGATAGCTCCCGCTAACACTGGCAAAGATAAAAGAAGAAGAATGGCTGTTAAAATAACTGATCAGACAAATAGTCTAATTTTTTCTGCTGAAAGGTTTTTTGCTTTAAGATTAATAATTGTAGTAATAAAATTTAAGGCACCTAAAATTGAAGAAATCCCTGCAAGGTGTAAAGAAAAAATTGTTAAGTCTACTGAAGGTCCTGAATGATAAAACGTTGATAAAGGTGGA
+
CCCCCGGGGGGGGGGGGGGGGGGGGGGGGGGGGGGGGGGGGGGGGGGGGGGGGGGGGGGGGGGGGGGGGGGGGGGGGGGGGGGGGGGGGGGGGGGGFGGGGGGGGGGGGDGGGGFGGGGGGGGGGGGGGGGGGGGGGGGGGGGGGGGFGGFGGGGGGGGGGGGGGDGGGGGGGGGGFFGFGGGGGGGFFGGGGGGG?FFC=EEFFFCFFFFA>>FCFCGFGFEFFFF@:BBAABB9>5DE3676AEB@ADBFBFFA@=FEE=C6<)))7=@EEEEE6+6)5?5CCE6@31*+;5));7??(
@M70528:330:000000000-K6D4P:1:1102:13393:5044 2:N:0:CTGAGCCGGT+CCTTCACGTA
TAAAACAGGGTCCCCTCCCCCTCTAGGGTCAAAAAAAGAGGTATTTAAGTTTCGGTCAGTTAAAAGTATTGTGATAGCTCCCGCTAACACTGGCAAAGATAAAAGAAGAAGAATGGCTGTTAAAATAACTGATCAGACAAATAGTCTAATTTTTTCTGCTGAAAGGTTTTTTGCTTTAAGATTAATAATTGTAGTAATAAAATTTAAGGCACCTAAAATTGAAGAAATCCCTGCAAGGTGTAAAGAAAAAATTGTTAAGTCTACTGAAGGTCCTGAATGATAAAACGTTGATAAAGGTGGA
+
CCCCCGGGGGGGGGGGGGGGGGGFFGGGGGGGGGGGGGGGGGGGGGGGGFGGGGGGGGGGFGGGGGGGGGGGGGGGGGGGGGGGGGGGGGGGGGGGGGGGGGGGGCGGGGGGGGGGGGGFGGGGGGGGGGGGGGGGGGGGGGGGGGGGGGFGGGGGGGGGGGGGGGGGGGGGGGFGFGGGGGGGGGGGGGGGGGGGFGCGFGFFFFFFFFFFFGFGFGGEFFFFFFFEFBEAFFFFE>9DEFFFFFFFFFFDFFFFEFB?CFFFGFE=8@EEFAECDC<<ECFFFF9810:;DFEFGEF6(
@M70528:330:000000000-K6D4P:1:1102:13255:5048 2:N:0:CTGAGCCGGT+CCTTCACGTA
TAAAACAGGGTCCCCTCCCCCTCTAGGGTCAAAAAAAGAGGTATTTAAGTTTCGGTCAGTTAAAAGTATTGTGATAGCTCCCGCTAACACTGGCAAAGATAAAAGAAGAAGAATGGCTGTTAAAATAACTGATCAGACAAATAGTCTAATTTTTTCTGCTGAAAGGTTTTTTGCTTTAAGATTAATAATTGTAGTAATAAAATTTAAGGCACCTAAAATTGAAGAAATCCCTGCAAGGTGTAAAGAAAAAATTGTTAAGTCTACTGAAGGTCCTGAATGATAAAACGTTGATAAAGGTTGA
+
CCCCCGGGGGGGGGGGGGGGGGGGGGGGGGGGGGGGGGGGGGGGGGGGGGFGGGGGGGGGGGGGGGGGGGGGGGGGGGGGGGGGGGGGGGGGGGGGGGGGGGGGGGGGGGGGGGGGGGDFGGGGGGGGGGGGGGGGGGGGGGGGGGGGGGFGGGGGGGGGGGGGGGGGGGGGGGGGFGGGGGGGGGGGGGGGGGGGFGFGEGFEFFFFFFFFFFFGFGFFGFEFFFBEF>EAFF@F>5>>7>FFEEF3FB>==FFFCFFFEAEFDEEF@FFFEFEECDCEEEE<C<;@@DDCFEFFF<)((
@M70528:330:000000000-K6D4P:1:1102:5862:5050 2:N:0:CTGAGCCGGT+CCTTCACGTA
TAAAACAGGGTCCCCTCCCCCTCTAGGGTCAAAAAAAGAGGTATTTAAGTTTCGGTCAGTTAAAAGTATTGTGATAGCTCCCGCTAACACTGGCAAAGATAAAAGAAGAAGAATGGCTGTTAAAATAACTGATCAGACAAATAGTCTAATTTTTTCTGCTGAAAGGTTTTTTGCTTTAAGATTAATAATTGTAGTAATAAAATTTAAGGCACCTAAAATTGAAGAAATCCCTGCAAGGTGTAAAGAAAAAATTGTTAAGTCTACTGAAGGTCCTGAATGATAAAACGTTGATAAAGGTGGA
+
CCCCCGGGGGGGGGGGGGGGGGGGGGGGGGGGGGGGGGGGGGGGGGGGGGGGGGGGGGGGFGGGGGGGGGGGGGGGGFGGGGEDGGGGGGFGGGGEGGGGGGGGGGFGGGGGGGGGGGGGGGGGGGGGGGGGGGGGGGGD=9DGCFGGGGFGGGGFGGGGGF9FGFFGGGG>EGGGFGGGGGGGGGGGGGGGGGGGFGFGFGFFFCCFFFFFFGF?AECEGFE5B@CCFBF>FDDFBCFFFFFF<CBBA=5BFFFC?BAE5FEFF@C@@EEA79<E;DFFFFFC6<B@@?CCF?EFFF::0
@M70528:330:000000000-K6D4P:1:1102:6538:5058 2:N:0:CTGAGCCGGT+CCTTCACGTA
TAAAACAGGGTCCCCTCCCCCTCTAGGGTCAAAAAAAGAGGTATTTAAGTTTCGGTCAGTTAAAAGTATTGTGATAGCTCCCGCTAACACTGGCAAAGATAAAAGAAGAAGAATGGCTGTTAAAATAACTGATCAGACAAATAGTCTAATTTTTTCTGCTGAAAGGTTTTTTGCTTTAAGATTAATAATTGTAGTAATAAAATTTAAGGCACCTAAAATTGAAGAAATCACTGCAAGGTGTAAAGAAAAAATTGTTAAGTCTACTGAAGGTCCTGAATGATAAAACGTTGATAAAGGTGGA
+
CCCCCGGGGGGGGGGGGGGGGGGFGGGGGGGGGGGGGGGGGGGGGGGGGGGGGGGGGGGGGFGGGGGGGGGGGGGGGGGGGGGGGGGGGGGCFFGGGFFBEFGGGGGGGGGGGFFFGDDCGGGG9FGGGGGGGGGGGGGGGGGDGCFGGGFEFGEFGGGGGCFGGDDFFFGGGGGGFGGGGGGGGGGGGGGGFGGGAFFE<FA@FFFFFFFFFCACFFFB7BC;C@CEC*<FFE=@:*>7>EFBEA@BF>2>BA@F5==CEACCE<7<34=AE<FF*+9)7997.7;337::179977(:(
@M70528:330:000000000-K6D4P:1:1102:10094:5061 2:N:0:CTGAGCCGGT+CCTTCACGTA
TAAAACAGGGTCCCCTCCCCCTCTAGGGTCAAAAAAAGAGGTATTTAAGTTTCGGTCAGTTAAAAGTATTGTGATAGCTCCCGCTAACACTGGCAAAGATAAAAGAAGAAGAATGGCTGTTAAAATAACTGATCAGACAAATAGTCTAATTTTTTCTGCTGAAAGGTTTTTTGCTTTAAGATTAATAATTGTAGTAATAAAATTTAAGGCACCTAAAATTGAAGAAATCCCTGCAAGGTGTAAAGAAAAAATTGTTAAGTCTACTGAAGGTCCTGAATGATAAAACGTTGATAAAGGTGGA
+
CCCCCGGGGGGGGGGGGGGGGGGGGGGGGGGGGGGGGGGGGGGGGGGGGGGGGGGGGGGGGGGGFGGGGGGGGGGGGGGGGGDGGGGGGGGGGGGGGGGGFGGGGGGGGFGFFGGGGGGGGGGGGGFFGGGGFGGFGGGGGGFGFGGGGGFGGFGGGGGGGFGGGFFFGGGGGGGGFGGGCGGGGGGCDFGGGGGGFGCGFGFFFFFCFFFFFGFGFCE57BC@FFDC+7)@?BBF@CCF;B?F<;B=FB@DBAEFE8CF<AE69=7=@@;7)74C<@?<66);;<0;37CCFE9<CF:?(
@M70528:330:000000000-K6D4P:1:1102:25783:5069 2:N:0:CTGAGCCGGT+CCTTCACGTA
TAAAACAGGGTCCCCTCCCCCTCTAGGGTCAAAAAAAGAGGTATTTAAGTTTCGGTCAGTTAAAAGTATTGTGATAGCTCCCGCTAACACTGGCAAAGATAAAAGAAGAAGAATGGCTGTTAAAATAACTGATCAGACAAATAGTCTAATTTTTTCTGCTGAAAGGTTTTTTGCTTTAAGATTAATAATTGTAGTAATAAAATTTAAGGCACCTAAAATTGAAGAAATCCCTGCAAGGTGTAAAGAAAAAATTGTTAAGTCTACTGAAGGTCCTGAATGATAAAACGTTGATAAAGGTGGA
+
CCCCCGGGGGGGGGGGGGGGGGGGGGGGGGGGGGGGGGGGGGGGGGGGGGGGGGGGGGGGGGGGGGGGGGGGGGGGGDGGGGGGDGGGGGGGGGGGGGGGGGGGGGFGGDFGGGGGGGGGGGG9FGGGGFGGGGGGGGGGGGGGGGGGGGFGGGGGGGGGGGGGGGGGGGGGGGGGFCFGGGGGGDGGGGGGGGGGFCACCCFEFFFFFFFFFGFFF7:ECFEFFFFE+>=AFFFFBFFGBEFA?E=B;923:6@FE88??AC@?).731;>)78391).6??E<)25@FCC@9.>+/8((
@M70528:330:000000000-K6D4P:1:1102:24632:5075 2:N:0:CTGAGCCGGT+CCTTCACGTA
TAAAACAGGGTCCCCTCCCCCTCTAGGGTCAAAAAAAGAGGTATTTAAGTTTCGGTCAGTTAAAAGTATTGTGATAGCTCCCGCTAACACTGGCAAAGATAAAAGAAGAAGAATGGCTGTTAAAATAACTGATCAGACAAATAGTCTAATTTTTTCTGCTGAAAGGTTTTTTGCTTTAAGATTAATAATTGTAGTAATAAAATTTAAGGCACCTAAAATTGAAGAAATCCCTGCAAGGTGTAAAGAAAAAATTGTTAAGTCTACTGAAGGTCCTGAATGATAAAACGTTGATAAAGGTGGA
+
CCCCCGGGGGGGGGGGGGGGGGGGGGGGGGGGGGGGGGGGGGGGGGGGFFGGGGGGGGGGGGGGFGGGGGGGGFGGGGGGGGGGGGGGGGGGGGGGGGGGGGGGGGGGGGGGGGGGGGGGGGGGFGGGGGGGGGGGGGGGGGGGGGGFGGFGFGGGGGGGGGGGGGGGGGGGGGFGFCFGGGGGGGGGGGGGGDGGCFFFFGC@FFFFFFFFFGFGFGC5EFCEFEF@F=@FFFBA=EDGEFEFFE=3?BFF2FCA@=C?CACF@397=(67.4<3237AFC?)7<95@;<1:69C+.46(
@M70528:330:000000000-K6D4P:1:1102:13848:5075 2:N:0:CTGAGCCGGT+CCTTCACGTA
TAAAACAGGGTCCCCTCCCCCTCTAGGGTCAAAAAAAGAGGTATTTAAGTTTCGGTCAGTTAAAAGTATTGTGATAGCTCCCGCTAACACTGGCAAAGATAAAAGAAGAAGAATGGCTGTTAAAATAACTGATCAGACAAATAGTCTAATTTTTTCTGCTGAAAGGTTTTTTGCTTTAAGATTAATAATAGTAGTAATAAAATTTAAGGCACCTAAAATTGAAGAAATCCCTGCAAGGTGTAAAGAAAAAATTGTTAAGTCTACTGAAGGTCCTGAATGATAAAACGTTGATAAAGGTGGA
+
CCCCCGGGGGGGGGGGGGGGGGGGGGGGGGGGGGGGGGGGGFFGGGGGGGGGGGGFGGGGGGGGGGGGGGGGGGGGGGGGGGGGGGGGGGGGGGGGGGGGGGGGGGGGGGGGGGGGGGGFFGGGGGGGGGGGFGGGGGGGGGGGGGGGGGFGGGGGGGCF?FGGGDDGCFGGG8FGDGGGFFGGGGGGGGFFGGGGFGFG=>@EFFFFFFFFFFFGFEFEFFFFC5@EFBEFFFFFF8,2*.:B4>BBFFFFFFFC5FF??@CFC8?EFE;<E9AEFGFE))99;E>;DFGFGEFEF@?:(
@M70528:330:000000000-K6D4P:1:1102:25909:5082 2:N:0:CTGAGCCGGT+CCTTCACGTA
AAAACAGGGTCCCCTCCCCCCCTTGGGTCAAAAAAAGAGGTGTTTAAGTATCGGGTAGTTAAAAATATTGTGAGAGCTCCCCCCAACACTGGCTACGATAAAAAAAGAAGAAAAGCGGTTAAAAAAAAAGAACAGACAAATAGTCTAATTTTTTCTGCTGAAAGATGTTTTTTTTTTAAAGAATTAATTGTATTAATATAATTAAAGGCACCTAAAATTGAAGAAAAACCTCTAAGTTGAAAAAAATCAAAATTTATCATTCCTGAAGATCATTCATGAAATGACAGTGATAAAGATAGGT
+
CBCC,,=;BC,;F<,,BCBF+@+,,,C8,,CECEGG,,6,,,68<,A,,,9<,7+:8B@<<,,<6,,9<,6<,,69<5ADD,>+::,C,55A?,9,+4448DF,@C=D:=<=,,BB+7+3+75,,@@@++@,@:7D6DG@2@+@,@;@,,4,7@37?<:D,>,,,*,25?7***4=)/+4++02+3;2++4++3++1++47+1)1++*)005)*97*2+)+*)./.(.)-()*)-/-+++.)-),4(.1)).)).*)**).*)*+))))))))))-**))-)).4)).))2*7-.)3))()
@M70528:330:000000000-K6D4P:1:1102:7729:5093 2:N:0:CTGAGCCGGT+CCTTCACGTA
TAAAACAGGGTCCCCTCCCCCTCTAGGGTCAAAAAAAGAGGTATTTAAGTTTCGGTCAGTTAAAAGTATTGTGATAGCTCCCGCTAACACTGGCAAAGATAAAAGAAGAAGAATGGCTGTTAAAATAACTGATCAGACAAATAGTCTAATTTTTTCTGCTGAAAGGTTTTTTGCTTTAAGATTAATAATTGTAGTAATAAAATTTAAGGCACCTAAAATTGAAGAAATCCCTGCAAGGTGTAAAGAACAAATTGTTAAGTCTACTGAAGGTCCTGAATGATAAAACGTTGATAAAGGTGGA
+
CCCCCGGGGDGGG8FDCFCGFGGFEECFGGFFGGFGGGGGGGGFGGGGGGGGGD@BFGGGGGGF9FGGG<FFEGGFGGA<E<FEGGGGGGGGG8FEAFGGGGG9ED<FFEEFGGGG8F?>F9E?=FGFGGGGGFFFE?FG8FDFF;CFDFFCF,44E8DCEFF<EGFC9EFGGGG,?EDGFFFFFGGDFGGFGGGGFG<FECFCA;C5:5F6*;FGAEFEGF=BF5CEFE3AF2>99DDFFEEFEEB5A=9:58CF*+197+9=C=<73;4A.4=C6+<EEE6).73;1/>7;<667.5:(
@M70528:330:000000000-K6D4P:1:1102:23008:5093 2:N:0:CTGAGCCGGT+CCTTCACGTA
TAAAACAGGGTCCCCTCCCCCTCTAGGGTCAAAAAAAGAGGTATTTAAGTTTCGGTCAGTTAAAAGTATTGTGATAGCTCCCGCTAACACTGGCAAAGATAAAAGAAGAAGAATGGCTGTTAAAATAACTGATCAGACAAATAGTCTAATTTTTTCTGCTGAAAGGTTTTTTGCTTTAAGATTAATAATTGTAGTAATAAAATTTAAGGCACCTAAAATTGAAGAAATCCCTGCAAGGTGTAAAGAAAAAATTGTTAAGTCTACTGAAGGTCCTGAATGATAAAACGTTGATAAAGGTTGA
+
CCCCCGGGGGGGGGGGGGGGGGGGGGGGGGGGGGGGGGGGGGGGGGGGGGGGGGGGGGGGGGGGGGGGGGGGGGGGGGGGGGGGGGGGGGGGGGGGGGGGGGGGGGGGGGGGGGGGGGGGGGGGGGGGGGGGGGGGGGGGGGGGGGGGGGFGGGGGGGGGGGGGGFFGGGGGGFGGFGGGGGGGGGGGGGGGGGGGFGFGFGFFFFFFFFFFFGFGFGGFGFABFFFE8:=>>B>4>GFFEEEAECFFF=BFFFFFFBFFCCCFF@EE@FFF74<C6;?<559>CEBDFFC+;<<C+/).(
@M70528:330:000000000-K6D4P:1:1102:17613:5097 2:N:0:CTGAGCCGGT+CCTTCACGTA
TAAAACAGGGTCCCCTCCCCCTCTAGGGTCAAAAAAAGAGGTATTTAAGTTTCGGTCAGTTAAAAGTATTGTGATAGCTCCCGCTAACACTGGCAAAGATAAAAGAAGAAGAATGGCTGTTAAAATAACTGATCAGACAAATAGTCTAATTTTTTCTGCTGAAAGGTTTTTTGCTTTAAGATTAATAATTGTAGTAATAAAATTTGAGGCACCTAAAATTGAAGAAATCCCTGCAAGGTGTAAAGAAAAAATTGTTAAGTCTACTGAAGGTCCTGAATGATAAAACGTTGATAAAGGTGGA
+
CCCCCGGGGGGGGGGGGGGGGGGGGGGG@GGGGGGGGGGGGGGGGGGGGGGGGGGGGGGGGGGGGGGGGGGGGGGGGGGGGGGGGGGGGGGGGGGGGGGGGGGGGGGFGGGGGGGGGGGGGGGGGEFGGGGGGGGGGGGGGGFGGGGGGGFFGGGGGGGGGG9FFGGGGGGGGGGGFGDFGFFGGGGGGFGG@CGGFGFGFGFFFFFFAFFFFGFGFC:87BACF@BFFFBAFFFB>:2?@EFF4>BDFF@FFFFF?@CFEACCGF<;@(6>4;AF97<AFFF66@9D;DGCFCCFCBBF(
@M70528:330:000000000-K6D4P:1:1102:15714:5099 2:N:0:CTGAGCCGGT+CCTTCACGTA
TGAAACAGGGTCCCCTCCCCCTCTAGGGTCAAAAAAAGAGGTATTTAAGTTTCGGTCAGTTAAAAGTATTGTGATAGCTCCCGCTAACACTGGCAAAGATAAAAGAAGAAGAATGGCTGTTAAAATAACTGATCAGACAAATAGTCTAATTTTTTCTGCTGAAAGGTTTTTTGCTTTAAGATTAATAATTGTAGTAATAAAATTTAAGGCACCTAAAATTGAAGAAATCCCCGCAAGGTGTAAAGAAAAAATTGTTAAGTCTACTGAAGGTCCTGAATGATAAAACGTTGATAAAGGTGGA
+
CCCCCGGGGGGGGGGGGGGGGGGGGGGGGGGGGGGGGGGGGGGGGGGGGGGGGGGGGGGGGGGGGGGGGGGGGGGGGGGGGGGGGGGGGGGGGGGGGGGGGGGGGGGGGGGGGGGGGGGGGGGGGGGGGGGGGGGGGGGGGG8DEGGGGGFGGGGGGGFFGGGGGGGFFGGGGGGGFGGAEFGGGGGGGGGGGGGGCFF;CGFEFFFFAFAC?FFGFGGEGFE@F@DFFFEFFBADBFFGEEEBCCDDABFFFC<A<;AEEFFFGF<<<8EFEEEC;C<<EFC4>@><BBF>DD><E44?(
@M70528:330:000000000-K6D4P:1:1102:4477:5104 2:N:0:CTGAGCCGGT+CCTTCACGTA
TAAAACAGGGTCCCCTCCCCCTCTAGGGTCAAAAAAAGAGGTATTTAAGTTTCGGTCAGTTAAAAGTATTGTGATAGCTCCCGCTAACACTGGCAAAGATAAAAGAAGAAGAATGGCTGTTAAAATAACTGATCAGACAAATAGTCTAATTTTTTCTGCTGAAAGGTTTTTTGCTTTAAGATTAATAATTGTAGTAATAAAATTTAAGGCACCTAAAATTGAAGAAATCCCTGCAAGGTGTAAAGAAAAAATTGTTAAGTCTACTGAAGGTCCTGAATGATAAAACGTTGATAAAGGTGGA
+
CCCCCGGGGGGGGGGGGGGGGGGGGGFGGGGGGGGGGGGGGGGGGGGGGGGGGGGGGGGGGFGGGGGGGGFGGGGGGDGGFGGGGGGGGGGGGGGGGGGGGGGGGGGGGGGGGGGGGGGFGGGGGGGGGGGGGGGGGGGGFFGGFGGGGGFGGGGC=FGGGGGGGGFG9DDEGGGGFGEC8FGFGFGGGGGGGGGGFGFGFGFEFFFAFFFFFGFGFEGFGFF@FEFFF2>AFFDFFFFFE:EC6EFFFB2:EFFF?FBECFEFF@?74;;E@33C0;CA5<)7;E;@FFG>FFEEGE0?0
@M70528:330:000000000-K6D4P:1:1102:14964:5109 2:N:0:CTGAGCCGGT+CCTTCACGTA
TAAAACAGGGTCCCCTCCCCCTCTAGGGTCAAAAAAAGAGGTATTTAAGTTTCGGTCAGTTAAAAGTATTGTGATAGCTCCCGCTAACACTGGCAAAGATAAAAGAAGAAGAATGGCTGTTAAAATAACTGATCAGACAAATAGTCTAATTTTTTCTGCTGAAAGGTTTTTTGCTTTAAGATTAATAATTGTAGTAATAAAATTTAAGGCACCTAAAATTGAAGAAATCCCTGCAAGGTGTAAAGAAAAAATTGTTAAGTCTACTGAAGGTCCTGAATGATAAAACGTTGATAAAGGTGGA
+
CCCCCGGGGGGGGGGGGGGGGGGGGGGGGGGGGGGGGGGGGGGGGGGGGGGGGGGGGGGGGGGGGGGGGGGGGGGGGGGGGGGGGGGGGGGGGGGGGGGGGGGGGGGGGGGGGGGGGGGGGGGGGFGGGGGGGGGGGGGGGGGGGGGGGGFGDGGGGGGGGGGGGGGGGGGGGGGGFGGGGGGGGGGGGGGGGGGGAFFGFGFFFFFFFFFFFFFFFGGFGFFFF5C@F@FFFFFFEGGGEFF=AE2=6BFDEFFFEBCFCFCFCECAFEEE<A<9;:<<6?E<CE@D@FFDF<>EC@(8(
@M70528:330:000000000-K6D4P:1:1102:8609:5118 2:N:0:CTGAGCCGGT+CCTTCACGTA
TAAAACAGGGTCCCCTCCCCCTCTAGGGTCAAAAAAAGAGGTATTTAAGTTTCGGTCAGTTAAAAGTATTGTGATAGCTCCCGCTAACACTGGCAAAGATAAAAGAAGAAGAATGGCTGTTAAAATAACTGATCAGACAAATAGTCTAATTTTTTCTGCTGAAAGGTTTTTTGCTTTAAGATTAATAATTGTAGTAATAAAATTTAAGGCACCTAAAATTGAAGAAATCCCTGCAAGGTGTAAAGATAAAATCGTTAATTCTACTGAAGGTCTTGACTGATAAACCGTTAATAACGGTGGA
+
BCB,CG,,EFCCCCFGF@BFGGEG@CF<FG@66,CC6@@E<CFAC<?<6,<<C6+686666,96CCC@FCFGCA@@<B@?FGCGGDC<FEFA===C,BFGGAAAFEFGEB8AAFF<FEDFEFCF=F?F?FC,AEF8EG<E=DF9A=F;E;C@4A4F@=@45@@F,=399D8>>D,@;F82BCEFD,@+3@A=+@++1@=:>,3)==+<60090;?*;,:),+33+=@AFEFF*4<*91221*/=6;**+/05()0/()+//+8BA35=76@9)))1*;;)956)),6(((*++1)(/(-,(
@M70528:330:000000000-K6D4P:1:1102:17142:5126 2:N:0:CTGAGCCGGT+CCTTCACGTA
TAAAACAGGGTCCCCTCCCCCTCTAGGGTCAAAAAAAGAGGTATTTAAGTTTCGGTCAGTTAAAAGTATTGTGATAGCTCCCGCTAACACTGGCAAAGATAAAAGAAGAAGAATGGCTGTTAAAATAACTGATCAGACAAATAGTCTAATTTTTTCTGCTGAAAGGTTTTTTGCTTTAAGATTAATAATTGTAGTAATAAAATTTAAGGCACCTAAAATTGAAGAAATCCCTGCAAGGTGTAAAGAAAAAATTGTTAAGTCTACTGAAGGTCCTGAATGATAAAACGTTGATAAAGGTGGA
+
CCCCCGGGGGGGGGGGGGGGGGGGGGGGGGGGGGGGGGGGGGGGGGFGGGFFFGGGDGGGGGGGGGGGGGGGGFDGGGGGGGGGDGGGGGGGGGGGGGGGGGGGGGGGGGGGGGFGGGGGFGGFGFGGGGGFGGGGGGGGGGDFFGFFGGFGGGGGAFFFDGGGGGFFFFFGGFGFFGGGGGGFGGGGGGGGGFFGFGFFEEFFFFFFF?FFFGFGFA:57@A@FEDFFBE4ADDFF59DBEE>EF2@A5>BFFFFCCFECFEFFE<7=EEF774;9:3=<<37C<BF@;7;D?EFG3(4(
@M70528:330:000000000-K6D4P:1:1102:21151:5142 2:N:0:CTGAGCCGGT+CCTTCACGTA
TAAAACAGGGTCCCCTCCCCCTCTAGGGTCAAAAAAAGAGGTATTTAAGTTTCGGTCAGTTAAAAGTATTGTGATAGCTCCCGCTAACACTGGCAAAGATAAAAGAAGAAGAATGGCTGTTAAAATAACTGATCAGACAAATAGTCTAATTTTTTCTGCTGAAAGGTTTTTTGCTTTAAGATTAATAATTGTAGTAATAAAATTTAAGGCACCTAAAATTGAAGAAATCCCTGCAAGGTGTAAAGAAAAAATTGTTAAGTCTACTGAAGGTCCTGAATGATAAAACGTTGATAAAGGTGGA
+
CCCCCGGGGGGGGGGGGGGGGGGGGGGGGGGGGGGGGGGGGGGGGGGGGGGGGGGGGGGGGGGGGGGGGGGGGGGGGGGGGGGGGGGGGGGGGGGGGGGGGGGGGGGGGGGGGGGGGGGGGGGGGGGGGGGGGGGGGGGGGGGGGGGGGGFGGGGGGGGGGGGGGGGGGGGGGGGGFGGFGGGGGGGGGGGGGGGGFFFGFGFFFFFFFFFFFGFGFGGFGF@EFB@AFBEFFFFFEFFB36A9AEB2ADFFFFCFCFAEFFF=CE?E@EFFFFEFGCEEEEECC37831::C<9CC@:?(
@M70528:330:000000000-K6D4P:1:1102:8596:5153 2:N:0:CTGAGCCGGT+CCTTCACGTA
TAAAACAGGGTCCCCTCCCCCTCTAGGGTCAAAAAAAGAGGTATTTAAGTTTCGGTCAGTTAAAAGTATTGTGATAGCTCCCGCTAACACTGGCAAAGATAAAAGAAGAAGAATGGCTGTTAAAATAACTGATCAGACAAATAGTCTAATTTTTTCTGCTGAAAGGTTTTTTGCTTTAAGATTAATAATTGTAGTAATAAAATTTAAGGCACCTAAAATTGAAGAAATCCCTGCAAGGTGTAAAGAAAAAATTGTTAAGTCTACTGAAGGTCCTGAATGATAAAACGTTGATAAAGGTGGA
+
CCCCCGGGGGGGGGGGGEGGGGGGGGGGGGGGGGGGGGGGGGGGGGGGGGGGGGGGGGGGGGGGGGGGGGGGGGGGGGGGGGGGGGGGGGGGGGGFGGGGGGGFGGFGGGGGGGGGGGGFEGGFGGGGGGGGGGGGGGFGFGGGGGGGGGFGF<CGGGGCFGFFFFDGFGCEGGGFFF,AFGGGGFGFGGGGGGGGFGFGAEF@FFFFFFF6FGFGFGGFG6ACFEFF>EEAF>FFEFGC9BEAEFFBFB@D288A<1=?EFEFGFC4@@;<7AAE2C?8?E3>33:@;?C7:7)99@??(
@M70528:330:000000000-K6D4P:1:1102:23149:5156 2:N:0:CTGAGCCGGT+CCTTCACGTA
TAAAACAGGGTCCCCTCCCCCTCTAGGGTCAAAAAAAGAGGTATTTAAGTTTCGGTCAGTTAAAAGTATTGTGATAGCTCCCGCTAACACTGGCAAAGATAAAAGAAGAAGAATGGCTGTTAAAATAACTGATCAGACAAATAGTCTAATTTTTTCTGCTGAAAGGTTTTTTGCTTTAAGATTAATAATTGTAGTAATAAAATTTAAGGCACCTAAAATTGAAGAAATCCCTGCAAGGTGTAAGGAAAAAATTGTTAAGTCTACTGAAGGTCCTGAATGATAAAACGTTGATAAAGGTGGA
+
CCCCCGGGGGGGGGGGGGGGGGGGGGGGGGGGGGGGGGGGGGGGGGGGGGGGGGGGGGGGGGGGGGGGGGGGGGGGGGGGGGGGDGEGGGGGGGGGFGGGGGGGGGGGGGGGGGGGGGGGGGGGGGGGGFGGGGGGGGGGGGGGGGGGCFFGFFGGGGGGGGGFGGGDEGGGGGGGFGGGGGGGGGGGGGGGGCFFFGFGAEF@FFFFFFFFFGFGFFFFGFAEFEFFF24FFFFFBGEG>EF+8@@EF59B=FEF7:=?EFEACECA3;@E734C;:<EFEFEC@63;0*2;74;F.3:(
@M70528:330:000000000-K6D4P:1:1102:16415:5169 2:N:0:CTGAGCCGGT+CCTTCACGTA
TAAAACAGGGTCCCCTCCCCCTCTAGGGTCAAAAAAAGAGGTATTTAAGTTTCGGTCAGTTAAAAGTATTGTGATAGCTCCCGCTAACACTGGCAAAGATAAAAGAAGAAGAATGGCTGTTAAAATAACTGATCAGACAAATAGTCTAATTTTTTCTGCTGAAAGGTTTTTTGCTTTAAGATTAATAATTGTAGTAATAAAATTTAAGGCACCTAAAATTGAAGAAATCCCTGCAAGGTGTAAAGAACAAATTGTTAAGTCTACTGAAGGTCCTGAATGATAAAACGTTGATAAAGGTGGA
+
CCCCCGGGGGGGGGGGGGGGGGGGGGGGGGGGGGGGGGGGGGGGGGGGGGGGGGGGGGGGGGFGGGGGGGGGGGGGGGGGGGGGGGGGGGGGGFGGGGGGGGGGGGGGGGGGGGGGGGGGGGGGGGGGGGGGGGGGGGGGFGFGGGGGCFFGGGGGGGGGGGGGGGGGGGGGGGGGFFGGFGGGGGGGGGGGGGGGCEFACFFFFFFFAFFFFGFFFFGFGF;CF@CEFFFAFFFFFGGGFFCA?C=(;:=4CFFFECAE?FECF:<AE3574@<ECFE<3CC)9=9=@D>CC3>CE@F?(
@M70528:330:000000000-K6D4P:1:1102:14137:5197 2:N:0:CTGAGCCGGT+CCTTCACGTA
TAAAACAGGGTCCCCTCCCCCTCTAGGGTCAAAAAAAGAGGTATTTAAGTTTCGGTCAGTTAAAAGTATTGTGATAGCTCCCGCTAACACTGGCAAAGATAAAAGAAGAAGAATGGCTGTTAAAATAACTGATCAGACAAATAGTCTAATTTTTTCTGCTGAAAGGTTTTTTGCTTTAAGATTAATAATTGTAGTAATAAAATTTAAGGCACCTAAAATTGAAGAAATCCCTGCAAGGTGTAAAGAAAAAATTGTTAAGTCTACTGAAGGTCCTGAATGATAAAACGTTGATAAAGGTGGA
+
CCCCCGGGGGGGGGGGGGGGGGGGGGGGGGGGGGGGGGGGGGGGGGGGGGGGGGGGGGGGGGFGGGGGGGGGGCGGGGGGGGGGGGGGGGFGGFDCGGGGGFGGGGFFGFGGAFGGGGGGGGGDGGGGGGGFFGGEGGG?FGGGGGGGGGFGGGDGGGGGGGGFGGGGGGGGGGGGFGDFGGGGGGGGGGGGGGGGFFFC@FFEFFFFFFFFFGFG*@F@GFFFF5CEF>EFFF=;;;>>7><CFF256>@@BAEF<=BCFAEF<@37@1=)3>EC*17=CC3)7736@;*+;?CCFF?F0
@M70528:330:000000000-K6D4P:1:1102:6939:5211 2:N:0:CTGAGCCGGT+CCTTCACGTA
TAAAACAGGGTCCCCTCCCCCTCTAGGGTCAAAAAAAGAGGTATTTAAGTTTCGGTCAGTTAAAAGTATTGTGATAGCTCCCGCTAACACTGGCAAAGATAAAAGAAGAAGAATGGCTGTTAAAATAACTGATCAGACAAATAGTCTAATTTTTTCTGCTGAAAGGTTTTTTGCTTTAAGATTAATAATTGTAGTAATAAAATTTAAGGCACCTAAAATTGAAGAAATCCCTGCAAGGTGTAAAGAAAAAATTGTTAAGTCTAATGAAGGTCCTGAATGATAAAACGTTGATAAAGGTGGA
+
CCCCCGGGGGGGGGGFGEEGGGGGGGGGGGFFFGGGGGGGGGGGGGGGFFGGGGGGDGFFFFGGFGGGGGGFGGGGGGG?6<C::CCFFFFD=EGGGGGGGGGFGCFFFGGGGGGGGGGGGFGAFFGGGGGGGGGGGGGGGGGGGGEGDGFGGF>FGGCEGFGGGGDFGGGEEGGGFGGGGEGGFDF9FGGEGGFFFGFFAFF5CFCAFFF;FFACFGGBGFEEF@CCABF4ABDFEGGFEEEFEEDDFB93=F?FCC+7?+9@CCCC33@).78EFGEFFFEEE;:/6(/:C6<EFEFF0
@M70528:330:000000000-K6D4P:1:1102:21398:5219 2:N:0:CTGAGCCGGT+CCTTCACGTA
TAAAACAGGGTCCCCTCCCCCTCTAGGGTCAAAAAAAGAGGTATTTAAGTTTCGGTCAGTTAAAAGTATTGTGATAGCTCCCGCTAACACTGGCAAAGATAAAAGAAGAAGAATGGCTGTTAAAATAACTGATCAGACAAATAGTCTAATTTTTTCTGCTGAAAGGTTTTTTGCTTTAAGATTAATAATTGTAGTAATAAAATTTAAGGCACCTAAAATTGAAGAAATCCCTGCAAGGTGTAAAGAAAAAATTGTTAAGTCTACTGAAGGTCCTGAATGATAAAACGTTGATAAAGGTGGA
+
CCCCCGGGGGGGGGGGGGGGGGGGGGGGGGGGGGGGGGGGGGGGGGGGGGGGGGGGGGGGGGGGGGGGGGGGGGGGGGGGGGGGGGGGGGGGGGGGGGGGGGGGGGGGGGGGGGGGGGGGGGGGGGGGGGGGFGGGGGGG6E?EGFGGGGFGGGGGGGGGGAFGGGGGGGGGGGGGFGGGGGGGGGGGGGFGGGGGFFFGFGFFFFFFFFFFFGFGFGGFGFFFFF@EF=EFFDFFECDFEE?9>C:=FD>BFFFFEFFFFF?+><<<=@@E=EFFGGFFFCFE><>@@FC@FEEFF=BF(
@M70528:330:000000000-K6D4P:1:1102:4829:5220 2:N:0:CTGAGCCGGT+CCTTCACGTA
TAAAACAGGGTCCCCTCCCCCTCTAGGGTCAAAAAAAGAGGTATTTAAGTTTCGGTCAGTTAAAAGTATTGTGATAGCTCCCGCTAACACTGGCAAAGATAAAAGAAGAAGAATGGCTGTTAAAATAACTGATCAGACAAATAGTCTAATTTTTTCTGCTGAAAGGTTTTTTGCTTTAAGATTAATAATTGTAGTAATAAAATTTAAGGCACCTAAAATTGAAGAAATCCCTGCAAGGTGTAAAGAAAAAATTGTTAAGTCTACTGAAGGTCCTGAATGATAAAACGTTGATAAAGGTGGA
+
CCCCCGGGGGGGGGGGEFGGGD,ECFGGCGGGGAFGGGFGGGGGGGGGGFGGACD@BCFEECGFFEGGCGGGFGGGGCFGGGGDECCGG@<EFGGGGGGGGGGGGGCFGGG:EFFFGGGFFEFGGGGGFFEGFDFFDGGGFGGGFGDFGGFF=FG,@;DCDFFFGGCDCDCECDAFFFDFGGCB,CDCFGCEGFDG;ECFEGF@77C?AC699FC>AFGFGF@EF=:AFB@FA95?:*549>EFC:7(;>95(8@C*48>3@C+CECE@E3.7EAC4+.77<))7=91307@C74)>=:60
@M70528:330:000000000-K6D4P:1:1102:21194:5227 2:N:0:CTGAGCCGGT+CCTTCACGTA
TAAAACAGGGTCCCCTCCCCCTCTAGGGTCAAAAAAAGAGGTATTTAAGTTTCGGTCAGTTAAAAGTATTGTGATAGCTCCCGCTAACACTGGCAAAGATAAAAGAAGAAGAATGGCTGTTAAAATAACTGATCAGACAAATAGTCTAATTTTTTCTGCTGAAAGGTTTTTTGCTTTAAGATTAATAATTGTAGTAATAAAATTTAAGGCACCTAAAATTGAAGAAATCCCTGCAAGGTGTAAAGAAAAAATTGTTAAGTCTACTGAAGGTCCTGAATGATAAAACGTTGATAAAGGTGGA
+
CCCCCGGGGGGGGGGGGGGGGGGGGGGGGGGGGGGGGGGGGGFGGGGGGGGGGGGGGGGGGGGGFGGGGGGGGGGGGGGGGGGGGGGGGGGGGGGGGGGGGGGGGGGGGGGGGGGGGGGGGGGGGGGGGGGGGGGGGGGGGG?FGGGGGGFGGFGGGGGGGGGGGGGGGGGGGGGGFGFGGGGGGGGGGGGGGGGGFGFGFGACFFFFFFFFFGFGFGGFGFEFF@DFF=EFFFFFEFDDEEFFFF2@FB=DEFEFEFFCFFFFGF<EEFE9@A8CC7CAEEF9C<9@FDDC@5;EGFFB(
@M70528:330:000000000-K6D4P:1:1102:7223:5234 2:N:0:CTGAGCCGGT+CCTTCACGTA
TAAAACAGGGTCCCCTCCCCCTCTAGGGTCAAAAAAAGAGGTATTTAAGTTTCGGTCAGTTAAAAGTATTGTGATAGCTCCCGCTAACACTGGCAAAGATAAAAGAAGAAGAATGGCTGTTAAAATAACTGATCAGACAAATAGTCTAATTTTTTCTGCTGAAAGGTTTTTTGCTTTAAGATTAATAATTGTAGTAATAAAATTTAAGGCACCTAAAATTGAAGAAATCCCTGCAAGGTGTAAAGAAAAAATTGTTAAGTCTACTGAAGGTCCTGAATGATAAAACGTTGATAAAGGTGGG
+
CCCCCGGGGGGGGGGGGGGGGGGGGGGGGGGGGGGGGGGGGGGGGGGGGGGGGGGGGGGGGGGGGGGGGGGGGGGGGGGFGGGGGGGGFGGGGGGGGGGGGFGGGGGGGGGGGGGGGGDEFGGGGGGGGGGGGGGGGGGGGGGGGGGGGGFGGCCFGGGGGGGFFGGGGGGGG8FGFGFGGGGGFGGGGGGGGGGGFGFFEGFEFFFFFFFFFFA;FFGFGFEFFBCEFBEFFFFF=CEGFFEBEE=267>>@FEFEFCEEFFFG@)/7=EF33<CDF?AEE<3CE15;1>CFECEFFFF(
@M70528:330:000000000-K6D4P:1:1102:4318:5235 2:N:0:CTGAGCCGGT+CCTTCACGTA
TAAAACAGGGTCCCCTCCCCCTCTAGGGTCAAAAAAAGAGGTATTTAAGTTTCGGTCAGTTAAAAGTATTGTGATAGCTCCCGCTAACACTGGCAAAGATAAAAGAAGAAGAATGGCTGTTAAAATAACTGATCAGACAAATAGTCTAATTTTTTCTGCTGAAAGGTTTTTTGCTTTAAGATTAATAATTGTAGTAATAAAATTTAAGGCACCTAAAATTGAAGAAATCCCTGCAAGGTGTAAAGAAAAAATTGTTAAGTCTACTGAAGGTCCTGAATGATAACACGTTGATAAAGGTGGA
+
CCCCCGGGGGGGGGGGGGGGGGDFFFFGGGGGGGGGGGGFGGGGGGGGGGGGFFEFGGGGGGGGGGGGGGFGGGGGGFFGFGGGGGGFFFDGGGGFGGGGGGGDFDFFFGGFFFFGGGGGGCFFGGFGGGGGGFGGGGGGDFFGGGGFGGFGGFGFGGGAFFFGGGGGCEFGGGGGFFFGFFGFGGGGGGFGGFGGFGFEEGFFFFFFAFA9*;6*@AFEGCE@FE5EF2BAFFBA.*>DEBE@EFB=F9>==A?F*=@/9AEFGF<AF1=E3AEF6C?EECC)/5(//,*2:7>CG40:(
@M70528:330:000000000-K6D4P:1:1102:14896:5240 2:N:0:CTGAGCCGGT+CCTTCACGTA
TAAAACAGGGTCCCCTGTCTCTTATACACATCTGACGCTGCCGACGATACGTGAAGGGTGTAGATCTCGGTGGTCGCCGTATCATTAAAAAAAAAAAAAACACAAAAAACAAGGTAGGGGGACAGTGCCTCACAGCAAAAAACACAATGTGCGATAAATAACATGTCTGACGCACTTGTCAAGAGACACCTATGACGTGTAATCGTGTAAGTACGAAGAGCGTGCTACATGTATTACTGGTAATTTGTTAGCACCATGTGTACCACTCTGTTACTTCCAACGAGGTCGTCACATTACTATT
+
CCCCCGGGGGGGGGGGGGGGGGGCGGGGGGGGGGGGFGGGGGGGGGGGGGGGG@FGGGGGGGGGGGGGGGFGGGGGGEEFE9EFGGFGGFFGGG=C44>+8,,>+4,+3+,,3,5,,+++85+5+,,,,,3,53,,,,,,*30,641,,,+,4****,,,,,,711,,,,,***/*)01=+5+,2***+12+++222*)+(+3)8))001*1*0)9)2*(0)(()())*))1*.)*)0++-))*).)-..--)/())*0))*)*+).,)).)))-)*0)).((-(((,((***)))+-)))
@M70528:330:000000000-K6D4P:1:1102:4333:5251 2:N:0:CTGAGCCGGT+CCTTCACGTA
TAAAACAGGGTCCCCTCCCCCTCTAGGGTCAAAAAAAGAGGTATTTAAGTTTCGGTCAGTTAAAAGTATTGTGATAGCTCCCGCTAACACTGGCAAAGATAAAAGAAGAAGAATGGCTGTTAAAATAACTGATCAGACAAATAGTCTAATTTTTTCTGCTGAAAGGTTTTTTGCTTTAAGATTAATAATTGTAGTAATAAAATTTAAGGCACCTAAAATTGAAGAAATCCCTGCAAGGTGTAAAGAAAAAATTGTTAAGTCTACTGAAGTTCCTGAATGATAAAACGTTGATAAAGGTGGA
+
CCCCCGGGGGGGGGGGGGGGGGGGGGGGGGGGGGGGGGGGGGGGGGGFGGGGGGGGGGGGGGGGGGGGGGGGGGGGGGGGFGGGGGGGGGGGGGGGFGGGGGGGGGGGGGGGGGGGGGGFGCFGFGGGGGGGFGGGGGGGFFGGFGGGGGFGFGGFAEGGGFGGGGFGGGGGGGGGFGGGGGGGGCGGGGGGGGGGFGFGCGFFFFFAAFFFFGFGFGGFGFA5BE:AFFEFFFBABCGFEEFFEFF=FB5BEFFFFFFF<FEFGFEEE)?ECECFFGF@EFF96=@@@@F@CCEC7=@<(
@M70528:330:000000000-K6D4P:1:1102:16343:5257 2:N:0:CTGAGCCGGT+CCTTCACGTA
TAAAACAGGGTCCCCTCCCCCTCTAGGGTCAAAAAAAGAGGTATTTAAGTTTCGGTCAGTTAAAAGTATTGTGATAGCTCCCGCTAACACTGGCAAAGATAAAAGAAGAAGAATGGCTGTTAAAATAACTGATCAGACAAATAGTCTAATTTTTTCTGCTGAAAGGTTTTTTGCTTTAAGATTAATAATTGTAGTAATAAAATTTAAGGCACCTAAAATTGAAGAAATCCCTGCAAGGTGTAAAGAAAAAATTGTTAAGTCTACTGAAGGTCCTGAATGATAACACGTTGATAAAGGTGGA
+
CCCCCGGGGGGGGGGGGGGGGGGGFGGGGGGGGGGGGGGGGGGGGGGGGGGGGGGGGGGGGGGGGGGGGGGGGGGGGGGGGGGGGGGGGGGGGGGGGGGGGGGGGGGGGGGGGGGGGGGGGDGGGGGGGGGGGGGGGGGGGGFGGGGGGGFGGGGGGGGGGGGGGGGGGGGGGGGGFGGFAFGGGGGGGGGGGGGGFGFFEGFFFFFFFFFFFGFGFCGFGFFEF@CEF)>6AFDFEGGGFEF=AEBFFFFFFFEF<BAEEC<;C874E1@EEFFF6@E<65<)741831:@CC<>F740(
@M70528:330:000000000-K6D4P:1:1102:14071:5273 2:N:0:CTGAGCCGGT+CCTTCACGTA
TAAAACAGGGTCCCCTCCCCCTCTAGGGTCAAAAAAAGAGGTATTTAAGTTTCGGTCAGTTAAAAGTATTGTGATAGCTCCCGCTAACACTGGCAAAGATAAAAGAAGAAGAATGGCTGTTAAAATAACTGATCAGACAAATAGTCTAATTTTTTCTGCTGAAAGGTTTTTTGCTTTAAGATTAATAATTGTAGTAATAAAATTTAAGGCACCTAAAATTGAAGAAATCCCTGCAAGGTGTAAAGAAAAAATTGTTAAGTCTACTGAAGGTCCTGAATGATAAAACGTTGATAAAGGTGGA
+
CCCCCGGGGGGGGGGGGGGGGGGGGGGGGGGGGGGGGGGGGGGGGGGGFFGGGGGGGGGGGGFGCFGGGGGGGGGGGGGGGGGGGGGGGGGGGGGGGGGGGGGGGGGGGGGGGGGFGGGGGGGGGGGGGGGAAGGFGGGGGGGGGGGGGGFGGGGGFFGGGGGGGGGGFGGGGGGGFGGGGGGGGGGGGGGGGGGGFEFCCFFFFFFFFFFFFFFGFGGFGFEEF:CCC>EAFF@FEGG76>EA?C2:4=@FFF<FEF=?)+.:;7<AE8@)7@3C*:?8<??);@>33?12;<EEF@::(
@M70528:330:000000000-K6D4P:1:1102:12546:5276 2:N:0:CTGAGCCGGT+CCTTCACGTA
TAAAACAGGGTCCCCTCCCCCTCTAGGGTCAAAAAAAGAGGTATTTAAGTTTCGGTCAGTTAAAAGTATTGTGATAGCTCCCGCTAACACTGGCAAAGATAAAAGAAGAAGAATGGCTGTTAAAATAACTGATCAGACAAATAGTCTAATTTTTTCTGCTGAAAGGTTTTTTGCTTTAAGATTAATAATTGTAGTAATAAAATTTAAGGCACCTAAAATTGAAGAAATCCCTGCAAGGTGTAAAGAAAAAATTGTTAAGTCTACTGAAGGTCCTGAATGATAAAACGTTGATAAAGGTGGA
+
CCCCCGGGGGGGGGGGGGGGGGGGGGGGGGGGGGGGGGGGGGGGGGGGGGGGGGGGGGGGFGGGGGGGGGGGGGGGGGGGGGGGGGGGGGGGGGGGGGGGGGGGGGGGGGGGGGGGGGGGGGGGGGGGGGGGGGGGGGGGGFFGGGGGGGFGGGGGGGGGGGGGGGGGGGGGGGGGFGGGGGGGGGGGGGGGGGGGFGFGFGFFFFFFFFFAFFFGFDFFGFFFF@@EFF4?FFFFE:>2>=EFFF=DF=>@@FFF5F8>7FCC?@C<E8@<497>CDCECEF;;@@@@FG7DECFGE(1(
@M70528:330:000000000-K6D4P:1:1102:13778:5288 2:N:0:CTGAGCCGGT+CCTTCACGTA
TAAAACAGGGTCCCCTCCCCCTCTAGGGTCAAAAAAAGAGGTATTTAAGTTTCGGTCAGTTAAAAGTATTGTGATAGCTCCCGCTAACACTGGCAAAGATAAAAGAAGAAGAATGGCTGTTAAAATAACTGATCAGACAAATAGTCTAATTTTTTCTGCTGAAAGGTTTTTTGCTTTAAGATTAATAATTGTAGTAATAAAATTTAAGGCACCTAAAATTGAAGAAATCCCTGCAAGGTGTAAAGAAAAAATTGTTAAGTCTACTGAAGGTCCTGAATGATAAAACGTTGATAAAGGTGGA
+
CCCCCGGGGGGGGGGGGGGGGGGFFGGGGGGGGGGGGGGGGGGGGGGGGGGGGGGFEGGGGGGGGGGGGGGGGGGGGGGGGGGGGGGGGGGGGGGGGGGGGGGGGGGGGFGFFGGGGGGFGGGGGFGGGGGGGGGGGGGGGGGGGGGGGGFGGGGGGGGGGGGGGGGGGGGGGGGGFGGGGGGGGGGGGGGGGGGGFE?CCGFEFFFFFFFFFGF5FGGFGFF@FFFFBEFFFFDFE:DF6>EFEEF2ABBD@A@C<BFECFFFFEEEFFF<@9@EFFEFFFEEFFB8@85+;<;>CFFF0
@M70528:330:000000000-K6D4P:1:1102:12531:5301 2:N:0:CTGAGCCGGT+CCTTCACGTA
TAAAACAGGGTCCCTGTCTCTTATACACATCTGACGCTGCCGACGATACGTGAAGGGTGTAGATCTCGGTGGTCGCCGTATCATTAAAAAAAAAAATACACGTGAAGTCTTACTTCACACCCACCCTCATACCTAAAACATCTTAAATGTACGAGTACAGTCACTTGAGAGTCACAGCTTCTATTTCTCATCTAAATCTCATAACACTCCTAGTCGACGGTGGTCCCACCCTTTTCTTCCAACATATATCCACCTACTCCGTCATTGCTCCACCGTCGCTACATATATGAACACGTCTGTT
+
CCCCCGGGGGGGGGGGGGGGGGGGGGGGGGGFFGGGGGGGGGGGGGGGGFFGCFGGGGGGGGEGGGGGG@FE:EFGGEGG=FGGFFGGFFGG@BC+,9,:,+,9A+,,,,,,,9,5,4+,84++++3+,,8,,,C,,,,,+3+73,7,,,3,+++3,,2,,3,,52,353,4,,,,+4,,,3,,7,,+7,,,+,+5@;6?*,+//****04?++49)**(*)((2)(/)(())/)+)+++))(2()))+))-().)(*).(),)*).-.)),,(((1)(((-)))-)).)***,2(2(,))
@M70528:330:000000000-K6D4P:1:1102:7218:5330 2:N:0:CTGAGCCGGT+CCTTCACGTA
TAAAACTGGGTCCCCTCCCCCTCTAGGGTCAAAAAAAGAGGTATTTAAGTTTCGGTCAGTTAAAAGTATTGTGATAGCTCCCGCTAACACTGGCAAAGATAAAAGAAGAAGAATGGCTGTTAAAATAACTGATCAGACAAATAGTCTAATTTTTTCTGCTGAAAGGTTTTTTGCTTTAAGATTAATAATTGTAGTAATAAAATTTAAGGCACCTAAAATTGAAGAAATCCCTGCAAGGTGTAAAGAAAAAATTGTTAAGTCTACTGAAGGTCCTGAATGATAAATCGTTGATAAAGGTGGA
+
CCCCCGGGGGGGGGGGGGGGGGGGGGGGGGGGGGGGGGGGGGGGGGGGGGGGGGGGGGFGGGGGGGGGGGGGGGGGGGGGGGGGGGGGGGGGGGGGGGGGGGGGGGGGGGGGGGGGGGGGGGGFGGGGGGGGGGGGGGGGGGGGGGFGGGFGGFECGGGGGGGGGGGEDFGGGGFGFGGGGGGGGFGGGGGGGFGGFGFGEGFBFFFFFAFFFGFFFGGFGFF@FFCFFF@FFB=?BEA@66ABEC(7ADFF9AEFC=8@CA<8CE57;;EFEFEFG>3<EC?;)1668@D7;3<EFE;F0
@M70528:330:000000000-K6D4P:1:1102:17671:5340 2:N:0:CTGAGCCGGT+CCTTCACGTA
TAAAACAGGGTCCCCTCCCCCTCTAGGGTCAAAAAAAGAGGTATTTAAGTTTCGGTCAGTTAAAAGTATTGTGATAGCTCCCGCTAACACTGGCAAAGATAAAAGAAGAAGAATGGCTGTTAAAATAACTGATCAGACAAATAGTCTAATTTTTTCTGCTGAAAGGTTTTTTGCTTTAAGATTAATAATTGTAGTAATAAAATTTAAGGCACCTAAAATTGAAGAAATCCCTGCAAGGTGTAAAGAAAAAATTGTTAAGTCTACTGAAGGTCCTGAATGATAAAACGTTGATAAAGGTGGG
+
CCCCCGGGGGGGGGGGGGGGGGGGGGGGGGGGGGGGGGGGGGGGGGGGGGGGGGGGGGGGGGGGGGGGGGGGGFEFFGGGGGGGGGGGGGGGGGGGGGGGGGGGGGGGGGGGGGGGGGGGGGGFGGGGGGGGGGGGGGFGFGFDFFFGGGFGGGGGGGGGGGFFGGGGGGFGGGGGFGGGGGGGGGGGGGGGGGGGFGFGEBCEFFFFFFFFFGFGFGGFGFFFF=@EFF=AFFD8.*:?>BCFFFD:F>@BEAEFC8BEFFFFG<74@8@3=EEFCCEAFF?EF39@D?5:;976C7>0(
@M70528:330:000000000-K6D4P:1:1102:4665:5350 2:N:0:CTGAGCCGGT+CCTTCACGTA
TAAAACAGGGTCCCCTCCCCCTCTAGGGTCAAAAAAAGAGGTATTTAAGTTTCGGTCAGTTAAAAGTATTGTGATAGCTCCCGCTAACACTGGCAAAGATAAAAGAAGAAGAATGGCTGTTAAAATAACTGATCAGACAAATAGTCTAATTTTTTCTGCTGAAAGGTTTTTTGCTTTAAGATTAATAATTGTAGTAATAAAATTTAAGGCACCTAAAATTGAAGAAATCCCTGCAAGGTGTAAAGAAAAAATTGTTAAGTCTACTGAAGGTCCTGAATGATAAAACGTTGATAAAGGTGGA
+
CCCCCGGGGGGGGGGGGGGGGFEGGGGGGGGGGGGGGGGGGGGGGGGFGGGGGGGFGGGFGGFGGGGGGGGGGGGGGCGGGFGGGGGGGGGGFFGGFGGGGGGGGGGGGGGGCGGGGGGFGGGDGGGGGGFGGGGGGGGGDCGGGGGGGGFEGGGGGGGGGGGGGGGFGGGGGGGGFFGFGGGGDFFGGGGGGGGGFGFFFFFFFFFFFFFFFFFGFFGBGFF@FFDFFFFFFBFFEFFF=EFF**77A=>@EFFF?FF<?C?AFF?3=16>E<AF<F?FF?E36=@DF;9:C?EFGFB<0
@M70528:330:000000000-K6D4P:1:1102:25056:5351 2:N:0:CTGAGCCGGT+CCTTCACGTA
TAAAACAGGGTCCCCTCCCCCTCTAGGGTCAAAAAAAGAGGTATTTAAGTTTCGGTCAGTTAAAAGTATTGTGATAGCTCCCGCTAACACTGGCAAAGATAAAAGAAGAAGAATGGCTGTTAAAATAACTGATCAGACAAATAGTCTAATTTTTTCTGCTGAAAGGTTTTTTGCTTTAAGATTAATAATTGTAGTAATAAAATTTAAGGCACCTAAAATTGAAGAAATCCCTGCAAGGTGTAAAGAAAAAATTGTTAAGTCTACTGAAGGTCCTGAATGATAAAACGTTGATAAAGGTGGA
+
CCCCCGGGGGGGGGGGGGGGGGGGGGGGGGGGGGGGGGGGGGGGGGGGGGGGGGGGGGGGGGGGGGGGGGGGGGGGGGGGGGGGGGGGGGGGGGGGGGGGGGGGGGGGGFGGGGGGGGGGGGGGGGGGGGGGGGGGGGGGGGGGGGGGGGFGGGGGGGGCFGGGGGGFGGGGGGGGFGGGFGGGGDGGGGGGGDGGCF9CEEF@FFCA5CFFFGFGFAC57BEFFEFFFF)9AFBFE5DF9BFFCFFFFD>2;ACF?FFECFEFGEC@E;EE3AEFFFFFFEF<EFB35=9+;?7<;=?F0
@M70528:330:000000000-K6D4P:1:1102:9272:5366 2:N:0:CTGAGCCGGT+CCTTCACGTA
TAAAACAGGGTCCCCTCCCCCTCTAGGGTCAAAAAAAGAGGTATTTAAGTTTCGGTCAGTTAAAAGTATTGTGATAGCTCCCGCTAACACTGGCAAAGATAAAAGAAGAAGAATGGCTGTTAAAATAACTGATCAGACAAATAGTCTAATTTTTTCTGCTGAAAGGTTTTTTGCTTTAAGATTAATAATTGTAGTAATAAAATTTAAGGCACCTAAAATTGAAGAAATCCCTGCAAGGTGTAAAGAAAAAATTGTTAAGTCTACTGAAGGTCCTGAATGATAAAACGTTGATAAAGGTGGA
+
@CCCCGGGGGGFGGGGGGGGGGGGGGGG,CCEEGGGGGGGGGGGGFCEGFGGG:FGEBFEGCFAEF<EFGEGGGGGD9EFF@FDGGGGGG5=EEFGGGGGGGGFFEFFGGGGGG9EEFGGGGGAFFGGG9;BFFGFGGGG6FGEFFGGFGFGGGDGFDDAFB,EFGGGFGGGEFDFFEGFFDAFEEGGGGGGGG9CACCC7;EB7CFFFAFF>FFGFF,8798=B)8>+.)3@=B>@*2,1:79A47@F22(;FEA58:<<@7;<35;)6;;).73<@C<</1.6<BF(12+2).1+771(
@M70528:330:000000000-K6D4P:1:1102:8604:5366 2:N:0:CTGAGCCGGT+CCTTCACGTA
TAAAACAGGGTCCCCTCCCCCTCTAGGGTCAAAAAAAGAGGTATTTAAGTTTCGGTCAGTTAAAAGTATTGTGATAGCTCCCGCTAACACTGGCAAAGATAAAAGAAGAAGAATGGCTGTTAAAATAACTGATCAGACAAATAGTCTAATTTTTTCTGCTGAAAGGTTTTTTGCTTTAAGATTAATAATTGTAGTAATAAAATTTAAGGCACCTAAAATTGAAGAAATCCCTGCAAGGTGTAAAGAAAAAATTGTTAAGTCTACTGAAGGTCCTGAATGATAAAACGTTGATAAAGGTGGA
+
CCCCCGGGGGGGGGGGGGGGGGGGGGGGGGGGGGGGGGGGGGGGGGGGGFGGGGGGGGGGGGGGGGGGGGGGGGGGGGGGGGGGGGGGGGGGGGGGGGGGGGGGGGGGGGGGGGGGGGGGGGGGGGGGGGGGGGGGGGGGFGGGGGGGGGFGGGGGFGGGGGGCGGFGGGGGGGGGFGGGGGGGGGGGGGGGGGGGFGFGFGFEAFFFFFFFFGFGFGGFGF:@F=8CFBFFF=:AECFGBFFFFEFBFFFDEFEF<8AEFAE=FFCE35;9);AFFFCEFE?EE3;;D?::FECE7=:6(
@M70528:330:000000000-K6D4P:1:1102:18701:5370 2:N:0:CTGAGCCGGT+CCTTCACGTA
TAAAACAGGGTCCCCTCCCCCTCTAGGGTCAAAAAAAGAGGTATTTAAGTTTCGGTCAGTTAAAAGTATTGTGATAGCTCCCGCTAACACTGGCAAAGATAAAAGAAGAAGAATGGCTGTTAAAATAACTGATCAGACAAATAGTCTAATTTTTTCTGCTGAAAGGTTTTTTGCTTTAAGATTAATAATTGTAGTAATAAAATTTAAGGCACCTAAAATTGAAGAAATCCCTGCAAGGTGTAAAGAAAAAATTGTTAAGTCTACTGAAGGTCCTGAATGATAAAACGTTGATAAAGGTGGA
+
CCCCCGGGGGGGGGGGGGGGGGGGGGGGAGGGGGGGGGGGGGGGGGGGGGGGGGGGGEGFGGGGGGGGGGGGGGGGGGGGGGGGGGGGGGGGGGGGGGGGGGGGGGGGGGGGGGGGGGGGGGGGGGGGGGGGGGGGGGGGGGGGGGGGGGFGGGGGGGGGGGGFGFFGDGGGGGGGFFGGGFFGFGGGGGGGGGGGFGFF>@ECFFFFF5?FAGFGFGGFGFCAFCCFF=EAABFA::>E:=EFFFDBF2@F2BEF<==75:CAFEEFF@@A7>89CC5EEEE<EEF@@?CC><4>C@7:(
@M70528:330:000000000-K6D4P:1:1102:16746:5375 2:N:0:CTGAGCCGGT+CCTTCACGTA
TAAAACAGGGTCCCCTCCCCCTCTAGGGTCAAAAAAAGAGGTATTTAAGTTTCGGTCAGTTAAAAGTATTGTGATAGCTCCCGCTAACACTGGCAAAGATAAAAGAAGAAGAATGGCTGTTAAAATAACTGATCAGACAAATAGTCTAATTTTTTCTGCTGAAAGGTTTTTTGCTTTAAGATTAATAATTGTAGTAATAAAATTTAAGGCACCTAAAATTGAAGAAATCCCTGCAAGGTGTAAAGAAAACATTGTTAAGTCTACTGAAGGTCCTGAATGATAAAACGTTGATAAAGGTGGA
+
CCCCCGGGGGGGGGGGGGGGGGGGGGGGGGGGGGGGGGGGGGGGGGGGGGGGGGGGGGGGGGGFGGGGGGGGGGGGGGGGGGGGGGGGGGGGGGGGGGGGGGGGGGGGGGGGGGGGGGGGGGGGGGGGGGGGGGGGGGGGGGGGGGGGFEFGGGGGGGFFGGGGGGGGGGGGGGGGFGGGGGGGGGGGGGGGGGDCFGFGFFFFFFFFFFFFFGFGF7CEGFE;FEFFFFEFFFBF9EDFFEFFACDFF(:;CFFFEBAC?@CFGEEEFFFF89AFFGFEFFFFFFF;@@CDGCEEGE;;(
@M70528:330:000000000-K6D4P:1:1102:22514:5386 2:N:0:CTGAGCCGGT+CCTTCACGTA
TAAAACAGGGTCCCCTCCCCCTCTAGGGTCAAAAAAAGAGGTATTTAAGTTTCGGTCAGTTAAAAGTATTGTGATAGCTCCCGCTAACACTGGCAAAGATAAAAGAAGAAGAATGGCTGTTAAAATAACTGATCAGACAAATAGTCTAATTTTTTCTGCTGAAAGGTTTTTTGCTTTAAGATTAATAATTGTAGTAATAAAATTTAAGGCACCTAAAATTGAAGAAATCCCTGCAAGGTGTAAAGAAAAAATTGTTAAGTCTACTGAAGGTCCTGAATGATAAAACGTTGATAAAGGTGGA
+
CCCCCGGGGGGGGGGGGGGGGGGGGGGGGGGGGGGGGGGGGGGGGGGGGGGGGGGGGGGGGGGGGGGGGGGGGGGGGGGGGGGGGGGGGGGGGGGGGGGGGGGGGGGGGGGCEGGGGGGGGGGGGGGGGGGGGGGGGGGGGGGFGGGGFGCGGGGGGGGGGGGGGGGGGFGGGGGGFGGGGGGGGGGGGGGFFFGGFGFGFGFFFFFAF?FFFGFFFGGFFF:CFB@E1>@AF>FF=FCFEEF9AEDBFFB=BFCF4BFEFAEFF3973;;@=9ACFDEFEFFFCE68@@C7DE>>FE>?(
@M70528:330:000000000-K6D4P:1:1102:11462:5397 2:N:0:CTGAGCCGGT+CCTTCACGTA
TAAAACAGGGTCCCCTCCCCCCCTAGGGTCAAAAAAAGAGGTATTTAAGTTTCGGTCAGTTAAAAGAATTGTGATAGCTCCCGCTAACACTGGCAAAGATAAAAGAAGAAGAATGGCTGTTAAAATAACTGAACAGACAAATAGTCTAATTTTTTCTGCTGAAAGGTTTTTTGCTTTAAGATTAATAATTGTAGTAATAAAATTTAAGGCACCTAAAATTGAAGAAATCCCTGCAAGGTGTAAAGAACAAATTGTTAAGTCTACAGAAGGTCCTGAATGATAATACGCTGATAAAGGTGGG
+
-AACC<@CF76EEGF<@8:CE+6@F8E<FF@FFCFEEEDEFEF@F9E,CF@<9,@@F@F6@F@@AF,EE66CFFFF@,9A6C=F+>=FFCDG?DFFF@=AADEDFD@8,,:A<?5B,4+994@E9EC9<E;D,@ED8BE=8,?9,:@FDDFGDAEDCC9DA;EFEDE9D=F6C,;DCCGGG9DEGGCFDF,@CCFGFG+@5;==CF656AF*/*9A*2:>?61A87(6+..;A((*7A<B>ECAC=@(;32>?AEC?81));7F+./3;0;44489;:.)75?/);?(8:77C><>EFF0(
@M70528:330:000000000-K6D4P:1:1102:19628:5399 2:N:0:CTGAGCCGGT+CCTTCACGTA
TAAAACAGGGTCCCCTCCCCCTCTAGGGTCAAAAAAAGAGGTATTTAAGTTTCGGTCAGTTAAAAGTATTGTGATAGCTCCCGCTAACACTGGCAAAGATAAAAGAAGAAGAATGGCTGTTAAAATAACTGATCAGACAAATAGTCTAATTTTTTCTGCTGAAAGGTTTTTTGCTTTAAGATTAATAATTGTAGTAATAAAATTTAAGGCACCTAAAATTGAAGAAATCCCTGCAAGGTGTAAAGAAAAAATTGTTAAGTCTACTGAAGGTCCTGAATGATAAAACGTTGATAAAGGTGGA
+
CCCCCGFGGGGGGGGGGGGGGGGGGGGGGGGGGGGGGGGGGGGGGGGGGGGGGGGGGGGGGGGGGGGGGGGGGGGGGGGGGGGGGGGGGGGGGGGGGGGGGGGGGGGGGGGGGGGGGGGGGGGGGGGGGGGGGGGGGGGG6DDFGGGGGGFGGFGGGGGGGGGGFGGGGGGGGGGGFGFFGGGGGGGGGGGGGGGGFEFGFGFFFFFFFAFFFFFDFGGEFF5AFFF=F5@4@BDFB*>>@EFFE=B5FDBDFFFF7==??@CAGFEFF(4>=EFFCDEFEFE4;@;FF?<CG?>C7)(3(
@M70528:330:000000000-K6D4P:1:1102:17219:5410 2:N:0:CTGAGCCGGT+CCTTCACGTA
TAAAACAGGGTCCCCTCCCCCTCTAGGGTCAAAAAAAGAGGTATTTAAGTTTCGGTCAGTTAAAAGTATTGTGATAGCTCCCGCTAACACTGGCAAAGATAAAAGAAGAAGAATGGCTGTTAAAATAACTGATCAGACAAATAGTCTAATTTTTTCTGCTGAAAGGTTTTTTGCTTTAAGATTAATAATTGTAGTAATAAAATTTAAGGCACCTAAAATTGAAGAAATCCCTGCAAGGTGTAAAGAAAAAATTGTTAAGTCTACTGAAGGTCCTGAATGAGAAAACGTTGATAAAGGTGGA
+
CCCCCGGGGGGGGGGGGGGGGGGGGGGGGGGGGGGGGGGGGGGGGGGGGGFFGGGFGGGGGGGGGGGGGGGGGGGGGDGGGGGGGGGGGGGGGGGGGGGGGGGGGGGGGGGGGGGGGGGGGFGGGGGGGGGGGGGGGGGGCFGGGGGGGGFGGGGGGGGGGGGGGGGGFGGGGGGGFGGGGGGGGGGGGFCEGGGGFGFGFFFFFFFFFFFFFFFGFEGEGFE@F@@EFE=AFBFFEF?F@EC98>3:F2>DBFF688=>68?=;3?EE8@F34=CFFC3).95;;BD1157;CCED221(
@M70528:330:000000000-K6D4P:1:1102:23415:5411 2:N:0:CTGAGCCGGT+CCTTCACGTA
TAAAACAGGGTCCCCTGTCTCTTATACACATCTGACGCTGCCGACGATACGTGAAGGGTGTAGATCTCGGTGGTCGCCGTATCATTAAAAAAAAAAAAACACAAAAAAAAACATGTCTGTTAAACTACCTGTTCACACTAATGAGCTATTTTCTCCCGAAAACATTTGACTTGATTAACTAGCTACACTTTAAGTCACAACATGTAAGTAACCCCGCATTAACGACATCTCACCAGCGCTCAAAGCAACAATTGTAAACACTCCTGAATGCACTACAGCAACAACTGCTCCAAACTCGTTT
+
CCCCCGGGGGGGGGGGGGGFGGGDECEFGGFGGGGGGFGGGGGGGGGGGGGGGEFFGG<FFGFG@CEFGF@CEFDEEGC+B,B,AF<FGGGDEEGG:64+:4,+,,+++3++3,:,,,+,,8@,=<3:,,,,,3,,,,,,0,+,,3,@,,+,,7,,,4***>E,,522,,,22,,1+5149,0,,,,9,,4,+1++1+++/*)(11++++312*)1)32(++)()(((*)6**())(*/2(()1)((.)..)6*)*)19)(*.)3,)).-6<2<,,2*,,(.(.()()))***)()2((((
@M70528:330:000000000-K6D4P:1:1102:10475:5413 2:N:0:CTGAGCCGGT+CCTTCACGTA
TAAAACAGGTCCCCTCCCCCTCTAGGGTCAAAAAAAGAGGTATTTAAGTTTCGGTCAGTTAAAAGTATTGTGATAGCTCCCGCTAACACTGGCAAAGATAAAAGAAGAAGAATGGCTGTTAAAATAACTGATCAGACATATAGTCTAATTTTTTCTGCTGAAAGGTTTTTTGCTTTAAGATTAATAATTGTAGTAATAAAATTTAAGGCACCTAAAATTGAAGAAATCCCTGCAAGGTGTAAAGAAAAAATTGTTAAGTCTACTGAAGGTCCTGAATGATAAAACGTTGATAAAGGTGGAT
+
CCCCCGGGGGGGGGGGGGGGGGGGGGGGGGGGGGGGGGGGGGGGGGGGFGGGGGGGGGGGGGGGGGEFGGGGGGGGGFGGGGGGE@FGFGGGGGGGGGGGGGGGGGGGGGGGGGGGGGGGGGGGGGGGGFGGGGGGGG9EFFGGFGGFGGFGGGFGGGGGGFFGGCFGFGGGGGGGFEFFGGGGGGGGGGGGGGGGFD;FFGFFFFFFFAA?FGFGBGFEGFACFBCCA==FFFBFFGF@BF?CEDD@F6>==A<FFFFFFFEACCEF;EEE3<EEFGFFFFFC@;@8@F7;FEEFC38:)
@M70528:330:000000000-K6D4P:1:1102:7860:5419 2:N:0:CTGAGCCGGT+CCTTCACGTA
TAAAACAGGGTCCCCTCCCCCTCTAGGGTCAAAAAAAGAGGTATTTAAGTTTCGGTCAGTTAAAAGTATTGTGATAGCTCCCGCTAACACTGGCAAAGATAAAAGAAGAAGAATGGCTGTTAAAATAACTGATCAGACAAATAGTCTAATTTTTTCTGCTGAAAGGTTTTTTGCTTTAAGATTAATAATTGTAGTAATAAAATTTAAGGCACCTAAAATTGAAGAAATCCCTGCAAGGTGTAAAGAAAAAATTGTTAAGTCTACTGAAGGTCCTGAATGATAAAACGTTGATAACGGTGGA
+
CCCCCGGGGGGGGGGGGEGGGGGGGGGGGGFGGGGEGGFGGGGGGGFDGDFGGGGEGGFCDD<EDGGGGFGGGGGGGGGFGFGGGGEFFGFGCFCGGGGGGEEFGGFGGGFGGGGGGGGFFFFFGGGGCEGGG=E?EFFGGGGFGGGFFGFCCBEGGF8DFDDE=D=9,@EEGD9=9DFD8;FFF:E+EE82<FG7CGAGECFCAFF966A*?FFGFFFBCA=CF:8AF.>>A@DFE>AE>>6BAEDFAFFFEFCA8FFF577:C@C3/6@)/73C*:?<CE/;>@93;;7:F?)/:2:9(
@M70528:330:000000000-K6D4P:1:1102:6942:5421 2:N:0:CTGAGCCGGT+CCTTCACGTA
TAAAACAGGGTCCCCTCCCCCTCTAGGGTCAAAAAAAGAGGTATTTAAGTTTCGGTCAGTTAAAAGTATTGTGATAGCTCCCGCTAACACTGGCAAAGATAAAAGAAGAAGAATGGCTGTTAAAATAACTGATCAGACAAATAGTCTAATTTTTTCTGCTGAAAGGTTTTTTGCTTTAAGATTAATAATTGTAGTAATAAAATTTAAGGCACCTAAAATTGAAGAAATCCCTGCAAGGTGTAAAGAAAAAATTGTTAAGTCTACTGAAGGTCCTGAATGATAAAACGTTGATAAAGGTGGA
+
CCCCCGGGGGGGGGGGGGGGGGGGGGGGGGFGGGGGGGGGGGGGGGGGGGGGGGGGGGGGGGGGGGGGGGGGGGGGFGGGGGGGGGGGGGGGGGGGGGGGGGGGGGGGGGGGGGGGGGGGGGGGGGGGGGGGGGGGGGGGGGGGGGGGGGFGGGGGGGGGGGGGGGGGGFGGGGGGFGGGGGGGGGGGGGGGGGGGFCAGFGFFFFFFFFF?CGFGFGGFGF9;FECCF4BAFFDABGFG6>EFF===FDFD:69@?>BEECCFGFFFEFFF44)92:?AEEE6C<;38;7+;?9EC8?B(
@M70528:330:000000000-K6D4P:1:1102:22789:5450 2:N:0:CTGAGCCGGT+CCTTCACGTA
TAAAACAGGGTCCCCTCCCCCTCTAGGGTCAAAAAAAGAGGTATTTAAGTTTCGGTCAGTTAAAAGTATTGTGATAGCTCCCGCTAACACTGGCAAAGATAAAAGAAGAAGAATGGCTGTTAAAATAACTGATCAGACAAATAGTCTAATTTTTTCTGCTGAAAGGTTTTTTGCTTTAAGATTAATAATTGTAGTAATAAAATTTAAGGCACCTAAAATTGAAGAAATCCCTGCAAGGTGTAAAGAAAAAATTGTTAAGTCTACTGAAGGTCCTGAATGATAAAACGTTGATAAAGGTGGA
+
CCCCCGGGGGGGGGGGGGGGGGGGGGGGGGGGGGGGGGGGGGGGGGGGGGGGGGGGGGGGGGGGGGGGGGGGGGGGGGGGGGGGGGGGGGGGGGGGGGGGGGGGGGGGGGGFGGGGGGGGGGGGGGGGGGGGGGGGGGGGGGGGGGGGGGFGGGGGGGGGGGGGGGGGGGGGGGGGFGGGGGGEGGGGGGGGGGGGFGFFEGFBFFFFFFFFFFFFFCGEGFCEAEDECF=AFDFABGFGFFFCAEF=AB@25A<FC=BCEFFFGFEEFFEFFFFFGGFF?CFECE>FFFG=CEFEGFB?(
@M70528:330:000000000-K6D4P:1:1102:12594:5460 2:N:0:CTGAGCCGGT+CCTTCACGTA
TAAAACAGGGTCCCTGTCTCTTATACACATCTGACGCTGCCGACGTACGTGAAGGGTGTAGATCTCGGTGGTCGCCGTATCATTAAAAAAAAAAAAAAATAAACGCATAAGAATTACTATTTACCAAACTAATAAAACAACTAGACACATCATTGCTGCGTATATAGTTTTTGTTCACAGCTTACCACTTTTAGTTCTTAACTTACAGTCCACTACACATGACTAACACCCTTCCATTCTTCTATAACACATTCTTCATTCTCCTACAGTTCCTTCTTGTTACTACCATCTATTCTCTTTT
+
CCCCCGGGGGGGGGGGGGGGGGGGGGGGGGGGGGGGGGGGGGGGGGGGGGGGGGGGGGFFGGGGGFGGGGGFFF@CF+?:EC9E,FFGGGGGG+88+++4:,AB+++885,,,5<,,9+,<,,3,,33+7,,,,,,,,@8+@+,,,,,5,*,7,,,5,,*6@*,,+,7322**,,,+5,,,2,,,,,*2,0,+,++1,+,*,41*+8*1*)+*1)*)5+)3+)/3)()2/())(,+)+++/7)3)--672(2<44*6**-)0)10,)(.).-))))**))..-)-)().2***)..+-)))
@M70528:330:000000000-K6D4P:1:1102:18270:5471 2:N:0:CTGAGCCGGT+CCTTCACGTA
TAAAACAGGGTCCCCTCCCCCTCTAGGGTCAAAAAAAGAGGTATTTAAGTTTCGGTCAGTTAAAAGTATTGTGATAGCTCCCGCTAACACTGGCAAAGATAAAAGAAGAAGAATGGCTGTTAAAATAACTGATCAGACAAATAGTCTAATTTTTTCTGCTGAAAGGTTTTTTGCTTTAAGATTAATAATTGTAGTAATAAAATTTAAGGCACCTAAAATTGAAGAAATCCCTGCAAGGTGTAAAGAAAAAATTGTTAAGTCTACTGAAGGTCCTGAATGATAAAACGTTGATAAAGGTGGA
+
CCCCCGGGGGGGGGGGGGGGGGGGGGGGAFGGGGGGGGGGGGGGGGGGGGGGGGGGGGGGGGGGFGFGGGGGGGGGGGGGGGGGGGGGGGGGGGGGGGFFGGGGGFFGGGGGGGGGGGGGGGGFGGGGGGGGGFGFGGGGGGGGGGGGGGBGGGGGFGFFGGGDGGGGCCGGG?EFFGGGGCFGGGGGGGGGGGGGFGF78DFFFFAFAFFFFGFF>EG5EFAAFB@CB>=AFFFBB=D:9@CC<EB@A=@BEFFFE8:>);.;;7<3@;@E)7=E<7<<CCECE<>13<DCD34)<=?:(
@M70528:330:000000000-K6D4P:1:1102:12352:5482 2:N:0:CTGAGCCGGT+CCTTCACGTA
TAAAACAGGGTCCCCTCCCCCTCTAGGGTCAAAAAAAGAGGTATTTAAGTTTCGGTCAGTTAAAAGTATTGTGATAGCTCCCGCTAACACTGGCAAAGATAAAAGAAGAAGAATGGCTGTTAAAATAACTGATCAGACAAATAGTCTAATTTTTTCTGCTGAAAGGTTTTTTGCTTTAAGATTAATAATTGTAGTAATAAAATTTAAGGCACCTAAAATTGAAGAAATCCCTGCAAGGTGTAAAGAAAAAATTGTTAAGTCTACTGAAGGTCCTGAATGATAAAACGTTGATAAAGGTGGA
+
CCCCCGGGGGGGGGGGGGGGGGGGGGGGGGGGGGGGGGGGGGGGGGGGGGGGGGGGGGGGGGGGGGGGGGGGGGGGGGGGGGGGGGGGGGGGGGGGGGGGGGFGGGFFGGGGGGGGGGGGFGGGGGGGGGGGCGGGGGGGGGGGGGGGGGFGGGGGGGGGGGGGGGGGGGGGGGGGFGGFGGGGGGGGGGGGGGGGFGFGEFFFFFFFFFFFFGFGFGFEGFFEFECEFEFFFFBFE:CC6=EFEFFFFFFFFFFFE@BEEFECG@CFFEF3=<<ED:CEEF<CEFF;;?>7:?<4CE0:(
@M70528:330:000000000-K6D4P:1:1102:18283:5483 2:N:0:CTGAGCCGGT+CCTTCACGTA
TAAAACAGGGTCCCCTCCCCCTCTAGGGTCAAAAAAAGAGGTATTTAAGTTTCGGTCAGTTAAAAGTATTGTGATAGCTCCCGCTAACACTGGCAAAGATAAAAGAAGAAGAATGGCTGTTAAAATAACTGATCAGACAAATAGTCTAATTTTTTCTGCTGAAAGGTTTTTTGCTTTAAGATTAATAATTGTAGTAATAAAATTTAAGGCACCTAAAATTGAAGAAATCCCTGCAAGGTGTAAAGAAAAAATTGTTAAGTCTACTGAAGGTCCTGAATGATAAAACGTTGATAAAGGTGGG
+
CCCCCGFFGGGGGGGGFEGGGGGGGGFFGGGGGGGGGGGGGGGGGGGGFGFGGGGGGGGFFF<EGGGGGGGGGGGGGGFGCF7FEGGGGGGGGGGGFGGGGGGAFFGGGGGFFGGGFGDGGFGEEGGGGGGG?BFGGF<FFD8EFGFGG;+,=FEGFGGGGGGGGGGD9BEGEGGDFGGGAAFFFEFGGGFGFGGGFGFGECFFFFFBFF*3@DA7FAFEGFE*=08AB4@**)7AEGEF=B4F4@=@FD23>F@ACFF?CACAF3./4;E@.47>F7?<EC).771,13<::)7;?@:<(
@M70528:330:000000000-K6D4P:1:1102:22976:5488 2:N:0:CTGAGCCGGT+CCTTCACGTA
TAAAACAGGGTCCCCCTCCCCCTCTAGGGTCAAAAAAAGAGGTATTTAAGTTTCGGTCAGTTAAAAGTATTGTGATAGCTCCCGCTAACACTGGCAAAGATAAAAGAAGAAGAATGGCTGTTAAAATAACTGATCAGACAAATAGTCTAATTTTTTCTGCTGAAAGGTTTTTTGCTTTAAGATTAATAATTGTAGTAATAAAATTTAAGGCACCTAAAATTGAAGAAATCCCTGCAAGGTGTAAAGAAAAAATTGTTAAGTCTACTGAAGGTCCTGAATGATAAAACGTGGATAAAGGTGG
+
CCCCCGGGGGGGGGGGGGGGGGGGGGGGGFGGGGGGGEFFGGGGGGGGFGFFGGGGGGGGGGGGGFGGGGGGGGGG9<EFGGGGGGGGGGGGGGGGGGGGGGGGGCFGGGGGGGGGGGGGGGGGGGFGGGGGGGGGGGGGGDFGGGGGGGFGGGGGGGGGGGFFFGDFGGGGGGGGFGGGGFGCGGGGFGGGGGGGFCCGFGFFFAFFF5CFFGFGFGEEGFACFFFBCEE4AEDFEG82:6>FFEFFFDFFFACF8:;)9F68<?4?<8(6A;47@FCEF376<1.:@(*209<9C)340
@M70528:330:000000000-K6D4P:1:1102:26031:5490 2:N:0:CTGAGCCGGT+CCTTCACGTA
TAAAACAGGGTCCCCTCCCCCTCTAGGGTCAAAAAAAGAGGTATTTAAGTTTCGGTCAGTTAAAAGTATTGTGATAGCTCCCGCTAACACTGGCAAAGATAAAAGAAGAAGAATGGCTGTTAAAATAACTGATCAGACAAATAGTCTAATTTTTTCTGCTGAAAGGTTTTTTGCTTTAAGATTAATAATTGTAGTAATAAAATTTAAGGCACCTAAAATTGAAGAAATCCCTGCAAGGTGTAAAGAAAAAATTGTTAAGTCTACTGAAGGTCTTGAATGATAAAACGTTGATAAAGGTGGA
+
CCCCCGGGGGGGGEGGGGGGGGGGGGGGGGFFGGGGGGGGGGGGGGGEFBFCFGGFGGGGGGFEFGGGGGGGAFGGGCFGGGGGGGGGGGGGDGGGGGGGGCFGGGGGGGGGGGGFGGGFGCFEFGGGGGGGDGGGFGGGGGGGGGGGGFFFC<EEAFGEFFFFFDGCFGGDDGGGFGFGDFGGDDFGGGGGGGGD;CC<>B95BFFFAFAF57A79<C@FACFFFF@ABBFFF5;<:>C7=E16:3=FB=D287BCBF<CFCFEE6/7@;4)/75CCE<3C69;@988?C77<<C+45:(
@M70528:330:000000000-K6D4P:1:1102:21437:5494 2:N:0:CTGAGCCGGT+CCTTCACGTA
TAAAACAGGGTCCCCTCCCCCTCTAGGGTCAAAAAAAGAGGTATTTAAGTTTCGGTCAGTTAAAAGTATTGTGATAGCTCCCGCTAACACTGGCAAAGATAAAAGAAGAAGAATGGCTGTTAAAATAACTGATCAGACAAATAGTCTAATTTTTTCTGCTGAAAGGTTTTTTGCTTTAAGATTAATAATTGTAGTAATAAAATTTAAGGCACCTAAAATTGAAGAAATCCCTGCAAGGTGTAAAGAAAAAATTGTTAAGTCTACTGAAGGTCCTGAATGATAAAACGTTGATAAAGGTGGA
+
CCCCCGGGGGGGGGGGGGGGGGGGFGGGGGGGGGGGGGGGGGGGGGGGGGGGFGGFGGGFGFGGGGGGGGGGGGGGGGGGGGGGGGGGGGGGGGGGGGGGGGGGGGGGGGGGGGGGGGGGGGGGGGGGGGGGGGGGGGGGGGGGGGGGGGFGGGGFFFGGFGFGGDFGGGGCGFAFFGEGGGGGDGGFGGGGGGGGFGFGFGFFFFFFFFFFFGFGFGGFGF@AFFFEFEFFFBF4>5>CE=EA<EFBFDFDEAFF?A6@CFFFGF?EEEFFEAFEFGFFEEE34<76@;53;1.9@@B:(
@M70528:330:000000000-K6D4P:1:1102:21486:5521 2:N:0:CTGAGCCGGT+CCTTCACGTA
TAAAACAGGGTCCCCTCCCCCTCTAGGGTCAAAAAAAGAGGTATTTAAGTTTCGGTCAGTTAAAAGTATTGTGATAGCTCCCGCTAACACTGGCAAAGATAAAAGAAGAAGAATGGCTGTTAAAATAACTGATCAGACAAATAGTCTAATTTTTTCTGCTGAAAGGTTTTTTGCTTTAAGATTAATAATTGTAGTAATAAAATTTAAGGCACCTAAAATTGAAGAAATCCCTGCAAGTTGTAAAGAAAAAATTGTTAAGTCTACTGAAGGTCCTGAATGATAAAACGTTGATAAAGGTGGA
+
CCCCCGGGGGGGGGGGGGGGGGGGCFGGGGGGGGGGGGGGGGGGGGGGGGGGGGGGGGGGGGGGGGGGGGGGGGGGGGGGFFGGGGGGGGGGGGGGGGGGGGGGGGGGGGGGGGGGGGGGGGGGGGGGGGGGGGGGGGGGFGDFGDGGGGFGGGGGGGGGGGGGGGGDGGGGGGGGFGGGGGGGGGGGGGGGGGGGAEFFFGFFFFFFFFFFFCFCCFGFGF5AFFFCF=EAFFD9:,5@EEEAEFF7A29@EFEA?FFFFA?A7=CFF@;EFF<C>:6@EEECEE03@7<@FE94A@3:(
@M70528:330:000000000-K6D4P:1:1102:10058:5521 2:N:0:CTGAGCCGGT+CCTTCACGTA
TAAAACAGGGTCCCCTCCCCCTCTAGGGTCAAAAAAAGAGGTATTTAAGTTTCGGTCAGTTAAAAGTATTGTGATAGCTCCCGCTAACACTGGCAAAGATAAAAGAAGAAGAATGGCTGTTAAAATAACTGATCAGACAAATAGTCTAATTTTTTCTGCTGAAAGGTTTTTTGCTTTAAGATTAATAATTGTAGTAATAAAATTTAAGGCACCTAAAATTGAAGAAATCCCTGCAAGGTGTAAAGAAAAAATTGTTAAGTCTACTGAAGGTCCTGAATGATAAAACGTTGATAAAGGTGGA
+
CCCCCGGGFGGGGGGGGGGGGGGGGGGGGGGGGGGGGGGGGGGGGGGFCEGGGGGGGDGFGCEGFCGGGGGGGGGGGGGGGGGGGGGGGGGGGGGGFFGFGGGGGGFGGGGGEGGGGGGGFGFAAFFGGGGGGGGGGGGFGGCFFFDGFGFGF9>FFGGGGFFGCFGGGGGGGGGGFGGFGGFGGGGGGGGGGGGFFGFDEGA:FFFFF?FAFCFGF9EBGFF@AEFE6@=9FBDFE*>D7<4:6E3>F59=BF7CCCC?<=CF?E53)4;A74<>*:?8<?)7)/7@1=C:DE<EGE?((
@M70528:330:000000000-K6D4P:1:1102:23515:5530 2:N:0:CTGAGCCGGT+CCTTCACGTA
TAAAACAGGGTCCCCTCCCCCTCTAGGGTCAAAAAAAGAGGTATTTAAGTTTCGGTCAGTTAAAAGTATTGTGATAGCTCCCGCTAACACTGGCAAAGATAAAAGAAGAAGAATGGCTGTTAAAATAACTGATCAGACAAATAGTCTAATTTTTTCTGCTGAAAGGTTTTTTGCTTTAAGATTAATAATTGTAGTAATAAAATTTAAGGCACCTAAAATTGAAGAAATCCCTGCAAGGTGTAAAGAAAAAATTGTTAAGTCTACTGAAGGTCCTGAATGATAAAACGTTGATAAAGGTGGA
+
CCCCCGGGGGGGGGGGGGGGGGGGGGGGGGGGGGGGGGGGGGGGGGGGGGGGGGGGGGGGGGGGGGGGGGGGGGGGGGGGFGGGGGGGGGGGFGGGGGGGGFGGGGGGGGGGGGGGGGGGGGGGGGGGGGGGGGGGGGGGGGGGGGGGGGFGGGGFFGGGGGGFGGFGFGGGGGGGFGGGGGGGGGGGGGGGGGGGFGFGFGFFFFFFFFFFAGFGFGGFGFC@FFFEF=@>FFDFEGGGFFFFFFFFFFFD2@7FEFFEFF<+<3).=5;E@EEFGGFFFFCEFFF@D?72CEEEEEFF0
@M70528:330:000000000-K6D4P:1:1102:5184:5531 2:N:0:CTGAGCCGGT+CCTTCACGTA
TAAAACAGGGTCCCCTCCCCCTCTAGGGTCAAAAAAAGAGGTATTTAAGTTTCGGTCAGTTAAAAGTATTGTGATAGCTCCCGCTAACACTGGCAAAGATAAAAGAAGAAGAATGGCTGTTAAAATAACTGATCAGACAAATAGTCTAATTTTTTCTGCTGAAAGGTTTTTTGCTTTAAGATTAATAATTGTAGTAATAAAATCTAAGGCACCTAAAATTGAAGAAATCCCTGCAAGGTGTAAAGAAAAAATTGTTAAGTCTACTGAAGGTCCTGAATGATAAAACGTTGATAAAGGTGGA
+
CCCCCGFEFGGGFGGGGCGGEGFGGGGCDFGGGCCFGCFGGGGGGGGDEFGGECFGGGGGGGGFFGE<FFGGGEGGF<?AEF@+@BFDF85?FFFDFGFFG;FGFFGGGDFFCFGGFG8EFDFGF9FFBF9FEFGGGGGGGCFG,CDA;FF,C?E,>EFGGC?F=D6EFG8EE?EF?A====9FFFGGGGGGG72CAGF7ABE)3<CFAFFF57A*?<;@ECA5BE@@FEFFFD=A@GFD63<=<=>5;2@FFFEF<+88CFEF?=637(67)>=3;7<<39<67333;63C:)7.+;31(
@M70528:330:000000000-K6D4P:1:1102:5336:5542 2:N:0:CTGAGCCGGT+CCTTCACGTA
TAAACCGGGTCCCCTCCCCCTCTAGGGTCAAAAAAAGAGGTATTTAAGTTTCGGTCAGTTAAAAGTATTGTGCTAGCTCCCGCTAACACTGGCCAAGATAAAAGAAGAAGAATGGCTGTTAAAATAACTGATCAGACAAATAGTCTAATTTTTTCTGCTGAAAGGTTTTTTGCTTTAAGATTAATAATTGTAGTAATAAAATTTAAGGCACCTAAAATTGAAGAAATCCCTGCAAGGTGTAAAGAAAAAATTGTTAAGTCTACTGAAGGTCATGAATGATAAAACGTTGATAACGGTGGAA
+
CCCCC8FGGGEGGGGFGGGGGG8EFFGFCFFGGGGGF<FCFGFGGGGGCFEFGGG>BFFGGGGGGFGGGGGGCF,9AFFGCGGFGGGGGG@FG,AAFGGAFFGGGG@FGEEFGGGGFGFGAFEFGGG9?59=<;EEGFEFCD+@EGGGGFFFFEGGGAEGFEDGDFGGGFEGGFFG?E8A=;FFFGGGFAFGGGGFFCCECCFEF>AFACF5AGFGF:CCF@E4924CF)>9AB3;B<CBBCEFEDBFF@@84CEFC+;)<FEFC?3=84;)9C76@@=3)57))6=8??*:C)491(46)
@M70528:330:000000000-K6D4P:1:1102:24318:5550 2:N:0:CTGAGCCGGT+CCTTCACGTA
TAAAACAGGGTCCCCTCCCCCTCTAGGGTCAAAAAAAGAGGTATTTAAGTTTCGGTCAGTTAAAAGTATTGTGATAGCTCCCGCTAACACTGGCAAAGATAAAAGAAGAAGAATGGCTGTTAAAATAACTGATCAGACAAATAGTCTAATTTTTTCTGCTGAAAGGTTTTTTGCTTTAAGATTAATAATTGTAGTAATAAAATCTAAGGCACCTAAAATTGAAGAAATCCCTGCAAGGTGTAAAGAAAAAATTGTTACGTCTACTGAAGGTCCTGAATGATAAACCGTTGAGAAAGGTGGA
+
CCCCCGFEGGG9F@FGGGEGGGGGGFGEGGGFGGGGGGGGGGGGEEGGGFFGFFGCFGGGGGGF<FGFGGGGGGGCEA?FGGEGGGGGGGGFGFFFGFGGGFG;F<EEFEFFFFGEGGDFEGFGCFGGGGGAAEFFGFGFGCFDFEFGGGFGGGGGGGGEFFCA9CDGG?DEEFFGFDECCFGGDGGGFFGDGFFG+@C;>,C)=FCFA50@5*;DF,@=C+8C88)8B>FFFF=*:D>F63*9AC:34>2:;FF+/+0,6A;:57))7(6>);3)*+1/9359),(((,**164:*436(
@M70528:330:000000000-K6D4P:1:1102:25014:5573 2:N:0:CTGAGCCGGT+CCTTCACGTA
TAAAACAGGGTCCCCTCCCCCTCTAGGGTCAAAAAAAGAGGTATTTAAGTTTCGGTCAGTTAAAAGTATTGTGATAGCCCCCGCTAACACTGGCAAAGATAAAAGAAGAAGAATGGCTGTTAAAATAACTGATCAGACAAATAGTCTAATTTTTTCTGCTGAAAGGTTTTTTGCTTTAAGATTAATAATTGTAGTAATAAAATTTAAGGCACCTAAAATTGAAGAAATCCCTGCAAGGTGTAAAGAAAAAATTGTTAAGTCTACTGAAGGTCCTGAATGAGCAAATGTTGAAAAAGGTGGA
+
CCC<CGGGGGE@C6CFEFCFGGFG<<FCFG@<EFCEECCEFGD9CE@<C,;,C@:F@BEGFGG9CFFCECGGF9CFC,,:CFFGGCFCFGG@FC=EFGGGG;E;5==EF<E:A<EFCD+9,CB,@,EF9FGF,,,9EFFGD===A,6EC>C;@CE8,@8:5E9<9+639@DEE8BFF86A2>DCACFFFCCGDFG91@=C833@9=FB>F*;9;@;C7C)2B;4ABBAF==>*<=A>*54**1=//:@426//;6+.1+/)1<;;494;3674>)9*393)./(6)9).7++26:(2)51(
@M70528:330:000000000-K6D4P:1:1102:8616:5578 2:N:0:CTGAGCCGGT+CCTTCACGTA
TAAAACAGGGTCCCCTCCCCCTCTAGGGTCAAAAAAAGAGGTATTTAAGTTTCGGTCAGTTAAAAGTATTGTGATAGCTCCCGCTAACACTGGCAAAGATAAAAGAAGAAGAATGGCTGTTAAAATAACTGATCAGACAAATAGTCTAATTTTTTCTGCTGAAAGGTTTTTTGCTTTAAGATTAATAATTGTAGTAATAAAATTTAAGGCACCTAAAATTGAAGAAATCCCTGCAAGGTGTAAAGAAAAAATTGTTAAGTCTACTGAAGGTCCTGAATGATAAAACGTTGATAAAGGTGGA
+
CCCCCGFGGGGGGGGGGGGGGGGGGGGGGGGGGGGGGGGGGGGGGGGGGGGGGGGGGGGEEGGGGGGGGGGGGGGGGGGGGGGGGGGGGGGGGGGGFGGGGGGGGGGGGGGGGGGGGGGGGFGGGGGGGGGGGGGGGGGGGGGGFGGGGGFGGGGGGGGFEFE9EGFFFGG>ECEGDFGGGGGGGGGGGGGGGGGGFGFGFFFEFFFFFFFF>FFGFGGFGA9=FEFFF2@FFDBFECEGFFFFFEFFFFBFEF5><BA??FFCE<944(/47A@E;:C<3C.7)70:13C3;CCCCE>6(
@M70528:330:000000000-K6D4P:1:1102:14611:5581 2:N:0:CTGAGCCGGT+CCTTCACGTA
TAAAACAGGGTCCCCTCCCCCTCTAGGGTCAAAAAAAGAGGTATTTAAGTTTCGGTCAGTTAAAAGTATTGTGATAGCTCCCGCTAACACTGGCAAAGATAAAAGAAGAAGAATGGCTGTTAAAATAACTGATCAGACAAATAGTCTAATTTTTTCTGCTGAAAGGTTTTTTGCTTTAAGATTAATAATTGTAGTAATAAAATTTAAGGCACCTAAAATTGAAGAAATCCCTGCAAGGTGTAAAGAAAAAATTGTTAAGTCTACTGAAGGTCCTGAATGATAAAACGTTGATAAAGGTGGA
+
CCCCCGGGGGGGGGGGGGGGGGGGGGGGGGGGGGGGGGGGGGGGGGGGGGGGGGGGGGGGGGGGGGGGGGGGGGGGGGGGGGGGGGGGGGGGGGGGGGGGGGGGGGGGGGGGGGGGGGGFFGGGGGGGGGGGGGGGGGGGGGGGGGGGGGBFGGGGGGGGGGGGGGGGGGGGGGDFEGFFGFFGGGGGGGGGGGGGFGFGFGFFFFFFFFFFFCFGFGGFGFEEFEFFF5>6FF@@@F<FEBFBEFDBFFFDFF7FCCFF37<@?E67@F@EF<AC2+9))97;<E;;3=C+@E<EG@:0(
@M70528:330:000000000-K6D4P:1:1102:11969:5586 2:N:0:CTGAGCCGGT+CCTTCACGTA
TAAAACAGGGTCCCCTCCCCCTCTAGGGTCAAAAAAAGAGGTATTTAAGTTTCGGTCAGTTAAAAGTATTGTGATAGCTCCCGCTAACACTGGCAAAGATAAAAGAAGAAGAATGGCTGTTAAAATAACTGATCAGACAAATAGTCTAATTTTTTCTGCTGAAAGGTTTTTTGCTTTAAGATTAATAATTGTAGTAATAAAATTTAAGGCACCTAAAATTGAAGAAATCCCTGCAAGGTGTAAAGAAAAAATTGTTAAGTCTACTGAAGGTCCTGAATGATAAAACGTTGATAAAGGTGGA
+
CCCCCGGGGGGGGGGGGGGGGGGGGGGGGGGGGGGGGGGGGGGGGGGGGGGGGGGGGGGGGGGGGGGGGGGGGGGGGGGGGGGGGGGGGGGGGGGGGGGGGGGGGGGGGGGGGGGGGGGGGGGGGGGGGGGGGGGGGGGGGGGGGGGGGCFEFGGGGGGGGGGGGGGGGGGGGGGGFGGGFGGGGGGGGGGGGGGGFGFGF97@FFFAFAFFFGF5AEGFGFEBFBCFF2>FFDBF=DAFFE?FEFB:65>DFFC>/=ACEACA7@?E@(5A/7AEG>C@)7<9>8655?>CFCEFC;0:0
@M70528:330:000000000-K6D4P:1:1102:24696:5592 2:N:0:CTGAGCCGGT+CCTTCACGTA
TAAAACAGGGTCCCCTCCCCCTCTAGGGTCAAAAAAAGAGGTATTTAAGTTTCGGTCAGTTAAAAGTATTGTGATAGCTCCCGCTAACACTGGCAAAGATAAAAGAAGAAGAATGGCTGTTAAAATAACTGATCAGACAAATAGTCTAATTTTTTCTGCTGAAAGGTTTTTTGCTTTAAGATTAATAATTGTAGTAATAAAATTTAAGGCACCTAAAATTGAAGAAATCCCTGCAAGGTGTAAAGAAAAAATTGTTAAGTCTACTGAAGGTCCTGAATGATAAAACGTTGATAAAGGTGGA
+
CCCCCGGGGGGGGGGGGGGGGGGGGGGGGGGGGGGGGGGGGGGGGGGGGGGGGGGGGGGGGGGGGGGGGGGGGGGGGGGGGGGGGGGGGGGGGGGGGGGGGGGGGGGGGGGGGGGGGGGGGGGGGGGGGGGFGGGGGGGGFGCFGGGGGGFGGGGGGGD;FCFGG6BFFFFGGGGGFFGGGGGGGFGGGGGGGGGGFGFGECFCFFFFFFFFFGFGFCFFDF56CC@EFF=6ABDB=EEF=E?9>C@FFF=27+889B8?ECECEECA@EFE;@8EC@C<EC?C74(6163:C5CFF;8,(
@M70528:330:000000000-K6D4P:1:1102:16264:5620 2:N:0:CTGAGCCGGT+CCTTCACGTA
TAAAACAGGGTCCCCTCCCCCTCTAGGGTCAAAAAAAGAGGTATTTAAGTTTCGGTCAGTTAAAAGTATTGTGATAGCTCCCGCTAACACTGGCAAAGATAAAAGAAGAAGAATGGCTGTTAAAATAACTGATCAGACAAATAGTCTAATTTTTTCTGCTGAAAGGTTTTTTGCTTTAAGATTAATAATTGTAGTAATAAAATTTAAGGCACCTAAAATTGAAGAAATCCCTGCAAGGTGTAAAGAAAAAATTGTTAAGTCTACTGAAGGTCCTGAATGATAAAACGTTGATAAAGGTGGA
+
CCCCCGGGGGGGGGGGGGGGGGGGGGGGGGGGGGGGGGGGGGGGGGGGGGGGGGGGGGGGGGGGGGGGGGGGGGGGGGGGGGGDGGGGGGGGGGGGGGGGGGGGGGGGGGGGGGGFGGGGGGGGCFGGGGGGFGDGGGGGCE89;EGGGGFGGGGGGGGGGGGGGGGGGGGGGGGGFFGGGGGGGGGGGGGGGGGGFGFGEFFEFFFFFFFFFGFGFGGFGF@CF@DCFEEFFFDFEGFGFFFFFFFDFFFDFFFFEFFFFFEFGFCEF1=9@EEEFFFFFF56CF>@@DFFD?6>F43:(
@M70528:330:000000000-K6D4P:1:1102:26969:5623 2:N:0:CTGAGCCGGT+CCTTCACGTA
TAAAACAGGGTCCCCTCCCCCTCTAGGGTCAAAAAAAGAGGTATTTAAGTTTCGGTCAGTTAAAAGTATTGTGATAGCTCCCGCTAACACTGGCAAAGATAAAAGAAGAAGAATGGCTGTTAAAATAACTGATCAGACAAATAGTCTAATTTTTTCTGCTGAAAGGTTTTTTGCTTTAAGATTAATAATTGTAGTAATAAAATTTAAGGCACCTAAAATTGAAGAAATCCCTGCAAGGTGTAACTCCCCACATGTTAAGTCTACTGAATGTCCTGAATGATAAAACGTTGATAAAGGTGTA
+
CCCCCGGGGGGGGGGGGGGGGGGGGGGGGGGGGGGGGGGGGGGGGGGGGGGGGGGFGGGGGGFGGGGGGGGGGGGGGGGGFGGGGGGGGGGGGGGGFGGGGGGGGGGGGGGGFGGGGGGGGGGGGGGGGGGGGGGGGGGGGGGGGGGGGFFGGGGGGGGGGGGGGGGFGGFGGGGGFGGGGGFGFFGFGGGGGGGGFGAFCFFFFFCFFFFFFGFGFGGFGFCFFECEF5=4FFBF@GGGFF*3/038A3(()**41=89<8?:E<CE37199<@EFC?<CCE;EEBDD1*+39)9+76))
@M70528:330:000000000-K6D4P:1:1102:11034:5625 2:N:0:CTGAGCCGGT+CCTTCACGTA
TAAAACAGGGTCCCCTCCCCCTCTAGGGTCAAAAAAAGAGGTATTTAAGTTTCGGTCAGTTAAAAGTATTGTGATAGCTCCCGCTAACACTGGCAAAGATAAAAGAAGAAGAATGGCTGTTAAAATAACTGATCAGACAAATAGTCTAATTTTTTCTGCTGAAAGGTTTTTTGCTTTAAGATTAATAATTGTAGTAATAAAATTTAAGGCACCTAAAATTGAAGAAATCCCTGCAAGGTGTAAAGAAAACATTGTTAAGTCTACTGAAGGTCCTGAATGATAAAACGTTGATAAAGGTGGA
+
CCCCCGGGGGGGGGGGGGGGGGGGGGGGGGGGGGGGGGGGGGGGGGGGGGGGGGGGGGGGGGGGGGGGGGGGGGGGGGGGGGGGGGGGGGGGGGGGGGGGGGGGGGGGGGGGGGGGGGGGGGGFGGGGGGGGGGGGGGGGGGGGGGGGGGFCGGGFGGFGGGFGGGGGGGGGGGGGFGGGGGGGGFGGFFGGGGGGFGFGFGFFFFFFF?FFFGFGFGFEGFEEFFDEF.7*9>DFBC<D>BFFFEFFF(7>8=>65BFEFFFFGFCEEFFEEAE<FGFFEFF)1;1;@;C;CCEFG<EF0
@M70528:330:000000000-K6D4P:1:1102:23848:5625 2:N:0:CTGAGCCGGT+CCTTCACGTA
TAAAACAGGGTCCCCTCCCCCTCTAGGGTCAAAAAAAGAGGTATTTAAGTTTCGGTCAGTTAAAAGTATTGTGATAGCTCCCGCTAACACTGGCAAAGATAAAAGAAGAAGAATGGCTGTTAAAATAACTGATCAGACAAATAGTCTAATTTTTTCTGCTGAAAGGTTTTTTGCTTTAAGATTAATAATTGTAGTAATAAAATTTAAGGCACCTAAAATTGAAGAAATCCCTGCAAGGTGTAAAGAAAAAATTGTTAAGTCTACTGAAGGTCCTGAATGATAAAACGTTGATAAAGGTGGA
+
CCCCCGGGGGGGGGGGGGGGGGGGGGGGGGGGGGGGGGGGGFGGGGGGGGGGGGGGGGGGGGGGFFGGGGGGGGGGGGGGGGGGDGGGGGGGGGGGGGGGGGGGGGGDGGGGGGGGGGGGGGGGGGGGGGGGGGGGDGGGGGGGGGGGGGFGGGGGGGGGGGFGGGGGGGGGGGGGFGGGAFGGGGGGGGGGGGGGFGFGEGACFFFFFFFFFGFGFFGFFC88=C=EAE=AA2>?>FGGEFF9EF>3F(532BCFCBAC?=EFFEC);(6>;>8ECDEFEFF)93:;;05+;)7CFE33(
@M70528:330:000000000-K6D4P:1:1102:24771:5648 2:N:0:CTGAGCCGGT+CCTTCACGTA
TAAAACAGGGTCCCCTCCCCCTCTAGGGTCAAAAAAAGAGGTATTTAAGTTTCGGTCAGTTAAAAGTATTGTGATAGCTCCCGCTAACACTGGCAAAGATAAAAGAAGAAGAATGGCTGTTAAAATAACTGATCAGACAAATAGTCTAATTTTTTCTGCTGAAAGGTTTTTTGCTTTAAGATTAATAATTGTAGTAATAAAATTTAAGGCACCTAAAATTGAAGAAATCCCTGCAAGGTGTAAAGAAAAAATTGTTAAGTCTACTGAAGGTCCTGAATGATAAAACGTTGATAAAGGTGGA
+
CCCCCGGGGGGGGFGGGGGGGEGGFCGDGGGGGGGGGGGGGGFGGGGGGGF9FGGGGEGGGGFFFGGGGGGGGFGGGGFGGGGGG>FCGGECEDGG8FGGG9EEFFGGGGGGGGGGGGGGGFG,E9FGGGGGGFGGGGGGGGGGFGA;EGFGGGGGGGGDFGGFF6EC9FDCECEGFGEFGGGGG:EGGGGG@DCG7CCEECFFFF7+:A?C>5AGF7C@FFEFF@5*844**:>B655?766:8==(?2>2>F?:8=6097)1<4)7;1=E3<).037=C?))9<068193;C<E7@?<(
@M70528:330:000000000-K6D4P:1:1102:12083:5653 2:N:0:CTGAGCCGGT+CCTTCACGTA
TAAAACAGGGTCCCCTCCCCCTCTAGGGTCAAAAAAAGAGGTATTTAAGTTTCGGTCAGTTAAAAGTATTGTGATAGCTCCCGCTAACACTGGCAAAGATAAAAGAAGAAGAATGGCTGTTAAAATAACTGATCAGACAAATAGTCTAATTTTTTCTGCTGAAAGGTTTTTTGCTTTAAGATTAATAATTGTAGTAATAAAATTTAAGGCACCTAAAATTGAAGAAATCCCTGCAAGGTGTAAAGAAAAAATTGTTAAGTCTACTGAAGGTCCTGAATGATAAAACGTTGATAAAGGTGGA
+
CCCCCGGGGGGGGGGGGGGGGGGGGGGGGGGGGGGGGGGGGGGGGGCGGGGGGGGGGGGGGGGFGGGGGGGGGGGGGGGGGGGGGGGGGGGGGDGFGGGGGGGGGGGGGGGGGGGGDGDGFGGGGGGGGGGGGGGGGGGGGGGGFGGGGGFFGGGGGGGGGGGGGGGGGGGGGGGGFGCEGGGGFGGGGGGGGGGGAECEFFFEFFF?AFFFFGFGFC7@FFEFFEDEFB=FFDB9=E6D6>EF4::BF=BD2F?6*=AEEFEAGE?<<1;A)7AC9@<;E??3;)6=DDG+:77)+77((
@M70528:330:000000000-K6D4P:1:1102:22164:5654 2:N:0:CTGAGCCGGT+CCTTCACGTA
TAAAACAGGGTCCCCTCCCCCTCTAGGGTCAAAAAAAGAGGTATTTAAGTTTCGGTCAGTTAAAAGTATTGTGATAGCTCCCGCTAACACTGGCAAAGATAAAAGAAGAAGAATGGCTGTTAAAATAACTGATCAGACAAATAGTCTAATTTTTTCTGCTGAAAGGTTTTTTGCTTTAAGATTAATAATTGTAGTAATAAAATTTAAGGCACCTAAAATTGAAGAAATCCCTGCAAGGTGTAAAGAAAAAATTGTTAAGTCTACTGAAGGTCCTGAATGATAAAACGTTAATAAAGGTGAA
+
CCCCCGGGGGGGGGGGGGGGGGGGGGGGGGGGGGGGGGGGGGGGGGGGGGGGGGGGGGGGGGGGGGGGGGGGGGGGGGGGGGGGGGGGGGGGGGGGGGGGGGGGGGGGGGGGGGGGGGGGGGGGGGGGGGGGGGGGGGGGGGGGGGGGGGFGGGGGGGGGGGGGGGGGGGGGGGGGFGGGAFGGFCGGGDFFFGGFCGFGEDFFFFFFF5AFF>AFACFFGFFEFFBFFEBAA9BA9;DF..9+28>DFDFFFFFFC=8/9ACAF@<3@@5;)74C;CEE?<CE932==(27C?<E+75))
@M70528:330:000000000-K6D4P:1:1102:22726:5656 2:N:0:CTGAGCCGGT+CCTTCACGTA
TAAAACAGGGTCCCCTCCCCCTCTAGGGTCAAAAAAAGAGGTATTTAAGTTTCGGTCAGTTAAAAGTATTGTGATAGCTCCCGCTAACACTGGCAAAGATAAAAGAAGAAGAATGGCTGTTAAAATAACTGATCAGACAAATAGTCTAATTTTTTCTGCTGAAAGGTTTTTTGCTTTAAGATTAATAATTGTAGTAATAAAATTTAAGGCACCTAAAATTGAAGAAATCCCTGCAAGGTGTAAAGAAAAAATTGTTAAGTCTACTGAAGGTCCTGAATGATAACACGTTGATAAAGGTGGA
+
CCCCCGGGGGGGGGGFGGGGGGGGGGGFFGGGFGGGEGGGGGGGGGGGGFGGGGGGGEGGGGGGGGFFGGGGGGGGGGGGGFEGGGGGGGFFGGGGGGGGGGDGGGGGGGGGGGGGGGC@CFGGGGGGGGFGGFF=BEFFGGGGGGGGGGFGCGGGGGGGGGGGGGGEFGGGGGGGFGFG8FFGGGGGGGGD@CEDFGFGFGA@AFFBF*@>5CFFFFGFGFEEAC@CB::AA>BA:45?>:7+985:F=5@BFC6/=8?CA?FC@<)71=9.><C2:?EFFF)71:@877:FECEC<:6(
@M70528:330:000000000-K6D4P:1:1102:19857:5661 2:N:0:CTGAGCCGGT+CCTTCACGTA
ACCACCCCCCATCCCTTCCCCCCCCGTGCCTGTTGAAGAAAAGGAAAAAATGAGTAACCCCCCCCCTCCAGTCTCACTAAAACAGTATTTAGTTCAGTTCAGCAAAGAAAAAAGGCGTGGAAACCATAATAAACTTGCAACATAAAAAAATAAAAAAACATATTAATAAATACTGTTCACATAACTAGTTAAGTTTTTCACTTTACATATATTGTTTTTTTTTGAAGATATATAGATAAATGAAACTGAAAGAAAATAAAGAAATACGAATACTAGAATGAATAGAAAGTAAAAGATACAA
+
A-A8,B,8+++;-,;,,6,,C6@+++6,,,--;,-CC,6,@C,,,,4,,6,:,6,,,,,6,+7++4+++,4,:,,,5,9,,,:,:,,<,,,,5,,,5<8<,>,,,:,,,,33@6+,+++++,:>8,,3,7,,88,,,,,,+60E9>F,**3>9,,,***,,,4C,BFC,,,,,4,54,,,4+02+++2+++4+1++1*)+)++)+++++1+31++3)**(*)(()))./-)*/-)*)+++)))*-)))1))).),).9/))*()0))(,(((-)))*2).).))))))()**2-)(+))))
@M70528:330:000000000-K6D4P:1:1102:10495:5668 2:N:0:CTGAGCCGGT+CCTTCACGTA
TAAAACAGGGTCCCCTCCCCCTCTAGGGTCAAAAAAAGAGGTATTTAAGTTTCGGTCAGTTAAAAGTATTGTGATAGCTCCCGCTAACACTGGCAAAGATAAAAGAAGAAGAATGGCTGTTAAAATAACTGATCAGACAAATAGTCTAATTTTTTCTGCTGAAAGGTTTTTTGCTTTAAGATTAATAATTGTAGTAATAAAATTTAAGGCACCTAAAATTGAAGAAATCCCTGCAAGGTGTAAAGAAAAAATTGTTAAGTCTACTGAAGGTCCTGAATGATAAAACGTTGATAAAGGTGGA
+
CCCCCGGGGGGGGGGGGGGGGGGGGGGGGGGGGGGGGGGGGGGGGGGGGGGGGGGGGGGGGGGGGGGGGGGGGGGGGGGGGGGGDGGGGGGGGGGGGGGGGGGGGGGFGGGGGGGGGGGFGGGGGGGGGFGGGGGGGGGGGGGGGGGGGGFGGGGGGGGGGFGGGGFGGGGGGGGGFFGGGGGGGGGGGGGGGGGGFGFGFGFFFFFFAFAFFGFGFGGFGFFEC@8897;**0>>@GGG=EC=EFFBFFFBEFFFC:FCECCFFEE33;EE<E<C8CEEEFF<C<1;328;CC<EF@?((
@M70528:330:000000000-K6D4P:1:1102:19844:5675 2:N:0:CTGAGCCGGT+CCTTCACGTA
AACGGCTCCGGAGCCGTGGGCCCCGGGGCGTTTATAAGAAAAAGAAAACAACGTGAACTGCGCATCTATGTGCACACAAAGAGGAATATAATGATAGATCAGATAAAAAGAAATTGATTGAAAACATCGCAACAAAAAAAAAGAAACAAAGTAAATAAGATGATAATAATATATATAATAAAGAAATATTAATTTTTTAAGTGGAAAGATATTGTTCTTGTAGAGTAATAATAGTAGTATGTAAAATTAAGAGAAAGAAAAATAAATGAATATCATACAGAGTGATAGGAAAAAAAAAGAA
+
A--,,++8,,+-++6+88+8C,666++++7+++6-<C,6,6:,6,,9=<E,,7,,,,,,,,,+4,45,,,,<,,,,,8+:,,,:,4,,,,,,,,,5,9,,,,,,,,C,74A,,,,,,,+,,,,,,,,,+83@+3,,3=+@78+*6,,,46*7@,,,,3,2,,,,,5,,,2,,,,,,+,,,,61?,0,+6,,,+12++//+)++)***))*++311++12)13)119))+1.++))+.+++)1.3-))(*)-)))(0,)8((0,*+6>)).-)-)))2*).).6)).5..)27*4((*(-((
@M70528:330:000000000-K6D4P:1:1102:4245:5677 2:N:0:CTGAGCCGGT+CCTTCACGTA
TAAAACAGGGTCCCCTCCCCCTCTAGGGTCAAAAAAAGAGGTATTTAAGTTTCGGTCAGTTAAAAGTATTGTGATAGCTCCCGCTAACACTGGCAAAGATAAAAGAAGAAGAATGGCTGTTAAAATAACTGATCAGACAAATAGTCTAATTTTTTCTGCTGAAAGGTTTTTTGCTTTAAGATTAATAATTGTAGTAATAAAATTTAAGGCACCTAAAATTGAAGAAATCCCTGCAAGGTGTAAAGAACAAATTGTTAAGTCTACTGAAGGTCCTGAATGATAAGACGTTGATAAAGGTGGG
+
CCCCCGFFGGGGCFFGGGGGGG,FEFGFFFFGGGGGGGFFGGGGGGGGGGGGGGGGGGFEFFGC<FGGGGGFGGGGGGGGGGGDGGGGG?FFGGGFFGG9FFGGGGGGGGGGGGGGGGGGGGGGGGDFGGFGGGGFEGGG=9DFFEGGGGFGGGGCFFGCFFCFGGFEAFGGGGFGFGCFGFGDDFGGGGGGGGGG?FFGFFF@FFFFFFFF>5FGFGGFF>A*<58CBB);444*1D:796AE6;B360>>EF<F<8C<C84+>7C3<;44.).)2CE<73?)7)634723:<67?7;;0
@M70528:330:000000000-K6D4P:1:1102:5890:5688 2:N:0:CTGAGCCGGT+CCTTCACGTA
TAAAACAGGGTCCCCTCCCCCTCTAGGGTCAAAAAAAGAGGTATTTAAGTTTCGGTCAGTTAAAAGTATTGTGATAGCTCCCGCTAACACTGGCAAAGATAAAAGAAGAAGAATGGCTGTTAAAATAACTGATCAGACAAATAGTCTAATTTTTTCTGCTGAAAGGTTTTTTGCTTTAAGATTAATAATTGTAGTAATAAAATTTAAGGCACCTAAAATTGAAGAAATCCCTGCAAGGTGTAAAGAAAAAATTGTTAAGTCTACTGAAGGTCCTGAATGATAAAACGTTGATAAAGGTGGA
+
CCCCCGGGGGGGGGGGGGGGGGGGGGGGGGGGGGGGGGGGGGGGGGGGGGGGGGGGGGGGGGGGGFFGGGGGGGGGGACGFGGGGGGGGGFGGGGGGGGGGGGGGGGGGGGGFGFGGGGGGGGGGGGGGGGGGGGGGGGGGGGGAFGGGGFGGGGGGGGFGGGGGGDEGGGGGGGGFFFFGGFGGGGGGGGGGGGGFGFCCGAE7CFFFFFFFGFCFGGFGFE5C)=AC=B4ABDFEGG7>EFFFE=FFFBFFFFF?FF?CFEFGFFFEFEFFF39CFEA3CC36<@;;(/1CEEECE:0(
@M70528:330:000000000-K6D4P:1:1102:20845:5690 2:N:0:CTGAGCCGGT+CCTTCACGTA
TAAAACAGGGTCCCCTCCCCCTCTAGGGTCAAAAAAAGAGGTATTTAAGTTTCGGTCAGTTAAAAGTATTGTGATAGCTCCCGCTAACACTGGCAAAGATAAAAGAAGAAGAATGGCTGTTAAAATAACTGATCAGACAAATAGTCTAATTTTTTCTGCTGAAAGGTTTTTTGCTTTAAGATTAATAATTGTAGTAATAAAATTTAAGGCACCTAAAATTGAAGAAATCCCTGCAAGGTGTAAAGAAAAAATTGTTAAGTCTACTGAAGGTCCTGAATGATAAAACGTTGATAAAGGTGGA
+
CCCCCGGGGGGGGGGGGGGGGGGGGGGGGGGGGGGGGGGGGGGGGGGGGGGGGGGFGGFFGGGGGGGGGGGGGGGGGGGGGGGGGGGGGGGGGGGGGGGGGGGGGGGGGGGGGGGGGGGGGGGGGGGGGGGGGGGGGGGGFGGGGGGGGGFGGGGGGGGGGCGGGGGGGGGGGGGGFGGGGGGGGGGGGGGGGGGG77@FFGFEFFFFFFFF5;AFFFGFGFF@CCDFFBEFFFBFEGDFEBEFEFDBFFFB:C?F@BBEE6?A77?;@1=9=<<E>7?@5CEEEF:3,/73:5>>9)86(
@M70528:330:000000000-K6D4P:1:1102:23037:5691 2:N:0:CTGAGCCGGT+CCTTCACGTA
TAAAACAGGGTCCCCTCCCCCTCTAGGGTCAAAAAAAGAGGTATTTAAGTTTCGGTCAGTTAAAAGTATTGTGATAGCTCCCGCTAACACTGGCAAAGATAAAAGAAGAAGAATGGCTGTTAAAATAACTGATCAGACAAATAGTCTAATTTTTTCTGCTGAAAGGTTTTTTGCTTTAAGATTAATAATTGTAGTAATAAAATTTAAGGCACCTAAAATTGAAGAAATCCCTGCAAGGTGTAAAGAAAAAATTGTTAAGTCTACTGAAGGTCCTGAATGATAAAACGTTGATAAAGGTGGA
+
CCCCCGGGGGGGGGGGGGGGGGGGGGGGGGGGGGGGGGGGGGGGGGGGGEFGGGGGGGFGGGGGGGGGGGGGGGGGGGGGGGGGGGGGGGGGGGGGGGGGGGGGGGGGGGGFGGGGGGGGGFGGGGGDGGGFFGGFFGGGGFGGFGGGGGFGGG=ED;CGFFG?FGFFFGGGGCFGFGGGFGGGGGGGGGGFFFDGAFCCCGFFFFFFF5;FFCFCFGCBG9194=@FFFFFF2)?@GFFB:A9745:FD=@EF?F541@E;<6+.5;EE;3);;C*:?EEEF3;E;8;?G77/;CF<?F(
@M70528:330:000000000-K6D4P:1:1102:19373:5706 2:N:0:CTGAGCCGGT+CCTTCACGTA
TAAAACAGGGTCCCCTCCCCCTCTAGGGTCAAAAAAAGAGGTATTTAAGTTTCGGTCAGTTAAAAGTATTGTGATAGCTCCCGCTAACACTGGCAAAGATAAAAGAAGAAGAATGGCTGTTAAAATAACTGATCAGACAAATAGTCTAATTTTTTCTGCTGAAAGGTTTTTTGCTTTAAGATTAATAATTGTAGTAATAAAATTTAAGGCACCTAAAATTGAAGAAATCCCTGCAAGGTGTAAAGAAAAAATTGTTAAGTCTACTGAAGGTCCTGAATGATAAAACGTTGATAAAGGTGGA
+
CCCCCGGGGGGGGGGGGGGGGGGGGGGGGGGGGGGGGGGGGGGGGGGGGFGGGGGFGGGGGGGGGGGGGGGGGGGGGGGGGGGGGGGGGGGGGGGGGGGGGGGGGGGGGGGGGGGGGGGGGGGGGGGGGGGGGGGGGGGGGGGGGGGGGGFGGGGGGGGGGGGGGGGGGGGGGGGGFGGFGGGGGGGGGGGFGGGGFGFFECACFCCFFFFFFGA7AEF:9FCCBEFFFFFFFFDAECD>6><@6@BDFFFDFFFFCCAFFFE=FFE8@FFE83;<FDFF?E<46=:==@G@FEECGF?F0
@M70528:330:000000000-K6D4P:1:1102:23041:5709 2:N:0:CTGAGCCGGT+CCTTCACGTA
TAAAACAGGGTCCCCTCCCCCTCTAGGGTCAAAAAAAGAGGTATTTAAGTTTCGGTCAGTTAAAAGTATTGTGATAGCTCCCGCTAACACTGGCAAAGATAAAAGAAGAAGAATGGCTGTTAAAATAACTGATCAGACAAATAGTCTAATTTTTTCTGCTGAAAGGTTTTTTGCTTTAAGATTAATAATTGTAGTAATAAAATTTAAGGCACCTAAAATTGAAGAAATCCCTGCAAGGTGTAAAGAAAAAATTGTTAAGTCTACTGAAGGTCCTGAATGATAAAACGTTGATAAAGGTGGG
+
CCCCCGGGGGGGGGGGGGGGGGGGGGGGGGGGGGGGGGFGGGGGGGGGGGGGGGGGGGGGGGGGGGGGGGGGGGGGGGGGGGGGGGGGGGGGGGGGGGGGGGGGGGGGGGGGGGGGGGGGGGGGGGGGGGGGGGGGGGGGGGGGGGGGGGFGGGGGGGGGGGGGGGFGDGGGGDAFFGGGGGFFFGGCGGGGGGGGFFEGFGF@FFAFFFFFFGFG>,E5E@*0BCFFFEEAFFDFEDFFBBE9ACBFFD=DFFFF@4=@C@CFG3))/4@E;E3>*;<;CEE9C<(6@(*+39CE7788(
@M70528:330:000000000-K6D4P:1:1102:4715:5732 2:N:0:CTGAGCCGGT+CCTTCACGTA
TAAAACAGGGTCCCCTCCCCCTCTAGGGTCAAAAAAAGAGGTATTTAAGTTTCGGTCAGTTAAAAGTATTGTGATAGCTCCCGCTAACACTGGCAAAGATAAAAGAAGAAGAATGGCTGTTAAAATAACTGATCAGACAAATAGTCTAATTTTTTCTGCTGAAAGGTTTTTTGCTTTAAGATTAATAATTGTAGTAATAAAATTTAAGGCACCTAAAATTGAAGAAATCCTGCAAGGTGTAAAGAAAAAATTGTTACGTCTACTGAAGGTCCTGAATGATAAAACGTTGATAAAGGTGGAT
+
CCCCCGGGGGGGGGGGGGGGGGEGGGGGGGGGGGGGGGGGGGGGGGGGGGGGGGGGGGFFGGGGGGGGGGGGGGGGGCGGGGGGGGGGGGGFGGGGFGGGGGGGGGGGGGGGGGGGGGGFGFGGGGGGGGGGGGGGFFGF+@FGFGGGGGFGGGGGFGFEGDFE=FFFDGGEGGGGBDFFGGEGDDCFGGGFF7=EAFCFFGFB?AFFFFFF>CFG5FFBEC@A6CDEFFCF>=BFFG??>>AFCFD(0:@=EFEF*2A;@FFFFE8@847348;@@DEC?ECEF9@FFFC:7)7)<0??2
@M70528:330:000000000-K6D4P:1:1102:4732:5745 2:N:0:CTGAGCCGGT+CCTTCACGTA
TAAAACAGGGTCCCCTCCCCCTCTAGGGTCAAAAAAAGAGGTATTTAAGTTTCGGTCAGTTAAAAGTATTGTGATAGCTCCCGCTAACACTGGCAAAGATAAAAGAAGAAGAATGGCTGTTAAAATAACTGATCAGACAAATAGTCTAATTTTTTCTGCTGAAAGGTTTTTTGCTTTAAGATTAATAATTGTAGTAATAAAATTTAAGGCACCTAAAATTGAAGAAATCCTGCAAGGTGTAAAGAAAAAATTGTTAAGTCTACTGAAGGTCCTGAATGATAAAACGTTGATAAAGGTGGAT
+
CCCCCGGGGGGGGGGGGGGGGGDGGGGGGGGGGGGEGGFGGGGGGGECGGGGGGGCFGGFGGGGGGGGFFGFGGFGDEGGGGGGGGGGGGGGGFGGGGGGGGGGGGGGGGGGGGGGGGG@FGGGGFGGGFFGGGGFGGG889==EEFGGFFGGGEGGFGCFGGGCFF9,DD>EGFGFGGGGFGFFGFFGGGGCFGGFGEGFGA@AFFFFFFFFGFGFGGFGFAFFEFEFFFF>=BFF>DD>?AFC=B=;@BBCAEFFFFCEFFCE?AF14>3><6@:FEE6?)/;@@@F;;CFEEEGF??)
@M70528:330:000000000-K6D4P:1:1102:24183:5753 2:N:0:CTGAGCCGGT+CCTTCACGTA
TAAAACAGGGTCCCCTCCCCCTCTAGGGTCAAAAAAAGAGGTATTTAAGTTTCGGTCAGTTAAAAGTATTGTGATAGCTCCCGCTAACACTGGCAAAGATAAAAGAAGAAGAATGGCTGTTAAAATAACTGATCAGACAAATAGTCTAATTTTTTCTGCTGAAAGGTTTTTTGCTTTAAGATTAATAATTGTAGTAATAAAATTTAAGGCACCTAAAATTGAAGAAATCCCTGCAAGGTGTAAAGAAAAAATTGTTAAGTCTACTGAAGGTCCTGAATGATAAAACGTTGATAAAGGTGGA
+
CCCCCGGGGGGGGGGGGGGGGGGGGGGGGGGGGGGGGGGGGGGGGGGGGGFGGGGGGGGGGGGGGGGGGGGGGGGGGDGGGGGGGGGGGGGGGGGGGGGGGGGGGGGGGGGGGGGGGGGGGGGGGGGGGGGGGGGGGGGGGGGGGFGGGGFGGGGGGGGAFGGGGGGGGGGGGGGGFGGGGGGGGDGGGGGGFGGGFGFFECCFFFFFFAFFFGFGFGGBGFFFFFCC6B:4AB@FB@DC;EE=6>:@F9@D3FEA@BAECAE6CE<73@8<4)=E97?A?EE<<@:D1?C+297;77:0(
@M70528:330:000000000-K6D4P:1:1102:16285:5756 2:N:0:CTGAGCCGGT+CCTTCACGTA
TAAAACAGGGTCCCCTCCCCCTCTAGGGTCAAAAAAAGAGGTATTTAAGTTTCGGTCAGTTAAAAGTATTGTGATAGCTCCCGCTAACACTGGCAAAGATAAAAGAAGAAGAATGGCTGTTAAAATAACTGATCAGACAAATAGTCTAATTTTTTCTGCTGAAAGGTTTTTTGCTTTAAGATTAATAATTGTAGTAATAAAATTTAAGGCACCTAAAATTGAAGAAATCCCTGCAAGGTGTAAAGAAAAAATTGTTAAGTCTACTGAAGGTCCTGAATGATAAAACGTTGATAAAGGTGGG
+
CCCCCGGGGGGGGGGGGGGGGGGGGGGGGGGGGGGGGGGGGGGGGGGGGGGGGGGGGGGGGGGGGGGGGGGGGGGGGGGGGGGGGGGGGGGGGGGGGGGGGGGGGEFGGGGGGFFGGGGGGGGGGGGGGGGGGGGGGGGGGGGGGGGGGGFGGGGGGFFEGGGGGGGGGGGGGGGGFGGGGFGGGGGGGGGGGGGGFGFGEFFBFFFF?ACFFGFGFFGEGFFFF@DFFFFA6=B>6EDD@E<FEFF(?===EF>FEFFF<ACFGEC)7;@<=E@E8>CF?C3.9@68@;F;+.7<CEFF(
@M70528:330:000000000-K6D4P:1:1102:22632:5780 2:N:0:CTGAGCCGGT+CCTTCACGTA
TAAAACAGGGTCCCCTCCCCCTCTAGGGTCAAAAAAAGAGGTATTTAAGTTTCGGTCAGTTAAAAGTATTGTGATAGCTCCCGCTAACACTGGCAAAGATAAAAGAAGAAGAATGGCTGTTAAAATAACTGATCAGACAAATAGTCTAATTTTTTCTGCTGAAAGGTTTTTTGCTTTAAGATTAATAATTGTAGTAATAAAATTTAAGGCACCTAAAATTGAAGAAATCCCTGCAAGGTGTAAAGAAAAAATTGTTAAGTCTACTGAAGGTCCTGAATGATAAAACGTTGATAAAGGTGGA
+
CCCCCGGGGGGGGGGGGGGGGGGGGGGGGGGGGGGGGGGGGGGGGGGGGGGGGGGGGGGGGGGGGGGGGGGGGGFGGGGGGGGGGGGGGGGFGGGFFGGGGGGGGGGGGGGGGGGGGGGGGGGGGGGGGGGGGGGGGGGGGGGGGGGFGGFGGGGGFGGGGGGGGGGFGFGGGGFGFGGGGGGGGGGGGGGGGGGGCFFFFFFFFFFFFFFFFFFFFGGFGFFFFFFFFBFAFFDFE5DGE=EAEF@-AB>DBFFF7=BE?FEFGFCEFFEE@EEFCFFAEEF;EF968?C>FEFFGFFB(
@M70528:330:000000000-K6D4P:1:1102:5215:5782 2:N:0:CTGAGCCGGT+CCTTCACGTA
TAAAACAGGGTCCCTGTCTCTATACACATCTGACGCTGCCGACGATACGTGAAGGGTGTAGATCTCGGTGGTCGCCGTATCATTAAAAAAACAAAAAAATATATCAAAAAAAGTCCGCATCTACATTAAATAACATACACACTACATACTACACTAAAGTCCACCGTCAGCTAAATCACACCAAGATACAGTCATGCCATCGCCACATAGTAATTCACCCAAGCTACACACTATGCTCATATGCCTACTCCTAAACTCACTCGACATCTATACATCGTGACAACATCTAGCTCAGCTGTCC
+
CCCCCGGGGGGGGGGGGGGGGGGFFEEGGGGFFGGGGGGGGGGG6@?FFGGFGGGGEGEGGFGGCFFGFGGCFGGGE@FEFGAAGFGGFGG,A@=,9+4,,,,,9,,:,984+5,,+4+4+,,,3,,,85,,,,,,>,,,+3+6@,,,3,+6,,,,,,,,,,783+,+5*,,,,,,1,,,1**,,,,5,,,,*,+++,3,)*)-0)))+0++1+1++,,/*2((/)/4).()/))+)+++.))+)).//)())/)/)11()/()2(())))))-).**(,())((..)))***).)+()),
@M70528:330:000000000-K6D4P:1:1102:10590:5788 2:N:0:CTGAGCCGGT+CCTTCACGTA
TAAAACAGGGTCCCCTCCCCCTCTAGGGTCAAAAAAAGAGGTATTTAAGTTTCGGTCAGTTAAAAGTATTGTGATAGCTCCCGCTAACACTGGCAAAGATAAAAGAAGAAGAATGGCTGTTAAAATAACTGATCAGACAAATAGTCTAATTTTTTCTGCTGAAAGGTTTTTTGCTTTAAGATTAATAATTGTAGTAATAAAATTTAAGGCACCTAAAATTGAAGAAATCCCTGCAAGGTGTAAAGAAAAATTTGTTAAGTCTACTGAAGGTCCTGAATGATAAAACGTTGATAAAGGTGGA
+
CCCCCGGGGGGGGGGGGGGGGGGGGGGGGGGGGGGGGGGGGGGGGGGGGGGGGGGGGGGGGGGGGGGGGGGGGGGGGGGGGGGGGGGGGGGGFGGGGGGGGGCGGGGGGGGGGGGGGGGGGGGGGGGGGGGGGGGGGGGGGGGGGGGGGGFGGGGGGGGGGGDFFGGGGGGGGGGGFGAGGGGGGGGGGGGGGGGGFGFCEGFFFFFFFAFFFGFGFGGFGFFFFFFEF>EAFFFFFGGFBFFFFEDBFB@:EFFFEFFEEFEFGFFEF;EE<<AFFGFFFFECC@@@@DC+:3>3C;;?(
@M70528:330:000000000-K6D4P:1:1102:22433:5794 2:N:0:CTGAGCCGGT+CCTTCACGTA
TAAAACAGGGTCCCCTCCCCCTCTAGGGTCAAAAAAAGAGGTATTTAAGTTTCGGTCAGTTAAAAGTATTGTGATAGCTCCCGCTAACACTGGCAAAGATAAAAGAAGAAGAATGGCTGTTAAAATAACTGATCAGACAAATAGTCTAATTTTTTCTGCTGAAAGGTTTTTTGCTTTAAGATTAATAATTGTAGTAATAAAATTTAAGGCACCTAAAATTGAAGAAATCCCTGCAAGGTGTAAAGAAAAAATTGTTAAGTCTACTGAAGGTCCTGAATGATAAAACGTTGATAAAGGTGGA
+
CCCCCGGGGGGGGGGGGGGGGGGGGGGFGGGGGGGGGGGGGGGGGGGGGGGGGGGDGGGGEGGGGGGGGGGGGFGGFGGGGGGGGGGGGGFFGGGFGGGGGGGGGGGGGGGGGGGGGGGGGGGGFGGGGGGFGGGGGGGGGGGGGGGGGFFGGGGGGDFGGGGGGFFADCGEGGGGFGGGGGGGGGGGGGGGFGCDFGFFEFFFFFFFFFFFFGFGFGGFGFCEFEDFFFE*99BFBDDDEFEF<CBDFB>DEFFF8BBEC6CCEECEE@EF)>3C87?EECECFF@@DDFCF<CCC@??(
@M70528:330:000000000-K6D4P:1:1102:19996:5795 2:N:0:CTGAGCCGGT+CCTTCACGTA
TAAAACAGGGTCCCCTCCCCCTCTAGGGTCAAAAAAAGAGGTATTTAAGTTTCGGTCAGTTAAAAGTATTGTGATAGCTCCCGCTAACACTGGCAACGATAAAAGAAGAAGAATGGCTGTTAAAATAACTGATCAGACAAATAGTCTAATTTTTTCTGCTGAGAGGTTATTGGCTTTAAGATTAATAATTGTAGAAGTAAAATTTAAGGCACCTAAAATTGAAGAAATCCCTGCAAGGTGTACAGAATGCATTGTTAAGTCTACTGAAGGTCCTGAATGATAAGACGTTGATAAAGGTGTA
+
-AA,8ECFGG666F@EBGC@@@@F,CEGE6;6FF<67@:@,,C;6F9<CF<CF@:,88@FFC9<<E9@FCCF<FF9EE9FGD4+8@FGG<FE<8=C,>==4>9,A<E8EE,,,CF,4?0@?4?EFAFE,AEAEFC99,,409=DECE;,@DGGAE?D=;,D,,,@68E,,6,,61=?=FG,,,7,3EF@C:EG8+5+@+,33C)4<10**;@FDA>C,@)7+*333=AF9);F44/:*24*1*=*>7*+**/*/11*+:*0+18B37037/).)/.*:)3?3?))77;((/+7)))<=@))
@M70528:330:000000000-K6D4P:1:1102:20325:5805 2:N:0:CTGAGCCGGT+CCTTCACGTA
TAAAACAGGGTCCCCTCCCCCTCTAGGGTCAAAAAAAGAGGTATTTAAGTTTCGGTCAGTTAAAAGTATTGTGATAGCTCCCGCTAACACTGGCAAAGATAAAAGAAGAAGAATGGCTGTTAAAATAACTGATCAGACAAATAGTCTAATTTTTTCTGCTGAAAGGTTTTTTGCTTTAAGATTAATAATTGTAGTAATAAAATTTAAGGCACCTAAAATTGAAGAAATCCCTGCAAGGTGTAAAGAAAAAATTGTTAAGTCTACTGAAGGTCCTGAATGATAAAACGTTGATAAAGGGGGA
+
CCCCCGGGGGGGGGGGGGGGGGGGGGGGGGGGGGGGGGGGGGGGGGGGGGGGGGGFGGGGGGGGGGGGGGGGGGGGGGGGGGGGGGGGGGGGGGGGGGGGGGGGGGGGGGGGGGGGGGGGGGGGGGGGGCFGGGGGGGGGGGGGGGGGGGBGGGGGGGGGGGGGGGGCGGFGGGFGFGGGGGGGGGGGGGGGGGGGCFFFFGFFFFFFFAFFFGFGFGGF7BAEFFFFFB@4ADBF>54>*:6BEFFFF9@FFFE6?FFE?ACA7=CFF@FE@@AEFCCFECFFCE65(6D+@C349(40(
@M70528:330:000000000-K6D4P:1:1102:21083:5806 2:N:0:CTGAGCCGGT+CCTTCACGTA
TAAAACAGGGTCCCCTCCCCCTCTAGGGTCAAAAAAAGAGGTATTTAAGTTTCGGTCAGTTAAAAGTATTGTGATAGCTCCCGCTAACACTGGCAAAGATAAAAGAAGAAGAATGGCTGTTAAAATAACTGATCAGACAAATAGTCTAATTTTTTCTGCTGAAAGGTTTTTTGCTTTAAGATTAATAATTGTAGTAATAAAATTTAAGGCACCTAAAATTGAAGAAATCCCTGCAAGGTGTAAAGAAAAAATTGTTAAGTCTACTGAAGGTCCTGAATGATAAGACGTTGATAAAGGTGGA
+
CCCCCGGGGGGGGGGGGGGGGGGGGGGGGGGGGGGGGGGGGGGGGGGGGGGGGGGGGGGGGGGGGGFGGGGGGGGGGGGGGGGGGGGGGGGGGGGGGGGGGGGGGGGGGGGGGGGGGGGGGGGGGGGGGGGGGGGGGGGGGGGGGGGGGGFGGGGGGGGGGGGGGGGGFFGGGGGGFGGGGGGGGGGGGGGGGGGGFCFGFGFFFFFFFFFFFFFGFGGEGFECFE5ACBFFFFDABFFCBEEFEEF2AD>2;FEF<CFFF=CFGF?EFFEF=@EFFCEFEFF)7E;8=;C+CCC>C<?6(
@M70528:330:000000000-K6D4P:1:1102:24460:5812 2:N:0:CTGAGCCGGT+CCTTCACGTA
TAAAACAGGGTCCCCTCCCCCTCTAGGGTCAAAAAAAGAGGTATTTAAGTTTCGGTCAGTTAAAAGTATTGTGATAGCTCCCGCTAACACTGGCAAAGATAAAAGAAGAAGAATGGCTGTTAAAATAACTGATCAGACAAATAGTCTAATTTTTTCTGCTGAAAGGTTTTTTGCTTTAAGATTAATAATTGTAGTAATAAAATTTAAGGCACCTAAAATTGAAGAAATCCCTGCAAGGTGTAAAGAAAAAATTGTTAAGTCTACTGAAGGTCCTGAATGATAAAACGTTGATAAAGGTGGA
+
CCCCCGGGGGGGGGGGGGGGGGGGGGGGGGGGGGGGGGGGGGGGGGGGGEFGGGGGGGGGGGGGGGGGGGGGGGGGGAFGGGGGGGGGGGGGGGGGGGGGGGGGGGGGGGGGGGGGGGGGGGGGGGGGGGGGGGGGGGGGGGGGGGGGGGFGGCECFGGGGDEFGGGGGGGGGGGGFGGGGGGG9EEGGGGGGDGG;EFGEEFEFFCFFAFFAFFGFDG@C@CCFEDC>BE>FFFF@;>D7>CAEFFFFFF==F?FCB+9?A?6CEEEFFFF@E<98@?EFFFFFF96@DC:@CFFGFFF0
@M70528:330:000000000-K6D4P:1:1102:19988:5813 2:N:0:CTGAGCCGGT+CCTTCACGTA
TAAAACAGGGTCCCCTCCCCCTCTAGGGTCAAAAAAAGAGGTATTTAAGTTTCGGTCAGTTAAAAGTATTGTGATAGCTCCCGCTAACACTGGCAAAGATAAAAGAAGAAGAATGGCTGTTAAAATAACTGATCAGACAAATAGTCTAATTTTTTCTGCTGAAAGGTTTTTTGCTTTAAGATTAATAATTGTAGTAATAAAATTTAAGGCACCTAAAATTGAAGAAATCCCTGCAAGGTGTAAAGAAAAAATTGTTAAGTCTACTGAAGGTCCTGAATGATAAAACGTTGATAAAGGTGGA
+
CCCCCGGGGGGGGGGGGGGGGGGGGGGGGGGGGGGGGGGGGGGGGGGGGGGGGGGGGGGGGFGGGGGGGGGGGGGGGGGGEGGGGGGGGGGGGGGGGGGGGGGGGGGGGGGGGGGGGGGGGGGGGGGGGGGGGGGGGGGGGGGGGGGGGG7FGGGGGGGGGGGGGGGGFGGGGGGGFGGGGGGGG8FGGGGGGGGGFFCEEGFCFFFFFFFFFGFGFGGFGF5CFE@CFEEFFBB;>=DDEFFFEEF2FB>BBF?F54=C?A?ACE<3@1=@E<EC>7CF<?C)9=6=31<7:CEE+)51(
@M70528:330:000000000-K6D4P:1:1102:15283:5823 2:N:0:CTGAGCCGGT+CCTTCACGTA
TAAAACAGGGTCCCCTCCCCCTCTAGGGTCAAAAAAAGAGGTATTTAAGTTTCGGTCAGTTAAAAGTATTGTGATAGCTCCCGCTAACACTGGCAAAGATAAAAGAAGAAGAATGGCTGTTAAAATAACTGATCAGACAAATAGTCTAATTTTTTCTGCTGAAAGGTTTTTTGCTTTAAGATTAATAATTGTAGTAATAAAATTTAAGGCACCTAAAATTGAAGAAATCCCTGCAAGGTGTAAAGAAAAAATTGTTAAGTCTACTGAAGGTCCTGAATGATAAAACGTTGATAAAGGTGGA
+
CCCCCGGGGGGGGGGGGGGGGGGGGGGGGGGGGGGGGGGGGGGGGGGGGGGGGGGEGGGGGGGGGGGGGGGGGGGGGGGGGGGGGGGGGGGGGGGGGGGGGFGCGGGGGGGGGGGGGGGGGFGGGGGGGGGGGGGGGGGGGGFGGGGGGGFGGGGGGFGGGGGGGGGGGGGGGGGGFGGGGGGGG8DGGGGGGGGGFGEGFGFFFFFFFFFFFGFGF,<CFFEFF@DFFFFFFFFA=FDFBF?FFFFFFD>B=CEF7BBECFFFF37;@@@<=EACFFEF<CFEFFBDFFD@FC<CFEF?(
@M70528:330:000000000-K6D4P:1:1102:15271:5842 2:N:0:CTGAGCCGGT+CCTTCACGTA
TAAAACAGGGTCCCCTCCCCCTCTAGGGTCAAAAAAAGAGGTATTTAAGTTTCGGTCAGTTAAAAGTATTGTGATAGCTCCCGCTAACACTGGCAAAGATAAAAGAAGAAGAATGGCTGTTAAAATAACTGATCAGACAAATAGTCTAATTTTTTCTGCTGAAAGGTTTTTTGCTTTAAGATTAATAATTGTAGTAATAAAATTTAAGGCACCTAAAATTGAAGAAATCCCTGCAAGGTGTAAAGAAAAAATTGTTAAGTCTACTGAAGGTCCTGAATGATAAAACGTTGATAAAGGTGGA
+
CCCCCGGGGGGGGGGGGGGGGGGGGGGGGGGGGGGGGCGFGGGGGGGGGGGGGGGGGGGFGGGGGGGGGGGGFGGGGGGGGGGGGGGGGGGGGFGGGGGGGGGGGGFGGGGGGGGGGGGGGGGGGFGGGGGGGGGGGGGGCGGGFGGGGGFGGGGGGGGGGGGGGGGGGGFC@GGGFDGGGGGGGGFCGGGGGGGGF7FAAFFBFF?5CAFFFGFFFFF5AFEBFEDFF;E>FF=AEGFC:EEAE4@@F=(->F?FE88@?FCFE37;35=>3><FF7<<CE637;>D@;C+77>77=0:(
@M70528:330:000000000-K6D4P:1:1102:11382:5844 2:N:0:CTGAGCCGGT+CCTTCACGTA
TAAAACAGGGTCCCCTCCCCCTCTAGGGTCAAAAAAAGAGGTATTTAAGTTTCGGTCAGTTAAAAGTATTGTGATAGCTCCCGCTAACACTGGCAAAGATAAAAGAAGAAGAATGGCTGTTAAAATAACTGATCAGACAAATAGTCTAATTTTTTCTGCTGAAAGGTTTTTTGCTTTAAGATTAATAATTGTAGTAATAAAATTTAAGGCACCTAAAATTGAAGAAATCCCTGCAAGGTGTAAAGAAAAAATTGTTAAGTCTACTGAAGGTCCTGAATGATAAAACGTTGATAAAGGTGGA
+
CCCCCGGGGGGGGGGGGGGGGGGGGGGGGGGGGGGGGGGGGGGGGGGGGGGGGGGGGGGGGGGFGGGGGGGGGGGGGGGFGGGGGGGGGGGGGGGGGGGGGGGGGGGGGGGGGGGGGGGGGGGFGGGGGGGGGGGGGGGGFGGGGGGGGGFFGGGGGGGGGGGGFGGGGGGGGGGGFCGGGGGGGGGGGGGGGGGGFGFGFFFFFFFFFFFFFGFFFFGFGFFFFFFFFBBAFFB9>:DFEFFFFFFBFFFFBC?F7=BEFF?+<37AFFFF<9AEFFC<3C5CFE16@;>+@C;)0/24(
@M70528:330:000000000-K6D4P:1:1102:12301:5848 2:N:0:CTGAGCCGGT+CCTTCACGTA
TAAAACAGGGTCCCCTCCCCCTCTAGGGTCAAAAAAAGAGGTATTTAAGTTTCGGTCAGTTAAAAGTATTGTGATAGCTCCCGCTAACACTGGCAAAGATAAAAGAAGAAGAATGGCTGTTAAAATAACTGATCAGACAAATAGTCTAATTTTTTCTGCTGAAAGGTTTTTTGCTTTAAGATTAATAATTGTAGTAATAAAATTTAAGGCACCTAAAATTGAAGAAATCCCTGCAAGGTGTAAAGAAAAAATTGTTAAGTCTACTGAAGGTCCTGAATGATAACACGTTGATAAAGGTGGA
+
CCCCCGGGGGGGGGGGGGGGGGGGGGGGGGGGGGGGGEGFFFGGGGGGGGGGGGGFGFGGGGGGGGGGGGGGGGGGGGGGGGGGGGGGGGFFGGGDGGGGGGGGGGGGGGFGGGGGGGGGGGECGGFGGGGGFGGGGGFGFFGGGGGFGGFGGGGGGGGGGGCFCFGGGFFGGGGGFCFFGGGGGFGGGGGGGGGGFFFG@DFFFFFFAAFFFGFGFGGEFF@CFEFEFFBFFFFF@FFG:>ABEE=2659B9B/B91=CCACCF@5<)5=<=<3>FFE35?C)7@(/=1CDF?66+<?F(
@M70528:330:000000000-K6D4P:1:1102:15896:5862 2:N:0:CTGAGCCGGT+CCTTCACGTA
TAAAACAGGGTCCCCTCCCCCTCTAGGGTCAAAAAAAGAGGTATTTAAGTTTCGGTCAGTTAAAAGTATTGTGATAGCTCCCGCTAACACTGGCAAAGATAAAAGAAGAAGAATGGCTGTTAAAATAACTGATCAGACAAATAGTCTAATTTTTTCTGCTGAAAGGTTTTTTGCTTTAAGATTAATAATTGTAGTAATAAAATTTAAGGCACCTAAAATTGAAGAAATCCCTGCAAGGTGTAAAGAAAAAATTGTTGAGTCTACTGAAGTTACTGCATGATAAAACGTTGAAAAAGGTGGA
+
CCCCCGGGGFFFGFGEEGGGG@GG,@FFGFFGGGGGG7@EFEFGGGGGGGGGGDGFGDFCFFFDFGGGFGFCEGCEGEECGGG>FGGGGGC9FEFGGGGGGFFFFEG8EF<CFG,?8FD,EFFFFGAE<AAFGGADGGGGGG+=,@CEDAECFGE8=;EF,>DG8DFGG6DC79DFD@ECC=FEDDCF=ECD9C;2+<=7:,18<FA+@FFFFD9C5@AEF67AA):EC)>AA<2AEF9,.6<A<45:FDFFF=EA(=19?ACAE))/7.9)9?));CC).1?CE34@D0>++/,/?>0:(
@M70528:330:000000000-K6D4P:1:1102:16606:5865 2:N:0:CTGAGCCGGT+CCTTCACGTA
TAAAACAGGGTCCCCTCCCCCTCTAGGGTCAAAAAAAGAGGTATTTAAGTTTCGGTCAGTTAAAAGTATTGTGATAGCTCCCGCTAACACTGGCAAAGATAAAAGAAGAAGAATGGCTGTTAAAATAACTGATCAGACAAATAGTCTAATTTTTTCTGCTGAAAGGTTTTTTGCTTTAAGATTAATAATTGTAGTAATAAAATTTAAGGCACCTAAAATTGAAGAAATCCCTGCAAGGTGTAAAGAAAAAATTGTTAAGTCTACTGAAGGTCCTGAATGATAAAACGTTGATAAAGGTGGA
+
CCCCCGGGGGGGGGGGGGGGGGGGGGGGFGGGGGGGGGGGGGGGGGGGGGGGGGGGGGGGGFGGGGGGGGGGGGGGGGGGGGGGGGGGGGGGGGGGGFGGGGGGGGGGGGGGGGGGGGGGGGGGGFGGGGDFGGGGGGGGGGGGGGGGGGFGGGGGGGGGGGGGGGGGFGGGDGGGFFGFFFGGGGGGGGGGGGGGFGFGFGFFFFFBFFFFFGFGFGGFGF=AFEBEFEF>ABBFE8>?>E7ACCB2ADFFFFFF8CFFE=<CF))73@EE;@EEGFFFFECEEFFDDDCCGF<3CE:((
@M70528:330:000000000-K6D4P:1:1102:18149:5869 2:N:0:CTGAGCCGGT+CCTTCACGTA
TAAAACAGGGTCCCCTCCCCCTCTAGGGTCAAAAAAAGAGGTATTTAAGTTTCGGTCAGTTAAAAGTATTGTGATAGCTCCCGCTAACACTGGCAAAGATAAAAGAAGAAGAATGGCTGTTAAAATAACTGATCAGACAAATAGTCTAATTTTTTCTGCTGAAAGGTTTTTTGCTTTAAGATTAATAATTGTAGTAATAAAATTTAAGGCACCTAAAATTGAAGAAATCCCTGCAAGGTGTAAAGAAAAAATTGTTAAGTCTACTGAAGGTCCTGAATGATAAAACGTTGATAAAGGTGGA
+
CCCCCGGGGGGGGGGGGGGGGGGGGGGGGGGGGGGGGGGGGGGGGGGGGGGGGGGGGGGGGGGGGGGGGGGGGGGGGGGGGGGGGGGGGGGGGGGGGGGGGGGGGGGGGGGGFGGGGGGGGGGGGGGGGGGGGGGGGGGGGFGGFGGGGGFGGFGGGGGGGGGGGGGGGFGGGGFGFGGGGGGFGGGGGGGGGGGGFFFG@GFFFFFFFFFFFGFGFGGFGFCFFE@=C@:AFFFFFG>BBFEFFFFFFFFFFFFFEFFCFFFFCE<;<E@F<@AEFGFFFEFFFEB@@FG;DEFF?E?<(
@M70528:330:000000000-K6D4P:1:1102:18368:5876 2:N:0:CTGAGCCGGT+CCTTCACGTA
TAAAACAGGGTCCCCTCCCCCTCTAGGGTCAAAAAAAGAGGTATTTAAGTTTCGGTCAGTTAAAAGTATTGTGATAGCTCCCGCTATCACTGGCAAAGATAAAAGAAGAAGAATGGCTGTTAAAATAACTGATCAGACAAATAGTCTAATTTTTTCTGCTGAAAGGTTTTTTGCTTTAAGATTAATAATTGTAGTAATAAAATTTAAGGCACCTAAAATTGAAGAAATCCCTGCAAGGTGTAAAGAAAAAATTGTTAAGTCTACTGAAGGTCCTGAATGATAAAACGTTGATAAAGGTGGG
+
CCCCCGGGGGGGGGGGGGGGGGGGGGGGFGGGGGGGGGGGGGGGGGGGGGGGGGGFGGGGGGGGGGGGGGGGGGGGGGGGGGGGGGGGGGGGGGGGGGGGGGGGGGGGGGFGGGGGGGGGGGGGGGGGGGDGFGGGGGGGGFGGCFGGGGFGGFGGGGGGGGGGGGG9D?FEEGFFFGGGGFGGGGGGGGGFGGGGFGAFFGABFFFFFFFFFGFGFFG@7<:6B@CEFEBAFBD>*45:>BEFF=>:8@BDFFCFEAAEEFEFGF?3;EF)//=;8+.;3)9CE8263;F77?94C;;<(
@M70528:330:000000000-K6D4P:1:1102:4435:5881 2:N:0:CTGAGCCGGT+CCTTCACGTA
TAAAACAGGGTCCCCTCCCCCTCTAGGGTCAAAAAAAGAGGTATTTAAGTTTCGGTCAGTTAAAAGTATTGTGATAGCTCCCGCTAACACTGGCAAAGATAAAAGAAGAAGAATGGCTGTTAAAATAACTGATCAGACAAATAGTCTAATTTTTTCTGCTGAAAGGTTTTTTGCTTTAAGATTAATAATTGTAGTAATAAAATTTAAGGCACCTAAAATTGAAGAAATCCCTGCAAGGTGTAAAGAAAAAATTGTTAAGTCTACTGAAGGTCCTGAATGATAAAACGTTGATAAAGGTGGA
+
CCCCCGGGGGGGGGGGGGGGGGDGGGGGGGGGGGGGGGGFGGGFGGGGDAGGGGGGGGGGGGGGGGGGGGGGGGG9EFGFGGGGGGGGGGGGGGGGGGGGGGGGGGFGGGGGGGGFFGGFGGGGGFGGGGGGGGGDFGGGGGCEEFGFGGFGGGGGGGGGGGGGGGGGFGGGDGGGFDGGGGGGGGGFDGGEGGGGAFAFFGFFFFFFFFAFF5CFAFGFGFEEFFFFFFFFAB@F=5DEEFFFFFFFA95>:BCA*=8>?CEFG<EA@3=A3><C;@?@?EF3E@28@?>77?C<7@26(
@M70528:330:000000000-K6D4P:1:1102:15043:5899 2:N:0:CTGAGCCGGT+CCTTCACGTA
TAAAACAGGGTCCCCTCCCCCTCTAGGGTCAAAAAAAGAGGTATTTAAGTTTCGGTCAGTTAAAAGTATTGTGATAGCTCCCGCTAACACTGGCAAAGATAAAAGAAGAAGAATGGCTGTTAAAATAACTGATCAGACAAATAGTCTAATTTTTTCTGCTGAAAGGTTTTTTGCTTTAAGATTAATAATTGTAGTAATAAAATTTAAGGCACCTAAAATTGAAGAAATCCCTGCAAGGTGTAAAGAAAAAATTGTTAAGTCTACTGAAGGTCCTGAATGATAAAACGTTGATAAAGGTGGA
+
CCCCCGGGGGGGGGGGGGGGGGGGGGGGGGGGGGGGGGGGGGGGGGGGGGGGGGGGGGGGGGGGGGGGGGGGGGGGGGGGGGGGGGGGGGGGGGGGGGGGGGGGGGGGGGGGGGGGGGGGGGGGGGGGGGGGGGGGGGGGGGGGGGGGGGFGGGGGGGGGGGFGGGGGGGGGGGGGFGGGGGGGGGGGGGGGGGGGFGFGFEFFCFFFFFFFFGFGFFGFGFFFFEDFFFEFFFDFEFECEFFFFF@BFFFFEF?B5FFFFFFFE<C<8EF<7>).;7CEFFFEEE;3=@D7FEFFFFBF(
@M70528:330:000000000-K6D4P:1:1102:7597:5908 2:N:0:CTGAGCCGGT+CCTTCACGTA
TAAAACAGGGTCCCCTCCCCCTCTAGGGTCAAAAAAAGAGGTATTTAAGTTTCGGTCAGTTAGAAGTATTGTGATAGCTCCCGCTAACACTGGCAAAGATAAAAGAAGAAGAATGGCTGTTAAAATAACTGATCAGACAAATAGTCTAATTTTTTCTGCTGAAAGGTTTTTTGCTTTAAGATTAATAATTGTAGTAATAAAATTTAAGGCACCTAAAATTGAAGAAATCCCTGCAAGGTGTAAAGAAAAAATTGTTAAGTCTACTGAAGGTCCTGAATGATAAAACGTTGATAAAGGTGGA
+
CCCCCGGGGGGGGGGGGGGGGGGGGGGGGGGGGGGGGGGGGGGGGGGGGCGGGGGGGGGGGGGGGGGGGGGGGGGGGGGGGGGGGGGGGGGGGGGGGGGGGGGGGGGGGGGGGGGGGGGGCGGGGGGGGGGGDGGGGGGGGGGGGGGGEGCFDEGGGGGGGGGGGGGGGGGGGFFGFGGGGGGGGGGGGGGGGGGGFFFGEFFEFFFFFFFFFGFGFGGFGFE@FFFFF=>AFD@FEGGGFFF6EFD3A7>:@FFFCFFE5;?@F@3<4@EF3A@EFFFFEFFCEE:;;;F:FE<EF<><(
@M70528:330:000000000-K6D4P:1:1102:4621:5914 2:N:0:CTGAGCCGGT+CCTTCACGTA
TAAAACAGGGTCCCCTCCCCCTCTAGGGTCAAAAAAAGAGGTATTTAAGTTTCGGTCAGTTAAAAGTATTGTGATAGCTCCCGCTAACACTGGCAAAGATAAAAGAAGAAGAATGGCTGTTAAAATAACTGATCAGACAAATAGTCTAATTTTTTCTGCTGAAAGGTTTTTTGCTTTAAGATTAATAATTGTAGTAATAAAATTTAAGGCACCTAAAATTGAAGAAATCCCTGCAAGGTGTAAAGAAAAAATTGTTAAGTCTACTGAAGGTCCTGAATGATAAAACGTTGATAAAGGTGGG
+
CCCCCGGGGGGGGGGGGGGGGGDGGGGGGGGGGGGGGGGGGGGGGGGGFGGGGGGGGGGGGGGGGGGGGGGGGGGGGGGGFGGGGGGFGGGGGGGGGGGGGDGGGGGGGGGFGGGGGGGEGGGGGGGGGGGGGGGGGGGGGGFGGGGGGGFGGGGFGFGGGGGGFCFGGGGGGGGGFGFGGGGGGGGCFGGGGGGGFGFGFGFFFFFFAFFFFGFGFGGEGF;CFEDCFFFAFDFF=EF8>EEFEEFDFFFDE6CFCFFFFF?FG3?48;;@<43>>D3)9CF9CEB@@;C+2<EEGE,:(
@M70528:330:000000000-K6D4P:1:1102:10552:5929 2:N:0:CTGAGCCGGT+CCTTCACGTA
TAAAACAGGGTCCCCTCCCCCTCTAGGGTCAAAAAAAGAGGTATTTAAGTTTCGGTCAGTTAAAAGTATTGTGATAGCTCCCGCTAACACTGGCAAAGATAAAAGAAGAAGAATGGCTGTTAAAATAACTGATCAGACAAATAGTCTAATTTTTTCTGCTGAAAGGTTTTTTGCTTTAAGATTAATAATTGTAGTAATAAAATTTAAGGCACCTAAAATTGAAGAAATCCCTGCAAGGTGTAAAGAAAAAATTGTTAAGTCTACTGAAGGTCCTGAATGATAAAACGTTGATAAAGGTGGA
+
CCCCCGGGGGGGGGGGGGGGGDGGGGGGGGGGGGGGGGGGGGGGGGFGGECGGGGGCGGEFFF<FEGGGGGGGGGGGGGGGGGGGGGFGGGGGGGGGGFGGFGGGGGGGG88FFGGFGGEFGGECFGGGGFGDFGGDFFGGGGGGGGGGGFFGGEGGDCFGGFFGGDEEFGGGGGGFDF=FGGGGGGGGGG:27CCFF9;>DF<FF?FFFFFFGFCFGCEGF;EF@)7BEFAF>=FFGC8.7AA?CBDABB9389FE8+9?F?AC=CEE;EE7A@EFF53C<?37<668;C+@7C39=?1(
@M70528:330:000000000-K6D4P:1:1102:8401:5932 2:N:0:CTGAGCCGGT+CCTTCACGTA
TAAAACAGGGTCCCCTCCCCCTCTAGGGTCAAAAAAAGAGGTATTTAAGTTTCGGTCAGTTAAAAGTATTGTGATAGCTCCCGCTAACACTGGCAAAGATAAAAGAAGAAGAATGGCTGTTAAAATAACTGATCAGACAAATAGTCTAATTTTTTCTGCTGAAAGGTTTTTTGCTTTAAGATTAATAATTGTAGTAATAAAATTTAAGGCACCTAAAATTGAAGAAATCCCTGCAAGGTGTAAAGAAAAAATTGTTAAGTCTACTGAAGGTCCTGAATGATAAAACGTTGATAAAGGTGGA
+
CCCCCGGGGGGGGGGGGGGGGGGGGGGGGGGGGGGGGGGGGGGGGGGGGDGGGGGGGGGGGGGGGGGGGGGGGGGGGGGGGGGGGGGGGGGGGGGGGGGGGGGGGGGGGGGGGGGGGGGGGGGGGGGGGGGGGGGGGGGGGGGGGGGGGGFGGGGGGGGGGGGGDFGGGGGGGGGGFGGGGGGGGGGGGGGGGGGGFGFGFGFFFFFFFFFFFGFGFGG@G68=CFFFFBFAFFDFFGGFFFFFFFBBF(9B368ACFCE<FECGE?AEFF<EEAEDFE@CEFECE>8@FF+;?CCCEFF(
@M70528:330:000000000-K6D4P:1:1102:5626:5940 2:N:0:CTGAGCCGGT+CCTTCACGTA
TAAAACAGGGTCCCCTCCCCACCTTCCCCCTTTTCCCCTCCCGTCCGGTCGCGCGCGGCAAGAGCGATGCTTTTTGCGAAAAGTGAGCCGCCGTGGAAGGGGTCTCATTACTGTACCGGGACGGAGCGCGAAACTGACAAGGAGGAACGGCGAGACGGGCGGGCAGATCTAGGAGTAGTGTCACCGCGGGGGAGGGGTGTCGCAGGGGCTCCCTGGCTCTTATACACATCTGACGCTGCCGACGCTACGTGGAGGGGGGAGAACCTGGTGGAGCACGGACTCTTACAGATACAACATACAC
+
CCCCCGGGGGGGGGGGGGGGGGGGGGGGGGGGGGGGGGFGGGGGGGGGCFFGGGGGGCGGGGGFGGGGGGGDAEFEGCGGGGFFEFGGGGGGGGGGGGGGGGEEFGGGGGGFGFFGGGDG7FFGGGGE<F8:>C99DFGGGGFFGGFFEGFGGGGGGGGG5:E8=C50<:CEF+:2/AFGG?CGGEEDEE5E)CC3<*8*,*.3>DFD>>F@:>?*0*3(+9>AFDF76:)==<?:1;/C3477((-45.3,4@:57))--)()*((..((,,(,,1)((,19)-).)))2*25)(*))))
@M70528:330:000000000-K6D4P:1:1102:19833:5950 2:N:0:CTGAGCCGGT+CCTTCACGTA
TAAAACAGGGTCCCCTCCCCCTCTAGGGTCAAAAAAAGAGGTATTTAAGTTTCGGTCAGTTAAAAGTATTGTGATAGCTCCCGCTAACACTGGCAAAGATAAAAGAAGAAGAATGGCTGTTAAAATAACTGATCAGACAAATAGTCTAATTTTTTCTGCTGAAAGGTTTTTTGCTTTAAGATTAATAATTGTAGTAATAAAATTTAAGGCACCTAAAATTGAAGAAATCCCTGCAAGGTGTAAAGAAAAAATTGTTAAGTCTACTGAAGGTCCTGAATGATAAAACGTTGATAAAGGTGGA
+
CCCCCGGGGGGGGGGGGGGGGGGGGGGFGGGGGGGGGGGGGGGGGGGGGGGGGGGGGGGGGGGGGGGGGGGGGGGGGGGGGGGGGGDGGGGGGGGGGGGGGGGGGFGGGGGGGGGGGGGGGGGEGGGGGGGGGGGGGGGGGGGGGGGGGGFDGGGGGGGGFG?F8DFFFCGGCCGGFFDDFGGGGCGGDGGGFCCGFGFGEGFFFFFFFFFFFGFGFFAEFF75BEBEFFFFFFFFE@AD;B?F?C@26BB2BFEF4:@EEAE8F83=@(4@@@FFG7CE)?6>EE>@@FF7CC9493:0(
@M70528:330:000000000-K6D4P:1:1102:26196:5955 2:N:0:CTGAGCCGGT+CCTTCACGTA
TAAAACAGGGTCCCCTCCCCCTCTAGGGTCAAAAAAAGAGGTATTTAAGTTTCGGTCAGTTAAAAGTATTGTGATAGCTCCCGCTAACACTGGCAAAGATAAAAGAAGAAGAATGGCTGTTAAAATAACTGATCAGACAAATAGTCTAATTTTTTCTGCTGAAAGGTTTTTTGCTTTAAGATTAATAATTGTAGTAATAAAATTTAAGGCACCTAAAATTGAAGAAATCCCTGCAAGGTGTAAAGAAAAAATTGTTAAGTCTACTGAAGGTCCTGAATGATAAAACGTTGATAAAGGTGGA
+
CCCCCGGGGGGGGGGGGGGGGGGGGGGGGGGGGGGGGGGGGGGGGGGGGGGGGGGGGGGFGGGGGGGGGGGGGGGGGGGGGGGGGGGGGGGGGGGGGGGGGGGGGGGGGGGGGGGGGGGGGGGGGGGGGFGGGGGGGGGGFCFGGGGGGGFGGGDGGGGGGGGGGGGFGGGGGGGGFGGGGGGGGGGGGGGGGGGGFFAFFGF@FFFFFFFFFFFGFEFEFFCCFFFFFF39A@@F>:<F==EFEFFBFFFDFFEFCBFFFFC;9@?EF8E<;<@F8:CFCFE<<3:3=0/+;CCECEB<(
@M70528:330:000000000-K6D4P:1:1102:19603:5955 2:N:0:CTGAGCCGGT+CCTTCACGTA
TAAAACAGGGTCCCCTCCCCCTCTAGGGTCAAAAAAAGAGGTATTTAAGTTTCGGTCAGTTAAAAGTATTGTGATAGCTCCCGCTAACACTGGCAAAGATAAAAGAAGAAGAATGGCTGTTAAAATAACTGATCAGACAAATAGTCTAATTTTTTCTGCTGAAAGGTTTTTTGCTTTAAGATTAATAATTGTAGTAATAAAATTTAAGGCACCTAAAATTGAAGAAATCCCTGCAAGGTGTAAAGAAAAAATTGTTAAGTCTACTGACGGTCCTGAATGATAAAACGTTGATAAAGGGGGA
+
CCCCCGGGGGGGGGGGGGGGGGGGGGGFGGGGGGGGGGGGGGGGGGGGGGGGGGGGGGGGGGGGGGGGGGGGGGGGGGGGGGGGGGGGGGGGGGGGGGGGGGGGGGGGGGGGGGGGGGGGGFFGGFGGGGGGGGGGGGGGGGGGGGGGGGFGGGGGGGFDGD=FGGGGG?GEEGGGFGGGGFEGGGGGGGGGGGGGFFFGFGFFFFFFFFFFFDFGFEF59C5=FFDFF:BAFFFFBCFFBEC>EEBBFBFFFFFFCC6597?ACEC(3;;<1>E>;+?<CCEFC@:=8(9*756A9(4((
@M70528:330:000000000-K6D4P:1:1102:16443:5956 2:N:0:CTGAGCCGGT+CCTTCACGTA
TAAAACAGGGTCCCCTCCCCCTCTAGGGTCAAAAAAAGAGGTATTTAAGTTTCGGTCAGTTAAAAGTATTGTGATAGCTCCCGCTAACACTGGCAAAGATAAAAGAAGAAGAATGGCTGTTAAAATAACTGATCAGACAAATAGTCTAATTTTTTCTGCTGAAAGGTTTTTTGCTTTAAGATTAATAATTGTAGTAATAAAATTTAAGGCACCTAAAATTGAAGAAATCCCTGCAAGGTGTAAAGAAAAAATTGTTAAGTCTACTGAAGGTCCTGAATGATAAAACGTTGATAAAGGTGGA
+
CCCCCGGGGGGGGGGGGGGGGGGGGGGGGGGGGGGGGGFFFGGGGGGGGGGGGGGGGGGGCGGGGGGGGGGGGGGGGGGGGGGGGGGGGGGGGFGGGGGFGGAFGGGGGGGGFFGFFGGGGGGGGGGGGGGGGGGGCEGGDFGGGGGGGGFGGGGGCGGGGD=FFFGGDGGGGGGGFGGGGGGGGGEFGGGG@FFFCFFFFFCFFFFFF?FAFGFGFGGFGF58F@BFFE=AFFDF=FE@;@ECFFFBF=@BEFF=5FCEEAEFC)97<;;3);@ECCEFFCEEEEB=8357@CCFG47<(
@M70528:330:000000000-K6D4P:1:1102:24055:5979 2:N:0:CTGAGCCGGT+CCTTCACGTA
TAAAACAGGGTCCCCTCCCCCTCTAGGGTCAAAAAAAGAGGTATTTAAGTTTCGGTCAGTTAAAAGTATTGTGATAGCTCCCGCTAACACTGGCAAAGATAAAAGAAGAAGAATGGCTGTTAAAATAACTGATCAGACAAATAGTCTAATTTTTTCTGCTGAAAGGTTTTTTGCTTTAAGATTAATAATTGTAGTAATAAAATTTAAGGCACCTAAAATTGAAGAAATCCCTGCAAGGTGTAAAGAAAAAATTGTTAAGTCTACTGAAGGTCCTGAATGATAAAACGTTGATAAAGGTGGA
+
CCCCCGGGGGGGGGGGGGGGGGGGGGGGGGGGGGGGGGGGGGGGGGGGGFGGGGGBFGFFFFGGGGFGGGGGGGGGFGGGGGGGGGGGGCFFGGGFGGGGGGGGGGGGGGGGGGGFGGGGGGGGDFFGGGGGFAFGGGGGGGGGFACDGGFGGGCFAEGGGGFGFFGFGGGGGGFGFGGGGGGGGGFFFFGGGGGGFGFGFGFFFFFFFAFFFFFFFFGBAFC6<55CFBE49)74>DEFE@E>EEBBFFFFBFEF8:B?C8CF77?3=E4<74;C*19;3?E)>3058<CCGC4C7=8:(
@M70528:330:000000000-K6D4P:1:1102:14454:5984 2:N:0:CTGAGCCGGT+CCTTCACGTA
TAAAACAGGGTCCCCTCCCCCTCTAGGGTCAAAAAAAGAGGTATTTAAGTTTCGGTCAGTTAAAAGTATTGTGATAGCTCCCGCTAACACTGGCAAAGATAAAAGAAGAAGAATGGCTGTTAAAATAACTGATCAGACAAATAGTCTAATTTTTTCTGCTGAAAGGTTTTTTGCTTTAAGATTAATAATTGTAGTAATAAAATTTAAGGCACCTAAAATTGAAGAAATCCCTGCAAGGTGTAAAGAAAAAATTGTTAAGTCTACTGAAGGTCCTGAATGATAAAACGTTGATAAAGGTGGA
+
CCCCCGGGGGGGGGGGGGGGGGGGGGGGGGGGGGGGGGGGGGGGGGGGGGGGGGGGGGGGGGGGGGGGGGGGGGGGGGGGGGGGGGGGGGGGGGGGGGGGGGGGGGGGGGGGGGGGGGGFGGFGFFFGGGGGGGGGGGGGGGGGGGGGGGFGGGGGGGGGGGGGCFGGFGGGGGGGFGGGGGGGGGGFFGGGGGGGFGFGFGFFFFFAF5@AFDFGFGGFGFFFFFFFFFFFFFFFEGGGEFFFEEFBFD@FBFCF?BFE?6?FGF<<@8EA3>EEFFEE?E3>CEBDFDF7C3;C?<?F(
@M70528:330:000000000-K6D4P:1:1102:21995:6011 2:N:0:CTGAGCCGGT+CCTTCACGTA
TAAAACAGGGTCCCCTCCCCCTCTAGGGTCAAAAAAAGAGGTATTTAAGTTTCGGTCAGTTAAAAGTATTGTGATAGCTCCCGCTAACACTGGCAAAGATAAAAGAAGAAGAATGGCTGTTAAAATAACTGATCAGACAAATAGTCTAATTTTTTCTGCTGAAAGGTTTTTTGCTTTAAGATTAATAATTGTAGTAATAAAATTTAAGGCACCTAAAATTGAAGAAATCCCTGCAAGGTGTAAAGAAAAAATTGTTAAGTCTACTGAAGGTCCTGAATGATAAAACGTTGATAAAGGTGGA
+
CCCCCGGGGGGGGGGGGGGGGGGGGGGGGGGGGGGGGGGGGGGGGGGGGGGGGGGGGGGGGGGGGGGGGGGGGGGGGGGGGGGGGGGGGGGGGGGGGGGGGGGGGGGFFGGGGGGGGGGGGGFGGGGGGGGGGGGGGGGGGGGGGGGGGGFGGGGGGFGGGGFGDFGGGGGGGGGGFGGGGGGGGGGGGGGGGGGGFGAGEFFFFFFFFFFFFGFGFFGFFFCEFFFFFFEFFFB;@FFFFFFFEFFBFFFFEFEF<==C?FECF<7;EE;<7<EE<DFFEFC<<@7:@(1+;3C<GFFF(
@M70528:330:000000000-K6D4P:1:1102:8506:6017 2:N:0:CTGAGCCGGT+CCTTCACGTA
TAAAACAGGGTCCCCTCCCCCTCTAGGGTCAAAAAAAGAGGTATTTAAGTTTCGGTCAGTTAAAAGTATTGTGATAGCTCCCGCTAACACTGGCAAAGATAAAAGAAGAAGAATGGCTGTTAAAATAACTGATCAGACAAATAGTCTAATTTTTTCTGCTGAAAGGTTTTTTGCTTTAAGATTAATAATTGTAGTAATAAAATTTAAGGCACCTAAAATTGAAGAAATCCCTGCAAGGTGTAAAGAAAAAATTGTTAAGTCTACTGAAGGTCCTGAATGATAAAACGTTGATAAAGGTGGA
+
CCCCCGGGGGGGGGGGGGGGGGGGGGGGGGGGGGGGGGGGGGGGGGGGGGGGGGGGGGGFGGGGGGGGGGGGGGGGFFGGGGGGGGGGGGGGGGGGGGGGGGGGGGGGGGGGGGGGGGGGGGGGGGGGGGGGGGGGGGGGGGFGGGGGGGFGFFGGFFGGGGGGGGGGGGGGGGGGFGGGGGGGGGGGGFGGGGGGFGFFEGFFFFFFAFFFFFFFFEGFGFEFFFFEF@EAADD?BGGEE=?CEEBFF(8@=F?FCFFFFFEFF).7<E@E7;EFCFEFFFEEFFBFFFC;FCE9?E0?(
@M70528:330:000000000-K6D4P:1:1102:27535:6018 2:N:0:CTGAGCCGGT+CCTTCACGTA
TAAAACAGGGTCCCCTCCCCCTCTAGGGTCAAAAAAAGAGGTATTTAAGTTTCGGTCAGTTAAAAGTATTGTGATAGCTCCCGCTAACACTGGCAAAGATAAAAGAAGAAGAATGGCTGTTAAAATAACTGATCAGACAAATAGTCTAATTTTTTCTGCTGAAAGGTTTTTTGCTTTAAGATTAATAATTGTAGTAATAAAATTTAAGGCACCTAAAATTGAAGAAATCCCTGCAAGGTGTAAAGAAAAAATTGTTAAGTCTACTGAAGGTCCTGAATGATAAAACGTTGATAAAGGTGGA
+
88ACCGGGGGGGGGGGGGGGGGGGGGGGGGGGGGGGGGGGGGGGGGGGGGGGGGGGGGGGGGGGGGGGGGGGGGGGGGGGGFGGGGGGGGGGGFGGGGGGGGGGGGGGGGGGGGGGGGGGGGGGGGGGGGGGGGGGGGGGGGFCFFGGGGFGGGGFGGGGGFFGGGGGGGGGGGGGFGFFGGGGGGGGGGGGGGGGFGFGFGFFFFFFFFFFFG>FFGGFGFEFFBFECEBFF=B;>D<C>EEFCEB=F96>=C4=886@CC?ACECAE1@E<EAE>CCAC?C)77:@DFF7:<76<@08(
@M70528:330:000000000-K6D4P:1:1102:18514:6032 2:N:0:CTGAGCCGGT+CCTTCACGTA
TAAAACAGGGCTCCCTGTCTCTTATACACATCTGACGCTGCCGACGATACGTGAAGGGTGTAGATCTCGGTGGTCGCCGTATCATTAAACAACAAAAGATAAAATAGTAATACTGTCTTCTACCATCACTTATACTCACACTCATCTACTGTTACCTGCTCAAATTTTTCTTTCTTTCTTATTACTCCTCTTGTTATTACTATTACAGTCTCATCCCCTAGCTGTACTCGCTTCACGTCCTCCTCTAGCACTTCTTACATCGCTTCTCTTTCCTGCCTTCTCATGCGGTGTAATACTCTTC
+
CCCCCGGGGGGGGGGGGFGCFFGFF<FFGGGGGGGGGGGGGGGGGEGGGGGGG8FGGGGGEGGGGGGGGGGEG@FFFEFCCCEFGFGFGC<E=ECF44,,,,5,5?,,,5,9,,,5,4+,<4,,,,,,:,4,,,,,4,,@?D+,,67,,7:4,,,,7,,,,=,,,+,7,,8,,@,=;,,,7>=9@3,=6,278,+2+@;,*,+0+1+*5;;9+5++*+,0,30*+330=))*/78?),**-*)*)*0*+*0))**1*14*0)()*(/))))1)7)(2*))/.)))).(((/*+)))3))).
@M70528:330:000000000-K6D4P:1:1102:5770:6039 2:N:0:CTGAGCCGGT+CCTTCACGTA
TAAAACAGGGTCCCCTCCCCCTCTAGGGTCAAAAAAAGAGGTATTTAAGTTTCGGTCAGTTAAAAGTATTGTGATAGCTCCCGCTAACACTGGCAAAGATAAAAGAAGAAGAATGGCTGTTAAAATAACTGATCAGACAAATAGTCTAATTTTTTCTGCTGAAAGGTTTTTTGCTTTAAGATTAATAATTGTAGTAATAAAATTTAAGGCACCTAAAATTGAAGAAATCCCTGCAAGGTGTAAAGAAAAAATTGTTAAGTCTACTGAAGGTCCTGAATGATAAAACGTTGATAAAGGTGGA
+
CCCCCGGGGGGGGGGGGGGGGGGGGGGGGGGGGGGGGGGGGGGGGGGGGGGGGGGGGGGGGGGGFGGGGGGGGGGGGGGGGGGGGGGGGGGGGGGGGGGGGGGGGGGGGFGGGGGGGGGGGGGGGGGGGFGGGGGGGGGGGGCGFFGGGGFGGGGGGGGGGG?FGCGCGGGGGGGGFGCFGGGGGGGGGGGGGGGGFGFGFGFEFFFFFFFFFGFGF7C@CF5CFFFFFFFFFFFFEFDF@EFFEEFFFF9(;C?F54BCFCEFGFFE@EFF<EECC7?EFFFC>E95@FD7>?CEG@0:(
@M70528:330:000000000-K6D4P:1:1102:10317:6041 2:N:0:CTGAGCCGGT+CCTTCACGTA
TAAAACAGGGTCCCCTCCCCCTCTAGGGTCAAAAAAAGAGGTATTTAAGTTTCGGTAAGTTAAAAGTATTGTGATAGCTCCCGCTAACACTGGCAAAGATAAAAGAAGAAGAATGGCTGTTAAAATAACTGATCAGACAAATAGTCTAATTTTTTCTGCTGAAAGGTTTTTTGCTTTAAGATTAATAATTGTAGTAATAAAATTTAAGGCACCTAAAATTGAAGAAATCCCTGCAAGGTGTAAAGAAAAAATTGTTAAGTCTACTGAAGGTCCTGAATGATAAAACGTTGATAAAGGTGGA
+
CCCCCGGGGGGGGGGGGGGGGGGGGGGGGGGGGGGGGGGGGGGGGGGGGGGGGGGGFGGGGGGGGGGGGGGGGGGGGGGGGGGGGGGGGGGGGGGGFGGGGGFGGGGGGGGGGGGGGGGGFGGGGGGGGGGGGGGGGGGGGGGGGGGGGGFGGGGGGGGGGG?FFGGGGGGGEGGGFGGGGGGGGGGGGGGGGFFGFGFGFGFFFFFFFFFFFGFGFGGFGFEFACFEF>E>FF@BBCFEEFFFFFFBFFFFFFFFFAFF?FEFFECF<@EEEF87;DEF??E7CE9@@FCCC)19CEEF0
@M70528:330:000000000-K6D4P:1:1102:8180:6046 2:N:0:CTGAGCCGGT+CCTTCACGTA
TAAAACAGGGTCCCCTGTCTCTTATACACATCTGACGCTGCCGACGATACGTGAAGGGTGTAGATCTCGGTGGTCGCCGTATCATTAAAAAAAAAAAAAAATATAGTAATTTACGAGATCCGCTGGGACTACAGCATAGCTATACAGCATACCACACCAGTAGTTCCTGATCACGTGACGGCATGAGGCAGCGTTGTTTGACAAGCCTCTATCCGGTCAGCCTGCGCTCCTCACAAACACTCGCACTGTGCATACTGACCACGCCCAACGCAATCACCGCGAGCTGATAACAACGCTGCAT
+
CCCCCGGGGGGFGGGGGGGGGGGGGGGGGGGGGGGGGGGDGGFFGGGFGCFFGGGGGGGGGFFGFGGFGGGGGDFG7CE7=CEFCD9FG,AF+8::+@C+4,,,A,:C,5?@,83+8+=65FFG+3+3,,,,8,7,,,,35>C7;9@C,,+,,74@*8*,,7,,,5,,,,,,25*,*,**/***4,,*****)**/)*.*)++.))0)0)/319))0*/(+7((.(42)(()*()*.8;8)(()(,-(*-)))/,*./)(,0,)*-,((--((,).**-44(-(,())).0**.((*((.)
@M70528:330:000000000-K6D4P:1:1102:5754:6050 2:N:0:CTGAGCCGGT+CCTTCACGTA
TAAAACAGGGTCCCCTCCCCCTCTAGGGTCAAAAAAAGAGGTATTTAAGTTTCGGTCAGTTAAAAGTATTGTGATAGCTCCCGCTAACACTGGCAAAGATAAAAGAAGAAGAATGGCTGTTAAAATAACTGATCAGACAAATAGTCTAATTTTTTCTGCTGAAAGGTTTTTTGCTTTAAGATTAATAATTGTAGTAATAAAATTTAAGGCACCTAAAATTGAAGAAATCCCTGCAAGGTGTAAAGAACAAATTGTTAAGTCTACTGAAGGTCCTGAATGATAACACGTTGATAAAGGTGGG
+
@CC,A@FFAEGDG<FAF@@:FEGGG9DF8FAEGGFD@C@<EFEEFGFGGGGFGGG@C@FFG<<FAEEEFCFGGEFF<A@AEDFFGGE=FGFGG8AEBFGGFBFFFDFFGFFFGGFCGGDGFGGGFFEA,ED=FA?D9EDG?EFCFGGFGFFGAEEGGGGG<AFGDD,,9DFEGDGG7FGEDF8FAEDDGGCGGF99+@9E7>;CFFFFFA5*@7CF>FF@F>CEFEFE>;)6?B:9::>,1>E9E*:(255>C+/=8B+78FC+5**)714).7;6;2)..75;<385@(*3:C3>+7.((
@M70528:330:000000000-K6D4P:1:1102:14471:6060 2:N:0:CTGAGCCGGT+CCTTCACGTA
TAAAACAGGGTCCCCTCCCCCTCTAGGGTCAAAAAAAGAGGTATTTAAGTTTCGGTCAGTTAAAAGTATTGTGATAGCTCCCGCTAACACTGGCAAAGATAAAAGAAGAAGAATGGCTGTTAAAATAACTGATCAGACAAATAGTCTAATTTTTTCTGCTGAAAGGTTTTTTGCTTTAAGATTAATAATTGTAGTAATAAAATTTAAGGCACCTAAAATTGAAGAAATCCCTGCAAGGTGTAAAGAAAAAATTGTTAAGTCTACTGAAGGTCCTGAATGATAAAACGTTGATAAAGGTGGA
+
CCCCCGGGGGGGGGGGGGGGGGGGGGGGGGGGGGGGGGGGGGGGGGGGGGGGGGGGGGGGGGGGGGGGGGGGGGGGGGGGGGGGGGGGGGGGGGGGGGGGGGGGGGGGFGGGGGGGGGGGGGGGGGGGGGGGGGGGGGGGGGGGGGGGGGFGGFGGGGGGGGGGGGGGGGGGGGGGFGGGGGGGGGGGGGGGGGGGFGFGFFFFFFF?F5AFFGFGFGGFGC=AAEFFFEFFFFFFFGFC=@EFFCD:FB@FFFFF?88CEA?:FFEA@@E<@FFF7@C3?3C;EFBF@@F7C6;9FE?F0
@M70528:330:000000000-K6D4P:1:1102:21290:6064 2:N:0:CTGAGCCGGT+CCTTCACGTA
TAAAACAGGGTCCCCTCCCCCTCTAGGGTCAAAAAAAGAGGTATTTAAGTTTCGGTCAGTTAAAAGTATTGTGATAGCTCCCGCTAACACTGGCAAAGATAAAAGAAGAAGAATGGCTGTTAAAATAACTGATCAGACAAATAGTCTAATTTTTTCTGCTGAAAGGTTTTTTGCTTTAAGATTAATAATTGTAGTAATAAAATTTAAGGCACCTAAAATTGAAGAAATCCCTGCAAGGTGTAAAGAAAAAATTGTTAAGTCTACTGAAGGTCCTGAATGATAAAACGTTGATAAAGGTGGA
+
CCCCCGGGGGGGGGGGGGGGGGGGGGGGGGGGGGGGGGGGGGGGGGGGGGGGGGGGGGGGGGFGGGGGGGGGGGGGGGGGGGGGGGGGGGGGGGGGFGGGGGGGGGGGGGGGGGGGGGGFGGGGGDGGGGGGGGGGGGGGGGGGGGGGGGCGGGGFGFGGGGGGGGGGGGGGGGFGBFEGGGGGGFGGGGG=7DFDAC<FEGFEFFCFFFFFFGFFFFG@FFEFFF@E>EEFFD@FEGFC@BE:<6=3AD@:@FF6<BFC?66+>=?@F;@<@3797:?=<3944):=((:+@?)9945((
@M70528:330:000000000-K6D4P:1:1102:12136:6065 2:N:0:CTGAGCCGGT+CCTTCACGTA
TAAAACAGGGTCCCCTCCCCCTCTAGGGTCAAAAAAAGAGGTATTTAAGTTTCGGTCAGTTAAAAGTATTGTGATAGCTCCCGCTAACACTGGCAAAGATAAAAGAAGAAGAATGGCTGTTAAAATAACTGATCAGACAAATAGTCTAATTTTTTCTGCTGAAAGGTTTTTTGCTTTAAGATTAATAATTGTAGTAATAAAATTTAAGGCACCTAAAATTGAAGAAATCCCTGCAAGGTGTAAAGAAAAAATTGTTAAGTCTACTGAAGGTCCTGAATGATAAAACGTTGATAAAGGTGGA
+
CCCCCGGGGGGGGGGGGGGGGGGGGGGGGGGGGGGGGGGGG@FGGGGGGGGGGGGFGGGGGGGGGGGGGGGGGGGGGGGGEGGGGGGGGGFGGGGGGGGGGGGGGGGGGGGGGGGGGGGGFGGGGGGGGGGGGFGGGGGGGFGGGGGGCFFGGGGGGFGGGGGGGGGGFGGGGGGGFCAFFGGFGGGGGGGGGGGGFGFFFAFFFFFFFACFFGFGFGGFGFEFFFFFF4>4@@DAEGAF9>EFFF=(;>>F9+9A@1876:C6EFEEFF@E=A<3CC<355?><393@DCCGF47+476(
@M70528:330:000000000-K6D4P:1:1102:19182:6068 2:N:0:CTGAGCCGGT+CCTTCACGTA
TAAAACAGGGTCCCCTCCCCCTCTAGGGTCAAAAAAAGAGGTATTTAAGTTTCGGTCAGTTAAAAGTATTGTGATAGCTCCCGCTAACACTGGCAAAGATAAAAGAAGAAGAATGGCTGTTAAAATAACTGATCAGACAAATAGTCTAATTTTTTCTGCTGAAAGGTTTTTTGCTTTAAGATTAATAATTGTAGTAATAAAATTTAAGGCACCTAAAATTGAAGAAATCCCTGCAAGGTGTAAAGAAAAAATTGTTAAGTCTACTGAAGGTCCTGAATGATAAAACGTTGATAAAGGTGGA
+
CCCCCGGGGGGGGGGGGGGGGGGGGGGFGGGGGGGGGGGGGGGGGGGGGGGGGGGFGGGGGGGGGGGGGGGGGGGGGGGGGGGGGGGGGGGGGGGGDFGGGGGGGGGFGGGGGGGGGGGFGGGEGGGGGGGGGGGGGGGGGGGGGGGFGGBEGGGGGGGGGGGGGGGAFFGGDFGGFAFGGGGGGFFDFFGGGGGGFGFEEGFFFFFFFFFFFGFGFCF@FF;AFECEC2=AFFBF=55?EFFFCEFFFF>((=>6@=AE?AECC86=3=E9E33CC7CE3?E9<E;3((2+;<)>C<0?(
@M70528:330:000000000-K6D4P:1:1102:25106:6075 2:N:0:CTGAGCCGGT+CCTTCACGTA
TAAAAAGGGTCCCCTCCCCCTCTAGGGTCAAAAAAAGCGGTATTTAAGTTTCGGTCAGTTAAAAGTATTGTGATCGCTCCCGCTAACACTGGCAAAGATAAAAGAAGAAGAATGGCTGTTAAAATAACTGATCAGACAAATAGTCTAATTTTTTCTGCTGAAAGGTTTTTTGCTTTAAGATTAATAATTGTAGTAATAAAATTTAAGGCACCTAAAATTGAAGAAATCCCTGCAAGGTGTAAAGAAAAAATTGTTAAGTCTACTGAAGGTCCTGAATGATAAAACGTTGATAAAGGTGGAA
+
CCCCCGGGGGGGGGGGEGGGGGGCGGGGGGGGGGGGD,CFG+DFGGGGGGGGGGGGGGGGGGGGGGGGGGGGGF,@FGGGGGGGGGGGGGGGGGFFGGGGGGGGGGGGGGGGGGFGGGGGGGFFFGFGGGCGGGG=FGGFGFGGGFGFGGFGGGGGGGGGGGFGCGGFGG>EGGGGFGGGG9FAFGFGGGGGFGGCEFFGCGFFFFFFFFFFFGFGFGG;EFEFF4<CFEEFABFFFG,?><86CFF=F(5@EFEFEAC<<FEF6CA<;4>)78C;FFEECCFEF3((,42:F2289216)
@M70528:330:000000000-K6D4P:1:1102:6603:6076 2:N:0:CTGAGCCGGT+CCTTCACGTA
TAAAACAGGGTCCCCTCCCCCTCTAGGGTCAAAAAAAGAGGTATTTAAGTTTCGGTCAGTTAAAAGTATTGTGATAGCTCCCGCTAACACTGGCAAAGATAAAAGAAGAAGAATGGCTGTTAAAATAACTGATCAGACAAATAGTCTAATTTTTTCTGCTGAAAGGTTTTTTGCTTTAAGATTAATAATTGTAGTAATAAAATTTAAGGCACCTAAAATTGAAGAAATCCCTGCAAGGTGTAAAGAAAAAATTGTTAAGTCTACTGAAGGTCCTGAATGATAAAACGTTGATAAAGGTGGA
+
CCCCCGGGGGGGGGGGGGGGGGGGGGGGGGGGGGGGGGGGGGGGGGGGGGGGGGGGGGGGGGGGGGGGGGGFGGGGGGGGGGGGGGGGGGGGGGGGGGGGGGGGGGGGGGGGGGGGGGGGGGGGGGGGGGGGGGGGGGGGGGGGGGGGGGFGGGGGGGGGGGGGGGGGGGGGGGGGFGGGGGGGGGGGGGGGGGGGFGF::;EEFFFFFFFFFGFGFGGEGFFFFFFEFEFFFFFFEGGGFFFFE=B2A:@B2BCFCFFFFCFFFFEE81@E@AFFCDFFEEEC><;@3=FDGC;CF<:6(
@M70528:330:000000000-K6D4P:1:1102:12152:6077 2:N:0:CTGAGCCGGT+CCTTCACGTA
TAAAACAGGGTCCCCTCCCCCTCTAGGGTCAAAAAAAGAGGTATTTAAGTTTCGGTCAGTTAAAAGTATTGTGATAGCTCCCGCTAACACTGGCAAAGATAAAAGAAGAAGAATGGCTGTTAAAATAACTGATCAGACAAATAGTCTAATTTTTTCTGCTGAAATGTTTTTTGCTTTAAGATTAATAATTGTAGTAATAAAATTCAAGGCACCTAAAATTGAAGAAATCCCTGCAAGGTGTAAAGAACAAATTGTTAAGTCTACTGAAGGTCCTGAATGATCACACGTTACTAAATGTGGG
+
<C@@CGFGGGG9FFFGGFEGGGFG@@ECFG-CE@6FC:FCE<EF<FEFFGGF<CFFC:@C,CE,@FC@EFGEEFGG9,,,EFEGEGDDG?A<FC<ABFFGG;FDFCGFFE<A<EFGG88EFF9,EE?FGG9F<F,=,>=FDFDDGGAEFDDEFG+AE,37?=F<,=@,,6@8+@9E9D:FGEE,C:EFFF8@=:E@CF7:A,+5+?C;F5A?5DA55,28,=@*9CDEF2@A927**14>=62BAEF28(5=<=>89++/8:CF<*/*)((/)77)2:)//15()(./((*++)).+/7)/
@M70528:330:000000000-K6D4P:1:1102:24654:6085 2:N:0:CTGAGCCGGT+CCTTCACGTA
ACAACCCCACCCCCCCTGGCCCCCCCCAATACGCAAACACACGCAAAACCACTGTCCCTCACCCCATACGATCTCAGAAAGATGTAATTAAAATTTGTGCCGAAAAAAATATAGAGATATATTCTACAGACACCAAAAACAAAAAAAAACTACAAAAAGTATTTAATACATATATTCATAAAAATGTATTAATAATTTATTAAGAAATTAGTTTTTTTTTTATATATATAATAACAATAATTAAAATGAAAAACAATAAAATTAATGAAGTACATGACATTATTATGAATAAAAAATTTGA
+
6A-,,,6C,+,-++8++-,,,,8++676,,---,-@:86:,@+++++966,,,,,,95,,:E,E+4,9,4++4,,,,:5=,::,,,,,,59,,,:,,,,,,++64+,=3,,,,,,:,,+6,,,7,3,,,,6@F++3,>++34;,5B><;4*,,,><,*/,,,47,1,6,,,,2,1,4,,,,,,,++2++31+:++3+11:3++)++.1+02;+;:*)2*,*)))1-).9-4**))*)3++))-*))))*.))(.(),1*)-*,*+))).)--)-)-**.))))).)))))***))(*.)))
@M70528:330:000000000-K6D4P:1:1102:20366:6104 2:N:0:CTGAGCCGGT+CCTTCACGTA
TAAAACAGGGTCCCCTCCCCCTCTAGGGTCAAAAAAAGAGGTATTTAAGTTTCGGTCAGTTAAAAGTATTGTGATAGCTCCCGCTAACACTGGCAAAGATAAAAGAAGAAGAATGGCTGTTAAAATAACTGATCAGACAAATAGTCTAATTTTTTCTGCTGAAAGGTTTTTTGCTTTAAGATTAATAATTGTAGTAATAAAATTTAAGGCACCTAAAATTGAAGAAATCCCTGCAAGGTGTAAAGAAAAAATTGTTAAGTCTACTGAAGGTCCTGAATGATAAAACGTTGATAAAGGTGGA
+
CCCCCGGGGGGGGGGGGGGGGGGGGGGGGGGGGGGGGGGGGGGGGGGGGGGGGGGGGGGGGGGGGGGGGGGGGGGGGGGGGGGGGGGGGGGGGGGGGGGGGGGGGGGGGGGGGGGGGGGGGGGGGGGGGGGGGGGGGGGGGGGGGGGGGGFGGGGGGGGGGGGGGGGGGGGC@FGFFGGGGGGGGGGGGGGGGGGGFGFGFGFFFFFFFFFFFFFGFGGFGFCBFFFFF>EAFFFF@*5?>EACFFFDFFFBBFFF<FFFC:?@FFEAFEEE@AAFFCEA?EC4>E;3@;>7CE<<F@:B(
@M70528:330:000000000-K6D4P:1:1102:11829:6126 2:N:0:CTGAGCCGGT+CCTTCACGTA
TAAAACAGGGTCCCCTCCCCCTCTAGGGTCAAAAAAAGAGGTATTTAAGTTTCGGTCAGTTAAAAGTATTGTGATAGCTCCCGCTAACACTGGCAAAGATAAAAGAAGAAGAATGGCTGTTAAAATAACTGATCAGACAAATAGTCTAATTTTTTCTGCTGAAAGGTTTTTTGCTTTAAGATTAATAATTGTAGTAATAAAATTTAAGGCACCTAAAATTGAAGAAATCCCTGCAAGGTGTAAAGAAAAAATTGTTAAGTCTACTGAAGGTCCTGAATGATAAAACGTTGATAAAGGTGGA
+
CCCCCGGGGGGGGGGGGGGGGGGGFCGGGGD<FGGGGGGCF<FGGGGCGGGGGGGFGGGGGGGGGGGGGGGGGGGGGFFFGGGGEGGGGGGGGGGGGGGGGGGGGGGGGGGGGGGGGGGGGGGCGGCGGGGGGGGDGGGGGF?FGGGGGGFGCE>FGGGGGGGGFGFFCGGEGGFGFAAFGGGGGGGGGGGGGGGGFFC@AEA5AFFFFFFFFCFFFEFEGC*AAC@EF>E>FBDA@85?@EAFEF@3FBFFFF8FC8BEC=CFFECEEE59;AE3CC<E<E3;E@>83=92:74CC@22(
@M70528:330:000000000-K6D4P:1:1102:5894:6137 2:N:0:CTGAGCCGGT+CCTTCACGTA
TAAAACAGGGTCCCCTCCCCCTCTAGGGTCAAAAAAAGAGGTATTTAAGTTTCGGTCAGTTAAAAGTATTGTGATAGCTCCCGCTAACACTGGCAAAGATAAAAGAAGAAGAATGGCTGTTAAAATAACTGATCAGACAAATAGTCTAATTTTTTCTGCTGAAAGGTTTTTTGCTTTAAGATTAATAATTGTAGTAATAAAATTTAAGGCACCTAAAATTGAAGAAATCCCTGCAAGGTGTAAAGAAAAAATTGTTAAGTCTACTGAAGGTCCTGAATGATAAAACGTTGATAAAGGTGGA
+
CCCCCGGGGGGGGGGGGGGGGGGGGGGGGGGGGGGDGGFGGGGGGGGGGGGGCFEFGGGGGGGGGGGGGGGGGGGGFGGGGGGGGGEFGGGGGGGGGGGGGGGGGGGGGGGGGGGGFGGFFGFGGFGGGGGGGGGGGGGGGGGGGGGGGGFFFE6FGGGGGGGGGGG9DFFGGGGGFGGGGGGGGDGGGGFGGGGGFFCGFGFEFFFFFFFFFGFGFGGEGFFFFFBEFFFFFBBFEC>7>>EFEFF=4=@BBF<FCFFE?=CACE<<<;;97@EFC>CAEEE;3.65;(13:CFF77:1(
@M70528:330:000000000-K6D4P:1:1102:11160:6142 2:N:0:CTGAGCCGGT+CCTTCACGTA
TAAAACAGGGTCCCCTCCCCCTCTAGGGTCAAAAAAAGAGGTATTTAAGTTTCGGTCAGTTAAAAGTATTGTGATAGCTCCCGCTAACACTGGCAAAGATAAAAGAAGAAGAATGGCTGTTAAAATAACTGATCAGACAAATAGTCTAATTTTTTCTGCTGAAAGGTTTTTTGCTTTAAGATTAATAATTGTAGTAATAAAATTTAAGGCACCTAAAATTGAAGAAATCCCTGCAAGGTGTAAAGAAAAAATTGTTAAGTCTACTGAAGGTCCTGAATGATAAAACGTTGATAAAGGTGGA
+
CCCCCGGGGGGGGGGGGGGGGGGGGGGGGGGGGGGGGGGGGGGGGGGGGGGGGGGGGGGGGGGGGGGGGGGGGGGGGGGGGGGGGGGGGGGGGGGGGGGGGGFGGGGGGGGGGGGGGGGGGGGGGGGGGGGGGGGGGGGGGGGGGGGGGGFGGGGGGGGGGGGGGGGGGCGGGGFGFGGGGGGGGGGGGGGGGGGGFGFGEGFFFFFFFFFFFGFGFGGFGFFBFEDCF>EAFFFFEDE8@BEFFFF:FFFFFFFFEB8EEFFFF@?EEEFE<@EF8>CFFFEEFE>;@FF7CCCEGEBB0
@M70528:330:000000000-K6D4P:1:1102:20829:6153 2:N:0:CTGAGCCGGT+CCTTCACGTA
TAAAACAGGGTCCCCTCCCCCTCTAGGGTCAAAAAAAGAGGTATTTAAGTTTCGGTCAGTTAAAAGTATTGTGATAGCTCCCGCTAACACTGGCAAAGATAAAAGAAGAAGAATGGCTGTTAAAATAACTGATCAGACAAATAGTCTAATTTTTTCTGCTGAAAGGTTTTTTGCTTTAAGATTAATAATTGTAGTAATAAAATTTAAGGCACCTAAAATTGAAGAAATCCCTGCAAGGTGTAAAGAAAAAATTGTTAAGTCTACTGAAGGTCCTGAATGATAAAACGTTGATAAAGGTGGA
+
CCCCCGGGGGGGGGGGGGGGGGGGFGGFGGGGGGGGGGGGGGGCFGFGDGGGGGGEGGGGGGGGGGGGGGGGGFGGGGGGGGGGGGGGGGGGGGGGGGGGGGGGGGGGGGGGGGFGGGGFGGGGGGGGGGGGCFFFGGGGGGGGGGGGGGFFGGGDFCGGGGGGGGFGGGGGGGFGFGGGGFDFGGGGGGGGGGFG?FFFEGFBFFFFAA?FFGFFFGFFGFEFF@57BE=FF9:AB@>D=>>BEF3=):@2;C8@>=@?EACFEE<7<(5>7>EE*19ECE3>CF::(391;57>;341(
@M70528:330:000000000-K6D4P:1:1102:13233:6156 2:N:0:CTGAGCCGGT+CCTTCACGTA
TAAAACAGGGTCCCCTCCCCCTCTAGGGTCAAAAAAAGAGGTATTTAAGTTTCGGTCAGTTAAAAGTATTGTGATAGCTCCCGCTAACACTGGCAAAGATAAAAGAAGAAGAATGGCTGTTAAAATAACTGATCAGACAAATAGTCTAATTTTTTCTGCTGAAAGGTTTTTTGCTTTAAGATTAATAATTGTAGTAATAAAATTTAAGGCACCTAAAATTGAAGAAATCCCTGCAAGGTGTAAAGAAAAAATTGTTAAGTCTACTGAAGGTCCTGAATGATAAAACGTTGATAAAGGTGGA
+
CCCCCGGGGGGGGGGGGGGGGGGGGGGGGGGGGGGGGGGGGGGGGGGGGGGGGGGGGGGGGGGGGGGGGGGGGGGGGGGGGGGGGGGGGGGGGGGGGGGGGGGGGGGGGGGGGGGGGGGGGGGGGGGGGFGGGGGGGGGGGGGGGGGFGGFGGGGGGFGGGGGGADGGFGGGGGGGFFFGADFGGGGFGGGGGGGGFGFGFGFFFFF5AFFFFGFGFGGFGF@BFFFFFF=A9=BBBC9C*9EFECB(6>@FEFEFC>6C?CFFGFEFFF;A)7)9C:?EECC9><9(5(21;?CEFEBF(
@M70528:330:000000000-K6D4P:1:1102:23445:6157 2:N:0:CTGAGCCGGT+CCTTCACGTA
TAAAACAGGGTCCCCTCCCCCTCTAGGGTCAAAAAAAGAGGTATTTAAGTTTCGGTCAGTTAAAAGTATTGTGATAGCTCCCGCTAACACTGGCAAAGATAAAAGAAGAAGAATGGCTGTTAAAATAACTGACCAGACAAATAGTCTAATTTTTTCTGCTGAAAGGTTTTTTGCTTTAAGATTAATAATTGTAGTAATAAAATTTAAGGCACCTAAAATTGAAGAAATCCCTGCAAGGTGTAAAGAAAAAATTGTTAAGTCTACCGAAGGTCTTGAATGATATAACGTTAATAAAGGTGGA
+
CC@@CG8EFGF<F,CFFCCFFGGG9FGCGGC<CF-B:F<E<EFGFFEGFGAFCCEB@FFEEEF<FEGGGGGGFGGFFDDFGGGGDCF=FEGGGGGFGFGGE=EEF@FCFFG:,CFE@EDFEF?<EFGGGGFA,9FDDF8,?B8ECEFGGFFFC<8EFGGGFGF,,033=DE>+9BFFF:AFGGDFGGCDACFGFC@7E;;C9CE89=CF**;@7CGF,28CC5:=:=;FEFFA=D>>8541>585*05A=FB2A*19+39C+)1+6,(.3=E3/))*+.).9)9))((/(1*064AE<86(
@M70528:330:000000000-K6D4P:1:1102:14902:6162 2:N:0:CTGAGCCGGT+CCTTCACGTA
TAAAACAGGGTCCCCTCCCCCTCTAGGGTCAAAAAAAGAGGTATTTAAGTTTCGGTCAGTTAAAAGTATTGTGATAGCTCCCGCTAACACTGGCAAAAATAAAAGAAGAAGAATGGCTGTTAAAATAACTGATCAGACAAATAGTCTAATTTTTTCTGCTGAAAGGTTTTTTGCTTTAAGATTAATAATTGTAGTAATAAAATTTAAGGCACCTAAAATTGAAGAAATCCCTGCAAGGTGTAAAGAAAAAATTGTTAAGTCTACTGAAGGTCCTGAATGATAAAACGTTGATAAAGGTGGA
+
CCCCCGGEFGGCFDFGGECGGGGGFECEFGCC<FFF:,66CF@FD9@EFFECFCFCE,ECFF9C,CFGGFAF9E9@<?<EFGGD:CFEEDFCA8A<<=FGGE<=EDFEFDE:8F<EFFCE<F<FGFGGGGFE?;F=DBEC+4==4EF=E;F>FC8=4,=A=;E?D?=9DBF>CFGGF9DGGFFGADFFGF:@CEFCEF@<C9+=7E;99?FAFGFGFFC5CA5A95CEF5=F>52A>;>:6>6BC45(;9@DFF8A944??;?F936)7;E<3>@E;;C39?)1)7:@@6*++966+5::(
@M70528:330:000000000-K6D4P:1:1102:8589:6163 2:N:0:CTGAGCCGGT+CCTTCACGTA
TAAAACAGGGTCCCCTCCCCCTCTAGGGTCAAAAAAAGAGGTATTTAAGTTTCGGTCAGTTAAAAGTATTGTGATAGCTCCCGCTAACACTGGCAAAGATAAAAGAAGAAGAATGGCTGTTAAAATAACTGATCAGACAAATAGTCTAATTTTTTCTGCTGAAAGGTTTTTTGCTTTAAGATTAATAATTGTAGTAATAAAATTTAAGGCACCTAAAATTGAAGAAATCCCTGCAAGGTGTAAAGAAAAAATTGTTAAGTCTACTGAAGGTCCTGAATGATAAAACGTTGATAAAGGTGGA
+
CCCCCGGGGGGGGGGGGGGGGGGGGGGGGGGGGGGGGGGGGGGGGGGGGFGGGGGGGGGGGGGGGGGGGGGGGGGGGGGGGGGGGGGGGGGGGGGGGGGGGGGGGGGGGGGGGGGGGGGGGGGGGGGGGGGGGGGGGGGGGGGGGGGGGGFGGGGGGGGGGGGDEGFGGGGGGGGGFGGGGGGGGGGGGGGGGGGGFGFGFGFFFFFFF?FAF5AFFGGFGFEEFFFFF=FFFF:?=FFGBF<CCFFFF>@@BFFF<FFFFFFFGF3;@@FFEEEFF>EE?EF<E@B@;(>:DCCCFE0:(
@M70528:330:000000000-K6D4P:1:1102:8644:6164 2:N:0:CTGAGCCGGT+CCTTCACGTA
TAAAACAGGGTCCCCTCCCCCTCTAGGGTCAAAAAAAGAGGTATTTAAGTTTCGGTCAGTTAAAAGTATTGTGATAGCTCCCGCTAACACTGGCAAAGATAAAAGAAGAAGAATGGCTGTTAAAATAACTGATCAGACAAATAGTCTAATTTTTTCTGCTGAAAGGTTTTTTGCTTTAAGATTAATAATTGTAGTAATAAAATTTAAGGCACCTAAAATTGAAGAAATCCCTGCAAGGTGTAAAGAAAAAATTGTTAAGTCTACTGAAGGTCCTGAATGATAAAACGTTGATAAAGGTGGA
+
CCCCCGGGGGGGGGGGGGGGGGGGGGGGGGGGGGGGGGGGGGGGGGGGGCFGGGGGGGGGGGGGGGGGGGGGGGGGGGGGGGGGGGGGGGGGGFFEGGGGGGGGGGGGGGFGGGGGGGGGGGGGGGGGGGGGFFFGGGGG6EFGGGGGGGFGGGGGGDFGGGGGGGGCGGFDGGGGFGGGFGGFFGGFGGGGGGGGFD7@:EFEFFF?6*6;CGFCFCGFGFF@F8CEAEFFFDDFEFEDB@CFFEDBFBBFBF?F@==??FEFGF3;@EE44<EC6;?AEC)7.765(/:+C?7>F<>4(
@M70528:330:000000000-K6D4P:1:1102:10603:6190 2:N:0:CTGAGCCGGT+CCTTCACGTA
TAAAACAGGGTCCCCTCCCCCTCTAGGGTCAAAAAAAGAGGTATTTAAGTTTCGGTCAGTTAAAAGTATTGTGATAGCTCCCGCTAACACTGGCAAAGATAAAAGAAGAAGAATGGCTGTTAAAATAACTGATCAGACAAATAGTCTAATTTTTTCTGCTGAAAGGTTTTTTGCTTTAAGATTAATAATTGTAGTAATAAAATTTAAGGCACCTAAAATTGAAGAAATCCCTGCAAGGTGTAAAGAAAAAATTGTTAAGTCTACTGAAGGTCCTGAATGATAAAACGTTGATAAAGGTGGA
+
CCCCCGGGGGGGGGGGGGGGGGGGGGGGGGGGGGGGGGGGGGGGGGGGGGGGGGGGGGGGGGGGGGGGGGGGGGGGGGGGGGGGGGGGGGGGGGGGGGGGGGGGGGGGGGGGGGGGGGGGGGGGGGGGGGGGGGGGGGGGGGGGGGGGGGFGGGGGGGGGGGGGGGGGGGGGGGCGFFGGGGGGGGGGGGGGGGGF7AFECGFFFFFFFFFFFGFGFGGFGFFECCFEFFF4@>=;>DDC@EEEEEDFFFFBEFEFC88@CC<8>3<AF;EE;E@ECC<@E?E<CF;=DD9+;?CED3:6(
@M70528:330:000000000-K6D4P:1:1102:18756:6193 2:N:0:CTGAGCCGGT+CCTTCACGTA
TAAAACAGGGTCCCCTCCCCCTCTAGGGTCAAAAAAAGAGGTATTTAAGTTTCGGTCAGTTAAAAGTATTGTGATAGCTCCCGCTAACACTGGCAAAGATAAAAGAAGAAGAATGGCTGTTAAAATAACTGATCAGACAAATAGTCTAATTTTTTCTGCTGAAAGGTTTTTTGCTTTAAGATTAATAATTGTAGTAATAAAATTTAAGGCACCTAAAATTGAAGAAATCCCTGCAAGGTGTAAAGAAAAAATTGTTAAGTCTACTGAAGGTCCTGAATGATAAAACGTTGATAAAGGTGGA
+
CCCCCGGGGGGGGGGGGGGGGGGGGGGFGGGGGGGGGGGGGGGGGGGFFFGGGGGGGEGGFGGFGGGGGGGGGGGGGGGGGGEGGGGGGGGGGGGGGGGGGGGGGGGGGGGGGGFGGGGGGGGGGGGGGGGGGGGGGGGFGGGGGGGGGGD;FEGGGGGFGGGGF6FGGFGGGGFGFGGGGGGGFGGGGGGGGGGGFGFCEEFE?CFFFFFFFGFGFFGFGFFFCFBCFBF49>>A>1541>ACEFFBFD>==CCFCFAE)3<ACE)7=(6A493;;;<=?<)94;:8339::?>EGE?B(
@M70528:330:000000000-K6D4P:1:1102:9749:6195 2:N:0:CTGAGCCGGT+CCTTCACGTA
TAAAACAGGGTCCCCTCCCCCTCTAGGGTCAAAAAAAGAGGTATTTAAGTTTCGGTCAGTTAAAAGTATTGTGATAGCTCCCGCTAACACTGGCAAAGATAAAAGAAGAAGAATGGCTGTTAAAATAACTGATCAGACAAATAGTCTAATTTTTTCTGCTGAAAGGTTTTTTGCTTTAAGATTAATAATTGTAGTAATAAAATTTAAGGCACCTAAAATTGAAGAAATCCCTGCAAGGTGTAAAGAAAAAATTGTTAAGTCTACTGAAGGTCCTGAATGATAAAACGTTGATAAAGGTGGA
+
CCCCCGGGGGGGGGGGGGGGGGGGGGGGGGGGGGGGGGGGGGGGGGGGGGGGGGGFGGGGGGGGGGGGGGGGGGGGGFGGGGGGGGGGGGGGGGGGGGGGGGGGGGGGGGGGGGGGGGGGGGGFGGGGGGGGGGGGGGGGGGGGGGGGGGFGGGGGGGGGGGGGGGGGGGGEGGGGFFFGGGGGGGGGGGGGGGGGFGFGFGFFFFFFFFFFFFFGFGGFCA7CFEFEF@FAFFFFFGF@BEF>CEFBF>BFFFFFEBAEEFFFF@?EFFEF<@<97CEFF3<);E;@;@CCFECCD.:6(
@M70528:330:000000000-K6D4P:1:1102:19146:6201 2:N:0:CTGAGCCGGT+CCTTCACGTA
TAAAACAGGGTCCCCTCCCCCTCTAGGGTCAAAAAAAGAGGTATTTAAGTTTCGGTCAGTTAAAAGTATTGTGATAGCTCCCGCTAACACTGGCAAAGATAAAAGAAGAAGAATGGCTGTTAAAATAACTGATCAGACAAATAGTCTAATTTTTTCTGCTGAAAGGTTTTTTGCTTTAAGATTAATAATTGTAGTAATAAAATTTAAGGCACCTAAAATTGAAGAAATCCCTGCAAGGTGTAAAGAAAAAATTGTTAAGTCTACTGAAGGTCCTGAATGATAAAACGTTGATAAAGGTGGA
+
CCCCCGGGGGGGGGGGGGGGGGGGGGGGGGGGGGGGGGGGGGGFCFGGGEGGGGGEGFEFGGGGGGGGGGGGGGGGGGGGGGGGEGGGGGGGGGGGGGGGGGGGGGGGGGGGGGGGGGDEFFFGGDGGGGGGGGGGGGGGGGGFFEGGGGFFGEGGGGGGGGFGGGGFGDGCGGGGFGGGFFFFGFGGGGGGGGGGFGFGEGFBFFFFF59?FFFGFEACCFCECFDEF@BAFBBFBF>EE>AFEF=(079B@F<B@6:CF7C+<<?EEF@374A<F>CEFFEE)7(6((21;<;<CEB0(
@M70528:330:000000000-K6D4P:1:1102:4195:6224 2:N:0:CTGAGCCGGT+CCTTCACGTA
TAAAACAGGGTCCCCTCCCCCTCTAGGGTCAAAAAAAGAGGTATTTAAGTTTCGGTCAGTTAAAAGTATTGTGATAGCTCCCGCTAACACTGGCAAAGATAAAAGAAGAAGAATGGCTGTTAAAATAACTGATCAGACAAATAGTCTAATTTTTTCTGCTGAAAGGTTTTTTGCTTTAAGATTAATAATTGTAGTAATAAAATTTAAGGCACCTAAAATTGAAGAAATCCCTGCAAGGTGTAAAGAACAAATTGTTAAGTCTACTGAAGGTCCTGAATGATAAAACGTTGATAAAGGTGGA
+
CCCCCGGGGGGGGGGGGGGGGGGGGGGFGGGGGGGGGGGFGGGGGGGGGGGGGGGGEEGFFGGGGGFGGGGGGGGGGGGGGGGGGGGGGGGGGDGGGGGGGGDFGG<FGGGCF9<EFGGGFGEDFGGGGGFGGGGGGGGGGGDGEGGGGGFGGCEGGGGGGGGCGGG9FFFGGGFGFG=FGGFGGGFGGGGGGFGGFGFFCGFEFFFFF59AFFFGF7EEGFEEFEFFF@BA4>>;>FF>>B<ACEB2FDF@FFEFC6B??=<AFFCEF1@44<=E0;5;)75;EEB@@@FFFE>CF8.=(
@M70528:330:000000000-K6D4P:1:1102:4443:6234 2:N:0:CTGAGCCGGT+CCTTCACGTA
TAAAACAGGGTCCCCTCCCCCTCTAGGGTCAAAAAAAGAGGTATTTAAGTTTCGGTCAGTTAAAAGTATTGTGATAGCTCCCGCTAACACTGGCAAAGATAAAAGAAGAAGAATGGCTGTTAAAATAACTGATCAGACAAATAGTCTAATTTTTTCTGCTGAAAGGTTTTTTGCTTTAAGATTAATAATTGTAGTAATAAAATTTAAGGCACCTAAAATTGAAGAAATCCCTGCAAGGTGTAAAGAAAAAATTGTTAAGTCTACTGAAGGTCCTGAATGATAACACGTTGATAAATGTGGA
+
CCCCCGCGGGGGGGGGGFGGGGGGFGGGGGGGGGGGGGGGGGGGGGGGGGGGGGGGGGGGGGGCFGGGGGGGGGGGGGDF@DGGGGGGGGEGFGGGGGGCFGGGGGF8FFGGGGDGGGGGGGFGFGGGGGGGGFFGGGGGGG8AFFGGAFFGGGGFGGFFCGGGFGGGG@ECE?FDFFGGFGGGGGGGGGGGFDFG7DCCACFBF7EF5FFA5FFGFFFFF>7*488E9>3AF==F@>D,:><:A4B7)(8@(=9>4:CEF=EAG3C@3(()/774GG?=7C?));2=807;FEF)1164)
@M70528:330:000000000-K6D4P:1:1102:21154:6248 2:N:0:CTGAGCCGGT+CCTTCACGTA
TAAAACAGGGTCCCCTCCCCCTCTAGGGTCAAAAAAAGAGGTATTTAAGTTTCGGTCAGTTAAAAGTATTGTGATAGCTCCCGCTAACACTGGCAAAGATAAAAGAAGAAGAATGGCTGTTAAAATAACTGATCAGACAAATAGTCTAATTTTTTCTGCTGAAAGGTTTTTTGCTTTAAGATTAATAATTGTAGTAATAAAATTTAAGGCACCTAAAATTGAAGAAATCCCTGCAAGGTGTAAAGAAAAAATTGTTAAGTCTACTGAAGGTCCTGAATGATAAAACGTTGATAAAGGTGGA
+
CCCCCGGGGGGGGGGGGGGGGGGGGGGFGGGGGGGGGGGGGGGGGGGGGGGGGGGGGGGGGGGGGGGGGGGGGGGGGGGGGGGGGGGGGGGGGGGGGGGGGGGGGGGFGGGGGGGGGGGEFGGGGGGGGGGGGGGGGGGGGGGGGGGGGFFGGFGGGGGCGGGGGGGGGDF>EGGGFGGGFGDFGGGGCFGGFGGGFFFFCGFFFFFFFFFFFGFGFFCCGFFFF:CEF5<>FDFFECD8;>ECFFFFFB@D2F?6<FFEFFCF?@C;7EFF=@=EFCFF6<6.6<966?D7CECC772?(
@M70528:330:000000000-K6D4P:1:1102:22747:6251 2:N:0:CTGAGCCGGT+CCTTCACGTA
TAAAACAGGGTCCCCTCCCCCTCTAGGGTCAAAAAAAGAGGTATTTAAGTTTCGGTCAGTTAAAAGTATTGTGATAGCTCCCGCTAACACTGGCAAAGATAAAAGAAGAAGAATGGCTGTTAAAATAACTGATCAGACAAATAGTCTAATTTTTTCTGCTGAAAGGTTTTTTGCTTTAAGATTAATAATTGTAGTAATAAAATTTAAGGCACCTAAAATTGAAGAAATCCCTGCAAGGTGTAAAGAAAAAATTGTTAAGTCTACTGAAGGTCCTGAATGATAAAACGTTGATAAAGGTGGA
+
CCCCCGGGGGGGGGGGGGGGGGGGFGGGGGGGGGGGGGGGGGGGGGGGGGGGGGGGGGGGGGGGGGGGGGGGGGGGGGGGGGGGGGGGGGGGGGGGGGGGGGGGGGGGFGGGGGGGGGGGGGGGGGGGGGGGGGGGGGGGGGGGGGGGGGFGGGEGFGGGGGGGGGGFFGGGDGGGFGGGGGGGGFGGGGGGGGGGFGFFCGFFFFFFFFFFFGFDFFGFGFFFFF@AFFF4AB2B>@DGEEEFFEFBFFBBFFFFEFFCEFCCC39.;;6@)7AE6+<EFFE39@4883C7C6;;+=B:(
@M70528:330:000000000-K6D4P:1:1102:7528:6256 2:N:0:CTGAGCCGGT+CCTTCACGTA
TAAAACAGGGTCCCCTCCCCCTCTAGGGTCAAAAAAAGAGGTATTTAAGTTTCGGTCAGTTAAAAGTATTGTGATAGCTCCCGCTAACACTGGCAAAGATAAAAGAAGAAGAATGGCTGTTAAAATAACTGATCAGACAAATAGTCTAATTTTTTCTGCTGAAAGGTTTTTTGCTTTAAGATTAATAATTGTAGTAATAAAATTTAAGGCACCTAAAATTGAAGAAATCCCTGCAAGGTGTAAAGAAAAAATTGTTAAGTCTACTGAAGGTCCTGAATGATAAAACGTTGATAAAGGTGGA
+
CCCCCGGGGGGGGGGGGGGGGGGGGGGGGGGGGGGGGGGGFGGGGGGGGGGGGGGGGGGGGGGGGGGGGGGGGGGGGGGGGGGGGGGGGGGGGGGGGGGGGGGGGGGGGGGGGGGGGGGGGGGGGGGGGGGGFGGGGGGGGGGGGGGGGGFGGGGGFGGGGGGGGGGGGGGGGGGGFGGFGGGGGGGGGGGGGGGGFGFGFGFFFFFFFFFFFGFGFC7@CFE5A@@EFBEFF>BF=FG@BEFFFFD2ABBFEFFFEFFFFFCFF3)7;@E@3>@F4CCAEFFCFF>DFFC:@?99C@0:0
@M70528:330:000000000-K6D4P:1:1102:15175:6257 2:N:0:CTGAGCCGGT+CCTTCACGTA
TAAAACAGGGTCCCCTCCCCCTCTAGGGTCAAAAAAAGAGGTATTTAAGTTTCGGTCAGTTAAAAGTATTGTGATAGCTCCCGCTAACACTGGCAAAGATAAAAGAAGAAGAATGGCTGTTAAAATAACTGATCAGACAAATAGTCTAATTTTTTCTGCTGAAAGGTTTTTTGCTTTAAGATTAATAATTGTAGTAATAAAATTTAAGGCACCTAAAATTGAAGAAATCCCTGCAAGGTGTAAAGAAAAAATTGTTAAGTCTACTGAAGGTCCTGAATGATAAAACGTTGATAAAGGTGGA
+
CCCCCGGGGGGGGGGGGGGGGGGGGGGGGGGGGGGGGGGGGGGGGGGGGGGGGGGGGGGECFGGGGGGGGGGGGGGGGGGGGGGGGGGGGGGGGGGGGGGGGGGGGGGGGGGGGGGGGGFGGGGGGGGGGGGGGGGGGGGGGGGGGGGGGFGGGGGGGGGGGGGGGGGGGGGGGGGFGGGGGGGGGGGGGGGGGGGFGFGFGFFFFFFF5AFFGFGFFGFGFCEFFFFF=EAF=BFFGEGFFFFFFFFF=>DBF@F?FFFFFCFFFC<EEE<7>AE;;CFFFFEFFFDDFG7C?EFFFFF0
@M70528:330:000000000-K6D4P:1:1102:18454:6263 2:N:0:CTGAGCCGGT+CCTTCACGTA
TAAAACAGGGTCCCCTCCCCCTCTAGGGTCAAAAAAAGAGGTATTTAAGTTTCGGTCAGTTAAAAGTATTGTGATAGCTCCCGCTAACACTGGCAAAGATAAAAGAAGAAGAATGGCTGTTAAAATAACTGATCAGACAAATAGTCTAATTTTTTCTGCTGAAAGGTTTTTTGCTTTAAGATTAATAATTGTAGTAATAAAATTTAAGGCACCTAAAATTGAAGAAATCCCTGCAAGGTGTAAAGAAAAAATTGTTAAGTCTACTGAAGGTCCTGAATGATAAAACGTTGATAAAGGTGGA
+
CCCCCGGGGGGGGGGGGGGGGGGGGGGGGGGGGGGGGGGGGGGGGGGGGGGGGGGGGGGGGGGGGFGGGGGGGGGGGGGGGGGGGGGGGGGGGGGGGGGGGFGGGGGGFGGGGGGGGGGGGGGGGGGGGGGGGGFFGGGFGGGGGGGGGGFGGGGGGGGFFGFGGFGGGGGGDGGGFGGGGGGGGGGGGGGGGGGGCFFGFACFFFFFFAFFFGFGFGGEGA:CF5CFFFFFFF=BBFGGFE<FFFFFFB@BBC?F*==CEFFFGFC@EFFF7>@C>FEEEFC)>@9@@@C:FFEF972:(
@M70528:330:000000000-K6D4P:1:1102:7489:6264 2:N:0:CTGAGCCGGT+CCTTCACGTA
TAAAACAGGGTCCCCTCCCCCTCTAGGGTCAAAAAAAGAGGTATTTAAGTTTCGGTCAGTTAAAAGTATTGTGATAGCTCCCGCTAACACTGGCAAAGATAAAAGAAGAAGAATGGCTGTTAAAATAACTGATCAGACAAATAGTCTAATTTTTTCTGCTGAAAGGTTTTTTGCTTTAAGATTAATAATTGTAGTAATAAAATTTAAGGCACCTAAAATTGAAGAAATCCCTGCAAGGTGTAAAGAAAAAATTGTTAAGTCTACTGAAGGTCCCGAATGATAAAACGTTGATAAAGGTGGA
+
CCCCCGGGGGGGGGGGGGGGGGGGGGGGGGGGGGGGGGGFFGGGGGGGGFGGGGGGGGGGGGGDFGGGGGGGGGGGGGGGGGGGGGGGGGGGGFGGGGGGGGGGGGGGFFGGGGGGGGGGGGGGGGGGGGFGGGGGGGGGGGGGGGGGGGEDEFDFEGGDGGGFGGGGGGGEGGGGFGGGGGGGGGFGGGGDCGGGFGFGEGFFFFFFFFFFFGFGFFFBGFEFFCCEFBFF4>B9;EFFFBEEC=DBFFFFBCCC>==@53?FG8);E@@<3=9;::=EEFF34@63:;5+:6>FFFBF0
@M70528:330:000000000-K6D4P:1:1102:23945:6266 2:N:0:CTGAGCCGGT+CCTTCACGTA
TAAAACAGGGTCCCCTCCCCCTCTAGGGTCAAAAAAAGAGGTATTTAAGTTTCGGTCAGTTAAAAGTATTGTGATAGCTCCCGCTAACACTGGCAAAGATAAAAGAAGAAGAATGGCTGTTAAAATAACTGATCAGACAAATAGTCTAATTTTTCTGCTGAAAGGTTTTTTGCTTTAAGATTAATAATTGTAGTAATAAAATTTAAGGCACCTAAAATTGAAGAAATCCCTGCAAGGTGTAAAGAAAAAATTGTTAAGTCTACTGAAGGTCCTGAATGATAAAACGTTGATAAAGGTGGAT
+
CCCCCGGGGGGGGGGGGGGGGGGGGGGGGGGGGGGGGGGGGGGGGGGGGGGGGGGGGGGGGGGGGGGGGGGGGGGGGGGGGGGGGGGGGGGGGGGGGGGGGGGGGGGGGGGGGGGGGGGGGGGGGGGGGGGGGGGGGGGG6CDGFGGGGGFGGGGGGGGGFGGGGGGGGGGGGGGFFGGFGFGFFGGGGGGGGGGGFDDGFGFFFFFFFFFFFGFGFGGFGA6CF@FEF@FFAB>FBDC?>EEFFFB4A((7>BCFCFF??A;>9C33(5A))73)3;37<CE).4:337+;FC<)0/80)
@M70528:330:000000000-K6D4P:1:1102:24990:6282 2:N:0:CTGAGCCGGT+CCTTCACGTA
TAAAACAGGGTCCCCTCCCCCTCTAGGGTCAAAAAAAGAGGTATTTAAGTTTCGGTCAGTTAAAAGTATTGTGATAGCTCCCGCTAACACTGGCAAAGATAAAAGAAGAAGAATGGCTGTTAAAATAACTGATCAGACAAATAGTCTAATTTTTTCTGCTGAAAGGTTTTTTGCTTTAAGATTAATAATTGTAGTAATAAAATTTAAGGCACCTAAAATTGAAGAAATCCCTGCAAGGTGTAAAGAAAAAATTGTTAAGTCTACTTCAGGTCCTGAATGATAACACGTTGATAAAGGTGGT
+
CCCCCGGGGGGGGFFGEGGGGGGGFGGGGGGGGGGGGGGGGGGGGGGGFGGGGGEFGEGFGFGGGGGGGGGGGGFGGGGGGGGGGGGFGGGGGDGFFFGGGDGGGGGGGGGDGGFGGGCFGGG,>9FGGGFGGGGFGGDFDGGGGGGGGGFFGFCGGGGGGGGGADFGFGGGGGGDDGCC8FGAFGGFGGGGCFFCFFA7A9+@FFF5AAFFFGFGFAF),=*6B5@@FFEAFFF?>CCC<=<>A=B=AB=3=C?F?==CCAC+>))..7>@E<8387)/)17)7=(,5?31;<C<7)(((
@M70528:330:000000000-K6D4P:1:1102:10051:6283 2:N:0:CTGAGCCGGT+CCTTCACGTA
TAAAACAGGGTCCCCTCCCCCTCTAGGGTCAAAAAAAGAGGTATTTAAGTTTCGGTCAGTTAAAAGTATTGTGATAGCTCCCGCTAACACTGGCAAAGATAAAAGAAGAAGAATGGCTGTTAAAATAACTGATCAGACAAATAGTCTAATTTTTTCTGCTGAAAGGTTTTTTGCTTTAAGATTAATAATTGTAGTAATAAAATTTAAGGCACCTAAAATTGAAGAAATCCCTGCAAGGTGTAAAGAACAAATTGTTAAGTCTACTGAAGGTCCTGAATGATAAAACGTTGATAAAGGTGGA
+
CCCCCGGGGGGFGGGGGGGGGGGGFGGFGGGGFGGGGGGGGGGGGGGGGGGGGGGCEGGGGGGGFGEFGGGGGGGGGGGGGGGGGGGGGGGGDFGGGGGGGAFGGEGGGGFGGGFGGGGEGGGGGGGGGGGGFDECGGGD?DGGGGGFGGFGGFGGGGGGGGFGDFFCFFGGGG8EFCFGGGGGFGGGGGGGGGGG?FCFAFFEFFFFFFF5?FAFFGCEG68CFFFEFEF4;@BF=85?>>AFFE@(?258CF?FE8B?EFEC938)3@FE;<A6;@CEE339.;:;83:+;<7>C@FF0
@M70528:330:000000000-K6D4P:1:1102:4461:6305 2:N:0:CTGAGCCGGT+CCTTCACGTA
TAAAACAGGGTCCCCTCCCCCTCTAGGGTCAAAAAAAGAGGTATTTAAGTTTCGGTCAGTTAAAAGTATTGTGATAGCTCCCGCTAACACTGGCAAAGATAAAAGAAGAAGAATGGCTGTTAAAATAACTGATCAGACAAATAGTCTAATTTTTTCTGCTGAAAGGTTTTTTGCTTTAAGATTAATAATTGTAGTAATAAAATTTAAGGCACCTAAAATTGAAGAAATCCCTGCAAGGTGTAAAGAAAAAATTGTTAAGTCTACTGAAGGTCCTGAATGATAAAACGTTGATAAAGGTGGA
+
CCCCCGGGGGGGGGGGGGGGGGGGGGGGGGGGGGGGGGGGGGGGGGGGGGGGGGGGGGGGGGGGGGGGGGGGGFGGGGGGGGGGGGGGGGGGGGGGGGGGGGGGGGFFGGGGGGGGGGGGFFGGGGGGGGGGGGGGGGGGFGGGGGGGGGFGGGGGGGGGGGCGGGGGGGGGGGGFFGGCFGGGGGGGGGGGGGGGFEEGFDAEFFFFFFFAFGFFFCEEGFFEF@C@FFFFFFFF@FEDB=E6ACD=FFFFFFEFFFFFF6CFGEFFF@EE<<3>>FFEFFFFE@;;@;77;?C9@4(:(
@M70528:330:000000000-K6D4P:1:1102:7094:6306 2:N:0:CTGAGCCGGT+CCTTCACGTA
TAAAACAGGGTCCCCTCCCCCTCTAGGGTCAAAAAAAGAGGTATTTAAGTTTCGGTCAGTTAAAAGTATTGTGATAGCTCCCGCTAACACTGGCAAAGATAAAAGAAGAAGAATGGCTGTTAAAATAACTGATCAGACAAATAGTCTAATTTTTTCTGCTGAAAGGTTTTTTGCTTTAAGATTAATAATTGTAGTAATAAAATTTAAGGCACCTAAAATTGAAGAAATCCCTGCAAGGTGTAAAGAAAAAATTGTTAAGTCTACTGAAGGTCCTGAATGATAAAACGTTGATAAAGGTGGA
+
CCCCCGGGGGGGGGGGGGGGGGGGGGGGGGGGGGGGGGGGGGGGGGGGGDFGGGGGGGGGGGGGGGGGGGGGGGGGFGGGGGGGGGGGGGGGGGGGGGGGGGGGGGGGGGGGGGGGGDGGGGGFGGGGGGGGGGGGGGGGGGGGGGGGGGFGGGGGGGGGGGGGGGGGGGGGGGGGFGGGGGGGGGGGGGGGGGGGFGFGFGFFFFFFFFFFFGFGFGGCFFC@FEFFF6@AFFFABGGFEBCFCFFFF>=25F<F?FFFEFEFF@?EFFE47;37CFFFFFFEFFBDF<FDFEEFGE?B0
@M70528:330:000000000-K6D4P:1:1102:27439:6334 2:N:0:CTGAGCCGGT+CCTTCACGTA
TAAAACAGGGTCCCCTCCCCCTCTAGGGTCAAAAAAAGAGGTATTTAAGTTTCGGTCAGTTAAAAGTATTGTGATAGCTCCCGCTAACACTGGCAAAGATAAAAGAAGAAGAATGGCTGTTAAAATAACTGATCAGACAAATAGTCTAATTTTTTCTGCTGAAAGGTTTTTTGCTTTAAGATTAATAATTGTAGTAATAAAATTTAAGGCACCTAAAATTGAAGAAATCCCTGCAAGGTGTAAAGAAAAAATTGTTAAGTCTACTGAAGGTCCTGAATGATAAAACGTTGATAAAGGTGGA
+
CCCCCGGGGGGGGGGGGGGEGGGGFGGGGGGGGGGGGGGGGEFGGGGGGGGGGGGGGGGFEEGGGGGCFGGGGGGGGGGGGGGGGGGGGGGGGGGGGGGGGGFGGGGGGGGGFGGGGGGGGGGGGGGFGGGGG9FGGGGGGGFGGGGGGGFGGGECFFCEGGCFGGGGGGGEGGGGFGGGDFGGFGGGGGGGGFFCAEFGADFFFFCFFFFFFCAF?DFEGF=CF8@EF=BAF==/>FFCEFEFEFFFFF@F@FEA@1=CECEFCE?<E8E@4@@E8;?8<CCC4@9@@1/2;?<4C<(1(
@M70528:330:000000000-K6D4P:1:1102:19898:6344 2:N:0:CTGAGCCGGT+CCTTCACGTA
TAAAACAGGGTCCCCTCCCCCTCTAGGGTCAAAAAAAGAGGTATTTAAGTTTCGGTCAGTTAAAAGTATTGTGATAGCTCCCGCTAACACTGGCAAAGATAAAAGAAGAAGAATGGCTGTTAAAATAACTGATCAGACAAATAGTCTAATTTTTTCTGCTGAAAGGTTTTTTGCTTTAAGATTAATAATTGTAGTAATAAAATTTAAGGCACCTAAAATTGAAGAAATCCCTGCAAGGTGTAAAGAAAAAATTGTTAAGTCTACTGAAGGTCCTGAATGATAAACCGTTGATAAAGGTGGA
+
CCCCCGGGGGGGGGGGGGGGGGGGGGGGGGGGGGGGGGGGGGGGGGGGGGGGGGGGGGGGGGGGGGGGGGGGGGGGGGGGGGGGGGGGGGGGGGGGGGGGGGGGGGGGGGGGGGGGGGGGFGGGGGGGGGGGGGGGGGGGGGGGGGGGGGFGGFGGGGGGFGGGGGGGGDFGGGGGFGGGGGGGGGGGGGGGGGGGFGCGEFAEFFFFFFFFFGFGFFGEGFCEFECEFFBFFFFFEGD:<@<AEFF>F=@F=FC68BFFFFEFFE?@EEFF@<@CF:CEFFFC)/64:;<:CE<>GB:2(
@M70528:330:000000000-K6D4P:1:1102:22392:6348 2:N:0:CTGAGCCGGT+CCTTCACGTA
TAAAACAGGGTCCCCTCCCCCTCTAGGGTCAAAAAAAGAGGTATTTAAGTTTCGGTCAGTTAAAAGTATTGTGATAGCTCCCGCTAACACTGGCAAAGATAAAAGAAGAAGAATGGCTGTTAAAATAACTGATCAGACAAATAGTCTAATTTTTTCTGCTGAAAGGTTTTTTGCTTTAAGATTAATAATTGTAGTAATAAAATTTAAGGCACCTAAAATTGAAGAAATCCCTGCAAGGTGTAAAGAAAAAATTGTTAAGTCTACTGAAGGTCCTGAATGATAAAACGTTGATAAAGGTGGA
+
CCCCCGGGGGGGGGGGGGGGGGGGGGGGGGGGGGGGGGGGGGGGGGGGGGGGGGGGGGGGGGGGGGGGGGGGGGGGGGGGGGGGGGGGGGFEGGGGGGGGGGGGGGGGGGGGGGGGGGGGGGGFGGGGGGGGGGGGGGGGGGGGGGGFGGFGGGGGGGGGGGGGGGGGGGGGGGFGFGGGFGGGGGGGGGGGGGGGCGFGFGFFFFFFFFFFFGFGFFGBFFAEFFCEFBEFFFDFEGGGFFEBEF=7ABBF@FFF?:6@<:CAFFC43=EF33)7CC?E?3<)/;9;@78+3<;<+.34(
@M70528:330:000000000-K6D4P:1:1102:13774:6349 2:N:0:CTGAGCCGGT+CCTTCACGTA
TAAAACAGGGTCCCCTCCCCCTCTAGGGTCAAAAAAAGAGGTATTTAAGTTTCGGTCAGTTAAAAGTATTGTGATAGCTCCCGCTAACACTGGCAAAGATAAAAGAAGAAGAATGGCTGTTAAAATAACTGATCAGACAAATAGTCTAATTTTTTCTGCTGAAAGGTTTTTTGCTTTAAGATTAATAATTGTAGTAATAAAATTTAAGGCACCTAAAATTGAAGAAATCCCTGCAAGGTGTAAAGAAAAAATTGTTAAGTCTACTGAAGGTCCTGAATGATAATACGTTGATAAAGGTGGA
+
CCCCCGGGGGFGGGGGGGGGGGGGGGGGGGGGGGGGGGGGGGGGGGGGGGGGGGGGGGEFGGGGGGGGGFGGGGGGGFFFGGGGGGGGGGGGGGGGGGGGGGGGGGGGGGGGGGGGGGGGGGGFFEFGGGGGGGGGGGGGGGGGGGGGGGFGGFEGCGGGGGGGFGFFCEGGGGGGFFEGAFGGGGGGGGGGGFGGFG?EEGFFFFFFFFFFFGFGFGFEGFEEFFFFFEFFFDFFFGGGE=EF?:B2AB@DFFFF?++9CFFFC8<3@@@EEFFFGGFFFEF)/):7@7C;C?CC7<4<(
@M70528:330:000000000-K6D4P:1:1102:8435:6365 2:N:0:CTGAGCCGGT+CCTTCACGTA
TAAAACAGGGTCCCCTCCCCCTCTAGGGTCAAAAAAAGAGGTATTTAAGTTTCGGTCAGTTAAAAGTATTGTGATAGCTCCCGCTAACACTGGCAAAGATAAAAGAAGAAGAATGGCTGTTAAAATAACTGATCAGACAAATAGTCTAATTTTTTCTGCTGAAAGGTTTTTTGCTTTAAGATTAATAATTGTAGTAATAAAATTTAAGGCACCTAAAATTGAAGAAATCCCTGCAAGGTGTAAAGAAAAAATTGTTAAGTCTACTGAAGGTCCTGAATGATAAAACGTTGATAAAGGTGGA
+
CCCCCGGGGGGGGGGGGGGGGGGGGGGGGGGGGGGGGGGGGGGGGGGGGFGGGGGGGGGFGGGGGGGGGGGGGGGGGGGGGGGGGGGGGGGGGGGGGGGGGGGGGGGGGGGGGGGGGGGGGGGGGGGGGGGGGGGGGGGGGGGGGGGGGGFGGGGGDGFGGGGGGGGGGGGGGGGGFGGGGGGGGGGGGGGGGGGGFGFGFGFFFFFFFFFFFGFGFAFEGFEFFBDFFBB4ABFFFGGGBEE>AC@DF=BDFFFF?BAEEFCCGF?EE@@F@AFFFDE<3?3>EFBF@FF+;CCCF@FF(
@M70528:330:000000000-K6D4P:1:1102:8308:6378 2:N:0:CTGAGCCGGT+CCTTCACGTA
TAAAACAGGGTCCCCTCCCCCTCTAGGGTCAAAAAAAGAGGTATTTAAGTTTCGGTCAGTTAAAAGTATTGTGATAGCTCCCGCTAACACTGGCAAGGATAAAAGAAGAAGAATGGCTGTTAAAATAACTGATCAGACAAATAGTCTAATTTTTTCTGCTGAAAGTTTTTTTGCTTTAAGATTAATAATTGTAGTAATAAAATTTAAGGCACCTAAACTTGAAGAAATCCCTGCAAGGTGTAAAGAACAAATTGTCAAGTCTACTGAAGGTCCTGAATGATAACCCGTTGATAAGGGTGGA
+
CC9CCGGDGGGFGCFGGFEGGGGGFFGDGGDAFGFGD78CFDFFF<?9C6C<9C@:@FCCCFCD,@:,CFEF9EFGA95CFGCGGE=<EEFD,EFA,:CFGC,;FDE=F<EFDFGA8E+@=FA<E<FAC94AA9BE9>F8+9BCAEDGGFFDFF+,4DE8<EAAE+@D:E@C@FGGFFGFGG8>3@E;FAC2+;CG+E=:ABFFAF9<9*3@>9?DC,28:A8BF=)AF2;6@27*1;>?78C84/7(;-5.>=?+04/1@:?FF@633(6>)7.1;76/67?)((.3(,1139))*.33(
@M70528:330:000000000-K6D4P:1:1102:21848:6382 2:N:0:CTGAGCCGGT+CCTTCACGTA
TAAAACAGGGTCCCCTCCCCCTCTAGGGTCAAAAAAAGAGGTATTTAAGTTTCGGTCAGTTAAAAGTATTGTGATAGCTCCCGCTAACACTGGCAAAGATAAAAGAAGAAGAATGGCTGTTAAAATAACTGATCAGACAAATAGTCTAATTTTTTCTGCTGAAAGGTTTTTTGCTTTAAGATTAATAATTGTAGTAATAAAATTTAAGGCACCTAAAATTGAAGAAATCCCTGCAAGGTGTAAAGAAAAAATTGTTAAGTCTACTGAAGGTCCTGAATGATAACACGTTGATAAAGGTGGA
+
CCCCCGGGGGGGGGGGGGGGGGGGGGGGGGGGGGGGGGGGGGGGGGGGGFGGGGGGGGGGGGGGGGGGGGGGGGGGGGGGGGGGGGGGGGGGGGGGGGGGGEGGFGGGGGGGGGGGGGGGGGGGGGGGGGGGGGGGGGGGGGFGGGGGGGFGGGGGGGGGGGGGGGGGGGGGGGGFFFGGGGGGGGGCFGGGGGGGFGFGFGF<FFABFFFFFFFGFGGFGFEFFF)9A>E4;>@;=FFG7EEFFFF@FFFFFFFF*4=?CC?A93/7;8;@;@).*;C<ECE)7@2=D;5:DEFFG???(
@M70528:330:000000000-K6D4P:1:1102:17202:6388 2:N:0:CTGAGCCGGT+CCTTCACGTA
TAAAACAGGGTCCCCTCCCCCTCTAGGGTCAAAAAAAGAGGTATTTAAGTTTCGGTCAGTTAAAAGTATTGTGATAGCTCCCGCTAACACTGGCAAAGATAAAAGAAGAAGAATGGCTGTTAAAATAACTGATCAGACAAATAGTCTAATTTTTTCTGCTGAAAGGTTTTTTGCTTTAAGATTAATAATTGTAGTAATAAAATTTAAGGCACCTAAAATTGAAGAAATCCCTGCAAGGTGTAAAGAAAAAATTGTTAAGTCTACTGAAGGTCCTGAATGATAAAACGTTGATAAAGGTGGA
+
CCCCCGGGGGGGGGGGGGGGGGGGGGGGGGGGGGGGGGGGCGGGGGDCGGGGGGGGGGGGGGGGGGGGGGGGGGGGGGGGGGGC::FGGEGGGGGGGGGGGGGGGFG@FFGFGGFDFGGGGGGCFGGGGAA9EFGFGGGG69DGGFGGGGFGGFGGGGGCAFEFG6FFGG?>EFGGFCGDFGEGGGGGGGGGGGGDFGF7:EFE?FFFFFFAFFFGFFFEFF>EFEDFFEBAAD:A=GF@@@EFFE2BABB@=F8F*==C3ACFGEE37=;<.7437;5;?EE43;96;DC+;?<FF@FB(
@M70528:330:000000000-K6D4P:1:1102:5873:6389 2:N:0:CTGAGCCGGT+CCTTCACGTA
TAAAACAGGGTCCCCTCCCCCTCTAGGGTCAAAAAAAGAGGTATTTAAGTTTCGGTCAGTTAAAAGTATTGTGATAGCTCCCGCTAACACTGGCAAAGATAAAAGAAGAAGAATGGCTGTTAAAATAACTGATCAGACAAATAGTCTAATTTTTTCTGCTGAAAGGTTTTTTGCTTTAAGATTAATAATTGTAGTAATAAAATTTAAGGCACCTAAAATTGAAGAAATCCCTGCAAGGTGTAAAGAAAAAATTGTTAAGTCTACTGAAGGTCCTGAATGATAAAACGTTGATAAAGGTGGA
+
CCCCCGGGGGGGGGGGGGGGGGGGGGGGGGGGGGGGGGGGGGGGGGGGGGGGGGGGGGGGGGGGGGGGGGGGGGGGGGGGGGGGGGGGGGGGGGGGGGGGGGGGGGGGGGGGGGGGFGGGGGGGGGGGGGGGGGGGGGGGGGGGGGGGGGFGGGGGGGGGGGGGGGGGGGGGGGGGFGGGGGGGGGGGGGGGGFGGFGFGC;FEFFFAFFFFFGFGFGGEGFCBF@FFFFEAFFFFFFA,:>CFEFFBFFFFE6?F4B6@CAEFG8?AE@EFEAE<CCC<?CE>C@>@D@C:CCEECE:0(
@M70528:330:000000000-K6D4P:1:1102:15182:6408 2:N:0:CTGAGCCGGT+CCTTCACGTA
TAAAACAGGGTCCCCTCCCCCTCTAGGGTCAAAAAAAGAGGTATTTAAGTTTCGGTCAGTTAAAAGTATTGTGATAGCTCCCGCTAACACTGGCAAAGATAAAAGAAGAAGAATGGCTGTTAAAATAACTGATCAGACAAATAGTCTAATTTTTTCTGCTGAAAGGTTTTTTGCTTTAAGATTAATAATTGTAGTAATAAAATTTAAGGCACCTAAAATTGAAGAAATCCCTGCAAGGTGTAAAGAAAAAATTGTTAAGTCTACTGAAGGTCCTGAATGATAAAACGTTGATAAAGGTGGA
+
CC<CCGGFGGGGGFGGGGEGG@FGCEF@FGGGGGGGGEFGFGFGGGEGGGFFFGDGGGGEGGGGEFGGGGGFAEFGAFGFGGGGGGGGGGGGGCFFGGGGGF9FGDGCGGG@<FAEFEDDFGGGGFFGGGGGA9FFGG<E8E=CFGGGGGFGGFGGGDFGGGFGGGGDGGGGGDGGFFGGCED=DFGFFGGGGFF7FFFFECFE+9EFA5A?FGFCFCC=CF5CA@BEF4BFFBBFFGCD=6A=A>((659@FF5B?F+@C8<:9;5A<EFF@FF9CFF8?<<>9<;F@07+29)973:6(
@M70528:330:000000000-K6D4P:1:1102:3623:6408 2:N:0:CTGAGCCGGT+CCTTCACGTA
TAAAACAGGGTCCCCTCCCCCTCTAGGGTCAAAAAAAGAGGTATTTAAGTTTCGGTCAGTTAAAAGTATTGTGATAGCTCCCGCTAACACTGGCAAAGATAAAAGAAGAAGAATGGCTGTTAAAATAACTGATCAGACAAATAGTCTAATTTTTTCTGCTGAAAGGTTTTTTGCTTTAAGATTAATAATTGTAGTAATAAAATTTAAGGCACCTAAAATTGAAGAAATCCCTGCAAGGTGTAAAGAAACAATTGTTAAGTCTACTGAAGGTCCTGAATGATAAAACGTTGATAAAGGTGGG
+
CCCCCGGGGGGGGGGGGGGGGGGGGGGGGFGFCFFGGGGAFFFFGGGGGGGGGGGFFGGGFGGGGGGGGGGGFFGFGFGGGGGGCFGGGGGGGGGGFFGFGGGAFGCFFGGGFGGGGGDGGGGGGGGGGGGGGGGGGGGGGGFGGGGGGFFGFGGGGGGGGFFGGFGFGGGGGGGGFFGGGGGGGGGGGGGFGCGGFGFFECFFFFFAF5FF>GFCFCCCFFFFFFFEFEB4FBBA>FFF==EAE=@:)75@>FCF84+77B?CF=@=<3=E@EFFFCEACEE478;@@;97@CFEFFE?(
@M70528:330:000000000-K6D4P:1:1102:24129:6413 2:N:0:CTGAGCCGGT+CCTTCACGTA
TAAAACAGGGTCCCCTCCCCCTCTAGGGTCAAAAAAAGAGGTATTTAAGTTTCGGTCAGTTAAAAGTATTGTGATAGCTCCCGCTAACACTGGCAAAGATAAAAGAAGAAGAATGGCTGTTAAAATAACTGATCAGACAAATAGTCTAATTTTTTCTGCTGAAAGGTTTTTTGCTTTAAGATTAATAATTGTAGTAATAAAATTTAAGGCACCTAAAATTGAAGAAATCCCTGCAAGGTGTAAAGAAAAAATTGTTAAGTCTACTGAAGGTCTTGACTGATAAACCGTTGATAAAGGTGGA
+
CCCCCGGGGGGGGGGGGGGGGGGGGGGGGGGGGGGGGGGGGGGGGGGGGGGGGGGGGGGGGGGGGGGGGGGGGGGGGGGGGGGGGGGGGGGGGGGGGGGGGGGGFGGGGGGGGGGGGGGGGGGGGGGGGGGGGGGGGGGGGGGGGGGGGCDFGFGGGGGGGGGGGFGGGGGGGGGGFFCFAFGGGGGGGGGGGGGGFGFGFFFFFFFFFFFFFGFGFGFFCFFFFFFEF=@6ABBF@:DFBFFFFFFFFFFFEFFFCA8CCAECG@C;<@EA).7?*273CCE3)(6;8?F7DEEFFB?6(
@M70528:330:000000000-K6D4P:1:1102:17988:6413 2:N:0:CTGAGCCGGT+CCTTCACGTA
TAAAACAGGGTCCCCTCCCCCTCTAGGGTCAAAAAAAGAGGTATTTAAGTTTCGGTCAGTTAAAGTATTGTGATAGCTCCCGCTAACACTTGCACAGATAAACGAAGAAGAATGGCTGTTAAAATAACTGATCAGACAAATAGTCTAATTTTTTCTGCTGAAAGGTTTTTTGCTTTAAGATTAATAATTGTAGTAATAAAATTTAAGGCACCTAAAATTGAAGACATCCCTGCAAGGTGTAAAGAAAACATTGTTAAGTCTCCTGAAGGTCCTGACTGATACAACGTTGATAAAGGTGGAT
+
CC9@CGGGGGFCF8EG:@@FGGCF<,EEFG-;;E<:+:@,<E<C,E<?@C<DE,+86@FFGFG,69CEFCE,F<6,,CF?F+F7C+C6EF,5C=,,:669FC,,F:FDG<,A?9,BFCFF,E,,@?CA<,>,EFF,@8,4=E89FE=@,6?4@+@A=;ED?E=,@DE;6@CEFA8D+E=9D9EACEFC3EC:CFC;C,1<:>?:C@AAF99*;D>FF:98,=*:*0:*;9=F4):4:4:>>9*+85(:/(55C+9+/1=?4+.45)).56)/4)9(0:)1.7E<E9@((3+217;=E1::)
@M70528:330:000000000-K6D4P:1:1102:11408:6425 2:N:0:CTGAGCCGGT+CCTTCACGTA
TAAAACAGGGTCCCCTCCCCCTCTAGGGTCAAAAAAAGAGGTATTTAAGTTTCGGTCAGTTAAAAGTATTGTGATAGCTCCCGCTAACACTGGCAAAGATAAAAGAAGAAGAATGGCTGTTAAAATAACTGATCAGACAAATAGTCTAATTTTTTCTGCTGAAAGGTTTTTTGCTTTAAGATTAATAATTGTAGTAATAAAATTTAAGGCACCTAAAATTGAAGAAATCCCTGCAAGGTGTAAAGAAAAAATTGTTAAGTCTACTGAAGGTCCTGCATGATAAAACGTTGATAAAGGTGGA
+
CCCCCGGGGGFGGGGGGGGGGGGGGGGGGGGGGGGGGGGGGDFGGGGGGGGGGGGGGGGGGGGGGGGGGGGGGGGGGGGGGGGGGGGGGGGGGGGGGGGGGGGGGGGGFCEGGGGGGGGGGGGDFGGGGGGGGFGGGGGGGGGGGGGGGGFGGGGGGGGGGGFFGGGGGGFGGGFFFGAAFGGGGGGDGGGGGGGGFFAFEEFEFFFFF?AFFGAFFFGFDCAEFECFFF=AFD@BB82?>BEAEFFFFFFFEF?F?+89?=3+17<A@(6>3A<(;:5;)9<)4@;@FFF7C?EE7381(
@M70528:330:000000000-K6D4P:1:1102:16477:6454 2:N:0:CTGAGCCGGT+CCTTCACGTA
TAAAACAGGGTCCCCTCCCCCTCTAGGGTCAAAAAAAGAGGTATTTAAGTTTCGGTCAGTTAAAAGTATTGTGATAGCTCCCGCTAACACTGGCAAAGATAAAAGAAGAAGAATGGCTGTTAAAATAACTGATCAGACAAATAGTCTAATTTTTTCTGCTGAAAGGTTTTTTGCTTTAAGATTAATAATTGTAGTAATAAAATTTAAGGCACCTAAAATTGAAGAAATCCCTGCAAGGTGTAAAGAAAAAATTGTTAAGTCTACTGAAGGTCCTGAATGATAAAACGTTGATAAAGGTGGA
+
CCCCCGGGGGGGGGGGGGGGGGGGGGGGGGGGGGGGGGGGGGGGGGGGGGGGGGGGGGGGGGGGGGGGGGGGGGGGGGGGGGGGGGGGGGGGGGGGGGGGGGGGGGGGGGGGGGGGGGGGGGGGGGGGGGGGGGGGGGGGGGGGGGGGGGFGGGGGGGGGGGEGGGGGGGGGGGGGFGGGGGGGGGGGGGGGGGFFFFFGFGFFFFFFFFFFFGFGFGGFGFCBF5CEF=BAFFFF>FFDEFCFFED5AFFFFFCFEFFFCA?=F<3@EFFE@EEECFFFFCE9>E>D@DCCGE4;FEFF(
@M70528:330:000000000-K6D4P:1:1102:20177:6455 2:N:0:CTGAGCCGGT+CCTTCACGTA
TAAAACAGGGTCCCCTCCCCCTCTAGGGTCAAAAAAAGAGGTATTTAAGTTTCGGTCAGTTAAAAGTATTGTGATAGCTCCCGCTAACACTGGCAAAGATAAAAGAAGAAGAATGGCTGTTAAAATAACTGATCAGACAAATAGTCTAATTTTTTCTGCTGAAAGGTTTTTTGCTTTAAGATTAATAATTGTAGTAATAAAATTTAAGGCACCTAAAATTGAAGAAATCCCTGCAAGGTGTAAAGAACAAATTGTTAAGTCTACTGAAGGTCCTGAATGATAAAACGTTGATAAAGGTGGA
+
CCCCCGGGGGGGGGGGGGGGGGGGGGGGGGGGGGGGGGGGGGGGGGGGGGGGGGGGGGGGGGGGGGGGGGGGGGGGGGGGGGGGGGGGGGGGGGGGGGGGGGGGGGGGGGGGGGGGGGGGGGGGGGGGGGGGGGGGGGGGGGGGGGGGGGFGGGGGGGGGGGCGGGGGCFGGGGGGFGFGGGGGGGGGGGGGGGGGFFCFCFFFFFFFFFFFFGFGFGG@GFEFFFFFFFEFFFFFBDD>3>6@EFD(;7@F?FFF4=8CCBEFGF?;8;@F3@EE87CFFEFE3365;DGFGC4>A=;((
@M70528:330:000000000-K6D4P:1:1102:21159:6460 2:N:0:CTGAGCCGGT+CCTTCACGTA
TAAAACAGGGTCCCCTCCCCCTCTAGGGTCAAAAAAAGAGGTATTTAAGTTTCGGTCAGTTAAAAGTATTGTGATAGCTCCCGCTAACACTGGCAAAGATAAAAGAAGAAGAATGGCTGTTAAAATAACTGATCAGACAAATAGTCTAATTTTTTCTGCTGAAAGGTTTTTTGCTTTAAGATTAATAATTGTAGTAATAAAATTTAAGGCACCTAAAATTGAAGAAATCCCTGCAAGGTGTAAAGAAAAAATTGTTAAGTCTACTGAAGGTCCTGAATGATAAAACGTTGATAAAGGTGGA
+
CCCCCGGGGGGGGGGGGGGGGGGGGGGFGGGGGGGGGGGGGGGGGGGGGGGGGGGGGGGGGGGGGGGGGGGGGGGGGGGGGGGGGGGGGGGGGGGGDGGGGGGGGGGGGGGGGGGGGGGGGGGGGGGGGGGGGGGGGGGGGGGGGGGGGGFGGGGGGGGGGG8FFGGCFGGGGGGGFGCGCBFGGGGGGGGGFGGGFC?FEGFFFFFFFFFFFDFGFEG5AFEEFFFFFE3?ABBF>*5D;@?AEFF(?2>BEFFA?BFFC6CAF337;@E97<AE7+?7?CC9437(/=>7:?).;),3(
@M70528:330:000000000-K6D4P:1:1102:10332:6478 2:N:0:CTGAGCCGGT+CCTTCACGTA
TAAAACAGGGTCCCCTCCCCCTCTAGGGTCAAAAAAAGAGGTATTTAAGTTTCGGTCAGTTAAAAGTATTGTGATAGCTCCCGCTAACACTGGCAAAGATAAAAGAAGAAGAATGGCTGTTAAAATAACTGATCAGACAAATAGTCTAATTTTTTCTGCTGAAAGGTTTTTTGCTTTAAGATTAATAATTGTAGTAATAAAATTTAAGGCACCTAAAATTGAAGAAATCCCTGCAAGGTGTAAAGAAAAAATTGTTAAGTCTACTGAAGGTCCTGAATGATAAAACGTTGATAAAGGTGGA
+
CCCCCGGGGGGGGGGGGGGGGGGGGGGGGGGGGGGGGGGGGGGGGGGGGGGGGGGGGGGGGGGGGGGGGGGGGGGGGGGGGGGGGGGGGGGGGGGGGGGGGGGGGGGGGGGGGGGGGGGGGGGGGGGGGGGGGGGGGGGGGGGGGGGGGGFGGGGGGFEGGGGGGGGGGGEGGGGGFGGGGGGGGGGGGGGGGGGGFDCCAFFFFFFFF?AFFGFGFFGFGFFFFFFEFEFFFFBFFGGGFFFFEFBBFFFBFFFFE:8@CFCFG36@@EEFFEE3CGEFEEF>EFB@FDCCFCFFF@FF0
@M70528:330:000000000-K6D4P:1:1102:23887:6481 2:N:0:CTGAGCCGGT+CCTTCACGTA
TAAAACAGGGTCCCCTCCCCCTCTAGGGTCAAAAAAAGAGGTATTTAAGTTTCGGTCAGTTAAAAGTATTGTGATAGCTCCCGCTAACACTGGCAAAGATAAAAGAAGAAGAATGGCTGTTAAAATAACTGATCAGACAAATAGTCTAATTTTTTCTGCTGAAAGGTTTTTTGCTGTAAGATTAATAATTGTAGTAATAAAATTTAAGGCACCTAAAATTGAAGAAATCCCTGCAAGGTGTAAAGAAAAAATTGTTAAGTCAATTGAAGGTACTGAATGATAAAACGTTGAGAAAGGTGTA
+
CCCCCG@EEGGGG?FFEGGEE@E8EFGCFGGFFGGFGG@EEAFEGGGGGGGGCGGB@EFGFAC<,CECCEEFFCFGGDCECFDEGGG8E8?EGDCECFGGFGFFGGC,EE8=FFFGDFGGGGCFGADCEFFF9A,=>8FGCECGFGF9E9<,D?=FE,=;C@=C9FGGFF76@FD,?EGG8EGGGEEFGFGFFGGF7EAFC918CFFFF?950;3;99A@FF;A+000:)5*3)-3::,,9>*97;:(/7:B=F*1*=+1/+1+5)9E<1@3)7??;77E)).113663;5*114(*)())
@M70528:330:000000000-K6D4P:1:1102:5019:6487 2:N:0:CTGAGCCGGT+CCTTCACGTA
TAAAACAGGGTCCCCTCCCCCTCTAGGGTCAAAAAAAGAGGTATTTAAGTTTCGGTCAGTTAAAAGTATTGTGATAGCTCCCGCTAACACTGGCAAAGATAAAAGAAGAAGAATGGCTGTTAAAATAACTGATCAGACAAATAGTCTAATTTTTTCTGCTGAAAGGTTTTTTGCTTTAAGATTAATAATTGTAGTAATAAAATTTAAGGCACCTAAAATTGAAGAAATCCCTGCAAGGTGTAAAGAAAAAATTGTTAAGTCTACTGAAGGTCCTGAATGATAAAACGGTGATAAAGGTGGA
+
CCCCCGGGGGGGGGGGGGGGGGGGFGGGGGGGGGGGGGGGGGGGGGGGGGGGGGGGGGGGGGGGGGFCGGGGGGGGGGGGGGGGGGGGGGGGGGGFGGGGGGGAFGGGGGGGGGGGGGGGGGGGGGGGGFGGGGGGGGGFGGGGFGGGGGFGGGGGGGGGCGGGGGGGFGFGGGGGFGGGGGGGGGGGGGGFGGGGFGCFEGAEFFFFFFAF?GF?FCFEFFEEFC@AFFEFFFFFE><>>BEFFFDBFF9@;FFF>=CCCCEFG@CEFEFA7AE<DCE<E<54;89(4181@C44+.(-(
@M70528:330:000000000-K6D4P:1:1102:20158:6488 2:N:0:CTGAGCCGGT+CCTTCACGTA
TAAAACAGGGTCCCCTCCCCCTCTAGGGTCAAAAAAAGAGGTATTTAAGTTTCGGTCAGTTAAAAGTATTGTGATAGCTCCCGCTAACACTGGCAAAGATAAAAGAAGAAGAATGGCTGTTAAAATAACTGATCAGACAAATAGTCTAATTTTTTCTGCTGAAAGGTTTTTTGCTTTAAGATTAATAATTGTAGTAATAAAATTTAAGGCACCTAAAATTGAAGAAATCCCTGCAAGGTGTAAAGAAAAAATTGTTAAGTCTACTGAAGGTCCTGAATGATAAAACGTTGATAAAGGTGGA
+
CCCCCGGGGGGGGGGGGGGGGGGGGGGGGGGGGGGGGGGGGGGGGGGGGGGGGGGGGGGGGGGGGGGGGGGGGGGGGGGGGGGGGGGGGGGGGGGGGGGGGGGGGGGGGGGGGGGGGGGGGGGGGFGGGGGGGGGGGGGGFGGGGGGGGGFGGGGGGGGGGGGGGGFFGFGGGGGGFGGGGFGGGGGGFGGGGGDFFFEGFGFFFFFFFFFFFGFGFFGFGF@C8CBFF2>>>DFFFGC:6>6BEEF@FBB==CC65CA??CCFGFEFFFFF;4<<FDCE))9))/6:@?DCCCFCCEF((
@M70528:330:000000000-K6D4P:1:1102:21723:6525 2:N:0:CTGAGCCGGT+CCTTCACGTA
TAAAACAGGGTCCCCTCCCCCTCTAGGGTCAAAAAAAGAGGTATTTAAGTTTCGGTCAGTTAAAAGTATTGTGATAGCTCCCGCTAACACTGGCAAAGATAAAAGAAGAAGAATGGCTGTTAAAATAACTGATCAGACAAATAGTCTAATTTTTTCTGCTGAAAGGTTTTTTGCTTTAAGATTAATAATTGTAGTAATAAAATTTAAGGCACCTAAAATTGAAGAAATCCCTGCAAGGTGTAAAGAAAAAATTGTTAAGTCTACTGAAGGTCCTGAATGATAAAACGTTGATAAAGGTGGA
+
CCCCCGGGGGGGGGGGGGGGGGGGGGGGGGGGGGGGGGGGGGGGGGFGGGGGGGGGGGGGGGGGGGGGGGGGGGGGGGGGFGGGGGGGGGGGGGGFGGGGGGGGGGGGGGGGGGGGGGGGGGGGGGGGGGGGGGGGGGGGGGGGGGGGGGFGGGGGGFGGGGGGGGGGGGGGGGGGFGGGGGGGGGGGGGGGGGGGFFCGFGFFFFFFFAFFFFFFFGGFGFFFFFBEF@EAFFBF>1>D@BFAEEF=FBBBFFEF?FFFCFEFFFFEEEFF;A<<*3<EFF<)976;D@8+@3;E+=:0(
@M70528:330:000000000-K6D4P:1:1102:7360:6528 2:N:0:CTGAGCCGGT+CCTTCACGTA
TAAAACAGGGTCCCCTCCCCCTCTAGGGTCAAAAAAAGAGGTATTTAAGTTTCGGTCAGTTAAAAGTATTGTGATAGCTCCCGCTAACACTGGCAAAGATAAAAGAAGAAGAATGGCTGTTAAAATAACTGATCAGACAAATAGTCTAATTTTTTCTGCTGAAAGGTTTTTTGCTTTAAGATTAATAATTGTAGTAATAAAATTTAAGGCACCTAAAATTGAAGAAATCCCTGCAAGGTGTAAAGAAAAAATTGTTAAGTCTACTGAAGGTCCTGAATGATAAAACGTTGATAAAGGTGGA
+
CCCCCGGGGGGGGGGGGGGGGGGGGGGGGGGGGGGGGGGGGGGGGGGGGGGGGGGGGGGGGGGFGGGGGGGGGGGGGGGGGGGGGGGGGGGGGGGGGGGGGGGGGGGGGGGGGGGGGGGGGGGDGGCGGGGGGGGGGGGGGGGGGGGGGGFGGGGGGGCGGGGGGGGGGGGGGGGGFCGGGGGGGGGGGGGGGFGGFGFGFGFFFFFFFFFFFGFGFGFCGFCFFEFC>EBAFFBFEGGFEFEFFFFFA8@FBFCF5=CECFFFGE?4@EFE)7@EFGFEEFECEE6;@FF:C<<E?EFF0
@M70528:330:000000000-K6D4P:1:1102:15671:6529 2:N:0:CTGAGCCGGT+CCTTCACGTA
TAAAACAGGGTCCCCTCCCCCTCTAGGGTCAAAAAAAGAGGTATTTAAGTTTCGGTCAGTTAAAAGTATTGTGATAGCTCCCGCTAACACTGGCAAAGATAAAAGAAGAAGAATGGCTGTTAAAATAACTGATCAGACAAATAGTCTAATTTTTTCTGCTGAAAGGTTTTTTGCTTTAAGATTAATAATTGTAGTAATAAAATTTAAGGCACCTAAAATTGAAGAAATCCCTGCAAGGTGTAAAGAAAAAATTGTTAAGTCTACTGAAGGTCCTGAATGATAAAACGTTGATAAAGGTGGA
+
CCCCCGGGGGGGGGGGGGGGGGGGGGGGGGGGGGGGGGGGGGGGGGGGGGGGGGGGGGGGGGGGGGGGGGGGGGGGGGGGGGGGGGGGGGGGGGGGGGGGGGGGGGGGGGGGGGGGGGGGGGGGGGGGGGGGGGGGGGGGGGCFGGGGGGFGGGGGGGGGGGGGGGGGGGFGGGGGFGGGGGGGGGGGGGGGGGGGFGFGFGFFFFFFFFFFFGFGFGGECF@EFEDEFEBAFDFFEDDGBEEFFFFFFF9@BF4F@BBCCCEFFEEAFFFF3AEEC7E@C55);<BD@?D7FCEFG<01(
@M70528:330:000000000-K6D4P:1:1102:7297:6537 2:N:0:CTGAGCCGGT+CCTTCACGTA
TAAAACAGGGTCCCCTCCCCCTCTAGGGTCAAAAAAAGAGGTATTTAAGTTTCGGTCAGTTAAAAGTATTTTGATAGCTCCCGCTAACACTGGCAAAGATAAAAGAAGAAGAATGGCTTTTAAAATAACTGATCAGACAAATAGTCTAATTTTTTCTGCTGAAAGGTTTTTTGCTTTAAGATTAATAATTGTAGTAATAAAATTTAAGGCACCTAAAATTGAAGAAATCCCTGCAAGGTGTAAAGAAAAAATTGTTAAGTCTACTGAAGGTCCTGAATGATAAAACGTTGATAAAGGTGGA
+
CCCCCGGGGGGGGGGGGGGGGGGGGGGGGGGGGGGGGGGGGGGGGGGGGFGGGGGGGGGGGGGGDCA,CF,6,,C@FCFFGGCEEGCE?CGGEFGGF,<FGGGFFFGCFA<F8,C<84+9,CEF@AFGE9,,A;9,,=FF+9=DAE9EFGFG8E+4,,@;,EF9E6EGGGG+3=FGFGCD8EAF=CF=FDAEC<<C7@CFF;C@CF?B99*33*39;,@8,<78>E)>F;=664>A=5>,1:E>?EBBA25>>=C884+9?678<).=8;;@7)7C>7)).97;).66815+;?)>74>60
@M70528:330:000000000-K6D4P:1:1102:15663:6547 2:N:0:CTGAGCCGGT+CCTTCACGTA
TAAAACAGGGTCCCCTCCCCCTCTAGGGTCAAAAAAAGAGGTATTTAAGTTTCGGTCAGTTAAAAGTATTGTGATAGCTCCCGCTAACACTGGCAAAGATAAAAGAAGAAGAATGGCTGTTAAAATAACTGATCAGACAAATAGTCTAATTTTTTCTGCTGAAAGGTTTTTTGCTTTAAGATTAATAATTGTAGTAATAAAATTTAAGGCACCTAAAATTGAAGAAATCCCTGCAAGGTGTAAAGAAAAAATTGTTAAGTCTACTGAAGGTCCTGAATGATAAAACGTTGATAAAGGTGGA
+
CCCCCGGGGGGGGGGGGGGGGGGGFGGGGGGGGGGDEGGGGGGGGGGGGGFFGGGGGGGGGGGGGFGGGGGGGGGGGGGGGGGGGGGGGGGGGGGGFGGGGGGGGFGGGGGGGGGGGGGGGGFGGGGGGGGGGGGGFGGGGGGGGGGGGGFGGGGGGGGGGFFGGGFGGGFGGGGGFGFCFFGGGFDFFGGGGFFGACFGF;CEFFFFFFFFFGFFF7EEFF=CB=CCF@EFA@FFEF<D=B*=EEBBF9=B==5=?FFEEFF6E@CEF@EA3<;C;19@)9)/93(51=C:C<437;(((
@M70528:330:000000000-K6D4P:1:1102:6438:6550 2:N:0:CTGAGCCGGT+CCTTCACGTA
TAAACAGGGTCCCCTCCCCCTCTAGGGTCAAAAAAAGAGGTATTTAAGTTTCGGTCAGTTAAAAGTATTGTGATAGCTCCCGCTAACACTGGCAAAGATAAAAGAAGAAGAATGGCTGTTAAAATAACTGATCAGACAAATAGTCTAATTTTTTCTGCTGAAAGGTTTTTTGCTTTAAGATTAATAATTGTAGTAATAAAATTTAAGGCACCTAAAATTGAAGAAATCCCTGCAAGGTGTAAAGAAAAAATTGTTAAGTCTACTGACGGTCCTGAATGATAAAACGTTGATAAAGGTGGAT
+
CCCCCGGGGGGGGGGGGGGGGGG9FGGGGGGGGGGGGGGGFGGGGGGGGCGGGGGGGGGGGGGGGGGGGGGGGGACFFGGGGGGGGGGGGGGGGGGGGGGGGGGGGGGGGGGGGGGGGFGGFGGGFGGGGFGGGGGGGGGGGGGGGGFGGFGEGGGGGGGGGGGGGGGGGGGGGGGFGGGGGGGGGGGGGGGGGGGFGFFFGFFFFFFFFFFFGFGFGGEGFF;ACFEFEFFF=@FD:C;BCEFFFF2?(5BEFFF@AFCEFEA9<((:4,:9E3;DGEFCCFEE@FD@0:;><9AC2:B2
@M70528:330:000000000-K6D4P:1:1102:15407:6554 2:N:0:CTGAGCCGGT+CCTTCACGTA
TAAAACAGGGTCCCCTCCCCCTCTAGGGTCAAAAAAAGAGGTATTTAAGTTTCGGTCAGTTAAAAGTATTGTGATAGCTCCCGCTAACACTGGCAAAGATAAAAGAAGAAGAATGGCTGTTAAAATAACTGATCAGACAAATAGTCTAATTTTTTCTGCTGAAAGGTTTTTTGCTTTAAGATTAATAATTGTAGTAATAAAATTTAAGGCACCTAAAATTGAAGAAATCCCTGCAAGGTGTAAAGAAAAAATTGTTAAGTCTACTGAAGGTCCTGAATGATAAGACGTTGATAAAGGTGGA
+
CCCCCGGGGGGGGGGGGGGGGGGGGGGGGGGGGGGGGGGGGGGGGGGGGGGGGGGGGGGGGGGFGGGGGGGGGGGGGGGGGGGGGGGGGGGGGGGGGGGGGGGGGGGGGGGGGGGGGGGGGGGGGGGGGGGGGGGGGGGGGGFGGGGGGGFGGGGGGGGGGFEFDFGGGGGGGGGGFGGGGGGGGGGGGGGGGGGGFGFGFFFFFFFFFFFFFFFGFGFFGFFFFEFFFEF>ADBB=FDDEEFF?E@BFBFFEFCF5C89?CEFGFE<@1;374<E>CEFCEE);@?F;6C7CCEFG241(
@M70528:330:000000000-K6D4P:1:1102:15879:6557 2:N:0:CTGAGCCGGT+CCTTCACGTA
TAAAACAGGGTCCCCTCCCCCTCTAGGGTCAAAAAAAGAGGTATTTAAGTTTCGGTCAGTTAAAAGTATTGTGATAGCTCCCGCTAACACTGGCAAAGATAAAAGAAGAAGAATGGCTGTTAAAATAACTGATCAGACAAATAGTCTAATTTTTTCTGCTGAAAGGTTTTTTGCTTTAAGATTAATAATTGTAGTAATAAAATTTAAGGCACCTAAAATTGAAGAAATCCCTGCAAGGTGTAAAGAAAAAATTGTTAAGTCTACTGAAGGTCCTGAATGATAAAACGTTGATAAAGGTGGA
+
CCCCCGGGGGGGGGGGGGGGGGGGFDGGGGGGFGGGGGGGGGFGGGCDGEFFGGFGGGGFGFGGACFFCGGGGGGGGGGGGDFGDGGGGGGGGGGGGGGGGGGFGGGGFFGFFFCFGGGGFGFG;FAFFGGGAGGGGGGCFFGGGFCFGFDCFEGFCDGFCFCFGD?GF6B>EGGGDDFFGFGGGGC7EFGGFGFCFGFGEFFFFFFFFFFFFGFGF;FFG80A8@F9+>>AFDDF=5>DEBEFC4:56=(5BFFF5FFE?C?FG8/;4(5>;9A9;FFFFCEEEE;812:@>C<C7)(4(
@M70528:330:000000000-K6D4P:1:1102:7759:6566 2:N:0:CTGAGCCGGT+CCTTCACGTA
TAAAACAGGGTCCCCTGTCTCTTATACACATCTGACGCTGCCGACGATACGTGAAGGGTGTAGATCTCGGTGGTCGCCGTATCATTAAACAAAAAAAAAAAAATTAATAATGAAGTCTGCTCCCATCACTCGTCATACCCATCTTCTCATCTTTTCTTTTGCTCAGATTATTTCTTTACTATTTATTATTTTAGTGCTAACATTTACATCACCTCCCATTTTAGTACTCCCTTCGAAGATTTAGACACATCTTCTCACTACCTGTTCAATCGCCTATTCACACTCCTCACTTACCTTCGGT
+
CCCCCGGGGGGGGGGGF<EDFGGGFFGFDGFGGGGGGGGGGGGGGGGFG7FGGFGC@@FFGGCGCCGFDGGDGF9FEFG7?,:FGGGCG<ECE,DC@:8++4+,,:?,955,,,,,87+,,,,365,,,,,683+,@B,,+36,,,,3,3+,33=F,,,,3@,3,+,3,,37@:@C+,72,5,,33,5@,,5+=9++>+,),+11+4+44+*)*/*2<,*41*-+***+./)+,()(3*+1))+)/95)).)1+/+/++./))*1644)))(((4(**).))((((.()(**2)(-+,(-(
@M70528:330:000000000-K6D4P:1:1102:10951:6585 2:N:0:CTGAGCCGGT+CCTTCACGTA
TAAAACAGGGTCCCCTCCCCCTCTAGGGTCAAAAAAAGAGGTATTTAAGTTTCGGTCAGTTAAAAGTATTGTGATAGCTCCCGCTAACACTGGCAAAGATAAAAGAAGAAGAATGGCTGTTAAAATAACTGATCAGACAAATAGTCTAATTTTTTCTGCTGAAAGGTTTTTTGCTTTAAGATTAATAATTGTAGTAATAAAATTTAAGGCACCTAAAATTGAAGAAATCCCTGCAAGGTGTAAAGAAAAAATTGTTAAGTCTACTGAAGGTCCTGAATGATCAAACGTTGATAAAGGTGGA
+
CC<CCGGGGGGCGGGGGCEGGGGGDFGGGGFFFGFGGGGGCAGFGGGGGECEFGGGGGFG<E<,E<<FGGGGGGGC@FAFGGCFGEGCGFG,EEEG8EGGGG?;F@CEFGG:=FG?F:CGFFG9>FFDGGGGG;EEBFDGGE?EFGGFGFFDF<EFFGGGGFAFGGD9EFFC7DFGF,=@EEGFGGGDFFAFGGGGAEF:CDFEFFFFF56CFGA;?7A=9+0:BC@EA2>69<BA=D<C6BEFEF@(?=>BFF4AC1+9CFEF7=<;@;F));73;:)7))1);7;:=0>7F64CC7:F(
@M70528:330:000000000-K6D4P:1:1102:11968:6586 2:N:0:CTGAGCCGGT+CCTTCACGTA
TAAAACAGGGTCCCCTCCCCCTCTAGGGTCAAAAAAAGAGGTATTTAAGTTTCGGTCAGTTAAAAGTATTGTGATAGCTCCCGCTAACACTGGCAAAGATAAAAGAAGAAGAATGGCTGTTAAAATAACTGATCAGACAAATAGTCTAATTTTTTCTGCTGAAAGGTTTTTTGCTTTAAGATTAATAATTGTAGTAATAAAATTTAAGGCACCTAAAATTGAAGAAATCCCTGCAAGGTGTAAAGAAAAAATTGTTAAGTCTACTGAAGGTCCTGAATGATAAAACGTTGATAAAGGTGGA
+
CCCCCGGGGGFGGGGGGGGGGGGGGGGGGGGGGGGDGGGGGGGGGGGGGGGGGGGGGGGGGGGGGGCFGGGGGGGGGGGGGGGGGGGGGGFFGGFGGGGGGGFGGGGGFDGGGGGGGGGGGGGGGGGGGGGGGGGGGGGGFGGGGGGGGGFGGGGGGGGGGGGGADGCFGGGGGGGFGCFFGGGGFGGGGGCFFGG7EA7=;CCF9CAFAFFFGFCF9FEGFCEFCCAF==FFFDFB;DEBEFBEC9:FB9@@F?FC8=7?@E8E@)7<@@34).1>7CA3CE)9E98@@97F5>EC<?B(
@M70528:330:000000000-K6D4P:1:1102:14057:6593 2:N:0:CTGAGCCGGT+CCTTCACGTA
TAACAGGGTCCCCTCCCCCTCTAGGGTCAAAAAAAGAGGTATTTAAGTTTCGGTCAGTTAAAAGTATTGTGATAGCTCCCGCTAACACTGGCAAAGATAAAAGAAGAAGAATGGCTGTTAAAATAACTGATCAGACAAATAGTCTAATTTTTTCTGCTGAAAGGTTTTTTGCTTTAAGATTAATAATTGTAGTAATAAAATTTAAGGCACCTAAAATTGAAGAAATCCCTGCAAGGTGTAAAGAAAAAATTGTTAAGTCTACTGAAGGTCCTGAATGATAAAACGTTGATAAAGGTGGATA
+
CCCCCFGGGGGGGGGGGGGGGGEGGGGGGGGGGGGGGGGGGGGGGGGGGFGGGGGGGGGEFGFGGGGGGGGGGGGGGGGGGGGGGGGGGGGGG,AFGGGFGGGGGGGGGGGGGGGGGGGGGGGGGGGGGGFGFGGGGGGGGGGGGGGGGGFGGGGGGGGGCEGGGGGGGDCFGGGGFF8:FGGGGFGGGGGGGG7CCFF9CGFFFFFFFFFFFGFGFGGFGFE@FEA:FFFAFE=F=?DFFFFFDDD9EDFFFAFF>=BCCFEAF@36@EF@<9=CCDE?C<C@>;31;CGGF;EEC=?<)
@M70528:330:000000000-K6D4P:1:1102:26495:6630 2:N:0:CTGAGCCGGT+CCTTCACGTA
TAAAACAGGGTCCCCTCCCCCTCTAGGGTCAAAAAAAGAGGTATTTAAGTTTCGGTCAGTTAAAAGTATTGTGATAGCTCCCGCTAACACTGGCAAAGATAAAAGAAGAAGAATGGCTGTTAAAATAACTGATCAGACAAATAGTCTAATTTTTTCTGCTGAAAGGTTTTTTGCTTTAAGATTAATAATTGTAGTAATAAAATTTAAGGCACCTAAAATTGAAGAAATCCCTGCAAGGTGTAAAGAAAAAATTGTTAAGTCTACTGAAGGTCCTGAATGATAAAACGTTGATAAAGGTGGA
+
CCCCCGGGGGGGGGGGGGGGGGGGGGGGGGGGGGGGGGGGGGGGGGGGGGGGGGGGGGGGGGGGGGGGGGGGGGGGGGGGGGGGGGGGGGGGGGGGGGGGGGGGGGGGGGGGGGGGGGGGGGGGGGGGGGGGGGGGGGGGGGGGGGGGGGFGGGGGGGGGGGGGGGGGFGGGGGGG9FGGGGGGGGGGGGGGGGGGFGFGFGFFFFFFFFFFFGFGFGG@FFFBF)=EFFE4@BFFECED3>F>4=@(8>@FEFFF@8BCC:CAFEE<EEF9@<<C8;C@CF3CCE@=;=DCFFFFFFB?(
@M70528:330:000000000-K6D4P:1:1102:3979:6651 2:N:0:CTGAGCCGGT+CCTTCACGTA
TAAAACAGGGTCCCCTCCCCCTCTAGGGTCAAAAAAAGAGGTATTTAAGTTTCGGTCAGTTAAAAGTATTGTGATAGCTCCCGCTAACACTGGCAAAGATAAAAGAAGAAGAATGGCTGTTAAAATAACTGATCAGACAAATAGTCTAATTTTTTCTGCTGAAAGGTTTTTTGCTTTAAGATTAATAATTGTAGTAATAAAATTTAAGGCACCTAAAATTGAAGAAATCCCTGCAAGGTGTAAAGAAAAAATTGTTAAGTCTACTGAAGGTCCTGAATGATAAAACGTTGATACAGGTGGG
+
CCCCCGGGGGGGGGGGGGGGGGGGGGGGGGGGGGGGGGFFGGGGGGGGGFGGFGGGGGGFGGGGGGFGGGGGGFFGGGFFGGGGGGGGGGGGGGGFGGGGGGGGGGGGGGGGGGGFFGGGFGGGGGCFGGGGGGGGGGGGGGDGGGGGGGFGGGGGGGGGGGGGGGGGCFGGGGGGBGDGGGGGGGGGGGGGGGGFFGFEEFFCCFFFFFFFFFACAGGBGFF6BEFFFEEAFDD>=8>2>BEFFF((/>@F96@FE>=CFFEFGEEE<35@E@E);CCEE6?;;=91=6D@;)9;CA0:(
@M70528:330:000000000-K6D4P:1:1102:13292:6654 2:N:0:CTGAGCCGGT+CCTTCACGTA
TAAAACAGGGTCCCCTCCCCCTCTAGGGTCAAAAAAAGAGGTATTTAAGTTTCGGTCAGTTAAAAGTATTGTGATAGCTCCCGCTAACACTGGCAAAGATAAAAGAAGAAGAATGGCTGTTAAAATAACTGATCAGACAAATAGTCTAATTTTTTCTGCTGAAAGGTTTTTTGCTTTAAGATTAATAATTGTAGTAATAAAATTTAAGGCACCTAAAATTGAAGAAATCCCTGCAAGGTGTAAAGAAAAAATTGTTAAGTCTACTGAAGTTCCTGAATGATAAAACGTTGATAAAGGTGGG
+
CCCCCGGGGGGGGGGGGGGGGGGGGGGGGGGGGGGGGGGGGGGGGGGGGGGGGGGGGGGGGGGGGGGGGGGGGGGGGGGGGGGGGGGGGGGGGGGGGGGGGGGGGGGGGGGGG9FGGGGDFGGGGGGGGGGGGFGGGGGGGGGGGGGGGGFGGGDGGGGGGGGGGGGGGFGGGGGGFGFGGGGGGGG?FFGFFGGG?FFGFGFFFFFFFFFFFGFGFFGFGFEFFFFCFB=AF>BBB5DGEEFFEFB2AB=B:A@A8+1>CAEFGF<=E6?6<E36>DEEEFFCC<6:3(/++9>EC=;?(
@M70528:330:000000000-K6D4P:1:1102:13910:6654 2:N:0:CTGAGCCGGT+CCTTCACGTA
TAAAACAGGGTCCCCTCCCCCTCTAGGGTCAAAAAAAGAGGTATTTAAGTTTCGGTCAGTTAAAAGTATTGTGATAGCTCCCGCTAACACTGGCAAAGATAAAAGAAGAAGAATGGCTGTTAAAATAACTGATCAGACAAATAGTCTAATTTTTTCTGCTGAAAGGTTTTTTGCTTTAAGATTAATAATTGTAGTAATAAAATTTAAGGCACCTAAAATTGAAGAAATCCCTGCAAGGTGTAAAGAAAAAATTGTTAAGTCTACTGAAGGTCCTGAATGATAAAACGTTGATAAAGGTGGA
+
CCCCCGGGGGFGGGGGGGGGGGGGGGGGGGGGGGGGGGGGGGGGGGGGGGGGGGGGGGGGGGGGFDGGGGGGGGGGGFGGGGGGGGGGGGGGGGGGFGGGGGGCFGGGGFGFGGGGFGGGGGGGGGGGGGGGGGGGGGGGGGGGGGGGGGFGGGGGGGGGGGGGFGGFGGGGGGGGFGGGGGGGGGGFGGCFGGGGFGFGFCFFFFFAAFFFFGFGFFGBGFE@FBCEFFFFFDBFEC>E6>EAEC@(AB@BEAC888CFEC?;E))/71;)/;<9777;CCCCEF06=;<@FCE<7=7((
@M70528:330:000000000-K6D4P:1:1102:4985:6658 2:N:0:CTGAGCCGGT+CCTTCACGTA
TAAAACAGGGTCCCCTCCCCCTCTAGGGTCAAAAAAAGAGGTATTTAAGTTTCGGTCAGTTAAAAGTATTGTGATAGCTCCCGCTAACACTGGCAAAGATAAAAGAAGAAGAATGGCTGTTAAAATAACTGATCAGACAAATAGTCTAATTTTTTCTGCTGAAAGGTTTTTTGCTTTAAGATTAATAATTGTAGTAATAAAATTTAAGGCACCTAAAATTGAAGAAATCCCTGCAAGGTGTAAAGAAAAAATTGTTAAGTCTACTGAAGGTCCTGAATGATAAAACGTTGATAAAGGTTGA
+
CCCCCGGGGGGGGGGGGGGGGGGCFGGGGGGGGGGGGDFGGGGGGGGCGCFFGGGGGGGDFFEFCFFGGGGGGGGGGGGFF@EGGGEGGGGGDEGFGGGFGDFGGFGFGFFFGGDDGGGGGGGFGGGG9FFFGFAFGGGFDFG8@DCGFG7>;EEEGFGGGGEFGGGF,@DEGFFGFGGGGGGGGGGGGGFGGFGGAFCFFCFFFF7+AAAFFGFFFGGFCF7AFEB;86@6A>=A3FF7>>6:*93-;9@=6F@CFFF7)@<6<)7@);;E73<CC7))9591939(6=C:FC<)+7).(
@M70528:330:000000000-K6D4P:1:1102:22271:6663 2:N:0:CTGAGCCGGT+CCTTCACGTA
TAAAACAGGGTCCCTGTCTCTTATACACATCTGACGCTGCCGACGATACGTGAAGGGTGTAGATCTCGGTGGTCGCCGTATCATTAAAAACAAAAAAAATATAGAAAACAGGACGAGGCGCCAAAAATCATATATAAATCTAGACTCGCCAGACAGCCACACTCGCCAGAGCACCTAAGCCATAGGCAAATCATTGTTTGACCACTCGGTACAACTAAACTACATCTCACGATTCGACGAACCTCAATGTACATCACTTGCCCAAGTCGCCACTCGAGTCTGATGGACTCACTACACAAGA
+
CCCCCGGGGGGGGGGGGGGGGGGGGGGGGGGFGGGGGGGGGGFFGGGGGGEFFGGGGCGGGGGGGGDFGFGGFCGGGGDBFGGGGGGGGC@D,9A,4++,,,:9,,,<?,,,,++++6++3+++6,+,:,,,,3,,,,,,+,+,3,6++5043+,33:1,,*,,3****6,,,,,,*,,,,,,3,5?0;,,90,+++1),*,2))))))..)++2*)5+/++))1)))+)())()))*2*4(2)(())*))))*-/)**-)))08())(((((..(**)()-))))(..,*2*-(.*,(((
@M70528:330:000000000-K6D4P:1:1102:13897:6673 2:N:0:CTGAGCCGGT+CCTTCACGTA
TAAAACAGGGTCCCCTCCCCCTCTAGGGTCAAAAAAAGAGGTATTTAAGTTTCGGTCAGTTAAAAGTATTGTGATAGCTCCCGCTAACACTGGCAAAGATAAAAGAAGAAGAATGGCTGTTAAAATAACTGATCAGACAAATAGTCTAATTTTTTCTGCTGAAAGGTTTTTTGCTTTAAGATTAATAATTGTAGTAATAAAATTTAAGGCACCTAAAATTGAAGAAATCCCTGCAAGGTGTAAAGAAAAAATTGTTAAGTCTACTGAAGGTCCTGAATGCTAAAAAGGTAGTAAAGGTGGA
+
CC@<CGGGGGGGGGGGGGGGGGGGGGGGGGGGGGGGGGGFGAGGGGGGGGFGCGGGGGGGGGGGFGFGGGFF9FGGGGGGFGGGCGGGGGGGGGGFFFGGGGGGGGGGGFAC=EGGCFGGGFGGDDFGGGGCEGGGGGGGGFFGGGGGGF?E8ACECFGGGGGGFGGFGFGGGGGGD88AFGGGGDGGGG8DFDFDFGFGFGFFFFFF?FFF5CF;?AFFGF5*=@DCF:>>*<<FBFFF*>A+:*002725EF58<+88?CE6A<?E3;;7)/)1>FC))7.)))/(7)*23.).+)(-(
@M70528:330:000000000-K6D4P:1:1102:7236:6677 2:N:0:CTGAGCCGGT+CCTTCACGTA
TAAAACAGTGTCCCCTCCCCCTCTAGGGTCAAAAAAAGAGGTATTTAAGTTTCGGTCAGTTAAAAGTATTGTGATAGCTCCCGCTAACACTGGCAAAGATAAAAGAAGAAGAATGGCTGTTAAAATAACTGATCAGACAAATAGTCTAATTTTTTCTGCTGAAAGGTTTTTTGCTTTAAGATTAATAATTGTAGTAATAAAATTTAAGGCACCTAAAATTGAAGAAATCCCTGCAAGGTGTAAAGAAAAAATTGTTAAGTCTACTGAAGGTCCTGAATGATAAGACGTTGATAAAGGTGGA
+
CCCCCGGGFGGAFGGGGGGGGGGGGGGGGGGGGGGGGGGGGGGGGGGGGDFGGGGFGGGGGGGFGGGGGGGGGGGGGGGGGGGGEGGGGGGGGGGFFGGGGGGGGFGGGGGGGGGGGGGGGGGCGGGGGGGCCGGGGGGFGCGFGGGGGGFGGGGGGGGGGGGGGGGGGGGGGGCFFFGGGGGGFGGGGGGGGGGGFGFGEGFFFFFFAFFFFGFFFGGFGFEEF:CEFCEA>BBFEGGCEFFC<*:2A7=BEFEF5CFEEFFCE33=EFFA;EFCF>C4/9?34=34;@>+:?>3C@8;(
@M70528:330:000000000-K6D4P:1:1102:7612:6681 2:N:0:CTGAGCCGGT+CCTTCACGTA
TAAAACAGGGTCCCCTCCCCCTCTAGGGTCAAAAAAAGAGGTATTTAAGTTTCGGTCAGTTAAAAGTATTGTGATAGCTCCCGCTAACACTGGCAAAGATAAAAGAAGAAGAATGGCTGTTAACATAACTGATCAGACAAATAGTCTAATTTTTTCTGCTGAAAGGTTTTTTGCTTTAAGATTAATAATTGTAGTAATAAAATTTAAGGCACCTAAAATTGAAGAAATCCCTGCAAGGTGTAAAGAAAAAATTGTTACGTCTACTGAAGGTCCTGAATGATAAAACGTTGATAAAGGTGGA
+
CCCCCGCFGGGGGFGGGFGGGGGGGGGGGGGGGGGGEGGGFFFGGGGGGGGGGGGGGGGGG9FECGFGGFFFEFGFFGGGGGGGGGGEGGGGGFGGCCGGFGGGGGGGGEGFGGGGGF+>FEF,@@FGGGFGEGGGGGDEFFGGGFGGCFDD;EEGGGGFFGG<DGGGC8@GGGGGFCFGGFGDFGGG;>C=FGGGFGFGEG+=8EFAFFFFF>FCFGC@AC7CF@@EF4;*6>BFFGCCBFFFFF@(?75:BFFF8+)/6;?FGFF)4;@9@<EFFFEEEEFF))6==63:C<6:EDF6(
@M70528:330:000000000-K6D4P:1:1102:24017:6685 2:N:0:CTGAGCCGGT+CCTTCACGTA
TAAAACAGGGTCCCCTCCCCCTCTAGGGTCAAAAAAAGAGGTATTTAAGTTTCGGTCAGTTAAAAGTATTGTGATAGCTCCCGCTAACACTGGCAAAGATAAAAGAAGAAGAATGGCTGTTAAAATAACTGATCAGACAAATAGTCTAATTTTTTCTGCTGAAAGGTTTTTTGCTTTAAGATTAATAATTGTAGTAATAAAATTTAAGGCACCTAAAATTGAAGAAATCCCTGCAAGGTGTAAAGAAAAAATTGTTAAGTCTACTGAAGTTCCTGAATGATAAAACGTTGATAAAGGTGGA
+
CCCCCGGGGGGGGGGGGGGGGGGFGGGGGGGGGGGGGGGGGFGGGGGGGFFGGGGFGDFGGGGGGFFGGGGGGGGGGGGGGDFFGGGGGFGGGGDFFGGGGGFFFGGGGGGGFFFGGGDFFGFFGGGGGGGGGGGGGGGGGGFDFFFCGGFGGD?FAFGGGGGGFGEFFGGGGGFGFGGGGGGFGGGGGGGGGGGDEGFGFCFBFFFFFAFF5CFFF;CEFFEFFEFEF=646)09>DD,>EFA*477AB@BBFCACFFEFFECGFEEF)9?.66>*+9=?C<>9<0=1(8;FF<EC@F6(
@M70528:330:000000000-K6D4P:1:1102:18876:6697 2:N:0:CTGAGCCGGT+CCTTCACGTA
TAAAACAGGGTCCCCTCCCCCTCTAGGGTCAAAAAAAGAGGTATTTAAGTTTCGGTCAGTTAAAAGTATTGTGATAGCTCCCGCTAACACTGGCAAAGATAAAAGAAGAAGAATGGCTGTTAAAATAACTGATCAGACAAATAGTCTAATTTTTTCTGCTGAAAGGTTTTTTGCTTTAAGATTAATAATTGTAGTAATAAAATTTAAGGCACCTAAAATTGAAGAAATCCCTGCAAGGTGTAAAGAAAAAATTGTTAAGTCTACTGAAGGTCCTGAATGATAAAACGTTGATAAAGGTGGA
+
CCCCCGGGGGGGGGGGGGGGGGGGGGGGGGGGGGGGGGGGGGGGGGGGGGGGGGGGGGGGGGGGGGGGGGGGGGGGGGGGGGGGGGGGGGGGGGGGGGGGGGGGGGGGGGGGGGFGGGGGGGGGGGGGGGGGGGGGGGGGGGGGGGGGGGFGGGGGGFGGGGGGGGGDAFGGGGGGFDFGGGGGGGGGGGDGGGGGFEAFCFFFFFFFFFFFFGFGFGGBCF=AB@CFFF3A9BFFFGF8;=EFFFBBAB=2@8CF<B6C?CEFG367@EFF<E<3>7).93<3CF9(=<CCC?EFGF>6(
@M70528:330:000000000-K6D4P:1:1102:14701:6698 2:N:0:CTGAGCCGGT+CCTTCACGTA
TAAAACAGGGTCCCCTCCCCCTCTAGGGTCAAAAAAAGAGGTATTTAAGTTTCGGTCAGTTAAAAGTATTGTGATAGCTCCCGCTAACACTGGCAAAGATAAAAGAAGAAGAATGGCTGTTAAAATAACTGATCAGACAAATAGTCTAATTTTTTCTGCTGAAAGGTTTTTTGCTTTAAGATTAATAATTGTAGTAATAAAATTTAAGGCACCTAAAATTGAAGAAATCCCTGCAAGGTGTAAAGAAAAAATTGTTAAGTCTACTGAAGGTCCTGAATGATAAAACGTTGATAAAGGTGGA
+
CCCCCGGGGGGGGGGGGGGGGGGGGGGGGGGGGGGGGGGGGGGGGGGGGGGGGGGGGGGGGGGGGGGGGGGGGGGGGGGGGGGGGGGGGGGGGGGGGGGGGGGGGGGGGGGGGGGGGGGGGGGGGGGGGGGGGGGGGGGGGGGGGGGGGGFGGGGGGGGGGGGGGGGGGGGGGGGGFGGGGGGGGGGFGGGGGGGGFFEGEGFFFFFFFFFFFGFG>EFFCFFFFFF=C:EFFFFFFG<77>C>EFFFFFFB=6<A*BACFFEFG87.7=EFEEEEFFEFE<?>CEFFF?5:C74>C),3(
@M70528:330:000000000-K6D4P:1:1102:13193:6704 2:N:0:CTGAGCCGGT+CCTTCACGTA
TAAAACAGGGTCCCCTCCCCCTCTAGGGTCAAAAAAATAGGTATTTAAGTTTCGGTCAGTTAAAAGTATTGTGATAGCTCCCGCTAACACTGGCAAAGATAAAAGAAGAAGAATGGCTGTTAAAATAACTGATCAGACAAATAGTCTAATTTTTTCTTCTGAAAGGTTTTTTGCTTTAAGATTAATAATTGAAGTAATCAAATTTAAGGCACCTAAAATTGAAGAAATCCCTACAAGGTGTAGAGAAAAAATTGTTAAGTCTACTGAAGGTCCTGAATGAGAAAACGTTGTTAAAGGTGGA
+
CB@<C<@@FGF<CCFGEGE@CC:<FAFFGGD6CCFCF,;FFF<FG9?,E;FFD@FF@BC<<,CFE<@FEECF<<CFCFB,CDFC+@BCF<<,?8FA<?EFB;,4A<F<AE<FGGEC4,+,C@<<EFFEF9EFC>E,>D<>+@B9FE=EFA+ED?48=4,6C=E,,0ED@8===@=EBD==E;,,CA=+3E,,6,=9CD+71@;7+=?8*;A?5>C9*@7)5=CEB8)*=8B4*:5A@=D>@:/BC=53;9>@@A78>11*1=@6A@CA3@EE=<<36+<<)4916318118*+)).;;2((
@M70528:330:000000000-K6D4P:1:1102:24251:6712 2:N:0:CTGAGCCGGT+CCTTCACGTA
TAAAACAGGGTCCCCTCCCCCTCTAGGGTCAAAAAAAGAGGTATTTAAGTTTCGGTCAGTTAAAAGTATTGTGATAGCTCCCGCTAACACTGGCAAAGATAAAAGAAGAAGAATGGCTGTTAAAATAACTGATCAGACAAATAGTCTAATTTTTTCTGCTGAAAGGTTTTTTGCTTTAAGATTAATAATTGTAGTAATAAAATTTAAGGCACCTAAAATTGAAGAAATCCCTGCAAGGTGTAAAGAAAAAATTGTTAAGTCTACTGAAGGTCCTGAATGATAAAACGTTGATAAAGGTGGA
+
CCCCCGGGGGGGGGGGGGGGGGGGGGGGGGGGGGGGGGGGGGGGGGGGGGGGGGGFEGGGFGGGGGGGGGGGGGGGGGGGGGGGGGGGGGGGGGGGGGGGGGGGGGGGGGGGGAFGGGGCGGGCFFGGGGGGGGGGGGGGGGGGGGGGGGFGGFGCGEGGGGFFGGGGGFGGGGGGFGGGDFFFEGGGGFGGGG@CFFFGFFF5BFFFF5AFF>FGFFGBGFEFFFFFFFFAFF5A@DDBEFF9AEF=FFB95@CC9BB73+9=FEC;@@;<;4<<;:C@CFFEEF9;D2*1;?7C?4>0(
@M70528:330:000000000-K6D4P:1:1102:18966:6714 2:N:0:CTGAGCCGGT+CCTTCACGTA
TAAAACAGGGTCCCCTCCCCCTCTAGGGTCAAAAAAAGAGGTATTTAAGTTTCGGTCAGTTAAAAGTATTGTGATAGCTCCCGCTAACACTGGCAAAGATAAAAGAAGAAGAATGGCTGTTAAAATAACTGATCAGACAAATAGTCTAATTTTTTCTGCTGAAAGGTTTTTTGCTTTAAGATTAATAATTGTAGTAATAAAATTTAAGGCACCTAAAATTGAAGAAATCCCTGCAAGGTGTAAAGAAAAAATTGTTAAGTCTACTGAAGGTCCTGAATGATAAAACGTTGATAAAGGTGGA
+
CCCCCGGGGGGGGGGGGGGGGGGGGGGGGGGGGGGGGDGGGGGGGGGGGGGGGGGGGGGGGGGGGGGGGGGGGGGGGGGGGGGGGGGGGGGGGGGGGGGGGGGGFFGGGGD:FGFGGGGGGGDGGGGGGGCGGGGFGGGGGGGGGGGGGGFGGGGGGGGG,DDGGFGGCCGGGGGGFFGGGGGFGGGGGGGGGGGGFFFCC;FFFFFFFFFFFGFGFGGFGFCEF@DEFFFFFFFBEFFF@E6CEE@DF==B=6*B8BBECFEFFE?)/=EFE@A<4CCEE?CC4<1=;(/3:<<CE@BB(
@M70528:330:000000000-K6D4P:1:1102:9579:6727 2:N:0:CTGAGCCGGT+CCTTCACGTA
TAAAACAGGGTCCCCTCCCCCTCTAGGGTCAAAAAAAGAGGTATTTAAGTTTCGGTCAGTTAAAAGTATTGTGATAGCTCCCGCTAACACTGGCAAAGATAAAAGAAGAAGAATGGCTGTTAAAATAACTGATCAGACAAATAGTCTAATTTTTTCTGCTGAAAGGTTTTTTGCTTTAAGATTAATAATTGTAGTAATAAAATTTAAGGCACCTAAAATTGAAGAAATCCCTGCAAGGTGTAAAGAAAAAATTGTTAAGTCTACTGAAGGTCCTGAATGATAAAACGTTGATAAAGGTGGA
+
CCCCCGGGGGGGGGGGGGGGGGGGGGGGGGGGGGGGGGGGGGGGGGGGGGGGGGGGGGGGGGGGGGGGGGGGGGGGGGGGGGGGGGGGGGGGGGGGGGGGGGFGGGGGGGGGGGGGGGGGGGGGGGGGGGGGGGGGGGGGGGGGGGGGGGFGGGGGGGGGGGGGGGGGGGGGGGGGFFDFGGGGGGGGGGGGGGGGFFFFFGFFFFFFFFFFFGFFFGGEGFF@FFFEFFF4FFDFE8:?BBEBFED3AB@BEFEFE@FFFFFFFF<=E@@A@9<C>DEFC?E9>@@@@<F:@CCEF<BB0
@M70528:330:000000000-K6D4P:1:1102:3310:6735 2:N:0:CTGAGCCGGT+CCTTCACGTA
TAAAACAGGGTCCCCTCCCCCTCTAGGGTCAAAAAAAGAGGTATTTAAGTTTCGGTCAGTTAAAAGTATTGTGATAGCTCCCGCTAACACTGGCAAAGATAAAAGAAGAAGAATGGCTGTTAAAATAACTGATCAGACAAATAGTCTAATTTTTTCTGCTGAAAGGTTTTTTGCTTTAAGATTAATAATTGTAGTAATAAAATTTAAGGAACCTAAAATTGAAGAAATCCCTGCAAGGTGTAAAGAAAACATTGTTAAGTCTACTGAAGGTCCTGAATGATAAAACGTTGATAAAGGTGGA
+
<CC8CGEAEFG9C,CF@@6BFFEGDGGGFGGCEGDDGCCFEFG9ECE,CEE@9@C@CFDCFC66,CCEFGGG<DF@F9FDGGFDEEEFEGGF,=FGG=EFC=<,9FEFGEF@<<EE@FGGFGGCGG<EEF9EEGG99FGDFFGG;;EEFGFG,?=EFCDEFGCE=FFEAFFDCFDGFC,9EFDGD:FG9DDFGFGC+@=2:@CEAC+<9*03<?FG@EFFGF*9+)8AF55>A4@4:=>>6@<FEEF2F(7>EF8A>=89*+145*/7<1=3/))9C@?3)1)193:D;(*339)6+/63(
@M70528:330:000000000-K6D4P:1:1102:18481:6742 2:N:0:CTGAGCCGGT+CCTTCACGTA
TAAAACAGGGTCCCCTCCCCCTCTAGGGTCAAAAAAAGAGGTATTTAAGTTTCGGTCAGTTAAAAGTATTGTGATAGCTCCCGCTAACACTGGCAAAGATAAAAGAAGAAGAATGGCTGTTAAAATAACTGATCAGACAAATAGTCTAATTTTTTCTGCTGAAAGGTTTTTTGCTTTAAGATTAATAATTGTAGTAATAAAATTTAAGGCACCTAAAATTGAAGAAATCCCTGCAAGGTGTAAAGAAAAAATTGTTAAGTCTACTGAAGGTCCTGAATGATAAAACGTTGATAAAGGTGGA
+
CCCCCGGGGGGGGGGGGGGGGGGGGGGGGGGGGGGGGGGGGGGGGGGGGGGGGGGGGGGGGGGFGGGGGGGGGGGGGGGGGGGGGGGGGGGGGGGGGGGGGGGGGGGGGGGGGGGGGGGGGGGGGGGGGGGGGGFFGGGGGGGGGGGGGGFGGGGGGGGGCFGGGGGGGGFGGGGGFGGGGGGGGGGGGGGGGGGGFGFEEFFFFFFFFFFFFGFGFFFFGF8CFCFFFFFFFFFFEGFEEB7AACFFFBFFFFFFFFFFEFFFGFEE@@EF=E37>:3;6?EEFF@DF@CCDEFF7;:B(
@M70528:330:000000000-K6D4P:1:1102:12431:6750 2:N:0:CTGAGCCGGT+CCTTCACGTA
TAAAACAGGGTCCCCTCCCCCTCTAGGGTCAAAAAAAGAGGTATTTAAGTTTCGGTCAGTTAAAAGTATTGTGATAGCTCCCGCTAACACTGGCAAAGATAAAAGAAGAAGAATGGCTGTTAAAATAACTGATCAGACAAATAGTCTAATTTTTTCTGCTGAAAGGTTTTTTGCTTTAAGATTAATAATTGTAGTAATAAAATTTAAGGCACCTAAAATTGAAGAAATCCCTGCAAGGTGTAAAGAAAAAATTGTTAAGTCTACTGAAGGTCCTGAATGATAAAACGTTGATAAAGGTGGA
+
CCCCCGGGGGGGGGGGGGGGGGGGGGGGGGGGGGGGGGGGGGGGGGGGGGGGGGGGGGGGGGGGGGGGGGGGGGGGGGGGGGGGGGGGGGGGGGGGGGGGGGGGGGGGGGGGGGGGGGGGGGGCGGGGGGGGGGGGGGGGGGGGGGGGGGFGGGGGGGGGGGGGDFGGGGGGGGGGFCFGGGGGGGGGGGGGGFGGFFEGEGFFFFFFFFFFFGFGFFGEGFEBFFFEC>EAFFBFEGGGFFCFEFFFAB@D3CEF@+1@CACFGF?3<8@EEFFFGGFFFFEEEE>D@=D7D5<>7EFF0
@M70528:330:000000000-K6D4P:1:1102:7320:6768 2:N:0:CTGAGCCGGT+CCTTCACGTA
TAAAACAGGGTCCCCTCCCCCTCTAGGGTCAAAAAAAGAGGTATTTAAGTTTCGGTCAGTTAAAAGTATTGTGATAGCTCCCGCTAACACTGGCAAAGATAAAAGAAGAAGAATGGCTGTTAAAATAACTGATCAGACAAATAGTCTAATTTTTTCTGCTGAAAGGTTTTTTGCTTTAAGATTAATAATTGTAGTAATAAAATTTAAGGCACCTAAAATTGAAGAAATCCCTGCAAGGTGTAAAGAAAAAATTGTTAAGTCTACTGAAGGTCCTGAATGATAAAACGTTGATAAAGGTGGA
+
CCCCCGGGGGGGGGGGGFCGGGGGGGGGGGGGGGGGGGGGGGGGGGGGGGGGGGGGGGGGFGGGGGGGGGGGGGGGGGGGGGGGGGGGGGGGGGGGGGGGGGGGGGGGGGGGGGGGGGGGGGGGGGGGGGFFEGGGGGGGGGGGGGGGGGFGGGEGGGGGGGGGGGGGGGGGGGGGFGGGGGGGFFGGGFGGGGGGFGFGEGFFFFFFFFFFFFFGFGGEGFFFFFDFF=BFFFFFEGFFEEFFFFFFF2@==F?F@FFFEFFFGF3<<@FF;@ECC@?ECEEEEE>;@6FDF574;@?F0
@M70528:330:000000000-K6D4P:1:1102:18038:6772 2:N:0:CTGAGCCGGT+CCTTCACGTA
TAAAACAGGGTCCCCTCCCCCTCTAGGGTCAAAAAAAGAGGTATTTAAGTTTCGGTCAGTTAAAAGTATTGTGATAGCTCCCGCTAACACTGGCAAAGATAAAAGAAGAAGAATGGCTGTTAAAATAACTGATCAGACAAATAGTCTAATTTTTTCTGCTGAAAGGTTTTTTGCTTTAAGATTAATAATTGTAGTAATAAAATTTAAGGCACCTAAAATTGAAGAAATCCCTGCAAGGTGTAAAGAAAAAATTGTTAAGTCTACTGAAGGTCCTGAATGATAAAACGTTGATAAAGGTGGA
+
CCCCCGGGGGGGGGGGGGGGGGGGGGGGGGGGGGGGGGGGGGGGGGGGGGGGGGGGGGGGGGGGGDGGGGGGGGGGGGGGGGGGGGGGGGGGGGGGGGGGGGGGGGGGGGGGGGFGGGGGGGGGGGGGGGGGGGGGGGGGGGGGGGGGGGFGGFGGGGGGFGGGGGGGGGGGGGGGFFGGGGGGGGGFGGGGGFGGFGFEEGFBFFAFFFFFFGFG>FGFGFAB6CCFFFFFFFFFBGF8;:EFFE=3)7>DFFFFC8+9CAEFF@6@EEEFEFEF<:?@ECC9EE9;@17:@?C<<@??(
@M70528:330:000000000-K6D4P:1:1102:25467:6776 2:N:0:CTGAGCCGGT+CCTTCACGTA
TAAAACAGGGCTCCCTGTCTCTTATCCACATCTGACGCTGCCGACGATACGTGAAGGGTGTAGATCTCGGTGGTCGCCGTATCATTAAAAAAAAAACAAAAGTGAAAATAATGTGTATCTTGGGGTCATAGAGTAACTAGCAGCAGAAAGAAATTAGGAAAGGTAACGCATAGACAACAGTCCTGTGAGACGCACTACTACAACACTGTCATAAGCACAGAACGTCTCACTGACCAAGATGAAAGTCGCGAGCAACCTTGTGATACACACTCACGCACAAGGAGTGACATTGATGTCACTA
+
CCCCCGGGGGGGGGGGGGGGGGGFF,EFGGGGGGGG>FGGGGGGGGGGGGGGGGGGGGGGGGGFFEFFGGGGGGGCF:F48E?9F<FGFGDDFCCE+:,,,,,,,,,,9:,,,,,8,,+,,,,,+++,5,,,,39,,77,+,+3,81,,,*,3,,3,3,,,6,3,24++5++,,,,3;,,2,,,,,,+3,,**1*//11,*,*)))4*1++++44*400(+),(),(/+1)3=4()(3*+)))1))1(2(((-)(.(/1))0.*+-)))((((((())(((((.((.))-0*2)))+).).
@M70528:330:000000000-K6D4P:1:1102:17308:6792 2:N:0:CTGAGCCGGT+CCTTCACGTA
TAAAACAGGGTCCCCTCCCCCTCTAGGGTCAAAAAAAGAGGTATTTAAGTTTCGGTCAGTTAAAAGTATTGTGATAGCTCCCGCTAACACTGGCAAAGATAAAAGAAGAAGAATGGCTGTTAAAATAACTGATCAGACAAATAGTCTAATTTTTTCTGCTGAAAGGTTTTTTGCTTTAAGATTAATAATTGTAGTAATAAAATTTAAGGCACCTAAAATTGAAGAAATCCCTGCAAGGTGTAAAGAAAAAATTGTTAAGTCTACTGAAGGTCCTGAATGATAAAACGTTGATAAAGGTGGA
+
CCCCCGGGGGGGGGGGGGGGGGGGGGGGGGGGGGGGGGGGGGGGGGGGGGGGGGGGGGGGGGGGGGGGGGGGGGGGGGGGGGGGGGGGGGGGGGGGGGGGGGGGGGGGGGGGGGGGGGGGGGGGGGGGGGGGGGGGGGGGGGGGGGGGGGFGGGGGGGGFGGGGGGGFGGGGGGGGFGGGGGGFGGGGGGGGGGGGFGFGEGFFFFFFFFFFFGF>FEGFGFFFFBDFFFF>FFFFE>>,:=CFFFFFA>>BFFFFEFA?3:?FFEE<<;@F@A@C>7.4?CC<>7;83=5+@C<CE=:?(
@M70528:330:000000000-K6D4P:1:1102:21814:6794 2:N:0:CTGAGCCGGT+CCTTCACGTA
TAAAACAGGTCCCCTCCCCCTCTCGGGTCAAAAAAAGAGGTCTTTAAGTTTCGGTCAGTTAAAAGTATTGTGCTAGCTCCCGCTAACACTGGCAAAGATAAAAGAAGAAGAATGGCTGTTAAAATAACTGATCAGACAAATAGTCTAATTTTTTCTGCTGAAAGGTTTTTTGCTTTAAGATTAATAATTGTAGTAATAAAATTTAAGGCACCTAAAATTGAAGAAATCCCTGCAAGGTGTAAAGAAAAAATTGTTAAGTCTACTGAAGGTCCTGAATGATAAAACGTTGATAAAGGTGGAT
+
CCCCCGGGGGGGGGGGGGGGGGG8FGGGGGGGGGGGGGGGG8FGGGGGGGGGGGGGGGGGGGGGGGGGGGGGCFGFGGGGGGGGEEGGGGGGG@FFGGGGGGGGGGGGGGGGGGGGGGGGFGGGGGGGGGGGGGGGGGFGGGGGGGGDFGFGGEGGGGGGAFFGGGGGGGGGGGFGDFGGGFFF,@FGGGGGGGGGF;CGFGFFFFFAFFFFFGFGFGGFGF@CFDEEFFFFFBEF>F6B>EFFFFFFFBDFFFFF3AFE?AEF6?;@@6@E3)9@GF33<E<3;9@;(622?29)32:?)
@M70528:330:000000000-K6D4P:1:1102:26067:6798 2:N:0:CTGAGCCGGT+CCTTCACGTA
TAAAACAGGGTCCCCTCCCCCTCTAGGGTCAAAAAAAGAGGTATTTAAGTTTCGGTCAGTTAAAAGTATTGTGATAGCTCCCGCTAACACTGGCAAAGATAAAAGAAGAAGAATGGCTGTTAAAATAACTGATCAGACAAATAGTCTAATTTTTTCTGCTGAAAGGTTTTTTGCTTTAAGATTAATAATTGTAGTAATAAAATTTAAGGCACCTAAAATTGAAGAAATCCCTGCAAGGTGTAAAGAAAAAATTGTTAAGTCTACTGAAGGTCCTGAATGATAAAACGTTAATAAAGGTGGA
+
CCCCCGGGGGGGGGGGGGGGGGGGGGGGGGGGGGGGGGGGGGGGGGGGGGGGGGGGGGGGGGGGGGGGGGGGGGGGGGGGGGGGGGGGGGGGGGGGGGGGGGGGGGGGGGGGGGGGGGGGGGGGGGGGGGGGGGGGGGFGGGGGGGGGGGFGGCEGGFGGGGEFDGGGGGGGGGGGFGGGGGFGGGFGGGGGGGGGFGFGFECFFFFFFFFFFGFGADGECFC@C5=EF;B4ABDFB>FG=BEF64B(ABFFF6CF4:8>?+7AG@C73@@AEEFF*@<EF6C44=13=(23;5>C9)(((
@M70528:330:000000000-K6D4P:1:1102:24922:6798 2:N:0:CTGAGCCGGT+CCTTCACGTA
TAAAACAGGGTCCCCTCCCCCTCTAGGGTCAAAAAAAGAGGTATTTAAGTTTCGGTCAGTTAAAAGTATTGTGATAGCTCCCGCTAACACTGGCAAAGATAAAAGAAGAAGAATGGCTGTTAAAATAACTGATCAGACAAATAGTCTAATTTTTTCTGCTGAAAGGTTTTTTGCTTTAAGATTAATAATTGTAGTAATAAAATTTAAGGCACCTAAAATTGAAGAAATCCCTGCAAGGTGTAAAGAAAAAATTGTTAAGTCTACTGAAGGTCCTGAATGATAAAACGTTGATAAAGGTGGA
+
CCCCCGGGGGGGGGGGGGGGGGGGGGGGGGGGGGGGGGGGGGGGGGGGGGGGGGGGGGGGGGGGGGGGGGGGGGGGGGGGGGGGGGGGGGGGGGGGGGGGGGGGGGGGGGGGFGGGGGGGGGGGGGCGGDFGGGGGGGGGFFGGGGGGGGFGGGGGGGGGGGGGGGGGGGGGGFGGFGGGGGGGGGGGGGGDGFGGFGFGFFFFFFFFFAAFFGFFFEGFGFFFF@DFFFF4ABDFFFECF@F><C=BFDBFFAE85B=CEFC6C)54@@@9<<))2;.73?E<<E>@D?F++<4>F301(
@M70528:330:000000000-K6D4P:1:1102:3666:6802 2:N:0:CTGAGCCGGT+CCTTCACGTA
TAAAACAGGGTCCCCTCCCCCTCTAGGGTCAAAAAAAGAGGTATTTAAGTTTCGGTCAGTTAAAAGTATTGTGATAGCTCCCGCTAACACTGGCAAAGATAAAAGAAGAAGAATGGCTGTTAAAATAACTGATCAGACAAATAGTCTAATTTTTTCTGCTGAAAGGTTTTTTGCTTTAAGATTAATAATTGTAGTAATAAAATTTAAGGCACCTAAAATTGAAGAAATCCCTGCAAGGTGTAAAGAAAAAATTGTTAAGTCTACTGAAGGTCCTGAATGATAAAACGTTGATAAAGGTGGA
+
CCCCCGGGGGGGGGGGGGGGGGGGGGGGGGGGGGGGGGGFGGGGGGGGGFGGGGGFGEGGGGGGGGGGGGGGGGGGGGGGGGGGGGGGGGGGCGGGGGGGGGGGGGGGGGGGGGGGGGGGGFGFFGGGGGGGGGGGFGGFGGGGGGGGGGFGFGGGGGGGGGGGGGFGGGGGGGGGBGFFFGGGGGGGGGGGGGGGFGFGEGFFFFFFFFFFFGFGFDFFGFCE6==EFBEFFFFFBFG@EECBEFB7A5@DFF?FEFFFFFFCG@<<F1=EEE@EGFFFECE9;@>@@F<:FEFFFE01(
@M70528:330:000000000-K6D4P:1:1102:16794:6803 2:N:0:CTGAGCCGGT+CCTTCACGTA
TAAAACAGGGTCCCCTCCCCCTCTAGGGTCAAAAAAAGAGGTATTTAAGTTTCGGTCAGTTAAAAGTATTGTGATAGCTCCCGCTAACACTGGCAAAGATAAAAGAAGAAGAATGGCTGTTAAAATAACTGATCAGACAAATAGTCTAATTTTTTCTGCTGAAAGGTTTTTTGCTTTAAGATTAATAATTGTAGTAATAAAATTTAAGGCACCTAAAATTGAAGAAATCCCTGCAAGGTGTAAAGAAAAAATTGTTAAGTCTACTGAAGGTCCTGAATGATAAAACGTTGATAAAGGTGGA
+
CCCCCGGGGGGGGGGGGGGGGGGGGGGGGGGGGGGGGGGGGGGGGGFGGGGGGGGGGGGGGGGGGGGGGGGGGGGGGGFGFGGGGGGGGGGGGGGGGGGGGGGGGGGGGGGGGGGGGGGGGGGGGAEGGGGGGGGGGGGGFGGGGFGGGGFGG98FGGGFCGDFFGGGGGGGDGGGFGGGGGGGGGGGGGGGGGGGFGFCCFFFFFFFFFFFADFGFFGFGFF@B@DFFFFFFDFFFGFFEEEFFEDBFFFF@C?F5CFFEAEFG;?7<;@EEE3)23)4?CE<<E6=DFCFGC<9C/:?(
@M70528:330:000000000-K6D4P:1:1102:3683:6812 2:N:0:CTGAGCCGGT+CCTTCACGTA
TAAAACAGGGTCCCCTCCCCCTCTAGGGTCAAAAAAAGAGGTATTTAAGTTTCGGTCAGTTAAAAGTATTGTGATAGCTCCCGCTAACACTGGCAAAGATAAAAGAAGAAGAATGGCTGTTAAAATAACTGATCAGACAAATAGTCTAATTTTTTCTGCTGAAAGGTTTTTTGCTTTAAGATTAATAATTTTAGTAATAAAATTTAAGGCACCTAAAATTGAAGAAATCCCTGCAAGGTGTAAAGAAAAAATTGTTAAGTCTACTGAAGGTCCTGAATGATACAACGTTGATAAAGGTGGG
+
CC9CCGFCCEGFCGGFGGEGGGGG@@FGGGF9FFGGEEDFC6,FFFFFGGGGFEGCBBFEG<FCCFGFGGGGF@FFCEGFGGGGG7:C,FGGG8FEECFF9>F9F,EDFFF:FGGGFGGGGGD,CF9EFGGFFFCDGGF8?F+=FFGGGGFG8FGGGG8D?C9ADFFGFGGGEGGFFF:F9DFGFFFGGG8:+@DFFF7CE;EEA;EFFFFFFGAFF7E@EF*>8=CEAFEFAB=F=F<D=ECF?*07)7@BEB@8?BFFEACFC)9;E(63=43);;?356)17=9?F;>7@<><F>(8(
@M70528:330:000000000-K6D4P:1:1102:10158:6830 2:N:0:CTGAGCCGGT+CCTTCACGTA
TAAAACAGGGTCCCCTCCCCCTCTAGGGTCAAAAAAAGAGGTATTTAAGTTTCGGTCAGTTAAAAGTATTGTGATAGCTCCCGCTAACACTGGCAAAGATAAAAGAAGAAGAATGGCTGTTAAAATAACTGATCAGACAAATAGTCTAATTTTTTCTGCTGAAAGGTTTTTTGCTTTAAGATTAATAATTGTAGTAATAAAATTTAAGGCACCTAAAATTGAAGAAATCCCTGCAAGGTGTAAAGAATAAATTGTTAAGTCTACTGAAGGTCCTGAATGATAAAACGTTGATAAAGGTGGA
+
@CCCCGFGGGDGFGGGG@EFGB@FEEGGGGCAFEGGGCCFEGGDFGDEFFGGGGGGGG8FF9AE9FFGGGGEAFFG9EFGGGGGGGGGGGGGCGG<FFGGGGDGGFGGGGG@=EECFGGGGGGCEFGGGGF,CEAE=D=FDBFGGGCAGGFFGFGGGFGGCFFC,=>FG?DGEGGGFCEEAFGGGFGGGGD=EGGGFGCC=@CE8C9FFF*?>FF>A7<=:FC;3@CCFFF4>BDA>*4>>6A:<*(*49=CFFC89+=>*=5+58735;437;;3*;C).)?3)34:@15:+)16+=;<(
@M70528:330:000000000-K6D4P:1:1102:7811:6830 2:N:0:CTGAGCCGGT+CCTTCACGTA
TAAAACAGGGTCCCCTCCCCCTCTAGGGTCAAAAAAAGAGGTATTTAAGTTTCGGTCAGTTAAAAGTATTGTGATAGCTCCCGCTAACACTGGCAAAGATAAAAGAAGAAGAATGGCTGTTAAAATAACTGATCAGACAAATAGTCTAATTTTTTCTGCTGAAAGGTTTTTTGCTTTAAGATTAATAATTGTAGTAATAAAATTTAAGGCACCTAAAATAGAAGAAATCCCTGCAAGGTGTAAAGAAAAAATTGTTAAGTCTACTGAAGGTCCTGAATGATAAAACGTTGATAAAGGTGGA
+
CCCCCGGGGGGGGGGGGGGGGGGGGGGGGGGGGGGGGGGGGGGGGGGGGGGGGGGEGGGGDGGGGGGGGGGGGGGGGGGGGGGGGGGGGGGGGGGGGGGGGGGGGGGGGGGGGGGGGGGGGGGGGGGGGGGGGGGGGGGGGGGGGGGGGGFGGGGGGGGGGGGGGGGGGGGGGGGGFGGGFEGGGGGGGGGGGGGGFGFG<BAEFFFFFFFFFGFFFFF@GB=CF@CEF;BFFD=FEGGGFFFFEEDFFB@BFFFFCBACEFEFC<?@EFFF@AEEFFF<EFFFFFF@3;>;DEFFF@?<(
@M70528:330:000000000-K6D4P:1:1102:16023:6851 2:N:0:CTGAGCCGGT+CCTTCACGTA
TAAAACAGGGTCCCCTGTCTCTTATCCACATCTGACGCTGCCGACGATACGTGAAGGGTGTAGATCTCGGTGGTCGCCGTATCATTAAAAAAACAAAGACAAAGTACAACTTGTTCTGTAACATTTGTATCTCTCTACCTTCAGCTCTCCCACTAACTGCCTAATCTACATTAATACCCTTGGTTACCACTCCGGTGGTCCTTACATGACCTCGTGCACTTCTCTCGCCCACAAACACCCCAACACGTCTTAGAGCGTCATAGTCCTAATCGAAGTTCAAAGTCACTGCAAGTATTCGACC
+
CCCCCGGGGGGGGGGGGGGGGGG,E<FGGGFGGGGGGGGGGGGGGGGGGGGFFCFFFGGGGGGGGGGGGGGGGGGG@FCF6CFCFF9FFF9@F,AA:,,,:,,95,,,,,,4,,:,,,6,,,,A,5,9,,:,5,,,,,,,+7+,,8=,,,3,3,,,,,,,,,7,,63,7D9:,,7@+,,6,,,88,,+,7,10+0+***2),+0*++++3*1*3*//*2*43**+0(()((2//-/-*/4.(3)((/(2((.)+)+.)8,(*)1+)))).5(((((**)).)-).)))))**0)).3()--
@M70528:330:000000000-K6D4P:1:1102:7742:6851 2:N:0:CTGAGCCGGT+CCTTCACGTA
TAAAACAGGGTCCCCTCCCCCTCTAGGGTCAAAAAAAGAGGTATTTAAGTTTCGGTCAGTTAAAAGTATTGTGATAGCTCCCGCTAACACTGGCAAAGATAAAAGAAGAAGAATGGCTGTTAAAATAACTGATCAGACAAATAGTCTAATTTTTTCTGCTGAAAGGTTTTTTGCTTTAAGATTAATAATTGTAGTAATAAAATTTAAGGCACCTAAAATTGAAGAAATCCCTGCAAGGTGTAAAGAAAAAATTGTTAAGTCTACTGAAGGTCCTGAATGATAAAACGTTGATAAAGGTGGA
+
CCCCCGGGGGGGGGGGGGGGGGGGGGGGGGGGGGGGGGGGGGGGGGGGGEFGGGGGGGGGGGGGGFGGGGGGGGGGGGGGGGGGGGGGGGFGGGGGGGGGGGGGGGGGGGFGGFGGGGGGGGGGGFGGGFGGGGGGGGGGGGGGGGGGGGFGGGGGGGGGGGGGGGGGGGGGGGGGDGGGGGGFGGGGGGGGFGGGCFCFEGFFFFAFFFFFFGFGFGGBGFFFFEFEB:BAFF=FBG@CEEFFF4>=A2@B@F?FCFFF3@CCF@?EE(=A<<AEGGFFFFF))4;@@;D@F?CFG;?F0
@M70528:330:000000000-K6D4P:1:1102:25554:6875 2:N:0:CTGAGCCGGT+CCTTCACGTA
TAAAACAGGGTCCCCTCCCCCTCTAGGGTCAAAAAAAGAGGTATTTAAGTTTCGGTCAGTTAAAAGTATTGTGATAGCTCCCGCTAACACTGGCAAAGATAAAAGAAGAAGAATGGCTGTTAAAATAACTGATCAGACAAATAGTCTAATTTTTTCTGCTGAAAGGTTTTTTGCTTTAAGATTAATAATTGTAGTAATAAAATTTAAGGCACCTAAAATTGAAGAAATCCCTGCAAGGTGTAAAGAAAAAATTGTTAAGTCTACTGAAGGTCCTGAATGATAAAACGTTGATAAAGGTGGA
+
CCCCCGGGGGGGGGGGGGGGGGGGGGGGGGGGGGGGGGGGGFGGGGGGGGGGGGGGGGGGGDGFAFGGGGGGGGGGGGGGGGGGGGGGGGGGGGGGGGGGGGGGGGGGGGGGGGGGGGGGGGGGGGGGGGGGFGGGGFGGFGGGGFGGGGFGGGGEFGD,ADFD8?FFFGGDCCGGFDFFGGF9>DFFGGDFGDGGFGFFFGFFFAFFFFFFFCFGFFGEFA==F@FEA>EAA>@B6EFG9:<B6>=(8(5:0+98*1=CEFEAEE64=E;;)7))2@7;<5793)3(6<3+;)/)7=(((
@M70528:330:000000000-K6D4P:1:1102:11959:6880 2:N:0:CTGAGCCGGT+CCTTCACGTA
TAAAACAGGGTCCCCTCCCCCTCTAGGGTCAAAAAAAGAGGTATTTAAGTTTCGGTCAGTTAAAAGTATTGTGATAGCTCCCGCTAACACTGGCAAAGATAAAAGAAGAAGAATGGCTGTTAAAATAACTGATCAGACAAATAGTCTAATTTTTTCTGCTGAAAGGTTTTTTGCTTTAAGATTAATAATTGTAGTAATAAAATTTAAGGCACCTAAAATTGAAGAAATCCCTGCAAGGTGTAAAGAAAAAATTGTTAAGTCTACTGAAGGTCCTGAATGATAAAACGTTGATAAAGGTGGA
+
CCCCCGGGGGGGGGGGGGGGGGGGGGGGGGGGGGGGGGGGGGGGGGFGGGFGGGGFGGGGGGGGGGGGGGGGGGGGFFGGGGGGGGGGGGFDFGGGFGGGGGGGGGGGGGFGGGGGGGGGGGGGGGGGGGGGGGGGGGFGFGGGGGGGGGFGGGGGGGGGGGF9,=>DGGGGGGGGFGFGGGGGGGGGGGFGFFGGACCCEGFFFFFFFFFFFGFGFGGFGF;C6@CAF.:AF2=8>DFGFFFFFFFFFF@BEAE6788?CFCFG8.7;;;@=EFCCGE)1<5)4@9D;1:;:<>C7726(
@M70528:330:000000000-K6D4P:1:1102:15118:6881 2:N:0:CTGAGCCGGT+CCTTCACGTA
TAAAACAGGGTCCCCTCCCCCTCTAGGGTCAAAAAAAGAGGTATTTAAGTTTCGGTCAGTTAAAAGTATTGTGATAGCTCCCGCTAACACTGGCAAAGATAAAAGAAGAAGAATGGCTGTTAAAATAACTGATCAGACAAATAGTCTAATTTTTTCTGCTGAAAGGTTTTTTGCTTTAAGATTAATAATTGTAGTAATAAAATTTAAGGCACCTAAAATTGAAGAAATCCCTGCAAGGTGTAAAGAAAAAATTGTTAAGTCTACTGAAGGTCCTGAATGATAAAACGTTGATAAAGGTGGA
+
CCCCCGGGGGGGGGGGGGGGGGGGGGGGGGGGGGGGGGGGGGGGGGGGGGGGGGGGGGFGGGGGGGGGGGGGGGGGFGGGGGGGGGGGGGGGGGGGGGGGGGGGGGGGFGGGGGGGGGGGGGGGGGGGGGGGGGGGGGGGGGGGGGGGGGFGGGGGGGGGGGGFCCFFFGGGGGGGFGGGGGGGGGGGGGGGGGGGFGFFFGFFCFFFFFFFFGFGFAFEGFFBFCDAF.>>@BFF@FFFEEEFF=BBABFF=FEFEFFE<ACFG<CA@@E@7@ECCFEEEFEFFF>@@F:CFEFFGFFF0
@M70528:330:000000000-K6D4P:1:1102:21166:6889 2:N:0:CTGAGCCGGT+CCTTCACGTA
TAAAACAGGGTCCCCTCCCCCTCTAGGGTCAAAAAAAGAGGTATTTAAGTTTCGGTCAGTTAAAAGTATTGTGATAGCTCCCGCTAACACTGGCAAAGATAAAAGAAGAAGAATGGCTGTTAAAATAACTGATCAGACAAATAGTCTAATTTTTTCTGCTGAAAGGTTTTTTGCTTTAAGATTAATAATTGTAGTAATAAAATTTAAGGCACCTAAAATTGAAGAAATCCCTGCAAGGTGTAAAGAAAAAATTGTTAAGTCTACTGAAGGTCCTGAATGATAAAACGTTGATAAAGGTGGA
+
CCCCCGGGGGGGGGGGGGGGGGGGGGGGGGGGGGGGGGGGFGGGGGGGGGGGGGGGGGGGGGGGGGGGGGGGGGGGGGGGGGGGGGGGGGGGGGGGGGGGGGCGGGGGGCFGGGFGGGGGGGGGGGGGGFGGGGGGGGGGGGGGGGGGGGFGGGGGGGGGGGGGGGGGGGGGDGGGFGGGGGFGFFGGGGGGGGFGFACFFGFFFFFFFFFFFGFGFFG=CFFFFFD=FFFFFDBF>*5,:>E@EEBBF=@2BFFF4=BEEFCFG@FEFFE<;<86C7CEFCE<9@;=31DFGC36778((
@M70528:330:000000000-K6D4P:1:1102:26974:6907 2:N:0:CTGAGCCGGT+CCTTCACGTA
TAAAACAGGGTCCCCTCCCCCTCTAGGGTCAAAAAAAGAGGTATTTAAGTTTCGGTCAGTTAAAAGTATTGTGATAGCTCCCGCTAACACTGGCAAAGATAAAAGAAGAAGAATGGCTGTTAAAATAACTGATCAGACAAATAGTCTAATTTTTTCTGCTGAAAGGTTTTTTGCTTTAAGATTAATAATTGTAGTAATAAAATTTAAGGCACCTAAAATTGAAGAAATCCCTGCAAGGTGTAAAGAAAAAATTGTTAAGTCTACTGAAGGTCCTGAATGATAAAACGTTGATAAAGGTGGA
+
CCCCCGGGGGGGGGGGGGGGGGGGGGGGGGGGGGGGGGGGGGFFGGGGGGGGGGGGGGGGGGGGGGGGGGGGGGGGGGGGGGGGGGGGGGGGGGGGGGGGGGGGGGFGFFGGGGGGGGGGGGGGGGGEGFGGGGGGGGGGGGFGGGFFGGFGFFGGGGGCGGG<FGGGGGGGDGFGFGFFDFGGGGGGGGGFGFGG?EFGFFFFFFFBFFFFFCFGFAFFGFFFFF@CFBE4A=BF>*>>6>E@EF2@6@FF9=CF*14><AEFEFE=E(;7/;@E4C33<C?437038?3+19CE+7(30
@M70528:330:000000000-K6D4P:1:1102:6018:6918 2:N:0:CTGAGCCGGT+CCTTCACGTA
TAAAACAGGGTCCCCTCCCCCTCTAGGGTCAAAAAAAGAGGTATTTAAGTTTCGGTCAGTTAAAAGTATTGTGATAGCTCCCGCTAACACTGGCAAAGATAAAAGAAGAAGAATGGCTGTTAAAATAACTGATCAGACAAATAGTCTAATTTTTTCTGCTGAAAGGTTTTTTGCTTTAAGATTAATAATTGTAGTAATAAAATTTAAGGCACCTAAAATTGAAGAAATCCCTGCAAGGTGTAAAGAAAAAATTGTTAAGTCTACTGAAGGTCCTGAATGATAAAACGTTGATAAAGGTGGA
+
CCCCCGGGGGGGGGGGGGGGGGGGGGGGGGGGGGGGGGGFFGGGGGGGGGGGGGGGGGGGGGGG9FGGGGGGGGGGGGGFGGGGGGGGGGGGGGGGGGGGGGGGGGGGGGGGGGGGGGGGGGGGGGGGGGGGGGGGGGGGGGGGGGGGGGFGGGGGGGGGFGGCCGGGGGGGGGGGFGCGFGGGGGGGGGGGGGGGFGFCCCFFFFFFFFFFFGF5AEF@F+:AFFDEFEBAADDFBGDFEECFCE=:ADBFFFEFC8@CFA?FD<)=@;E@@>@38CCFFFC<9@@5;<<:@5>3?;21(
@M70528:330:000000000-K6D4P:1:1102:20746:6927 2:N:0:CTGAGCCGGT+CCTTCACGTA
TAAAACAGGGTCCCTGTCTCTTATACACATCTGACGCTGCCGACGATACGTGAAGGGTGTAGATCTCGGTGGTCGCCGTCTCATTAAAAAAAAAAAAAAAGAAAGAATAGAAGGGAAGGGGGGGTACTCACAACAAAAGAGACAGACACAAGAGAAAGCAAGCGATGTCGAAGTGAGGAAGAAGCACAGAGAATATGACTGACGAAAAAGAATGGTGTAACAGGTAAGGTAAAGGACAGTTGCTACACAGTGCAGGCGAACGCACGTGTATGCGCAATGTAAAATCATAGCAGCACAGATA
+
CCCCCGGGGGGGGGGGGGGGGGGGGF,EGGGFGGGGGGGGGGGGGGGGGFEF,DFGGEFGFGEEFFFGG@FGFFGECC4+6EFGFGGGGGDEE+=6++4++6,63,,,3,:9,,+,,++833F**;8,,+++02*1*/********2***.*0*20++*++***/**2+*/7**++**+*0*++0+*2:+3**+2**+*+-+/())0)))))0*)***+)+*)(1)))))-**-)),**+)-)9)))(*(.))*))().((0()*,((,()))((()*)))))))())).***(((*(.))
@M70528:330:000000000-K6D4P:1:1102:11524:6941 2:N:0:CTGAGCCGGT+CCTTCACGTA
TAAAACAGGGTCCCCTCCCCCTCTAGGGTCAAAAAAAGAGGTATTTAAGTTTCGGTCAGTTAAAAGTATTGTGATAGCTCCCGCTAACACTGGCAAAGATAAAAGAAGAAGAATGGCTGTTAAAATAACTGATCAGACAAATAGTCTAATTTTTTCTGCTGAAAGGTTTTTTGCTTTAAGATTAATAATTGTAGTAATAAAATTTAAGGCACCTAAAATTGAAGAAATCCCTGCAAGGTGTAAAGAAAAAATTGTTAAGTCTACTGAAGGTCCTGAATGATAAAACGTTGATAAAGGTGGA
+
CCCCCGGGGGGGGGGGGGGGGGGGGGGGGGFGGGGGGGGGGGGGGGGGGGGGGGGGGGGGGGGGGGGGGGGGGGGGGGGGGGGGGGGGGGGGGGGGGGGGGGGGGGGGGGGGGGGGGGGGGGGGGGGGGGGGGGGGGGGGGGGGGGGGGGFGGGGGGGGGGGGGGGGGGGGGGGGGFGFGGGGGGGGGGGGGFGGGFFCFEGFCFFFFFFFFFGFGFGGEFFCEFFCEF>@FFBB?:EFGFF6FCEF:AD@FEFEFE8=C?AEFGFC@8(/7.3;9CFFECF?)7=16;<87C64>7@BF0
@M70528:330:000000000-K6D4P:1:1102:11414:6944 2:N:0:CTGAGCCGGT+CCTTCACGTA
TAAAACAGGGTCCCCTCCCCCTCTAGGGTCAAAAAAAGAGGTATTTAAGTTTCGGTCAGTTAAAAGTATTGTGATAGCTCCCGCTAACACTGGCAAAGATAAAAGAAGAAGAATGGCTGTTAAAATAACTGATCAGACAAATAGTCTAATTTTTTCTGCTGAAAGGTTTTTTGCTTTAAGATTAATAATTGTAGTAATAAAATTTAAGGCACCTAAAATTGAAGAAATCCCGGCAAGGTGTAAAGAAAAAATTGTTAAGTCTACTGAAGGTCCTGAATGATAAAACGTTAAAAAGGGTGAA
+
CCCCCGGGGGGGGGGGGGGGGGGGGGGGGGGGGGGGGGGGGGGGGGGGGGGGGGGGGGGGGGGGGGGGGGGGGGFGCFGFGGGGGGGGGGGGGGGGGGGGGGGFFGG<FC,E?<FFFGGGGGGGGGGGGFFFGGGGFGGGGGGFFFCFGGFGGF=FFFFGGGGCADGGGGGDC?EF7EAA9FDGGAE?FC:,?:CF+@?FC;CCAF@F??AA59FG>@C@CF7*==5AFF)*//:4>89?7>CF4EB=AD(61;?@9317<+7+<36))(.7))))01).59?)6.(/6(/*24(,*31()
@M70528:330:000000000-K6D4P:1:1102:19597:6950 2:N:0:CTGAGCCGGT+CCTTCACGTA
TAAAACAGGGTCCCCTCCCCCTCTAGGGTCAAAAAAAGAGGTATTTAAGTTTCGGTCAGTTAAAAGTATTGTGATAGCTCCCGCTAACACTGGCAAAGATAAAAGAAGAAGAATGGCTGTTAAAATAACTGATCAGACAAATAGTCTAATTTTTTCTGCTGAAAGGTTTTTTGCTTTAAGATTAATAATTGTAGTAATAAAATTTAAGGCACCTAAAATTGAAGAAATCCCTGCAAGGTGTAAAGAAAAAATTGTTAAGTCTACTGAAGGTCCTGAATGATAAAACGTTGATAAAGGTGGA
+
CCCCCGGGGGGGGGGGGGGGGGGGGGGGGGGGGGGGGGGGGGGGGGGGGGGGGGGGGGGGGFGGGGGGGGGGGFGGGGGGGGGGGGGGGGGGGGGGGGGGGGGGGGGGGGGGGGGGGGGGGGGGGGGGGGGGGGGGGGGGGGGGGGGGGGFGGGGGGGGFGGDFGGGGGGGGGGGGFGGGGGGGGGGGGGGGGGGGFFFFCGFFFFFFFFFFFGFGFGG=ABAC>E@CFBF>ADBA>;>?*:AAEFF2ABFBFFFA?AFF?FEFFF?<8;EF<<EFC7C<C<C)73(///9:@?EFFF?0(
@M70528:330:000000000-K6D4P:1:1102:10580:6965 2:N:0:CTGAGCCGGT+CCTTCACGTA
TAAAACAGGGTCCCCTCCCCCTCTAGGGTCAAAAAAAGAGGTATTTAAGTTTCGGTCAGTTAAAAGTATTGTGATAGCTCCCGCTAACACTGGCAAAGATAAAAGAAGAAGAATGGCTGTTAAAATAACTGATCAGACAAATAGTCTAATTTTTTCTGCTGAAAGGTTTTTTGCTTTAAGATTAATAATTGTAGTAATAAAATTTAAGGCACCTAAAATTGAAGAAATCCCTGCAAGGTGTAAAGAAAAAATTGTTAAGTCTACTGAAGGTCCTGAATGATAAAACGTTGATAAAGGTGGA
+
CCCCCGGGGGGGGGGGGGGGGGGGGGGGGGGGGGGGGGGGGGGGGGGGGGGGGGGGGGGGGGGGGGGGGGGGGGGGGGGGGGGGGGGGGGGGGGGGGGGGGGGGGGGFGGGGGGGGGGGGGGGGGGGGGGFGGGGGGGGGGGGFGGGGGGFGGGGGGFGGGGDGGGGGGFGGGGGGFGFFGGGGGGGGGGGGGGGFFGFG@EFFFFFFFFFFFGFGAFGFGFF@FEBFFEF>AFFFB8E8@EEFCFFFFD@FFFFF?=8@EFEAC357@15A;EFFCCE@<)?37@@FF7C:7<CFGFFF0
@M70528:330:000000000-K6D4P:1:1102:8166:6969 2:N:0:CTGAGCCGGT+CCTTCACGTA
TAAAACAGGGTCCCCTCCCCCTCTAGGGTCAAAAAAAGAGGTATTTAAGTTTCGGTCAGTTAAAAGTATTGTGATAGCTCCCGCTAACACTGGCAAAGATAAAAGAAGAAGAATGGCTGTTAAAATAACTGATCAGACAAATAGTCTAATTTTTTCTGCTGAAAGGTTTTTTGCTTTAAGATTAATAATTGTAGTAATAAAATTTAAGGCACCTAAAATTGAAGAAATCCCTGCAAGGTGTAAAGAAAAAATTGTTAAGTCTACTGAAGGTCCTGAATGATAAAACGTTGATAAAGGTGGA
+
CCCCCGGGGGGGGGGGGGGGGGGGGGGGGGGGGGGGGGGGGGGGGGGGGAFGGCFGGGGGGGGGGGGGGGGGGGGGGGGGGGGGGGGGGGGGGGGGGGGGGGCEGFGGGGGGGGFFFGGGGGGCGGGGGGGGGGG?FFFGCDGGGGGFGGFGGGGGGFGGGGGGFFGGGGGGGGGGF9FGGGGDGGGCGFGGGGGGFGFEEGFFFFFF?ACFFGFGFGGFFFFFF=CEF@EAAB=4*=D7@=49EC==F=@F=FFFF8+9):CAFE5;@EEFEE@C;+)733<7>@@@DDD+17E<?@:B0
@M70528:330:000000000-K6D4P:1:1102:9724:6970 2:N:0:CTGAGCCGGT+CCTTCACGTA
TAAAACAGGGTCCCCTCCCCCTCTAGGGTCAAAAAAAGAGGTATTTAAGTTTCGGTCAGTTAAAAGTATTGTGATAGCTCCCGCTAACACTGGCAAAGATAAAAGAAGAAGAATGGCTGTTAAAATAACTGATCAGACAAATAGTCTAATTTTTTCTGCTGAAAGGTTTTTTGCTTTAAGATTAATAATTGTAGTAATAAAATTTAAGGCACCTAAAATTGAAGAAATCCCTGCAAGGTGTAAAGAAAAAATTGTTAAGTCTACTGAAGGTCCTGAATGATAAAACGTTGATAAAGGTGGA
+
CCCCCGGGGGGGGGFGGFGGGGGGGFGGGGFFFGEFEEGGGGGGFGGFFGFGGC:BFFGEGFFGAFFGGGGGGGG<FGGGGGEGGGGEGFGG8FFEFGGGGFFFGGGGGGGGGGGGGGGEFGGEFCEGGGEEF9DCGGGGGFGGGGGGGGFGFFGEGGGCCF8?=D?EGGGDEFGGF8CD9CFFFGGFGGGFCCFG7ECCEFFFFFFFF?66CGFGFCC@CAA*88)0=0>A9BBFEGFD=@E+68@D)225BFCA*+=@<CCFGFE;<(/>7@AE4;<A<556447;3(2+3)/.<7:6(
@M70528:330:000000000-K6D4P:1:1102:25172:7005 2:N:0:CTGAGCCGGT+CCTTCACGTA
TAAAACAGGGTCCCCTCCCCCTCTAGGGTCAAAAAAAGAGGTATTTAAGTTTCGGTCAGTTAAAAGTATTGTGATAGCTCCCGCTAACACTGGCAAAGATAAAAGAAGAAGAATGGCTGTTAAAATAACTGATCAGACAAATAGTCTAATTTTTTCTGCTGAAAGGTTTTTTGCTTTAAGATTAATAATTGTAGTAATAAAATTTAAGGCACCTAAAATTGAAGAAATCCCTGCAAGGTGTAAAGAAAAAATTGTTAAGTCTACTGAAGGTCCTGAATGATAAAACGTTGATAAAGGTGAA
+
CCCCCGGGGGGGGGGGGGGGGGGGGGGGGGGGGGGGGGGGGFGGGGGGGGGGGGGGGGGGGGGGGGGGGGGGGGGGGGGGGGGGGGGGFGGGGGGGGGGGGGGGGGGGGGGGGGGGGGGGFGGGGGGGGFEGGGGGGGGGGGGGGGGGGGFGGGGGGGGGGGGGGGGGGGGGGGGGFGGGGGGGGGGGGGGFGFGFFFFECGFFFFFFFFFFFGFGFEGEFFCCF@@A>EFFFDDF@DD>@EA94;22AB95BFE>5BFEE651A83=E;E<<4<C4C)7CEE<>@:8@2*11<.99<7))
@M70528:330:000000000-K6D4P:1:1102:20774:7006 2:N:0:CTGAGCCGGT+CCTTCACGTA
TAAAACAGGGTCCCCTCCCCCTCTAGGGTCAAAAAAAGAGGTATTTAAGTTTCGGTCAGTTAAAAGTATTGTGATAGCTCCCGCTAACACTGGCAAAGATAAAAGAAGAAGAATGGCTGTTAAAATAACTGATCAGACAAATAGTCTAATTTTTTCTGCTGAAAGGTTTTTTGCTTTAAGATTAATAATTGTAGTAATAAAATTTAAGGCACCTAAAATTGAAGAAATCCCTGCAAGGTGTAAAGAAAAAATTGTTAAGTCTACTGAAGGTCCTGAATGATAAAACGTTGATAAAGGTGGA
+
CCCCCGGGGGGGGGGGGGGGGGGGGGGGGGGGGGGGGGGGGGGGGGGGGGGGGGGGGGGGGGGGGGGGGGGGGGGGGGGGGGGGGGGGGGGGGGGGGGGGGGGGGGGGGGGGGFGGGGGGGGGGGGGGGGGGGGGGGGGGGGGGGGGGGGFGGGGGGGGGGGGGGGGGGGGGGGGGFGGGGGGGGGGEFCGGFGGGFFFDEGF<FFFF?AFFFGFGFFGEFFCFFFDEFFE>A=>;>5>:@BAFFF9BFFFFEFFA5=:@E8?AFF7)7=E<74ACF@EF3?<C9<9=@<:1CCC4CE?((
@M70528:330:000000000-K6D4P:1:1102:18117:7021 2:N:0:CTGAGCCGGT+CCTTCACGTA
TAAAACAGGGTCCCCTCCCCCTCTAGGGTCAAAAAAAGAGGTATTTAAGTTTCGGTCAGTTAAAAGTATTGTGATAGCTCCCGCTAACACTGGCAAAGATAAAAGAAGAAGAATGGCTGTTAAAATAACTGATCAGACAAATAGTCTAATTTTTTCTGCTGAAAGGTTTTTTGCTTTAAGATTAATAATTGTAGTAATAAAATTTAAGGCACCTAAAATTGAAGAAATCCCTGCAAGGTGTAAAGAAAAAATTGTTAAGTCTACTGAAGGTCCTGAATGATAAAACGTTGATAAAGGTGGA
+
CCCCCGGGGGGGGGGGGGGGGGGGGGGGGGGGGGGGGGGGGGGGGGGGGGGGGGGGGGGFGGGFGGGGGGGGFGGGGGGGGGGGGGGGGGGGFGGGFFGGGGGGGGGGGGGGGGFGFGGGGGGGGGGGGGGGGGGGGGGGCEGGGGGGGGFGGGGGGGGGFFGGFGGGCDGGGGGGFDFGFEFGGGGGGGGGGGGGFFFFFDFFFFFFFFFFFGFFAFGFGFC@F5@EFFFA@BD8>DDE=EFFFFD@4B>=EFEFCFFF<CFFGFC33;;E;EFFGGFFFE?)9@>F@<FFG<CEF@B<(
@M70528:330:000000000-K6D4P:1:1102:25875:7023 2:N:0:CTGAGCCGGT+CCTTCACGTA
[truncated: 74,673,672 more chars]
