# Supplementary material for: Phylogenetic and population genetic analyses of Thrips tabaci Lindeman (Thysanoptera: Thripidae) on Allium host in India
Source: PeerJ. 2024 Jul 12;12:e17679. doi: 10.7717/peerj.17679 (PMC11249009; doi:10.7717/peerj.17679)
Supplement: Supplemental Information 10 [file peerj-12-17679-s010.gz › peerj-12-17679-s010]

@M70528:330:000000000-K6D4P:1:1102:21122:1734 2:N:0:GCCATATAAC+ACACAATATC
TAAAACAGGGTCCCCTCCCCCTCTAGGGTCAAAAAAAGAGGTATTTAAGTTTCGGTCAGTTAAAAGTATTGTGATAGCTCCCGCTAACACTGGCAAAGATAAAAGAAGAAGAATGGCTGTTAAAATAACTGATCAGACAAATAGTCTAATTTTTTCTGCTGAAAGGTTTTTTGCTTTAAGATTAATAATTGTAGTAATAAAATTTAAGGCACCTAAAATTGAAGAAATCCCTGCAAGGTGTAAAGAAAAAATTGTTAAGTCTACTGAAGGTCCTGAATGATAAAACGTTGATAAAGGTGGA
+
@ACCCGGGGGGGGGGGGGGGGGGGGGGGGGGGGGGGGGGGGGGGGGGGGGGGGGGGGGGGGGGGGGGGGGGGGGGGGGGGGGGEGGGGGGGGGGGGGGGGGGGGGGGGGGGGGGGGGGGGGGGGGGGGGGGGGGGGGGGGGFGGGGGGFGFGGFGCGGGGGGGGGGGGGGGGGGGGFGGGGGGGGGGGGGGGFFGGFGFGFEFFFFFFAAFFFGADFDEFFF*>CCDFFFFFFFFFFGGEEEE=A;B2AB>DFFFFFF695;<A987=38@<=E<C>CEACFF4C<@@DDD:;CC<D@B?(
@M70528:330:000000000-K6D4P:1:1102:23333:1748 2:N:0:GCCATATAAC+ACACAATATC
TAAAACAGGGTCCCCTCCCCCTCTAGGGTCAAAAAAAGAGGTATTTAAGTTTCGGTCAGTTAAAAGTATTGTGATAGCTCCCGCTAACACTGGCAAAGATAAAAGAAGAAGAATGGCTGTTAAAATAACTGATCAGACAAATAGTCTAATTTTTTCTGCTGAAAGGTTTTTTGCTTTAAGATTAATAATTGTAGTAATAAAATTTAAGGCACCTAAAATTGAAGAAATCCCTGCAAGGTGTAAAGAAAAAATTGTTAAGTCTACTGAAGGTCCTGAATGATAAAACGTTGATAAAGGTGGA
+
@ABCCGGGGGGGGGGGGGGGGGGGGGGGGGGGGGGGGGGGGGGGGGGGGGFGGGGGGGGGGGGGGGGGGGGGGGGGGGGGGGGGDGGGGGGGDFGGGGGGGGGGGGGGGGGGGGGGGGGGGGGGGGGGGCGGFGGGFGGFGGGGGGGGGFDGGGGGGGGGGGEEFGFGGGGGDGGGFGGGGGGGGGGGGGGGGGGGAGCGFFFFFFFFFFFFFGFDFFC@EFCEFF@EFF:6A>DFBFFGE@74AEBFFDFFFFFF58BC?FCFG87@;EFE77).CF<<?7<CE@038(*1:<>47;>:(
@M70528:330:000000000-K6D4P:1:1102:20599:1776 2:N:0:GCCATATAAC+ACACAATATC
TAAAACAGGGTCCCCTCCCCCTCTAGGGTCAAAAAAAGAGGTATTTAAGTTTCGGTCAGTTAAAAGTATTGTGATAGCTCCCGCTAACACTGGCAAAGATAAAAGAAGAAGAATGGCTGTTAAAATAACTGATCAGACAAATAGTCTAATTTTTTCTGCTGAAAGGTTTTTTGCTTTAAGATTAATAATTGTAGTAATAAAATTTAAGGCACCTAAAATTGAAGAAATCCCTGCAAGGTGTAAAGAAAAAATTGTTAAGTCTACTGAAGGTCCTGAATGATAAAACGTTGATAAAGGTGGA
+
CCCCCGGGGGGGGGGGGGGGGGGGFGGGGGGGGGGGGGGGGGGGGGGGGGGGGGGFGGGGGGGGGGGGGGGGGGGGGGGGGGGGGGGGGGGGGGGGGGGGGGGGGGGGGGGGGGGGGGG@GGGGGGGGGGGGGGGGGGGGFGGGGGGGGGFGGGGGGGGGGGGGGGFDGGGGGGGGFGGGGGGGGGGGGGGGGCGFEFFGFGFFFFFFFFFAFCFFFGGFGFFEFEDFF)>4A9=F>DAFFFCAEFB=FB>BEFCF9=BE)3<AEECEF85>/>AF>;?7C3CC;@6;=@5;CCEFF@>:(
@M70528:330:000000000-K6D4P:1:1102:11622:1800 2:N:0:GCCATATAAC+ACACAATATC
TAAAACAGGGTCCCCTCCCCCTCTAGGGTCAAAAAAAGAGGTATTTAAGTTTCGGTCAGTTAAAAGTATTGTGATAGCTCCCGCTAACACTGGCAAAGATAAAAGAAGAAGAATGGCTGTTAAAATAACTGATCAGACAAATAGTCTAATTTTTTCTGCTGAAAGGTTTTTTGCTTTAAGATTAATAATTGTAGTAATAAAATTTAAGGCACCTAAAATTGAAGAAATCCCTGCAAGGTGTAAAGAAAAAATTGTTAAGTCTACTTAAGGTCCTGAATGATAAAACGTTGATAAAGGTGGA
+
BCCCCGGGGGGGGGGGGFGGGGGGGGGGGGGGGGGGGGGGGGGGGGGGGGGGGGGGGGGGGGGGGGGGGGGGGGGGGGGDEGGGGGGGGGGGGGGFCFGGGGGGGGGGGGGGGGGGGGGGGGGGGGGGGGGGGGGGGGGGGGGGGGGGGGFGGGGGGGGGCFDGGGGGGGGGGFFGFFECFGFFGFFFGGGGFC@EFF?F=BFBFFFFF5CCFGFGFCF:CFFFFECEFF)*;>B8>:>D;=EFEE=(60::>FCF<:=@EA<+3)/;?)1>3AEEGGFEFE?E<<91:@3+:6))+/36(
@M70528:330:000000000-K6D4P:1:1102:16166:1806 2:N:0:GCCATATAAC+ACACAATATC
TAAAACAGGGTCCCCTCCCCCTCTAGGGTCAAAAAAAGAGGTATTTAAGTTTCGGTCAGTTAAAAGTATTGTGATAGCTCCCGCTAACACTGGCAAAGATAAAAGAAGAAGAATGGCTGTTAAAATAACTGATCAGACAAATAGTCTAATTTTTTCTGCTGAAAGGTTTTTTGCTTTAAGATTAATAATTGTAGTAATAAAATTTAAGGCACCTAAAATTGAAGAAATCCCTGCAAGGTGTAAAGAAAAAATTGTTAAGTCTACTGAAGGTCCTGAATGATAAAACGTTGATAAAGGTGGA
+
CCCCCGGGGGGGGGGGGGGGGGGGGGGGGGGGGGGGGGGGGGGGGGGGGGGGGGGGGGGGGFGGGGGGGGGGGGGGGGGGGGGGGGGGGGGGGDGGGGGFFFGGGGGGGGGGGCFFFGGGGGGGGGFGGGFGCFDFGGGGGGGGGGGGGGFFGGGGCFGCFGGGGGGGGGDGCFFFD9EGGGFGFCFGGGGGGGGG7DC7AFFFFC?9AAAC9CFFFGGFFFA;FECE9B=AFBBA<;DF6E?AAEF:FD2(01>C*=+//;CFG3)7=1/)///;CCEAE?96>E9=(8C+;6>);74<(
@M70528:330:000000000-K6D4P:1:1102:19949:1813 2:N:0:GCCATATAAC+ACACAATATC
TAAAACAGGGTCCCCTCCCCCTCTAGGGTCAAAAAAAGAGGTATTTAAGTTTCGGTCAGTTAAAAGTATTGTGATAGCTCCCGCTAACACTGGCAAAGATAAAAGAAGAAGAATGGCTGTTAAAATAACTGATCAGACAAATAGTCTAATTTTTTCTGCTGAAAGGTTTTTTGCTTTAAGATTAATAATTGTAGTAATAAAATTTAAGGCACCTAAAATTGAAGAAATCCCTGCAAGGTGTAAAGAAAAAATTGTTAAGTCTACTGAAGGTCCTGAATGATAAAACGTTGATAAAGGTGGA
+
ACBCCGGGGGGGGGGGGGGGGGGGFGGGGGGGGGGGGGGGGGGGGGGGGGGGGGGFGGGGGGGGGGGGGGGGGGGGGGGFGGDEGGGGGGGGGCGDGGGGGFDFGGGGGGGGFGGGGFDFFGGGGGGGGGGFFGGGFGGGGGGGGEFGGGFGEGGGGGGGGFEFGGGGCGGGE8FGFDGFGGGGGGGDEGFFGGGG9FFFFEFFFFFFAFFAFFFF>9:=EFF5B5CCF@=A4BD>@CFF;3A9AE2>A99BECEF<8+93833>493<1=A3@3<CC?E??EF)/3@@(11@5>C@=01(
@M70528:330:000000000-K6D4P:1:1102:18782:1835 2:N:0:GCCATATAAC+ACACAATATC
TAAAACAGGGTCCCCTCCCCCTCTAGGGTCAAAAAAAGAGGTATTTAAGTTTCGGTCAGTTAAAAGTATTGTGATAGCTCCCGCTAACACTGGCAAAGATAAAAGAAGAAGAATGGCTGTTAAAATAACTGATCAGACAAATAGTCTAATTTTTTCTGCTGAAAGGTTTTTTGCTTTAAGATTAATAATTGTAGTAATAAAATTTAAGGCACCTAAAATTGAAGAAATCCCTGCAAGGTGTAAAGAAAAAATTGTTAAGTCTACTGAAGGTCCTGAATGATAAAACGTTGATAAAGGTGGA
+
CCCCCGGGGGCAFGGGEGGGEGE<FFFGCFCFDDFGGGGGGGGGFGGGGGCGGGGEGGGEFGGGGGGGGGGGGGGGGGGCFEGGGGGGGGGGGGGGGGGGGGGGGGGFGGGGGGGGGGGGGGGGGGGGGGGGGGGGGGGGGGGGGGGGGFFGGGGGGGGGGGGGGGGGGGGGGGGGFFGGGAFGGGGGGGGGGGGGAGF@ADFFFFFFFFFFFGFGFFEEEFEEFEFFF@=6AFD4:;>:>=EAEFF@F(555BCF<::CEFEFC@<<@1@F.;AFFF?<3?)7;<9=;?DCCC9EF@2:(
@M70528:330:000000000-K6D4P:1:1102:13971:1835 2:N:0:GCCATATAAC+ACACAATATC
TAAAACAGGGTCCCCTCCCCCTCTAGGGTCAAAAAAAGAGGTATTTAAGTTTCGGTCAGTTAAAAGTATTGTGATAGCTCCCGCTAACACTGGCAAAGATAAAAGAAGAAGAATGGCTGTTAAAATAACTGATCAGACAAATAGTCTAATTTTTTCTGCTGAAAGGTTTTTTGCTTTAAGATTAATAATTGTAGTAATAAAATTTAAGGCACCTAAAATTGAAGACATCCCTGCAAGGTGTAAAGAAAAAATTGTTAAGTCTACTGAAGGTCCTGAATGATAAAACGTTGATAAAGGTGGA
+
CCCCCGGGGGGGGGGGGGGGGGGGGGGGGGGGGGGGGGGGGGGGGGGGGGGGGGGGGGGGGGGGGGGGGGGGGGGGGGGGGGGGGGGGGGGGGGGGGGGGGGGGGGGGGGFEGGGGFGGGGGGGFGGGGGGGGGGGCGGGGGGGGGGGGGFGGGGGGGGGGGGB9DGGFGGGGFFGFFFADGFFFFGGGGGGGGGCAFFGFC7:FAFF?FFFFC?CCGGEGC@EF)=EA@FFFFBFFCDC:=EA?E@(;5>B:C<F4BBE<C<FA))73;;<<AA32:?@EFF)9)6=@(/::<E<7<06(
@M70528:330:000000000-K6D4P:1:1102:7621:1838 2:N:0:GCCATATAAC+ACACAATATC
TAAAACAGGGTCCCCTCCCCCTCTAGGGTCAAAAAAAGAGGTATTTAAGTTTCGGTCAGTTAAAAGTATTGTGATAGCTCCCGCTAACACTGGCAAAGATAAAAGAAGAAGAATGGCTGTTAAAATAACTGATCAGACAAATAGTCTAATTTTTTCTGCTGAAAGGTTTTTTGCTTTAAGATTAATAATTGTAGTAATAAAATTTAAGGCACCTAAAATTGAAGAAATCCCTGCAAGGTGTAAAGAAAAAATTGTTAAGTCTACTGAAGGTCCTGAATGATAAAACGTTGATAAAGGTGGG
+
CCCCCGGGGGGGGGGGGGGGGGGGGGGGGGGGGGGGGGCGGGGGGGGGGGGGGGGGGGGFGGGGGGGGGGGGGGGGGGGGGGGGGGGFGCGGGGFGFGGGGGGGGFGGGGGGGGGGGGGFGGGGGGGGGGGGGGGGGGGGGGGGGGGGGGFGGGEGGGGGGGGGGGGGGGGGGCFGFGDFGGGGGGGGGGGEFGFFFGFGFGFFFFFFFFFFFGFGCFF@CF:ACCDEFBFFF9BF=CDE>ECFEC@@FB@D2BEF5==@5A<AE<?7=15)/7;E97?EFFE<CE:3((:::)96+7:B(
@M70528:330:000000000-K6D4P:1:1102:13436:1841 2:N:0:GCCATATAAC+ACACAATATC
TAAAACAGGGTCCCCTCCCCCTCTAGGGTCAAAAAAAGAGGTATTTAAGTTTCGGTCAGTTAAAAGTATTGTGATAGCTCCCGCTAACACTGGCAAAGATAAAAGAAGAAGAATGGCTGTTAAAATAACTGATCAGACAAATAGTCTAATTTTTTCTGCTGAAAGGTTTTTTGCTTTAAGATTAATAATTGTAGTAATAAAATTTAAGGCACCTAAAATTGAAGAAATCCCTGCAAGGTGTAAAGAAAAAATTGTTAAGTCTACTGAAGGTCCTGAATGATAAAACGTTGATAAAGGTGGA
+
CCCCCGGGGGGGGGGGGGGGGGGGGGGGGGGGGGGGGGGGGGGGGGGGGGGGGGGGGGGGGGGGGGGGGGGGFGFGGGGGGGEDGGGGGGGGGGGGGGGGGGGFGGGGGGGGGGFGFFGFGGGGGGGGFGGGGGGGGGGGGGFGAEGGGGFGGG+E;EEGCF8FADFGGGGGCGGFFGGGGGGGGGGGGGFGGFGGCFFGCEFFFFFAAAFA>GFGFEFFFFFFFFFE+)66/5>9>FGF=EFF**5(?@@2>6>F<=8@C7?FF@3=<8;<;98CFGFFFFE<<@9@DFGGG<9)><(3(
@M70528:330:000000000-K6D4P:1:1102:16018:1854 2:N:0:GCCATATAAC+ACACAATATC
TAAAACAGGGTCCCCTCCCCCTCTAGGGTCAAAAAAAGAGGTATTTAAGTTTCGGTCAGTTAAAAGTATTGTGATAGCTCCCGCTAACACTGGCAAAGATAAAAGAAGAAGAATGGCTGTTAAAATAACTGATCAGACAAATAGTCTAATTTTTTCTGCTGAAAGGTTTTTTGCTTTAAGATTAATAATTGTAGTAATAAAATTTAAGGCACCTAAAATTGAAGAAATCCCTGCAAGGTGTAAAGAAAAAATTGTTAAGTCTACTGAAGGTCCTGAATGATAAAACGTTGATAAAGGTGGA
+
CCCCCGGGGGGGGGGGGGGGGGGGGGGGGGGGGGGGGGGGGGGGGGGGGGFGGGGGGGGGGGGGGGGGGGGGGFGGGGGGGGDDDGGGGGGGGFGGGDGGGGGGGGGGGGGGGGDDGGGGGGGGGGGGGGGGGGGGGGGGGGFFCGFGGGFGGGDCFGGCCGGGFFCGGGFEEFGCDFFGGGGGGGEGGGFGGGGGFFFCCFCEFFFF6:C9F*;CAFGBFFF;A=@9B)>AF@=FBGGGBFF9CEFDFFB(6CEFECBE<AC;A)7;3=6)/7AEC7C)...))).63(2+2<74>74:(
@M70528:330:000000000-K6D4P:1:1102:17757:1862 2:N:0:GCCATATAAC+ACACAATATC
TAAAACAGGGTCCCCTCCCCCTCTAGGGTCAAAAAAAGAGGTATTTAAGTTTCGGTCAGTTAAAAGTATTGTGATAGCTCCCGCTAACACTGGCAAAGATAAAAGAAGAAGAATGGCTGTTAAAATAACTGATCAGACAAATAGTCTAATTTTTTCTGCTGAAAGGTTTTTTGCTTTAAGATTAATAATTGTAGTAATAAAATTTAAGGCACCTAAAATTGAAGAAATCCCTGCAAGGTGTAAAGAAAAAATTGTTAAGTCTACTGAAGGTCCTGAATGATAAAACGTTGATAAATGTGGA
+
CCCCCGGGGGGGGGGGGGGGGGGGGGGGGGGGGGGGGGGGGGGGGGGGGGFFGGGGGGGGGGGGGGGGGGGGGGGGGGGGGGGGGGCFGGGGGGGGGGGGGGGGGGGGGGGGGGGGGGGGGGGGGGGGGGGFFGGGGGGGGGGGGGGGGGFGGGGGGGGGGGGF9DFGGGGGEGCDFFFGFEEFGGGGGGGGGGGGFGFCCEFEFFF566?AFFFGAFCCCFCBFFBFF2);A=:8>8>?>E794;BDF(9@3A8FCAFC3A?AF@?37(5474A323)/.7?)989@;2F+19>3?9?<)
@M70528:330:000000000-K6D4P:1:1102:21079:1864 2:N:0:GCCATATAAC+ACACAATATC
TAAAACAGGGTCCCCTCCCCCTCTAGGGTCAAAAAAAGAGGTATTTAAGTTTCGGTCAGTTAAAAGTATTGTGATAGCTCCCGCTAACACTGGCAAAGATAAAAGAAGAAGAATGGCTGTTAAAATAACTGATCAGACAAATAGTCTAATTTTTTCTGCTGAAAGGTTTTTTGCTTTAAGATTAATAATTGTAGTAATAAAATTTAAGGCACCTAAAATTGAAGAAATCCCTGCAAGGTGTAAAGAAAAAATTGTTAAGTCTACTGAAGGTCCTGAATGATAAAACGTTGATAAAGGTGGG
+
CCCCCGGGGGGGGGGGGGGGGGGGGGGGGGGGGGGGGGGGGGGGGGGGGGGGGGGFGGGGGGGGGGGGGGGGGGGGGGGFFGGGGGGGGGGGGGGGGGGGGGGGGGGGGGGGGGGGGGGGGGGGGFGGEFCFFGFFFGGGGGGGGGGGGGFGGGGGGGGGGGGGGGGGAFGDDGGGFGGGGGGGFGGFGGGGGGGG?:=FC@FEFFFFFFFFFGFGFFG@FFEB8@CEFFFFFDFF>:>D:=EAECBDFFBF=CFFEFFEFFC+><7@E1@E;E<EC@336C<;4<63;?F>F?94@42?(
@M70528:330:000000000-K6D4P:1:1102:15848:1875 2:N:0:GCCATATAAC+ACACAATATC
TAAAACAGGGTCCCCTCCCCCTCTAGGGTCAAAAAAAGAGGTATTTAAGTTTCGGTCAGTTAAAAGTATTGTGATAGCTCCCGCTAACACTGGCAAAGATAAAAGAAGAAGAATGGCTGTTAAAATAACTGATCAGACAAATAGTCTAATTTTTTCTGCTGAAAGGTTTTTTGCTTTAAGATTAATAATTGTAGTAATAAAATTTAAGGCACCTAAAATTGAAGAAATCCCTGCAAGGTGTAAAGAAAAAATTGTTAAGTCTACTGAAGGTCCTGAATGATAAAACGTTGATAAAGGTGGA
+
CCCCCGGGGGGGGGGGGGGGGGGGGGGGGGGGGGGGGDGGFGGGGGGGGGGGGGGFGGGGGGGGGGGGGGGGGGGGGGGGGGGGGGGGGGGGGFGGGGGGGGGGGGGGGGGGGGFGGGGGGGGGGGGGGFGGGGGGGGGFGGGGGGFGGGFGFG6FGGGGGGGGGCFCFFGGEFDGFFG8FGGGGGGGGGGGGGGGFGFDCECEFFFFFFFFFFFFFFCE7F@@FBFFF2BAFBBFBGGGBFF=*>:(?=@@@F7F?F8C?CEA@8)/);@4);<42:<37<?<;@0/:1*;:<7;743:(
@M70528:330:000000000-K6D4P:1:1102:16239:1887 2:N:0:GCCATATAAC+ACACAATATC
TAAAACAGGGTCCCCTGTCTCTTCTACACATCTGACGCTGCCGACGAGATATTGTGTGTGTAGATCTCGGTGGGCGCCGTATCATTAAAAAAAAAAAACAAAATTAGGATATTACTGGCTCCACGATAATTCAAGATTAACGTAAACATCACTTATGCTACAAATTCCCATCATCTCCTACATATTAACACCTGCACTTTCACAGATATATGTGTGTAGTACTGTGACCACGTAGACTCCCCGTTTCTGTCTCTTCTATCCAACACGCAGTCATCTCGTATGTGGCTGAGAGTTCTCATCC
+
CCCCCGGGGGGFFGGGGGGGGGG,FFFGGGGGGGGFFFGGGGGGGGEGGGGGGGGGCFEAC<FDEFGEFF@FG+<F@@>7,:??,E<AFC=BE8@>468,4,,6,:,,,:,,,85,,4+,,+,8+++8+,:3,,,@,,,3++0333,8;D+,,3@=,,273,2,,+,7,4,,4,,3+,,,,,,,,,5+2,,40,7**,*,*,+*+1+4+1++++1*)4,*,+**+)))1)().(/)/+55((,)/.))1).))1)+)*14(*)0*(-(,-(())))*0(-((-))((((,0**)))+..4.
@M70528:330:000000000-K6D4P:1:1102:19571:1894 2:N:0:GCCATATAAC+ACACAATATC
TAAAACAGGGTCCCCTCCCCCTCTAGGGTCAAAAAAAGAGGTATTTAAGTTTCGGTCAGTTAAAAGTATTGTGATAGCTCCCGCTAACACTGGCAAAGATAAAAGAAGAAGAATGGCTGTTAAAATAACTGATCAGACAAATAGTCTAATTTTTTCTGCTGAAAGGTTTTTTGCTTTAAGATTAATAATTGTAGTAATAAAATTTAAGGCACCTAAAATTGAAGAAATCCCTGCAAGGTGTAAAGAAAAAATTGTTAAGTCTACTGAAGGTCCTGAATGATAAAACGTTGATAAAGGTGGA
+
CCCCCGGGGGGGGGGGGGGGGGGGGGGGGGGGGGGGGGGGGGGGGGGGGGGGGGGFEGGGGGGGGGGGGGGGGGGGGGGGGFGGGGGGGGGGGGGGGGGGGGGGGGGGGGGGGGGGGGGGGGGGGGGGGGGGFGGGGGGGGGGGGGGGGGFGGGGGGGGGGGGGGGGFGGGGGGGGFGFGGGGGFGGGGGGGGFGGAGFGE;AECFFFFFFF>DFGAGGEGF56FEFCF24AFFF;>DEGEFFC4C3>F=>DFFFF>B@@3ACF?@?;<1=FFF8C;;CFFEEFEE>@;;::7<CCGEFF(
@M70528:330:000000000-K6D4P:1:1102:7706:1895 2:N:0:GCCATATAAC+ACACAATATC
TAAAACAGGGTCCCCTCCCCCTCTAGGGTCAAAAAAAGAGGTATTTAAGTTTCGGTCAGTTAAAAGTATTGTGATAGCTCCCGCTAACACTGGCAAAGATAAAAGAAGAAGAATGGCTGTTAAAATAACTGATCAGACAAATAGTCTAATTTTTTCTGCTGAAAGGTTTTTTGCTTTAAGATTAATAATTGTAGTAATAAAATTTAAGGCACCTAAAATTGAAGAAATCCCTGCAAGGTGTAAAGAAAAAATTGTTAAGTCTACTGAAGGTCCTGAATGATAATACGTTGATAAAGGTGGG
+
CCCCCGGGGGGGGGGGGEFGFGGFCGGGGGGGGGFGGGGGGGGGGGGGGGGGGGGGGGGGGGGGGGGGGGGGGGGGGGFGGGGGDGGCEEEGGFCGEFGGFFGGGFGGGGGGCGGFGGGEFGGGGGGGGGGGGGGGGGGGGGGGGGGF8CFGFFGGGGGGGGGGGCEGGGGGGGGGFGFGGGGEEGGGGGGGGGGGFGFGA7?CFFFFFFFA>CFGFCA),=8AF@CCF)>AA)7@>FEGBECAECB7A29@;8E@CFFC?A?@FE./74@<)7=E*:C35)?)9?:=8(2:@C9>7@EB(
@M70528:330:000000000-K6D4P:1:1102:22947:1903 2:N:0:GCCATATAAC+ACACAATATC
TAAAACAGGGTCCCCTCCCCCTCTAGGGTCAAAAAAAGAGGTATTTAAGTTTCGGTCAGTTAAAAGTATTGTGATAGCTCCCGCTAACACTGGCAAAGATAAAAGAAGAAGAATGGCTGTTAAAATAACTGATCAGACAAATAGTCTAATTTTTTCTGCTGAAAGGTTTTTTGCTTTAAGATTAATAATTGTAGTAATAAAATTTAAGGCACCTAAAATTGAAGAAATCCCTGCAAGGTGTAAAGAAAAAATTGTTAAGTCTACTGAAGGTCCTGAATGATAAAACGTTGATAAAGGTGGA
+
CCCCCGGGGGGGGGGGGGGGGGGGGGGGGGGGGGGGGGGGGGGGGGGGGGGGGGGGGGGGGGGGGGGGGGGGGGGGGGGGGGGGGGGGGGGGGGGGGGGGGGGGGGGGGGGGGGGGGGGGGGGF;FGGGFGGGGFF=FGGGGGGGGGGGGFGGGEFFGGGGGGGGGGGGGGGGGGGFGFDGGDFGGGGGGGGF,CEAGFFCEAEFFFFFAFA5>AFC;EE,43:<85CF;36A55;>>D89>EFEF=0;5@B2=CA<=+97=C8C)9AE;@;E@E9CFC<?EFFFEB;D<*+29179=2:(
@M70528:330:000000000-K6D4P:1:1102:23067:1905 2:N:0:GCCATATAAC+ACACAATATC
TAAAACAGGGTCCCCTCCCCCTCTAGGGTCAAAAAAAGAGGTATTTAAGTTTCGGTCAGTTAAAAGTATTGTGATAGCTCCCGCTAACACTGGCAAAGATAAAAGAAGAAGAATGGCTGTTAAAATAACTGATCAGACAAATAGTCTAATTTTTTCTGCTGAAAGGTTTTTTGCTTTAAGATTAATAATTGTAGTAATAAAATTTAAGGCACCTAAAATTGAAGAAATCCCTGCAAGGTGTAAAGAAAAAATTGTTAAGTCTACTGAAGGTCTTGAATGATAAAACGTTGATAAAGGTGGA
+
CCCCCGGGGGGGGGGGGGGGGGGGGGGGGGGGGGGGGGGGGGGGGGGGGGGGGGGGGGGGGGGGGGGGGGGGGGGGGGGGGGGGGGGGGGGGGGGGGGGGGGGGGGGGGGGGGGGGGGGFFGGGGGGGFGGGGGGGGGGGCGGFFGGGGGBGGGGFAGGGGGGGGGDFGGGGGGFGFGGGGGGGGGGFGGGGGGGGFGFFEFFFFFFFF*AFFGFGFFFCCF85==@E=B94?BDA@GFGEEF>AC::FDB@BFEFFFA<58C=@<<<E14A)9<C<@?AC??E7<6(:;8;D?;CGEFB(
@M70528:330:000000000-K6D4P:1:1102:14126:1923 2:N:0:GCCATATAAC+ACACAATATC
TAAAACAGGGCTCCCTGTCTCTTATACACATCTGACGCTGCCGACGAGATATTGTGTGTGTAGATCTCGGTGGGCGCCGTATCATTAAAAAAAAAAAAAACGAATAAGTTTTACAATTCTAAACGTTATTACGACAAAACAGAAATAGAAAACTCCATATGAGGCCAACATGAGAGATCCTCAATTAAGCGTAAGCAACACACACTGTATGTGGAAACGGTCTTAAAATCTCACACGCACACACCAGACGTGTACTGTTGATAAGTGGTGGTAGCGTAATGTCGACAGTAGTTAATCTGAT
+
CCCCCGGGGGGGGGFGGGGCEFG<FGGGGGGGGGGGEGGGGGGGGEGGGFFGGGGGGGF8CCFFF<E<FGGGG+,@:F@>,,9C<E,CF9FCFGGD=F::+++6,3,,7,5,,88,C,+,,,,3+,,88,3,3+8++>,,3,+33,,,7,+,,,,3,32,,,,,*3,64*6,,,25*,,4,,,,,,,+4?******+,)*/*.())*+3++1+*****2(2)/9+/).1,)194))(*2218()((((0((((.-*-*1))*5*+).))((,)))(**-()-.((((,))00:)))+))).
@M70528:330:000000000-K6D4P:1:1102:10976:1970 2:N:0:GCCATATAAC+ACACAATATC
TAAAACAGGGTCCCCTCCCCCTCTAGGGTCAAAAAAAGAGGTATTTAAGTTTCGGTCAGTTAAAAGTATTGTGATAGCTCCCGCTAACACTGGCAAAGATAAAAGAAGAAGAATGGCTGTTAAAATAACTGATCAGACAAATAGTCTAATTTTTTCTGCTGAAAGGTTTTTTGCTTTAAGATTAATAATTGTAGTAATAAAATTTAAGGCACCTAAAATTGAAGAAATCCCTGCAAGGTGTAAAGAAAAAATTGTTAAGTCTACTGAAGGTCATGAATGATAAAACGTTGATAAAGGTGGA
+
CCCCCGGGGGGGGGGGGGGGGGGGGGGGGGGGGGGGGGGGGGGGGGGGGGGGGGGGGGGGGGGGGGGGGGGGGGGGGEGGGGGGGGGGGGGGGGGGGGGGGGGGGGGGGGGGGGGGGGG@FGGGGGGGGGGGCGGGGGGGGGGGGFFGGGFGGFEFEGCCFFGGGGEGFGGGGGGGFGGGGGGGGGGGGFGGGGGGFGFGC@CFFFFFFFFFFDA9FA;=CCCBFBDFF:349BBF>@DFFFFAEFFFF9>=EF?FC1+*6+9:+7CEEEEA)9?<::?357?);=:@;?9:CCCCCE7?(
@M70528:330:000000000-K6D4P:1:1102:10507:1970 2:N:0:GCCATATAAC+ACACAATATC
TAAAACAGGGTCCCCTCCCCCTCTAGGGTCAAAAAAAGAGGTATTTAAGTTTCGGTCAGTTAAAAGTATTGTGATAGCTCCCGCTAACACTGGCAAAGATAAAAGAAGAAGAATGGCTGTTAAAATAACTGATCAGACAAATAGTCTAATTTTTTCTGCTGAAAGGTTTTTTGCTTTAAGATTAATAATTGTAGTAATAAAATTTAAGGCACCTAAAATTGAAGAAATCCCTGCAAGGTGTAAAGAAAAAATTGTTAAGTCTACTGAAGGTCCTGAATGATAAAACGTTGATAAAGGTGGA
+
CCCCCGGGGGGGGGGGGGGGGGGGGGGGGGGGGGGGGGGGGGGGGGGGGGGGGGGGGGGGGGGGGGGGGGGGGGGGGGGGGGGGGGGCGFGGGGGGGGGGGGGGGGGFGGGGFGGGGGGCFGGGGGGGGGGGDGGGGGGGGGGGGGGGGGFGGFG:FGFGGGGGGGCFFGGGGGGGFGGGGGGGGGGGCCFGGGGGFGFFFGFFAAFFFFACFDCCAG7CGFFFFEBC9>4*ADFFB5<:>EEFEFFDFFBF:6@C78ACFA<AC@C<EE;</>;4;:<ECC?4C<@18?F7@39E74?:(
@M70528:330:000000000-K6D4P:1:1102:19111:2001 2:N:0:GCCATATAAC+ACACAATATC
TAAAACAGGGTCCCTGTCTCTTATACACATCTGACGCTGCCGACGAGATATTGTGTGTGTAGATCTCGGTGGTCGCCGCATCATTAAAAAACTAAAAAATATCTATGCCTTTCACCGCTACTTGTCACATTCCGCCTACCTCAAGTGTATTCAAGCTTATCAGTATCAACAGCACTACGCTATTTACTCACCCTTCTTCCCCCACTTACTTAATAATCCTCCCACTCACCCTTTAACCCACATAACACCGTATCACTCTTTAATCCTCAGTATTACCCAGCCTTCTGGCACGCATTTCCCC
+
CCCCCGGGGGGEFFEGFFGGAFGFCC@FEEGFGGGGGG@@FFDFEGC@@FFCF<E<EFGGFFFGF9<@F6@@@,68,@++,@?EF9<666+@,9<B,,>B:,9@F9,C,:E9<BFC7FD+@,?CEEBBE<EC,8==++8>=,0,36,7,6?>:C8D?,3@FG,@:FFFD,,,8DDE*@1+4++8=,>75,510**;5@+,),389*+=A:B48+=++,=6,*(0)(0(/590))*+1,4=67;+)()/).((/))+);0))3.+1)7.)(1)7.-.:*)((,..).)).(0*)(,(3)-)(
@M70528:330:000000000-K6D4P:1:1102:22275:2004 2:N:0:GCCATATAAC+ACACAATATC
TAAAACAGGGTCCCCTCCCCCTCTAGGGTCAAAAAAAGAGGTATTTAAGTTTCGGTCAGTTAAAAGTATTGTGATAGCTCCCGCTAACACTGGCAAAGATAAAAGAAGAAGAATGGCTGTTAAAATAACTGATCAGACAAATAGTCTAATTTTTTCTGCTGAAAGGTTTTTTGCTTTAAGATTAATAATTGTAGTAATAAAATTTAAGGCACCTAAAATTGAAGAAATCCCTGCAAGGTGTAAAGAAAAAATTGTTAAGTCTACTGAAGGTCCTGAATGATAAAACGTTGATAAAGGTGGA
+
CCCCCGGGGGGFECFGEEEGGGGGFGGGGGGCFGGGGGFGGGGGGGGFDGFFFGGEEFGGGGGGGGFGGGGGGGGGFFGGGGGGGEGFFGFFF8FEFGFGGGFFGGGGGGGGGGGGGFGEFGGFGGGGFFGGGFFFCGGGFCFGA9;FGGFFD?EGGGFGGFFFGGGFGGDEC@FGFGFGGGGF;@ECEFGC<DEF7ACE=EFECAFFA5:AFCAFAGGEG6=AFFCEFFEFF):4:4561>79:87=AB@DEF<F<BFCE65+>;53;@@E)7;30:633?C)736;1(*+3976C<?<(
@M70528:330:000000000-K6D4P:1:1102:10476:2005 2:N:0:GCCATATAAC+ACACAATATC
TAAAACAGGGTCCCCTGTCTCTTATACACATCTGACGCTGCCGACGAGATCTTGTGTGTGTAGATCTTGGTGCGCGTTGTATCCAGGAAAACAACACAATATCTACGAATTTCACCGCTACACTTGTAATTCCACTCACCTCTACCGAAATCTAGCCCTACCGTCTCAAACGCAGTTCCCCATTTTAGCCCAGGGCTTTCACATCTGACTTAGCGAACCGCCTACTCACACTTTACTCCCATCAACTCCGAACAACTCTCGCTCCCGTCGTCTTCCCCCCGTCACTCACCCCACGCTATAC
+
<CC<CGGGGGF-6,CFCC,,CFDFG<EF8C6E-CCE@7F;FAF@F746FB,;C<,CFFGFC,,,,,9,CE<,,+@+88+4,,,<,,,,,,,9,,,,4:D,FFGGGEDF,=F9FG,B++=CCEG<,95C@<EFA9F=8,EEF8=,A@+64+*,7CEF8DF88,+@ECFC,396E+@EFDG,,,,3,,3+;,,4047*9D*@=CA<AF=:C9+B6C4D):=956@2A<@.9)/58)9+)+AC@3(*.(1/)3(01)(.,0*)-7,<*,(.((-((()-**((-(((-.)(((111(70*((.)
@M70528:330:000000000-K6D4P:1:1102:15013:2020 2:N:0:GCCATATAAC+ACACAATATC
TAAAACAGGGGCTCCCTGTCTCTTATACACATCTGACGCTGCCGACGAGATATTGTGTGTGTAGATCTCGGTGGTCGCCGTATCATTAAAAAAAAAAAAAAACAGAAGAATAAAATGGCGCCGACCTAGCGACATACATAAGGTGGCACCTGTACTGTTTACAATCCTACTTAACTATGTATTGAACAGTATCTCACCACTCACGTACAAACCACTACATCATTCGAACACAACTCGTCTCATATAGAACACACCTCGTTGTAGACTGTACTAATCTCTTAGCATGTGACTCTATGTGACT
+
CCCCCGGGGGGGFFGGGGGGGGGGGGGGGGGGGGGGGGGGGGGG+CFGGGG<<EGFFFGGGCFC<,6@<FF,@F:CCCGF+:4:AFF9CFGFGGFGDE@7=++,,,,36,,,,,,,,,++++++3++33,++**@,3,3,5,*,,*,,,**,,,,,,,,,,,,,,*2,5,,,,,,11,44,,,3,,6+42+++++3+**2(*;1)2))2+*))*)*)+3)+*).1))()(().(,*(***(.)*)6)-/)((()-)())((.)*+-.)-))))).)*2).))6.)-)))-*02)))+-)))
@M70528:330:000000000-K6D4P:1:1102:10337:2027 2:N:0:GCCATATAAC+ACACAATATC
TAAAACAGGGCTCCCTGTCTCTTATACACATCTGACGCTGCCGACGAGATATTGTGTGTGTAGATCTCGGTGGTCGCCGGATCATTAAAAAAAAAAAAATATCTATGCATTTCACCTCTTCTCCTATCCTTCCGACTCCCTATACCCTATTCTACCCACTAAATCTACACTGCCATTCAACTTTTCTGCCACATTCTTGCACACCTCACTTAACTAACACTCTCACCTCACTTTGCCCACACTCCACCCACCTCACCTTCACACCCTCCGTCCTCACACCTCTTACTCCGTCACACGACTC
+
CCCCCGGGGGFG-@FGGEE,CEFGGDGGGGGGFGGAFGGEGGGGGG:FF<,CFGFCGGFGD<<C9<FECFCFE@FB+,8++6+,5C,9,CA+:+4+++4,8@F9<,,8A,<4,:,,,32,,,,,,,,8:?,=3++66+,38,+,,,,3@,=>,@,@,,4,,3,7,57,,732,,,,1>,,,5,3,2,+,2,,42+++5+,89+54?A);C++++1+)53(+))/2),)0(,+1.)+)++*((/)/)((),(-,0(72*),)1)0;(4(,-,((())**.((.)))))-((*/*()(*((-(
@M70528:330:000000000-K6D4P:1:1102:23082:2044 2:N:0:GCCATATAAC+ACACAATATC
TAAAACAGGGTCCCCTCCCCCTCTAGGGTCAAAAAAAGAGGTATTTAAGTTTCGGTCAGTTAAAAGTATTGTGATAGCTCCCGCTAACACTGGCAAAGATAAAAGAAGAAGAATGGCTGTTAAAATAACTGATCAGACAAATAGTCTAATTTTTTCTGCTGAAAGGTTTTTTGCTTTAAGATTAATAATTGTAGTAATAAAATTTAAGGCACCTAAAATTGAAGAAATCCCTGCAAGGTGTAAAGAAAAAATTGTTAAGTCTACTGAAGGTCCTGAATGATAAAACGTTGATAAAGGTGGA
+
CCCCCGGGGGGFGDGGGGGGGGGGGGGGGGGGGGGGGGGGGGGGGGGGGGFFGGGEGGGGGGGGGGGGGGGGGGGGGGGGGGGGGGEFGGGGFGGGGGGGGGGGGGGGGGGGGGGGGGGGGGGGFGGGGGGGGGGGGGGGGEGGGGGGGGFGGGGGGGGG@A?FGGGGFGGCEGGGFGGGGGGGGAFDFGGGGG7C;ECFACCCFFFFF5AA5C?DFFGFFA10=@CCFEEAFFDF>DDD9>ACEC=BFB@=B=<@8==95+<@F@54435E34=C;@C8?C?<C<@@F;3+3?C9FEF?(
@M70528:330:000000000-K6D4P:1:1102:24197:2059 2:N:0:GCCATATAAC+ACACAATATC
TAAAACAGGGTCCCCTCCCCCTCTAGGGTCAAAAAAAGAGGTATTTAAGTTTCGGTCAGTTAAAAGTATTGTGATAGCTCCCGCTAACACTGGCAAAGATAAAAGAAGAAGAATGGCTGTTAAAATAACTGATCAGACAAATAGTCTAATTTTTTCTGCTGAAAGGTTTTTTGCTTTAAGATTAATAATTGTAGTAATAAAATTTAAGGCACCTAAAATTGAAGAAATCCCTGCAAGGTGTAAAGAAAAAATTGTTAAGTCTACTGAAGGTACTGAATGATAAAACGTTGATAAAGGTGGA
+
CCCCCGGGGGGGGFGGGGGGGGGGGGGGGGGGGGGGGGGGGGGGGGGGGEG9FGGGGGGGGGGGGGGGGGGGGFGGGGGGGGGGGGGFGGGGGGGGGGGGGGGCEFGGGGGGGDGGGGGFGGGDFGGGGGGGGGGGGGGEDGGGGGGGGGFGGGDCD;;=FFDFGGF9DGCEGGGFFG:9=FGGGGGGGGGGCFGGFC9ECDFFFFFFFFFFFCFFF9FEFC8=FFFEF6@AA):;>FFGBEEFFFFFFB5:3=<FCBB?C+.1<;3)7=@)177)0394735>4).632/+29)707:3(
@M70528:330:000000000-K6D4P:1:1102:21086:2060 2:N:0:GCCATATAAC+ACACAATATC
TAAAACAGGGTCCCCTCCCCCTCTAGGGTCAAAAAAAGAGGTATTTAAGTTTCGGTCAGTTAAAAGTATTGTGATAGCTCCCGCTAACACTGGCAAAGATAAAAGAAGAAGAATGGCTGTTAAAATAACTGATCAGACAAATAGTCTAATTTTTTCTGCTGAAAGGTTTTTTGCTTTAAGATTAATAATTGTAGTAATAAAATTTAAGGCACCTAAAATTGAAGAAATCCCTGCAAGGTGTAAAGAAAAAATTGTTAAGTCTACTGAAGGTCCTGAATGATAAAACGTTGATAAAGGTGGA
+
CCCCCGGGGGGGGGGGGGGGGGGGFGGGGGGGGGGGGGGGGGGGGGGGGGGGGGGFGGGGGGGGGGGGGGGGGGGGGGGGGGGGGGGGGGGGGGGGGGGGGGGGGGGGGGGFGGGGGGGGGGGGGGGGGGGGGGGGGGGGGGFGGGGGGGFGGGGGGGGGGGGGCFGGGGGGGGGGFGGDGGGGGGGGGGGGGCFFFGFGECAEFFFF5FFFFGFGCGGFGF@AF08CF=BFADFFE5D7>6<ACEF9?2>DEA?F?FAEF6CCG<E@E(647A<<>F535)9E78(/=097:6<E7706(
@M70528:330:000000000-K6D4P:1:1102:15856:2092 2:N:0:GCCATATAAC+ACACAATATC
TAAAACAGGGTCCCCTCCCCCTCTAGGGTCAAAAAAAGAGGTATTTAAGTTTCGGTCAGTTAAAAGTATTGTGATAGCTCCCGCTAACACTGGCAAAGATAAAAGAAGAAGAATGGCTGTTAAAATAACTGATCAGACAAATAGTCTAATTTTTTCTGCTGAAAGGTTTTTTGCTTTAAGATTAATAATTGTAGTAATAAAATTTAAGGCACCTAAAATTGAAGAAATCCCTGCAAGGTGTAAAGAAAAAATTGTTAAGTCTACTGAAGGTCCTGAATGATAAAACGTTGATAAAGGTGGA
+
CCCCCGGGGGGGGGGGGGGGGGGGGGGGGGGGGGGGGGGGGGGGGGGGGGGGGGGCGGGGGGGGGGGGGGGGGGGGGGGGGGGGGGGGGGGGG8FCGGGGGGGGGGGGGGGGDFGGGGGGGGGGGGGGGGGGDFGGGGGFDEFGFGGGGGFGGGDGGGGGGGFADDGFGGGDEFGGFGGGGGGGGGGGFFGGGGGGFGFFFFFBFFFAAFFFF5;CA@AECFC;F5CC6@E4A9=**D>E.:EFEFF(?29@BFF+7:BCEFC@C3)7<E@E347C;;<3)7).6;B(5;9;CECECE?0(
@M70528:330:000000000-K6D4P:1:1102:9613:2098 2:N:0:GCCATATAAC+ACACAATATC
TAAAACAGGGTCCCCTCCCCCTCTAGGGTCAAAAAAAGAGGTATTTAAGTTTCGGTCAGTTAAAAGTATTGTGATAGCTCCCGCTAACACTGGCAAAGATAAAAGAAGAAGAATGGCTGTTAAAATAACTGATCAGACAAATAGTCTAATTTTTTCTGCTGAAAGGTTTTTTGCTTTAAGATTAATAATTGTAGTAATAAAATTTAAGGCACCTAAAATTGAAGAAATCCCTGCAAGGTGTAAAGAAAAAATTGTTAAGTCTACTGAAGGTCCTGAATGATAAAACGTTGATAAAGGTGGA
+
CCCCCGGGGGGGGGFCBGDFFGDDGGGGAFGGGGGGDFFGGFGGGGGFGFFGCEEGEGGGGGGGGGEFGGGGGGGGFGGGFGGDGGGGGGGGGGFGFGGGGGFFCGGGGGGGGGFGGFGGFFGGFGGGGDGGFGGGFGGG+9+@EFGGDFFGGFEC9;DAFGGGFCEGGGGCGGGGFGGGGGFGGGGGGG:=FFGFFFFFFGFFFFFFAFFFF5;?AFFB7979F55A=>)AA>4AEFA:*1<66C=5A5>:219+814*7+9@@))/)649.746<:577??3>3>3((7+1111>/3:(
@M70528:330:000000000-K6D4P:1:1102:17683:2098 2:N:0:GCCATATAAC+ACACAATATC
TAAAACAGGGTCCCCTCCCCCTCTAGGGTCAAAAAAAGAGGTATTTAAGTTTCGGTCAGTTAAAAGTATTGTGATAGCTCCCGCTAACACTGGCAAAGATAAAAGAAGAAGAATGGCTGTTAAAATAACTGATCAGACAAATAGTCTAATTTTTTCTGCTGAAAGGTTTTTTGCTTTAAGATTAATAATTGTAGTAATAAAATTTAAGGCACCTAAAATTGAAGAAATCCCTGCAAGGTGTAAAGAAAAAATTGTTAAGTCTACTGAAGGTCCTGAATGATAAAACGTTGATAAAGGTGGA
+
CCCCCGGGGGGGGGGGGGGGGGGGGGGGEFFGGGGGGGGGGGGGGGGGGGGGGGGGGGGCFGEFAFGGGGGGGGGGFGGGFFGGGGGGGGGGGGGGGGGFGGGGGGGGGGGGGGGGGGGGFGGFFGGGGGGGGGGGGGGGGGGGFGGEGGFGGCCFGGFGGGGC,=DGGGGGGCFGBGFGGGGFGGGGGFGFDGGGFGFF7@CCFFFFFFFF5DFGF<A5FFE@CEFFF;BAFFFF=>FC9>EF44>2?2>@@FEFC=+9)A?A?).;3;@@83=36@?3<C5)67;83(*237>;A)4<(
@M70528:330:000000000-K6D4P:1:1102:8142:2110 2:N:0:GCCATATAAC+ACACAATATC
TAAAACAGGGTCCCCTCCCCCTCTAGGGTCAAAAAAAGAGGTATTTAAGTTTCGGTCAGTTAAAAGTATTGTGATAGCTCCCGCTAACACTGGCAACGATAAAAGAAGAAGAATGGCTGTTAAAATAACTGATCAGACAAATAGTCTAATTTTTTCTGCTGAAAGGTTTTTTGCTTTAAGATTAATAATTGTAGTAATAAAATTGAAGGCAACTAAAATTGAAGAAATAGCTGCAAGGTGTAAAGACAAAATTGTCAAGTCAATGGAAGGTCATGAAAGAAAAACCGTTGATAAAGGTGGT
+
@CCC,FFDGCGDFFF@FGGGGEGF<EDEGGGFECDCGGFFCAFFGFD9F<ECFFGF@GCF9EGG<EF<FCFFGCFEEFFC<DF+CFGF<<,AE,AF,8DGC>ABEF=<FAFCFG9FFFGFGFGGFGFFGGCA?,5@BDFGFGF8F,3CDF?>=9CFGF8=AF9?90>DDF7@E,,,?,E89>ED9EFCCDE;C:CC;FA=8B7=+1+095A*9?9**@;)<B7=FBBE+*148))/1*5><>?><=(.;5(078*+*+**/486+(7)((47)9??1+),((/((/3/6;F774647.54(
@M70528:330:000000000-K6D4P:1:1102:22394:2120 2:N:0:GCCATATAAC+ACACAATATC
TAAAACAGGGTCCCCTCCCCCTCTAGGGTCAAAAAAAGAGGTATTTAAGTTTCGGTCAGTTAAAAGTATTGTGATAGCTCCCGCTAACACTGGCAAAGATAAAAGAAGAAGAATGGCTGTTAAAATAACTGATCAGACAAATAGTCTAATTTTTTCTGCTGAAAGGTTTTTTGCTTTAAGATTAATAATTGTAGTAATAAAATTTAAGGCACCTAAAATTGAAGAAATCCCTGCAAGGTGTAAAGAAAAAATTGTTAAGTCTACTGAAGGTCCTGAATGATAAAACGTTGATAAAGGTGGA
+
CCCCCGGGGGGGGGGGGGGGGGGGGGGGGGGGGGGGGGGGGGGGGGGGGGGGGGGGGGGGGGGGGGGGGGGGGGGGGGGGGGGGGGGGGGGGGGGGGGGGGGGGGGGGGGGGGGGGGGGFGGGGGGGGGGGGGGGGGGGGGFGGGGGGGFFGGGGGGGGGGGGGGGGGGGGGGGGGFGGGGGGGGCFDGGDGGGGGFGFGFGF5FFFFFFFF>GFGFGGFCFAEFFDFF>BAADDA>DD:@>AAEFFBFFFFFACF*==@E=CAG3?EF@;E@A4<>@<@CE?6)43(5,22:<CEG77:(
@M70528:330:000000000-K6D4P:1:1102:8152:2125 2:N:0:GCCATATAAC+ACACAATATC
TAAAACAGGGTCCCCTCCCCCTCTAGGGTCAAAAAAAGAGGTATTTAAGTTTCGGTCAGTTAAAAGTATTGTGATAGCTCCCGCTAACACTGGCAAAGATAAAAGAAGAAGAATGGCTGTTAAAATAACTGATCAGACAAATAGTCTAATTTTTTCTGCTGAAAGGTTTTTTGCTTTAAGATTAATAATTGTAGTAATAAAATTTAAGGCACCTAAAATTGAAGAAATCCCTGCAAGGTGTAAAGAAAAAATTGTTAAGTCTACTGAAGGTCCTGAATGATAAAACGTTGATAAAGGTGGA
+
CCCCCGGGGGGGGGGGGGGGGGGGGGGGGGGGGGGGGGGGGGGGGGGGGGGGGGGGGGGGGGGGGGGGGGGGGGGGGGGGFGGGGGGGGGGGGGGGGGGGGGGGGGGGGGGGGGGGGGGGGGGGGGGGGGGGGGGGGGGGFGGGGGGGGGFGGGGGGGG8EGGGGGGGGGGGGFGGFGGGGGGFGGGGGGGGGGGGFFFGFGFFFFFFFFFFFGFGFGGFGF96@=CEB<BFFDDF=>>FEBF@EEFFFDBFFFFF?=BEF6<6C3)/4;@77<ECGGC3/75>9<6=;1CC77EFDE34(
@M70528:330:000000000-K6D4P:1:1102:10275:2140 2:N:0:GCCATATAAC+ACACAATATC
TAAAACAGGGTCCCCTCCCCCTCTAGGGTCAAAAAAAGAGGTATTTAAGTTTCGGTCAGTTAAAAGTATTGTGATAGCTCCCGCTAACACTGGCAAAGATAAAAGAAGAAGAATGGCTGTTAAAATAACTGATCAGACAAATAGTCTAATTTTTTCTGCTGAAAGGTTTTTTGCTTTAAGATTAATAATTGTAGTAATAAAATTTAAGGCACCTAAAATTGAAGAAATCCCTTCAAGGTGTAAAGAAAAGATTGTTAAGTCTACTGAAGGTCCTGAATGATAAACCGTTGATAAAGGTGGA
+
9CCCCGGGGGE@FCGGGGGGGGGGDGGG,CFFFGFEFE?FGGFGFGGGGGFGGGGGGGFG9CFF<A<EFGAFFEGGD9FEEDFF@FGFGEFGE@EFGGGGFGGGGGGGGGGGGDGGGG6EEGG,@FGGGGGG,EEF9FGGFGFDEFFGGGFFCFDCFFADGGG9=FGGG6+8+,,@+@D=AEGG;,EDCGEFGCC+;;5=AFFBFFA??AFA57;;>AEEGF@;A50*90:*8>6BE85?1*94**7>A(23C?5=@AFFE+>FC3<>E@E))733<7549<.)),6(3(1++9197E=0(
@M70528:330:000000000-K6D4P:1:1102:9993:2154 2:N:0:GCCATATAAC+ACACAATATC
TAAAACAGGGTCCCCTCCCCCTCTAGGGTCAAAAAAAGAGGTATTTAAGTTTCGGTCAGTTAAAAGTATTGTGATAGCTCCCGCTAACACTGGCAAAGATAAAAGAAGAAGAATGGCTGTTAAAATAACTGATCAGACAAATAGTCTAATTTTTTCTGCTGAAAGGTTTTTTGCTTTAAGATTAATAATTGTAGTAATAAAATTTAAGGCACCTAAAATTGAAGAAATCCCTGCAAGGTGTAAAGAAAAAATTGTTAAGTCTACTGAAGGTCCTGAATGATAAAACGTTGATAAAGGTGGG
+
CCCCCGGGGGGFGGFGGGGGGGGGGGGGGGGGGGGGGGGGGGGGGGGGGGGGGGGGGGGFFDGGGGGGGGGGGGGGGGGGGGGGEGEFGGGGGGGGGGGGFGFGGGGGGGGGGGGGGGGEFGG9ECFGGFGGGGGGGDFGGGGGGGGGGGFGFFGGGCGGGGFEGG@FGGGDCCCGFCEDGGGGEFGFAF8=CCGGFG7CED?EFFFFAFAAF5FGF7,:C@CFFB50=5;AAB>4:>D8*12968:(;75@2A?C*=+9<+9:73<<);E>3@EC6:CF?CE.931351:+39>37=:B(
@M70528:330:000000000-K6D4P:1:1102:23509:2198 2:N:0:GCCATATAAC+ACACAATATC
TAAAACAGGGTCCCCTCCCCCTCTAGGGTCAAAAAAAGAGGTATTTAAGTTTCGGTCAGTTAAAAGTATTGTGATAGCTCCCGCTAACACTGGCAAAGATAAAAGAAGAAGAATGGCTGTTAAAATAACTGATCAGACAAATAGTCTAATTTTTTCTGCTGAAAGGTTTTTTGCTTTAAGATTAATAATTGTAGTAATAAAATTTAAGGCACCTAAAATTGAAGAAATCCCTGCAAGGTGTAAAGAAAAAATTGTTAAGTCTACTGAAGGTCCTGAATGATAAAACGTTGATAAAGGTGGA
+
CCCCCGGGGGGGGGGGGGGGGGGGGGGGGGGGGGGGGGGGGGGGGGGGGGGGGGGGGGGGGGGGGGGGGGGGGGGGGGGGGGGGGGGGGGGGGGGGGGGGGGGGGGGGGGGGGGGGGGGGGGGGGGGGGGGGGFFGGGGGGFDFFGGGGGFFFGGGGGGGFGGFGGGGGGGGGFCFBDFGGGFEDEGGGFGFFGGGAFFGCFFFFFFFF*AAF>CFFFGFGC=EFFB@B05*92@A7C5?<@E:<CBDFF@=28CFCBFE<A?8>@<3;E@E74<C>@?<CCEFCE9@@19+;<7>C<?:(
@M70528:330:000000000-K6D4P:1:1102:12845:2199 2:N:0:GCCATATAAC+ACACAATATC
TAAAACAGGGTCCCCTCCCCCTCTAGGGTCAAAAAAAGAGGTATTTAAGTTTCGGTCAGTTAAAAGTATTGTGATAGCTCCCGCTAACACTGGCAAAGATAAAAGAAGAAGAATGGCTGTTAAAATAACTGATCAGACAAATAGTCTAATTTTTTCTGCTGAAAGGTTTTTTGCTTTAAGATTAATAATTGTAGTAATAAAATTTAAGGCACCTAAAATTGAAGAAATCCCTGCAAGGTGTAAAGAAAAAATTGTTAAGTCTACTGAAGGTCCTGAATGATAAAACGTTGATAAAGGTGGA
+
CCCCCGGGGGGGGGGGGGGGGGGGGGGGGGGGGGGGGGGGGGGGGGGGGGGGGGGGGGGGGGGGGGGGGGGGGGGGGGGGGGGGGGGGGGGGGGGGGGGGGGGGGGGGGGGGFGGGGGGGGGGGGGGGGGGGGDGGGGGGFGGGGGGGGFFGGGGGGGFGFGGGGGGFGGCEGGFFFGGGGGFGGGGGGGGGGG@CFGCGCEFFFFFFFFFFF5FGFGGFGFFFF@CE>E>FFDBFE552>;EA?>B7;(5:3@CA5F8*97?A+)9=E;;E@EACFFEEFFEEC<6:8?FC>E979)(((
@M70528:330:000000000-K6D4P:1:1102:20671:2199 2:N:0:GCCATATAAC+ACACAATATC
TAAAACAGGGTCCCCTCCCCCTCTAGGGTCAAAAAAAGAGGTATTTAAGTTTCGGTCAGTTAAAAGTATTGTGATAGCTCCCGCTAACACTGGCAAAGATAAAAGAAGAAGAATGGCTGTTAAAATAACTGATCAGACAAATAGTCTAATTTTTTCTGCTGAAAGGTTTTTTGCTTTCAGATTAATAATTGTAGTAATAAAATTTAAGGCACCTAAAATTGAAGAAATCCCTGCAAGGTGTAAAGAAAAAATTGTTAAGTCTACTGAAGGTCCTGAATGATAAAACGTTGATAAAGGTGGG
+
CCCCCGDGGGGEF,CFGCCGGFGGFFGEGGCFGGGGGGCCFE<FAE?EFFGGFGGC:FEEFGGGEEFFFGGGFFAF9CEGGGGGECF8F8F9F8EFGGGGGGFDEGGGGCFCFF?FFG6EDF?FGGGGFGCGFFGDEGGGGGDEGGGGGFFGGFGGGGGGCFDD8DEEA?FGGGGGFGGGFFGCBFFFFFG8=EFGFC+@A;CCAFFFF*;6?FFDFGF)BF*8CC5AABEAA==;<FF?*:99<E@3F(-8BF<8@6+9>A)+>=./)(.)/73)9+<475)69)3;3;C+;<>CC7(2(
@M70528:330:000000000-K6D4P:1:1102:9036:2201 2:N:0:GCCATATAAC+ACACAATATC
TAAAACAGGGTCCCCTCCCCCTCTAGGGTCAAAAAAAGAGGTATTTAAGTTTCGGTCAGTTAAAAGTATTGTGATAGCTCCCGCTAACACTGGCAAAGATAAAAGAAGAAGAATGGCTGTTAAAATAACTGATCAGACAAATAGTCTAATTTTTTCTGCTGAAAGGTTTTTTGCTTTAAGATTAATAATTGTAGTAATAAAATTTAAGGCACCTAAAATTGAAGAAATCCCTGCAAGGTGTAAAGAAAAAATTGTTAAGTCTACTGAAGGTCCTGAATGATAAAACGTTGATAAAGGTTGA
+
CCCCCGGGGGGGGGGGGGGGGGGGGGGGGGGGGGGGGGGGGGGGGGGGGGGGGGGGGGGGGGGGGGGGGGGGGGGGGGGGGGGGGGGGGFFGGGGGGGGGGGFGGGCFGGGGGGGGGGGGGGGGAFGGGGGGGGGGGGGGCDDFGGGGGGFGGFGFGGGGGGGFGGGGFGGEGGGGFGGGGGGGGGGGGGGGGF+5;C;FEFFFFFFFFFFFFGFGAGGFGFFFFFFFF246@BFFE8>CE9EFFCFFFB>BBFEF?ACE3:?=987=E;EE4;8C7CE839C9>@9(/383:5<>C3)4(
@M70528:330:000000000-K6D4P:1:1102:7190:2209 2:N:0:GCCATATAAC+ACACAATATC
TAAAACAGGGTCCCCTCCCCCTCTAGGGTCAAAAAAAGAGGTATTTAAGTTTCGGTCAGTTAAAAGTATTGTGATAGCTCCCGCTAACACTGGCAAAGATAAAAGAAGAAGAATGGCTGTTAAAATAACTGATCAGACAAATAGTCTAATTTTTTCTGCTGAAAGGTTTTTTGCTTTAAGATTAATAATTGTAGTAATAAAATTTAAGGCACCTAAAATTGAAGAAATCCCTGCAAGGTGTAAAGAAAAAATTGTTAAGTCTACTGAAGGTCATGAATGATAAACGGTTGATAAAGGTGGA
+
CCCCCGGGGGG?FCEGGGGGGGGGFGGGGGGFGGGGGGGGGGGGGGFFGFGGGEEFEGGGGGGGDGGGGGGGFGGGFDB?FGEGGGG8FEFFF8FEFEFFGFFCFGGGGGCDFGGGGGGGFGGCGGFGGGG9BFGGFGGGCFD8EFGGGGF@;CCCGEGGFFE<D8EFGGGCEFGGFG:DDGGF3EECEDDA97?C1EC=AECEFFFFA5:A>FA;FGF:EA01=5@5A<=F62:9>CDC=BCF?C=BFFFB2+18<==E)+9@C<7).46@)9?ED:CAEFCC)(6;29C+7<94+436(
@M70528:330:000000000-K6D4P:1:1102:17690:2253 2:N:0:GCCATATAAC+ACACAATATC
TAAAACAGGGTCCCCTCCCCCTCTAGGGTCAAAAAAAGAGGTATTTAAGTTTCGGTCAGTTAAAAGTATTGTGATAGCTCCCGCTAACACTGGCAAAGATAAAAGAAGAAGAATGGCTGTTAAAATAACTGATCAGACAAATAGTCTAATTTTTTCTGCTGAAAGGTTTTTTGCTTTAAGATTAATAATTGTAGTAATAAAATTTAAGGCACATAAAATTGAAGAAATCCCTGCAAGGTGTAAAGAAAAAATTGTTAAGTCTACTGAAGGTCTTGAATGATAAAACGCTGATAAAGGTGGA
+
CCCCCGGGGGGGGGGGGGGGGGGGGGGGGGFFGGGGGGGGGGGGGGGGGFGGGGGGGGGGGGGGGGGGGGGGGGGGGGFGGGGGCFGGGFGGCGGGGGGGGF?EFGGGFGFGFFGGFGGGGGGGGFFGGGGFFFAGCGGGFGGGFGGGFGFGGCEFGGGGGGGFCDGC=DGGG,EFFFFGCFFCGGGGGGGGGFGGFGCA7DFBFFFFF?CF55A8C7,8ECEEFED@F7469BDFEFGGBFE6*>B3A(5:B69B*+19@FCFF857<1=9)9><*19))57><34,(2)*397:7.84(
@M70528:330:000000000-K6D4P:1:1102:18949:2259 2:N:0:GCCATATAAC+ACACAATATC
TAAAACAGGGTCCCCTCCCCCTCTAGGGTCAAAAAAAGAGGTATTTAAGTTTCGGTCAGTTAAAAGTATTGTGATAGCTCCCGCTAACACTGGCAAAGATAAAAGAAGAAGAATGGCTGTTAAAATAACTGATCAGACAAATAGTCTAATTTTTTCTGCTGAAAGGTTTTTTGCTTTAAGATTAATAATTGTAGTAATAAAATTTAAGGCACCTAAAATTGAAGAAATCCCTGCAAGGTGTAAAGAAAAAATTGTTAAGTCTACTGAAGGTCCTGAATGATAAAACGTTGATAAAGGTGGA
+
CCCCCGGGGGGGGGGGGGGGGGGGGGGGGGGGGGGGGGGGGGGGGGGGGGGGGGGGGGGGGGGGGGGGGGGGGGGGGGGGGGGGGGGGGGGGGGGGGGGGGGGFGGGFGGGGGGGGGGDGGGGGGGGGGGGGGGGGGGGGGGGGGGGGGGFFGGGGDGGGGGFGGGDFGFFGGCGGDGGGGGGGGGGGGGGFGGGGFGFGECFFFFF5C5CF?FFGFCFBCFEEF@1A=5B4AB@AB89?>EF9<CBFFBBF=ACFCF6>C65;E8);@8@4=EFFFFCFC?<CE@7@17<+:96;C8(2(
@M70528:330:000000000-K6D4P:1:1102:22510:2259 2:N:0:GCCATATAAC+ACACAATATC
TAAAACAGGGTCCCCTCCCCCTCTAGGGTCAAAAAAAGAGGTATTTAAGTTTCGGTCAGTTAAAAGTATTGTGATAGCTCCCGCTAACACTGGCAAAGATAAAAGAAGAAGAATGGCTGTTAAAATAACTGATCAGACAAATAGTCTAATTTTTTCTGCTGAAAGGTTTTTTGCTTTAAGATTAATAATTGTAGTAATAAAATTTAAGGCACCTAAAATTGAAGAAATCCCTGCAAGGTGTAAAGAAAAAATTGTTAAGTCTACTGAAGGTCCTGAATGATAAAACGTCGATAAAGGTGGA
+
CCCCCGGGGGGGGGGGGGGGGGGGGGGGGGGGGGGGGGGGGGGGGGGGGGGGGGGGGGGGGGGGGGGGGGGGGGGGGGGGGGGGGGGGGGGGGGGGGGGGGGGGGGGGGGGGGGGGGGGFFGGGGGGGGGGGGGGGGGGGGGFCGFGGGGFGGGGFDGGGGGGFGGGGGGGGGGGGFGGGGGGGGGGGGGGGGGGGFG7CEGFFFFFFFAAFFFFGFGGFGF9EC@C@F=B49BD*1=AD=EFFEF@:FDBD=FEFFFFFE@6AC3?EFEFA@<AEGGEFEEF<E7:3(.7**--6<44:(
@M70528:330:000000000-K6D4P:1:1102:12457:2262 2:N:0:GCCATATAAC+ACACAATATC
TAAAACAGGGTCCCCTCCCCCTCTAGGGTCAAAAAAAGAGGTATTTAAGTTTCGGTCAGTTAAAAGTATTGTGATAGCTCCCGCTAACACTGGCAAAGATAAAAGAAGAAGAATGGCTGTTAAAATAACTGATCAGACAAATAGTCTAATTTTTTCTGCTGAAAGGTTTTTTGCTTTAAGATTAATAATTGTAGTAATAAAATTTAAGGCACCTAAAATTGAAGAAATCCCTGCAAGGTGTAAAGAAAAAATTGTTAAGTCTACTGAAGGTCCTGAATGATAAAACGTTGATAAAGGTGGA
+
CCCCCGGGGGGGGGGGGGGGGGGGGGGGGGGGGGGGGGGGGGGGGGGGFGGGGGGFGGGFGGGGGGGGGGGGGGGGGGGGGGGGGGGGGGGGGGGGGFGGGGGGGGGGGGGGGGGGGGGGGGGGEGGGGGGGGGGGGGGGGGGGCGGGGGFGGGDGDGGGGGGFGGGGGGGGEFGFFGGGGGGGGGGGGGGGGDGGFGFGECFBCFFFFFF9?FADF7E=FF=AFEDFFE3?F==>:158:BFCFFB5F>@@=C5A?CA/9:CF;))/;(5;4@@C7CCA3??);@,6((*1+7).<.41(
@M70528:330:000000000-K6D4P:1:1102:17701:2271 2:N:0:GCCATATAAC+ACACAATATC
TAAAACAGGGTCCCCTCCCCCTCTAGGGTCAAAAAAAGAGGTATTTAAGTTTCGGTCAGTTAAAAGTATTGTGATAGCTCCCGCTAACACTGGCAAAGATAAAAGAAGAAGAATGGCTGTTAAAATAACTGATCAGACAAATAGTCTAATTTTTTCTGCTGAAAGGTTTTTTGCTTTAAGATTAATAATTGTAGTAATAAAATTTAAGGCACCTAAAATTGAAGAAATCCCTGCAAGCTGTAAAGAAAAAATTGTTAAGTCTACTGAAGGTCCTGAATGATAAAACGTTGATAAAGGTGTA
+
CCCCCGGGGGFGGGGEGGGGGGGGGGFGGGGGGGCFEGGGGGGFGFFF9EFDGEGGGGCC<E@C<6EDFCFEE@FCGGGGGGEGGGGGFGGA<EFGGFGGGGGFEGDFFGGFCFFDFFDGFFC9,A<FGGEF9EGC9FDECBDACEFFFGFF;FCFFGGCEE?FA=DEDFGGEGFGFG,EADEEFFGGGGGGGGGGFGAF@A+:B9++*;ACFF*?*@F5E69*1)80=>=FFD4*6*4;1:AAA4((/-6578?C7+=/*3.;<)9=)(/4.73)2+9))7)))76;@1::+.))0.44-
@M70528:330:000000000-K6D4P:1:1102:19596:2276 2:N:0:GCCATATAAC+ACACAATATC
TAAAACAGGGTCCTCTCCCCCTCTAGGGTCAAAAAAAGAGGTATTTAAGTTTCGGTCAGTTAAAAGTATTGTGATAGCTCCCGCTAACACTGGCAAAGATAAAAGAAGAAGAATGGCTGTTAAAATAACTGATCAGACAAATAGTCTAATTTTTTCTGCTGAAAGGTTTTTTGCTTTAAGATTAATAATCGTAGTAATAAAATTTAAGGCACCTAAAATTGAAGAAATCCCTGCAAGGCGTAAAGAAAAAATTGTTAAGTCTACTGAAGGTCCTGAATGATAAAACGTTGATAAAGGTGGG
+
<CC<CGFFGGG9F,CFGE@FGGGG<<FDGGFEFF<BCE<E<ECGAFCECC@FC@@F,8EEFGGGCFFGFEGECE<<EA<:FF@FGDFGG8FEF8?EGFGGGC?,?,A=E<F8<9C,4,=4AF<<EFFGGGEF<E?E9DEBDDGGFFGGGFF;=AEGGFC;AE,79DDB9=FC8DFGF=,EC;F<33@DC,A?FGGG1@?2:,5=AFFFA**;>CFGFG:0E=*3B@56C7BAA=DB:=**055;<C-(;>@;;A)+.;+17@CF97)//(64/;89;+9<)959>@>33012:<9-A?F0(
@M70528:330:000000000-K6D4P:1:1102:13380:2279 2:N:0:GCCATATAAC+ACACAATATC
GTGTTATAGGTTCACTTATCCTTTTGGGTCCGCTTACTTTAGTAACTAAGGTTCCCTCCCACTCCAATGAGCCGACGTAAGGAATAGTGTACTTTCTAAATTATACATAATTTGCTTTATCCCTCGGAACTACACACGACTATCATAGGTTACATAGATGAAGTAATAAATTATATTACGAAATAACACACATTTTTTTTTTCTAAGTATTTACTCTGCTATGTAACAATTTTTATATAGTAAAATTATAATAGTTATAGTTTATACAAGATATCACATGATTGTATAGAATAAATAGTAA
+
---6,=,6,,<-6,;,6-,,C,,CC,+68,-6+,-,,,;<,,<<;,;,66,<,6,C,,,B,;,;,6,<,,,6,++@++,A,,:,,,,66<,9,4,,,,,,,,,49,,,,,,,,,,,4,,,,9C<=C,@:+,,,,9,++8++6+9A,,,,419,9,,4,7@<,,7,6>;=,,,8,,,53,+6,+,,,,+6,+62,+2+60:)3*:61+++3++++++1,,*,+**+*/****13*)+*,,,***1**(*+****+*+/++**+*+,.1)))())).)+0))))).))))))21+)))+.)1)
@M70528:330:000000000-K6D4P:1:1102:20932:2287 2:N:0:GCCATATAAC+ACACAATATC
TAAAACAGGGTCCCCTCCCCCTCTAGGGTCAAAAAAAGAGGTATTTAAGTTTCGGTCAGTTAAAAGTATTGTGATAGCTCCCGCTAACACTGGCAAAGATAAAAGAAGAAGAATGGCTGTTAAAATAACTGATCAGACAAATAGTCTAATTTTTTCTGCTGAAAGGTTTTTTGCTTTAAGATTAATAATTGTAGTAATAAAATTTAAGGCACCTAAAATTGAAGAAATCCCTGCAAGGTGTAAAGAAAAAATTGTTAAGTCTACTGAAGGTCCTGAATGATAAAACGTTGATAAAGGTGGA
+
CCCCCGGGGGGGGGGGGGGGGGGGGGGGGGGGGGGGGGGGGGGGGGGGGGGGGGGGGGGGGGGFGGGGGGGGGGGGGGGGGGGGGGGGGGGGGGGGGGGGGGGGGGGGGGGGGGGGGGGGGGGGGGGGGGGGGGGGGGGGGGGGGFGGGGFGGGGFFGGGGGGGGFGCGGGGGGGGFGGDFGGGGGGGGGGGGGGGFFFGFF78?FFFFAFFFGFFFGGFGFCBFEBFF44A?BBA=GGGE@<BEEBBFD@FFA@@@:ACEAEAF@C<EEE47AEEC@CA?EF467:;@?FDFEFFG@08(
@M70528:330:000000000-K6D4P:1:1102:19039:2299 2:N:0:GCCATATAAC+ACACAATATC
TAAAACAGGGTCCCCTCCCCCTCTAGGGTCAAAAAAAGAGGTATTTAAGTTTCGGTCAGTTAAAAGTATTGTGATAGCTCCCGCTAACACTGGCAAAGATAAAAGAAGAAGAATGGCTGTTAAAATAACTGATCAGACAAATAGTCTAATTTTTTCTGCTGAAAGGTTTTTTGCTTTAAGATTAATAATTGTAGTAATAAAATTTAAGGCACCTAAAATTGAAGAAATCCCTGCAAGGTGTAAAGAAAAAATTGTTAAGTCTACTGAAGGTCCTGAATGATAAAACGTTGATAAAGGTGGA
+
CCCCCGGGGGGGGGGGGGGGGGGGFGGGGGGGGGGGGGEGGGFGGGGGGGGGGGGGEGGGGDF@FGGGGGGGGGGGFGGGGGGEGEGGGCFCF8FA<EGGGGGGGGGGGGGDEFFGGGGFGGGFGFFGGGGGGCDFCGGGGGGGGFGGGGFGGGGGCGGGGGGGFFFFDGGGGGGG@FEDGGGDFGGFGGGGGGGGFGFG=;CEFFCFFFF6@FFGFAF@D8CBF@DEB)56A=DA6@C,:BEF<E@5FBB@=87B7=8CCF?AG<E;@(4./7=9<@?357?C))6,=33;79>EF@?0(
@M70528:330:000000000-K6D4P:1:1102:11343:2302 2:N:0:GCCATATAAC+ACACAATATC
TAAAACAGGGTCCCCTCCCCCTCTAGGGTCAAAAAAAGAGGTATTTAAGTTTCGGTCAGTTAAAAGTATTGTGATAGCTCCCGCTAACACTGGCAAAGATAAAAGAAGAAGAATGGCTGTTAAAATAACTGATCAGACAAATAGTCTAATTTTGTCTGCTGAAAGGTTTTTTGCTTTAAGATTAATAATTGTAGTAATAAAATTTAAGGCACCTAAAATTGAAGAAATCCATGCAAGGTGTAAAGAAAACATTGTTAAGTCTACTGAAGGTCCTGAATGATAAAACGTTGAAAAAGGTGGA
+
CCCCCACFGGGGGE<F:BFFEGCCFFGGCGGGGFFGGECFFFG<FGGFFGGGEEC8C@F<6EFGGGFGGFGFFGCEGCE96FCFEEGCA,C=F8FFFGFDEECBEF@EGGGGE<FGGG+@F,FGGFGG?FGEAEFFDFF@8ECFGGFGGG7=F,@9@==ADC=EACF,@+8@CECDDDA=A;DDDCFGGGF=DD==<FBGCD;8BCFF6FAFAGFGFGG8AFE6FFCC+:0+?@6A6@DB*1*1*9));)8@<=CA8BB?411+>>8*7;..*07;DC<;)./1)76,8<:+;>6(=.;7(
@M70528:330:000000000-K6D4P:1:1102:18291:2309 2:N:0:GCCATATAAC+ACACAATATC
TAAAACAGGGTCCCCTCCCCCTCTAGGGTCAAAAAAAGAGGTATTTAAGTTTCGGTCAGTTAAAAGTATTGTGATAGCTCCCGCTAACACTGGCAAAGATAAAAGAAGAAGAATGGCTGTTAAAATAACTGATCAGACAAATAGTCTAATTTTTTCTGCTGAAAGGTTTTTTGCTTTAAGATTAATAATTGTAGTAATAAAATTTAAGGCACCTAAAATTGAAGAAATCCCTGCAAGGTGTAAAGAAAAAATTGTTAAGTCTACTGAAGGTCCTGAATGATAAAACGTTGATAAAGGTGGA
+
CCCCCGGGGGGGGGGGGGGGGGGGGGGGGGGGGGGGGGGGGGGGGGGGGGGGGGGGGGGGGGGDGGGGGGGGGGGGGGGGGGGGGGGGGGGGGGGGGGGGGGFFGFFGGGGGGGGGGGGGGGGGGGGGFGGGGGGGGGGGGGGGGGGGGGFGGGDGGGGGGGGGGGGGGGGGGGGGFGGGGGGGGGGGGGGGGGGGFGFECFFEFFFFFA6*<CFFFGCEGF8AB@@EFFBAFFFFFGE8>>CFFFD=F=BFFFFFEAFEEFCCF@?@EFF4@A=38;?<CE56>@;530>+2.179@??(
@M70528:330:000000000-K6D4P:1:1102:23043:2315 2:N:0:GCCATATAAC+ACACAATATC
TAAAACAGGGTCCCCTCCCCCTCTAGGGTCAAAAAAAGAGGTATTTAAGTTTCGGTCAGTTAAAAGTATTGTGATAGCTCCCGCTAACACTGGCAAAGATAAAAGAAGAAGAATGGCTGTTAAAATAACTGATCAGACAAATAGTCTAATTTTTTCTGCTGAAAGGTTTTTTGCTTTAAGATTAATAATTGTAGTAATAAAATTTAAGGCACCTAAAATTGAAGAAATCCCTGCAAGGTGTAAAGAAAAAATTGTTAAGTCTACTGAAGGTCCTGAATGATAAAACGTTGATAAAGGTGGA
+
CCCCCGGGGGGGGGGGGGGGGGGGGGGGGGGGGGGGGGGGGGGGGGGGGGGGGGGGGGGGGGGGGGGGGGGGGGGGGGGGGGGGCFGGGGGGGGGGGGGGGGGGGGGGGGGGGGGGGGGGGGGGGGGGGGGDFCGGGGGGGGGGGGGGGGFGGGGGADDGGGGGGGGGGGGGGGGGFGGGGGGGGGGGGFDGGGGGFGFGEGFEFFFFFFAAFCFGFGGEGFCEFE@EFBEFF>DFEGGF@EEFEFDBABFF@8CF5=CCE=C:F@7;=EEE@37C;C?EEEF>E3>@@@C@CE3;+)(4(
@M70528:330:000000000-K6D4P:1:1102:22300:2316 2:N:0:GCCATATAAC+ACACAATATC
TAAAACAGGGTCCCTGTCTCTTATACCCATCTGACGCTGCCGACGAGATATTGTGTGTGTAGATCTCGGTGGGCGCCGTATCATTAAAAAAAAAAATAAAAAAACACATCTATTGGATTTCGATGTTCAGCGATATAAAATACATAAGTATAGACTGCGTACTTAATCATCACTTAGAACACAAATAATCACTGGAACTAGTCTCAATCAGCATAACTCTCTCTATATTATCTCCAGTTATCATAATATTGCATCTGTTCTTACTGCTATATCTTATCAAATATCGCCTATCAACACAGAT
+
CCCCCFGGGGGFFGGGGFGGGGGGGF9FGGGGFFGFEGGFGGDFGEGG@<FGGFGFGEGE9FAC9FEFF8CF+,@7CF:7,,:<:?EFFGCCEEE@,:,,,98++,,,,,,,C<<9==8D8,+563,,,,3++,+63@,,2,63,52,,,1,,3,,,,+++347,2,,,372,,,,1,,24,,*,2,+,2,,+,**/,),*,+/+++1+2*)1+++)++9+*))+).)+))11).1/+5+)))31))/+1).)+)+.++)1+)0+))..)--))).**)-)).).(((((*2*),)/(.,)
@M70528:330:000000000-K6D4P:1:1102:14541:2383 2:N:0:GCCATATAAC+ACACAATATC
TAAAACAGGGTCCCCTCCCCCTCTAGGGTCAAAAAAAGAGGTATTTAAGTTTCGGTCAGTTAAAAGTATTGTGATAGCTCCCGCTAACACTGGCAAAGATAAAAGAAGAAGAATGGCTGTTAAAATAACTGATCAGACAAATAGTCTAATTTTTTCTGCTGAAAGGTTTTTTGCTTTAAGATTAATAATTGTAGTAATAAAATTTAAGGCACCTAAAATTGAAGAAATCCCTGCAAGGTGTAAAGAAAAAATTGTTAAGTCTACTGAAGGTCCTGAATGATAAAACGTTGATAAAGGTGGA
+
CCCCCFGGGGGFGGGGGGGGGGGGGGGGGGGGGGGGGGGGGGGGGGGGCFGGGGGFGGGGGGFGEGGGGGGGGGGGFGGGGGGGGGGGGGGGGGGGGGGGGGGFFGGGGGGGGGCGGGGGGGGDGGGGGGGGGGGGGGGFGGGGGGGGGGFGFGCGFFGGGGGGGGGGFGFCEGGGDGGGGFGGGGGGGGGGGGGGFFAAAGFFFFFBAAFFFD?F>FGEC>8AFCCFF:=FAD=?BGGFEFFF4>35FF@BEFEFEB@8?FCAC8<3;8EAEAACCFEFCCC)741/632119)4>@0:(
@M70528:330:000000000-K6D4P:1:1102:15341:2385 2:N:0:GCCATATAAC+ACACAATATC
TAAAACAGGGTCCCCTCCCCCTCTAGGGTCAAAAAAAGAGGTATTTAAGTTTCGGTCAGTTAAAAGTATTGTGATAGCTCCCGCTAACACTGGCAAAGATAAAAGAAGAAGAATGGCTGTTAAAATAACTGATCAGACAAATAGTCTAATTTTTTCTGCTGAAAGGTTTTTTGCTTTAAGATTAATAATTGTAGTAATAAAATTTAAGGCACCTAAAATTGAAGAAATCCCTGCAAGGTGTAAAGAAAAAATTGTTAAGTCTACTGAAGGTCATGAATGATAAAACGTTGATAAAGGTGGA
+
CCCCCGGGGGGGGGGGGEGGGGGGGGGGGGGGGGGGGGGGGGGGGGGGGGGGGGGGGGGGGGGGGGGGGGGGGGGGGGGGGGGGGGGGGGGGGGGGGGGGGGGGGGGGGGGGGGGGGGGGGGGGGGGGGGGGGGGGGGGGGGGGGGGGGGFGGGGGGFGFGGFGGGGGGGGGGGGGFGGGGGGGGGGGGGGGCFCGFFFGEEA5CFFFFFF59DADFFGFGFFFFFFFFFFFFBFFBGFGFFFFEF@BFFFDFF<FCAFEEFC:<37;8@@A)9;C7;)7??CEC8:6@D<1:?<C7E?1(
@M70528:330:000000000-K6D4P:1:1102:6849:2387 2:N:0:GCCATATAAC+ACACAATATC
TAAAACAGGGTCCCCTCCCCCTCTAGGGTCAAAAAAAGAGGTATTTAAGTTTCGGTCAGTTAAAAGTATTGTGATAGCTCCCGCTAACACTGGCAAAGATAAAAGAAGAAGAATGGCTGTTAAAATAACTGATCAGACAAATAGTCTAATTTTTTCTGCTGAAAGGTTTTTTGCTTTAAGATTAATAATTGTAGTAATAAAATTTAAGGCACCTAAAATTGAAGAAATCCCTGCAAGGTGTAAAGAAAAAATTGTTAAGTCTACTGAAGGTCCTGAATGATAAAACGTTGATAAAGGTGGA
+
CCCCCGGGGGGGGGGGGGGGGGGGGGGGGGGGGGGGGGGGGGGGGGGGGGGGGGGGGGGGGGGGGGGGGGGGGGGGGGGGGGGGGGGGGGGGGGGGGGGGGGGGGGGGGGGGGGGGGGGGGGGGGGGGGGGGFGGGGGGGGGGGGGGGGGFGGGGGGGGGGGGGGGEGGGGGGGGGFGGGGGGGGGGGGGGGGGGGFGFGFGFFFFFFFFFFFGF>FGGEFF>5=@:7B==FFFB46D@EEFFFFFF=FDBFEFFFCFFFFFFFG<CEFFFF.>AEFCEFEF343=>8@05@D<CC7@?6(
@M70528:330:000000000-K6D4P:1:1102:13978:2402 2:N:0:GCCATATAAC+ACACAATATC
TAAAACAGGGGCTCCCTGTCTCTTATACACCATCTGACGCTGCCGACGAGATATTGTGTGTGTAGATCTCGGTGGTCGCCGGATCATTAAAAAAAAAATAACTATATCTATCCCCCTTATCGACCTCACCGCCCTACATACGAAAAGACAAACTCTCTTCCACGAGCTTGATTCGGTTATCCATCTGCTTCTTGACGCCAATCATCTTTTCCTGCATAATACAATAAATTGCCTAAGCCCCCATACCAGTTTACGCAGCATCTATGTGATCACATCTCTCATTCTCCTACCATATCATACT
+
@CCCCGGGGGGG+CCFFEGGFFGGGGGGGGGFGGFGGGGGGGGGGGGGGGEGGEEF@EFF<FAFE9E,C<E98@C,9:BFG+@C@F9C<,,A,@F:+4,,,,,,9,,,7,,,,8++8==EA7B+8C8<,,@+8++,@,>,+70:++,+3@6,,,5,@6,,7@,*5311,,,,2>*,3:=EEG9;E,,+,24,4,=C)*)/,3;)+++++++*1+)*+++)4+)/+)))1))1*)))(2+*((()((()0-)-)0()()0()/.*+)).)))-()))**).--).)6))))***,).+))))
@M70528:330:000000000-K6D4P:1:1102:12269:2403 2:N:0:GCCATATAAC+ACACAATATC
TAAAACAGGGTCCCCTCCCCCTCTAGGGTCAAAAAAAGAGGTATTTAAGTTTCGGTCAGTTAAAAGTATTGTGATAGCTCCCGCTAACACTGGCAAAGATAAAAGAAGAAGAATGGCTGTTAAAATAACTGATCAGACAAATAGTCTAATTTTTTCTGCTGAAAGGTTTTTTGCTTTAAGATTAATAATTGTAGTAATAAAATTTAAGGCACCTAAAATTGAAGAAATCCCTGCAAGGTGTAAAGAAAAAATTGTTAAGTCTACTGAAGGTCCTGAATGATCAAACGTTGATAAAGGTGGA
+
CCCCCGGGGGGGGGGGGGGGGEGGDFGFGGGGGGGGGGFFFGGGGCEGGGGGGFGFCFEEGGGCFFGGGGGGGGGGGGFFGGGGGGGFGGGFGCGFGGGGGGFFFGGGGGGFFCCGCFGFEGGGCGGGGGFFGFGGGGGGFFFFFGGGGGFGGGGGGDAAEFFGGGGFGFGE8FGGCGGGGGFCDDFGGGGGGGGGFFCF7EFFFFFFFA?A>FF?FG:),<>AFFBFF9BFF9@F=*56**2=>45@FDFFECEFFFFEC=CFG@67)6;)7;43;C6A?)7873(,6=F7:<CC+7(-(
@M70528:330:000000000-K6D4P:1:1102:8355:2404 2:N:0:GCCATATAAC+ACACAATATC
TAAAACAGGGTCCCCTCCCCCTCTAGGGTCAAAAAAAGAGGTATTTAAGTTTCGGTCAGTTAAAAGTATTGTGATAGCTCCCGCTAACACTGGCAAAGATAAAAGAAGAAGAATGGCTGTTAAAATAACTGATCAGACAAATAGTCTAATTTTTTCTGCTGAAAGGTTTTTTGCTTTAAGATTAATAATTGTAGTAATAAAATTTAAGGCACCTAAAATGGAAGAAATCCCTGCAAGGTGTAAAGAAAAAATTGTTAAGTCTACTGAAGGTCCTGAATGATAAACCGTTGATAAAGGTGGA
+
CCCCCGGGGGGGGGGGGGGGGGGGGGGGGGGGGGGGGGEGGGGGGGGGFGGGGGGFEFCGDGGGGGFGGFAFGFGGEFEGGGGGCFG,CFGGFCGGGGGEGGGGGFFFFEEDFGG@FFCGGGGGGFGGGGFCFCGGGGGGGGGGGF=CAFFGFEGFGGGGFFGGFFGFGGGGGFGGFGEGFGFGDFFDGEA@EFGGCGCG@>FEBFFFFF6F99ACFFG*,3:@A58CF2:AABBA>5>E==E6*9@BFFBFFFFF4++776)+>;93/;@9/>7>*;<EFC)7./6:<@F+;<))057?(
@M70528:330:000000000-K6D4P:1:1102:7846:2405 2:N:0:GCCATATAAC+ACACAATATC
TAAAACAGGGTCCCCTCCCCCTCTAGGGTCAAAAAAAGAGGTATTTAAGTTTCGGTCAGTTAAAAGTATTGTGATAGCTCCCGCTAACACTGGCAAAGATAAAAGAAGAAGAATGGCTGTTAAAATAACTGATCAGACAAATAGTCTAATTTTTTCTGCTGAAAGGTTTTTTGCTTTAAGATTAATAATTGTAGTAATAAAATTTAAGGCACCTAAAATTGAAGAAATCCCTGCAAGGTGTAAAGAAAAAATTGTTAAGTCTACTGAAGGTCCTGAATGATAAAACGTTGATAAAGGTGGA
+
CCCCCGGGGGGGGGGGGGGGGGGFGGGGGGGGGGGGGGGGGGGGGGGGGGGGGGGGGGGGGGGGGGGGGGGGGGGGGGGGFGGGGGGGGGGGGGGGGGGGGGGGGGGGGGGGGGGGGGGGGGGGGGGGGGFGGGGGGGGGFGGGGGGGGGFGGG>EGGGCGFGGGGFGCGGGGGDGFGGGGGGGGGGGGGGGFGGGFGFGEGFFFFFFFAFF?DFGFGFFGFCEFEDFFE@AF==AEFEGEFEFFFFFF=F=EFEF?=B??8CAEE?=@EFFFFFFD+<<?C)67@:36<C7C?C<FE?<(
@M70528:330:000000000-K6D4P:1:1102:13083:2409 2:N:0:GCCATATAAC+ACACAATATC
TAAAACAGGGTCCCCTCCCCCTCTAGGGTCAAAAAAAGAGGTATTTAAGTTTCGGTCAGTTAAAAGTATTGTGATAGCTCCCGCTAACACTGGCAAAGATAAAAGAAGAAGAATGGCTGTTAAAATAACTGATCAGACAAATAGTCTAATTTTTTCTGCTGAAAGGTTTTTTGCTTTAAGATTAATAATTGTAGTAATAAAATTTAAGGCACCTAAAATTGAAGAAATCCCTGCAAGGTGTAAAGAAAAAATTGTTAAGTCTACTGAAGGTCCTGAATGATAAAACGTTGATAAAGGTGGA
+
CCCCCGGGGGGGGGGGGGGGGGGGGGGGGGGGGGGGGGGGGGGGGGGGGGGGGGGFGGGGGGGGGGGGGGGGGGGGGGGFGGGGGGGGGGGGGGGGGDDAFGGGGGGGGGGFGGGGGGGFGGGGGGGGGGGGGDFFGGGGGGFGGFFGGGFFGGDGGGGGGGGGGGGEFGFGGGGGFGGGGGGGGGDEFGGGGGGGFGFGFGFFFFFFFFFFFGFDFGCEGFEEF:@@:@=AFFFFFGFGF:AAEF3369@:2FC68CFECA66>@<<E@F<E@FFGFFFECC)9=938@F7CCFFGF?:(
@M70528:330:000000000-K6D4P:1:1102:12399:2430 2:N:0:GCCATATAAC+ACACAATATC
TAAAACAGGGTCCCCTCCCCCTCTAGGGTCAAAAAAAGAGGTATTTAAGTTTCGGTCAGTTAAAAGTATTGTGATAGCTCCCGCTAACACTGGCAAAGATAAAAGAAGAAGAATGGCTGCTAAAATAACTGATCAGACAAATAGTCTAATTTTTTCTGCTGAAAGGTTTTTTGCTTTAAGATTAATAATTGTAGTAATAAAATTTAAGGCACCTAAAATTGAAGAAATCCCTGCAAGGTGTAAAGAAAAAATTGTTAAGTCTACTGAAGGTCCTGAATGATAAAACGTTGATAAAGGTGGA
+
CCCCCGGGGGGGGGGGGGGGGGGGGGGGGGGGGGGGGGGGGGGGGGGGGGGGGGGGGGGGGGGGGGGGGGGGGGFGGGGGFGGGGGGGGGGGGGGGGGGGGGGGGGGGGGGGGGGGFGGGGGGGGGGGGGGGAFGFGFGGGGGGGGGGGGFGGGDCFGGGGGGGGGGGGGFGGGGGFGGGGGGGGGGGGGGFGGGG?FFFEFAEFFFAF?AFFGFGAEFF,B;EFBCEFEB4ABBBEFGFEEEFFFFDFFFFBFFFCBFC5AC=7=?@@1=<EEFFF@?ECCCCC@@;FFG:CEFFG7(4(
@M70528:330:000000000-K6D4P:1:1102:16377:2435 2:N:0:GCCATATAAC+ACACAATATC
TAAAACAGGGTCCCTGTCTCTTATACACATCTGACGCTGCCGACGAGATATTGTGTGTGTAGATCTCGGTGGTCGCCGTATCATTAAAAAAAAAAAAAATAACTACTCATACCCATGGTGCACGCTTTGTATCACTATAATCACAGCCCCATCCACATACCACTCTACACGTCATCTCCCCGTATCCTCCCATATCTTTATACTCTTCCTTCGCAATCACCCTGCTTACTGTTACTCTCCAAACTCTGCGCCTCCCGCTGCTTCCCTACACTTCATCCCTGTGTTATCTCCTTCACACACC
+
BCCCCGGGGGGGGGGGGFGGGGGGGEGGGGGGGDFGGGGGGFEFEGGGF@FC<FGFGEGGAFFEGC6FF,B8,:+7F>F,CFFE,??CE,4@6888++@,:,,,8,5:A,,,:,5,,,+,8,5++3++,7,,9,,,,,96+,6,88,+++3,38,5,,758,,,,25@9,*,6*,5+,441*4*4,,+,64,=,++1;1,*24*/+1+4++0.*2))5<(*;((0()))).+1.)1/+5+)())))--*(((-)(0(0.(())/0.).((().32<**()))))()).)-0*0)))+((-(
@M70528:330:000000000-K6D4P:1:1102:15780:2458 2:N:0:GCCATATAAC+ACACAATATC
TAAAACAGGGTCCCCTCCCCCTCTAGGGTCAAAAAAAGAGGTATTTAAGTTTCGGTCAGTTAAAAGTATTGTGATAGCTCCCGCTAACACTGGCAAAGATAAAAGAAGAAGAATGGCTGTTAAAATAACTGATCAGACAAATAGTCTAATTTTTTCTGCTGAAAGGTTTTTTGCTTTAAGATTAATAATTGTAGTAATAAAATTTAAGGCACCTAAAATTGAAGAAATCCCTGCAAGGTGTAAAGAAAAAATTGTTAAGTCTACTGAAGGTCCTGAATGATAAAACGTTGATAAAGGTGGA
+
CCCCCGFGGGGFECFGGEBFGGGGEEGFGGCECGGGGGGGGGGGFFG9EGGGFEGGGGGEFGGC9CFGGGGGGGFFDFFFGGGGGGGGGGGGG8?FEFGG9;BDFGGGFFD@,FEFFGD>BFGGGCFG,FCCGGCFGGG@DGGFBFGFDFFGCD6FGFFFFFF<FDEG=BFGGGGFDFFAFGFFFFE@9DFFGGFGFFAC=EACCFAAA5AAC?6FFAE5=+3:CED*B):>A>@>>=>:6>EF6CF(8>@2>6*=91=CEA?CF@?<@(/>344;;19)))9/;<95@6>1+/7)A)32(
@M70528:330:000000000-K6D4P:1:1102:7429:2461 2:N:0:GCCATATAAC+ACACAATATC
TAAAACAGGGTCCCCTCCCCCTCTAGGGTCAAAAAAAGAGGTATTTAAGTTTCGGTCAGTTAAAAGTATTGTGATAGCTCCCGCTAACACTGGCAAAGATAAAAGAAGAAGAATGGCTGTTAAAATAACTGATCAGACAAATAGTCTAATTTTTTCTGCTGAAAGGTTTTTTGCTTTAAGATTAATAATTGTAGTAATAAAATTTAAGGCACCTAAAATTGAAGAAATCACTGCAAGGTGTAAAGAAAAAATTGTTAAGTCTACTGAAGGTCCTGAATGATAAAACGTTGATAAAGGTGGA
+
CCCCCGGGGGGGGGGGGGGGGGGEFGGGGGGGGGGGGGGGGGGGGGGGGGGGGGGGGGFFGGGGGGGGGGGGGGGGGGGFDFGDFEGCGGGGGFGGGGGGGGGGGGFFGGGGGGGGGGG8FGFFFFFGFGGGGFGGGGGFGGGGGFGGGGFGF9@EFGAEGGGFGGGGG?EEGGGCDFGGGGGGGGGGGGGGGGGGFGCGCBFF8FFFFFF>>DFFAEF@CF9CF@DEF*:AF36>>5>FBEAFEFD@FD@BBFFF8=8>4+5+17C=<@44)/=EGGC37?6;9=:3@6C:@?>)3.60(
@M70528:330:000000000-K6D4P:1:1102:15528:2469 2:N:0:GCCATATAAC+ACACAATATC
TAAAACAGGGTCCCCTCCCCCTCTAGGGTCAAAAAAAGAGGTATTTAAGTTTCGGTCAGTTAAAAGTATTGTGATAGCTCCCGCTAACACTGGCAAAGATAAAAGAAGAAGAATGGCTGTTAAAATAACTGATCAGACAAATAGTCTAATTTTTTCTGCTGAAAGGTTTTTTGCTTTAAGATTAATAATTGTAGTAATAAAATTTAAGGCACCTAAAATTGAAGAAATCCCTGCAAGGTGTAAAGAAAAAATTGTTAAGTCTACTGAAGGTCCTGAATGATAAAACGTTGATAAAGGTGGA
+
CCCCCGGGGGGGGGGGGGGGGGGGGGGGGGGGGGGGGGGGGGGGGGGGGGGGGGGGGGGGGGGGGGGGGGGGGGGGGGGGGGGGGGGGGGGGGGGGGGGGGGGGGGGGGGGGGGGGGGGGGGGGGGGGGGGGGGGGGGGGGGGGGGGGGGFGGGGGGGDFGGGFGFFFEFGGGGGGFGGFGGGGGGGGGGGGGGGG7;EECCFEFFFFFFAFFGF?;FGEGFAEF@DEFEFFFF4ABGFGBFFFFFFDF=@FBFEFFCFCCF<AEEC<E;E)7>E74+77<1)9>F>@FDC;:7;3A)(3(
@M70528:330:000000000-K6D4P:1:1102:12331:2495 2:N:0:GCCATATAAC+ACACAATATC
TAAAACAGGGTCCCCTCCCCCTCTAGGGTCAAAAAAAGAGGTATTTAAGTTTCGGTCAGTTAAAAGTATTGTGATAGCTCCCGCTAACACTGGCAAAGATAAAAGAAGAAGAATGGCTGTTAAAATAACTGATCAGACAAATAGTCTAATTTTTTCTGCTGAAAGGTTTTTTGCTTTAAGATTAATAATTGTAGTAATAAAATTTAAGGCACCTAAAATTGAAGAAATCCCTGCAAGGTGTAAAGAAAAAATTGTTAAGTCTACTGAAGGTCCTGAATGATAAAACGTTGATAAAGGTTGA
+
CCCCCGGGGGGGGGGGGGGGGGGGGGGGGGGGGGGGGGGGGGGGGGGGGGGGGGGGGGGGGGGGGGGGGGGGGGGGGFGGGGGGGGGGGGGGGGGGGGGGGGGGGGGFGGGGGGGGGGCFGGGGGGGGGGGGGGGGGGGGGGGGGGGGGGFGGGGGFGGGGGGGGGGGGGFGGGGGFGGGGGGGGGGGGGGGGFFGFGFFECACFFFFFFFFFGFGFFGEGFC6B@CCF@9FFFFFBD?D@BEFCFFBF55:BFCFFFFFCAEFGE<;EFFEEF<E7CCEFEC)7@;@@@D:1)9977)4(
@M70528:330:000000000-K6D4P:1:1102:15235:2517 2:N:0:GCCATATAAC+ACACAATATC
TAAAACAGGGTCCCCTCCCCCTCTAGGGTCAAAAAAAGAGGTATTTAAGTTTCGGTCAGTTAAAAGTATTGTGATAGCTCCCGCTAACACTGGCAAAGATAAAAGAAGAAGAATGGCTGTTAAAATAACTGATCAGACAAATAGTCTAATTTTTTCTGCTGAAAGGTTTTTTGCTTTAAGATTAATAATTGTAGTACTAAAATTTAAGGCACCTAAAATTGAAGAAATCCCTGCAAGGTGTAAAGAAAAAATTGTTAAGTCTACTGAAGGTCCTTAATGATAAAACGTTGATAAAGGTGGA
+
CCCCCGGGGGGGGGGGGGGGGGGGGGGGGGGGGGGGGGGGFGGGGGGGGGGGGGGGGGGGGGGGGGGGGGGGGGGGGGGGGGGGGGGGGGGGGGGGGGGGGGGGGGGGGGGGGGGGGGGGGGGGGGGGGGGGGGGGGGGGGGDGGGGGGGFGFGGGGGGGGGGGGGGGGGGGGGCFFGGGGGGGGGGFGGFGGGGG+@CE@@?EFFFFFFFFFFFGFGGBGFEEFFFFF;E4?BBFBCDEEBFFCEF=FFFDE+7@@ACCEF?CEE7<<(6>=))1;7?CFEF37)66=<C@CC940.53(
@M70528:330:000000000-K6D4P:1:1102:8100:2518 2:N:0:GCCATATAAC+ACACAATATC
TAAAACAGGGTCCCCTCCTCCTCTAGGGTCAAAAAAAGAGGTATTTAAGTTTCGGTCAGTTAAAAGTATTGTGATAGCTCCCGCTAACACTGGCAAAGATAAAAGAAGAAGAATGGCTGTTAAAATAACTGATCAGACAAATAGTCTAATTTTTTCTGCTGAAAGGTTTTTTGCTTTAAGATTAATAATTGTAGTAATAAAATTTAAGGCACCTAAAATTGAAGAAATCCCTGCAAGGTGTAAAGAAAAAATTGTTAAGTCTACTGAAGGTCCTGAATGATAAAACGTTGATAAAGGTGGA
+
CCCCCGGGGGGGGFGGGGGGGGGGGGGGGGGGGGGGGGGGGGGGGGGGGGGGGGGGGGGGGGGGGGGGGGGGGGGGGGGGGGGGGGGGGGGGGGGGGGGGGGGGGGGGGGFGDFGGGFGFGGGGGGGGGGGGGGGGGGGGGGGGGGGGGGFGGGDGGGGFGGGFFGGGFGGGGDGGFGGGGGGGFGGGGGFGGGGGFGFGEGFFFFFFFFFFFDFGFGGEFFC@FC@AF5>AF2@FFFGDEFE>CAD:A2>BEF<FCBF?CFFFGFEF<(6@)73<DFFA)7?C93((/(C+:9C)+/=8(
@M70528:330:000000000-K6D4P:1:1102:24232:2522 2:N:0:GCCATATAAC+ACACAATATC
TAAAACAGGGTCCCCTCCCCCTCTAGGGTCAAAAAAAGAGGTATTTAAGTTTCGGTCAGTTAAAAGTATTGTGATAGCTCCCGCTAACACTGGCAAAGATAAAAGAAGAAGAATGGCTGTTAAAATAACTGATCAGACAAATAGTCTAATTTTTTCTGCTGAAAGGTTTTTTGCTTTAAGATTAATAATTGTAGTAATAAAATTTAAGGCACCTAAAATTGAAGAAATCCCTGCAAGGTGTAAAGAAAAAATTGTTAAGTCTACTGAAGGTCCTGAATGATAAAACGTTGATAAAGGTGGA
+
CCCCCGGGGGGGGGGGGGGGGGGGGGGGGGGGGGGGGGGGGGGGGGGGGGGGGGGGGGGGGGGGGGGGGGGGGGGGGGGGGGGGGGGGGGGGGGGGGGGGGGGGGGGGGGGGGGGGGGGGGGGGGGGGGGGGGGGGGGGFGGGGFGGGGGFGGGGGGGG8=FGGGGGGGGGGDGGGFGGGGGGGGGGGGGGGGGGGFCFGADFEFFFFAFFF>>FGF7;@9FEFFEDFF54*@B@9>5<>*7<A?CB:FFBD=FFFCFFFE6?:C39;3;;E<<E<FDEFFE6;>4;(:(77@C>39)51(
@M70528:330:000000000-K6D4P:1:1102:7308:2524 2:N:0:GCCATATAAC+ACACAATATC
TAAAACAGGGTCCCCTCCCCCTCTAGGGTCAAAAAAAGAGGTATTTAAGTTTCGGTCAGTTAAAAGTATTGTGATAGCTCCCGCTAACACTGGCAAAGATAAAAGAAGAAGAATGGCTGTTAAAATAACTGATCAGACAAATAGTCTAATTTTTTCTGCTGAAAGGTTTTTTGCTTTAAGATTAATAATTGTAGTAATAAAATTTAAGGCACCTAAAATTGAAGAAATCCCTGCAAGGTGTAAAGAAAAAATTGTTAAGTCTACTGAAGGTCCTGAATGATAAAACGTTGATAAAGGTGGA
+
CCCCCGFGGGGGGGGGGGGGGGGGGGGGGGGGGGGGGGGGGGGGGGGGGGGGGGGGGGGGGGGGGGGGGGGGGGGGGGGGFFGGGGGGGGGGGGGGGGGGGGGGGGGGGGGGGGGFFGGEFGGGGGGGGGGGGGGGGGGGGGGGGGGCGGFFGGGCEFGGGFGGGGFGGGGGEGGGFGGGGGGGGGGGGGGGGGGGFGFGFGFFFFFFFFFFFGFFFGGEFFAAFECEA5BFFFDFED<:>BE9AC@BFFFFEACF@B6CEA?6CEEE@FEFFFFFFCEFCCCE);:@@FF+377);=?B0
@M70528:330:000000000-K6D4P:1:1102:20892:2525 2:N:0:GCCATATAAC+ACACAATATC
TAAAACAGGGTCCCCTCCCCCTCTAGGGTCAAAAAAAGAGGTATTTAAGTTTCGGTCAGATAAAAGTATTGTGATAGCTCCCGCTAACACTGGCAAAGATAAAAGAAGAAGAATGGCTGTTAAAATAACTGATCAGACAAATAGTCTAATTTTTTCTGCTGAAAGGTTTTTTGCTTTAAGATTAATAATTGTAGTAATAAAATTTAAGGCACCTAAAATTGAAGAAATCCCTGCAAGGTGTAAAGAAAAAATTGTTAAGTCTACTGAAGTTCCTGAATGATAAAACGTTGATAAAGGTGGA
+
CCCCCGGGGGGFGGGGGGGGGGGGGGGGGGGGGGGGGGGGGFGGGGGGGGGGGGGEGGGGGGGFGGGGGGGGGGGGGGGGGGGGGGGGGGGGGGGGGGGGGGGGGGGFGGGGGGGGGGGGGGGGGGGGGGGGGGGGGGGGGGCFGGGGGGFGGDGGGGGGFGGGGGGAFGFGGGGGFGGGGGGGGGGGGGGGGGGGFGFGFGAEFFFFFFFFFFFGFFGFGFCFFFFE6;B>FDFFE5<:.:AB?EB3?>>DFFFC@ABECAE69857@.7<9CFFGFEEEFFF7@@;;;83;61)?@?B(
@M70528:330:000000000-K6D4P:1:1102:15638:2532 2:N:0:GCCATATAAC+ACACAATATC
TAAAACAGGGTCCCCTCCCCCTCTAGGGTCAAAAAAAGAGGTATTTAAGTTTCGGTCAGTTAAAAGTATTGTGATAGCTCCCGCTAACACTGGCAAAGATAAAAGAAGAAGAATGGCTGTTAAAATAACTGATCAGACAAATAGTCTAATTTTTTCTGCTGAAAGGTTTTTTGCTTTAAGATTAATAATTGTAGTAATAAAATTTAAGGCACCTAAAATTGAAGAAATCCCTGCAAGGTGTAAAGAAAAAATTGTTAAGTCTACTGAAGGTCCTGAATGATAAGACGTTGATAAAGGTGGA
+
CCCCCGGGGGGGGGGGGGGGGGGGFGGGGGGGGGGGGGGGGGGGGGGGGGGGGGGFGGGGGGGGGGGGGGGGGGGGGGGGGGGGGGGGGGGGGGGGGGGGGGGGGGGGGFGGGGFGGGGGGGGGGGGGGGGGGGGGGGGGGGGGGGGGGGFGGGGGGGGGGGFGGGGGGGGGGGGFFGGGFGGGGFGGGGGGGGGGFGFGEFFEFFFFFFFFFFFGFGFF9FACFB@EF2>FF2)96EDGEBEACFBB6=@=EA?F<@FFEFCFF35;<@EE7AEF;:CEC<E3AE7=@?37:?9)9<7<(
@M70528:330:000000000-K6D4P:1:1102:9662:2535 2:N:0:GCCATATAAC+ACACAATATC
TAAAACAGGGTCCCCTCCCCCTCTAGGGTCAAAAAAAGAGGTATTTAAGTTTCGGTCAGTTAAAAGTATTGTGATAGCTCCCGCTAACACTGGCAAAGATAAAAGAAGAAGAATGGCTGTTAAAATAACTGATCAGACAAATAGTCTAATTTTTTCTGCTGAAAGGTTTTTTGCTTTAAGATTAATAATTGTAGTAATAAAATTTAAGGCACCTAAAATTGAAGAAATCCCTGCAAGGTGTAAAGAAAAAATTGTTAAGTCTACTGAAGGTCCTGAATGATAACACGTTGATAAAGGTGGA
+
CCCCCGGGGGGGGGGGGGGGGGGGGGGG,CEFFGGGGGGGGGGGGGGGGGGGGGGGGGGGGGGGGGEGGGGGGGGGFFFGEFGGDGGGGGGGGGGGGGGGDFFGCFGGGGGGGGGGGGGGGGGGGGGGGGGGGGFFGGGGFGGGGGFGGGFGGFGGGGGFFGFFFFGGGGGGGCGGFGFGFGFGGGGGGGGGFGGGFGFECFFFFFFBFFFFFGFGFFACFA@BF5CFA0);;2=>@8:E7186A=BFFDBDFF?68=8@389A<3<<3(5>7>3>6C7337C37;63(85;@C6>+40((
@M70528:330:000000000-K6D4P:1:1102:21414:2547 2:N:0:GCCATATAAC+ACACAATATC
TAAAACAGGGTCCCTCCCCCTCTCGGGTCAAAAAAAGAGGTATTTAAGTTTCGGTCAGTTAAAAGTATTGTGATCGCTCCCGCTAACACTGGCAAAGATAAAAGAAGAAGAATGGCTGTTAAAATAACTGATCAGACAAATAGTCTAATTTTTTCTGCTGAAAGGTTTTTTGCTTTAAGATTAATAATTTTAGTAATAAAATTTAAGGCACCTAAAATTGAAGAAATCCCTGCAAGGTGTAAATAAAAAATTGTTAAGTCTACTGAAGGTCCTGAATGATAAAACGTTGATAAAGGTTGAA
+
CCCCCGGGGGGGGGEGGGGGGDF,FGGEFFGGGGGGDD8ECFEGGFGG<FGGFG:F7F6FDGGGGFFFGFGD,6,,@<EGGDDCFGGCFGCGG8EFGFGCFGFDFGGGGCFGFGGGGGDGFGGGDFG@FFGGGGFGGFGGGGGFDGGGGGFGGEGFFFF87BDADFGGGDGDGGGG?F,@CFDFFFFDG,@FGF7FC<9CEGFEFFF5>5C5?9A;FFFCFF=CFBFAFEF?A5:9=>8BBEC+1>4CF>26*+9A<:@3<FEFGE7)/=<@<=E;+375).;<E>D@02+2?AFB9)8:)
@M70528:330:000000000-K6D4P:1:1102:14412:2550 2:N:0:GCCATATAAC+ACACAATATC
TAAAACAGGGTCCCCTCCCCCTCTAGGGTCAAAAAAAGAGGTATTTAAGTTTCGGTCAGTTAAAAGTATTGTGATAGCTCCCGCTAACACTGGCAAAGATAAAAGAAGAAGAATGGCTGTTAAAATAACTGATCAGACAAATAGTCTAATTTTTTCTGCTGAAAGGTTTTTTGCTTTAAGATTAATAATTGTAGTAATAAAATTTAAGGCACCTAAAATTGAAGAAATCCCTGCAAGGTGTAAAGAAAAAATTGTTAAGTCTACTGAAGGTCCTGAATGATAAAACGTTGATAAAGGTGGA
+
CCCCCGGGGGGGGGGGGGGGGGGGGGGGGGGGGGGGGGGGGGGGGGGGGGGGGGGGGGGGGGGGGGGGGGGGGGGGGGGGGGGGGGGGGGGGGGGGGGGGGGGGGGGGFEFFGGGFGGDEEGGGGGGGGGGGAFGGGGGGGGGGGGGGGFFGGGDGFGGFGGGGGGGDFGGGGGGGFGGGGGGGGGGGGGGFFDFGFGFG@D<CFFFFFFFF@GFFAFGFGFEFFFDFFEEFFD@FFGFFFFECCCD=FBFBEF5FC8C?CFC8@8?E<8;<@<EEFFC35?3)1716=<33:?<C770((
@M70528:330:000000000-K6D4P:1:1102:7521:2564 2:N:0:GCCATATAAC+ACACAATATC
TAAAACAGGGTCCCCTCCCCCTCTAGGGTCAAAAAAAGAGGTATTTAAGTTTCGGTCAGTTAAAAGTATTGTGATAGCTCCCGCTAACACTGGCAAAGATAAAAGAAGAAGAATGGCTGTTAAAATAACTGATCAGACAAATAGTCTAATTTTTTCTGCTGAAAGGTTTTTTGCTTTAAGATTAATAATTGTAGTAATAAAATTTAAGGCACCTAAAATTGAAGAAATCCCTGCAAGGTGTAAAGAAAAAATTGTTAAGTCTACTGAAGGTCCTGAATGATAAAACGTTGATAAAGGTGGA
+
CCCCCGGGGGGGGGGGGGGGGGGGGGGGGGGGGGGGGGGGGGGGGGGGGGGGGGGGGGGGGGGGGGGGGGGGGGGGGGGGGGGGGGGGGGGGGGGGGGGGGGGGGGGGGGGGGGGGGGGGGGGGGGGGGGGGGGGFGGGGGGGGGFGGGGFGGFEGFGGGGGGGGGGGGGGGGGGFCGGGGGGGGGGGGGGGGGGGFGFGFFFBFFFFFFFFFGFGFGGFGFABB@8AF4=AFFFFBGGGEBFFFFFFFFFFFCCF@B8>ECC6E<7;7@EA@F39CD<<C?577=>;5?C+3<74?@??(
@M70528:330:000000000-K6D4P:1:1102:12503:2567 2:N:0:GCCATATAAC+ACACAATATC
TAAAACAGGGTCCCCTCCCCCTCTAGGGTCAAAAAAAGAGGTATTTAAGTTTCGGTCAGTTAAAAGTATTGTGATAGCTCCCGCTAACACTGGCAAAGATAAAAGAAGAAGAATGGCTGTTAAAATAACTGATCAGACAAATAGTCTAATTTTTTCTGCTGAAAGGTTTTTTGCTTTAAGATTAATAATTGTAGTAATAAAATTTAAGGCACCTAAAATTGAAGAAATCCCTGCAAGGTGTAAAGAAAAAATTGTTAAGTCTACTGAAGGTCCTGAATGATAAAACGTTGATAAAGGTGGA
+
CCCCCGGGGGGGGGGGGGGGGGGGGGGGGGGGGGGGGGGGGGGGGGGGGGGGGGGFGGGFGGGGGGGGGGGGGGGGGGGGGGGGGGGGGGGGFFGGGGGGGGGGGGGGFGGGGGGGFGDEFGGFGFGGGGGGFFGGGGGGGGGGGFFGGGFGGGGGGA=FGGGGGGGGGGGGGGGGFGGGGGGFFGGGGGGFGGGGFEF:>EFEFFFFFFACFGFGFGGEFFEEFFFFFFBFFDFFFD:B6=EFFEDFFFF=EFFFEFACEFEFGEFFFE;@@E<9C:?ECCC443458?F+:<>39.24(
@M70528:330:000000000-K6D4P:1:1102:21299:2572 2:N:0:GCCATATAAC+ACACAATATC
TAAAACAGGGTCCCCTCCCCCTCTAGGGTCAAAAAAAGAGGTATTTAAGTTTCGGTCAGTTAAAAGTATTGTGATAGCTCCCGCTAACACTGGCAAAGATAAAAGAAGAAGAATGGCTGTTAAAATAACTGATCAGACAAATAGTCTAATTTTTTCTGCTGAAAGGTTTTTTGCTTTAAGATTAATAATTGTAGTAATAAAATTTAAGGCACCTAAAATTGAAGAAATCCCTGCAAGGTGTAAAGAAAAAATTGTTAAGTCTACTGAAGGTCCTGAATGATAAAACGTTGATAAAGGTGGA
+
CCCCCGGGGGGGGGGGGGGGGGGGGGGGGGGGGGGGGGGGGGGGGGGGGGGGGGGFGGGGGGGGGGGGGGGGGGGGGGGGGGGGGGGGGGGGGGGGGGGGGGGGGGGGGGGGGGGGFGGGGGGGGGGGGGGGFGGGFGGGGGGGGFFGGGFGGCCFGGGGGGGCGGGCFGGGGGFGFFEGGGGGGGGGGGGGGGGGFGFGFFFFFFFFFFFFFGFGFGGFGFEEF@DEF<>F49@4:;DD>:796=B@F=BD=FCFCBFCEFEF@<)743=@4>EEC;5A)<666<>5@;CCDCEFG3?B(
@M70528:330:000000000-K6D4P:1:1102:10782:2577 2:N:0:GCCATATAAC+ACACAATATC
TAAAACAGGGTCCCCTCCCCCTCTAGGGTCAAAAAAAGAGGTATTTAAGTTTCGGTCAGTTAAAAGTATTGTGATAGCTCCCGCTAACACTGGCAAAGATAAAAGAAGAAGAATGGCTGTTAAAATAACTGATCAGACAAATAGTCTAATTTTTTCTGCTGAAAGGTTTTTTGCTTTAAGATTAATAATTGTAGTAATAAAATTTAAGGCACCTAAAATTGAAGAAATCCCTGCAAGGTGTAAAGAAAAAATTGTTAAGTCTACTGAAGGTCCTGAATGATAAAACGTTGATAAAGGTGGA
+
CCCCCGGGGGGGGGGGGGGGGGGGGGGGGGGGGGGGGGGGGGGGGGGGGGGGGGGGGGGGGGGGGGGGGGGGGGGGFGGGGGGGDGGGGGGGGGGGGGGGGGGGGGGGGGGGGGGGGGGGGGGGGGGGGGGGGGGGGGGGGGGGGGGGGGFGGFGGGGGGGGGGGGGGGGGGGGGGFGGFGFFGGGGGGGGGGGGGFGFGFGFEFFFFFFFFFGFFFFGEFFCEFEFEF=;>FBD@>;DC39EAEF>(89@DFFEFCFFCEA?8+;?=<@;E4;EFGF3;?CEEEF;;8@F7CCCCFF7?(
@M70528:330:000000000-K6D4P:1:1102:17972:2579 2:N:0:GCCATATAAC+ACACAATATC
TAAACAGGGTCCCCTCCCCCTCTAGGGTCAAAAAAAGAGGTATTTAAGTTTCGGTCAGTTAAAAGTATTGTGATAGCTCCCGCTAACACTGGCAAAGATAAAAGAAGAAGAATGGCTGTTAAAATAACTGATCAGACAAATAGTCTAATTTTTTCTGCTGAAAGGTTTTTTGCTTTAAGATTAATAATTGTAGTAATAAAATTTAAGGCACCTAAAATTGAAGAAATCCCTGCAAGGTGTAAAGAAACACTTGTTAAGTCTACTGAAGGTCCTGAATGATAAAACGTTGATAAAGGTGGAT
+
CCCCCGGGGGGGGGGGEGGGGGGGGGGGFGGGGGGGGGGGGFGGGGGGEFGGGGGGEGGGGGGGGGGGGGGGFGGGFAFGGGGGGFEFGGFGFFFGGGGGGGGFGFGGGGGGGGGGGGGGGFGCFGFFDGGGGGGGGGGGFGGGGGG;EFFGGGGGGGGGFGGGGGGGGGGEGGGGF=FGGGGADGGFDDDFFFGGCD9E@CFFFAF5CFFFFGFGFGGCGAAC5=AA9>4A4:79=DFFEEEFCB:(;(08B@EFEFF<4C:C?*7765).)7>43@4373)63;D3?@>:;3;8F@?;)
@M70528:330:000000000-K6D4P:1:1102:17828:2581 2:N:0:GCCATATAAC+ACACAATATC
TAAAACAGGGTCCCCTCCCCCTCTAGGGTCAAAAAAAGAGGTATTTAAGTTTCGGTCAGTTAAAAGTATTGTGATAGCTCCCGCTAACACTGGCAAAGATAAAAGAAGAAGAATGGCTGTTAAAATAACTGATCAGACAAATAGTCTAATTTTTTCTGCTGAAAGGTTTTTTGCTTTAAGATTAATAATTGTAGTAATAAAATTTAAGGCACCTAAAATTGAAGAAATCCCTGCAAGGTGTAAAGAAAAAATTGTTAAGTCTACTGAAGGTCCTGAATGATAAAACGTTGATAAAGGTTGA
+
CCCCCGGGGGGGGGGGGGGGGGGGGGGGFGGGGGGGGGGGGGGGGGGGGGGFGGGGGGGGGGGGGGGGGGFGGGGGGGGGGGGDGGGGGGGGGGGGGGGGGGGGGGGGGGGGGGGGGGGGGGGGFGGGGGGGGGGGGGGGGGGGGGGGGGFDFGGFGGGGGGGGGGGGGGGGGGFFFGGGFGGGGGFGGGGGGGGGFGFGFGFFFFFFFAFF>CFF5CFFFFC=B8=EF2<>ADDFE52?>B6>4;B26>@F@FFF4+B<CFC6F))74;EE7><C>F3@EC?37<@3;?>CF?4)0/).(
@M70528:330:000000000-K6D4P:1:1102:8645:2589 2:N:0:GCCATATAAC+ACACAATATC
TAAAACAGGGTCCCCTCCCCCTCTAGGGTCAAAAAAAGAGGTATTTAAGTTTCGGTCAGTTAAAAGTATTGTGATAGCTCCCGCTAACACTGGCAAAGATAAAAGAAGAAGAATGGCTGTTAAAATAACTGATCAGACAAATAGTCTAATTTTTTCTGCTGAAAGGTTTTTTGCTTTAAGATTAATAATTGTAGTAATAAAATTTAAGGCACCTAAAATTGAAGAAATCCCTGCAAGGTGTAAAGAAAAAATTGTTAAGTCTACTGAAGGTCCTGAATGATAAAACGTTGATAAAGGTGGA
+
CCCCCGGGGGGGGGGGGGGGGGGGGGGGGGGGGGGGGGGGGGGGGGGGGGGGGGGGGGGGGGGGGGGGGGGGGGGGGGGGFGGGGGGGGGGGGGGGGGGGGGGGGGGFGGGGGGGGGGGGGGGFGGGGGGGGGGGGGGGGGGGGGGGGGGFGGGGGGGGGGGGGGGGGGGGGGGGGFGGGGGGGGGGGGGGGGGGGFGFGFGFFFFFFFFFFFGFGFGGFFF85BECEFEEFFFFFEGGDB=A+9@B>FFB=@+>F<:=?EC?6F8<AE1;>=AA38C53./);6;93837++9>E?.(,(
@M70528:330:000000000-K6D4P:1:1102:15786:2595 2:N:0:GCCATATAAC+ACACAATATC
TAAAACAGGGTCCCCTCCCCCTCTAGGGTCAAAAAAAGAGGTATTTAAGTTTCGGTCAGTTAAAAGTATTGTGATAGCTCCCGCTAACACTGGCAAAGATAAAAGAAGAAGAATGGCTGTTAAAATAACTGATCAGACAAATAGTCTAATTTTTTCTGCTGAAAGGTTTTTTGCTTTAAGATTAATAATTGTAGTAATAAAATTTAAGGCAGCTAAAATTGACGAAATCACTGCTAGGTGTAAAGAAAAAATTGTTAAGTCTACTGAAGCTCCTGAATGATAATACGTTGATAAAGGTGGA
+
CCCCCGGGGGGGGGGCFGGGGGGGGGGGGGGGGGGGGGGGGGGGGFFGGGGGGGGGGGFFFGAEFDGGGGGGGGGGGFCF,6CEEGC@FGF9F8FFGDFFGDFGGGGFGGGG<DACFFGEFGGGCFGGDEFGGGG8F8FGGGGG;,8FC;;;AF=C,@DAFGFFG6EF98DE7CFDFFG,=DFGGGGGFD,@CAGG7DCC=FF@899+;?A*3CA=9<EC7A*)9)<71*01+**=/:>,*.*186((/(-5360=*311)+1;133<))6)6.4;*+/)/).)))(/((*239CC<).((
@M70528:330:000000000-K6D4P:1:1102:16776:2596 2:N:0:GCCATATAAC+ACACAATATC
TAAAACAGGGTCCCCTCCCCCTCTAGGGTCAAAAAAAGAGGTATTTAAGTTTCGGTCAGTTAAAAGTATTGTGATAGCTCCCGCTAACACTGGCAAAGATAAAAGAAGAAGAATGGCTGTTAAAATAACTGATCAGACAAATAGTCTAATTTTTTCTGCTGAAAGGTTTTTTGCTTTAAGATTAATAATTGTAGTAATAAAATTTAAGGCACCTAAAATTGAAGAAATCCCTGCAAGGTGTAAAGAAAAAATTGTTAAGTCTACTGAAGGTCTTGAATGATAAAACGTTGATAAAGGTGGA
+
CCCCCGGGGGGGGGGGGGGGGGGGGGGGGGGGGGGGGGGGGGGGGGGGGGGGGGGGGGGGGFFGGGGGGGFGGGGGGGGGGGGGGGGGGGGGGGGGGGGGGGGGGGGGGGGGGGGGGGGFDCGFGGGGGFGFGGFFFGGG6BC8EFAFGGFGGGGGCFGFGGGGGGGGGGGGGGGGFG8FGGDGFFGDGD:2=AC@9FFFECFFFFFFF**@FGFGFFG)@==AFFBFFF36@544:5>@:BC6:C=DF>>BEFFF>489<+96@<<7<@;;))7<2;.3?C?FF<9==;C;CCEFGF22(
@M70528:330:000000000-K6D4P:1:1102:17185:2621 2:N:0:GCCATATAAC+ACACAATATC
TAAAACAGGGTCCCCTCCCCCTCTAGGGTCAAAAAAAGAGGTATTTAAGTTTCGGTCAGTTAAAAGTATTGTGATAGCTCCCGCTAACACTGGCAAAGATAAAAGAAGAAGAATGGCTGTTAAAATAACTGATCAGACAAATAGTCTAATTTTTTCTGCTGAAAGGTTTTTTGCTTTAAGATTAATAATTGTAGTAATAAAATTTAAGGCACCTAAAATTGAAGAAATCCCTGCAAGGTGTAAAGAAAAAATTGTTAAGTCTACTGAAGGTCCTGAATGATAAAACGTTGATAAAGGTGGA
+
CCCCCGGGGGGGGGGGGGGGGGGGGGGGGGGGGGGGGEFGGGGGGGGGGGFGGGGGGGGGGGG<FFFGGGGGGGGGGGGGGGGGGGGGGFGGGGGGFGGGGGGFGGFGGGGGFGGGGGDGGGGFGGGFGGAFFFFFCGGGFGGGGGGGGDCDGGDGGGFFGGGGGGGGGG7=CFGGCFGGGGGFGGGFFGGGGGGGFGFGFGFFFFFBFAAFCFF>FCFEGFA;>@DFF539A>@FFDD>>:*=6@D2A(:3B6@858BEEFCFG4?7<1=<44=96CEEEC)9CE0==;5:C<<4FF:?(
@M70528:330:000000000-K6D4P:1:1102:17327:2653 2:N:0:GCCATATAAC+ACACAATATC
TAAAACAGGGTCCCCTCCCCCTCTAGGGTCAAAAAAAGAGGTATTTAAGTTTCGGTCAGTTAAAAGTATTGTGATAGCTCCCGCTAACACTGGCAAAGATAAAAGAAGAAGAATGGCTGTTAAAATAACTGATCAGACAAATAGTCTAATTTTTTCTGCTGAAAGGTTTTTTGCTTTAAGATTAATAATTGTAGTAATAAAATTTAAGGCACCTAAAATTGAAGAAATCCCTGCAAGGTGTAAAGAAAAAATTGTTAAGTCTACTGAAGGTCCTGAATGATAAAACGTTGATAAAGGTGGA
+
CCCCCGGGGGGGGGGGGGGGGGGGGGGGGGGGGGGGGGGGGGGGGGGGGGGGGGGGGGGGGGGGGGGGGGGGGGGGGGGGGGGGGGGGGFGGGGGGGGGGGGGGGGGGGGGGGGGGGGGGGGGGGGGGFGGGGGGGGGGGGGGGGGGGGGFGGGGGGGGGGGGDECFGGGGGGGGGFGFFGGGGFGGGGGGGGGGGFGF7CFFFFFFF?AFFFFFGACFEGFAEF@DEFEB4?B@A::EF<BEFFF=BF(5@BFEF?BBC?FEFG3?<@14>)73>6C?EE3C47<38;6C;7?4>7=7:(
@M70528:330:000000000-K6D4P:1:1102:21298:2660 2:N:0:GCCATATAAC+ACACAATATC
TAAAACAGGGTCCCCTCCCCCTCTAGGGTCAAAAAAAGAGGTATTTAAGTTTCGGTCAGTTAAAAGTATTGTGATAGCTCCCGCTAACACTGGCAAAGATAAAAGAAGAAGAATGGCTGTTAAAATAACTGATCAGACAAATAGTCTAATTTTTTCTGCTGAAAGGTTTTTTGCTTTAAGATTAATAATTGTAGTAATAAAATTTAAGGCACCTAAAATTGAAGAAATCCCTGCAAGGTGTAAAGAAAAAATTTTTAAGTCTACTGAAGGTCCTGAATGATAAAACGTTGATAAAGGTGGA
+
CCCCCGGGGGGGGGGGGGGGGGGGGGGGGGGGGGGGGGGGGGGGGGGGGGGGGGGFGGGGGGGGGGGGGGGGGGGGGGGGGGGGGGGGGGGGGGGGGGGGGGGGGGGGGGGGGFGGGGGGGGGGGGGGGGGGGGGGGGGGFFFGGGGGFGFGGGGFGGGGGGGGGGGGGGGGGGGGFFGGGGGGGGGGGGGGFCGGF:?FEFFEFFFFFFFFFFFGFGFEGFFFFBBEFEFFFFF>@CGF@@EF*9B@FBBFB+1B9ABFCFC@@)9=8@@FEF)7CFE3?CEFFE@3@?C:@?EFG<:B(
@M70528:330:000000000-K6D4P:1:1102:21492:2669 2:N:0:GCCATATAAC+ACACAATATC
TAAAACAGGGTCCCCTCCCCCTCTAGGGTCAAAAAAAGAGGTATTTAAGTTTCGGTCAGTTAAAAGTATTGTGATAGCTCCCGCTAACACTGGCAAAGATAAAAGAAGAAGAATGGCTGTTAAAATAACTGATCAGACAAATAGTCTAATTTTTTCTGCTGAAAGGTTTTTTGCTTTAAGATTAATAATTGTAGTAATAAAATTTAAGGCACCTAAAATTGAAGAAATCCCTGCAAGGTGTAAAGAAAAAATTGTTAAGTCTACTGAAGGTCCTGAATGATAAAACGTTGATAAAGGTGGA
+
CCCCCGGGGGGGGGGGGGGGGGGFGGGGGGGGGGGGGGGGGGGGGGGGGGGGGGGFGGGGGGGGGGGGGGGGGGGGGGGGGGGGGGGGGGGGGGGGGGGGGGGFGGGGGGGGGGGGGGGGGGGGGGGGGGGGGGGGGGGGGGGFGGGGGGFGGFGFGGGGGGGGFGGGGFGGGGGGFGGGGGGGGGGGGGGGFGFGFCFGFGFFFFFFFFFA>GFGFF;=EF@EFFFFABEAA=@FFGGF=BCF?EFBFFBFFFFFC@BCCFF6A<77;1=A.;<C>:?;55<9CEFDD<7::<>EGE>2(
@M70528:330:000000000-K6D4P:1:1102:14864:2679 2:N:0:GCCATATAAC+ACACAATATC
TAAAACAGGGTCCCCTCCCCCTCTAGGGTCAAAAAAAGAGGTATTTAAGTTTCGGTCAGTTAAAAGTATTGTGATAGCTCCCGCTAACACTGGCAAAGATAAAAGAAGAAGAATGGCTGTTAAAATAACTGATCAGACAAATAGTCTAATTTTTTCTGCTGAAAGGTTTTTTGCTTTAAGATTAATAATTGTAGTAATAAAATTTAAGGCACCTAAAATTGAAGAAATCCCTGCAAGGTGTAAAGAAAAAATTGTTAAGTCTACTGAAGTTCCTGAATGATAAAACGTTGATAAAGGTGGA
+
CCCCCGGGGGGGFGGGEGGGGEGCGGGGGGGGGGGGGDGGGGGGGGGGGGGGGGGGGGFGAGGGGGGGGGGGGGGGFGGCFGGGGGGGGGGGGFGGCFGGGGGGGGFGFGGGGGGFGGGEFGGGGGGGGGFFEFFGGGGGFGGGGGGGGGFFFGGGGGGFGGFFFGGG9EFEGGGFDFFFGGGGD:@F9EDFGGGGFFFFEGFEFCFFFAFFFFFGFGGFGF@EFCBE6):AFFB@BGGGEEFFEC(0A=BBEFEFCCB?CF?FCE?4<17)196CFFEFC59<446(67*+397CE3(0(
@M70528:330:000000000-K6D4P:1:1102:24929:2688 2:N:0:GCCATATAAC+ACACAATATC
TAAAACAGGGTCCCCTCCCCCTCTAGGGTCAAAAAAAGAGGTATTTAAGTTTCGGTCAGTTAAAAGTATTGTGATAGCTCCCGCTAACACTGGCAAAGATAAAAGAAGAAGAATGGCTGTTAAAATAACTGATCAGACAAATAGTCTAATTTTTTCTGCTGAAAGGTTTTTTGCTTTAAGATTAATAATTGTAGTAATAAAATTTAAGGCACCTAAAATTGAAGAAATCCCTGCAAGGTGTAAAGAAAAAATTGTTAAGTCTACTGAAGGTCCTGAATGATAAAACGTTGATAAAGGTGGA
+
CCCCCGGGGGGGGGGGGGGGGGGGGGGGGGGGGGGGGGGGGFGGGFGGGEDEGGGGGGGGGGGGGGGGGGGGGGGGGAGFFGGGGGGGGGGGGGGGGGGGGGGGGGGGGGGGGGGGGGGGGGGGGGGGGGGGGGGGGGGGFGGGGGGGGGFGGGGCFGFGGFFGGGGGDGGGGGGGFGGGGGGGGGGGGGGGGGGGFCCECFF@AFFFFFFFCGFFAAFECFEFF@BEFBBAFBBFBGGGBEEFEEFBF=9BEFFF4BFCEFEA@EC3@14@@33C;;7@EF3;>345818:>?)4>;?1(
@M70528:330:000000000-K6D4P:1:1102:8257:2690 2:N:0:GCCATATAAC+ACACAATATC
TAAAACAGGGTCCCCTCCCCCTCTAGGGTCAAAAAAAGAGGTATTTAAGTTTCGGTCAGTTAAAAGTATTGTGATAGCTCCCGCTAACACTGGCAAAGATAAAAGAAGAAGAATGGCTGTTAAAATAACTGATCAGACAAATAGTCTAATTTTTTCTGCTGAAAGGTTTTTTGCTTTAAGATTAATAATTGTAGTAATAAAATTTAAGGCACCTAAAATTGAAGAAATCCCTGCAAGGTGTAAAGAAAAAATTGTTAAGTCTACTGAAGGTCCTGAATGATAAAACGTTGATAAAGGTGGA
+
CCCCCGGGGGGGGGGGGGGGGGGGGGGGGGGFGGGGGGGGGGGGGGGGGGGGGGGGGGGEGGGGGGGGGGGGGGGGGGGGGGGGGGGGGGGGGGGGGGGGGGGGGGGFGGGGGGGGGGGEGGGGGGGGGGGGGGGGGGGFFGFCFFGGGGFGGGGGGGGGGGGFFGFFFGFGGGGGFGGGGGGGFFGGGGGGGGGGFDFECFFFFFFFFFFFFGFFFGG@GF18=5@EFEBFF9B?>DDEBBEFCC5(A2>DFFCC4:+>?CEFGF?3<@;)7>E3*+94)))17=2@;,23;<)49=??(
@M70528:330:000000000-K6D4P:1:1102:10656:2707 2:N:0:GCCATATAAC+ACACAATATC
TAAAACAGGGTCCCCTCCCCCTCTAGGGTCAAAAAAAGAGGTATTTAAGTTTCGGTCAGTTAAAAGTATTGTGATAGCTCCCGCTAACACTGGCAAAGATAAAAGAAGAAGAATGGCTGTTAAAATAACTGATCAGACAAATAGTCTAATTTTTTCTGCTGAAAGGTTTTTTGCTTTAAGATTAATAATTGTAGTAATAAAATTTAAGGCACCTAAAATTGAAGAAATCCCTGCAAGGTGTAAAGAAAAAATTGTTAAGTCTACTGAAGGTCCTGAATGATAAAACGTTGATAAAGGTGGA
+
CCCCCGGGGGGGGGGGGGGGGGGGGGGGGGGGGGGGGGGGGGGGGGGGGGGGGGGGGGGGGGGGGGGGGGGGGGGGGGGGGGGGGGGGGGGGGGGGGGGGGGGGGGGGGGGGGGGGGGGFGGGGGGGGGGGGGGGGGGGGGGGGGGGGGGFGGGGGGGGGGGGGGGGGGGGGGGGGFGGGGGGGGGGGGGGGGGGGFGFGFGFFFFFFFFFFFGFDFGGFGFEEFFFFF26>ABDFE@<@EFFFEFFFFFFFFFFFE8BECCCFGFEEE1@E)7=<9:CA)<76><@;@09;CCFFFF70(
@M70528:330:000000000-K6D4P:1:1102:18584:2717 2:N:0:GCCATATAAC+ACACAATATC
TAAAACAGGGTCCCCTGTCTCTTATACACATCTGACGCTGCCGACGAGATATTGTGTGTGTAGATCTTGGTGGTCGCCGTATCATTAAAAAAAAAATAAACTCTAGCCTTTAGTACCTCTCAACCTCTTCCTCCGCACACTGCTAACCCCTGAAACTTTTTTCACTCTTAACATTACATCCCCTCTCCTGCACTTCATTTTTCCCCCACGTTTTCTTCTTCATCTGTCCTACCTGCCTTTTTTCCTTCACACCCACCTCACTTCAATTCACAACTTCCCTGCACATGTACCCTCACTTGCT
+
ACCCCFDFGGGEFEFGGCEFEGGGGCGF@FGGFEECCBEGGGGGGGEGGGGCGGFGF<FF6EF9F,F,CE9CB,CC+C44B,B,,C,CF<E88+@7,,,:A4,@,,:F,:C,,5BF;;?C,,<,,,4,:,,,,,+6+@C,+,66,,1,6+*3,,,C;3,7,4,,75,3,,323,7@1,7B,4*,6,30,4,@92**359,/6******/)/)//=:8>,*418*+1)1)/1*).4)(>++)/,;3117*))(/)()()),(*-*+))-)))))(.)**34)(.()..)-)20*(((+)-.)
@M70528:330:000000000-K6D4P:1:1102:11263:2728 2:N:0:GCCATATAAC+ACACAATATC
TAAAACAGGGTCCCCTCCCCCTCTAGGGTCAAAAAAAGAGGTATTTAAGTTTCGGTCAGTTAAAAGTATTGTGATAGCTCCCGCTAACACTGGCAAAGATAAAAGAAGAAGAATGGCTGTTAAAATAACTGATCAGACAAATAGTCTAATTTTTTCTGCTGAAAGGTTTTTTGCTTTAAGATTAATAATTGTAGTAATAAAATTTAAGGCACCTAAAATTGAAGAAATCCCTGCAAGGTGTAAAGAAAAAATTGTTAAGTCTACTGAAGGTCCTGAATGATAAAACGTTGATAAAGGTGGA
+
CCCCCGGGGGGGGGGGGGGGGGGGGGGGCFFGGGGGGGGGGGGGGGGGGGGGGGGGGGGFGFGGGGGGGGGGGGGGGGGGGGGGGGGGGGGGGGGGGGGGGGGGFGGFGGGGGGGGGGGGGGGAFGGGGGGGGGGGGGGD+EFGGGGGGGFGGGGGGGGGGGGGGGGGGGGDGGGGFGGGGGGGGCFGGGGGFAEFFGFGEGFFFFFFFFFFFGFCFFGFFFAEFEFFFEFFF2BF6EDG9;<>EEBFFBFFF6?F@8=@5+9CF<CEE;EF<<<<9CEFFFF377:;;?D7;99>F<:((
@M70528:330:000000000-K6D4P:1:1102:17404:2744 2:N:0:GCCATATAAC+ACACAATATC
TAAAACAGGGTCCCCTCCCCCTCTAGGGTCAAAAAAAGAGGTATTTAAGTTTCGGTCAGTTAAAAGTATTGTGATAGCTCCCGCTAACACTGGCAAAGATAAAAGAAGAAGAATGGCTGTTAAAATAACTGATCAGACAAATAGTCTAATTTTTTCTGCTGAAAGGTTTTTTGCTTTAAGATTAATAATTGTAGTAATAAAATTTAAGGCACCTAAAATTGAAGAAATCCCTGCAAGGTGTAAAGAAAAAATTGTTAAGTCTACTGAAGGTCCTGAATGATAAAACGTTGATAAAGGTGGA
+
CCCCCGGGGGGGGGFGGGDFGGGGGFGGFGGGGGGGGGGGGGGGGGGGGGGGGGGGGGGGGGGGGCGGGGGGGGGGGGGGGGGGGGGGGGGGGGGGGGGGGGGGGGGGGAF@<EFG?FGGGGGFEGGGCGGFBEFGGFCGDFGGGGGGGGFGGFGFFGFFE;DFGGGGDFGEEGGFFGFG8@FDDFG?FGGF7FGFCGFCCCF@AFFAF**3@CFFA,<@FF38=8:AF;:6*<4>B;F8:9*=685@A99BBAEF?8AEC8?+<43;8@847;)6;C<<)964).6=@;*;7?<39.(,(
@M70528:330:000000000-K6D4P:1:1102:16761:2760 2:N:0:GCCATATAAC+ACACAATATC
TAAAACAGGGTCCCCTCCCCCTCTAGGGTCAAAAAAAGAGGTATTTAAGTTTCGGTCAGTTAAAAGTATTGTGATAGCTCCCGCTAACACTGGCAAAGATAAAAGAAGAAGAATGGCTGTTAAAATAACTGATCAGACAAATAGTCTAATTTTTTCTGCTGAAAGGTTTTTTGCTTTAAGATTAATAATTGTAGTAATAAAATTTAAGGCACCTAAAATTGAAGAAATCCCTGCAAGGTGTAAAGAAAAAATTGTTAAGTCTACTGAAGGTCCTGAATGATAAAACGTTGATAAAGGTGGA
+
CCCCCGGGGGGGGGGGGGGGGGGGGGGGFGGGGGGGGGGGGGGGGGGGGGGGGGGGGGGGGGGGGGGGGGGGGGGGGGGGGGGGGGGGGFFGGGGGFGGGGGGGGGGGGGGGGGGGGGGGGGGGGGGGGGGGGGGGGGGGGGGFFGGGGGFGGGGGFGGGGGGGGGGGGGGGGGFGFGGFGGGGGGGGGGGGGGGGCGFCEGFFFFFFF?FFFGFGFEGEGF85<CFFF@56F=DFBDDFFFFFFFFFF9@@9FEACBF5?FCCEECEFEEE<@ECCC3=CCCCEE9@D?F;CEEE?;2<(
@M70528:330:000000000-K6D4P:1:1102:10977:2762 2:N:0:GCCATATAAC+ACACAATATC
TAAAACAGGGTCCCCTCCCCCTCTAGGGTCAAAAAAAGAGGTATTTAAGTTTCGGTCAGTTAAAAGTATTGTGATAGCTCCCGCTAACAATGGCAAAGATAAAAGAAGAAGAATGGCTGTTAAAATAACTGATCAGACAAATAGTCTAATTTTTTCTGCTGAAAGGTTTTTTGCTTTAAGATTAATAATTGTAGTAATAAAATTTAAGGCACCTAAAATTGAAGAAATCCCTGCAAGGTGTAAAGAAAAAATTGTTAAGTCTACTGAAGGTCCTGAATGATAAACAGTTCATAAAGGTTGA
+
@@CCC<FGGGFAFFC,8FCEG>7,CFFGFDFFEFFGGCFFGGDGFGEFGEEGF@@@FDG9FCE@CDCFCCFGGG99,,9?EF77=CF8E,9AFF8F@DCF<EDGGGF<EF,=?,,B=FDEA,FF=,:F95@D9@EC@88E+>D9,CCCF9CD;,4,@C8D,4,?8+,@D+8@+@,=9,@EF,=FFAFGCF@E9EC9?F7@8F;5AAC5AA56FC69@C,8,4:*+:=A+))3*)09;C<,1*2=*9=:A(5(7B8B*B8@?8)+3.1;)(./74<);+9;)137./,7))2+377)0))((
@M70528:330:000000000-K6D4P:1:1102:8751:2772 2:N:0:GCCATATAAC+ACACAATATC
TAAAACAGGGCTCCCTGTCTCTTATACACATCTGACGCTGCCGACGAGATATTGTGTGTGTAGATATCGGTGGTCGCCGGATCATTAAAAAAAAAAAAATATAAGTGAATTTCTTGTAGTCCATTGGATTTAAACTTTACTCTAACCAAACATATGCACACAGTCTTCATTGCAATCGTCACCTATCACCACGTTATTTGTACACGATATTACTCACACGCGTCTCATATATTCAATCCCTATCAGACTCGTCAACTTCTGCGTCCTACGTCTCCCCTACACTTCTCTCACTTATCTAGCC
+
CCCCCFGGGGGGGGGGEFFFGGGFGGFGGGFGFGGGGGGGGGGGGGCFGFFFGGFGGGGGF,CEF,@@CF:7:6E++C=:+6>,AC95C?,=F8F@:+8,,4,,,,55,,:95,5,,,6,<,,:E,,CC5CD,3,:,38C6>+,,8,,+,*,3@,,,,,78>;3,+3>,,@,,@,53*4,*3,,,,,5,,,*****/,+,/,+*4)20):+++++48++.:)(()().3))++))+)5*+)))*..))))-(-)-*)*16)*(0/((-.(..(.)(172(,())).)),)0**.))+)).(
@M70528:330:000000000-K6D4P:1:1102:18181:2818 2:N:0:GCCATATAAC+ACACAATATC
TAAAACAGGGTCCCCTCCCCCTCTAGGGTCAAAAAAAGAGGTATTTAAGTTTCGGTCAGTTAAAAGTATTGTGATAGCTCCCGCTAACACTGGCAAAGATAAAAGAAGAAGAATGGCTGTTAAAATAACTGATCAGACAAATAGTCTAATTTTTTCTGCTGAAAGGTTTTTTGCTTTAAGATTAATAATTGTAGTAATAAAATTTAAGGCACCTAAAATTGAAGAAATCCCTGCAAGGTGTAAAGAAAAAATTGTTAAGTCTACTGAAGGTCCTGAATGATAAAACGTTGATAAAGGTGGA
+
CCCCCGGGGGGGGGGGGGGEGGGGGGGGGGGGGGGGGGGGGGGGGGGGFGGGGGGGGGGGGGGFGGGGGGGGGGGGGGGGGGGGGGGGGGGGGGGGGGGGGGGGGGGGGGGGGGGGGGGGGGGDGGGGGGGGGGGGFGGGGGGGGFGGGGFGGGGGGGGGGGGGCFGGGGGGGGGGFGGGGGGGGGGGGGGGGGGGFGFFCFCCAEFFFFFFFGFGFGGFGFFFFFFFFF:AFFBF@5DB@EFFEFD2;(5@2+>F<AFEEFFF?8)7=@@@@))72+).)1.><818@(2+2)9>C@72(
@M70528:330:000000000-K6D4P:1:1102:11432:2825 2:N:0:GCCATATAAC+ACACAATATC
TAAAACAGGGTCCCCTCCCCCTCTAGGGTCAAAAAAAGAGGTATTTAAGTTTCGGTCAGTTAAAAGTATTGTGATAGCTCCCGCTAACACTGGCAAAGATAAAAGAAGAAGAATGGCTGTTAAAATAACTGATCAGACAAATAGTCTAATTTTTTCTGCTGAAAGGTTTTTTGCTTTAAGATTAATAATTGTAGTAATAAAATTTAAGGCACCTAAAATTGAAGAAATCCCTGCAAGGTGTAAAGAAAAAATTGTTAAGTCTACTGAAGGTCCTGAATGATAAAACGTTGATAAAGGTGGA
+
@CCCCGFGGGGFGDFGGGGGGGGGGGGGGGGGGGGGGGGGGGGGGGGGGGGGGGGFCEFEFGGGCGGGGGGGGGGGGGGEGGGGGGGGGDFGFFGGGGGGGGCFGGGCFGGDGGFGDFGGGGFDEFGGGG9EGGGGGGGGFFGGGGFGFFFFGGEFFFGGGGGGFFGGGFGGG?FGFFFGAFEFFGGGGGFGGEFFCFFF:EFFFFFFFAFFFGFFFCGFGF;59@5AF>:6?4@4>:DDEFABC*5(?(>BEFCFCAF??85@E;CAFFF<@EA<CGCFEEE)9<9@@;<+:37)5;(4(
@M70528:330:000000000-K6D4P:1:1102:18175:2835 2:N:0:GCCATATAAC+ACACAATATC
TAAAACAGGGTCCCCTCCCCCTCTAGGGTCAAAAAAAGAGGTATTTAAGTTTCGGTCAGTTAAAAGTATTGTGATAGCTCCCGCTAACACTGGCAAAGATAAAAGAAGAAGAATGGCTGTTAAAATAACTGATCAGACAAATAGTCTAATTTTTTCTGCTGAAAGGTTTTTTGCTTTAAGATTAATAATTGTAGTAATAAAATTTAAGGCACCTAAAATTGAAGAAATCCCTGCAAGGTGTAAAGAAAAAATTGTTAAGTCTACTGAAGGTCCTGAATGATAAAACGTTGATAAATGTGTA
+
9CCCCGGGGGGFGGGGGGGGGGGGGGGGGGGGGGGGGGGGGGGGGGGGFGDFGGGGGGG<FGGGGGFGGFGGGGGGGGGGGGGGGGGGGGGGCGCGGGGGGGGGGGGGGGGGGGGGGGGGGGGGGGGGGGFGGGGGGGGGDGGGGGFFGGFGGGGGEGFGGGFFCFGFGGGGGGFFFGGGGGGGGGGGFGGGFCEFFGFECFFEFFFFFAFFAGFCFGG@GFFFFEFEF4;4;4:F=DFFBFFFFF::)5>DEFFFC::C?F<@C3<A8;E3.;;4*;?3)..6CE(6(8DCF?4)>7<-)
@M70528:330:000000000-K6D4P:1:1102:23400:2849 2:N:0:GCCATATAAC+ACACAATATC
TAAAACAGGGTCCCCTCCCCCTCTAGGGTCAAAAAAAGAGGTATTTAAGTTTCGGTCAGTTAAAAGTATTGTGATAGCTCCCGCTAACACTGGCAAAGATAAAAGAAGAAGAATGGCTGTTAAAATAACTGATCAGACAAATAGTCTAATTTTTTCTGCTGAAAGGTTTTTTGCTTTAAGATTAATAATTGTAGTAATAAAATTTAAGGCACCTAAAATTGAAGAAATCCCTGCAAGGTGTAAAGAAAAAATTGTTAAGTCTACTGAAGGTCCTGAATGATAAAACGTTGATAAAGGTGGA
+
CCCCCGGGGGGGGGGGGGEGGGGGGGGGGGGGGGGGGGGGGFFGGGFFGGGGC@FFGGGGGGGGGGGGFGGGGGFGGGGGGGGDEGGGGGGG8FGGGGGGGGGGGGGGGGGGGGGGGGGFDGFGFFGEDFFGGGGGGGGGGGGGGGGGGG?EGFGFFFDFGGGGGGFEEGEEGFGGFGGGGGGGGGGGGGGFGGFGFGFGFGFFFFFFF?AC?FACFCFEFAA6@ECFC<@4ABBAEGGCBFEBEFF@;B5BBFFFCBFCCAC@C8<8<159/4479;577CC3.),,537:C?<EC@?0(
@M70528:330:000000000-K6D4P:1:1102:16574:2852 2:N:0:GCCATATAAC+ACACAATATC
TAAAACAGGGTCCCCTGTCTCTTATACACATCTGACGCTGCCGACGAGATATTGTGTGTGTAGATCTCGGTGGTCGCCGTATCATTAAAAAAAAAAAAAGTTGAAAGTGAATGGACTCTGAACATGAAATTACACGTTCATAACATGCCAACCCTCAGCCCCGTAGGCAAGTAACGGTCGCACAGTACCAATGTACACACGCCGCGATTTTAACATTCTACGTGGTAGCCGCTGGATCCGCATTCGACCTCTGAGCGACTTACTCTACGTGTTGACGCATCAGTGTCACACCTCAGACCGA
+
CCCCCGGGGGGGGGGGGFGGGGGGGGGGFGGGAFFFFGGGGGGGGGGGGGGGGGGGGGGGC9@FCFFEFGFGGBCFDFE+8,BEFGFCFGEFGCFGF:C+,,,,,:,,,7,,,6,,4,+,<,,,3<,?,,,,9,,+@,,,2,+6,8,3,70+++,+655,3+4****,,6*,7,,***4*****,,,+,,,,*,+1+,**(*)())))))31)+13*++.37((0())))(0)(()-+0*((().)),.()))*-)())((*./0)))(((,((../*(,,3))).))5)***(.(+)(,-
@M70528:330:000000000-K6D4P:1:1102:18721:2856 2:N:0:GCCATATAAC+ACACAATATC
TAAAACAGGGTCCCCTCCCCCTCTAGGGTCAAAAAAAGAGGTATTTAAGTTTCGGTCAGTTAAAAGTATTGTGATAGCTCCCGCTAACACTGGCAAAGATAAAAGAAGAAGAATGGCTGTTAAAATAACTGATCAGACAAATAGTCTAATTTTTTCTGCTGAAAGGTTTTTTGCTTTAAGATTAATAATTGTAGTAATAAAATTTAAGGCACCTAAAATTGAAGAAATCCCTGCAAGGTGTAAAGAAAAAATTGTTAAGTCTACTGAAGGTCCTGAATGATAAAACGTTGATAAAGGTGGA
+
CCCCCGGGGGGGGGGGGGGGGGGGGGGGGGG9FGGGGGGGGGGGGGGGGFGGGGGGGGGGGGGGGGGGGGGGGGGGGGGGGGGGGGGGGGGGGGGGGGGGGGGGGGGGGGGGGGGGGGGGGGGGGGGGGGGGGGGGGGGGGGGGGGGGGGFGGGGGGGGGGGGGGGGGGGGGGGGGFGGFGGGGGGGGGGGGGGGGFGFGFGFFFFFFFFFFFGFGFEGFGFEABCFFFE@AFFFFEDFEFEFFEEFBF9>DEFEFCFFC5A<CF@CAEFFF=@EFGGFFEE?E4;@;@@C;FFFCE@04(
@M70528:330:000000000-K6D4P:1:1102:15079:2870 2:N:0:GCCATATAAC+ACACAATATC
TAAAACAGGGTCCCTGTCTCTTATACACATCTGACGCTGCCGACGAGATATTGTGTGTGTAGATCTCGGGGGTCGCCGTATCATTAAAAAAAAAAAAAAAAAATGAAAAAATCTCGTAGAAAGAGCAAGATAAAAAAAAAACAACAGACCACAAAAGACACAGACGCAAGACAAATATAAGATTCAGTCAGCAATACAAGTATCGACCACACAGGGTATGAGTGATACTCACCGCTAGAATATACAGCTCATAGTACACAGATCGCTGTATGTACGATGTGTACCTACGCACGTCAACATC
+
CCCCCGGGGGGFGGGGGGGGGGGGGGGGGGGGCFFGGGGGGFEFGGGGDGFEFEGGGEFGFGDFFGFFG+FGFB>FCC48,CEE9<EGGGEGEC=4+33++6+,33,,3,+8,,38*3**<,,,,,,,8,,,,63,144*)1*34**2/*)********++*1,/)*****20**+*+3033+++++*++++*2**)3*+)+0)).).).)0)*)*)++(+*))*)))*))))((04*++---*)-)))))))*)1)**)(0)0*(.(,))..6),/*-().-))))((,*)/(((*))(.
@M70528:330:000000000-K6D4P:1:1102:18659:2891 2:N:0:GCCATATAAC+ACACAATATC
TAAAACAGGGTCCCCTCCCCCTCTAGGGTCAAAAAAAGAGGTATTTAAGTTTCGGTCAGTTAAAAGTATTGTGATAGCTCCCGCTAACACTGGCAAAGATAAAAGAAGAAGAATGGCTGTTAAAATAACTGATCAGACAAATAGTCTAATTTTTTCTGCTGAAAGGTTTTTTGCTTTAAGATTAATAATTGTAGTAATAAAATTTAAGGCACCTAAAATTGAAGAAATCCCTGCAAGGTGTAAAGAAAAAATTGTTAAGTCTACTGAAGGTCCTGAATGATACAACGTTGATAAAGGTGGA
+
CCCCCGGGGGGGGGGGGGGGGGGGGGGGGGGGGGGGGGGGGGGGGGGGGGGGGGGGGGGGGGGFGGGGGGGGGGGGGGGGGGGGGGGGGGGGGGGGGGGGGGGGGGGGGGGGGGGGGGGGGGGGGGGGGGGGGGGGGGGGGGGGGGGGGGFGGGGGGGGGGGGGGGGGFGGGGGGGFGGGGGGGGGGFGGGGGGGGFGFFC;EFFFFFFFFFFGFFFFF@FFCEFFDFF2B4?=DF>DFFEEEEEFB=A(6@FFFFEFFFEFFCF3?EF;EF<)74FGFFFF)./;>@DFG7CE<CG32:(
@M70528:330:000000000-K6D4P:1:1102:7603:2898 2:N:0:GCCATATAAC+ACACAATATC
TAAAACAGGGTCCCCTCCCCCTCTAGGGTCAAAAAAAGAGGTATTTAAGTTTCGGTCAGTTAAAAGTATTGTGATAGCTCCCGCTAACACTGGCAAAGATAAAAGAAGAAGAATGGCTGTTAAAATAACTGATCAGACAAATAGTCTAATTTTTTCTGCTGAAAGGTTTTTTGCTTTAAGATTAATAATTGTAGTAATAAAATTTAAGGCACCTAAAATTGAAGAAATCCCTGCAAGGTGTAAAGAAAAAATTGTTAAGTCTACTGAAGGTCCTGAATGATAAAACGTTGATAAAGGTGGA
+
CCCCCGGGGGGGGGGGGGGGGGGFGGGGGGGGGGGGGGGGGFGGGGGGGGGGGGGGGDFFGGGGGGGGGGGGGGGGGGGGGGGGGGGGFGGGGFGGFGGGGFE=EFGDGGGGGGGGGGGGGGGGCFGGGGGGGGFGGGGGGGGGGGGGGGFGGGGGGGGGFCGGGGGGGGGGGDGGFGFGGGGGGGGGGGGGGDGGFGFGFGFFFFAFAFFFFFFFFCEE:FCEF9@E>@@FFFFFE>DFFFFAEFFBF=@2>FFFCAFE?6?=GF?EF@E34>=<C76<EE?ECE@;@FC779;4C<?B(
@M70528:330:000000000-K6D4P:1:1102:19396:2906 2:N:0:GCCATATAAC+ACACAATATC
TAAAACAGGGTCCCCTGTCTCTTATACACATCTGACGCTGCCGACGAGATATTGTGTGTGTAGATCTCGGTGGTCGCCGTACCATTAAAAACCAAAAACTAACACCTAATTTTCCCTCTGCCACGGTCATGATACTCATCTCTCTCAAACTCAATCCCTCCATTCTCGACCGCCGCTCATTGCATTCTCCTCTATCTCTACCTTCTGCCTTTTATTACCGCCTACACGTCCTTTCCTTCCATTCACCCAGCACTATGCTCACGCACACGTTATTCAATCTGCTCATCTAGCTCAGTCACTC
+
CCCCCGGGGGGFF@FGGEFEFGG,EEFCCFFGFGGGGGGGGGEEGG@FFGGGGGFGGGD@9@@F@FG9EF7F@6@:+,++,,8@AF96CEBF@><BAB,,,,9,,+,,9,5,,,99=,0,5,,,4+:4+5,,,9,,,,,,3,+6C@,,4@8EA8,3,,,6>@,,,673,3+1++++0@42,,,,,,,+7524B,+++,42/,**3*+49/+**++5+148*2/(0(00)(,0:.)8)+32/))1/).()(/6())+)+39)0(./-(.(.(,.)-)22)).)-).)))))2*0),-3.-))
@M70528:330:000000000-K6D4P:1:1102:18648:2907 2:N:0:GCCATATAAC+ACACAATATC
TAAAACAGGGTCCCCTCCCCCTCTAGGGTCAAAAAAAGAGGTATTTAAGTTTCGGTCAGTTAAAAGTATTGTGATAGCTCCCGCTAACACTGGCAAAGATAAAAGAAGAAGAATGGCTGTTAAAATAACTGATCAGACAAATAGTCTAATTTTTTCTGCTGAAAGGTTTTTTGCTTTAAGATTAATAATTGTAGTAATAAAATTTAAGGCACCTAAAATTGAAGAAATCCCTGCAAGGTGTAAAGAAAAAATTGTTAAGTCTACTGAAGGTCCTGAATGATAAAACGTTGATAAAGGTGGA
+
CCCCCGGGGGGGGGGGGGGGGGGGGGGGGGGGGGGGGGGGGGGGGGGGGGFFGGGGGGGGGGGGGGGGGGGGGGGGGGGGGG@FGGGFGGGGGGGGGGGGGGGGGGGGGGGGGGGGGGGGGGGGGGFGGGGGFGGGGGGGGGGGGGFFGFFGGGCFGCGGFFGGGGCFGGGGGGGGFG:=EGGGGGGGGGGGGGGGFGFG7BFE@CCC569A?5?FCCA57=:A=8=E@43*;)583E98.>4A<=@BA>2(>A8@?A8??A5C7)/7336)/7AEG73=<5CE9<0(//713<49C;08(
@M70528:330:000000000-K6D4P:1:1102:11315:2917 2:N:0:GCCATATAAC+ACACAATATC
TAAAACAGGGTCCCCTCCCCCTCTAGGGTCAAAAAAAGAGGTATTTAAGTTTCGGTCAGTTAAAAGTATTGTGATAGCTCCCGCTAACACTGGCAAAGATAAAAGAAGAAGAATGGCTGTTAAAATAACTGATCAGACAAATAGTCTAATTTTTTCTGCTGAAAGGTTTTTTGCTTTAAGATTAATAATTGTAGTAATAAAATTTAAGGCACCTAAAATTGAAGAAATCCCTGCAAGGTGTAAAGAAAAAATTGTTAAGTCTACTGAAGGTCCTGAATGATAAAACGTTGATAAAGGTGGA
+
CCCCCGGGGGGGGGGGGGGGGGGGGGGGGGGGGGGGGGGGGGGGGGGGGGGGGGGGGGGGGGGGGGGGGGGGGGGGGGGGGGGGGGGGGGGGGFGGGGGFFGGFFGGGGGGGGGGGGGGGGGGGFGGGGGGGGGGGGGGGFGGGGGGGGGFGGFGGGGGGGGGGGGEGGGGGGGGGFFGGFGGFGGGGGGFGGGGFFGFGEEFFFFFFFFFFFFFGFFGFGFFEFFBFFB=*/<@BBED8>EFB*8(:FB@FFFFB9==C?87FC<E<)(/474@C;CCA?<EECEBFFFGCFEC9C;26(
@M70528:330:000000000-K6D4P:1:1102:10432:2933 2:N:0:GCCATATAAC+ACACAATATC
TAAAACAGGGTCCCCTCCCCCTCTAGGGTCAAAAAAAGAGGTATTTAAGTTTCGGTCAGTTAAAAGTATTGTGATAGCTCCCGCTAACACTGGCAAAGATAAAAGAAGAAGAATGGCTGTTAAAATAACTGATCAGACAAATAGTCTAATTTTTTCTGCTGAAAGGTTTTTTGCTTTAAGATTAATAATTGTAGTAATAAAATTTAAGGCACCTAAAATTGAAGAAATCCCTGCAAGGTGTAAAGAAAACATTGTTAAGTCTACTGAAGGTCCTGAATGATAAAACGTTGATAAAGGTGGA
+
CCCCCGGGGGGGGGGGGGGGGGGGGGGGGGGGGGGGGGGGGGGGGGGGGGGGGGGGGGGGGGGGGGGGGGGGGGGGGGGGGGGGGGGGGGGGGGGGGGGGGGGGGGGGGGGGGGGGGGGGGGGGGGGGGGGGGGGGGGGGFGGGGGGGGGFGGAEFGGGGGGGGGGGGGGGGGGGGFFGFGGGDFGGGGGGGGGG@FEEGFCFCFFFFFFFF5CFGFGGFGFE@F@DEF<EAFD=@BFGGE=<AEFFFF(:ECC?C81+9?@CFC3977;EE3>E62;5873C6C<>@D7>;FFFCC@3?(
@M70528:330:000000000-K6D4P:1:1102:16725:2948 2:N:0:GCCATATAAC+ACACAATATC
TAAAACAGGGTCCCCTCCCCCTCTAGGGTCAAAAAAAGAGGTATTTAAGTTTCGGTCAGTTAAAAGTATTGTGATAGCTCCCGCTAACACTGGCAAAGATAAAAGAAGAAGAATGGCTGTTAAAATAACTGATCAGACAAATAGTCTAATTTTTTCTGCTGAAAGGTTTTTTGCTTTAAGATTAATAATTGTAGTAATAAAATTTAAGGCACCTAAAATTGAAGAAATCCCTGCAAGGTGTAAAGAAAAAATTGTTAAGTCTACTGAAGGTCCTGAATGATAAAACGTTGATACAGGTGGA
+
CCCCCGGGGGGGGGGGGGGGGGGGGGGGFGGGGGGGGGGGGGGGGGGGGGGGGGGGGGGGGGGGGGGGGGGGGGGGGGGGGGGGGGGGGGGGGGGGGGGGGGGGGGGGGGGGGGGGGGGGGGGFGGGGGGGGGGGGGGGG=FGGGGGGGGFGGGGFGGGGGGGGGGGGGGFGGGGGFGGFFGGGGGGGGGGGGGGGFGF7CGFEFFFFFFFFFFFGF,:=9AACF=CEAE=AADDFEFEEEBFFCEDFFDFFFFEFE>FEFFEFG@C<F8;;.;EFGGFFFE34CEBD@?F:D)7>GA?<(
@M70528:330:000000000-K6D4P:1:1102:24077:2990 2:N:0:GCCATATAAC+ACACAATATC
TAAAACAGGGTCCCCTCCCCCTCTAGGGTCAAAAAAAGAGGTATTTAAGTTTCGGTCAGTTAAAAGTATTGTGATAGCTCCCGCTAACACTGGCAAAGATAAAAGAAGAAGAATGGCTGTTAAAATAACTGATCAGACAAATAGTCTAATTTTTTCTGCTGAAAGGTTTTTTGCTTTAAGATTAATAATTGTAGTAATAAAATTTAAGGCACCTAAAATTGAGAAATCCCTGCAAGGTGTAAAGAAAAAATTGTTAAGTCTACTGAAGGTCCTGAATGATAAAACGTTGATAAAGGTGGAA
+
CCCCCGGGGGGGGGGGGGGGGGGFGGGGGGGGGGGGGGGGGGGFGGGGGGGGGGGGGEFGGGGGGGGGGGGGGGFGGGGGGGGGDGGGGGGGGGGGGGGGGGGGGGGGGGGGGGGGGGDFGGGGGGGGGGGGGGGGGGGGGGGGGGGGGGDGGGGGGGGGGGGFFGFFGG?EGGGGFGGGGGGGGGGGGGGGGEDFFGFGFGFFFFFFF5FF?GFGFGGFGF58BCCFF:EAABEFF,,?:26=9:BDF@DFFFFFCC8?5AEFEEF8@@E;<AE;7:AEFECFE@F@81:CGCE@97<?)
@M70528:330:000000000-K6D4P:1:1102:18721:2997 2:N:0:GCCATATAAC+ACACAATATC
ACGGGTCCCCTCCCCCTCTAGGGTCAAAAAAAGAGGTATTTAAGTTTCGGTCAGTTAAAAGTATTGTGATAGCTCCCGCTAACACTGGCAAAGATAAAAGAAGAAGAATGGCTGTTAAAATAACTGATCAGACAAATAGTCTAATTTTTTCTGCTGAAAGGTTTTTTGCTTTAAGATTAATAATTGTAGTAATAAAATTTAAGGCACCTAAAATTGAAGAAATCCCTGCAAGGTGTAAAGAAAAAATTGTTAAGTCTACTGAAGGTCCTGAATGATAAAACGTTGATAAAGGTGGATATAC
+
CCCCCGGDFGGGGGGGGGGGGGGGGFGG6988BDFGGGGGGGGGFGGGGGCGGGGGGGGEFGGGGFGGGGGGGGGGFEGGGGGGGGGGGGGEFCDGFGGGGGGGGGFFDGGFGGGGAFGGFGGGGGECFGGGGGGGGGGGGGGGGFGGGGFFGGGGGGFFGFFGGGGGGGGGGGGGFFDGGGGGGGGGDGGGGGGFFGFGFFFEFFFFFFFAFGAFFGA@GFECFEB4AB=FA=EFEGG@CBFFDFFFFEFEF=?CE>8*7@39F4;7@@C;EF@?@CCC@>DD@@?CFFCF7@(39:AA)
@M70528:330:000000000-K6D4P:1:1102:9801:2999 2:N:0:GCCATATAAC+ACACAATATC
TAAAACAGGGTCCCCTCCCCCTCTAGGGTCAAAAAAAGAGGTATTTAAGTTTCGGTCAGTTAAAAGTATTGTGATAGCTCCCGCTAACACTGGCAAAGATAAAGGAAGAAGAATGGCTGTTAAAATAACTGACCAGACAAATAGTCTAATTTTTTATGCTGAAAGGTTTTTTGCTTTAAGAATAATAATTGTAGTAATAAATTTTAAGGCACCTAAAATTGAAGACATCCATGCTATGTTTAAATAACATATTGTAAAGTCTACAGATCTTCCTGAATGACAAACTGTAGATAAGTATGCA
+
CCCC8FGGGG<<<CF6B;,@FFGEFEFG@CFGG9C@+BF<@C,<EAF9@BC<FFE@,@<6C,,C,,CC@<EC,,<@,?FGF<FG+8+:=EAF,,46,:C?EEE,9=<FE=F8,9,4>,=@,4E9E9?E<,,,,,A@8+A,AFG8=EFA=9?EFFE,E83@FFGCFCDEAC+@ECFEF989=37C>8,==DFF+7<2+3+5*,5:7CA5**;*<5*;*@,:@>AAA)766))+4)*+*,5,**:+*2**4**10=0+1+109+*=,.**(*9/197;*1))/793()/)))+3:)).+1)))
@M70528:330:000000000-K6D4P:1:1102:18089:3001 2:N:0:GCCATATAAC+ACACAATATC
TAAAACAGGGTCCCCTCCCCCTCTAGGGTCAAAAAAAGAGGTATTTAAGTTTCGGTCAGTTAAAAGTATTGTGATAGCTCCCGCTAACACTGGCAAAGATAAAAGAAGAAGAATGGCTGTTAAAATAACTGATCAGACAAATAGTCTAATTTTTTCTGCTGAAAGGTTTTTTGCTTTAAGATTAATAATTGTAGTAATAAAATTTAAGGCACCTAAAATTGAAGAAATCCCTGCAAGGTGTAAAGAAAAAATTGTTAAGTCTACTGAAGGTCCTGAATGATAAAACGTTGATAAAGGTTGA
+
CCCCCGGGGGGGGGGGGGGGGGGGGGGGGGGGGGGGGGGGGGGGGGGGGGGGGGGGGGGFGGGCGGGGGGGGGGGGGGGGGGGGGGGGGGGGGCFGGGGGGGGGGGGGGGGGGGGGGGGGGGGGGGGGGGGGGGGGGGGGGGGGGGGGGGFGCFGGGGGCEGGGGGFGGGGGGGGGFDGGGGGFGGGGGGGGGGGGFGFGFGFFFFFFFFFFFGFGFGGFGFAAFEFFF==4FDFFE@@716ECEF=2A@@FEFFFE=BFC@<AFE)7=8@34@@<CC))6<EEC778@;C:C?)7<.)4(
@M70528:330:000000000-K6D4P:1:1102:24992:3002 2:N:0:GCCATATAAC+ACACAATATC
TAAAACAGGGTCCCTGTCTCTTATACACATCTGACGCTGCCGACGAGATATTGTGTGTGTAGATCTCGGTGGTCGCCGGATCCTTAAAAAAACAACATACTCATAGGTGTTCAATCTGTGAAGAGCGCACTAAACTAACTTGTGCGGTTCTGTATAGTACTAGCATAATTCCACATTACGTGCTTGCGAAGAGGCAGACTCCATCTTACTTCCCCACCCACTCTCTTAACAACACTAATCACTAAGCGCTAGACAACGTTTCTGCTCTATCATTAGCTGAGTGACTTGCAAGCACTCTAGC
+
CCCCCGGGGGGFGFFGGGGGGGGGGFDGGGGGGGGGGGGGGGGGGGGGFEC<FFAE,,;C<<,@@F<<FFGDC98+48+78@,,C,<EE,>>,@A494,,,,,,9,,<,,84,,,,,,?,,,,,,94=4++,,,8,7,33+6+,,++++30,7,7@,@,,,,,,,6@,,,8,,,,,1@,+,7+8,,**5***3,*****,)2*883+4++++/*)2/**/?6(/)))9+.1/)(/*(0++)()1/)/()(((.*))())(())/+-)))-)).)))0*)).).))).)))*07(()+.))-
@M70528:330:000000000-K6D4P:1:1102:8758:3012 2:N:0:GCCATATAAC+ACACAATATC
TAAAACAGGGTCCCCTCCCCCTCTAGGGTCAAAAAAAGAGGTATTTAAGTTTCGGTCAGTTAAAAGTATTGTGATAGCTCCCGCTAACACTGGCAAAGATAAAAGAAGAAGAATGGCTGTTAAAATAACTGATCAGACAAATAGTCTAATTTTTTCTGCTGAAAGGTTTTTTGCTTTAAGATTAATAATTGTAGTAATAAAATTTAAGGCACCTAAAATTGAAGAAATCACTGCAAGGTGTAAAGAAAAAATTGTTAAGTCTACTGAAGGTCCTGAATGATAAAACGTTGATAAAGGTGGA
+
CCCCCGGGGGGAECFGGEEGGGGGGGGFGGGGGGGGFECFFGFFGGGGGGGGFGGGGGGGGGEGGGGGGGGGGGGFCEGGGFDGGEE<EEFGGGGGGGGGGAFGGGGGFGGCFGGGGGGGGGGFFGGGCEFGFAFFGFGGGGGGGFFGFGFGG9@AEGGFGGG<DGGG9FGDEFAEFFFGGGGGDGGFGGGGCFGGFGFGFGFFAFFFFFF9*;AF>FGFFFAEB@=AA*.8B*6A@EGFEFFFFEDBF(>BFC?F*+48@BEFGFEA)6@A7>;C0;<@<6?3>@;D@;5C77;9C@E?(
@M70528:330:000000000-K6D4P:1:1102:10357:3021 2:N:0:GCCATATAAC+ACACAATATC
TAAAACAGGGTCCCCTCCCCCTCTAGGGTCAAAAAAAGAGGTATTTAAGTTTCGGTCAGTTAAAAGTATTGTGATAGCTCCCGCTAACACTGGCAAAGATAAAAGAAGAAGAATGGCTGTTAAAATAACTGATCAGACAAATAGTCTAATTTTTTCTGCTGAAAGGTTTTTTGCTTTAAGATTAATAATTGTAGTAATAAAATTTAAGGCACCTAAAATTGAAGAAATCCCTGCAAGGTGTAAAGAAAAAATTGTTAAGTCTACTGAAGGTCCTGAATGATAAAACGTTGATAAAGGTGGA
+
CCCCCGGGGGGGGGGGGGGGGGGGGGGGGGGGGGGGGGGGGGGGGGGGGGGGGGGGGGGGGGGDGGGGGGGGGGGGGGGGGGGGGGGGGGFGGGGGGGGGGGGGGGGGGGGGGGGGGGGGGGGGGGGGGGGGGGGFGGGGGGFCFGGFFGFGG9EGFGGGGGGGGGGGGGGGGGFGFFGGGGCEGGGGGGGGGGGGFGFGFGFFFFFFFFFFFGFGFGGEGFC5=@CC@:5>FFFA;DGCE>467CDFF295(69C?==<<6<6CEEF@E@F@EFEFFEF<36>4<6=3817:?49CEB<(
@M70528:330:000000000-K6D4P:1:1102:23212:3043 2:N:0:GCCATATAAC+ACACAATATC
TAAAACAGGGTCCCCTCCCCCTCTAGGGTCAAAAAAAGAGGTATTTAAGTTTCGGTCAGTTAAAAGTATTGTGATAGCTCCCGCTAACACTGGCAAAGATAAAAGAAGAAGAATGGCTGTTAAAATAACTGATCAGACAAATAGTCTAATTTTTTCTGCTGAAAGGTTTTTTGCTTTAAGATTAATAATTGTAGTAATAAAATTTAAGGCACCTAAAATTGAAGAAATCCCTGCAAGGTGTAAAGAAAAAATTGTTAAGTCTACTGAAGGTCCTGAATGATAAAACGTTGATAAAGGTGGA
+
CCCCCGGGGGGGGGGGGGGGGGGGGGGGGGGGGGGGGGGGGGGGGGGGGGGGGGGGGGGGGGGGGGGGGGGGGGGGGGGGGGGGGGGGGGGGGFGGGGGGGGGGGGGGGGGGGGGGGGGGGGGGGGGGGFGGGGGGGGGGGGGGEGGGDGFGGGGGGGGG?EFFGFFFDFGGGGGGFGGGFGGGGGGGGGGGGGGGFGFGFGFFFFF5FFFAC5ADA;EEGFEEAED@A>EAF>D?>DECBEEFEFDBFFBFFFEF*=:<C+3:@@<4=;EF347)7+936CC3><>@D;51:?77+.3?0
@M70528:330:000000000-K6D4P:1:1102:8722:3046 2:N:0:GCCATATAAC+ACACAATATC
TAAAACAGGGTCCCCTCCCCCTCTAGGGTCAAAAAAAGAGGTATTTAAGTTTCGGTCAGTTAAAAGTATTGTGATAGCTCCCGCTAACACTGGCAAAGATAAAAGAAGAAGAATGGCTGTTAAAATAACTGATCAGACAAATAGTCTAATTTTTTCTGCTGAAAGGTTTTTTGCTTTAAGATTAATAATTGTAGTAATAAAATTTAAGGCACCTAAAATTGAAGAAATCCCTGCAAGGTGTAAAGAAAAAATTGTTAAGTCTACTGAAGGTCCTGAATGATAAACCGTTGCTAAAGGTGGA
+
CCCCCGGGGGGFD@FG:C@FGGGGCFGFGGFGFGGGGGDGGGGFEFGGFGGGGGCCFFFFGFGGCEFGCGGGFEEFCGDFGGEGGGCCEEFFACFFGGGGGE<EGGGGFEGGGFFEFE>EEGG9FGAGEFGCC,5E,DFG6FFGG;=FGGFFFEEGFF8A=FC5DFFGGGGGGC8EFGGGGGGCFFG?ADGGFC?C9F?GEG?CFFFAF*@AAFAFFGGFFF:*=88EFEEFF25A*4<:>EFFE=B2A=BB8+9B*+19?8?FF)7;;@E>);@E7FFF35);)62,62*+31737<71(
@M70528:330:000000000-K6D4P:1:1102:8548:3049 2:N:0:GCCATATAAC+ACACAATATC
TAAAACAGGGTCCCCTCCCCCTCTAGGGTCAAAAAAAGAGGTATTTAAGTTTCGGTCAGTTAAAAGTATTGTGATAGCTCCCGCTAACACTGGCAAAGATAAAAGAAGAAGAATGGCTGTTAAAATAACTGATCAGACAAATAGTCTAATTTTTTCTGCTGAAAGGTTTTTTGCTTTAAGATTTATAATTGTAGTAATAAAATTTAAGGCACCTAAAATTGAAGAAATCCCTGCAAGGTGTAAAGAAAAAATTGTTAAGTCTACTGAAGGTCCTGAATGATAAAACGTTGATAAAGGTGGA
+
CCCCCGGGGGGGGGGGGGGGGGGGGGGGGGGGGGGGGGGGGGGGGGGGGGGGGGGGGGGGGGGGGGGGGGGGGGGGGGGGGGGGGGGGGGGGGGGGGGGGGGGGGGGGGGGGGGGGGGGGGGGGGGGGGGGGGGGGGGGGGGGGGGGGGGFGFGGFGFFGGGGFGGGGGGGGGGGGFGGGGGGGGGGGGGGGGGGGFGFD<EFFFFFFFFFFFGFFFGGFFFAEFFFFF@FAFFFF=EDFEEFECFBBFFFFECEFEAFFC7CCGF?A<EEA@EAC>DEEE<CC<<B;@DGFGCEE7=FF0
@M70528:330:000000000-K6D4P:1:1102:12950:3065 2:N:0:GCCATATAAC+ACACAATATC
TAAAACAGGGTCCCCTCCCCCTCTAGGGTCAAAAAAAGAGGTATTTAAGTTTCGGTCAGTTAAAAGTATTGTGATAGCTCCCGCTAACACTGGCAAAGATAAAAGAAGAAGAATGGCTGTTAAAATAACTGATCAGACAAATAGTCTAATTTTTTCTGCTGAAAGGTTTTTTGCTTTAAGATTAATAATTGTAGTAATAAAATTTAAGGCACCTAAAATTGAAGAAATCCCTGCAAGGTGTAAAGAAAAAATTGTTAAGTCTACTGAAGGTCCTGAATGATAAAACGTTGATAAAGGTGGA
+
CCCCCGGGGGGGGGGGGGGGGGGGGGGGGGGGGGGGGGGGGGGGGGGGGGGGGGGGGGGGGGGGGGGGGGGGGGGGGGGGGGGGGGGGGGGGGGGGGGGGGGGGGGGGGGGGGGGGGGGGGGGGGGGGGGGGGGGGGGGGGGGGGGGGGGFGGGGGGGGGGGGGGGGGGGGGGGGGFGFGGGGGGGGGGGDGGGGGFFFFFGFFFFFFFFFFFGFGFGGEGFC@FFFFF=@FFFFFE@FFFB?FEFFFFD@FFFFFCBFEC7?6FFCAEFFEFEAEFFF@3?3;CF>;@@FFD?ECFF0:(
@M70528:330:000000000-K6D4P:1:1102:7396:3068 2:N:0:GCCATATAAC+ACACAATATC
TAAAACAGGGTCCCCTCCCCCTCTAGGGTCAAAAAAAGAGGTATTTAAGTTTCGGTCAGTTAAAAGTATTGTGATAGCTCCCGCTAACACTGGCAAAGATAAAAGAAGAAGAATGGCTGTTAAAATAACTGATCAGACAAATAGTCTAATTTTTTCTGCTGAAAGGTTTTTTGCTTTAAGATTAATAATTGTAGTAATAAAATTTAAGGCACCTAAAATTGAAGAAATCCCTGCAAGGTGTAAAGAAAAAATTGTTAAGTCTACTGAAGGTCCTGAATGATAAACCGTTGATAAAGGTGGA
+
CCCCCGGGGGGGGGGFGEEGG@FGGGEFFGGGDFGCFGGGFGGGGGFGGGGGE@CFGGGGAFDFDEFCFGGGGGCFAAF<FGDDEGGFFD?FEC?<<FGGGGGGGGFFCF?:EFGFGA>F<DGDFFGGGGG:FFE?FFGGCCFAFADFFG+=E<CGGGGGGDFAAFFGGGGCCCFGFGGGGGGFGGGGGGGGGGFF7E9,:ACBCAFFF5FF9DF7A;A=EFACC5@ECBFFFBFFFGFCEFCE48@5F2>53B@>/=:CC8<6FECF@1;)77.;437A5C3/),6;6;51C)9)<?FF0
@M70528:330:000000000-K6D4P:1:1102:17696:3068 2:N:0:GCCATATAAC+ACACAATATC
TAAAACAGGGTCCCCTCCCCCGCCTCCTTCCCGTGCGCGTACCCGCGCCCTTTTCGAGGGTGGCAATTCAACCGGCCACCCTTGAAGCCATGCTGAAGCGGGAAGTTTGATTCCAGGCGGCGCAGAGACACTCTCCAGGTCGAGGTGGAAAGCACCCTTGATTGTGGCAGCGCTGGCCCTGTGCGCCTCCCGAGGACTGGAGTACTACCGCTACTGGTACTCACTTGGTAAGAACACATCCTCCGTTCCACGCTTGCATATTACTCGCTAGGAAATAGACCCTTCCATCCTCACCCTAGTT
+
CCCCCGFGG7F@FFFFFGGGGGGGGGGGGGGGGGCEGEGGGGGGGGCFGCGFGFGGFFF>BC@FF9DEECFGG@:FGFF8FDFCF=?FF?ABEEF9<<FC+@F6F=FGAFGGFFDF8A6+8@F78FCGC,@AFCEF,?CFGG4EGGG>*28FFDFCEGGG9EGGCC850BEGG87::CFFCFEF8:CD*;=:<CDDFC:51*)(0977).))0>?G@9+49942*)).9)4**4:;(*3A(.4718?B.)-407(0(1=)6/)/+-,2<(,()),-2*.8)(.31<94-1***(((*(()-
@M70528:330:000000000-K6D4P:1:1102:13685:3083 2:N:0:GCCATATAAC+ACACAATATC
TAAAACAGGGTCCCCTCCCCCTCTAGGGTCAAAAAAAGAGGTATTTAAGTTTCGGTCAGTTAAAAGTATTGTGATAGCTCCCGCTAACACTGGCAAAGATAAAAGAAGAAGAATGGCTGTTAAAATAACTGATCAGACAAATAGTCTAATTTTTTCTGCTGAAAGGTTTTTTGCTTTAAGATTAATAATTGTAGTAATAAAATTTAAGGCACCTAAAATTGAAGAAATCCCTGCAAGGTGTAAAGAAAAAATTGTTAAGTCTACTGAAGGTCCTGAATGATAAAACGTTGATAAAGGTGGA
+
CCCCCGGGGGGGGGGGGGGGGGGGGGGGGGGGGGGGGGGGGGGGGGGGGGGGGGGGGFGGGGGGCGGGGGGGGGGGGGGGGGGGGGGGGGGGGGGGGGGGGGGGGGFGGGGGGGGGGGGGGGGGGGGGFGGGCFFGGGGCFGGGGGGGGGFGGGGGGGGGDGGGGGGGGGGGGGGGCGGGGGGGGGGGGGGGGGGGAFCFEGFEFFFBFAFFFGFGFFGFGFACFEDFFEFFFFDFFGFGEEFFFFFBFBFFBFEFCFFFEFFFGFF3)5@FEFECFFEE5C<<9@>8@DC7@?4CC322(
@M70528:330:000000000-K6D4P:1:1102:9012:3084 2:N:0:GCCATATAAC+ACACAATATC
TAAAACAGGGTCCCCTCCCCCTCTAGGGTCAAAAAAAGAGGTATTTAAGTTTCGGTCAGTTAAAAGTATTGTGATAGCTCCCGCTAACACTGGCAAAGATAAAAGAAGAAGAATGGCTGTTAAAATAACTGATCAGACAAATAGTCTAATTTTTTCTGCTGAAAGGTTTTTTGCTTTAAGATTAATAATTGTAGTAATAAAATTTAAGGCACCTAAAATTGAAGAAATCCCTGCAAGGTGTAAAGAAAAAATTGTTAAGTCTACTGAAGGTCCTGAATGATAAAACGTTGATAAAGGTGGA
+
CCCCCGGGGGGCFFFGGGDGGGGGGGGF@FFGGGGGGGGGGFFGGGGGGFGGGGGEGGGGGGCCGGFGGGGGGGGGFFFFGGGGGGGGFGFFFGGGGGGGGGGGGGGGGGGFGGGGGGGGEFG<FGGGGGGGGGG,EFGGFGGGGGGGGGFGGAEGGFFFFFFGCCEFGG@>EGGGFGGFFGFDFDEFGGGGDFGC1ECEEGFEFFFFFFFACGFG><C@7@C;FFBFF24?9258>:>D*./@AEF=A(6B=BEC/448?6?+<;))7=E)/;7C6D<3CEF9)=9561<7:<>C7;76(
@M70528:330:000000000-K6D4P:1:1102:19791:3087 2:N:0:GCCATATAAC+ACACAATATC
TAAAACAGGGTCCCCTCCCCCTCTAGGGTCAAAAAAAGAGGTATTTAAGTTTCGGTCAGTTAAAAGTATTGTGATAGCTCCCGCTAACACTGGCAAAGATAAAAGAAGAAGAATGGCTGTTAAAATAACTGATCAGACAAATAGTCTAATTTTTTCTGCTGAAAGGTTTTTTGCTTTAAGATTAATAATTGTAGTAATAAAATTTAAGGCACCTAAAATTGAAGAAATCCCTGCAAGGTGTAAAGAAAAAATTGTTAAGTCTACTGAAGGTCCTGAATGATAAAACGTTGATAAAGGTGGA
+
CCCCCGGGGGGGGGGGGGGGGGGGGGGGGGGGGGGGGGGGGGGGGGGGGGGGGGGGGGGGGGGGGGGGGGGGGGGGGGGGGGGGGGGGGGGGGGGGGGGGGGGGGGFGGGGGGGGGGGGGGGGGGGGGGGGGGGGGGGGGFGGGGGGGGGFGGGGGGGGGGGGGGGGGGGGGGGGGFGGGGGGGFGGGGGGGGFGGCFFGFGFFFFFFFFFFFFFCFFGFFF@CF5@FF<EFFFFAEGGGFFFFEFFBFBFFFFEF<B69CFCFFF?EEEEF=EFFGGFFFFFFFFBDF6:7@CCCGF:<(
@M70528:330:000000000-K6D4P:1:1102:18946:3087 2:N:0:GCCATATAAC+ACACAATATC
TAAAACAGGGTCCCCTCCCCCTCTAGGGTCAAAAAAAGAGGTATTTAAGTTTCGGTCAGTTAAAAGTATTGTGATAGCTCCCGCTAACACTGGCAAAGATAAAAGAAGAAGAATGGCTGTTAAAATAACTGATCAGACAAATAGTCTAATTTTTTCTGCTGAAAGGTTTTTTGCTTTAAGATTAATAATTGTAGTAATAAAATTTAAGGCACCTAAAATTGAAGAAATCCCTGCAAGGTGTAAAGAAAAAATTGTTAAGTCTACTGAAGGTCCTGAATGATAAAACGTTGATAAAGGTGGA
+
CCCCCGGGGGGGGGGGGGGGGGGGGGGGFGGGGGGGGGGGGGGGGGGGGGGGGGGGGGGGGGGGGGGGGGGGGGGGGGGGGGGGGGGGGGGGGGGGGGGGGGGGGGGGGGGGGGGGGGGGGGGGGGGGGGGGGGGGGGGGFGGGGGGGGGFGGGGGGGGGGGGGGGFGFGGGGGGGFGGGGGGGGGGGGGGGGGGGFGFGEGFFFFFFFFFFFGFCFFGFGF98BECEFEBAADBFEFG>>BEFFFFFFBBFBFEF?BFFCFFFG@?E8EEFEEFEGF3<?EFFF@068?C7CC46CE:?(
@M70528:330:000000000-K6D4P:1:1102:6158:3100 2:N:0:GCCATATAAC+ACACAATATC
TAAAACAGGGTCCCCTCCCCCTCTAGGGTCAAAAAAAGAGGTATTTAAGTTTCGGTCAGTTAAAAGTATTGTGATAGCTCCCGCTAACACTGGCAAAGATAAAAGAAGAAGAATGGCTGTTAAAATAACTGATCAGACAAATAGTCTAATTTTTTCTGCTGAAAGGTTTTTTGCTTTAAGATTAATAATTGTAGTAATAAAATTTAAGGCACCTAAAATTGAAGAAATCCCTGCAAGGTGTAAAGAAAAAATTGTTAAGTCTACTGAAGGTCCTGAATGATAAAACGTTGATAAAGGTGGA
+
CCCCCGGGGGGGGGGFGGGGGGEGFGGGGGGGGGGGGGGGGGGGGGGFGGGGGGGGGGGGGGGGGGGGGGGGGGGGGGEGGGGGGGGGGGFGGGGGGGGGGGGGGGGGGGGGGGGGGGGCEFFGFGGGGGGGGGGGGGGG=9BFFGGGGFFGGGGFFFFFGGGGGGGG8DFEDFGGDGGFGGGGGGGGGFGGGGGGFGFGECEE7CFFFFFFF5FGFGGFGFC@BC@EFEF*;4:9BG<>666A<>BDFFFDFFFFEAC?C7CFDE67=@@F;@4<;;<<EFC);EBFD69:F?;3<@:0(
@M70528:330:000000000-K6D4P:1:1102:16807:3113 2:N:0:GCCATATAAC+ACACAATATC
TAAAACAGGGTCCCCTCCCCCTCTAGGGTCAAAAAAAGAGGTATTTAAGTTTCGGTCAGTTAAAAGTATTGTGATAGCTCCCGCTAACACTGGCAAAGATAAAAGAAGAAGAATGGCTGTTAAAATAACTGATCAGACAAATAGTCTAATTTTTTCTGCTGAAAGGTTTTTTGCTTTAAGATTAATAATTGTAGTAATAAAATTTAAGGCACCTAAAATTGAAGAAATCCCTGCAAGGTGTAAAGAAAAAATTGTTAAGTCTACTGAAGGTCCTGAATGATAAAACGTTGATAAAGGTGGA
+
CCCCCGGGGGGGGGGGGGGGGGGGGGGGGGGGGGGGGGGGGGGGGGGGGGGGGGGGGGGFGGGGGGGGGGGGGGGGGGGGGGGGGGGGGGGGGGGGGGGGGGGGGGGGGGGGGGGGGGGGGGGGGGGGGGGGGGGGGGFGGGFGGGGGGGFGGGGGGGGGGGGGGGGGGGGGGGGGFGGFFFGGGGGGGGGGGGGGFGFGFFFFFFFFFFFFFGA59DGFGFCEFEFFFFEFFFFFFCDFBEEF4=2>F(>BEF?F5:BCCAEFGE5@EEEF@AACC7);EEC<EFFD;=GCFCEFGE:6(
@M70528:330:000000000-K6D4P:1:1102:13251:3127 2:N:0:GCCATATAAC+ACACAATATC
TAAAACAGGGTCCCTGTCTCTTATACACATCTGACGCTGCCGACGAGATATTGTGTGTGTAGATCTCGGTGGTCGCCGTATCATCAAAAAAAAAAAAAACAACTACAACATACACCTCTCAACTCGACCTTACCCCACCCTAGCACTATCTCACTCCTCACATAGATCATACCCTACACACACTGTATCCTTATAATTGCACCTCCAACCTATCAAACCACCTACGTCACACATAGTCCCATCACTTGCTCATCCCTCTCACGTCTCACGACATGCCCACTAGTCCGACGCAACGCACTCA
+
@CCCCGGGGGGGGDEFC@FG<FGGGEDGGGGGGGGGGGGEGGGEGGGGGCFFGGFFGCGF<F<CFFFFFBFEB,+@=C:F,CAE,9?CFFGC78+7888+4,,4?:5,,,8,>AFC,A8E,,,,83,3++8,,6,3@++83,+,384@,>13,,,,7,,,6,2,7+35:3,5,,,,*,4,**13,>,+,?91+,+++,1,1,;(86)//)))/*+1+51(*85;F(,/)(.)24)+.3+2-5(*).-)*)-)-9)))0),)/()2(()).((((.)*2)(.(.).)((((9/)(((*((((
@M70528:330:000000000-K6D4P:1:1102:19436:3134 2:N:0:GCCATATAAC+ACACAATATC
TAAAACAGGGTCCCTGTCTCTTATACACATCTGACGCTGCCGACGAGATATTGTGTGTGTAGATCTCGGTGGTCGCCGTATCATTAAAAAACCAAAAAATATAATAAAGGAGACAGTGTGCGGGCAGTCAAGTGACAGAAAAGTGAGTAAAAAATAAGAAAAAGAAGTGCACAACGCTAAGTGGGACGATAAGACAAAGACTAAGACAAATGGTGTAGTTGAACGTGTATCGAATATGTGTGGAAATAATGATCTAACGGAGAGTGTTGATGCATGTATGTAGTAACTATAAGATCATTAG
+
CCCCCGGGGGGGGGGGGGGGGGGGGGGGFGGGGGGGGGEGGGGGGGGGFGGGGGGGFEFFFFDGGFDEFEFFBFCEC>B=CCFFG9FFGGG@,@F8=4+494,9,,,,,,,,A+,44,+4,8+++++,,,,,7,,76,,,+,+,,8=,,,+,,+3,3,,3,,,8+0,53,,,,,+***4*4,,,,,,**1*4*5*0),),(,4*)1*)))4+/4+**3+)21).)(/.)))0)()./+1+)((*))/)/1)))*)*)/.(()()3)))(-)))).)2*)))).)-)))))0**.--+))..
@M70528:330:000000000-K6D4P:1:1102:21802:3150 2:N:0:GCCATATAAC+ACACAATATC
TAAAACAGGGTCCCCTCCCCCTCTAGGGTCAAAAAAAGAGGTATTTAAGTTTCGGTCAGTTAAAAGTATTGTGATAGCTCCCGCTAACACTGGCAAAGATAAAAGAAGAAGAATGGCTGTTAAAATAACTGATCAGACAAATAGTCTAATTTTTTCTGCTGAAAGGTTTTTTGCTTTAAGATTAATAATTGTAGTAATAAAATTTAAGGCACCTAAAATTGAAGAAATCCCTGCAAGGTGTAAAGAAAAAATTGTTAAGTCTACTGAAGGTCCTGAATGATAAAACGTTGATAAAGGTGGA
+
CCCCCGGGGGGGGGGGGGGGGGGGGGGGGGGGGGGGGGGGGGGGGGFGGGGGGGGGGGGGGGGGGGGGFGGGGGGGGGGGGGGGGGGGGGGFFGGGGGGGGGGGGGGGGGGGGGGGGGGGGGGGGGGGGGGGGGGGGFGGGGGDGGGGGGFGGFGGGGGGGADFGFDEGGGG7FGGFGGG,EGGGGG9FGGGGFGGFF?GFGFCFFAFFFFFFGFGFFGFFFCEFBDEF@E>A9B89EEGE=E+:=@3A=9BEFEA@+:55;CCG@CFE1;4)7=70393?CF4><;8@@5:@?EC7=:((
@M70528:330:000000000-K6D4P:1:1102:25288:3165 2:N:0:GCCATATAAC+ACACAATATC
TAAAACAGGGTCCCCTCCCCCTCTAGGGTCAAAAAAAGAGGTATTTAAGTTTCGGTCAGTTAAAAGTATTGTGATAGCTCCCGCTAACACTGGCAAAGATAAAAGAAGAAGAATGGCTGTTAAAATAACTGATCAGACAAATAGTCTAATTTTTTCTGCTGAAAGGTTTTTTGCTTTAAGATTAATAATTGTAGTAATAAAATTTAAGGCACCTAAAATTGAAGAAATCCCTGCAAGGTGTAAAGAAAAAATTGTTAAGTCTACTGAAGGTCCTGAATGATAAAACGTTGATAAAGGTGGA
+
CCCCCGGGGGGGGGGGGGGGGGGGGGGGGGGGGGGGGGGGGFGGGGGGGEFEGGGGGGGGGGGGGGGGGGGGGGFGGCGGGFEDGGGGGGGGGGGGGGGGGGGGGGGGGGGGGGGGGGGGGGGGGGGGGFGGGGGGGGGG?GGGGGGGGGFGGGGGGGGGGGGGGGGGGGFGGGGGFGGFFGGFGGGGGGGGGGGG?:+@CDFFFFFAFFFFFCFDFAF@A+:CFEDEF6)/?>B?>*>29649EEDBFB@(58CF>8@CFFF6>)))..5>@F3)2+9356).14,=((*2;<).+72((
@M70528:330:000000000-K6D4P:1:1102:8995:3187 2:N:0:GCCATATAAC+ACACAATATC
TAAAACAGGGTCCCCTCCCCCTCTAGGGTCAAAAAAAGAGGTATTTAAGTTTCGGTCAGTTAAAAGTATTGTGATAGCTCCCGCTAACACTGGCAAAGATAAAAGAAGAAGAATGGCTGTTAAAATAACTGATCAGACAAATAGTCTAATTTTTTCTGCTGAAAGGTTTTTTGCTTTAAGATTAATAATTGTAGTAATAAAATTTAAGGCACCTAAAATTGAAGAAATCCCTGCAAGGTGTAAAGAAAAAATTGTTAAGTCTACTGAAGGTCCTGAATGATAAAACGTTGATAAAGGTGGA
+
CCCCCGGGGGGGGGGGGGGGGGGGGGGGGGGGGGGGGGGGGGGGGGGGGGGGGGGGGGGGGGFGGGGGGGGGGGGGDGGGGGGGGGGGGGGGGGGGGGGGGGGGGGGGGGGGGGGGGGGGGGGGFGGGGGGGGGGGGGGGGGGGGGGFGGFGGGGGGGGGGGGGGGFFEGGGGGGGFGGGGGGGGGGGGGGFGGGGFGFGFAF@FFFFFFFFFFFCFDFFGFEEFFDEC)0?FFFF=FGGFEEFEFFDA>BFFFFFE8FF?A<C;=CEFE;A;944CCEFE?54;<>D@?:;C39974:0(
@M70528:330:000000000-K6D4P:1:1102:10765:3199 2:N:0:GCCATATAAC+ACACAATATC
TAAAACAGGGTCCCCTCCCCCTCTAGGGTCAAAAAAAGAGGTATTTAAGTTTCGGTCAGTTAAAAGTATTGTGATAGCTCCCGCTAACACTGGCAAAGATAAAAGAAGAAGAATGGCTGTTAAAATAACTGATCAGACAAATAGTCTAATTTTTTCTGCTGAAAGGTTTTTTGCTTTAAGATTAATAATTGTAGTAATAAAATTTAAGGCACCTAAAATTGAAGAAATCCCTGCAAGGTGTAAAGAAAAAATTGTTAAGTCTACTGAAGGTCCTGAATGATAAAACGTTGATAAAGGTGGA
+
CCCCCGGGGGGGGGGGGGGGGGGGGGGGGGGGGGGGGGGGGGGGGGGGGGGGGGGGGGGGGGGGGGGGGGGGGGGGDGGGGGGGGGGGGGGGGGGGGGGGGGGGGGGGGGGGGGGGGGGFGGGGGGGGGGGGGGGGGGGGGGFGGGGGGGFFGDEGGGGGGGGGGGGGGGGGGGGGFDGGGGGGGGGGGGFEGGGGFGFFCGFFFFABFFFFFGF>*@CEGFEEFCDFFF=AF=DF>89>>=<>46B=F>@FFFE88=BCC@CFG<)7<1@47))903?<CE<4>@>;@FF779.)5782(
@M70528:330:000000000-K6D4P:1:1102:11722:3210 2:N:0:GCCATATAAC+ACACAATATC
TAAAACAGGGTCCCCTCCCCCTCTAGGGTCAAAAAAAGAGGTATTTAAGTTTCGGTTAGTTAAAAGTATTGTGATAGCTCCCGCTAACACTGGCAAAGATAAAAGAAGAAGAATGGCTGTTAAAATAACTGATCAGACAAATAGTCTAATTTTTTCTGCTGAAAGGTTTTTTGCTTTAAGATTAATAATTGTAGTAATAAAATTTAAGGCACCTAAAATTGAAGAAATCCCTGCAAGGTGTAACGAAAAAATTGTTAAGTCTACTGAAGGTCCTGAATGATAAATCGTTGATAAAGGTGGT
+
CCC8CFFGGGGGGFGGGEEGGGGG9CFGGGGGFGGGGEGGGGGGGGGGGGGGGDGFFGGGFDAEF9FDFGFGGGGGDGGFFGGDGGGCGGFFFFGGGGGGGGFDFCFGFGDFFGGGGGGGGCF<FEFGFF;FGGGCEG<EGFGGFGGGGGFGGGGGGGAEEF?BCFGGGGGED9FGF8ECAFEFAFGFFGFGGCCF?FF7A>?CFFFFFFFFFF>CFGGFGFEBF@@C><BFA9=*:8>DBFE+6@2949@=EFFFFACEFFFFF<CAEEEF8EECCFE86))7)/1:1=:;:<64<8(((
@M70528:330:000000000-K6D4P:1:1102:19874:3216 2:N:0:GCCATATAAC+ACACAATATC
TAAAACAGGGTCCCCTCCCCCTCTAGGGTCAAAAAAAGAGGTATTTAAGTTTCGGTCAGTTAAAAGTATTGTGATAGCTCCCGCTAACACTGGCAAAGATAAAAGAAGAAGAATGGCTGTTAAAATAACTGATCAGACAAATAGTCTAATTTTTTCTGCTGAAAGGTTTTTTGCTTTAAGATTAATAATTGTAGTAATAAAATTTAAGGCACCTAAAATTGAAGAAATCCCTGCAAGGTGTAAAGAAAAAATTGTTAAGTCTACTGAAGGTCCTGAATGATAAAACGTTGATAAAGGTGGA
+
CCCCCGGGGGGGGGGGGGGGGGGGDGGGGGGGGGGGGGGGGGGGGGGGGGGGGGGGGGGGFGGGGGGGGGGGGGGGGGGGGGGGGGGGGGGGGGGGGGGGFGGFGFGGGGGGGGGGGGGGGGGGGGGGGGGGCFGGGGGGGGGGGGGGGGFGGDGFGFGGGFFGFFGGGGGGGGGGFGGGGGGGGFGFGGGGGGGGFFF;CEFFFFFFFFFFFGFGFFGEFFFEF5@EF<EFFFFFBDED@BEF4C@FFFFFEFEFEFCCC=CFF@5@@=;@<AFEFGE3)9?C<@(6@?5;FEF<G@?F(
@M70528:330:000000000-K6D4P:1:1102:10752:3219 2:N:0:GCCATATAAC+ACACAATATC
TAAAACAGGGTCCCCTCCCCCTCTAGGGTCAAAAAAAGAGGTATTTAAGTTTCGGTCAGTTAAAAGTATTGTGATAGCTCCCGCTAACACTGGCAAAGATAAAAGAAGAAGAATGGCTGTTAAAATAACTGATCAGACAAATAGTCTAATTTTTTCTGCTGAAAGGTTTTTTGCTTTAAGATTAATAATTGTAGTAATAAAATTTAAGGCACCTAAAATTGAAGAAATCCCTGCAAGGTGTAAAGAAAACATTTTTAAGTCTACTGAAGGTCCTGAATGATAAAACGTTGATAAAGGTGGA
+
CCCCCGGGGGGFFGGGGEEGGGGGGGGCEFFFDFGGDFGFCGGGGGGGGGGGGGGGGGGG96EDFDGFGGGGFFGGGGG<FFGGDGGGGGGGFFFGGGGDFEFGGGGGCCGGFGGGGGGGGGGGGFDGGGGGFGGGGGFFDG8==EFGGG+>FEEGFFGD@FGGGGFFFFFE@DAD7=EFFGCFGGGG9D2CFCFFFFFGCC?CFCA5AA?F>FFGFCEECC;6FECCF)4*;BDFE5::6:*1*1838(/55+/=>FA89+9=779.)(6)7>@3;:3367?3>3((61C@F<73A4(((
@M70528:330:000000000-K6D4P:1:1102:14210:3223 2:N:0:GCCATATAAC+ACACAATATC
TAAAACAGGGTCCCCTCCCCCTCTAGGGTCAAAAAAAGAGGTATTTAAGTTTCGGTCAGTTAAAAGTATTGTGATAGCTCCCGCTAACACTGGCAAAGATAAAAGAAGAAGAATGGCTGTTAAAATAACTGATCAGACAAATAGTCTAATTTTTTCTGCTGAAAGGTTTTTTGCTTTAAGATTAATAATTGTAGTAATAAAATTTAAGGCACCTAAAATTGAAGAAATCCCTGCAAGGTGTAAAGAAAAAATTGTTAAGTCTACTGAAGGTCCTGAATGATACAACGTTGATAAAGGTGGA
+
CCCCCGGGGGGGGGGGGGGGGGGGGGGGGGGGGGGGGGGGGGGGGGGGGGGGGGGGGGGGGGGGGGGGGGGGGGGGGGGGGGGGGGGGGGGGGGGGGGGGGGGGGGGGGGGGGGGGGGGGGGGGGGGGGGGGGGGGGGGGGGFDGGGGGGFGGGGGGGGGGFGGFGGGGGGGGGGGDGGGFGGCFGGGGGGGGGGGFGFFED9EFFFA6CFFFGFGFGGF7@CFF@DAF=BFFFFFEFFFEFEF<EFDF5>=EFFFEFA?<AEFGEEEF1@33>;3;;C8<E)67=>;;(2:@E36<5?:(
@M70528:330:000000000-K6D4P:1:1102:21904:3230 2:N:0:GCCATATAAC+ACACAATATC
TAAAACAGGGTCCCCTCCCCCTCTAGGGTCAAAAAAAGAGGTATTTAAGTTTCGGTCAGTTAAAAGTATTGTGATAGCTCCCGCTAACACTGGCAAAGATAAAAGAAGAAGAATGGCTGTTAAAATAACTGATCAGACAAATAGTCTAATTTTTTCTGCTGAAAGGTTTTTTGCTTTAAGATTAATAATTGTAGTAATAAAATTTAAGGCACCTAAAATTGAAGAAATCCCTGCAAGGTGTAAAGAAAAAATTGTTAAGTCTACTGAAGGTCCTGAATGATAAAACGTTGATAAAGGTGGA
+
CCCCCGGGGGGGGGGGGGGGGGGGGGGGGGGGGGGGGGGGGGGGGGGGGGGGGGGGGGGGGGGGGGGGGGGGGGGGGGGGGGGGGGGGGGGGGGGGGGGGGGGGGGGGGGGGGGGGGGGGFGGGGGGGGGGGGGGGGGGGGGGGGGGGGGCDFFGGGGGGGGGGGGGGGGGGGGGGFGGGFFGFFGGGGGGGGGGGFGFGFGF<FFFFFAFFFGFGFEFFGF00=8=EAEFFFFDB6:>C>=E+7;BFFF@DFFFF8419C=CFGFCE3;=>3>AC7;<@??CE3;>@DFF@F?;4@<B?(
@M70528:330:000000000-K6D4P:1:1102:22199:3260 2:N:0:GCCATATAAC+ACACAATATC
TAAACAGGGTCCCCTCCCCCTCTAGGGTCAAAAAAAGAGGTATTTAAGTTTCGGTCAGTTAAAAGTATTGTGATAGCTCCCGCTAACACTGGCAAAGATAAAAGAAGAAGAATGGCTGTTAAAATAACTGATCAGACAAATAGTCTAATTTTTTCTGCTGAAAGGTTTTTTGCTTTAAGATTAATAATTGTAGTAATAAAATTTAAGGCACCTAAAATTGAAGAAATCCCTGCAAGGTGTAAAGAAAAAATTGTTAAGTCTACTGAAGGTCCTGAATGATAAAACGTTGATAAAGGGTGAA
+
CCCCCGGGGGGGGGGGGGGGGGGGGGGGGGGGGGGGCFFGG,FGGGGGEFGGGGGGGGGGGGGGGGGGGCGGGGGGGGGGGGGGFFFGGGGGGGGGGGGGGGGGGGGGGGGGGGGGGGGGGGGGGFGGGGGGGGGGGGGGGGFGGGGFGGFGGGGGGGGGGGGGGGGGGGGDGGGGFFFGGGGGAFGGGFCFGFGGF;FGEGFFFFFFFFFF>FFDFGGFGFACF@EEFEFFFFFFDD6;>EEFEBB=F=BBCFFF4+BE<FFF6<@@@@;EEEEF@7AEEFFFE9@@DD7;D<C@*(-0)
@M70528:330:000000000-K6D4P:1:1102:12141:3279 2:N:0:GCCATATAAC+ACACAATATC
TAAAACAGGGTCCCCTCCCCCTCTAGGGTCAAAAAAAGAGGTATTTAAGTTTCGGTCAGTTAAAAGTATTGTGATAGCTCCCGCTAACACTGGCAAAGATAAAAGAAGAAGAATGGCTGTTAAAATAACTGATCAGACAAATAGTCTAATTTTTTCTGCTGAAAGGTTTTTTGCTTTAAGATTAATAATTGTAGTAATAAAATTTAAGGCACCTAAAATTGAAGAAATCCCTGCAAGGTGTAAAGAAAAAATTGTTAAGTCTACTGAAGGTCCTGAATGATAAAACGTTGATAAAGGTGGA
+
CCCCCGFGGGGGGGGGGGGGGGGGGGGGGGGGGGGGFGGGGGGGGGGAEGDFGGGGGGGFGCF9DGG9FGGGGGFGGGFAFGD@FEGGGGGGGGGGFGGFFGGDGGG8DEFGGGGGGGGGGGGGCCGGGGGGGGGDGGGFFGGGGGGGGGFGGGECGFGGFFGGGFGGGFFCECGGFGDFGGDDGGGGGGGGGCGGFFF:CCAEFFF5FFF;>GFGAEECG+:5=@@E6=)AFBF49*26:B*+*8>06/>DFFFA<B8@<+9AG3?<8@@98A36CC?7?<?7>.:;D;3::?ECC;5:(
@M70528:330:000000000-K6D4P:1:1102:20217:3280 2:N:0:GCCATATAAC+ACACAATATC
TAAAACAGGGTCCCCTCCCCCTCTAGGGTCAAAAAAAGAGGTATTTAAGTTTCGGTCAGTTAAAAGTATTGTGATAGCTCCCGCTAACACTGGCAAAGATAAAAGAAGAAGAATGGCTGTTAAAATAACTGATCAGACAAATAGTCTAATTTTTTCTGCTGAAAGGTTTTTTGCTTTAAGATTAATAATTGTAGTAATAAAATTTAAGGCACCTAAAATTGAAGAAATCCCTGCAAGGTGTAAAGAAAAAATTGTTAAGTCTACTGAAGGTCCTGAATGATAAAACGTTGATAAAGGTGGA
+
CCCCCGGGGGGGGGGGGGGGGGGGGGGGGGGGGGGGGGGGGGGGGGGGGGGGGGGGGGGGGGGGGGGGGGGGGGGGGGGGGGGGGGGGGGGGGGGGGGGGGGGGGGGGGGGGGGGGGGGGGGGGGGGGGGGGGGGGGGGGGGGGGGGGGGFGGGGGGGGGGGGFCFGFGGGGGGGGFGGGGGGGFGGGGGGGGFGGCGFCAFFFFFFFFFFFFGFGFGGFGFEFFEFEFEF4FDB4>DFCEEFFFFFBF2>BFFEFCFFF?FEFGF<=@;@F3@ECCDEFEFFFFFFFFF<1;?CEC@BF0
@M70528:330:000000000-K6D4P:1:1102:10500:3309 2:N:0:GCCATATAAC+ACACAATATC
TAAAACAGGGCTCCCTGTCTCTTATACACATCTGACGCTGCCGACGAGATATTGTGTGTGTAGATCTCGGTGGTCGCTGGATCATTAAAAAACAAAAAATATCTAAACATTGCACCGCTACACCTGGAAGTATACATCCCTCTCCGATACTCCAGCCTTCCCGTATCCGACGCAATTCCCACGTTAAGCCGCGTGCTTTCACTCCGTCCTTACTCAGCCACCTCCTCTCTCTTTCCGCCCAGTCATTCCCCACAACGCTTGCGCACTACGGATTACCACCTCAGCTCACAACCTCGTCACC
+
CCCCCGEGGGDG@CFGGFCDFGGGGFGGGFFGGFGGGEGGGGGGGEBFGGAFGGFFGGGF@6<CC9FEF,B:@@C:+,4+:6,,,C,<EEF+,4,,9:@<E,F,,,,9C,E4,C<<=7887EFE,,,:A,8,5:8,,78,2,=,,++86+=E,>63D,,@D,+3@08,+@C9*****@,4,,4<2,>+,6**24)2:9+=5?+*))))).3A)3;:)5*(0;=()3();)76@?)+-2;8:(5*)-64*,(.4@?D9@B(-7(0:91).(-(-4)4:*5-(.(,)))).)***(.(1((-)
@M70528:330:000000000-K6D4P:1:1102:24297:3313 2:N:0:GCCATATAAC+ACACAATATC
TAAAACAGGGTCCCCTGTCTCTTATACACATCTGACGCTGCCGACGAGATATTGTGTGTGTAGATCTCGGTGGTCGCCGTATCATTAAAAAAAAAAAAAAAAAATAAAACGAAACACGGTGACTATTGGGAGAAGATGAAAAAGATGTAGTTAAGCAGACAACACAGGACGTGATGGAGTCAATGACGAAACGAATAAGATAACTACACAGCTAGCGAATGGTGGTCGTATAGGACTATGAGTGCTGACGATGGACGTAGCGAGAACTGATGTCATAAATGCGTCGCTCGAAGGAGAGTAA
+
CCCCCGGGGGGGGGGGGGGGGGGGGGGGGGFGGGGGEGGGGGDGGGFGGCFFGGFFGGFE@<<<C@FFGG@CEB,7@FF@?FFFFFFGC,EF+=C==++++++6,,,,,:+++++,,++3++3,,,3,:,8++46,,,,,+,3*5,,,,,+,,,,,,,,,,2,5*/,,,***6,,,1,,++53,+1+2****/***2+++)++)3+)/)/)))***)2:,+0)))(,,7((0*)))(3++)))/)))))-(((0()(.),-)(.*()).)-)))))**))))-((-(((()**-2(1())-
@M70528:330:000000000-K6D4P:1:1102:14352:3319 2:N:0:GCCATATAAC+ACACAATATC
TAAAACAGGGTCCCCTCCCCCTCTAGGGTCAAAAAAAGAGGTATTTAAGTTTCGGTCAGTTAAAAGTATTGTGATAGCTCCCGCTAACACTGGCAAAGATAAAAGAAGAAGAATGGCTGTTAAAATAACTGATCAGACAAATAGTCTAATTTTTTCTGCTGAAAGGTTTTTTGCTTTAAGATTAATAATTGTAGTAATAAAATTTAAGGCACCTAAAATTGAAGAAATCCCTGCAAGGTGTAAAGAAAAAATTGTTAAGTCTACTGAAGGTCCTGAATGATAACACGTTGATAAAGGTGGA
+
CCCCCGGGGGGGGGGGGGGGGGGGFGGGGGGGGGGGGCGGGGGGGGGGGGGGGGGGGGGGGGGGGGGGGGGGGGGGGGGGGGGGGGGGGGGFFGGGGGGGGGGGGGGGGGGGGGGGFGCFFGGFFGGGGGGGGFGFFGGGGG?AFF8FGFFGGGGGGGGABEGFDGGGGGGDEFGGFFAEDFDGDFGGGGGEGEFG7DFGFACEFFFFFFFFFCFGA;FB7>8CFEBFFEFAFD4A@EF@9>E=*955A2@FEFF><A:CECECF<67<(5>=<340:7;??<)/51=@(::@?43A???(
@M70528:330:000000000-K6D4P:1:1102:7477:3331 2:N:0:GCCATATAAC+ACACAATATC
TAAACAGGGTCCCCTCCCCCTCTAGGGTCAAAAAAAGAGGTATTTAAGTTTCGGTCAGTTAAAAGTATTGTGCTAGCTCCCGCTAACACTGGCAAAGATAAAAGAAGAAGAATGGCTGTTAAAATAACTGATCAGACAAATAGTCTAATTTTTTCTGCTGAAAGGTTTTTTGCTTTAAGATTAATAATTGTAGTAATAAAATTTAAGGCACCTAACATTGAAGAACTCCCTGCAAGGTGTAAAGAAAAAATTGTTAAGTCTACTGAAGGTCCTGAATGATAAAACGTTGATAAAGGTGGAA
+
CCCCBFGGGGGFGGGGGEGGGGGDAFGGGGGGGGGGG,CFFCFEFGGGC<FFGGG,CFFFDDCEF66C<EFG,CCAFGGAFEGGE+CEFGGFFFF,FGFFFGGFGFGGGGGGGFGG8CDG,EFGGFGE9EGGGGG9DGGFGGFFGCFEF>FDG7DEFG8FFDFCDFAD+DGEGE8CFGGFFGDFDDFDF>C:=D?EC8;ACE5AFFFF?9A*;*0*;<<89863;)AC?5<6ABEA4D>,:A/9CB(7F5>(/486>AF?CFFFFE4<;E983<4;:CEEE))74>1;;;+:@)9)+,,()
@M70528:330:000000000-K6D4P:1:1102:14339:3332 2:N:0:GCCATATAAC+ACACAATATC
TAAAACAGGGTCCCCTCCCCCTCTAGGGTCAAAAAAAGAGGTATTTAAGTTTCGGTCAGTTAAAAGTATTGTGATAGCTCCCGCTAACACTGGCAAAGATAAAAGAAGAAGAATGGCTGTTAAAATAACTGATCAGACAAATAGTCTAATTTTTTCTGCTGAAAGGTTTTTTGCTTTAAGATTAATAATTGTAGTAATAAAATTTAAGGCACCTAAAATTGAAGAAATCCCTGCAAGGTGTAAAGAAAAAATTGTTAAGTCTACTGAAGGTCCTGAATGATAAAACGTTGATAAAGGTGGA
+
CCCCCGGGGGGGGGGGGGGGGGGGGGGGGGGGG,FGGGGGFGGGGGGGGGGGGGGGGGGGGC9F<EFGGGGGGGGGGFGGGGGGGGGGGGGGGGGFFGGFGGGGGGGFGGGFFGGGGGGGGGGBEFGGGGAFGGGGGGCGGFGFGGGGGGFGGGGGGGGFGGGFFFG9DFGDGGGFD9AFFEFGGGGGGGCFGGGFFGFGFCFFFFFFFAFFFDFDFGGFGFEFFF57FBEAADDBEGGFE3A+:@@>4>(-8CCF<1=?EFECGFF<3@EF3;AFFGEFFC3)6;@,529:+9>EG<::0
@M70528:330:000000000-K6D4P:1:1102:25267:3339 2:N:0:GCCATATAAC+ACACAATATC
TAAAACAGGGTCCCCTCCCCCTCTAGGGTCAAAAAAAGAGGTATTTAAGTTTCGGTCAGTTAAAAGTATTGTGATAGCTCCCGCTAACACTGGCAAAGATAAAAGAAGAAGAATGGCTGTTAAAATAACTGATCAGACAAATAGTCTAATTTTTTCTGCTGAAAGGTTTTTTGCTTTAAGATTAATAATTGTAGTAATAAAATTTAAGGCACCTAAAATTGACGAAATCCCTGCAAGGTGTAAAGAAAAAATTGTTAAGTCTACTGAAGGTCCTGAATGATAAAACGTTGATAAAGGTGGA
+
CCCCCGGGGGGGGGGGGGGGGGGGGGGGGGGGGGGGGGGGGGGGGGGGGGGGGGGGGGGGGGGGGGGGGGGGGGGGGAFGGGGGGGGGGGGGGGGGGGGGGGGGGGGGGGGGGGGGGGGGGGGGGGGGGGGGGGGGGGGGGGFGGGGFFGFGGGGGGGGGGGGGFGGGGGGGEGGGFCFGGGGGGGGGGGGEGFGF?ACE:7?@FAA??AFFFGFGF,@@FF7)0:=DF=@AFFFAB*>8>=C>?C=DFD>328CA5;6958?FC4?7@(;477)98C5)..9;))6=@@::@:6:?42:(
@M70528:330:000000000-K6D4P:1:1102:22492:3343 2:N:0:GCCATATAAC+ACACAATATC
TAAAACAGGGTCCCCTCCCCCTCTAGGGTCAAAAAAAGAGGTATTTAAGTTTCGGTCAGTTAAAAGTATTGTGATAGCTCCCGCTAACACTGGCAAAGATAAAAGAAGAAGAATGGCTGTTAAAATAACTGATCAGACAAATAGTCTAATTTTTTCTGCTGAAAGGTTTTTTGCTTTAAGATTAATAATTGTAGTAATAAAATTTAAGGCACCTAAAATTGAAGAAATCCCTGCAAGGTGTAAAGAAAAAATTGTTAAGTCTACTGAAGGTCCTGAATGATAAAACGTTGATAAAGGTGGA
+
@CCCCGCGGGG?FEFGGGCGGGGGDEGFGGFFGGFGGGGFFGGGFEFFFGCFGGGGEGGFEEEFGGG<EFGFFFG<ACEGGGDGGGGGGCFDF,4<EGGGGC?;5C?AFDGGGGGFGGGE<FGFEGGGEFGAEDEEDGGGDBFDE@FGGGFGGCEGGGGGGGC,=DFDFGFCCFGFFGFGAEFE;EFFGGGGDFGG9ECCAECEFCAAA5?FFFFGFFFEG>004:@EFEFFF)>;>D:>>=6=8*5-?9>BBCCF<+B57AEFGF67@E;A4;33;C37?EF<33:=@?73;7)99@BF(
@M70528:330:000000000-K6D4P:1:1102:19648:3352 2:N:0:GCCATATAAC+ACACAATATC
TAAAACAGGGTCCCCTCCCCCTCTAGGGTCAAAAAAAGAGGTATTTAAGTTTCGGTCAGTTAAAAGTATTGTGATAGCTCCCGCTAACACTGGCAAAGATAAAAGAAGAAGAATGGCTGTTAAAATAACTGATCAGACAAATAGTCTAATTTTTTCTGCTGAAAGGTTTTTTGCTTTAAGATTAATAATTGTAGTAATAAAATTTAAGGCACCTAAAATTGAAGAAATCCCTGCAAGGTGTAAAGAAAAAATTGTTAAGTCTACTGAAGGTCCTGAATGATAAAACGTTGATAAAGGTGGA
+
CCCCCGGGGGGGGGGGGGGGGGGGGGGGGGGGGGGGGGGGGGGGGGGGGGGGGGGGGGGGGGGGGGGGGGGGGGGGGGGGGGGGGGGGGGGGGGGGGGGGGGGGGGGGGGGGGGGGGGGGGGGGGGGGGGGGFGGGGFGGDGGGGGGGACDGGGGGGGGGGGDGGFGGGGGGGGGGFGGGGGGGFGGFGGGGGGGG7CEGFGFFFFFFFFFFFGFGFGGEGFFFF5@EFFFFFFDA@5>@@FFFEF=2?=@BEA?FEFFFEFECE@F<<1@AEFAEFFEF?E?>);>FFFF7CCFEFE7?(
@M70528:330:000000000-K6D4P:1:1102:15181:3368 2:N:0:GCCATATAAC+ACACAATATC
TAAAACAGGGTCCCCTCCCCCTCTAGGGTCAAAAAAAGAGGTATTTAAGTTTCGGTCAGTTAAAAGTATTGTGATAGCTCCCGCTAACACTGGCAAAGATAAAAGAAGAAGAATGGCTGTTAAAATAACTGATCAGACAAATAGTCTAATTTTTTCTGCTGAAAGGTTTTTTGCTTTAAGATTAATAATTGTAGTAATAAAATTTAAGGCACCTAAAATTGAAGAAATCCCTGCAAGGTGTAAAGAAAAAATTGTTAAGTCTACTGAAGGTCCTGAATGATAAAACGTTGATAAAGGTGGA
+
CCCCCGGGGGGGGGGGGGGGGGGGGGGGGGGGGGGGGGGGGGGGGGGGGGGGGGGGGGGGGGGGGGGGGGGGGGGGGGGGGGGGGGGGGGGGGGGGGGGGGGGGGGGGGGGGGGGGGGGGGGFFGGGGGGGGGGGGGGGGGGGGGGGGGGFGGGGGCFGGGGGGGGGGGGGGGGGGDFGGGGGGGGGGGGGGGGGGCFCFEGFFFFFFFFFA?CFGFGGFCF=EFBDA6>FFFD=BBGGGEFFFEFFFFDFFEF<C5BFFEFEAGFEFFEEE<<@FFDEFEEF)9<B3;?913?CEGF:?0
@M70528:330:000000000-K6D4P:1:1102:19113:3369 2:N:0:GCCATATAAC+ACACAATATC
TAAAACAGGGTCCCCTCCCCCTCTAGGGTCAAAAAAAGAGGTATTTAAGTTTCGGTCAGTTAAAAGTATTGTGATAGCTCCCGCTAACACTGGCAAAGATAAAAGAAGAAGAATGGCTGTTAAAATAACTGATCAGACAAATAGTCTAATTTTTTCTGCTGAAAGGTTTTTTGCTTTAAGATTAATAATTGTAGTAATAAAATTTAAGGCACCTAAAATTGAAGAAATCCCTGCAAGGTGTAAAGAAAAAATTGTTAAGTCTACTGAAGGTCCTGAATGATAAAACGTTGATAAAGGTGGA
+
CCCCCGGGGGGGGGGGGGGGGGGGFGGGGGGGGGGGGGGGGGGGGGGGGGGGGGGFFGGGGGGGGGGGGGGGGGGGFGFFGGGGGGGGGGGGGGGGGGGGGGGGGGGGGGGGGGGGGGGGGGGGGGGGGGGGGGGGGGGGGGGGGGGGFGFGGFGGGGGGGGGGGGEGGGGGGGGGFGGGFGGGGGGGGGGGGGGGAFFCAEFFFFFFFFFFFGFGFGGFGFC@FEFFF=EFFFFAB=DD=EE=EE27AB>DFFFF7BCFFFEF?@CAFEEFEEFFFCEFEFFC334=3?D>@?>6FEB?(
@M70528:330:000000000-K6D4P:1:1102:13348:3378 2:N:0:GCCATATAAC+ACACAATATC
TAAAACAGGGTCCCCTCCCCCTCTAGGGTCAAAAAAAGAGGTATTTAAGTTTCGGTCAGTTAAAAGTATTGTGATAGCTCCCGCTAACACTGGCAAAGATAAAAGAAGAAGAATGGCTGTTAAAATAACTGATCAGACAAATAGTCTAATTTTTTCTGCTGAAAGGTTTTTTGCTTTAAGATTAATAATTGTAGTAATAAAATTTAAGGCACCTAAAATTGAAGAAATCCCTGCAAGGTGTAAAGAAAAAATTGTTAAGTCTACTGAAGGTCCTGAATGATAAAACGTTGATAAAGGTGGA
+
CCCCCGGGGGGGGGGGGGGGGGGGGGGGGGGGGGGGGGGGGGGGGGGGGGGGGGGGGGGGGGGGFGGGGGGGGGGGGGGGGGGGGGGGGGGGGFGFFGGGGGGGGGGGFGGGGGGGFGGGGGGGGGGGGGGGGGGGGGGGGGGGGGGGDFEGFGGGGGGCFFCGF6EGGGGGGGGGFGGG8>DFFGGGGGGGGGGG7FFG8;CEFFFFFFFFFGFGF7=)BFE;FBCEFEFFFB>;>*54>=EFE=37F25>:FEF*=BCECEFC;)7@8;A<;;<;;6@CE5.4<:;@;C7C<<CF<01(
@M70528:330:000000000-K6D4P:1:1102:21671:3382 2:N:0:GCCATATAAC+ACACAATATC
TAAAACAGGGTCCCCTCCCCCTCTAGGGTCAAAAAAAGAGGTATTTAAGTTTCGGTCAGTTAAAAGTATTGTGATAGCTCCCGCTAACACTGGCAAAGATAAAAGAAGAAGAATGGCTGTTAAAATAACTGATCAGACAAATAGTCTAATTTTTTCTGCTGAAAGGTTTTTTGCTTTAAGATTAATAATTGTAGTAATAAAATTTAAGGCACCTAAAATTGAAGAAATCCCTGCAAGGTGTAAAGAAAAAATTGTTAAGTCTACTGAAGGTCCTGAATGATAAACCGTTGATAAAGGTGGA
+
CCCCCGGGGGGGGGGGGGGGGGGGGGGGGGGGGGGGGGGGGGGGGGGGGGGGGGGGGGGGGGGGGGGGGGGGGFFGGGGGCFGGGGGGGGFGGGGGGGGGGGGGGGGGGGGGGGGGGGGGGGGGGGGGGGGGGGGGGGGGGGGFGGGGCFFGGGGGGDAGGGGGGFGGGFGGCFFGFGGGGGGGGGGGGGGGGGGGFGCFEGFFFFF09CFFFGFGFGGFGFEFC@CFF@@4A2@FFFF79>CCE6=BFF=DFF?FEFFCE83;E;?E8E;<<EFFFGE<<EFE3(6??FC:+71)+,(,(
@M70528:330:000000000-K6D4P:1:1102:14620:3388 2:N:0:GCCATATAAC+ACACAATATC
TAAAACAGGGTCCCCTCCCCCTCTAGGGTCAAAAAAAGAGGTATTTAAGTTTCGGTCAGTTAAAAGTATTGTGATAGCTCCCGCTAACACTGGCAAAGATAAAAGAAGAAGAATGGCTGTTAAAATAACTGATCAGACAAATAGTCTAATTTTTTCTGCTGAAAGGTTTTTTGCTTTAAGATTAATAATTGTAGTAATAAAATTTAAGGCACCTAAAATTGAAGAAATCCCTGCAAGGTGTAAAGAAAAAATTGTTAAGTCTACTGAAGGTCCTGAATGATAAAACGTTGATAAAGGTGGA
+
CCCCCGGGGGGGGGGGGGGGGGGGGGGGGGGGGGGGGGGGGGGGGGGGGGGGGGGGGGGGGGGGGGGGGGGGGGGGGGGGGGGGGGGGGGGGGGGGGGGGGGGGGGGGGGGGGGGGGGGGGGGGGGGGGGGGGGGGGGGGGGFGGGGGGGFGGGGGGGGGGGGGGGGGFGGGGGGGFGGGGGFGGGGGGGGGGGGGFGFGFGFFFFFFFFFFFGFGFFGFGFFEFCDFF=EAFFFF@GGF>=EFFFFBFFFDFFFFC+=CCFEFGFCAFEEF<@<C;;?357C36<:@@<F:@<<EGFF?(
@M70528:330:000000000-K6D4P:1:1102:14708:3390 2:N:0:GCCATATAAC+ACACAATATC
GCTTTAATTCGTCGCTCATGCCCGGTGAGGTTTGTGCTACTAGACCTGAGCCTCCGCCCCTCCCCCGTCCACAACAAGAGAACATGTTGTTTTTGTGACGTACAACTCCTTTTATATTGTCCCCCCTCCTTGTCGAACAGTATCAAGTCATAAAACATGTTGATATCAAATCTAAAACAACAACTAAATCGATTTCTTGCTAGCATTGCTGTTATGTAATTGTTATCATGTTACTAATTACCTTTATAGATCATCAAATTTGATAATCTAGCTACTGACTTACAGATACAAAGCTTTCTTT
+
8--,6<,,,,,;6++,,+C,,,6@+6+C,66-;,;,CC,,6;,6C,,,,;,,;;666@@+,,,8,+8B,+,:,,86,,,,,,,,,9?,,6A<,,+:,,,,,,4+,,,,,5B,5A,,:,6,<,?,+++48,,,,,+44,8,+63,,8,,,7+,,9,C,=,7,,,,7+,7,,,,,,,,+35,,4,,,,,+,,4,*,*5?A8,*,+)*1+*++++*+++4,,*2+2*3*261*/++*1+*,,,*0*+047*1*/*.+*+)++))+/35))1..)))1.)*+())/))/)).))**2(/)+)-.)
@M70528:330:000000000-K6D4P:1:1102:14568:3397 2:N:0:GCCATATAAC+ACACAATATC
TAAAACAGGGTCCCCTCCCCCTCTAGGGTCAAAAAAAGAGGTATTTAAGTTTCGGTCAGTTAAAAGTATTGTGATAGCTCCCGCTAACACTGGCAAAGATAAAAGAAGAAGAATGGCTGTTAAAATAACTGATCAGACAAATAGTCTAATTTTTTCTGCTGAAAGGTTTTTTGCTTTAAGATTAATAATTGTAGTAATAAAATTTAAGGCACCTAAAATTGAAGAAATCCCTGCAAGGTGTAAAGAAAAAATTGTTAAGTCTACTGAAGGTCCTGAATGGTAAAACGTTGATAAAGGTGGA
+
CCCCCGGGGGGGGGGGGGGGGGGGGGGGGGGGGGGGGGGGGGGGGGGGGFGGGGGGGGGGGGGGGGGGGGGGGGGGGGGGFGGGGGGGGGGGGGGGGGGGGGGGGGGGGGGGGGGGGGGGGGGGGGGGGGGGGGGGGGGGFGFGGGGGGGFGGGGGGGGGGGGGGGGGGGGGDFGGFGGGGGGGGGFGGGGGGGGFFGFGEDACFFFFFFFFFCADAAE8FFEEAEFFF=EFA=BFBGF7BEECAEBBA=@3@A@FCF877A?@AE?;@;E)=A<E6+75CEC)9@1(64::F?94A42((
@M70528:330:000000000-K6D4P:1:1102:9450:3399 2:N:0:GCCATATAAC+ACACAATATC
TAAAACAGGGTCCCCTCCCCCTCTAGGGTCAAAAAAAGAGGTATTTAAGTTTCGGTCAGTTAAAAGTATTGTGATAGCTCCCGCTAACACTGGCAAAGATAAAAGAAGAAGAATGGCTGTTAAAATAACTGATCAGACAAATAGTCTAATTTTTTCTGCTGAAAGGTTTTTTGCTTTAAGATTAATAATTGTAGTAATAAAATTTAAGGCACCTAAAATTGAAGAAATCCCTGCAAGGTGTAAAGAAAAAATTGTTAAGTCTACTGAAGGTCCTGAATGATAAAACGTTGATAAAGGTGGA
+
CCCCCGGGGGGGGGGGGGGGGGGGGGGGFGGGGGGGGGGGGGGGGGGGGGGGGGGGGGGGGGGGGGGGGGGGGGGGGGGGGGGGGGGGGGGGGGGGGGGGGFGGGGGGGGGGGGGGGGGGGGGGGEFGGGGGGGGGGGGGFGGGFGGGGGFGCAEGGGGGGGGGFGDFGGFCGGGGFGGGFGGGGGGGGGGGGDGGFGFGFGFBFFFFFFFFFGFGFGGEGFFFFFFFF2>>FB@FB@2DBEEFEE:=F=@FFF?FEFFF3+9FCEFF8;@@7>=ECD<A??C)9@@=@07:CCFEFFF:(
@M70528:330:000000000-K6D4P:1:1102:22967:3404 2:N:0:GCCATATAAC+ACACAATATC
TAAAACAGGGTCCCCTCCCCCTCTAGGGTCAAAAAAAGAGGTATTTAAGTTTCGGTCAGTTAAAAGTATTGTGATAGCTCCCGCTAACACTGGCAAAGATAAAAGAAGAAGAATGGCTGTTAAAATAACTGATCAGACAAATAGTCTAATTTTTTCTGCTGAAAGGTTTTTTGCTTTAAGATTAATAATTGTAGTAATAAAATTTAAGGCACCTAAAATTGAAGAAATCCCTGCAAGGTGTAAAGAAAAAATTGTTAAGTCTACTGAAGGTCCTGAATGATAAAACGTTGATAAAGGTGGA
+
CCCCCGGGGGGGGGGGGGGGGGGGGGGGGGGGGGGGGGGGGGGGGGGGGGGGGGGGGGGGGGGGGFGGGGGGGGGGGGGGGGGGGGGGGGGGFGFGGGGGGFGGGGGGFFGGGGGGGGGFGGGGGGGGGGGGGGGGEGGGFGGGGGGGGGFGGGGGGGGGGGGDGGGGGFGGGGGGFGFGFGGGGGGGGGGGGGGGFGFGFGFFFCFFFFFF>FFGFGGFGA:CCFCE>@B>FBB;=F9FEFEFFFFDF9@B=C>CEFFC?7CAFE5@EEEE34@CCCEFFFF3<<988,1+399>FEB?(
@M70528:330:000000000-K6D4P:1:1102:17598:3418 2:N:0:GCCATATAAC+ACACAATATC
TAAAACAGGGTCCCCTCCCCCTCTAGGGTCAAAAAAAGAGGTATTTAAGTTTCGGTCAGTTAAAAGTATTGTGATAGCTCCCGCTAACACTGGCAAAGATAAAAGAAGAAGAATGGCTGTTAAAATAACTGATCAGACAAATAGTCTAATTTTTTCTGCTGAAAGGTTTTTTGCTTTAAGATTAATAATTGTAGTAATAAAATTTAAGGCACCTAAATTTGAAGAAATCCCTGCAAGGTGTAAAGAACAAATTGTTAAGTCTACTGAAGGTCCTGAATGATAAAACGTTGATAAAGGTGGA
+
CCCCCFGGGGGGGGGGGGGGGGDGGGGFFGGGGGGGGDEFCAFFGGGGCEGGGGGEGEFGGGGCFGEFGEAFGGGGGGGFGGGGCGEFGGFGDFGGFGFGGGGGGGGGGGGGGGCFE8DFAFGGGGGGGGGGGGGGGFGGGGGGFGFFGFFDFGEFFFDAFFGFG6DFGFGEG8EGFGFFFGGGGGFCGG8ED:CD+EACE9CC8C7A6?CF5CFFF,5:C6AEFE:EFF)999>494<>6@A1*:B(;(7@0=81*448*8?6,*/77;53;@<3;:53C57;<3(68?F:@.)1>=17(
@M70528:330:000000000-K6D4P:1:1102:9659:3425 2:N:0:GCCATATAAC+ACACAATATC
TAAAACAGGGTCCCCTCCCCCTCTAGGGTCAAAAAAAGAGGTATTTAAGTTTCGGTCAGTTAAAAGTATTGTGATAGCTCCCGCTAACACTGGCAAAGATAAAAGAAGAAGAATGGCTGTTAAAATAACTGATCAGACAAATAGTCTAATTTTTTCTGCTGAAAGGTTTTTTGCTTTAAGATTAATAATTGTAGTAATAAAATTTAAGGCACCTACAATTGAAGAAATCCCTGCAAGGTGTAAAGAAAAAATTGTTAAGTCTACTGAAGGTCCTGAATGATAAAACGTTGATAAAGGTGGA
+
CCCCCGGGGGGGGGGFGFGGGGGGGGGGGGGGGGFGGGGGGGGGGGGGGGGGGGGGGGGFGGGGGGGGGGGGGGGGGFGGGGGGGGGGGGGGGGGGGGGGGGGGGGGGGGGGGGGGGFDEFGGEGGGGGGGGGGGGGGGGGGGGGGGGGGFGGGGGGFGGGGGGGGGGFFGGGGGGFFGGGGGGGGGGGGGGGGGGFGFGFGFFFFFFFFFFFFF*@CGFDFC@CEDEF)49FDFA>42?>3<BCE@3AB933BCF?=BECCEFG@?A@EEE<E@CCFCFFEE3;<@@D@FDGEEFFE01(
@M70528:330:000000000-K6D4P:1:1102:10555:3438 2:N:0:GCCATATAAC+ACACAATATC
TAAAACAGGGTCCCCTCCCCCTCTAGGGTCAAAAAAAGAGGTATTTAAGTTTCGGTCAGTTAAAAGTATTGTGATAGCTCCCGCTAACACTGGCAAAGATAAAAGAAGAAGAATGGCTGTTAAAATAACTGATCAGACAAATAGTCTAATTTTTTCTGCTGAAAGGTTTTTTGCTTTAAGATTAATAATTGTAGTAATAAAATTTAAGGCACCTAAAATTGAAGAAATCCCTGCAAGGTGTAAAGAAAAAATTGTTAAGTCTACTGAAGGTCCTGAATGATAAAACGTTGATAAAGGTGGA
+
CCCCCGGGGGGGGGGGGGGGGGGGGGGGGGGGGGGGGGGGGGGGGGGGGGGGGGGGGGGGGGGGGGGGGGGGGGGGFGGGGGGGGGGGGGGGGGGGFGGGGGGGGGGGGGGGFGGGGGGGGGGFGGGGGGGGGGGGGGGGGGGGGGGGGGFGGGGGGGGGGGGGGGDGGGGGGGGGFGGGGGGGGGGGGGGGGGGGFGFGFGFFFFFFFFFFFFFGFGGFGFFFFECFFEF>FFFF@F<@B<EFEFDBF55:7+@6@8BEE=CCFE?E@1=37<EFCCEAEE?CEFBDFFG7>EEFGE7?(
@M70528:330:000000000-K6D4P:1:1102:19784:3454 2:N:0:GCCATATAAC+ACACAATATC
TAAAACAGGGTCCCCTCCCCCTCTAGGGTCAAAAAAAGAGGTATTTAAGTTTCGGTCAGTTAAAAGTATTGTGATAGCTCCCGCTAACACTGGCAAAGATAAAAGAAGAAGAATGGCTGTTAAAATAACTGATCAGACAAATAGTCTAATTTTTTCTGCTGAAAGGTTTTTTGCTTTAAGATTAATAATTGTAGTAATAAAATTTAAGGCACCTAAAATTGAAGAAATCCCTGCAAGGTGTAAAGAAAAAATTGTTAAGTCTACTGAAGGTCCTGAATGATAAAACGTTGATAAAGGTGGA
+
CCCCCGGGGGGGGGGGGGGGGGGG9FGGGGGGGGGGGGGGGGGGGGGGGFGGFGGGGGGGGGGGGGGGGGGGGGGGGGGGGGGGGGGGGGGGGGGFGGGGGGGGGGFGGGGGGGGGGFDGGGGGGGGDGGGGFGGGGGGGGGGGGFDFFG?FGGGGGGGGGGGFFGGGGGGGGGGGFGGDGGGGGGGGGGGGGGGG7FFGFFFFFFFFFFFFFGFDFGGFDC*AC8CAF:B>FFFF@FGFEFFFEFFDFF@=BFEFEFFFE=CFGFEE<E@E@EEE<CCE<EFFFFB@@DDCGFFF772<(
@M70528:330:000000000-K6D4P:1:1102:15773:3456 2:N:0:GCCATATAAC+ACACAATATC
TAAAACAGGGTCCCCTCCCCCTCTAGGGTCAAAAAAAGAGGTATTTAAGTTTCGGTCAGTTAAAAGTATTGTGATAGCTCCCGCTAACACTGGCAAAGATAAAAGAAGAAGAATGGCTGTTAAAATAACTGATCAGACAAATAGTCTAATTTTTTCTGCTGAAAGGTTTTTTGCTTTAAGATTAATAATTGTAGTAATAAAATTTAAGGCACCTAAAATTGAAGAAATCCCTGCAAGGTGTAAAGAAAAAATTGTTAAGTCTACTGAAGGTCCTGAATGATAACACGTTGATAAAGGTGGA
+
CCCCCGGGGGGGGGGGGGGGGGGGFGGGGGGGGGGGGGGGGGGGGGGGGGGGGGGGGGGGGGGGGGGGGGGGGGGGGGGGGGGGGGGGGGGGGGGGGGGGGGGGGGGGGGGGGGCFGGGGGFGGFGGGGD>FCGGGGGGGGGGGGGGGGGFGGGGGGGGGGGFGGGGGGGGGGF8EFFGGGGGGGGGGGGGGFAEGFCAFFCAEFFFFAFFFFFFFFFGF7B5AC@DCF>EFFFDFBGGGE=EFFFFFFBB=BF<FCFFEFF?FGF<=EFFFE@7C0:<8CCC)=@<;@?:::<3;;8?6(
@M70528:330:000000000-K6D4P:1:1102:22760:3459 2:N:0:GCCATATAAC+ACACAATATC
TAAAACAGGGTCCCCTCCCCCTCTAGGGTCAAAAAAAGAGGTATTTAAGTTTCGGTCAGTTAAAAGTATTGTGATAGCTCCCGCTAACACTGGCAAAGATAAAAGAAGAAGAATGGCTGTTAAAATAACTGATCAGACAAATAGTCTAATTTTTTCTGCTGAAAGGTTTTTTGCTTTAAGATTAATAATTGTAGTAATAAAATTTAAGGCACCTAAAATTGAAGAAATCCCTGCAAGGTGTAAAGAAAAAATTGTTAAGTCTACTGAAGGTCCTGAATGATAAAACGTTGATAAAGGTGGA
+
CCCCCGGGGGGGGGGGGGGGGGGGGGGGGGGGGGGGGGGGGGGGGGGGGGGGGGGGGGGGGGGGGGFGGGGGGGGGGGGGGGGGGGGGGGGGGGGGGGGGGGGGGGGGGGGGGGGGGGGGGGGGFCGGGGGGGGGGGGGGFGGGGGGGFGFGGGGGGGGGGFGFGGFFGGGGGGGGFGGC8DGGFEGGGGAFGFFFFGFGEGFFAFFAF5FFFFFGFGGFGFC@FFDEF2>4ADF;>GGGFFFFEEBBFFFF@FEFCBAECAEFG@EEEE@F<A8C;;CAFCF<E39@DDD7FCCE7@??(
@M70528:330:000000000-K6D4P:1:1102:12722:3469 2:N:0:GCCATATAAC+ACACAATATC
TAAAACAGGGTCCCCTCCCCCTCTAGGGTCAAAAAAAGAGGTATTTAAGTTTCGGTCAGTTAAAAGTATTGTGATAGCTCCCGCTAACACTGGCAAAGATAAAAGAAGAAGAATGGCTGTTAAAATAACTGATCAGACAAATAGTCTAATTTTTTCTGCTGAAAGGTTTTTTGCTTTAAGATTAATAATTGTAGTAATAAAATTTAAGGCACCTAAAATTGAAGAAATCCCTGCAAGGTGTAAAGAAAAAATTGTTAAGTCTACTGAAGGTCCTGAATGATAAAACGTTGATAAAGGTGGA
+
CCCCCGGGGGGGGGGGGGGGGGGGGGGGGGGGGGGGGGGGGGGGGGGGGGFGGGGGGGGFGGGGGGGGGGGGGGGGGGGGGGGGGGGGGGGGGGGGGGGGGGGGGGGFGGGGGGGGFGDFGGGGGGGGGGGGGGGGGGGG6FGFGGGFGGFGGGGGGGGGGGGFGGFGGGGGGGGGFFGGGGGGGGGGGGFFFEGGFGFGEFFFFFFFF5FAFGFFFFGEGFE;CECFFFFFFDBABFGGE:E96C=:A=>D=FEFEACEEFEF+4<EFE@A;4)9;CE<?EF37<9:DFGFD77;?33?0
@M70528:330:000000000-K6D4P:1:1102:17534:3472 2:N:0:GCCATATAAC+ACACAATATC
TAAAACAGGGTCCCCTCCCCCTCTAGGGTCAAAAAAAGAGGTATTTAAGTTTCGGTCAGTTAAAAGTATTGTGATAGCTCCCGCTAACACTGGCAAAGATAAAAGAAGAAGAATGGCTGTTAAAATAACTGATCAGACAAATAGTCTAATTTTTTCTGCTGAAAGGTTTTTTGCTTTAAGATTAATAATTGTAGTAATAAAATTTAAGGCACCTAAAATTGAAGAAATCCCTGCAAGGTGTAAAGAAAAAATTGTTAAGTCTACTGAAGGTCCTGAATGATAAAACGTTGATAAAGGTGGA
+
CCCCCGGGGGGGGGGGGGGGGGGGGGGGGGGGGGGGGGGGGGGGGGGGGGGGGGGGGGGGGGGGGGGGGGGGGGGGFGGGGGGGGGGGGGGGGGGGGGGGGGGGGGGGGGGGGGGGGGGGGGGGGGGGGGGGGGGGGGGGGGGGGGGFGGFGGGGGGGGGGGGGGGGGGGGGGGGGFGFDGGGGGGGGGGGGGGGGFGFGFGFFFFFFFFFAFGFGAGF=GFE;FF@7C:EFF>BF@;EC=>EFFF=@FFFFEACF?FFF?FCFG<CFF;EE@@3>;D3<5C?7E@B@;@D@D?EED@><(
@M70528:330:000000000-K6D4P:1:1102:22357:3494 2:N:0:GCCATATAAC+ACACAATATC
CTTAACTCGCCTTTCAAGCCCTCCCTTCCCCCCACGCCCCCTCACCTGAGCGACCATCTTCGTCCAGGTTGCCGCTTTCGCTACCGGCATTCCTCCACACCTTGACGCATTTCACCTCCTCACCTGGAATACTACCCCCGCCTACAGAACTCAACCCTCACAGCTTCTAACGTTATTAACAGGAAAACCCCTTGTATTTCTTATCCGACTTTCCACAACTCTTGTTTACTCTTTCATCGTAACAATTCTGTTCATTGCTCTTTTGTACGTTCTTACACTTGATCCTGCGCACAGCTTAGCA
+
---,66,E,8+--,,,6-,C@,;6,,,;;E@F@+@++,7+8@,C@<,;6@,+78++,9,,9,:8B,,9,,,,:>++,49@,,,@,+++8855,,59,,,+4@,,5B++4+84C,C<EG+4B:,,,8A,,:,,,6,6=6@++@0;F,,,,,1,384@+,*,66,,42@9,@,1,,,43,,,,6,,41,**6=*;,4:+>+,*2+*1+2:>;>3+0;+)*2)2+))+.()17>6@??7)<+*(((*45)6*))))*)/)*1))*)*+,.)((((()6<*;)))).))6-((-)))((.<4,))
@M70528:330:000000000-K6D4P:1:1102:20704:3508 2:N:0:GCCATATAAC+ACACAATATC
TAAAACAGGGTCCCCTCCCCCTCTAGGGTCAAAAAAAGAGGTATTTAAGTTTCGGTCAGTTAAAAGTATTGTGATAGCTCCCGCTAACACTGGCAAAGATAAAAGAAGAAGAATGGCTGTTAAAATAACTGATCAGACAAATAGTCTAATTTTTTCTGCTGAAAGGTTTTTTGCTTTAAGATTAATAATTGTAGTAATAAAATTTAAGGCACCTAAAATTGAAGAAATCCCTGCAAGGTGTAAAGAAAAAATTGTTAAGTCTACTGAAGGTCCTGAATGATAAAACGTTGATAAAGGTGGA
+
CCCCCGGGGGGGGGGGGGGGGGGGGGGGGGGGGGGGGGGGGGGGGGGGGGGGGGGGGGGGGGGGGGGGGGGGGGGGGGGGGGGGGGGGGGGGGGGGGGGGGGGGGGGGGGGGGGGGGGGGGGGFFGGGGGGGGGGGGGGGGGGGGGGGGGFGGGGGGGGGGGGGFGGGGGGGGGFGFGGGGGGGGGGGGGGGGGGGFCEGFGFFFFFFFFFFFGFGFGGFGFFEFFFCCB=FFFFA@:>E>@CCCFFFFFFFFFFF9B8@<A<637<A35;A7EAFFGFFEFEFE@@8D?9+297>D30:(
@M70528:330:000000000-K6D4P:1:1102:15269:3510 2:N:0:GCCATATAAC+ACACAATATC
TAAAACAGGGTCCCCTCCCCCTCTAGGGTCAAAAAAAGAGGTATTTAAGTTTCGGTCAGTTAAAAGTATTGTGATAGCTCCCGCTAACACTGGCAAAGATAAAAGAAGAAGAATGGCTGTTAAAATAACTGATCAGACAAATAGTCTAATTTTTTCTGCTGAAAGGTTTTTTGCTTTAAGATTAATAATTGTAGTAATAAAATTTAAGGCACCTAAAATTGAAGAAATCCCTGCAAGGTGTAAAGAAAAAATTGTTAAGTCTACTGAAGGTCCTGAATGATAAAACGTTGATAAAGGTGGA
+
CCCCCGGGGGGGGGGGGGGGGGGGGGGGGGGGGGGGGGGGGGGGGGGGGGGGGGGGGGGGGGGGGGGGGGGGGGGGGGGGGGGGGGGGGGGGGGGGGGGGGGGGGGGGGGGGGGGGGGGGGGGGGGGGGGGGGGGGGGGGGGGGGGGGGGFFGGGGFGGGGGGGGGGGGGGGGGGGFGGGGGGGGGGGGGGGGGGGFFCGEGF5FFFFFACAFGFGFGGFGFFBF5CEFFFFFFFFEGGG>=EFEF@BFFFDFFFFEFFFFFEFFFE8EEF<8AFFFDE8CCF36@36;?:@F?EFGEF<0
@M70528:330:000000000-K6D4P:1:1102:18932:3511 2:N:0:GCCATATAAC+ACACAATATC
TAAAACAGGGTCCCCTCCCCCTCTAGGGTCAAAAAAAGAGGTATTTAAGTTTCGGTCAGTTAAAAGTATTGTGATAGCTCCCGCTAACACTGGCAAAGATAAAAGAAGAAGAATGGCTGTTAAAATAACTGATCAGACAAATAGTCTAATTTTTTCTGCTGAAAGGTTTTTTGCTTTAAGATTAATAATTGTAGTAATAAAATTTAAGGCACCTAAAATTGAAGAAATCCCTGCAAGGTGTAAAGAAAAAATTGTTAAGTCTACTGAAGGTCCTGAATGATAAAACGTTGATAAAGGTGGA
+
CCCCCGGGGGGGGGGGGGGGGGGGGGGGGGGGGGGGGGGGGGGGGGGGGGGGGGGGGGGGGGGGGGGGGGGGGGGGGGGGGGGGGGGGGGGGGGGGGGGFGGGGGGGGGGGGGGGGGGGGGGGFGGGGGGGGGGGGGGGGGGGGGGGGGGFGGGGGGGGGGGGGGGGGDGGGGGGGFGGCFGGGGGGGGGGGGGGGFGFGFCFFFFFFFFFFFGFGF7C:FFFEFFFEFEBA4B=FFGFC@EFFEFDFF=9:=FCFCB+977?FF85=8;EA=EFF<CEFFF)9><>388>++99<C@?F(
@M70528:330:000000000-K6D4P:1:1102:12084:3524 2:N:0:GCCATATAAC+ACACAATATC
TAAAACAGGGTCCCCTCCCCCTCTAGGGTCAAAAAAAGAGGTATTTAAGTTTCGGTCAGTTAAAAGTATTGTGATAGCTCCCGCTAACACTGGCAAAGATAAAAGAAGAAGAATGGCTGTTAAAATAACTGATCAGACAAATAGTCTAATTTTTTCTGCTGAAAGGTTTTTTGCTTTAAGATTAATAATTGTAGTAATAAAATTTAAGGCACCTAAAATTGAAGAAATCCCTGCAAGGTGTAAAGAAAAAATTGTTAAGTCTACTGAAGGTCCTGAATGATAAAACGTTGATAAAGGTTGA
+
CCCCCGGGGGGGGGGGGGGGGGGGGGGGGGGGGGGGGGGGGGGGGGGGGGGGGGGGGGGGGGGGGGGGGGGGFGGGGGGGGGGGGGGGGGGGGGGGGGGGGGGGGGGGFCFGGGGGFGGGGGGGGGGGGGGGGFGGGGGGGGGGGGGGGGFGGGGGGGGGGGGGGGGGGGGGGGGGFEGGGGGGGGGGGGFGGGGGFFFG<EFFFFFF?AFFFGFGFGGFGFFFFFDEFFEAFFDF=54496*96CBBFB@FFFEAC@BEE8C677?EFF@3@EFFFD5<<73;9<;3@?C+;<74A;21(
@M70528:330:000000000-K6D4P:1:1102:17836:3535 2:N:0:GCCATATAAC+ACACAATATC
TAAAACAGGGTCCCCTCCCCCTCTAGGGTCAAAAAAAGAGGTATTTAAGTTTCGGTCAGTTAAAAGTATTGTGATAGCTCCCGCTAACACTGGCAAAGATAAAAGAAGAAGAATGGCTGTTAAAATAACTGATCAGACAAATAGTCTAATTTTTTCTGCTGAAAGGTTTTTTGCTTTAAGATTAATAATTGTAGTAATAAAATTTAAGGCACCTAAAATTGAAGAAATCCCTGCAAGGTGTAAAGAAAAAATTGTTAAGTCTACTGAAGGTCCTGAATGATAAAACGTTGATAAAGGTGGA
+
CCCCCGGGGGGGGGGGGGGGGGGGGGGGGGGGGGGGGGGGGGGGGGGGGGFGGGGGGGGGGGGGGGGGGGGGGGGGGGGGGGGGGGGGGGGGGGGGGGGGGGGGGGGGGGGGGGFGGGGGGGGGGGGGGGGGGGGGGGFGGGGGGGGFGGFGGGGGGGGGGFED9FGGGGGGGGGGFGGDGGGGGGGGGGGGGGG@FGFAAGFFFFFFFFFFFGFFFGGFGFEEFFFFFBB4ADFFFCF@B@EFEE23F>=@EFEF*BA??FEFGECEE(6A<FFE8;?EEC579@6@@FF>F364>47?(
@M70528:330:000000000-K6D4P:1:1102:16725:3539 2:N:0:GCCATATAAC+ACACAATATC
TAAAACAGGGTCCCTGTCTCTTATACACATCTGACGCTGCCGACGAGATATTGTGTGTGTAGATCTCGGTGGTTCCCGTATCATTAAAAAAAAAAATATTATCTCTCAATTTCCACTCCTTATTTGTATCATCTATATCGCCTCTGATCTCCTTGTTTCGCAATTTCCTTACCATCCTTCCATTATTGCCCTAACTTTTAATTCACTCTGCCTCATCCACTTGCACCCCTCTCTCACCCCACCACATCCTCCACCCACCGCCCCCTTGTGCATCACCCAGCTGCCGCGCACCCTTCCAACT
+
@CC@CGFGGGGGFGDFEFGGGGGGCGGF6;=CEFFGGG>:FGCEGDFECFEFGGDGGGGF@FCAF9CE<B@+B,,B<@4+6:@,E,,6C,4+++++,:,:,,,95,A,,,54,,,9,,69,,,,,,:<,,,,,,,8,6,++6=+,,,8,,+,7,,9=,7+@3+@9+,73,,6,@2,*,,,1,58,3;=EF@<0,42+3421,+0?++++3*/3**++540,+***1)(2(()2*8**,4852()(())0)/((.,)())(()(.2(((.))).)4)2*(.2,((((,(423)1-,.*-),(
@M70528:330:000000000-K6D4P:1:1102:20866:3540 2:N:0:GCCATATAAC+ACACAATATC
TAAAACAGGGTCCCCTCCCCCTCTAGGGTCAAAAAAAGAGGTATTTAAGTTTCGGTCAGTTAAAAGTATTGTGATAGCTCCCGCTAACACTGGCAAAGATAAAAGAAGAAGAATGGCTGTTAAAATAACTGATCAGACAAATAGTCTAATTTTTTCTGCTGAAAGGTTTTTTGCTTTAAGATTAATAATTGTAGTAATAAAATTTAAGGCACCTAAAATTGAAGAAATCCCTGCAAGGTGTAAAGAAAAAATTGTTAAGTCTACTGAAGGTCCTGAATGATAAAACGTTGATAAAGGTGGA
+
CCCCCGGGGGGGGCEGGEEGGGGGCFGFGGGGGGGGGGFGGFAFGGGF9FDGGECFGGGGCGGG,CFDFFEF@<@<,ECFFDCCFF:FFDFF<8FF=9EFG9EDFD4CFC<FF9F<EFDG<FGGAAFFFCC9E;DD9>FGFF+@EEDEGGFGGGCF9DFFF9D<=?FGDCFGCDFGFFGGFGFF;EGCGGGFC:FF7EAGC5C@8CFFFF5959AGFAC@7B5AAE==FE36*)</:*569>E>6>B-?@2>;BE6>881)31+<71.7(5>/>;<*17)1?F<3)2=;;*3;<63;@:((
@M70528:330:000000000-K6D4P:1:1102:12075:3540 2:N:0:GCCATATAAC+ACACAATATC
TAAAACAGGGTCCCCTCCCCCTCTAGGGTCAAAAAAAGAGGTATTTAAGTTTCGGTCAGTTAAAAGTATTGTGATAGCTCCCGCTAACACTGGCAAAGATAAAAGAAGAAGAATGGCTGTTAAAATAACTGATCAGACAAATAGTCTAATTTTTTCTGCTGAAAGGTTTTTTGCTTTAAGATTAATAATTGTAGTAATAAAATTTAAGGCACTTAAAATTGAAGAAATCCCTGCAAGTTTTAAATAAAAAATTTTTAAGTCTACTGAAGGTCCTGAATGATAAAACTGTGATAAAGGTTGA
+
CCCCCGGGGGGGGGGGGGGGGFCFFGGGGGGGGGGGGGGGGGGGGGGGFGFGGGGGGGGGGGGGGGGGGGGGGGGGGDGGGGCEGGGGGGGGF@FGGGGGGGGGGFGFFGGGGGGGDFDGGGGGGGGGGCFGGGGGGGGGCDCGGFGGAF7FFF=A;DGA<=DED+>EGGF+@9DDDD8@9ECGA:B=FDA=9,?C+<EEC9FEFF7AA59A*3@FAAC5,=1:@:):C=)44>>475,,2:>8**:9B32>(+947;+00=58@).7<;(773)9*3);C)7)).))1)12:))1+/)6(
@M70528:330:000000000-K6D4P:1:1102:21108:3542 2:N:0:GCCATATAAC+ACACAATATC
TAAAACAGGGTCCCCTCCCCCTCTAGGGTCAAAAAAAGAGGTATTTAAGTTTCGGTCAGTTAAAAGTATTGTGATAGCTCCCGCTAACACTGGCAAAGATAAAAGAAGAAGAATGGCTGTTAAAATAACTGATCAGACAAATAGTCTAATTTTTTCTGCTGAAAGGTTTTTTGCTTTAAGATTAATAATTGTAGTAATAAAATTTAAGGCACCTAAAATTGAAGAAATCCCTGCAAGGTGTAAAGAAAAAATTGTTAAGTCTACTGAAGGTCCTGAATGATAAAACGTTGATAAAGGTGGA
+
CCCCCGGGGGGGGGGGGGGGGGGGGGGGGGGGGGGGGGGGGGGGGGGGGGGGGGGGGGGGGGGGGDGGGGGGGGGGGGGGGGGGGGGGGGGGGGGGGGGGGGGGGGGGGGGGGGGGGGGGGGGGGGGGGGGGGGGGGGGGGGGGGGGGGGFGGGGGGGGGGGFGGGGGGGGGGGGGFGGFGGGGGGGGGGGGGGGGFGFGFFFEFFFFFFFFFGFGFFGFGFCFFFDEF>EAFFFA>:>:*96BEEB2A@>5BFFA<FFCC7CFEF5;@EEFEEAEFDEE?EF<3;1=@<8;FFFEF<:?(
@M70528:330:000000000-K6D4P:1:1102:19178:3548 2:N:0:GCCATATAAC+ACACAATATC
TAAAACAGGGTCCCCTCCCCCTCTAGGGTCAAAAAAAGAGGTATTTAAGTTTCGGTCAGTTAAAAGTATTGTGATAGCTCCCGCTAACACTGGCAAAGATAAAAGAAGAAGAATGGCTGTTAAAATAACTGATCAGACAAATAGTCTAATTTTTTCTGCTGAAAGGTTTTTTGCTTTAAGATTAATAATTGTAGTAATAAAATTTAAGGCACCTAAAATTGAAGAAATCCCTGCAAGGTGTAAAGAAAAAATTGTTAAGTCTACTGAAGGTACTGAATGATAAAATGTTGATAAAGGTGGA
+
@CCCCGFGGGGGGFFGCFGGGGGGFCFGGGGGGGGGGGGGGEGFGGGGGFGGGGGGGG@FGGGDFFFGGGGGGGGGGFGCGGGGGGGGGGFFGGGGGGGGGFBBFGGGGGGGGDGFGGGGGGGCFGGGGGGCDFGGGGGGDFGGFFGGGGFGG9EGFGGGGGGAEGGFF?DC@DGGFGGGFGGDFGGGFCFGGGGGFF7@A@C@AFF8?50@FGA5AFGFGF*9=C5EFEFFF=58>DD>B@79AC=3F>FFFF56/1=??C)1<@EA38=)/?16>27;737).)7)7?C7@?7<F).3(
@M70528:330:000000000-K6D4P:1:1102:21098:3558 2:N:0:GCCATATAAC+ACACAATATC
TAAAACAGGGTCCCCTCCCCCTCTAGGGTCAAAAAAAGAGGTATTTAAGTTTCGGTCAGTTAAAAGTATTGTGATAGCTCCCGCTAACACTGGCAAAGATAAAAGAAGAAGAATGGCTGTTAAAATAACTGATCAGACAAATAGTCTAATTTTTTCTGCTGAAAGGTTTTTTGCTTTAAGATTAATAATTGTAGTAATAAAATTTAAGGCACCTAAAATTGAAGAAATCCCTGCAAGGTGTAAAGAAAAAATTGTTAAGTCTACTGAAGGTCCTGAATGATAAAACGTTGATAAAGGTGGA
+
<CCCCGGFGGGGGGFGGGGGGGGGFCFFGGFGGGGGG@C<ECEGFGGGGEFGGEEFGGGGFFGGFGGGGFGGFEEGCGGGGGDGGGEFFFG@E8EEFGGGGCGGGGGGFDAEEFFGGGGEGGF@EFCGGGGGGGGC9EGFGGGGGGGGGGFGDBEGDCADCCDEF+E,@?D6@,BFFGDGGFFEEFGCGGGGFFCG;FCGFDFCCFFAAFACFGFGFGG@FFEBFE8EF:EA;>BA>4>DEF<F6;=>AB@=>+/=88:@?FCFGFEF@(54);EE7:?AEFCC</3:@7/1;<>)+.5-(
@M70528:330:000000000-K6D4P:1:1102:18720:3575 2:N:0:GCCATATAAC+ACACAATATC
TAAAACAGGGTCCCCTCCCCCTCTAGGGTCAAAAAAAGAGGTATTTAAGTTTCGGTCAGTTAAAAGTATTGTGATAGCTCCCGCTAACACTGGCAAAGATAAAAGAAGAAGAATGGCTGTTAAAATAACTGATCAGACAAATAGTCTAATTTTTTCTGCTGAAAGGTTTTTTGCTTTAAGATTAATAATTGTAGTAATAAAATTTAAGGCACCTAAAATTGAAGAAATCCCTGCAAGGTGTAAAGAAAAAATTGTTAAGTCTACTGAAGGTCCTGAATGATAAAACGTTGATAAAGGTGGA
+
CCCCCGGGGGGGGGGGGGDGGGGGGGGG8FFGDGGFGGGGGGGGGGGGFDEAFECCGGFGGGGGGGGGGGGGGGFFE9FFFFEGGGGGGGGGGGGGGGGGGGGFGGGGGGGGGGGGGGGGGGGGGFCGGGGFGGFGGGGFGGGGGGGGGGFGGGGGGGGGGGGGGGCFGGGGGGGGFGDEFCFGGGGGGGGGGGGGFGFGCC7CFFFFFFFAFGFGFFFEGFFEFFFEFE;>FB@F>=<89BEFCC:3;(8:BFCFC@FC?FCFG@58<1@E7AEFGGFFCEFC<@B33=F;CCCEG@??(
@M70528:330:000000000-K6D4P:1:1102:7340:3576 2:N:0:GCCATATAAC+ACACAATATC
TAAAACAGGGTCCCCTCCCCCTCTAGGGTCAAAAAAAGAGGTATTTAAGTTTCGGTCAGTTAAAAGTATTGTGATAGCTCCCGCTAACACTGGCAAAGATAAAAGAAGAAGAATGGCTGTTAAAATAACTGATCAGACAAATAGTCTAATTTTTTCTGCTGAAAGGTTTTTTGCTTTAAGATTAATAATTGTAGTAATAAAATTTAAGGCACCTAAAATTGAAGAAATCCCTGCAAGGTGTAAAGAAAAAATTGTTAAGTCTACTGAAGGTCCTGAATGATAAAACGTTGATAACGGTGGG
+
CCCCCGGGGGGGGFGGGCFGGGGGGGGGGGGGGGGGGGGGGGGGGGGGGGGGGGGGDGGGGGGGGGGGGGGGGGGGGGGGGGGGGGGCGFGGGCEGGGGGGGGGGGGGGGGG<EGGGGGGGGGGGGGGGGGGGGGGGGGGGCCFGGGGFGFGGGGGGFFGGGGGGGFFGGGGGGGADGGFGCFGF8EEGGGGGGGGFGFGFGFFFFFFFFFAFGFFFCGEGF8AF@DFF7>AF9>A=GEGE=EAECB(;>>=BFEA4@CEEFFFG@EEFF@F<EFFGFCE3<)7>8>(8?F779),::B>(
@M70528:330:000000000-K6D4P:1:1102:12351:3577 2:N:0:GCCATATAAC+ACACAATATC
TAAAACAGGGTCCCCTCCCCCTCTAGGGTCAAAAAAAGAGGTATTTAAGTTTCGGTCAGTTAAAAGTATTGTGATAGCTCCCGCTAACACTGGCAAAGATAAAAGAAGAAGAATGGCTGTTAAAATAACTGATCAGACAAATAGTCTAATTTTTTCTGCTGAAAGGTTTTTTGCTTTAAGATTAATAATTGTAGTAATAAAATTTAAGGCACCTAAAATTGAAGAAATCCCTGCAAGGTGTAAAGAAAAAATTGTTAAGTCTACTGAAGGTCCTGAATGATAAAACGTTGATAAAGGTGGA
+
CCCCCGGGGGGGGGGGGGGGGGGGGGGGGGGGGGGGGGGGGGGGGGGGGGGGGGGGGGGGGGGGGGGGGGGGGGGGGGGGGGGGGGGGGGGGGGGGGGGGGGGGGGGGGGGGGGGGGGGGGGGGGGGGGGGGGGGGGGGGGGGGGGGGGGFGGGGGFGGGGGGGGGFFGGGGGGGGFGGGGGGGGGGFFGGGGGGGFGFGFFFFFFFFFFFFFGFGFFGFGFFFFFFFFEE>FFFFECD,:>EF<CDBFFFFEFFF?BCEECEFD@E@3@E9E@FFGFCEFFFECEFDDFGFG?;;F@?0(
@M70528:330:000000000-K6D4P:1:1102:22684:3578 2:N:0:GCCATATAAC+ACACAATATC
TAAAACAGGGTCCCCTCCCCCTCTAGGGTCAAAAAAAGAGGTATTTAAGTTTCGGTCAGTTAAAAGTATTGTGATAGCTCCCGCTAACACTGGCAAAGATAAAAGAAGAAGAATGGCTGTTAAAATAACTGATCAGACAAATAGTCTAATTTTTTCTGCTGAAAGGTTTTTTGCTTTAAGATTAATAATTGTAGTAATAAAATTTAAGGCACCTAAAATTGAAGAAATCCCTGCAAGGTGTAAAGAAAAAATTGTTAAGTCTACTGAAGGTCCTGAATGATAAAACGTTGATAAAGGTGGA
+
CCCCCGGGGGGGGGGGGGGGGGGGGGGGGGGGGGGGGGGGGGGGGGGGGGGGGGGGGGGGGGGGGGGGGGGGGGGGGGGGGGGGGGGGGGGGGGGGGGGGGFGGGGGGGGGGGGGGGGGGGGGCGGFGGGGGGGGGGGGGGFGGGGGGGGFGGGGGGGGGGGGCFGGGGGGGGGGGFGGGGGGGGGGGGGGGGGGFCGFGFGFFFFFFFFFFFGFGFGGFGFEFFBCEF@EAFFBFEGEGEEFFFFBBFFFF:FEFECFFFFCCE@CE@1;EE<EFGFE8?CE<<@9@F@C7DCEFGFB?(
@M70528:330:000000000-K6D4P:1:1102:11867:3579 2:N:0:GCCATATAAC+ACACAATATC
TAAAACAGGGTCCCCTCCCCCTCTAGGGTCAAAAAAAGAGGTATTTAAGTTTCGGTCAGTTAAAAGTATTGTGATAGCTCCCGCTAACACTGGCAAAGATAAAAGAAGAAGAATGGCTGTTAAAATAACTGATCAGACAAATAGTCTAATTTTTTCTGCTGAAAGGTTTTTTGCTTTAAGATTAATAATTGTAGTAATAAAATTTAAGGCACCTAAAATTGAAGAAATCCCTGCAAGGTGTAAAGAAAAAATTGTTAAGTCTACTGAAGGTCCTGAATGATAAAACGTTGATAAAGGTGGA
+
@CCCCGGGGGGGGGGGGEGGGGGGFCGGGGGGGGGGGGGGGGGGGGGGGGGGGGGGGGGGGGGGGGGGGGGGGGGGGGGGGGGEGG>FGGFGFGGGGGGGF9FFGGGGGGGGGGGGGGGFFGGGGGGGGGGGGFFFCGGGFGGGGGGGGGFGGFCFGGGGGGGGCDFGGGGGGGGGFGGGGGGGGFGGGGGGGGGGFFEGCCFEFFFFFAFAFCFGF9FEGFEFFFFFFFFFF=BFE8DBBBAFEE25F9@FEFFF?F6C?ACFG@?@@EFE@<AF47<<CFFEC@B8(4CCGE44C@:0(
@M70528:330:000000000-K6D4P:1:1102:21168:3584 2:N:0:GCCATATAAC+ACACAATATC
TAAAACAGGGTCCCCTCCCCCTCTAGGGTCAAAAAAAGAGGTATTTAAGTTTCGGTCAGTTAAAAGTATTGTGATAGCTCCCGCTAACACTGGCAAAGATAAAAGAAGAAGAATGGCTGTTAAAATAACTGATCAGACAAATAGTCTAATTTTTTCTGCTGAAAGGTTTTTTGCTTTAAGATTAATAATTGTAGTATTAAACTTTAAGGCACCTAAAATTGAAGAAATCCCTGCAAGGTGTAAAGAAAAAATTGTTAAGTCTACTGAAGGTCCTGAATGAGAAACCGTTGATAAAGGTGGA
+
BC@@CGGGGGGCEAFGCFCGGGGG<EFCFG@CCF-@F@<CE<C@EEF?C@FDGCEFG:EFCFC<,CCFFGGGEF9AEGE,FDGGGEEFFEF9=84==EFGA;,,?CE<FA<:A<CEFDDEFGFEEFGGDFFFGFCF9DF80>D8FFDFFAFFCE6FDFGFEGD?D?>AEFD@EGGGBCFGAFFFD=E+@DGF;EG@+3?EE,4><ECFF*;C**9*?,@@C91>B:@AF5>A>9B8>:466>AC6;35?=9DFF?6>=F?EAC6C)/7)3=))73)2117)9?185(,/(1::<CA7)(4,
@M70528:330:000000000-K6D4P:1:1102:8963:3590 2:N:0:GCCATATAAC+ACACAATATC
TAAAACAGGGTCCCCTCCCCCTCTAGGGTCAAAAAAAGAGGTATTTAAGTTTCGGTCAGTTAAAAGTATTGTGATAGCTCCCGCTAACACTGGCAAAGATAAAAGAAGAAGAATGGCTGTTAAAATAACTGATCAGACAAATAGTCTAATTTTTTCTGCTGAAAGGTTTTTTGCTTTAAGATTAATAATTGTAGTAATAAAATTTAAGGCACCTAAAATTGAAGAAATCCCTGCAAGGTGTAAAGAAAAAATTGTTAAGTCTACTGAAGGTCCTGAATGATAAAACGTTGATAAAGGTGGA
+
CCCCCGGGGGGGGGGGGGGGGGGGGGGGEGGGGGGGGGGGGGGGGGGGGGGGGGGFGGGGGGGGGGGGGGGGGGGGGGGGGGGGGGGGGGGGGGGGGGGGGGGGGGGGGGGGGGGGGGGGGGGFGGGGGGGGFGGGGGGGGGGGGGGGGGFGGGGGGGGGGGGGGGFGGCGGGCFGFGGGGGGGGGGGGGGGGGGGFGFGFGFFFFFFFFFFFGFFAGC@A@CFFFDEA64AFFFFBE9?BECBEE=5A2::BFFFC=:C?6?F?E7438.;)7=9037@E?<44<>D;=C+;<CFGF?6(
@M70528:330:000000000-K6D4P:1:1102:9311:3597 2:N:0:GCCATATAAC+ACACAATATC
TAAAACAGGGTCCCCTCCCCCTCTAGGGTCAAAAAAAGAGGTATTTAAGTTTCGGTCAGTTAAAAGTATTGTGATAGCTCCCGCTAACACTGGCAAAGATAAAAGAAGAAGAATGGCTGTTAAAATAACTGATCAGACAAATAGTCTAATTTTTTCTGCTGAAAGGTTTTTTGCTTTAAGATTAATAATTGTAGTAATAAAATTTAAGGCACCTAAAATTGAAGAAATCCCTGCAAGGTGTAAAGAAAAAATTGTTAAGTCTACTGAAGGTCCTGAATGATAAAACGTTGATAAAGGTGGA
+
CCCCCGGGGGGGGGGGGGGGGGGGGGGGGGGGGGGGGGGGGGGGGGGGGGGGGGGGGGGGGGGGGGGGGGGGGGGGGGGGGGGGGGGGGGGGGGGGGGGGGGGGGGGGGGGGGGGGGGGFGGGFGGGGFGGGGGGGGGGGGGGGGGGGFGFFFFGGFGGGGGGGGGGDFGGGGGGGFGGGGGGGGGGGEGGFDCGGAGFGC>CCFFFFFFFFFGFGAFGFGFFFFFFFCB@9A=BFE:>,:6ABEFBBFFFFFFFFEBB?C7?FF87A@8=>@AEE;:C@<CE)9=@FF?F>DC64><2?(
@M70528:330:000000000-K6D4P:1:1102:10802:3617 2:N:0:GCCATATAAC+ACACAATATC
TAAAACAGGGTCCCCTCCCCCTCTAGGGTCAAAAAAAGAGGTATTTAAGTTTCGGTCAGTTAAAAGTATTGTGATAGCTCCCGCTAACACTGGCAAAGATAAAAGAAGAAGAATGGCTGTTAAAATAACTGATCAGACAAATAGTCTAATTTTTTCTGCTGAAAGGTTTTTTGCTTTAAGATTAATAATTGTAGTAATAAAATTTAAGGCACCTAAAATTGAAGAAATCCCTGCAAGGTGTAAAGAAAAAATTGTTAAGTCTACTGAAGGTCCTGAATGATAAAACGTTGATAAAGGTGGA
+
CCCCCGGGGGGGGGGGGGGGGGGGGGGGGGGGGGGGGGGGGGGGGGGGGGGGGGGGGGGGGGGGGGGGGGGGGGGGGGGGGGGGGGGGGGGGGGGGGGGGGEGGGGGGGGGGGGGGGGGGGGGGGGGGGGGGGGGGGGGGGGGGGGGGGGFGGGGFGGGGGGGGGGFGGGGGGGGGFGGGGGGGGGGGGGGGGGGGFGFGFGFFFFFFAFFFFGFGFGGCFF@EFEDFF):AFFBF>54DEEFFFFFBFB@BEFFFCBFFCFEFFECEFFEF<EAE>CEAC?EF<39;@@::CCEFDE>F0
@M70528:330:000000000-K6D4P:1:1102:19694:3625 2:N:0:GCCATATAAC+ACACAATATC
TAAAACAGGGTCCCCTCCCCCTCTAGGGTCAAAAAAAGAGGTATTTAAGTTTCGGTCAGTTAAAAGTATTGTGATAGCTCCCGCTAACACTGGCAAAGATAAAAGAAGAAGAATGGCTGTTAAAATAACTGATCAGACAAATAGTCTAATTTTTTCTGCTGAAAGGTTTTTTGCTTTAAGATTAATAATTGTAGTAATAAAATTTAAGGCACCTAAAATTGAAGAAATCCCTGCAAGGTGTAAAGAAAAAATTGTTAAGTCTACTGAAGGTCCTGAATGATAAAACGTTGATAAAGGTGGA
+
CCCCCGGGGGGGGGGGGGGGGGGGGGGGGGGGGGGGGGGGGGGGGGGGGGGGGGGGGGGGGGGGFGGGGGGGGGGGGGGGGGGGGGGGGGGGGGGGGGGGGGGGGGGGGGGGGGGGGGGGGGGGGGGGGGGGGGGGGGGGFGGGGGGGGGFGGGGGGGGGGGGGGGGGGGGGGGGGFGGGGGGGGGGGGGGGFGGGFDCFEFFEFFFFFFFFFGFGFGGFGFFFFFFFF>EFFFFFFFFGFEFFECFFFFFFFFFFEFFECFFFGF?=@1=@@EE<DGFE<?CFFFFDFFFCDCEFGEBF(
@M70528:330:000000000-K6D4P:1:1102:22797:3632 2:N:0:GCCATATAAC+ACACAATATC
TAAAACAGGGTCCCCTCCCCCTCTAGGGTCAAAAAAAGAGGTATTTAAGTTTCGGTCAGTTAAAAGTATTGTGATAGCTCCCGCTAACACTGGCAAAGATAAAAGAAGAAGAATGGCTGTTAAAATAACTGATCAGACAAATAGTCTAATTTTTTCTGCTGAAAGGTTTTTTGCTTTAAGATTAATAATTGTAGTAATAAAATTTAAGGCACCTAAAATTGAAGAAATCCCTGCAAGGTGTAAAGAAAAAATTGTTAAGTCTACTGAAGGTCCTGAATGATAAAACGTTGATAAAGGTGGA
+
CCCCCGGGGGGGGGGGGGGGGGGGGGGGGGGGGGGGGGGGFGGGGGGGGGFGGGGGGGGGGGGGGGGGGGGGGGGGGGGGGGGGGGGGGGGGGGGGGGGGGGGGGGGGGGGGGFGGGGGGGGGGGGGGGGGGGGGGGGGGFFGGGGFGGGFGGFGGGGGGGGGFFDGDEDGGE8DFFGGFFGGGGFGGGGGGFFGGAF?FEGFFFFFFF5?FFFFGFEC8<C1:B@@@ABEAA=@?>D>E1>AEC65=AB>DEFFFC8@CC778?E37<@;94>3);;<<6?C4)/16;621;7117=:?(
@M70528:330:000000000-K6D4P:1:1102:14009:3637 2:N:0:GCCATATAAC+ACACAATATC
TAAAACAGGGTCCCCTCCCCCTCTAGGGTCAAAAAAAGAGGTATTTAAGTTTCGGTCAGTTAAAAGTATTGTGATAGCTCCCGCTAACACTGGCAAAGATAAAAGAAGAAGAATGGCTGTTAAAATAACTGATCAGACAAATAGTCTAATTTTTTCTGCTGAAAGGTTTTTTGCTTTAAGATTAATAATTGTAGTAATAAAATTTAAGGCACCTAAAATTGAAGAAATCCCTGCAAGGTGTAAAGAAAAAATTGTTAAGTCTACTGAAGGTCCTGAATGATAAAACGTTGATAAAGGTGGA
+
CCCCCGGGGGGGGGGGGGGGGGGGFGGGGGGGGGGGGGGGGGGGGGGGGGGGGGGFGGGGGGGGGGGGGGGGGGGGGFGGGGGGGGGGGGGGGGGFGGGGGGGGGGGGGGGGGGGGGGGGGGGGGGGGGGGGGGGGGGGGGGGGGGGGGGFGGGGGGGGGGGGGFGGFGGGGGGGGFGGGGGGGGGGGGGGGGGGGFGFGEEFEFFFFFFFFFGFGFGGFGFFFF@CEF)>AFFBFBGGGFFFFFF@28B>DFFCFEFFFEFFFGF3@E(6@EFEFFGFFFF?<>EBFFFCCCEC3C<0:(
@M70528:330:000000000-K6D4P:1:1102:11231:3656 2:N:0:GCCATATAAC+ACACAATATC
TAAAACAGGGTCCCCTCCCCCTCTAGGGTCAAAAAAAGAGGTATTTAAGTTTCGGTCAGTTAAAAGTATTGTGATAGCTCCCGCTAACACTGGCAAAGATAAAAGAAGAAGAATGGCTGTTAAAATAACTGATCAGACAAATAGTCTAATTTTTTCTGCTGAAAGGTTTTTTGCTTTAAGATTAATAATAGTAGTAATAAAATTTAAGGCACCTAAAATTGAAGAAATCCCTGCAAGGTGTAAAGAAAAAATTGTTAAGTCTACTGAAGGTCCTGAATGATAAAACGTTGATAAAGGTGGA
+
CCCCCGGGGGGGGGGGGGGGGGGGGGGGGGGGGGGGGGGGGGGGGGGGGGGGGGGGGGGGGGGGGGGGGGGGGGGGGGGGGGGGGGGGGGGGGGGGGGGGGGGGGGGGGGGGGGGGGGGGGGGGGGGGGGGGFGGGGGGGGGGGGFGGGFFGGGGGGGGGGGGGGGGGGGGGGGGGFGGGGGGGGGGGGGGGGGGGFGFGFGFFFFFFFFFFFGFG57CCFFFFFFFFFB34AD@;>852>EEB?CFFF>@BFCE691+958?FF<?<;;@FFEEFFFEFCEFE73:81(<;D9))5;:0(
@M70528:330:000000000-K6D4P:1:1102:11318:3660 2:N:0:GCCATATAAC+ACACAATATC
TAAAACAGGGTCCCCTCCCCCTCTAGGGTCAAAAAAAGAGGTATTTAAGTTTCGGTCAGTTAAAAGTATTGTGATAGCTCCCGCTAACACTGGCAAAGATAAAAGAAGAAGAATGGCTGTTAAAATAACTGATCAGACAAATAGTCTAATTTTTTCTGCTGAAAGGTTTTTTGCTTTAAGATTAATAATTGTAGTAATAAAATTTAAGGCACCTAAAATTGAAGAAATCCCTGCAAGGTGTAAAGAAAAAATTGTTAAGTCTACTGAAGGTCCTGAATGATAAAACGTTGATAAAGGTGGA
+
CCCCCGFGGGGGGGGGGGGGGGGGGGGGGGGGGGGGGGGGGGGGGGGGGGGGGGGGGGGGGGGGGGGGGGGGGGGGGGGGGGGGGGGGGGGGGGGGGGGGGGGGGGGGGGGGGGGGGGGGGGGGGGGGGGGGGGGFGGGGGGGGGGGGGGFGGCGGGGAFGGGGGGGGGGGGGGGGFGGGGGGGGGGGGGGGGGGGFGFFCEFEFFFFFFFFFGFGFGFCGFFFFFDFA<:AFFFBBFDFEEF>EFFFFBFFEFEF>BBCE@<AFE<<E@EF7<<);@CEEFCE<@:@@<>7@C>3C72:(
@M70528:330:000000000-K6D4P:1:1102:11524:3671 2:N:0:GCCATATAAC+ACACAATATC
TAAAACAGGGTCCCCTCCCCCTCTAGGGTCAAAAAAAGAGGTATTTAAGTTTCGGTCAGTTAAAAGTATTGTGATAGCTCCCGCTAACACTGGCAAAGATAAAAGAAGAAGAATGGCTGTTAAAATAACTGATCAGACAAATAGTCTAATTTTTTCTGCTGAAAGGTTTTTTGCTTTAAGATTAATAATTGTAGTAATAAAATTTAAGGCACCTAAAATTGAAGAAATCCCTGCAAGGTGTAAAGAAAAAATTGTTAAGTCTACTGAAGGTCCTGAATGATAAAACGTTGATAAAGGTGGA
+
CCCCCGGGGGGGGGGGGGGGGGGGGGGGGGGGGGGGGGGGGGGGGGGGGGGGGGGGGGGEGGGGGGGGGGGGGGGGGGGGGGGGGGGGGGGGGGGGGGGGGGGGGGGGGGGGGGGGGGGGGGGGGGGGGGGGGGGGGGGEGGGGGGGGGGFGGGGGGGGGGGGGGGGGGGGGGGGGFGGGGGGGGGGGGGGGGGGGFFFCCEFFFFFFF5A>*0AFFGGEGFEEFFBFFBB>FBBBBC<D6:A9>EBFFF@D38?85B8C?:?:+;?77;@FEE@CF>?EFC?<C@>D@;77CC>EGE?1(
@M70528:330:000000000-K6D4P:1:1102:13722:3702 2:N:0:GCCATATAAC+ACACAATATC
TAAAACAGGGTCCCCTCCCCCTCTAGGGTCAAAAAAAGAGGTATTTAAGTTTCGGTCAGTTAAAAGTATTGTGATAGCTCCCGCTAACACTGGCAAAGATAAAAGAAGAAGAATGGCTGTTAAAATAACTGATCAGACAAATAGTCTAATTTTTTCTGCTGAAAGGTTTTTTGCTTTAAGATTAATAATTGTAGTAATAAAATTTAAGGCACCTAAAATTGAAGAAATCCCTGCAAGGTGTAAAGAAAAAATTGTTAAGTCTACTGAAGGTCCTGAATGATAAAACGTTGATAAAGGTGGA
+
CCCCCGGGGGGGGGGGGGGGGGGGGGGGGGGGGGGGGGGGGGGGGGGGGGGGGGGFGGGGGGGGGGGGGGGGGGGGGGFEGGGGGGGGGGGGGGGGGGGFGGGGGGGGGGGGGGGGGGGGGGGGGGGGGGGGGGGGGGGGGGGGGGGGGFFGGGGGFGGGGGCFGGGGGGGGGGCGFGGFGGGGGGGGGGGGGGGGFGCFECAEFFFFFFFFFGFGFGGFGFEFFFFFFE>FF9@AE8:D=16@<CD3AB@FBFFFCFA<CCCCC@5<8E@<@EE3<CEFFFFFEE>D@DC@FE77C7?B0
@M70528:330:000000000-K6D4P:1:1102:21780:3740 2:N:0:GCCATATAAC+ACACAATATC
TAAAACAGGGTCCCTGTCTCTTATACCCATCTGACGCTGCCGACGAGATATTGTGTGTGTAGATATCGGTGGCTGCCGTATCTTCAAAAAGAATATAATTACCCCCAAAATAAAGGTATTAAGGATGAGTGTTCACGATTACTGGATGCCTCCACTATGCAATCGCGTAGAGGCTTTACTATTCAGCTTTTGATGACTGCAATGAGACAGGCTCATGCTTATGGTTGGTTTATCGTGTTTGACACTCGCACGTTGGCTCACGACCGATTAGAGACTTTTGTTTCAAATCTCAATACTTTGC
+
<CCCCGGGF;ECEFFFGCDF9CFGF,,;CFE--CCF:8CFGGC:C7FEC,;C<C@FF6,C,<,,,,C::,86,966=@::@,,C,,,,C=,A,9F,CFFDA994F=@:=,,9C?,:9A9@9;?9>FGC,C@EA,9,9BD8+9=@8F8EF,+,=EGG?,,,8,7=+?EEC8@=3+6@F,7E,,@C9=,+8@99+<9C*@+9>FF*+11*;9*@59*=+7@*2=*)19)5*:)*+*0;(4=F2CCAE=:2)(6(,=7)(;)/)0(237(3,,)))).)*242(.(-))-)5):**5).05)4-
@M70528:330:000000000-K6D4P:1:1102:10438:3749 2:N:0:GCCATATAAC+ACACAATATC
TAAAACAGGGTCCCCTCCCCCTCTAGGGTCAAAAAAAGAGGTATTTAAGTTTCGGTCAGTTAAAAGTATTGTGATAGCTCCCGCTAACACTGGCAAAGATAAAAGAAGAAGAATGGCTGTTAAAATAACTGATCAGACAAATAGTCTAATTTTTTCTGCTGAAAGGTTTTTTGCTTTAAGATTAATAATTTTAGTAATAAAATTTAAGGCACCTAAAATTTAAGAAATCACTTCAAGGTGTAAATAAAAAATTGTTAAGTCTACTTAAGGTCATGAATGATAAAACGTTGATAAAGGTGAA
+
CCCCCGFGGGGGGGGGEEDGGE@FFGFF<EEGFFGEGEGAFFGGG@FFFFGFDCGGG,<6C9FFGDGGGGGEFGCE,5ABEDFCFGG8E<,FFGDFDB<FFGFGEFG,AE<FBE,,E:C,E=E<EC,,C?;F<>FFFGGGFFD84,CFGFBCC,=,@;,6<>?EC637EFD8+=,@@D:,@B9DF,@CAD,@C,223312:DFECFFFF?C?9*0;63:@,1@*=A80+*.=+**36,,,1*:=***8B3@(6+>C?B19?6887).94374)/4)@7)/19?36)6(/(2+;<;)+)())
@M70528:330:000000000-K6D4P:1:1102:14812:3762 2:N:0:GCCATATAAC+ACACAATATC
TAAAACAGGGTCCCCTCCCCCTCTAGGGTCAAAAAAAGAGGTATTTAAGTTTCGGTCAGTTAAAAGTATTGTGATAGCTCCCGCTAACACTGGCAAAGATAAAAGAAGAAGAATGGCTGTTAAAATAACTGATCAGACAAATAGTCTAATTTTTTCTGCTGAAAGGTTTTTTGCTTTAAGATTAATAATTGTAGTAATAAAATTTAAGGCACCTAAAATTGAAGAAATCCCTGCAAGGTGTAAAGAAAAAATTGTTAAGTCTACTGAAGGTCCTGAATGATAAAACGGTGATAAAGGTGGA
+
CCCCCGGGGGGFGGGGEGGGGGEGGGGGGGFEFGGGGG8FFGGGCEGGGGAF9FE@CGGFDGGFGFFGGGGEFGAE@FGGGFEGGGGFGGGGG8<FGGGFFDFGGGFGGECFGGGGGGD8FFGAEFGGGGG9<BFFGGGGFDCFFFGGGG;FEFGGGCA@CFGGGGFGFGGGGGGFFGGGGGGGFGFGFGGEFGFG9C;AAE7C9FFFF5?CFGFGFFFBGF@EFF@ECEEFFFFFEF2?>E<=EC>=4>@@EF?>@8BECCCCGE.)/3;4=;)9*3<@.5679)6(68/13<<EGF:<(
@M70528:330:000000000-K6D4P:1:1102:6065:3781 2:N:0:GCCATATAAC+ACACAATATC
TAAAACAGGGTCCCCTCCCCCTCTAGGGTCAAAAAAAGAGGTATTTAAGTTTCGGTCAGTTAAAAGTATTGTGATAGCTCCCGCTAACACTGGCAAAGATAAAAGAAGAAGAATGGCTGTTAAAATAACTGATCAGACAAATAGTCTAATTTTTTCTGCTGAAAGGTTTTTTGCTTTAAGATTAATAATTGTAGTAATAAAATTTAAGGCACCTAAAATTGAAGAAATCCCTGCAAGGTGTAAAGAAAAAATTGTTAAGTCTACTGAAGGTCCTGAATGATAAAACGTTGATAAAGGTGGA
+
CCCCCGGGGGGGGGGGGGGGGGGGGGGGGGGGGGGGGGGGGGGGGGGGGGGGGGGGGGGGGGGGGGGGGGGGGGGGFFFGFGGGGGGGGGGGGGGGGGGGGGGGGGGGGGGGGGGGGGGFGGGGGGGGGGGGGGGGGGGG==FGFFGGGGFGGGGGFFG8BFGGFGGGDGGGGGGGFGGGGGGGGGGGGGGGGGGGFGFGFFFFFFFFFFFCFGFGFGGFGFF5CE@FFEFAFFFFE@D>>EEFFFB:ABB:EFCFEFF?CFFFGFCEE@;9;<E<6;C<?EE3;@9@F;8:@CCEF@7:(
@M70528:330:000000000-K6D4P:1:1102:16959:3794 2:N:0:GCCATATAAC+ACACAATATC
TAAAACAGGGTCCCCTCCCCCTCTAGGGTCAAAAAAAGAGGTATTTAAGTTTCGGTCAGTTAAAAGTATTGTGATAGCTCCCGCTAACACTGGCAAAGATAAAAGAAGAAGAATGGCTGTTAAAATAACTGATCAGACAAATAGTCTAATTTTTTCTGCTGAAAGGTTTTTTGCTTTAAGATTAATAATTGTAGTAATAAAATTTAAGGCACCTAAAATTGAAGAAATCCCTGCAAGGTGTAAAGAAAAAATTGTTAAGTCTACTGAAGGTCCTGAATGATAAAACGTTGATAAAGGTGGA
+
CCCCCGFGGGGGGGGGGGGGGGGGGGGGEGGFGGGGGGGGGGGGGGGGGGGGGGGFGGGEFFGDGGGGGGGGGGGGGGGGGGGGGGGGGFGGGFGGGGGGGGGGGGGGGDF@FDGGGGGGGGGGGGGGGGGGGGGGGGGGGGGGGCFGGGFGGGGGGGGGGGGGGGGGGGFGGFFGFGACDFFCDCGGGGGGGGGGFGFGFGFFFAC?A5:F?FFFFFFBFFA*=8@EF@EFADFFEFCD;BFFFF@5696BBFF8<:B<C6?FEECEF;EE49;6CFEFFFFE<<>(60>7;<C<7)36(
@M70528:330:000000000-K6D4P:1:1102:18078:3798 2:N:0:GCCATATAAC+ACACAATATC
TAAAACAGGGTCCCCTCCCCCTCTAGGGTCAAAAAAAGAGGTATTTAAGTTTCGGTCAGTTAAAAGTATTGTGATAGCTCCCGCTAACACTGGCAAAGATAAAAGAAGAAGAATGGCTGTTAAAATAACTGATCAGACAAATAGTCTAATTTTTTCTGCTGAAAGGTTTTTTGCTTTAAGATTAATAATTGTAGTAATAAAATTTAAGGCACCTAAAATTGAAGAAATCCCTGCAAGGTGTAAAGAAAAAATTGTTAAGTCTACTGAAGGTCCTGAATGATAAAACGTTGATAAAGGTGGA
+
CCCCCGGGGGGGEGGGGGCFGGGGGGGG<CCFGGGGGGGGGGGGGGGGFDFGGGGFGGGCCFF@FEGGGGGGGDGGFGGCGGGGGGGGGFFGG@FGEGGGGGGFGGGGGGGGGGGGFGCEFGGGGGCFGFGGFCFFGGGFFFDGGGEFEGFGGGCAEGG=FGGG8FEDG6=EDGAF78EGG9EFCEDGGGGCFE<C=C1@=BCC?C7AAF6>@GFGFF759<C@F@5AF==FF=BF>:>8;>EFCC>285@DFFEF@C88?A6CC337@(44;77CDF?EFEFEE@6@@D<+11).;45:(
@M70528:330:000000000-K6D4P:1:1102:17911:3859 2:N:0:GCCATATAAC+ACACAATATC
TAAAACAGGGTCCCCTCCCCCTCTAGGGTCAAAAAAAGAGGTATTTAAGTTTCGGTCAGTTAAAAGTATTGTGATAGCTCCCGCTAACACTGGCAAAGATAAAAGAAGAAGAATGGCTGTTAAAATAACTGATCAGACAAATAGTCTAATTTTTTCTGCTGAAAGGTTTTTTGCTTTAAGATTAATAATTGTAGTAATAAAATTTAAGGCACCTAAAATTGAAGAAATCCCTGCAAGGTGTAAAGAAAAAATTGTTAAGTCTACTGAAGGTCCTGAATGATAAAACGTTGATAAAGGTGGA
+
CCCCCGGGGGGGGGGGGGGGGGGGGGGGGGGGGGGGGGGGGGGGGGGGGGGGGGGGGGGGGGGFGGGGGGGGGGGGFFGGGGGGGGGGGGGGGGGGGGGFFDGGGGGGGGGGGGGGGGGGGGGGGGFGGGGGGGGGGGGG6EFGGGGGFGFGGGGGGGGGGGGGDGFGGGGGGGGGFGGFGGGFGGGGGGGFGGGGFGFCEGFFFFFF?FFFFGFGAFGFGC86BCFFF2BFF>@B6>EFB=49<E=BF2>:EFFFEFFFFFFFGFEFE@E<EEECDFFFFE3>EEFF@@C+7CEFG<?B(
@M70528:330:000000000-K6D4P:1:1102:22049:3867 2:N:0:GCCATATAAC+ACACAATATC
TAAAACAGGGTCCCCTCCCCCTCTAGGGTCAAAAAAAGAGGTATTTAAGTTTCGGTCAGTTAAAAGTATTGTGATAGCTCCCGCTAACACTGGCAAAGATAAAAGAAGAAGAATGGCTGTTAAAATAACTGATCAGACAAATAGTCTAATTTTTTCTGCTGAAAGGTTTTTTGCTTTAAGATTAATAATTGTAGTAATAAAATTTAAGGCACCTAAAATTGAAGAAATCCCTGCAAGGTGTAAAGAAAAAATTGTTAAGTCTACTGAAGGTCCTGAATGATAAAACGTTGATAAAGGTGGA
+
CCCCCGGGGGGGGGGGGGGGGGGGGGGGGGGGGGGGGGGGGGGGGGGGGGGGGDGGGGGGGGGGGGGGGGGGGGGGGGGGGGGGGGGGGGGGFGGGGGGGGGGGGGGGGGGGGGGGGGGGGGGGFGGGGGGGGGGGGGGGGGGGGGGGGGFGGGGGGGGGGGGGFGFFGFGGGGGGFGGGGGGDGGGGGGGGGGGGFGFFFFFEFFFFF?FF?FFCFFFFGFAE8@CEB:E>ADFA=FFGFFFC4CB=FDFFFFFF9=BEFFCFFEEEF@@)743>>CEEEFC;>86:87:;DCFFD@0<(
@M70528:330:000000000-K6D4P:1:1102:12563:3881 2:N:0:GCCATATAAC+ACACAATATC
TAAAACAGGGTCCCCTCCCCCTCTAGGGTCAAAAAAAGAGGTATTTAAGTTTCGGTCAGTTAAAAGTATTGTGATAGCTCCCGCTAACACTGGCAAAGATAAAAGAAGAAGAATGGCTGTTAAAATAACTGATCAGACAAATAGTCTAATTTTTTCTGCTGAAAGGTTTTTTGCTTTAAGATTAATAATTGTAGTAATAAAATTTAAGGCACCTAAAATTGAAGAAATCCCTGCAAGGTGTAAAGAAAAAATTGTTAAGTCTACTGAAGGTCCTGAATGATAAAACGTTGATAAAGGTGGA
+
CCCCCGGGGGGGGGGGGGGGGGGGGGGGGGGGGGGGGGGGGGGGGGGGGGGGGGGFFGGGGGGGGGGGGGGGGGGGGGGGGGGGGGGGGGGGGGGGGGGGGGGGGGGGGGGGGGGGGGGGGGGGGGGGGGGGGGGGGGGGGGGGGGGGGGFGGGDGGGGGGGFGGGGGGGGGGGGGFGGGGGGGGGGGGGGGGGGGFGFGEGFFFFFFFFFFFGFGFGGFGFFFFFFFFF=FFFFF@:>>BEFFFFFFFFFFEFEFFFFFFFEFGFFEEEE@@FF<FFEEFF3;EFB(5<<:@?6>C<4?(
@M70528:330:000000000-K6D4P:1:1102:17357:3882 2:N:0:GCCATATAAC+ACACAATATC
TAAAACAGGGTCCCCTCCCCCTCTAGGGTCAAAAAAAGAGGTATTTAAGTTTCGGTCAGTTAAAAGTATTGTGATAGCTCCCGCTAACACTGGCAAAGATAAAAGAAGAAGAATGGCTGTTAAAATAACTGATCAGACAAATAGTCTAATTTTTTCTGCTGAAAGGTTTTTTGCTTTAAGATTAATAATTGTAGTAATAAAATTTAAGGCACCTAAAATTGAAGAAATCCCTGCAAGGTGTAAAGAAAAAATTGTTAAGTCTACTGAAGGTCCTGAATGATAAAACGTTGATAAAGGTGGA
+
CCCCCGGGGGGGGGGGGGGGGGGGGGGGGGGGGGFGGGGGGGGGGGGGGGGGGGGGGGGGGGGGGFGGGGGGGGGGGGGGGGGGGGGGGGGGGFGGCFGGGGGGGGGGGGGGGGGGGGGFFGGGFGGGGGGGGGGGGGGGFGGGGGGGFGFGGGCFGGGGGGGGGGGGGGGGGGGG98EFFGGGGGGFFGGGGGFGAGFFCFFFFFFFFFFFFGAGFGGFG6:865=EFEFF4>BFFGEEEEEFFF2:ABFFEFFF4+=<)39@CE?83=E3=E<ECFE<).19>@FF@F<+:9>EC)41(
@M70528:330:000000000-K6D4P:1:1102:16212:3886 2:N:0:GCCATATAAC+ACACAATATC
TAAAACAGGGCTCCCTGTCTCTTCTACACATCTGACGCTGCCGACGAGATATTGTGTGTGTAGATCTCGGTGGGCGCCGTATCATTAAAAAAAAAAAACAATATCCTAATTTCACCTCTACACTCTGACTTCTACTTACCTCTCCGGTCTTCACTCCATACATTTTCCCACACGATTCCTTGTTTACACTCCTCCTTCTCCCCTGCTCCATATCCACACACCTACACTCACCTTTCGTCCCTTCTGTCCACCCACACTCTGCCTCCCGCTACTTGCAACATGTGTCATCACCACGTTATCC
+
CCCCCGGGGGGGGEGGGFG9FGG9FDFGFGEFGGGGFGGGGGGGGGCGGGGFGGFGFGCFFCGGAEG@FG@BC+CCC:>+8,:A@666<5:CC7+8+84,,,,,8,,<4,,,,7,,C4+,<,>,8,:<,:8;,3,,>,,,6,2,,+++6++7,,,334<,,,,7,+,3,@,4@**5;,,,2,,76,,+,5=,4,3*4,10*,)();)0))1+++++0+*(/:(.0(56;(.)2))1(*31());)).40)).-)(0-).)6/,*+,((((((.)).**.(.().))).)-*2*(-(*(().
@M70528:330:000000000-K6D4P:1:1102:11777:3892 2:N:0:GCCATATAAC+ACACAATATC
TAAACAGGGTCCCCTCCCCCTCTAGGGTCAAAAAAAGAGGTATTTAAGTTTCGGTCAGTTAAAAGTATTGTGATAGCTCCCGCTAACACTGGCAAAGATAAAAGAAGAAGAATGGCTGTTAAAATAACTGATCAGACAAATAGTCTAATTTTTTCTGCTGAAAGGTTTTTTGCTTTAAGATTAATAATTGTAGTAATAAAATTTAAGGCACCTAAAATTGAAGAAATCCCTGCAAGGTGTAAAGAAAAAATTGTTAAGTCTACTGAAGGTCCTGAATGATAAAACGTTGATAAAGGTGGAT
+
CCCCCGGGGGGGGGGGGGGGGGGGGGGGGGGGGGGGGGGGGFGFFGGFFFGGGGEGGGFGGGGGGGGGGGGFGGGGGGGGGGGGGGGGGGGGGGGGGGGGGGGFGGGGGGGGGGGGGGFGGGGGGGGGGGGGGGGGGGGGGGGGGGGGGGFGFGFGGGGGGFGGGGGGGGGGGGGGBFGFGGGGGGGGGGGGGGGGFGFFAGAEFFFFFFFFFGFGFGGFGFEFACE@9>=FFFFFFFGCEEEFEBD(;>B@EFFFFFFEEFEFC?EFF8<83A>;CCEEE<9C@@DFFF7@FEFAGEB?)
@M70528:330:000000000-K6D4P:1:1102:22544:3897 2:N:0:GCCATATAAC+ACACAATATC
TAAAACAGGGTCCCCTCCCCCTCTAGGGTCAAAAAAAGAGGTATTTAAGTTTCGGTCAGTTAAAAGTATTGTGATAGCTCCCGCTAACACTGGCAAAGATAAAAGAAGAAGAATGGCTGTTAAAATAACTGATCAGACAAATAGTCTAATTTTTTCTGCTGAAAGGTTTTTTGCTTTAAGATTAATAATTGTAGTAATAAAATTTAAGGCACCTAAAATTGAAGAAATCCCTGCAAGGTGTAAAGAAAAAATTGTTAAGTCTACTGAAGGTCCTGAATGATAAAACGTTGATAAAGGTGGA
+
CCCCCGGGGGGGGGGGGGGGGGGGGGGGGGGGGGGGGGGGGGGGGGGGGGGGGGGGGGGGGGGGGGGGGGGGGGGGGGGGGGGGGGGGGGGGGGGGGGGGGGGGGGGGGGGFGGGGGGGGGGGGGGGGGGGGGGGGGGGGGGGGGGGGCFFGCFGGGGGGGGGGGGGGFFGGGGGGFGGGGGGGGGGGGGGGGGGGFGFGEGFFFFFFFFFFAGFGFEGFGFC@F:@EA:@AF9BA=GGGFFFF?FBDFF@BEFCF4:=@<AEF7<C=E@=A3AEE7CCFCEC9376@D@F:FFFFG<>F(
@M70528:330:000000000-K6D4P:1:1102:9019:3899 2:N:0:GCCATATAAC+ACACAATATC
TAAAACAGGGTCCCCTCCCCCTCTAGGGTCAAAAAAAGAGGTATTTAAGTTTCGGTCAGTTAAAAGTATTGTGATAGCTCCCGCTAACACTGGCAAAGATAAAAGAAGAAGAATGGCTGTTAAAATAACTGATCAGACAAATAGTCTAATTTTTTCTGCTGAAAGGTTTTTTGCTTTAAGATTAATAATTGTAGTAATAAAATTTAAGGCACCTAAAATTGAAGAAATCCCTGCAAGGTGTAAAGAAAAAATTGTTAAGTCTACTGAAGGTCCTGAATGATAAAACGTTGATAAAGGTGGG
+
CCCCCGGGGGGGGGGGGGGGGGGGGGGGFGGGGGGGGGGGGGGGGGGGGGGGGGGGGGGGGGGGGGGGGGGGGGGGGGGGGGGGGGGGGGGGGGGGGGGFGGGGGGGGGGGGGGGGGGGGGGGGGGGGGGGGFGGGGGGGGGGGGGGGGGFGGGGGGGGGGGGGGGGGGGGGGGGGFGGGGGGGGGGGGGGGGGFGFFCGCEFFFFFFFFFFFGFGFFFFGFEEFEDE665>FDDF9FECE@EFCEDBFDF=38CFC=8C?7?FG3?EF1;@.>AFFGFFFEECEFFF@;<@FCECF7:?(
@M70528:330:000000000-K6D4P:1:1102:7770:3916 2:N:0:GCCATATAAC+ACACAATATC
TAAAACAGGGTCCCCTCCCCCTCTAGGGTCAAAAAAAGAGGTATTTAAGTTTCGGTCAGTTAAAAGTATTGTGATAGCTCCCGCTAACACTGGCAAAGATAAAAGAAGAAGAATGGCTGTTAAAATAACTGATCAGACAAATAGTCTAATTTTTTCTGCTGAAAGGTTTTTTGCTTTAAGATTAATAATTGTAGTAATAAAATTTAAGGCACCTAAAATTGAAGAAATCCCTGCAAGGTGTAAAGAAAAAATTGTTAAGTCTACTGAAGGTCCTGAATGATAAAACGTTGATAAAGGTGGA
+
CCCCCGGGGGGGGGGGGGGGGGGGGGGGGGGGGGGGGGGGGGGGGGGGGGGGGGGGGGGGGGGGGGGGGGGGGGGGGGGGGGGGGGGFGGGGGGGGGGGGGGGGGGGGGGGGGGGGGGGFGGGFGGGGGGGGGGGGGGGGGGGGGGGGGGFGGFDGDGFGGGFFGGGGGGGGGGGGFGGGGFGGGGGGGGGGGGGGFGFGEGFFFFCFFFFFFGFFFGGFGFC5BCDFFFF4FDFF@8DEFFFFEFFDFFFF>FFFCFFEFFEFGFEFF1;A4AAFFFFFFFFFFF9@@FG>F<>EG@?F0
@M70528:330:000000000-K6D4P:1:1102:13168:3923 2:N:0:GCCATATAAC+ACACAATATC
TAAAACAGGGTCCCCTCCCCCTCTAGGGTCAAAAAAAGAGGTATTTAAGTTTCGGTCAGTTAAAAGTATTGTGATAGCTCCCGCTAACACTGGCAAAGATAAAAGAAGAAGAATGGCTGTTAAAATAACTGATCAGACAAATAGTCTAATTTTTTCTGCTGAAAGGTTTTTTGCTTTAAGATTAATAATTGTAGTAATAAAATTTAAGGCACCTAAAATTGAAGAAATCCCTGCAAGGTGTAAAGAAAAAATTGTTAAGTCTACTGAAGGTCCTGAATGATAAAACGTTGATAAAGGTGGA
+
CCCCCGGGGGGGGGGGGGGGGGGGGGGGGGGGGGGGGGGGGGGGGGGGGGFGGGGFGGGGGGGGGGGGGGGGGGGGGFGFGGGGGGGGGGGGGGGGGGGGGGGGGGGGGGGGGGGGGGDFGGGGGGGGGGGGGGGGGGGGGGGGGGGGGGFGGGGGGGGFGGGGGGGDGGCEEGFGFGGGGGGGGGGGGGGGGGGGFGFGFGFFFFFFFFFFFFFGFFGFDCEFFFFFF4>>FFDFFGFGBBEF?E=>FDFFBFEAEFFFFFECD85;@EF)437>C7?AC6?CFE9814<+:C;CGF>B(
@M70528:330:000000000-K6D4P:1:1102:19524:3928 2:N:0:GCCATATAAC+ACACAATATC
TAAAACAGGGTCCCCTCCCCCTCTAGGGTCAAAAAAAGAGGTATTTAAGTTTCGGTCAGTTAAAAGTATTGTGATAGCTCCCGCTAACACTGGCAAAGATAAAAGAAGAAGAATGGCTGTTAAAATAACTGATCAGACAAATAGTCTAATTTTTTCTGCTGAAAGGTTTTTTGCTTTAAGATTAATAATTGTAGTAATAAAATTTAAGGCACCTAAAATTGAAGAAATCCCTGCAAGGTGTAAAGAAAAAATTGTTAAGTCTACTGAAGGTCCTGAATGATAAAACGTTGATAAAGGTGGA
+
CCCCCGGGGGGGGGGGGGGGGGGGGGGGGGGGGGGGGGGGGGGGGGGGGGGGGGGFGGGGGGGGGGGGGGGGGGGGGGGGGGGGGGGGGGGGGGGGGGGGGGGGGGGGGGGGGGGGGGGGGGGGGGGGGGGGFGGGGGGGGGGGGGGGGGFGGFEDGGGGGGGGGGGGGGGGGGGGFFGGGGGGGGGCGGGGGGGGFGFGEGFFFFFFFFFFFGFGFGGFFFEFFFDFF=E>FFBBECFGEFEFFFBDFFFFFFEFC=BEFFEFFEEF@FEF@EAFGFFFCFFCFF@@@72;CCEEFEBF(
@M70528:330:000000000-K6D4P:1:1102:7713:3929 2:N:0:GCCATATAAC+ACACAATATC
TAAAACAGGGTCCCCTCCCCCTCTAGGGTCAAAAAAAGAGGTATTTAAGTTTCGGTCAGTTAAAGGTATTGTGATAGCTCCCGCTAACACTGGCAAAGATAAAAGAAGAAGAATGGCTGTTAAAATAACTGATCAGACAAATAGTCTAATTTTTTCTGCTGAAAGGTTTTTTGCTTTAAGATTAATAATTGTAGTAATAAAATTTAAGGCACCTAAAATTGAAGAAATCCCTGCAAGGTGTAAAGAAAAAATTGTTAAGTCTACTGAAGGTCCTGAATGATAAACCGTTGATAAAGGTGGA
+
CCCCCGGGGGGGGGGGGGGGGGGGGGGGGGGGGGGGGGGGGGGGGGGGGGGGGGGGGGGGGGGFGGGGGGGGGGGGGGGFGGGGGGGFGGGGGGGGGGGGGGGGGGGGGGGGGGGGGGDFFFGGGGGGGGGGGGGGGGGGGGGGGGGGGGFCFFGGGGGGGGGFDFDFFFGGGGGGFGGGGGGGGGGGGGGGGGGGFGFECCFFFFFFFFAFFFFGFGG5<FCEFBFFFBEFFFFF:EDGFEEFFFFFFB2>3B5>@CACE6CAGF?3=@EF3337;@E855C<)/6;;<C:FE3<?)51(
@M70528:330:000000000-K6D4P:1:1102:14891:3930 2:N:0:GCCATATAAC+ACACAATATC
TAAAACAGGGTCCCCTCCCCCTCTAGGGTCAAAAAAAGAGGTATTTAAGTTTCGGTCAGTTAAAAGTATTGTGATAGCTCCCGCTAACACTGGCAAAGATAAAAGAAGAAGAATGGCTGTTAAAATAACTGATCAGACAAATAGTCTAATTTTTTCTGCTGAAAGGTTTTTTGCTTTAAGATTAATAATTGTAGTAATAAAATTTAAGGCACCTAAAATTGAAGAAATCCCTGCAAGGTGTAAAGAAAAAATTGTTAAGTCTACTGAAGGTCCTGAATGATAAAACGTTGATAAAGGTGGA
+
CCCCCGGGGGGGGGGGGGGGGGGGGGGGGGGGGGGGGGGGGGGGGGGGGGGGGGGGGGGGGGGGGGGGGGGGGGGGGGGGGGGGGGGGGGGGGGGGGGGGGGGGGGGGGGGGGGGGGGGGGGG<FGGGGGFGGGGGGGGGGGGGGGGGGGFGGGGGDGGDGGGGGGGGDGGGGGGFFGGGGGGGGGGGGDGDGGGGAAFGFGFFFFFFFFFFFGA9CFFEGFE@FF@AFB=4ABDFEFGG=394>E=(?B@=:A9FCFFFEFEFC<<7=8@93)7><CC@???><363==51@<<EFFF?0
@M70528:330:000000000-K6D4P:1:1102:7757:3934 2:N:0:GCCATATAAC+ACACAATATC
TAAAACAGGGTCCCCTCCCCCTCTAGGGTCAAAAAAAGAGGTATTTAAGTTTCGGTCAGTTAAAAGTATTGTGATAGCTCCCGCTAACACTGGCAAAGATAAAAGAAGAAGAATGGCTGTTAAAATAACTGATCAGACAAATAGTCTAATTTTTTCTGCTGAAAGGTTTTTTGCTTTACGATTAATAATTGTAGTAATAAAATTTAAGGCACCTAAAATTGAAGAAATCCCTGCAAGGTGTAAAGAAAAAATTGTTAAGTCTACTGAAGGTCCTGAATGATAAACCGTTGATAAAGGTGGA
+
CCCCCGGGGGEEE8FGEB@FGDEGDCFFGGGFGGGGGGGGGFFE<FEB@@CEEC@FGCFGGFFE9EAFGEGGGCEF<BE,FC@FGDFEFDFB@8FFGGGGGFGGGFCFGDE8<?EFGGD>BEFFFAFGCFFCFFGC9DFGCDFFA,@,44?7@C>FGFGGFF?AE6=>=BEGC?,@FG,AF+8F=,EDEBFC<FGG7D<EC,?@A9AFF59?**;CF7A0,+0:B==AFEEFF=@F@FCF=75+145(69@=E60=)319<6<FC)7=);;E)7=4;><<?E36)/66;3C>C).67<8((
@M70528:330:000000000-K6D4P:1:1102:19011:3938 2:N:0:GCCATATAAC+ACACAATATC
TAAAACGGGTCCCTGTCTCTTATACACATCTGACGCTGCCGACGAGATATTGTGTGTGTAGATCTCGGTGGGCGCCGTATCATTAAAAAAAAAAAATAATATATACTCATTTCCCTTCTCCACCATTTATTCAAATCTACACTACCTCCCTCCATGCTTCCCTTCTCACCTTGCATTCTCAATTTCATACCGTTTCTTTCACCTCCATCTTACACATCCCCCTTCTCCCTCTTTCCACCCCTTGACTACTCGTACCGCTCGCCCACTACATCTGCACTCCACTGCTACCTATTCTTTATCC
+
CCCCCGGGGGGGGGGGGEGFGFGGFFGGGGGGGGGGGGGFGGGGGGGGGGAFGGGGFGFDFACFAFFG:CC+,@CGD>F=ECFFGGDFGEEB:@F+,,,5:,,,,,:,4,,=,,,<6=64,7,88,,,:,,C,,57,3,>+76,,,,7=+*3+,,3,3,,,,,84+75,6,,,54@B72@,,,33E,+7@?*/**4+2=C*>*7*))+4+1++4;*),4/*0(,))))0(()/))/.5**((,0).).;))//5(0().3()(.*(4,.,464-)-**(().))5.)-()***)))+--)-
@M70528:330:000000000-K6D4P:1:1102:7727:3944 2:N:0:GCCATATAAC+ACACAATATC
TAAAACAGGGTCCCCTCCCCCTCTAGGGTCAAAAAAAGAGGTATTTAAGTTTCGGTCAGTTAAAGGTATTGTGATAGCTCCCGCTAACACTGGCAAAGATAAAAGAAGAAGAATGGCTGTTAAAATAACTGATCAGACAAATAGTCTAATTTTTTCTGCTGAAAGGTTTTTTGCTTTAAGATTAATAATTGTAGTAATAAAATTTAAGGCACCTAAAATTGAAGAAATCCCTGCAAGGTGTAAAGAAAAAATTGTTAAGTCTACTGAAGGTCCTGAATGATAAAACGTTGATAAAGGTGGA
+
CCCCCGGGGGGGGGGGGGGGGGGGGGGGGGGGGGGGGGGGGGGGGGGGGGGGGGGGGGGGGGGGGGGGGGGGGGGGGGGGGGGGGGGGGGGGGGGGGGGGGGGGGGGGGGGGGGGGGGGGGGGGGGGGGAFGGGGGGGGGGGGGGGGGGGFGGGGGGGGGGGGGGGGGGGGGGGGGFGGGGGGGGGGGGGGGGGGGFGFGFGFEFFFFFFFFFGFGFFGFGA:ABCBFF@EFFFFFFGEGEFFFCFB=FDFF@FFFCFFFFFFAFFEFEEFF@FFFGGFFFFFC37:=;1C:DEEFC7:?0
@M70528:330:000000000-K6D4P:1:1102:18411:3950 2:N:0:GCCATATAAC+ACACAATATC
TAAAACAGGGTCCCCTCCCCCTCTAGGGTCAAAAAAAGAGGTATTTAAGTTTCGGTCAGTTAAAAGTATTGTGATAGCTCCCGCTAACACTGGCAAAGATAAAAGAAGAAGAATGGCTGTTAAAATAACTGATCAGACAAATAGTCTAATTTTTTCTGCTGAAAGGTTTTTTGCTTTAAGATTAATAATTGTAGTAATAAAATTTAAGGCACCTAAAATTGAAGAAATCCCTGCAAGGTGTAAAGAAAAAATTGTTAAGTCTACTGAAGGTCCTGAATGATAAAACGTTGATAAAGGTGGA
+
CCCCCGGGGGGGGGGGGGGGGGGGGGGGGGGGGGGGGGGGGGGGGGGGGGGGGGGGGGGGGGGGGGGGGGGGGGGGGGGGGGGGGGGGGGGGGGGGGGGGGGGGGGGGGGGGGGGGGGGGGGGGFGGGGGGGGGGGGGGGGGGGGGGGGGFGGGGGGGGGFGGGGGGFFGGGGGGGFGGGGGGGGGGGGGGGGGGGFGFGEGFFFFFFFFFFFGFGFGGFGFCCC@@EFF4?AFFFFGGGFEFFCE==F(9DBFEFCFFC<@CFE@<3@FEF7@EFGFEFFECE98;3;@21:?EFFE>:(
@M70528:330:000000000-K6D4P:1:1102:22612:3957 2:N:0:GCCATATAAC+ACACAATATC
TAAAACAGGGTCCCCTCCCCCTCTAGGGTCAAAAAAAGAGGTATTTAAGTTTCGGTCAGTTAAAAGTATTGTGATAGCTCCCGCTAACACTGGCAAAGATAAAAGAAGAAGAATGGCTGTTAAAATAACTGATCAGACAAATAGTCTAATTTTTTCTGCTGAAAGGTTTTTTGCTTTAAGATTAATAATTGTAGTAATAAAATTTAAGGCACCTAAAATTGAAGAAATCCCTGCAAGGTGTAAAGAAAAAATTGTTAAGTCTACTGAAGGTCCTGAATGATAAAACGTTGATAAAGGTGGA
+
CCCCCGGGGGGGGGGGGGGGGGGGGGGGGGGGGGGGGGGGGGGGGGGGGGGGGGGGGGGGGGGGGGGGGGGGGGGGGGGGGGGGGGGGGGGGGGGGGGGGGGGGGGGGGGGGGGGGGGGGGGGGGGGGGGGGGGGGGGGGGGGGGGGGGGFGGGDEFGGGGGGFFFGGGGGGGGGGFGFGGGGGGGGGGGGGGGGGFGFGFGFFFFFFFFFFFGFGFGGFGFEFFFDFFEF>F2B>6DEDEFFFFCBFFBFFBFEB5=8?CF<FC)7=<@EA=AEECCCEFFC3CEBDF(2+;?CFG80:(
@M70528:330:000000000-K6D4P:1:1102:10269:3957 2:N:0:GCCATATAAC+ACACAATATC
TAAAACAGGGTCCCCTCCCCCTCTAGGGTCAAAAAAAGAGGTATTTAAGTTTCGGTCAGTTAAAAGTATTGTGATAGCTCCCGCTAACACTGGCAAAGATAAAAGAAGAAGAATGGCTGTTAAAATAACTGATCAGACAAATAGTCTAATTTTTTCTGCTGAAAGGTTTTTTGCTTTAAGATTAATAATTGTAGTAATAAAATTTAAGGCACCTAAAATTGAAGAAATCCCTGCAAGGTGTAAAGAAAAAATTGTTAAGTCTACTGAAGGTCCTGAATGATAAAACGTTGATAAAGGTGGA
+
CCCCCGGGGGGGGGGGGGGGGGGGGGGGGGGGGGGGGGGGGGGGGGGGGGGGGGGGGGGGGGGGGGGGGGGGGGGGGGGGGGGGGGGGGGGGGGGGGGGGGGGGGGGGGGGGGGGGGGGGGGGGGGGGGGGGGGGGGGGGGGGGGGGGAFFGGGGGGGGGGGGGGGGGGGGGGGGGFGFGGGGGGGGGGGGGGGGGFGFGEFFFFFFAAFFFFFFFAEGEGFEEFFCEF::AFFFFE5>8BFFF<CDBF2>FEFFFFBF?CFC+>;5<3@EF@3<ECCEFEEEE3;6=@FFGGCEFG@:4(
@M70528:330:000000000-K6D4P:1:1102:9467:3962 2:N:0:GCCATATAAC+ACACAATATC
GACTACTGGGGTATCTCCTCCTGTTTGCTCCCCACGATTTCGCATATAAGCTTCAGTATTTGCCCAGTGGATTGCCTTCTCCTCTGTTGTTCTTCCAGATATCTAAGAATTACACCTCTACACTCGGAATTCCGCTTCCACCTACATTACTCTGTGTAGCCATTCTAGTATGTTATTCCTAAATTAAACTCCGGTCTTTCACAGATAAGTTGCTTAACATTCTGCTAGAAATTTAATCACTATTATTCAAATTAAAGCTATACCCATACTAATTACAACGACTTCTTGACAAAATTAAGAA
+
@@B8B6CFDC@F-CFE,-;CFD,CEDFA<,;CCGE@+9,C,6C@,BF,C,;,CC,,C@6CE,@FF8,6,,,,,,CF,:,96C@,,:,<,:A<FAC@9,6@FEF,C,,,,5,,9,,,,429<;F,,,74=,4,<,,+++9,+468,>,,@,=;,,,949@,,,,9469,7@;;,,,7+,7,3,,5,,7+4,,6+++0*74,5,+**++1+4=2++3=+,2*,+2*+***0**4<*0+*7,,***+3;0*5*;*00*+*+***3*+,*0))/**/**1++0((((-**01/)=+*4)(+).7)
@M70528:330:000000000-K6D4P:1:1102:23953:3971 2:N:0:GCCATATAAC+ACACAATATC
GTAAAACAGGGTCCCCTCCCCCTTTAGGGCCAAAAAAAGAGGTATTTAAGTTTCGGTCAGTTAAAAGTATTGTGATAGCTCCCGCTAACACTGGCAAAGATAAAAGAAGAAGAATGGCTGTTAAAATAACTGATCAGACAAATAGTCTAATTTTTTCTGCTGAAAGGTTTTTTGCTTTAAGATTAATAATTGTAGTATTAAAATTTAAGGCACCTAAAATTGAAGAAATCCTTGCAAGGTGTAAAGTAAAAATAGTTAAGTCTACTTAAGGTCCTGAACGATAAATCGTTGATAAAGGTGG
+
CCCCCEFGGGGG@<E,CFCEGFC,EEF@@,B-<EECE+;,CE;C9CFGGG6FFFCGG@C<E<E<,EFFGFEC<EC<?,?CEG7ED7CFE<<A<EF,=EFEG=,,,<C<BEGDG8EFGGGG<FGGGFGGG<EEFFFGGGGFG,A=?=DEED;=@8A:DDFGFG9>,=,,,3@?CC,@DDFGGDFCEA@D=DFGCFGF;,5@CE+;F4C+<*33;C6;6D,;,+30<ACBAE:=+9)*1>:D266=6**/175*5+*40=1*9A5:,8*90>))./4)@4(,,(,;;)924(2*+9711)7@;
@M70528:330:000000000-K6D4P:1:1102:10134:3972 2:N:0:GCCATATAAC+ACACAATATC
TAAAACAGGGTCCCTGTCTCTTATACACATCTGACGCTGCCGACGAGATATTGTGTGTGTAGATCTCGGGGGCGCCATCACCACTAAAAAAAATACTACTATCTACTCAATTCCCCTCTACACTCAAAATTCCACCTACCTCTACCGTACTCTATTCTATCAATTTCCCCCTCTTATCTGACGTTCAGCCCCAGGCTTTCACCTCAAGCTTCACCGACCACCTACGCTCCCTTTACGCCCCCTCCATACAGTCAACACTTACACCCTACGTCTTCACTGCTCTGCTGGCGCCACATTAGCC
+
@C@@CGGGGGGFEE<@@CFG9CEFCFFG<6;;<CEFGGECFG:FCE+6:@F9E66,6C<<,C9<<,,6@+@F7@+4+,,5,:E<,,,,:9+++,:,,,<,,,CCCE,BF,C,A,,33@=EF,=,,,,:BFB9>@,=,,@8+@+6;,+++6:E7@7=D:,<@E,7@+,7,73*3,721,2,,,46*=?+5,:54**22<A=*,;*6/)*2;=//;**.:5(1)/(6(,()(47FB)01CE*(-3)(())0).))*6?)76))*.00,(.4,,.(-))*2))))-),6)4((*)),(.+.)(.
@M70528:330:000000000-K6D4P:1:1102:20323:3973 2:N:0:GCCATATAAC+ACACAATATC
TAAAACAGGGTCCCCTCCCCCTCTAGGGTCAAAAAAAGAGGTATTTAAGTTTCGGTCAGTTAAAAGTATTGTGATAGCTCCCGCTAACACTGGCAAAGATAAAAGAAGAAGAATGGCTGTTAAAATAACTGATCAGACAAATAGTCTAATTTTTTCTGCTGAAAGGTTTTTTGCTTTAAGATTAATAATTGTAGTAATAAAATTTAAGGCACCTAAAATTGAAGAAATCCCTGCAAGGTGTAAAGAAAAAATTGTTAAGTCTACTGAAGGTCCTGAATGATAAAACGTTGATAAAGGTGGA
+
CCCCCGGGGGGGGGGGGGGGGGGGGGGGGGGGGGGGGGGGGGGGGGGGGGGGGGGGGGGGGGFGFGGGGGGGGGGGGGGGGGGGGGGGGGGGGGGGGGGGGGFGGGGGGGGGGGGGGGGEGGGGGGGGGGGGGGGGFGGGGGGGGGGGGGFGGFGGGGGGGGC9EGGGFGGGEGGGFGGGGGGGGGG=FGGGGGGF+DCFFFFFFFFFFAFFFGFGFGGFGFEFFFDFF2BFF=DFBDDFEFE694>BAB@FEFEFEFCFFFEFC@7/7@@<E<EC;;?<)7?<CEB@@6C;FEFF7481(
@M70528:330:000000000-K6D4P:1:1102:24990:3979 2:N:0:GCCATATAAC+ACACAATATC
TAAAACAGGGTCCCCTCCCCCTCTAGGGTCAAAAAAAGAGGTATTTAAGTTTCGGTCAGTTAAAAGTATTGTGATAGCTCCCGCTAACACTGGCAAAGATAAAAGAAGAAGAATGGCTGTTAAAATAACTGATCAGACAAATAGTCTAATTTTTTCTGCTGAAAGGTTTTTTGCTTTAAGATTAATAATTGTAGTAATAAAATTTAAGGCACCTAAAATTGAAGAAATCCCTGCAAGGTGTAAAGAAAAAATTGTTAAGTCTACTGAAGGTCCTGAATGATAAAACGTTGATAAGGGTGGA
+
CCCCCGGGGGGGGFGGGGGGGGGGGGGGGGGGGGGGGGGGGGGGGGGGGFFGGGGGGGGGGGGGGGGGGGGGGGFGGFGGGGGGGGGGGGGGGGGGGGDFGGGGGGGCGGGGGGGGGGGGGGGGGGGGGGGGGGGGGGGGGGGGGGGGGGFGGGGFGGGDGCFFACEFGGGGGGGGFGGFGFGGGGGGGGGGFEGG?FFGE;F@FFFFFFFFFCFGFGGBFFCBF@CFFE39ABD8@5F7*.;AEFF3A=@DEF48<8+>EF<@A;?)=(=<7>;3*;?AEE?<3448=1:1+1))348>0
@M70528:330:000000000-K6D4P:1:1102:20207:3981 2:N:0:GCCATATAAC+ACACAATATC
CAAAACAGGGTCCCCTCCCCCTCTAGGGTCAAAAAAAGAGGTATTTAAGTTTCGGTCAGTTAAAAGTATTGTGATAGCTCCCGCTAACACTGGCAAAGATAAAAGAAGAAGAATGGCTGTTAAAATAACTGATCAGACAAATAGTCTAATTTTTTCTGCTGAAAGGTTTTTTGCTTTAAGATTAATAATTGTAGTAATAAAATTTAAGGCACCTAAAATTGAAGAAATCCCTGCAAGGTGTAAAGAAAAAATTGTTAAGTCTACTGAAGGTCCTGAATGATAAAACGTTGATAAAGGTGGA
+
@CCCCGGGGGGGGGGGGGGGGGGGGGGGGGGGGGGGGGGGGGGGGGGGGGGGGGGGGDGGGGGGGGGGGGGGGGGGGGGGGGGGGGGGGGGGGGGGGGGGGGGGGFGGGGGGGFGGGGGEGGGGGGGGGGGGGFFGFGGGFFGGGFGGGGFGGGDGGGGGGGGFGGEAFGGDGGGGFGGGGGGGGGGDFGGFGGGGFFFGC@CEFFCFAFF9>5AFFGGFCF@CFEDEF)>FA=BFB:>?BFFFECFFFFFFFFCFCAFC3@?AE@3=<EE4=94;6;?;E?CCE@B@F?5+;?EFG<48(
@M70528:330:000000000-K6D4P:1:1102:5373:3990 2:N:0:GCCATATAAC+ACACAATATC
TAAAACAGGGTCCCCTCCCCCTCTAGGGTCAAAAAAAGAGGTATTTAAGTTTCGGTCAGTTAAAAGTATTGTGATAGCTCCCGCTAACACTGGCAAAGATAAAAGAAGAAGAATGGCTGTTAAAATAACTGATCAGACAAATAGTCTAATTTTTTCTGCTGAAAGGTTTTTTGCTTTAAGATTAATAATTGTAGTAATAAAATTTAAGGCACCTAAAATTGAAGAAATCCCTGCAAGGTGTAAAGAAAAAATTGTTAAGTCTACTGAAGGTACTGAATGATAAAACGTTGATAAAGGTGGA
+
CCCCCGGGGGGGGGGGGGGGGGGGGGGGGGFEFFGGGGGGGGGGGGGFGGGGFFGFCGGFGGGGGGGFGDFFFGGGD,CFFFGGGGGGGCDGF@CFGGGGGGGGGCAFGGGGGGGGGGDDEFFFFGGGGGFGGGGFGGGGD9FGCFFFGFFFEEG8FDF;FFGGGGGE8FGGG?GGFGGGGGGGGGGGGGGGGFGFFGFFECFF?FFFFFFFADF>*9@CFCE@FEBC8<:>FFBB@FG@BEFFFF9:;5-36A?+0@=*);<:>87./5=)97?<;@5)75?C<E@@@@F7:)7<;=::(
@M70528:330:000000000-K6D4P:1:1102:20220:3994 2:N:0:GCCATATAAC+ACACAATATC
TAAAACAGGGTCCCCTCCCCCTCTAGGGTCAAAAAAAGAGGTATTTAAGTTTCGGTCAGTTAAAAGTATTGTGATAGCTCCCGCTAACACTGGCAAAGATAAAAGAAGAAGAATGGCTGTTAAAATAACTGATCAGACAAATAGTCTAATTTTTTCTGCTGAAAGGTTTTTTGCTTTAAGATTAATAATTGTAGTAATAAAATTTAAGGCACCTAAAATTGAAGAAATCCCTGCAAGGTGTAAAGAAAAAATTGTTAAGTCTACTGAAGGTCCTGAATGATAAAACGTTGATAAAGGTGGA
+
CCCCCGGGGGGGGGFGGGGGGGGGGGGGGGGGGGGGGGGGGGGGGGGGGGGGGGGGGGGGGFGGGGGGGGGGGGGGGGGGGGGGGGGGGGGGGGGGGGGGGGDFGGGGGGGGGGGGGGGGGGGGGGGGGGGGFGGGGGGGGGGGGGGGGGFGGGGGGGGGGGGGGGGGGGGGGGGGFGGGGGGGGGGGFGGGGGGGFG7EEGFFFFFFFFFFFGFFAFGFGFEEFFBEFEFAADDFB>FF=@EBEFF=ADFFFFFFEFAE?@EFGF3;=8;E@@<E;@EEFFFE336@@<5:CEFFGF??(
@M70528:330:000000000-K6D4P:1:1102:23574:4022 2:N:0:GCCATATAAC+ACACAATATC
TAAAACAGGGTCCCCTCCCCCTCTAGGGTCAAAAAAAGAGGTATTTAAGTTTCGGTCAGTTAAAAGTATTGTGATAGCTCCCGCTAACACTGGCAAAGATAAAAGAAGAAGAATGGCTGTTAAAATAACTGATCAGACAAATAGTCTAATTTTTTCTGCTGAAAGGTTTTTTGCTTTAAGATTAATAATTGTAGTAATAAAATTTAAGGCACCTAAAATTGAAGAAATCCCTGCAAGGTGTAAAGAAAAAATTGTTAAGTCTACTGAAGGTCCTGAATGATAAAACGTTGATAAAGGTGGA
+
CCCCCGGGGGGGGGGGGGGGGGGGGGGGGGGGGGGGGGGGGGGGGGGGGGGGGGGGGGGGGGGGGGGGGGGGGGGGGGGGGGGGGGGGGGGGFGGGGGGGGGGGGGGGGGGGGGGGGGGGGGGGGGGGGGGGGGGGGGGGGGCEFGGGGGBGGGGGGGGGGGGGGGGGGGCEGGGGFGGGGGGGGGGGGGGGGFGGFGFGFGFEFFFFF5AFFGFGFGGFGF8=BEDEA4:AFFBA@FFFEBEFEEFBFB9BEFFC4BCCEFECF;CA@;@E<AFFGGFFF?<>E<>@FFC:C?<CF<??0
@M70528:330:000000000-K6D4P:1:1102:5984:4026 2:N:0:GCCATATAAC+ACACAATATC
TAAAACAGGGTCCCCTCCCCCTCTAGGGTCAAAAAAAGAGGTATTTAAGTTTCGGTCAGTTAAAAGTATTGTGATAGCTCCCGCTAACACTGGCAAAGATAAAAGAAGAAGAATGGCTGTTAAAATAACTGATCAGACAAATAGTCTAATTTTTTCTGCTGAAAGGTTTTTTGCTTTAAGATTAATAATTGTAGTAATAAAATTTAAGGCACCTAAAATTGAAGAAATCCCTGCAAGGTGTAAAGAAAAAATTGTTAAGTCTACTGAAGGTCCTGAATGATAAAACGTTGATAAAGGTGGA
+
CCCCCGGGGGGGGGGGGGGGGGGGGGGGGGGGGGGGGGGGGGGGGGFGGGGGGGGGGGGGGGGGGGGGGGGGGGGGGCGGGGGGGGGGGGGGGGGGGGGGGGGGGGGGGGGGDGGGGGDEGDFFGGGGGFGGGGGGGGGGDAFGFGFGGGFGGGGFGGGGGCFGGFF9EFGGGFGGFFFGFGGGFGGGGGGGGGGG<CFCEGCFFFFFFF?A?FF>FGFEFFE5BEFF8@E>FFDFEGFF;EC:EFFFFF(5BFFFCFFFEFEFFE?@E8@A7<A<GFFFFF<)7=;;;;CCF<EFC@FF6
@M70528:330:000000000-K6D4P:1:1102:11022:4027 2:N:0:GCCATATAAC+ACACAATATC
GGTCCCCTCCCCCTCTAGGGTCAAAAAAAGAGGTATTTAAGTTTCGGTCAGTTAAAAGTATTGTGATAGCTCCCGCTAACACTGGCAAAGATAAAAGAAGAAGAATGGCTGTTAAACTAACTGATCAGACAAATAGTCTAATTTTTTCTGCTGAAAGGTTTTTTGCTTTAAGATTAATAATTGTAGTAATAAAATTTAAGGCACCTAAAATTGAAGAAATCCCTGCAAGGTGTAAAGAAAAAATTGTTAAGTCTACTGAAGGTCCTGAATGATAAAACGTTGATAAAGGTGGATATACTGT
+
CCCCCGFGGGGGGGG@FGGGFGGFGGGG@B:CFFGGGFGGGGGGGGG@FGGGEGEF9DEFGGGGGGGGGFGGGGGGGGGGGGFFDGFGFGGCGGFGGFC<FFFGFAFGGDGFFGGG,CD,BFD9EDFGFGGGGFGGGEEGGGFGG;+,4EF9CFCGCFFAAF=EE6AEFFGGGG=ED8ECGDF=EGGDFGFFFGFGFGFG@,*8:6;?CFFFFGFDFFDCE*>=*8@EAB@43:AF<GCED2>AEFEEF4C<<ACF7;B7>)7867/93<7))9)/12,38(:)6<CE3=F*:<CCEE396
@M70528:330:000000000-K6D4P:1:1102:10598:4027 2:N:0:GCCATATAAC+ACACAATATC
TAAAACAGGGTCCCCTCCCCCTCTAGGGTCAAAAAAAGAGGTATTTAAGTTTCGGTCAGTTAAAAGTATTGTGATAGCTCCCGCTAACACTGGCAAAGATAAAAGAAGAAGAATGGCTGTTAAAATAACTGATCAGACAAATAGTCTAATTTTTTCTGCTGAAAGGTTTTTTGCTTTAAGATTAATAATTGTAGTAATAAAATTTAAGGCACCTAAAATTGAAGAAATCCCTGCAAGGTGTAAAGAAAAAATTGTTAAGTCTACTGAAGGTCCTGAATGATAAAACGTTGATAAAGGTGGA
+
CCCCCGGGGGGGGGGGGGGGGGGGGGGGGGGGGGGGGGGGGGGGGGGGGGGGGGGGGGGGGGGGDEFGGGGGGGGGGFGGGGGGGGGGGGGGGGGGGGGGGGGGGGGGGGGGGGGGGGGGGGFFGFGGGGGGGGGGGGGGGGGGGGGGGGFGGGGGGGGGGGGGGGGGGGGGGGGGFGGGGGGGGGGGGGGFFDFFFFAF@FFFFFF?AFFFFGFGAFGFGFAEFECC@>EAF=BFBF>DEEFFEEBBFDFFEACB?BFECACFC@EFF@@A.;@E7DCFEFFEEFFDFDF7@)9<7720(
@M70528:330:000000000-K6D4P:1:1102:5217:4043 2:N:0:GCCATATAAC+ACACAATATC
TAAAACAGGGTCCCCTCCCCCTCTAGGGTCAAAAAAAGAGGTATTTAAGTTTCGGTCAGTTAAAAGTATTGTGATAGCTCCCGCTAACACTGGCAAAGATAAAAGAAGAAGAATGGCTGTTAAAATAACTGATCAGACAAATAGTCTAATTTTTTCTGCTGTAAGGTTTTTTGCTTTAAGATTAATAATTGTAGTAATAAAATTTAAGGCACCTAAAATTGAAGAAATCCCTGCAAGGTGTAAAGAAAAAATTGTTAAGTCTACTGAAGGTCCTGAATGATAAAACGTTGATAAAGGTGGA
+
CCCCCGGGGGGGGGGGGGGGGGGGGGGGGGGGGGGGGGGGGGGGGGGGGGGGGGGGGGGGGGGGGGGGGGGGGGGGGGGGGGGGGGGGGGGGGGGGGGGGGGGGGGGGGGGGGGGGGGGEGCFFGGGGGGGGGGGGGGGGDDGGFGEFFGFGGGGEFDDGGFGGGGFFGGGGGGGGFGGGFGGGGGGGGGGGGGGGFGFGFGFFFFF?FFFFFGFGFGGEFAEEFEDFFEFAFFDFEGFGFFFFEFFFFBBDFFFA4AB??FF:FE<8<;;AFF<E>CEFECCCEFFFFFGDFFFFGFFF0
@M70528:330:000000000-K6D4P:1:1102:6302:4045 2:N:0:GCCATATAAC+ACACAATATC
TAAAACAGGGTCCCCTCCCCCTCTAGGGTCAAAAAAAGAGGTATTTAAGTTTCGGTCAGTTAAAAGTATTGTGATAGCTCCCGCTAACACTGGCAAAGATAAAAGAAGAAGAATGGCTGTTAAAATAACTGATCAGACAAATAGTCTAATTTTTTCTGCTGAAAGGTTTTTTGCTTTAAGATTAATAATTGTAGTAATAAAATTTAAGGCACCTAAAATTGAAGAAATCCCTGCAAGGTGTAAAGAAAAAATTGTTAAGTCTACTGAAGGTCCTGAATGATAAAACGTTGATAAAGGTGGA
+
CCCCCGGGGGGGGGGGGGGGGGGGGGGGGGGGGGGGGGFGGGGGGGGGGGGGGGGGGGGDFGFGGGGGGFGGGGGGGFFFGGEGGGGFEFGGGFGFGGGGGGGDFGGGGGGGGGGGGGGFGGGGFFGGGGGAFGGGGGGGGGGGGGGGGGFGGGECGFFGGGGGGGB>FGGGGGGGFGGGDFGGGGGCFGGGGFGFFFFGFFFEFFFFFFAFFFF5CFG5E61*=CDCF4B>*:=A6EFG@B?F6CBFF=9>EFFFEACCEFEFGF<4;1=<)7=FFFEEFFC77@;@;(52:?;<FF:?0
@M70528:330:000000000-K6D4P:1:1102:21186:4046 2:N:0:GCCATATAAC+ACACAATATC
TAAAACAGGGTCCCCTCCCCCTCTAGGGTCAAAAAAAGAGGTATTTAAGTTTCGGTCAGTTAAAAGTATTGTGATAGCTCCCGCTAACACTGGCAAAGATAAAAGAAGAAGAATGGCTGTTAAAATAACTGATCAGACAAATAGTCTAATTTTTTCTGCTGAAAGGTTTTTTGCTTTAAGATTAATAATTGTAGTAATAAAATTTAAGGCACCTAAAATTGAAGAAATCCCTGCAAGGTGTAAAGAAAAAATTGTTAAGTCTACTGAAGGTCCTGAATGATAAAACGTTGATAAAGGTGGA
+
CCCCCGGGGGGGGGGGGGGGGGGGGGGGGGGGGGGGGGGGGGGGGGGGGGGGGGGGGGGGGGGGGGGGGGGGGGGGGGGGGGGGGGGGGGGGGGGGGGGGGGFGGGGGGGGGEGGGFGGGGGGGGGGGGGGGGGGGGGGGGGGGGGGGGGFGGGGGGGGGGGGGGGGGGGGGGGGGFGGGGGGGGGGGGGGGGGGGFGFGFGFFFFFAFAFFFGFGFGGFGFFFFFBFF5=AFFFF@FGGFFFCEFF=A(532+>B@CCEEFFFF@CA@1;EEE<EC@EFEEE<<@;DFFC:D36>GF??(
@M70528:330:000000000-K6D4P:1:1102:19255:4047 2:N:0:GCCATATAAC+ACACAATATC
TAAAACAGGGTCCCCTCCCCCTCTAGGGTCAAAAAAAGAGGTATTTAAGTTTCGGTCAGTTAAAAGTATTGTGATAGCTCCCGCTAACACTGGCAAAGATAAAAGAAGAAGAATGGCTGTTAAAATAACTGATCAGACAAATAGTCTAATTTTTTCTGCTGAAAGGTTTTTTGCTTTAAGATTAATAATTGTAGTAATAAAATTTAAGGCACCTAAAATTGAAGAAATCCCTGCAAGGTGTAAAGAAAAAATTGTTAAGTCTACTGAAGGTCCTGAATGATAAAACGTTGATAAAGGTGGA
+
CCCCCGGGGGGGGGGGGGGGGGGGGGGGGGGGGGGGGGGGGGGGGGGGGGGGGGGFGGGGGGGGGGGGGGGGGGGGGGGGGGGGGGGGGGGGGGGGGGGGGGGGGGGGGGGGGGGGGGGGGGGGGGGGGGGGGGGGGGGGGGGGGGGGGGFGGDGGGGGGGGGGGGGGGGGGGGGGFGGGGGGGGGGGGGGGGGGGFFFGFGFFFFFFFFFFFGFGFGGEGFFFF9CEF=EAFBD>>GFGFEFFFFFFFD=26F?A<BFFEFEF7@?<@;5E49=<>FFF?EE<CE@@=DGFGFEFGEBF(
@M70528:330:000000000-K6D4P:1:1102:10799:4052 2:N:0:GCCATATAAC+ACACAATATC
TAAAACAGGGTCCCCTCCCCCTCTAGGGTCAAAAAAAGAGGTATTTAAGTTTCGGTCAGTTAAAAGTATTGTGATAGCTCCCGCTAACACTGGCAAAGATAAAAGAAGAAGAATGGCTGTTAAAATAACTGATCAGACAAATAGTCTAATTTTTTCTGCTGAAAGGTTTTTTGCTTTAAGATTAATAATTGTAGTAATAAAATTTAAGGCACCTAAAATTGAAGAAATCCCTGCAAGGTGTAAAGAAAAAATTGTTAAGTCTACTGAAGGTCCTGAATGATAAAACGTTGAAAAAGGTGGA
+
CCCCCGGGGGGGGGGGGGGGGGGGGGGGGGGGGGGGGGGGGGGGGGGGGGGGGGGGGGGGGGGGGGGGGGGGGGGGDGGGGGGGGGGGGGGGGGGGGFGFGGGGGGGGGGGGGGGGGGGGGGGGGGGGGGGGGGGGGGGGFGGGGGGGGGFGGGGGGGGGGGGGGGGGGGFGGGGGFCDEGGGGGGGGFGGGGFGGFGFGFGFFFFFFFFFFFGFGFGGFGFEEF@CE>EEAFBBFEF6>>BFFE==@FBFBEFFF>18>C6?F7;?<E1;A73;<FFFFEFFCCF@@D08+:;=FD>:B(
@M70528:330:000000000-K6D4P:1:1102:11241:4058 2:N:0:GCCATATAAC+ACACAATATC
TAAAACAGGGTCCCCTCCCCCTCTAGGGTCAAAAAAAGAGGTATTTAAGTTTCGGTCAGTTAAAAGTATTGTGATAGCTCCCGCTAACACTGGCAAAGATAAAAGAAGAAGAATGGCTGTTAAAATAACTGATCAGACAAATAGTCTAATTTTTTCTGCTGAAAGGTTTTTTGCTTTAAGATTAATAATTGTAGTAATAAAATTTAAGGCACCTAAAATTGAAGAAATCCCTGCAAGGTGTAAAGAAAAAATTGTTAAGTCTACTGAAGGTCCTGAATGATAAAACGTTGATAAAGGTGGA
+
CCCCCGGGGGGGGGGGGGGEGGGGGGGG<FGGGGGGGGGGGGGGGGGGGGGGGGGGGGGFCFFGGGGGGGGGGGGGGGGGGGGGGGGGGGGGGGGGGGGGGGFEGGGGGGFGFGGGGGGFGGGFFGGGGGGGGGCGGFGC+>DEFFGGGGFGGGGGFGGGGGGGGGGGGGGGGGGFFGGGGGGGGGGGGGGFGGFGFGFGFGF<FFFFFFF>>GFGFC:8EFE@FEDF@6);A4:;>F<EFEEAE=@D42>B2CC>?CFEE7CAFE?<@1.4.4;4;;C@?EC9;E>;8@<:FCFFG@?<0
@M70528:330:000000000-K6D4P:1:1102:7717:4069 2:N:0:GCCATATAAC+ACACAATATC
TAAAACAGGGTCCCCTCCCCCTCTAGGGTCAAAAAAAGAGGTATTTAAGTTTCGGTCAGTTAAAAGTATTGTGATAGCTCCCGCTAACACTGGCAAAGATAAAAGAAGAAGAATGGCTGTTAAAATAACTGATCAGACAAATAGTCTAATTTTTTCTGCTGAAAGGTTTTTTGCTTTAAGATTAATAATTGTAGTAATAAAATTTAAGGCACCTAAAATTGAAGAAATCCCTGCAAGGTGTAAAGAAAAAATTGTTAAGTCTACTGAAGGTCCTGAATGATAAAACGTTGATAAAGGTGGA
+
CCCCCGGGGGGGGGGGGGGGGGGGGGGGGGGGGGGGGGGGGGGGGGGGGGGGGGGGGGGFGGGGGGGGGGGGGGGGGGGGGGGGGGGFGGGGFGGGGGGGGGGGGGGGGGGGGGGGGGGFGGGGGGGGGGGGGGGGGGGGGGGGGGGGGGFGGGGFCFGGGGGEEGGGGGGGGGGGFGFGGGGGGGGGGGGGGGGGFGFGFGFFFFFFFFFAFGFGFGGFGFAEFFDE6<>AAD:?@EFGE=EBEFFFF=@FBAEA?FFEECCFFEEAEFEF@FFF>CEF<7)9)36=;?CDGECEC@??(
@M70528:330:000000000-K6D4P:1:1102:22650:4070 2:N:0:GCCATATAAC+ACACAATATC
TAAAACAGGGTCCCCTCCCCCTCTAGGGTCAAAAAAAGAGGTATTTAAGTTTCGGTCAGTTAAAAGTATTGTGATAGCTCCCGCTAACACTGGCAAAGATAAAAGAAGAAGAATGGCTGTTAAAATAACTGATCAGACAAATAGTCTAATTTTTTCTGCTGAAAGGTTTTTTGCTTTAAGATTAATAATTGTAGTAATAAAATTTAAGGCACCTAAAATTGAAGAAATCCCTGCAAGGTGTAAAGAAAAAATTGTTAAGTCTACTGAAGGTCCTGAATGATAAAACGTTGATAAAGGTGGA
+
CCCCCGGGGGGGGGGGGGGGGGGGGGGGGGGGGGGGGGGGGGGGGGGGGGGGGGGGGGGGGGGGGGGGGGGGGGGGGGGGGGGGGGGGGGGGGGGGGGGGGGGGGGGGFFGGGGGGGGGGGGGGGGGGGGGGGGGGGGGGGFGGGGGGGGFGGGGGGGGGGGGGGGGGGGGGGGGGFGGGGGGGGGGGGGGGGGGGFGFGFGFEFFFFFFFFFGFGFGGBFF95BC@EFEEAFFBAEGGGEFFBEEFDFBFDFFFFEFFECFFFGFEEFFFF@@3CC:7AF?C)/7>@F?D:CCCEGF??(
@M70528:330:000000000-K6D4P:1:1102:20410:4077 2:N:0:GCCATATAAC+ACACAATATC
TAAAACAGGGTCCCCTCCCCCTCTAGGGTCAAAAAAAGAGGTATTTAAGTTTCGGTCAGTTAAAAGTATTGTGATAGCTCCCGCTAACACTGGCAAAGATAAAAGAAGAAGAATGGCTGTTAAAATAACTGATCAGACAAATAGTCTAATTTTTTCTGCTGAAAGGTTTTTTGCTTTAAGATTAATAATTGTAGTAATAAAATTTAAGGCACCTAAAATTGAAGAAATCCCTGCAAGGTGTAAAGAAAAAATTGTTAAGTCTACTGAAGGTCCTGAATGATAAAACGTTGATAAAGGTGGA
+
CCCCCGGGGGGGGGGGGGGGGGGGGGGGGGGGGGGGGGGGGGGGGGGGGGGGGGGGGGGGGGGGGGGGGGGGGGGGGGGGGGGGGGGGGGGGGGGGGGGGGGGGGGGGGGGGGGGGGGGGGGGGGGGGGGGGGGGGGGGGGGGGGGGGGGFGGGGGGGGGGGGGGGGGGGGGGGGGFGGGGGGGGGGGGGGGGGGGFFFGFGFFFFFFFFFFFGFGAFGFGFFFFFFFFEFAFF=9@DDFFFFFFFD9A>@DBF?F?FFFFFFFGFC@FFEF=EFFGGFEEEFF4<9@DFFCFEFFGFFF(
@M70528:330:000000000-K6D4P:1:1102:8924:4085 2:N:0:GCCATATAAC+ACACAATATC
TAAAACAGGGTCCCCTCCCCCTCTAGGGTCAAAAAAAGAGGTATTTAAGTTTCGGTCAGTTAAAAGTATTGTGATAGCTCCCGCTAACACTGGCAAAGATAAAAGAAGAAGAATGGCTGTTAAAATAACTGATCAGACAAATAGTCTAATTTTTTCTGCTGAAAGGTTTTTTGCTTTAAGATTAATAATTGTAGTAATAAAATTTAAGGCACCTAAAATTGAAGAAATCCCTGCAAGGTGTAAAGAAAAAATTGTTAAGTCTACTGAAGGTCCTGAATGATAAAACGTTGATAAAGGTGGA
+
CCCCCGGGGGGGGGGGGGGGGGGGGGGFGGGGGGGGGGGGGGGGGGGGGGGGFGEFGGFFFGGGGGGGGGGGGGGGFGGGGGGGGGGGFFGGGFGGGGGGGGGGGGGGGGGFGGGGGGGGGGGGGGGGGGGGGGGCGGGGGGGGGGGGGGFGFDEFFFFGGGGFG6EEFFGGGGFGFGFDCGGGCGGGGGGFGGGGFGFFCGFFFFFFFFFFFGFGFFGFFFACF@FFFEEF4=@A=DAEE>>FEF2>FFFBFFEF?8+8?6?@945<@;4>=EF9CC?<C65.6<;(5<C@C9>EC<:6(
@M70528:330:000000000-K6D4P:1:1102:14182:4090 2:N:0:GCCATATAAC+ACACAATATC
TAAAACAGGGTCCCCTCCCCCTCTAGGGTCAAAAAAAGAGGTATTTAAGTTTCGGTCAGTTAAAAGTATTGTGATAGCTCCCGCTAACACTGGCAAAGATAAAAGAAGAAGAATGGCTGTTAAAATAACTGATCAGACAAATAGTCTAATTTTTTCTGCTGAAAGGTTTTTTGCTTTAAGATTAATAATTGTAGTAATAAAATTTAAGGCACCTAAAATTGAAGAAATCCCTGCAAGGTGTAAAGAAAAAATTGTTAAGTCTACTGAAGGTCCTGAATGATAATACGTTGATAAAGGTGGA
+
CCCCCGCFFGGGFGF@FGGGGGGGGGFGGGGGFGGGGGDGGGGGGGGGGGGGGGGGGGG@CEAFFFGFGGGGGGGFGFGAF<FGDGGGGFEGG8FGGGGGAFGFFEFGF?FGFFD8EFDGGGFG9ECEGFD,FFGGCEEG6EFG;EGGGGFDGGGGFGGFGGGGCFG9AFGDGGGGFCFGGGGGGGGGGFGGCA<D+EF7AEF5FFFFFFFF9CA9AFGFGF5CF5@EFFF>9>=*:DDC==;BAC(>AD@=BA>CEFFCFF?AEFFAE@;4;);C;DF3<C3)1627=;<DC547+=;:(
@M70528:330:000000000-K6D4P:1:1102:11026:4092 2:N:0:GCCATATAAC+ACACAATATC
TAAAACAGGGTCCCCTCCCCCTCTAGGGTCAAAAAAAGAGGTATTTAAGTTTCGGTCAGTTAAAAGTATTGTGATAGCTCCCGCTAACACTGGCAAAGATAAAAGAAGAAGAATGGCTGTTAAAATAACTGATCAGACAAATAGTCTAATTTTTTCTGCTGAAAGGTTTTTTGCTTTAAGATTAATAATTGTAGTAATAAAATTTAAGGCACCTAAAATTGAAGAAATCCCTGCAAGGTGTAAAGAAAAAATTGTTAAGTCTACTGAAGGTCCTGAATGATAAAACGTTGATAAAGGTGGA
+
CCCCCGGGGGGGGGGGGGGGGGGGGGGGGGGGGGGGGGGGGGGGGGGGGGGGGGGGGGGEFGGGGGGGGGGGGGGGGGGGGGGGGGGGGGGGGGGGGGGGGGGGGGGGGGGFFGGGGGGFGGGCDGGGGGGGGGGGGGGGGGGGGGGGGGFGGDGGGGFGGGGGGGFFFGGGGGGGFGGFGGGGGGGGGGGGGFFGFGFGCEFFFFFFF5AFFGFFFGGEFF8CACCEFBFAFFDFBD<D@FFFFFFFF=@BFFEFE>=C?FCFEECAF;@E3@@C>@EFFFFFFFB@D?<;C7>C7=?<(
@M70528:330:000000000-K6D4P:1:1102:8243:4102 2:N:0:GCCATATAAC+ACACAATATC
TAAAACAGGGTCCCCTCCCCCTCTAGGGTCAAAAAAAGAGGTATTTAAGTTTCGGTCAGTTAAAAGTATTGTGATAGCTCCCGCTAACACTGGCAAAGATAAAAGAAGAAGAATGGCTGTTAAAATAACTGATCAGACAAATAGTCTAATTTTTTCTGCTGAAAGGTTTTTTGCTTTAAGATTAATAATTGTAGTAATAAAATTTAAGGCACCTAAAATTGAAGAAATCCCTGCAAGGTGTAAAGAAAAAATTGTTAAGTCTACTGAAGGTCCTGAATGATAAAACGTTGATAAAGGTGGA
+
CCCCCGGGGGGGGGFGGGGGGGGGFFGGGGGG<FFGGGGGGGGGGGGGGEFGGGDEG@FCCEFAFEGGGGGGGGGGAEDFGGGGGGGGGGG?CE@AFGGGGGG=FFGGGGGGFFFFFGDEEFGCGGGGGGGFGGGGGGGGGGGGGGGGGGFFFEEGFGFGGFE9E+6D9DGGE9EFFGGFFGGGCFFGCGDGGGFDFFCGFCFFFFF8AF:FFFF59FGFG+9AAB@EFBE>A=DFB8>?7>ACFF=(68@:EFEF>+=@CFEFFE<83@EE@AE<<>E8?<ECCF>8;1C@C?><C33:0
@M70528:330:000000000-K6D4P:1:1102:26235:4106 2:N:0:GCCATATAAC+ACACAATATC
TAAAACAGGGTCCCCTCCCCCTCTAGGGTCAAAAAAAGAGGTATTTAAGTTTCGGTCAGTTAAAAGTATTGTGATAGCTCCCGCTAACACTGGCAAAGATAAAAGAAGAAGAATGGCTGTTAAAATAACTGATCAGACAAATAGTCTAATTTTTTCTGCTGAAAGGTTTTTTGCTTTAAGATTAATAATTGTAGTAATAAAATTTAAGGCACCTAAAATTGAAGAAATCCCTGCAAGGTGTAAAGAACAAATTGTTCAGTCTACTGAAGGTCCTGAATGATAAAACGTTGATAAAGGTGGA
+
CCCCCGGGGGGGG<FFGFGGGGGGGGGGGGGGGGGGGGFGGGGGGGGGGAFDFF@FGEGGGGGGGGGGGGGGGGGGGGGGGGGGGGGGGGGGGGGGGGGGGGGGGFGGGFEFFGGGGGDDCFF,>FGGGGGGGGGGGGGGGGGGGGGGGGFGGG>FGGF8FFE9E+3@EFGGDGGGFFGGGCFFDFGGGFFFGGGG+;?,:3C@8CFFFFFFFGFGF,E@78A89@C=BB=FFB=3>;>?>EC>AE:(;>9E5FC6*4BEC8?B@>C3;16477A<*+?EFF<<94(5((/3CCCEC33=(
@M70528:330:000000000-K6D4P:1:1102:17677:4111 2:N:0:GCCATATAAC+ACACAATATC
TAAAACAGGGTCCCCTCCCCCTCTAGGGTCAAAAAAAGAGGTATTTAAGTTTCGGTCAGTTAAAAGTATTGTGATAGCTCCCGCTAACACTGGCAAAGATAAAAGAAGAAGAATGGCTGTTAAAATAACTGATCAGACAAATAGTCTAATTTTTTCTGCTGAAAGGTTTTTTGCTTTAAGATTAATAATTGTAGTAATAAAATTTAAGGCACCTAAAATTGAAGAAATCCCTGCAAGGTGTAAAGAAAACATTGTTAAGTCTACTGAAGGTCCTGAATGATAAAACGTTGATAAAGGTGGA
+
CCCCCGGGGGGGGGGGGGGGGGGGGGGGEGGGGGGGGGGGGGGGGGGGGGGGGGGGGGGGGGGGGGGGGGGGGGGGGGGGGGGGGGGGGGGGGGGGGGGGGGGGGFGFFGGGGGGGGGGGGGGGGGGGGGGGGGGGGGGGGGFGGGGGGGFGGGGGGGGGGGGGGGGGGGGGGGGGFGGGGGGGGGGGGGGGGGGGFGFGFGFFFFFFFAFFFGFGFFFEGFE5BEFFF>EFFDFFBGGG@EFFFFFDF(5B?FEF5BFFFFCFFFEFFFFF<@@<CFFFCCFC9EB3@<C;CCC9E=EF(
@M70528:330:000000000-K6D4P:1:1102:18161:4111 2:N:0:GCCATATAAC+ACACAATATC
TAAAACAGGGTCCCCTCCCCCTCTAGGGTCAAAAAAAGAGGTATTTAAGTTTCGGTCAGTTAAAAGTATTGTGATAGCTCCCGCTAACACTGGCAAAGATAAAAGAAGAAGAATGGCTGTTAAAATAACTGATCAGACAAATAGTCTAATTTTTTCTGCTGAAAGGTTTTTTGCTTTAAGATTAATAATTGTAGTAATAAAATTTAAGGCACCTAAAATTGAAGAAATCCCTGCAAGGTGTAAAGAAAAAATTGTTAAGTCTACTGAAGGTCCTGAATGATAAAACGTTGATAAAGGTGGA
+
CCCCCGGGGGGGGGGGGGGGGGGGGGGFFGGGGGGGGGGGGGGGGGGGGGGGGGGGGGGFGEFFGGGGGGGGGGGGGGGGGGGGGGGGGGGGCFGGGGGGGGGGGGGGGGGFGGGGGGGGGGGGFGGGGGGGGGGGGGGGGGGGGGGGGGFGGGGGGGGGGGGFGGGFGGGGGGGGFGAFGFGGGGGGGGGGGGGFFGFGFD9CFFAFFFFFFGFFADFBGFFFFFFFFF=A692@>FD?96EFEEBFFB>FF69FECFFF79FGFFFFFF@/>ECC:5<?<?;>;9=@?F;7<>CFE?F(
@M70528:330:000000000-K6D4P:1:1102:21688:4119 2:N:0:GCCATATAAC+ACACAATATC
TAAAACAGGGTCCCCTCCCCCTCTAGGGTCAAAAAAAGAGGTATTTAAGTTTCGGTCAGTTAAAAGTATTGTGATAGCTCCCGCTAACACTGGCAAAGATAAAAGAAGAAGAATGGCTGTTAAAATAACTGATCAGACAAATAGTCTAATTTTTTCTGCTGAAAGGTTTTTTGCTTTAAGATTAATAATTGTAGTAATAAAATTTAAGGCACCTAAAATTGAAGAAATCCCTGCAAGGTGTAAAGAAAAAATTGTTAAGTCTACTGAAGGTACTGAATGATAAAACGTTGATAAAGGTGGA
+
CCCCCGGGGGGGGGGGGGGGGGGGGGGGGGGGGGGGGGGGGGGGGGGGGGGGGGGFFGGGGGGGGGGGGGGGGGGGGGGGGGGGGGGGGGGGGGGGGGGGGGGGGGGGGGGGGGGGGGGGGGGGGGGGGGGGGGGGGGGGGGGGGGGGGGFGGCEGGGGGGGGGGGGGGGGGEFFGFGGGGGGGGGGGGGGGGGGGFGFGFFFFFFFFA5CFFGFGFFF@FFEEFEFFFFF>FDB/9=<D:EC:<E>(;9BFFF9C7B@CEAEFG36=E(6)9;CCGFEE<?C6)735@723;<;CGF::(
@M70528:330:000000000-K6D4P:1:1102:21502:4132 2:N:0:GCCATATAAC+ACACAATATC
TAAAACAGGGTCCCCTCCCCCTCTAGGGTCAAAAAAAGAGGTATTTAAGTTTCGGTCAGTTAAAAGTATTGTGATAGCTCCCGCTAACACTGGCAAAGATAAAAGAAGAAGAATGGCTGTTAAAATAACTGATCAGACAAATAGTCTAATTTTTTCTGCTGAAAGGTTTTTTGCTTTAAGATTAATAATTGTAGTAATAAAATTTAAGGCACCTAAAATTGAAGAAATCCCTGCAAGGTGTAAAGAAAAAATTGTTAAGTCTACTGAAGGTCCTGAATGATAAACCGTTGATAAAGGTGGA
+
<CC@CGGGGGGGFFFGGCGGGGGGFGGGGGGGGGGGGGGGGGGGGGFGFFGGGGGGEGGGGGGFGGGGGGGGGGFGGCDFGGEGGGGFGFFFFFGGGGGGGGGFFGGGGFFFGCFFCEDEFFGGGGGGFFGGGGGGGGGGFGGGGGGGGGFGGCC,EGGGEGGGGGG9DFFGGGGGFEFGGGGGGGFFGFFDFFFDCC;CADEECCFFFA?9?FCFFFFFGF;>F5C@FEE49==F@5<>>684*155?9@=BCC>5BA8CCCFFF<3;(/).;AF*+//9?EF)(6@?<91;CCFF44:(
@M70528:330:000000000-K6D4P:1:1102:22868:4143 2:N:0:GCCATATAAC+ACACAATATC
TAAAACAGGGTCCCCTCCCCCTCTAGGGTCAAAAAAAGAGGTATTTAAGTTTCGGTCAGTTAAAAGTATTGTGATAGCTCCCGCTAACACTGGCAAAGATAAAAGAAGAAGAATGGCTGTTAAAATAACTGATCAGACAAATAGTCTAATTTTTTCTGCTGAAAGGTTTTTTGCTTTAAGATTAATAATTGTAGTAATAAAATTTAAGGCACCTAAAATTGAAGAAATCCCTGCAAGGTGTAAAGAAAAAATTGTTAAGTCTACTGAAGGTCCTGAATGATAAACCGTTGATAAAGGTGGA
+
CCCCCGGGGGGGGGGGGGGGGGGGGGGGGGGGGGGGGGGGGGGGGGGGGGGGGGGGGDFGGGGGGGGGGGGGGGGGGGGGGGGGGGGGGGGGGGGGGGGGGGGGGGGGGGGGGGGGGGGFGGGGGGGGFGGGGGGGGGGGFCGGGGGGGGFGGGGGGGGGGGGFGGGDFGGEGGGGFGGGGGGGFFFGGGGGGGGFFGFGEGFFFFFFC5CFFFFGFCGBGF>E9CCFF):6F=DB>FFGEFCC?CB>FB@FBAE6?BFECAE@FE?;<;;E<A<3;:?ECC?6)(467@C7FC))<<?B(
@M70528:330:000000000-K6D4P:1:1102:10981:4149 2:N:0:GCCATATAAC+ACACAATATC
TAAAACAGGTCCCCTCCCCCTCTAGGGTCAAAAAAAGAGGTATTTAAGTTTCGGTCAGTTAAAAGTATTGTGATAGCTCCCGCTAACACTGGCAAAGATAAAAGAAGAAGAATGGCTGTTAAAATAACTGATCAGACAAATAGTCTAATTTTTTCTGCTGAAAGGTTTTTTGCTTTAAGATTAATAATTGTAGTAATAAAATTTAAGGCACCTAAAATTGAAGAAATCCCTGCAAGGTGTAAAGAAAAAATTGTTAAGTCTACTGAAGGTCCTGAATGATAAAACGTTGATAAAGGTGGAT
+
CCCCCGGGGGGGGGGGFGGGGGGGGGGGGGGGGGGGGGGGGGGGGGGGFGGGGGGGGGFGGFGGGGGGGGGGGGGGGFGGGGGGC@EFGGGGGGGGGGGGGGGGGGGGGGGGGGGGGGGGGFG9EGGGGGGGGGGGGGGGGGGGGGGGGGFGGGGFGGGGGGFGGGGGDGGGGGGGF:EGGGGGGGGGGGGGGGGGFDFAEAFFFFFFFFFFFFFGFGGFGFEAFDF;A@BFFFFFF@C9>CEFFFFFF2@EFFFFFA6?EFFFGFFFF4A)7@<4;C@?669;@@@@?D+;C<>A9EB?)
@M70528:330:000000000-K6D4P:1:1102:26220:4155 2:N:0:GCCATATAAC+ACACAATATC
TAAAACAGGGTCCCCTCCCCCTCTAGGGTCAAAAAAAGAGGTATTTAAGTTTCGGTCAGTTAAAAGTATTGTGATAGCTCCCGCTAACACTGGCAAAGATAAAAGAAGAAGAATGGCTGTTAAAATAACTGATCAGACAAATAGTCTAATTTTTTCTGCTGAAAGGTTTTTTGCTTTAAGATTAATAATTGTAGTAATAAGATTTAAGGCACCTAAAATTGAAGAAATCCCTGCAAGGTGTAAAGAAAAAATTGTTAAGTCTACTGAAGGTCCTGAATGATAAACCGTTGATAAAGGTGGA
+
CCCCCGGGGGGGDCFFGGGGGGGGFGGGGGGGGGFGGGGGGGGGAFFFGGGGGGGGGGGEGGG<FFFGGGGGGGGGGA?FGGGGGGGGGGGFGGG@BGGGGGGFFGGGGGGGGGGGGGGGGG<AEGGGGGGCC,EFFGCEGGFFFGGGGFFGFGGGGGGFADDAFCDCGGGGDGGGFG8AFGGGGGGGGFGFGGGGFFCF*,<7<CFF?59A*;CFA9=CFFFC+:=EFEF>AB:*6CDC:@FBE>(7;B=B3B8=54=??;7;1)1)734>);<9;;7855?9.62(/,1+37;C7881(
@M70528:330:000000000-K6D4P:1:1102:15522:4156 2:N:0:GCCATATAAC+ACACAATATC
TAAAACAGGGTCCCCTCCCCCTCTAGGGTCAAAAAAAGAGGTATTTAAGTTTCGGTCAGTTAAAAGTATTGTGATAGCTCCCGCTAACACTGGCAAAGATAAAAGAAGAAGAATGGCTGTTAAAATAACTGATCAGACAAATAGTCTAATTTTTTCTGCTGAAAGGTTTTTTGCTTTAAGATTAATAATTGTAGTAATAAAATTTAAGGCACCTAAAATTGAAGAAATCCCTGCAAGGTGTAAAGAAAAAATTGTTAAGTCTACTGAAGGTCCTGAATGATAAAACGTTGATAAAGGTGGA
+
CCCCCGGGGGGGGGGGGGGGGGGGGGGGGGGGGGGGGGGGGGGGGGGGGGGGGGGGGGGGGGGGGGGGGGGGGGGGGFGGGGGGGGGGGGGGGGGFGGGGGGGGGGGGGGGGGGGGGGGGGGGGGGGGGGGGGGGGGGGGGGGGGGGGGGFGGGGGGGGGGGFGGGGGGGGGGGGGFGGGGGGGGGGGGGGGGGGGFGFGFFFFFFFFFFFFFGFGFGGFGFFFF@CCFFEFFFFF:FGGFFFFFFFBFFFFFFFFEABECFEFGFE=E@@A4AEE>C?A?EFEFF;38@:::?;CFF0<(
@M70528:330:000000000-K6D4P:1:1102:11764:4160 2:N:0:GCCATATAAC+ACACAATATC
TAAAACAGGGTCCCCTCCCCCTCTAGGGTCAAAAAAAGAGGTATTTAAGTTTCGGTCAGTTAAAAGTATTGTGATAGCTCCCGCTAACACTGGCAAAGATAAAAGAAGAAGAATGGCTGTTAAAATAACTGATCAGACAAATAGTCTAATTTTTTCTGCTGAAAGGTTTTTTGCTTTAAGATTAATAATTGTAGTAATAAAATTTAAGGCACCTAAAATTGAAGAAATCCCTGCAAGGTGTAAAGAAAAAATTGTTAAGTCTACTGAAGGTCCTGAATGATAAAACGTTGATAAAGGTGGA
+
CCCCCGGGGGGGGGGGGCGGGGGGGGGGGGGGGGGGGDGGGGGGFGGGGFGGGGGFGGGGGGGGGGGGGGGGGGGGGGGGGGGGGGGGGGGGGGGGGGGGGGGGEFC@FFGGGFGGCEDFGGGGGGGGGGGGGGGFFGGGGGGGFGGGGGFGGEEGFGGGGGGGDFGCFGGGGGGFDGGGGGGGGGGGGGGGGGGGFGFE:@CEFAFAFFA*97FF?EG59FC@FECEFF)69)7A9=<:*:AAC:B=AFFFEFEA<FFFE6CF+37A@E@374=EC7CE3C37);463893;CCE7=(,(
@M70528:330:000000000-K6D4P:1:1102:22196:4166 2:N:0:GCCATATAAC+ACACAATATC
TAAAACAGGGTCCCCTCCCCCTCTAGGGTCAAAAAAAGAGGTATTTAAGTTTCGGTCAGTTAAAAGTATTGTGATAGCTCCCGCTAACACTGGCAAAGATAAAAGAAGAAGAATGGCTGTTAAAATAACTGATCAGACAAATAGTCTAATTTTTTCTGCTGAAAGGTTTTTTGCTTTAAGATTAATAATTGTAGTAATAAAATTTAAGGCACCTAAAATTGAAGAAATCCCTGCAAGGTGTAAAGAAAAAATTGTTAAGTCTACTGAAGGTCCTGAATGATAAAACGTTGATAAGGGTGGA
+
CCCCCGGGGGGGGGGGGGGGGGGGGGGGGGGGGGGGGGGGGGGGGGGGGGGGGGGGGGGGGGGGGGGGGGGGGGGGGGGGGGGGGGGGGGGGGGGGGGGGGGGGGGGGGGGGGGGGGGGFGGGGGGGGGDGGGGGGGGGGGGGGGGGGGGFFGGGGGGGGGGGGGGFFFGGEGGFGFGGGGGGGGGGGGGFGGGGGFGFGFGFFFFFFF?AF@GFGFGGBCFACFFCFF@BAF9@>@GFGEEEF?CDBFFFFEFFFEFCE33?@C<9;<E@<=A@CC:CEEE<9C@;DD@C1@C)7F:?;(
@M70528:330:000000000-K6D4P:1:1102:9903:4170 2:N:0:GCCATATAAC+ACACAATATC
TAAAACAGGGTCCCCTCCCCCTCTAGGGTCAAAAAAAGAGGTATTTAAGTTTCGGTCAGTTAAAAGTATTGTGATAGCTCCCGCTAACACTGGCAAAGATAAAAGAAGAAGAATGGCTGTTAAAATAACTGATCAGACAAATAGTCTAATTTTTTCTGCTGAAAGGTTTTTTGCTTTAAGATTAATAATTGTAGTAATAAAATTTAAGGCACCTAAAATTGAAGAAATCCCTGCAAGGTGTAAAGAAAAAATTGTTAAGTCTACTGAAGGTCCTGAATGATAAAACGTTGATAAAGGTGGA
+
CCCCCGGGGGGGGGGDGFGGGGGGGGGFFGGGFGGGGGGGGGGGGGFFGGGGGGEGGGGGGGGGGGGGGGGGGGGFFGGGGGGGGGGGGGGGGGGGGGGGGGGGGFGGGGGGFGGGGGGFGGGGGGGGGGGGGGGGGGGG?EFGGGGGGGFGGEGFGGGGGFFGGGDCAFGEGGGGFGGGGGGGGGGG9DFFF7EFCFFGACFFFFFF?FFAFGF>CGGFGFEBF@@EF>:AFFFFB@9>>EEF*9::A@@F=FFFCB+9?7CFDEC7<==33><627?<<EFFFE685?D:F?C<C@7((
@M70528:330:000000000-K6D4P:1:1102:16734:4176 2:N:0:GCCATATAAC+ACACAATATC
TAAAACAGGGTCCCCTCCCCCTCTAGGGTCAAAAAAAGAGGTATTTAAGTTTCGGTCAGTTAAAAGTATTGTGATAGCTCCCGCTAACACTGGCAAAGATAAAAGAAGAAGAATGGCTGTTAAAATAACTGATCAGACAAATAGTCTAATTTTTTCTGCTGAAAGGTTTTTTGCTTTAAGATTAATAATTGTAGTAATAAAATTTAAGGCACCTAAAATTGAAGAAATCCCTGCAAGGTGTAAAGAAAAAATTGTTAAGTCTACTGAAGGTCCTGAATGATAAAACGTTGATAAAGGTGGA
+
CCCCCGGGGGGGGGGGGGGGGGGGGGGGGGGGGGGGGGGGGGGGGGGGGGGGGGGGGGGGGGGGGGGGGGGGGGGGGGGGGGGGGGGGGGGGGGGGGGGGGGGGGGGGGGGGGGGGGGGGGGGGGGGGGGGGGGGGGGGGGGGGGGGGGGFGGGGGGGGGGGCFFGGGGGGGGGGGFGGGGGFFGGGGGGGGGGGGFGFGEFFEFFCFFFFFFGFGFGGFGFFFFBFFF.>AFFFFEEFDBEFFFFFFFFFFFFEFEFFEEFCFG@?8E;EE7><<<CCEFFC>EFFD@FGGGCEEGE04(
@M70528:330:000000000-K6D4P:1:1102:18829:4183 2:N:0:GCCATATAAC+ACACAATATC
TAAAACAGGGTCCCCTCCCCCTCTAGGGTCAAAAAAAGAGGTATTTAAGTTTCGGTCAGTTAAAAGTATTGTGATAGCTCCCGCTAACACTGGCAAAGATAAAAGAAGAAGAATGGCTGTTAAAATAACTGATCAGACAAATAGTCTAATTTTTTCTGCTGAAAGGTTTTTTGCTTTAAGATTAATAATTGTAGTAATAAAATTTAAGGCACCTAAAATTGAAGAAATCCCTGCAAGGTGTAAAGAAAACATTGTTAAGTCTACTGAAGGTCCTGAATGATAAAACGTTGATAAAGGTGGA
+
CCCCCGGGGGGGGGGGGGGGGGGGGGGGGGGGGGGGGGGGGGGGGGGGGGGGGGGGGCGEFGGGGGGGGGGGGGGGGGGGGGGDGGGGGGGGGGDGGGGGGGGGGGGGGGGGGGGGGGGGFGGFFFFGGGGGGGGGGGGGGGGGGGGGGGFGGGGGGGGGGGGGGGGGGGCEGGGGFGGGGGGGGFGGGGGGGGGGFGFGFGFFFFAFFFFFFGFGFFGEGF9CB@DFF>B4A=DF=FC@;@EFFFF2;(777=*=@AFCEAEFG=?AEFF<@EE9CFFFCEEFC@>@@DF7C?))>@@F(
@M70528:330:000000000-K6D4P:1:1102:18812:4189 2:N:0:GCCATATAAC+ACACAATATC
TAAAACAGGGTCCCCTCCCCCTCTAGGGTCAAAAAAAGAGGTATTTAAGTTTCGGTCAGTTAAAAGTATTGTGATAGCTCCCGCTAACACTGGCAAAGATAAAAGAAGAAGAATGGCTGTTAAAATAACTGATCAGACAAATAGTCTAATTTTTTCTGCTGAAAGGTTTTTTGCTTTAAGATTAATAATTGTAGTAATAAAATTTAAGGCACCTAAAATTGAAGAAATCCCTGCAAGGTGTAAAGAAAAAATTGTTAAGTCTACTGAAGGTCCTGAATGATAAAACGTTGATAAAGGTGGA
+
CCCCCGGGGGGGGGGGGGGGGGGGGGGGGGGGGGGGGGGGGGGGGGGGGGGGGGGGGGGGGGGGGGGGGGGGGGGGGGGGGGGGGGGGGGGGGGGGGGGGGGGGGGGGGGGGGGGGGGGGGGGFGGGGGGGGGGGGGGGGFCFGGGGGGGFGGGGGGGGGGGGGGGGGGGGGGGGGFGGGFGGGGGGGGGFGGGGGFFFFFGFFFFFFFFFFFGFGFGG5FFCFFECFFFBAFBFFFFGG@BFFEFFFF(5BBFFFC8BC5@<CGEEFF1;@/;8>;;?83?CEF@>@(12+;919<.20(
@M70528:330:000000000-K6D4P:1:1102:9464:4198 2:N:0:GCCATATAAC+ACACAATATC
TAAAACAGGGTCCCCTCCCCCTCTAGGGTCAAAAAAAGAGGTATTTAAGTTTCGGTCAGTTAAAAGTATTGTGATAGCTCCCGCTAACACTGGCAAAGATAAAAGAAGAAGAATGGCTGTTAAAATAACTGATCAGACAAATAGTCTAATTTTTTCTGCTGAAAGGTTTTTTGCTTTAAGATTAATAATTGTAGTAATAAAATTTAAGGCACCTAAAATTGAAGAAATACCTGCAAGGCGTAAAGAAAACATTGTTAAGTCTACTGCAGGTCCTGAATGATAAAACGTTGATAAAGGTGGA
+
9<CC8CFGGGGF<EF8:@86@:@EADGF@E@FGGGG>CDGF,C66CDAFFFFEG>@CC<@,CFD<6CEFFGGFEFGDAEGEGEGGDCEDCEE,4,C,EFGFGE95=AFFDF8<,C=EGDF@@E?9FEGGE;FDGFC,D=E8D?FGGGAFGFF,,@BFFGFG9FC8?DFEE7EEFFFD3,2=DC>;DGGGGC:CFCFFF7EAGFBFF7<5A69?>FC5@,1@=16B8=*+17B4=@F78*4)65)86((2((00+/19+4/.37F97))((6).4/72+17)6<66;9,((2219..2880(
@M70528:330:000000000-K6D4P:1:1102:5196:4202 2:N:0:GCCATATAAC+ACACAATATC
TAAACCGGGTCCCCTCCCCCTCTAGGGTCAAAAAAAGAGGTATTTAAGTTTCGGTCAGTTAAAAGTATTGTGCTAGCTCCCGCTAACACTGGCAAAGATAAAAGAAGAAGAATGGCTGTTAAAATAACTGATCAGACAAATAGTCTAATTTTTTCTGCTGAAAGGTTTTTTGCTTTAAGATTAATAATTGTAGTAATAAAATTTAAGGCACCTAAAATTGAAGAAATCCCTGCAAGGTGTAAAGAAAAAATTGTTAAGTCTACTGAAGGTCATGAATGATAAAACGTTGATAAAGGTGGAA
+
<CCCA,@FGGECFFEGEFEFGGGFGGGC@FFGGGGGF,;CEEGGGGGGCCFGFGFCFEFAFGGGFGGGGGGG9F@EFEFGGGGGGGDFFGFEG,FGGGG<EDFGGGFGGGFGGGGGGGGG9FGGGGG,C99CFFGCGFGGGDGGGGGFGFFFGGGGGGGGFGAFG?BEFGGGGG9A7,27@DAFGGGGGG;EFA@FF7CFFGAEFFFFFAF>FGFGFGGFGFF*@>EFFEEFFB3?2><;>?CAE3B@F@@@38<CC=A3)1>FFEAEE4>))95CFG3<EF<E<:@FD?:0:>D)2434)
@M70528:330:000000000-K6D4P:1:1102:12292:4213 2:N:0:GCCATATAAC+ACACAATATC
TAAAACAGGGTCCCCTCCCCCTCTAGGGTCAAAAAAAGAGGTATTTAAGTTTCGGTCAGTTAAAAGTATTGTGATAGCTCCCGCTAACACTGGCAAAGATAAAAGAAGAAGAATGGCTGTTAAAATAACTGATCAGACAAATAGTCTAATTTTTTCTGCTGAAAGGTTTTTTGCTTTAAGATTAATAATTGTAGTAATAAAATTTAAGGCACCTAAAATTGAAGAAATCCCTGCAAGGTGTAAAGAAAAAATTGTTAAGTCTACTGAAGGTCCTGAATGATAAAACGTTGATAAAGGTGGA
+
CCCCCGGGGGGGGGGGGGGGGGGGGGGGGGGGGGGGGGGGGGGGGGGGGGGGGGGGGGGGGGGGGGGGGGGGGGGGGGGGGGGGGGGGGGGGGGGGGGGGGGGGGGGGGGGGGGGGGGGGGGGGGGGGGGGFGGGGFGGGGGGGGGGGGGFGGFGGGGGGGGFFGGGGGGGGGGGGFGGGGGGGGGGGGGGGGGGGFGFGFFFFFFFFFFFFFFFGFGGEFF8AFCDEFFEFFFDF=FG76<EA?CFDFFFF2B?FEFFF?@?FFFEFEFFF@@AFDFFF?<?3;=>@FDD:DEEFG)52(
@M70528:330:000000000-K6D4P:1:1102:18774:4217 2:N:0:GCCATATAAC+ACACAATATC
TAAAACAGGGTCCCCTCCCCCTCTAGGGTCAAAAAAAGAGGTATTTAAGTTTCGGTCAGTTAAAAGTATTGTGATAGCTCCCGCTAACACTGGCAAAGATAAAAGAAGAAGAATGGCTGTTAAAATAACTGATCAGACAAATAGTCTAATTTTTTCTGCTGAAAGGTTTTTTGCTTTAAGATTAATAATTGTAGTAATAAAATTTAAGGCACCTAAAATTGAAGAAATCCCTGCAAGGTGTAAAGAAAAAATTGTTAAGTCTACTGAAGGTCCTGAATGATAAAACGTTGATAAAGGTGGA
+
CCCCCGGGGGGGGGGGGGGGGGGGGGGGFGGGGGGGGGGGGGGGGGGGGGGGGGGGGGGGGGGGGGGGGGGGGGGGGGGGGGGGGGGGGFGGGGGGGGGGGGGGGGGGGGGGGGGGGGGGGFGGGGGGGGGGGGGGGGGGGGGGGGGGDGFGGGGGGGGFGGGGGGGGGGGGGGGGFGGGGGGGGGGGGGGGGGGGFGFGFGFFFFFFFFFFFGFGFGGFGFFEFFFFFFE*;BDFE=DDBFFFFFDBFB@FBFCFCFFEEAEFG3)=;@EA<7)6FCCFEC<3CFB@DFG739)1CE:?(
@M70528:330:000000000-K6D4P:1:1102:22300:4220 2:N:0:GCCATATAAC+ACACAATATC
TAAAACAGGGTCCCCTCCCCCTCTAGGGTCAAAAAAAGAGGTATTTAAGTTTCGGTCAGTTAAAAGTATTGTGATAGCTCCCGCTAACACTGGCAAAGATAAAAGAAGAAGAATGGCTGTTAAAATAACTGATCAGACAAATAGTCTAATTTTTTCTGCTGAAAGGTTTTTTGCTTTAAGATTAATAATTGTAGTAATAAAATTTAAGGCACCTAAAATTGAAGAAATCCCTGCAAGGTGTAAAGAAAAAATTGTTAAGTCTACTGAAGGTCCTGAATGATAAAACGTTGATAAAGGTGGA
+
CCCCCGGGGGGGGGGGGGGGGGGGGGGGGGGGGGGGGGGGGGGGGGGGGGGGGGGGGGGGGGGGGGGGGGGGGGGGGGGGGGEGGGGGGGGGGGGGGGGGGGGGGGGGGGGGGGGGGGGGGGGGGGGGGGGGGGGGGGGGFGGGGGGGGGFGGGGGGGGGGFGGGGGGGGGGGGGGFGGGGGGGGGGGGGGGGGGGFGFGFGFFFFFFFFFFFFFGFGGFGFE@FEDFCEFFF>BFEFGGFFFFFFF:ABBBFFEFCCFEEFEFFECEE@;<;AEFFD74CEEEFF@=@(::D<<9F<>?0
@M70528:330:000000000-K6D4P:1:1102:15092:4221 2:N:0:GCCATATAAC+ACACAATATC
TAAAACAGGGTCCCCTCCCCCTCTAGGGTCAAAAAAAGAGGTATTTAAGTTTCGGTCAGTTAAAAGTATTGTGATAGCTCCCGCTAACACTGGCAAAGATAAAAGAAGAAGAATGGCTGTTAAAATAACTGATCAGACAAATAGTCTAATTTTTTCTGCTGAAAGGTTTTTTGCTTTAAGATTAATAATTGTAGTAATAAAATTTAAGGCACCTAAAATTGAAGAAATCCCTGCAAGGTGTAAAGAAAAAATTGTTAAGTCTACTGAAGGTCCTGAATGATAAAACGTTGATAAAGGTGGG
+
CCCCCGGGGGGCGDFGGGGGGGGGFGGGGGGGGGGGGGGGGGGFGGGGGGFFACFBFGGGGGGGGGGGGGGGGGFGGGGGGGGGGGGDGFGGG8FGGGGGGGGGGGGGGGGGGGGGGGGEFGGGGGGGGGGGGGGF9FGF?BFGGGGGGGFFGG>FDDCEDFGGGGFFDGGGGFFFFGGGGGGGGGDFFFGFGGGGFGCGFFFFFFCFF5?>9?AGA;FFFFCEFEFFFEFFF2@ABFDFEEEFFF25FF>(8C7C@=BC?AEFC<)7=@@E8AAEC76=<CC<7@93;D>+;91)>4:<(
@M70528:330:000000000-K6D4P:1:1102:8268:4221 2:N:0:GCCATATAAC+ACACAATATC
TAAAACAGGGTCCCCTCCCCCTCTAGGGTCAAAAAAAGAGGTATTTAAGTTTCGGTCAGTTAAAAGTATTGTGATAGCTCCCGCTAACACTGGCAAAGATAAAAGAAGAAGAATGGCTGTTAAAATAACTGATCAGACAAATAGTCTAATTTTTTCTGCTGAAAGGTTTTTTGCTTTAAGATTAATAATTGTAGTAATAAAATTTAAGGCACCTAAAATTGAAGAAATCCCTGCAAGGTGTAAAGAAAAAATTGTTAAGTCTACTGAAGGTCCTGAATGATAAAACGTTGATAAAGGTGGA
+
CCCCCGGGGGGGGGGGGGGGGGGGGGGGGGGGGGGGGGGGGGGGGGGGGGGGGGGGGGGGGGGGGGGGGGGGGGGGGGGGGGGGGGGGGGGGGGGGGGGGGFGGGGGGGGGGGGGGGGGFGFFFGGGGGGGGGGGGGGGGGGGGGGGGGGFGGGGGGGGFFGGGGGGGGFGGGGGGFGGGGGGGGGGGGGGGGGGGFGFGEGFFFFFFFFFFAFFGFGGFGFEFFFFFFEEFF=BF3CFGFFFFFFF:F9>F9FEF?BB??AEAFEEF34=A@FFFCCEEFFEECE1=@?DCD9);?@?<(
@M70528:330:000000000-K6D4P:1:1102:17673:4244 2:N:0:GCCATATAAC+ACACAATATC
TAAAACAGGGTCCCCTCCCCCTCTAGGGTCAAAAAAGAGGTATTTAAGTTTCGGTCAGGTAAAAGTATTGTGATAGCTTCCGCTAACAATGGCCAAGATAAAAGAAGAAGAATGGCTGTTAAAATAACTGATCAGACAAATAGTCTAATTTTTTCTGCTGAAAGGTTTTTTGCTTTAAGATTAATAATTGTAGTAATAAAATTTAAGGCACCTAAAATTGAAGAAATCCCTGCAAGGTGTAAAGAAAAAATTGTTAAGTCTACTGAAGGTCCTGAATGATAAAACGTTGATAAAGGGGGAA
+
CCCCCGGGGGGGGGGGGGGGGGGGGGGGGGGGGGGGC<6F,66EF,E?6EF<:C,,,6,C,CFG<6,<EEE<@@<,?,,CF@:,4C,6,,,AA,AFE8<5EFGF<FD=FC=FEBG8,?DF<FGGA<F,55,,949988FGD;+=949F,@FGGGE9,,365EG<D?DGGGG898DF+EE92E3E3,@@FCF:C3+?<,?EDBFEFFFA?FFF?+@FFFGE9C;;F8:0;@59A):*:2,41A7+/<BDF(33/=?89+10*8;B?573=@@3)794+;)).<<C@0(:((+13;;3*(-((
@M70528:330:000000000-K6D4P:1:1102:25894:4246 2:N:0:GCCATATAAC+ACACAATATC
TAAAACAGGGTCCCCTCCCCCTCTAGGGTCAAAAAAAGAGGTATTTAAGTTTCGGTCAGTTAAAAGTATTGTGATAGCTCCCGCTAACACTGGCAAAGATAAAAGAAGAAGAATGGCTGTTAAAATAACTGATCAGACAAATAGTCTAATTTTTTCTGCTGAAAGGTTTTTTGCTTTAAGATTAATAATTGTAGTAATAAAATTTAAGGCACCTAAAATTGAAGAAATCCCTGCAAGGTGTAAAGAAAAAATTGTTAAGTCTACTGAAGGTCCTGAATGATAAAACGTTGATAAAGGTGGA
+
CCCCCGGGGGGGGFGGGGGGGGGGGGGGGGGGGGGGGGGGGGGGGGGGGGFCEGGGGGGGGGGGGGGGGGGGGGGGG9FFGGGGGGGGGGGGGGGFGGGGGGGAFGGGGGGGDFGGGGGGGGGGGGGGFAGGGFDFFGGGGGGGGGGGGGFFGFGGGFG8ABDFGGGGGG7CEGGGFEGGGGGGGGGGGFGGDAFG;E?C:7CCFFFAF5?FFGFGFCF5EFEFF@@EFEEF;B@A=><D>>6AEF2@F>93>F4B<=CEFFC@9;774;;))7<C6:?@)5769;2@;;5;FC;E+.56(
@M70528:330:000000000-K6D4P:1:1102:20718:4248 2:N:0:GCCATATAAC+ACACAATATC
TAAAACAGGGTCCCCTCCCCCTCTAGGGTCAAAAAAAGAGGTATTTAAGTTTCGGTCAGTTAAAAGTATTGTGATAGCTCCCGCTAACACTGGCAAAGATAAAAGAAGAAGAATGGCTGTTAAAATAACTGATCAGACAAATAGTCTAATTTTTTCTGCTGAAAGGTTTTTTGCTTTAAGATTAATAATTGTAGTAATAAAATTTAAGGCACCTAAAATTGAAGAAATCCCTGCAAGGTGTAAAGAAAAAATTGTTAAGTCTACTGAAGGTCCTGAATGATAAAACGTTGATAAAGGTGGA
+
-BCCCGGGGGG9C@EGGFCGGGGGCFGFGGGGGGGGGDDGGGGGA<FDFGGG<@@BCFGFGGGDGCFFGGGGGGFGFDEFGGGGGGGGFGGCGFFGGGGGGGFFGGFGGGGGGGGGGGG=EFG9EFFGGGGGGGGGGGG??9FGFGGGGGFGCF6FFFGG<A?EGFDDDGG6CCGGFGGGGGGFCGGFDFGFFFGG7EEC7E;CFFFFF?AF>FFGFG,:EF7=CC@EF)>FF2BA9*5?6BEFCE23?=@D=CEFCCF?7@CF939<;@EF;E;CC1737??3379=@;5;:7>EFFF?(
@M70528:330:000000000-K6D4P:1:1102:19005:4291 2:N:0:GCCATATAAC+ACACAATATC
TAAAACAGGGTCCCCTCCCCCTCTAGGGTCAAAAAAAGAGGTATTTAAGTTTCGGTCAGTTAAAAGTATTGTGATAGCTCCCGCTAACACTGGCAAAGATAAAAGAAGAAGAATGGCTGTTAAAATAACTGATCAGACAAATAGTCTAATTTTTTCTGCTGAAAGGTTTTTTGCTTTAAGATTAATAATTGTAGTAATAAAATTTAAGGCACCTAAAATTGAAGAAATCCCTGCAAGGTGTAAAGAAAAAATTGTTAAGTCTACTGAAGGTCCTGAATGATAAAACGTTGATAAAGGTGGA
+
CCCCCGGGGGGGGGGGGGGGGGGGGGGGGGGGGGGGGGGGGGGGGGGGGGGGGGGGGGGFGGGGGGGGGGGGGGGGGGGGGGGGGGGGGFGGGGGGGGGGGGGGGGGGGGGGGGGGGGGGGGGGGGGGGGGGGGGGGGGGGGGGFGGGGGFGGGGGGGGGGGFGGGGGGFGGGGGGFGGGGGGGGGGGGGGGGGGGFGFGFGFFFFFFFFFFFGFGFCFFGFE5A5@FFBEFFD9BEGFGEFFFFFDFF=BDFF?FEFFE?F?FC<EFFF;E<@3>;@EE?CCE<@6;@?F@C)94C<08(
@M70528:330:000000000-K6D4P:1:1102:15067:4305 2:N:0:GCCATATAAC+ACACAATATC
TAAAACAGGGTCCCCTCCCCCTCTAGGGTCAAAAAAAGAGGTATTTAAGTTTCGGTCAGTTAAAAGTATTGTGATAGCTCCCGCTAACACTGGCAAAGATAAAAGAAGAAGAATGGCTGTTAAAATAACTGATCAGACAAATAGTCTAATTTTTTCTGCTGAAAGGTTTTTTGCTTTAAGATTAATAATTGTAGTAATAAAATTTAAGGCACCTAAAATTGAAGAAATCCCTGCAAGGTGTAAAGAAAAAATTGTTAAGTCTACTGAAGGTCCTGAATGATAAAACGTTGATAAAGGTGGA
+
@CCCCGFFGGGEGEFGGGGGGGGGFFGGGGGGGGFGGGGGGGGGFCFGGGGC9BFC:@FEFFFFGGGGGGGGGGCFGGFFGGGGGGGFGFGFFCFFGGGGGGGFGGGGGGGEFFGFFGGEEFGFFGGGGGGFGFGGGGGFGGGGEGGGGGFGGGGGGGGGFGGCFF>93DFGGGAFDGGGGGGDDGGGAEEFGGGG?CA=CGFBFFCFF*:;FFFGFCFFFF9CC@FFFFFFF):A>D5>6:79<=(-?2>@EF?F@BF?FFCF@<57<;@F<@EFCF?8?CC)9.6(6213:<4CF3>B0
@M70528:330:000000000-K6D4P:1:1102:13444:4315 2:N:0:GCCATATAAC+ACACAATATC
TAAAACAGGGTCCCTGTCTCTTATACACATCTGACGCTGCCGACGAGATATTGTGTGTGTAGATCTCGGTGGTCGCCGTATCATTAAAAAAAAAACATAAATCTCCTCAGTTACCCTCACCACCCGAACTTCCACACACCCCTCCCCACATCCATCCTACCCTTTACACCCTCACGCCTCCCCTTTCACCTCTTATTTTCCCTGACACGACAACATCCCTCCTCCTATCTCTTTACACCACTTCACACTCACCTACTCTTACCCTGTACATCTACTCTCTGCCTCGTTTCCTTACTTCTCC
+
CCCCCGGGGGGFGGFGFGGGGGGGFGGGGEGFGFGGGGGGGGGCEGGGGGFEGDFG8EAF<FFFF<6,C,8@BE774C+4,:E9,,CEFCCCG7F7,,,,5,,,,,,B,:A,:EFC,:+9,,+4+4+8+6>FAC<,3+3++@+3+36@=+*,,,,,6,,5<@6,,253,6@*43,,**14,**5,,2+6?,,*11+1,+1*6+)))*))0)))2)*/0:)*)(()(/);)1++))1.9<*((.*))).)(,.(*.6))1))*()+(,))))))).)2*.))))))-(((.***)()+.64)
@M70528:330:000000000-K6D4P:1:1102:25811:4317 2:N:0:GCCATATAAC+ACACAATATC
TAAAACAGGGTCCCCTCCCCCTCTAGGGTCAAAAAAAGAGGTATTTAAGTTTCGGTCAGTTAAAAGTATTGTGATAGATCCCGCTAACACTGGCAAAGATAAAAGAAGAAGAATGGCTGTTAAAATAACTGATCAGACAAATAGTCTAATTTTTTCTGCTGAAAGGTTTTTTGCTTTAAGATTAATAATTGTAGTAATAAAATTTAAGGCACCTAAAATTGAAGAAATCCCTGCAAGGTGTAAAGAAAAAATTGTTAAGTCTACTGAAGGTCCTGAATGATAAAACGTTGATAAAGGTGGA
+
CCCCCGGGGGGFFEFGG;FGGEGFDFGGGGFGGAEEGGGGGCFGFGDGGF9@,BFFGCEGGGGCCFGGGGGGGCFGGAFGFGGDEGGGGGGFGGGGGEFFGGFCGGFFFFGGFEF@FFGGFFGAEFFGGGDCFGFGGFGGGGFFGFEFCF;FCFGFGGA;EDGFFGDGGDB==9DGFGFFFCAGGGGGGFGFFCEF+,+7:;F5@FFFF?FFFFFG59EEGA59AECFFEBFFFBAB55?.:A94C=2;B=-;=<@7=B<?6CA@EEA@144)/7>9;))7)94931(/352C<)9+/43(
@M70528:330:000000000-K6D4P:1:1102:24839:4335 2:N:0:GCCATATAAC+ACACAATATC
TAAAACAGGGTCCCCTCCCCCTCTAGGGTCAAAAAAAGAGGTATTTAAGTTTCGGTCAGTTAAAAGTATTGTGATAGCTCCCGCTAACACTGGCAAAGATAAAAGAAGAAGAATGGCTGTTAAAATAACTGATCAGACAAATAGTCTAATTTTTTCTGCTGAAAGGTTTTTTGCTTTAAGATTAATAATTGTAGTAATAAAATTTAAGGCACCTAAAATTGAAGAAATCCCTGCAAGGTGTAAAGAAAAAATTGTTAAGTCTACTGAAGGTCTTGAATGATAAAACGTTGATAAAGTTGGA
+
CCCCCGGGGGGGGGGGGGGGGGGGGGGGGGGGGGGGGGGGGGGGGGGGGGDFGGGGGGGGGGGGGGGGGGGGGGGGGGGGGGGGGGGGGGGGGGGGGGGGGGGGGGGGGGGGFGGGGGGGGGGGGGGGGGGGGGGGGGGGGGGGGGGGGGFGGGGGGGGGGGGGGFGGGGGGGGGGFGGGDGGGGGGGGGGGGGGGAA7EEFF@9FFFFFFFFGF5ACGBEF5CFF@EABB>>@:9>@EGE:E9AC@@FF>D@FE65=8@):7CC))/4;6@))7)2;?EFFFEC@;@;(:+:<)9+7??0
@M70528:330:000000000-K6D4P:1:1102:12421:4343 2:N:0:GCCATATAAC+ACACAATATC
TAAAACAGGGTCCCCTCCCCCTCTAGGGTCAAAAAAAGAGGTATTTAAGTTTCGGTCAGTTAAAAGTATTGTGATAGCTCCCGCTAACACTGGCAAAGATAAAAGAAGAAGAATGGCTGTTAAAATAACTGATCAGACAAATAGTCTAATTTTTTCTGCTGAAAGGTTTTTTGCTTTAAGATTAATAATTGTAGTAATAAAATTTAAGGCACCTAAAATTGAAGAAATCCCTGCAAGGTGTAAAGAAAAAATTGTTAAGTCTACTGAAGGTCCTGAATGATAAAACGTTGATAAAGGTGGA
+
CCCCCGGGGGGGGGGGGGGGGGGGGGGGGGGGGGGGGGGGGGGGGGGGGGGGGGGFGGGGGGGGGGGGGGGGGGGGGGGGGGGGGGGGGGGGGGGGGGGFFGGGGGGGGGGGGGGGGGGGGGGGGGGGGGGGGGGGGGGGGGGGGGGGGGFGGFEGGGGGGGGGGGGGGGGGGGGGFGGGGGGGGGGGGGGGGGGGFGFGEGFFFFFFFFFFFGFGFFGFGFFFFFFFF@36ABFA=89D>@EFFCD=FDFFEFFFCBFFEFEFFEEEFEEA@EFFFFFFEEC)7;0/5,13;?<FFF>0(
@M70528:330:000000000-K6D4P:1:1102:24105:4345 2:N:0:GCCATATAAC+ACACAATATC
TAAAACAGGGTCCCCTCCCCCTCTAGGGTCAAAAAAGAGGTATTTAAGTTTCGGTCAGTTAAAAGTATTGTGATAGCTCCCGCTAACACTGGCAAAGATAAAAGAAGAAGAATGGCTGTTAAAATAACTGATCAGACAAATAGTCTAATTTTTTCTGCTGAAAGGTTTTTTGCTTTAAGATTAATAATTGTAGTAATAAAATTTAAGGCACCTAAAATTGAAGAAATCCCTGCAAGGTGTAAAGAAAAAATTGTTAAGTCTACTGAAGGTCCTGAAAGATAAAACGTTGATAAAGGGGGAA
+
CCCCCGGGGGGGGGGGGGGGGGGGGGGGGGGGGGGGC<FF,,,CECFGCFGGGECB@FCFFGGGGGCGGAFDCFCFGG9FGEG7=@EGFGGGCFGGGGGGGGGGGGGFGFFG9EGCGGGGGGFFGGGGEGFFCFF?FGGFGGFFGGGGGGFGGGC9DEADEGFFGAEFGGGGCFFGDCCAD>AFCCFGGAAFGGGGFGFEEFFFFFFF5??FFCFGA,C8CF69A@@=>C@6?==B=,869EF>9>DFF5>@EFFFCBB4?FC6,107(/774=C3*2().7>E@B38(:2@F6>7*142(
@M70528:330:000000000-K6D4P:1:1102:18222:4347 2:N:0:GCCATATAAC+ACACAATATC
TTTATATGTCCTAGCCTCTGAGCCACGTAAGTGTAATAAATATAAAACAAAGTTCCCTCCCCCCCCCCAGGCAACAAAAAAGGGATATAAGGATGAGTTTTTAGTAAAAATATTTATTTATGTATCCTACACTGGCGCAAGACAACAAAGAAGAAAAACTGATACTATAAAAGGACAGCAAAAAATAATATATTTTTTTTTTTAATGTGTGTTTTCTTTGATTTTGTATAAAGCTAATATATAAAATATAGTATCTATATATTAAGATATGTACTTAATTCTAATAATAAAAACTGTACGA
+
--6,A,,;,,,-<<,,,-6,,,,,,,+,,,;6-,6,6,,,,6,<,,;,6,,,,<,,,,,8,8++8+++8,,,,,,:A?F<7,,8E,,,95:,,9,,:,<,,+,,,,:,,:9,:,,,,,6,C9,9,5,,:C44,,64++8++,+6,,1A@86D,@D,,,+,,,6,,+,;,7,,55,53+,,5,5**45+35,,+,+2+**/(:)()++11100004+3+:6++).+/()+))++))+)+++)).1))-)*))))*./)*1).*)*+))).)-)...)**).))).)-))-.00*())3.)((
@M70528:330:000000000-K6D4P:1:1102:24522:4355 2:N:0:GCCATATAAC+ACACAATATC
TAAAACAGGGTCCCCTCCCCCTCTAGGGTCAAAAAAAGAGGTATTTAAGTTTCGGTCAGTTAAAAGTATTGTGATAGCTCCCGCTAACACTGGCAAAGATAAAAGAAGAAGAATGGCTGTTAAAATAACTGATCAGACAAATAGTCTAATTTTTTCTGCTGAAAGGTTTTTTGCTTTAAGATTAATAATTGTAGTAATAAAATTTAAGGCACCTAAAATTGAAGAAATCCCTGCAAGGTGTAAAGAAAAAATTGTTAAGTCTACTGAAGGTCCTGAATGATAAAACGTTGATAAAGGTGGA
+
CCCCCGGGGGGGGGGGGGGGGGGGGGGGGGGGGGGGGGGGGGGGCGGGGFCDGGGGGGGGGGGGGGGGGGGGGGGGGGGGGGGGGGGGGGGGGGGGGGGGGGGGGGGGGGGGGGGGGGGEGGGFGGGGFCFGGGGGGGGGGGGGGGGGGGFDGFGGGGGFFFDFG?DFFFCGGGGGFGGGGGGGGGGGGGFFGFFG7:5ECFFEFFFFFFFFFGFGFC@CAFEFFEFFFEEAF=:;>8>D=EEFCEB3FF>D36CA5=BC?8C=F@<;<;=E7>ACC7<8<?C;9=6@8;F:C?>9+77:(
@M70528:330:000000000-K6D4P:1:1102:23663:4361 2:N:0:GCCATATAAC+ACACAATATC
TAAAACAGGGTCCCCTGTCTCTTATACACATCTGACGCTGCCGACGAGATATTGTGTGTGTAGATCTCGGTGGTCGCCGTATCATTAAAAAAAAAACTTTACAGTATTTATCAATGCCTTCACTCCGACATTCCCACTTTCGAATATTTCTTGTGCATCGACAAATTAGCTTGATAGATCCATCTTTACTCCTTCTTTTCTACTATCTCACGTACAAGTTACTGCTACCTGACAATGATTCATGCCATACTACCCTTGCGACACCTGCATTCTCCGTGCTTTGTGTGCGTTGACCATCATT
+
CCCCCGGGGGGEFEFGGFGFGGG@FAFDEGFGGGGGEFGGGGGGGGGGDGFFGF<FCAEEEF9FC6,,CD,CFCFFGGG+,,:?EEFFF<FBFEGG8,,,:;,,,,,<4,:,,,,9,,+,5,:,E,+8+++,,,,6,,,,+6+68+3933+,,33,,,7+6+@7@+,6,3,78,2,1,,5,,,,,5,<;;,,*,5:+,+,*,+2=9++=6+3**3*+,,/,+8*;*/*)*0))**1*+++1))+)))1/(/)))/*(.),()()*,((()-).))(**-44))).((),(/1*.))+,)-)
@M70528:330:000000000-K6D4P:1:1102:5202:4363 2:N:0:GCCATATAAC+ACACAATATC
TAAAACAGGGCTCCCTGTCTCTTATACACATCTGACGCTGCCGACGAGATATTGTGTGTGTAGATCTCGGTGGTCGCCGTATCCTTAAAAAAATAAAATGAACACATCCAGTCCCCGCTACTATCGTAATACACCACACAACAACCCCCATACTAACACAGTCGCGCCATATCGATTCATGTCTCCGTCACTGCTATTTCCACTACCACATCGCTGGCATACTTCTGTGTCTTTACACTCACTCCTTACTAACCCCTCATACGTGCACATCACCACTCACATCACTCTCACATGCTTTACT
+
8CCCCFFGGGEGGEGGGFGDGGGFC@FFGGFFGFGFCFGGGGGGGGFGGFFFGFEGEF<EFCFA,@FGGF@F7,CBEFC+?,:,:C?<C?E++,:?CA,,,,,,,,,,,,,4,55,+6=>+,<,,+,,4:,45,E+46+6+3+,3@+8++5,,,,9,,8,,,,++++4**6,,*4,3,7,,,,,,,1*,**,+,+5+,+1/210/)/2)))))*)*)/*)0;4)+1))+)/++.)+.3++(()//7)76)))(0()(..))/(*0(,))))..()(*0(,)))),)))))0**)))+)-))
@M70528:330:000000000-K6D4P:1:1102:8680:4363 2:N:0:GCCATATAAC+ACACAATATC
TAAAACAGGGTCCCCTCCCCCTCTAGGGTCAAAAAAAGAGGTATTTAAGTTTCGGTCAGTTAAAAGTATTGTGATAGCTCCCGCTAACACTGGCAAAGATAAAAGAAGAAGAATGGCTGTTAAAATAACTGATCAGACAAATAGTCTAATTTTTTCTGCTGAAAGGTTTTTTGCTTTAAGATTAATAATTGTAGTAATAAAATTTAAGGCACCTAAAATTGAAGAAATCCCTGCAAGGTGTAAAGAAAAAATTGTTAAGTCTACTGAAGGTCCTGAATGATACAACGTTGATAAAGGTGGA
+
CCCCCGGGGGGGGGGGGGGGGGGGGGGGGGGGGGGGGGGGGGGGGGGGGGGGGGGGGGGGGGGGGGGGGGGGGGGGGGGGFGGGGGGGGGGGGGGGGGGGGGGGGGGGGGGGGGGGGGGGGGGGGGGGGGGGGGGGGGGGGGGGGGGGGGFGGFG@FGGGGGGFFGGGDGGGGGGGFGGGGGGGGGGGGGGGGGGGFGFGEEFFFFFFFFFFFGFGFGGBFFA@FECFF2BFFBFF=FFGBEFFCFB=FFFFEFFAC=CCEAE6@<<A8@@@=E;9;:?<EF)67;;=8;<:C?3)050<(
@M70528:330:000000000-K6D4P:1:1102:14733:4379 2:N:0:GCCATATAAC+ACACAATATC
AAAAACAGGGTCCCCTCCCCCTCTAGGGTCAAAAAAAGAGGTATTTAAGTTTCGGTCAGTTAAAAGTATTGTGATAGCTCCCGCTAACACTGGCAAAGATAAAAGAAGAAGAATGGCTGTTAAAATAACTGATCAGACAAATAGTCTAATTTTTTCTGCTGAAAGGTTTTTTGCTTTAAGATTAATAATTGTAGTAATAAAATTTAAGGCACCTAAAATTGAAGAAATCCCTGCAAGGTGTAAAGAAAAAATTGTTAAGTCTACTGAAGGTCCTGAATGATAAAACGTTGATAAAGGTGGA
+
CCCCCGGGGGGGGGGGGGGGGGGGGGGGGGGGGGGGGGGGGGGGGGGGGGGGGGGFGGGGGGGGGGGGGGGGGGGGGGGGGGGGGGGGGGFGGGGGGGGGGGGGGGGGGGGGGGGGGGGGGGGGGGGGGGGGGGGGGGGGGGGGGGGGGGFGGGGGGGGGGGFGGGGGGGGGGGCGFGGGGGGGGGGGGGGGGGGGFGCC=@=CFFFFFFFF>FFGFFGEGF5CACDFF=BAFBBFBGFGFFFFEFFDFBFBFFEF?CFEEFEFGEC;@@@E7<EF;;CFEEC73<9;@?CCFE6>F3>0(
@M70528:330:000000000-K6D4P:1:1102:24462:4391 2:N:0:GCCATATAAC+ACACAATATC
TAAAACAGGGTCCCCTCCCCCTCTAGGGTCAAAAAAAGAGGTATTTAAGTTTCGGTCAGTTAAAAGTATTGTGATAGCTCCCGCTAACACTGGCAAAGATAAAAGAAGAAGAATGGCTGTTAAAATAACTGATCAGACAAATAGTCTAATTTTTTCTGCTGAAAGGTTTTTTGCTTTAAGATTAATAATTGTAGTAATAAAATTTAAGGCACCTAAAATTGAAGAAATCCCTGCAAGGTGTAAAGAAAAAATTGTTAAGTCTACTGAAGGTCCTGAAGGATAAAACGTTGATAAAGGTGGA
+
CCCCCGGGGGGGGGGGGGGGGGGGGGGGGGGGGGGGGGGGGGGGGGGGGCFFGGGGEGGGGGGGGGGGGGGGGGGGGFGGGGGGGGGGGGGGGGGGGGGGGGGGGGGGGGGGGGGGGFGGGGGGGGGGGGGGGGGGGGGGGGGGGGGGGGFGGGGGFGFFGGGGGFGGFGGGGFDFFCFFFGGGFDGGGFCFGFGF9D;FFGFEFFFFFFFFFCACA7E)@BCBFFDEFFEAFBBFE*>:<BFAAC@=FF236+7+9=8<5+)+;377=1477.)62*(/)74>3726313+21))3,(((
@M70528:330:000000000-K6D4P:1:1102:13733:4399 2:N:0:GCCATATAAC+ACACAATATC
TAAAACAGGGTCCCCTCCCCCTCTAGGGTCAAAAAAAGAGGTATTTAAGTTTCGGTCAGTTAAAAGTATTGTGATAGCTCCCGCTAACACTGGCAAAGATAAAAGAAGAAGAATGGCTGTTAAAATAACTGATCAGACAAATAGTCTAATTTTTTCTGCTGAAAGGTTTTTTGCTTTAAGATTAATAATTGTAGTAATAAAATTTAAGGCACCTAAAATTGAAGAAATCCCTGCAAGGTGTAAAGAAAAAATTGTTAAGTCTACTGAAGGTCCTGAATGATAAAACGTTGATAAAGGTGGA
+
CCCCCGGGGGGGGGGGGGGGGGGGGGGGGGGGGGGGGGGGGGGGGGGGGGGGGGGFGGGGGGGGGGGGGGGGGGGGGGGGGGGGGGGGGGGGGGGGGGGGGGGGGGGGGGGGGGGGGGGGGGGGGGGGGGGGGGGGGGGGGGGGGGGGGGFGGGGGGGGGGGGGGGGGGGGGGGGGFGGGGGGGGGGGGGGGGGGGFGFGEEF@FFFFFFFFFGFGFGGFGFFFFFFFFEFFFDBABCFGEFEFFFFFFFFFFFFFCBCECFFFGFEFEEE@F<3EDCEFFFFFFFB@DFFDFC>EGFB?0
@M70528:330:000000000-K6D4P:1:1102:10317:4407 2:N:0:GCCATATAAC+ACACAATATC
TAAAACAGGGTCCCCTCCCCCTCTAGGGTCAAAAAAAGAGGTATTTAAGTTTCGGTCAGTTAAAAGTATTGTGATAGCTCCCGCTAACACTGGCAAAGATAAAAGAAGAAGAATGGCTGTTAAAATAACTGATCAGACAAATAGTCTAATTTTTTCTGCTGAAAGGTTTTTTGCTTTAAGATTAATAATTGTAGTAATAAAATTTAAGGCACCTAAAATTGAAGAAATCCCTGCAAGGTGTAAAGAAAAAATTGTTAAGTCTACTGAAGGTCCTGAATGATAAAACGTTGATAAAGGTGGA
+
CCCCCGGGGGGGGGGGGGGGGGGGGGGGGGGGGGGGGGGGGGGGGGGGGGGGGGGFGGGGGGGGGGGGGGGGGGGGGGGGGGGGGGGGGGGGGGGGGGGGGGGGGGGGGGGGGGGGGGGFGGGFGGGGGGGGGGGGGGGGGGGGGGGGGGFGGDEGGGGGGFGGGGGGGGGGGGGGFGGGGGGGGGGGGGGGGGGGFGFGFGFEFFFFFFFFFGFGFCAEGFFFA@CEF@)?A@BF=:>DEFFFFFFFFFFFEF489=BEEAEF7@CE<@@</7@EFGFF<CC)9<;;=@C:FEFFGF:<(
@M70528:330:000000000-K6D4P:1:1102:19912:4417 2:N:0:GCCATATAAC+ACACAATATC
TAAAACAGGGTCCCCTCCCCCTCTAGGGTCAAAAAAAGAGGTATTTAAGTTTCGGTCAGTTAAAAGTATTGTGATAGCTCCCGCTAACACTGGCAAAGATAAAAGAAGAAGAATGGCTGTTAAAATAACTGATCAGACAAATAGTCTAATTTTTTCTGCTGAAAGGTTTTTTGCTTTAAGATTAATAATTGTAGTAATAAAATTTAAGGCACCTAAAATTGAAGAAATCCCTGCAAGGTGTAAAGAAAAAATTGTTAAGTCTACTGAAGGTCCTGAATGATAAAACGTTGATAAAGGTGGA
+
CCCCCGGGGGGGGGGGGGGGGGGGGGGGGGGGGGGGGGGGGGGGGGGGGGGGGGGEGGGGCGGGFGGGGGFGGGGGGGGGGGGGGGGGGGGGGGGGGGGGGGGGGGGGGGGGGGGGGGGGGGGGGGGGGGGGGGGGGGGGFGGGGGGGGGFGGGGFGGGGGGGGG6FGGGGDCFGGFGAFGGGGGGGGGGGGGGGGFC?FEGFFFFFFFFFFFGFGFGGFGFCEF5CCF6BAFF=FBEF8>BFCEC@:FDFFFFFF?C=C3CCAC)9<E1497AEFCFEAC?EEFE>DD652;?7C7744(
@M70528:330:000000000-K6D4P:1:1102:11501:4420 2:N:0:GCCATATAAC+ACACAATATC
TAAAACAGGGTCCCCTCCCCCTCTAGGGTCAAAAAAAGAGGTATTTAAGTTTCGGTCAGTTAAAAGTATTGTGATAGCTCCCGCTAACACTGGCAAAGATAAAAGAAGAAGAATGGCTGTTAAAATAACTGATCAGACAAATAGTCTAATTTTTTCTGCTGAAAGGTTTTTTGCTTTAAGATTAATAATTGTAGTAATAAAATTTAAGGCACCTAAAATTGAAGAAATCCCTGCAAGGTGTAAAGAAAAAATTGTTAAGTCTACTGAAGGTCCTGAATGATAAAACGGTGATAAAGGTGGG
+
CCCCCGGGGGGGGFGGGGGGGGGGGGGGGGGGGGGGGGGGGGGGGGGGGGGGGGGCGGFFGGGFEFGGGGGGGGGGGGGGGGGGGGGGGGGGGGGGGGGGGGGGGGGGGGGGGGGGGGGGGGGDAGGGGGGGGGGGGGGGGGGGGGGGGGFGGFEFFGGGGGGGGGGGGGGGGGGGFGGGGGGGGGGGGGGGGGFF?FAFEFFFFFFFF?AFFGFCFAFEGFFFFEDFFEEFFBDFEGGGE;EFFFDFFF@FE=?FCFFFFAEFC8?EFEF@37<EGGFACEF>E8;(6;::1?ECF222(
@M70528:330:000000000-K6D4P:1:1102:21148:4422 2:N:0:GCCATATAAC+ACACAATATC
TAAAACAAGGGTCCCCTCCCCCTCTAGGGTCAAAAAAAGAGGTATTTAAGTTTCGGTCAGTTAAAAGTATTGTGATAGCTCCCGCTAACACTGGCAAAGATAAAAGAAGAAGAATGGCTGTTAAAATAACTGATCAGACAAATAGTCTAATTTTTTCTGCTGAAAGGTTTTTTGCTTTAAGATTAATAATTGTAGTAATAAAATTTAAGGCACCTAAAATTGAAGAAATCCCTGCAAGGTGTAAAGAAAAAATTGTTAAGTCTACTGAAGGTCCTGAATGATAAAACGTTGATAAAGGTGG
+
CCCCCGGGGGGGGGGGGGGGGGGGGGGGGGGGGGGGGGDGGGGGGGGGGGFFGGGGGGGGGGGGGGGGGGGGGG,E,EFFGGGGGGGGGGGGGGGGGGGGFGGGGGGGGGGGGGGGGGGGGGGGGGGGGGGGGGGGGGGGGFFGGGGGGGFGGFGGGGGFGGGGGFGGGGGGGGGGFGGC9DGFGFFGGGD7CC?FFGFGEFFFFFFFFFFFFGFGFGGF?6>AAEFFFFEFFB=FFGGEE>>FFFEDFDF@FFFF<BA3975FCCEE7E1;AE<ADFEF<)19)9;9@@5<:?EC?24?0
@M70528:330:000000000-K6D4P:1:1102:14847:4426 2:N:0:GCCATATAAC+ACACAATATC
TAAAACAGGGTCCCCTCCCCCTCTAGGGTCAAAAAAAGAGGTATTTAAGTTTCGGTCAGTTAAAAGTATTGTGATAGCTCCCGCTAACACTGGCAAAGATAAAAGAAGAAGAATGGCTGTTAAAATAACTGATCAGACAAATAGTCTAATTTTTTCTGCTGAAAGGTTTTTTGCTTTAAGATTAATAATTGTAGTAATAAAATTTAAGGCACCTAAAATTGAAGAAATCCCTGCAAGGTGTAAAGAAAAAATTGTTAAGTCTACTGAAGGTCCTGAATGATAACACGTTGATAAAGGTGGA
+
CCCCCGGGGGGGGGGGGGGGGGGGGGGGGGGGGGGGGGGGGGGFGGGGGGGGGGGFGGGFFGGGGGGGGGGGGGGGGGGGGGGGGGGGGGGGGGGGGGGGGGGGGGGGGGGGGGGGGGGFFGGGGGGGGGGGFGGGGGGGGGGGGGGGGGFGGGGGGGGFGGGGGGGGGGGGGGGFFGGGGGGGGGGGGGGGGGGGFFFEFGFFFFFFFAFFFGFGFGGFGFFFFEBFF2=4AD=AEGGG@EEFFFFBFDF=EF>F@A8>?FEFGFFEEE@@4A@C>:?FECE.73668283;?CFF?:B0
@M70528:330:000000000-K6D4P:1:1102:12176:4434 2:N:0:GCCATATAAC+ACACAATATC
TAAAACAGGGTCCCCTCCCCCTCTAGGGTCAAAAAAAGAGGTATTTAAGTTTCGGTCAGTTAAAAGTATTGTGATAGCTCCCGCTAACACTGGCAAAGATAAAAGAAGAAGAATGGCTGTTAAAATAACTGATCAGACAAATAGTCTAATTTTTTCTGCTGAAAGGTTTTTTGCTTTAAGATTAATAATTGTAGTAATAAAATTTAAGGCACCTAAAATTGAAGAAATCCCTGCAAGGTGTAAAGAAAAAATTGTTAAGTCTACTGAAGGTCCTGAATGATAAAACGTTGATAAAGGAGGA
+
CCCCCGGGGGGFGGGGGBFGGGGGGCGGGGGGGGGGGGGGGGGGGGGGGGGGGGGGGGGGGGGEFGGGGGGGGFGGGFGCGG:FGGGGGGGFFGGFGGGGGGGGGGGGGGG8FGFFGGGGGGFDGGGGGGGGGGGGGGGGFGGGGGGGGGCFGFEGCGGGGGGGFGG9FGCGGGGGFGGGGGGGFGGGGGGGGFGGAFC:>;CEFFFFAAFF>*;>;EGFGF;ACB=EFEEAFFFB>=<66@EF44-(05@FFFEF5==?ECEFC37)/3=3;4<C6:?EEFF3CEB8@0C@FE<E+,.1(
@M70528:330:000000000-K6D4P:1:1102:23342:4450 2:N:0:GCCATATAAC+ACACAATATC
TAAAACAGGGTCCCCTCCCCCTCTAGGGTCAAAAAAAGAGGTATTTAAGTTTCGGTCAGTTAAAAGTATTGTGATAGCTCCCGCTAACACTGGCAAAGATAAAAGAAGAAGAATGGCTGTTAAAATAACTGATCAGACAAATAGTCTAATTTTTTCTGCTGAAAGGTTTTTTGCTTTAAGATTAATAATTGTAGTAATAAAATTTAAGGCACCTAAAATTGAAGAAATCCCTGCAAGGTGTAAAGAAAAAATTGTTAAGTCTACTGAAGGTCCTGAATGATAAAACGTTGATAAAGGTGGA
+
CCCCCGGGGGGCFDF<FGGGGGGGGDGGGGGGGGGEGGFGFFGGGGGFGGGGGDGGGEFGGGGGGGGGGGGGGGGGGGGGGFFGGGGGGFGGFFGGGGGGGGGFGGGGGGGGGGGGGGGGGGGGGDFEFFGGGGGGGGGGGGGGGGGGGGFGGFGGGGGGGDGFGGEGGGGGGGGGFGGGGGGGGGGGGGGGGGGGAFFGFGFFFFFFFAFF5DACCGGFGFA*=@@EFB@AABBAE8<F6@EF4==BFFFFEFFFE@8C?C?FFF?=E(6<7@EFF7C<EFECCE@;38:;;?;<C@>?0
@M70528:330:000000000-K6D4P:1:1102:20663:4465 2:N:0:GCCATATAAC+ACACAATATC
TAAAACAGGGCTCCCTGTCTCTTATACACATCTGACGCTGCCGACGAGATATTGTGTGTGTAGATCTCGGGGGTCGCCGGATCATTAAAAACAAAAAAATAAAGAAGAAAAAACCTAATCGCTACTTCACCTACTATATAAACTTTAACGTACCTAATTGACAACTACTGTTTCTATGTATTCACCCAGTGTCATCTAGACTCACTATTATACCTCATCTGTCAGATTGTTTCTAGTTCTTTCTTACACTGCACACAATTCACTGTGTGCAACTGCACGAGTGCTGTTATCCTACATCAAT
+
-ACCCCEGGGEFFGGGGFGEGGG,CFGGGGGGGGGFEEGGGGGGGGFGGFGFGGEGFGEG@@<C,CEEFF+BF::FEGE++84=<FAEEGG+,@AD<>4,,4,,,,:,6683+++8,,+,++:++,,,,,,,,,,7,,,,5,+,7,7,5+*,**,,,,,,,,,,,*,,7,,,,,,,+,5,,,,,,,,*66,4+4+++,+,*,))148+8++++++*01+)+1))+)))*)))+)/1)+++))/:)1))2))))/)0(0*).*.*0)))())).(()**((,(().)))))*0*),,+)))-
@M70528:330:000000000-K6D4P:1:1102:21133:4465 2:N:0:GCCATATAAC+ACACAATATC
TAAAACAGGGTCCCCTCCCCCTCTAGGGTCAAAAAAAGAGGTATTTAAGTTTCGGTCAGTTAAAAGTATTGTGATAGCTCCCGCTAACACTGGCAAAGATAAAAGAAGAAGAATGGCTGTTAAAATAACTGATCAGACAAATAGTCTAATTTTTTCTGCTGAAAGGTTTTTTGCTTTAAGATTAATAATTGTAGTAATAAAATTTAAGGCACCTAAAATTGAAGAAATCCCTGCAAGGTGTAAAGAAAAAATTGTTAAGTCTACTGAAGGTCCTGAATGATAAAACGTTGATAAAGGTGGA
+
CCCCCGGGGGGGGGGGGGGGGGGFGGGGGGGGGGGGGGGGGGGGGGFGGGGGGGGGGGGGGGGGGGGGGGGGGGGGGGGGGGGGGGGCFGFGGFGGGGGGGGGGGGGGGGGGGGGGGGGFGGGGGGGGGGGGGGGGGGGGGGGGGGGGGGFGGGGGGGGGGGFEFGFFCGGDGGGGFGFEGGGGGGGFGGGGGGGGFGFGFGFFFCFFFFFFFFFGFFGEFF5ACBBEF@E>FBBA>DDGEEF9E6>:F=@FEFFF?B=CEFEFGFEEFEE<@EEFCFEFC<ECF<>@@FF7@7>CG3>:(
@M70528:330:000000000-K6D4P:1:1102:11696:4472 2:N:0:GCCATATAAC+ACACAATATC
TAAAACAGGGTCCCCTCCCCCTCTAGGGTCAAAAAAAGAGGTATTTAAGTTTCGGTCAGTTAAAAGTATTGTGATAGCTCCCGCTAACACTGGCAAAGATAAAAGAAGAAGAATGGCTGTTAAAATAACTGATCAGACAAATAGTCTAATTTTTTCTGCTGAAAGGTTTTTTGCTTTAAGATTAATAATTGTAGTAATAAAATTTAAGGCACCTAAAATTGAAGAAATCCCTGCAAGGTGTAAAGAAAAAATTGTTAAGTCTACTGAAGGTCCTGAATGATAAAACGTTGATAAAGGTGGA
+
CCCCCGGGGGGGGGGGGGGGGGGGGGGGGGGGGGGGGGGGGGGGGGGGGGGGGGGGGGGGGGGGGGGGGGGGGGGGGGGGGGGGGGGGGGGGGGGGGGGGGGGGGGGGGGGGGGGGGGGGGGGGGGGGGGGGGGGGGGGGGGGGFGGGGGFGGGGGGGGGGGGGGGGGGGGGGGGGFGGGGGGGGGGFGFGGGGGGFCCFFCFFFFFFFFFFFGFGFFGFGFA@FECEFEFFFFFFEDDBBEFFFEDFFFFF@=CFCFCFFFCF?@CFF@EE@9EFGGFFC5C<CEB@@6<7C33;F).((
@M70528:330:000000000-K6D4P:1:1102:11955:4478 2:N:0:GCCATATAAC+ACACAATATC
TAAAACAGGGTCCCCTCCCCCTCTAGGGTCAAAAAAAGAGGTATTTAAGTTTCGGTCAGTTAAAAGTATTGTGATAGCTCCCGCTAACACTGGCAAAGATAAAAGAAGAAGAATGGCTGTTAAAATAACTGATCAGACAAATAGTCTAATTTTTTCTGCTGAAAGGTTTTTTGCTTTAAGATTAATAATTGTAGTAATAAAATTTAAGGCACCTAAAATTGAAGAAATTCCTGCAAGGTGTAAAGAAAAAATTGTTAAGTCTACTGAAGGTCCTGAATGATAAAACGTTGATAAAGGTGGA
+
CCCCCGGGGGGGGGGGGGGGGGGGGGGGGGGGGGGGGGGGGGGGGGGGGGGGGGGGGGGGGGGGGGGGGGGGGGGGGGGGGGGGGGGGGGGGGGGGGGGGGGGGGGGGGGGGGGGGGGGGGGGGGGGGGGGGGGGGGGGGGGGGGGGGGGFGGGGGGGGGGGGGGGGGGGGGGGGGFGGGGGGGGGGGGGGGGGGGAFFFEFFFFFFFFFFFF5FGFGGFGFFFFFFF+>EAFFFFECEGFFFFEFF@FB@F@FFF?CFE?FCFGEFFFFEE@@ECCFFFEE?9<@FDDFD@FE;CG<@:(
@M70528:330:000000000-K6D4P:1:1102:8980:4482 2:N:0:GCCATATAAC+ACACAATATC
TAAAACAGGGTCCCCTCCCCCTCTAGGGTCAAAAAAAGAGGTATTTAAGTTTCGGTCAGTTAAAAGTATTGTGATAGCTCCCGCTAACACTGGCAAAGATAAAAGAAGAAGAATGGCTGTTAAAATAACTGATCAGACAAATAGTCTAATTTTTTCTGCTGAAAGGTTTTTTGCTTTAAGATTAATAATTGTAGTAATAAAATTTAAGGCACCTAAAATTGAAGAAATCCCTGCAAGGTGTAAAGAAAAAATTGTTAAGTCTACTGAAGGTCCTGAATGATAAAACGTTGATAAAGGTGGA
+
CCCCCGGGGGGGGGGFGGGGGGGGGGGG<FFGGGGGGGGGGGGGGGGGGGGGGGGGGGGGGFGGGGGGGGGGGFFGGDGGFGGGGGGGGGGGGGGGGGGGGGGGGGGGGGGGGGGGGGGGGGGGGGGGGGGGGGGGGGGGGGGGGGGGGGFFGECFGGGGGGGGGGDFDGGGGGGGFGGGGGGGGGGGGGGGGGGCAF?FEGFFFFF?FFFFFGFGFGGFGFFFF)=CC469F@DFECD7::<FEFFBFFFB=FCF@88@?AEF9<?EE(.477AFFFFF<6)9;<:88221:?61+;:0(
@M70528:330:000000000-K6D4P:1:1102:21443:4488 2:N:0:GCCATATAAC+ACACAATATC
TAAAACAGGGTCCCCTCCCCCTCTAGGGTCAAAAAAAGAGGTATTTAAGTTTCGGTCAGTTAAAAGTATTGTGATAGCTCCCGCTAACACTGGCAAAGATAAAAGAAGAAGAATGGCTGTTAAAATAACTGATCAGACAAATAGTCTAATTTTTTCTGCTGAAAGGTTTTTTGCTTTAAGATTAATAATTGTAGTAATAAAATTTAAGGCACCTAAAATTGAAGAAATCCCTGCAAGGTGTAAAGAAAAAATTGTTAAGTCTACTGAAGGTCCTGAATGATAAAACGTTGATAAAGGTGGA
+
CCCCCGGGGGGGGGGGGGGGGGGGGGGGGGGGGGGGGGGGGGGGGGGGGGGGGGGGGGGGGGGGGGGGGGGGGGGGGGGGGGGGGGGGGGGGGGGGGGGGGGFFGGGGGGGGGGGGGGGGGGGGGGGGGGGGFGGGGGGGGGGGGGGGGGFGGGGGGGGGGGGGGGGGGGGGGGGGFGGGGGGGGGGGGGGGGGGGEDFGEGFFFFFFFFFFFFFGFGGFFCEEFFFFF@EAFFD?B=DF>BFFEFDBFFFFFFFFCBFFFFC@CE?AFEFFFFFFDCEE3?9CCEB@FFFCFEE<GFB:(
@M70528:330:000000000-K6D4P:1:1102:13954:4498 2:N:0:GCCATATAAC+ACACAATATC
TAAAACAGGGTCCCCTCCCCCTCTAGGGTCAAAAAAAGAGGTATTTAAGTTTCGGTCAGTTAAAAGTATTGTGATAGCTCCCGCTAACACTGGCAAAGATAAAAGAAGAAGAATGGCTGTTAAAATAACTGATCAGACAAATAGTCTAATTTTTTCTGCTGAAAGGTTTTTTGCTTTAAGATTAATAATTGTAGTAATAAAATTTAAGGCACCTAAAATTGAAGAAATCCCTGCAAGGTGTAAAGAAAAAATTGTTAAGTCTACTGAAGGTCCTGAATGATAACACGTTGATAAAGGTGGA
+
CCCCCGGGGGGGGGGGGGGGGGGGGGGGGGFEGGGGGGFGGGGGGGGGGGGGGGGGGEFGGAEC<FGGGGGGGGFGGGGGGGGGGGGFGGFGGGDGGGGG?AFFGGGGGGGGGGGGGFDEFGGFGFGGGGG:FF9DFG@E=EFGGGGGGGFG;?CGFD8DFGFCFFGDFGFEGGGGFGGGGGGGEFFGGGGGCGGG;FCAC9FE?FFF?5?AFGF5F7C8:C*:F:5*=:@FFBFFE5EE;EFFF455;9((;=4+8==@EAEF?3).=1=4=<))03<<<EF))4:;;?7++9967,,1(
@M70528:330:000000000-K6D4P:1:1102:5072:4506 2:N:0:GCCATATAAC+ACACAATATC
TAAAACAGGGTCCCCTCCCCCTCTAGGGTCAAAAAAAGAGGTATTTAAGTTTCGGTCAGTTAAAAGTATTGTGATAGATCCCGCTAACACTGGCAAAGATAAAAGAAGAAGAATGGCTGTTAAAATAACTGATCAGACAAATAGTCTAATTTTTTCTGCTGAAAGGTTTTTTGCTTTAAGATTAATAATTGTAGTAATAAAATTTAAGGCACCTAAAATTGAAGAAATCCCTGCAAGGTGTAAAGAAAAAATTGTTAAGTCTACTGAAGGTCCTGAATGATAAAACGTTGATAAAGGTGGA
+
CCCCCGFGGGGFEDEE,8CEEGGF<EFGDGGGGFDEEEG8FCEFGGGGEFF<F@FGGCCCFEFGFGFEEGFEFGFGG<FE,F@FEDGFGCFGGFFF@FFEFF,@A<ADFFC8EAGE@FCEGDGFFGF9=F=?FEFCFGEF=,BDFFCFDGFFFDD:EFGGFG??ED>3EFGD8EFFFGGGGGGDGFFDFGG:DCFFFG9CEGFBFFFF5:?*9DF;A9=@FFE*=C@8975645:F@E:8*.>F4:@(/257@FFCEC695FEFF<6@)4=47;@EFCEE356)4=@@3<31CEE4>=(3(
@M70528:330:000000000-K6D4P:1:1102:11200:4509 2:N:0:GCCATATAAC+ACACAATATC
TAAAACAGGGTCCCCTCCCCCTCTAGGGTCAAAAAAAGAGGTATTTAAGTTTCGGTCAGTTAAAAGTATTGTGATAGCTCCCGCTAACACTGGCAAAGATAAAAGAAGAAGAATGGCTGTTAAAATAACTGATCAGACAAATAGTCTAATTTTTTCTGCTGAAAGGTTTTTTGCTTTAAGATTAATAATTGTAGTAATAAAATTTAAGGCACCTAAAATTGAAGAAATCCCTGCAAGGTGTAAAGAAAAAATTGTTAAGTCTACTGAAGGTCCTGAATGATAAAACGTTGATAAAGGTGGA
+
CCCCCGGGGGGGGGGGGGGGGGGGGGGGGGGGGGGGGGGGGGGGGGGGGGGGGGGGGGGGGGGGGGGGGGGGGGGGGGGGGGGGGGGGGGGGGGGGGGGGGGGGGGGGGGGGGGGGGGGGGGGFGGGGGGGGGGGGGGGG?FGGGGGGGGFGGGGGGGGGGGGGGGGGEGGGGGGGFAFGGGGGGGGGGGGGGGGGFGFGEEFFFFCFF5AFFGFGFGGEGFFEFCCEFE=AADFFEF:DEFFFFFB@FB2(;FFFEFFE<C?CC<<=EFFF<A=E9:?EFFF7>3>@8?>:@?CFE@?((
@M70528:330:000000000-K6D4P:1:1102:13524:4520 2:N:0:GCCATATAAC+ACACAATATC
TAAAACAGGGTCCCCTCCCCCTCTAGGGTCAAAAAAAGAGGTATTTAAGTTTCGGTCAGTTAAAAGTATTGTGATAGCTCCCGCTAACACTGGCAAAGATAAAAGAAGAAGAATGGCTGTTAAAATAACTGATCAGACAAATAGTCTAATTTTTTCTGCTGAAAGGTTTTTTGCTTTAAGATTAATAATTGTAGTAATAAAATTTAAGGCACCTAAAATTGAAGAAATCCCTGCAAGGTGTAAAGAAAAAATTGTTAAGTCTACTGAAGGTCCTGAATGATAAAACGTTGATAAAGGTGGA
+
CCCCCGGGGGGGGGGGGGGGGGGGGGGGGGGGGGGGGGGGGGGGGGGGGGGGGGGGGGGGGGGGGGGGGGGGGGGGGGGGGGGGGGGGGGGGGGGGGGGGGGGGGGGGGGGGGGGGGGGGGGGGGGGGGGGGGGGGGGGGGGGGGGGGGGFGGGGGGGGGGGGGGGGGGGGGGGGGFGGGGGGGGGGGGGGGGGGDFFFFFGFCFFFFFFFFFGFCFGGFGFFEFFF;B6>FF=BF@=DFEFFCCEB>FDFFFFFF?>CEC=EFC87;@1;<<A@C8CE@3?376=7;6?FCGFEFG;00(
@M70528:330:000000000-K6D4P:1:1102:7950:4542 2:N:0:GCCATATAAC+ACACAATATC
TAAAACAGGGTCCCCTCCCCCTCTAGGGTCAAAAAAAGAGGTATTTAAGTTTCGGTCAGTTAAAAGTATTGTGATAGCTCCCGCTAACACTGGCAAAGATAAAAGAAGAAGAATGGCTGTTAAAATAACTGATCAGACAAATAGTCTAATTTTTTCTGCTGAAAGGTTTTTTGCTTTAAGATTAATAATTGTAGTAATAAAATTTAAGGCACCTAACATTGCAGAAATCCCTGCAAGGTGTAAAGAAAACATTGTTAAGTCTACTGAAGGTACTGAATGATAAACCGTTGATAAAGGTGGA
+
CCCCCGFGGGGGG<FGEGGGGGGGGGGGGGEFGGGGGGGGFDGFGGGFFFFFGGGFFGGCF<FGGGGGGGGGGGFGGGA?F<CFFEEEFGGGGGGGGGGGGEGGFFGGGGFFFGGGGECEFGGFFGGGGGGGGGGFGGGGFGGGGFGAGGF9D<@@FFAEFGG?AFECFDDEDFGF7F8AFGGGGGG7FGGGGGGG7DCF:7=C8+<AF5699FFF*D:AC+0:888AA>EFAB>99D>C>=EAA;(74(7>EFCA*=88CBCAE=C376;)19?E*;<AE?E4)6:;<<FFFEE3C=EF(
@M70528:330:000000000-K6D4P:1:1102:15749:4548 2:N:0:GCCATATAAC+ACACAATATC
TAAAACAGGGTCCCCTCCCCCTCTAGGGTCAAAAAAAGAGGTATTTAAGTTTCGGTCAGTTAAAAGTATTGTGATAGCTCCCGCTAACACTGGCAAAGATAAAAGAAGAAGAATGGCTGTTAAAATAACTGATCAGACAAATAGTCTAATTTTTTCTGCTGAAAGGTTTTTTGCTTTAAGATTAATAATTGTAGTAATAAAATTTAAGGCACCTAAAATTGAAGAAATCCCTGCAAGGTGTAAAGAAAAAATTGTTAAGTCTACTGAAGGTCCTGAATGATAAAACGTTGATAAAGGTGGA
+
CCCCCGGGGGGGGGGGGGGGGGGGGGGGGGGGGGGGGGGGGGGGGGGGGGGGGGGGGGGGGGGGGGGGGGGGGGGGGGGGGGGGGGGGGGGGGGGGGGGGGGGGGGGGGGGGGGGGGGGGGGGGGGGGGGGGGGGGGGGGGGGGGGGGGGFGGGEFGGGGGGGGGGGGGGGG>FGGFGGGGGGGGGGGFGGGGGGGFFFGEGFFFFFFFFFAFGFGFGGFGF@EFF@A@EFFFFDF=FGGFFEFFFF@FB@BFFEF?BB5CFCCCEEFFFFFFFFCGFFE?65C<@@=;F7@C5;CF;::(
@M70528:330:000000000-K6D4P:1:1102:7961:4557 2:N:0:GCCATATAAC+ACACAATATC
TAAAACAGGGTCCCCTCCCCCTCTAGGGTCAAAAAAAGAGGTATTTAAGTTTCGGTCAGTTAAAAGTATTGTGATAGCTCCCGCTAACACTGGCAAAGATAAAAGAAGAAGAATGGCTGTTAAAATAACTGATCAGACAAATAGTCTAATTTTTTCTGCTGAAAGGTTTTTTGCTTTAAGATTAATAATTGTAGTAATAAAATTTAAGGCACCTAAAATTGAAGAAATCCCTGCAAGGTGTAAAGAAAAAATTGTTAAGTCTACTGAAGGTCCTGAATGATAAAACGTTGATAAAGGTGGA
+
CCCCCGGGGGGGGGGGGGGGGGGGGGGGGGGGGGGGGGGGGGGGGGGGGGGGGGGGGGGGGGGGGGGGGGGGGGGGGGGGGGGGGGGGGGGGGGGGGGGGGGGGGGGGGGGGGGGGGGGGGGGFGGGGGGGGGGGGGGGGGGGGGGGGGGFGGGGGGGGGGGGGGGFGGGGGGGGGFGGGGGGGGGGGGGGGFDGGFGFGEGFFFFFFFFFFFGFGFGGFGFAAFFFFF@EFF=@FEGFGFFFFFFFFFFFFFFFFEFFFFF?6FFFAFEFE=EFECCEFFFF77@@:@0>CF<7>FF>F(
@M70528:330:000000000-K6D4P:1:1102:6825:4562 2:N:0:GCCATATAAC+ACACAATATC
TAAAACAGGGTCCCCTCCCCCTCTAGGGTCAAAAAAAGAGGTATTTAAGTTTCGGTCAGTTAAAAGTATTGTGATAGCTCCCGCTAACACTGGCAAAGATAAAAGAAGAAGAATGGCTGTTAAAATAACTGATCAGACAAATAGTCTAATTTTTTCTGCTGAAAGGTTTTTTGCTTTAAGATTAATAATTGTAGTAATAAAATTTAAGGCACCTAAAATTGAAGAAATCCCTGCAAGGTGTAAAGAAAAAATTGTTAAGTCTACTGAAGGTCCTGAATGATAAACCGTTGATAAAGGTGGA
+
CCCCCGGGGGGGGGGGGFGGGGGGGGGGGFGGGGGGEEFGGGGGGGGGGGGGGGGEGGGGGGGGFFFGGGGGGGGGGGGGGGGCGGGFGGGGGGGGFCGGGGGGGGGGGGGGGGGGGGGGE;FGGGGGGGGGGGGGGGGGGGGGGGGGGGFGG<EGGGGGGGGGGGGGGGGGGGGGFFGGGGGGEGGGGGGGGGGGFGFGEFFFFFFFFAFFFGFGFFGFGA:6CECFFBFAF2>FEFGGFFFFEEB2ADFFFFF6<=A?37?CGE?EE@@EEEEFGGFFFFE3)/6322>7DC7>E?BF0
@M70528:330:000000000-K6D4P:1:1102:25736:4568 2:N:0:GCCATATAAC+ACACAATATC
TAAAACAGGGTCCCCTCCCCCTCTAGGGTCAAAAAAAGAGGTATTTAAGTTTCGGTCAGTTAAAAGTATTGTGATAGCTCCCGCTAACACTGGCAAAGATAAAAGAAGAAGAATGGCTGTTAAAATAACTGATCAGACAAATAGTCTAATTTTTTCTGCTGAAAGGTTTTTTGCTTTAAGATTAATAATTGTAGTAATAAAATTTAAGGCACCTAAAATTGAAGAAATCCCTGCAAGGTGTAAAGAAAAAATTGTTAAGTCTACTGAAGGTCCTGAATGATAAAACGTTGATAAAGGTGGA
+
CCCCCGGGGGGGGGGGGGGGGGGGGGGGGGGGGGGGGGGGGGGGGGGGGFGGGGGGGGGFGGGGGGGGGGGGGGGGGDEFGGGGGGGGGGGGGGGGGGGGGGGGGGGGGGGGGGGGGGGGGGGGGGGGGGGFGFGGGGGGGGGGGGGGGGFGGGGGGGGCGGGGGGGGGGGGGGGGFEFGGGFGGCGGGGGGGGGGCCFCA>C@FFFFFFFFFFFGF7C@FFFFFFBA8@:*@B=;:;>?*>A+AE=DFB=D:CEF<=BCC7?81=<73(/;/779*2.7<CEFF@>D@?C7C73>+/.((
@M70528:330:000000000-K6D4P:1:1102:24125:4582 2:N:0:GCCATATAAC+ACACAATATC
TAAAACAGGGTCCCCTCCCCCTCTAGGGTCAAAAAAAGAGGTATTTAAGTTTCGGTCAGTTAAAAGTATTGTGATAGCTCCCGCTAACACTGGCAAAGATAAAAGAAGAAGAATGGCTGTTAAAATAACTGATCAGACAAATAGTCTAATTTTTTCTGCTGAAAGGTTTTTTGCTTTAAGATTAATAATTGTAGTAATAAAATTTAAGGCACCTAAAATTGAAGAAATCCCTGCAAGGTGTAAAGAAAAAATTGTTAAGTCTACTGAAGGTCCTGAATGATAAAACGTTGATAAAGGTGGA
+
CCCCCGGGGGGGGGGGGGGGGGGGGGGGGGGGGGGGGGGGGGGGGGGGGGFGGGGGGGGGGGGGGGGGGGGGGGGGGGGGGGGGGGGGGGGGGGGGGGGGG;EGGGGGGGGGGGGGGGGGGGGGGGGGGGGGGGGGGGGGGGGGGGGGFGFGGGGGGGGGGGGGGGGGGGGGGGGGFGGGGGGGGGGGGGGGGGGGFGFEEFFFFFFFFFFFFGFGFFGFGCA=FEBEF==4FFBA=FGGFEFFEFB0;B@D=FCFCCFEFCF=GF?EF@EA=@AEDFEFC??CCE9@FF<:CCFFGF?:(
@M70528:330:000000000-K6D4P:1:1102:17148:4602 2:N:0:GCCATATAAC+ACACAATATC
TAAAACAGGGTCCCCTCCCCCTCTAGGGTCAAAAAAAGAGGTATTTAAGTTTCGGTCAGTTAAAAGTATTGTGATAGCTCCCGCTAACACTGGCAAAGATAAAAGAAGAAGAATGGCTGTTAAAATAACTGATCAGACAAATAGTCTAATTTTTTCTGCTGAAAGGTTTTTTGCTTTAAGATTAATAATTGTAGTAATAAAATTTAAGGCACCTAAAATTGAAGAAATCCCTGCAAGGTGTAAAGAAAAAATTGTTAAGTCTACTGAAGGTCCTGAATGATAAAACGTTGATAAAGGTGGA
+
CCCCCGGGGGGGGGGGGGGGGGGGGGGGFGGGGGGGGGGGGGGGGGGGGFFGGGGGFGFCFGGGGGGGGGGGGGGGGGDEGGGGGGGGGDFGGGGGGGGGGGGGGGGGGGGGGGGGGGGGGGGGGGGGGGGGGGGGGGGGGGGFGGGGGGFGGGEGFDGGGGGGGGGGFGFGGGGGFGGGGGGGGGGGGGGFGGGGFGEEFGFFFFCFFFFFFGFGFFGFGFEF@85AA)76AB@FEE,::BFAEEFFFDFFFFFFEFFEC+76;))73;E)73;3CCEAEFFCCE>D@;C:>C7>F@BF(
@M70528:330:000000000-K6D4P:1:1102:17955:4607 2:N:0:GCCATATAAC+ACACAATATC
TAAAACAGGGTCCCCTCCCCCTCTAGGGTCAAAAAAAGAGGTATTTAAGTTTCGGTCAGTTAAAAGTATTGTGATAGCTCCCGCTAACACTGGCAAAGATAAAAGAAGAAGAATGGCTGTTAAAATAACTGATCAGACAAATAGTCTAATTTTTTCTGCTGAAAGGTTTTTTGCTTTAAGATTAATAATTGTAGTAATAAAATTTAAGGCACCTAAAATTGAAGAAATCCCTGCAAGGTGTAAAGAAAAAATTGTTAAGTCTACTGAAGGTCCTGAATGATAAAACGTTGATAAAGGTGGA
+
CCCCCGGGGGGGGGGGGGGGGGGGGGGGGGGGGGGGGGGGGGGGGGGGGGGGGGGGGGGGGGGGGGGGGGGGGGGGGGGGGGGGGGGGGGGGGGGGGGGGGGGGGGFGGGGGGGGGGGGGGGGGGGGGGGGGGGGGGGGGGGFGFGGGGGFGGFGGFGGFGGGGGGGGGGGGGGGGFGDGGGGGGGGGGGGGGGGGFGFEFFFFFFFFFAFFFFFF9DFB7FA@FBDFFF=4ABDFBGGGFFFFEEF9F2@D=FFFCBFCEFEFGECEE1@47>AEGGEEEE<CEEFF81>:@<EFF<::(
@M70528:330:000000000-K6D4P:1:1102:11020:4617 2:N:0:GCCATATAAC+ACACAATATC
TAAAACAGGGTCCCCTCCCCCTCTAGGGTCAAAAAAAGAGGTATTTAAGTTTCGGTCAGTTAAAAGTATTGTGATAGCTCCCGCTAACACTGGCAAAGATAAAAGAAGAAGAATGGCTGTTAAAATAACTGATCAGACAAATAGTCTAATTTTTTCTGCTGAAAGGTTTTTTGCTTTAAGATTAATAATTGTAGTAATAAAATTTAAGGCACCTAAAATTGAAGAAATCCCTGCAAGGTGTAAAGAAAAAATTGTTAAGTCTACTGAAGGTCCTGAATGATAAAACGTTGATAAAGGTGGA
+
CCCCCGGGGGGGGGGGGGGGGGGGGGGGGGGGGGGGGGGGGGGGGGGGGGGGGGGGGGGGGGGGGGGGGGGGGGGGGGFGFGGGGGGGGGGGGGGGGGGGFGGGGGGGGGGGGGGGGGGGGGGGGGGGGGGGGGGGGGGG6BFGGGGGGGFGGGGGGGGGGGGGFGGGGGGGGGGGFGGGGGGGGGGGGGGGGGGGFGFGFGFFFFFFFFFFFGFGFGGFGFEEFFFEA>=4FFDFEGFF=BEFEFDBF=@DEFFFEFFFCFF=FE?<@E@AE<@FFFEFE??;CFFF;D<@C?EFF@?B0
@M70528:330:000000000-K6D4P:1:1102:11205:4628 2:N:0:GCCATATAAC+ACACAATATC
TAAAACAGGGTCCCCTCCCCCTCTAGGGTCAAAAAAAGAGGTATTTAAGTTTCGGTCAGTTAAAAGTATTGTGATAGCTCCCGCTAACACTGGCAAAGATAAAAGAAGAAGAATGGCTGTTAAAATAACTGATCAGACAAATAGTCTAATTTTTTCTGCTGAAAGGTTTTTTGCTTTAAGATTAATAATTGTAGTAATAAAATTTAAGGCACCTAAAATTGAAGAAATCCCTGCAAGGTGTAAAGAAAAAATTGTTAAGTCTACTGAAGGTCCTGAATGATAAAACGTTGATAAAGGTGGA
+
CCCCCGGGGGGGGGGGGGGGGGGGGGGGGGGGGGGGGGGGGGGGGGGGGGGGGGGGGGGEFGGGGFGGGGGGGGGGGFGGGGGGGGGGGGGGGGGGGGGGGGGGGGGGGGGGGGGGGGGGGGGGGGGGGGGGGGGGGGGGGGGGGGFGGGFGGCEGGGGGGGGGGGEEFFGGGFGGFGGGGGGGGGGGGGGGGGGGFGFGFGFFFFFFFFFFFFFGFGGFGACBFEFC8746ADDFEGGC.>EF4;2=FBBBFFFFE>FFEFCF@37;@E@F7@A9>CEE?CE4;@9;38C:CEFCGFFF0
@M70528:330:000000000-K6D4P:1:1102:11007:4632 2:N:0:GCCATATAAC+ACACAATATC
TAAAACAGGGTCCCCTCCCCCTCTAGGGTCAAAAAAAGAGGTATTTAAGTTTCGGTCAGTTAAAAGTATTGTGATAGCTCCCGCTAACACTGGCAAAGATAAAAGAAGAAGAATGGCTGTTAAAATAACTGATCAGACAACTAGTCTAATTTTTTCTGCTGAAAGGTTATTTGCTTTCAGATTAATAATTGTATTAATAAAATTTAATGCACCTAAAATTGAAGAACTACCTGCACGGTTGTAATAAAAAATTGTTAATTCTACTGAAGGTCCTGAATGATAAAACGTTAATAAAGGTGAA
+
ACC@@@DFFGG-CFFGGEEGEGGGGFGGFGGEDFCBCCCG<FFFCCFEDFGF9FCEF78FGAFCDEG,EG<F9@EEFCEF<FCEFFGDFG<F8>FABDFEEEEFF<DFGFG8,E<FDGDEF,?,CEB<FGGGEFG,4DEE+@DCFCDGDF9@=BEG9DDFADF<@+,,,3CD,@@F?,@8=;AD;CDDGGFGF8D+=E9,*3+:B?++?B8A5C5+*,2:,19*=8):*3=50):*-*1*))1+/**1+*62>+/19++*0=8F77**/4(4).7>0@<)565)9)6/((11+).)+)/))
@M70528:330:000000000-K6D4P:1:1102:8229:4645 2:N:0:GCCATATAAC+ACACAATATC
TAAAACAGGGTCCCCTCCCCCTCTAGGGTCAAAAAAAGAGGTATTTAAGTTTCGGTCAGTTAAAAGTATTGTGATAGCTCCCGCTAACACTGGCAAAGATAAAAGAAGAAGAATGGCTGTTAAAATAACTGATCAGACAAATAGTCTAATTTTTTCTGCTGAAAGGTTTTTTGCTTTAAGATTAATAATTGTAGTAATAAAATTTAAGGCACCTAAAATTGAAGAAATCCCTGCAAGGTGTAAAGAAAAAATTGTTAAGTCTACTGAAGGTCCTGAATGATAAAACGTTGATAAAGGTGGA
+
CCCCCGGGGGGGGGGGGGGGGGGFGGGGGGGGGGGGGGGGGGGGGGGGGGGGGGGGGGGGGGGGGGGGGGGGGGGGGGGFGGGGGGGGGGGGGGGGGGGGGGGGGGGGGGGGGGGGGGGGFFGGGGGGGGGGGGGGGGGGGGGGGGGGFGFGGGGGGGGGGGGGGGFGGGGGGGGGFGGGGGGGGGGGGGGGGGGGFGFGFGFFFFFFFAFFFGFFFGGFGF>*=C@CF:BFF>B>:FFCEFF><>BFFFFFEFFFCFFFCAEFGFCE3@=<4@EFFF?EEC399<@@FDD+:67<EF06(
@M70528:330:000000000-K6D4P:1:1102:24655:4649 2:N:0:GCCATATAAC+ACACAATATC
TAAAACAGGGTCCCCTCCCCCTCTAGGGTCAAAAAAAGAGGTATTTAAGTTTCGGTCAGTTAAAAGTATTGTGATAGCTCCCGCTAACACTGGCAAAGATAAAAGAAGAAGAATGGCTGTTAAAATAACTGATCAGACAAATAGTCTAATTTTTTCTGCTGAAAGGTTTTTTGCTTTAAGATAAATAATTGTAGTAATAAAATTTAAGGCACCTAAAATTGAAGAAATCCCTGCAAGGTGTAAAGAACAAATTGTTAAGTCTACTGAAGGTCCTGAATGATAAAACGTTGAAAAAGGTGGA
+
CCCCCGGGGGGGGGGGGGGGGGGGGGGGGGGGGGGGGGGGGFGGGGGGGEFGGGGGDGGGGGGGGDGGGGGGGGGGG9FFGGGGGGGGGGFGCFGFGGGFGGGGGGFGFFGGGGGGGGG@FGGGGGGGFGGFFFDGGGFGCGGFFDEFDGFFFGGG9DGGGGGCGGGEG6DECFGFFGGGGG,CDEGFGGFFGFGGCFCAA;?CFFFFFFFFAFAFF9C57B*9B==@A:)3;B=AB84>9:AA6;:(A=2@<FEF88187B<=CB<=33@;)/7;6+5=?EEE9)6@1=5+;;1?5)(6(
@M70528:330:000000000-K6D4P:1:1102:7621:4654 2:N:0:GCCATATAAC+ACACAATATC
TAAAACAGGGTCCCCTCCCCCTCTAGGGTCAAAAAAAGAGGTATTTAAGTTTCGGTCAGTTAAAAGTATTGTGATAGCTCCCGCTAACACTGGCAAAGATAAAAGAAGAAGAATGGCTGTTAAAATAACTGATCAGACAAATAGTCTAATTTTTTCTGCTGAAAGGTTTTTTGCTTTAAGATTAATAATTGTAGTAATAAAATTTAAGGCACCTAAAATTGAAGAAATCCCTGCAAGGTGTAAAGAAAAAATTGTTAAGTCTACTGAAGGTCCTGAATGATAAAACGTTGATAAAGGTGGA
+
CCCCCGGGGGGGGGGGGGGGGGGGGGGGGGGGGGGGGGGGGGGGGGGGGGGGGGGGGGGGGGGGGGGGGGGGGGGGGGGGGGGGGGGGGGGGGGGGGGGGGGGGGGGGGGGGGGGGGGGGGGGGGGGGGGGGGGGGGGGGGGGGGGGGGGFGGGGGGGGGGGGGGGGGFGGEGGGGBGGGFFGGGGGGGGGGGGGGFGFGFGFFFFFFFFFFFGFGFGGFGFEEFEDFF2>>A>DFEFFFFEEFCEFFFBFFFFFFCFCE?F?FFF?4=;EEEE<ECCEEEFFFFF>@@DF>FFFFGF0:(
@M70528:330:000000000-K6D4P:1:1102:7636:4666 2:N:0:GCCATATAAC+ACACAATATC
TAAAACAGGGTCCCCTCCCCCTCTAGGGTCAAAAAAAGAGGTATTTAAGTTTCGGTCAGTTAAAAGTATTGTGATAGCTCCCGCTAACACTGGCAAAGATAAAAGAAGAAGAATGGCTGTTAAAATAACTGATCAGACAAATAGTCTAATTTTTTCTGCTGAAAGGTTTTTTGCTTTAAGATTAATAATTGTAGTAATAAAATTTAAGGCACCTAAAATTGAAGAAATCCCTGCAAGGTGTAAAGAAAAAATTGTTAAGTCTACTGAAGGTCCTGAATGATAAAACGTTGATAAAGGTGGA
+
CCCCCGGGGGGGGGGGGGGGGGGCFFGGGGGGGGGGGGGGGGGGGGGGGGGGGGGGGGGGGGGGGGGGGGGGGGGGGGGGFFEGFGGGGGGGGGGGGGGGGGGGGGGGGGGGGGGGGGDFGAEGGGGGGGGGGGGGGGGFFGGGFGGGGGFFGGGGGGGGGGGEEGFGCGGGGGGGFGGGGGGGGGGGGGGGGGGGFGFGEGFFFFFF6AFFFGFGFGF@FAAEF@@EF@:FFFFFBF>EBE4AEEDFFD@@:F>C<>8<C6C8C@?E8;;>EF@EDCEFEC)9.448D?C:;<>>DF?F0
@M70528:330:000000000-K6D4P:1:1102:24464:4667 2:N:0:GCCATATAAC+ACACAATATC
TAAAACAGGGTCCCCTCCCCCTCTAGGGTCAAAAAAAGAGGTATTTAAGTTTCGGTCAGTTAAAAGTATTGTGATAGCTCCCGCTAACACTGGCAAAGATAAAAGAAGAAGAATGGCTGTTAAAATAACTGATCAGACAAATAGTCTAATTTTTTCTGCTGAAAGGTTTTTTGCTTTAAGATTAATAATTGTAGTAATAAAATTTAAGGCACCTAAAATTGAAGAAATCCCTGCAAGGTGTAAGGAAAAAATTGTTAAGTCTACTGAAGGTCCTGAATGATAAAACGTTGAAAAAGGTGGA
+
CCCCCGGGGGGGGGGGGGGGGGGGGGGGGGGGGGGGGGGGGGGGGGGGGEGGGGGGGGGGGGGGGGGGGGGGGGDGGCGGGGGGGGGGGGGGGGGGGGGGGGGGGGGCFEGGGGGGGGGGGGGGGGGGGGGGGGGGGGGGGGGGGGGGGGFGFGGGGGGFFGGGGGGGGGFGGGCFFGGDCFGFGGGFGGGGGAFGFCFCABFEFFFFFFFFFGFFF;FF7CACFEBFAEE49=>BB*5?19C+)>>EFFF:6FF><+1>CFC@?)9AE167))7;<>?853CEE)1=1?C+278?5?:?0
@M70528:330:000000000-K6D4P:1:1102:12004:4670 2:N:0:GCCATATAAC+ACACAATATC
TAAAACAGGGTCCCCTCCCCCTCTAGGGTCAAAAAAAGAGGTATTTAAGTTTCGGTCAGTTAAAAGTATTGTGATAGCTCCCGCTAACACTGGCAAAGATAAAAGAAGAAGAATGGCTGTTAAAATAACTGATCAGACAAATAGTCTAATTTTTTCTGCTGAAAGGTTTTTTGCTTTAAGATTAATAATTGTAGTAATAAAATTTAAGGCACCTAAAATTGAAGAAATCCCTGCAAGGTGTACAGAACAAATTGTTAAGTCTACTGAAGGTCCTGAATGATAAAACGTTGATAAAGGTGGA
+
-B@BCGGGGGGGGFFGGFCGGGGGDCFEGGFFEGGGG@EFEFGFGGGGGEFGFGEBFEGGGFDC@FG<FCDGGGGGGGGFGGGGGDGEFGGGC8FEFGGGGG<DGFGFFFDFGGGBEFDEFGFGFCFGGGGCFGGCCFGF?EGGFGGGGAC@D?8FGFGGFEEFE6EDFB=CCFFFDGG9D9EDAAF=FFGGFF@FAE?=AAF@CFFBA5CA5CFFFAF@FFF@F@:EFFFFFB=@@F,6:6*=4@>(;(5>4=7>?8+9?BCF9*/7;@;@EAAE*+173?)..7>18?FDC<CFD)(2(
@M70528:330:000000000-K6D4P:1:1102:8589:4707 2:N:0:GCCATATAAC+ACACAATATC
TAAAACAGGGTCCCCTCCCCCTCTAGGGTCAAAAAAAGAGGTATTTAAGTTTCGGTCAGTTAAAAGTATTGTGATAGCTCCCGCTAACACTGGCAAAGATAAAAGAAGAAGAATGGCTGTTAAAATAACTGATCAGACAAATAGTCTAATTTTTTCTGCTGAAAGGTTTTTTGCTTTAAGATTAATAATTGTAGTAATAAAATTTAAGGCACCTAAAATTGAAGAAATCCCTGCAAGGTGTAAAGAAAAAATTGTTAAGTCTACTGAAGGTCCTGAATGATAAAACGTTGATAAAGGTGGA
+
CCCCCGGGGGGGGGGGGGGGGGGGGGGGGGGGGGGGGGGGGGGGGGGGGGGGGGGGGGGFGGGGGGGGGGGGGGGGGGGGGGGGGGGGGGGGGGGGGGGGGGGGGGGGGGGGGGGGGGGGGGGGGGGGGGGGGGGGGGGGGGGGGGGGFGFGGGGGGGGGGGGGGGCFFFGGGGGGFGGGGGGGGGGGGGGGGGGGFGFFEGFFFFFFFFFFFGFGFGGFGC36<:8AFBFFFBFFEGGGBEFCFFFFFFFFEC?A@@@E?FEFGFFFFEEF3;3>CCCFFFCC)39@DFFCF?ECFF04(
@M70528:330:000000000-K6D4P:1:1102:23923:4713 2:N:0:GCCATATAAC+ACACAATATC
TAAAACAGGGTCCCCTCCCCCTCTAGGGTCAAAAAAAGAGGTATTTAAGTTTCGGTCAGTTAAAAGTATTGTGATAGCTCCCGCTAACACTGGCAAAGATAAAAGAAGAAGAATGGCTGTTAAAATAACTGATCAGACAAATAGTCTAATTTTTTCTGCTGAAAGGTTTTTTGCTTTAAGATTAATAATTGTAGTAATAAAATTTAAGGCACCTAAAATTGAAGAAATCCCTGCAAGGTGTAAAGAAAAAATTGTTAAGTCTACTGAAGGTCCTGAATGATAAAACGTTGATAAAGGTGGA
+
CCCCCGGGGGGFGFGGGGGGGGG<FEEGFFGGGGGGGGFFGGGGGGGGGGFFGEEBFGGFGFGGGGGFFGGGGGGGGGGFGFGGGCCE=<FFFGFFDFGGGFGGEFFGGGGGGGGGGGGGDGGDFGGEGFCFGGFGGGGGGGGGFBFGGG9FFGGCEFACFAEDGGEFGGG>E,2=DAEACFDGGGGGGGGF@FF@AGFGEDFEFFFFFFFFCF>5A37=FF88==@E+6>AF24;>CDG36C+/65@AB5B=FFF?=683+711.7=E;..)/46;+936C<C6793@?3++.6>9=02(
@M70528:330:000000000-K6D4P:1:1102:20455:4717 2:N:0:GCCATATAAC+ACACAATATC
TAAAACAGGGTCCCCTCCCCCTCTAGGGTCAAAAAAAGAGGTATTTAAGTTTCGGTCAGTTAAAAGTATTGTGATAGCTCCCGCTAACACTGGCAAAGATAAAAGAAGAAGAATGGCTGTTAAAATAACTGATCAGACAAATAGTCTAATTTTTTCTGCTGAAAGGTTTTTTGCTTTAAGATTAATAATTGTAGTAATAAAATTTAAGGCACCTAAAATTGAAGAAATCCCTGCAAGGTGTAAAGAAAAAATTGTTAAGTCTACTGAAGGTCCTGAATGATAAAACGTTGATAAAGGTGGA
+
CCCCCGGGGGGGGGGGGGGGGGGGGGGGGGGGGGGGGGGGGGGGGGGGGGGGGGGGGGGGFGGGGCFGGGGGGGGGGGGGGGGGGGGGGGGGGGGGGGGGGGGGGGGGGGGGGGGGGGGGGGGGGGGGFGGFGGGGGGGGGGGGGGGGGGFGGGGGGGGGGGGGGGGGGGGGGGGGFGGGGGGGGGGGGGGGGGGGFFFGFGFFFFFFFFFFFGFGFGGFDFEFCECFFFFFFFDB>4>DEEFBEFD=FB@FEFFF@CAE6C?6>=?EF;@F<E<E;CC<EFF3>39@D@F>F?;C778?(
@M70528:330:000000000-K6D4P:1:1102:5537:4723 2:N:0:GCCATATAAC+ACACAATATC
TAAAACAGGGTCCCCTCCCCCTCTAGGGTCAAAAAAAGAGGTATTTAAGTTTCGGTCAGTTAAAAGTATTGTGATAGCTCCCGCTAACACTGGCAAAGATAAAAGAAGAAGAATGGCTGTTAAAATAACTGATCAGACAAATAGTCTAATTTTTTCTGCTGAAAGGTTTTTTGCTTTAAGATTAATAATTGTAGTAATAAAATTTAAGGCACCTAAAATTGAAGAAATCCCTGCAAGGTGTAAAGAAAAAATTGTTAAGTCTACTGAAGGTCCTGAATGATAACACGTTGATAAAGGTGGA
+
@CCCCGGGDEGGGDGFGCFGFGGCCFGGGGGGGDFFGGGGGFFGGGGGGGGGFFFGGGFE@FGCEFFGFFGGGGGGG9FGFFCFGGGFGGFFFEGEFGGGGGGGGGGGGGGGGGGGFGGGG9EFGGGGEFFGGGGGFGGGGCGFGGGGGGFCCFGAFFFFGGCFGFFCGGGGCGFCFDEGFGGGGGGGGGGEFGFCCFFGCCFFFFFFAAFFFGFFFFGFGFC5858:CE=*A4:FFGCD=B>9<CBBA=(068>+*1=8?C5@7<C<<@;4=;7>;:5;CCE37573(2<@DEEEEB03(
@M70528:330:000000000-K6D4P:1:1102:26463:4730 2:N:0:GCCATATAAC+ACACAATATC
TAAAACAGGGTCCCCTCCCCCTCTAGGGTCAAAAAAAGAGGTATTTAAGTTTCGGTCAGTTAAAAGTATTGTGATAGCTCCCGCTAACACTGGCAAAGATAAAAGAAGAAGAATGGCTGTTAAAATAACTGATCAGACAAATAGTCTAATTTTTTCTGCTGAAAGGTTTTTTGCTTTAAGATTAATAATTGTAGTAATAAAATTTAAGGCACCTAAAATTGAAGAAATCCCTGCAAGGTGTAAAGAAAAAATTGTTAAGTCTACTGAAGGTCCTGAATGATAAAACGTTGATAAAGGTGGA
+
CCCCCGGGGGGGGGGGGGGGGGGGGGGGGGGGGGGGGGGGGGGGGGGGGGGGGGGGGGGGGGGGGGGGGGGGGGGGGFGGGGFGGGGGGGGGGGGGGGGGGGGGGGG8FGGGGGGGGGGGGGGGGGGGGGGGGGGGGGGG?FGGGGGGGGFGGGGGGGGDDFGGGGGGGGGGGDGGFGGGGGGGGGGDFGGGFGGGFFAF@EFFFFFFAAFFFCFGFCFECF@CFF@EF=B4AD:?=CFGEBFCFF(5AD=:28C8<BFCEAEA+797@@@<7<@36:?36CCF9466535+;C>>7@?F0
@M70528:330:000000000-K6D4P:1:1102:23469:4774 2:N:0:GCCATATAAC+ACACAATATC
TAAAACAGGGTCCCCTCCCCCTCTAGGGTCAAAAAAAGAGGTATTTAAGTTTCGGTCAGTTAAAAGTATTGTGATAGCTCCCGCTAACACTGGCAAAGATAAAAGAAGAAGAATGGCTGTTAAAATAACTGATCAGACAAATAGTCTAATTTTTTCTGCTGAAAGGTTTTTTGCTTTAAGATTAATAATTGTAGTAATAAAATTTAAGGCACCTAAAATTGAAGAAATCCCTGCAAGGTGTAAAGAAAAAATTGTTAAGTCTACTGAAGGTCCTGAATGATAAAACGTTGATAAAGGTGGA
+
CCCCCGGGGGGGGGGGGGGGGGGGGGGGGGGGGGGGGGGGGGGGGGGGGGFFGGGGGGGGGGGGGGGGGGGGGGGGGGGGGFGGDGGFGGGGGGGFGGGGGGGGGGGGGGGGGGGGGGGGGGGGFGGCFFF9EEGGGGGGGGGGGGGGGFFGGFGFGGGGGGGGFGFGGGGGGGGGFGGGGGGGGGGGGGGGDGGGFGFGFGFFFFFFFFFFFGFGFGGFGF=8B=CFC=:AFBDAEGFF>EFBEEB:FDBDFFEFEFFCC6?AFE?A@@EE@<@E;C?;EFF>CFB@@6/+;C6>CEFF0
@M70528:330:000000000-K6D4P:1:1102:10797:4789 2:N:0:GCCATATAAC+ACACAATATC
TAAAACAGGGCTCCCTGTCTCTTATACACATCTGACGCTGCCGACGAGATATTGTGTGTGTAGATCTCGGTGGTCGCCGTATCATTAAAAAAAAAAAAAAGTTAAAGAATAAGAAGTCAAAAACGGGAAATCAAACATAAAATGACCAAATCCAGAGATACAATATCGGATACAATACCAGACGAGTGGATGTATATGATACAGTCACGTTAGTAGAGAACTAGACACGCGTATGACAACATACAGTCCATACTGCACTCGACTGACATGAGTACAGTTACATCTCAGCATAGCGTAGGAA
+
-ACCCFFGGGFFFFGGGEGFGDGGGGGGFGGGGGGFGGGGGGGGGGGGGGACGFAFGGGGC<9E9C@EFG@BF7CC+@@+8CFF<E9EFFGGCCFGB4>=8,,,,,:,,:,,,,:,8,+,53++3++B+,,C,,,,3,,,+,5,8,13,6*,,,3,,5,,,5,735,*****4,,,+5,44,*****1*2,0*,+1+,+,141*+*++))0202++++1(++/)+))()(()),(0)++*.()*))..0))-(*)*))*(()()2),.).))))))**))))))-)--))**0)-(*(()-
@M70528:330:000000000-K6D4P:1:1102:24961:4792 2:N:0:GCCATATAAC+ACACAATATC
TAAAACAGGGTCCCCTCCCCCTCTAGGGTCAAAAAAAGAGGTATTTAAGTTTCGGTCAGTTAAAAGTATTGTGATAGCTCCCGCTAACACTGGCAAAGATAAAAGAAGAAGAATGGCTGTTAAAATAACTGATCAGACAAATAGTCTAATTTTTTCTGCTGAAAGGTTTTTTGCTTTAAGATTAATAATTGTAGTAATAAAATTTAAGGCACCTAAAATTGAAGAAATCCCTGCAAGGTGTAAAGAAAAAATTGTTAAGTCTACTGAAGGTCCTGAATGATAAAACGTTGAAAAAGGTGGA
+
CCCCCGGGGGGGGGGGGGGGGGGGGGGGGGGGGGGGGGGGGGGGGGGGGGGFGGGGGGGGGGGGGGGGGGGGGGGGGGGGGGGGGGGGGGGGGGGGGGGGGGGGGGGGGGGGGGGGGGGGGGGGGGGGGGGGGGGGGGGGGGGGGGGGGGFGGGGGGGGFGGCFGFGGGFFGGGGGFGGDGGGGGGEDGFGGGFGGAAFC:>CCCFCFFFFF95CGFFG5@BEEFFF;AB@4FF:9@*>D63A=<CBBFD@::6?A5=B?E6?A?3<<@@@E).=42+).5<C<E)(/3=C+2;(6*).,(
@M70528:330:000000000-K6D4P:1:1102:23400:4797 2:N:0:GCCATATAAC+ACACAATATC
TAAAACAGGGTCCCCTCCCCCTCTAGGGTCAAAAAAAGAGGTATTTAAGTTTCGGTCAGTTAAAAGTATTGTGATAGCTCCCGCTAACACTGGCAAAGATAAAAGAAGAAGAATGGCTGTTAAAATAACTGATCAGACAAATAGTCTAATTTTTTCTGCTGAAAGGTTTTTTGCTTTAAGATTAATAATTGTAGTAATAAAATTTAAGGCACCTAAAATTGAAGAAATCCCTGCAAGGTGTAAAGAAAAAATTGTTAAGTCTACTGAAGGTCCTGAATGATAAACCGTTGATAAAGGTGGA
+
CCCCCGGGGGGGGFGGGGGGGGGGGGGGGGGGGGGGGGGGGFGGGGGGGGGGGGGGGGGGFGGGGGGGGGGGGGGFGFGGGGGGGGGGGGGGGGGFGGGGGGGGGGGGGGGF<FGFGGGFFGGGGGGGGGGGGGGGGGGGFAFFFGGGGGFFGGEGGGGGGGGFFGFGGGFGECEFFGFGGGGGGFGGGGGGDFFGFGFGFGFFFFFFA*;CCFFGFFFBGF=CFFDEF:@>A=>9<FDFEEF9AEDBFF>9:FEF<+=7)696A@97=;;<7@<C6;5<CECC)(,31(*136)4+58<(
@M70528:330:000000000-K6D4P:1:1102:26151:4804 2:N:0:GCCATATAAC+ACACAATATC
TAAAACAGGGTCCCCTGTCTCTTATACACATCTGACGCTGCCGACGAGATATTGTGTGTGTAGATCTCGGTGGTCGCCGTATCATTAAAAAACAAAAAAAGTCTACGACTTTCCATGAGAGACCGGGAACTCAACACTCCTCTCCCGCACTAGAGCCATAACACATCGACATGCATTCCACAGTTAATCCGATGACCTGCCTAGCTTACGTACCGTGCCAACTACACCCAGTTGCAGTCGCACAGTTACCTCTGAAGATAGCCACCTCCTGAGTACTGCTGTCTGTTGTACGCCTACACAC
+
CCCCCGGGGGGCE@FFFFFEFGGGGGGGGGGGGFEEFFGGGGGGGE>FFCFFFGGGGGGG@,,6C6EFE@6CFF,@+,8@8:EFFE9CC??+,=4:B44++,9,9,?+8++99,5,,464,98=+++3++3,7@BF+,,@?G+6,,+++5*@,,,,7,7,,,,,5*64,3**,,2,+2=,5,1,,2,5,21***+0),),-,+()4++)0)*)1)10=/)+)5(0)6()(()+1)*/++*((()()-)*))))))*)**).*,1*(.1(,))..5.0*)-))))))).()0*)(((*(.)(
@M70528:330:000000000-K6D4P:1:1102:14518:4813 2:N:0:GCCATATAAC+ACACAATATC
TAAAACAGGGTCCCTGTCTCTTATACACATCTGACGCTGCCGACGAGATATTGTGTGTGTAGATCTCGGTGGTCGCCGTATCATTAAAAAAAAAAAAAACAAATAAAATGAGATGGTTGCTGTATCGCTGTGAGAAAGAGAATATGGCACAATAATGCCGAATCAGAGTGTAATCGAGTACACTGACTAAACAGATGTGATGCTAACCATGATACGAACACACGTCGAGTGAACGAGTAAGCAGTGTGTGTAACCGATAGTGAGAGAAACATACATGTGAGTAGGTACGAACACAAGATGA
+
CCCCCFGGGGGGGGGGFFFGGGGGGGGGGGGGCFFFGGGGGGEGGGGGFGFFGGGGGDGGDF<CFFFFF:CF@FFEGC:C,9,,:EFFGEFGFC>4++4+,,,,,,:,4,,,,,:,3,+,,9<,,,+8,++,,,7,,,,,+3+3,,,,,,*,4,,,3753>*1*,*,,5,,,,,,***2,,,,7,,,2,2,,+00++,+4*,18+1))**+*+++/)*/(*)/()(.(0)(+1/(.(/*+)))0)()-)(..)*))(00-664*+.((.(())),)**)))).)).).((*))(((*.))-
@M70528:330:000000000-K6D4P:1:1102:4947:4814 2:N:0:GCCATATAAC+ACACAATATC
TAAAACAGGGTCCCCTCCCCCTCTAGGGTCAAAAAAAGAGGTATTTAAGTTTCGGTCAGTTAAAAGTATTGTGATAGCTCCCGCTAACACTGGCAAAGATAAAAGAAGAAGAATGGCTGTTAAAATAACTGATCAGACAAATAGTCTAATTTTTTCTGCTGAAAGGTTTTTTGCTTTAAGATTAATAATTGTAGTAATAAAATTTAAGGCACCTAAAATTGAAGAAATCCCTGCAAGGTGTAAAGAAAAAATTGTTAAGTCTACTGAAGGTCCTGAATGATAAAACGTTGATAAAGGTGGA
+
CCCCCGGGGGGGGGGGGGGGGGGGGGGGGGGGGGGGGGGGGGGGGGEEGGGGGGGFGGGGGFGGGGGGGGGGGGGGGCFGGGGGGGGGGGCFGGGAFGGGGGGGGGGGGGGGGGGG?GGFGGGGGGDGGGGGGGGGCEGG8@DE9BFGGFFGEGGEFGCFGGGGGGFFDG8EGFGGFGGGFDFGCGGGGGGGGGGGFGF:AEFEFFFFFFFA>CFDADFEGFFFFFCEF:6>FBB?>FDE6=EFFFFD;8@:EFFF?FF@?+?AGE6A34@@;AEF6@CAEFFF78@@D0C>C?>CF3:?(
@M70528:330:000000000-K6D4P:1:1102:22377:4820 2:N:0:GCCATATAAC+ACACAATATC
TAAAACAGGGTCCCCTCCCCCTCTAGGGTCAAAAAAAGAGGTATTTAAGTTTCGGTCAGTTAAAAGTATTGTGATAGCTCCCGCTAACACTGGCAAAGATAAAAGAAGAAGAATGGCTGTTAAAATAACTGATCAGACAAATAGTCTAATTTTTTCTGCTGAAAGGTTTTTTGCTTTAAGATTAATAATTGTAGTAATAAAATTTAAGGCACCTAAAATTGAAGAAATCCCTGCAAGGTGTAAAGAAAAAATTGTTAAGTCTACTGAAGGTCCTGAATGATAAAACGTTGATAAAGGTGGA
+
CCCCCGGGGGGGGGGGGGGGGGGGGGGGGGGGGGGGGGGGGGGGGGGGGGGGGGGGGGGGGGGGGGGGGGGGGGGGGGGGGGGGGGGGGGGGGGGGGGGGGGGGGGGGGGGGGGGGGGGGGGGGGGGGGGGGGGGGGGGGGGGGGGGGGGFGGGGGGGGGGGGGGGGGGGGGGGGGFGGGGGGGGGGGGGGGGGGGFGFGFGFFFFFFFFFFFGFGFGF@FF>5BCBFFFE4F>BA>GGGBFFFFFFBFFFFFFEFCBFC?CEFG@?;@1;@EFFFD@CECCEC6@6@FFF;FE9<C@0:(
@M70528:330:000000000-K6D4P:1:1102:12383:4839 2:N:0:GCCATATAAC+ACACAATATC
TAAAACAGGGTCCCTGTCTCTTATACACCATCTGACGCTGCCGACGAGATATTGTGTGTGTAGATCTCGGGGGGCGTTGTCCCATTAAAAAAAAAAAAATATCTACGCATTTCACTGCTACACCGTGACTTCCACTCTCCTCTCCCTGTCTCCATCCTCTCAGTTCCACGTGCCGTTCCCCAGTTTAGCCCATGTCTTTCACATTCACCTTGCCAACCCTCCGCACCGCCCTTTCCCCTCGTTCTTTCACCATCACCGTTGCACCCTTCTTGTTCCCCCTGTTACTTCACCAATCTTACAC
+
CCCCCGGGGGGCFDEFFFGGAFGGD@AF@FFGFFGF@@FEGGGGGG+CF<EEGE,FGFGE@,@C@A<9CC++++@33++3,,:,,,,,<333@**51*=,8?99CF<:<<<FF:F,9FF?FCF+82*1*?9CFG,+*+3;*;:8CC*+++*++0++2++0;CCC+*++<*/5*8*;;FGFC**<2+<:C<:**;*;63@GDG4)**0***9*7C=F38:(/5(,.(2(0((..4)/.2*;((,)().)*)))-0,*())-(0)*03((()))-.))**((()-).:))))0*1.(-3)).-
@M70528:330:000000000-K6D4P:1:1102:25525:4844 2:N:0:GCCATATAAC+ACACAATATC
GTGATATGAAGTATTCCGTGCCCGGACAAGTGGGGGGTACACAAAGGTCACGTCCCCCCCTACAGTCAACCAGAGAAGTATTCTGTTGGTTGTAGCTATAAAGATATTTTGTTGGTGCCTCTCACACAACCTAGACAAAATCGAACAGTACGTGCGCTATAAAAAATGATAATAGACTAAATATTAATATTTCTGATTTAATAGTTTATACTTTCGTGTTTATTCATGTTATATTAAAATAATAGATCTCACAAATTTAAGAAAATATTTCAGAGTGGAAAGGAATAATCATTGATTAACT
+
66-,8EC9,,C<-<,,,-;96,68@6+8,;;--,+++84:5,,B,,,995,844C7F>++4+,,,<,5@,:3,83,3:,,,,,,,,<3,8>++,,,3,,3,3,,3,,,,,,3,,,83,*33@F,,,,18**,,,,,,6>2*,/4,,4,,4+*47******,+1,+1*51++1<<++*+3++++++3+*3+3+*+***0/+.+*)/0****000:**0*2.*1))*)-./))**.)*.+0<))-*.)-)*))),*.*)**))*).2))))))6--)-**)))((((),.))2**).)+))))
@M70528:330:000000000-K6D4P:1:1102:13753:4869 2:N:0:GCCATATAAC+ACACAATATC
TAAAACAGGGTCCCCTCCCCCTCTAGGGTCAAAAAAAGAGGTATTTAAGTTTCGGTCAGTTAAAAGTATTGTGATAGCTCCCGCTAACACTGGCAAAGATAAAAGAAGAAGAATGGCTGTTAAAATAACTGATCAGACAAATAGTCTAATTTTTTCTGCTGAAAGGTTTTTTGCTTTAAGATTAATAATTGTAGTAATAAAATTTAAGGCACCTAAAATTGAAGAAATCCCTGCAAGGTGTAAAGAAAAAATTGTTAAGTCTACTGAAGGTCCTGAATGATAAAACGTTGATAAAGGTGGA
+
CCCCCGGGGGGGGGGGGGGGGGGGGGGGGGGGGGGGGGGGGGGGGGGGGGGGGGGGGGGGGGGGGGGGGGGGGGGGGGGGGGGGGGGGGGGGFGGGGGGFGGGGGGGGGGGGGGGGFGGGGGGGGGGGGGGGGGGGGGGGGGGGGGGGGGFGGGGGGGGGGGFGGGGGGFGGGGGGDFGGGGGGGGGGGGGGGGGGFGFGEFF@FFFFF?AAF5AGFGGFGFEAFEFFFEFAFFFFF5>D>*A9AEFFFDFDFFEF8BA53:?:@@EFE8@@@EEEDFEFFFFFFF>@@?53:C<C7)38(
@M70528:330:000000000-K6D4P:1:1102:19059:4877 2:N:0:GCCATATAAC+ACACAATATC
TAAAACAGGGTCCCCTCCCCCTCTAGGGTCAAAAAAAGAGGTATTTAAGTTTCGGTCAGTTAAAAGTATTGTGATAGCTCCCGCTAACACTGGCAAAGATAAAAGAAGAAGAATGGCTGTTAAAATAACTGATCAGACAAATAGTCTAATTTTTTCTGCTGAAAGGTTTTTTGCTTTAAGATTAATAATTGTAGTAATAAAATTTAAGGCACCTAAAATTGAAGAAATCCCTGCAAGGTGTAAAGAAAAAATTGTTAAGTCTACTGAAGGTCCTGAATGATAAAACGTTGATAAAGGTGGA
+
CCCCCGGGGGGGGGGGGGGGGGGGGGGGGGGGGGGGGGGGGGGGGGGGGGGGGGGGGGGGGGGGGGGGGGGGGGGGGGGGGGGGGGGGGGGGGGGGGGGGGGGGGGGGGGGGGGGGGGGGGGGGGGGGGGGGFGGGGGGGGGGGGGGGGGFGGGGGGGGGGGFGGGGGGGGGGGGGFGGGGGGGGFGGGGGGGGFFCFFGFGFFFFFFFFFFFGFGFGGFGFFFF@DFF=EAFFFFBDEGEFFAEFFDFDFFFFFFE>8?CFFFGFCAF@@A@EEECFCACEFCFFBDFFFFFCCEFEBF(
@M70528:330:000000000-K6D4P:1:1102:24617:4880 2:N:0:GCCATATAAC+ACACAATATC
TAAAACAGGGTCCCCTCCCCCTCTAGGGTCAAAAAAAGAGGTATTTAAGTTTCGGTCAGTTAAAAGTATTGTGATAGCTCCCGCTAACACTGGCAAAGATAAAAGAAGAAGAATGGCTGTTAAAATAACTGATCAGACAAATAGTCTAATTTTTTCTGCTGAAAGGTTTTTTGCCTTAAGATTAATAATTGTAGTAATAAAATTTAAGGCACCTAAAATTGAAGAAATCCCTGCAAGGTGTAAAGAAAAAATTGTTAAGTCTACTGAAGGTCCTGAATGATAAAACGTTGATAAAGGTGGA
+
9CCBCGGGGGFGGAFGFEGFGGEDFGGFGGGGGGGGGGGGFGGGGGGGDEFFGGGGGGGGGGG9DFGGGGGGGGGGGFCGGGGEGFGFFGFGGFDGCEECG9FCACFFGFCGCFGGGGGFGE<5>FGFFGGGF;FDBFFFDGGGG9DFGGFGGGGFFGFDGF=C8?FE9D8EGGADFGGGG9EFGGGDGGFGC7;FFD7CCGFFFFFFFF5*<9AFFC,:FFFF6)06:BEFF=2*>ED@:6;:5CF=AD2=2@EFEA885+)1><))).577>EF<;54?EE.)/./((1+39.);<04(
@M70528:330:000000000-K6D4P:1:1102:7086:4884 2:N:0:GCCATATAAC+ACACAATATC
TAAAACAGGGTCCCCTCCCCCTCTAGGGTCAAAAAAAGAGGTATTTAAGTTTCGGTCAGTTAAAAGTATTGTGATAGCTCCCGCTAACACTGGCAAAGATAAAAGAAGAAGAATGGCTGTTAAAATAACTGATCAGACAAATAGTCTAATTTTTTCTGCTGAAAGGTTTTTTGCTTTAAGATTAATAATTGTAGTAATAAAATTTAAGGCACCTAAAATTGAAGAAATCCCTGCAAGGTGTAAAGAAAAAATTGTTAAGTCTACTGAAGGTCCTGAATGATAAAACGTTGATAAAGGTGGA
+
CCCCCGGGGGGGGGGGGGGGGGGGGGGGGGGGGGGGGGGGGGGGGGGGGGGGGGGGGGGGGGGGGGGGGGGGGGGGGGGGGGGGGGGGGGGGGGGGGGGGGGGGGGGGGGGGGGGGGGGGGGGFGGGGGGGGFGGGGGGGGGGGGGGGGGFGGGDGGGGGGGGGGGFFGGFGGGGDFGGGGGGGGGGGGGGGGGGGFGFGFG?<FFFFFFFFFGFGFGGFGF96C8@EF==FFBBF=55>EEFFFE2=FBBFBFFF4CAC?7E=FFEA8@EFFEFCFGE@CE5;3)663=8:CC)97@B?(
@M70528:330:000000000-K6D4P:1:1102:24602:4894 2:N:0:GCCATATAAC+ACACAATATC
TAAAACAGGGTCCCCTCCCCCTCTAGGGTCAAAAAAAGAGGTATTTAAGTTTCGGTCAGTTAAAAGTATTGTGATAGCTCCCGCTAACACTGGCAAAGATAAAAGAAGAAGAATGGCTGTTAAAATAACTGATCAGACAAATAGTCTAATTTTTTCTGCTGAAAGGTTTTTTGCCTTAAGATTAATAATTGTAGTAATAAAATTTAAGGCACCTAAAATTGAAGAAATCCCTGCAAGGTGTAAAGAAAAAATTGTTAAGTATACTGAAGGTCCTGAATGATAAAACGTTGATAAAGTTGGA
+
CCCCCGGGGGGGGGGGGGGGGGGGGGGGGGGGGGGGGGGGGFGGGFGGGBEEGGGGGGGGGGGGGGGGGGGGGGGGG9FDGGGGGGGGGGGGGGGFFGGGGGGGFFGGGGGGFFGGGGGGGGFGFGGGGGGGGGGGFGGGGGGGGFGGGGFCGGGGGGGGGF?FGCFGGGGGCGGFFGGGGGGGGFFFGGGGGFDG7A?E=FFFCFF??AAA>FF9AAFFFF@;F@CEFBFFAB:4>>D29;E@*057AD@25@?A4B+9):<7<)7)74;A3>@E;:5)9<5>9),=1:3+26)9+).()
@M70528:330:000000000-K6D4P:1:1102:24793:4900 2:N:0:GCCATATAAC+ACACAATATC
TAAAACAGGGTCCCCTCCCCCTCTAGGGTCAAAAAAAGAGGTATTTAAGTTTCGGTCAGTTAAAAGTATTGTGATAGCTCCCGCTAACACTGGCAAAGATAAAAGAAGAAGAATGGCTGTTAAAATAACTGATCAGACAAATAGTCTAATTTTTTCTGCTGAAAGGTTTTTTGCTTTAAGATTAATAATTGTAGTAATAAAATTTAAGGCACCTAAAATTGAAGAAATCCCTGCAAGGTGTAAAGAAAAAATTGTTAAGTCTACTGAAGGTCCTGAATGATAAAACGTTGATAAAGGTGGA
+
CCCCCGGGGGGGGGGGGGGGGGGGGGGGGGGGGGGGGGGGGGGGGGGGGFGDDFGGGGGGGGGGGGFFGGDGDCFGGGGGGGGGCGGGGGGGGGGGGGGGGGGGDFGGGGFGGGFGGGDGGGGGGGGGGGGGGGGGGGGGCCFFGGGGGGFGGGGGGGGFGFCFA6DFFDFEEGGGFGGFGGGGGCGGGCFGGGGG7:<C=@FFFFFA6CAF57CCA@:@CFFEFFFFFF36A=DF@C>?63<F4;:@F=@=BA?A<F=>?=<@C<?A<;;<7A<7;C?).)1;))(,618339/)5;71(
@M70528:330:000000000-K6D4P:1:1102:14408:4900 2:N:0:GCCATATAAC+ACACAATATC
TAAAACAGGGTCCCCTCCCCCTCTAGGGTCAAAAAAAGAGGTATTTAAGTTTCGGTCAGTTAAAAGTATTGTGATAGCTCCCGCTAACACTGGCAAAGATAAAAGAAGAAGAATGGCTGTTAAAATAACTGATCAGACAAATAGTCTAATTTTTTCTGCTGAAAGGTTTTTTGCTTTAAGATTAATAATTGTAGTAATAAAATTTAAGGCACCTAAAATTGAAGAAATCCCTGCAAGGTGTAAAGAAAAAATTGTTAAGTCTACTGAAGGTCCTGAATGAGAAAACGTTGATAAAGGTGGA
+
CCCCCGGGGGGGGGGGGGGGGGGGGGGGGGGGGGGGGGGGGGGGGGGGGGGGGGGGGGGGGGGGGGGGGGGGGGGGGGGGGGGGGGGGGGGGGGGGGGGGGGGGGGGGGGGGGGFGGGGGGGGGGGGGGGGGGGGGGGGGGGGGGGGGGGFGGGGGGGGGGGGGGGGGGGGGGGGGFGGGGGGGGGGGGGGGGGGGFGFGFGFEFFFFFFFFFGFGFGGFGFFFF@CFFEFFABBFEGGGEFEFFFF@FFFDFF?F5>ACEF?FEEEFE1=3)>ACCFF))/?15=68DFF779;CFDF:(
@M70528:330:000000000-K6D4P:1:1102:18110:4904 2:N:0:GCCATATAAC+ACACAATATC
TAAAACAGGGTCCCCTCCCCCTCTAGGGTCAAAAAAAGAGGTATTTAAGTTTCGGTCAGTTAAAAGTATTGTGATAGCTCCCGCTAACACTGGCAAAGATAAAAGAAGAAGAATGGCTGTTAAAATAACTGATCAGACAAATAGTCTAATTTTTTCTGCTGAAAGGTTTTTTGCTTTAAGATTAATAATTGTAGTAATAAAATTTAAGGCACCTAAAATTGAAGAAATCCCTGCAAGGTGTAAAGAAAAAATTGTTAAGTCTACTGAAGGTCCTGAATGATAAAACGTTGATAAAGGTGGA
+
CCCCCGGGGGGGGGGGGGGGGGGGGGGGGGGGGGGGGGGGFGGGGGGGGGGGGGGGGGGGGFGGGGGGGGGGGGGGGGGGGGGGGGGGGGGGGGGGGGGGGGGGGGGGGGGGGGGGGGGGGGGGGGGGGGGGGGGGGGGGGGGGGGGGGGFGGGGGGGGGGGGGGGGGGDFGGFGFFGGGGGGGGFGGGGGEFGGGFFCGEGFFFFFFFFFFFGFGFGGFGFEACECEABEFFFFFEGGCEEFFFEB=F>BDECCF<>AEEC?FG@<@EE@E7AEECFCAC?5><E06@<>CFFFFGEF((
@M70528:330:000000000-K6D4P:1:1102:5111:4916 2:N:0:GCCATATAAC+ACACAATATC
TAAAACAGGGTCCCCTCCCCCTCTAGGGTCAAAAAAAGAGGTATTTAAGTTTCGGTCAGTTAAAAGTATTGTGATAGCTCCCGCTAACACTGGCAAAGATAAAAGAAGAAGAATGGCTGTTAAAATAACTGATCAGACAAATAGTCTAATTTTTTCTGCTGAAAGGTTTTTTGCTTTAAGATTAATAATTGTAGTAATAAAATTTAAGGCACCTAAAATTGAAGAAATCCCTGCAAGGTGTAAAGAAAAAATTGTTAAGTCTACTGAAGGTCCTGAATGATAAAACGTTGATAAAGGTGGA
+
CCCCCGGGGGGGGGGGGGGGGGGGFGGGGGGGFGGGGGGFGGGFGFGGGGGGGGGFEGGGGGGFFFFFGGGGGGGGG,EFGGCEGGGGGGFGGGGGGGGGFFGGGGGGGGGGGGGGGGGGGCGGGFGFGGGGGGGGGGGGGFGGFGGGGG7EGGGGGFGGGGGFDCDEAFGGGGCGFGFAEEFGEGGFGGFEF:CGFGFGFEAC?EFB5?CFFGFGFFFEGFCEFCDFFFE4A9@FBFGGFBEFFFB(89@B=FCB<AAE?C5ACE77)=@@@;<C;CEFCEC);89@;;FFGFFFG/8:(
@M70528:330:000000000-K6D4P:1:1102:22648:4918 2:N:0:GCCATATAAC+ACACAATATC
TAAAACAGGGTCCCCTCCCCCTCTAGGGTCAAAAAAAGAGGTATTTAAGTTTCGGTCAGTTAAAAGTATTGTGATAGCTCCCGCTAACACTGGCAAAGATAAAAGAAGAAGAATGGCTGTTAAAATAACTGATCAGACAAATAGTCTAATTTTTTCTGCTGAAAGGTTTTTTGCTTTAAGATTAATAATTGTAGTAATAAAATTTAAGGCACCTAAAATTGAAGAAATCCCTGCAAGGTGTAAAGAAAAAATTGTTAAGTCTACTGAAGGTCCTGAATGATAAAACGTTGATAAAGGTGGA
+
CCCCCGGGGGGGGGGGGGGGGGGGGGGGGGGGGGGGGGGGGGGGGGGGGGGGGGGGGGGGGGGGGGGGGGGGGGGGGGGGGGGGGGGGGGGGGGGGGGGGGGGGGGGGGGGGGGGGGGGGGGGGGGGGGGGFGGGGGGGGGDGGGGGGGGFGGGGGGFGGGGGGGGGFGGGGGGGGFGGGGGGGGGGGGGGGGGGGFGFGFGFFFFFFFFFFFGFGFGGFGFFFFFFFFFF>ADFA@EFGFFEFFFFFFDFD@FFF?>FCE=CFFECA<;@A=9=>CCEAFFCF3=:@F;>@FFFEF@?F(
@M70528:330:000000000-K6D4P:1:1102:15210:4928 2:N:0:GCCATATAAC+ACACAATATC
TAAAACAGGGTCCCCTCCCCCTCTAGGGTCAAAAAAAGAGGTATTTAAGTTTCGGTCAGTTAAAAGTATTGTGATAGCTCCCGCTAACACTGGCAAAGATAAAAGAAGAAGAATGGCTGTTAAAATAACTGATCAGACAAATAGTCTAATTTTTTCTGCTGAAAGGTTTTTTGCTTTAAGATTAATAATTGTAGTAATAAAATTTAAGGCACCTAAAATTGAAGAAATCCCTGCAAGGTGTAAAGAAAAAATTGTTAAGTCTACTGAAGGTCCTGAATGATAAAACGTTGATAAAGGTGGA
+
CCCCCGGGGGGGGGGGGGGGGGGGGGGGGGGGGGGGGGGGGGGGGGGGGGGGGGGGGGGGGFFGGGGGGGGGGGGGGGGGGGGGGGGGGGGGGGGGGGGGGGGGFGGGGGGGGGGGGGGGGGGGGGGGGGGGGGGFGGGGGGDGGGGGGGFGGGGGFGGGGGGGGGGGFGFEGFGGFGGGGGGGGGGGGGFGFEFGFFFGFGFFFFFFFFFFFGFC9CGFGFFFFFFFFEFAFF=F@GGGF=E+:>7BFF235FCF41=@CFEFGFEEEE@E3>AC>>CEC53)986;3?>CFEFE+=?((
@M70528:330:000000000-K6D4P:1:1102:16899:4929 2:N:0:GCCATATAAC+ACACAATATC
TAAAACAGGGTCCCCTCCCCCTCTAGGGTCAAAAAAAGAGGTATTTAAGTTTCGGTCAGTTAAAAGTATTGTGATAGCTCCCGCTAACACTGGCAAAGATAAAAGAAGAAGAATGGCTGTTAAAATAACTGATCAGACAAATAGTCTAATTTTTTCTGCTGAAAGGTTTTTTGCTTTAAGATTAATAATTGTAGTAATAAAATTTAAGGCACCTAAAATTGAAGAAATCCCTGCAAGGTGTAAAGAAAAAATTGTTAAGTCTACTGAAGGTCCTGAATGATAAAACGTTGATAAAGGTGGA
+
CCCCCGGGGGGGGGGGGGGGGGGGGGGGGGGGGGGGGGGGGGGGGGGGGGGGGGGGGGFFFGGGGGGGGGGGGGGGGGGGGGGGGGGGGGGGGGGGGGGGGGGFGGGGGGGGGGGGGGGGGGGFGGGGGGGGGGGGGGGGGGGGGGGGGGFGGGGGFGGGGGGGGGGGGGGGGGGGFGGGGGGGGGGGGGFFGGGGFGFGFGFFFFFFFFFFFGFGFGGFGFFBFEFFFFFA9=BFEGFFEFF6AEFFFFFFFFFFECBECFEFGFEFFEEE39=CDFFF<C<EF@>;;79+19>9FEB?(
@M70528:330:000000000-K6D4P:1:1102:21104:4929 2:N:0:GCCATATAAC+ACACAATATC
TAAAACAGGGTCCCCTCCCCCTCTAGGGTCAAAAAAAGAGGTATTTAAGTTTCGGTCAGTTAAAAGTATTGTGATAGCTCCCGCTAACACTGGCAAAGATAAAAGAAGAAGAATGGCTGTTAAAATAACTGATCAGACAAATAGTCTAATTTTTTCTGCTGAAAGGTTTTTTGCTTTAAGATTAATAATTGTAGTAATAAAATTTAAGGCACCTAAAATTGAAGAAATCCCTGCAAGGTGTAAAGAAAAAATTGTTAAGTCTACTGAAGGTCCTGAATGATAAAACGTTGATAAAGGTGGA
+
CCCCCGGGGGGGGGGGGGGGGGGGGGGGGGGGGGGGGGGGGGGGGGGGGGGGGGGGGGGGGGGGGGGGGGGGGGGGGGGGGGGGGGGGGGGGGGGGGGGGGGGGGGGGGGGGGGGGGGGGGGGGGGGGGGGGGGGGGGGGGGFGGGGGGGFGFEGGGGGGGGGFFGGFGGGGGGGGFGGGGGGGGGGGGGGGGGGGCCFFFGFFFFFFF?CFFGFGFGGFGFFEFEFFF4B>ADDA>=DFFFFFFFFDFF=:;FFF5=B?CFFFGE<7;(6>;<AFCFE@3CECE@>@FFC:F3>EFE76(
@M70528:330:000000000-K6D4P:1:1102:24756:4929 2:N:0:GCCATATAAC+ACACAATATC
TAAAACAGGGTCCCCTCCCCCTCTAGGGTCAAAAAAAGAGGTATTTAAGTTTCGGTCAGTTAAAAGTATTGTGATAGCTCCCGCTAACACTGGCAAAGATAAAAGAAGAAGAATGGCTGTTAAAATAACTGATCAGACAAATAGTCTAATTTTTTCTGCTGAAAGGTTTTTTGCTTTAAGATTAATAATTGTAGTAATAAAATTTAAGGCACCTAAAATTGAAGAAATCCCTGCAAGGTGTAAAGAAAAAATTGTTAAGTCTACTGAAGGTCCTGAATGATAAAACGTTGATAAAGGTGGA
+
CCCCCGGGGGGGGGGGGGGGGGGGGGGGGGGGGGGGGGGGGGGGGGGGGGGGGGGGGGGGGGGGGGGGGGGGGGFGGGGGGGGGGGDGGGGGGGGGGGGGGGGGGGGGGGGGGGGGGGGGGGGGGGGGGGGGGGGGGGGGGGGGGGGGGGFGGGGGGGGGGGGGGGGGGGGGGGGGFEGGGGGFFFGGGGGGGDFGFACA:3<8FFFFFFFFFFFFF;CEFA9CFFFECE=AFF=?@>DF6>EAEFFBFFFFFFFA7B8C<8CAC@CE@;@<;@@<>CCA6554;@:51(/3;CC<+)5:(
@M70528:330:000000000-K6D4P:1:1102:21469:4946 2:N:0:GCCATATAAC+ACACAATATC
TAAAACAGGGTCCCCTCCCCCTCTAGGGTCAAAAAAAGAGGTATTTAAGTTTCGGTCAGTTAAAAGTATTGTGATAGCTCCCGCTAACACTGGCAAAGATAAAAGAAGAAGAATGGCTGTTAAAATAACTGATCAGACAAATAGTCTAATTTTTTCTGCTGAAAGGTTTTTTGCTTTAAGATTAATAATTGTAGTAATAAAATTTAAGGCACCTAAAATTGAAGAAATCCCTGCAAGGTGTAAAGAAAAAATTGTTAAGTCTACTGAAGGTCCTGAATGATAAAACGTTGATAAAGGTGGA
+
CCCCCGGGGGGGGGGGGGGGGGGGGGGGGGGGGGGGGGGGGGGGGGGGGGGGGGGFGGGGGGGGGGGGGGGGGGGGGGGGFGGGGGGGGGGGGGGFGGGGGGDFGGGGGGGGGGGGGGGGGGGGGFGG,EFGGGGGGGGGGGGGGGGGGGFGGGGGGGGFGGFFGFGGGGGGGGGGFGGGGGGFGGGGGGGFGGGGCFCGFGFFFFFFFFFFFGFGFFGFGFFEFFDFFEF>AFBFBGGCE:EBEFF=FDBDEF?F>B@C7+9++)9A3;;E@FEFGGEEFFFF3=;@@D::CE<EG323(
@M70528:330:000000000-K6D4P:1:1102:19185:4971 2:N:0:GCCATATAAC+ACACAATATC
TAAAACAGGGTCCCCTCCCCCTCTAGGGTCAAAAAAAGAGGTATTTAAGTTTCGGTCAGTTAAAAGTATTGTGATAGCTCCCGCTAACACTGGCAAAGATAAAAGAAGAAGAATGGCTGTTAAAATAACTGATCAGACAAATAGTCTAATTTTTTCTGCTGAAAGGTTTTTTGCTTTAAGATTAATAATTGTAGTAATAAAATTTAAGGCACCTAAAATTGAAGAAATCCCTGCAAGGTGTAAAGAAAAAATTGTTAAGTCTACTGAAGGTCCTGAATGATAAAACGTTGATAAAGGTGGA
+
CCCCCGGGGGGGGFGGGGGGGGGGGGGGGGGGGGGGGGGGGGGGGGGGGGGGGGGBFGGGGGGGGGFGGGGGGGGGGGGGGGGGGGGGGGFGGDGGGGGGGGGGGFGGGGFGGGGGGGGGGGGGGGGGGGGGGGGGGGGGCFGGGGGGGGFGGGCGGGGGGFGGG6EFGGGDGGGGFGGGGGGGGEGGGGGGGGGGFFFFC;=CAAFFFFFFFFFFFGGEGF@CCBD8A6=FFFDF>*5,.:EFFFDFABFBE=>FEFFFCFFFCEEFF;;A<E3>FCEFF?3C7<983=<:D5CFFFB0(
@M70528:330:000000000-K6D4P:1:1102:15120:4976 2:N:0:GCCATATAAC+ACACAATATC
TAAAACAGGGTCCCCTCCCCCTCTAGGGTCAAAAAAAGAGGTATTTAAGTTTCGGTCAGTTAAAAGTATTGTGATAGCTCCCGCTAACACTGGCAAAGATAAAAGAAGAAGAATGGCTGTTAAAATAACTGATCAGACAAATAGTCTAATTTTTTCTGCTGAAAGGTTTTTTGCTTTAAGATTAATAATTGTAGTAATAAAATTTAAGGCACCTAAAATTGAAGAAATCCCTGCAAGGTGTAAAGAAAAAATTGTTAAGTCTACTGAAGGTCCTGAATGATAAAACGTTGATAAAGGTGGA
+
CCCCCGGGGGGGGGGGGGGGGGGGGGGGGGGGGGGGGGGGGGGGGGGGGGGGGGGGGGGGGGGGGGGGGGGGGGGGGGGGGGGGGGGGGGGGGGGGGGGGGGGGGGGGGGGGGGGGGGGGGGGGGGGGGGGGFGGGGGGGGGGGGGGGGGFGGGGGGGGGGGGGGGGGGGGGGGFGFGGGGGGGGGGGGGGGGGGGFGFFE>FFFFFFFFFFFGFGFGGFGF5AF@@FFBEFFFFFFGGGFFFAEC9(;22(;FFF5=BEEFFFGEC@E8E<=EEF>CCEFFFE<<66@D3+19CEGF7?(
@M70528:330:000000000-K6D4P:1:1102:17193:4979 2:N:0:GCCATATAAC+ACACAATATC
TAAAACAGGGTCCCCTCCCCCTCTAGGGTCAAAAAAAGAGGTATTTAAGTTTCGGTCAGTTAAAAGTATTGTGATAGCTCCCGCTAACACTGGCAAAGATAAAAGAAGAAGAATGGCTGTTAAAATAACTGATCAGACAAATAGTCTAATTTTTTCTGCTGAAAGGTTTTTTGCTTTAAGATTAATAATTGTAGTAATAAAATTTAAGGCACCTAAAATTGAAGAAATCCCTGCAAGGTGTAAAGAAAAAATTGTTAAGTCTACTGAAGGTCCTGAATGATAAAACGTTGATAAAGGTGGA
+
CCCCCGGGGGGGGGGGGGGGGGGGGGGF,CFFGGGGGGGGGGGGGGGFFEGGGCGGEGGFGGGAFGGGGGGGGGGFFFFGGGGGGGGFGGGGGFGGFFGGGA<;FFFGGGGFGGGGGFDGGFFFGGGGGGGGGGGGGGGGFGGGGGGGGGFGGGEGGFGGGCFGGGGGFDGGGGGGFGAFDFFFGGGGGGGGGGGGFGFGFCFEFFFFFFAFFGFF>EFEFAAEFFDEF@3*9>BFEGEGEECCEC(5A=9:@C?FEFFE?83:C@CE<@EF)73><D<))5?<9/:@;2C7;9)9<=?:(
@M70528:330:000000000-K6D4P:1:1102:18837:4990 2:N:0:GCCATATAAC+ACACAATATC
TAAAACAGGGTCCCCTCCCCCTCTAGGGTCAAAAAAAGAGGTATTTAAGTTTCGGTCAGTTAAAAGTATTGTGATAGCTCCCGCTAACACTGGTAAAGATAAAAGAAGAAGAATGGCTGTTAAAATAACTGATCAGACAAATAGTCTAATTTTTTCTGCTGAAAGGTTTTTTGCTTTAAGATTAATAATTGTAGTAATAAAATTTAAGGCACCTAAAATTGAAGAAATCCCTGCAAGGTGTAAAGAAAAAATTGTTAAGTCTACTGAAGGTCCTGAATGATAAAACGTTGATAAAGGTGGA
+
CCCCCGGGGGGGGGGGGGGGGGGGGGGGGGGGGGGGGGGGGGGGGGGGGGFGGGGGGGGGGGGGGGGGGGGGGGGGGGFGEFGGDGGGGGFGGGGGGGGGGGGGGGGGGGGGGGGGGGGGGDFGGCFGGGGFFGGGGGGGGGGGGGGGGGFGGGGGGGGGGGGGGGEGFGGDEFGGFGDFGFGGFGGGGGGGGGFGFGFCCEFEFFF?FFFF?DA9AFG@GF;AAC@CFF36?BBB@FGE=EE9EE9>A55:=FEC<B68@F?A;8CFFFF33;@ECD?EFEEEFE933@<+@CCEG)6:(
@M70528:330:000000000-K6D4P:1:1102:10216:5017 2:N:0:GCCATATAAC+ACACAATATC
TAAAACAGGGTCCCCTCCCCCTCTAGGGTCAAAAAAAGAGGTATTTAAGTTTCGGTCAGTTAAAAGTATTGTGATAGCTCCCGCTAACACTGGCAAAGATAAAAGAAGAAGAATGGCTGTTAAAATAACTGATCAGACAAATAGTCTAATTTTTTCTGCTGAAAGGTTTTTTGCTTTAAGATTAATAATTGTAGTAATAAAATTTAAGGCACCTAAAATTGAAGAAATCCCTGCAAGGTGTAAAGAAAAAATTGTTAAGTCTACTGAAGGTCCTGAATGATAAAACGTTGATAAAGGTGGA
+
CCCCCGGGGGGGGGGGGGGGGGGGGGGGGGGGGGGGGGGGGGGGGGGGGGGGGGGGGGGGGGGGGGGGGGGGGCGFCGGGGGGGGGGGGGGGGGGGGGGGGGGGGGGGGGGGGGGGGGGGGGGGGGGGGGGGGGGGGGGGGGFFGGGGGGBGGGGGGGGGGGFGGGFG=FGGGGGGFFGGGGGGFGGGGGGGGGGGFGAA7EFEFFFFFFFFFFFCFGFEDFCEFFFEF:34;>@;>DEC>BCE6:::?(85=FFFC8B??8?FF<?A)3;47>EF*39<5?C9>EBD@@FDGFEE7@:0(
@M70528:330:000000000-K6D4P:1:1102:17123:5027 2:N:0:GCCATATAAC+ACACAATATC
TAAAACAGGGTCCCCTCCCCCTCTAGGGTCAAAAAAAGAGGTATTTAAGTTTCGGTCAGTTAAAAGTATTGTGATAGCTCCCGCTAACACTGGCAAAGATAAAAGAAGAAGAATGGCTGTTAAAATAACTGATCAGACAAATAGTCTAATTTTTTCTGCTGAAAGGTTTTTTGCTTTAAGATTAATAATTGTAGTAATAAAATTTAAGGCACCTAAAATTGAAGAAATCCCTGCAAGGTGTAAAGAAAAAATTGTTAAGCCTACTGAAGGTCCTGAATGATAAAACGTTGATAAAGGTGGA
+
-ACCCGGGGGGGFGGGGEFGGGGGFFGFDGEFGGGGGGGGGGFEFGGGGGFGGGGFGGGFFGG9FFFGGGGGGGGGGGGGGGGGGGG<FEFFGCGGDGGGGGGGGGGGFGFFGCGGGGGGGGGGFFFGFGFGGGGGGGGG?DFGFGGGGGFGFF>FGGGGGGGDDDDFEGGGGGGGDDFG9DFFF=FGGGGGDGGGFFAEEFFBFFFFA?FCFGFGFFA:FFEEF=CAF55AF978BFEFBEEFFF=(;=@DEF?>*BA*566AC;5<EFFA@FAED:545CE7;@B@3177;<99?<:?(
@M70528:330:000000000-K6D4P:1:1102:6580:5031 2:N:0:GCCATATAAC+ACACAATATC
TAAAACAGGGTCCCCTCCCCCTCTAGGGTCAAAAAAAGAGGTATTTAAGTTTCGGTCAGTTAAAAGTATTGTGATAGCTCCCGCTAAAACTGGCAAAGATAAAAGAAAAAGAATGGCTGTTAAAATAACTGATCAGACAAATAGTCTAATTTTTTATGCTGAAAGGTTTTTTGCTTTAAGATTAATAATTGTAGTAATAAAATTTAAGGCACCTAAAATTGTAGAAATCACTGCAAGGTGTAAAGAAAAAATTGTTAAGTCAACTGAAGGTCCTGAATGATAAAACGTTGATAAAGGTGGA
+
C9<,BFGCF,<E-E,FEEFGDFCEFF?@FGFGFDFF@6CF8C,CFGAD<FFAFFDB,CE@F<CFAFA,@C@FFAE@<9FFGGDEEGG,,69EE@AEGGFGAF<A<=F,AEGFCG,<8A8@FFGE9A<5,,>F@FGCG8?E+D9,CEAFFF7DF9+,7@,@9=?DA6>9=D8@7=EA<@8@,>8C,3>7EGGF7:2?7CF7:,<:8EFF5AFA9;F>9DA0,+0;1*;*:*)4+1.A9@:,1:*946=(2>((.+9+*410/+)2>(7))(/7<A37*1)7)))))).611>77?))+7(((
@M70528:330:000000000-K6D4P:1:1102:15525:5037 2:N:0:GCCATATAAC+ACACAATATC
TAAAACAGGGTCCCCTCCCCCTCTAGGGTCAAAAAAAGAGGTATTTAAGTTTCGGTCAGATAAAAGTATTGTGATAGCTCCCGCTAACACTGGCAAAGATAAAAGAAGAAGAATGGCTGTTAAAATAACTGATCAGACAAATAGTCTAATTTTTTCTGCTGAAAGGTTTTTTGCTTTAAGATTAATAATTGTAGTAATAAAATTTAAGGCACCTAAAATTGAAGAAATCCCTGCAAGGTGTAAAGAAAAAATTGTTAAGTCTACTGAAGGTCCTGAATGATAAAACGTTGATAAAGGTGGA
+
CCCCCGGGGGGGGGGGGGGGGGGGGGGGGGGGGGGGGGGGGGFGGGGGGGGGGGGGGGGFGGGGGGGGGGGGGGGGGGGGGGGGGGGGGGGGGFGGGGGGGEFGGGGGGGGGGGGGGGGGGGGGGGFGGGGGGGGGGGGGGGFGGGGGGGFGGGGGGFGFGGGFGFGAFGGGGGGFFGFFGGGGGGGGGGGGGFGGFGFGEFFFFFFFFFFFFGACFGGFGFEFF@FFFFBFFFFFEGGCEFFFEEF=A265>FCFFFFF<F56C<CAFEFE<EAEFFF395?.)):(31:;:?E<EF?F(
@M70528:330:000000000-K6D4P:1:1102:6594:5048 2:N:0:GCCATATAAC+ACACAATATC
TAAAACAGGGTCCCCTCCCCCTCTAGGGTCAAAAAAAGAGGTATTTAAGTTTCGGTCAGTTAAAAGTATTGTGATAGCTCCCGCTAACACTGGCAAAGATAAAAGAAGAAGAATGGCTGTTAAAATAACTGATCAGACAAATAGTCTAATTTTTTCTGCTGAAAGGTTTTTTGCTTTAAGATTAATAATTGTAGTAATAAAATTTAAGGCACCTAAAATTGAAGAAATCCCTGCAAGGTGTAAAGAAAAAATTGTTAAGTCTACTGAAGGTCCTGAATGATAAAACGTTGATAAAGGTGGA
+
CCCCCGGGGGGGGGGGGGGGGGGGGGGGGGGGGGGGGGGGGGGGGGGGGFFFGGGGGGGGGGGGGGGGGGGFGGGGGGGGGGGGGGGGGDGGGGGGGGGGGGGDFGGGGGGGGGGGGGGGGGGGFGGGGGGFGGGEFGGGFFGGGGGGGDDFGFDFGGGGGFGGGGGGGGGGGFGGFGF89EGGCFGGGGGGGGGGFFFGCCEFFAFFFFFFAFFGFG7)@F:AFE5AF:=FA=DF=5,8::<A7C(5;@BFEFEFCB6@EFFCGEEFFEFA;<@EF71=CEFE><78@;D7C37CF@7:(
@M70528:330:000000000-K6D4P:1:1102:24365:5048 2:N:0:GCCATATAAC+ACACAATATC
TAAAACAGGGTCCCCTCCCCCTCTAGGGTCAAAAAAAGAGGTATTTAAGTTTCGGTCAGTTAAAAGTATTGTGATAGCTCCCGCTAACACTGGCAAAGATAAAAGAAGAAGAATGGCTGTTAAAATAACTGATCAGACAAATAGTCTAATTTTTTCTGCTGAAAGGTTTTTTGCTTTAAGATTAATAATTGTAGTAATAAAATTTAAGGCACCTAAAATTGAAGAAATCCCTGCAAGGTGTAAAGAAAAAATTGTTAAGTCTACTGAAGTTCCTGAATGATAAAACGTTGATAAAGGTGGA
+
CCCCCGGGGGGGGGGGGGGGGGGGGGGGGGGGGGGGGGGGGFGGGGGGGCFFGGGGGGGGGCEFGGGGGGGGGGGGGFGGGGGGGGGGGGGGGGGGGGGGGGGGGGGGGFGGGGGGGGGEFGGDGGGGGFGGGFGGGGGGGGGGGGFFGGFFGGGGFGGGGGGGFFGGGGGGGGDFFDGGGGGDGGGGGGGGGGGGCCCCCGFFFFFF?FFFFGFGA;FFGFACFECEF=@4ABBFE:DF=:A1AC3:A22(71/89++1<FEFGEC=@57719CE*:)3??E<636=;(*1;67)9=4,(
@M70528:330:000000000-K6D4P:1:1102:26368:5051 2:N:0:GCCATATAAC+ACACAATATC
TAAAACAGGGTCCCCTCCCCCTCTAGGGTCAAAAAAAGAGGTATTTAAGTTTCGGTCAGTTAAAAGTATTGTGATAGCTCCCGCTAACACTGGCAAAGATAAAAGAAGAAGAATGGCTGTTAAAATAACTGATCAGACAAATAGTCTAATTTTTTCTGCTGAAAGGTTTTTTGCTTTAAGATTAATAATTGTAGTAATAAAATTTAAGGCACCTAAAATTGAAGAAATCCCTGCAAGGTGTAAAGAAAAAATTGTTAAGTCTACTGAAGGTCCTGAATGATAACACGTTGATAAAGGTGGA
+
CCCCCGGGGGGGGGGGGGGGGGGGGGGGGGGGGGGGGGGGGGGGGFGGGFGFGGGGGEGFGFGGGGGGGGGGGGGGGDGGGGGGDEGGGGGGGGGGGGGFGGGGFGGCFGGGGGGGGDGGGGGGGGGGGGGGGGGGGGGGGGGGGGGGGGFGGGGGFFGCGGFGG?GFGGGGGFGGFGGFGGGGGCGGGGGGGGGGAAA7A@FEFFFFFFFFFGFCA<FEFFFEFEFFFE=FFFBA=DFG7:E9<=DFFF@DFFFF?=F?CAE=@<C.7@EFEF4)2;<AEEF)7(/6;<<+:?<E?B??0
@M70528:330:000000000-K6D4P:1:1102:5087:5069 2:N:0:GCCATATAAC+ACACAATATC
GTCTACAAGGGTCTCTCCTCCCATTCTCTGCCCATAATTAAGATCCTCATCTGCATTAGTACTCCAAACATTCGCATACCCCACCAGTATTCTTACAGATAGATACAAAAATCTCGACTACAACCATCTACAAACACACAAATAACTGAATCAAGATTGTCGTTACACATAGCATTTCATAAAATTAAAATATTTATTTCAACAATACAGTAACTGTATTCATTCTACCCATTTTATCTAGATAAATAAAAACACACTACAGTGTCAATTACTGCACTCAGTGCACAGTAAAAAATATGCA
+
68-,,C9@;,,;-,<6CF9CF,<,<<,,<,;;C,-6,<,,,,,,;,,,;;6FF9,,<,,,,,,,;,6,,,;,;,,,4,,,6:,7?,,:,,,,,9,@:,,,,,,,C,5,9,4,,,C,,+646?,,4,,,,,49,,,,,,+@6,3,9,,,9@+,,9,4,9,,5++@++,,4,8,,,37+,7,,4,,,,,+,,,7+3++5,23*,+**++*++5++6<+2,,*,+**+*50+)30<**+*,,5**2+0**340**1*)0)**0)3*+,**2***/***.*+))0***0**(*/1+1*(-,1)1)
@M70528:330:000000000-K6D4P:1:1102:23670:5082 2:N:0:GCCATATAAC+ACACAATATC
TAAAACAGGGTCCCCTCCCCCTCTAGGGTCAAAAAAAGAGGTATTTAAGTTTCGGTCAGTTAAAAGTATTGTGATAGCTCCCGCTAACACTGGCAAAGATAAAAGAAGAAGAATGGCTGTTAAAATAACTGATCAGACAAATAGTCTAATTTTTTCTGCTGAAAGGTTTTTTGCTTTAAGATTAATAATTGTAGTAATAAAATTTAAGGCACCTAAAATTGAAGAAATCCCTGCAAGGTGTAAAGAAAAAATTGTTAAGTCTACTGAAGGTCCTGAATGATAAAACGTTGATAAAGGTGGA
+
CCCCCGGGGGGGGGGGGGGGGGGGGGGGGGGGGGGGGGGGGGGGGGGGGGFGGGGGGGGGGGGGGGGGGGGGGGGGGGFGFCGGGGGGGGGGGGGGGGGGGGGGGGGGGGGGGGGGGGGGGGGGGGGGGGGGGGGGGGGGGG?FGGGGGGFGGGGFGGGGGGGGGGGGGGGGGGGGFGGGGGGGGGGGGGGGGGGGFGFGCEFCFFFFFFFFFFFGFCFE7898BEFFF2@4?BBFFGGGFE?AAED=FFFFEFFFFBFEFFFFGEC<@1=EEEFFFGFE<<?EE<08=?3+CEEFGEF0(
@M70528:330:000000000-K6D4P:1:1102:24337:5085 2:N:0:GCCATATAAC+ACACAATATC
TAAACAGGGTCCCCTCCCCCTCTAGGGTCAAAAAAAGAGGTCTTTAAGTTTCGGTCAGTTAAAAGTATTGTGATAGCTCCCGCTAACACTGGCAAAGATAAAAGAAGAAGAATGGCTGTTAAAATAACTGATCAGACAAATAGTCTAATTTTTTCTGCTGAAAGGTTTTTTGCTTTAAGATTAATAATTGTAGTAATAAAATTTAAGGCACCTAAAATTGAAGAAATCCCTGCAAGGTGTAAAGAAAAAATTGTTAAGTCTACTGACGGTCCTGAATGATAAAACGTTGATAAAGGTGGAA
+
CCCCCGGGGGGGGGGGGGGGGGGGGGGGGGGGGGGGGGGGG,EFGGCFFBGFGGEGGGGGGGGGGGGGGGGGGGGGGGGGGGGGGEGGGGGFFGGGGGGGGCGCGGGGGGGGGGGGGGFGGGGCEFGGGGGGGGGGGGGGGGGGGGFBFEFGGGGGGGGGEGGGGFGGGGGGC8=FFGCFGCFDEGFGGFDGGGGGFGFEEGFEAFFFFFFFFGFCFGCEGFCCC@E7AE=FABEFBCDD9A?FEBDB6-7;C8>F?BA55AEFCE(36670;)7);CE37C4><B8==D>?FAD2<(3:)
@M70528:330:000000000-K6D4P:1:1102:16839:5093 2:N:0:GCCATATAAC+ACACAATATC
TAAAACAGGGTCCCCTCCCCCTCTAGGGTCAAAAAAAGAGGTATTTAAGTTTCGGTCAGTTAAAAGTATTGTGATAGCTCCCGCTAACACTGGCAAAGATAAAAGAAGAAGAATGGCTGTTAAAATAACTGATCAGACAAATAGTCTAATTTTTTCTGCTGAAAGGTTTTTTGCTTTAAGATTAATAATTGTAGTAATAAAATTTAAGGCACCTAAAATTGAAGAAATCCCTGCAAGGTGTAAAGAAAAAATTGTTAAGTCTACTGAAGGTCCTGAATGATAAAACGTTGATAAAGGTGGA
+
CCCCCGGGGGGCGGGGGGGGGGGGFGGGGGGFGGGGGGGGGGGGGGGGGGGGGGGGGGGGGGGFFGGGGGGGGGGGGGGGGGGGGGGCGGFGGGGDGGGGGGGFGGGGGGGGGGGGGGGGGGGFCGGGGGGGGGGGDGGFFGGEFGGGGGFGGFGGGGGGAFEDEGCFGGGGGFFGFGAFGAFFFGGGGGGGGGGG9EEF=DFFFF7AFFFFFGFFF;FEDFCFC587=@E>A2=>:4>D=3<ECCBDFF9B;FEF@:@C?A?FCE)7;EE9)77);C?EFE)/;<@FFFF;FFF<F3(2(
@M70528:330:000000000-K6D4P:1:1102:13794:5117 2:N:0:GCCATATAAC+ACACAATATC
TAAAACAGGGTCCCCTCCCCCTCTAGGGTCAAAAAAAGAGGTATTTAAGTTTCGGTCAGTTAAAAGTATTGTGATAGCTCCCGCTAACACTGGCAAAGATAAAAGAAGAAGAATGGCTGTTAAAATAACTGATCAGACAAATAGTCTAATTTTTTCTGCTGAAAGGTTTTTTGCTTTAAGATTAATAATTGTAGTAATAAAATTTAAGGCACCTAAAATTGAAGAAATCCCTGCAAGGTGTAAAGAAAAAATTGTTAAGTCTACTGAAGGTCCTGAATGATAAAACGTTGATAAAGGTGGA
+
CCCCCGGGGGGGGGGGGGGGGGGGFGFGGGGGGGGGGGGGGFGGGGGGGGGGGGGBCGGCFFFGGGGGGGGGGGGGGGGGGGGGGGGGGGGGGGGGGGGGGGEGGGGGGGGGGGGFFGDGGGGGGGGGGGGGGGG9EFGGFGGFGGGFGGFGGGEFFGGGDFGCFCFF9DCGGFGGFCDFFAGGGGGGGGGECGGGFGFCCFAEACEFFFFFFFFGFCGBGFCEFFDFFFEFFF5;>@4>>BC94@57A>=BFFC6<>ACC7CFGFE<8(64)7=EC@?<C7?<<<>@@;FFGEEECE>F(
@M70528:330:000000000-K6D4P:1:1102:8801:5117 2:N:0:GCCATATAAC+ACACAATATC
TAAAACAGGGTCCCTGTCTCTTATACACATCTGACGCTGCCGACGAGATATTGTGTGTGTAGATCTCGGTGGTCGCCGTATCACTAAAAAAAAAAAAAAACTCACATCATGTTTCCGACCCACCCCACATAAAACATATGTTCACCAAACTCAAGGTCTGCATGTCCTGTTCACTTGTGCGAGTTAAACTCATGATAGTTCCACGACCAAGACGCAAGTCACTGATTCGCCTACCCTACCGAACCGTGCTACCGCCACATTCTCTCTACACTCTATCACGACGGATCTCTTCTATGCTGTC
+
CCCCCGGGGGGGGGGGGGGGGGGGGGGG@CCCFGGGGGGGGGCGGFGGGGGGGGGGGEFF,C9CE@,CFBFG@<@C:C:,C=F,5CCCFGEGGGCCC+++8,,,65,:,:,3,,8A++633=3++>++8,,,,,,,,3,,+,+,84,,,*43@,,,4,,,3,,,5+,5,,,,,5,,+,,,****1,,+24,,+1++4,149++.))).)).))22))*+.+0))/)))041))((),*2*((()(((,)(--(0-),0).)9)*+),.))(-(..):*.-(-(-(,-.-4*0*.)4+-)-.
@M70528:330:000000000-K6D4P:1:1102:14406:5120 2:N:0:GCCATATAAC+ACACAATATC
TAAAACAGGGTCCCCTCCCCCTCTAGGGTCAAAAAAAGAGGTATTTAAGTTTCGGTCAGTTAAAAGTATTGTGATAGCTCCCGCTAACACTGGCAAAGATAAAAGAAGAAGAATGGCTGTTAAAATAACTGATCAGACAAATAGTCTAATTTTTTCTGCTGAAAGGTTTTTTGCTTTAAGATTAATAATTGTAGTAATAAAATTTAAGGCACCTAAAATTGAAGAAATCCCTGCAAGGTGTAAATAACAAATTGTTAAGTCTACTGAAGGTCCTGAATGATAAAACGTTGATAAAGGTGGA
+
CCCCCGGGGGGGGGGGGGGGGGGGGGGGGGGGGGGGGGGGGGGGGGDGGFGGGGGGGGGGGGGGGGGGGGGGGGGGGGGGGGGGGGGGGGGGGGGGGGGGGGGAGGGGGGGGGGGGGGGGGGGGGGGGGGGGGGC?FGGGGGGGGGGGGGFGGGGGFGGGGGFGGGGGGGFGEGGGFGGGGGGGGGGGGGGGGGGGFGFCEEFEFFFFFFFFFGFFFGGF,=>@FFFEF;=66@DFEFFG@FF6**8*879@CF?F<FFEEBECFFCBFEE3;9)40;?).?37;;9(=157;9;<?;;@(
@M70528:330:000000000-K6D4P:1:1102:11949:5124 2:N:0:GCCATATAAC+ACACAATATC
TAAAACAGGGTCCCCTCCCCCTCTAGGGTCAAAAAAAGAGGTATTTAAGTTTCGGTCAGTTAAAAGTATTGTGATAGCTCCCGCTAACACTGGCAAAGATAAAAGAAGAAGAATGGCTGTTAAAATAACTGATCAGACAAATAGTCTAATTTTTTCTGCTGAAAGGTTTTTTGCTTTAAGATTAATAATTGTAGTAATAAAATTTAAGGCACCTAAAATTGAAGAAATCCCTGCAAGGTGTAAAGAAAAAATTGTTAAGTCTACTGAAGGTCCTGAATGATAAAACGTTGATAAAGGTGGA
+
CCCCCGGGGGGGGGGGGGGGGGGGGGGGGGGGGGGGGGGGGGGGGGGGGGGGGGGGGGGGGGGGGGGGGGGGGGGGGGGGGGGGGGGGGGGGGGGGGGGGGGGGGGGGFEGGGGGGGGGGGGGGGGGGGGGGGGGGGGGGGGGGGGGGGGFGGGGGGGGGGGGGGFEEFGGGGGGGFGGGGGGGGGGGGGGGGGGGFGFGFFFFFFFFF?FFFGFGFGGFGFEFF=8AF>EAAFBAEC>D>EEFEFDDF>BFFFFFEFFE?AEFG@7=@E;FF<AFGGFECF3);E>@@DGFC?9<7=:?0
@M70528:330:000000000-K6D4P:1:1102:15124:5134 2:N:0:GCCATATAAC+ACACAATATC
TAAAACAGGGTCCCCTCCCCCTCTAGGGTCAAAAAAAGAGGTATTTAAGTTTCGGTCAGTTAAAAGTATTGTGATAGCTCCCGCTAACACTGGCAAAGATAAAAGAAGAAGAATGGCTGTTAAAATAACTGATCAGACAAATAGTCTAATTTTTTCTGCTGAAAGGTTTTTTGCTTTAAGATTAATAATTGTAGTAATAAAATTTAAGGCACCTAAAATTGAAGAAATCCCTGCAAGGTGTAAAGAAAAAATTGTTAAGTCTACTGAAGGTCCTGAATGATAAAACGTTGATAAAGGTGGA
+
CCCCCGGGGGGGGGGGGGGGGGGGGGGGGGGGGGGGGGGGGGGGGGGGGGGGGGGFGGGGGGGGGGGGGGGGGGGGGGGGFGGGGGGGGGGGGGGFGGGGGGGGGGFGGGGGGGGGGGGGGGGGGGGGGGGGGGGGGGGGGGDFGGGGGGFGGGGGGGGFFGGFGFGFGGGEGGGGFGFGGGGGGGGGGGGGGGGGAFFGFGFFFFFFAFFF5?FGFFGEGFEFF@@;6;EAADF>>GG:@>EFEF:=FB=FEFEFCAA?5@6;;3?;E(4A7@@C77CECEFEFE66;?2+;<EE7;>3(
@M70528:330:000000000-K6D4P:1:1102:11801:5141 2:N:0:GCCATATAAC+ACACAATATC
TAAAACAGGGTCCCCTCCCCCTCTAGGGTCAAAAAAAGAGGTATTTAAGTTTCGGTCAGTTAAAAGTATTGTGATAGCTCCCGCTAACACTGGCAAAGATAAAAGAAGAAGAATGGCTGTTAAAATAACTGATCAGACAAATAGTCTAATTTTTTCTGCTGAAAGGTTTTTTGCTTTAAGATTAATAATTGTAGTAATAAAATTTAAGGCACCTAAAATTGAAGAAATCCCTGCAAGGTGTAAAGAAAAAATTGTTAAGTCTACTGAAGGTCCTGAATGATAAAACGTTGATAAAGGTGGA
+
CCCCCGGGGGGGGGGGGGGGGGGGGGGGGGGGGGGGGGGGGGGGGGGGGGGGGGGGGGGFGFGGGGGGGGGGGGGGGGGGGGGGGGGGGGGGGGGGGGGGGFGGGGGGGGGFFGGFGGDFFGGGGGGGGGGGGGGGGGGFGGGGFGGGFGFGGFEFGGGFGGGGGGGGGGGGGGGGFFGGGGGGGGGGGGCFGGGGFGFGCEFFFFF5CFFFFGFGFGGFFFCFCEDEAE39AFBF6EG7BEFFFCBBF>==EF?FCFBEC=EFGE)77=@EF@<CFGFFF5)4;=B;33>7C?43>@(4(
@M70528:330:000000000-K6D4P:1:1102:4353:5142 2:N:0:GCCATATAAC+ACACAATATC
TAAAACAGGGTCCCCTGTCTCTTATACACATCTGACGCTGCCGACGAGATATTGTGTGTGTAGATCTCGGTGGTCGCCGTATCCTTAAAATCCGAAAGATATCAGCGCATTTCACCGCTACACCCGTAATTACGCGTCTCTATCCCTAAACCAACTCCAACACTATCCCGTGCAGTTCCTCATTTAAGCCTAGTTATTTCACACTCGACATACAAGACCACCATCACCCCTTTTACGCCCTGTACTTCTGAACAACTCTTGCAACCTCTTTATTCCACCCCTCTCGCGCTCATATCTAGTC
+
@CCCCGGGGGGDGFGGFGGGGGGGG9FGEDDFGGGEEGGGGGGEFBB@FF<EFFFFGGGCF9,,6,96C@B:+8C+484+,6,6,C,,<?,49+,,+44,C;<,5,48:F+,,9,,++0>F?,EE+++8+8,98+++6+@=3+,,,636,*,,++8,,4,,443,2EC,+,*647@B:,72@,,,;>?FD<,*2+24>12:,1)***)))2+*0;26=:(/8()2)/(.((.9)9=0*=E(();)97)+.)).83:)9*)-0)*+((,....--).**((,-(,(-(,((1)2)-.3).))
@M70528:330:000000000-K6D4P:1:1102:25990:5144 2:N:0:GCCATATAAC+ACACAATATC
TAAAACAGGGTCCCCTCCCCCTCTAGGGTCAAAAAAAGAGGTATTTAAGTTTCGGTCAGTTAAAAGTATTGTGATAGCTCCCGCTAACACTGGCAAAGATAAAAGAAGAAGAATGGCTGTTAAAATAACTGATCAGACAAATAGTCTAATTTTTTCTGCTGAAAGGTTTTTTGCTTTAAGATTAATAATTGTAGTAATAAAATTTAAGGCACCTAAAATTGAAGAAATCCCTGCAAGGTGTAAAGAAAAAATTGTTAAGTCTACTGAAGGTCCTGCATGATAAAACGTTGATAAAGGTGGA
+
CCCCCGGGGGGGGGGFGEGGGGGGGGGGGGGGGGGGGGGGGGGGGGGGGEEFGGGGGGGGGGGGGGGGGGGGGGGGGGGGGGGGGGGGGGGGGGGFGGGGGGGGGGGGGGGCGGGGGGGGGGGGGDFGGGGGGGGGGGGGFGFGFCEGGGFGGDEGGGG=8D?E,@DFDGFDEGGGFGGGGGGGD,EDGGAEGFCC@A1EA>C@FFCFAFFFF559F,EECF@@C@@EF==FFDBA>1>>*6A9/6>(?>@D36C8/4BCF=C=9@?734;<7<3(2+)/7C)94/(,6?F3:?73+806(
@M70528:330:000000000-K6D4P:1:1102:18980:5147 2:N:0:GCCATATAAC+ACACAATATC
TAAAACAGGGTCCCCTCCCCCTCTAGGGTCAAAAAAAGAGGTATTTAAGTTTCGGTCAGTTAAAAGTATTGTGATAGCTCCCGCTAACACTGGCAAAGATAAAAGAAGAAGAATGGCTGTTAAAATAACTGATCAGACAAATAGTCTAATTTTTTCTGCTGAAAGGTTTTTTGCTTTAAGATTAATAATTGTAGTAATAAAATTTAAGGCACCTAAAATTGAAGAAATCCCTGCAAGGTGTAAAGAAAAAATTGTTAAGTCTACTGAAGGTCCTGAATGATACAACGTTGATAAAGGTGGA
+
CCCCCGGGGGGGGGGGGGGGGGGGGGGGFGGGGGGGGGGGGGGGGGGGGGGGGGGGGGGGGGGGGGGGGGGGGGGGGGGGGGGGGGGGGGFGGGFGGGGGGGGGGGGGGGGGGGGGGGGGGGGGGGGGGGGGGGGGGGGGGGGGGGGGGGFGGGGFGGGGGGGGGGGGGGGGGGGGFFGGGGGGGGGGGGGFDFGGFGFFEFFFFFFFFFF6FFFGFFGFDFCEFECFFBE>FDDABCEF6=AFEFBFF2>B289F5=FEFCEFDE7A@EFE;3=4CFE861)173>;3;>7;99C7)31(
@M70528:330:000000000-K6D4P:1:1102:11821:5152 2:N:0:GCCATATAAC+ACACAATATC
TAAAACAGGGTCCCCTCCCCCTCTAGGGTCAAAAAAAGAGGTATTTAAGTTTCGGTCAGTTAAAAGTATTGTGATAGCTCCCGCTAACACTGGCAAAGATAAAAGAAGAAGAATGGCTGTTAAAATAACTGATCAGACAAATAGTCTAATTTTTTCTGCTGAAAGGTTTTTTGCTTTAAGATTAATAATTGTAGTAATAAAATTTAAGGCACCTAAAATTGAAGAAATCCCTGCAAGGTGTAAAGAAAAAATTGTTAAGTCTACTGAAGGTCCTGAATGATAAAACGTTGATAAAGGTGGA
+
CCCCCGGGGGGGGGGGGGGGGGGGGGGGGGGGGGGGGGGGGGGGGGGGGGGGGGGGGGGGGGGGGGGGGGGGGGGGGGGGGGGGGGGGGGGGGGGGGGGGGGGGGGGGGFGGGGGGGFGGGGGGGGGGGGGGGGGFGGGGGGGGGGGGGGFGFGDGGGGGGGGFGGGGGGGGGGGGFGGGGGGGGGGGGGGGGGGGFGFGFFFFFFFFFFFFFGFGFGGFGFFFFFFFFB@AF=BF@EGG@@EBECB:A@@FFFFFCFFFC=?C?3<@EFEE74<ECFFFFF?EC@>@@?D;@<9C?4?6(
@M70528:330:000000000-K6D4P:1:1102:9592:5174 2:N:0:GCCATATAAC+ACACAATATC
TAAAACAGGGTCCCCTCCCCCTCTAGGGTCAAAAAAAGAGGTATTTAAGTTTCGGTCAGTTAAAAGTATTGTGATAGCTCCCGCTAACACTGGCAAAGATAAAAGAAGAAGAATGGCTGTTAAAATAACTGATCAGACAAATAGTCTAATTTTTTCTGCTGAAAGGTTTTTTGCTTTAAGATTAATAATTGTAGTAATAAAATTTAAGGCACCTAAAATTGAAGAAATCCCTGCAAGGTGTAAAGAAAAAATTGTTAAGTCTACTGAAGGTCCTGAATGATAAAACGTTGATAAAGGTGGA
+
CCCCCGGGGGGGGGGGGGGGGGGGGGGGGGGGGGGGGGGGGGGGGGFGGGGGGGGGGGGGGGGGGGGGGGGGGGGGGGGGGGGGGGGGGGGGGGGGGGGGGGGGGGGGGGGGGGGGGGGGGGGGGGGGGGGGFGGGGGGGGGGGGGGGGGFGGGGGFGFGGGGGGGGGGGGGGGGGFGGGGGGGGGGGGGGGGGGGFGFGCFFFFFFFFFFFFGFGFGGFGFEBFFFFF2@4A>FFE5<7>B4FEFFFF29B@F<@8B=EC=EFFEEFEFEF@@EED>EFCEEEC<;@@?FDGFCFGF?F0
@M70528:330:000000000-K6D4P:1:1102:10517:5175 2:N:0:GCCATATAAC+ACACAATATC
TAAAACAGGGTCCCCTCCCCCTCTAGGGTCAAAAAAAGAGGTATTTAAGTTTCGGTCAGTTAAAAGTATTGTGATAGCTCCCGCTAACACTGGCAAAGATAAAAGAAGAAGAATGGCTGTTAAAATAACTGATCAGACAAATAGTCTAATTTTTTCTGCTGAAAGGTTTTTTGCTTTAAGATTAATAATTGTAGTAATAAAATTTAAGGCACCTAAAATTGAAGAAATCCCTGCAAGGTGTAAAGAAAAAATTGTTAAGTCTACTGAAGGTCCTGAATGATAAAACGTTGATAAAGGTGGA
+
CCCCCGGGGGGGGGGGGGGGGGGGGGGGGGGGGGGGGGGGGGGGGGGGGFGGGGGGGGGGGGGGGGGGGGGGGGGGGGGGGGGGGGGGGGGGGGGGGGGGGGGGGGGGGGGGGGGGGGGGFGGCDFFGGFGGGGGGGGGGGGGGGGGGGGFGGFGGGGGGGGGGGGGGGGGGGGGGFGGGGGGGGGGGGGGGGGGFFFFGFGFFFFFFFFFFFGFGFGGFGFFFFEBEF5>6?<BFBF9C>EEC4>=5A95:BFFFCBAEFACAC@C<33@<@EAEFG)7.7?7976@;78+:99CC;?F0
@M70528:330:000000000-K6D4P:1:1102:23401:5175 2:N:0:GCCATATAAC+ACACAATATC
TAAAACAGGGTCCCCTCCCCCTCTAGGGTCAAAAAAAGAGGTATTTAAGTTTCGGTCAGTTAAAAGTATTGTGATAGCTCCCGCTAACACTGGCAAAGATAAAAGAAGAAGAATGGCTGTTAAAATAACTGATCAGACAAATAGTCTAATTTTTTCTGCTGAAAGGTTTTTTGCTTTAAGATTAATAATTGTAGTAATAAAATTTAAGGCACCTAAAATTGAAGAAATCCCTGCAAGGTGTAAAGAAAAAATTGTTAAGTCTACTGAAGGTCCTGAATGATAAAACGTTGATAAAGGTGGA
+
CCCCCGGGGGGGGGGCFFGFGGGGGFGGGGGGGGGGGGGGGFFGGGGGGGGGGGGGGGGGGGGGGGGGGGGGGGGGGGGGGGGGGGGGGGGFDFGGGGGGGGGGGGGGGFGFGGGGGGGGGGGGFGGGGGGGGGGGGGGGGGGGGGGGGGFGGGGGGGGGFGGCGFEFFGGGGGGGFGGGGGGGGGGGGGGGGGGGFGFGFGFEFFFFC5?@CGFC6<FECF:*=8@E>BBAA=D>BF?EEEFE4@B@F5>B==CFCFCCCACCG36@E;@>E<8CC7)77??><@068@::CEEFG;:6(
@M70528:330:000000000-K6D4P:1:1102:21894:5181 2:N:0:GCCATATAAC+ACACAATATC
TAAAACAGGGTCCCCTCCCCCTCTAGGGTCAAAAAAAGAGGTATTTAAGTTTCGGTCAGTTAAAAGTATTGTGATAGCTCCAGCTAACACTGGCAAAGATAAAAGAAGAAGAATGGCTGTTAAAATAACTGATCAGACAAATAGTCTAATTTTTTCTGCTGAAAGGTTTTTTGCTTTAAGATTAATAATTGTAGTAATAAAATTTAAGGCACCTAAAATTGAAGAAATCCCTGCAAGGTGTAAAGAAAAAATTGTTAAGTCTACTGAAGGTCCTGAATGATAAAACGTTGATAAAGGTTGA
+
CCCCCGGGGGGGGGGGGGGGGGGGGGGGGGGGGGGGGGGGGGGGGGGGGGGGGGGGGGGGGGGGGGGGGGGGGGGGGGGGF,EFFGGGGGGGGGGGGGGGGGGGGGGGGGGGGGGGGGGGGGGGGGGGGGGGGGGFGGGGGGGGFGGGGGFGGGGGGGGGGGGGGGGGGGGGGGGGFDDDCGGGGGGGGGGGGGGGFGFGEGFFFFFFFFFFFGFGFGG5CFACFFDFF@EAFFC;>:>FEEFFEEFBFD=D@FFFC:=CECFFGFEFFFF<;<EEFC<@CEFEEFB@@691;C<CC3)6(
@M70528:330:000000000-K6D4P:1:1102:5685:5195 2:N:0:GCCATATAAC+ACACAATATC
TAAAACAGGGTCCCCTCCCCCTCTAGGGTCAAAAAAAGAGGTATTTAAGTTTCGGTCAGTTAAAAGTATTGTGATAGCTCCCGCTAACACTGGCAAAGATAAAAGAAGAAGAATGGCTGTTAAAATAACTGATCAGACAAACAGTCTAATTTTTTCTGCTGAAAGGTTTTTTGCTTTAAGATTAATAATTGTAGTAATAAAATTTAAGGCACCTAAAATTGAAGAAATCCCTGCAAGGTGTAAAGAAAAAATTGTTAAGTCTACTGAAGGTCCTGAATGATAAAACGTTGATAAAGGTGGA
+
CCCCCGGGFGGGGFFGG@EEFGEFEGGGE8CEEFGGGGDC@FFCCFFFG<FGFF@FF@EFGGD<FFGCFDGGFEFFF9FGAF@CCFDFF8<<FDFF<EGFGGD;?DFGFGFCAFFE8FGEFGA<FDFGEFGDFE@D?FAED,=D=FACG;BGGFGDFGGFGGF9DFEAFGGDECEFFF,62EEA>EDFGGGCFEF7?:CGCF;8AFFFFFA>>FAF*4E@CF9CF@7ECB5AF>);:*56:EFCEF=:6>>3>F1BE1:9<AC8CE<)7;;<;>EE*173C<)9;438@0*3;<9)<772(
@M70528:330:000000000-K6D4P:1:1102:11002:5228 2:N:0:GCCATATAAC+ACACAATATC
TAAAACAGGGTCCCCTCCCCCTCTAGGGTCAAAAAAAGAGGTATTTAAGTTTCGGTCAGTTAAAAGTATTGTGATAGCTCCCGCTAACACTGGCAAAGATAAAAGAAGAAGAATGGCTGTTAAAATAACTGATCAGACAAATAGTCTAATTTTTTCTGCTGAAAGGTTTTTTGCTTTAAGATTAATAATTGTAGTAATAAAATTTAAGGCACCTAAAATTGAAGAAATCCCTGCAAGGTGTAAAGAAAAAATTGTTAAGTCTACTGAAGGTCATGAATGATAAAACGTTGATAAAGGTGGA
+
CCCCCGGGGGGGGGGGGGGGGGGGGGGGDGGGGGGGGGGGGGGGGGGGGGGGGGGGGGGGGGFGFDGGGGFGGGGGGGGGDGGGDGGGGGGGGGGGGGGGFGGFGGGGGGFGFFGGGGGGGFG9EFGGGGGGGGGGFGGGCFGGGGGGGGFGGGGGGGGGGGGGGGGFGGGGGFEFFDGGFGGGGGGGGGGGGGGGFGFCEFFEFFFFFFAFFC?76<FECFFFFFFEA55*@2>F=>FF=@FB?C25?>@@==<B@=B*9+9A7=?A@@=E)7752;?89<?<<@9@;19+;?CE73(((
@M70528:330:000000000-K6D4P:1:1102:6577:5239 2:N:0:GCCATATAAC+ACACAATATC
TAAAACAGGGTCCCCTCCCCCTCTAGGGTCAAAAAAAGAGGTATTTAAGTTTCGGTCAGTTAAAAGTATTGTGATAGCTCCCGCTAACACTGGCAAAGATAAAAGAAGAAGAATGGCTGTTAAAATAACTGATCAGACAAATAGTCTAATTTTTTCTGCTGAAAGGTTTTTTGCTTTAAGATTAATAATTGTAGTAATAAAATTTAAGGCACCTAAAATTGAAGAAATCCCTGCAAGGTGTAAAGAAAAAATTGTTAAGTCTACTGAAGGTCCTGAATGATAAAACGTTGATAAAGGTGGA
+
CCCCCGGGGGGGGGGGGGGGGGGGGGGGGGGGGGGGGGGGGGGGGGGGGFFGFGGFGGGGGGGFGGGGGGGGGGGGGGGFFGDGGGGFGGGGGGGGGGGGGGGGGGGGGGGGGGGGGGGGGGGGGGGGGGGGGGGGFGGGFCFGGGGGGGFGGGGGGGGFGGGGGGFGAFGGDGGGFGGGGGGGFGGGGGGGGGGGFGFFCGFEFFFFFAFFFGFFFFGF,=>AF58A9::4ABDABF9BEEECCFF3FD9BBFEC488C?6?FG357);;A793CFGFFEE6><<95=;F719;CG@0:(
@M70528:330:000000000-K6D4P:1:1102:17220:5250 2:N:0:GCCATATAAC+ACACAATATC
TAAAACAGGGTCCCCTCCCCCTCTAGGGTCAAAAAAAGAGGTATTTAAGTTTCGGTCAGTTAAAAGTATTGTGATAGCTCCCGCTAACACTGGCAAAGATAAAAGAAGAAGAATGGCTGTTAAAATAACTGATCAGACAAATAGTCTAATTTTTTCTGCTGAAAGGTTTTTTGCTTTAAGATTAATAATTGTAGTAATAAAATTTAAGGCACCTAAAATTGAAGAAATCCCTGCAAGGTGTAAAGAAAAAATTGTTAAGTCTACTGAAGGTCCTGAATGATAAAACGTTGATAAAGGTGGA
+
CCCCCGGGGGGGGGGGGGGGGGGGGGGGGGGGGGGGGGGGGGGGGGGGGGGGGGGGGGGGGGGGGGGGGGGGGGGGGGGGGGDGGGGGGGGGDGGGGGGGGGGGGGGGGGGGFGCGGGGGGGGGGGGGGGGGGGGGGGGGGGGGGGGGGGFGGGGGGGGGGGFFFGGGGGGGGGGGFGGGGGGGGGGGGGGGGGGGFGFGFFFFFFFFFFFFFGFGFFGFGFFEFFCEF@=AAD99>@<D>6<98E25F92==FFFC=FECACAF3?A@E@E3>EC;FEFFF3;<@B=DFFCFCE)>=:?(
@M70528:330:000000000-K6D4P:1:1102:5714:5265 2:N:0:GCCATATAAC+ACACAATATC
TAAAACAGGGTCCCCTCCCCCTCTAGGGTCAAAAAAAGAGGTATTTAAGTTTCGGTCAGTTAAAAGTATTGTGATAGCTCCCGCTAACACTGGCAAAGATAAAAGAAGAAGAATGGCTGTTAAAATAACTGATCAGACAAATAGTCTAATTTTTTCTGCTGAAAGGTTTTTTGCTTTAAGATTAATAATTGTAGTAATAAAATTTAAGGCACCTAAAATTGAAGAAATCCCTGCAAGGTGTAAAGAAAAAATTGTTAAGTCTACTGAAGGTCCTGAATGATAAAACGTTGATAAAGGTGGA
+
CCCCCGGGGGGGGGGGGGGGGGGGGGGGGGGGGGGGGGGGGGGGGGGGGGGGGGGGGGGGGGGGGGGGGGGGGGGGGGGGGGGGGGGGGGGGGGGFGGGGGGGGGGGGGGGGGGGGGGGGGGGGGGGGGGGGGGGGGGGGGFGGGGGGGFFGGGGGGGGGGGGGGGGGGGGGGGGGFGFGFFGGGGGGGGGGGGGGFGFGFGFFFFFFFFFFFGFGFFGFGFFFFEC;FBF4>929=FFGFEEBEFD@;@@BFFEF?FFEEFE6C<../;EEE9;60:?A?EEFEEF@@@C7C36CD@04(
@M70528:330:000000000-K6D4P:1:1102:10566:5268 2:N:0:GCCATATAAC+ACACAATATC
TAAAACAGGGTCCCCTCCCCCTCTAGGGTCAAAAAAAGAGGTATTTAAGTTTCGGTCAGTTAAAAGTATTGTGATAGCTCCCGCTAACACTGGCAAAGATAAAAGAAGAAGAATGGCTGTTAAAATAACTGATCAGACAAATAGTCTAATTTTTTCTGCTGAAAGGTTTTTTGCTTTAAGATTAATAATTGTAGTAATAAAATTTAAGGCACCTAAAATTGAAGAAATCCCTGCAAGGTGTAAAGAAAAAATTGTTAAGTCTACTGAAGGTCCTGAATGATAAAACGTTGATAAAGGTGGA
+
CCCCCGGGGGGGGGGGGGGGGGGGGGGGGGGGGGGGGGGGGGGGGGGGGGGGGGGGGGGGGGFGGGGGGGGGGGGGGFGGGGGGGGGGGGGGGGGGGGGGGGGGGGGGGGGGGGGGGGGDGGGGGFGGGGGGGGGGGGGGFGGGGGGGFGFGGGGGGGGGGCGFGGGGGGGDEGGGEDFFAEFGGGFCFGGEGGGGFGFGFGFFFF?AFFAFFGFD5EG@CF=6F5@E64>*9>BF@8DFEEE+:C25FBFF@FEF<=BCE+9AF367<15;)/4>CFFEFEC39<>8337:D?CCFFF2(
@M70528:330:000000000-K6D4P:1:1102:26134:5272 2:N:0:GCCATATAAC+ACACAATATC
TAAAACAGGGTCCCCTCCCCCTCTAGGGTCAAAAAAAGAGGTATTTAAGTTTCGGTCAGTTAAAAGTATTGTGATAGCTCCCGCTAACACTGGCAAAGATAAAAGAAGAAGAATGGCTGTTAAAATAACTGATCAGACAAATAGTCTAATTTTTTCTGCTGAAAGGTTTTTTGCTTTAAGATTAATAATTGTAGTAATAAAATTTAAGGCACCTAAAATTGAAGAAATCCCTGCAAGGTGTAAAGAAAAAATTGTTAAGTCTACTGAAGGTCCTGAATGATAAAACGTTGATAAAGGTGGA
+
CCCCCGGGGGGGGGGGGGGGGGGGGGGGGGGGGGGGGGGGGGGGGGGGG<CFGGGGGEGGGGGGGGGGGGGGGFCGGGGGGGGGGGGGGGGGGGGGGGGGGGGGGGGGGFGGGGGGGGGFGGGGGGGGGFGGGGGGGGGGGGGGGGGGGGFGGGGGGGG8FE@ADGGGFGGGGGCGFGGGGGGGGGGGGGGGGGGGFGFCA>F8CFFFFFFFFCCAA7EEFFEBFED@FF3*?B=AE><CEEFFAEDFF>9((+9@C=FF57?AC3?;@@@37<737:6=FFFCC3:3@@3+;C9>7.81(
@M70528:330:000000000-K6D4P:1:1102:17121:5276 2:N:0:GCCATATAAC+ACACAATATC
TAAAACAGGGTCCCCTCCCCCTCTAGGGTCAAAAAAAGAGGTATTTAAGTTTCGGTCAGTTAAAAGTATTGTGATAGCTCCCGCTAACACTGGCAAAGATAAAAGAAGAAGAATGGCTGTTAAAATAACTGATCAGACAAATAGTCTAATTTTTTCTGCTGAAAGGTTTTTTGCTTTAAGATTAATAATTGTAGTAATAAAATTTAAGGCACCTAAAATTGAAGAAATCCCGGCAAGGTGTAAAGAAAAAATTGTTAAGTCTACTGAAGGTCCTGAATGATAAAACGTTGATAAAGGTGGA
+
CCCCCGGGGGGGGGGGGGGGGGGGGGGGGGGGGGGGGGGGGGGGGGGGGGGGGGGGGGGGGGGGGGGGGGGGGGGGGGGGGGGGGGGGGGGGGGGGGGGGGGGGGGGGGGGGGGGGGGGGGGGGGGDGGGGGGGGGGGGGGGGGGGGGFGFGGGGGGGGGGGGGGGFGGGGGGGGGFGFFGGGGGGGGGGGGGGGGFGFGF;EEBF7AFAFFFGFGFFGBGFEFF@@EFE)*3)4>:8<43>C65C@FFF2@46CF?;:<3:7;>4?EE@;3733>67)7??3<C8@D@:70::44<77:(
@M70528:330:000000000-K6D4P:1:1102:25837:5277 2:N:0:GCCATATAAC+ACACAATATC
TAAAACAGGGTCCCCTCCCCCTCTAGGGTCAAAAAAAGAGGTATTTAAGTTTCGGTCAGTTAAAAGTATTGTGATAGCTCCCGCTAACACTGGCAAAGATAAAAGAAGAAGAATGGCTGTTAAAATAACTGATCAGACAAATAGTCTAATTTTTTCTGCTGAAAGGTTTTTTGCTTTAAGATTAATAATTGTAGTAATAAAATTTAAGGCACCTAAAATTGAAGAAATCCCTGCAAGGTGTAAAGAAAAAATTGTTAAGTCTACTGAAGGTCCTGAATGATAAAACGTTGATAAAGGTGGA
+
CCCCCGGGGGGGGGGGGGGGGGGGGGGGGGGGGGGGGGGGGGGGGGGGGFFGGGGGGGGGGGGGGGGGGGGGGGGGGFGGGGGGGGGGGGGGGGGGGGGGGGGGGGGGGGGGGGGGGGGGGGGGGFGGGFGGGGGGGGGDGGGGGGGGGGFGGGGGFGGAFEFGFGGGGGGGDGGGFGFFCGGGFGGGGGGGGFGGACC::>CEFFEFFFFF5FFGF9F@7FCAFECFF=EAFF@*6*2?>BE+9@BBFD@BB=EF7=C?C=?AF3.7@8;A7<<92:?=7574)72;@<D:F?6C+72:(
@M70528:330:000000000-K6D4P:1:1102:20826:5293 2:N:0:GCCATATAAC+ACACAATATC
TAAAACAGGGTCCCCTCCCCCTCTAGGGTCAAAAAAAGAGGTATTTAAGTTTCGGTCAGTTAAAAGTATTGTGATAGCTCCCGCTAACACTGGCAAAGATAAAAGAAGAAGAATGGCTGTTAAAATAACTGATCAGACAAATAGTCTAATTTTTTCTGCTGAAAGGTTTTTTGCTTTAAGATTAATAATTGTAGTAATAAAATTTAAGGCACCTAAAATTGAAGAAATCCCTGCAAGGTGTAAAGAAAAAATTGTTAAGTCTACTGAAGGTCCTGAATGATAAAACGTTGATAAAGGTGGA
+
CCCCCGGGGGGGGGGGGGGGGGGFGGGGGGGGGGGGGGGGGGGGGGGGGGGGFFGGGGGGGGGG9FGGGGGGGGGGGGGGGGGGGGGGGGGFFGF=FGGGGGGGGGGGGGGGGGGGGGGGGGGGGGGGGGGGGGGGGGGGGGGGGGGGGGFGGGGGGGGGGFFFGGFGGGGGGGGGFEGGGGGGGGGGGGGGFFGG?EF7A;@EFFFFF?FFACFFFGGEFF@EF):CFEB4FBFA;55?=BEAEEFFFF@B@FFC@8C7?6CF>@573147.7;CFCCA?5?<EFFF@?C:D6<C7/46(
@M70528:330:000000000-K6D4P:1:1102:17117:5293 2:N:0:GCCATATAAC+ACACAATATC
TAAAACAGGGTCCCCTCCCCCTCTAGGGTCAAAAAAAGAGGTATTTAAGTTTCGGTCAGTTAAAAGTATTGTGATAGCTCCCGCTAACACTGGCAAAGATAAAAGAAGAAGAATGGCTGTTAAAATAACTGATCAGACAAATAGTCTAATTTTTTCTGCTGAAAGGTTTTTTGCTTTAAGATTAATAATTGTAGTAATAAATTTAAGGCACCTAAAATTGAAGAAATCCCTTTAAGGTGTAAAAAAACAATTGTTAAGTCTACTGACGGTGCTGAATGATAACACGTTGAAAAAGGTGAAA
+
CCC@CGEFGGGFEFFGGG@FGGDGE9EFFGCFGGGGGEGGGFGFGGFFAEFGFE:B:FG<,,6FFFGFGGGFFGG<,CFFGG7CFFCCFGGG<@AFGGGEDCA,C=FAFFFC,ECFFGDGFFGBDGGGCG,EFGGFFF@=+@DEFDDG8FEDEAEGCDDFFF8?9DEEEFFGGFGGFC:A,==<,=EFA=,@CC;@@FAC7,C79?+;?*09FC*39;CCF187ACCEFE3+**2;>F8>97/+1(6-)5*67=7:C8A)/841+96((/(,/.;)+1)15)..6(6((-***411+()))
@M70528:330:000000000-K6D4P:1:1102:16573:5315 2:N:0:GCCATATAAC+ACACAATATC
TAAAACAGGGTCCCCTCCCCCTCTAGGGTCAAAAAAAGAGGTATTTAAGTTTCGGTCAGTTAAAAGTATTGTGATAGCTCCCGCTAACACTGGCAAAGATAAAAGAAGAAGAATGGCTGTTAAAATAACTGATCAGACAAATAGTCTAATTTTTTCTGCTGAAAGGTTTTTTGCTTTAAGATTAATAATTGTAGTAATAAAATTTAAGGCACCTAAAATTGAAGAAATCCCTGCAAGGTGTAAAGAAAAAATTGTTAAGTCTACTGAAGGTCCTGAATGATAAAACGTTGATAAAGGTGGA
+
CCCCCGGGGGGGGGGGGGGGGGGGGFGGFGEGGGGGGGGGGGGGGGGGCFGGGGDFEGGGGGG<,FGGGGGGGGGGCCFFGGGGGGGGGGFGGGGGGGGGGGGGGGGGGGGGEGGGGGGGGGGFFGGGGGFGFGFF9DAGDGGGGGGGGGFGGGGGGGGGGG=AEFDFFFGGGGFFFGFGGDFFFGGGGGGFCCGFCGFFECAEFFFFFFFFFGFGFGGFGFEFFF@EF==AFFBFEGFFB=EAA:(:F=97EF?F<B:86A6;C@CEFF@A@AE3CCEFEFCCE3>@F;8+:674+;>0(
@M70528:330:000000000-K6D4P:1:1102:22754:5321 2:N:0:GCCATATAAC+ACACAATATC
TAAAACAGGGTCCCCTCCCCCTCTAGGGTCAAAAAAAGAGGTATTTAAGTTTCGGTCAGTTAAAAGTATTGTGATAGCTCCCGCTAACACTGGCAAAGATAAAAGAAGAAGAATGGCTGTTAAAATAACTGATCAGACAAATAGTCTAATTTTTTCTGCTGAAAGGTTTTTTGCTTTAAGATTAATAATTGTAGTAATAAAATTTAAGGCACCTAAAATTGAAGAAATCCCTGCAAGGTGTAAAGAAAAAATTGTTAAGTCTACTGAAGGTCCTGAATGATAAAACGTTGATAAAGGTGGA
+
CCCCCGGGGGGGGGGGGGGGGGGGGGGGGGGGGGGGGGGGGGGGGGGGGGGGGGGGGGGGGGGGGGGGGGGGGGGGGGGGGGGGGGGGGGGGGGGGGGGGGGGGGGGGGGGGGGGGGGGGGGGGGGGGGGGGGGGGGGGGGGGGGGGGGGFGGGGGFGGGGGGFGGGGGGGGGGGGFGGGFGGGGGGGGGGGGGGGFGFGEGFFFFFFFFFF>GFGFFGEFF>=CEFFFFEAFFDABFDFEEFFCC@DF9@FEFFFCCFFEAECF@?<@1=A<<EFFDEEFCEFCE0=D?5+;C<CCE??(
@M70528:330:000000000-K6D4P:1:1102:11550:5323 2:N:0:GCCATATAAC+ACACAATATC
TAAAACAGGGTCCCCTCCCCCTCTAGGGTCAAAAAAAGAGGTATTTAAGTTTCGGTCAGTTAAAAGTATTGTGATAGCTCCCGCTAACACTGGCAAAGATAAAAGAAGAAGAATGGCTGTTAAAATAACTGATCAGACAAATAGTCTAATTTTTTCTGCTGAAAGGTTTTTTGCTTTAAGATTAATAATTGTAGTAATAAAATTTAAGGCACCTAAAATTGAAGAAATCCCTGCAAGGTGTAAAGAAAAAATTGTTAAGTCTACTGAAGGTCCTGAATGATAAAACGTTGATAAAGGTTGA
+
CCCCCGGGGGGGGGGGGGGGGGGGGGGGGGGGGGGGGGGGGGGGGGGGGGGGGGGGGGGGGGGGGGGGGGGGGGGGGGGGGGGGGGGGGGGGGGGGGGGGGGGGGGGGGGGGGGGGGGDFGGGGCFGGGGGGGGGGGGGGGGGGGGGGGGFGGGGGGGGGGGGGGGGGGGGGGGGGFGGGGGGGGGGGGGGDGGGGFGFGEGFFFFFBFFFFFGFGFGGFGFCBF@CFF65AFBDFB>DGE369EE@BFB@FEFCFCCFEEA?:@EEEEEEEE@739CCACE?))79881>@DFFFG@)4(
@M70528:330:000000000-K6D4P:1:1102:20479:5325 2:N:0:GCCATATAAC+ACACAATATC
TAAAACAGGGTCCCCTCCCCCTCTAGGGTCAAAAAAAGAGGTATTTAAGTTTCGGTCAGTTAAAAGTATTGTGATAGCTCCCGCTAACACTGGCAAAGATAAAAGAAGAAGAATGGCTGTTAAAATAACTGATCAGACAAATAGTCTAATTTTTTCTGCTGAAAGGTTTTTTGCTTTAAGATTAATAATTGTAGTAATAAAATTTAAGGCACCTAAAATTGAAGAAATCCCTGCAAGGTGTAAAGAACAAATTGTTAAGTCTACTGAAGGTCCTGAATGATAAAACGTTGATAAAGGTGGA
+
CCCCCGGGGGGGGGGGGGGGGGGGGGGGGGGGGGGGGGGGGGGGGGGGGGGGGGGGGGGGGGGGGGGGGGGGGGGGGGGGGGGGGGGGGGGGGGGGGGGGGGGGGGGGGGGGGGGGGGGGGGGGGGGGGGGGGGGGGGGGGGGGGGGGGGDFFGGGGGGGGGGGGGGGGGGGGGGGFGGGGGGGGGGGGGFGGGGGFGFGFFFFFFFFFFFFFGFFFGGFGFCEF5@EF=:4ADDFB>ECEFFEEFF(;=9@>FFFCFAC?FFFGB<=E@;97@EFFFFFEFF<;E;@F@C:CC;<F7;?(
@M70528:330:000000000-K6D4P:1:1102:8623:5327 2:N:0:GCCATATAAC+ACACAATATC
TAAAACAGGGTCCCCTCCCCCTCTAGGGTCAAAAAAAGAGGTATTTAAGTTTCGGTCAGTTAAAAGTATTGTGATAGCTCCCGCTAACACTGGCAAAGATAAAAGAAGAAGAATGGCTGTTAAAATAACTGATCAGACAAATAGTCTAATTTTTTCTGCTGAAAGGTTTTTTGCTTTAAGATTAATAATTGTAGTAATAAAATTTAAGGCACCTAAAATTGAAGAAATCCCTGCAAGGTGTAAAGAAAAAATTGTTAAGTCTACTGAAGGTCCTGAATGATAAAACGTTGATAAAGGTGGA
+
CCCCCGGGGGGGGGGGGGGGGGGGGGGGGGGGGGGGGGGGGGGGGGGGGGGGGGGGGGGGGGGGGGGGGGGGGGGGGGGGGGGGGGGGGGGGGGGGGGGGGGGGGGGGGGGGGGGGGGGGGGGGGGGGGGGGGGGGGGGGGGGGGGGGGGFGGGGGGGGGGGGGGGGGGGGGGGGGFGGGGGGGGGGFGGFGGGGGFGFGEGFFFFFFFFFFFGFGFGGFGF:68)=EB=EFFFFFFFFGBFFFFFFDFF2(7F>F<@CEF=EFGEEEFFFFEA))0+97)/7>6;>D8(9;DEEFGE?B(
@M70528:330:000000000-K6D4P:1:1102:22371:5328 2:N:0:GCCATATAAC+ACACAATATC
TAAAACAGGGTCCCCTCCCCCTCTAGGGTCAAAAAAAGAGGTATTTAAGTTTCGGTCAGTTAAAAGTATTGTGATAGCTCCCGCTAACACTGGCAAAGATAAAAGAAGAAGAATGGCTGTTAAAATAACTGATCAGACAAATAGTCTAATTTTTTCTGCTGAAAGGTTTTTTGCTTTAAGATTAATAATTGTAGTAATAAAATTTAAGGCACCTAAAATTGAAGAAATCCCTGCAAGGTGTAAAGAAAAAATTGTTAAGTCTACTGAAGGTCCTGAATGATAAAACGTTGATAAAGGTGGA
+
CCCCCGGGGGGGGGGGGGGGGGGGGGGGGGGGGGGGGGGGGGGGGGGGGGGGGGGGGGGGGGGGGGGGGGGGGGGGGGGGGGGGGGGGGGGGGGGGGGGGGGGGGGGGGGGFGGGGGGGFFGGGGGGGGFGGGGGGFGGGGGGGGGGGGGDFGFGGGGGGGGGGGGGGGGGGGGGGFGGFCFGGGGGGGGGGGGGGFGFGFGFFFFFFF?CFFGFGFGGFGF=CBECFFEFAFFB9@G@DBEFFFFFDFFFDFFEFEBFEEFFFGF<=@E;3);<>;CEE3CE;CEF@D1>7DFEF+74:(
@M70528:330:000000000-K6D4P:1:1102:23951:5346 2:N:0:GCCATATAAC+ACACAATATC
TAAAACAGGGTCCCCTCCCCCTCTAGGGTCAAAAAAAGAGGTATTTAAGTTTCGGTCAGTTAAAAGTATTGTGATAGCTCCCGCTAACACTGGCAAAGATAAAAGAAGAAGAATGGCTGTTAAAATAACTGATCAGACAAATAGTCTAATTTTTTCTGCTGAAAGGTTTTTTGCTTTAAGATTAATAATTGTAGTAATAAAATTTAAGGCACCTAAAATTGAAGAAATCCCTGCAAGGTGTAAAGAAAAAATTGTTAAGTCTACTGAAGGTCCTGAATGATAAAACGTTGATAAAGGTGGA
+
CCCCCGGGGGGFGFFGGFFGGGGGGGGGGGGGGGGGGGGGGFGGGGGGGGGGGGGGGEDFEFFGGGEGFGGGGGGGGGGGGGGG>FGFGGGGCFGGGGGGGCFGGGGGGGGGGGGGGGGFEGGGGGGGGGGGGGGGGGGGFDGGFGGGGFFGGFGCEAFGGGGDEFFGGFGGEGDFFFGGFGGGFGGFGFGGCEGG?F7ECFFF7C=59*;9CGFGFGGEFCAEFFFFFFEFFF=@:><DEEEF<E@:F=>=2CCFEFFFFFEFC@5/)=@E37=E<@CAEF?>C)26=@C:CCEEG<06(
@M70528:330:000000000-K6D4P:1:1102:10038:5362 2:N:0:GCCATATAAC+ACACAATATC
TAAAACAGGGTCCCCTCCCCCTCTAGGGTCAAAAAAAGAGGTATTTAAGTTTCGGTCAGTTAAAAGTATTGTGATAGCTCCCGCTAACACTGGCAAAGATAAAAGAAGAAGAATGGCTGTTAAAATAACTGATCAGACAAATAGTCTAATTTTTTCTGCTGAAAGGTTTTTTGCTTTAAGATTAATAATTGTAGTAATAAAATTTAAGGCACCTAAAATTGAAGAAATCCCTGCAAGGTGTAAAGAAAAAATTGTTAAGTCTACTGAAGGTCCTGAATGATAAAACGTTGATAAAGGTGGA
+
CCCCCGGGGGGGGGGGGGGGGGGGGGGGGGGGGGGGGGGGGGGGGGFGGGGGGGGGGGGGGGGGGGGGGGGGGGGGGGGGGGGGGGGGGGGGGGGGGGGGFGGGGGGGGGGGGGGGGGGGFGGGGGGGGGGGGGGGGGGGFGGGGGGGGGFGGCEFGGGGGGGGGFGGFGGGGGGGFGGGGGGGGGGGGGGGGGGGFGAGFGFFFFF5FFFFFGFGFFGFGFFFF@@EFE@AFFFFEGFCEEFEEEBFF>@BFFFF<8=*7+?FFFFFFF@E;>AEDFFF<?6CCFBF8=:;FEFFGF76(
@M70528:330:000000000-K6D4P:1:1102:6473:5364 2:N:0:GCCATATAAC+ACACAATATC
TAAAACAGGGTCCCCTCCCCCTCTAGGGTCAAAAAAAGAGGTATTTAAGTTTCGGTCAGTTAAAAGTATTGTGATAGCTCCCGCTAACACTGGCAAAGATAAAAGAAGAAGAATGGCTGTTAAAATAACTGATCAGACAAATAGTCTAATTTTTTCTGCTGAAAGGTTTTTTGCTTTAAGATTAATAATTGTAGTAATAAAATTTAAGGCACCTAAAATTGAAGAAATCCCTGCAAGGTGTAAAGAAAAAATTGTTAAGTCTACTGAAGGTCCTGAATGATAAAACGTTGATAAAGGTGGA
+
CCCCCGGGGGGGGGGGGGGGGGGGGGGGGGGGGGGGGGGGGGGGGGGGGGGGGGGGGGGGGGGGGGGGGGGGGGGGGGGGGGGGGGGGGGGGGGGGGGGGGGGGGGGFGGGGGGGGGGGGFGGGGGGGGGGGGGGGGGGGGGGFGGFFGGFGGFGGGGGGGGGGGGGGDGGGGGGGFGGFEFGGFGFGGGGFFGGGAFFGFFCEFFFFFAFFFDFGFFCEAFCEF9CCFBEFFFFFB*>F7@E9AEBBFDFFBAC:8=8836?AF<5;81;E7;<CFGFFE?<<4423@DD7CC)9?EBB(
@M70528:330:000000000-K6D4P:1:1102:22454:5369 2:N:0:GCCATATAAC+ACACAATATC
TAAAACAGGGTCCCCTGTCTCTTATACACATCTGACGCTGCCGACGAGAGCTTGTGTGTGTAGATCTCGGTGGGCGCCCGCCCACTATAATCAAACTAATATCTACGAATTTCACGGCTACACCAGTAATTCAAGTCCCCTCTGCCGCACTCACTCCTTTCAGTCTCAAATGCCATTCCCAGCTTAAGCCCAGCGCTTTCACATCCGTCTTACAAAACCGCCTGCGCGCGCTCTACGGCCCGTACTTCCTCATACCACCCCACCCCCACATATTACCTCTGCTGCGTGCACCTCTTTTGCC
+
CCCCCGGFGGG9C;FFDCC<FGDFG9@CEECFG<C<@CFBFG@EGC4CF+66CEEFGGGF@,96,C<,C,,6++:++++++6+4,:,,C5,,9,5,:,CFCF9DF9E+AEF9FAF4+@?+?FG8+,5,:5=7,,,,@,,,+@D6AD6@6>>>=,,CDDA,>,@C,+,6,,,2,3@AC7:@,@68=,,=,3:,;,3*<*:,:D+***33399+++4;)852E45(59(().63)/6?1**2-(,7:().0))).*)0)0)-(.(8/,-(-().)))620.))4)))(-431C**,)-<-)))
@M70528:330:000000000-K6D4P:1:1102:4927:5376 2:N:0:GCCATATAAC+ACACAATATC
TAAAACAGGGTCCCCTCCCCCTCTAGGGTCAAAAAAAGAGGTATTTAAGTTTCGGTCAGTTAAAAGTATTGTGATAGCTCCCGCTAACACTGGCAAAGATAAAAGAAGAAGAATGGCTGTTAAAATAACTGATCAGACAAATAGTCTAATTTTTTCTGCTGAAAGGTTTTTTGCTTTAAGATTAATAATTGTAGTAATAAAATTTAAGGCACCTAAAATTGAAGAAATCCCTGCAAGGTGTAAAGAACAAATTGTTAAGTCTACTGAAGGTCCTGAATGATAAAACGTTGATAAAGGTGGA
+
CCCCCGGGGGGGGGGGGGGGGGGGGGGGGGGGGGGGGGGGGGGGGGGGGGGGGGGGGGGGGGGGGGGGGGGGGGGGGGGGGGGGGGGGGGDGGGGGGGGFGGGGGGGGGGGGGGGGGGGGGGGGGFGGGGGGGGGFGGGGDDGGGGGGGGFGGGGGGGFFGFFGDGGGGGGGCFGGFFC8DFGGGGGGGGGGGGGGFGFGFFFFFFFFFFFF>FFGFGCEGFF;FEFFF@E4A=@A>8>::BEFFE>(88948C?B*==8CF?FF:7A@(64;EAE<FEEFF<C>E>;@;7@D?C7@EE((
@M70528:330:000000000-K6D4P:1:1102:22405:5378 2:N:0:GCCATATAAC+ACACAATATC
TAAAACAGGGTCCCCTCCCCCTCTAGGGTCAAAAAAAGAGGTATTTAAGTTTCGGTCAGTTAAAAGTATTGTGATAGCTCCCGCTAACACTGGCAAAGATAAAAGAAGAAGAATGGCTGTTAAAATAACTGATCAGACAAATAGTCTAATTTTTTCTGCTGAAAGGTTTTTTGCTTTAAGATTAATAATTGTAGTAATAAAATTTAAGGCACCTAAAATTGAAGAAATCCCTGCAAGGTGTAAAGAAAAAATTGTTAAGTCTACTGAAGGTCCTGAATGATAAAACGTTGATAAAGGTGGA
+
CCCCCGGGGGGGGGGGGGGGGGGGFGGGGGGGGGGGGGGGGGGGGGGGGGGGGGGGGGGGGGGGGGGGGGGGGGGGGGGGGGGGGGGGGGGGGGGGGGGGGGGGGGGGGGGGGGGGGGGGGGGGGGGGGGGGGGGGGGGGGGGGGGGGGFFGGGGFGGGGGGGFGGGGGGGGGGGGFGGGGGGGGGGGGGGGGGGGFGFGFGFFFFFFF5CF?GFGFGGFGFEFFEDFF>FAF=BFE@DG=EEEEEBBFFFBEFFFCFFFFFEFGFC7@FEFEF@3;FC@EFFCE@>@D<F@FEEFGF?:(
@M70528:330:000000000-K6D4P:1:1102:7680:5378 2:N:0:GCCATATAAC+ACACAATATC
TAAAACAGGGTCCCCTCCCCCTCTAGGGTCAAAAAAAGAGGTATTTAAGTTTCGGTCAGTTAAAAGTATTGTGATAGCTCCCGCTAACACTGGCAAAGATAAAAGAAGAAGAATGGCTGTTAAAATAACTGATCAGACAAATAGTCTAATTTTTTCTGCTGAAAGGTTTTTTGCTTTAAGATTAATAATTGTAGTAATAAAATTTAAGGCACCTAAAATTGAAGAAATCCCTGCAAGGTGTAAAGAAAAAATTGTTAAGTCTACTGAAGGTCCTGAATGATAAAACGTTGATAAAGGTGGA
+
CCCCCGGGGGGGGGGGGGGGGGGGGGGGGGGGGGGGGGGGGGGGGGGGGGGGGGGGGGGGGGGGGGGGGGGGGGGGGGGGGGGGGGGGGGGGGGGGFGGGGEFGGGGGGGGGGGGGGGGGGGGGGGGGGGGGGGGGGGGGGGGGGGGGGGFGGGGGGGGGGGGGGGGGGGGEGGGGFGGGGGGGGGGGGGGGGGGGFGFGFGFFFFFAFFFFFGFGFEA),495BCC@F.>AFFDFEEFGFFEFFEB3A9@FEFFFC@8@EF?AFECEEFFF3>AF<C<3?E3)1;66@@FCGCE<?<>B(
@M70528:330:000000000-K6D4P:1:1102:10028:5382 2:N:0:GCCATATAAC+ACACAATATC
TAAAACAGGGTCCCCTCCCCCTCTAGGGTCAAAAAAAGAGGTATTTAAGTTTCGGTCAGTTAAAAGTATTGTGATAGCTCCCGCTAACACTGGCAAAGATAAAAGAAGAAGAATGGCTGTTAAAATAACTGATCAGACAAATAGTCTAATTTTTTCTGCTGAAAGGTTTTTTGCTTTAAGATTAATAATTGTAGTAATAAAATTTAAGGCACCTAAAATTGAAGAAATCCCTGCAAGGTGTAAAGAAAAAATTGTTAAGTCTACTGAAGGTCCTGAATGCTACAACGTTGATAAAGGTGGA
+
CCCCCFGGGGGGGGGGGGGGGGGGGGGGGGGGGGGGGGGGCFGGFGGGGGG9FGDGGGGFGGFGGGGGGGAFGGGGF9EGFG>FCEGG?CBFGGGGFGGGEFFGGCFGGGGGGGGGGGGGGFFFFFGGF,CFFGGGCGDDGGFG;=FGGGFG8CCCBEGGGGGGGGG9,+@CEGGFFGGGFGGAFFGGGGGGCD=DFFFG8;9@CF9+:*59575CACFEC63:<5@@9))*;B:?=EGF3**B<85>652(5+/:@FAC5@CA<3CA@EE>.)44<C))).)7)/6,:(1++.19787((
@M70528:330:000000000-K6D4P:1:1102:17732:5405 2:N:0:GCCATATAAC+ACACAATATC
TAAAACAGGGTCCCCTCCCCCTCTAGGGTCAAAAAAAGAGGTATTTAAGTTTCGGTCAGTTAAAAGTATTGTGATAGCTCCCGCTAACACTGGCAAAGATAAAAGAAGAAGAATGGCTGTTAAAATAACTGATCAGACAAATAGTCTAATTTTTTCTGCTGAAAGGTTTTTTGCTTTAAGATTAATAATTGTAGTAATAAAATTTAAGGCACCTAAAATTGAAGAAATCCCTGCAAGGTGTAAAGAAAAAATTGTTAAGTCTACTGAAGGTCCTGAATGATAAAACGTTGATAAAGGTGGA
+
CCCCCGGGGGGGGGGGGGGGGGGGGGGGGGGGGGGGGGGGGGGGGGGGGGGGGGGGGGGGGGGGGGGGGGGGGGGGGGGGGGGGGGGGFGGGGGGGGGGGGGGGGGGGGGGGGGGGGGGGGGGEGGGGGGGGGGGGGGGGGGGGGGGGGGFGGGGGGGGGGGGGGGGGGGGGDGGGFGFC8DFGGGGGGGGDGEFFFGFGEGFFFFFFF?FFFGFGFGGFGA>CAECFFBEAAFBFEFFGEEEBEF@=F2@=28?:9==?C+<6@35<<EFF<9))8;CEFFE69;@@D?C:CCCEGE>B(
@M70528:330:000000000-K6D4P:1:1102:5886:5407 2:N:0:GCCATATAAC+ACACAATATC
TAAAACAGGGTCCCCTCCCCCTCTAGGGTCAAAAAAAGAGGTATTTAAGTTTCGGTCAGTTAAAAGTATTGTGATAGCTCCCGCTAACACTGGCAAAGATAAAAGAAGAAGAATGGCTGTTAAAATAACTGATCAGACAAATAGTCTAATTTTTTCTGCTGAAAGGTTTTTTGCTTTAAGATTAATAATTGTAGTAATAAAATTTAAGGCACCTAAAATTGAAGAAATCCCTGCAAGGTGTAAAGAAAAAATTGTTAAGTCTACTGAAGGTCCTGAATGATAAAACGTTGATAAAGGTGGA
+
<CCCCGGGGGGGGGGGGGGGGGGGFGGGGGGGGGGGGGGFGGGGGGGFGGGGGGGCFGFGGGFGGGGGGGGGGGGGGFFGGGGGGGFFGGGGGDFFCGGGGGGGGGGGGGGGFGGGGGGEGGGGGGGGGFGGGGGGGGGGFDGGBFGFGGFGFGG8FGG8EFGFFFFFFGFCEGFFFEEFAFGG9:DFGGGGF;CC?FCCEGA@?FFFFFFFFGFGAGGFEFC;CE@EFFEAF=BB>CDD9=E64C>B;@=25C>B4BCFCACFF@9<3(67@@EFCC?A359>CEF@F<C::3>EFE?0(
@M70528:330:000000000-K6D4P:1:1102:22238:5412 2:N:0:GCCATATAAC+ACACAATATC
TAAAACAGGGTCCCCTCCCCCTCTAGGGTCAAAAAAAGAGGTATTTAAGTTTCGGTCAGTTAAAAGTATTGTGATAGCTCCCGCTAACACTGGCAAAGATAAAAGAAGAAGAATGGCTGTTAAAATAACTGATCAGACAAATAGTCTAATTTTTTCTGCTGAAAGGTTTTTTGCTTTAAGATTAATAATTGTAGTAATAAAATTTAAGGCACCTAAAATTGAAGAAATCCCTGCAAGGTGTAAAGAAAAAATTGTTAAGTCTACTGAAGGTCCTGAATGATAAAACGTTGATAAAGGTGGA
+
CCCCCGGGGGGGGGGGGGGGGGGGGGGGGGGGGGGGGGGGGGGGGGGGGGGGGGGGGGGGGGGGGGGGGGGGGGGGGGGGGGGGGGGGGGGGGGGGGGGGGGGGGGGGGGGGGGGGGGGGGGGGGGGGGFGGGGGGGGGGGCGGGGGGGGFGGGGGGGFGGGGGGGGGGGGGGGGGFGGGGGGGGGGGGGGFGGGGFGFGFGFFFFFFFFFFFGFGFGGFGFC@BEDFFEEFFDDFFGGG@EE=*6>BFF@FEFFF48=CCFFFG)7=EF@FEEFFGGFFEFE6>328@?<::719@EF?(
@M70528:330:000000000-K6D4P:1:1102:22116:5412 2:N:0:GCCATATAAC+ACACAATATC
TAAAACAGGGTCCCCTCCCCCTCTAGGGTCAAAAAAAGAGGTATTTAAGTTTCGGTCAGTTAAAAGTATTGTGATAGCTCCCGCTAACACTGGCAAAGATAAAAGAAGAAGAATGGCTGTTAAAATAACTGATCAGACAAATAGTCTAATTTTTTCTGCTGAAAGGTTTTTTGCTTTAAGATTAATAATTGTAGTAATAAAATTTAAGGCACCTAAAATTGAAGAAATCCCTGCAAGGTGTAAAGAAAAAATTGTTAAGTCTACTGAAGGTCCTGAATGATAAAACGTTGATAAAGGTGGA
+
CCCCCGGGGGGGGGGGGGGGGGGGGGGGGGGGGGGGGGGGGGGGGGGGGGGGGGGGGGGGGGGGGGGGGGGGGGGGGGGGGGGGGGGGGGGGGGGGGGGGGGGGGGGGGGG8AFGGGGGGGGGGGGGGGGGGGGGGGGGGGGGGGGGGGFFGGGGGGGGGGGGGGGFGGGGGGFFGFGGGGGGGGGGGGGGGGFGGFGFGCFFEFFFFFAFFFGFFFFGFGFEEFFDEFEB4ADDFBFFEEEFFEFFFFDFD@FFF?BFFFFECGECEF;;A;34>C@CACCC>EE>@@6*3CE66F@?F(
@M70528:330:000000000-K6D4P:1:1102:19888:5413 2:N:0:GCCATATAAC+ACACAATATC
TAAAACAGGGTCCCCTCCCCCTCTAGGGTCAAAAAAAGAGGTATTTAAGTTTCGGTCAGTTAAAAGTATTGTGATAGCTCCCGCTAACACTGGCAAAGATAAAAGAAGAAGAATGGCTGTTAAAATAACTGATCAGACAAATAGTCTAATTTTTTCTGCTGAAAGGTTTTTTGCTTTAAGATTAATAATTGTAGTAATAAAATTTAAGGCACCTAAAATTGAAGAAATCCCTGCAAGGTGTAAAGAAAAAATTGTTAAGTCTACTGAAGGTCCTGAATGATAAAACGTTGATAAAGGTGGA
+
CCCCCGGGGGGGGGGGGGGGGGGGGGGGGGGGGGGGGGGGGGGGGGGFFGGGGGGFGGGGGGGGGGGGGGGGGGGGGGGGGGGGGGGGGGGGGGGGGGGGGGGGGGGGGGGGGGGGGGGGGGGGGGDGGGGGGGGGGGGGGGFGGGGGGGFGGFGGGGGGGGGGGGGGGGGGGGGGFGGGGGGGGGGFGGGGGGGGFGFFEFFFFFFFFFFFFGFG5EGFGFFFFB@7B;EFFD>8>;D@BE?AEFDBFFFFFFF=?ACCC6?ACFC=@@@A;AAF;;?<FFFFFF>@@DDCDECFFFFF(
@M70528:330:000000000-K6D4P:1:1102:16617:5416 2:N:0:GCCATATAAC+ACACAATATC
TAAAACAGGGTCCCCTCCCCCTCTAGGGTCAAAAAAAGAGGTATTTAAGTTTCGGTCAGTTAAAAGTATTGTGATAGCTCCCGCTAACACTGGCAAAGATAAAAGAAGAAGAATGGCTGTTAAAATAACTGATCAGACAAATAGTCTAATTTTTTCTGCTGAAAGGTTTTTTGCTTTAAGATTAATAATTGTAGTAATAAAATTTAAGGCACCTAAAATTGAAGAAATCCCTGCAAGGTGTAAAGAAAAAATTGTTAAGTCTACTGAAGGTCCTGAATGATAAAACGTTGATAAAGGTGGA
+
CCCCCGGGGGGGGGGGGGGGGGGGGGGGFGGGGGGGGGGGGGGGGGGGGGGGGGGGGGGGCGGGGGGGGGGGGGGGGGGGGGGGGGGGGGGGFGGGGGGGGGGGGGGGGGGGGGGGGGGGGGGGGGFGGGGGGGGGGGGGGGGGGGGGGGFGGGGGGGGGGGGGGGGGGGGGGGGGFGGGFEFGGGGGGGGGGGGGFGFGFFCFFFFFFFFFFGFDFFCEFFC5BCDCF@@FFDFFEFGGFFFFFFB=A29>EFFF<BFEEACFG@EFF8;>4<EFFFFFEE?E<EFD@FGCDCEEGFB<(
@M70528:330:000000000-K6D4P:1:1102:23031:5419 2:N:0:GCCATATAAC+ACACAATATC
TAAAACAGGGTCCCCTCCCCCTCTAGGGTCAAAAAAAGAGGTATTTAAGTTTCGGTCAGTTAAAAGTATTGTGATAGCTCCCGCTAACACTGGCAAAGATAAAAGAAGAAGAATGGCTGTTAAAATAACTGATCAGACAAATAGTCTAATTTTTTCTGCTGAAAGGTTTTTTGCTTTAAGATTAATAATTGTAGTAATAAAATTTAAGGCACCTAAAATTGAAGAAATCCCTGCAAGGTGTAAAGAAAAAATTGTTAAGTCTACTGAAGGTCCTGAATGATAAAACGTTGATAAAGGTGGA
+
CCCCCGGGGGGGGGGGGGGGGGGGGGGGGGGGGGGGGGGGGGGGGGGGGGGGGGGGGGGGGGGGGGGGGGGGGGGGGGGGGGGGGGGGGGGGGGGGGGGGGGGGGGGGGGGGGGGGGGGGGGGGGGGGGGGGGGGGGGGGGGGGGGFGCFFGGGGGFFGGGGGGGGGGGGGGGGGGFGGGGGGGGGGGGGGGGGGGFGFGFGFFFFFFFAFFFGFGFGGFGFCEFFFFFF=6F2>FEGGGBFFFFFFBFBBF2BCF8=B>CAEFG@CAEFFF3)737:647C?);@6;D?C7CEEFGFFF(
@M70528:330:000000000-K6D4P:1:1102:13664:5420 2:N:0:GCCATATAAC+ACACAATATC
TAAAACAGGGTCCCCTGTCTCTTATACACATCTGACGCTGCCGACGAGATATTGTGTGTGTAGACCTTGGTTGTCGCTGTCCACCTGAAAAAAACAACCAAGAAAAACATTTCACTCATACCTTCCCAAGTCCATCACCAACTTGCCCAGCATAGTAAGCCCATTCCCACCACCCAACCCGCACGTTTCTGCCCGAATTGTTAGTTGCTTGCCACCACCCCCTACGTAAGCTCTTCTCCCTCCGAGCCAGGATACCTCTACTTTTCTACACATCGTCCGAGCTGCGTGCACGTACGTAAGT
+
CCCC<FFGGGFFE<EFFFGGGGGGGGGFGGGFFFF<@EGGGGEEGGGGGGFCFCFFE@;,CC,C,,,,6EF,,8C,<,@@9,,,9,,C,C?<++,,:B=:,9<DE4,4AF<B,<FG9A==,4,,,,:,,,C=E,C,,4,,+@+6,6@EF,06,9,33,,38>,A@D,=,,+,8=C3*@AE++++*4,0,37<9,0;5C*2*5=1+=11++;*/+**0**(//(()//4)47386.;)>9+((()(((.)/4(4=)).9*).*)9+-.)-)(,))(,*1(,4>((,(,-((**1.,(24(,.
@M70528:330:000000000-K6D4P:1:1102:21064:5420 2:N:0:GCCATATAAC+ACACAATATC
TAAAACAGGGTCCCCTCCCCCTCTAGGGTCAAAAAAAGAGGTATTTAAGTTTCGGTCAGTTAAAAGTATTGTGATAGCTCCCGCTAACACTGGCAAAGATAAAAGAAGAAGAATGGCTGTTAAAATAACTGATCAGACAAATAGTCTAATTTTTTCTGCTGAAAGGTTTTTTGCTTTAAGATTAATAATTGTAGTAATAAAATTTAAGGCACCTAAAATTGAAGAAATCCCTGCAAGGTGTAAAGAAAAAATTGTTAAGTCTACTGAAGGTCCTGAATGATAAAACGTTGATAAAGGTGGA
+
CCCCCGGGGGGGGGGGGGGGGGGGGGGGGGGGGGGGGGGGGGGGGGGGGGGGGGGGGGGGGGGGGGGGGGGGGGGGGGGGGGGGGGGGGGGGGGGGGGGGGGGGGGGGGGGGGGGGGGGGGGGGGGGGGGGGGGGGGGGGGGGGGGGGGGFGGGGGGGGGGGGFGGGFGGGGGGGGFGGFGGGGGGGGGGGGGGGGFGFFA@CEFFFFFFFFFGFGFCFFDF@EFFFEF;4AFFDFEF>DBECAEFFBFFBD@CCF7@FE?7?AF@CFFFFFEF@CC;CECECCE<;=@;9;CE<CFF?B0
@M70528:330:000000000-K6D4P:1:1102:26400:5432 2:N:0:GCCATATAAC+ACACAATATC
TAAAACAGGGTCCCCTCCCCCTCTAGGGTCAAAAAAAGAGGTATTTAAGTTTCGGTCAGTTAAAAGTATTGTGATAGCTCCCGCTAACACTGGCAAAGATAAAAGAAGAAGAATGGCTGTTAACATAACTGATCAGACAAATAGTCTAATTTTTTCTGCGGAAAGGTTTTTTGCTTTAAGATTAATAATTGTAGTATTAAAATTTAAGGCACCTAAAAATGAAGAAATCCCTGCAAGGTGTAAAGAAAAAATTGTTAAGTCTACTGAAGGTCCTGAATGATAAAATGTTGATAAAGTTGGA
+
CCCCCGGGGGGFF<FGGCCGGEGGGGGFGGGGGGGGGGGGGGGGGGCGGGGGGGCF:FFGGGGFGGFCFGGGGGGGGFGGGGGGGGGDGFGGGEGGDFGFGGGGGGGGFEFFGGGGFGGGGGF,@FFGGFFGEGGGGGGGCA9EGFCGGGFGGGGCFFG+@CC>FCB=CDFGGFGGFGGF,>DC,7DCFGGGGGGG+<=CEFFFAC+8;A>A>GFG5E9)=B;E6>4CF>B>F):97=>B>EE>?C=(?((3367;?+6.13?69=)/7;@</>7)0+936?)7))/7?)**26-:3)-4)
@M70528:330:000000000-K6D4P:1:1102:24948:5439 2:N:0:GCCATATAAC+ACACAATATC
TAAAACAGGGCTCCCTGTCTCTTATACACATCTGACGCTGCCGACGAGATATTGTGTGTGTAGATCTCGGTGGTCGCCGTCGCATTAAAAAACAAATATGATCTAATCATTTGAACGTTGCACCTTGAATTCATCATCCATATATAGCCTTCTCGTCCACCCATATCCCCTGGCTCACCTGTGTTTCTCTGCTTTGTTTCTCGTACTAATTCTTACAGCCCCGTCGACGCGTTATCTTGCGGATCTGCACACACCAGTTCTATCTCCGTTGTTCTGCTCCTCCTCTCCCAGCCAGTTCACC
+
BCCCCFFGGGGGGDGFGFGFGGGGGGGGGGGGGGGGFGGGGGGEGGEGGGD9@FEGGFACC,<@CEGEE@BCF6C@:@>4+++8@B99C,CF:,::,,,59,,,5,:,C,5,,,,:,+0,+C:4,,,9,C=C,,5,47,>9,+,;,,,,,;,,53+33+=,6+3=+,,,+,++3,,*5,4,,,8,,3+,,2,5,2*35*,*5*)0**441++++12+54/1*-()((()(()2((11+++(,(),)))*()(-.(7(**))/)1+.)((,(-.)))**).((((()((,,0*1((.2))-.
@M70528:330:000000000-K6D4P:1:1102:6275:5458 2:N:0:GCCATATAAC+ACACAATATC
TAAAACAGGGTCCCCTCCCCCTCTAGGGTCAAAAAAAGAGGTATTTAAGTTTCGGTCAGTTAAAAGTATTGTGATAGCTCCCGCTAACACTGGCAAAGATAAAAGAAGAAGAATGGCTGTTAAAATAACTGATCAGACAAATAGTCTAATTTTTTCTGCTGAAAGGTTTTTTGCTTTAAGATTAATAATTGTAGTAATAAAATTTACGGCACCTAAAATTGAAGAAATCCCTGCAAGGCGTAAAGAAAAAATTGTTAAGTCTACTGAAGGTCCTGAATGATAAAACGTTGATAAAGGTGGA
+
CCCCCGGGGGGGGGGGGGGGGGGGFFGFGGC<@F@BFGGCEAGGFGGGGGEGGEFBCFG@E,CE,CF<FCGGGCFC9FDFGFGGG@G<,<E=88A<=FEFFA9,EF88E,=,4CCEEFGG@FFFBEEFGF9EEGFCCFFG?BDFFGGFGGFFGCEGGFGGGG8A=?F,,@CEEEFGFD8,EAFFEGGGFFCDCAFF?EFCA9CC@F+559?ECFFGFGG:E@ABCB2AFFFF>9BFE**4/:(8*9((;>08EFE7?A6<?;<F?;5771@<);@)8@6)1<)>)/44:012*6249846(
@M70528:330:000000000-K6D4P:1:1102:25215:5495 2:N:0:GCCATATAAC+ACACAATATC
TAAAACAGGGTCCCCTCCCCCTCTAGGGTCAAAAAAAGAGGTATTTAAGTTTCGGTCAGTTAAAAGTATTGTGATAGCTCCCGCTAACACTGGCAAAGATAAAAGAAGAAGAATGGCTGTTAAAATAACTGATCAGACAAATAGTCTAATTTTTTCTGCTGAAAGGTTTTTTGCTTTAAGATTAATAATTGTAGTAATAAAATTTAAGGCACCTAAAATTGAAGAAATCCCTGCAAGGTGTAAAGAAAAAATTGTTAAGTCTACTGAAGGTCCTGAATGATAAAACGTTGATAAAGGTGGA
+
CCCCCGGGGGGGGGGGGGGGGGGGGGGGGGGGGGGGGFGGFGGGGGGGGAFCEGGGGGGGGGGGGGGGGGGGGGFGGCGGGGGGGGGGGGGGGGGGGGGGGGGGGGGGGGGGGGGGGGGGGGGGGGGGGGGGGGGGGGGGGGGGGGFGGGFGGGGGGGG8EFGFA+EADEGGCFGGFGG8AEFGGGGGGGGGGCGG?:?E=EFFFFE55AFF>FFGF7EEGA5*B@:AFF3A6==F=8>,:BE94C@(?>5@EAE68BF?E6<+>37<E1;</4=9CD)3CC))1;73@?33;<17+7:1(
@M70528:330:000000000-K6D4P:1:1102:15965:5513 2:N:0:GCCATATAAC+ACACAATATC
TAAAACAGGGTCCCCTCCCCCTCTAGGGTCAAAAAAAGAGGTATTTAAGTTTCGGTCAGTTAAAAGTATTGTGATAGCTCCCGCTAACACTGGCAAAGATAAAAGAAGAAGAATGGCTGTTAAAATAACTGATCAGACAAATAGTCTAATTTTTTCTGCTGAAAGGTTTTTTGCTTTAAGATTAATAATTGTAGTAATAAAATTTAAGGCACCTAAAATTGAAGAAATCCCTGCAAGGTGTAAAGAAAAAATTGTTAAGTCTACTGAAGTTCCTGAATGATAAAACGTTGATAAAGGTGGA
+
CCCCCGGGGGGGGGGGGGGGGGGGFGGGGGGGGGGGGGGGGGGGGGGGGGGGGGGGGGGGGGGGGGGGGGGGGGGGGGGGFFGGGGGGGGGGGGGGGGGGGGGGGGGGGGGFGGGGGGGGGGGGGGGGGGGGFGGGGGGGFF?FFGGGCFFGGGGGFGGEGGGGGGGGGFGGGGFGFGGGGGGGGGGGGGGGGGGGFGFCAEFFFFFFFFFFFGFGFGGFGFEEF=DFABFFFF=B@GFGBBFBCFF=F>9:EFCFCFFE3@.:>36/7).<C?><8:345?CCE<965;CCDCFFG@EF(
@M70528:330:000000000-K6D4P:1:1102:13519:5520 2:N:0:GCCATATAAC+ACACAATATC
TAAAACAGGGTCCCCTCCCCCTCTAGGGTCAAAAAAAGAGGTATTTAAGTTTCGGTCAGTTAAAAGTATTGTGATAGCTCCCGCTAACACTGGCAAAGATAAAAGAAGAAGAATGGCTGTTAAAATAACTGATCAGACAAATAGTCTAATTTTTTCTGCTGAAAGGTTTTTTGCTTTAAGATTAATAATTGTAGTAATAAAATTTAAGGCACCTAAAATTGAAGAAATCCCTGCAAGGTGTAAAGAAAAAATTGTTAAGTCTACTGAAGGTCCTGAATGATAAAACGTTGATAAAGGTGGA
+
CCCCCGGGGGGGGGGGGGGGGGGGGGGGGGGGGGGGGGGGGGGGGGGGGGGGGGGGGGGGGGGGGGGGGGGGGGGGGGGGGGGGGGGGGGGGGGGGGGGGGGGGGGGGGFGGGGGGGGDFFGGGGGGGGGGGGGGGGGGGGGGGGGGGGGFGGGGGGGGGGGGGGGGGGGGGGGGGFGGGGGGGGGGGGGGGGGGGFGFGECFFFFFFFFFFFGAFAFGFGFEFFFFFF>=FFF=?3FGGFFFFEFFFFFFFFFFFEFFFFFCFC<CE@E;A@<@FCFFEEEECE;7:@@D+:?>EF3,4(
@M70528:330:000000000-K6D4P:1:1102:8217:5521 2:N:0:GCCATATAAC+ACACAATATC
TAAAACAGGGTCCCCTCCCCCTCTAGGGTCAAAAAAAGAGGTATTTAAGTTTCGGTCAGTTAAAAGTATTGTGATAGCTCCCGCTAACACTGGCAAAGATAAAAGAAGAAGAATGGCTGTTAAAATAACTGATCAGACAAATAGTCTAATTTTTTCTGCTGAAAGGTTTTTTGCTTTAAGATTAATAATTGTAGTAATAAAATTTAAGGCACCTAAAATTGAAGAAATCCCTGCAAGGTGTAAAGAAAAAATTGTTAAGTCTACTGAAGGTCCTGAATGATAAAACGTTGATAAAGGTGGA
+
CCCCCGGGGGGGGGGGGGGGGGGGGGGGGGGGGGGGGGGGGGGGGGFGGGGGGGGGGGGGGGGGGGGGGGGGGGGGGGGGGGGGDGGGGGGGGGGGGGGGGGGGGGGGGGGGGGGGGGGGGGGFGGGGGGGGGGGGGGGGGGFGGGGGGGFGGGGGGGGGGGGEFGGGCGGGGGGGFGFGFGGGGGGGGGGGGGGGFGFGFFFF7FFFFFFFF>FGFGD=FFCBFEDFF4>>A@BFB8DC@EFFFFFFFFFFFFFF<C=CCAEFFFCEF;EE7;8<;773CEFF)73@DFG7CC6EGF0?(
@M70528:330:000000000-K6D4P:1:1102:26839:5522 2:N:0:GCCATATAAC+ACACAATATC
TAAAACAGGGTCCCCTCCCCCTCTAGGGTCAAAAAAAGAGGTATTTAAGTTTCGGTCAGTTAAAAGTATTGTGATAGCTCCCGCTAACACTGGCAAAGATAAAAGAAGAAGAATGGCTGTTAAAATAACTGATCAGACAAATAGTCTAATTTTTTCTGCTGAAAGGTTTTTTGCTTTAAGATTAATAATTGTAGTAATAAAATTTAAGGCACCTAAAATTGAAGAAATCCCTGCAAGGTGTAAAGAAAAAATTGTTAAGTCTACTGAAGTTCCTGAATGATAAAACGTTGATAAAGGTGGA
+
CCCCCGGGGGGGGGGGGGGGGGGGGGGGGGGGGGGGGGGGGGGGGGGGGGGGGGGGGGGGGGGGGGGGGGGGGGGGGGGGGGGGGGGGGGGGGGGGGGGGGGGGGGGGGGGGGGGGGGGGGGGGGGGGGGGGGGGGGGGGGGCGGGGGGGFGGGGGGGGGGGGGGGGGGGGGGGGGFGGGGGGGFFGGGGFAFFGGFCCGEGFFFFFFFFFFFGFGFFGFCF=CFFFEFF=>FFFAB@FGFFFCEFB(;@@D2FFFEB6?<C?FGFEAF)7?.6><9CC<CEE<CF:333<:FE<EGF;?(
@M70528:330:000000000-K6D4P:1:1102:25294:5532 2:N:0:GCCATATAAC+ACACAATATC
TAAAACAGGGTCCCCTCCCCCTCTAGGGTCAAAAAAAGAGGTATTTAAGTTTCGGTCAGTTAAAAGTATTGTGATAGCTCCCGCTAACACTGGCAAAGATAAAAGAAGAAGAATGGCTGTTAAAATAACTGATCAGACAAATAGTCTAATTTTTTCTGCTGAAAGGTTTTTTGCTTTAAGATTAATAATTGTAGTAATAAAATTTAAGGCACCTAAAATTGAAGAAATCCCTGCAAGGTGTAAAGAAAAAATTGTTAAGTCTACTGAAGGTCCTGAATGATAAAACGTTGATAAAGGTGGA
+
CCCCCGGGGGGGGGGGGGGGGGGGGGGGGGGGGGGGGGGGGGGGGGGGGCFGGGGGGGGGGGGGGGGGGGGGGGGGGGFGGGGGGGGGGGGGGGGGGGGGGGGGFGGGGGGGGGGGGGGGGGFGGGGGGGGFGGGGGGGGGGGGGGGGGGFGGFGGGGGGGGGFG?FGGGGGGGGGFDFGGGGFGGGFGGGGFDGGFFCFEAFBFFFFAC6C>FA?C9FEGFFEFFDC@EFFFDFF;:DB6=ECEC:=ABF=EFFFC88CCA?A7/7)7(6>/><F0;?3<5)//723==3+;7)9+.8((
@M70528:330:000000000-K6D4P:1:1102:22169:5568 2:N:0:GCCATATAAC+ACACAATATC
TAAAACAGGGTCCCCTCCCCCTCTAGGGTCAAAAAAAGAGGTATTTAAGTTTCGGTCAGTTAAAAGTATTGTGATAGCTCCCGCTAACACTGGCAAAGATAAAAGAAGAAGAATGGCTGTTAAAATAACTGATCAGACAAATAGTCTAATTTTTTCTGCTGAAAGGTTTTTTGCTTTAAGATTAATAATTGTAGTAATAAAATTTAAGGCACCTAAAATTGAAGAAATCCCTGCAAGGTGTAACGAAAAAATTGTTAAGTCTACTGAAGGTCCTGAATGATAAAACGTTGATAAAGGTGGA
+
CCCCCGGGGGGGGGGGGGGGGGGGGGGGGGGGGGGGGGGGGGGGGGGGGGGGGGGGGGGGGGGGGDGGGGGGGGGGGGGGGGGGGGGGGGGFCEGGGGGGGGGGGGGGGGFGGGGGGGGEDFGCFGGGGGGGGGGGGGGGGFGGGGGGGGFFGFGGGGGGGCFFGGGGGGFGGGGGFGGGFGGGGGGGGGGGGGGGFGFGEGFFAFFFFFFFFGF;A@FBGFAAF@CFFEEFFBDFEGFGEE?1:@29?@FDEF?F?AACCFFFF398@@EFFFEF>;?4)7)7/498@681@AFAGDFF(
@M70528:330:000000000-K6D4P:1:1102:25422:5573 2:N:0:GCCATATAAC+ACACAATATC
TAAAACAGGGTCCCCTCCCCCTCTAGGGTCAAAAAAAGAGGTATTTAAGTTTCGGTCAGTTAAAAGTATTGTGATAGCTCCCGCTAACACTGGCAAAGATAAAAGAAGAAGAATGGCTGTTAAAATAACTGATCAGACAAATAGTCTAATTTTTTCTGCTGAAAGGTTTTTTGCTTTAAGATTAATAATTGTAGTAATAAAATTTAAGGCACCTAAAATTGAAGAAATCCCTGCAAGGTGTAAAGAAAAAATTGTTAAGTCTACTGAAGTTCCTGAAGGATAAAACGTGTATAAAGGTGGA
+
CCCCCGGGGGGGGGGGGGGGGGGGGGGGGGGGGGGGGGGGGGGGGGFGFFGGGGGGGGGGGGGGGGGGGGGFGGGGGGGGGGGGGGGGGGGGGGGFGGGGGGGGGGGGGGGGGGGGGGGGGGGGGFFGGGGGGGGGGGGGGGGGGDFEGGFGGGGFGGGGGGGGD?GGFGGGGGGGFDFDGGGEGCFDCD2@FGFGCA?EAEFFACCFFFFF*?FFFFFFCFEBFF@EFF:AAB@>B5::>EE+*82549=:(=8>>88>)7<CG33;E)/)/7).2*(/;<9947:;((0+;C?C+77((
@M70528:330:000000000-K6D4P:1:1102:16415:5573 2:N:0:GCCATATAAC+ACACAATATC
TAAAACAGGGTCCCCTCCCCCTCTAGGGTCAAAAAAAGAGGTATTTAAGTTTCGGTCAGTTAAAAGTATTGTGATAGCTCCCGCTAACACTGGCAAAGATAAAAGAAGAAGAATGGCTGTTAAAATAACTGATCAGACAAATAGTCTAATTTTTTCTGCTGAAAGGTTTTTTGCTTTAAGATTAATAATTGTAGTAATAAAATTTAAGGCACCTAAAATTGAAGAAATCCCTGCAAGGTGTAAAGAAAAAATTGTTAAGTCTACTGAAGGTCCTGAATGATAAAACGTTGATAAAGGTGGA
+
CCCCCGGGGGGGGGGFGGGGGGGGFEGFGGGGGGGGGGGGFGGGGGGGGGGGGGGGGGGGGGGGCGGGGGGGGGGGGGGGGGGG:CGGGGGGG8FCFGGGGFFDGGGGGGGGGGGGGGGGGGGGGGGGGGGGGGGGGGGGGGGGFGGGGGFGGGGGGGGFGFGGGGGGCFGGGGGGFGGCCGGGGFGGFGGGGGGGCEFAABACFFFFAFFF>FFGFGGFGFEFFEDFABEFFF449=>>>EC:AFD=A26=BF*8>FFF?A?@+7)77;444)4>236;)))./793=@D77<6C+/48(
@M70528:330:000000000-K6D4P:1:1102:23356:5573 2:N:0:GCCATATAAC+ACACAATATC
TAAAACAGGGTCCCCTCCCCCTCTAGGGTCAAAAAAAGAGGTATTTAAGTTTCGGTCAGTTAAAAGTATTGTGATAGCTCCCGCTAACACTGGCAAAGATAAAAGAAGAAGAATGGCTGTTAAAATAACTGATCAGACAAATAGTCTAATTTTTTCTGCTGAAAGGTTTTTTGCTTTAAGATTAATAATTGTAGTAATAAAATTTAAGGCACCTAAAATTGAAGAAATCCCTGCAAGGTGTAAAGAAAAAATTGTTAAGTCTACTGAAGGTCCTGAATGATAAAACGTTGATAAAGGTGGA
+
CCCCCGGGGGGFGGGGGGGGGGGGGGGGFGGGGGGGGGGGGFGGGGGGGGGGGEEFGGGGGGGGGGGGGGGGGGGGGGGGGGGGCFGGGGGGGGGGGGGGGGGGGGGGGGGGGGGGGGDGGGGGGFGGGGGGGGGGGGGGGFDFGFGGGGFFFFEGGFFGGFGFCDE9A8EGGGGGFGGGFGFGGFGGGGGGGGGGFGFCEFFFFFFFF*9;?FFGFGFEGF96=CBFFBE4A2<?@GDFBE71>=:BF9235C<FCF=@?65+><57<;;43)/>C3?))1?;3),:@,1+3<64A472(
@M70528:330:000000000-K6D4P:1:1102:14916:5576 2:N:0:GCCATATAAC+ACACAATATC
TAAAACAGGGTCCCCTCCCCCTCTAGGGTCAAAAAAAGAGGTATTTAAGTTTCGGTCAGTTAAAAGTATTGTGATAGCTCCCGCTAACACTGGCAAAGATAAAAGAAGAAGAATGGCTGTTAAAATAACTGATCAGACAAATAGTCTAATTTTTTCTGCTGAAAGGTTTTTTGCTTTAAGATTAATAATTGTAGTAATAAAATTTAAGGCACCTAAAATTGAAGAAATCCCTGCAAGGTGTAAAGAAAAAATTGTTAAGTCTACTGAAGGTCCTGAATGATAAAACGTTGATAAAGGTGGA
+
CCCCCGGGGGGGGGGGGGGGGGGGGGGGGGGGGGGGGGGGGGGGGGGGGGGGGGGGGGGGGGGGGGGGGGGGGGGGGGGGGGGGGGGGGGGGGGGGGGGGGGGGGGGGGGGGGGGGGGGGGGGGGGGGGGGGGGGGGGGGFGGGGGGGGGFGGGGGGGGGGGGGGGGGGGGGGGGGFEFGGGGGGGGGGGGGGFGGCEFFFGFFFFFFFFFAFGFGFGGFGFFBFEFEFEFFFFFFEGGGFFFFEC22;B>BFF5ACFFFEC?FC@?@EEFF<EFEC+7<CC).;@9=DDD+;?EFDF??(
@M70528:330:000000000-K6D4P:1:1102:9646:5599 2:N:0:GCCATATAAC+ACACAATATC
TAAAACAGGGTCCCCTCCCCCTCTAGGGTCAAAAAAAGAGGTATTTAAGTTTCGGTCAGTTAAAAGTATTGTGATAGCTCCCGCTAACACTGGCAAAGATAAAAGAAGAAGAATGGCTGTTAAAATAACTGATCAGACAAATAGTCTAATTTTTTCTGCTGAAAGGTTTTTTGCTTTAAGATTAATAATTGTAGTAATAAAATTTAAGGCACCTAAAATTGAAGAAATCCCTGCAAGGTGTAAAGAAAAAATTGTTAAGTCTACTGAAGGTCCTGAATGATAACACGTTGATAAAGGTGGG
+
CCCCCGGGGGGGGGGGGGGGGGGGGGGGGGGGGGGGGGGGGGGGGGGGFDFGGGGGGGGGGGGGGGGGGGGGGGGGGGGGGGGGGGGGGGGGGGGGGGGFGGGGGGGGGGGGGGGGGGGGGGGGGGGGGGGGGGGGGGGGGGCEFGFGFFFGGFGGEGGDCGGGGGGGGGGGGFGGFGGGGGGGGFGGGGGGGGGGFGFGEGFFFFFFAAA5?7FGFGGEFF=C>@:C8446FB=>3;D7*199:>@(879(;F?A<8895@78>;9.)45@.);C;@?;E?5/46263/*+2/647886(
@M70528:330:000000000-K6D4P:1:1102:25412:5610 2:N:0:GCCATATAAC+ACACAATATC
TAAAACAGGGTCCCCTCCCCCTCTAGGGTCAAAAAAAGAGGTATTTAAGTTTCGGTCAGTTAAAAGTATTGTGATAGCTCCCGCTAACACTGGCAAAGATAAAAGAAGAAGAATGGCTGTTAAAATAACTGATCAGACAAATAGTCTAATTTTTTCTGCTGAAAGGTTTTTTTCTTTAAGATTAATAATTGTAGTAATAAAATTTAAGGCACCTAAAATTGAAGAAATCCCTGCAAGGTGTAAAGAAAAAATTGTTAAGTCTACTGAAGGTCCTGAATGATAAGACGTTGATAAAGGTTGA
+
CCCCCGGGGGGGGGGGGGGGGGGGGGGGGGGGGGGGGGGGGGGGGGGGG9EGGGGGGGGGFFFFGGGGGGGGGGGGGGGGGGGGGGGGFGGGGGGGGGGGGGGGGGGGGGGGGGDGG8>=FFGGGFGGGGGGGGGGGGGGGGGDGGGGGGFGGGGFGGGGFGGGG6FGGDGE+@FEFFFGFGFCC:=CFGGDGEFGFGFFECA@FFFFA>509>CGFCCBGFE5:;BFA=3A>BD>6EF>BECFCF=3A>@:3+1A?AAEFA56A7<7)6@E=@))2:?=E?6)))637(2+36429.)((
@M70528:330:000000000-K6D4P:1:1102:27153:5614 2:N:0:GCCATATAAC+ACACAATATC
TAAAACAGGGTCCCCTCCCCCTCTAGGGTCAAAAAAAGAGGTATTTAAGTTTCGGTCAGTTAAAAGTATTGTGATAGCTCCCGCTAACACTGGCAAAGATAAAAGAAGAAGAATGGCTGTTAAAATAACTGATCAGACAAATAGTCTAATTTTTTCTGCTGAAAGGTTTTTTGCTTTAAGATTAATAATTGTAGTAATAAAATTTAAGGCACCTAAAATTGAAGAAATCCCTGCAAGGTGTAACCCAAACGTGGTTAATTCTACTGAATATGCTTAATTGTAAAACTGGAATAAATGTTCA
+
CCCCCGGGGGGGGGGGGGGGGGGGGGGGGGGGGGGGGGGGGGGGGGGGGGGGGGGGGGGGGGGGFGGGGGGGGGGGGGGGGGGGGGGGGGGGGGGGGGGGGGGFGGGGGGGGGGGGGGGGGGGGGGGGGGGGGGGGGGGGGGCGGGGGGGFGGGGGGGGFGGGGGGGGGGGGGGGGFGFCFGGFGGGGGGGGGGGGFGFGEGFFFFFFFFFFFGFGAAFFGFFFFFBE67>AFDFF>:>8BF*410(0)/(-(200916*8A<7<<?A))/))1/9++))199<3)))((0029).<).))
@M70528:330:000000000-K6D4P:1:1102:26237:5624 2:N:0:GCCATATAAC+ACACAATATC
TAAAACAGGGTCCCCTCCCCCTCTAGGGTCAAAAAAAGAGGTATTTAAGTTTCGGTCAGTTAAAAGTATTGTGATAGCTCCCGCTAACACTGGCAAAGATAAAAGAAGAAGAATGGCTGTTAAAATAACTGATCAGACAAATAGTCTAATTTTTTCTGCTGAAAGGTTTTTTGCTTTAAGATTAATAATTGTAGTAATAAAATTTAAGGCACCTAAAATTGAAGAAATCCCTGCAAGGTGTAAAGAAAAAATTGTTAAGTCTATTGATGGTCGTGAATGATCAAACGTTGATAAAGGTGGA
+
CBCC,;CFG7C<6CF<F;C@@FEGFGGCGGCF<C@@FFGDFF<FGGGA@FFGFE:@B@CCFEF<,CFFF9FGFC9@FFGGDE@:>FCFGDFEFGEF=?,5EFCFDFFFEDF,E?5EFE?=F,,,,C,:FCE9F;A=FGGG+EDAFECF84;CFGD,,,3;FE?,@8FGF=FGE?==7=:9==A<D336CEFA9<<2C:;F7,5)=CFF5**0**0**,7=EC7560)>C5)3*054>*221:6=*1(()060.B7@*1=@C:3+5.6)9;7?(61(/;7)6))/7=7,(//::?AF78:0(
@M70528:330:000000000-K6D4P:1:1102:20936:5630 2:N:0:GCCATATAAC+ACACAATATC
TAAAACAGGGTCCCCTCCCCCTCTAGGGTCAAAAAAAGAGGTATTTAAGTTTCGGTCAGTTAAAAGTATTGTGATAGCTCCCGCTAACACTGGCAAAGATAAAAGAAGAAGAATGGCTGTTAAAATAACTGATCAGACAAATAGTCTAATTTTTTCTGCTGAAAGGTTTTTTGCTTTAAGATTAATGATTGTAGTAATAAAATTTAAGGCACCTAAAATTGAAGAAATCCCTGCAAGGTGTAAAGAAAAAATTGTTAAGTCTACTGAAGGTCCTGAATGATAAAACGTTGATAAAGGTGGG
+
CCCCCGGGGGGGGGGGGGGGGGGGGGGGGGGGGGGGGGGGGGGGGGGGGGGGGGGGGGGGGGGGGGGGGGGGGGGGGGGGGGGGGGGGGGGGGGGGGGGGGGGGGGGGGGGGGGGGGGGGGGGGGGGGGGGGGGGGGGGGGGGGGGGGGGFGGGGGGGGGGGGGGGGFGGGGGGGGFGGGGGGGGGFGGGGGGGGGFGFGFGFFFFFFFFFAFFFGFGGFGF;CF5@CFEFAFFFFBDEGFBEFEEFBF26>(19B@FCFFFEFGFE)=EEF;E@E>@EEC<C3>@;36<C:FEEFF?3<(
@M70528:330:000000000-K6D4P:1:1102:11599:5634 2:N:0:GCCATATAAC+ACACAATATC
TAAAACAGGGTCCCCTCCCCCTCTAGGGTCAAAAAAAGAGGTATTTAAGTTTCGGTCAGTTAAAAGTATTGTGATAGCTCCCGCTAACACTGGCAAAGATAAAAGAAGAAGAATGGCTGTTAAAATAACTGATCAGACAAATAGTCTAATTTTTTCTGCTGAAAGGTTTTTTGCTTTAAGATTAATAATTGTAGTAATAAAATTTAAGGCACCTAAAATTGAAGAAATCCCTGCAAGGTGTAAAGAAAAAATTGTTAAGTCTACTGAAGGTCCTGAATGATAAAACGTTGATAAAGGTGGA
+
CCCCCGGGGGGGGGGGGGGGGGGGGGGGGGGGGGGGGGGGGGGGGGGGGGGGGGGGGGGGGGGGGGGGGGGGGGGGGGGGGGGGGGGGGGGGGGGGGGGGGGGGGGGGGGGGGGGGGGGEGGGGGGGGGGGGGGGGGGGGGGGGGGGGGGFGGGGGGGGGGGGGGGGGGGGGGGGGFGGGGGGGGGGGGGGGGGGGFGFGFFC@FFFFF?FFFFFGFFDEGFCFFECFFE)6A2BA@82,.:C+:C=:8@BD(BCF?+8@<A?=F<C37;@E@A@4;@EE57?E3)6@@=C+C?;C7@>8(
@M70528:330:000000000-K6D4P:1:1102:12728:5645 2:N:0:GCCATATAAC+ACACAATATC
TAAAACAGGGTCCCCTCCCCCTCTAGGGTCAAAAAAAGAGGTATTTAAGTTTCGGTCAGTTAAAAGTATTGTGATAGCTCCCGCTAACACTGGCAAAGATAAAAGAAGAAGAATGGCTGTTAAAATAACTGATCAGACAAATAGTCTAATTTTTTCTGCTGAAAGGTTTTTTGCTTTAAGATTAATAATTGTAGTAATAAAATTTAAGGCACCTAAAATTGAAGAAATCCCTGCAAGGTGGAAAGAAAAAATTGTTAAGTCTACTGAAGGTCCTGAATGATAAAACGTTGATAAAGGTGGA
+
9CCCCGGGGGGGGGGGGGGGGGGGGGGGGFGGGGGGGGGGGGGGGGGGGGGGGGGFGGFFGGGGGGGGGGGGGGGGGGGGGGGGGGGGGGGGGGGGGGGGGGGGGGGGGGGGGCGGFGG@FGGGGGGGGGGGCFGGGGGGGGGGGGGGGGFGGGGGGGGGGGGGGGFFGGFGGGGGDGGGGFGGGGFFGGGGFGGDFGFGFCFEFFFFFFFAFCFGFGFBDFEEF@@;8>EFF>@FBF?F):>BDDD:FDFFFC@>CAF?CFFAFEEF33@4<<AEGGEFCE7<<E>@((*+7.4<C87B0
@M70528:330:000000000-K6D4P:1:1102:26238:5645 2:N:0:GCCATATAAC+ACACAATATC
TAAAACAGGGTCCCCTCCCCCTCTAGGGTCAAAAAAAGAGGTATTTAAGTTTCGGTCAGTTAAAAGTATTGTGATAGCTCCCGCTAACACTGGCAAAGATAAAAGAAGAAGAATGGCTGTTAAAATAACTGATCAGACAAATAGTCTAATTTTTTCTGCTGAAAGGTTTTTTGCTTTAAGATTAATAATTGTAGTAATAAAATTTAAGGCACCTAAAATTGAAGAAATCCCTGCAAGGTGTAAAGAAAAAATTGTTAAGTCTACTGAAGGTCCTGAATGATAAAACGTTGATAAAGGTGGA
+
CCCCCGGGGGGGGGGGGGGGGGGGGGGGGGGGGGGGGGGGGFGGGGGGDEEFGGGGGGGGGGGGGGGGGGGGGGGGGAFGGGGGGGGGGGGGGGGCFGGGGGGGGGGGGGGGCGGGGGGGGGGGGGGGGFGGGGFFGGGGGGGGGGGFGGFGGGGGGGGFFFGGGGGGGGGGGGGGFFFFGGGGGGGGGGFFG7FFCC+ECBF@FFFFFFFFFGFGF9C@FC>EC@BEFBEAFDBFB5>8>BEAEFFFFBBFFFFF<ABEC@CAGFEEF;;>EFFF6:/;5C7<3328@;*+;C949<,2(
@M70528:330:000000000-K6D4P:1:1102:21367:5652 2:N:0:GCCATATAAC+ACACAATATC
TAAAACAGGGTCCCCTCCCCCTCTAGGGTCAAAAAAAGAGGTATTTAAGTTTCGGTCAGTTAAAAGTATTGTGATAGCTCCCGCTAACACTGGCAAAGATAAAAGAAGAAGAATGGCTGTTAAAATAACTGATCAGACAAATAGTCTAATTTTTTCTGCTGAAAGGTTTTTTGCTTTAAGATTAATAATTGTAGTAATAAAATTTAAGGCACCTAAAATTGAAGAAATCCCTGCAAGGTGTAAAGAAAAAATTGTTAAGTCTACTGAAGGTCCTGAATGATCAAACGTTTATAAAGGTGGA
+
CCCCCGCFGGGGFGFFGGCGGGFGGFGGGGGGGGGGGG<FFGGGGGGGGGGGFGGF@FECFFCEFGFDFGGGGGFEFFG9FGGGGGEEFCE=FGGCGGGGGGFAADEFFCGGFFDFDGDDEGGFFGFGFFFGFFEECBFGDDFFGEACGG9DGAEFGFFGGG9FGFG=9>D8EFFCDFFGGGFC;=FGGGGFCA@EAF1@>EF<C9?FAF5*3997AFGFGFEEA55AC::FFBBF:*5?.:6+*1-7?2::(=CF88=>)@);C<3)3(;E.7;C;+9)5)/.))6@(,:7:)).+72((
@M70528:330:000000000-K6D4P:1:1102:4660:5654 2:N:0:GCCATATAAC+ACACAATATC
TAAAACAGGGTCCCCTCCCCCTCTAGGGTCAAAAAAAGAGGTATTTAAGTTTCGGTCAGTTAAAAGTATTGTGATAGCTCCCGCTAACACTGGCAAAGATAAAAGAAGAAGAATGGCTGTTAAAATAACTGATCAGACAAATAGTCTAATTTTTTCTGCTGAAAGGTTTTTTGCTTTAAGATTAATAATTGTAGTAATAAAATTTAAGGCACCTAAAATTGAAGAAATCCCTGCAAGGTGTAAAGAAAAAATTGTTAAGTCTACTGAAGTTCCTGAATGATAAAACGTTGATAAAGGTGGA
+
CCCCCGGGGGGGGGGGGGGGGGGGGGGGGGGGGGGGGGGGGGGGGGGBFFGGGGGGGGGFGGGGGGGGGGGGGGGGGDGGGGGGGGGGGGGFGGGGGGGGGGGGGGGGGGGGGGGGGGGGGDFFFGFFGGGGGGGGGGGGDEGGFGGGGGFGGGGGGGGGGGGGGGGFGGGGGGFGFGFGGFGG=FFGGGGGGGGGFGFGEFAEFFFFFFFF5C>DFGGFFFE5FEFFFEEFFBFA>DDF>BABEE=D49@F=+8B@8=CEFEFG@F3@.9C?CEEFGFFF3?EEF@(=?C1@<;97@;<(
@M70528:330:000000000-K6D4P:1:1102:14052:5667 2:N:0:GCCATATAAC+ACACAATATC
TAAAACAGGGTCCCCTCCCCCTCTAGGGTCAAAAAAAGAGGTATTTAAGTTTCGGTCAGTTAAAAGTATTGTGATAGCTCCCGCTAACACTGGCAAAGATAAAAGAAGAAGAATGGCTGTTAAAATAACTGATCAGACAAATAGTCTAATTTTTTCTGCTGAAAGGTTTTTTGCTTTAAGATTAATAATTGTAGTAATAAAATTTAAGGCACCTAAAATTGAAGAAATCCCTGCAAGGTGTAAAGAAAAAATTGTTAAGTCTACTGACGGTCCTGAATGATAAAACGTTGATAAAGGTGGA
+
CCCCCGGGGGGGGGGGGGGGGGGGGGGGGGGGGGGGGGGGGGGGGGGGGGGGGGGGGGGGGGDGDFGGGGGGGGGGGGGGGGGGGGGGGGGGGGGGGGGGGGGGGGGGGGGGGGGGGGGGGFGGGGGGGGGGGGGGGGGGGGGGGGFGGGFGGGGGGGGGGGGGGFDFGGGGGGGGFGGGGGGGGFGGGGGGGFGFCFAGEG?EFFFFF5ACFFFGFGGFGFFFFFFFFFFAAB=F@GGGEFFCCC==FD=@FFFF41=C?CEFF@?(8><D:EA9>@EFE3?.489@@D9>FD<B+5:((
@M70528:330:000000000-K6D4P:1:1102:21346:5685 2:N:0:GCCATATAAC+ACACAATATC
TAAAACAGGGTCCCCTCCCCCTCTAGGGTCAAAAAAAGAGGTATTTAAGTTTCGGTCAGTTAAAAGTATTGTGATAGCTCCCGCTAACACTGGCAAAGATAAAAGAAGAAGAATGGCTGTTAAAATAACTGATCAGACAAATAGTCTAATTTTTTCTGCTGAAAGGTTTTTTGCTTTAAGATTAATAATTGTAGTAATAAAATTTAAGGCACCTAAAATTGAAGAAATCCCTGCAAGGTGTAAAGAAAAAATTGTTAAGTCTACTGAAGGTCCTGAATGATAAAACGTTGATAAAGGTGGA
+
CCCCCGGGGGGGFGFGGFGGGGGGFFGGGGGGGFGGGGGGGGGGGGGGGEFF,FFFGGFEEG<FFFGGGGGGGGGGGGGFFGGGGGEGGGGGFFGGGGGGGGGGGGGGGGGFFFGGGGGGGGGAFGGGGGGGGGGDFGGGGFGGGGGGGGBGFCEGGGGGGGGFFGGFGEFEGGGG7FGDFGG<=FGGGGGGGGGFFF7;CEFFFFFFFFAAC*3?;AC5E>=CBEFEF749A=BB:44?@BE>AC37A9=>BFE@@BCC5;?:3=)7<3=34@ECC;93)7?)))65(6:++9/9C7>((
@M70528:330:000000000-K6D4P:1:1102:21360:5695 2:N:0:GCCATATAAC+ACACAATATC
TAAAACAGGGTCCCCTCCCCCTCTAGGGTCAAAAAAAGAGGTATTTAAGTTTCGGTCAGTTAAAAGTATTGTGATAGCTCCCGCTAACACTGGCAAAGATAAAAGAAGAAGAATGGCTGTTAAAATAACTGATCAGACAAATAGTCTAATTTTTTCTGCTGAAAGGTTTTTTGCTTTAAGATTAATAATTGTAGTAATAAAATTTAAGGCTACTAAAATTGAAGAAATCCCTGCAAGGTGTAAAGAAAAAATAGTTAAGTCAACTGAAGGTCCTGAATGATAAAACGGTGATAAAGATGGA
+
CCCCCGFE8FF9<CEGG@BFEGGGDGE<FFFCCFCGDDCFFCFAFFFEFGGFGGD@@FFFGFFGCFFGDFFFA<F@<?@FGGGDFGCFDE<FGGFGGGFGGGDGGGGGGGGG@FGCCFD8FGGC;E<E9EEC,EAFGGGGGGGGE9=FFGDAFFE:4=DEGD8CE+@=DF7>+9AEEF8EF;AFAFGGGGAFF:C9CC?::EF88C98AA*0**?+*;2)2+*1BC@@F@34*>BF=54?*:79*85(;/53*+*+011>C+@*1())/(637@8);+)))..93;1(,(2++9).+).0(
@M70528:330:000000000-K6D4P:1:1102:8289:5705 2:N:0:GCCATATAAC+ACACAATATC
TAAAACAGGGTCCCCTCCCCCTCTAGGGTCAAAAAAAGAGGTATTTAAGTTTCGGTCAGTTAAAAGTATTGTGATAGCTCCCGCTAACACTGGCAAAGATAAAAGAAGAAGAATGGCTGTTAAAATAACTGATCAGACAAATAGTCTAATTTTTTCTGCTGAAAGGTTTTTTGCTTTAAGATTAATAATTGTAGTAATAAAATTTAAGGCACCTAAAATTGAAGAAATCCCTGCAAGGTGTAAAGAAAAAATTGTTAAGTCTACTGAAGGTCCTGAATGATAAAACGTTGATAAAGGTGGA
+
CCCCCGGGGGGGGGGGGGGGGGGGGGGGGGGGGGGGGGGGGGGGGGGGGGGGGGGGGGGGGGGGGGGGGGGGGGGGGGGGGGGGGGGGGGGGGGGGGGGGGGGGGGGGGGGGGGGGGGGGGGGGGGGGGGGGGFGGGGGGGGGGGFGFGGFFGGGFFGGGGFGDFGGFFGGGGGGGFGGGGGGGDGGGGGFFFGGGFGFGF>+8<FFFFFFFFGFGF<C@FFFBFEDEFFFFAFFFEGFFEEEBEFFFFB>DEFEF@==CEFFFGE)7@EE@=<EE6:?=.6?<)7:@@D<+2)9CGFF<(
@M70528:330:000000000-K6D4P:1:1102:7592:5710 2:N:0:GCCATATAAC+ACACAATATC
TAAACAGGGTCCCCTCCCCCTCTAGGGTCAAAAAAAGAGGTATTTAAGTTTCGGTCAGTTAAAAGTATTGTGATAGCTCCCGCTAACACTGGCAAAGATAAAAGAAGAAGAATGGCTGTTAAAATAACTGATCAGACAAATAGTCTAATTTTTTCTGCTGAAAGGTTTTTTGCTTTAAGATTAATAATTGTAGTAATAAAATTTAAGGCACCTAAAATTGAAGAAATCCCTGCAAGGTGTAAAGAAAAAATTGTTAAGTCTACTGAAGGTCCTGAATGATAAAACGTTGATAAAGGTGGAA
+
CCCCCGGGGGGGGGGGGGGGGGGGGGGGGGGGGGGGG,EGGGGGGGGGFGGGGGGGGGGGGGGGGGGGGGGG9FGGGGGGGGGGGGGGGGGGGGGGGGGGFGGGGGGGGGGGGGGGGGGGGGGGGGGGGGGGGGGGGGGGGGGGGGGGGGFFGGFGFGGGGGGGGGFGGGGGGGGGFGGGGGGGGGGGGGGGGFFGFFFGFGAEFFFFFFF5?GFC?F?CGFEEF:EE6=EFADBFFDFFECEFFFFFF@FFFFFFFFFFFFEFCC3=E;9E<FCEDGFEFFFEE;FFFF@CFFEA9=?:)
@M70528:330:000000000-K6D4P:1:1102:13165:5711 2:N:0:GCCATATAAC+ACACAATATC
TAAAACAGGGTCCCCTCCCCCTCTAGGGTCAAAAAAAGAGGTATTTAAGTTTCGGTCAGTTAAAAGTATTGTGATAGCTCCCGCTAACACTGGCAAAGATAAAAGAAGAAGAATGGCTGTTAAAATAACTGATCAGACAAATAGTCTAATTTTTTCTGCTGAAAGGTTTTTTGCTTTAAGATTAATAATTGTAGTAATAAAATTTAAGGCACCTAAAATTGAAGAAATCCCTGCAAGGTGAAAAGAAAAAATTGTTAAGTCTACTGAAGGTCCTGAATGATAAAACGTTGATAAAGGTGGA
+
CCCCCGGGGGGFD@FGGGGGGGGGGGGFGGGGGGGGGGFGFGAEFFAEFGFFGGGC:CE@FFDGGGGGGGGGGGGFGGGGGGGGDGGDG@FFC8FFEGGGGGGGG<FGGFG?FGD@FFDEDGFFGFFFGGGAEFGFFEGGGG9FFGGGGGBFGFGGGF8=EFGGFDEFFGFGGGEFFGGFGFFDEDFGG9EGFG9C;E=EC>C@A?CFFFAAFGFGF7B@A<*:6):59@>FF2>>BD,4*1*;.(--69>=:@8+/1+1<6<C9<)77==3)4<C4;<<E?71943,388+;<C)+824(
@M70528:330:000000000-K6D4P:1:1102:9969:5719 2:N:0:GCCATATAAC+ACACAATATC
AAACAGGGTCCCCTCCCCCTCTAGGGTCAAAAAAAGAGGTATTTAAGTTTCGGTCAGTTAAAAGTATTGTGATAGCTCCCGCTAACACTGGCAAAGATAAAAGAAGAAGAATGGCTGTTAAAATAACTGATCAGACAAATAGTCTAATTTTTTCTGCTGAAAGGTTTTTTGCTTTAAGATTAATAATTGTAGTAATAAAATTTAAGGCACCTAAAATTGAAGAAATCCCTGCAAGGTGTAAAGAAAAAATTGTTAAGTCTACTGAAGGTCCTGAATGATAAAACGTTGATAAAGGTGGATA
+
CCCCCGGGGGGGGGGGGGGGGGGGGGGG6;<;CFGGGGGGGGGGGGGEFGGGGGGGGGGGGGGGGGGGGGGGGGGGGFGGGGGF=FFFGGGGGFGGGGGGFGGGGGGGGGGGGGGGGGGGGFGGCFGGGGGGGGGGGGGGGGGGGGGGFGFFDGGGGGG8EEDFGFGGGGGGGGGGFGGGGGGGGGGGGGGGGFDEAFFEA8FEFFFFFFFFFGFGFGGEFFFFFFF@AEEAFBBF:@DEEEFFFBB>?=@CFCEFECA5>FE4@E<1=@<@AC@?>>?<EC4=6DD@0CGGD<3.<:FB2
@M70528:330:000000000-K6D4P:1:1102:24561:5723 2:N:0:GCCATATAAC+ACACAATATC
TAAAACAGGGTCCCCTCCCCCTCTAGGGTCAAAAAAAGAGGTATTTAAGTTTCGGTCAGTTAAAAGTATTGTGATAGCTCCCGCTAACACTGGCAAAGATAAAAGAAGAAGAATGGCTGTTAAAATAACTGATCAGACAAATAGTCTAATTTTTTCTGCTGAAAGGTTTTTTGCTTTAAGATTAATAATTGTAGTAATAAAATTTAAGGCACCTAAAATTGAAGAAATCCCTGCAAGGTGTAAAGAAAAAATTGTTAAGTCTACTGAAGGTCCTGAATGATAAAACGTTGATAAAGGTGGA
+
CCCCCGGGGGGGGGGGGGGGGGGGGGGGGGGGGGGGGGGGGGGGGGGGGGGGGGGGGGGGGGGGGGGGGGGGGGGGGGGGGGGGGGGGGGGGGGGGGGGGGGGGGGGGGGGGGGGGGFGGGGGGGGGGGGGGGGGDGGGGGGGGGGFCFGFGGGGGGGGGGGGGG6FGGGGGGGGGFGGGGGGGGGGGGGFFFCFGFGFGFCF@FFFFFFFFFGFGFCFBDF5AACCAF:B4A>BB=;DE6@<>EFF7A5@B=6CC7CA?CA?:EECEE@@E@AEECDEFFFFC3426@;*3CC>9?@(3(
@M70528:330:000000000-K6D4P:1:1102:25943:5728 2:N:0:GCCATATAAC+ACACAATATC
TAAAACAGGGCTCCCTGTCTCTTATACACATCTGACGCTGCCGACGAGATATTGTGTGTGTAGATCTCGGTGGTCGCCGTATCATTAAAAAACAAAAAAGATGTAAGCAGTTCACCGTTACGCTGGAGATTCCAATTACGTATCCCAAACTCACACCTCCTAGTTTGGTAGGCAATTGCAATGTTACGACCGCACATGTCCCCATCCCGTGTAGCCGCCACCTCCGCCACATGTACTTCCAAGAATTACGCCAACGCCTGTCACCCGCTGGCTTACATCTCATCTTCTCTCTTGGTTTCTA
+
CCCCCGGGGGGGGEGGGFGGGGGGGGGGGGFGGFGFFFGGGGGGGGGGGFFADG<FGGGGD9AFF<F,CF@CE@CF@C4@,,9?,C,?F99+,,4B<<4++@,9?,9,,,9,?<,5B,++8+4@BB,,:A,9C9,,,69++,+3,3,8,356==,AC8,=,,2,7=,3,,,+@,,,*,,,,,3@,3,3*3**0***4,4,*,/)*32/)280;8+*)4=(2)6(;>0/),,;*/9+)+5+)1.2(6).9((-(.(),)7,.9)/3.(--((-(())2*))).))-))..-***-.):(.))
@M70528:330:000000000-K6D4P:1:1102:26875:5731 2:N:0:GCCATATAAC+ACACAATATC
TAAAACAGGGTCCCCTCCCCCTCTAGGGTCAAAAAAAGAGGTATTTAAGTTTCGGTCAGTTAAAAGTATTGTGATAGCTCCCGCTAACACTGGCAAAGATAAAAGAAGAAGAATGGCTGTTAAAATAACTGATCCTACAGATGGTCTCCTCCTTTCTGCTGAAAGGTTTTTTGCTTTAAGATTAATACGTGTAGTAATAAAATTCAAGGCACCTAAAATTGAAGAAATCCCTGCAAGGTGTAAAGAAAAAATTGTTAAGTCTACTGAAGGTCCTGAATGATAAAACGTTGATAAAGGTGGA
+
CCCCCGGGGGGGGGGGGGGGGGGGGGGGGGGGGGGGGGGGGGGGGGGGGGGGGGGGGGGGGGGGGGGGGGGGGGGGGGGGGGGGGGGGGGGGGGGGGGGGGGGGGGGGGGGGGGGGGGGGGGGGGGGGGGGG,,94>B,,64+,99=;E,56,979777EECGFFFFGGGGGGCFFFGGGGGGGFG,2+666+66C<FFCCCF8+11?@?CFFGFGFA,)@CCFFFDEFFEAFFFFFGFGEFE9<C:@6>@@=FEF<BA?EAEAFFEAF1=47A=4;;CEEF3;<@9@;=51+94C77=B0
@M70528:330:000000000-K6D4P:1:1102:11326:5736 2:N:0:GCCATATAAC+ACACAATATC
TAAAACAGGGTCCCCTCCCCCTCTAGGGTCAAAAAAAGAGGTATTTAAGTTTCGGTCAGTTAAAAGTATTGTGATAGCTCCCGCTAACACTGGCAAAGATAAAAGAAGAAGAATGGCTGTTAAAATAACTGATCAGACAAATAGTCTAATTTTTTCTGCTGAAAGGTTTTTTGCTTTAAGATTAATAATTGTAGTAATAAAATTTAAGGCACCTAAAATTGAAGAAATCCCTGCAAGGTGTAAAGAAAAAATTGTTAAGTCTACTGAAGGTCCTGAATGATAAAACGTTGATAAAGGTGGA
+
CCCCCGGGGGGGGGGGGGGGGGGGGGGGGGGGGGGGGGGGGGGGGGGGGFGGGFGGGGGGGGGGGGGGGGGGGGGGGGGGGGGGGGGGGGGGGGGGGGGCFGGGGGGGGGGGGGGGGGGDFGGGGGGGGGGGGGGGFGGGGGGGGGGGGAFCF,@@FGFGGGGFGGGDDGGGGGGGFGGGGGGGGGGGGGGGGGCCFFFFEFFFACFFF?FFFGFGFFG@GFEBC@DFF=B49>BBBFED>EFFE:=BF>5>EF?C<B8CFFC@9@?7;@@F7>EEC7?E<<C4CF>53:9;CECCF<BF0
@M70528:330:000000000-K6D4P:1:1102:24792:5747 2:N:0:GCCATATAAC+ACACAATATC
TAAAACAGGGTCCCTGTCTCTTATACACATCTGACGCTGCCGACGAGATATTGTGTGTGTAGATCTCGGTGGTCGCCGGATCATTAAAAAAAAAAACAATAACAGAAAATAGATGTTTTAAGTACAATCACTAAGAATTACAATCACATGATGCCGTAAACGTACATTATATAGTCAACGTTTATTCGGCTTATCCATGTGCTTGGTCCATACTCCAACAGTGATGTCGATCCTGGTGGCTCTGTTATGTTCACCCTTATCGTTGATCTATAGTACACGCGAGCTCGTAGGCTCTGCTAAC
+
CCCCCGGGGGGGGGGGGGGGGGGGGGGGGGGGGGGGGGGGGGGGGGGGFBC<FFGGGGGF9F@ECDGGG@FGB<FE?E7@FEF9??FFE,FE+@F7+:,:54,4,,:,655,,,5,4,+,,,,,,,,5,,,,5,53,,,36,6,3,,,,6+,,,,833+4,3,3:+3,,7,,7,,3+,4*1,,*,,,*,****,+++,+2*,+1*)*1)21+)+/*/,,(,+).11))2(()0)))(*/+()/*).))+).).+/)()0))),)*-6)-))))-.)*0-(-(,(()(((,*22(()2)))(
@M70528:330:000000000-K6D4P:1:1102:6435:5754 2:N:0:GCCATATAAC+ACACAATATC
TAAAACAGGGTCCCCTCCCCCTCTAGGGTCAAAAAAAGAGGTATTTAAGTTTCGGTCAGTTAAAAGTATTGTGATAGCTCCCGCTAACACTGGCAAAGATAAAAGAAGAAGAATGGCTGTTAAAATAACTGATCAGACAAATAGTCTAATTTTTTCTGCTGAAAGGTTTTTTGCTTTAAGATTAATAATTGTAGTAATAAAATTTAAGGCACCTAAAATTGAAGAAATCCCTGCAAGGTGTAAAGAAAAAATTGTTAAGTCTACTGAAGGTCCTGAATGATAAAACGTTGATAAAGGTGGA
+
CCCCCGGGGGGGGGGGGGGGGGGGGGGGGGGGGGGGGGGGGGGGGGGGGGGGGGGGGGGGGGGGGGGGGGGGGGGGGGGGGGGGGGGGGGFGGGGGGGGGGGGGGGGGGGGGGGGFGGGGGGGGGGGGGGGGCFFGGGGGGGDCFFGGGGFF8FDFGGGGGGGGDGGGDECCGGGGFGFGFGGGGGGFGFFGGGGGFGFGCGFFFFFFFFFFFGFGFFGFGF5AFFFFFEEFFFFFBG@DBFEFEEFFFFFFFFEFCFCEEFFAC3?E3=@EFF<4C;?ACEE9CEFFFFGCCC;CF<B<(
@M70528:330:000000000-K6D4P:1:1102:18838:5765 2:N:0:GCCATATAAC+ACACAATATC
TAAAACAGGGTCCCCTCCCCCTCTAGGGTCAAAAAAAGAGGTATTTAAGTTTCGGTCAGTTAAAAGTATTGTGATAGCTCCCGCTAACACTGGCAAAGATAAAAGAAGAAGAATGGCTGTTAAAATAACTGATCAGACAAATAGTCTAATTTTTTCTGCTGAAAGGTTTTTTGCTTTAAGATTAATAATTGTAGTAATAAAATTTAAGGCACCTAAAATTGAAGAAATCCCTGCAAGGTGTAAAGAAAAAATTGTTAAGTCTACTGAAGGTCCTGAATGATAAAACGTTGATAAAGGTGGG
+
CCCCCGGGGGGGGGGGGGGGGGGGGGGGFGGGGGGGGGGGGGGGGGGGGGGGGGGGGGGGGGGGGGGGGGGGGGGGGGGFGGGGGGGGGGGGGGGGGGGGGGGGGGGGGGGGGGGGGGDGGGGGGGGGGGGGGGGGGGGGGGGGFGGGGGFGGDEFGGGFGFFFFFGGGGGGGGGF?EFGGGGGGGGFFEFFGGGGFECFEFFFFFFFFFFFFGFGFFGEFFEBFEFFFFFAADBFEGGGFEAFFFB:FFBFFFFF@B@?EFFFF@?8@EEE3>3);:6;CEFFFF9@@<G7CEFC7<B:(
@M70528:330:000000000-K6D4P:1:1102:11452:5776 2:N:0:GCCATATAAC+ACACAATATC
TAAAACAGGGTCCCCTCCCCCTCTAGGGTCAAAAAAAGAGGTATTTAAGTTTCGGTCAGTTAAAAGTATTGTGATAGCTCCCGCTAACACTGGCAAAGATAAAAGAAGAAGAATGGCTGTTAAAATAACTGATCAGACAAATAGTCTAATTTTTTCTGCTGAAAGGTTTTTTGCTTTAAGATTAATAATTGTAGTAATAAAATTTAAGGCACCTAAAATTGAAGAAATCCCTGCAAGGTGTAAAGAAAAAATTGTTAAGTCTACTGAAGGTCCTGAATGATACAACGGTGATAAAGGTGGA
+
CCCCCGGGGGGGGGGGGGGGGGGGGGGGGGGGGGGGGGGGGGGGGGGGGEFGGGGFGGGGGGGGGGGGGGGGGGGGGGGGGGEGEEGGFGGGGFGFFGFGGGGGGGGGGFGGGGGGGGGFGFGGGGGGGGGFEGFCEGGGFGGGGGGGGGFGGG>FGGGGGG8<EFGGGGGCEFFFFAEGCDFGGGGG9DEEGGGGFGCFEGFFFFFFFFFFFGFGAFGEGACFAEFFFFFAA2:>6CFFBE4=EF236/627A5@<=69.;CFGE?)/(6474)7>F5;CE).732(/(2+39747.4:(
@M70528:330:000000000-K6D4P:1:1102:18655:5778 2:N:0:GCCATATAAC+ACACAATATC
TAAAACAGGGTCCCCTCCCCCTCTAGGGTCAAAAAAAGAGGTATTTAAGTTTCGGTCAGTTAAAAGTATTGTGATAGCTCCCGCTAACACTGGCAAAGATAAAAGAAGAAGAATGGCTGTTAAAATAACTGATCAGACAAATAGTCTAATTTTTTCTGCTGAAAGGTTTTTTGCTTTAAGATTAATAATTGTAGTAATAAAATTTAAGGCACCTAAAATTGAAGAAATCCCTGCAAGGTGTAAAGAAAAAATTGTTAAGTCTACTGAAGGTCCTGAATGATAAAACGTTGATAAAGGTGGA
+
CCCCCGGGGGGGGGGGGGGGGGGGGGGGGGGGGGGGGGGGGGGGGGGGGGGGGGGGGGGGGGGGGGGGGGGGGGGGGGGGGGGGGGGEGGGFGGGGGGGGGGGGGGGGGGGGFAAFGGGGCGGF,EFGGGGGGGGGGGGGGGGGFGGGGGFGGGGGGGGGGGGGGGG9E8DDGGGGFGGGGGGGGGGGFGGGGGGGEFFCEFFFFFFFFFFFFGFGFCGFGF>A9CCEC=EAFFBB@F:?BB?FEEF@ADFFFFFFFFFEFFFFEFEFFFFF@FEFC>38CCEEFFF@D6C@DCC<CEF?(
@M70528:330:000000000-K6D4P:1:1102:18874:5795 2:N:0:GCCATATAAC+ACACAATATC
TAAAACAGGGTCCCCTCCCCCTCTAGGGTCAAAAAAAGAGGTATTTAAGTTTCGGTCAGTTAAAAGTATTGTGATAGCTCCCGCTAACACTGGCAAAGATAAAAGAAGAAGAATGGCTGTTAAAATAACTGATCAGACAAATAGTCTAATTTTTTCTGCTGAAAGGTTTTTTGCTTTAAGATTAATAATTGTAGTAATAAAATTTAAGGCACCTAAAATTGAAGAAATCCCTGCAAGGTGTAAAGAAAAAATTGTTAAGTCTACTGAAGGTCCTGAATGATAAAACGTTGATAAAGGTGGA
+
CCCCCGGGGGGGGGGGGGGGGGGGGGGGFGGGGGGGGGGGGGGGGGGGGGGGGGGGGGGFGGGGGGGGGGGGGGGGGGGGGGGGGGGGGGGGGGGGGGGFGGFGGGGGGGGGGGG8FGDEFGGGGGGGGFFGGGGGGGGGGGGGGGGGGGFGGGGGGGG;FGGGGGGGGGGGGGGGFGGGGGGGGGGFGGGGGGGGFGFGFGFFFFFFFFFFFGFFFGGFGFA5BC@EFEE4;BDFEGEGFFFFFFFBFB@FFFFFCFFC<FCFGFEAFFEF7<EF<D?EF<?CFEBF1(:@CCC<FF:<(
@M70528:330:000000000-K6D4P:1:1102:11046:5797 2:N:0:GCCATATAAC+ACACAATATC
TAAAACAGGGTCCCCTCCCCCTCTAGGGTCAAAAAAAGAGGTATTTAAGTTTCGGTCAGTTAAAAGTATTGTGATAGCTCCCGCTAACACTGGCAAAGATAAAAGAAGAAGAATGGCTGTTAAAATAACTGATCAGACAAATAGTCTAATTTTTTCTGCTGAAAGGTTTTTTGCTTTAAGATTAATAATTGTAGTAATAAAATTTAAGGCACCTAAAATTGAAGAAATCCCTGCAAGGTGTAAAGAAAAAATTGTTAAGTCTACTGAAGGTCCTGAATGATAAAACGTTGATAAAGGTGGA
+
CCCCCGGGGGGGGGGGGGGGGGGGGGGGGGGGGGGGGGGGGGGGGGGGGGGGGGGFGGGEGGGGGGFGGGGGGGGGGGGGGGGGGGGGGGGGGGGGGGGGGGFGGGGGGGGGGGGGGCGGGGGGGGGGGGGGGGGGGGGGGGGGGGGGGGFGGGGGFCDGGGGGFFGGGFGGGGGGFGFGGGGGGGGGGGGGGGFGFGFGFGFFFFFFFFFFFGFGFGGFGFEBFFFFFEF4?B=>@FGFEFFFEFDBFFFFFFFF?FFFFFFFG<C<EFFEEEFE87937CF3;<933,1+;<CFFEFF(
@M70528:330:000000000-K6D4P:1:1102:11106:5807 2:N:0:GCCATATAAC+ACACAATATC
TAAAACAGGGTCCCCTCCCCCTCTAGGGTCAAAAAAAGAGGTATTTAAGTTTCGGTCAGTTAAAAGTATTGTGATAGCTCCCGCTAACACTGGCAAAGATAAAAGAAGAAGAATGGCTGTTAAAATAACTGATCAGACAAATAGTCTAATTTTTTCTGCTGAAAGGTTTTTTGCTTTAAGATTAATAATTGTAGTAATAAAATTTAAGGCACCTAAAATTGAAGAAATCCCTGCAAGGTGTAAAGAAAAAATTGTTAAGTCTACTGAAGGTCCTGAATGATAAAACGTTGATAAAGGTGGA
+
CCCCCGGGGGGGGGGGGGGGGGGGGGGGGGGGGGGGGGGGGGGGGGGGGGGFGFGGGGGGGGGGGGFGGFGGGGGGGGGGGGGGEGGGGGGGGGGGGGGGGGGGGGGGGGGGGGGGGGGGGGGGGGFGGGGGGGGGGGGGGGGGGGGGGGFGGGGGGGGGGGGGGGGGGGGGGGGGFFGGGGGGGGGGGGGGGGGGFGFGFGFFFFFFFFFFFGFGFGGFGFFFFFFFFFF>FDDFEFFGFEFFFFB@F@BDFCEF?=AEFFEFGFEFE;EF<<8CGFFAEFF7;@93=?F++<>EFFFF0
@M70528:330:000000000-K6D4P:1:1102:26795:5812 2:N:0:GCCATATAAC+ACACAATATC
TAAAACAGGGTCCCCTCCCCCTCTAGGGTCAAAAAAAGAGGTCTTCAAGTCTCTGCCAGTTCCAATTCGTGTGCTAGCTGCCGCTAACACTGGCAAAGATAAAAGAAGAAGAATGGCTGTTAAAATAACTGATCAGACAAATAGTCTAATTTTTTCTGCTGAAAGGTTTTTTGCTTTAAGATTAATAATTGTAGTAATAAAATTTAAGGCACCTAAAATTGAAGAAATCCCTGCAAGGTGTAAAGAAAAAATTGTTAAGTCTACTGAAGGTCCTGAATGATAAAACGTTGATAAAGGGGGA
+
CCCCCGGGGGGGGGGGGGGGGGGGGGGGGGGGGGGGGGGGC;;,;<,;<6;;C@;;;;;66<C,<69C,9,:,<,<,:@,::+8+8@FFGGGGGGGGGGGGGGGGGGGGGGGGGGGG:CEFGGDGGGGGGGGGGGGGGGGGGGGFGGGGGFGGGGGGGGGGGGGGGGGGGGGGGGGFGGGGGGGGGGGGGFFFGGGFGFGFGFFFFFFFFFFFFFGFACEGFFFFFFFFFFFFFBF=D>DBEFAEC3=F>>B=FE67AFCFF?@CEC7<@@E4>EE<@?EFFECE@9=8181@?>C+(-((
@M70528:330:000000000-K6D4P:1:1102:23209:5826 2:N:0:GCCATATAAC+ACACAATATC
TAAAACAGGGTCCCCTCCCCCTCTAGGGTCAAAAAAAGAGGTATTTAAGTTTCGGTCAGTTAAAAGTATTGTGATAGCTCCCGCTAACACTGGCAAAGATAAAAGAAGAAGAATGGCTGTTAAAATAACTGATCAGACAAATAGTCTAATTTTTTCTGCTGAAAGGTTTTTTGCTTTAAGATTAATAATTGTAGTAATAAAATTTAAGGCACCTAAAATTGAAGAAATCCCTGCAAGGTGTAAAGAAAAAATAGTTAAGTCTACTTAAGGTCCTGAATGATAAGACGATGATAAAGGTGGA
+
CCCCCGGGGGGCGGGGGGGGGGGGGGGGGGGGGGGGGGGGGGDFFGGGGFFFF@F:B:EEFGFFGGFGFFGGFGGEGGGCCGGDEDGGGGGGGGFGGGGFGGFGGD@EFGGGGGGFGGGFGGGFGFCGGGGGGGGGFGFFFGFGGGFFGGFFFGEFCFAFGGCEF?9EDCEEGCFADGGDAAEFA=FGGEDFFGFFFGFGCCFFFFAF5AAA>FF>ACFFF>59@8:>C2:9AF44.*>@B=>6A475;>=B*198*448<AE+>))19)9))7@9FF3<E3))7)(((677CC6;+/21(
@M70528:330:000000000-K6D4P:1:1102:6449:5828 2:N:0:GCCATATAAC+ACACAATATC
TAAAACAGGGTCCCCTCCCCCTCTAGGGTCAAAAAAAGAGGTATTTAAGTTTCGGTCAGTTAAAAGTATTGTGATAGCTCCCGCTAACACTGGCAAAGATAAAAGAAGAAGAATGGCTGTTAAAATAACTGATCAGACAAATAGTCTAATTTTTTCTGCTGAAAGGTTTTTTGCTTTAAGATTAATAATTGTAGTAATAAAATTTAAGGCACCTAAAATTGAAGAAATCCCTGCAAGGTGTAAAGAAAAAATTGTTAAGTCTACTGAAGGTCCTGAATGATAAAACGTTGATAAAGGTGGA
+
CCCCCGGGGGGGGGGGGGEGGGGGGGGFGGFEGGGGGGGGGGGEEEFEFFFGGD@FEEG<CCF<<FAGFGGGGGGGGGGGGGCFECFGGGGGFFEFCFFFGFDFGGGGFGFEGGGFFGGGGCEFGGGGGGCBFFCGFC,4=EGGGGGFGFFF=EGGCFFGFFCEAFECF8EGEGGGFGGGGGGGGGEFGGGGCGGG?F;AADF@FFFFFAFAFGFCCGGFGF>A=CFEF=:A;>BA>D>:*96>7835A-:BFF?F48+86:?FF463@;E3=4468;?3C?<);368:;5@763)+=:1(
@M70528:330:000000000-K6D4P:1:1102:20723:5829 2:N:0:GCCATATAAC+ACACAATATC
TAAAACAGGGTCCCCTCCCCCTCTAGGGTCAAAAAAAGAGGTATTTAAGTTTCGGTCAGTTAAAAGTATTGTGATAGCTCCCGCTAACACTGGCAAAGATAAAAGAAGAAGAATGGCTGTTAAAATAACTGATCAGACAAATAGTCTAATTTTTTCTGCTGAAAGGTTTTTTGCTTTAAGATTAATAATTGTAGTAATAAAATTTAAGGCACCTAAAATTGAAGAAATCCCTGCAAGGTGTAAAGAAAAAATTGTTAAGTCTACTGAAGGTCCTGAATGATAAAACGTTGATAAAGGTGGA
+
CCCCCGGGGGGGGGGGGGGGGGGGGGGGGGGGGGGGGGGGGGGGGGGGGFFGGGGGGGEFGGGGGGGGGGGGGGGGGGGGGGFGGGGGGGGGGGGGGGGGGGGGGGGGGGGGGGGGGGGGGGGGGGGGGGGGGGGGGGGGGGGGGGGGGGFGGGGGGGGGGGGGGGGEEFFDGGFFDGGGGGGGGGGGGFGGGGGGFFFGEGFFFFFFFFFFFGFGFGF@GFEFFFFFFBBFFB=9B8>EEFFF9>DDAFFF2BCC>=CE?=?@?EC33;EE@>AFG7?E)9?>4)6/3:C+;<>ED3::(
@M70528:330:000000000-K6D4P:1:1102:8912:5830 2:N:0:GCCATATAAC+ACACAATATC
TAAAACAGGGTCCCCTCCCCCTCTAGGGTCAAAAAAAGAGGTATTTAAGTTTCGGTCAGTTAAAAGTATTGTGATAGCTCCCGCTAACACTGGCAAAGATAAAAGAAGAAGAATGGCTGTTAAAATAACTGATCAGACAAATAGTCTAATTTTTTCTGCTGAAAGGTTTTTTGCTTTAAGATTAATAATTGTAGTAATAAAATTTAAGGCACCTAAAATTGAAGAAATCCCTGCAAGGTGTAAAGAAAAAATTGTTAAGTCTACTGAAGGTCCTGAATGATAAAACGTTGATAAAGGTGGA
+
CCCCCGGGGGGGGGGGGGGGGGGGGGGGGGGGGGGGGGGGGGGGGGGGGGGGGGGGGGGFFGGGGGGGGGGGGGGGGGGGGGGGGGGGGGGGGGGGGGGGGGGGGGGGGGGGGGGGGGGGGGGGGGGGGGGGGGGGGGGGGGGGGGGGGGFGGGGGGGGGGGGGDFGGGGGGGGGGFGGGGGGGGGGGGGGGGGGGFGFGFGFFFFFFFFFFFGFGFGGFGFFEFFD@FEF>AB=FBFG7<@EFEFFFFFFF21>FEF676CECGF?;@EE47<<<FFFFFFFCEF98=@F7CCFEFFF?0
@M70528:330:000000000-K6D4P:1:1102:16002:5836 2:N:0:GCCATATAAC+ACACAATATC
TAAAACAGGGTCCCCTCCCCCTCTAGGGTCAAAAAAAGAGGTATTTAAGTTTCGGTCAGTTAAAAGTATTGTGATAGCTCCCGCTAACACTGGCAAAGATAAAAGAAGAAGAATGGCTGTTAAAATAACTGATCAGACAAATAGTCTAATTTTTTCTGCTGAAAGGTTTTTTGCTTTAAGATTAATAATTGTAGTAATAAAATTTAAGGCACCTAAAATTGAAGAAATCCCTGCAAGGTGTAAAGAAAAAATTGTTAAGTCTACTGAAGGTCCTGAATGATAAAACGTTGATAAAGGTGGA
+
CCCCCGGGGGGGGGGGGGGGGGGGGGGGGGGGGGGGGGGGGGGGGGGGGGGFGGGGGGGGGGGGGGGGGGGGGGGGGGGGGGGGGGGGGGGGGGGGGGGGGGGGGGGGGGGGGGGFGGGGGGGGGGGGGGGGGGGGGGGGGGGGGGGFGGFGGGGGGGGGGG9FFGGGGGGGGGGGFGFGGGGGGFF?FGGGGGGGFGFC@EFFFFFFFFFFFGFGFCCCGFEEFBCFFEEFFDD99=ECEBCAEEDBF2@F2BCF5B69?FCFG39).6@<43;CCFEFFFF9C8>;D;C7FE<CFE?:(
@M70528:330:000000000-K6D4P:1:1102:7962:5840 2:N:0:GCCATATAAC+ACACAATATC
TAAAACAGGGTCCCCTCCCCCTCTAGGGTCAAAAAAAGAGGTATTTAAGTTTCGGTCAGTTAAAAGTATTGTGATAGCTCCCGCTAACACTGGCAAAGATAAAAGAAGAAGAATGGCTGTTAAAATAACTGATCAGACAAATAGTCTAATTTTTTCTGCTGAAAGGTTTTTTGCTTTAAGATTAATAATTGTAGTAATAAAATTTAAGGCACCTAAAATTGAAGAAATCCCTGCAAGGTGTAAAGAAAAAATTGTTAAGTCTACTGAAGGTCCTGAATGATAAAACGTTGATAAAGGTGGA
+
CCCCCGGGGGGGGGGGGGGGGGGGGGGGGGGGGGGGGGGGGGGGGGFGGGGGGGGGGGGGGGGGGGGGGGGGGGGGGGGGDGGGGGGGGGGGGGGGGGGGGGGGGGGGGGGGGGGGGGGGGFGGGGGGGGGGGGGGGGGGGGGGGGGGGGFGGGGGGGGGGGGGGGGGGGGGGGFGFFGGGGGGGGGGGGGGGGGGFGFGFGFFFFFFAFFFFGFGFFGFGFCEF@DFF2:FFBDF@GGGFFCFFFFFF(:BBFFFCBFFEFEFG@5<@EF9<<AFCDFAFFECE@;;@@CCC<;CCEBF0
@M70528:330:000000000-K6D4P:1:1102:11665:5843 2:N:0:GCCATATAAC+ACACAATATC
TAAAACAGGGTCCCCTCCCCCTCTAGGGTCAAAAAAAGAGGTATTTAAGTTTCGGTCAGTTAAAAGTATTGTGATAGCTCCCGCTAACACTGGCAAAGATAAAAGAAGAAGAATGGCTGTTAAAATAACTGATCAGACAAATAGTCTAATTTTTTCTGCTGAAAGGTTTTTTGCTTTAAGATTAATAATTGTAGTAATAAAATTTAAGGCACCTAAAATTGAAGAAATCCCTGCAAGGTGTAAAGAAAAAATTGTTAAGTCTACTGAAGGTCCTGAATGATAAAACGTTGATAAAGGTGGA
+
CCCCCGGGGGGGGFGGGGGGGEGGGGGGGGGGGGGGGGGGGEFGEFGGGGGGGGGCFFGGDGGFGGGEFFFGFGGGGGGEFGGGGGGGGGFGFFFGGGGGGGCFGGGFFGFFGGGGGGGGGGGDGGGGGGGGGGG?FGGGGGGGGGGGFGFGFGGGGGF8EGGGFGGGGGGGGGGGF8EGGGGGGGGGFGFDFGGGFGCCAG7@FAFFFAFFFGFGFFA=E6AEFB@@CBEFFFFFFFDG@B<FCF:(A=@FBFC681485:<FFE)77;;).734>DE3)<))771/67:1CCEE7<(8(
@M70528:330:000000000-K6D4P:1:1102:26055:5853 2:N:0:GCCATATAAC+ACACAATATC
TAAAACAGGGTCCCTGTCTCTTATACACATCTGACGCTGCCGACGAGATATTGTGTGTGTAGATCTCGGGGGTCGCCGTATCATTAAAAAAAAAAAAATTTATTTAATTCTATCAGAAAGCCTCCTCCTGTAGAATACAATGTGATGTTCTTCCTCCCACTAACAATACTTTATACCTGTCTTATTCTTGGATTAAATTTCTCCTTCAAGAATCTATTTTTTCTTCCCATGATTCGCCTTCTCCTATGTTTGTTTCTGTTACTATGTAATGTCCGTGTTAAGTCATTCTGTTTAGTACCTT
+
CCCCCFGGGGGCGGGGGGGGGGGGGGGGGGGF<FEFGGGDGGGEGEGGCD9FF@FGG@C6,CCF<ADCF+6C@,++4@+,9,,CDF?EFGEC:E:+>333:,<9,,,,,,57:,<,,8=,:3,88,,3,38,8,8,,5,8+32,7@=,,51,,>,,,34,3D,B6*?98,2,,,5<+,,24,,,,1?+,,0,41*14,+,*,1*04+/+;;);7++++4.C3.7+))/*)(/1).)(***)))*)4).7-).4).*)*/-)*)*+)..))))).,,/*()).)))-))))0**)..+-)56
@M70528:330:000000000-K6D4P:1:1102:22261:5857 2:N:0:GCCATATAAC+ACACAATATC
TAAAACAGGGTCCCCTCCCCCTCTAGGGTCAAAAAAAGAGGTATTTAAGTTTCGGTCAGTTAAAAGTATTGTGATAGCTCCCGCTAACACTGGCAAAGATAAAAGAAGAAGAATGGCTGTTAAAATAACTGATCAGACAAATAGTCTAATTTTTTCTGCTGAAAGGTTTTTTGCTTTAAGATTAATAATTGTAGTAATAAAATTTAAGGCACCTAAAATTGAAGAAATCCCTGCAAGGTGTAAAGAAAAAATTGTTAAGTCTACTGAAGGTCCTGAATGATAAAACGTTGATAAAGGTGGA
+
CCCCCGGGGGGGGGGGGGGGGGGGGGGGGGGGGGGGGGGGGGGGGGGGGGGGGGGGGGGGGGGFGGGGGGGGGGGGGGGGGGGGGGGGGGGGGGGGGGGGGGGGGGGGGGGGGGGGGGGGGGGGGGGGGGGGGGGGGGGGGGGGGGGGGGFGGGGGGGGGGGGGGGGGG6FGGGFGFGFGGGGGGGFGGGGGGGGGFGFGFGFFFFFFFFFFFFFFFFGEGFEECE)7C4B>F=DFEGGGFFFFF=BBFFFFFFFF4BFFCFCCGEE<@8;7/><<;CEEC5?4;;03@;CFGFFF?E?2(
@M70528:330:000000000-K6D4P:1:1102:20612:5866 2:N:0:GCCATATAAC+ACACAATATC
TAAAACAGGGTCCCCTCCCCCTCTAGGGTCAAAAAAAGAGGTATTTAAGTTTCGGTCAGTTAAAAGTATTGTGATAGCTCCCGCTAACACTGGCAAAGATAAAAGAAGAAGAATGGCTGTTAAAATAACTGATCAGACAAATAGTCTAATTTTTTCTGCTGAAAGGTTTTTTGCTTTAAGATTAATAATTGTAGTAATAAAATTTAAGGCACCTAAAATTGAAGAAATCCCTGCAAGGTGTAAAGAAAAAATTGTTAAGTCTACTGAAGGTCCTGAATGATAAAACGTTGATAAAGGTGGA
+
CCCCCGGGGGGGGGGGGGGGGGGGGGGGGGGGGGGGGGGGGGGGGGGGGGGGGGGGGGGGGGGGGGGGGGGGFFGGGGGGGGGGGGGGGGGGFGGGGGGGGCFFGGGGGGGGGGGGGGGGGGGGGFGGGGGGGGGFGGGGGGGGGGGGGGFCGGGGGGGFFGGGGGGGFGGGGGGGFGGGGGGGGGGGGGG8FGGGFFFGFGFFFFFFFFF6<>AGFGGBFFEFFFFFFBFFFFBFFGEE;BEFEFFFFFFFBFC6*41861?+C@CEEEEF@F8<C7<<??E)7=:=1=D+C?47+482(
@M70528:330:000000000-K6D4P:1:1102:15717:5883 2:N:0:GCCATATAAC+ACACAATATC
TAAAACAGGGTCCCCTCCCCCTCTAGGGTCAAAAAAAGAGGTATTTAAGTTTCGGTCAGTTAAAAGTATTGTGATAGCTCCCGCTAACACTGGCAAAGATAAAAGAAGAAGAATGGCTGTTAAAATAACTGATCAGACAAATAGTCTAATTTTTTCTGCTGAAAGGTTTTTTGCTTTAAGATTAATAATTGTAGTAATAAAATTTAAGGCACCTAAAATTGAAGAAATCCCTGCAAGGTGTAAAGAACAAATTGTTAAGTCTACTGAAGGTCCTGCATGATAAAACGTTGATAAAGGTGGA
+
CCCCCGGGGGGGGGGGGGGGGGGGFFGGGGGFGGCCE7D@FGGGGGGGGGGFGGDCFFEFGCAC<FFFCFGGAFGCDFGGGGGGGDFFDFGGFGF9?FFGGFFCGDCFFFFGFDDDGGGGGGGCAFCGGGGFGFBAEF@E?FGGGFFFGGFGGEEGFFDGEEDFA8FEF6DEGCEGFFFGGGGGGEFFGGGGGGGGAF+7:;CEFFFFF?AAFGFF>,70@6*>>@@AF.>AF=B;>FG7=E?FE==(;:@ECFCFEA679B*=>>444;@@;A7(2+14CCEF336==DCFCE94?4(3(
@M70528:330:000000000-K6D4P:1:1102:13320:5885 2:N:0:GCCATATAAC+ACACAATATC
TAAAACAGGGTCCCCTCCCCCTCTAGGGTCAAAAAAAGAGGTATTTAAGTTTCGGTCAGTTAAAAGTATTGTGATAGCTCCCGCTAACACTGGCAAAGATAAAAGAAGAAGAATGGCTGTTAAAATAACTGATCAGACAAATAGTCTAATTTTTTCTGCTGAAAGGTTTTTTGCTTTAAGATTAATAATTGTAGTAATAAAATTTAAGGCACCTAAAATTGAAGAAATCCCTGCAAGGTGTAAAGAAAAAATTGTTAAGTCTACTGAAGGTCCTGAATGATAAAACGTTGATAAAGGTGGA
+
CCCCCGGGGGGGGGGGGGGGGGGGGGGGGGGGGGGGGGGGGGGGGGGGGGGGGGGGGGGGGGGGGGGGGGGGGGGGGGGGGGGGGGGGGGGGGGGGGGGGGGGGGGGGFFCFGGGFGGGGGGGDGGGGGGGGGGGGGGGGGGGGGGGGGGFGGGGGGGGGGGGGFGGGGGGGCFGGFGGGGGGGGGGGGGGGGGFCFFFGEFFEFFFF59FFADFFFFGFGFE@FEBEF<BAADFFFFFG6@?FFFFFFFFF(4@F>=8?E65AE@?381=A39AFFCEF???)73138?C+16>C?/(6(
@M70528:330:000000000-K6D4P:1:1102:17243:5890 2:N:0:GCCATATAAC+ACACAATATC
TAAAACAGGGTCCCCTCCCCCTCTAGGGTCAAAAAAAGAGGTATTTAAGTTTCGGTCAGTTAAAAGTATTGTGATAGCTCCCGCTAACACTGGCAAAGATAAAAGAAGAAGAATGGCTGTTAAAATAACTGATCAGACAAATAGTCTAATTTTTTCTGCTGAAAGGTTTTTTGCTTTAAGATTAATAATTGTAGTAATAAAATTTAAGGCACCTAAAATTGAAGAAATCCCTGCAAGGTGTAAAGAAAAAATTGTTAAGTCTACTGAAGGTCCTGAATGATAAAACGTTGATAAAGGTGGA
+
CCCCCGGGGGGGGGGGGGGGGGGGGGGGCGGGGGGGGGGGGGGGGGGGGFFFGGGGGGGGGGGGGGGGGGGGGGGGGGGGGGGGGGGGGGGGGGGGGGGGGGGGGGGGGGGGGGGGGGGGGGGGGGGGGFGGGGGGGGGGGGGGGGGGGGFGGGGGFGGGGGGGGGGGGGGGGGGGFGGGGGGGGGGDFGGGGGGGFGFFCGFFFFFFFFFFFGFCFGGFGFFFFEFEFBE4FFFFFGGF@EFFFFFFFFBB@FEF?BAEEFEFGFF8@FEF<EA9FFFFFCFE>@@3;@C;CC<<;7:<(
@M70528:330:000000000-K6D4P:1:1102:22834:5911 2:N:0:GCCATATAAC+ACACAATATC
TAAAACAGGGTCCCCTCCCCCTCTAGGGTCAAAAAAAGAGGTATTTAAGTTTCGGTCAGTTAAAAGTATTGTGATAGCTCCCGCTAACACTGGCAAAGATAAAAGAAGAAGAATGGCTGTTAAAATAACTGATCAGACAAATAGTCTAATTTTTTCTGCTGAAAGGTTTTTTGCTTTAAGATTAATAATTGTAGTAATAAAATTTAAGGCACCTAAAATTGAAGAAATCCCTGCAAGGTGTAAAGAAAAAATTGTTAAGTCTACTGAAGGTCCTGAATGATAAAACGTTGATAAAGGTGGA
+
CCCCCGGGGGGGGGGGGGGGGGGGGGGGGGGGGGGGGGGGGGGGGGGGGGGGGGGGGGGGGGGGGGGGGGGGGGGGGGGGGGGGGGGGGGGGGGGGGGGGGGGGGGGGGGGGGGGGGGGGGGGGGGGGGGGGGGGGGGGGGGGGGGGGGGFGGGGGFGGGGGGGGGGGGGGGGGGGFGGGGGGGGGGGGGGGGGGGFGFGFGFFFFFFFFFFFGFFAFGE7FABFBDEFFF>FF=?B5>>*:E>AEFDFDFF=BEFC@BEC6C:F<C<)4=EEEE>*16=EFFEEE7=;2>CDCECFE?((
@M70528:330:000000000-K6D4P:1:1102:24886:5933 2:N:0:GCCATATAAC+ACACAATATC
TAAAATAGGGTCCCCTCCCCCTCTAGGGTCAAAAAAAGAGGTATTTAAGTTTCGGTCAGTTAAAAGTATTGTGATAGCTCCCGCTAACACTGGCAAAGATAAAAGAAGAAGAATGGCTGTTAAAATAACTGATCAGACAAATAGTCTAATTTTTTCTGCTGAAAGGTTTTTTGCTTTAAGATTAATAATTGTAGTAATAAAATTTAAGGCACCTAAAATTGAAGAAATCCCTGCAAGGTGTAAAGAAAAAATTGTTAAGTCTACTGAAGGTCCTGAATGATAAAACGTTGATAAAGGTGGA
+
CCCCCGGGGGGGGGGGGGGGGGGGGGGGGGGGGGGGGGGGGGGGGGGGGGFGGGGGGGGGGGGGGGGGGGGGGGGGGGGGGGGGGGGGGGGGGGGGGGGGGGGGGGGGGGGGGGGGGGGGGGGGGGGGGGGGGGGGGGGGGGGGGGGGGGFGGGDGGGGGGG8AEGGGEGGGGGGGFGGGGGGFGGGGGGFFGGGGFGFFFFFFACFBFFFF?FFFFCE@CFEFF@CEFEEF4<=FBCGFB6EF?EF=FFF32+/B7BBCC8>A@@E<<(6@@EEC<CC<C3?7C3:=@(*+:?CC9.38(
@M70528:330:000000000-K6D4P:1:1102:17968:5939 2:N:0:GCCATATAAC+ACACAATATC
TAAAACAGGGTCCCCTCCCCCTCTAGGGTCAAAAAAAGAGGTATTTAAGTTTCGGTCAGTTAAAAGTATTGTGATAGCTCCCGCTAACACTGGCAAAGATAAGAGAAGAAGAATGGCTGTTAAAATAACTGATCAGACAAATAGTCTAATTTTTTCTGCTGAAAGGTTTTTTGCTTTAAGATTAATAATTGTAGTAATAAAATTTAAGGCACCTAAAATTGAAGAAATCCCTGCAAGGTGTAAAGAACAAATTGTTAAGTCTACTGAAGGTCCTGAATGATAAAACGTTGATAAAGGTGGA
+
CCCCCGGGGGGGGGGGGGGGGGGGGGGGGGGGGGGGGGGGGGGGGGGGGGGGGGGGGGGGGGGGGGGGGGGGGGGGGGGGGGGGGGGGGGGGGCFGDFGGGG9AFGFGGGGGGGGGGGGGGGGFGF9FCFGGGGG9EGGCFGGGGGGGGGF;AFEGGGC=EFEEC?=>9>FGGGFFCFGGCFGDGFGGGGGGGGGGFFF<A,CEFFFFFFFFFGFGFGFFGFEEFEFFFFEFFFFA3:>:>><BE45-A>BFCFFFCFFFCFCFFF4;35=A)7<C<CCECCE94@>3@DF@:?C)<342(
@M70528:330:000000000-K6D4P:1:1102:25091:5942 2:N:0:GCCATATAAC+ACACAATATC
TAAAACAGGGTCCCCTCCCCCTCTAGGGTCAAAAAAAGAGGTATTTAAGTTTCGGTCAGTTAAAAGTATTGTGATAGCTCCCGCTAACACTGGCAAAGATAAAAGAAGAAGAATGGCTGTTAAAATAACTGATCAGACAAATAGTCTAATTTTTTCTGCTGAAAGGTTTTTTGCTTTAAGATTAATAATTGTAGTAATAAAATTTAAGGCACCTAAAATTGAAGAAATCCCTGCAAGGTGTAAAGAAAAAATTGTTAAGTCTACTGAAGGTCCTGAATGATAAAACGTTGATAAAGGTGGA
+
CCCCCGGGGGGGGGGGGGGGGGGGGGGGGGGGGGGGGGGGGFFFGGGGGGGGGGGGGGGGGFFGGGGGGGGGGGGGGGGGGGGGGGGGGGGGGFGGGGGGGGGGGGGGGGGGGGFGGGGGGGGDEFEGGGFGGGGGGGGFGGGGGGGGGGFGGFGGDGGGGGFGGF=FGGGGGGGGFDGGGGGGGGGGGFGGGGFGFDFFEFFFFFFAFFFFFCFC>EA=CFC6B=CEF@FFFD=9;:>DBEEF<CB5AB==2A4891BCECEAE<CEFFFA7;));:583C?3>@25@1*3;<>C?30:(
@M70528:330:000000000-K6D4P:1:1102:19406:5944 2:N:0:GCCATATAAC+ACACAATATC
TAAAACAGGGTCCCCTCCCCCTCTAGGGTCAAAAAAAGAGGTATTTAAGTTTCGGTCAGTTAAAAGTATTGTGATAGCTCCCGCTAACACTGGCAAAGATAAAAGAAGAAGAATGGCTGTTAAAATAACTGATCAGACAAATAGTCTAATTTTTTCTGCTGAAAGGTTTTTTGCTTTAAGATTAATAATTGTAGTAATAAAATTTAAGGCACCTAAAATTGAAGAAATCCCTGCAAGGTGTAAAGAACAAATTGTTAAGTCTACTGAAGGTCCTGAATGATAAGACGTCGATAAAGGTGGG
+
BCC@CG8EGGC-<<CFCF@FGGGG<EF@FG9EFEGEGEF<E,<CECFC<BF9@@BCECE6CFCEFF@FGDFFFFFEDC,9FG:FFCEFFGEDE@DEEGGGGDADEFGFFCF=FG,FEED=BFGDGGGG9FEE9E,=@8?>=>DA;43=EF7;D,@FF8EF<@6A=637EC+@EGADBFAFGCF<@8E9@;D2=EDDFF?ECGF)1=F8:**03;?DCA:)@1:A88)3BBEFF9>A7;,21>8F<>3(2078?F4=*1:@>+*11.874EFF@E839C57<35)4)66(()/26;CF2:<(
@M70528:330:000000000-K6D4P:1:1102:21084:5951 2:N:0:GCCATATAAC+ACACAATATC
GTTATAAATCGTGTCGTTCGGTATGACATTTTATTAAAAGTGAAAACGGGAGCCTCCCCCCCTACGGGGACAAAAACAGGTTGTTGAAGTTAGGTACGTTGAAAGAATAGTGATAGATCAGGCGAACACTATGCAAGAACAAAAAAAAAGAAGGAAGAGTAAAATAAATACGAAAAAAAAGATTGACAAATGTGTGGTTGAAAGGTTGTTTGATTCATGTGTGTAATAACACTAAAAAAAATGTATTACATAAGAACATTAAGAAAACTAATAAAGTGAGAGAGAAGAGAAAGGAGAAGTA
+
86-66,,,6<,--,,6:7,B88,:6,,,,,-<-,-,<,,C,,,<<CE+,8,6+86;6F,@CF+,,,,++6+,6,6:,:,,,,,,44,,,,:,9,,,,8,9,4,4,,,,,:9,,,,,,469,,,+++66B,,,,,,@,,,,=,6,A8+3++38,,,,3,,333@=,5,,,,,**,*4/11=*:,,,,,1,,0,1,+2)*)*/++.)2+).)))+++++++)++((+)))+)))*(())+**-()/-)))*.))-*-*()*)-*-*3(,()-544):)*0))-)-(,,(,((0**(((*(())
@M70528:330:000000000-K6D4P:1:1102:4736:5951 2:N:0:GCCATATAAC+ACACAATATC
TAAAACAGGGTCCCCTCCCCCTCTAGGGTCAAAAAAAGAGGTATTTAAGTTTCGGTCAGTTAAAAGTATTGTGATAGCTCCCGCTAACACTGGCAAAGATAAAAGAAGAAGAATGGCTGTTAAAATAACTGATCAGACAAATAGTCTAATTTTTTCTGCTGAAAGGTTTTTTGCTTTAAGATTAATAATTGTAGTAATAAAATTTAAGGCACCTAAAATTGAAGCAATCCCTGCAAGGTGTAAAGAAAAAATTGTTAAGTCTACTGAAGGTCCTGAATGATCAGACGTTGATAAAGGTGGA
+
CCCCCGGGGGGGGGGGGGGGGGGGFGFFGFGGGGGGGGCFGGGGGGGGGGGGGGGFCFGGFGGFDFGCFGGGGFGGGGGGGGGGGGGFGGGGGGGGGGGGGFEFGFGFGFGFGGGGGGGGDGGGGGGGGGGGGGGGGGGG6FGGFFGGGGFGGGGGGGGGGGGGD6EFFFGGGFGGFG:FGGGGGFFDCEFAFGGG+EFEAFFFFFFF5*AA?5AFF;EEGFFF*5:CA@=9FBD*1;>,>=7BEFF3659DE6?@@>A86;<A>3CAF;=>3;@3*;7@C).)/462(89@FE>F7<(1(
@M70528:330:000000000-K6D4P:1:1102:4753:5959 2:N:0:GCCATATAAC+ACACAATATC
TAAAACAGGGTCCCCTCCCCCTCTAGGGTCAAAAAAAGAGGTATTTAAGTTTCGGTCAGTTAAAAGTATTGTGATAGCTCCCGCTAACACTGGCAAAGATAAAAGAAGAAGAATGGCTGTTAAAATAACTGATCAGACAAATAGTCTAATTTTTTCTGCTGAAAGGTTTTTTGCTTTAAGATTAATAATTGTAGTAATAAAATTTAAGGCACCTAAAATTGAAGAAATCCCTGCAAGGTGTAAAGAAAAAATTGTTAAGTCTACTGAAGGTCCTGAATGATAAAACGTTGATAAAGGTGGA
+
CCCCCGFGGGGGGGGGGGGGGGGGGGGFGGGGGGGGGGGGGGGGGGGGGGGGGGGGGGGGGGGAEGGGGGGGGCFGGGGFGGGDGGGGGGGGGGGGGGGGGGGGGGFGGGGGGGGGGGDFGGFFEGGGGGGGGGGGGGGGGGDGGGGGGGFGGGEGGGGCGG?FGGGGGGGGGGGGFGAGGGGGGGEDGFGGFGGGFGFGFEFFFFFFFFFFFFFGAFGFGFFFF@@CF5E6FB=@=EEF<BEFCFFFFFFDBFFF5BFCC=EFGF6=<@;A<33C6;CEFF374<13;?F77674?373(
@M70528:330:000000000-K6D4P:1:1102:18026:5960 2:N:0:GCCATATAAC+ACACAATATC
TAAAACAGGGTCCCCTCCCCCTCGGCGCAACGGAGGTAAGTGCGCGGGGCGCCGTTGGCTCAGCAGGGGCTCCCTGTCTCTTATACACATCTGACGCTGCCGACGAGATATTGTGTGTGTAGATCTCGGTGGGCGCCGTGTCATTAAAAAAAAAAAAAAAAGAAGAGAAGGTAGAGGGGCGGAAAGGAGAAAATAACAATAACAAATAGAACTAGAAAAAGGATGAAAACGACTGTAGAACACAAGACAATATGGACGAGTAGAGACAGATATGTGTAGACAGAAACCCACGCGCTCGTTA
+
CCCCCGGGGGGGGGGGGGGGGGGGGGGGGGGGDGGGGGGGGGGGGGGGGGGGGGGGGGGFGGGGGGGGGGGGGGGGGGGGGGGGFFFGGGGGGGFGGGGGGGGGGGGGGGGGGFAFGGGC;;3=;BA8CC7F**FCEG7*28=@B@<;AF:88FGF*****1**+*0*+2/3++++)******/***0***+2+0**+/+-+0)*)**/*****1*0+*(*.()/().*(,.)(4*)+++),()(((()()))*)*)))(())*+.((,46)))--2*6)))(())((((1))(((*((((
@M70528:330:000000000-K6D4P:1:1102:24326:5961 2:N:0:GCCATATAAC+ACACAATATC
TAAACAGGGTCCCTCCCCCTCTAGGGTCAAAAAAAGAGGTATTTAAGTTTCGGTCAGTTAAAAGTATTGTGATAGCTCCCGCTAACACTGGCAAAGATAAAAGAAGAAGAATGGCTGTTAAAATAACTGATCAGACAAATAGTCTAATTTTTTCTGCTGAAAGGTTTTTTGCTTTAAGATTAATAATTGTAGTAATAAAATTTAAGGCACCTAAAATTGAAGAAATCCCTGCAAGGTGTAAAGAAAACATTGTTAAGTCTACTGAAGGTCCTGAATGATAAAACGTTGATAAAGGTGGATA
+
CCCCCGGGGGGGGGGGGGGGGGGGGGGGGGGGGGGGGGGGGGGGGGGFEGCFGGGGGGGGGGGGGGGGGGGGGGGGGGGGGGGGGGGGGGGGGGGGGGGGGGGGGGGGGGGGGGGGGGGGGGGGGGGGGGGGGGFGGGFGGGGGGGGGFGFGGGGGGGGFGGGGGGGGGGGGGGGGFGGGGGGGGGGGGFGGGGGFFEFCCF?EFFFFFFFFFGAFFF9AFFEEFEF:A3>6AEFA=FCFEFFFFDF(8:?EE6C@91=1>486EE;.744.);35;C??<9431=(6;<;DCC<4F(:<)
@M70528:330:000000000-K6D4P:1:1102:17871:5966 2:N:0:GCCATATAAC+ACACAATATC
TAAAACAGGGTCCCTGTCTCTTATACACATCTGACGCTGCCGACGAGATATTGTGTGTGTAGATCTCGGGGGTCGCCGTATCATTAAAAAAACAAAAAACAAATAATTGATGGAGCTCAGCAGATGTCTATCAGCTACAAGCTATGATAATATATACGAGCTTGTATGAATCCTAGCGTTGCTGTAGCGTGTGGGTATCTGTATAGGTGTTGCAAGGAGGTGGCGTCTGGCTGTCATGGTGATGGAGCGAGTGCTCTCTGTACGGTCATGTCTCACGATGCACGCTGATAGAACTGTACTG
+
CCCCCGGGGGFFFGGFFGGGGGGFCFFFGGGGGGFFFEGEFFFFGGEG8,FAFG@<FCFEAF9,,C<FF+CC::F>:4@,,9<@,<,A?,74+9F,,4+44,,>,,,,,,,,,6:,,72,:,:,357,,,,3,,,,,7,@?8A@,3,,3,57,7,,,5++++15@+,,5,,,,,,,0**44*,,,,,2***4***/+,+,*,1*+1+=**))10+*)**,*.((2(,()(/;)(,*)+02.))/,(((.((((*)0)*/).*-)*(,()))))--)1*((()-((((,.)***)))2.)))
@M70528:330:000000000-K6D4P:1:1102:11657:5971 2:N:0:GCCATATAAC+ACACAATATC
TAAAACAGGGTCCCCTCCCCCTCTAGGGTCAAAAAAAGAGGTATTTAAGTTTCGGTCAGTTAAAAGTATTGTGATAGCTCCCGCTAACACTGGCAAAGATAAAAGAAGAAGAATGGCTGTTAAAATAACTGATCAGACAAATAGTCTAATTTTTTCTGCTGAAAGGTTTTTTGCTTTAAGATTAATAATTGTAGTAATAAAATTTAAGGCACCTAAAATTGAAGAAATCCCTGCAAGGTGTAAAGAAAAAATTGTTAAGTCTACTGAAGGTCCTGAATGATAAAACGTTGATAAAGGTGGA
+
CCCCCGGGGGGGGGGGGGGGGGGGGGGGGGGGGGGGGGGGGGGGGGGGGGGGGGGGGGGGGGGGGGGGGGGGGGGGGGGGGGGGGGGGGGGGGGGGGGGGGGGGGGGGGGGGGGGGGGGGGGGGGGGGGGGGGGGFGGGGGGGGGGGGGGFGGGGGGGGGGGGFGGGGGGGGGGGGFGDGGGGGGFGGGGGFGG@FFGAGFGFFFFFFFFFFFGFGFGGEGFFFFFFEF@EFFFFFEFGGFEEAEFFFFB>2@F48CF=CCFFFFEEFFEEF@@ECFGFFCFF3>E::=?FC7?>E77(2(
@M70528:330:000000000-K6D4P:1:1102:18138:5974 2:N:0:GCCATATAAC+ACACAATATC
TAAAACAGGGTCCCCTCCCCCTCTAGGGTCAAAAAAAGAGGTATTTAAGTTTCGGTCAGTTAAAAGTATTGTGATAGCTCCCGCTAACACTGGCAAAGATAAAAGAAGAAGAATGGCTGTTAAAATAACTGATCAGACAAATAGTCTAATTTTTTCTGCTGAAAGGTTTTTTGCTTTAAGATTAATAATTGTAGTAATAAAATTTAAGGCACCTAAAATTGAAGAAATCCCTGCAAGGTGTAAAGAAAAAATTGTTAAGTCTACTGAAGGTCCTGAATGATAAAACGTTGATAAAGGTGGG
+
CCCCCGGGGGGGGGGGGGGGGGGGGGGGGGGGGGGGGGGGGGGGGGGGGGGGGGGGGGGGFGGGFGGGGGGGGGGGGGGGGGGGGGGGGGGGGGGGGGGGGGDGFGGGGGGGCFGGGGGGGGFEGGGGGGGGGGGGGGGEGFGFFGGGGGFGGGGGGGGGGGGGGGGGGFGGGGGGFDGGFDGGFGGFGGGGGGGGFGFGECFFFFFFFFFFFGFDFGGFGFFFFFFEFEF>A>@*:=>?:BFFFFB2FBBFFFEF?FFEFFFFG;?)7;=E3>EF4@<)77<).;6=@0C:7CC<7;:?(
@M70528:330:000000000-K6D4P:1:1102:11042:5975 2:N:0:GCCATATAAC+ACACAATATC
TAAAACAGGGTCCCCTCCCCCTCTAGGGTCAAAAAAAGAGGTATTTAAGTTTCGGTCAGTTAAAAGTATTGTGATAGCTCCCGCTAACACTGGCAAAGATAAAAGAAGAAGTATGGCTGTTAAAATAACTTATCAGACAAATAGTCTAATTTTTTCTGCTGAAAGGTTTTTTGCTTTAAGATTAATAATTGTAGTAATAAAATTTAAGGCACCTAAACTTGAAGAAATCCCTGCAAGGTGTAAAGAAAAAATTGTTAAGTATACTGAAGGTCCTGAATGATAAAACGTTGATAAAGGTGGA
+
AC9@CFEFGEFE@6CFGF,CFC@FFEF,FF<FDFFGECFF8E<C,<<,CE<FF@@@8FF6FD,CEF,CFGF,C@@<9?,9EFDFEC=8<6E,9@E<EEEGG;<,994CE4?,5CC=BF+9=FBFGGDGGA,,,4CA=DCD893@4@;FGGFEG<CFC,EG8E@,EFDD@+@6>DFEFF=FGGF,,@BE33@E7E=E+@=:A;C5F+=A59CFFCFG>,7*5A50=5=>FB=**):9::44:9/92*00)(2:>8CF81=8*47776<844@33434CC<E??6.44:=((/111.9+/;0(
@M70528:330:000000000-K6D4P:1:1102:22726:5984 2:N:0:GCCATATAAC+ACACAATATC
TAAAACAGGGTCCCCTCCCCCTCTAGGGTCAAAAAAAGAGGTATTTAAGTTTCGGTCAGTTAAAAGTATTGTGATAGCTCCCGCTAACACTGGCAAAGATAAAAGAAGAAGAATGGCTGTTAAAATAACTGATCAGACAAATAGTCTAATTTTTTCTGCTGAAAGGTTTTTTGCTTTAAGATTAATAATTGTAGTAATAAAATTTAAGGCACCTAAAATTGAAGAAATCCCTGCAAGGTGTAAAGAAAAAATTGTTAAGTCTACTGAAGGTCCTGAATGATAAAACGTTGATAAAGGTGGA
+
CCCCCGGGGGGGGGGGGGGGGGGGGGGGGGGGGGGGGGGGGGGGGGGGGGGGGGGGGGGGGGGGGGGGGGGGGGGGGGGGGGGGGGGGGGGGGGGGGGGGGGGGGGGGGGGGGGGGGGGGGGGGGGGGGGGGGGGGGGGGGGGGGGGGGGFGGGGGGGGGGGGFGGGGGGGGGGFGFGGGFGGGGGGGGGGGGGGGFGFGFGFFFFFFFFFFFGFGFFGEGCEFFFCEFE3AF=DFBDDFEB?AEEFFFF>B=FEF5BFEFFFFGFCFF13)7>@ECGFFCFE)9<@DFFG7CCCEFF0?(
@M70528:330:000000000-K6D4P:1:1102:16424:5988 2:N:0:GCCATATAAC+ACACAATATC
TAAAACAGGGTCCCCTCCCCCTCTAGGGTCAAAAAAAGAGGTATTTAAGTTTCGGTCAGTTAAAAGTATTGTGATAGCTCCCGCTAACACTGGCAAAGATAAAAGAAGAAGAATGGCTGTTAAAATAACTGATCAGACAAATAGTCTAATTTTTTCTGCTGAAAGGTTTTTTGCTTTAAGATTAATAATTGTAGTAATAAAATTTAAGGCACCTAAAATTGAAGAAATCCCTGCAAGGTGTAAAGAAAAAATTGTTAAGTCTACTGAAGGTCCTGAATGATAAAACGTTGATAAAGGTGGA
+
CCCCCGGGGGGGGGGGGGGGGGGGGGGGGGGGGGGGGGGGGGGGGGGGGGGGGGGGGGGGGGGGGGGGGGGGGGGGGGGGGGGGGGGGGGGGGGGGGGGGGGGGGGGGGGGGGGGFGGGGGGGGGGGGGGGGGGGGGGGGFGGGGGGGGGFGGGGGGGGGGGGGGGGGGFGDEGGGFGGGGGGGGGGGGGGGGGGFCEFFEGFFFFFFFFFFFGFFFGGFGF78@CFFF>EFFFBB6EFGFECCECFDF>BDBFFFCBFCCFEFGFC77;EFEFFCDFEFF?CFF@;@@<57@E<<C@B<(
@M70528:330:000000000-K6D4P:1:1102:9990:5989 2:N:0:GCCATATAAC+ACACAATATC
TAAAACAGGGTCCCCTCCCCCTCTAGGGTCAAAAAAAGAGGTATTTAAGTTTCGGTCAGTTAAAAGTATTGTGATAGCTCCCGCTAACACTGGCAAAGATAAAAGAAGAAGAATGGCTGTTAAAATAACTGATCAGACAAATAGTCTAATTTTTTCTGCTGAAAGGTTTTTTGCTTTAAGATTAATAATTGTAGTAATAAAATTTAAGGCACCTAAAATTGAAGAAATCCCTGCAAGGTGTAAAGAAAAAATTGTTAAGTCTACTGAAGGTCCTGAATGATAAAACGTTGATAAAGGTGGA
+
CCCCCGGGGGGGGGGGGGGGGGGGGGGGGGGGGGGGGGGGGGGGGGGGGGGGGGGGGGGGGGGGGGGGGGGGGGGGGGGGGGGGGGGGGGGGGGGGGGGGGGGGGGGGGGGGGGGCGGGGGGGGGGGGGGGGGFGGGGGGGGGGGGGGGGFGGGGCGGGGGGGGGGGGGFGGGGFGFFFGGGGGGGGGGGFGGGGGFGFGFGFFFFFFFFFFFGFFFGGFGFEFFFFFF=EAF>=FEGG76>8=AEFFFFFFFFFFCC6CEFEFGFEF<;@E4@AFGFEACEF<>@95;@F++99>CE>B(
@M70528:330:000000000-K6D4P:1:1102:5133:5992 2:N:0:GCCATATAAC+ACACAATATC
TAAAACAGGGTCCCCTCCCCCTCTAGGGTCAAAAAAAGAGGTATTTAAGTTTCGGTCAGTTAAAAGTATTGTGATAGCTCCCGCTAACACTGGCAAAGATAAAAGAAGAAGAATGGCTGTTAAAATAACTGATCAGACAAATAGTCTAATTTTTTCTGCTGAAAGGTTTTTTGCTTTAAGATTAATAATTGTAGTAATAAAATTTAAGGCACCTAAAATTGAAGAAATCCCTGCAAGGTGTAAAGAAAAAATTGTTAAGTCTACTGAAGGTCCTGAATGATAAAACGTTGATAAAGGTGGA
+
CCCCCGGGGGGGGGGGGGGGGGGGGGGGGGGGGGGGGGGGGGGGGGGGGGGGGGGGGGGGGGGGGGGGGGGGGGGGGGGGGGGGGGGGGGGGGGGGGGGGGGGGGGGGGGGGGGGGGGGGGGGGGGGGGGGFGGGGGGGGGGGGFGGGGGFGGGGGGGGGGGGGGGGGDFGGGFFGFGGGFGGGFGFFGCCFGGGG9FAGF9FFFFFFFF5CFGFGFFGFGFEB>@CFFBEFF==?BGGE<BEA<EB@ADFF28@F@BCEC=EFF<97=EEEE<A9FGE8EECEEF9@F;:@@<C9CE?8(
@M70528:330:000000000-K6D4P:1:1102:16427:6007 2:N:0:GCCATATAAC+ACACAATATC
TAAAACAGGGTCCCCTCCCCCTCTAGGGTCAAAAAAAGAGGTATTTAAGTTTCGGTCAGTTAAAAGTATTGTGATAGCTCCCGCTAACACTGGCAAAGATAAAAGAAGAAGAATGGCTGTTAAAATAACTGATCAGACAAATAGTCTAATTTTTTCTGCTGAAAGGTTTTTTGCTTTAAGATTAATAATTGTAGTAATAAAATTTAAGGCACCTAAAATTGAAGAAATCCCTGCAAGGTGTACAGAAAAAATTGTTAAGTCTACTTAAGGTCCTGAATGATAAAACGTTGATAAAGGTGGA
+
CCCCCGGFFGGGGGGGGGGGGGGGFGGGGGCFGGGGG,@FFGGGGGGGGGGCFEGGG7FEGGGGGGGGGGGGGGGGGGGGGGGGGDGGGGGGGGGGGGGGGFGGGGGGFFFGFGFFCFGFGGGGGGGGGGFGGGGGGGGGFG?EFGGGGGFFGGCFGGGGGGDFC?FDEFGGEGGGFGAFDGGFGGGGGGGGCDGGCDCCA;@EFFFFF5?ACGFCAECEGFEEF=CEFBFA;9BF:8E@6:*=A=@EFFFD=B?F<CCCC=CFF))9;4;94@@96777CEC>E@>@@<C@FC3)+/68(
@M70528:330:000000000-K6D4P:1:1102:21533:6007 2:N:0:GCCATATAAC+ACACAATATC
TAAAACAGGGTCCCCTCCCCCTCTAGGGTCAAAAAAAGAGGTATTTAAGTTTCGGTCAGTTAAAAGTATTGTGATAGCTCCCGCTAACACTGGCAAAGATAAAAGAAGAAGAATGGCTGTTAAAATAACTGATCAGACAAATAGTCTAATTTTTTCTGCTGAAAGGTTTTTTGCTTTAAGATTAATAATTGTAGTAATAAAATTTAAGGCACCTAAAATTGAAGAAATCCCTGCAAGGTGTAAAGAAAAAATTGTTAAGTCTACTGAAGGTCCTGAATGATAAAACGTTGATAAAGGTGGA
+
CCCCCGGGGGGGGGGGGGGGGGGGGGGGGGGGGGGGGGGGGGGGGGGGGGGGGGGGGGGGGGGGGGGGGGGGGGGGGGGGGGGGGGGGGGGGGGGGGGGGGGGGGGGGGGGGGGGGGGGGGGGGGGGGGGGGGGGGGGGGGGGGGDGGGGFGGGEDGGGGGF8FGG?FGFGGGGFGBGFFGGGGGGGFGGGGFGGGAFCGFGF@FFCAFAFFFGFGFGGFGFECFFDECBBAADBFBEDD@EECEFD:A2>DBFCFE==CC7EAGEE33=@F@<A<FDEF??C<<<BD;;>+;<;C930:(
@M70528:330:000000000-K6D4P:1:1102:24511:6008 2:N:0:GCCATATAAC+ACACAATATC
TAAAACAGGGTCCCCTCCCCCTCTAGGGTCAAAAAAAGAGGTATTTAAGTTTCGGTCAGTTAAAAGTATTGTGATAGCTCCCGCTAACACTGGCAAAGATAAAAGAAGAAGAATGGCTGTTAAAATAACTGATCAGACAAATAGTCTAATTTTTTCTGCTGAAAGGTTTTTTGCTTTAAGATTAATAATTGTAGTAATAAAATTTAAGGCACCTAAAATTGAAGAAATCCCTGCAAGGTGTAAAGAAAAAATTGTTAAGTCTAATGAAGGTCCTGAATGATAAAACGTTGATAAAGGTGGA
+
CCCCCGGGGGGGGGGGGGGGGGGGGGGGGGGGGGGGGGGGFFGFGGGGGGGGGGGGGGGGGGGGGGGGGGGGGGGGGGGGGGGGGGGGFGFGGGGGGGGGGGGGGGGGGGGGGGGGGGGGGGGCFGGGGGGGGGGGGGGGGGGGGCFGGGFGGFEGDGGGGFGGGGGGGGGGGGGGFGGGGGGGGGGGGGGFGD;EFGFGFGFFFFAFF?FFFGFGAFFEGFFFFFDFF=>6F>2A@DFGFFFFFEFBFD@:2@/B7=1>?AE+<C7)4;EE<<E<C@EAFEF;><93;?3+:<EEDE>?(
@M70528:330:000000000-K6D4P:1:1102:13133:6018 2:N:0:GCCATATAAC+ACACAATATC
TAAAACAGGGTCCCCTCCCCCTCTAGGGTCAAAAAAAGAGGTATTTAAGTTTCGGTCAGTTAAAAGTATTGTGATAGCTCCCGCTAACACTGGCAAAGATAAAAGAAGAAGAATGGCTGTTAAAATAACTGATCAGGCAAATAGTCTAATTTTTTCTGCTGAAAGGTTTTTTGCTTTAAGATTAATAATTGTAGTAATAAAATTTAAGGCACCTAAAATTGAAGAAATCCCTGCAAGGTGTAAAGAAAAAATTGTTAAGTCTACTGAAGGTCCTGAATGATAAAACGTTGATAAAGGTGGA
+
CCCCCGGGGGGGGGGGGGGGGGGGGGGGGGGGGGGGGGGGGFGGGGGGGFGGGGGGGGGGGGGGGGGGGGGGGGGGGGGDGGGGGGGGGFGGGGGGGGGGGGGGGGGGGGGGGGGGGGGGFGGFGGGGGGGGGGGGGGGGGGGGFGGGGGFGGGGGGGGGGGGGGGGGFGGGGGGGFGGGGGGGGGGGGGGFFFFGFGFGFFFFFFFFFFFFFGFGFFGFGFEEFFFFFF@4ABDFBEECEEECCC@5A===@FCF>=BEEF?6C@?A8@FF)7=E<@?AC<C;>@635=C@FCEE7<B?(
@M70528:330:000000000-K6D4P:1:1102:9123:6032 2:N:0:GCCATATAAC+ACACAATATC
TAAAACAGGGTCCCCTCCCCCTCTAGGGTCAAAAAAAGAGGTATTTAAGTTTCGGTCAGTTAAAAGTATTGTGATAGCTCCCGCTAACACTGGCAAAGATAAAAGAAGAAGAATGGCTGTTAAAATAACTGATCAGACAAATAGTCTAATTTTTTCTGCTGAAAGGTTTTTTGCTTTAAGATTAATAATTGTAGTAATAAAATTTAAGGCACCTAAAATTGAAGAAATCCCTGCAAGGTGTAAAGAAAAAATTGTTAAGTCTACTGAAGGTCCTGAATGATAAAACGTTGATAAAGGTGGA
+
CCCCCGGGFGGGAFFFEECFGGEGEGGDFGFGGGGGGEGFGGG<C@@FCEFGGGGGGEGGFFGGGGEGGFEFFGGFGGGEFGGGGGGGGGFGGGGFGFFGGGFGGECFEGGGGG<EFGGGCEDFGGGGGFGDA>FGGGGGGGFGGACFFFBFE,@AEGDGGGFGG=6EEFG6E,@=?AD9FDFFGGFDFFFGGF;CCECCAAFEFFFFF*3?5CC;*@@8E<CAF)==F):6>229BFEC=BE=E*0:FBFFFFEFC++9<@?;;3?=E@4>4;EFGC?EFFE)6;3682:+1?CEF<:?(
@M70528:330:000000000-K6D4P:1:1102:23564:6040 2:N:0:GCCATATAAC+ACACAATATC
TAAAACAGGGCTCCCTGTCTCTTATACACATCTGACGCTGCCGACGAGATATTGTGTGTGTAGATCTCGGTGGTCGCCGGATCATTAAAACAACAAAAAAAAAAGAAATAAAGGTGAAGTCGAGGAGTCTCATGAAGAGACACAGATACAATACAAGACGTAGATGAGAAGAAATCAGGTTAAGAGGATGAGACAGTAAGACGTGATAAGACGGGTGGAGCAAGCAGTGCAAGAACTAAAAGTAACAGTCATGTATTATATATAGATCTAGCACTGTCGAACAGGTAGACTGAAGACATGA
+
CCCCCGGGGGGGGGGGGGGGGGGGGFGGGGGGGGGGGGGGGGGGGGGGGGGGGGGGGFFFCAEC<EGFFGC@F@9BCEG+6?FGEFCFGEFA,,AEEAC:++4+++,,,,,A,,,,,,+8,8+3+6+,,,8,,,,@,3,,08+,,,,,,3*,3,,,,,1+53,+,+,,,,,4,,,,*,,2,,23,,6*,24,+,33*,+,*4)(//)1+*+*2*.))**(*)(()(())))+*/(0.3++.))*))))1)-))/)*)**.)*-*+).)).)))))(0*(((((,())5))*0*).6*4)))
@M70528:330:000000000-K6D4P:1:1102:24228:6041 2:N:0:GCCATATAAC+ACACAATATC
TAAAACAGGGTCCCCTCCCCCTCTAGGGTCAAAAAAAGAGGTATTTAAGTTTCGGTCAGTTAAAAGTATTGTGATAGCTCCCGCTAACACTGGCAAAGATAAAAGAAGAAGAATGGCTGTTAAAATAACTGATCAGACAAATAGTCTAATTTTTTCTGCTGAAAGGTTTTTTGCTTTAAGATTAATAATTGTAGTAATAAAATTTAAGGCACCTAAAATTGAAGAAATCCCTGCAAGGTGTAAAGAAAAAATTGTTAAGTCTACTGAAGGTCCTGAATGATAAAACGTTGATAAAGGTGGA
+
CCCCCGGGGGGGGGGGGGGGGGGGGGGGGGGGGGGGGGGGGGGGGGGGGGGGGGGGGGGFGGGGGGGGGGGGGGGGGGGGGGGGGGGGGGGGGGGGGGGGGGGGGGFFGGGGGGGGGGGGGGGGGGGGGGGGGGGGGGGGGGGGGGGGCFFGGGDGGGGGFGGFGGGGGGGGGGGGFGGGGGGGGGGGGGGGGGGGFGFGFGFFFFFFFFFFFCFGFGGFGFEFF5@AF=B4A=BA@GFGEEFFCFF@FBFFFF?6>BFEC7CFFE?@E@FA@@ECFFFE?EF9)3:8@03:FEEFFFF?(
@M70528:330:000000000-K6D4P:1:1102:24081:6044 2:N:0:GCCATATAAC+ACACAATATC
TAAAACAGGGTCCCCTCCCCCTCTAGGGTCAAAAAAAGAGGTATTTAAGTTTCGGTCAGTTAAAAGTATTGTGATAGCTCCCGCTAACACTGGCAAAGATAAAAGAAGAAGAATGGCTGTTAAAATAACTGATCAGACAAATAGTCTAATTTTTTCTGCTGAAAGGTTTTTTGCTTTAAGATTAATAATTGTAGTAATAAAATTTAAGGCACCTAAAATTGAAGAAATCCCTGCAAGGTGTAAAGAAAAAATTGTTAAGTCTACTGAAGGTCCTGAATGATAAAACGTTGATAAAGGTGGA
+
CCCCCGGGGGGGGGGGGGGGGGGGGGGGGGGGGGGGGGGGGGGGGGGGGGGGGGGGGGGGGGGCGFEFGGGGGGGGGGGGGGGGGGGGGGGGGGGGGGGGGGGGGGGGGGGFGGGGGGGGGGGGFGGGGGGGGGGGGGGGGGGGGGGGGGFGGGGGGGCGFGGGGGGFGGGGGGGFFEFGFGGGGGGGGFGGGGGGFFFGEGFFFFFFFFFFFGFGFGGFGFCEFFDFFEFAFBBFECCD6>A9EEDBFFBD9=>F@=BECFFA945@FEEA3@AC;;C83?9C<7668<9:DCFCG@(:0
@M70528:330:000000000-K6D4P:1:1102:25445:6048 2:N:0:GCCATATAAC+ACACAATATC
TAAAACAGGGTCCCCTCCCCCTCTAGGGTCAAAAAAAGAGGTATTTAAGTTTCGGTCAGTTAAAAGTATTGTGATAGCTCCCGCTAACACTGGCAAAGATAAAAGAAGAAGAATGGCTGTTAAAATAACTGATCAGACAAATAGTCTAATTTTTTCTGCTGAAAGGTCTTTTGCTTTAAGATTAATAATTGTAGTAATAAAATTTAAGGCACCTAAAATTGAAGAAATCCCTGCAAGGTGTAAAGAAAAAATTGTTAAGTCTACTGAAGGTCCTGAATGATAAAACGTTGATAAAGGTGGA
+
CCCCCGGGFGGGGGGGGGGGGGGGGGGGGGGGGGGGGGGGGGGGGGGGGGFGGGGGGEGGGFFGGGGGGGGGGGGGGGGGGGGGGGGGGGGGGGGGGGGGGGFCFGGGGGGGGGGFGGGGGGGFGGGGGGGGGGGGGGGGGGGGGGGGGGFGGGGGDGGGG9?FC6F9AEGGAFGGFFGFGGGGGGGGGGGGGFGGCAF:DFFFFF;8;FFFFGFFA9EC,BC@FFBFFF@6;C@8>EFGEFF9EEBBFB@BEFEF5@=CC654BBC>=3;A<A3)0:?377<>CE3(:33;CCEE+7(=0
@M70528:330:000000000-K6D4P:1:1102:6253:6055 2:N:0:GCCATATAAC+ACACAATATC
TAAAACAGGGTCCCCTCCCCCTCTAGGGTCAAAAAAAGAGGTATTTAAGTTTCGGTCAGTTAAAAGTATTGTGATAGCTCCCGCTAACACTGGCAAAGATAAAAGATGAAGAATGGCTGTTAAAATAACTGATCAGACAAATAGTCTAATTTTTTCTGCTGAAAGGTTTTTTGCTTTAAGATTAATAATTGTAGTAATAAAATTTAAGGCACCTAAAATTGAAGAAATCCCTGCAAGGTGTAAAGAAAAAATTGTTAAGTCTACTGAAGGTCCTGAATGATAAAACGTTGATAAAGGTGGA
+
CCCCCGGGGGGGGGGGGGGGGGGGGGGGGGGGGGGGGGGGGGGGGGGGGGGGGGGGGGGGGDFEGGGGGGGGGGGGGGGGGGGGGGGGGGGGFGGGGGGGGGGCCGFFGGGGGFGGFGGGDFFGDFFGGGGGFGGDGGGCDFFGGGGGFGFGGGGGGGGGGGGFFCFGGGGCEGGGFGFGGGFGGGGGGGGGGFGGFFFCCGFFFFFFFFFFFGFGFFGEGFFEF@DFF2>FA>FF@EFF@F?FFFBDF=--5BCF71=@*=CFFE5<4@EF)7/623<EEF3)67:@;3:CDFFC7=;<0
@M70528:330:000000000-K6D4P:1:1102:24557:6059 2:N:0:GCCATATAAC+ACACAATATC
TAAAACAGGGTCCCCTCCCCCTCTAGGGTCAAAAAAAGAGGTATTTAAGTTTCGGTCAGTTAAAAGTATTGTGATAGCTCCCGCTAACACTGGCAAAGATAAAAGAAGAAGAATGGCTGTTAAAATAACTGATCAGACAAATAGTCTAATTTTTTCTGCTGAAAGGTTTTTTGCTTTAAGATTAATAATTGTAGTAATAAAATTTAAGGCACCTAAAATTGAAGAAATCCCTGTAAGGTGTAAAGAACAAATTGTTAAGTCTACTGAAGGTCCTGAATGATAAAACGTTGATAAAGGTGGA
+
CCCCCGGGGGGGGFGGGGGGGGGGGGGGGGGGGGGGGGGGGGGGGGGGGGGGGGGCGGGFGGGGGGGGGGGGGGGGGGFGGGGGGGGFGFGGGCGGGGGGGGGFGGGGGGGGGGGGFGGGGGGGGGGGGGGGGFGGGCFGGGGGGGGGGGFGGFGGGGGAFGFFFGGFDGGGGGGGFGGGGGFGDCFFFGGGGCFGADC,>@FCCFFFFFFAFGFDACCEGFFFF9@EF9BAF:E9AFFE=><=6A5(;>>@4FEA9=B?4BEAC3>>EFFA)4)98;?)9?59E31/52*319)17=(3(
@M70528:330:000000000-K6D4P:1:1102:23058:6063 2:N:0:GCCATATAAC+ACACAATATC
TAAAACAGGGTCCCCTCCCCCTCTAGGGTCAAAAAAAGAGGTATTTAAGTTTCGGTCAGTTAAAAGTATTGTGATAGCTCCCGCTAACACTGGCAAAGATAAAAGAAGAAGAATGGCTGTTAAAATAACTGATCAGACAAATAGTCTAATTTTTTCTGCTGAAAGGTTTTTTGCTTTAAGATTAATAATTGTAGTAATAAAATTTAAGGCACCTAAAATTGAAGAAATCCCTGCAAGGTGTAAAGAAAAAATTGTTAAGTCTACTGAAGGTCCTGAATGATAAAACGTTGATAAAGGTGGA
+
CCCCCGGGGGGGGGGGGGGGGGGGGGGGGGGGGGGGGGGGGGGGGGGGGGGGGGGGGGGGGGGGGGGGGGGGGGGGGGGGGGGGGGGGGGGGGGGGGGGGGGGGGGGGGGGGGGGGGGGGGGGGGGGGGGGGGGGGGGGGGGGGFGFFGGFFGGGGGGGGGGGGGGGFGGGGGGGFFDFGGGGGGGGDGGGGGGFGFFFFFGFFFFFFFFFFFGFDFGGFDFFFFFFFFFF4?BBA@DFFB@E1A=2=F>=:BFFF?BFEEFEFFFFFFE@<7<<E<7?AFFF<<E>@@(13@<C3C@32(
@M70528:330:000000000-K6D4P:1:1102:4633:6063 2:N:0:GCCATATAAC+ACACAATATC
TAAAACAGGGTCCCCTCCCCCTCTAGGGTCAAAAAAAGAGGTATTTAAGTTTCGGTCAGTTAAAAGTATTGTGATAGCTCCCGCTAACACTGGCAAAGATAAAAGAAGAAGAATGGCTGTTAAAATAACTGATCAGACAAATAGTCTAATTTTTTCTGCTGAAAGGTTTTTTGCTTTAAGATTAATAATTGTAGTAATAAAATTTAAGGCACCTAAAATTGAAGAAATCCCTGCAAGGTGTAAAGAAAAAATTGTTAAGTCTACTGAAGGTCCTGAATGATAAAACGTTGATAAAGGTGGA
+
CCCCCGGGGGGGGGGGGGGGGGGGGGGGGGGGGGGGGGGGGGGGGGGEFGGGGGGGGGGGFFFGGGGGGGGGGGGGGGGGGGGGGGGGGGGGGGGGGGGGGGGGGGDGGGGFGGGGGGGGGGGGGGGGGGGGGGGGGGGGGGGGGGGGGGFGGGGGGGGGGGGGGGGGGGFGGGGGFG8FGGGGGGGGGGGGGGGGFGFGFGFFFFF?FFFFFCFCCFGFGFCEF@@EF>BAFFBAEGFCBFCFEEB@AB@=EFCF@=:CEAEFG3?@)=@@3AEFGGFFCC?9EFB@@DC:CE<<F@0:(
@M70528:330:000000000-K6D4P:1:1102:27682:6064 2:N:0:GCCATATAAC+ACACAATATC
TAAAACAGGGTCCCCTCCCCCTCTAGGGTCAAAAAAAGAGGTATTTAAGTTTCGGTCAGTTAAAAGTATTGTGATAGCTCCCGCTAACACTGGCAAAGATAAAAGAAGAAGAATGGCTGTTAAAATAACTGATCAGACAAATAGTCTAATTTTTTCTGCTGAAAGGTTTTTTGCTTTAAGATTAATAATTGTAGTAATAAAATTTAAGGCACCTAAAATTGAAGAAATCCCTGCAAGGTGTAAAGAAAAAATTGTTAAGTCTACTGAAGGTCCTGAATGATAAAACGTTGATAAAGGTGGA
+
88ACCGGGGGGGGFGGGGGGGGGGGGGGGGGGGGGGGGGGGGFGGGGGGGGGGGGGGGGGGGGFGGGGGGGGFFGGGGGGGGGGGGGGGGGGGGGGGGGGGGGDGGGGGGFEA?FGGGGGGGGGCGGGGGGGGGGGGGGGGGGGGGFGGFFGGFDGGFGGGFFFGGEFFGGGGGGGFGGGGGGGGDFGGGGGDFGF;FFGC;?CFFFFF?FFFFFGF9EEFFEAF@CFFE:*9)5ABGCBEEE:?8>5FDBD2BEF9119CFEFFF<AE1;<4>AC8CCE<CC)937@((/;FC>CFF:3(
@M70528:330:000000000-K6D4P:1:1102:25351:6074 2:N:0:GCCATATAAC+ACACAATATC
TAAAACAGGGTCCCCTCCCCCTCTAGGGTCAAAAAAAGAGGTATTTAAGTTTCGGTCAGTTAAAAGTATTGTGATAGCTCCCGCTAACACTGGCAAAGATAAAAGAAGAAGAATGGCTGTTAAAATAACTGATCAGACAAATAGTCTAATTTTTTCTGCTGAAAGGTTTTTTGCTTTAAGATTAATAATTGTAGTAATAAAATTTAAGGCACCTAAAATTGAAGAAATCCCTGCAAGGTGTAAAGAAAAAATTGTTAAGTCTACTGAAGGTCCTGAATGATAAAACGTTGATAAAGGTGGA
+
CCCCCGGGGGGGGGGGGGGGGGGGGGGGGGGGGGGGGGGGGGGGGGGGGFGGGGGGGGGGGGGGFGGGGGGGGGGGGGGGGGGGGGGGGGGGGGGGGGGGGGGGGGGGGGGGGGFGGGGGGGGFGGGGGGGGGGGGGGGGGGGGGGGGGGDEFFGGGGFGGF=FFCDGEGGGGFFGFGGGFA8<BFGGGGGEGGGGFGFFC>CFFFFAFFFFFGFGFFCEG6=*B@CEFFF4FBFA7=DEFFCF4>D=FB>=36>CCF+@<AEFGF?3<1677>ECCFFFC??7C3:;@@5+:96C7;?4(
@M70528:330:000000000-K6D4P:1:1102:10186:6076 2:N:0:GCCATATAAC+ACACAATATC
TAAAACAGGGTCCCCTCCCCCTCTAGGGTCAAAAAAAGAGGTATTTAAGTTTCGGTCAGTTAAAAGTATTGTGATAGCTCCCGCTAACACTGGCAAAGATAAAAGAAGAAGAATGGCTGTTAAAATAACTGATCAGACAAATAGTCTAATTTTTTCTGCTGAAAGGTTTTTTGCTTTAAGATTAATAATTGTAGTAATAAAATTTAAGGCACCTAAAATTGACGAAATCCCTGCAAGGTGTATAGAAAAAATTGTTAAGTCTACTGAAGGTCCTGAATGATAAAACGTTGATAAAGGTGGA
+
CCCCCGGGGGGGGGGGGGGGGGGGGGGGGGGGGGGGGGGGGGGGGGGGGGGGGGGGGGGGGGGGGGGGGGGGGGGGGGGGGGGGGGGGGGGGGGGFGGGGGDGGGGGGGGGGGGGGGGGGGGFGGGGGGGGGGGGGGGGGGGFGGGGGGGFGGFGGGFGGGGGAEFGGGGGDEGGGFGGGGGGGGGGGGGGDGGGGFGFGFGFFFFFFAFFFFGFGFDGFGF*0@>FBF)>>A24A;CEC>3?FEFF?FBFFFFFFCFFFCFEFFEEA<E@A@E3<FGFE?<?)6@6;82<@77<BGBFF(
@M70528:330:000000000-K6D4P:1:1102:7595:6085 2:N:0:GCCATATAAC+ACACAATATC
TAAAACAGGGTCCCCTCCCCCTCTAGGGTCAAAAAAAGAGGTATTTAAGTTTCGGTCAGTTAAAAGTATTGTGATAGCTCCCGCTAACACTGGCAAAGATAAAAGAAGAAGAATGGCTGTTAAAATAACTGATCAGACAAATAGTCTAATTTTTTCTGCTGAAAGGTTTTTTGCTTTAAGATTAATAATTGTAGTAATAAAATTTAAGGCACCTAAAATTGAAGAAATCCCTGCAAGGTGTAAAGAAAAAATTGTTAAGTCTACTGAAGGTCCTGAATGATAAAACGTTGATAAAGGTGGA
+
CCCCCGGGGGGGGGGGGGGGGGGGGGGGGGGGGGGGGGGGGGGGCCGGG,CEFDGGGGGFGGGGGGGGGGGGGGGGGGGGGGGGGGGGGGGGGGGGGGGGGGGGGGGGGGGGGGGGFFDGGGGGGGGGGGGGGGGGGGGGGGGGGGGGGFFGGGGGGGGGGGGGGGGGGGGGGGGFFGGGGGGG,=DDFFGGGGGGFGFEEGFFFFFFFFFFFGFFFEGFGFFFFBCC9:>AFB:F@GCG=BEBEFF@F2>B:FEF<BCCECFFGF<EEE@E8A@C>CCFCEECE@;;8=>:CEFECFF((
@M70528:330:000000000-K6D4P:1:1102:4330:6090 2:N:0:GCCATATAAC+ACACAATATC
TAAAACAGGGTCCCCTCCCCCTCTAGGGTCAAAAAAAGAGGTATTTAAGTTTCGGTCAGTTAAAAGTATTGTGATAGCTCCCGCTAACACTGGCAAAGATAAAAGAAGAAGAATGGCTGTTAAAATAACTGATCAGACAAATAGTCTAATTTTTTCTGCTGAAAGGTTTTTTGCTTTAAGATTAATAATTGTAGTAATAAAATTTAAGGCACCTAAAATTGAAGAAATCCCTGCAAGGTGTAAAGAAAAAATTGTTAAGTCTACTGAAGGTCCTGAATGATAAAACGTTGATAAAGGTGGA
+
CCCCCGGGGGGGGGGGGGGGGGGGGGGGGGGGGGGGGGGGGGGGGGGGGGGGGGGGGGGGGGGGGGGGGGGGGGGGGGGGFGGGGGGGGGGGGGGGGGGGGGGFFGGGGGGGGGGGGGGGGGGGGGGGGGGGGGGGGGGGGGFGGGGGGGFFGFEGGGGGGGGGGGGF=?EGGGGGFGGGFGGGGGGGGF8CFFGFFGADCGCCFFFFFFF>FFFGFGGFGFEBAFDEF=EAFFFFEFFF=EFF?EF:FFFBEFEF4B8@EFFFF8CEFF@A;EFFFG?AFEFC4<;880>+;CEC7.(4(
@M70528:330:000000000-K6D4P:1:1102:17971:6104 2:N:0:GCCATATAAC+ACACAATATC
TAAAACAGGGTCCCCTGTCTCTTATACACATCTGACGCTGCCGACGAGATATTGTGTGTGTAGATCTCGGTTGTCGTCGTATCATTTAATAACACAAAAACTTATACAGTATTTCTTGAATGTCCTTTTCATCCTTTACCTTCTTCCTTTTCTCATACGTTGCTTTATTTGGTTCGCTTTCTTTTCCTTTCTCCCTCTTATCAATTCAATGCTACTCTGTATTATATTTCTTCTGCATTTCCTCACCTTAATCATTTTCATCTTTCCTGTTGTTCTTCCTCCCTCGCTTGCATGTTTTACT
+
CCCCCGGGGGGFGGGGGGGGFGGGG,EFGGFCGFGGGGGFGCEGGD@CFDFAFFGGGGGFCEFFFGG<CF,,8,:,,4@C:CF9,C,CF,CC9,,9BE,,4,,,9,,,,9,,,9CAC,+@,,<,C,5,5ED95C<8,,,93,6,,@;,,4;E4,,,,6,44,+54+,444,,8=3+0+16,7=<,@,+,7@C2==+;,<,3;+0+1+++++*+?9+;D,;,13*1*0*53*4+001;;7=00>+1)).3*12*+*4*++**+*+1**194**0(**=1*1*0((((.6((**+)1.5(1))
@M70528:330:000000000-K6D4P:1:1102:21610:6112 2:N:0:GCCATATAAC+ACACAATATC
TAAAACAGGGTCCCCTCCCCCTCTAGGGTCAAAAAAAGAGGTATTTAAGTTTCGGTCAGTTAAAAGTATTGTGATAGCTCCCGCTAACACTGGCAAAGATAAAAGAAGAAGAATGGCTGTTAAAATAACTGATCAGACAAATAGTCTAATTTTTTCTGCTGAAAGGTTTTTTGCTTTAAGATTAATAATTGTAGTAATAAAATTTAAGGCACCTAAAATTGAAGAAATCCCTGCAAGGTGTAAAGAAAAAATTGTTAAGTCTACTGAAGGTCCTGAATGATAACACGTTGATAAAGGTGGA
+
CCCCCGGGGGGGGGDFGGGDGGGFGGGGEGGGGGGGGGGGGGGGGDFGGFGAFGGGGEFGGGCGGGGGFFFGGGGGGGGGGGGGGGGGGFGGGGGGGGGGGGGGGFCFFGGGGGGGGGD>FGGFGGGFGGFFGAEFGGGGGGGGGFGCG9@;DFEFGGGGGGGGGGGGC?7CGGGGFGGGGGGGGGGGGGGGGGGGFGFGFGF@FFFFFFFAFGFGFCCE7B@6ACFEF=EFFFDF@5>DEEA6AEFBFF>B=BC>8B6CE;/;<4?A@EFF@AAFFCE<)5?)7;;=((8+;?<<C?>1(
@M70528:330:000000000-K6D4P:1:1102:15421:6121 2:N:0:GCCATATAAC+ACACAATATC
TAAAAACAGGGTCCCCTCCCCCTCTCGGGTCAAAAAAAGAGGTATTTAAGTTTCGGTCAGTTAAAAGTATTGTGATAGCTCCCGCTAACACTGGCAAAGATAAAAGAAGAAGAATGGCTGTTAAAATAACTGATCAGACAAATAGTCTAATTTTTTCTGCTGAAAGGTTTTTTGCTTTAAGATTAATAATTGTAGTAATAAAATTTAAGGCACCTAAAATTGAAGAAATCCCTGCAAGGTGTAAAGAAAAAATTGTTAAGTCTACTGAAGGTCCTGAATGATAAAACGTTGATAAAGGTGG
+
CCCCCFGGGGGGGGGGGGGGGGGGGCFGGGGGGGGGGGGGGGGGGGGGGGGGGGGGGGGGGGGGGGGGGGGGGGGGGGGGGGGGGGGGGGGGGGGGGGG@FGGGGCGGGGGGGGGGGGFGGGGGGGGGGGGF9@EGGGGGGGGGGGGGGGFFGGGGGFGGGGGFGCFFGGGGGGGGFGGDFCGGGGGGGGGGGGGGFGFGFGFCFCFFFFFFFGFGFFGFGFEFF4@@FFF4A>BFBGF?=7@FFCFFFFFFFFFFEF7??CCFCC@?AE(6@<;E@;<EFFFCC6@98@49*4<.:2340
@M70528:330:000000000-K6D4P:1:1102:16850:6122 2:N:0:GCCATATAAC+ACACAATATC
TAAAACAGGGTCCCCTCCCCCTCTAGGGTCAAAAAAAGAGGTATTTAAGTTTCGGTCAGTTAAAAGTATTGTGATAGCTCCCGCTAACACTGGCAAAGATAAAAGAAGAAGAATGGCTGTTAAAATAACTGATCAGACAAATAGTCTAATTTTTTCTGCTGAAAGGTTTTTTGCTTTAAGATTAATAATTGTAGTAATAAAATTTAAGGCACCTAAAATTGAAGAAATCCCTGCAAGGTGTAAAGAAAAAATTGTTAAGTCTACTGAAGGTCCTGAATGATAAAACGTTGATAAAGGTGGG
+
AC@@CGGGGGEEE<FG@FCFGGFFCCE@FGCE@F@:+:DC@EE,C@@,;<<CE6@8BF<C@F@CEFGCF@FCECEFFEA?FGGG7@CCFDFD,EAFDEGGGC<;FFFEFEE8FFCFG=CB=FEDEC<FEE;ABCB,9D<,6EFDEFGFGFF;=,4FF=EDAFEEFFFCAFF6CCFG9F:9D;DA;DDDCEGCCG+9EG7:*E<8?C7<FFF659AFF7CCCF=56:8*B06A/)-;>8,6:*>9ACD26>@F=FFA@FAE<8?FE;5<)3=<4;E4>76=EF?E<;:@@F>:CCEEG@>:(
@M70528:330:000000000-K6D4P:1:1102:5023:6125 2:N:0:GCCATATAAC+ACACAATATC
TAAAACAGGGTCCCCTCCCCCTCTAGGGTCAAAAAAAGAGGTATTTAAGTTTCGGTCAGTTAAAAGTATTGTGATAGCTCCCGCTAACACTGGCAAAGATAAAAGAAGAAGAATGGCTGTTAAAATAACTGATCAGACAAATAGTCTAATTTTTTCTGCTGAAAGGTTTTTTGCTTTAAGATTAATAATTGTAGTAATAAAATTTAAGGCACCTAAAATTGAAGAAATCCCTGCAAGGTGTAAAGAAAAAATTGTTAAGTCTACTGAAGGTCCTGAATGATAAAACGTTGATAAAGGTGGA
+
CCCCCGGGGGGGGGGGGGGGGGGGGGGGGGGGGGGGGGGGGGGGGGGGGGGGGGGGGGGGGGGGGGGFGGGGGGGGGGGGGGGGGGGGGGGGGGGGGGGGGGGGGGGGFGGGGGGDGGGGGGGGGGGGGGGGGGGGGGGGGGGGGGFGGGFGGGGGGGGGFGGGGGGGGGGGGGGGFGGGGGGGFDGFGGGGGGGGFGFGFGFFFFFFFFFFFGFCFGGFGFFFFECE>B@4A=BFEFFFFFFFFFBD4=@3;FFACFFFFF?:C8CE<14>7;<EDDEFFC3C9<;DF@C+:<<CC=B0(
@M70528:330:000000000-K6D4P:1:1102:19788:6133 2:N:0:GCCATATAAC+ACACAATATC
TAAAACAGGGTCCCCTCCCCCTCTAGGGTCAAAAAAAGAGGTATTTAAGTTTCGGTCAGTTAAAAGTATTGTGATAGCTCCCGCTAACACTGGCAAAGATAAAAGAAGAAGAATGGCTGTTAAAATAACTGATCAGACAAATAGTCTAATTTTTTCTGCTGAAAGGTTTTTTGCTTTAAGATTAATAATTGTAGTAATAAAATTTAAGGCACCTAAAATTGAAGAAATCCCTGCAAGGTGTAAAGAAAAAATTGTTAAGTCTACTGAAGGTCCTGAATGATAAAACGTTGATAAAGGTGGA
+
CCCCCGGGGGGGGGGGGGGGGGGGGGGGGGGGGGGGGGGGFGGGGGGGGGGGGGGGGGGGGGGGGGGGGGGGGGGGGGGGGGGGGGGGGGGGGGGGGGGGGGGGGGGGGGGGGGGGGGGGGGGGGGGGGGGGGGGGGGGGGGGGGGGGGGCGGGGGGGGFFGCGFFFFGGFGGGGGFGGGGGGGGGGGGGGGDGGGFGEFFGFEFFF?FFFFFGFGFCFBCFCEFFDFFFFFFFFFE;DD@BCFFFBDAD>FFFCA?CCECAEACECFFFE<<)4>>CEECCEF<8:331:+;3>E7;::(
@M70528:330:000000000-K6D4P:1:1102:11545:6137 2:N:0:GCCATATAAC+ACACAATATC
TAAAACAGGGTCCCCTCCCCCTCTAGGGTCAAAAAAAGAGGTATTTAAGTTTCGGTCAGTTAAAAGTATTGTGATAGCTCCCGCTAACACTGGCAAAGATAAAAGAAGAAGAATGGCTGTTAAAATAACTGATCAGACAAATAGTCTAATTTTTTCTGCTGAAAGGTTTTTTGCTTTAAGATTAATAATTGTAGTAATAAAATTTAAGGCACCTAAAATTGAAGAAATCCCTGCAAGGTGTAAAGAAAAAATTGTTAAGTCTACTGAAGGTCCTGAATGATAAAACGTTGATAAAGGTGGA
+
CCCCCGGGGGGGGGGGGGGGGGGGGGGGGGGGGGGGGGGGGGGGGGGGGGGGGGGGGGGGGGGGFFGGGGGGGGGGGGGGGGGGGGGGGGGGGGGGGGGGGGGGGGGGGGGGGGGGGGGGGGGGGGGGGGGGGGGGGGGGGGGGGGGGGGFGGGGGGGGGGGGGGGGGGGGGGGGGFFGGGGGGGGGGGGGGGGGGFGFGEFFFFFFFAFFFFGFGFDCEGFFEFC=AF@EFFFBFE@>EBB<FFFF(?BFDBFEA<>FFEFEFF3)))6=<;33;<CEFCCE)9=6;;;C7@?C<C@2:(
@M70528:330:000000000-K6D4P:1:1102:5655:6137 2:N:0:GCCATATAAC+ACACAATATC
TAAAACAGGGTCCCCTCCCCCTCTAGGGTCAAAAAAAGAGGTATTTAAGTTTCGGTCAGTTAAAAGTATTGTGATAGCTCCCGCTAACACTGGCAAAGATAAAAGAAGAAGAATGGCTGTTAAAATAACTGATCAGACAAATAGTCTAATTTTTTCTGCTGAAAGGTTTTTTGCTTTAAGATTAATAATTGTAGTAATAAAATTTAAGGCACCTAAAATTGAAGAAATCCCTGCAAGGTGTAAAGAACAAATTGTTAAGTCTACTGAAGGTCCTGAATGATAAAACGTTGATAAAGGTGGA
+
CCCCCGGGGGGGGGGGGGGGGGGGGGGGGGGGGGGGGGGGGGGGGGGGGGGGGEGGGGGGGGGGGGFGGGGGGGGGGGGGGGGGGGGGGGGGGGGGGGGGGGGDGGGGGGGGGGGGGGGGGGGGGGGGGGGGGGGGFGGGGGGGGGFGGGFGGGGGGGGGGGGGGGGFGFFEGGGGBFGGGGGFFGGGGGGGGGGGFGFGEGFFFFFFFFFFFFFGFGGFGF@EFEFEFE=6ABFFBD,?>@EFFF5(;:BECFCAEFFE*=<FFEE<EFE<=@E<DFFFCF?C7<@@@78+;?<EF<;@0
@M70528:330:000000000-K6D4P:1:1102:19329:6138 2:N:0:GCCATATAAC+ACACAATATC
TAAAACAGGGTCCCCTCCCCCTCTAGGGTCAAAAAAAGAGGTATTTAAGTTTCGGTCAGTTAAAAGTATTGTGATAGCTCCCGCTAACACTGGCAAAGATAAAAGAAGAAGAATGGCTGTTAAAATAACTGATCAGACAAATAGTCTAATTTTTTCTGCTGAAAGGTTTTTTGCTTTAAGATTAATAATTGTAGTAATAAAATTTAAGGCACCTAAAATTGAAGAAATCCCTGCAAGGTGTAAAGAAAAAATTGTTAAGTCTACTGAAGGTCCTGAATGATAACACGTTGATAAAGGTGGA
+
CCCCCGGGGGGGGGGGGGGGGGGGGGGFGGGGGGGGGGGGGGGGGGGGGGGGGGGGGGGGGGGGGGGGGGGGGGGGGGGGGGGGGGGGGGGGGGGGGGGGGGGGGGGGGGGGGGGGGGGFGGGFFGGGGGGGGGGGGGGGGGGGGGGGGGCGGGGGGGGGGFGGGGGGGGGGGGGGFGGGGGGGGGGGGGGGGGGGFGFGEGFFFFFFFFFFFGFGFDACFFEFFFDEFFFFFFDFE:>BBEF9AEFDFD@B=F?F941>6;<:A<CEFFFEE33>D7?F5CC7A;;=80C7F?4C78:2(
@M70528:330:000000000-K6D4P:1:1102:20505:6148 2:N:0:GCCATATAAC+ACACAATATC
TAAAACAGGGTCCCCTCCCCCTCTAGGGTCAAAAAAAGAGGTATTTAAGTTTCGGTCAGTTAAAAGTATTGTGATAGCTCCCGCTAACACTGGCAAAGATAAAAGAAGAAGAATGGCTGATAAAATAACTGATCAGACAAATAGTCTAATTTTTTCTGCTGAAAGGTTTTTTGCTTTAAGATTAATAATTGTAGTAATAAAATTTAAGGCACCTAAAATTGAAGAAATCCATGCAAGGTGTAAAGAAAAAATTGTTAAGTCTACTGAAGGTCCTGAATGATAAAACGTTGATAAAGGTGGA
+
CCCCCGCFGGGGFGGCGCEEFCGGGFFFFGFFGGGGEGGGFFGGFCFFGGFGGCEBFCFC9CEGGEGGGGGGFGGGGGGGGG@FGGGGGGGGGGGGGGGGGFGFGDGGEFF8FFDEFGDGEFCFGFGGGGGGGGGGGGGGGGGGGGGGGGBCFFGGGFFFGGGGGGDE9868CCDDDFDFFFGGGGDDEFC=FFFFFA+ECCFEFFFF??FFF7CGFFE=EFCEFFDCFB*+=<BF>C>::>?9<CB@ADF=BA/@?6BEE+9+57CE<EEE3374;+./6<57).6:315:F<>45.51(
@M70528:330:000000000-K6D4P:1:1102:5226:6151 2:N:0:GCCATATAAC+ACACAATATC
TAAAACAGGGTCCCCTGTCTCTTATACACATCTGACGCTGCCGACGAGATATTGTGTGTGTAGATCTCGGTGGTCGCCGGACACTTAAAAAAAAACAAATCTATCCTCATTTCACCTCTACACTACTAATTCCCATCACCCCTAACTCACTCTATCTATTTAGTTTCCCCTTCCTTTACAAGTTTAGTCCTCACTCTTTCACCTCTGCCTTACATCTCCACCTACGTACTCGTTCCTCCCAATACTTCCTCCAAACCCGTCCATCCACCTTCTTACACCATCTTAGTCCACCTCTGTAACC
+
<CCCCGCGGGGFFFFGGEECFFFCFGGGGGEGGGGFC>FCGCGGGG7CFDEFGE<EGGG<C9ECE,9CFF8@+8EC::4+@++:,F<<E9?+:+4?,,B9?D9D54<<9ED9F9CC,A=,B,B,,,,5:?,,,8,,,,8,+60+ADB,6@=D,,,9,,2,,3,77=;A<>3:8,,5<,,,,6@,@,,+7>,,+,++<,+;A;****3/*;1*3+++4;<*;?-(;(57A(*)2/())+043((2)))96))(().)(0),()/+2(),42)4)).6**,-.86))).).-0*2.))0)).)
@M70528:330:000000000-K6D4P:1:1102:23953:6168 2:N:0:GCCATATAAC+ACACAATATC
TAAAACAGGGTCCCCTCCCCCTCTAGGGTCAAAAAAAGAGGTATTTAAGTTTCGGTCAGTTAAAAGTATTGTGATAGCTCCCGCTAACACTGGCAAAGATAAAAGAAGAAGAATGGCTGTTAAAATAACTGATCAGACAAATAGTCTAATTTTTCTGCTGAAAGGTTTTTTGCTTTAAGATTAATAATTGTAGTAATAAAATTTAAGGCACCTAAAATTGAAGAAATCCCTGCAAGGTGTAAAGAAAAAATTGTTAAGTCTACTGAAGGTCCTGAATGATAAAACGTTGATAAAGGTGGAT
+
CCCCCGGGGGGGGGGGGGGGGGGGGGGGGGGGGGGGGGGGGGGGGGGGGGGGGGGGGGGGGGGGGGGGGGGGGGGGGGGGGGGGGGGGGGGGGGGGGGGGGGGGGGGGGGGGGGGGGGGGGGGGGGGGGGGGGGGGGGGGGGFGGGGGGGFGGEGGGGFGGGFGGGGGGGGGGGGGFGGGGGGGCGGGGGGGGGGGFCEGCGFFFFFFFFFFFGFGFGGCGFEFFDFFFEFFAB@FFFFB@EEFFFFFFFFFFFCF4=CEFFFFCEFF1;9)7@C;@C<<??E3<9D36@7FG373>4;@3
@M70528:330:000000000-K6D4P:1:1102:19831:6172 2:N:0:GCCATATAAC+ACACAATATC
TAAAACAGGGTCCCCTCCCCCTCTAGGGTCAAAAAAAGAGGTATTTAAGTTTCGGTCAGTTAAAAGTATTGTGATAGCTCCCGCTAACACTGGCAAAGATAAAAGAAGAAGAATGGCTGTTAAAATAACTGATCAGACAAATAGTCTAATTTTTTCTGCTGAAAGGTTTTTTGCTTTAAGATTAATAATTGTAGTAATAAAATTTAAGGCACCTAAAATTGAAGAAATCCCTGCAAGGTGTAAAGAAAAAATTGTTAAGTCTACTGAAGGTCCTGAATGATAAAACGTTGATAAAGGTGGA
+
CCCCCGGGGGGGGGGGGGGGGGGGGGGGGGGGGGGGGGGGGGGGGGGGGGGGGGGGGGGGGGGGGGGGGGGGGGDGGGGGGGGGGGGGGGGGGGGGGGGGGGGGGGGGGGGGGGGGGGGGGGGGGFGGGGGGGGGGGGGGGGGGGGGGGGFGGGGGGGGGGGFGGGGGGGGGGGGGFGGGGGGGGGGGGGGGGGGGFGFGEGFEFFFFFACFFGFGFGGFGFFEFFFFF2BAFDBA>=DGFFFFEF@BFB@FEFFF@=FEFF?FFFE@FFE</7AE;@CFFCC<C<>@@?C+;<CF7<>0(
@M70528:330:000000000-K6D4P:1:1102:24506:6175 2:N:0:GCCATATAAC+ACACAATATC
TAAAACAGGGTCCCCTCCCCCTCTAGGGTCAAAAAAGAGGTATTTAAGTTTCGGTCAGTTAAAAGTATTGTGATAGCTCCCGCTAACACTGGCAAAGATAAAAGAAGAAGAATGGCTGTTAAAATAACTGATCAGACAAATAGTCTAATTTTTTCTGCTGAAAGGTTTTTTGCTTTAAGATTAATAATTGTTGTAATAAAATTTAAGGCACCTAAAATTGAAGAAATCCCTGCAAGGTGTAAAGAAAAAATTGTTAAGTCTACTGAAGGTCCTGAATGATAAAACGTTGATAAAGGTGGAT
+
CCCCCGGGFGGGGGGGGGGGGGGGGGGGGGGGGGGGG@FFG,FGGGGGGGGGGGGGGGGGGGGGGGGGGGGGGG,EFGGGGGGGGGGGGGGGGGGGGGGGGGGGGGGGGGGGGGGGFGGGGGGGGGGGGG9EFGGGGGGGGG8FFFDFGGFGGGFGGGGGGGFGGDGGGGGGGGGGFGGGGEGFGGGGDEFGFGGGFEFAAGFFFFBAFFFFFGFGFGGFGF@EF@EFA:5C>BEFDGF>>ECFFF=<F5=>E@>FEFF<<FFF6<8@E4;;9AC;FFFFFEF<E9836=7;@>E39=7?2
@M70528:330:000000000-K6D4P:1:1102:4511:6177 2:N:0:GCCATATAAC+ACACAATATC
TAAAACAGGGTCCCCTCCCCCTCTAGGGTCAAAAAAAGAGGTATTTAAGTTTCGGTCAGTTAAAAGTATTGTGATAGCTCCCGCTAACACTGGCAAAGATAAAAGAAGAAGAATGGCTGTTAAAATAACTGATCAGACAAATAGTCTAATTTTTTCTGCTGAAAGGTTTTTTGCTTTAAGATTAATAATTGTAGTAATAAAATTTAAGGCACCTAAAATTGAAGAAATCCCTGCAAGGTGTAAAGAACAAATTGTTAAGTCTACTGAAGGTCCTGAATGATAAAACGTTGATAAAGGTGGG
+
CCCCCFGGGGGGGGGGGGGGGGGGGGGGGGGGCGGGGGGGGGD<FGGFG@FGGEDFGGGGAFFGGCCEFFGFAAFFGG9EFGGGGGGGGGGG@8FFFGFGGFGFGGGFFGFGGDFGFFG@FGG9EFGGGGCGGGGFGGGGGG?9FGGGGGB=DE@C;FGGGFGD86EA9FGCEGGF?FC@CFGGGGGGGGG89FGGCF?EEBF@?FFFFFFFFGFGA;EEFCAEF5CECEFFFFBFB*>>**:9AE=36BFEFFFF581>CF4+4**/)56@)7AF<7))/5?)7=9;@0:@@7;C7=;1(
@M70528:330:000000000-K6D4P:1:1102:18079:6179 2:N:0:GCCATATAAC+ACACAATATC
TAAAACAGGGTCCCCTCCCCCTCTAGGGTCAAAAAAAGAGGTATTTAAGTTTCGGTCAGTTAAAAGTATTGTGATAGCTCCCGCTAACACTGGCAAAGATAAAAGAAGAAGAATGGCTGTTAAAATAACTGATCAGACAAATAGTCTAATTTTTTCTGCTGAAAGGTTTTTTGCTTTAAGATTAATAATTGTAGTAATAAAATTTAAGGCACCTAAAATTGAAGAAATCCCTGCAAGGTGTAAAGAAAAAATTGTTAAGTCTACTGAAGGTCCTGAATGATAAAACGTTGATAAAGGTGGA
+
CCCCCGGGGGGGGGGGGGGGGGGGGGGGGGGGGGGGGGGGGGGGGGGFGGGGGGGGGGGGGGGGGGGGGGGGGGGGGGGFGGGGGGGGGGGGGGGGGFGGGFGGGDGGFFFGGGGFFGGGGGFFGGGGGGFFGGGDGGGEGGGGGGGGGGFGGGGGGGGGGGGGGFGGGGGGGGGGFGFGGGGGGGGGGGGGGGGGFFFGEGFFFFFFFFFFFGF>FFGFGFC@FCBEFEFF6>BA>8<2>@EFEFDDFFFFFFFF*==?EFFCFF?3;@;A;AE<>CEEFF?<CE9@@?FDCE47+7(4(
@M70528:330:000000000-K6D4P:1:1102:7783:6183 2:N:0:GCCATATAAC+ACACAATATC
TAAAACAGGGTCCCCTCCCCCTCTAGGGTCAAAAAAAGAGGTATTTAAGTTTCGGTCAGTTAAAAGTATTGTGATAGCTCCCGCTAACACTGGCAAAGATAAAAGAAGAAGAATGGCTGTTAAAATAACTGATCAGACAAATAGTCTAATTTTTTCTGCTGAAAGGTTTTTTGCTTTAAGATTAATAATTGTAGTAATAAAATTTAAGGCACCTAAAATTGAAGAAATCCCTGCAAGGTGTAAAGAAAAAATTGTTAAGTCTACTGAAGGTCCTGAATGATAAAACGTTGATAAAGGTGGG
+
CCCCCGGGGGGFGGGGGGGGGGGGGGGGGGGGGGGGGGGGGGGGGGGCGFGGGGGGGGGGGGGGFCFGGGGGGGGGGGGGGGGGGGGGGGGGGFGGGGGGGGGFGFGGGGGGGGGGGGGFGGG9EGFGGGGGGGGGGGGGGGGGGFGGGGFGFFGGGGGGGGFFGGGGGDFEGGGGFGGFGGGGGGGGGGGGGGGGFFFEEGFF?FFFFFFFFGF5A9ACGC=EFEDFFF@AABDB@FDFFEAFFCDDF(:BFFE6?AFEEF<AFE<EFFE3;9879>6=?E5;CFB@3;C++9>EFE?:(
@M70528:330:000000000-K6D4P:1:1102:12413:6185 2:N:0:GCCATATAAC+ACACAATATC
TAAAACAGGGTCCCCTCCCCCTCTAGGGTCAAAAAAAGAGGTATTTAAGTTTCGGTCAGTTAAAAGTATTGTGATAGCTCCCGCTAACACTGGCAAAGATAAAAGAAGAAGAATGGCTGTTAAAATAACTGATCAGACAAATAGTCTAATTTTTTCTGCTGAAAGGTTTTTTGCTTTAAGATTAATAATTGTAGTAATAAAATTTAATGCACCTAAAATTGAAGAAATCCCTGCAAGGTGTAAAGAAAAAATTGTTAAGTCTACTGAAGGTCCTGAATGATAACACGTTGATAAAGGTGGG
+
CCCCCGGGGGCGG<FGGFGGGGGGGGFFGGFEGGGGGGGGFCFGGGG9E@EGGGGBFGGGGGGFFGFGGGGFGFGGGFBFEGGGGGGGGGGFG8=FGFGGGGGFGFGGGGGGGGGGGGGGGGGGAFGGGGGGGGGGGGGGGGGGGGGGGGFGGGGGGGGGFGGFFFBD8EGGGGGGFGFGFGGFGGGFFGG:FFGG7D7C:@CEAFF7CFFAFGFFFGA@F>8CFEF@FCFFA=DA>D>?;;ABEFDFAD@:BF9C@+=CCAE=GE?<@@F)7>AEDFCFF)7)/5/65=DFC?99?EEF(
@M70528:330:000000000-K6D4P:1:1102:24981:6186 2:N:0:GCCATATAAC+ACACAATATC
TAAAACAGGGTCCCCTCCCCCTCTAGGGTCAAAAAAAGAGGTATTTAAGTTTCGGTCAGTTAAAAGTATTGTGATAGCTCCCGCTAACACTGGCAAAGATAAAAGAAGAAGAATGGCTGTTAAAATAACTGATCAGACAAATAGTCTAATTTTTTCTGCTGAAAGGTTTTTTGCTTTAAGATTAATAATTGTAGTAATAAAATTTAAGGCACCTAAAATTGAAGAAATCCCTGCAAGGTGTAAAGAAAAAATTGTTAAGTCTACTGAAGGTCCTGAATGATAAAACGTTGATAAAGGTGGA
+
CCCCCGGGGGGGGGGGGGGGGGGGGGGGGGGGGGGGGGGGGGGGGGGGGGGGGGGGGGGGGGGGGGGGGGGGGGGGGGGGGGGGGGGGGGGGG8FGGGGGGGGGGGGGGGGGGGGGGGGGGGGCGGGGGGGGGGGGGGGGGFFFGFGGGGFGGFGGGGGGGGGGGGGFGGGGGGGGFGGGGGGGGCFGGGGGGFF@9FFGFGAE?FFFFFF>FDFGFGGFGFEBF@@EFFFAABFF@EFFFECAFFF@FD>(58CF?FFEE7CAGECFFFFEE@EF<:?<CCE33;66;?33CC3>C3(4(
@M70528:330:000000000-K6D4P:1:1102:21277:6189 2:N:0:GCCATATAAC+ACACAATATC
TAAAACAGGGTCCCCTCCCCCTCTAGGGTCAAAAAAAGAGGTATTTAAGTTTCGGTCAGTTAAAAGTATTGTGATAGCTCCCGCTAACACTGGCAAAGATAAAAGAAGAAGAATGGCTGTTAAAATAACTGATCAGACAAATAGTCTAATTTTTTCTGCTGAAAGGTTTTTTGCTTTAAGATTAATAATTGTAGTAATAAAATTTAAGGCACCTAAAATTGAAGAAATCCCTGCAAGGTGTAAAGAAAAAATTGTTAAGTCTACTGAAGGTCCTGAATGATAAAACGTTGATAAAGGTGGA
+
CCCCCGGGGGGGGGGGGEGGGGGGGGGGGGGGGGGGG7FFGGGGGGEEGGEEFGG@CGEGFGCFGGGCFFGGFGGGC<?FGGGGGGCFGGFGGGGDAFGGGAA=FFGGGG8F=FFCGGGGFGGGFFGGGGGGEEE=DFGFDB@DFGFGGGFGFEEGGFGGF9EFEFDFDEFGEGGGFAFGCDFD;EGGGGFFFF@CFG7<0EFE9FFFF*;9@CFFAGGFGFCAAECCCBEFA>7?>D>DBEEFEF3(;(5>==8+8B6CEF<AC@73=;EF)473;;EFEC?)74:((/:1;?)9@;??(
@M70528:330:000000000-K6D4P:1:1102:4860:6193 2:N:0:GCCATATAAC+ACACAATATC
TAAAACAGGGTCCCCTCCCCCTCTAGGGTCAAAAAAAGAGGTATTTAAGTTTCGGTCAGTTAAAAGTATTGTGATAGCTCCCGCTAACACTGGCAAAGATAAAAGAAGAAGAATGGCTGTTAAAATAACTGATCAGACAAATAGTCTAATTTTTTCTGCTGAAAGGTTTTTTGCTTTAAGATTAATAATTGTAGTAATAAAATTTAAGGCACCTAAAATTGAAGAAATCCCTGCAAGGTGTAAAGAAAAAATTGTTAAGTCTACTGAAGGTCCTGAATGATAAAACGTTGATAAAGGTGGA
+
CCCCCGGGGGGGGGGGGGGGGGGGGGGGGGGGGGGGGGCGGGGGGGGGGGGGGGGGGGGGGGGGGGGFGGGGGGFGGGGGGGGGGGGGFGGGGGGFGGGGGGGGGGGGGGGGGGGGGGGGGGGGGGGGGGFFGGGGGGGGGGGGGGEFGGFFGGGGGGGGGGGCFGGGGGGGGGGGFGEGGGGGGGGGGGFGGGGGAGFGEGFFFFFFFFFFFGFGFGGFGF@EFECFA;EAFFBA7=DFF=EFFEB56B>FBFFF?B+9CAC:C@?4=(/>7>3);C<@FEF4CF>3==F7@EEE?.:4(
@M70528:330:000000000-K6D4P:1:1102:25055:6194 2:N:0:GCCATATAAC+ACACAATATC
TAAAACAGGGTCCCCTCCCCCTCTAGGGTCAAAAAAAGAGGTATTTAAGTTTCGGTCAGTTAAAAGTATTGTGATAGCTCCCGCTAACACTGGCAAAGATAAAAGAAGAAGAATGGCTGTTAAAATAACTGATCAGACAAATAGTCTAATTTTTTCTGCTGAAAGGTTTTTTGCTTTAAGATTAATAATTGTAGTAATAAAATTTAAGGCACCTAAAATTGAAGAAATCCCTGCAAGGTGTAAAGAAAAAATTGTTAAGTCTACTGAAGGTCCTGAATGATAAAACGTTGATAAAGGTGGA
+
CCCCCGGGGGGGGGGGGGGGGGGGGGGGGGGGGGGGGGGGGGGGGGGGGGGGGGGGGGGGFGGGGGGGGGGGGGGGGGGGGGGGGGGGGGGGGGGGGGGGGGGGGFGGGGGGGGGGGGGGGGGGFGGGGGGGGGGGGGGGGGGGGDFGGGFGGGGGGGGFGCDFFGGADEFGGGGGFGFGFFFFGGGGGGGCCGGGFGFFCFFEFFFFFAAF*79CF;FECFFEFEFFFEF4?B:?>5DCEEEAEEFBFFBB28>C>=+1)87@EF?<@@EE34=>6C?3??73)76@=(/2;37C?)20(
@M70528:330:000000000-K6D4P:1:1102:3711:6197 2:N:0:GCCATATAAC+ACACAATATC
TAAAACAGGGTCCCCTCCCCCTCTTGGGTCAAAAAAAGAGGTATTTAAGTTTCGGTCAGTTAAAAGTATTGTGATAGCTCCCGCTAACACTGGCAAAGATAAAAGAAGAAGAATGGCTGTTAAAATAACTGATCAGACACATAGTCTAATTTTTTCTGCTGAAAGGTTTTTTGCTTTAAGATTAATAATTGTAGTATTAAACTTTAAGGCACCTAAAATTGAAGAAATCCCTGCAAGGTGTAAAGAACAAATTGTTAAGTCTACTGAAGGTCCTGAATGATATGACGTTAATAAAGGTGGT
+
CC<<AFCFGGGGEG@EGG,FFCFF,;E@FGE@<C<:@C,6CEEFGGG<EFE<C:F@FFGDDFC,,<FCFEGFGAC9AFGAEGGGGD:6=EF9<BDE@EFF<,?;?=?E8<EC8EC,8A=@FG@AEFGGGEE9FE<F?F,,+@=EGFGC;>ED;ECFGGGGGF=,3+@3EFED@DFGFA8FGGGF;EGFBAFGFF9C+7+8;,=*5+;8;C9ACCF79,@@CA*9+8::><EA6@)9>DCB.:AF?6(:A5BBFF<858@CC+*1>;5))6@4)4)72;?)7<)..)/6((233994+7;;(
@M70528:330:000000000-K6D4P:1:1102:5004:6213 2:N:0:GCCATATAAC+ACACAATATC
TAAAACAGGGTCCCCTCCCCCTCTAGGGTCAAAAAAAGAGGTATTTAAGTTTCGGTCAGTTAAAAGTATTGTGATAGCTCCCGCTAACACTGGCAAAGATAAAAGAAGAAGAATGGCTGTTAAAATAACTGATCAGACAAATAGTCTAATTTTTTCTGCTGAAAGGTTTTTTGCTTTAAGATTAATAATTGTAGTAATAAAATTTAAGGCACCTAAAATTGAAGAAATCCCTGCAAGGTGTAAAGAAAAAATTGTTAAGTCTACTGAAGGTCCTGAATGATAAAACGTTGATAAAGGTGGA
+
CCCCCGGGGGGGGGGGGGGGGGGGGGGGGGGGGGGGGGGGGGGGGGGGGGGGGGGGGGGEGGGGFGGGGGGGGGGGGGGGGGGGGGGGGGGGGDGFGGGGGGGGGGGGGFGGGGGGGGGEFGGGGGGGGGGGGGGGGGGGGGGGGGGGGGFGDFEGGGGGGGFFGFFFGGGGGFFGFGDGGGGGGCFFGGGGGGGGFGFGFGFFFFFFFFFFFGFGFFGFGFFFF@D@AEFAFF53:85?>@>FFCF:AF@>EFEF4=B?CF<CC@C;E@@E7AFC;@EFE7CE<<66:;:7DCCEFF?8(
@M70528:330:000000000-K6D4P:1:1102:15949:6220 2:N:0:GCCATATAAC+ACACAATATC
TAAAACAGGGTCCCCTCCCCCTCTAGGGTCAAAAAAAGAGGTATTTAAGTTTCGGTCAGTTAAAAGTATTGTGATAGCTCCCGCTAACACTGGCAAAGATAAAAGAAGAAGAATGGCTGTTAAAATAACTGATCAGACACATAGTCTAATTTTTTCTGCTGAAAGTTTTTTTGCTTTAAGATTAATAATTGTAGTAATAAAATTTAAGGCACCTAAAATTGAAGAAATCCCTGCAAGGTGTAAAGAACAAATTGTTCAGTCTACTGACGGTCCTGCATGATATAACGTTTATAAAGGTGGG
+
<CCCCFGDC@EFF<FG>@CFGECFE<FE<F<FEGFGEDCCCCEFEFGGEC<,CCEFE@<CF9FF<<CFEGFAFGGDGG,AFF:FECFGGFF9EE<E?AFGGGFG<@8FFFF,EFA88FGEGFGFGCEFGFGGGFG?DGG,AEGFGG8=EF7FF?6F;,@DF9DDF+,7@DECD@CFFGGGGA9D9FE7,>E<<D?;?D+@A,;)9C+<A*69976CF;:8<BEEF2>CF<BFF9<8>FCD*0/1>:B(?558489C*=+/6@5:;31(/3<1(47(CDEF)))7?)16((*+39))<,(4(
@M70528:330:000000000-K6D4P:1:1102:15935:6235 2:N:0:GCCATATAAC+ACACAATATC
TAAAACAGGGTCCCCTCCCCCTCTAGGGTCAAAAAAAGAGGTATTTAAGTTTCGGTCAGTTAAAAGTATTGTGATAGCTCCCGCTAACACTGGCAAAGATAAAAGAAGAAGAATGGCTGTTAAAATAACTGATCAGACAAATAGTCTAATTTTTTCTGCTGAAAGGTTTTTTGCTTTAAGATTAATAATTGTAGTAATAAAATTTAAGGCACCTAAAATTGAGGAAATCCCTGCAAGGTGTAAAGAAAAAATTGTTAAGTCTACTGACGTTCTTGAATGATAAAACGTTGATAAAGGTGGA
+
CCCCCFGF@CFGFGGGGEEFG:CGFDGGGGGGFC@:F,6<,CCE,EFCAFA<FCECEFFCFEGG9FCFFGGFGGGGGGFGGGD>E@FGFGGGCFFFGFGGGFDDGFF8FFGG=F?DFFDEGGGEFCEFGGGGGGG?EGG,DF8EFFADDFFFFE=FCGG8<D9<D+>>FGC8ECFFEGCFGGGA>DFCGEG:;CC21@F:C@;@?CF+;*;6@*;;F7EFFB*8A@EFFBBAF):*7>C,*:/3>==5;52>(+>+*4=*/8.:C)1.63=8,..76+)75CE4;323307+36-6+,(4(
@M70528:330:000000000-K6D4P:1:1102:13792:6251 2:N:0:GCCATATAAC+ACACAATATC
TAAAACAGGGTCCCCTGTCTCTTATACACATCTGACGCTGCCGACGAGATATTGTGTGTGTAGATCTCGGTGGTCGCCGTATCATTAAAAAAAAAAAAATCACTACAACATGCACCCCTGCACCATTCCTACCAACATCACCAATTGCCCTCATACAGTACCTTCGTCGCCTACCCTCCACTTCACTGCTGTCTTCTGTCCCGCTATACTTATCGCTCCATAGTGTCTCATGTTGCGACACATCACTGCCTCACACTACTGTCTCCTCGCGCGTCTGTATACTGATTGCACCTCTCTCTCC
+
CCCCCGGGGGGGGGGGGFGGGGGGG,EFGGGGGGGFGGGGGCEGGGEGGGGGGGGGGGGF<EEFFGGGFGGGC,EFD7:4B6BFFFC9EEFCGCE:++4,B,9,,,,5,,:4A<?,+86+3:36=,,<E<,8@,,+6,3,6,+,8,,,,,03D,,@,,@CF,,,5*,35****==,3;>,4,,,,,,+,,,,*,+2+,+,06)0)).+137+120*2**(++).+)1)1))11.)+(***-()0)5-.*().()))())),/)/+)).((,(,-((*2.))-)))).)))***.)(04),,
@M70528:330:000000000-K6D4P:1:1102:19829:6254 2:N:0:GCCATATAAC+ACACAATATC
TAAAACAGGGTCCCCTCCCCCTCTAGGGTCAAAAAAAGAGGTATTTAAGTTTCGGTCAGTTAAAAGTATTGTGATAGCTCCCGCTAACACTGGCAAAGATAAAAGAAGAAGAATGGCTGTTAAAATAACTGATCAGACAAATAGTCTAATTTTTTCTGCTGAAAGGTTTTTTGCTTTAAGATTAATAATTGTAGTAATAAAATTTAAGGCACCTAAAATTGAAGAAATCCCTGCAAGGTGTAAAGAAAAAATTGTTAAGTCTACTGAAGGTCCTGAATGATAAAACGTTGATAAAGGTGGA
+
CCCCCGGGGGGGGGGGGGGGGGGGGGGGGGGGGGGGGGGGFGGGGGFGGFGGGGGGGGGGGGGGGGGGGGGGGGFGGGGGGGGGGGGGGGGGGGGGGGGGGGGGGGGGGGGGGGGGGGGGGGGGGGGGGGGGGGGGGGGGGGGGGGGGGGFGGGDGGGGGFFFFFGGGCFGDGGGDFGGGGGGGGGGGGGFGGGGGFF?FFGFFFFFFFFFFFGFGFCGECFFFFEFFFEEFFFBF@=>8>EEFFFFDFFFFEFFF8==C?=CFG@?<@1=E;3@<CCEE?E?)><>@@7C+;<;CC<5((
@M70528:330:000000000-K6D4P:1:1102:15111:6266 2:N:0:GCCATATAAC+ACACAATATC
TAAAACAGGGTCCCCTCCCCCTCTAGGGTCAAAAAAAGAGGTATTTAAGTTTCGGTCAGTTAAAAGTATTGTGATAGCTCCCGCTAACACTGGCAAAGATAAAAGAAGAAGAATGGCTGTTAAAATAACTGATCAGACAAATAGTCTAATTTTTTCTGCTGAAAGGTTTTTTGCTTTAAGATTAATAATTGTAGTAATAAAATTTAAGGCACCTAAAATTGAAGAAATCCCTGCAAGGTGTAAAGAAAAAATTGTTAAGTCTACTGAAGGTCCTGAATGATAAAACGTTGATAAAGGTGGA
+
CCCCCDGGGGGGGGGGGGGGGGGGGGGGGGFGGGGGGGGGGGGGGGGGGGGGGGGGGDGGGGGFGCFGGGGFFGGGGGGGGGGGGGGGGGGGGGGGGGGGGGGGGGGGGGGGGFGGGGGGGGGFGGGGGGGG9DFGFGGGGEDGFGGGGGFGCFCGGGGGGFGGFFGGFGFEEGGGFGFG8EGGDGGGGGGFFGGFACFFEFFFFFFFFFFFFGFGFGF@9FE@F@BEFBFAF2:FFGFFE@A=<E@@F29@BA@C9=BCCAC6<@?8<;@<3><E6;EEF5)6>@@D;2>1CCEFGE?B(
@M70528:330:000000000-K6D4P:1:1102:24742:6274 2:N:0:GCCATATAAC+ACACAATATC
TAAAACAGGGTCCCCTCCCCCTCTAGGGTCAAAAAAAGAGGTATTTAAGTTTCGGTCAGTTAAAAGTATTGTGATAGCTCCCGCTAACACTGGCAAAGATAAAAGAAGAAGAATGGCTGTTAAAATAACTGATCAGACAAATAGTCTAATTTTTTCTGCTGAAAGGTTTTTTGCTTTAAGATTAATAATTGTAGTAATAAAATTTAAGGCACCTAAAATTGAAGAAATCCCTGCAAGGTGTAAAGAAAAAATTGTTAAGTCTACTGAAGGTCCTGAATGATAAACCGTTGATAAAGGTGGA
+
CCCCCGGGGGGGGGGGGGGGGGGGGGGGGGGGGGGGGGGGGGGGGGGGGGGGGGGGGGGGGGGGGGGGGGGGGGGGGGGGGGGGGGGGGGGGGGGGGGGGGGGGGGGGGGGGGGGGGGGGGGGCGGFGGGGGGGGGGGGGGGGGGGGGGGFGGFGGGGGGGGCFDGFGGGGGGGGGFGFGGGGGGGGFGGGGGCGGFGFGFGFFFFFFFFFF>FFGFGGECFC=FCFFFFFFFDB?>8>D79EFCFFFFFF=EFEF71+17@?+5)./=;@E/;EE;C<<5?EE)/23<?<+:<CFFB?8(
@M70528:330:000000000-K6D4P:1:1102:20727:6280 2:N:0:GCCATATAAC+ACACAATATC
TAAAACAGGGTCCCCTCCCCCTCTAGGGTCAAAAAAAGAGGTATTTAAGTTTCGGTCAGTTAAAAGTATTGTGATAGCTCCCGCTAACACTGGCAAAGATAAAAGAAGAAGAATGGCTGTTAAAATAACTGATCAGACAAATAGTCTAATTTTTTCTGCTGAAAGGTTTTTTGCTTTAAGATTAATAATTGTAGTAATAAAATTTAAGGCACCTAAAATTGAAGAAATCCCTGCAAGGTGTAAAGAACAAATTGTTAAGTCTACTGAAGGTCCTGAATGATAAAACGTTGATAAAGGTGGA
+
CCCCCGGGGGGGGGGGGGGGGGGGGGGGGGGGGGGGGGGGGGGGFGGGGGGGGGGGGGGGGGGGGGGGGGGGGGGGGGGGGGGGGGGGGGGGGGGGGGGGGGGGGGGGGGGGGGGGGGGGGGGGGFGGGGGGGGGGGGGGGGGGGGGGGGFGGFGFGGGGFGFGGGEEGDFGGGGFFGGGGGGGGGGGGGGGGGGGFCCGFGFFFFFFFFFFFCFFFGGFGFEFFFBEAE=>FFBB>8>DEFFFFF>(;(:E4FFF@C=EE6CF7BEEFFEF=@<C6+93?EEF936;3=F7DE33F7=;(
@M70528:330:000000000-K6D4P:1:1102:4117:6283 2:N:0:GCCATATAAC+ACACAATATC
TAAAACAGGGTCCCCTCCCCCTCTAGGGTCAAAAAAAGAGGTATTTAAGTTTCGGTCAGTTAAAAGTATTGTGATAGCTCCCGCTAACACTGGCAAAGATAAAAGAAGAAGAATGGCTGTTAAAATAACTGATCAGACAAATAGTCTAATTTTTTCTGCTGAAAGGTTTTTTGCTTTAAGATTAATAATTGTAGTAATAAAATTTAAGGCACCTAAAATTGAAGAAATCCCTGCAAGGTGTAAAGAAAAAATTGTTAAGTCTACTGAAGGTCCTGAATGATAAAACGTTGATAAAGGTGTG
+
CCCCCGGGGGGGGGGGGEFGGGGGGGGGGGGGGGGGGGFGGGGGGGGGGGGGGGGFEGGFGGGGGFFGGGGGGGGGGCFFFGGGDGGGGGGGGGFGGGGGGGGGGGGGGGGGGGGGGGGCGGGGDGGGGFFGGGGGGGGGFGCCAEFGGGFFGGDGFGFGGG=DFGFGGGGEGFGGFGGGGGGGGGE+CFAFGFGGFGFFEGFFFFFAFFFF?GFGFCGFFFCEF5@E>@34@BDFECDG==E>EE@7?DFFEFFF78BE<8CAFE<<EF;A<4A)0;5AFEEE<F9@DFF+@C<3?@?)(
@M70528:330:000000000-K6D4P:1:1102:13527:6287 2:N:0:GCCATATAAC+ACACAATATC
TAAAACAGGGTCCCCTCCCCCTCTAGGGTCAAAAAAAGAGGTATTTAAGTTTCGGTCAGTTAAAAGTATTGTGATAGCTCCCGCTAACACTGGCAAAGATAAAAGAAGAAGAATGGCTGTTAAAATAACTGATCAGACAAATAGTCTAATTTTTTCTGCTGAAAGGTTTTTTGCTTTAAGATTAATAATTGTAGTAATAAAATTTAAGGCACCTAAAATTGAAGAAATCCCTGCAAGGTGTAAAGAAAAAATTGTTAAGTCTACTGAAGGTCCTGAATGATAAAACGTTGATAAAGGTGGA
+
CCCCCGGGGGFGGGGGGGGGGGGGGGGGGGGGGGGGGGGGGGGGGGGGGGGGGGGGGGGGGGGGGGGGGGGGGGGGGGGGGGGGGGGGGGGGGGGGGGGGGGGGGGGGGGGGGGGGGGGGGGGEGGGGGGGGGGGGGGGGGGGGGGGGGGFGGGGGGGGGGGGGGGGGGFGGGGGGFCDCFGGGGFGGGGGFGFGGFG9FCGFFFFFFFFFFFGFGFGGEGFEFFBB@FEFFABDFFGGGFFFFFFD=FFBBBF4B@:8CEFFFGFEF@@FF<E<<G>3;<EFEF@>3;@F+;?>37=0?(
@M70528:330:000000000-K6D4P:1:1102:5358:6290 2:N:0:GCCATATAAC+ACACAATATC
TAAAACAGGGTCCCTGTCTCTTATACACATCTGACGCTGCCGACGAGATATTGTGTGTGTAGATCTCGGTGGTCGCCGTATCATTAAAAAAAAAAAAGATATGTAATAATTTCACAGCGACACCATGAATTACAGTCTCCCCTCCCACCCTGAAGATCTGCCGTATCAAATGTAACGCGTGAGTTCAGCCCGTGTCTTTCGCACCCGGCGTCAAACACCGCCTCAGCCAGCTTTCCGCACACGACTATCGGCACCCGCTTACACCCTCCGTGCTTCTCCTCCGTCCTTCCAGTCTCTAGAC
+
-BCCCGFGGGFEFGEGFCFGCFFGCFGG?EG9FEGGGGDCFFEFEGGGCBC,CFE6E<<@<F,<EACEFBFEC9@F@C+,,CFB,,?<FEC:=8F+++:,?@,9,,5,4CE,<FE:,A+4@C+8+,<?<@C,?,53@,3@++=+3==,++*,,,5,,,,7,41@**3,73,,7,,73*****;>B9<=42:*/4;CC,+4(=)(8)))))))0*12)*2(2.(-).)(.486F:)9,1*1-(()(4--*((-(04)(00((/)/:,11(,-((,))**.)((-,(-().,0*0)..2)-))
@M70528:330:000000000-K6D4P:1:1102:9735:6292 2:N:0:GCCATATAAC+ACACAATATC
TAAAACAGGGTCCCCTCCCCCTCTAGGGTCAAAAAAAGAGGTATTTAAGTTTCGGTCAGTTAAAAGTATTGTGATAGCTCCCGCTAACACTGGCAAAGATAAAAGAAGAAGAATGGCTGTTAAAATAACTGATCAGACAAATAGTCTAATTTTTTCTGCTGAAAGGTTTTTTGCTTTAAGATTAATAATTGTAGTAATAAAATTTAAGGCACCTAAAATTGAAGAAATCCCTGCAAGGTGTAAAGAAAAAATTGTTAAGTCTACTGAAGTTCCTGAATGATAAAACGTTAATAAAGGTGGA
+
CCCCCGGGGGGGGGGGGGGGGGGGFGGGGGGGGGGGGDGGGGGGGGGGGGGGGGGFGGGGGFFGGGGGGGGGFGGGGGGFGGGGGGGGGGGGFGGFGGGGGGGFGGGGFFFGFFGGGGGGGGGGGGFGGGC9FFFCBFGGDGGFE9EGGGFGGGGGGGGGGF?FC?FDF6D6=DFGFGD=,>FG=DF=FC,@CFGG9EC7CEFEFFAFF5?F>D?FACC5@>A*B@CEAEFAA=B8>FF,6>EF4>@B;B>F=+147++197?AF37;E7C7)9>;8CCE3)/.;3138,:+19.9+=@B0
@M70528:330:000000000-K6D4P:1:1102:25300:6295 2:N:0:GCCATATAAC+ACACAATATC
TAAAACAGGGTCCCCTCCCCCTCTAGGGTCAAAAAAAGAGGTATTTAAGTTTCGGTCAGTTAAAAGTATTGTGATAGCTCCCGCTAACACTGGCAAAGATAAAAGAAGAAGAATGGCTGTTAAAATAACTGATCAGACAAATAGTCTAATTTTTTCTGCTGAAAGGTTTTTTGCTTTAAGATTAATAATTGTAGTAATAAAATTTAAGGCACCTAAAATTGAAGAAATCCCTGCAAGGTTTAAAGAAAAAATTGTTAAGTCTACTGAAGGTCCTGAATTATAAAACGTTGATAAAGGTGGA
+
ACC<CGCFGGGE@<FGGC@BCCEGEGCEF<@FGCGGC:6C,CEFEGCC9AE@FCCGGGDCDACCEFGGGGGGFGCFAFC,6@F7FE=FGCGG8E<?EEFGGFGGGGFC8F<,A,CFFE+@FECEFGG9A<;?9><ADF=DFGGGF,3CDFDGGD8:EE,D=D?<E8=EF+=8EFDAFFFGGFGFCFFF;FFD9,5<+@CC*5C)<C;AF6F5FCFGF9:5=C*:F@=EA4:A;BBFB8,,1:8+84B:;9@(;F*+8=6@3+7+5=C37E4)79<387)))1959;;35(*+39C)>)(((
@M70528:330:000000000-K6D4P:1:1102:11282:6301 2:N:0:GCCATATAAC+ACACAATATC
TAAAACAGGGTCCCCTCCCCCTCTAGGGTCAAAAAAAGAGGTATTTAAGTTTCGGTCAGTTAAAAGTATTGTGATAGCTCCCGCTAACACTGGCAAAGATAAAAGAAGAAGAATGGCTGTTAAAATAACTGATCAGACAAATAGTCTAATTTTTTCTGCTGAAAGGTTTTTTGCTTTAAGATTAATAATTGTAGTAATAAAATTTAAGGCACCTAAAATTGAAGAAATCCCTGCAAGGTGTAAAGAAAAAATTGTTAAGTCTACTGAAGGTCCTGAATGATAAAACGTTGATAAAGGTGGA
+
CCCCCGGGGGEGGGFGGGGGGEGGGGGGGGGGGGGGGGGGGEGGGGGGGFGFGGGGEGEGEFACCFEAFFFGGGGAFGGGGGGGGGGGGGGFFEFFFGGGGGGFGGGFGGGGGGGGGGCEGGGGDFGGGGGGEFGGGGGGGGGGGGF9FGFGGGGGGGGGGGGGFGGGGCF6>EAFFFGGGGGGCGGGGGGGGGGGFGCEEGFFFFFFFFFAFGFGFAFEGA75+8@AF@E>FFFFECE8@E6FE:B(6@@F=C<+0=CEE=C6<77;@(677;3><F?A)<6)9;9@@(2::CFFGEF6(
@M70528:330:000000000-K6D4P:1:1102:18980:6303 2:N:0:GCCATATAAC+ACACAATATC
TAAAACAGGGTCCCCTCCCCCTCTAGGGTCAAAAAAAGAGGTATTTAAGTTTCGGTCAGTTAAAAGTATTGTGATAGCTCCCGCTAACACTGGCAAAGATAAAAGAAGAAGAATGGCTGTTAAAATAACTGATCAGACAAATAGTCTAATTTTTTCTGCTGAAAGGTTTTTTGCTTTAAGATTAATAATTGTAGTAATAAAATTTAAGGCACCTAAAATTGAAGAAATCCCTGCAAGGTGTAAAGAAAAAATTGTTAAGTCTACTGAAGGTCCTGAATGATAAAACGTTGATAAAGGTGGG
+
CCCCCGGGGGGGGGGGGGGGGGGGGGGGGGGGGGGGGGGGGGGGGGGGGGGGGGGGGGGGGGGGGGGGGGGGGGGGGGGGGGGGGGGGGGGGGGGGGGGGGGGGGGGGGGGGGGGGGGGGGGGGGGGGGGGGGGGFGGGGGGGGGGGGGGFGGFGGGGGGGGGGGGGGGGGGGGGGFGGGGGGGGGGGGGGGGGGGFFFGFGFFFFFFFFFFFGFGFGGFGFC@CEFFFFFFFFFFEGGGEFFFFFDBFB@FFF?BCFFFCF?FGEE<EFEE=EEF>DEFFCCFFF;@@@C@FC>CGFFF(
@M70528:330:000000000-K6D4P:1:1102:17835:6304 2:N:0:GCCATATAAC+ACACAATATC
TAAAACAGGGCTCCCTGTCTCTTATACACATCTGACGCTGCCGACGAGATATTGTGTGTGTAGATCTCGGTGGGCGCCGTATCATTAAACAACAAAAAAAAACATCAACACTCCCTTCGCCCCACAGTCTAACGCAATACACTAGAATATACCACATATACATACATGCATATCGAACGTACATAGCAAACCTTCTATACACATCAACCTCTCATAATCCTCTACTGCATCTATCACGTATATACTGACCAGCACTTCCAGCGATAGACATACGATACAACCACTCAGTGTGCTTATATAC
+
CCCCCGGGGGGGGGGGGEGGGGGGG9FGGGGGGGGGFGGGGGGGGGGGGGGGGFFGGGGGFCC<FCFAFGF@G+CBFCEEFFF9<F?EF,CF8EF8<B48+++,,955A9+,,,:4,,0++++33@A,,<,,,+++@+33+62,,,,,5,3,,,,,,,,33,5@,+3,,3,,33***,4*4**,2,2+,,,**,**+,+4*,*))+/))))*0*++111)+/1)3)/)1.)3+)1+130+))1+)1))/()(/),))1*)6)()*((.)).-.(-(/)-))(((((()))**0).)+.).)
@M70528:330:000000000-K6D4P:1:1102:22090:6309 2:N:0:GCCATATAAC+ACACAATATC
TAAAACAGGGTCCCCTCCCCCTCTAGGGTCAAAAAAAGAGGTATTTAAGTTTCGGTCAGTTAAAAGTATTGTGATAGCTCCCGCTAACACTGGCAAAGATAAAAGAAGAAGAATGGCTGTTAAAATAACTGATCAGACAAATAGTCTAATTTTTTCTGCTGAAAGGTTTTTTGCTTTAAGATTAATAATTGTAGTAATAAAATTTAAGGCACCTAAAATTGAAGAAATCCCTGCAAGGTGTAAAGAAAAAATTGTTAAGTCTACTGAAGGTCCTGAATGATAAAACGTTGATAAAGGTGGA
+
CCCCCGGGGGGGGGGGGGGGGGGGGGGGGGGGGGGGGGGGGGGGGGGGGGGGGGGGGGGGGGGGGGGGGGGGGGGGGGGGGGGGGGGGGGGGGGGGGGGGGGGGGGGGGGGGGGGGGGGGGGGFGGGGGGGGGGGGGGGGFGGGGGGGGGFGGGGG9DCGGCEGGGGFGGGGGGGGFGGGGGGGGGGGGGGGGGGGFGFGFGFFFFFFF?CCF>FFFGGFGFFFF@=ECE9AAB@;>8DFFEFB<ED=FB@:@FEFCBFECCEFG<?43;;9);@F6:<A?EF)98(68(1+:5CEFFF?(
@M70528:330:000000000-K6D4P:1:1102:23671:6315 2:N:0:GCCATATAAC+ACACAATATC
TAAAACAGGGTCCCCTCCCCCTCTAGGGTCAAAAAAAGAGGTATTTAAGTTTCGGTCAGTTAAAAGTATTGTGATAGCTCCCGCTAACACTGGCAAAGATAAAAGAAGAAGAATGGCTGTTAAAATAACTGATCAGACAAATAGTCTAATTTTTTCTGCTGAAAGGTTTTTTGCTTTAAGATTAATAATTGTAGTAATAAAATTTAAGGCACCTAAAATTGAAGAAATCCCTGCAAGGTGTAAAGAAAAAATTGTTAAGTCTACTGAAGGTCCTGAATGATAAAACGTTGATAAAGGTGGA
+
CCCCCGGGGGGGGGGGGGGGGGGGGGGGGGGGGGGGGGGGGGGGGGGGGGGGGGGGGGGGGGGFFGGGGGGGGGGGGGGGGGGGGGGGGGGGGGGGGGGGGGGGGGGGGGGGGGGGGGGGGGGGGGGGGGGGGGGGGGGGGGGGGGGGGGFGGGGGGGGGGGFGGGGGGGGGGGGGFGGGFGGGGGGGGGGGGGGGFGFGFGFFFFFFFFFFFCFGFGFFFFEEFFCAF2>AFFB>>;E86>ECFF=>FFB2@CEC*=BEFFC6AEC<EFFF@9;<;>EAFFFEEF;DF?C7@ECEC<7?(
@M70528:330:000000000-K6D4P:1:1102:22144:6330 2:N:0:GCCATATAAC+ACACAATATC
TAAAACAGGGTCCCCTCCCCCTCTAGGGTCAAAAAAAGAGGTATTTAAGTTTCGGTCAGTTAAAAGTATTGTGATAGCTCCCGCTAACACTGGCAAAGATAAAAGAAGAAGAATGGCTGTTAAAATAACTGATCAGACAAATAGTCTAATTTTTTCTGCTGAAAGGTTTTTTGCTTTAAGATTAATAATTGTAGTAATAAAATTTAAGGCACCTAAAATTGAAGAAATCCCTGCAAGGTGTAAAGAAAAAATTGTTAAGTCTACTGAAGGTCCTGAATGATAAAACGTTGATAAAGGTGGA
+
CCCCCFGGGGGFGGGGGGGGGGGGGGGGGGGGGGGGGEGGGGGGFGGGGGGGGEEGGGFD@FGGGFEGGGGGFEGGGGDAGGEGGGGGGFFGGGGGGGGGGGGGGDFFFFFGGGGGGGGGGGFFFGGGGGGGGGGGGGGGFGGGGGDFGGFGGC8FGGGGGGG9D6FEGDFEGGFGFGGGCFFGGGF?FEGFGGGG7E7CEECFFFFFAAFFFFFDFCGEGFEEF@CEAEFAAB54:@DFE@C@EEF:A9=@EF?F7A885:<AEE?=8(;>.4=E7DE8?<<>)76==0C7@<3;+742(
@M70528:330:000000000-K6D4P:1:1102:3764:6342 2:N:0:GCCATATAAC+ACACAATATC
TAAAACAGGGTCCCCTCCCCCTCTAGGGTCAAAAAAAGAGGTATTTAAGTTTCGGTCAGTTAAAAGTATTGTGATAGCTCCCGCTAACACTGGCAAAGATAAAAGAAGAAGAATGGCTGTTAAAATAACTGATCAGACAAATAGTCTAATTTTTTCTGCTGAAAGGTTTTTTGCTTTAAGATTAATAATTGTAGTAATAAAATTTAAGGCACCTAAAATTGAAGAAATCCCTGCAAGGTGTAAAGAAAAAATTGTTAAGTCTACTGAAGGTCCTGAATGATAAAACGTTGATAAAGGTGGA
+
BCCCCGGGGGGGGGGGGGGGGGGGGGGGGGGGGGGGGGGGGGGGFGGGGGGGGGGGGGGFFGGGCDGGGGGGGGGGGGGGGGGGGGGGGGGGGGGGGGGGGGGGFGGGFGGGGGGGFGGGGGGGGGGGGGFGGFGGGGGGGGGGGGGGGGFGGFEGFGGGGGGFGGGF=D@EGGGGFGGGGCGGGGGGGGGFGGGFFFCFEGFFFFFAFAFAFFFFAFGEGFEEFFFFF=B4AB@868E>*>ECEFFFFF>:EFCF58@CEAEFF8?E<EEE7@FFG73@?C)9C8>3@@5+19>6C<:?0
@M70528:330:000000000-K6D4P:1:1102:20843:6343 2:N:0:GCCATATAAC+ACACAATATC
TAAAACAGGGTCCCCTCCCCCTCTAGGGTCAAAAAAAGAGGTATTTAAGTTTCGGTCAGTTAAAAGTATTGTGATAGCTCCCGCTAACACTGGCAAAGATAAAAGAAGAAGAATGGCTGTTAAAATAACTGATCAGACAAATAGTCTAATTTTTTCTGCTGAAAGGTTTTTTGCTTTAAGATTAATAATTGTAGTAATAAAATTTAAGGCACCTAAAATTGAAGAAATCCCTGCAAGGTGTAAAGAAAAAATTGTTAAGTCTACTGAAGGTCCTGAATGATAAAACGTTGATAAAGGTGGA
+
CCCCCGGGGGGGGGGGGGGGGGGGGGGGGGGGGGGGGGGGGGGGGGGGGGGGGGGGGGGGGGGGGGGGGGGGGGGGGGGGGGGGGGGGGGGGGGGGGGGGGGGGGGGGGECFGGGGGGGGGGGGGGGGGCGGGGGGGGGGGGGGGGGFGG?FGGDGGGGFFGFGGGFC8DCEGGGGFGGGDFDGGFGGGGGGGGCFFGFGFGFFFFFFFAFFFCFGFGGFGFFEFFFFF2B4AD@AB:>F6@4>EE=-;BB==F5:7BCC?7CFFE?AEEFE@@EEFCEF?CC><@938,97CCECF)42(
@M70528:330:000000000-K6D4P:1:1102:22155:6344 2:N:0:GCCATATAAC+ACACAATATC
TAAAACAGGGTCCCCTCCCCCTCTAGGGTCAAAAAAAGAGGTATTTAAGTTTCGGTCAGTTAAAAGTATTGTGATAGCTCCCGCTAACACTGGCAAAGATAAAAGAAGAAGAATGGCTGTTAAAATAACTGATCAGACAAATAGTCTAATTTTTTCTGCTGAAAGGTTTTTTGCTTTAAGATTAATAATTGTAGTAATAAAATTTAAGGCACCTAAAATTGAAGAAATCCCTGCAAGGTGTAAAGAAAAAATTGTTAAGTCTACTGAAGGTCCTGAATGATAAAACGTTGATAAAGGTGGA
+
CCCCCGGGGGGGGGGGGGGGGGGGFGGGGGGGGGGGGGGGGGGGGGGGGGGGGGGGGGGGGGGEGGGGGGGGGGGGGGGGGGGGGGGGGGGGGGGGGGGGGGGGGGGGFFGGGGGGGGGGGGGGGGGGGGGGGGFGEFGGGGGGGGGGGGFGGGGGGGGGGG?FGDGFFGGGGGGGFGGGGGGGGGGGGGGFGGGGAFFGEGFFFFFFFFFFFGFGFGFCGFCEFEFFFFFAAF=ABCDEEB?E>C==FB>==CEF?=BECFEFCEC33;@<<<<9>7?AECC<E86:@@CCDCEEFEBB(
@M70528:330:000000000-K6D4P:1:1102:3667:6346 2:N:0:GCCATATAAC+ACACAATATC
TAAAACAGGGGCTCCCTGTCTCTTATACACATCTGACGCTGCCGACGAGATATTGTGTGTGGAGATATCGGTGGTCGCCGCATCATTAAAAAAGAAATAAACCAAATTTTTTCAGTGGGACACGCAAACGCCGCCAATTAAATATCTTACACAATACCAGGCCTTATGTTTACAGTAGGCCCATCTCAGTTCGCTACAAGCAGCCATCCTGTTCACATTGTGTTTCGTGCTGTCATACCGATGTACAAGAGCAGCACCTTCATGACAGCTTGTTCATGGTCTTTTGTTGCCTAGTTGCAAA
+
@CCCCFGGGGGFGF@EFGGGCFGFFCDF6;CEDCEAFGBCF@FFFGEGG@C6CEF,CEFFG7,C@9,C,FFBC@89F+@=+6,@EF,<C9,=F,A<8,,:5,,,9,5,,5C+,,,:,4=,,+,48@7+,3+3+8@6+,9;?,+@,@,@,5+,58<D,,,,5**7,*,7,@E;>EF==,,2,*4,,2?2,5,5//89),*,(,)(2/+;)/*8+1:135+/13/,).3()(,+3))3)+04(--)).-6*.(.))(0.)),(*)*3))).)-,262)**)))-).)),(.)02*())3)))-
@M70528:330:000000000-K6D4P:1:1102:12821:6354 2:N:0:GCCATATAAC+ACACAATATC
TAAAACAGGGTCCCCTCCCCCTCTAGGGTCAAAAAAAGAGGTATTTAAGTTTCGGTCAGTTAAAAGTATTGTGATAGCTCCCGCTAACACTGGCAAAGATAAAAGAAGAAGAATGGCTGTTAAAATAACTGATCAGACAAATAGTCTAATTTTTTCTGCTGAAAGGTTTTTTGCTTTAAGATTAATAATTGTAGTAATAAAATTTAAGGCACCTAAAATTGAAGAAATCCCTGCAAGGTGTAAAGAAAAAATTGTTAAGTCTACTGAAGGTCCTGAATGATAAAACGTTGATAAAGGTGGA
+
CCCCCGGGGGGGGGGGGGGGGGGGGGGGGGGGGGGGGGGGGFGGGGGGGGGGGGGFGGGGGGGGGGGGGGGGGGGGGGGGGGGGGGGGGGGGGGGGGGGGGGGGGGGGGGGFGGGGGGGGGGGGGGGGGGGFGGGGGGGGGGGGGGGGGGFGGCGGGGGGGGGGCFGGGGGGGGGGFGGGGGGGGGGGGGGGGGGGFGFFCFFFFFFAF5CCFGFGFEGFGFCACFFFFFFAFFFFFFEFE@CFFFFFFFFFBF5BE8@ECFC=EEE@8;E<=EFEGGFFFECCEE>8@;5@F?37?@B:(
@M70528:330:000000000-K6D4P:1:1102:3767:6362 2:N:0:GCCATATAAC+ACACAATATC
TAAAACAGGGTCCCCTCCCCCTCTAGGGTCAAAAAAAGAGGTATTTAAGTTTCGGTCAGTTAAAAGTATTGTGATAGCTCCCGCTAACACTGGCAAAGATAAAAGAAGAAGAATGGCTGTTAAAATAACTGATCAGACAAATAGTCTAATTTTTTCTGCTGAAAGGTTTTTTGCTTTAAGATTAATAATTGTAGTAATAAAATTTAAGGCACCTAAAATTGAAGAAATCCCTGCAAGGTGTAAAGAAAAAATTGTTAAGTCTACTGAAGGTCCTGAATGATAAAACGTTGATAAAGGTGGA
+
CCCCCGGGGGGGGGGGGGGGGGGGGFFFGGGGGGGGGDFCFGGGGGGGGGGGGGGGGGGGGGG9CFFFGGGGGFGG?FGGGGDGGGGGGGGGG?EGGGGGGGFFGGGGGGGG<DD8EGGFGGGFGGFGGGGGGGFGFGGGCGFGGGGGGFFGFF4EFFGGFF,AA+@,@8EGGGGGFGCFFGFFGFF?FADEGGFFFFFFFCCEFFFFF5?6?CFGFFA5CFAAAC8EF4>4;@DAB8>D6:EF**5:42>B(=@F?++9?A)1>).73363.7;4;C<85C)77<78;0*:C<))+/(8(
@M70528:330:000000000-K6D4P:1:1102:16010:6374 2:N:0:GCCATATAAC+ACACAATATC
TAAAACAGGGTCCCCTCCCCCTCTAGGGTCAAAAAAAGAGGTATTTAAGTTTCGGTCAGTTAAAAGTATTGTGATAGCTCCCGCTAACACTGGCAAAGATAAAAGAAGAAGAATGGCTGTTAAAATAACTGATCAGACAAATAGTCTAATTTTTTCTGCTGAAAGGTTTTTTGCTTTAAGATTAATAATTGTAGTAATAAAATTTAAGGCACCTAAAATTGAAGAAATCCCTGCAAGGTGTAAAGAAAAAATTGTTAAGTCTACTGAAGGTCCTGAATGATAAAACGTTGATAAAGGTGGG
+
CCCCCGGGGGGGGGGGGGGGGGGGGGGGGGGGGGGGGGGGGGGGGGGGGGGGGGGGGGGGGGGGGGGGGGGGGGGGGGGGGGGGGGGGGGGGGGGGGGGGGGGGGGGGGGGGGGGGGGGGGGGGGGGGGGGGGGGGGGGGGGGGGGGGGGFGGGGGGGGGGGGGGGGGGGGGGGGGFFFGGGGGGGGGGGGGGGGGFFFGFFFFFFFFFFFFFGFGFGGFGFFFFEFFF2EAFFFFBEECBBFFFFFFFBFFFFCFCBBEEACFGF?AEFF3@EFCDFCEFFFCFEF(31:;:<79C@?0(
@M70528:330:000000000-K6D4P:1:1102:23159:6376 2:N:0:GCCATATAAC+ACACAATATC
TAAAACAGGGCTCCCTGTCTCTTATACACATCTGACGCTGCCGACGAGATATTGTGTGTGTAGATCTCGGTGGTCGCCGTATCATTAAAACAAAAAAAAAATACCCATCACCTCTTATACCCCCTCACTGCCCACTACACTCTCATTTCCTCTTCCCTTTATTACCCCTCCACTTCTGCAACCTCCCCATTCCCTATCCCTACCTTCCTATATCCATCCTCAGTCGCACCATCGTAAATCACTTCCCTATTTCCCCCCATTGCCTTATATCTCTCTCCCTCTTTGACTCTTTCTCTCTGTC
+
CCCCCFGGGGGFGGFGGFGGGGGGGFGGGGGGGGGGGGGGGGGGGGGGGGGGGGGGGGFF9@<<,CFGFG:CC@<FCG7FFC?EDFGFFDCF8,AA:+>@+49,,,,,4,,,9,5,,43@<,4:+4,B5,8,A,=,,,,8+3+6,,,77,473,3,,,,,8,,,35,3++@,@,,,1,,,,,4,@,30,3,5+5+*39*,),/0*+**+++++++41,4*4+./4((()((*2(()(*+4)(.+7)(/*)/))17),7)()*)*2))))))-..))2*.(.())))).))**0.))+,)))
@M70528:330:000000000-K6D4P:1:1102:19928:6389 2:N:0:GCCATATAAC+ACACAATATC
TAAAACAGGGTCCCCTCCCCCTCTAGGGTCAAAAAAAGAGGTATTTAAGTTTCGGTCAGTTAAAAGTATTGTGATAGCTCCCGCTAACACTGGCAAAGATAAAAGAAGAAGAATGGCTGTTAAAATAACTGATCAGACAAATAGTCTAATTTTTTCTGCTGAAAGGTTTTTTGCTTTAAGATTAATAATTGTAGTAATAAAATTTAAGGCACCTAAAATTGAAGAAATCCCTGCAAGGTGTAAAGAAAAAATTGTTAAGTCTACTGAAGGTCCTGAATGATAAAACGTTGATAAAGGGGGA
+
CCCCCGGGGGGGGGGGGDGGGGGGGGGGGGGGGGGGGGGGGGGGGGCFGGGGGGGGGGGGGGGGGGGGGGGGGCFFGGGGGGGGGGGGGGGGGGGGGGGGGGGGGGGGGGGGGGGGGGGGGGGFGFGGGGGGGGGGGGGGGGGGGGGGGGFGGFGGGGGGFGGGGGGGGFGGGGGGFGGGGGGGGGGGGGGDFGGGFGFFFGFFFFFFFFFFFCFFFGG5CFEFFECE>:EFFBBFB:5D;B<AEED2FFFB>F@F5@BEECCAFE?@E;@<79<C>CEF3?E3C@>3;?D7@E<C+(-((
@M70528:330:000000000-K6D4P:1:1102:17882:6392 2:N:0:GCCATATAAC+ACACAATATC
TAAAACAGGGTCCCCTCCCCCTCTAGGGTCAAAAAAAAGAGGTATTTAAGTTTCGGTCAGTTAAAAGTATTGTGATAGCTCCCGCTAACCCTGGCAAAGATAAAAGAAGAAGAATGGCTGTTAAAATAACTGATCAGACAAATAGTCTAATTTTTTCTGCTGAAAGGTTTTTTGCTTTAAGATTAATAATTGTAGTAATAAAATTTAAGGCACCTAAAATTGAAGAAATCCCTGCAAGGTGTAAAGAAAAAATTGTTAAGTCTACTGAAGGTCCTGAATGATAAAACGTTTATAAAGGTGG
+
CCCCCGGGGGGGGGGGGGEGGGGGEAFFGGFGFGGGGEGFGGGGGGGGGGGFGGCGGDCFDFFFGGGGGFFAFGGGGGGFGGGEECF:F<FGGGFFGGGFFGFGGFGGFCDDCFGGFGGGFFGGGDGGGGFFCEGGGGGDFDF89EFGGCFDE9EFGGGCF==FGCF>F,D8EEGGFGGGGGFEFGFCCFGG9FED9EC,C;@EFFFFF>FFFF5FFCA@?8:*;;BFFEE66>B6@G8?7=EFFC==;@=BF).;9:6?EC?=<?)9)7(/))4)+;CF))95C<466=***-64+5248
@M70528:330:000000000-K6D4P:1:1102:13942:6396 2:N:0:GCCATATAAC+ACACAATATC
TAAAACAGGGTCCCCTCCCCCTCTAGGGTCAAAAAAAGAGGTATTTAAGTTTCGGTCAGTTAAAAGTATTGTGATAGCTCCCGCTAACACTGGCAAAGATAAAAGAAGAAGAATGGCTGTTAAAATAACTGATCAGACAAATAGTCTAATTTTTTCTGCTGAAAGGTTTTTTGCTTTAAGATTAATAATTGTAGTAATAAAATTTAAGGCACCTAAAATTGAAGAAATCCCTGCAAGGTGTAAAGAAAAAATTGTTAAGTCTACTGAAGGTCCTGAATGATAAAACGTTGATAAAGGTGGA
+
CCCCCGGGGGGGGGGGGGGGGGGGFGGGGGGGGGGGGGGGGGGGGGGGGGGGGGGGGGGGGGGGGGGGGGGGGDGGGGGGGGGGGGGGGGGGGGGGGGGGGGGGGGGGGGGGGGGGGGGGGGGGGGGGGGGGGGGGGGGGGGGGGGGGGGFGGGGGGGGGGGFGDGGGGGFGGGGGFGGGGGGGGGGFGGGGGGGGFFCCEGFFFFFFFFFFFGFFFGGFGF5CA@CFF;BFFDFB@FE7@EEFFFF2ABFF@=@CCFFFCFFFGFC3;@E<EF@623))<7<4C@;53(:@FEEF7;?((
@M70528:330:000000000-K6D4P:1:1102:20449:6414 2:N:0:GCCATATAAC+ACACAATATC
TAAAACAGGGTCCCCTCCCCCTCTAGGGTCAAAAAAAGAGGTATTTAAGTTTCGGTCAGTTAAAAGTATTGTGATAGCTCCCGCTAACACTGGCAAAGATAAAAGAAGAAGAATGGCTGTTAAAATAACTGATCAGACAAATAGTCTAATTTTTTCTGCTGAAAGGTTTTTTGCTTTAAGATTAATAATTGTAGTAATAAAATTTAAGGCACCTAAAATTGAAGAAATCCCTGCAAGGTGTAAAGAAAAAATTGTTAAGTCTACTGAAGGTCCTGAATGATAAAACGTTGATAAAGGTGGA
+
CCCCCGGGGGGGGGGGGGGGGGGGGGGAFGGGGGGGGGGGGGGGGGGGGGGGGGGGGGGGGGGGGGGGGGGGGGGGGGGGGGGGGGGGGGGGGGGGGGGGGGGGGGGGGGGGGGGGGGGFGGGGGGGGGGGGGGGGGGGGGGGGGGGGGGFGGGCGGGGGGGGGGGGGGDGGGGGGFFGGGGGGGGGGDFF8CFGGFGFGFGFFFFFFFFFFFGFGFGGEGFFFFEFFF@EFFFFFE5>EFBCFFFD@FD@FFF?A*BB?):?FFFEE@FEE@@EFGCEFEEF<3/663053;<)6<=BB(
@M70528:330:000000000-K6D4P:1:1102:15545:6425 2:N:0:GCCATATAAC+ACACAATATC
TAAAACAGGGTCCCCTCCCCCTCTAGGGTCAAAAAAAGAGGTATTTAAGTTTCGGTCAGTTAAAAGTATTGTGATAGCTCCCGCTAACACTGGCAAAGATAAAAGAAGAAGAATGGCTGTTAAAATAACTGATCAGACAAATAGTCTAATTTTTTCTGCTGAAAGGTTTTTTGCTTTAAGATTAATAATTGTAGTAATAAAATTTAAGGCACCTAAAATTGAAGAAATCCCTGCAAGGTGTAAAGAAAAAATTGTTAAGTCTACTGAAGGTCCTGAATGATAAAACGTTGATAAAGGTGGA
+
CCCCCGGGGGGGGGGGGGGGGGGGGGGGGGGGGGGGGDGGGGGGGGGGGGGGGGGEGGGEGGGGGGGGGGGGGGGGGGGDGGGGGGGGGGGGGGFGGGGGGGGGGGGGFGGGGGGGGGGGGGGGGGGFGGGGGGGGGGGGFDDGGGGGGGFGGFCFGGGGGGGDGGEFGDGGGGGGFGGGGGGGFFFGFGGGFGGGFGFGFGFEBFFFF?FFFFF>FDA:FFEE6CCCFBEFFBDFEDDFEEACEE@BF9=@BF5ACFAE<CEAF@?A=4=@74)7>CEE??C<EE;@@DD7:CEEFEF((
@M70528:330:000000000-K6D4P:1:1102:6111:6433 2:N:0:GCCATATAAC+ACACAATATC
TAAAACAGGGTCCCCTCCCCCTCTAGGGTCAAAAAAAGAGGTATTTAAGTTTCGGTCAGTTAAAAGTATTGTGATAGCTCCCGCTAACACTGGCAAAGATAAAAGAAGAAGAATGGCTGTTAAAATAACTGATCAGACAAATAGTCTAATTTTTTCTGCTGAAAGGTTTTTTGCTTTAAGATTAATAATTGTAGTAATAAAATTTAAGGCACCTAAAATTGAAGAAATCCCTGCAAGGTGTAAAGAAAAAATTGTTAAGTCTACTGAAGGTCCTGAATGATAAAACGTTGATAAAGGTGGA
+
CCCCCGGGGGGGGGGGGGGGGGGGGGGGGGGGGGGGGGGGGGGGGGGGGGGGGGGFGGGGGGGGGGGGGGGGGGGGGGGGGGGGGGGGGGGGGGGGGGGGGGGGGGGGGGGGGGGGGGGGGGGGGGGGGGGGGGGGGGGGGGCGGGGGGGFGGGGGGGGFGGGGGGGGGGGGGGGGFGGGGGGGGGGGGGGGGGGG?ECFFGFFCFFFFFFFFGFGFGGFGFEFFFFEFEEAFFFF=FF,*.;@ECB2ABBDFF?F?B6<)7<FC))7);@E7;34;+5;<75>EE@@D3C+@?EEF@?:(
@M70528:330:000000000-K6D4P:1:1102:22174:6464 2:N:0:GCCATATAAC+ACACAATATC
TAAAACAGGGTCCCCTCCCCCTCTAGGGTCAAAAAAAGAGGTATTTAAGTTTCGGTCAGTTAAAAGTATTGTGATAGCTCCCGCTAACACTGGCAAAGATAAAAGAAGAAGAATGGCTGTTAAAATAACTGATCAGACAAATAGTCTAATTTTTTCTGCTGAAAGGTTTTTTGCTTTAAGATTAATAATTGTAGTAATAAAATTTAAGGCACCTAAAATTGAAGAAATCCCTGCAAGGTGTAAAGAAAAAATTGTTAAGTCTACTGAAGGTCCTGAATGATAACACGTTGATAAAGGTGGG
+
CCCCCGGGGGGGGGGGGGGGGGGGGGGGGGGGGGGGGGGGGGGGGGGGGGGGGGGGGGGGGGGGGGGGGGGGGGGGGGGGGGGGGGGGGGGGGGGFGGGGGGGGGCEGGFGGGGGGGGGGGGGGGGGGGGGGGGGGGGGGGGGGGGGFFGFGGGGGGGGGGGFGGGGGGGGGGGGGFEEGGGGGGGGGGGGGGGGGCFFGFGFFFFFAF?FFFGFGFGGB7A*ABCDEF>EFA4:ABCF@BBE>EFDFFFBDFA?F4=BECAEFG@<4)64<3AAF6DEAE<<)7@DDD(:@FC4.>>0<(
@M70528:330:000000000-K6D4P:1:1102:6191:6466 2:N:0:GCCATATAAC+ACACAATATC
TAAAACAGGGTCCCCTCCCCCTCTAGGGTCAAAAAAAGAGGTATTTAAGTTTCGGTCAGTTAAAAGTATTGTGATAGCTCCCGCTAACACTGGCAAAGATAAAAGAAGAAGAATGGCTGTTAAAATAACTGATCAGACAAATAGTCTAATTTTTTCTGCTGAAAGGTTTTTTGCTTTAAGATTAATAATTGTAGTAATAAAATTTAAGGCACCTAAAATTGAAGAAATCCCTGCAAGGTGTAAAGAAAAAATTGTTAAGTCTACTGAAGGTCCTGAATGATAAAACGGTGATAAAGGTGGA
+
CCCCCGGGGGGGGGGGGGGGGGGGGGGGGGGGGGGGGGGGGGGGGGGGGGGGGGGGGGGGGGGGGGGGGGGGGGGGGGGGGGGGGGGGGGGGGGGGGGGGGG<FGGGGGGGGGGGGGGGFGGGGGGGGGGGGGGGGGGGG8FGGGGGGGCFFGFGGGFGGGGGGGGGGGGGGGGGFDGGGGGGGGGGGGGGGGFGGFGFGFGFFF?FFFFFFFGFGFFGFGFEFAEDFF=EFFBBAEFFB@EFFEE=BFFFFEFFF<BFE?FEFG@EEF;@F@E8C<:<AFE?CE<((6(:;F?C6+8?:0
@M70528:330:000000000-K6D4P:1:1102:14591:6467 2:N:0:GCCATATAAC+ACACAATATC
TTTAAAAAACGGCCCCCCCCCCCCCCTAGTGGTAAAAAAAAAGAAAAAATAGGTCTTCCCTCTCACTATTTTCAATACACCATCTCCTTAATACTCAAACAAAAAAAAAAAAAATGATATTTACCAATAAACCTATCAAAAAAATAATACTATTTTTTTCTTTTTAATAATATTTTTAGAAATAAATAATTAATTTTATTATATTAAAATGGATTTTTTTTTTAGAAATACATTGTATGATGTACAAAAAAATACACAAAGTTTATACAATACACTCACTTATAATAATGAAACATAGTTT
+
AA-A66<,+,=-++7:+66@B@@++68,,,---,9CA=F:++4+,,,96,,,:,,5,,,,,?,,5?,,,,,,,,,,:A?,,:,,755,,,,5,,,,5,,,,,3,8=<F7@*11*,,,,+,,,,,,,,,,3,,3,3,6>,,*=)?+<9,+5+++,1,5:*+00+++*++++2+3+0+***++0+00+00++03*32*1+*+.394******1***00*+*(*)(.))).*))*/-.*-+++)))1)-)))-,3(*-*,*)((*)*+-)))).)).,)**())))).)))).*00).)+942)
@M70528:330:000000000-K6D4P:1:1102:3553:6472 2:N:0:GCCATATAAC+ACACAATATC
TAAAACAGGGTCCCCTCCCCCTCTAGGGTCAAAAAAAGAGGTATTTAAGTTTCGGTCAGTTAAAAGTATTGTGATAGCTCCCGCTAACACTGGCAAAGATAAAAGAAGAAGAATGGCTGTTAAAATAACTGATCAGACAAATAGTCTAATTTTTTCTGCTGAAAGGTTTTTTGCTTTAAGATTAATAATTGTAGTAATAAAATTTAAGGCACCTAAAATTGAAGAAATCCCTGCAAGGTGTAAAGAAAAAATTGTTAAGTCTACTGAAGGTCCTGAATGATAAAACGTTGATAAAGGTGGA
+
CCCCCGGGGGGGGGGGGGGGGGGGGGGGGGGGGGGGGGGGGGGGGGGGGFGGGGGFFEFFDGDGGGGGGGGGFFGGGGGGGGGGGGGGGGGGGGGGFGGGGGGGGGGGGGGGGGGGGGGGGGGDGGGGGGGGGGGGGGGGGGGGGGGGGGDDADCFGGFGGGGG8DD>DFGGGGCGFGFGGGGGFFGGGGGGGGGGFGFC=FFFFFFFFFFFFGFG>EEFGFCCFEBEFEF>FBB4>DFFFEEFFFF569>3BFCCCFFEEAEFGF5@;8@E@AFFFFEEFFE37<>;D;/;:?CFF;7<(
@M70528:330:000000000-K6D4P:1:1102:3588:6473 2:N:0:GCCATATAAC+ACACAATATC
TAAAACAGGGTCCCCTCCCCCTCTAGGGTCAAAAAAAGAGGTATTTAAGTTTCGGTCAGTTAAAAGTATTGTGATAGCTCCCGCTAACACTGGCAAAGATAAAAGAAGAAGAATGGCTGTTAAAATAACTGATCAGACAAATAGTCTAATTTTTTCTGCTGAAAGGTTTTTTGCTTTAAGATTAATAATTGTAGTAATAAAATTTAAGGCACCTAAAATTGAAGAAATCCCTGCAAGGTGTAAAGAAAAAATTGTTAAGTCTACTGAAGGTCCTGAATGATAAAACGTTGATAAAGGTGGA
+
CCCCCGGGGGGGGGGFGGGGGGGGGGGGGFGGGGGGGGGGGFFGGGGGGGGGEGEBBFFEFGGGGGGGGGGGGGGGGGGGGGGGCGEGFFFGFGGGGGGGGGGGGGCFFGGGGGGGGGGGGGF<FEFFFFGFAGGEGGFGGGDGGGGGGGFG8FEEFFAEGCFGGGFFGGGGGGGGFGGGGGGGGFGGGGGGGGGGFGF@AEFCFFFFFFFF>FFGFCGFGF5AFCCEF:B*;)09::DCEFFFFF@@F265BF<B*=8@):CFFE?=@(64/7@CFCC8C3617;9=@@>:>CFFG@38(
@M70528:330:000000000-K6D4P:1:1102:12807:6476 2:N:0:GCCATATAAC+ACACAATATC
TAAAACAGGGTCCCCTCCCCCTCTAGGGTCAAAAAAAGAGGTATTTAAGTTTCGGTCAGTTAAAAGTATTGTGATAGCTCCCGCTAACACTGGCAAAGATAAAAGAAGAAGAATGGCTGTTAAAATAACTGATCAGACAAATAGTCTAATTTTTTCTGCTGAAAGGTTTTTTGCTTTAAGATTAATAATTGTAGTAATAAAATTTAAGGCACCTAAAATTGAAGAAATCCCTGCAAGGTGTAAAGAAAAAATTGTTAAGTCTACTGAAGGTCCTGAATGATAAGACGTTGATAAAGGTGGG
+
CCCCCGGGGGGGGGGGGGGGGGGGGGGGGGGGGGGGGGGGGDGGGGGGGGGGGGGGGGGGFGGGGGFFGGGGGGGGGGGGGGGGGGGGGGGGGGGGGGGGGGFGGGGGGGFGGGGGGGGGGGGGGGGGGGGGGFGGGGGGGGFGGGGGGGFGGGDGGGGGGGGFFGGGGGGGGGGGEFCFGGGGGGEDFFGAFGCFFGFGFGFFFFFFAFFFFGFGFCF5FF@*<=8EFEF>A>B?B826:>EF<@B2A>BDFAEF?=+9C=CAE@3=@1=))7.7225)9CC)>;;1:2<+@?6)><4((
@M70528:330:000000000-K6D4P:1:1102:13600:6476 2:N:0:GCCATATAAC+ACACAATATC
TAAAACAGGGTCCCCTCCCCCTCTAGGGTCAAAAAAAGAGGTATTTAAGTTTCGGTCAGTTAAAAGTATTGTGATAGCTCCCGCTAACACTGGCAAAGATAAAAGAAGAAGAATGGCTGTTAAAATAACTGATCAGACAAATAGTCTAATTTTTTCTGCTGAAAGGTTTTTTGCTTTAAGATTAATAATTGTAGTAATAAAATTTAAGGCACCTAAAATTGAAGAAATCCCTGCAAGGTGTAAAGAAAAAATTGTTAAGTCTACTGAAGGTCCTGAATGATAAAACGTTGATAAAGGTGGA
+
CCCCCGGGGGGGGGGGGGGGGGGGGGGGGGGGGGGGGGGGGGGGGGGGGGGGGGGGGGGGGGGGGGGGGGGGGGGGGGGGGGGGGGGGGGGGGGGFGGGGGGGGGGGGGGGGGGGGGGDGGGGCGGGGGGGGGGGGGGGGGGGGGGGGGGFGGGGGGGGGGG8FCGGGGGGGGGGGFG:FGGGGGGGGGGGGGGGGFGEGFFFEFFFFF?FFFGFGFGEEGFCFFEFFFBBAFFDFFGGGFEEFFFD3F2>=2B@F?1=<?A?FF@?@3=;E;EFCFGEFEF)7C@0683CFGE347=80(
@M70528:330:000000000-K6D4P:1:1102:5909:6489 2:N:0:GCCATATAAC+ACACAATATC
TAAAACAGGGTCCCCTCCCCCTCTAGGGTCAAAAAAAGAGGTATTTAAGTTTCGGTCAGTTAAAAGTATTGTGATAGCTCCCGCTAACACTGGCAAAGATAAAAGAAGAAGAATGGCTGTTAAAATAACTGATCAGACAAATAGTCTAATTTTTTCTGCTGAAAGGTTTTTTGCTTTAAGATTAATAATTGTAGTAATAAAATTTAAGGCACCTAAAATTGAAGAAATCCCTGCAAGGTGTAAAGAAAAAATTGTTAAGTCTACTGAAGGTCCTGAATGATAAAACGTTGATAAAGGTGGA
+
<CCCCGGGGGGFGFGGGGGGGGGGGGGFGGFDEGFGGGGFGFGCFGEGGGGGGGGEEGGGFAFGCFAEFGGFGGFGCFFFGG7CGGGDEEEEB8EEFGGGGGG;FGFFFGGFGFFFEGGFFGGGFGGGEGGGGGGGFGGGGDDEFCEEDFFGGFCEGAF;FG8AD6=D9DCGEEEGF9EGGGGDFFFGFGGGGDGC7E?CA9<=+<CCAA099DFGACECGF*:AEFCF@BFFFB*6;>8:6*=>6(5)7>=@88898+9<;5A+75<@34;)7<C<CC)))99))6,63>+:<.)3)(-(
@M70528:330:000000000-K6D4P:1:1102:14127:6497 2:N:0:GCCATATAAC+ACACAATATC
TAAAACAGGGTCCCCTCCCCCTCTAGGGTCAAAAAAAGAGGTATTTAAGTTTCGGTCAGTTAAAAGTATTGTGATAGCTCCCGCTAACACTGGCAAAGATAAAAGAAGAAGAATGGCTGTTAAAATAACTGATCAGACAAATAGTCTAATTTTTTCTGCTGAAAGGTTTTTTGCTTTAAGATTAATAATTGTAGTAATAAAATTTAAGGCACCTAAAATTGAAGAAATCCCTGCAAGGTGTAAAGAAAAAATTGTTAAGTCTACTGAAGGTCCTGAATGATAAAACGTTGATAAAGGTGGA
+
CCCCCGGGGGGGGGGGGGGGGGGGGGGGGGGGGGGGGGGGGGGGGGGGGGGGGGGGGGGGGGGGGGGGGGGGGGGGGGGGGGGGGGGGGGGGGGGGGGGGGDGGGGGGGGGGGGGGGGGGGGGGGGGGGGGGGGGGGGGGGGCGGGGGGGFGGGGGGGGGGGGGGGGGGGGGGGGGFGGGGGGGGGGGGGGGGGGGFFFCC>FEFFFFFFFFFGFGFGGFFF5CF@BFF=EFFFB@BGFF=ECFFFF2ADFFFFEFEFFFFF?6CE5;8EEF7AAF8;C<?<?<CEFFFDC7:?CED@:<(
@M70528:330:000000000-K6D4P:1:1102:12027:6516 2:N:0:GCCATATAAC+ACACAATATC
GAAATCGGTCACCCCCCCCCCTCTGCGCAAAAAAAAAGAATAGATAGGTGTTTAGTTTGCAATTTTTAGTGTTCACCACACCCACCTCAAATCAAAAAAAAAAAAAAAAATGTGTTTGTATAAAAAAAAAAACAAAAAAAATAATAATTTTTTATTTGTTGAGTTATTTTTTTTTTAGTAAAATATATATTTGTTTAATATAAAAAGTAAATATAATTAATACTATAACTATTAAAAATAAATAATATATATAATACATATATATAGATTCTATATAAAGATACATGGTAAAAAGATAATA
+
A--8,,,,8,8;CF@:FF@:++,,;,+++8C-666++,,,6,,,,,9,,99,,,5<,,5,,,,,5,,,,9,,,,,,,:9,+8+++4,,4,,,5,99<BF+@6@E>C+:7*,,,,3,6636,@,,2,*4*1*44;2CCDFE/*2<++++++*3**+++++2*+2++*3++2<***2*)*30+3+++++2++++*0**/+/0)+*)**)/*****2178++.+/-)*).-*--/*))*)+*3)-)*))))/)-))*.*)**).*)*<4)4)64).-))**)))))).6)().2**)((+))-)
@M70528:330:000000000-K6D4P:1:1102:11534:6521 2:N:0:GCCATATAAC+ACACAATATC
TAAAACAGGGTCCCCTCCCCCTCTAGGGTCAAAAAAAGAGGTATTTAAGTTTCGGTCAGTTAAAAGTATTGTGATAGCTCCCGCTAACACTGGCAAAGATAAAAGAAGAAGAATGGCTGTTAAAATAACTGATCAGACAAATAGTCTAATTTTTTCTGCTGAAAGGTTTTTTGCTTTAAGATTAATAATTGTAGTAATAAAATTTAAGGCACCTAAAATTGAAGAAATCCCTGCAAGGTGTAAAGAAAAAATTGTTAAGTCTACTGAAGGTCCTGAATGATAAAACGTTGATAAAGGTGGA
+
CCCCCGGGGGGGGGGGGGGGGGGGGGGGGGGGGGGGGGGGGGGGGGGGGGGGGGGGGGGGGGGGGGGGGGGGGGGGGGGGGGGGGGGGGGGGGGGGGGGGGGGGGGGGGGFGGGGGGGGGGGGGGGGGGGGGGGGGGGGGGGGGGGGGGGFFGGGGGGGGGGGGGGGGGGGGGGGGFGGGGGGGGGGGGGGGGGGGFFAFEGFFFFFFFFFFFGFGFGGFGF@@FEFFFFFFFFFFFGDFEFEFEF=BFDFFEFECC=BCFFFFGFEE)6;<=AFFGFFE?EC)6;1@;;77DC>37E:B(
@M70528:330:000000000-K6D4P:1:1102:9528:6522 2:N:0:GCCATATAAC+ACACAATATC
TAAAACAGGGTCCCCTCCCCCTCTAGGGTCAAAAAAAGAGGTATTTAAGTTTCGGTCAGTTAAAAGTATTGTGATAGCTCCCGCTAACACTGGCAAAGATAAAAGAAGAAGAATGGCTGTTAAAATAACTGATCAGACAAATAGTCTAATTTTTTCTGCTGAAAGGTTTTTTGCTTTAAGATTAATAATTGTAGTAATAAAATTTAAGGCACCTAAAATTGAAGAAATCCCTGCAAGGTGTAAAGAAAAAATTGTTAAGTCTACTGAAGGTCCTGAATGATAAAACGTTGATAAAGGTGGA
+
CCCCCGGGGGGGGGGGGGGGGGGGGGGGGGGGGGGGGGGGGGGGGGGGGFFGGGGGGGGGGGGGGGGGGGGGGGGGGGGGGGGGGGGGGGGGGGGGGGGGGGGGGGGGGGGGGGGGGGGGGGGGGGGGGGGGGGGGGGGCGGGGGGGGGGFCFEGGGGGGGGGGGGGGGGGGGGGGFGEGGGGGGGGGGGGGGGGGFFFFEFFFFFFAFAFFFFFGFGGFGFAECEF@AEE>FDFFEFC@>EFFFFFBA2>DEFFFE>FFFFEAFE?A@1@EE@3>;CEEFF<74@>5,7:2;<7<C<?F0
@M70528:330:000000000-K6D4P:1:1102:14973:6523 2:N:0:GCCATATAAC+ACACAATATC
TAAAACAGGGTCCCCTCCCCCTCTAGGGTCAAAAAAAGAGGTATTTAAGTTTCGGTCAGTTAAAAGTATTGTGATAGCTCCCGCTAACACTGGCAAAGATAAAAGAAGAAGAATGGCTGTTAAAATAACTGATCAGACAAATAGTCTAATTTTTTCTGCTGAAAGGTTTTTTGCTTTAAGATTAATAATTGTAGTAATAAAATTTAAGGCACCTAAAATTGAAGAAATCCCTGCAAGGTGTAAAGAAAAAATTGTTAAGTCTACTGAAGGTCCTGAATGATAAAACGTTGATAAAGGTGGA
+
CCCCCGGGGGGGGGGGGGGGGGGGGGGGGGGGGGGGGGGGGGGGGGGGGGGGGGGGGGGGGGGGGGGGGGGGGGGGGGGGGGGGGGGGGGGGGGGGGGGGGGGGGGGGGGGGGGGGGGGGFGGGGGGGGGGGGGGGGGGGGGGGGGGGGGFGGGGGGGGGGGGFGGGGGGGGGGGGFGGGGGGGGGGGGGFGGGGGFGFGFFFFFFFFFFFFFFFGFGGFGFFFF@BECB=FFFFF=EDDBEFFECDFFFFFFFEFCFFFEFFFGFC48@@F7>AEFGE@FFF9CEBDFFGDGFEEF@?B0
@M70528:330:000000000-K6D4P:1:1102:9450:6529 2:N:0:GCCATATAAC+ACACAATATC
TAAAACAGGGTCCCCTCCCCCTCTAGGGTCAAAAAAAGAGGTATTTAAGTTTCGGTCAGTTAAAAGTATTGTGATAGCTCCCGCTAACACTGGCAAAGATAAAAGAAGAAGAATGGCTGTTAAAATAACTGATCAGACAAATAGTCTAATTTTTTCTGCTGAAAGGTTTTTTGCTTTAAGATTAATAATTGTAGTAATAAAATTTAAGGCACCTAAAATTGAAGAAATCCCTGCAAGGTGTAAAGAAAAAATTGTTAAGTCTACTGAAGGTCCTGAATGATAAAACGTTGATAAAGGTGGA
+
CCCCCGGGGGGGGGGGGGGGGGGGGGGGGGGGGGGGGGGGGGGGGGGGGGGGGGGGGGGGGGGGGGGGGGGGGGGGGGGGGGGGGGGGGGGGGGGGGGGGGGGGGGGGGGGGGGGGGGGGGGGGGGGGGGGGGGGGGGGGGGGGGGGGGGFGFGGGGFGGGGGGGGGGGCFGGGFGFGFGGGGGGGGGGGGGGGGGFEFFEGFFFFFFFFFFFGFGFGGFGFEECEBEFBFAADFF@GGC=@EBEEBBFDFDEFCFCF=ECF?CF@CEEFF@EAEFGGEEFEFFC<;=DFC7@<CEC@03(
@M70528:330:000000000-K6D4P:1:1102:16653:6533 2:N:0:GCCATATAAC+ACACAATATC
TAAAACAGGGTCCCCTCCCCCTCTAGGGTCAAAAAAAGAGGTATTTAAGTTTCGGTCAGTTAAAAGTATTGTGATAGCTCCCGCTAACACTGGCAAAGATAAAAGAAGAAGAATGGCTGTTAAAATAACTGATCAGACAAATAGTCTAATTTTTTCTGCTGAAAGGTTTTTTGCTTTAAGATTAATAATTGTAGTAATAAAATTTAAGGCACCTAAAATTGAAGAAATCCCTGCAAGGTGTAAAGAAAAAATTGTTAAGTCTACTGAAGGTCCTGAATGATAAAACGTTGATAAAGGTGGG
+
CCCCCGGGGGGGGGGGGGGGGGGGGGGGGGGGGGGGGGGGGGGGGGGGGGGGGGGGGGGGGGGFGGGGGGGGGGGGGGGGGGGGGGGGGGGGGGGGGGGGGGGFGGGGGGGGGGGGGGGGGGGGGGGGGGDEGGFDGGGGGGGGFGGGGGFFFFGGGGGGGGFFGFFGGGGGGGGGFDGGGGGGGGGGGGGGGGGGFGCFFEFFFC7FFAFFFGFGFGGFGFFEF@CFFBE4ABB46:4?:@EFFFDBF@BBBC?A@CAC?A?FF@C8E@EA/47;FG53<)<E>366@=8+C?3;977:(
@M70528:330:000000000-K6D4P:1:1102:26575:6534 2:N:0:GCCATATAAC+ACACAATATC
TAAAACAGGGTCCCCTCCCCCTCTAGGGTCAAAAAAAGAGGTATTTAAGTTTCGGTCAGTTAAAAGTATTGTGATAGCTCCCGCTAACACTGGCAAAGATAAAAGAAGAAGAATGGCTGTTAAAATAACTGATCAGACAAATAGTCTAATTTTTTCTGCTGAAAGGTTTTTTGCTTTAAGATTAATAATTGTAGTAATAAAATTTAAGGCACCTAAAATTGAAGAAATCCCTGCAAGGTGTAAAGAAAAAATTGTTAAGTCTACTGAAGGTCCTGAATGATAAAACGTTGATAAAGGTGGA
+
CCCCCFGGGGGGGGGGGGGFGGGGGGGGGGGGFGGGGGFGFEGFFGGGGFFGGGEFGGGFGGFFCCGGGGGGGCGGGGGFEGCGGGGGGGFGGCFGGGGGGFGGGFGGGGGGGGGFDGG@GFECFGGGFGGGFFGGFFFGGGGFGFGGGGFGGGGGCGGFF;?FCCFGGGGEGF8FFGGGAF8FFGFDGGGGGGGGFFF:CGFFFFFAFFFFFGFG>EGFGFC;6CCEF=5FFD59>FFFBE4>AC5(;85B287B?=8?CFCAF3<7<@@F@A37;F?8???>9@:D163++/.79@?B(
@M70528:330:000000000-K6D4P:1:1102:5373:6563 2:N:0:GCCATATAAC+ACACAATATC
TAAAACAGGGTCCCCTCCCCCTCTAGGGTCAAAAAAAGAGGTATTTAAGTTTCGGTCAGTTAAAAGTATTGTGATAGCTCCCGCTAACACTGGCAAAGATAAAAGAAGAAGAATGGCTGTTAAAATAACTGATCAGACAAATAGTCTAATTTTTTCTGCTGAAAGGTTTTTTGCTTTAAGATTAATAATTGTAGTAATAAAATTTAAGGCACCTAAAATTGAAGAAATCCCTGCAAGGTGTAAAGAACAAATTGTTAAGTCTACTGAAGGTCCTGAATGATAAAACGTTGATAAAGGTGGA
+
CCCCCGGGGGGGGGGGGGGGGGGGFGGFGGGGGGGGFDGFFGGGGGGGGGGGGGGGGGGGGGGGGFFGGGGGGGGGGGGCGGGGGGGGGGGGFGGGGGGGG9FEFCFGGGGGGGFGGGGGGGGGGGGGGGG=FGFGFGGGGGCFGGGGGGFGGGGGGDGGGGGFCGGCDDFGGGGGFGFCFEFDGFFCFGGFFFGGFFCCC;CEFFFFFFFFFGFFFCGEGFE5+=CEFFFFFBB@EGGFFEEFCFF(6@DECFFF4=BCFFEFGFFFF16E=E3.0:<@FE?397168?C@DCF<7@10(
@M70528:330:000000000-K6D4P:1:1102:5921:6565 2:N:0:GCCATATAAC+ACACAATATC
TAAAACAGGGTCCCCTCCCCCTCTAGGGTCAAAAAAAGAGGTATTTAAGTTTCGGTCAGTTAAAAGTATTGTGATAGCTCCCGCTAACACTGGCAAAGATAAAAGAAGAAGAATGGCTGTTAAAATAACTGATCAGACAAATAGTCTAATTTTTTCTGCTGAAAGGTTTTTTGCTTTAAGATTAATAATTGTAGTAATAAAATTTAAGGCACCTAAAATTGAAGAAATCCCTGCAAGGTGTAAAGAAAAAATTGTTAAGTCTACTGAAGGTCCTGAATGATAAAACGTTGATAAAGGTGGA
+
CCCCCGGGGGGGGGGGGGGGGGGGFGGGGGGGGGGGGGGGGGGCDGGGGGGGGGGGGGGFGGGGGGGGGGGGGGGGGGGGGGGGGGGGGGGGGGGGGGGGGGGGGGCCGGGGGGGGGGGGGGGGGGGGGGGGGGGGGGGGFGGGGGGGGGFGGGGGFGGFGGGGFGGGGGGGGGGGFGG8BFGGGGGGGGGGGCGGAC?FEGFFFFFFFFFAFFFGAGFEGAC5B@DEF@FAFFFFEFFBBEFFFFFF;BBFFFFF?8FEFCEF7)933;=37AEEGGFF?C3>EF>FD?F:FCEFGE24(
@M70528:330:000000000-K6D4P:1:1102:23343:6566 2:N:0:GCCATATAAC+ACACAATATC
TAAAACAGGGTCCCCTCCCCCTCTAGGGTCAAAAAAAGAGGTATTTAAGTTTCGGTCAGTTAAAAGTATTGTGATAGCTCCCGCTAACACTGGCAAAGATAAAAGAAGAAGAATGGCTGTTAAAATAACTGATCAGACAAATAGTCTAATTTTTTCTGCTGAAAGGTTTTTTGCTTTAAGATTAATAATTGTAGTAATAAAATTTAAGGCACCTAAAATTGAAGAAATCCCTGCAAGGTGTAAAGAAAAAATTGTTAAGTCTACTGAAGGTCCTGAATGATAAAACGTTGATAAAGGTGGA
+
CCCCCGGGGGGGGGGGGGGGGGGGGGGGGGGGGGGGGGGGGGGGGGGGGGGGGGGGGGGGGGGGGGGGGGGGGGGGGGGGGGGGGGGGGGGGGGGGGGGGGGGGGGGGGGGGGGGGGGGGGGGGGGGGGGGGGGGGGGGGGGGGGGGGGGFGGGGGFGFGGGGGGGGGGGGGGGGGFGGGFGGGGGGGGGGGGGGGFGFGFAFEFFFFAFFFFGFFFEGFFFEB>C@EF=E4AFFFE8DF@EEE<=BDFD@BEFEF54=@9=CFGFEEEFEE7;);77C<3<3>CE9@F0::FFFFGFF0(
@M70528:330:000000000-K6D4P:1:1102:12456:6566 2:N:0:GCCATATAAC+ACACAATATC
TAAAACAGGGTCCCCTCCCCCTCTAGGGTCAAAAAAAGAGGTATTTAAGTTTCGGTCAGTTAAAAGTATTGTGATAGCTCCCGCTAACACTGGCAAAGATAAAAGAAGAAGAATGGCTGTTAAAATAACTGATCAGACAAATAGTCTAATTTTTTCTGCTGAAAGGTTTTTTGCTTTAAGATTAATAATTGTAGTAATAAAATTTAAGGCACCTAAAATTGAAGAAATCCCTGCAAGGTGTAAAGAAAAAATTGTTAAGTCTACTGAAGGTCCTGAATGATAAAACGTTGATAAAGGTGGA
+
CCCCCGGGGGGGGGFGGGGGGGGGGGGGGGFFGGGGGDGGGCFGGGGGGGGGGGGGGGGGGGGCDFGFGGGGGFGGGGEFGGGGGGGGGGGGGFGGGGGGGGGGGGGGGGGGGGGGGGGGGGGFGGGGGGGGF9FGGGGGGDGGFFGGFGFGGGGGGGGGGGGG8DGGGEGGGGGGFGFFGGGGFGGGGGGGGGGG+D+@7D?CFCFFFFFFFGFGFFA:CA8CFFFFFFFFFDBABFDFEFEFEE(0;B@FEFEFC+87.;76@@5/)4;9)/)9*;<3)6<)4/38=?F++9<C+7>:(
@M70528:330:000000000-K6D4P:1:1102:14794:6568 2:N:0:GCCATATAAC+ACACAATATC
[truncated: 80,167,197 more chars]
