# Supplementary material for: Phylogenetic and population genetic analyses of Thrips tabaci Lindeman (Thysanoptera: Thripidae) on Allium host in India
Source: PeerJ. 2024 Jul 12;12:e17679. doi: 10.7717/peerj.17679 (PMC11249009; doi:10.7717/peerj.17679)
Supplement: Supplemental Information 11 [file peerj-12-17679-s011.gz › peerj-12-17679-s011]

@M70528:330:000000000-K6D4P:1:1102:21122:1734 1:N:0:GCCATATAAC+ACACAATATC
GGAGCCCCTGACATAGCATTCCCTCGATTAAATAATATAAGATTCTGACTTTTACCCCCTTCTCTGGGATTATTAATTATAGGACTTTATAAAGAAGGAGCGGGAACGGGATGAACAGTATATCCACCTTTATCAACGTTTTATCATTCAGGACCTTCAGTAGACTTAACAATTTTTTCTTTACACCTTGCAGGGATTTCTTCAATTTTAGGTGCCTTAAATTTTATTACTACAATTATTAATCTTAAAGCAAAAAACCTTTCAGCAGAAAAAATTAGACTATTTGTCTGATCAGTTATTT
+
-@<CCFGGGFCF9FA@F9EFFFFFGECFGG9AFA9F@F9AAAFGFGGGGGGGGGGFGGGGGGGGGGGGGFGGGGFGGGGGGGFGGGGGDGGGGGFGGFGGGGGGGGGGDGGGGGCGGEGGGGGGFFFFGGGGGGGFDGGGGGDGGGGGGGGDGGGGGGFGGGGAGGGCCGFDEFGGGGGGGGGGGCBFG9CBFF>@DFGGGGFFFGGGGG6>E,A?FGDC7FFGGFFG9AF,?6*ED7CF>;FFGFF@C+;7A*9;55?FFFFFC7486AFG40AD8))094CAF3@?C;9CE38?E?CFF
@M70528:330:000000000-K6D4P:1:1102:23333:1748 1:N:0:GCCATATAAC+ACACAATATC
GGAGCCCCTGACATAGCATTCCCTCGATTAAATAATATAAGATTCTGACTTTTACCCCCTTCTCTGGGATTATTAATTATAGGACTTTATAAAGAAGGAGCGGGAACGGGATGAACAGTATATCCACCTTTATCAACGTTTTATCATTCAGGACCTTCAGTAGACTTAACAATTTTTTCTTTACACCTTGCAGGGATTTCTTCAATTTTAGGTGCCTTAAATTTTATTACTACAATTATTAATCTTAAAGCAAAAAACCTTTCAGCAGAAAAAATTAGACTATTTGTCTGATCAGTTATTT
+
-A<BCGFGGC9FDFC9C@FFGGGGG>;FGEDFFFFFAFDF@<FGGGGGGGGGGGGGGGGGGGGGGGGFGGGGGGGGGGGGGGFGGGGGGGGGGGDGGFGGGGDGGGGGGGGGGGGGGGGGGGGGGGGGGGGGGGGGGGGGGGGGGGGGFGFFFGGGGGGGGGGGGGGFEGGGGGGGGGGGGGGGGGGGGGDFFC6FDFGGGGGFFGGGGGG6FFFFGGGDAFFGGGGGGGFGGFFGGFGFFFEFGFGGCFF>ADAFGGAFFFFCEG=0?FAEF;AFFF3;?FDA@5A7C6>EFF3?C?EFF
@M70528:330:000000000-K6D4P:1:1102:20599:1776 1:N:0:GCCATATAAC+ACACAATATC
GGAGCCCCTGACATAGCATTCCCTCGATTAAATAATATAAGATTCTGACTTTTACCCCCTTCTCTGGGATTATTAATTATAGGACTTTATAAAGAAGGAGCGGGAACGGGATGAACAGTATATCCACCTTTATCAACGTTTTATCATTCAGGACCTTCAGTAGACTTAACAATTTTTTCTTTACACCTTGCAGGGATTTCTTCAATTTTAGGTGCCTTAAATTTTATTACTACAATTATTAATCTTAAAGCAAAAAACCTTTCAGCAGAAAAAATTAGACTATTTGTCTGATCATTTATTT
+
-A@CCFFGGGGGGGGFG9FGFGGGGGDFGDFGGGEFCFCFFGGGGGGGGGGGGGGGGGGGGGGGGGGGGGGFGFGGGGGEFGGGGGGGFGGGGGFGFFFGGGGGGGGGGGGGGFAFGGGGGGGGFFGGGGGGGGGFGGDGGGGGGGGGGGGGGGGGGGGGGDFGGGGGFEGGGGGGFGGGGGGGGG8EGFDFGGGFGGGFGFGF9FGGGGGGGC?CGFFFFGGGGFGGCGFF8C?CGGGFFFFFGFFGCFGCFGFFGDFFFFFG<FEFFFFG:>AGFE36?FCFA5A<E?EF<E3?EFFFF
@M70528:330:000000000-K6D4P:1:1102:11622:1800 1:N:0:GCCATATAAC+ACACAATATC
GGAGCCCCTGACATAGCATTCCCTCGATTAAATAATATAAGATTCTGACTTTTACCCCCTTCTCTGGGATTATTAATTATAGGACTTTATAAAGAAGGAGCGGGAACGGGATGAACAGTATATCCACCTTTATCAACGTTTTATCATTCAGGACCTTCAGTAGACTTAACAATTTTTTCTTTACACCTTGCAGGGATTTCTTCAATTTTAGGTGCCTTAAATTTTATTACTACAATTATTAATCTTAAAGCAAAAAACCTTTCAGCAGAAAAAATTAGACTATTTGTCTGATCAGTTATTT
+
CCCCCG8FFGGGGGGFEAFGGGGGGGGGGDFGGGGGGGGGGGGGGGGGGGGGGGGGGGGGGGGGGGGGGGGGGGGGGGGGFGGGGGGGGGGGGGGGGGGGGGGGGGGGGGGGGGGGGGGGGGGGGGGGGGGGGGGGGGGGGGGGGGGGGGGGGFGGGGGGGGFGGGGFGGGGGGGGGGGGGGGGGGGGGFGFFGGFFGGGGGGGGGGGGGGCGGFCGGGGGGGGGCGGGGFFFCAGG7CFF6CFGA:C7+=CFG>@DCEFFFFDEGFFFFF6*:AFF@EFEFGFFEFEFE4EFC3C<<CEF
@M70528:330:000000000-K6D4P:1:1102:16166:1806 1:N:0:GCCATATAAC+ACACAATATC
GGAGCCCCTGACATAGCATTCCCTCGATTAAATAATATAAGATTCTGACTTTTACCCCCTTCTCTGGGATTATTAATTATAGGACTTTATAAAGAAGGAGCGGGAACGGGATGAACAGTATATCCACCTTTATCAACGTTTTATCATTCAGGACCTTCAGTAGACTTAACAATTTTTTCTTTACACCTTGCAGGGATTTCTTCAATTTTAGGTGCCTTAAATTTTATTACTACAATTATTAATCTTAAAGCAAAAAACCTTTCAGCAGAAAAAATTAGACTATTTGTCTGATCAGTTATTT
+
6<C<C,DFGGFFGGGGGGGGGGGGGGGGGGGGGGGGFFFEFFGGGGGGGGGGGGGGGGGGGGGGGGGGGGGGGGGGGGGGGGGGGGGGGGGGGGGGGGGGGGGGGGGGGGGGGGGGGGGGGGGGGGGGGGGGGGGGGGGGFGGGGGGGGGGGGGGGGGGGGGGGGGGGGGGGGGGGGGGGGGGGGFGGGFGCGFGGGGGGGGGGGGGGGGGGGGGGGGGGGGGGGFFGCGFGGFFGGGGFFFFFGFGCGGGC?CFFGCBFFEAF*:>46AFGC9;FF@)2?FGFF5ACEC3?EE36<CE?C
@M70528:330:000000000-K6D4P:1:1102:19949:1813 1:N:0:GCCATATAAC+ACACAATATC
GGAGCCCCTGACATAGCATTCCCTCGATTAAATAATATAAGATTCTGACTTTTACCCCCTTCTCTGGGATTATTAATTATAGGACTTTATAAAGAAGGAGCGGGAACGGGATGAACAGTATATCCACCTTTATCAACGTTTTATCATTCAGGACCTTCAGTAGACTTAACAATTTTTTCTTTACACCTTGCAGGGATTTCTTCAATTTTAGGTGCCTTAAATTTTATTACTACAATTATTAATCTTAAAGCAAAAAACCTTTCAGCAGAAAAAATTAGACTATTTGTCTGATCAGTTATTT
+
CCCCCGGGGGGGGGGGGFGGFGGGGGGGGGFGGGGGFFFGGFGGGGGGGGGGGGGGGGGGGGGGGGGGGGGGGGGGGGGGGGGGGGGGGGGGGGGGGGGGGGGGGGGGGGGGGGGGGGGGGGGGGGGGGGGGGGGCFGGGGGGGGGGGGGGGGGGGGGGGGGGGGGGGFFGGGGGGGEGGGGGFFFFGGGGGGGGFFGGCFGGGFGGGGGGCFCFFFFGCGGGGGEGGFFFCD6;EFFFFFFFFEFFG?F>?FDFFCCEFFFFGE76<FAFD:9FGFE3=;ACFFEF6<C3)9<<EECEFF
@M70528:330:000000000-K6D4P:1:1102:18782:1835 1:N:0:GCCATATAAC+ACACAATATC
GGAGCCCCTGACATAGCATTCCCTCGATTAAATAATATAAGATTCTGACTTTTACCCCCTTCTCTGGGATTATTAATTATAGGACTTTATAAAGAAGGAGCGGGAACGGGATGAACAGTATATCCACCTTTATCAACGTTTTATCATTCAGGACCTTCAGTAGACTTAACAATTTTTTCTTTACACCTTGCAGGGATTTCTTCAATTTTAGGTGCCTTAAATTTTATTACTACAATTATTAATCTTAAAGCAAAAAACCTTTCAGCAGAAAAAATTAGACTATTTGTCTGATCAGTTATTT
+
CCCCCGGGGGFGGGGGGGGGGGGGGGGGGGGGGGGGFGGGGGGGGGGGGGGGGGGGGGGGGGGGGGGGGGGGGFGGGGGGGGGGGGGGGGGGGGGGGGGGGGGGGGGGGGGGGGGGGGGGGGGGGGGGGGGGGGGGGGFGGGGFGGGGGGGGGFDFGCGGGGGGGDFGGFFFGCFGG>FGGGGGGFGGFGGGGGGGGGGGGGGGGGGGGFGGGGGGGGGGGGGGGGGGGGFFBF5EFGGFFFFFGFGGFFFCFGFGGGEFFFACE>CDFFFGG@F4<8E4?FDF6<FCEE<CE?@EEEEEC
@M70528:330:000000000-K6D4P:1:1102:13971:1835 1:N:0:GCCATATAAC+ACACAATATC
GGAGCCCCTGACATAGCATTCCCTCGATTAAATAATATAAGATTCTGACTTTTACCCCCTTCACTGGGATTATTAATTATAGGACTTTATAAAGAAGGAGCGGGAACGGGATGAACAGTATATCCACCTTTATCAACGTTTTATCATTCAGGACCTTCAGTAGACTTAACAATTTTTTCTTTACACCTTGCAGGGATTTCTTCAATTTTAGGTGCCTTAAATTTTATTACTACAATTATTAATCTTAAAGCAAAAAACCTTTCAGCAGAAAAAATTAGACTATTTGTCTGATCAGTTATTT
+
-ACCCDGGGGGGGGGGGGGGGGGGGGGGGGGGGGGGFGGGGGGGGGGGGGGGGGGGGGGGGGGGGGGGGGGGGGGGGGGGGGGGGGGGGGGGGGGGGGGGGGGGGGGGGGGGGGGGGFGGGGGGGGGGGGGGGGGGGGGGGGGGGGGGGGGGGGGGGGGGGGCFFGGGGGGFGGGGGGGGGGGGGGGGGFFCFFEGGGGGGGGGGGGGGGFGG?FGGGGGGFGGGAFGDGFCGFFFGFGFFCFFGFGFG7CFFFFGDGFFFB8D4>EGF4AFG;FFF;7=CFGFFCF?EFFF<CEFFEEFF
@M70528:330:000000000-K6D4P:1:1102:7621:1838 1:N:0:GCCATATAAC+ACACAATATC
GGAGCCCCTGACATAGCATTCCCTCGATTAAATAATATAAGATTCTGACTTTTACCCCCTTCTCTGGGATTATTAATTATAGGACTTTATAAAGAAGGAGCGGGAACGGGATGAACAGTATATCCACCTTTATCAACGTTTTATCATTCAGGACCTTCAGTAGACTTAACAATTTTTTCTTTACACCTTGCAGGGATTTCTTCAATTTTAGGTGCCTTAAATTTTATTACTACAATTATTAATCTTAAAGCAAAAAACCTTTCAGCAGAAAAAATTAGACTATTTGTCTGATCAGTTATTT
+
CCCCCEGGGGGGGGGFGGGGGGGGGGGGGGGGGGGGGGGGGGGGGGGGGGGGGGGFGGGGGGGGGGGGGGGGGGGGGGGGGGGGGGGGGGGGGGGGGGGGGGGGGGGGGGGGG,EGGGGGFFFGGGGGGGGGGGGGGGGGFGGGGGGGGGGGGGGGGGGGGGG9EGGGGGGGGGGGGGGGGGGGGGFGGGGGFGDFGGGGGGGGGGGGGGF8FFGFGGGGDFGGGFGGGFFGCFAFGGGFFFFFFFG@EDFCAFFGGD;FFFFFE>*;AFFGGFFGA;EB9BFCC6ACCECFFFECEEEFE
@M70528:330:000000000-K6D4P:1:1102:13436:1841 1:N:0:GCCATATAAC+ACACAATATC
GGAGCCCCTGACATAGCATTCCCTCGATTAAATAATATAAGATTCTGACTTTTACCCCCTTCTCTGGGATTATTAATTATAGGACTTTATAAAGAAGGAGCGGGAACGGGATGAACAGTATATCCACCTTTATCAACGTTTTATCATTCAGGACCTTCAGTAGACTTAACAATTTTTTCTTTACACCTTGCAGGGATTTCTTCAATTTTAGGTGCCTTAAATTTTATTACTACAATTATTAATCTTAAAGCAAAAAACCTTTCAGCAGAAAAAATTAGACTATTTGTCTGATCAGTTATTT
+
CCCCCGBEGGGGGGGFGFGGGGGGGGGGGGGGGGGGGGGGGGGGGGGGGGGGGGGGGGGGGGGGGGGGGGGGGGGGGGGGGGGGGGGGGGGGGGGGGGGGGGGDGGGGDCGGGGGGGGGGGGGGGGGGGGGGGGGGGGGGGGGGGGGGGGGGGGGGGGGGGGGGGGGGGGGGGGGGFGGGGGGGGGGGGGGC,@EGGGGGGGGGGGGGGGCEGFGGGGGGGGGGGGGGGFF;;7CGGGGFFFFFGFGGC7:CFGFCDG>FFFFGFF=FFFF8FFFFFEFFEFGFFFF3?.46<<3CC?CFF
@M70528:330:000000000-K6D4P:1:1102:16018:1854 1:N:0:GCCATATAAC+ACACAATATC
GGAGCCCCTGACATAGCATTCCCTCGATTAAATAATATAAGATTCTGACTTTTACCCCCTTCTCTGGGATTATTAATTATAGGACTTTATAAAGAAGGAGCGGGAACGGGATGAACAGTATATCCACCTTTATCAACGTTTTATCATTCAGGACCTTCAGTAGACTTAACAATTTTTTCTTTACACCTTGCAGGGATTTCTTCAATTTTAGGTGCCTTAAATTTTATTACTACAATTATTAATCTTAAAGCAAAAAACCTTTCAGCAGAAAAAATTAGACTATTTGTTTGATCAGTTATTT
+
ACCCCCGGGGGGGGGGGGGGAGGGGGGGGGGGGGGGFGGGGGGGGG9FGGGGGGGGGGGGGGGGGGGGGGGGGGGGGGGGGCGGGGGGGGGGGGGGGGGGGGGGGGGGGGGGGGGGGGGGGGGGGGGGGGGGGGGGGGGGFGGGGGGGGGGGGGGGGGGGGGAFGGFGGGGGGGGGGGGGGGGFGAEGGEGGGGGGGGGGGGGGFGGGGGGDGFGFGGFGGGGFCEFGGGFGFG5C@?CFFFFAGFGGFC;>FGFFGGEFFF6+8+8CFAFFFF5<337*7*7@A)@(6@4<7C)7<6CEF
@M70528:330:000000000-K6D4P:1:1102:17757:1862 1:N:0:GCCATATAAC+ACACAATATC
GGAGCCCCTGACATAGCATTCCCTCGATTAAATAATATAAGATTCTGACTTTTACCCCCTTCTCTGGGATTATTAATTATAGGACTTTATAAAGAAGGAGCGGGAACGGGATGAACAGTATATCCACCTTTATCAACGTTTTATCATTCAGGACCTTCAGTAGACTTAACAATTTTTTCTTTACACCTTGCAGGGATTTCTTCAATTTTAGGTGCCTTAAATTTTATTACTACAATTATTAATCTTAAAGCAAAAAACCTTTCAGCAGAAAAAATTAGACTATTTGTCTGATCAGTTATTT
+
9<CCCGGGGGGGGGGGGFGGGGGGGGGGGGGGGGGGGGGGGGGGGGGGGGGGGGGGGGGGGGGGGGGGGGGGGGGGGGGGGGGGGGGGGGGGGGFGFGGGGGGGGGGDGGGGGGGGGGGGFGGGCGGGGGGGGGGGGGGGGEGGGFGGGGGGGGGGFEGGGGGGGGGGGGGGGGGGGGGGGGGGFGGGGGFGFGGGGGGGGGGGFFGGGGFGGFGFGGGGGGGGGCFGGFFG7@AFGGGFFFF>GAFFEGCGF7;F<D4AFF==5FED;4A6F@FGA)./)*:;C6F)96;<EE<EEFEEF
@M70528:330:000000000-K6D4P:1:1102:21079:1864 1:N:0:GCCATATAAC+ACACAATATC
GGAGCCCCTGACATAGCATTCCCTCGATTAAATAATATAAGATTCTGACTTTTACCCCCTTCTCTGGGATTATTAATTATAGGACTTTATAAAGAAGGAGCGGGAACGGGATGAACAGTATATCCACCTTTATCAACGTTTTATCATTCAGGACCTTCAGTAGACTTAACAATTTTTTCTTTACACCTTGCAGGGATTTCTTCAATTTTAGGTGCCTTAAATTTTATTACTACAATTATTAATCTTAAAGCAAAAAACCTTTCAGCAGAAAAAATTAGACTATTTGTCTGATCAGTTATTT
+
CCCCCGGGGGGGGGGGGGGGGGGGGGGGGGGGGGGGGGGGGGGGGGGGFGGGGGGGGGGGGGGGGGGGGGGGGGGGGGGGGGGGGGGGGGGGGGGGGGGGGGGGGGGGGGGGGGGGGGGGGGGGGGGGGGGGGGGGGGGGGGGGGGGGGGGGGGGGGGGGGGGGGGGGGGGGGGGGGGGGGGGGGGGGGGGGGGGGGGDGGGGGGGGGGGGGGGGGGGGGGGGGGGGGGGFGGGFGGGGFFFFFGFGE7CGFFF>FGGEFBBBGEGEFFFFCG>FGFFEAEFFFF?F3CCC<6CEFFFFFF
@M70528:330:000000000-K6D4P:1:1102:15848:1875 1:N:0:GCCATATAAC+ACACAATATC
GGAGCCCCTGACATAGCATTCCCTCGATTAAATAATATAAGATTCTGACTTTTACCCCCTTCTCTGGGATTATTAATTATAGGACTTTATAAAGAAGGAGCGGGAACGGGATGAACAGTATATCCACCTTTATCAACGTTTTATCATTCAGGACCTTCAGTAGACTTAACAATTTTTTCTTTACACCTTGCAGGGATTTCTTCAATTTTAGGTGCCTTAAATTTTATTACTACAATTATTAATCTTAAAGCAAAAAACCTTTCAGCAGAAAAAATTAGACTATTTGTTTGATCAGTTATTT
+
6@CAC@FGGGG9FGGGGGGGEGGGGGGGGGGGGGGGGGGGGGGGGGCFGGGGGGGGGGGGGGFGGGGGGGGGGGGGGGGGGGGGGGGGFGGGGGGGGGGFFFD7FGGGGGGGGGGGGCEFFGEGFGGGGGGGGFGCFGGGGGGGGGGGGGGGGGGGFGGFF9,?EGGGFGGGGGGGGEFFGGG9FA,DE9EEFGGGGFFGGGGGGGGGFFGCG?EGGGDGGGGGF:CEG7FFFF69=BFF>FF+CBD:EFF9FF;CDDAFF@ACE749A4AGG9F<AFEF9*7AF5;(/,)7;?317CEEC
@M70528:330:000000000-K6D4P:1:1102:16239:1887 1:N:0:GCCATATAAC+ACACAATATC
GGGACCCTGTTTTCCTGTCTCTTATACACATCTCCGAGCCCACGAGACGCCATATAACATCTCGTATGCCGTCTTCTGCTTGAAAAAAAAAACAACAAAATTCATAACAAACATCCCTTAAGCTTCCCATAACATAACCTACACATTACCAACTTCCAAACATACACGGTAATACGATAGGAAACAGCGTAATTGAACATAGTAGGCCATACTGTCATCGTTAGCGCTGGCACATCTTAGTTCAACCATACCATTGTTCAACTCCATTTATTTACTCGTTCACATCGTCTCATTCACGCTT
+
CCCCC@GGGEFGG<FGGGGGGGGGGGGEGGGGGGGFFGGGGGGGGG:8BFFGGGGGGGG<FFGGGGGGGGGGGGGGGGGGGGFGGGG=FGCF=,,9:,:,,,,,,,<4,,B,,,,:B,9,59,5,5,,5,,,,,,,5,,,,,,,,,::,,,,+,,,,58,3,,,,,,++++88,,5++43,,,,8,7,43***,,,,4,,,,6,,,,,,1,,,62,1,5,*,1/,*4*)*)00*+++++++1+1++0*2**8*+1++++++1+*.*.***/+*)/2)-,..)**/))(((()).)))((((
@M70528:330:000000000-K6D4P:1:1102:19571:1894 1:N:0:GCCATATAAC+ACACAATATC
GGAGCCCCTGACATAGCATTCCCTCGATTAAATAATATAAGATTCTGACTTTTACCCCCTTCTCTGGGATTATTAATTATAGGACTTTATAAAGAAGGAGCGGGAACGGGATGAACAGTATATCCACCTTTATCAACGTTTTATCATTCAGGACCTTCAGTAGACTTAACAATTTTTTCTTTACACCTTGCAGGGATTTCTTCAATTTTAGGTGCCTTAAATTTTATTACTACAATTATTAATCTTAAAGCAAAAAACCTTTCAGCAGAAAAAATTAGACTATTTGTCTGATCAGTTATTT
+
CCCCCGGGGGGGGGGGGGGGGGGGGGGGGGGGGGGGGGGGGGGGGGGGGGGGGGGGGGGGGGGGGGGGGGGGGGGGGGGGGGGGGGGGGGGGGGGGGGGGGGGGGGGGGGGGGGGGGGGGGGGGGGGGGGGGGGGGGGGGGGGGGGGGGGGGGGGGGGGGGGGGGGGGGGGGGGGGGGGGGGGGGGGGGGGGGGGGGGGGGGGGGGGGGGGGGGGGGGGGGGGGGGGGGGFGFGFGGCFFFFFFGFGGGFGFFGFFGGFABEFFCGEGFFFGGFFGFFEFFFGFFEFEFFFFFFFCFFCCE
@M70528:330:000000000-K6D4P:1:1102:7706:1895 1:N:0:GCCATATAAC+ACACAATATC
GGAGCCCCTGACATAGCATTCCCTCGATTAAATAATATAAGATTCTGACTTTTACCCCCTTCTCTGGGATTATTAATTATAGGACTTTATAAAGAAGGAGCGGGAACGGGATGAACAGTATATCCACCTTTATCAACGTTTTATCATTCAGGACCTTCAGTAGACTTAACAATTTTTTCTTTACACCTTGCAGGGATTTCTTCAATTTTAGGTGCCTTAAATTTTATTACTACAATTATTAATCTTAAAGCAAAAAACCTTTCAGCAGAAAAAATTAGACTATTTGTCTGATCAGTTATTT
+
CCCCCGGGGGGGGGGGGGGGGGGGGGGGGGGGFGGGGGGGGGGGGGGGGGGGGGGGGGGGGGGGGGGGGGGGGGGGGGAFFGGGGGGGGGGGGGFFGGGGGGGGGGGGGGGGGEFGFEGGGGGGGGGGGGGGGGGFFEFGGGGGFGGGGGGGGGGGGGGGGGGGGGGGGGGGGGGGGGGGGGGFGGGGGGGGGGGGGGGGGGFFGFGGGGG6EEGFGGGGCGGGGGGGGFFA;EFGGDGFFFFFGFFGCCCFAFAFGC4ABE6FE74?FFFGC9FGFEFFCFGFF?FCEFFFFFFE??C3<
@M70528:330:000000000-K6D4P:1:1102:22947:1903 1:N:0:GCCATATAAC+ACACAATATC
GGAGCCCCTGACATAGCATTCCCTCGATTAAATAATATAAGATTCTGACTTTTACCCCCTTCTCTGGGATTATTAATTATAGGACTTTATAAAGAAGGAGCGGGAACGGGATGAACAGTATATCCACCTTTATCAACGTTTTATCATTCAGGACCTTCAGTAGACTTAACAATTTTTTCTTTACACCTTGCAGGGATTTCTTCAATTTTAGGTGCCTTAAATTTTATTACTACAATTATTAATCTTAAAGCAAAAAACCTTTCAGCAGAAAAAATTAGACTATTTGTCTGATCAGTTATTT
+
CCCCCGGGGGGGGGGGGGGGGGGGGGGGGGGGGGGGGGGGGGGGGGGGGGGGGGGGGGGGGGGGGGGGGGGGGGGGGGGGGGGGGGGGGGGGGGGGGGGGGGGGGGGGGGGGGGGGGGGGGGGGGGGGGGGGGGGGGGEGGGGGGGGGGGGGGGGGGGGGGGGGGGGGGGGGGGGGGGGGGGGGGGGGGGGGGGDGGGGGGGGGGGGGGGGFGGFGGGGGGGGGGGGGDGFFGGFGGFGFFFFFGFGGGGGGFGFGGGFFF=FGFFFGFFFGGFFFFEEFCFGFF<FCCEC<<EEEFFECC
@M70528:330:000000000-K6D4P:1:1102:23067:1905 1:N:0:GCCATATAAC+ACACAATATC
GGAGCCCCTGACATAGCATTCCCTCGATTAAATAATATAAGATTCTGACTTTTACCCCCTTCTCTGGGATTATTAATTATAGGATTTTATAAAGAAGGAGCGGGAACGGGATGAACAGTATATCCACCTTTATCAACGTTTTATCATTCAGGACCTTCAGTAGACTTAACAATTTTTTCTTTACACCTTGCAGGGATTTCTTCAATTTTAGGTGCCTTAAATTTTATTACTACAATTATTAATCTTAAAGCAAAAAACCTTTCAGCAGAAAAAATTAGACTATTTGTCTGATCAGTTATTT
+
CCCCCGGGGGGGGGGGGGGGGGGGGGGGGGGGGGGGGGGGGGGGGGGGGGGGGGGGGGGGGGGGGGGGGGGGGGGGGGGGGGGGGGGGGGGGGGGGGGGGGGGGGGGGGGGGGCFGGGGGGGGGGGGGGGGGGGGFGGGGGGGGGGGGGGGGGGGGGGGGGGGGGGGGFGGGGGGGGGGGGGGGGGGGGGGGGCGFGGGGGGGGGGGGGGGGGGFGGGGFEGGGGGGGGE>:FCAFC>FFAAFFGFGGGFCCFGFGGG>FBFFG48C<FFFGFFFGFF<F9FGFFCA)74;EE?@EFCEEE
@M70528:330:000000000-K6D4P:1:1102:14126:1923 1:N:0:GCCATATAAC+ACACAATATC
GGAGCCCTGTTTTACTGTCTCTTATACACATCTCCGAGCCCACGAGACGCCATATAACATCTCGTATGCCGTCTTCTGCTTGAAAAAAAAAAAAACAATCATCAGAAAGAAATGACTCTCAATATTTAATAGCAATATATTCAGCCTCATGCTAAATTATACATATAGTATAATGTTCACACATCTACTGAGTACCGACCTCGTACACACTTCTATCTTGTCTTGTTGAGCTTGTAGATTGTGCTTTTTTTTGTCAGTGTTACACACACAGTTCTATCACAATATCTGTGTGTGATCTGAG
+
CCCCCGGFGDG<FEGGGGGGF<DFFGG<FGFGGGGGCGGEGGGGGGGGGGGGDGGGFFFEEFFGGCFFGGGGGFFGGGGGFGGFGGGGGCFG@8++,4=,,,5,,,,,94:,5,,:,,,,5C,,,<,:58E9,:,,,,<,,7,,:,,,,:,,,,,,,,,7CF,,,,,,,,,,33,:,,,7,4+,,,,5,,,,,,,7*3***,*1**62,*6,,,2,4,1,4,,,,4,,+0),*,0,+++112++++3*+)/))2;++20*0-/*.0(*)))3*)1*.6-*)****)/)))),,()))))))
@M70528:330:000000000-K6D4P:1:1102:10976:1970 1:N:0:GCCATATAAC+ACACAATATC
GGAGCCCCTGACATAGCATTCCCTCGATTAAATAATATAAGATTCTGACTTTTACCCCCTTCTCTGGGATTATTAATTATAGGACTTTATAAAGAAGGAGCGGGAACGGGATGAACAGTATATCCACCTTTATCAACGTTTTATCATTCAGGACCTTCAGTAGACTTAACAATTTTTTCTTTACACCTTGCAGGGATTTCTTCAATTTTAGGTGCCTTAAATTTTATTACTACAATTATTAATCTTAAAGCAAAAAACCTTTCAGCAGAAAAAATTAGACTATTTGTCTGATCAGTTATTT
+
CCCCCGGGGGGGGGGGGGGGGGGGGGGGGGGGGGGGGGGGGGGGGGGGGGGGGGGGGGGGGGGGGGGGGGGGGGGGGGGGGGGGGGGGGGGGGGGGGGGGGGGGGGGGGGGGGFGGGGGGGGGFGGGGGGGGGGGGGGGFGGGGGGGGGGGGGGGGGGGGGGGGGGGGGGGGGGGGGGGGGGGGGGGGGGGGGGGGGGGGGGGGGGGGGGGGGFGGGGGGGGGGGGGGGGFGGGAGGFGFFFFFGFFGGGFDFFFGDDFFFEAFFGCGFFFGGBFGFFFFFFGFFFFFEEEECEFFFF?CE
@M70528:330:000000000-K6D4P:1:1102:10507:1970 1:N:0:GCCATATAAC+ACACAATATC
GGAGCCCCTGACATAGCATTCCCTCGATTAAATAATATAAGATTCTGACTTTTACCCCCTTCTCTGGGATTATTAATTATAGGACTTTATAAAGAAGGAGCGGGAACGGGATGAACAGTATATCCACCTTTATCAACGTTTTATCATTCAGGACCTTCAGTAGACTTAACAATTTTTTCTTTACACCTTGCAGGGATTTCTTCAATTTTAGGTGCCTTAAATTTTATTACTACAATTATTAATCTTAAAGCAAAAAACCTTTCAGCAGAAAAAATTAGACTATTTGTCTGATCAGTTATTT
+
CCCCCGGGGGGGGGGGGGGGGGGGGGGFGGGGGGGGGGGGGGGGGGGGGGGGGGGGGGGGGGGGGGGGGGGGGGGGGGGGGGFFGGGGGGGGGGGGGFGCGGGGGGGGGGGDEGGGGGGGGGDGGGGCGGGGGGGGGGGGGGGGGGGFGGGGGGGGGGGGGGGGGGGGGGGGGGGGGGGGGGGGGGGGGG?FF8CFGGGGGGGG7EGGGGC8FDFGGGGG7BFGGGGGGGFFGG5FDFGFFCFFGFFGCFFFFGFGDDF;F=8DCFE*;AFCF9AGFE?FE4>FC);7C3)<9?36?CFFF
@M70528:330:000000000-K6D4P:1:1102:19111:2001 1:N:0:GCCATATAAC+ACACAATATC
GGACCCTGTTTTACTGTCTCTTATACACATCTCCGCGCCCACGAGACGCCATATCACATCTCGTATGCCGTCTTCTGCTTGAAAAAAAAAAAATGCTTTTATTCGGGACTAAAACCTTTTCTGTTTCAGATGCTGAATTTCCCTAAAAAATACGCACCGGCGAACTCCAGGCCAGCAGCAGACGAACTACGTAATATTGCATCTTGATCCGACTTGTGTCGTTTTAAAGTATTCGTCGACAGCATATTAAGTGAAGTGTTGAGGAACGTGATCTAACGACTTAATTACCTTTATTACGCGT
+
CCCCCGGFC@CFFGFGFAFGGFFGGFFFFFGGFGF,@@CGF@CEEGGEEGFGGG,FEF,CFGFGCFEFEC@C<DECCF@FGGFFG<:8:FG=+9:,<5B,,,5,9,+>+,4=F,,?E,9<,,,5,58,,,5,,:,CD,,,,5,,,3:,,=,>,++8+3++8*<@>7>>,,,*>:>:>F,,=7,**1=C9,*4+2*2+++55,++5+21+5***3=:+3<+1*/257+0*3*+*0.C7C3B)05)*97:E**:****0296)))*.*(/.))**)10)(-)(.*1*)*.)6)..)))),(((
@M70528:330:000000000-K6D4P:1:1102:22275:2004 1:N:0:GCCATATAAC+ACACAATATC
GGAGCCCCTGACATAGCATTCCCTCGATTAAATAATATAAGATTCTGACTTTTACCCCCTTCACTGGGATTATTAATTATAGGACTTTATAAAGAAGGAGCGGGAACGGGATGAACAGTATATCCACCTTTATCAACGTTTTATCATTCAGGACCTTCAGTAGACTTAACAATTTTTTCTTTACACCTTGCAGGGATTTCTTCAATTTTAGGTGCCTTAAATTTTATTACTACAATTATTAATCTTAAAGCAAAAAACCTTTCAGCAGAAAAAATTAGACTATTTGTCTGATCAGTTATTT
+
CCCCCEFFGGGGGGGFGFGGGGGGFEGGGDGGGGGGGGEFGGAEGGGGGCGGGGGGEGECCF<FFGGEEFFFFCGFFFGGGFGFGGGGADGGFCFFFGC<CFGGGGGGGGGGGGGFEGGGGGGGCGGFFGGCFGGGGGGGGGFGFFGGGGGFGGGGGGGGGGG<FGGG;<9EEGGGGGGGGGGGGGGGGGFCFC6=FDFFGFDFGGGGGGG,@,7CFGGGCFCGG=FG@BEFCCFGGGGFFFFAGFGG<CC>ADFGGGFFFEFGFFF;FFFFGFFGFECF6=:@FEFCC?CCCEEEEECCE
@M70528:330:000000000-K6D4P:1:1102:10476:2005 1:N:0:GCCATATAAC+ACACAATATC
GGGACCCTGTTTTACTGTCTCTTATACACATCTCCGAGCCCACGAGACGCCATATAACACCTCGTATGCCGTCTTCTGCTTGAAAAAAAAAACTTCTTTTGATATGGACGAACGTGACGGTACTTACAACATCAGCTCCGTACAAGTTCGTTCCAACCACGCCGTGGATACCACGTTACCTACAGTTGTTGCGATTTAATGGTCGGAAATTGTGTTCAGGAGTTTCTGTCGATCAGGTGGCGCATCGTCGCTCTCTACTCCAACATTACATCCCTCTCGTCATGCTTTGCATTCGGGTGAG
+
@66BC@FFGF@@C,C6EFE@E96EFF@,==CF<C,@8FF@CF7C:6+88CEC@<,;EFD<FEFGGCCC,97F:,,,6,CFFE8,,6C++@FG,C,CC<F<<49<,<<F,++@4++4,++++++,@,8,<,8,,,,,,B<C>,83:,:,C+8,3,,,8+8:++8+3***7DF,@,**66::,62,25,6,,2,*4*1*6,,6<2,**3**5++55*=+4@++***++5++48***83*22).)0)/7**/))/)1**2*/))))2(76:6/9+2()*(((0(0***)*).))5:4)((((((
@M70528:330:000000000-K6D4P:1:1102:15013:2020 1:N:0:GCCATATAAC+ACACAATATC
GGAGCCCCTGTTTTACTGTCTCTTATACACATCTCCGAGCCCACGAGACGCCATATAACATCTCGTATGCCGTCTTCTGCTTGAAAAAAAAAAAAAAAAAAAAAGACACAAAACAAAAAAGTAGACAATAAGAAACACATAGCTATAAAAGAAAACTGTACTACGTGTATAGATACTGTAGATCAACATGGTCTCTATTCAGTTAGATTGCTCAACATACTAAGTTGTAAGTAAGCAGCCTCTAATCACTAGATCATCTGCTCAATCTACATACGATGAACTCTACATCACAGTTTAACTC
+
CCCCCCGGGGEFGGGGGGGGGGGGFGGGGGGGGGGGGGGGGGFGGGGGGGGGGGGFFEFF,CFGGGGGGGGGCF8FGFFGGGGFGGGGGGGGGF4++++++6++++,,,,3,,:,,,,++38,,33,,88,,,,,,,8,,,,,,8,7,,,,*,,5@,,,,,,,71,,2,3,,,,,7,,,,,,,,++*+*,*25+225+++2,++++2++++++2+0+2>9+++++++02+*+2+*+0**0)0)90*:*+*0***10:7***.*2)*)****00,)/(-)*-*210)*.)))))))))).))
@M70528:330:000000000-K6D4P:1:1102:10337:2027 1:N:0:GCCATATAAC+ACACAATATC
GGAGCCCTGTTTTACTGTCTCTTATACACATCTCCGAGCCCACGAGACGCCATATAACATCTCGTATGCCGTCTTCTGCTTGAAAAAAAAAAAATGCTTATATACTGAAATACACCTCTCTAAGTGTCGAGATTTTAATTTCCTGTCCAAATAAGTATCCGTTCACTCCGTGACATCAGCCCCGGTAATACGGATGATTCAATCGTTTCACTTCTATTCTTGATTTTTAAGTTGTATAGCCAGCCTTGTATGCTACGTGTTGACTATCTCTTATCATCCTATCTCTTGACCTTTCTATCTT
+
CCCCCGFGGGGGG<CCFFEDGGGGGGF<,;EFFFDFFGFFGGGGGEEFECGGGFFGGGG,EFFFGDFFFGFFFFDFFFGDFGGGG@C>@FGG@+,5,,55,,<<,9<,,C9?5B,49B,9,58,<,,:=++,+5,,:88<,:C,,8,,,,,,,:,,,7C,6+,8>ACC=3++++,,3,4,@++**5*@,@,51*4*,,,2,@6,1,,*,,,,>,4,5,,1=,641,,,2+22+21++3;+)*))*.*04++3++1+12.62(109*-2***+0)1:)))*)****)*.)).-)).))6).)
@M70528:330:000000000-K6D4P:1:1102:23082:2044 1:N:0:GCCATATAAC+ACACAATATC
GGAGCCCCTGACATAGCATTCCCTCGATTAAATAATATAAGATTCTGACTTTTACCCCCTTCTCTGGGATTATTAATTATAGGACTTTATAAAGAAGGAGCGGGAACGGGATGAACAGTATATCCACCTTTATCAACGTTTTATCATTCAGGACCTTCAGTAGACTTAACAATTTTTTCTTTACACCTTGCAGGGATTTCTTCAATTTTAGGTGCCTTAAATTTTATTACTACAATTATTAATCTTAAAGCAAAAAACCTTTCAGCAGAAAAAATTAGACTATTTGTCTGATCAGTTATTT
+
CCCCCGGGGGGGGGGGGGGGGGGGGGGGFGGGGGGGGGGGGGGGGGGGGGGGGFGGGGGGGGGGGGGGGGGGGGGGGGGGGGGGGGGGGGGGGGGGGGGGGGGGGGGGGGGGGGGGGGGGGGGGGGGGGGGGGGFGGGGGGGGGGGGGGGGGGGGGGGGGGGGGGGGGGGGGGGGGGGGGGGGGGGGGGGGGGGGGGGGGGGGGGGGGGGGGEGCGFGGGGGGGGGGGGGFGGGFGGGFFFFFFGFGGFGGGADFGGCEFFFFGFGCFFFFGGBFGE;?F?FDFFEFECEFFFFFFFFE3?
@M70528:330:000000000-K6D4P:1:1102:24197:2059 1:N:0:GCCATATAAC+ACACAATATC
GGAGCCCCTGACATAGCATTCCCTCGATTAAATAATATAAGATTCTGACTTTTACCCCCTTCTCTGGGATTATTAATTATAGGACTTTATAAAGAAGGAGCGGGAACGGGATGAACAGTATATCCACCTTTATCAACGTTTTATCATTCAGGACCTTCAGTAGACTTAACAATTTTTTCTTTACACCTTGCAGGGATTTCTTCAATTTTAGGTGCCTTAAATTTTATTACTACAATTATTATTCTTAAAGCAAAAAACCTTTCAGCAGAAAAAATTAGACTATTTGTCTGATCAGTTATTT
+
CCCCCGG;FFFGGGGGGGGGGDGGGGGGGGGGGGGGGGGGGGGGGGGGGGGGGGGGGGGGGGGGGGGGGGGGGGGGGGGGGGGGDGGGGGGGGGGGGGGGGGGGGGGGGGGGGGGGGGGGFDFEFFGGGGGGGFFGGGFGGGGGGGGGGGGGGGGGGFGGGFGGGGGGFFGFGGGGGGGGGGGFGGFGGGGCGF6DDGEGGGCFGGGGGFGGFCC6EFFGGGGGGGGGGG9:?FAFG>FFF+3=EFGG?FG>FCFGCDEFFEFGEFEGF4FG*:FDFF<;CFFC61@)9);E9C8CEFFFF
@M70528:330:000000000-K6D4P:1:1102:21086:2060 1:N:0:GCCATATAAC+ACACAATATC
GGAGCCCCTGACATAGCATTCCCTCGATTAAATAATATAAGATTCTGACTTTTACCCCCTTCTCTGGGATTATTAATTATAGGACTTTATAAAGAAGGAGCGGGAACGGGATGAACAGTATATCCACCTTTATCAACGTTTTATCATTCAGGACCTTCAGTAGACTTAACAATTTTTTCTTTACACCTTGCAGGGATTTCTTCAATTTTAGGTGCCTTAAATTTTATTACTACAATTATTAATCTTAAAGCAAAAAACCTTTCAGCAGAAAAAATTAGACTATTTGTCTGATCAGTTATTT
+
CCCCCGGGGGGGGGGGGGGGGGGGGGGGGGGGGGGGGGGGGGGGGGGGGGGGGGGGGGGGGGGGGGGGGGGGGGGGGGGGGGGGGGGGGGGGGGGGGGGGGGGGGGGGGGGGGGGGGGGGGGGGGGGGGGGGGGGGGGGGGGGGGGGGGGGGGGGGGGGGGGGGGGGGGGGGGGGGGGGGGGGGGGGGGGGGGGGGGGGGGGGGGGGGGGGGGGGGGGGGGGGGGGGGGGFGGGFGGFGFFFFFGFGGGCFGFGFGGGFFFFFGFGFGFFFGGFFGF@EF?FGFFFFEEEFCFF@?EFFFF
@M70528:330:000000000-K6D4P:1:1102:15856:2092 1:N:0:GCCATATAAC+ACACAATATC
GGAGCCCCTGACATAGCATTCCCTCGATTAAATAATATAAGATTCTGACTTTTACCCCCTTCACTGGGATTATTAATTATAGGACTTTATAAAGAAGGAGCGGGAACGGGATGAACAGTATATCCACCTTTATCAACGTTTTATCATTCAGGACCTTCAGTAGACTTAACAATTTTTTCTTTACACCTTGCAGGGATTTCTTCAATTTTAGGTGCCTTAAATTTTATTACTACAATTATTAATCTTAAAGCAAAAAACCTTTCAGCAGAAAAAATTAGACTATTTGTCTGATCAGTTATTT
+
CCCCC7FGGGGGGGGGGGGG<FGGGGGGGGGGGGGGGGGGGGGGGGFFGGCGGFGGGGGGGGGGGGGGGGGGGGGGGGGGGFGGGGGGGGGGGGGFCFFGGGGGGGGGGGGGGGGGGGGGGGGFGGGGGGGGGGGGGGGGDGGGGGGGGGGGGGGGGGGGDEGGGGGGGGGGGGFGGGGGGFGGGFGGGGGGFEGGFGGGGGFFCFCFFGGGGGGGGGGG7CFGGGGFGGFGDF*,B<9FFFFFDFFGCGGDFCAGGGDA=BF>?CCFFFAC4;FGEFEF?A71+)3.).>C)979<EFEC
@M70528:330:000000000-K6D4P:1:1102:9613:2098 1:N:0:GCCATATAAC+ACACAATATC
GGAGCCCCTGACATAGCATTCCCTCGATTAAATAATATAAGATTCTGACTTTTACCCCCTTCTCTGGGATTATTAATTATAGGACTTTATAAAGAAGGAGCGGGAACGGGATGAACAGTATATCCACCTTTATCAACGTTTTATCATTCAGGACCTTCAGTAGACTTAACAATTTTTTCTTTACACCTTGCAGGGATTTCTTCAATTTTAGGTGCCTTAAATTTTATTACTACAATTATTAATCTTAAAGCAAAAAACCTTTCAGCAGAAAAAATTAGACTATTTGTCTGATCAGTTATTT
+
CCCCCFGEGGGGGCFEGGGGGGGGGGG,@CFGGGGGGFEGGGGGGGGFGGGGGGGGGFGGGGFGGGGGFGGGGGGGGGGGGGGFGGGGGGGGGGGGGGFCDCGGGEGGGGGGGGGFGGGGGGGGGGGGGGGGGGGGGGGGFGFFGGGGGG9FGGGGGGDCEFFGGGGGGGGGGGGGEGGGGGGFGCEGFFCFFGGFGFFGGGGGFFFGGCGGF?FFGGGGGGGGGFGFGFFFCFF7=FGFFABCGFGG7:CDFGFGGGBFABFGEG=DFA6892A77));7AFFFFF?C3>EEE3CECE<C
@M70528:330:000000000-K6D4P:1:1102:17683:2098 1:N:0:GCCATATAAC+ACACAATATC
GGAGCCCCTGACATAGCATTCCCTCGATTAAATAATATAAGATTCTGACTTTTACCCCCTTCTCTGGGATTATTAATTATAGGACTTTATAAAGAAGGAGCGGGAACGGGATGAACAGTATATCCACCTTTATCAACGTTTTATCATTCAGGACCTTCAGTAGACTTAACAATTTTTTCTTTACACCTTGCAGGGATTTCTTCAATTTTAGGTGCCTTAAATTTTATTACTACAATTATTAATCTTAAAGCAAAAAACCTTTCAGCAGAAAAAATTAGACTATTTGTCTGATCAGTTATTT
+
-BCCCGGGGGGGGGGGGGGGGGGGGGGGFGGGGGGGGGGGGGGGGGGGGGGGGGGGGGGGGGGGGGGGFGGGGGGGGGGGGGGGGFGGGGGGGGGGGGFGGGGEGGGGGGGGGGGGGGGGGGGGGGGGGGGGGGGGGGGGGGGGGGGGGFGGGGGGGGGGFFGGCGGGGGGGGGGGGGFFFFGGGGCGGGGGGGGDGGFGGGGFFGGGGFFCFFDGGGGCCEFGGFGGFGFGGFFGGGGFFFFFFFGGF7CGFGFCDGBAFEFG?CCF;66CC;FGF@EFCFGFFFCEEFEEE<<E?CF<C
@M70528:330:000000000-K6D4P:1:1102:8142:2110 1:N:0:GCCATATAAC+ACACAATATC
GGAGCCCCTGACATAGCATTCCCTCGATTAAATAATATAAGATTCTGACTTTTACCCCCTTCTCTGGGATTATTAATTATAGGACTTTATAAAGAAGGAGCGGGAACGGGATGAACAGTATATCCACCTTTATCAACGTTTTATCATTCAGGACCTTCAGTAGACTTAACAATTTTTTCTTTACACCTTGCAGGGATTTCTTCAATTTTAGGTGCCTTAAATTTTATTACTACACTTATTAATCTTAAAGCAAAAAACCTTTCAGCAGAAAAAATTAGACTCTTTGTCTGATCATTTATTT
+
CCC@CG8CFG?@ECFGGGCDFDFGGGDFGFFGGGGGCCFGGGGGFFFDGEFGGGFFGGGGGGG9EEFFGFD<C<FFFC@FFGFGGGGG9FFGCFGGGGDGGCFE7FGGGG7CEGGC<FFADFGFFEFGGGAEFDDF8:FEEBFCE<FGGGFGGCD=FF?FFCF,CE=9E?FGFFFFFDFEGECDEG8@FA8F9D6>DEFGFC,,;DFCCA6,EEG7;;A9,EA9E,3:+2<,+<69<:FFF+9@F@9=C:+*37*;5*:AA4+8>78C46):99;6)))*/)21@)115;453<))95673
@M70528:330:000000000-K6D4P:1:1102:22394:2120 1:N:0:GCCATATAAC+ACACAATATC
GGAGCCCCTGACATAGCATTCCCTCGATTAAATAATATAAGATTCTGACTTTTACCCCCTTCACTGGGATTATTAATTATAGGACTTTATAAAGAAGGAGCGGGAACGGGATGAACAGTATATCCACCTTTATCAACGTTTTATCATTCAGGACCTTCAGTAGACTTAACAATTTTTTCTTTACACCTTGCAGGGATTTCTTCAATTTTAGGTGCCTTAAATTTTATTACTACAATTATTAATCTTAAAGCAAAAAACCTTTCAGCAGAAAAAATTAGACTATTTGTCTGATCAGTTATTT
+
CCCCCGGGGGGGGGGGGGGGGGGGGGGGGGGGGGGGGGGGGGGGGGGGGGGGGGGGGGGGGGGGGGGGGGGGGGGGGGGGGGGGGGGGGGGGGGGGGGGGGGGGGGGGGGGGGGGGGGGGGGGGGGGGGGGGGGGGGGGGGGGGGGGGGGGGGGGGGGGGGGGGGGGGGGGGGGGGGGGGGGGGGGGGGGGGGGGGGGGGGGGGGGGGGGGGGGGGGGGGGGGGGGGGGGFGGFFGGGGFFFFFGFGGFGGGFGFGGGFFFEFGFGFGFFFGD>FGEFFFFFGFFFFFECEFFFFFEEFFF
@M70528:330:000000000-K6D4P:1:1102:8152:2125 1:N:0:GCCATATAAC+ACACAATATC
GGAGCCCCTGACATAGCATTCCCTCGATTAAATAATATAAGATTCTGACTTTTACCCCCTTCTCTGGGATTATTAATTATAGGACTTTATAAAGAAGGAGCGGGAACGGGATGAACAGTATATCCACCTTTATCAACGTTTTATCATTCAGGACCTTCAGTAGACTTAACAATTTTTTCTTTACACCTTGCAGGGATTTCTTCAATTTTAGGTGCCTTAAATTTTATTACTACAATTATTAATCTTAAAGCAAAAAACCTTTCAGCAGAAAAAATTAGACTATTTGTCTGATCAGTTATTT
+
CCCCCGGGGGGGGGGGGGGGGGGGGGGGGGGGGGGGGGGGGGGGGGGGGGGGGGGGGGGGGGGGGGGGGGGGGGGGGGGGGGGGGGGGGGGGGGGGGGGGGGGGGGGGGGGGGGGGGGGGGGGGGGGGGGGGGGGGGGGGGGGGGGGGGGGGGGGGGGGGGGGGGGGGFGGGGGGGGGGGGGGGGGGGGGFGGGGGGGGGGGFFEGGGAFGFGGFGGGGFGGGGGGGGGGFGGGFGGGFFFFFFGFGGGG7CAGFGGGFFFEFFC7@FFFFGG@FFEFF=4AGFFFFFFF9?3<3<?C<3?
@M70528:330:000000000-K6D4P:1:1102:10275:2140 1:N:0:GCCATATAAC+ACACAATATC
GGAGCCCCTGACATAGCATTCCCTCGATTAAATAATATAAGATTCTGACTTTTACCCCCTTCTCTGGGATTATTAATTATAGGACTTTATAAAGAAGGAGCGGGAACGGGATGAACAGTATATCCACCTTTATCAACGTTTTATCATTCAGGACCTTCAGTAGACTTAACAATTTTTTCTTTACACCTTGCAGGGCTTTCTTCAATTTTAGGTGCCTTAAATTTTATTACTACAATTATTAATCTTAAAGCAAAAAACCTTTCAGCAGAAAAAATTAGACTATTTGTCTGATCAGTTATTT
+
CCCCBCF@D@EFFFGFGGGGCGGGGGG8,BCFGGGGGGGGFGGGGGCGGGGGGGGGGDFGGFGEFAE@FFFCFFGGGGGFEFFFGGFGGGGGD9FEFEF,FFEGGGFFG7FFGGC<DGFFFGGGFFF8BFCF<FEFG7=ED=?EEEFGGGGGGGGGGCFA@FD<9EA,CECDFFGGG@FGFGGCFGFGF9FFGDE+@FGGGGGGCCFFGGG6FEFCGG@;:E@AC;@FGG;C8<CCGCCCFFF9CFFGGF779;AGDDEA1>AC9=8DFF;F46);=@<=497:FEF3<CEF3<)7<?ECE
@M70528:330:000000000-K6D4P:1:1102:9993:2154 1:N:0:GCCATATAAC+ACACAATATC
GGAGCCCCTGACATAGCATTCCCTCGATTAAATAATATAAGATTCTGACTTTTACCCCCTTCTCTGGGATTATTAATTATAGGACTTTATAAAGAAGGAGCGGGAACGGGATGAACAGTATATCCACCTTTATCAACGTTTTATCATTCAGGACCTTCAGTAGACTTAACAATTTTTTCTTTACACCTTGCAGGGATTTCTTCAATTTTAGGTGCCTTAAATTTTATTACTACAATTATTAATCTTAAAGCAAAAAACCTTTCAGCAGAAAAAATTAGACTATTTGTCTGATCAGTTATTT
+
BCCCCFGFGGGGGGGFGGGGGGGGGGG?AFGGGGGGGGGGGGGGGGGGGGFFGDGGGGGGGGGGGGGGGFGGGGGFGEGGGGGFGGGGGGGGGDFDFCGEFFDDGEGGGGGGG?FGFGGGEFFGGGGGGCGGGGGGGGGGGGGGGGGGGFGGGGDGGGGGGGGGGGGGGGGGGGGGFCFGGGGGFFFGGDFGECEDFFECFFGGFE>FGCG6F,@CFGGDEGGGGCFGGEFFFG6EF+2<BFCFGFFF?7CCACFGDDFF=BFGEDCFFF):;>F<3)9;?AGFF?FCF94?C3<ECCEFF
@M70528:330:000000000-K6D4P:1:1102:23509:2198 1:N:0:GCCATATAAC+ACACAATATC
GGAGCCCCTGACATAGCATTCCCTCGATTAAATAATATAAGATTCTGACTTTTACCCCCTTCTCTGGGATTATTAATTATAGGACTTTATAAAGAAGGAGCGGGAACGGGATGAACAGTATATCCACCTTTATCAACGTTTTATCATTCAGGACCTTCAGTAGACTTAACAATTTTTTCTTTACACCTTGCAGGGATTTCTTCAATTTTAGGTGCCTTAAATTTTATTACTACAATTATTAATCTTAAAGCAAAAAACCTTTCAGCAGAAAAAATTAGACTATTTGTCTGATCAGTTATTT
+
CCCCCGGGGGGGGGGFGGGGGGGGGGGGGGGGGGGGGGGGGGGGGGGGGGGGGGGGGGGGGGGGGGGGGGGGGGGGGGGGGGGGGGGGGGGGGFGGGGGGGGGGGGGGGGGGGGGGGGGGGGGGGGGGGGGGGGGGGGGGGGGGGGGGGGGGGGGGGGGGGGGGGGGGGGGGGGGGGGGGGGGGGGGGGGGGFGGGGGGGGGGGGGGGGGGGGGGGGGGGGGGGGGGGGGFGGCFGGFGFFFFFGFGGGGFGFGFGGGFFFBFGFGFGFFFGGFFGF;EFFFFFFEF)9?E?>E@EEEECE
@M70528:330:000000000-K6D4P:1:1102:12845:2199 1:N:0:GCCATATAAC+ACACAATATC
GGAGCCACTGACATAGCATTCCCTCGATTAAATAATATAAGATTCTGACTTTTACCCCCTTCTCTGGGATTATTAATTATAGGACTTTATAAAGAAGGAGCGGGAACGGGATGAACAGTATATCCACCTTTATCAACGTTTTATCATTCAGGACCTTCAGTAGACTTAACAATTTTTTCTTTACACCTTGCAGGGATTTCTTCAATTTTAGGTGCCTTAAATTTTATTACTACAATTATTAATCTTAAAGCAAAAAACCTTTCAGCAGAAAAAATTAGACTATTTGTCTGATCAGTTATTT
+
CCCCCG,FGGGGGGGGGGGGGGGGGGGGGGGGGGGGGGGGGGGGGGGGGGGGGGGGGGGGGGGGGGGGGGGGGGGGGGGGGGGGGGGGGGGGGGGGGGGGGGGGGGGGGGGGGGGGGGGGGGGGGGGGGGGGGGGGGGGGGGGGGGGGGGGGGGGGGGGGGGGGGGGGGGGGGGGGGGGGGGGGGGGGGGFGGGGGGGGGGGGGGGGGGGGGGGFGGGGGGGGGGGGGGGFGGGFGGGGFFFFFGFGG@FGGFGFGGG;FFFFGFFFGAFF6C>FFE;?FCFGFFFAECEEFEFFEEFFEF
@M70528:330:000000000-K6D4P:1:1102:20671:2199 1:N:0:GCCATATAAC+ACACAATATC
GGAGCCCCTGACATAGCATTCCCTCGATTAAATAATATAAGATTCTGACTTTTACCCCCTTCTCTGGGATTATTAATTATAGGACTTTATAAAGAAGGAGCGGGAACGGGATGAACAGTATATCCACCTTTATCAACGTTTTATCATTCAGGACCTTCAGTAGACTTAACAATTTTTTCTTTACACCTTGCAGGGATTTCTTCAATTTTAGGTGCCTTAAATTTTATTACTACAATTATTAATCTGAAAGCAAAAAACCTTTCAGCAGAAAAAATTAGACTATTTGTCTGATCAGTTATTT
+
66<<C@FFFGGGGGGFGEEFCE@@C@;FAGGFFGAFFGEFFGFGGCFFGGGGGGGFFGG7CF<EFGGFDGGGGGGFGGGFCEFFFGGG@FGGDGEEC<6CFFGGGGGGGGGGGGCFFFGFGGGGGFGCGGGEFFFGFEBGGEDFCBEBFGGGGGFGAFG?@F?FFGFGA<9ADFFGGGGFGFFGGEB=D9=FFC8=DF?DFGFCGF,=<DFGGF,AFGGGCGFGGGGGF,=EFCFF>;CFFAF9@ECG9CFFAF>DD4?AB=F1>@C<FA;F49A6@3<AEFCFCCF?EFCCF5;?CEF3?
@M70528:330:000000000-K6D4P:1:1102:9036:2201 1:N:0:GCCATATAAC+ACACAATATC
GGAGCCCCTGACATAGCATTCCCTCGATTAAATAATATAAGATTCTGACTTTTACCCCCTTCTCTGGGATTATTAATTATAGGACTTTATAAAGAAGGAGCGGGAACGGGATGAACAGTATATCCACCTTTATCAACGTTTTATCATTCAGGACCTTCAGTAGACTTAACAATTTTTTCTTTACACCTTGCAGGGATTTCTTCAATTTTAGGTGCCTTAAATTTTATTACTACAATTATTAATCTTAAAGCAAAAAACCTTTCAGCAGAAAAAATTAGACTATTTGTCTGATCAGTTATTT
+
CCCCCGGGGGGGGGGGGGGGGGGGGGGGFGGGGGGGGGGGGGGGGGGGGGGGGGGGGGGGGGGGGGGGGGGGGGGGGGGGGGGGGGGGGGGGGGGGGGGGGGGGGGGGGGGGGGGGGGGGGGGGGGGGGGGGGGGGGDGGGGGGGGGGGGGGGGGGGGGGGGGGGGGG;FGGGGGGGGGGGGGGGGGGGGGGGFGGGGGGGGGFEGGGGGGFGFFFGGGCFGGGGGGGGCFFGFFGC>FFFAFCFFGGFCDDFCACGG;FFFFG<=4;AFFGG(5FFFCACFGFFFFCE?)976@F<6?9?
@M70528:330:000000000-K6D4P:1:1102:7190:2209 1:N:0:GCCATATAAC+ACACAATATC
GGAGCCCCTGACATAGCATTCCCTCGATTAAATAATATAAGATTCTGACTTTTACCCCCTTCTCTGGGATTATTAATTATAGGACTTTATAAAGAAGGAGCGGGAACGGGATGAACAGTATATCCACCTTTATCAACGTTTTATCATTCAGGACCTTCAGTAGACTTAACAATTTTTTCTTTACACCTTGCAGGGATTTCTTCAATTTTAGGTGCCTTAAATTTTATTACTACAATTATTAATCTTAAAGCAAAAAACCTTTCAGCAGAAAAAATTAGACTATTTGTCTGATCAGTTATTT
+
CCCCCGGGGGFGGGGGGGGGGGGGGG7CFEGGGFDEFGGGFGGFGGGGGGGGGGGGGGGGGGGGGGGGGGGGGGGGGGGGGGGGCEGGGGGGGGFDGGGFGGGGGGGGGGGEEEEFEFGC@EEEGGDC=FFFGFGFEFGGGGGGGEFDCFGGG7FFFGGGFGGFGGF;FGGFFFGGG:DFGFGFGGGGGG,EF8CFECDFGG9A7EFGGGCCF9EGGGGFEFFGGGFGGFFGGGFGGGGFF9EFFFFG?C7C>?FFD<?FFE=F<F>CFA)C49FGF;3=)=FAF?CC.;CC;EECE?<?C
@M70528:330:000000000-K6D4P:1:1102:17690:2253 1:N:0:GCCATATAAC+ACACAATATC
GGAGCCCCTGACATAGCATTCCCTCGATTAAATAATATAAGATTCTGACTTTTACCCCCTTCTCTGGGATTATTAATTATAGGACTTTATAAAGAAGGAGCGGGAACGGGATGAACAGTATATCCACCTTTATCAACGTTTTATCATTCAGGACCTTCAGTAGACTTAACAATTTTTTCTTTACACCTTGCAGGGATTTCTTCAATTTTAGGTGCCTTAAATTTTATTACTACAATTATTAATCTTAAAGCAAAAAACCTTTCAGCAGAAAAAATTAGACTATTTGTCTGATCAGTTATTT
+
-ACCCGGGGGGGGGGGGGGGGGGGGGGGGGGGGGGGGGGGGGGGGGGGGGGGGGGGGGGGGGGGGGGGGGGFGGGGGGGGGGGGGFGGGGGGGGFGGFFGGGGGGGGGGGGGGGGGGGGGFGGGGGGGGGGGGGG?FEFGGDGGGGGGGGFFFGGGGGGGGGGGGGGGGGGGGGGGGGGGGGGDFDFFGCFGGCCFFGGGGGGFCCFGGC>,E:@EFFGG7>EFGFGGGCFEGG59CCDB+BC9CBCFCCGG>4AF<C4;AE6:CD=<66FC*3AFE;?=?=C;;9CF??)9CE3C?)9?C
@M70528:330:000000000-K6D4P:1:1102:18949:2259 1:N:0:GCCATATAAC+ACACAATATC
GGAGCCCCTGACATAGCATTCCCTCGATTAAATAATATAAGATTCTGACTTTTACCCCCTTCTCTGGGATTATTAATTATAGGACTTTATAAAGAAGGAGCGGGAACGGGATGAACAGTATATCCACCTTTATCAACGTTTTATCATTCAGGACCTTCAGTAGACTTAACAATTTTTTCTTTACACCTTGCAGGGATTTCTTCAATTTTAGGTGCCTTAAATTTTATTACTACAATTATTAATCTTAAAGCAAAAAACCTTTCAGCAGAAAAAATTAGACTATTTGTCTGATCAGTTATTT
+
CCCCCGGGGGGGGGGGGGGGGGGGGGGFGGGGGGGGGGGGGGGGGGGGGGGGGGGGGGGGGGGGGGGGGGGGGGGGGGGGGGGGGGGGGGGGGGGGGGGGGGGGGGGGGGGGGGGGGGGGGGGGGGGGGFGGGGGGGGGFGGGGGGGGGGGGGGGGGGGGGGGGGGGGGGGGGGGGGGGGGGGGGGGGGGFGCCEFEGGGGGGGGGGGGGGGFFGGGGGGGGGGGFGGFGFG7CFGGGGFFFFFGFGGGGGGFGFGGGFFFFFFEFEFFFFCF9FCE@?FCF>FFEFCEEEF)94CEEECC
@M70528:330:000000000-K6D4P:1:1102:22510:2259 1:N:0:GCCATATAAC+ACACAATATC
GGAGCCCCTGACATAGCATTCCCTCGATTAAATAATATAAGATTCTGACTTTTACCCCCTTCTCTGGGATTATTAATTATAGGACTTTATAAAGAAGGAGCGGGAACGGGATGAACAGTATATCCACCTTTATCAACGTTTTATCATTCAGGACCTTCAGTAGACTTAACAATTTTTTCTTTACACCTTGCAGGGATTTCTTCAATTTTAGGTGCCTTAAATTTTATTACTACAATTATTAATCTTAAAGCAAAAAACCTTTCAGCAGAAAAAATTAGACTATTTGTCTGATCAGTTATTT
+
CCCCCGGGGGGGGGGGGGGGGGGGGGGGGGGGGGGGGGGGGGGGGGGGGGGGGGGGGGGGGGGGGGGGGGGGGGGGGGGGGGGGGGGGGGGGGGGGGGGGGGGGGGGGGGGGGGGGGGGGGGGGGGGGGGGGGG,FGGGGGGGGGGGGGGGGGGGGGGGGGGGGGGGGGGGGGGGGGGGGGGGGGGGGGGGGGGGGGGGGGGGGGGGGGGGGGFFGGGGGGGGGGGGGGFAAFGFGGGGFFFFFGFGGGGGGF>FFGGEFFFFGEGEGFFFFF@FGEEFA9AGFF?FFFFEFFFFFECE5C
@M70528:330:000000000-K6D4P:1:1102:12457:2262 1:N:0:GCCATATAAC+ACACAATATC
GGAGCCCCTGACATAGCATTCCCTCGATTAAATAATATAAGATTCTGACTTTTACCCCCTTCTCTGGGATTATTAATTATAGGACTTTATAAAGAAGGAGCGGGAACGGGAAGAACAGTATATCCACCTTTATCAACGTTTTATCATTCAGGACCTTCAGTAGACTTAACAATTTTTTCTTTACACCTTGCAGGGATTTCTTCAATTTTAGGTGCCTTAAATTTTATTACTACAATTATTAATCTTAAAGCAAAAAACCTTTCAGCAGAAAAAATTAGACTATTTGTCTGATCAGTTATTT
+
CCCCCG8FGGGGGGGGGGGGGGGGGGGGGGGGGGGGGGGGGGGGGGGGGGGGGGGGGGGGGGGGGGGGGGGGGGGGGGGGGGGGGGGGGGGGGGGGGGGGGGGGGGGGGGGGGGFGGGGGGGGGGGGGGGGGGGGGGGGGGGGGGGGGGGGGGGGGGGGGGGGGGGGGGGGGGGGGGGGGFGGFGGGGGGGGGGGGGGGGGGGGGGGGGGGGGGGGGGGGGGGGGGGGGGFGGFFGGGGFFFFFGFGGCGGGFGFGGDAFFFFGFGCGFFFGG@FGFFCFFFGFFCFEEEFCF?E<CEF?C
@M70528:330:000000000-K6D4P:1:1102:17701:2271 1:N:0:GCCATATAAC+ACACAATATC
GGAGCCCCTGACATAGCATTCCCTCGATTAAATAATATAAGATTCTGACTTTTACCCCCTTCTCTGGGATTATTAATTATAGGACTTTATAAAGAAGGAGCGGGAACGGGATGAACAGTATATCCACCTTTATCAACGTTTTATCATTCAGGACCTTCAGTAGACTTAACAATTTTTTCTTTACACCTTGCAGGGATTTCTTCAATTTTAGGTGCCTTAAATTTTATTACTACAATTATTAATCTTAAAGCAAAAAACCTTTCAGCAGAAAAAATTAGACTATTTGTCTGATCAGTTATTT
+
CCCCCGGGGGGGGGGGGGGGGGGGGGGGGGGGGGGGGGGGGGGGGGGGGGGGGGGGGGGGGGGGGGGGGGGGGGGGGGGGGGGGGGGGGGGGGGGGGFGGGGGGGGGGGGGGGGGF<FADFFDFGGGGFFGFGGDFGFFGGGGGA<FGAEAEF@FDGG?FGGGGGGG9;ECFDFGFGGGGGFAF9FG@EFG@=8CFGGFGFGGC9EFGGG66D9CGFGFFGFGGGGGGCCBCGDFFGGC9+;BFGF7C9CFFF999D4)68>+=*=4;AAA?F>;7<)5A9A7FC)39<))<)97<<39<?
@M70528:330:000000000-K6D4P:1:1102:19596:2276 1:N:0:GCCATATAAC+ACACAATATC
GGAGCCCCTGACATAGCATTCCCTCGATTAAATAATATAAGATTCTGACTTTTACCCCCTTCTCTGGGATTATTAATTATAGGACTTTATAAAGAAGGAGCGGGAACGGGATGAACAGTATATCCACCTTTATCAACGTTTTATCATTCAGGACCTTCAGTAGACTTAACAATTTTTTCTTTACACCTTGCAGGGATTTCTTCAATTTTAGGTGTCTTAAATTTTATTACTACAATTATTAATCTTAAAGCAAAAAACCTTTCAGCAGAAAAAATTAGACTATTTGTTTGATCAGTTATTT
+
6-@<CCDFGGGGGGGFGFGGFE,C<F;FEFDFFG<FEEFCDFDGGGFEGAE<DFFFFGGE<F,;EGFC<FF<@9FCFGGG<EFFGGGGGGGGGGCFCF8CFE7BCGGEF@FCCEEFGCF9FA<<E@,BEFFAE,5EFGGGGGGGG<C@FDFGGFFFGGGGF9F@FFE;FE9E9FFGFCG;DEAEFFGCFAFCFD>F8>,>EGFEFGFGE,@?;@,5@FGGFGGCB,7D@C?,+4;CGF7+?EC>FC9C=+;037*;<*28FE8FE+*06;6C43AD<).07*+111@(,/)).))95)?EC
@M70528:330:000000000-K6D4P:1:1102:13380:2279 1:N:0:GCCATATAAC+ACACAATATC
GGAGCCCCTGACATAGCATTCCCTCGATTAAATAATATAAGATTCTGACTTTTACCCCCTTCTCTGGGATTATTAATTATAGGACTTTATAAAGAAGGAGCGGGAACGGGATGAACAGTATATCCACCTTTATCAACGTTTTATCATTCAGGACCTTCAGTAGACTTAACAATTTTTTCTTTACACCTTGCAGGGATTTCTTCAATTTTAGGTGCCTTAAATTTTATTACTACAATTATTAATCTTAAAGCAAAAAACCTTTCAGCAGAAAAAATTAGACTATTTGTCTGATCAGTTATTT
+
CCCCCG@FGGGGGGGGGGGGGGGGGGGGGGGGGGGGGGGGGGGGGGGGGGGGGGGGGGGGGGGGGGGGCCFGGGGGGGGGGGGGGGGGGGGGGFFGGGGGFGGGGGGGGGGGGGGGGGGGGGGGGGGGGGGGGGGGGGGFGDFGGGGGGGGGGGGGGGGFFGGGGGGGGGGGGGGGGGGGGGGGGDFGGCFGGGGFGGF=DGGGGGGGGGGGGGGGGGFEGGGGGFGGCFFGCFFGGFCFFFFFGFGDEDGFFFFDCD;FFEFG?GFGFFFGG@FFFFCFEFGFF<CCEF9C<3@CCEE<?
@M70528:330:000000000-K6D4P:1:1102:20932:2287 1:N:0:GCCATATAAC+ACACAATATC
GGAGCCCCTGACATAGCATTCCCTCGATTAAATAATATAAGATTCTGACTTTTACCCCCTTCTCTGGGATTATTAATTATAGGACTTTATAAAGAAGGAGCGGGAACGGGATGAACAGTATATCCACCTTTATCAACGTTTTATCATTCAGGACCTTCAGTAGACTTAACAATTTTTTCTTTACACCTTGCAGGGATTTCTTCAATTTTAGGTGCCTTAAATTTTATTACTACAATTATTAATCTTAAAGCAAAAAACCTTTCAGCAGAAAAAATTAGACTATTTGTCTGATCAGTTATTT
+
CCCCCGGGGGGGGGGGGGGGGGGGGGGGGGGGGGGGGGGGGGGGGGGGGGGGGGGGGGGGGGGGGGGGGGGGGGGGGGGGGGGGGGGGGGGGGGGGGGGGGGGGGGGGGGGGGGGGGGGGGGGGGGGGGGGGGGGGGGGGGGGGGGGGGGGGGGGGGGGGGGGGGGGGGGGGGGGGGGGGGGGGGGGGGGGGGGGGGGGGGGGGGGFFGGGGGGGGGGGGGGGGGGGGGGFGGGFGGGGFFFFFGFGGGGGGFGFFGDDFFFFGFFCFFFFGGFFGFF?FCFGFFFFE?EFFFFFFFFEFF
@M70528:330:000000000-K6D4P:1:1102:19039:2299 1:N:0:GCCATATAAC+ACACAATATC
GGAGCCCCTGACATAGCATTCCCTCGATTAAATAATATAAGATTCTGACTTTTACCCCCTTCTCTGGGATTATTAATTATAGGACTTTATAAAGAAGGAGCGGGAACGGGATGAACAGTATATCCACCTTTATCAACGTTTTATCATTCAGGACCTTCAGTAGACTTAACAATTTTTTCTTTACACCTTGCAGGGATTTCTTCAATTTTAGGTGCCTTAAATTTTATTACTACAATTATTACTCTTAAAGCAAAAAACCTTTCAGCAGAAAAAATTAGACTATTTGTCTGATCAGTTATTT
+
CCCCCGGGGGGGGGGGGGGGGGGGGGGGGGGGGGGGGGGGGGGGGGGFGGCGGGGFGGGGGGDFGGGGGGGGGGGGGGGGGGGGGGGGGGGGGGGGGGGGGGGGGGGGGGGGGGGGGGGGGGGGGGGGGGGGGFCFGGGGGGGGGGGGGGGDGGCFGGGGGGGGGGGGGFFGGGGGGGDFGGGGCCFFGGGGGFGGFFFGGGGGFGGGGFGC;EGGGGGFGGGGG7DGGGFC@6?C>CFFF+=@FFGFF8FFF4FCCCDFFFFGF8CC?F4?C98CE)74?FFFA<F<C?EEECEEEEEFF
@M70528:330:000000000-K6D4P:1:1102:11343:2302 1:N:0:GCCATATAAC+ACACAATATC
GGAGCCACTGACATAGCATTCCCTCGATTAAATAATATAAGATTCTGACTTTTACCCCCTTCTCTGGGATTATTAATTATAGGACTTTATAAAGAAGGAGCGGGAACGGGATGAACAGTATATCCACCTTTATCAACGTTTTATCATTCAGGACCTTCAGTAGACTTAACAATTTTTTCTTTACACCTTGCAGGGATTTCTTCAATTTTAGGTGCCTTAAATTTTATTACTACAATTATTAATCTTAAAGCAAAAAACCTTTCAGCAGAAAAAATTAGACTATTTGTCTGATCAGTTATTT
+
C<CCCCFGGDFGGGGG?C@FC@FEFGGGGGGGGGFFFGGGD9ECFEFFGGGGGGFGDFEGGGGCFF8F8FCCFGFAGFFEGFCFGGGGGGGGFFCDEC<,C@EFCFGGGGGGGCCF?=FGFAFFEC<?AEFFGAFC8FDFCGGEEAFGF@<AE7DFFFDEFF?F,?C9ABFEGFDGEEEFFGFCDF8>B9,,3,@FFG9=FGGG8CFG:F6677@CECF,:@;EF7DEG:AC8,*7=C;AFCFBCF:F,:+C67>FDG)8A4@DC+96)/9EC@FGFF</7A:AF3:7?3357?4CE??5C
@M70528:330:000000000-K6D4P:1:1102:18291:2309 1:N:0:GCCATATAAC+ACACAATATC
GGAGCCCCTGACATAGCATTCCCTCGATTAAATAATATAAGATTCTGACTTTTACCCCCTTCTCTGGGATTATTAATTATAGGACTTTATAAAGAAGGAGCGGGAACGGGATGAACAGTATATCCACCTTTATCAACGTTTTATCATTCAGGACCTTCAGTAGACTTAACAATTTTTTCTTTACACCTTGCAGGGATTTCTTCAATTTTAGGTGCCTTAAATTTTATTACTACAATTATTAATCTTAAAGCAAAAAACCTTTCAGCAGAAAAAATTAGACTATTTGTCTGATCAGTTATTT
+
CCCCCGGGGGGGGGGGGGGGGGGGGG,EEFGGGGGGGGGGGGGGGGGGGGGGGGGGGGGGGGGGGGGGGGGGGGGGGGGGGGGGGGGGGGGGGGGGGGGGGGGGGGGGGGGGGGGGGGGGGGGGGGGGGGGGGGGGGGGGGGGGGGGGGGGGGGGGGGGGGGGGGGGGFGGGGGGGGGGGGGGGGGGGGGGGGGGGGGGGGGGGGGGGGGGGGGGGGGGFGGGGGGGGCFFGGFFGGGGFFFFFGFGGFGGG>FFGGG>FFFFGEG>FAFF6C@ACEFEFEFFFAEF??9C?9CEFCCFEE
@M70528:330:000000000-K6D4P:1:1102:23043:2315 1:N:0:GCCATATAAC+ACACAATATC
GGAGCCCCTGACATAGCATTCCCTCGATTAAATAATATAAGATTCTGACTTTTACCCCCTTCTCTGGGATTATTAATTATAGGACTTTATAAAGAAGGAGCGGGAACGGGATGAACAGTATATCCACCTTTATCAACGTTTTATCATTCAGGACCTTCAGTAGACTTAACAATTTTTTCTTTACACCTTGCAGGGATTTCTTCAATTTTAGGTGCCTTAAATTTTATTACTACAATTATTAATCTTAAAGCAAAAAACCTTTCAGCAGAAAAAATTAGACTATTTGTCTGATCAGTTATTT
+
CCCCCGGGGGGGGGGGGGGGGGGGGGGGGGGGGGGGGGGGGGGGGGGGGGGGGGGGGGGGGGGGGGGGGGGGGGGGGGGGGFGGGGGGGGGGGGGGGGGGGGGGGGGGGGGGGGGGGGGGGGGGGGGGGGGGGGGGGGGGGGGGGGGGGGGGGGGGGGGGGGGGGGGGGGGGGGGGGGGGGGGGGGGGGGGGGGGGGGGGGGGGGGGGGGGGGGGGGGGGGGGGGGGGGGFGGGFGGGGFFFFFGFGGFGGGFGFGGGFFFFFGFGFDFFFGGFFGFFCFEFGFFFFECEFFFFEFFFFFF
@M70528:330:000000000-K6D4P:1:1102:22300:2316 1:N:0:GCCATATAAC+ACACAATATC
GGACCCTGTTTTACTGTCTCTTATACACATCTCCGAGCCCACGAGACGCCATATAACATCTCGTATGCCGTCTTCTGCTTGAAAAAAAAAAAACAAAGAAATCACAAAAACACTCAATAATGTCAATAAACAAGATAAGATCTAAGCCATTACTACACACATAATCAATCTAACATATCAATCAAATGGTCTACAACAATCTTACATACTGTATCACTACATTTACGTCAACAAACACACTTTGAACTGTGCGTTCTCTTAGTCTATCCACTTCATCCACACGCTCACACTCGTGCTGCTT
+
CCCCCGGGFFGGGGGGGGGGGGGGGGGGGGGGGGG@FGGGGGGGE+@FGGGGGGGGGG;CFGEFEFGGGGGGGGEGFGGGGGFGGGGGGGG>88,99,,,A,,,,,C,,+4,,,:,,,,,,,,8<,,,,,5,4,,,,,,,,5,,,,,:A,,3,,,,,3,++38,,,,,,,,,,8,,,,,8,,,,,,,,,,,,,,77>,,3,,,,222,,2,26,,52,,,,,,,,,*,*460*4)4*/*))+*+3+0++3++0*)**3+1+)++)2)+2+)++)++)).),))).-)-)((.-((-(-)))
@M70528:330:000000000-K6D4P:1:1102:14541:2383 1:N:0:GCCATATAAC+ACACAATATC
GGAGCCCCTGACATAGCATTCCCTCGATTAAATAATATAAGATTCTGACTTTTACCCCCTTCTCTGGGATTATTAATTATAGGACTTTATAAAGAAGGAGCGGGAACGGGATGAACAGTATATCCACCTTTATCAACGTTTTATCATTCAGGACCTTCAGTAGACTTAACAATTTTTTCTTTACACCTTGCAGGGATTTCTTCAATTTTAGGTGCCTTAAATTTTATTACTACAATTATTAATCTTAAAGCAAAAAACCTTTCAGCAGAAAAAATTAGACTATTTGTCTGATCATTTATTT
+
CCCCCCGGGGGGGGGGGGGG9FGGGGGGGGGGGGGGGGGGGGGGGGGGGGGGGGGGGGGGGGGGGGGGGGGGGGGGGGGGGGGGGGGGGGGGGGGGGGGGGGGGGGGGGGGGGGGGGGGGGGGGGGGGGGGGGGGFGGGGGGGGGGGGGGGGGGGGGGGGGGCGGGGGGGGGGGGGGGGGGGGGGGFGGGGGCFGGGGGGGGGGGGGGGGG?GGGGGGGGGGFGGCFGFFFCCE6CGGGFFFFFFFGGGFGCFGFGGDFFFEAB*8@FFF;C7;FDEECAEFGFFFF)))95)7)19?ECE
@M70528:330:000000000-K6D4P:1:1102:15341:2385 1:N:0:GCCATATAAC+ACACAATATC
GGAGCCCCTGACATAGCATTCCCTCGATTAAATAATATAAGATTCTGACTTTTACCCCCTTCTCTGGGATTATTAATTATAGGACTTTATAAAGAAGGAGCGGGAACGGGATGAACAGTATATCCACCTTTATCAACGTTTTATCATTCAGGACCTTCAGTAGACTTAACAATTTTTTCTTTACACCTTGCAGGGATTTCTTCAATTTTAGGTGCCTTAAATTTTATTACTACAATTATTAATCTTAAAGCAAAAAACCTTTCAGCAGAAAAAATTAGACTATTTGTCTGATCAGTTATTT
+
CCCCCGGGGGGGGGGGGGGGGGGGGGGGGGGGGGGGGGGGGGGGGGGGGGGGGGGGGGGGGGGGGGGGGGGGGGGGGGGGGGGGGGGGGGGGGGGGGGGGGGGGGGGGGGGGGGGGGGGGGGGFGGGGGFGGGGGGGGGGGGEFGGGGGGGGGGGGGGGGGGGGGGGGGGGGGGGGGDGGGGGGGGGGGGGGGGGGGGGGGGGGGGGGGGGGGGGGGGGGGGGGGGGGGGFGGGFGGGGFCFFFGFGGGGGGFGFGGGAFFF6FE7CFFFFFGFFGEEFFFFGFF?FC6CFFCEFEFE3CE
@M70528:330:000000000-K6D4P:1:1102:6849:2387 1:N:0:GCCATATAAC+ACACAATATC
GGAGCCCCTGACATAGCATTCCCTCGATTAAATAATATAAGATTCTGACTTTTACCCCCTTCTCTGGGATTATTAATTATAGGACTTTATAAAGAAGGAGCGGGAACGGGATGAACAGTATATCCACCTTTATCAACGTTTTATCATTCAGGACCTTCAGTAGACTTAACAATTTTTTCTTTACACCTTGCAGGGATTTCTTCAATTTTAGGTGCCTTAAATTTTATTACTACAATTATTAATCTTAAAGCAAAAAACCTTTCAGCAGAAAAAATTAGACTATTTGTCTGATCAGTTATTT
+
CCCCCGGGGGGGGGGGGGGGGGGGGGGGGGGGGGGGGGGGGGGGGGGGGGGGGGGGGGGGGGGGGGGGGGGGGGGGGGGGGGGGGGGGGGGGGGGGGGGGGGGGGGGGGGGGGGGGGGGGGGGGGGGGGGGGGGGGGGGGGGGGGGGGGGGGGGGGGGGGGGGGGGGGGGGGGGGGGGGGGGGGGGGGGGGGGGDGGGGGGGGGGGGGGGG6FFGGGGGGGGGGGGGGGGFGGGFGGGGFFFFFGFGGGGGGFGFGGGFFFFFFCDFGFFFGGFFGFFEFFFDCFEFFCFEEFFFFEFF3?
@M70528:330:000000000-K6D4P:1:1102:13978:2402 1:N:0:GCCATATAAC+ACACAATATC
GGAGCCCCTGTTTTACTGTCTCTTATACACATCTCCGAGCCCACGAGACGCCATATAACATCTCGTATGCCGTCTTCTGCTTGAAAAAAAAAAACTTCCATCACACTATGAATAACCTCATCACCCTCTTGGCCAAGTTTCTATCTTTTCGTCTTCTGTCCCTATAGTTCGCTCTTTTTTCTCTTTATTTTTCCGGCCATATGTCTTCTTCTTCTCTTCCTTATTTGTGTTTTTCTGTTCCTTAGCATTCATTGCCTGAATTGTCACAATGCTCCATTTCTCCCTCCTCCCATATCGTGAT
+
CCCC8,DFGFFGGGGGCGGADFFEEGGG@FGGGAFFGEEEFGGEGEEEFGGGGG?FCACCCFFFFGGGGGA@F+ED<69FFAF@EGF<F7=@B+B5,,:B,9=5,,,95,,C<95CF,,,B,,,,:+8B,5,,7,,8,<?,?,CF<?5,?+6+:3=,,,,7,3,,,99,B++8,+333,+,,,,7,@,5@3,6,*31**?,,6552,5C?EF,,,499A7,46,1,1,*0)0*/;9;:++7+;+;+714::+3++;:*5)+)919:;+*2*+1))*).)*)**0).5(((-()()),((.(
@M70528:330:000000000-K6D4P:1:1102:12269:2403 1:N:0:GCCATATAAC+ACACAATATC
GGAGCCCCTGACATAGCATTCCCTCGATTAAATAATATAAGATTCTGACTTTTACCCCCTTCTCTGGGATTATTAATTATAGGACTTTATAAAGAAGGAGCGGGAACGGGATGAACAGTATATCCACCTTTATCAACGTTTTATCATTCAGGACCTTCAGTAGACTTAACAATTTTTTCTTTACACCTTGCAGGGATTTCTTCAATTTTAGGTGCCTTAAATTTTATTACTACAATTATTAATCTTAAAGCAAAAAACCTTTCAGCAGAAAAAATTAGACTATTTGTCTGATCAGTTATTT
+
CCCCCG@FGGGGGGGGGGGGGGGGFEGGGGGGGGGGGGGGGFGGGGGGGGGGGGGGGGGEFGGGGGGGGGGGGGGGGGGGGFEFGGGGEDGGFGAGF8ECFGGGGGGGGGGGGFGGGGCCFGGGGGGGFGGGGGGGGGGGFGGGFFGDFFGGGGGGGGGGGGGGGGG;;FGFGBFGGGG9BFGGGGGGDFG9DDCGGGGGGGGGGGGGGGGGGGG7EGGGGGGGGDGGGGFGGGFGGGGFFFFFGFFDCCFGFGFGGG);8>+=@8>DFFAEC@F<@3?894DFFEF3CF<?CEFE?EEFF
@M70528:330:000000000-K6D4P:1:1102:8355:2404 1:N:0:GCCATATAAC+ACACAATATC
GGAGCCCCTGACATAGCATTCCCTCGATTAAATAATATAAGATTCTGACTTTTACCCCCTTCTCTGGGATTATTAATTATAGGACTTTATAAAGAAGGAGCGGGAACGGGATGAACAGTATATCCACCTTTATCAACGTTTTATCATTCAGGACCTTCAGTAGACTTAACAATTTTTTCTTTACACCTTGCAGGGATTTCTTCAATTTTAGGTGCCTTAAATTTTATTACTACAATTATTAATCTTAATGCAAAAAACCTTTCAGCAGAAAAAATTAGACTATTTGTCTGATCAGTTATTT
+
CCCCCGGGGGGGGGGGGGGGGGGGGGGGFGGGGGGGGGGGFGGGGGGGGGGGGGGGGGGGGGFGGGGGFGGGGGFFGGGFGFGGGGGGGGGGGGGGFGGGGGGGGGGGDGGGGGGGGGGGFFGGGGGGGGGGGGGGGGGGGGGGGGGGGGGGGGGGGGGFGGGEEFG;EDFFFGGGGDGGGGDEGGDFFGFGGGGGGGGGGGGFGGGGGGCEFCCFFGGFGGGGGEDGGGFCFEFGGGGFFFFFGFGG,:C>A:FDGGFFFBAF4:@G;AFCC;;CF;5A3ACFFFFCE?)99?3?<5?EE
@M70528:330:000000000-K6D4P:1:1102:7846:2405 1:N:0:GCCATATAAC+ACACAATATC
GGAGCCCCTGACATAGCATTCCCTCGATTAAATAATATAAGATTCTGACTTTTACCCCCTTCTCTGGGATTATTAATTATAGGACTTTATAAAGAAGGAGCGGGAACGGGATGAACAGTATATCCACCTTTATCAACGTTTTATCATTCAGGACCTTCAGTAGACTTAACAATTTTTTCTTTACACCTTGCAGGGATTTCTTCAATTTTAGGTGCCTTAAATTTTATTACTACAATTATTAATCTTAAAGCAAAAAACCTTTCAGCAGAAAAAATTAGACTATTTGTCTGATCAGTTATTT
+
CCCCCGGGGGGGGGGGGGGGGGGGGGGGGGGGGGGGGGGGGFGGGGGGGGGGGGGGGGGGGGGGGGGGGGGGGGGGGGGGGGGGGGGGGGGGGGGGGGGGGGGGGGGGGGGGGGGGGGGGGGGGGGGGGGGGGGGGGGFGGGFGGGGGGGGGGGGGGGGGGGGGGGGGGGGGGGGGGGGGGGGGGGGGGGGGGGGFGGGGGGGGGGGGGGGGGGDGGGGGGGGGGGGGGGFGGGFGGGGFFFFFGFGGGGGGFFFGDGDFFFFGFCEFFFFGGFFGFFFFCFGAFFF??CEC<C@EFFEEE
@M70528:330:000000000-K6D4P:1:1102:13083:2409 1:N:0:GCCATATAAC+ACACAATATC
GGAGCCACTACATAGCATTCCCTCGATTAAATAATATAAGATTCTGACTTTTACCCCCTTCTCTGGGATTATTAATTATAGGACTTTATAAAGCAGGAGCGGGAACGGGATGAACAGTATATCCACCTTTATCAACGTTTTATCATTCAGGACCTTCAGTAGACTTAACAATTTTTTCTTTACACCTTGCAGGGATTTCTTCAATTTTAGGTGCCTTAAATTTTATTACTACAATTATTAATCTTAAAGCAAAAAACCTTTCAGCAGAAAAAATTAGACTATTTGTCTGATCAGTTATTTT
+
CCCCCG,EGFGGGGGGGGGGGGFGGGEGGGGGGGGGGGGGGFGGGGGGGGGGGG9FGGDGGFGGGGGGGGGGGGGFGFFGGGGGGGGGGGGGG,EEGDEGGGGGGGGGGGGGGGGGGFGCGFGFGGGGGGGGGGGGGGGGGGDEGFGGGGGGGFGGGGGGGGGGGGGGGGGGGGGGGGGGGGGGGGGGGGCFGGGGDFFGGGGGGGG7FGGGCFGGGGGGGGGGFGDCFFFFGDAGGGGFFFFFGFGFFFCDACFGGDF4FFFGEGFGF4A6D@FGFF@FFFGFF?7CEE?4?@EF???))
@M70528:330:000000000-K6D4P:1:1102:12399:2430 1:N:0:GCCATATAAC+ACACAATATC
GGAGCCCCTGACATAGCATTCCCTCGATTAAATAATATAAGATTCTGACTTTTACCCCCTTCTCTGGGATTATTAATTATAGGACTTTATAAAGAAGGAGCGGGAACGGGATGAACAGTATATCCACCTTTATCAACGTTTTATCATTCAGGACCTTCAGTAGACTTAACAATTTTTTCTTTACACCTTGCAGGGATTTCTTCAATTTTAGGTGCCTTAAATTTTATTACTACAATTATTAATCTTAAAGCAAAAAACCTTTCAGCAGAAAAAATTAGACTATTTGTCTGATCAGTTATTT
+
CCCCCGGGGGGGGGGGGGGGGGGGGGGGGGGGGGGGGGGGGGGGGGGGGGGGGGGGGGGGGGGGGGGGGGGGGGGGGGGGGGGGGGGGGGGGGGGGGGGGGGGGGGGGGGGGGGGGGGGGGGGGGGGGGGGGGGGGGGGGGGGGGGGGGGGGGGGGGGGGGGGGGGGGGGGGGGGGGGGGGGGGGGGGGGGGGGGGGGGGGGGGGGGGGGGGGFGGGGGGGGGGGGGGGGFGFGFGGGGFFFFFGFGGFGFGAGFGGGFFFFFGC=CGFFFCG@FC<3CFFFGFFFFCCCFFFFFFFFEFF
@M70528:330:000000000-K6D4P:1:1102:16377:2435 1:N:0:GCCATATAAC+ACACAATATC
GGACCCTGTTTTACTGTCTCTTATACACATCTCCGAGCCCACGAGAAGCCATATAACATCTCGTATGCCGTCTTCTGCTTGAAAAAAAAAAACAGATACATTCCATAACACTCCTATTCAATTACCTCCCAACTCCAACCCATGTTCAACCCCTACTCCTCCCCCTCTCTCTCCCAACCCTACTCCCCACTCCTCCATTTTATACACTCCTTTCTTCTACTACCCTCTCTTCTCACTCTCTCTGCACTTCTTTATCTACCAACTATACTCACCCTCGCTCACCATCCTCTACTCACACTTT
+
CCCCC7EFE@DFEGGGECCF9EFF<=CCFFGGGGGGGGFGGFEGGG@FGGGGGGGGGGCFC9CCFFGGFGGGGGGGGGEDEGGGGGGFGGG+,4,,,,9,,,,<,,<,=,,,,:,5,,<,,,,,95,,,+,,+,5B,,,++8,,,8,,,,,+6+8,853,,>+3+++6,,3,,5,,,+++,@:,@,,63*,,6,,,,,,,,,,,526,44,,,,55,,11,,,,,4*4*,+,+4+4+++)*0*1*+*++211+++++++0))0*(+)3+/++26)*(((),*/1*(0,4)))-8)()(())
@M70528:330:000000000-K6D4P:1:1102:15780:2458 1:N:0:GCCATATAAC+ACACAATATC
GGAGCCCCTGACATAGCATTACCTCGATTAAATAATATAAGATTCTGACTTTTACCCCCTTCTCTGGGATTATTAATTATAGGACTTTATAAAGAAGGAGCGGGAACGGGATGAACAGTATATCCACCTTTATCAACGTTTTATCATTCAGGACCTTCAGTAGACTTAACAATTTTTTCTTTACACCTTGCAGGGATTTCTTCAATTTTAGGTGCCTTAAATTTTATTACTACAATTATTAATCTTAAAGCAAAAAACCTTTCAGCAGAAAAAATTAGACTATTTGTCTGATCAGTTATTT
+
B<ACC,BFFGFGFFFCECFGFGGCEC;FDFFEFG@FFFFGGGDFGF,C@@FGGGGFFGD@CFFGFGGGFGGFGFGFGFFGFGGGFGGGEGGGGGGFDGFCGGGGGGGGGGGDGEGFCF?FEGGGDGGGGGGGGGGGGGCFFCFG9FGGFFFFFGGGEFCGGGGGGGGGGGGGGFFCGGGFC;FFF,>8DDFFFGD?@FFGFGGGFGGGGGGDG96,EGFGFEGGEFCF@CC,?75;DF9BC+?EGFGGGFFGAC?DGD)88>FG?DCFFF4FC14*)6?A48@CC<F3CE95)7<??<E7C
@M70528:330:000000000-K6D4P:1:1102:7429:2461 1:N:0:GCCATATAAC+ACACAATATC
GGAGCCCCTGACATAGCATTCCCTCGATTAAATAATATAAGATTCTGACTTTTACCCCCTTCTCTGGGATTATTAATTATAGGACTTTATAAAGAAGGAGCGGGAACGGGATGAACAGTATATCCACCTTTATCAACGTTTTATCATTCAGGACCTTCAGTAGACTTAACAATTTTTTCTTTACACCTTGCAGGGATTTCTTCAATTTTAGGTGCCTTAAATTTTATTACTACAATTATTAATCTTAAAGCAAAAAACCTTTCAGCAGAAAAAATTAGACTATTTGTCTGATCAGTTATTT
+
CCCCCGGGGGGGGGGGGGGGGGGGGGGGGGGGGGGGGGGGGGGGGGGGGGGGGGGGGGGGGGGGGGGGGGGGGGGGGGGGGGGGGGGGGGGGGGGGGGGGGGGGGGGGGGGGGGGGGGGGGGGGGGGGGGGGGGGGGGGGGGGGGGGGGGGGGGGGGGGGGGGGGGGGGGGGGGGGGGGGGGGGGGGGGGGGGGGGGGGGGGGGGGGGGGGGGGGGGGGGGGGGGFFGGGFGGGFCFGGFFFFFGFGGFGGGFGFGGDFFFBFGFGEGFFFGGBFGFEFFFFGFFEFEFFFFECFEFFF?C
@M70528:330:000000000-K6D4P:1:1102:15528:2469 1:N:0:GCCATATAAC+ACACAATATC
GGAGCCCCTGACATAGCATTCCCTCGATTAAATAATATAAGATTCTGACTTTTACCCCCTTCTCTGGGATTATTAATTATAGGACTTTATAAAGAAGGAGCGGGAACGGGATGAACAGTATATCCACCTTTATCAACGTTTTATCATTCAGGACCTTCAGTAGACTTAACAATTTTTTCTTTACACCTTGCAGGGATTTCTTCAATTTTAGGTGCCTTAAATTTTATTACTACAATTATTAATCTTAAAGCAAAAAACCTTTCAGCAGAAAAAATTAGACTATTTGTCTGATCAGTTATTT
+
CCCCCGGGGGGGGGGGGGGGGGGGGGGGGGGGGGGGGGGGGGGGGGGGGGGGGGGGGGGGGGGGGGGGGGGGGGGGGGGGGGGGGGGGGGGGGGGGGFGGGGGGGGGGGGGGGGGGGGGGGGGGGGGGGGGGGGGGGGGGGGGGGGGGGGGGGGGGGGGGGGGGGGGGGFGGGGGGGGGGGGGGGGGGGGFGGGGGGGFGGGGGGFGGGCGEGCFGGFFGGGGGGGGGGGFGGGFGGGGFFAFFGFGFFDFDFGFGGDFFFFFGCDCFAFFECBFGE;EAEFGFFFF<<CEECCECEFFFF
@M70528:330:000000000-K6D4P:1:1102:12331:2495 1:N:0:GCCATATAAC+ACACAATATC
GGAGCCCCTGACATAGCATTCCCTCGATTAAATAATATAAGATTCTGACTTTTACCCCCTTCTCTGGGATTATTAATTATAGGACTTTATAAAGAAGGAGCGGGAACGGGATGAACAGTATATCCACCTTTATCAACGTTTTATCATTCAGGACCTTCAGTAGACTTAACAATTTTTTCTTTACACCTTGCAGGGATTTCTTCAATTTTAGGTGCCTTAAATTTTATTACTACAATTATTAATCTTAAAGCAAAAAACCTTTCAGCAGAAAAAATTAGACTATTTGTCTGATCAGTTATTT
+
CCCCCG@GGGGGGGGGGGGGGGGGGGGGGGGGGGGGGGGGGGGGGGGGGGGGGGGGGGGGGGGGGGGGGGGGGGGGGGGGGGGGGGGGGGGGGGGGGGGGGGGGGGGGGGGGGGGGGGGGGGGGGGGGGGGGGGGGGGGGGGGGGGGGGGGGGGGGGGFGGGEFGGGGGGGGGGGGGGGGGGGGGGGGGGGGGGGGGGGGGGGGGGGGGGFGGGGGGGGGGGGGGGGGGGFGGGFGGGGFFFFFGFGGEFGGFGFGGGFFFFFGFCEGFFFGGFFGFFFFFFGFFFFCEFEF<5;CEFFFF
@M70528:330:000000000-K6D4P:1:1102:15235:2517 1:N:0:GCCATATAAC+ACACAATATC
GGAGCCCCTGACATAGCATTCCCTCGATTAAATAATATAAGATTCTGACTTTTACCCCCTTCTCTGGGATTATTAATTATAGGACTTTATAAAGAAGGAGCGGGAACGGGATGAACAGTATATCCACCTTTATCAACGTTTTATCATTCAGGACCTTCAGTAGACTTAACAATTTTTTCTTTACACCTTGCAGGGATTTCTTCAATTTTAGGTGCCTTAAATTTTATTACTACAATTATTAATCTTAAAGCAAAAAACCTTTCAGCAGAAAAAATTAGACTATTTGTCTGATCAGTTATTT
+
CCCCCGGGGGGGGGGGGGGGGGGGGGGGGGGGGGGGGGGGGGGGGGGGGGGGGGGGGGGGGGGGGGGGGGGGGGGGGGGGGGGGGGGGGGGGGGGGGGGGGGGGGGGGGGGGGGGGGGGGGGGGGGGGGGGGGGGGGGGGGGGGGGGGGGGGGGGGGGGGGGGGGGGFGGGGGGGGGGGGGGGGGGGGGGGGGGGGGGGGGGGGGGGGGGGGGGFGGGGGGGGGGGGGGGFGGGFGGGGFF9BEFFGGGGGGA@FFGGEFFFFGEFEGFF4CF>ADFF<8?FFFFFFCE3>CFEEFFFFFF
@M70528:330:000000000-K6D4P:1:1102:8100:2518 1:N:0:GCCATATAAC+ACACAATATC
GGAGCCCCTGACATAGCATTCCCTCGATTAAATAATATAAGATTCTGACTTTTACCCCCTTCTCTGGGATTATTAATTATAGGACTTTATAAAGAAGGAGCGGGAACGGGATGAACAGTATATCCACCTTTATCAACGTTTTATCATTCAGGACCTTCAGTAGACTTAACAATTTTTTCTTTACACCTTGCAGGGATTTCTTCAATTTTAGGTGCCTTAAATTTTATTACTACAATTATTAATCTTAAAGCAAAAAACCTTTCAGCAGAAAAAATTAGACTATTTGTCTGATCAGTTATTT
+
CCCCCGGGGGGGGGGGGGGGGGGGGGGGGGGGGGGGGGGGGGGGGGGGGGGGGFGGGGGGGGGGGGGGGGGGGGGGGDGGGGGGGGGGGGGGGGGFGGFGGCGGGGGG@FGGG8EFFGGGGGEGGGGGGGGGGGGGGGGGGGGGGGGGGGGDGGGGGGGGGGGGGGGCFGGCGGGGGGGGGGGGGGGGGGGGGCGGGGGFGGGGGGGGGGG8DCFEAEGGFGGGGGGGGGFGGGFGGGGFFFFFGFGGF+;DFGFGDDFFFE6FEGFCFAFGG>FFE@EA7B>FF?AEE3)?>E@CECECE
@M70528:330:000000000-K6D4P:1:1102:24232:2522 1:N:0:GCCATATAAC+ACACAATATC
GGAGCCCCTGACATAGCATTCCCTCGATTAAATAATATAAGATTCTGACTTTTACCCCCTTCTCTGGGATTATTAATTATAGGACTTTATAAAGAAGGAGCGGGAACGGGATGAACAGTATATCCACCTTTATCAACGTTTTATCATTCAGGACCTTCAGTAGACTTAACAATTTTTTCTTTACACCTTGCAGGGATTTCTTCAATTTTAGGTGCCTTAAATTTTATTACTACAATTATTAATCTTAAAGCAAAAAACCTTTCAGCAGAAAAAATTAGACTATTTGTCTGATCAGTTATTT
+
CCCCCGGGGGGGGGGGGGGGDGGGGGGGGGGGGGGGGGGGGGGGGGGGGGGGGGGGGGGGGGGGGGGGGGGGGGGGGGGGGGGGGGGGGGGGGGGGGGGGGGGGGGGGGGGGGGGGGGGGGGGGGGGGGGGGGGGGGGGGGGGGGGGGGGGGGGGGGGGGGGGGGGGGGGGGGGGGGGGGGGGGGGGGGGGGGGGGGGGGGGGGFGGGGGG6FFGGGGGGGGGGGGGGGGA=BFFGGGGFFFFFGFGGGG7CFGFGGGFFFEFGF=EGFFFGFFFGFEFFFFFFFFFC??EFFFFF?EFEE
@M70528:330:000000000-K6D4P:1:1102:7308:2524 1:N:0:GCCATATAAC+ACACAATATC
GGAGCCCCTGACATAGCATTCCCTCGATTAAATAATATAAGATTCTGACTTTTACCCCCTTCTCTGGGATTATTAATTATAGGACTTTATAAAGAAGGAGCGGGAACGGGATGAACAGTATATCCACCTTTATCAACGTTTTATCATTCAGGACCTTCAGTAGACTTAACAATTTTTTCTTTACACCTTGCAGGGATTTCTTCAATTTTAGGTGCCTTAAATTTTATTACTACAATTATTAATCTTAAAGCAAAAAACCTTTCAGCAGAAAAAATTAGACTATTTGTCTGATCAGTTATTT
+
CCCCCGGGGGGGGGGGGGGGGGGGGGGGGGGGGGGGGGGGGGGGGGGGGGGGGGGGGGGGGGGGGGGGGGGGGGGGGGGGGGGGGGGGGGGGGGGGGGGGGGGGGGGGGGGGGGGGGGGGGGGGGGGGGGGGGGGGGGGGGGGGGGGGGGGGGGGGGGGGFGGGGGGGGGGGGGGGGGGGGGGGGGGGGGGGGGGGGGGGGGGGGGGGGGGGGGGGGGGGGGGGGGGGGGFGGGFFGGGFFFFFGFGGGGGGFGFGGGFFFFFGF7CGFFFGGFFGF@?FFFG=CECCEFFFFFEFFFF?C
@M70528:330:000000000-K6D4P:1:1102:20892:2525 1:N:0:GCCATATAAC+ACACAATATC
GGAGCCCCTGACATAGCATTCCCTCGATTAAATAATATAAGATTCTGACTTTTACCCCCTTCTCTGGGATTATTAATTATAGGACTTTATAAAGAAGGAGCGGGAACGGGATGAACAGTATATCCACCTTTATCAACGTTTTATCATTCAGGACCTTCAGTAGACTTAACAATTTTTTCTTTACACCTTGCAGGGATTTCTTCAATTTTAGGTGCCTTAAATTTTATTACTACAATTATTAATCTTAAAGCAAAAAACCTTTCAGCAGAAAAAATTAGACTATTTGTCTGATCAGTTATTT
+
CCCCCGGGGGGGGGGGGGGGGGGGGGGGGGGGGGGGGGGGGGGGGGGGGGGGGGGGGGGGGGGGGGGGGGGGGGGGGGGGGGGGGGGGGGGGGGGGGGGGGGGGGGGGGGGGGGGGGGGGGGGGGGGGGGGGGGGGGGFGGGGGGGGGGGGGGGGFGGGGGGGGGGGFGGGGGGGGGGGGGGGGGGGGGGGGGGGGGGGGGGGGGGGGGGGGGGGGGGGGGGGGGGGGGGFGGGFFGGGFFFFFGFGGEF7CAFFGGGFFFFFGFGFGFFFFFFFGFFEFFFGFFFFEFFEEEEECEEFFF
@M70528:330:000000000-K6D4P:1:1102:15638:2532 1:N:0:GCCATATAAC+ACACAATATC
GGAGCCCCTGACATAGCATTCCCTCGATTAAATAATATAAGATTCTGACTTTTACCCCCTTCTCTGGGATTATTAATTATAGGACTTTATAAAGAAGGAGCGGGAACGGGATGAACAGTATATCCACCTTTATCAACGTTTTATCATTCAGGACCTTCAGTAGACTTAACAATTTTTTCTTTACACCTTGCAGGGATTTCTTCAATTTTAGGTGCCTTAAATTTTATTACTACAATTATTAATCTTAAAGCAAAAAACCTTTCAGCAGAAAAAATTAGACTATTTGTCTGATCAGTTATTT
+
CCCCCGGGGGGGGGGGGGGGGGGGGGGGGGGGGGGGGGGGGGGGGGGGGGGGGGGGGGGGGGGGGGGGGGGGGGGGGGGGGGGGGGGGGGGGGGGGGGGGGGGG+FGGGGGGGGGGGGGGGGGGGGGGGGGGGGGGGGGGGGGGGGGGGGGGGGGGGGGGGGGGGGGGGGGGGGGGGGGGGGGGGGGGGGGGGGGGGGGGGGGGGGGGGGGGGGGGGGGGGGGGGCEFGGFGGGFGGGGFFFFFGFGGGGGGFGFFGGFFFEFGEFEGFFFGGBFGFFFBFFCFFCFECFEFEEFEEEE?C
@M70528:330:000000000-K6D4P:1:1102:9662:2535 1:N:0:GCCATATAAC+ACACAATATC
GGAGCCCCTGACATAGCATTCCCTCGATTAAATAATATAAGATTCTGACTTTTACCCCCTTCTCTGGGATTATTAATTATAGGACTTTATAAAGAAGGAGCGGGAACGGGATGAACAGTATATCCACCTTTATCAACGTTTTATCATTCAGGACCTTCAGTAGACTTAACAATTTTTTCTTTACACCTTGCAGGGATTTCTTCAATTTTAGGTGCCTTAAATTTTATTACTACAATTATTAATCTTAAAGCAAAAAACCTTTCAGCAGAAAAAATTAGACTATTTGTCTGATCAGTTATTT
+
CCCCCDGGGGGGGGGGGGGGGGGGGGGFCEGGGGGGGGGGGGGGGGGGGGGGGGGGGGGGGGGGGGGGGGGGGGGGGGGGGGGGGGGGGGGGGGGGGGGGGGGGGGGGGGGGGFGGGGGGGGGGGGGGGGGGGGGGGGGGGGGGGGGGGGGGGGGGGGGGGGGGGGGGGGGGGGGGGGGGGGGGGFFFFFGGGGGGGGGFGGBFEGGGGGG6EDECFFGFGGGGGGGCFGCFCG6@CFGF>AFFGFGGGFGGFGFFGGFFFEFGF74*;FFF79FFA3.*.AGFFF=.6)174<EFFFFFF
@M70528:330:000000000-K6D4P:1:1102:21414:2547 1:N:0:GCCATATAAC+ACACAATATC
GGAGCCCCTGACATAGCATTCCCTCGATTAAATAATATAAGATTCTGACTTTTACCCCCTTCTCTGGGATTATTAATTATAGGACTTTATAAAGAAGGAGCGGGAACGGGATGAACAGTATATCCACCTTTATCAACGTTTTATCATTCAGGACCTTCAGTAGACTTAACAATTTTTTCTTTACACCTTGCAGGGATTTCTTCAATTTTAGGTGCCTTAAATTTTATTACTACAATTATTAATCTTAAAGCAAAAAACCTTTCAGCAGAAAAAATTAGACTATTTGTCTGATCAGTTATTT
+
CCCCCGGGGGGGGGGGGGGGGGGGGGGGGGGGGGGGGGGGGGGGGGGGGGGGGGGGGGGGGGGGGGGGGGGGGGGGGGGGGGGGGGGGGGGGGGGGGGGGGGGGGGGGGGGGGGGGGGGGGGGGGGGGGGGGGGGGGGGGGGGGGGGGGGGGGGGGGGGGGGGGGGGGGGGGGGGGGGGGGGGGGGGGGGGGGGGGGGGGGGGGGGGGGGGGGGGGGGGGGGGGGGGGGGFGGFFGGGGFFFFFGFGGGGGFFFFGGGAFFFFGFGEGFFFGGFFGF3CFCFGAC5C3?CEFCEFFFFFFF
@M70528:330:000000000-K6D4P:1:1102:14412:2550 1:N:0:GCCATATAAC+ACACAATATC
GGAGCCCCTGACATAGCATTCCCTCGATTAAATAATATAAGATTCTGACTTTTACCCCCTTCTCTGGGATTATTAATTATAGGACTTTATAAAGAAGGAGCGGGAACGGGATGAACAGTATATCCACCTTTATCAACGTTTTATCATTCAGGACCTTCAGTAGACTTAACAATTTTTTCTTTACACCTTGCAGGGATTTCTTCAATTTTAGGTGCCTTAAATTTTATTACTACAATTATTAATCTTAAAGCAAAAAACCTTTCAGCAGAAAAAATTAGACTATTTGTCTGATCAGTTATTT
+
CCCCCGGGGGGGGGGGGGGGFGGGGGGGGGGGGGGGGGGGGGGGGGGGGGGGGGGGGGGGGGGGGGGGGGGGGGGGGGGGGGGGGGGGGGGGGGGGGGGGGGGGGGGGGGGGGGGGGGGGGGGGGGGGGGGGGGGGGGGGGGGGFGGGFGGGGGGGGGGGGGGGGGGGGGGGGGGGGGGGGGGFFGGGGGGGGGGGGGGGFGFGGGFGGGGGGDGGGGGGGGGGGFGGGGFGGFCGGGGFFFFFGFGFGGCFACFGGDDFFFFGECCGFFFGF@FFEFCACACFFEFE3CECCFFFEEFFF
@M70528:330:000000000-K6D4P:1:1102:7521:2564 1:N:0:GCCATATAAC+ACACAATATC
GGAGCCCCTGACATAGCATTCCCTCGATTAAATAATATAAGATTCTGACTTTTACCCCCTTCTCTGGGATTATTAATTACAGGACTTTATAAAGAAGGAGCGGGAACGGGATGAACAGTATATCCACCTTTATCAACGTTTTATCATTCAGGACCTTCAGTAGACTTAACAATTTTTTCTTTACACCTTGCAGGGATTTCTTCAATTTTAGGTGCCTTAAATTTTATTACTACAATTATTAATCTTAAAGCAAAAAACCTTTCAGCAGAAAAAATTAGACTATTTGTCTGATCAGTTATTT
+
CCCCCGGGGGGGGGGGGGGGGGGGGGGGGGGGGGGGGGGGGGGGGGGFGGGGGGGGGGGGGGGGGGGGGGGGGGGGGGG,FGGGGGGGGGGGGGGGGGGGGGGGGGGGGGGGGGGGGGGGGGGGGGGGGGGGGGGGGGGGGGGGGGGGGGGGGGGGGGGGGGGGGGGGGGGGGGGGGGGGGGGGGGGGGGFGGGGGGGGGGGGGGGGGGGGGGGGGGGGGGGGGGGGGGGFGGGFGGGGFFFFFGFGGFGGGFGFGGGFFFFFGFCEGAFFGFFFGFFFFFFGAFEFFEFECFFFEFFFFE
@M70528:330:000000000-K6D4P:1:1102:12503:2567 1:N:0:GCCATATAAC+ACACAATATC
GGAGCCCCTGACATAGCATTCCCTCGATTAAATAATATAAGATTCTGACTTTTACCCCCTTCTCTGGGATTATTAATTATAGGACTTTATAAAGAAGGAGCGGGAACGGGATGAACAGTATATCCACCTTTATCAACGTTTTATCATTCAGGACCTTCAGTAGACTTAACAATTTTTTCTTTACACCTTGCAGGGATTTCTTCAATTTTAGGTGCCTTAAATTTTATTACTACAATTATTAATCTTAAAGCAAAAAACCTTTCAGCAGAAAAAATTAGACTATTTGTCTGATCAGTTATTT
+
CCCCCGCFGGGGGGGGGGGGGGGGGGGGGGGGGGGGGGGGGGGGGGGGGGGGGGCGGGGGGGGGGGGGGGGGGGGGGGGGGGGGGGGGGGGGGGGGGFFGGGGGGGGGGGGGGGGGGGGGGGGGGGGGGGGGGGGGGGFGGEEGGGGGGGGGGGGGGGGGGGGGGGFGGGGGGGGGGGGGGGGGGGGGGGGGGFGGGFGGGGGGGGGGGGGGGGGGGGGGGGGGGGGGGGFGGCFGGGGFFFFFGFGFFGFFFGFGDD?FAEFGF7CGFFFCG@F4A;?AEFGFFCFFEFEEFCE?EFFFE
@M70528:330:000000000-K6D4P:1:1102:21299:2572 1:N:0:GCCATATAAC+ACACAATATC
GGAGCCCCTGACATAGCATTCCCTCGATTAAATAATATAAGATTCTGACTTTTACCCCCTTCTCTGGGATTATTAATTATAGGACTTTATAAAGAAGGAGCGGGAACGGGATGAACAGTATATCCACCTTTATCAACGTTTTATCATTCAGGACCTTCAGTAGACTTAACAATTTTTTCTTTACACCTTGCAGGGATTTCTTCAATTTTAGGTGCCTTAAATTTTATTACTACAATTATTAATCTTAAAGCAAAAAACCTTTCAGCAGAAAAAATTAGACTATTTGTCTGATCAGTTATTT
+
CCCCCGGGGGGGGGGGGGGGGGFGGGGGGGGGGGGGGGGGGGGGGGGGGGGGGGGGGGGGGGGGGGGGGGGGGGGGGGGGGGGGGGGGGGGGGGGGGGGGGGGGGGGGGGGGGGGGGGGGGGGGGGGGGGGGGGGGGGGGGGGGGGGGGGGGGGGFGGGGGGGGGGGGGGGGGGGGGGFGGGGGGGGGGGGGG?EGGGGGGGGGGGGFGGGGGGGGGGGGGGGGGGGGGGFGGGFGGGGFFFFFGFGGFFGGFGFGGGBFFFFG?GCDFFFGC@FFFFEFEFGFF<F?ECFEFFFFEFFFF
@M70528:330:000000000-K6D4P:1:1102:10782:2577 1:N:0:GCCATATAAC+ACACAATATC
GGAGCCCCTGACATAGCATTCCCTCGATTAAATAATATAAGATTCTGACTTTTACCCCCTTCTCTGGGATTATTAATTATAGGACTTTATAAAGAAGGAGCGGGAACGGGATGAACAGTATATCCACCTTTATCAACGTTTTATCATTCAGGACCTTCAGTAGACTTAACAATTTTTTCTTTACACCTTGCAGGGATTTCTTCAATTTTAGGTGCCTTAAATTTTATTACTACAATTATTAATCTTAAAGCAAAAAACCTTTCAGCAGAAAAAATTAGACTATTTGTCTGATCAGTTATTT
+
CCCCCGGGGGGGGGGGGGGGGGGGGGGGCGGGGGGGGGGGGGGGGGGGGGGGGGGGGGGGGGGGGGGGGGGGGGGGGGGGGGGGGGGGGGGGGGGGGGGGGGGGGGGGGGGGGGGGGGGGGGGGGGGGGGGGGGGGGGGGGGGGGGGGGGGGGGGFGGGGGGGGGGGGGGGGGGGGGGGGGGGGGGFGGGGGGGGGGGGGGGGGGGGGGGGGGGGFGGGGGGGGGGGGGGFGGGFGGFGFFFFFGFGGGGGGFGFGGGFFFFFGFGEGFFFC8:AFFEFFFFGFFFFFFFFFFEFEEFEEF
@M70528:330:000000000-K6D4P:1:1102:17972:2579 1:N:0:GCCATATAAC+ACACAATATC
GGAGCCCCTGACATAGCATTCCCTCGATTAAATAATATAAGATTCTGACTTTTACCCCCTTCTCTGGGATTATTAATTATAGGACTTTATAAAGAAGGAGCGGGAACGGGATGAACAGTATATCCACCTTTATCAACGTTTTATCATTCAGGACCTTCAGTAGACTTAACAATTTTTTCTTTACACCTTGCAGGGATTTCTTCAATTTTAGGTGCCTTAAATTTTATTACTACAATTATTAATCTTAAAGCAAAAAACCTTTCAGCAGAAAAAATTAGACTATTTGTCTGATCAGTTATTT
+
CCCCCGGGGGGGGGGGGGGGGFGGGGGGFGGFGGGGGGGGGGGGGGGGGGGGGGGGGFEEGGGGGGGGCCGGGGGCGGGGGGGGGGGGGGGGGGGGF8FGGGGGGDGGGGGGGGGGGGGGGGGCFFFFGGGGGGGGGGGGGGGGGGGGGGGGGFEEGGFGGGGGGGGGGDFFGGGGGGGDFGGGAFGGFGGGGFDF@FGFFGGFFFCCCFECFGFCGGGGGGFGGGGGGGFCDGFGGFGFAFFCFFGG,+;DA>FGGGFFFEFGCD=CFF)?6@FGE3CF?FGFFFFC593<E?@FFEF<C
@M70528:330:000000000-K6D4P:1:1102:17828:2581 1:N:0:GCCATATAAC+ACACAATATC
GGAGCCCCTGACATAGCATTCCCTCGATTAAATAATATAAGATTCTGACTTTTACCCCCTTCTCTGGGATTATTAATTATAGGACTTTATAAAGAAGGAGCGGGAACGGGATGAACAGTATATCCACCTTTATCAACGTTTTATCATTCAGGACCTTCAGTAGACTTAACAATTTTTTCTTTACACCTTGCAGGGATTTCTTCAATTTTAGGTGCCTTAAATTTTATTACTACAATTATTAATCTTAAAGCAAAAAACCTTTCAGCAGAAAAAATTAGACTATTTGTCTGATCAGTTATTT
+
CCCCCGGGGGGGGGGGGGGGGGGGGGGGGGGGGGGGGGGGGGGGGGGGGGGGGGGGGGGGGGGGGGGGGGGGGGGGGGGGGGGGGGGGGGGGGGGGGGGGGGGGGGGGGGGGGGGGGGGGGGGGGGGGGGGGGGGGGGGGGGGGGGGGGGGGGGGGGGGGGGGGGGGGGGGGGGGGGGGGGGGGGGGGGGGGGGGGGGGGGGGGGGGGGGGGGGGGGGGGGGGGGDGGGGFFFDFGGGGFAAFFGFGGCCFFFGFGGGFFFEFGFGEFFFFGGFFGE@CFEFFFFEFCC?CFFFEEEFFEE
@M70528:330:000000000-K6D4P:1:1102:8645:2589 1:N:0:GCCATATAAC+ACACAATATC
GGAGCCCCTGACATAGCATTCCCTCGATTAAATAATATAAGATTCTGACTTTTACCCCCTTCTCTGGGATTATTAATTATAGGACTTTATAAAGAAGGAGCGGGAACGGGATGAACAGTATATCCACCTTTATCAACGTTTTATCATTCAGGACCTTCAGTAGACTTAACAATTTTTTCTTTACACCTTGCAGGGATTTCTTCAATTTTAGGTGCCTTAAATTTTATTACTACAATTATTAATCTTAAAGCAAAAAACCTTTCAGCAGAAAAAATTAGACTATTTGTCTGATCAGTTATTT
+
CCCCCGGGGGGGGGGGGGGGGGGGGGGGGGGGGGGGGGGGGGGGGGGGGGGGGGGGGGGGGGGGGGGGGGGGGGGGGGGGGGGGGGGGGGGGGGGGGGGGGGGGGGGGGGGGGGGGGGGGGGGGGGGGGGGGGGGGGGGGGGGGGGGGGGGGGGGGGGGGGGGGGGGGGGGGGGGGGGGGGGGGGGGGGGGGGGGGGGGGGGGGGGGGGGGGGFGGGGGGFGGGGGGGGGFGGGFGGGGFFFFFGFGGGGGGFGFGGGFFFFFGFGFGFFFGGFFGFECFEFGFFEFFEFFFFFFEEFFFF
@M70528:330:000000000-K6D4P:1:1102:15786:2595 1:N:0:GCCATATAAC+ACACAATATC
GGAGCCCCTGACATAGCATTCCCTCGATTAAATAATATAAGATTCTGACTTTTACCCCCTTCTCTGGGATTATTAATTATAGGACTTTATAAAGAAGGAGCGGGAACGGGATGAACAGTATATCCACCTTTATCAACGTTTTATCATTCAGGACCTTCAGTAGACTTAACAATTTTTTCTTTACACCTTGCAGGGATTTCTTCAATTTTAGGTGCCTTAAATTTTATTACTACAATTATTAATCTTAAAGCAAAAAACCTTTCAGCAGAAAAAATTAGACTATTTGTCTGATCAGTTATTT
+
CCCCCCFGGGGGGGGGGGGGDGGGGGGGGGGGGGGGGGGGGGGGGGCGGGGGGGGGGGGGGGGGGGGGGGGGGGGGGGGGGGGGGGGGGGGGGGGGGGGGGGGGGGGGGGGGGGGGGGGGGGGGGGGGGGGGGGGGGGGGGGGGGGGGGGGGGGGGGGGGGGGGGGGGGGGGGGGGGGGGGGGGGGGGGGGGGGGGGGGGGGGGGGGGGGG6FGGGGGGGGGGGGGGGGGCEFEAGGFFFFFFFDFGGGFGFFGFGGGFFFFFG?CCGFFFGGFFGF@FFCA7F=<A<EFEECE@5<?CEE
@M70528:330:000000000-K6D4P:1:1102:16776:2596 1:N:0:GCCATATAAC+ACACAATATC
GGAGCCCCTGACATAGCATTCCCTCGATTAAATAATATAAGATTCTGACTTTTACCCCCTTCTCTGGGATTATTAATTATAGGACTTTATAAAGAAGGAGCGGGAACGGGATGAACAGTATATCCACCTTTATCAACGTTTTATCATTCAGGACCTTCAGTAGACTTAACAATTTTTTCTTTACACCTTGCAGGGATTTCTTCAATTTTAGGTGCCTTAAATTTTATTACTACAATTATTAATCTTAAAGCAAAAAACCTTTCAGCAGAAAAAATTAGACTATTTGTCTGATCAGTTATTT
+
CCCCCGGGGGGGGGGGGGGGGGGGGGGGCFGGGGGGGGGGGGGGGGGGGGGGGGGGGGGGGGGCGGGGGGGGGGGGGGGGGGGGGGGGGGGGGGGGGGGGGGGGGGGGGGGGGGGGGGGGGGGGGGGGGGGGGGGGGGGGGGGGGGFGGGGGGGGGGGGGGGGGGGGGGGGGGGGGGGGGGGGGFGGGGGGGGFGGGGGGGGGGGGGGGGGGGGGGGGGGGGGGGGGGGGFCGGFGGGGFFFFFGFGGGGGGFDFGGGFFFEFGFGECFFFGGBFGF;?FEFGFFEFFECCFEEEEFFFCE
@M70528:330:000000000-K6D4P:1:1102:17185:2621 1:N:0:GCCATATAAC+ACACAATATC
GGAGCCCCTGACATAGCATTCCCTCGATTAAATAATATAAGATTCTGACTTTTACCCCCTTCTCTGGGATTATTAATTATAGGACTTTATAAAGAAGGAGCGGGAACGGGATGAACAGTATATCCACCTTTATCAACGTTTTATCATTCAGGACCTTCAGTAGACTTAACAATTTTTTCTTTACACCTTGCAGGGATTTCTTCAATTTTAGGTGCCTTAAATTTTATTACTACAATTATTAATCTTAAAGCAAAAAACCTTTCAGCAGAAAAAATTAGACTATTTGTCTGATCAGTTATTT
+
CCCCCEFGGGGGGGGGGGGGGGGGGGGGFFGGGGGFGGGGCEFDGGGGGGGGGGGGGGGGGFFFGGGC@EFFFFFEGGGGGGGGGGGFGGGGCFFGGGG8@FGEGGGGGGEEE8EGFGGGGGGGGGGGGFFGGGGFGGGGGGGGGAFFFFGFGGGGGGGGGGGGGGGGGGFGGGGGGFGGGGGGGGCDGG8DF8BFDGGGGGFAFGGGGGGGGG6@FGGG:FCGF7DFGGFG8FFGGGGFF+=EFFGG:FCCAFFGCDBFFFFGFCCGF4AFF;FGE)96?FGFFCFFEEEFEEEECEF?C
@M70528:330:000000000-K6D4P:1:1102:17327:2653 1:N:0:GCCATATAAC+ACACAATATC
GGAGCCCCTGACATAGCATTCCCTCGATTAAATAATATAAGATTCTGACTTTTACCCCCTTCTCTGGGATTATTAATTATAGGACTTTATAAAGAAGGAGCGGGAACGGGATGAACAGTATATCCACCTTTATCAACGTTTTATCATTCAGGACCTTCAGTAGACTTAACAATTTTTTCTTTACACCTTGCAGGGATTTCTTCAATTTTAGGTGCCTTAAATTTTATTACTACAATTATTAATCTTAAAGCAAAAAACCTTTCAGCAGAAAAAATTAGACTATTTGTCTGATCAGTTATTT
+
@CCCCGGGGGGGGGGGGGGGGGGGGGGGGGGGGGGGGGGGGGGGGGGGGGGGGGGGGGGGGGGGGGGGGGGGGGGGGGGGGFGGGGGGGGGGGGGGGGGGGGGGGGGGGGGGGGGGGGGGGGGGGGGGGGGGGGGGGGGGGGGGGFGGGGGGGGGGGGGGGGGGGGGGGGDFGGGGGGGGGGGGGGGGGGCGF,=FGGGGGGGGGGGGGG?6E96CGGGFGGGGGGGGFGFFGGFGGGGFFAFFGFGFG+;DFFFFGG;FFFFGED:CF;A6D9AGF)9664>FFCFEF9EE>CEEC3CEE
@M70528:330:000000000-K6D4P:1:1102:21298:2660 1:N:0:GCCATATAAC+ACACAATATC
GGAGCCCCTGACATAGCATTCCCTCGATTAAATAATATAAGATTCTGACTTTTACCCCCTTCTCTGGGATTATTAATTATAGGACTTTATAAAGAAGGAGCGGGAACGGGATGAACAGTATATCCACCTTTATCAACGTTTTATCATTCAGGACCTTCAGTAGACTTAACAATTTTTTCTTTACACCTTGCAGGGATTTCTTCAATTTTAGGTGCCTTAAATTTTATTACTACAATTATTAATCTTAAAGCAAAAAACCTTTCAGCAGAAAAAATTAGACTATTTGTCTGATCAGTTATTT
+
CCCCCGGGGGGGGGGGGGGGGGGGGGGGGGGGGGGGGGGGGGGGGGGGGGGGGGGGGGGGGGGGGGGGGGGGGGGGGGGGGGGGGGGGGGGGGGGGGGGGGGGGGGGGGGGGGGGGGGGGGGGGGGGGGGGGGGGGGGGGGGGGGGGGGGGGGGGGGGGGGGGGGGGGGGGGGGGGGGGGGGGGGGGGGGGGGGGGGGGGGGGGGGGGGGGGGGGGGGGGGGGGGGGGGGFFGGFGGGGFFFFFGFGGGGGGFGFFGGFFFFFGFGFGFFFGGFFGFFFFFFGFFFFEF?ECFFFFCEEFF
@M70528:330:000000000-K6D4P:1:1102:21492:2669 1:N:0:GCCATATAAC+ACACAATATC
GGAGCCCCTGACATAGCATTCCCTCGATTAAATAATATAAGATTCTGACTTTTACCCCCTTCTCTGGGATTATTAATTATAGGACTTTATAAAGAAGGAGCGGGAACGGGATGAACAGTATATCCACCTTTATCAACGTTTTATCATTCAGGACCTTCAGTAGACTTAACAATTTTTTCTTTACACCTTGCAGGGATTTCTTCAATTTTAGGTGCCTTAAATTTTATTACTACAATTATTAATCTTAAAGCAAAAAACCTTTCAGCAGAAAAAATTAGACTATTTGTCTGATCAGTTATTT
+
CCCCCGGGGGGGGGGGGGGGGGGGGGGGGGGGGGGGGGGGGGGGGGGGGGGGGGGGGGGGGGGGGGGGGGGGGGGGGGGGGGGGGGGGGGGGGGGGGGGGGGGGGGGGGGGGGGGGGGGGGGGGGGGGGGGGGGGGGGGGGGGGGGGGGGGGGGGGGGGGFGGGGGGGGGGGGGGGGGGGGGGFGGGGGGFGGGGGGGGGGGGGGGGGGGGGGGGGGGGGGGGGGGGGGGAFGGFGGGGFFFFFGFGGFGGCFGFCDDEFFFFGFFFG4;;EGFFGFFCFFFGFFEFEEEFCEFFCCC???
@M70528:330:000000000-K6D4P:1:1102:14864:2679 1:N:0:GCCATATAAC+ACACAATATC
GGAGCCCCTGACATAGCATTCCCTCGATTAAATAATATAAGATTCTGACTTTTACCCCCTTCACTGGGATTATTAATTATAGGACTTTATAAAGAAGGAGCGGGAACGGGATGAACAGTATATCCACCTTTATCAACGTTTTATCATTCAGGACCTTCAGTAGACTTAACAATTTTTTCTTTACACCTTGCAGGGATTTCTTCAATTTTAGGTGCCTTAAATTTTATTACTACAATTATTAATCTTAAAGCAAAAAACCTTTCAGCAGAAAAAATTAGACTATTTGTCTGATCAGTTATTT
+
CCCCCGGGGGGGGGGGGGGGGGGGGGGFFGGGGGGGGGGGGGGGGGGGGGGGGGGGGGGGGGGGGGGGDGGGAFGGGGGGGGGGGGGGGGGFGGDFGGGCGGGDG@FGGGGGGGGGGGGGGG9E9FGGGGGGC,EEEE?FGGGGGGGGGGGGGGGGCGGGGFGGGGGFFDFEFFGGGGGGGGGGGG8DFGGGGFGCGFGGGFGFFGGCFFC?CBCGGGGGGFGFFGCFF<BBCC5FDDG+?+BCGFGGC7C9AGAFDDEFF@6@?+>FFFFGF@FFF;CA98DFF3A)96).)9@FCCE?C
@M70528:330:000000000-K6D4P:1:1102:24929:2688 1:N:0:GCCATATAAC+ACACAATATC
GGAGCCCCTGACATAGCATTCCCTCGATTAAATAATATAAGATTCTGACTTTTACCCCCTTCTCTGGGATTATTAATTATAGGACTTTATAAAGAAGGAGCGGGAACGGGATGAACAGTATATCCACCTTTATCAACGTTTTATCATTCAGGACCTTCAGTAGACTTAACAATTTTTTCTTTACACCTTGCAGGGATTTCTTCAATTTTAGGTGCCTTAAATTTTATTACTACAATTATTAATCTTAAAGCAAAAAACCTTTCAGCAGAAAAAATTAGACTATTTGTCTGATCAGTTATTT
+
CCCCCGG@FGGGGGGGGGGGGGGGGGGGGGGGGGGGGGGGGGGGGGGGGGGGGGGGGGGGGGGGGGGGFGGGGGGGGGGGGGGGGGGGGGGGGGGFGGGGGGGGGGGGGGGGGGGGGGGGGGGGCFGGGGGGGGGGGGGGGGGGGGGGGGGGGGGGGGGGGGGGGGGGFFFGGGGGGGGGGGGAFGGGGGGGGGGCGGGGGGGGGGGGFCFFGG?FGGGGGGGGGFGGGGFFCGAFGFGFFFFFGFGGF77;FDFDD4?FFEAFF7>C6A;FFFFG@ECBEFGFFCFEFFCCE?ECC5C??
@M70528:330:000000000-K6D4P:1:1102:8257:2690 1:N:0:GCCATATAAC+ACACAATATC
GGAGCCCCTGACATAGCATTCCCTCGATTAAATAATATAAGATTCTGACTTTTACCCCCTTCTCTGGGATTATTAATTATAGGACTTTATAAAGAAGGAGCGGGAACGGGATGAACAGTATATCCACCTTTATCAACGTTTTATCATTCAGGACCTTCAGTAGACTTAACAATTTTTTCTTTACACCTTGCAGGGATTTCTTCAATTTTAGGTGCCTTAAATTTTATTACTACAATTATTAATCTTAAAGCAAAAAACCTTTCAGCAGAAAAAATTAGACTATTTGTCTGATCAGTTATTT
+
CCCCCGGGGGGGGGGGGGGGGGGGGGGGGGGGGGGGGGGGGGGGGGGFGGGGGGGGGGGGGGGGGGGGGGGGGGGGGGGGGGGGGGGGGGGGGGGGGGGGGGGGGGGGGGGGGGGGGGGGGGGGGGGGGGGGGGGGGGGGGGGGGGGGGGGGGGGGGGGGGGGFGGGGGGGGGGGGGGGGGGGGGGGGGGGGGGGGFGGFGGGGGGGGGGGFGGGGGGGGGGGGGGGGGGFGGGFGGGGFFFFFGFGGGGCGFGFGDDFFFFFGEGFFFFFGGBFF<;CFFFGFFCFCEFFFFFFFECE<C
@M70528:330:000000000-K6D4P:1:1102:10656:2707 1:N:0:GCCATATAAC+ACACAATATC
GGAGCCCCTGACATAGCATTCCCTCGATTAAATAATATAAGATTCTGACTTTTACCCCCTTCTCTGGGATTATTAATTATAGGACTTTATAAAGAAGGAGCGGGAACGGGATGAACAGTATATCCACCTTTATCAACGTTTTATCATTCAGGACCTTCAGTAGACTTAACAATTTTTTCTTTACACCTTGCAGGGATTTCTTCAATTTTAGGTGCCTTAAATTTTATTACTACAATTATTAATCTTAAAGCAAAAAACCTTTCAGCAGAAAAAATTAGACTATTTGTCTGATCAGTTATTT
+
CCCCC7FGGGGGGFGCGGGGGGGGGGG8<FGGFGGGGGGGGGFGGGGGGGGGGGGGFGGGGGGGGGGGGGGGGGGGGCGGGGGGGFGGGGGGGGGGGGGGGCEFGGGGGGGGGGGGGGGGGGDAFFFGGGGGGGGGGGFGGGGGAGGGGGGGGF7F9FFGGGGFGCAFFEFGGGFFGGGGGGGFGGFFFGFGF@>FGG9DFGGGFGGFGFGGGGGGGGGCCEGGGFGGGFFCFGFGCDD@F96=@AFG7CGGAFA7C5;F=B68<+18);AGF@F<EE<FEFFCA3;5377E9EF6CFC)7
@M70528:330:000000000-K6D4P:1:1102:18584:2717 1:N:0:GCCATATAAC+ACACAATATC
GGGACCCTGTTTTACTGTCTCTTATACACATCTCCGAGCCCACGAGACGCCATATAACATCTCGTATGCCGTCTTCTGCTTGAAAAAAAAAAAAAACGCCCACTTTCCCTAACCTTTTCTGGTTCTTTCTCCCTGTTATGCTTATTCTACTTCTCCCACAACAACTTACACATCTTGTCTCTTCACTGCTGCCCCTCCATTTTTGCAAACCATTCTTCTTTTTCTCGTGCGTCCAGTTCACGTCATCTGATTTTTATGTTCTATCTTTCATGCACGCGCCACACATCAGAGCATTCTTTCT
+
CCCCCGGDFFFFGFGFGGEFGGGFGFF<,=EFFFGGGGGFGGGG@FFCGGGGGGGGGFE<C@FGGDGGGDFFECFCCCFCGGCFGAC:@CFG+++++++84++,:,<,:,5,,8,?,C,,:,:C,,,CC5,C8,,,,,3<,3,,33,,7,837ED,,,,+3+,,33,,3,7,3,,77@,,@,3@,,,2?,,,,6****2,,74,4,,44,:,,?,4,4,,,,+++1***28>75)0;+1+;)))*)2+4:*2******1/*61:)2)***9+*.**(-(0,54>3))))))().).).)-)
@M70528:330:000000000-K6D4P:1:1102:11263:2728 1:N:0:GCCATATAAC+ACACAATATC
GGAGCCCCTGACATAGCATTCCCTCGATTAAATAATATAAGATTCTGACTTTTACCCCCTTCTCTGGGATTATTAATTATAGGACTTTATAAAGAAGGAGCGGGAACGGGATGAACAGTATATCCACCTTTATCAACGTTTTATCATTCAGGACCTTCAGTAGACTTAACAATTTTTTCTTTACACCTTGCAGGGATTTCTTCAATTTTAGGTGCCTTAAATTTTATTACTACAATTATTAATCTTAAAGCAAAAAACCTTTCAGCAGAAAAAATTAGACTATTTGTCTGATCAGTTATTT
+
CCCCCGGGGGGGGGGGGGGGGGGGGGGGGGGGGGGGGGGGGGGGGGGGGGGGGGGGGGGGGGGGGGGGGGGGGGGGGGGGGGGGGGGGGGGGGGGGGGGGGGGGGGGGGGGGGGGGGGGGGGGGGGGGGGGGGGGGGGGGGGGGGGGGGGGGGGGGGGGGGGGGGGGGGGGGGGGGGGGGGGGGGGGGGGGGGFGGGGGGGGGGGGGGGGGGGGFGGGGGGGGGGGGGGGFGGGFGGGGFFFFFGFDFEGCFFGFGGGFFFEFGFGFGFAFGG@AFFFEFFFGFFFFFFFFFFE@EFFFCE
@M70528:330:000000000-K6D4P:1:1102:17404:2744 1:N:0:GCCATATAAC+ACACAATATC
GGAGCCCCTGACATAGCATTCCCTCGATTAAATAATATAAGATTCTGACTTTTACCCCCTTCTCTGGGATTATTAATTATAGGACTTTATAAAGAAGGAGCGGGAACGGGATGAACAGTATATCCACCTTTATCAACGTTTTATCATTCAGGACCTTCAGTAGACTTAACAATTTTTTCTTTACACCTTGCAGGGATTTCTTCAATTTTAGGTGCCTTAAATTTTATTACTACAATTATTAATCTTAAAGCAAAAAACCTTTCAGCAGAAAAAATTAGACTATTTGTCTGATCAGTTATTT
+
@BCCCFGGGGGGGGGGGGGGGGGGGGGGFGGGGGGGGGGGGGGGGGGGGGGGGGGGGFGGGGFGGGGGGGGGGGGGGGGGGFFGGFGGGGGGGGGGCFGGGGGDFGGGGGGGGGGGGGGGGGGGGGFGGGGGGGGGGGGGGGGGGGGGGGGGGGGGGGGGFGFGGGGFDFGGGGGGGDGFGGGGDFCEGGFDFFGGGGGGGGGFFFEGCE,DGGFEGGG7CDFGGEGGCCAEC6AEFFFF>FC>FFGF7CCFFCFCDDDFFEFGE7CFF6FGC:FGF;6A4=DFF<F3??EFCEFFF<EEC
@M70528:330:000000000-K6D4P:1:1102:16761:2760 1:N:0:GCCATATAAC+ACACAATATC
GGAGCCCCTGACATAGCATTCCCTCGATTAAATAATATAAGATTCTGACTTTTACCCCCTTCTCTGGGATTATTAATTATAGGACTTTATAAAGAAGGAGCGGGAACGGGATGAACAGTATATCCACCTTTATCAACGTTTTATCATTCAGGACCTTCAGTAGACTTAACAATTTTTTCTTTACACCTTGCAGGGATTTCTTCAATTTTAGGTGCCTTAAATTTTATTACTACAATTATTAATCTTAAAGCAAAAAACCTTTCAGCAGAAAAAATTAGACTATTTGTCTGATCAGTTATTT
+
CCCCCGGGGGGGGGGGGGGGGGGGGGGGFGGGGGGGGGGGGGGGGGGGGGGGGGGGGGGGGGGGGGGGGGGGGGGGGGGGGGGGGGGGGGGGGGGGGGGGGGGGGGGGGGGGGGGGGGGGGGGGGGGGGGGGGGGGGGGGGGGGGGGGGGGFFGGGGGGGGGGGGGGGGGGGGGGGFGGGGGGGGGGGGGGGGGGGGGGGGGGGGGGGGGGGGGGGGGGGFGGGGGGGGGAFGGFGGGGFFFFFGFGGEGGGFGFGGGFFFFFFEGCGFFFGGFFGF;EFEFGFFEFFFFFFF?FFCFFEF
@M70528:330:000000000-K6D4P:1:1102:10977:2762 1:N:0:GCCATATAAC+ACACAATATC
GGAGCCCCTGACATAGCATTCCCTCGATTAAATAATATAAGATTCTGACTTTTACCCCCTTCTCTGGGATTATTAATTATAGGACTTTATAAAGAAGGAGCGGGAACGGGATGAACAGTATATCCACCTTTATCAACGTTTTATCATTCAGGACCTTCAGTAGACTTAACAATTTTTTCTTTACACCTTGCAGGGATTTCTTCAATTTTAGGTGCCTTAAATTTTATTACTACAATTATTAATCTTAAAGCAAAAAACCTTTCAGCAGAAAAAATTAGACTATTTGTCTGATCAGTTATTT
+
CCCCCGGGGGGGGGGGGGGGGGGGGGGGGGGGGGGGGGGGGGGGGGGGGGGGGGGGGGGGGGGGGGGGGGGGGGGGGGGGGGGGGGGGGGGGGGGGGGGFGGGGGGGGGGGGGGGGGGGGGGGGGGGGGGGGGGGGGGGGGGGGGGGGGGGGGGGGGGGGGGGGGGGGGGGGGGGGGGGGGGGGGGGGGGFGGGGDFGGGGGGGGGGGGGGGGGGGGGGGFGGGGGGGGGFGFGFGGGGFFFFFGFGGGFGCFCFFGGFFFFFGE>EGFFFGFFFGFFFFFFGFFFFFCFFF<C<EFFFFF
@M70528:330:000000000-K6D4P:1:1102:8751:2772 1:N:0:GCCATATAAC+ACACAATATC
GGAGCCCTGTTTTACTGTCTTTATCCACATCTCCGCGCCCACGCGCCGCCATATAACATCTCGTATGCCGTCTTCTGCTTGAAAAAAAAAAAAAACTCCCACCAATCACAAAGACAACTCATATGCACTAATAAGCAACCTCTAACTACTACCCGCCAGCACCCATAATCCTACAGGGAATATCACCAGTCTCATTCCTGACATGTTATACACATGCCGGTGTCTTAGTAACCACTCTACTCAGTCCAGCATTCTACCGTGAGTCACGCATCAGTTCCTGGTCACATCCAGTTCACATGTT
+
CCCCCGGGGGGGGFGFGGGGGGGG,CFGFGGGGGG,FGGGGGG+C+@FGG+CFGGGGGCFGGGGGGGGGGFGGGGGGGGGGGGGGGECEFGF4+++,,,,:,+,,,,:3A,,,,,8BC,8538,,,,,3,,,:<,,,,B,,:,,,,,,@>@,,,******,,,56,,2,,,,,?,,3**6,,,,,,,2,2?9,,,,2,,,,,++5++++++++20++3****15++++1=++*+)0*:*/*)*)0/*:+****20:*:)))-.*.*)*7))**)/*)))*(/**))/..))))..6)).-)
@M70528:330:000000000-K6D4P:1:1102:18181:2818 1:N:0:GCCATATAAC+ACACAATATC
GGAGCCCCTGACATAGCATTCCCTCGATTAAATAATATAAGATTCTGACTTTTACCCCCTTCTCTGGGATTATTAATTATAGGACTTTATAAAGAAGGAGCGGGAACGGGATGAACAGTATATCCACCTTTATCAACGTTTTATCATTCAGGACCTTCAGTAGACTTAACAATTTTTTCTTTACACCTTGCAGGGATTTCTTCAATTTTAGGTGCCTTAAATTTTATTACTACAATTATTAATCTTAAAGCAAAAAACCTTTCAGCAGAAAAAATTAGACTATTTGTCTGATCAGTTATTT
+
CCCCCGGGGGGGGGGGGGGGGGGGGGGFGGGGGGGGGGGGGGGGGGGGGGGGGGGFGGGGGGGGGGGGGGGGGGGGGGGGGGGGGGGFGGGGGGGGGGGGGGGGGGGGGGGGG?FGGGGGGGGGGGGGGGGGGGGGGGGGGGGGGGGGGGGGGGGGGGGGGGGGGGGGGGGGGGGGGGGGGGGGGGGGGGGGGGGGGGGGGGGGGGGGGGFFGGGGGGGG7CGGGFGGDGFGGGFGGGGFFFFFGFGF@FGGFFFFGGDFFFAGEFF<FAFGGBFF<)7AEFGFFE@?E4>?3CEECCCEF
@M70528:330:000000000-K6D4P:1:1102:11432:2825 1:N:0:GCCATATAAC+ACACAATATC
GGAGCCCCTGACATAGCATTCCCTCGATTAAATAATATAAGATTCTGACTTTTACCCCCTTCTCTGGGATTATTAATTATAGGACTTTATAAAGAAGGAGCGGGAACGGGATGAACAGTATATCCACCTTTATCAACGTTTTATCATTCAGGACCTTCAGTAGACTTAACAATTTTTTCTTTACACCTTGCAGGGATTTCTTCAATTTTAGGTGCCTTAAATTTTATTACTACAATTATTAATCTTAAAGCAAAAAACCTTTCAGCAGAAAAAATTAGACTATTTGTCTGATCAGTTATTT
+
CCCCCF<FGGGGGGGGGGGGGGGGGGGGGGGGGGGGGGGGGGGFGFGGGGGGGGGGDEGGGGGGGGGGFFFDGGGGGGGGFGG,EGGGGGGGGFFFGFCEFFGGGGGGGGGGGGGGGGGGGGGGFGGGGGGGGGGGGGGGGGGGGGGGGGGGGGGGGGGAFFGGGGGGGGGEFGGGGGGDGGGGGFDGGGFDGGG@FE9EFFGGGGGGGGGGGGGGGGGGFGGGGGGGDGAE8<AFGGGFFFFFGFGD@GGGFGFFGGBFFFFGFFCGF;6=44AFE@CAEFGFFEF?ECEEEFFFECF5<
@M70528:330:000000000-K6D4P:1:1102:18175:2835 1:N:0:GCCATATAAC+ACACAATATC
GGAGCCCCTGACATAGCATTCCCTCGATTAAATAATATAAGATTCTGACTTTTACCCCCTTCTCTGGGATTATTAATTATAGGACTTTATAAAGAAGGAGCGGGAACGGGATGAACAGTATATCCACCTTTATCAACGTTTTATCATTCAGGACCTTCAGTAGACTTAACAATTTTTTCTTTACACCTTGCAGGGATTTCTTCAATTTTAGGTGCCTTAAATTTTATTACTACAATTATTAATCTTAAAGCACAAAACCTTTCAGCAGAAAAAATTAGACTATTTGTCTGATCAGTTATTT
+
-ACCCFGFGGGGGFGGGGFGGGGGGGGDDEGGGGGGGGGGGGGGGGGGFGGGGCFGGGGGGGGFGGGGGGGGF9FDFGGGGGGGGGGCFGGGGG9E<EDGGGGDGGGDGGGGGGAFGGFGFGGGFGGGFGGGGGGGFCFGCFGFFFGGGFGFFFGGGGGGGFCEGFGGGGGGGGGGGGGGGGGGGCFGGFGGFGE@G8D;EGFGCGFGGGCGGDGFFEFFG,EEGGGG@FC7?9CGGFGF9BF>7BCFFFC>*;FGGDEFA=+=8D*82)666:FC<636)0+;:5:9?94)./)/77)67
@M70528:330:000000000-K6D4P:1:1102:23400:2849 1:N:0:GCCATATAAC+ACACAATATC
GGAGCCCCTGACATAGCATTCCCTCGATTAAATAATATAAGATTCTGACTTTTACCCCCTTCTCTGGGATTATTAATTATAGGACTTTATAAAGAAGGAGCGGGAACGGGATGAACAGTATATCCACCTTTATCAACGTTTTATCATTCAGGACCTTCAGTAGACTTAACAATTTTTTCTTTACACCTTGCAGGGATTTCTTCAATTTTAGGTGCCTTAAATTTTATTACTACAATTATTAATCTTAAAGCAAAAAACCTTTCAGCAGAAAAAATTAGACTATTTGTCTGATCAGTTATTT
+
CCCCCGGGGGGGGGGGGGGGGGGGGGGGGGGGGGGGGGGGGGGGGGGGGGGGGGGGGGGGGGGGGGGGGGGGGGGGGGGGGGGGGGGGGGGGGGGGGGGGGGGGGGGGGGGGGGGGGGGGGGGFGGGGGGGGGGGGGGGGGGGGGGGGGGGGGGGGGGGGGGGGGGGFGGGGGGGGGGGGGGGGGGGGGGGGGGGGGGGGGGGGGGGGGGGGGGGGGGGGGGGGGGGGGGFGGGFGGGGFFFFFGFGGGGGGFGFGGGBFFF8CEF=FAFFGG@ACEFFFFFGFFFF3CEFFFEFFCEEFF
@M70528:330:000000000-K6D4P:1:1102:16574:2852 1:N:0:GCCATATAAC+ACACAATATC
GGGACCCTGTTTTACTGTCTCTTATACACATCTCCGAGCCCACGAGACGCCATATAACATCTCGTATGCCGTCTTCTGCTTGAAAAAAAAAAAACAAAAAAAGAACAAAACCATAAATATTCTGTAATGCCGATTAACCGGAACAAAGACTAGAACCAAGTACACAAACGATCAAGTAACGACGATGTCTGTATGTCAAGATGCTACACAATATACAATAGATAGTGTAGTGAGCTATATCTGGTCGTTACATATACACAGTCACATCGTAACGTGTCGGTCACGTATACACCAATACGTA
+
CCCCCGGGFFFGGFGFGGGFGGGFGGF<6CFFGGGFEGFFGGGGEGGGGGGGGGGGGFF<CFGGGGGGFFFFCGGGGGGGGFFGGAE@FFGE=4+44:,<=@++,,8,,,84,,5,,5,,8,,,,,C,,883+++3:,,+33+8,,,,,,,,,,,,,,*,77,,,33,,***,6,3,,,21B**1**,,,,,,,4,,2+5+,+++++0*0*5++++++1++2++++++1+++++0+02******0*))**10***20*/*))**)2)*)))**()*,(()-)*))()))).)((()),())
@M70528:330:000000000-K6D4P:1:1102:18721:2856 1:N:0:GCCATATAAC+ACACAATATC
GGAGCCCCTGACATAGCATTCCCTCGATTAAATAATATAAGATTCTGACTTTTACCCCCTTCTCTGGGATTATTAATTATAGGACTTTATAAAGAAGGAGCGGGAACGGGATGAACAGTATATCCACCTTTATCAACGTTTTATCATTCAGGACCTTCAGTAGACTTAACAATTTTTTCTTTACACCTTGCAGGGATTTCTTCAATTTTAGGTGCCTTAAATTTTATTACTACAATTATTAATCTTAAAGCAAAAAACCTTTCAGCAGAAAAAATTAGACTATTTGTCTGATCAGTTATTT
+
CCCCCGGGGGGGGGGGGGGGGGGGGGGGGGGGGGGGGGGGGGGGGGGGGGGGGGGGGGGGGGGGGGGGGGGGGGGGGGGGGGGGGGGGGGGGGGGGGGGGGGGGGGGGGGGGGGGGGGGGGGGFFGGGGGGGGGGGGGFGGGGGGGGGGGGGGGGGGGGGGGGGGFGGGGGGGGGGGGGGGGGGGGGGGGGGGGGGGGGGGGGFGGGGGGGFCFGFGGGGGGGGGGGGGGFD>EFGGGGFFFFFGFGFFGGGFGFGGG:FFFFCEGECFFFGGFFFF8?FEFGFFEF3<3CF3?EE??C?C
@M70528:330:000000000-K6D4P:1:1102:15079:2870 1:N:0:GCCATATAAC+ACACAATATC
GGACCCTGTTTTACTGTCTCTTATACACATCTCCGAGCCCACGAGACGCCATATAACATCTCGTATGCCGTCTTCTGCTTGAAAAAAAAAAAAAACAAAAAAAACAAAAAAAATCTACGCGTATACACAAAAGTGTAGAGAAGTAGCTGAATATCATATACGAATTATTACGAAAGTATGTCGACTTGAGTTAATATATCAAAGAACAGTACATGGATGACAGACACACATCAAGCGTAGCAAAGATTGACTGTACAAGCGGTAGCTAACAGGATGAAAGACACGTGGCAGATGAAAGGTC
+
CCCCCDGGE<CEEFFGFGGGDECEEFFFGFGGGGFGGFFGGCGGGECEGGGEFFGGGF<CFGFCFEG9FCCFGGGCFFFGGGGGGGGFGGG8+8++,4:4++84+4AAC<+++,:,,,++53++3,,33*,8,,,,,3,,,,,8<3D,,,,,7,,,,,,,,,6,3*7,,8,**6**72,,,,*1***25,2,+++,+++++,+++3*2*++++++*5+00+++*7**2**)+*3*+*/*).**)*)2*+******2**/))-)/-*)**))+*(/9,))*()*0)(0(((-(.)6)))())
@M70528:330:000000000-K6D4P:1:1102:18659:2891 1:N:0:GCCATATAAC+ACACAATATC
GGAGCCCCTGACATAGCATTCCCTCGATTAAATAATATAAGATTCTGACTTTTACCCCCTTCTCTGGGATTATTAATTATAGGACTTTATAAAGAAGGAGCGGGAACGGGATGAACAGTATATCCACCTTTATCAACGTTTTATCATTCAGGACCTTCAGTAGACTTAACAATTTTTTCTTTACACCTTGCAGGGATTTCTTCAATTTTAGGTGCCTTAAATTTTATTACTACAATTATTAATCTTAAAGCAAAAAACCTTTCAGCAGAAAAAATTAGACTATTTGTCTGATCAGTTATTT
+
CCCCCGGGGGGGGGGGGGGGGGGGGGGGGGGGGGGGGGGGGGGGGGGGGGGGGGGGGGGGGGGGGGGGGGGGGGGGGGGGGGGGGGGGGGGGGGGGGGGGGGGGGGGGGGGGGGGGGGGGGGGGGGGGGGGGGGGGGGGGGGGGGGGGGGGGGGGGGGGGGGGGGGGGGGGGGGGGGGGGGGGGGGGGGGGGGGGGGGGGGGGGGGGGGGGGGGGGGGGGGGGGGGGGGGFGGGFGGGGFFFFFGFGGGGGGFGFGGGEFFFFGFGEGFFFCGFFGFFFFFFFFFFFF<CFFCEFFFFEFE
@M70528:330:000000000-K6D4P:1:1102:7603:2898 1:N:0:GCCATATAAC+ACACAATATC
GGAGCCCCTGACATAGCATTCCCTCGATTAAATAATATAAGATTCTGACTTTTACCCCCTTCTCTGGGATTATTAATTATAGGACTTTATAAAGAAGGAGCGGGAACGGGATGAACAGTATATCCACCTTTATCAACGTTTTATCATTCAGGACCTTCAGTAGACTTAACAATTTTTTCTTTACACCTTGCAGGGATTTCTTCAATTTTAGGTGCCTTAAATTTTATTACTACAATTATTAATCTTAAAGCAAAAAACCTTTCAGCAGAAAAAATTAGACTATTTGTCTGATCAGTTATTT
+
CCCCCGGGGGGGGGGGGGGGGGGGGGGGGGGGGGGGGGGGGGGGGGGGGGGGGGGGGGGGGGGGGGGGGGGGGGGGGGGGGGGGGGGGGGGGGGGGGGGGGGGGGGGGGGGGGGGGGGGGGGGCGGGGGGGGGFGGGGFGGGGGGGGGGGGGGGGGGGGGGGGGGGGGGGGFGGGGGGGGGGGGGGGGGGFGGGGGGGGGGGFGCGFGGGGGGGGGGGGGFFGGGGGGFFFGFGFGGGGFFFFFGFFGCFGGFGFGGGFFFBFFFFEGFFFGGFFGFEFFCFGFFEA?CECCFF@CEEFEE
@M70528:330:000000000-K6D4P:1:1102:19396:2906 1:N:0:GCCATATAAC+ACACAATATC
GGGACCCTGTTTTACTGTCTCTTATACACATCTCCGAGCCCACGAGACGCCATATAACATCTCGTATGCCGTCTTCTGCTTGAAAAAAAAAAACACTTTCAACTTTACATACACAAACATTACCCACACCTGACGTCACTTCACCACCCTTTACCTCATCCTCTTTCTTCCTAATTGTACTATCCTTGTTTTGTGTATCTTATACAAACTCTCTTTTCACGTTATCATCCCCTCATGTGTTCACTCACCTCTCTACCACCCCACTTGTCTTACCCGCGTTGTCTTGTTCATCACATCTGAT
+
CCCCCCGFFEF@F,CCFGFGGGGFGGCFGGFGGGGFDGGCGGFEGGCF@FGGFFCGGGF,C@EFGGGGGFEGGGGGGGGGGFCFGFE6=FGG@F99,95A,,<,,<,,9<<B,9,4:E,55,,<,AB++4,:,A4+++8A,7,,:,+++8:,,,8,,,,98,,,,3,,,:<,,,,,8,3@D,;E,,7,57,,6,,3,,,5,,72,,,,,4?;:D,,,,,,,26,/,5,:,)**4),2+++)1++3;*>**/980++2*;)),)/(+)2;+1+3,))((()()*/*.*4.))))).))))).
@M70528:330:000000000-K6D4P:1:1102:18648:2907 1:N:0:GCCATATAAC+ACACAATATC
GGAGCCCCTGACATAGCATTCCCTCGATTAAATAATATAAGATTCTGACTTTTACCCCCTTCTCTGGGATTATTAATTATATGACTTTATAAAGAAGGAGCGGGAACGGGATGAACAGTATATCCACCTTTATCAACGTTTTATCATTCAGGACCTTCAGTAGACTTACCAATTTTTTCTTTACACCTTTCAGGGATTTCTTCAATTTTAGGTGCCTTAAATTTTATTACTACAATTATTAATCTTAAAGCAAAAAACCTTTCAGCAGAAAAAATTAGACTATTTGTCTGATCAGTTATTT
+
-8BCCGGGGGGGGGGGGFGGGGGGGGGC9@AEFGGGGGGGFGGFGGGGGGGGFGGGGGGGFGGGGGG8FEFGGGGGGFDFG,CFGGGFGGGFGGGF8FFGGGECFGG@FCGG=AFGGGFFFGGGGGGGGGCFGGGAFDFFGGGFGGGGFGDGGGGGGGGCFGAFGGGG,FFDFGGGGGGGGGC9DGGGE,@F;D8FFFGCGGG8A>C7C;D,@3@FGFC9CF@DG:FFFFFF89FGFFC6B>CFGFG+=F:C*CA;DDBFBBF77C>;)?);;;FF3;EF?6DFF<AECEEE<?@FE3?9?
@M70528:330:000000000-K6D4P:1:1102:11315:2917 1:N:0:GCCATATAAC+ACACAATATC
GGAGCCCCTGACATAGCATTCCCTCGATTAAATAATATAAGATTCTGACTTTTACCCCCTTCTCTGGGATTATTAATTATAGGACTTTATAAAGAAGGAGCGGGAACGGGATGAACAGTATATCCACCTTTATCAACGTTTTATCATTCAGGACCTTCAGTAGACTTAACAATTTTTTCTTTACACCTTGCAGGGATTTCTTCAATTTTAGGTGCCTTAAATTTTATTACTACAATTATTAATCTTAAAGCAAAAAACCTTTCAGCAGAAAAAATTAGACTATTTGTCTGATCAGTTATTT
+
CCCCCGGGGGGGGGGGGGGGGGGGGGGFFGGGGGGGGGGGGGGGGGGGGGGGGGGGGGGGGGGGGGGGGGGGGGGGGGGGGGGGGGGGGGGGGGGGGGGGGGGGGGGGGGGGGGGGGGGGGGGGGGGGGGGGGGGGGGGGGGGGGGGGGGGGGGGGGGGGGGGGGGGGGGGGGGGGGGGGGGGGGGGGGGGGG@EGGGGGGGGGGGGGGFGDGGGGGGGGGGGGGGGGGGACCGAFGGGFF>FFGFGGGGGGFGFGGGFFFFFGFGFFFFFFGFFGFFFF?FGFFEFFEC9?6<EEFFEFF
@M70528:330:000000000-K6D4P:1:1102:10432:2933 1:N:0:GCCATATAAC+ACACAATATC
GGAGCCCCTGACATAGCATTCCCTCGATTAAATAATATAAGATTCTGACTTTTACCCCCTTCTCTGGGATTATTAATTATAGGACTTTATAAAGAAGGAGCGGGAACGGGATGAACAGTATATCCACCTTTATCAACGTTTTATCATTCAGGACCTTCAGTAGACTTAACAATTTTTTCTTTACACCTTGCAGGGATTTCTTCAATTTTAGGTGCCTTAAATTTTATTACTACAATTATTAATCTTAAAGCAAAAAACCTTTCAGCAGAAAAAATTAGACTATTTGTCTGATCAGTTATTT
+
CCCCCGGGGGGGGGGGGGGGGGGGGGGGGGGGGGGGGGGGGGGGGGGFGGGGGGGGGGGGGGGGGGGGGGGGGGGGGGGGFGGGGGGGGGGGGGGFGGGGGGGGGGGGGGGGGGGGGGGGGGGGGGGGGGGGGGGGGGGGGGGGGGGGGGGGGGGGGGGGGGGGGGGGGGGGGGGGGGGGGGGGGGGGGGGGGFGGGGGGGGGGGGGGGGGGGCFFGGGGFGGGGGGGGGFGGGFGGGD;FFFFGFGGFGGGFGFGGGFFFBAF?FCFFFFGDFFGFEFAEFGFFEFEFFFFFFEFFF??C
@M70528:330:000000000-K6D4P:1:1102:16725:2948 1:N:0:GCCATATAAC+ACACAATATC
GGAGCCCCTGACATAGCATTCCCTCGATTAAATAATATAAGATTCTGACTTTTACCCCCTTCTCTGGGATTATTAATTATAGGACTTTATAAAGAAGGAGCGGGAACGGGATGAACAGTATATCCACCTTTATCAACGTTTTATCATTCAGGACCTTCAGTAGACTTAACAATTTTTTCTTTACACCTTGCAGGGATTTCTTCAATTTTAGGTGCCTTAAATTTTATTACTACAATTATTAATCTTAAAGCAAAAAACCTTTCAGCAGAAAAAATTAGACTATTTGTCTGATCAGTTATTT
+
@CCCCGGGGGGGGGGGGGGGGGGGGGGGGGGGGGGGGGGGGGGGGGGGGGGGGGGGGGGGGGGGGGGGGGGGGGGGGGGGGGGGGGGGGGGGGGGGGGGGGGGGGGGGGGGGGGGGGGGGGGGGGGGGGGGGGGGGGGGGGGGGGGGGGGGGGGGGGGGGGGGGGGGGGGGGGGGGGGGGGGGGGGGGGGGGGGGGGGGGGGGGGGGGGGGGGFGGGGGGGGGGGGGGGGFGGGFGGGGFFFFFGFGGGGGGFGFGGGFFFBFGFD=4?FFGG9FFF@FFFFGFFEFFF?EFCE@FFFFEE
@M70528:330:000000000-K6D4P:1:1102:24077:2990 1:N:0:GCCATATAAC+ACACAATATC
GGAGCCCCTGACATAGCATTCCCTCGATTAAATAATATAAGATTCTGACTTTTACCCCCTTCTCTGGGATTATTAATTATAGGACTTTATAAAGAAGGAGCGGGAACGGGATGAACAGTATATCCACCTTTATCAACGTTTTATCATTCAGGACCTTCAGTAGACTTAACAATTTTTTCTTTACACCTTGCAGGGATTTCTCAATTTTAGGTGCCTTAAATTTTATTACTACAATTATTAATCTTAAAGCAAAAAACCTTTCAGCAGAAAAAATTAGACTATTTGTCTGATCAGTTATTTT
+
CCCCCGGGGGGGGGGGGGGGGGGGGGGGGGGGGGGGGGGGGGGGGGGGGGGGGGGGGGGGGGGGGGGGGGGGGGGGGGGGGGGGGGGGGGGGGGGGGGGGGGGGGGGGGGGGGGGGGGGGGGGGGGGGGGGGGGGGGGDGGGGGGGGFCEGGFGGGGGGGGFGGGGGGGGGGGGGGGGGGGGGGGGGGGGCDGFGFFGGGGGGGGGGGGGGGFGFGFGFGGGGGAEFGCFFFFGFGFGGFFAFFCCFGFCGGFGFGG4AFFFF7*=>FFFFGGD;FEFEC=FGF=?7C3CFFFEE6?CCEC
@M70528:330:000000000-K6D4P:1:1102:18721:2997 1:N:0:GCCATATAAC+ACACAATATC
GGAGCCCCTGACATAGCATTCCCTCGATTAAATAATATAAGATTCTGACTTTTACCCCCTTCTCTGGGATTATTAATTATAGGACTTTATAAAGAAGGAGCGGGAACGGGATGAACAGTATATCCACCTTTATCAACGTTTTATCATTCAGGACCTTCAGTAGACTTAACAATTTTTTCTTTACACCTTGCAGGGATTTCTTCAATTTTAGGTGCCTTAAATTTTATTACTACAATTATTAATCTTAAAGCAAAAAACCTTTCAGCAGAAAAAATTAGACTATTTGTCTGATCAGTTATTT
+
9ACCCGGGGGGGGGGCGFGGGGGGGGGCFFFGGGGGGGGGGGGGGGGGGGGGGGGGGGGGGGGGGGGGFGGGGGGGGGGGGGFGGGGGGGGGGGGGGGFFGGGGGGGGGGGGDFGGGGGGGFFGGGGGGGGGGGGGGGGGGGGGGGGGGGGGGGGGGGGGGGGGGGGGFGGGFFGGFGGGGGFFGGGGG9DA9FCFDGGGGGG7FGGGG7D,D@FGGGGFFGGGG:AFFFFGGGAGGGGFFFFFGFGF788FA*@CC4BFFBFGEGEFFFFF4:FF@3?FFFFFFFFEC3>CEE3C<CFEE
@M70528:330:000000000-K6D4P:1:1102:9801:2999 1:N:0:GCCATATAAC+ACACAATATC
GGAGCCCCTGACATAGCATTCCCTCGATTAAATAATATAAGATTCTGACTTTTACCCCCTTCTCTGGGATTATTAATTATAGGACTTTATAAAGAAGGAGCGGGAACGGGATGAACAGTATATCCACCTTTATCAACGTTTTATCATTCAGGACCTTCAGTAGACTTAACAATTTTTTCTTTACACCTTGCAGGGATTTCTTCAATTTTAGGTGCCTTAAATTTTATTACTACAATTATTAATCTTAAAGCAAAAAACCTTTCAGCAGAAAAAATTAGACTATTTGTCTGATCAGTTATTT
+
CCCCCGGGGGGGGDEFGGGGFGGGGG@F9CEG9CCEFEGGGEGC@<EGF<CFGCEAFFGFGGGFFACGCGG9<FEGGC@FGGDFF8CFC<ECEFFGGDE8DFGGGGGE7FEGGA<FEGGFG<?FGG88FGCDGGGFGE<,B@DGE9?EFGFFGCBEAAFG<E<FGGEGGCF9=ADEGDFD==F=,=,3@,DGG@++3D,@;F93=;@C:<>FFFCFGFGGGGGGCA:ACEFG+C5@BBF9B=9:F9=F7:7CF>4D4*:?4>8=CFE4AFA?F(5CE3<FEFGFFE@)9C<EE33775?5?
@M70528:330:000000000-K6D4P:1:1102:18089:3001 1:N:0:GCCATATAAC+ACACAATATC
GGAGCCCCTGACATAGCATTCCCTCGATTAAATAATATAAGATTCTGACTTTTACCCCCTTCTCTGGGATTATTAATTATAGGACTTTATAAAGAAGGAGCGGGAACGGGATGAACAGTATATCCACCTTTATCAACGTTTTATCATTCAGGACCTTCAGTAGACTTAACAATTTTTTCTTTACACCTTGCAGGGATTTCTTCAATTTTAGGTGCCTTAAATTTTATTACTACAATTATTAATCTTAAAGCAAAAAACCTTTCAGCAGAAAAAATTAGACTATTTGTCTGATCAGTTATTT
+
CCCCCGGGGGGGGGGGGGGGGGGGGGGGGGGGGGGGGGGGGGGGGGGGGGGGGGGGGGGGGGGGGGGGFGGGGGGGGGGGGGGGGGGGGGGGGGDGGGGGGGGGGGGGGGGGGFGGGGGGGGGGGGGGGGGGGGGGGGGGGGGGGGGGGGGGGGGGGGGGGGGGGGGGDGGGGGGGGGGGGGGGGGGGGFGGFGGFGGGGGGGGGGGGGGGGGGGGGGGFGGGGGAEGGGFFGGFGGFGFFFFFGFGG78DCFGFGGGFFFEFFEGEGFAFGGBFGE@EFFFGCACFFEEEFFEFFFFFCE
@M70528:330:000000000-K6D4P:1:1102:24992:3002 1:N:0:GCCATATAAC+ACACAATATC
GGACCCTGTTTTACTGTCTCTTATACTCATCTCCGCGCCCACGCGACGCCATATAACATCTCGTATGCCGTCTTCTGCTTGAAAAACAAAAAACTATTTTATCCGGAAAGACCACCTTCGGGTTAATACACTGCAGTCCAGAAGTTAACTTACAAATCATCCCCTGATACTCTCTTGCCAGCACCCGCGGTCCTACGAAGAGTGCCAGAGTTAATCGCAATTACTGGGCTTAAAGCGTGCGTATGTGGTTTGGTCAGCACGCTGTGAAAGCCCTGCAATCAAGCTAGAAGTGGTAATGTAA
+
CCCCCGGGEC<EFFGGGGFGGGGGGGGGGGGGGGGEGGGGG@F+CGGGGG+CFGGGGGFEFFEGGGGGGGGGGG9FFGGGGGGGGG,<EFG<+8,,,55,,<?F+7+@+4,,,:++4B?F7+4=+:,<<,,5,,:B8,B,B<,,5,,:,,,:,,7>=7>,9,8<,>,@3:,,83,,=F,84>8,,35@8*1**,,7>7>1*,?;,,?,,,?,,4,,4*3**32+12+=**0+29+=)/*8555;<6**2**1)***2*0))()*4*.200):*()*())/.**1/)9)6)6,)).)).)6)
@M70528:330:000000000-K6D4P:1:1102:8758:3012 1:N:0:GCCATATAAC+ACACAATATC
GGAGCCCCTGACATAGCATTCCCTCGATTAAATAATATAAGATTCTGACTTTTACCCCCTTCTCTGGGATTATTAATTATAGGACTTTATAAAGAAGGAGCGGGAACGGGATGAACAGTATATCCACCTTTATCAACGTTTTATCATTCAGGACCTTCAGTAGACTTAACAATTTTTTCTTTACACCTTGCAGGGATTTCTTCAATTTTAGGTGCCTTAAATTTTATTACTACAATTATTAATCTTAAAGCAAAAAACCTTTCAGCAGAAAAAATTAGACTATTTGTCTGATCAGTTATTT
+
CCCCCGGGGGGGGCFGFEGGEGFGGGGGGGGGGGGGFGGGFGG9DEGCGGGGGGGGGGGGGGGGGGGGFFGGGGFFGGGGGGGGGGGFEGFGGGDFGGGGGGGGGGFGDGGEGGGGFGGCGFGGGGGGGGGFGGGGGGFFF:EFFDGFFGFGGEF@FFGGGGGAFGGGGGGGFGFGFEGFGGGGGGGGFGGGGGD:DDFDFGGGGGEGGEGGGG?CFGGCFGGGGAFGGGFGFGAGGGDBFFFFGFDFCGGFFGFGGGEAFECFF7;FFFFFG@FCE;CFCFF7@CFEC?><CEFFC3?CC
@M70528:330:000000000-K6D4P:1:1102:10357:3021 1:N:0:GCCATATAAC+ACACAATATC
GGAGCCCCTGACATAGCATTCCCTCGATTAAATAATATAAGATTCTGACTTTTACCCCCTTCTCTGGGATTATTAATTATAGGACTTTATAAAGAAGGAGCGGGAACGGGATGAACAGTATATCCACCTTTATCAACGTTTTATCATTCAGGACCTTCAGTAGACTTAACAATTTTTTCTTTACACCTTGCAGGGATTTCTTCAATTTTAGGTGCCTTAAATTTTATTACTACAATTATTAATCTTAAAGCAAAAAACCTTTCAGCAGAAAAAATTAGACTATTTGTCTGATCAGTTATTT
+
CCCCCGGGGGGGGGGGGGGGGGGGGGGGFGGGGGGGGGGGGGGGGGGGGGGGGGGGGGGGGGGGGGGGGGGGGGGGGGGGGGFGGGGGGGGGGGGGGGGGGGGGGGGGGGGGGGGGGGGGGGGGGGGGGGGGGFGGGGGGGGGGGGGGGGGGGGGGGGGGGGGFGGGGGGGGGGGGGGGGGGGGGGGGGGGGGFGGFGGGGGGGGGGGGFCCFGGGGGGFGGGGFEGGGFFF7EFGGGGFFFFAEFFGFG>FFCAFCDFFFFFGF=EGAF6?86ACEEFFFFGFFFFCFE9EEFFFFFFEE
@M70528:330:000000000-K6D4P:1:1102:23212:3043 1:N:0:GCCATATAAC+ACACAATATC
GGAGCCCCTGACATAGCATTCCCTCGATTAAATAATATAAGATTCTGACTTTTACCCCCTTCTCTGGGATTATTAATTATAGGACTTTATAAAGAAGGAGCGGGAACGGGATGAACAGTATATCCACCTTTATCAACGTTTTATCATTCAGGACCTTCAGTAGACTTAACAATTTTTTCTTTACACCTTGCAGGGATTTCTTCAATTTTAGGTGCCTTAAATTTTATTACTACAATTATTAATCTTAAAGCAAAAAACCTTTCAGCAGAAAAAATTAGACTATTTGTCTGATCAGTTATTT
+
CCCCCGGGGGGGGGGGGGGGGGGGGGGGGGGGGGGGFGGGGGGGGGGGGGGGGGGGGGGGGGGGGGGGG?FGGGGGGGGGGGGGGGGGGGGGGGGGGGGGGGGGGGGGGGGGGGGGGGGGGGGGGGGGGGGGGGGGGGGGGGGGGGGGGGGGGGGGGGGGGGGGGGGGGGGGGGGGGGGGGGGGGGGGGGGGGGGGGGGGGGGGGGGGGGGGGGGGGGGGGGGGGFGGGGFGGGFGGGGFF@FFGFGGGGGGFGFGGGFFFFAFCFFGFFFGG@FGE@EFEFGFF3@?E?ECEE@FEFFFF
@M70528:330:000000000-K6D4P:1:1102:8722:3046 1:N:0:GCCATATAAC+ACACAATATC
GGAGCCCCTGACATAGCATTCCCTCGATTAAATAATATAAGATTCTGACTTTTACCCCCTTCTCTGGGATTATTAATTATAGGACTTTATAAAGAAGGAGCGGGAACGGGATGAACAGTATATCCACCTTTATCAACGTTTTATCATTCAGGACCTTCAGTAGACTTAACAATTTTTTCTTTACACCTTGCAGGGATTTCTTCAATTTTAGGTGCCTTAAATTTTATTACTACAATTATTAATCTTAAAGCAAAAAACCTTTCAGCAGAAAAAATTAGACTATTTGTCTGATCAGTTATTT
+
CCCCCGEGGGGGGGGGGEGGGGGGFECGGGGGGGGGFGGGGGF<FDFGGGGFFGGFFGGGFGAFGGGGFG?FGGGGGGGGGEGGFGGGGGGGA9CFGGFCFEGGGGGGGGGGGGGGGGGGGGGGAFFGGGGGGGGGCFFGGGGFAFEFGGGGEFGGGFFGGGDGGGGGGGGGGGGFGGGDDFGGGGGGGGGGGFE:FFGGGGGGFGCFGGGFFGGGGFEF,;FFGEGGGGFF8FCCGGGFFFFCFFGGCFGGFGFGGGFA4@6:C7/CFAACF6AFF;CBC;:AF<F?E3).)5;?CEC<C
@M70528:330:000000000-K6D4P:1:1102:8548:3049 1:N:0:GCCATATAAC+ACACAATATC
GGAGCCCCTGACATAGCATTCCCTCGATTAAATAATATAAGATTCTGACTTTTACCCCCTTCTCTGGGATTATTAATTATAGGACTTTATAAAGAAGGAGCGGGAACGGGATGAACAGTATATCCACCTTTATCAACGTTTTATCATTCAGGACCTTCAGTAGACTTAACAATTTTTTCTTTACACCTTGCAGGGATTTCTTCAATTTTAGGTGCCTTAAATTTTATTACTACAATTATAAATCTTAAAGCAAAAAACCTTTCAGCAGAAAAAATTAGACTATTTGTCTGATCAGTTATTT
+
CCCCCGGGGGGGGGGGGGGGGGGGGGGGGGGGGGGGGGGGGGGGGGGGGGGGGGGGGGGGGGGGGGGGGGGGGGGGGGGGGGGGGGGGGGGGGGGGGGGGGGGGGGGGGGGGGGGGGGGGGGGGGGGGGGGGGGGGGGGGGGGGGGGGGGGGGGGGGGGGGGGGGGGFGGGGGGGGGGGGGGGGGGGGGGGGGCGGGGGGGGGGGGGGGGG?FGGGGGGGGGGGGGGGGGFGGGFGGGGFFFFFGFGGGGGGFGFGGGDFABFGECECFFFGGFFGFFFFFFGFFFFFEFFFFF@C?EFFF
@M70528:330:000000000-K6D4P:1:1102:12950:3065 1:N:0:GCCATATAAC+ACACAATATC
GGAGCCCCTGACATAGCATTCCCTCGATTAAATAATATAAGATTCTGACTTTTACCCCCTTCTCTGGGATTATTAATTATAGGACTTTATAAAGAAGGAGCGGGAACGGGATGAACAGTATATCCACCTTTATCAACGTTTTATCATTCAGGACCTTCAGTAGACTTAACAATTTTTTCTTTACACCTTGCAGGGATTTCTTCAATTTTAGGTGCCTTAAATTTTATTACTACAATTATTAATCTTAAAGCAAAAAACCTTTCAGCAGAAAAAATTAGACTATTTGTCTGATCAGTTATTT
+
CCCCCG,FGGGGGGGGGGGGGGGGGGGGGGGGGGGGGGGGGGGGGGGGGGGGGGGGGGGGGGGGGGGGGGGGGGGGGGGGGGGGGGGGGGGGGGGGGGGGGGGGGGGGGGGGGGGGGGGGGGGGGGGGGGGGGGGGGGGGGGGGGGGGGGGGGGGGGGGGGGGGGGGCFGGGGGGGGGGGGGGGGGGGGGGGGGGGGGGGGGGGGGGGGGGGGGGGGGGGGGGGGGGGGGFGGGFGGGGFFFFFGFGDFCGGFGFGGGFFFFFGFGFGFFFGG>FGFEEFFFGFFFFFFEFFFFFFFFFFF
@M70528:330:000000000-K6D4P:1:1102:7396:3068 1:N:0:GCCATATAAC+ACACAATATC
GGAGCCCCTGACATAGCATTCCCTCGATTAAATAATATAAGATTCTGACTTTTACCCCCTTCTCTGGGATTATTAATTATAGGACTTTATAAAGAAGGAGCGGGAACGGGATGAACAGTATATCCACCTTTATCAACGTTTTATCATTCAGGACCTTCAGTAGACTTAACAATTTTTTCTTTACACCTTGCAGGGATTTCTTCAATTTTAGGTGCCTTAAATTTTATTACTACAATTATTAATCTTAAAGCAAAAAACCTTTCAGCAGAAAAAATTAGACTATTTGTCTGATCAGTTATTT
+
CCCCCGGGGGCGGFGGGGGGCGGGGGGGGGGGGGFFGGDGGFEGGGGFGGGGGGGGFFEEFEFGGGGGGGGGDGGFGGGGGGGGGGGGGGGGGGGGGGDFGGGGGGGGGDGGGFGFGGGGGFGGGGGB@FGGGGGGGGFFGGGGFFGGDGGFGDFGGFGGGGGGGGGCFDFCGGGG?FFFG;FGGGGG8FDGGGGGGGGGGGDGGGGGGGFDGGGFFFGCEDEGGGGGGFAFDFFGGFDFFFFFGFCEGG7?FCFGGG5?FF6C5+>CFFFGD9ADEF366FFFF5AEC6)19CEFEEFEE
@M70528:330:000000000-K6D4P:1:1102:17696:3068 1:N:0:GCCATATAAC+ACACAATATC
GGAGCCCCTGGAAGGCGAAGTACTCCGTGCCCGCACTGGTGACGGCGGCGCGGCCCTGCACCGGACCCTGCCTCACCTCAACCACGGGGCCTGGAAGGAACAGACGCAGGAAAGAATAACTAAAACCGGAAACGGTTTTCGAAAATCACTTCTGCTTCTGATGGAAGTGTCTATTGCCTAGCGAGTAATATTCAAGCGTGGAACGGAGGATGTGTTCTTACTCAGTGAGTACCAGTAGCTGTAGTACTCCAGTCCTCGGTAGGCGCACAGGGCCAGCGCTGCCACAATCAAGGGTTCTTTC
+
CCCCCGGGGGGGGGGGGGGGGGGGGGGGGGGGGGGGGGGGGGGGGGGGGGGGGGGGGGGGGGGGGGGGGGGGGGGGGGGFGGFGGGGGGGGGGGGFGGGGGGGGGDGGGGGGGGGGGGGGGGFGGGGGGEGGGGFGGGGGGGGGDFGGGGGGGGGGGGGGGGCFGGGGGGGFGGGBFFGGGGGGGGGGGGGGF?ECGCCEG5CGEEGGDGG6CFGGGGG7<<?77FCFFGBEG96CF>CB4F?FFFCFFGGGFD@DD3>D42)9>3(>347CC?3C?0;>>DG@F:@<7))))4:04>AD2
@M70528:330:000000000-K6D4P:1:1102:13685:3083 1:N:0:GCCATATAAC+ACACAATATC
GGAGCCCCTGACATAGCATTCCCTCGATTAAATAATATAAGATTCTGACTTTTACCCCCTTCTCTGGGATTATTAATTATAGGACTTTATAAAGAAGGAGCGGGAACGGGATGAACAGTATATCCACCTTTATCAACGTTTTATCATTCAGGACCTTCAGTAGACTTAACAATTTTTTCTTTACACCTTGCAGGGATTTCTTCAATTTTAGGTGCCTTAAATTTTATTACTACAATTATTAATCTTAAAGCAAAAAACCTTTCAGCAGAAAAAATTAGACTATTTGTCTGATCAGTTATTT
+
CCCCCG8FGGGGGGGGGGGGGGGGGGGGGGGGGGGGGGGGGGGGGGGGGGGGGGGGGGGGGGGGGGGGGGGGGGGGGGGGGGGGGGGGGGGGGGGGGGGGGGGGGGGGGGGGGGGGGGGGGGGGGGGGGGGGGGGGGGGGGGGGGGGGGGGGGGGGGGGGGGGGGGGGGGGGGGGGGGGGGGGGGGGGGGGGGGGGGGGGGGGGGGGGGGGGGGGGGGGGGGGGGGGGGGFFGGFGGGGFFFFFGFGGCFFGFGFGGGEFFFFGFDEGFFFGG>FFAFEFFFGFFFFECEFFFC<E<CECE
@M70528:330:000000000-K6D4P:1:1102:9012:3084 1:N:0:GCCATATAAC+ACACAATATC
GGAGCCCCTGACATAGCATTCCCTCGATTAAATAATATAAGATTCTGACTTTTACCCCCTTCTCTGGGATTATTAATTATAGGACTTTATAAAGAAGGAGCGGGAACGGGATGAACAGTATATCCACCTTTATCAACGTTTTATCATTCAGGACCTTCAGTAGACTTAACAATTTTTTCTTTACACCTTGCAGGGATTTCTTCAATTTTAGGTGCCTTAAATTTTATTACTACAATTATTAATCTTAAAGCAAAAAACCTTTCAGCAGAAAAAATTAGACTATTTGTCTGATCAGTTATTT
+
CCCCCDFEGGGGGGGFGGGFFGGGGGGFAGGGGGGFGFGGGGGGGGFE@DFGGGGGGGGEFFCFFGGGGGGEFEGECDFFGGGGGGGGGGGGGGEGGGGFEGGGGGDFCFGGGDEGFGGGGGGGFGGGGGGGGGGGGGFGFGGE?EGGGGGFEGGGGGGGGGGGGGFG;DFCFFFGGGGGGGGGGGEGGGCGG@ECGGGGGGCG,EFFCFEGG9?7E;DFCFFGGGGGGGFGCG5,=DFFFFFFGFGGC+ACFFAGDGDFFEFGEGC<;FAFG6A6)65AEFGFFFCFC73?9C@?E7).9
@M70528:330:000000000-K6D4P:1:1102:19791:3087 1:N:0:GCCATATAAC+ACACAATATC
GGAGCCCCTGACATAGCATTCCCTCGATTAAATAATATAAGATTCTGACTTTTACCCCCTTCTCTGGGATTATTAATTATAGGACTTTATAAAGAAGGAGCGGGAACGGGATGAACAGTATATCCACCTTTATCAACGTTTTATCATTCAGGACCTTCAGTAGACTTAACAATTTTTTCTTTACACCTTGCAGGGATTTCTTCAATTTTAGGTGCCTTAAATTTTATTACTACAATTATTAATCTTAAAGCAAAAAACCTTTCAGCAGAAAAAATTAGACTATTTGTCTGATCAGTTATTT
+
CCCCCGGGGGGGGGGGGGGGGGGGGGGGGGGGGGGGGGGGGGGGGGGGGGGGGGGGGGGGGGGGGGGGGGGGGGGGGGGGGGGGGGGGGGGGGGGGGGGGGGGGGGGGGGGGGGGGGGGGGGGGGGGGGGGGGGGGGGGGGGGGGGGGGGGGGGGGGGGGGGGGGGGFGGGGGGGGGGGGGGGGGGGGGGGGGGGGGGGGGGGGGGGGGGGGGGGGGGGGGGGGGGGGGGFFGCFGGGGFFFFFGFGD@@FGFGFFGGDFFBFG?GFG)AFFFBFGFFFFFFGFFFFEFFFFFF@EEEFFF
@M70528:330:000000000-K6D4P:1:1102:18946:3087 1:N:0:GCCATATAAC+ACACAATATC
GGAGCCCCTGACATAGCATTCCCTCGATTAAATAATATAAGATTCTGACTTTTACCCCCTTCTCTGGGATTATTAATTATAGGACTTTATAAAGAAGGAGCGGGAACGGGATGAACAGTATATCCACCTTTATCAACGTTTTATCATTCAGGACCTTCAGTAGACTTAACAATTTTTTCTTTACACCTTGCAGGGATTTCTTCAATTTTAGGTGCCTTAAATTTTATTACTACAATTATTAATCTTAAAGCAAAAAACCTTTCAGCAGAAAAAATTAGACTATTTGTCTGATCAGTTATTT
+
CCCCCGGGGGGGGGGGGGGGGGGGGGGGCGGGGGGGGGGGFFGGGGGGGGGGGGGGGGGGGGGGGGGGGGGGGGGGGFFGGGGGGGGCFGGGGGGGGFGGGGGGGGGGGGGGGGGGGGGGFFFGGGGGGGGGGGGGGGGGGGGFGGGGGFGGGGGGGGGGGECFFGGGFGGGGGGGGGFGGGGGGGFFGFGFGGDCGGGGGGFGGGGGGGGCFFFFFGGGEGGGFCGFGFFGGGFGG>C9E@AAFFGDCGDFFGFGGG8ABE8F?7>4AFFFG9F;A@EA48CAA?C?CECCCC<EC?EEE
@M70528:330:000000000-K6D4P:1:1102:6158:3100 1:N:0:GCCATATAAC+ACACAATATC
GGAGCCCCTGACATAGCATTCCCTCGATTAAATAATATAAGATTCTGACTTTTACCCCCTTCTCTGGGATTATTAATTATAGGACTTTATAAAGAAGGAGCGGGAACGGGATGAACAGTATATCCACCTTTATCAACGTTTTATCATTCAGGACCTTCAGTAGACTTAACAATTTTTTCTTTACACCTTGCAGGGATTTCTTCAATTTTAGGTGCCTTAAATTTTATTACTACAATTATTAATCTTAAAGCAAAAAACCTTTCAGCAGAAAAAATTAGACTATTTGTCTGATCAGTTATTT
+
CCCCCGGGGGGGGEGFFGGGGGGGGGGGGGGGGGGGGGGGGGGGGGGGGGGGGGGGGGGGGGGGGGGGGGGGGGGGGGGGGGGGGGGGGGGGGGGGGGGFFGGGGGGGGGGGGFGGGGGGGGGGGGGGGGGGGGGGGGGGGGGGGGGGGGGGGGGGGGGGGGGGGGGGGGGGGGGGGGGGGGGGGGGGGFGGGGGGGGGGGGGGFGGGGGDGGFFGGGGFGGGGGCGGGEFGGCFGGGGFFFFFGFGGFDDGFFFGDDEFFFFGE76F;FFFFBFGFEFFFFGFFEFCECFFFFFFFFFFE
@M70528:330:000000000-K6D4P:1:1102:16807:3113 1:N:0:GCCATATAAC+ACACAATATC
GGAGCCCCTGACATAGCATTCCCTCGATTAAATAATATAAGATTCTGACTTTTACCCCCTTCTCTGGGATTATTAATTATAGGACTTTATAAAGAAGGAGCGGGAACGGGATGAACAGTATATCCACCTTTATCAACGTTTTATCATTCAGGACCTTCAGTAGACTTAACAATTTTTTCTTTACACCTTGCAGGGATTTCTTCAATTTTAGGTGCCTTAAATTTTATTACTACAATTATTAATCTTAAAGCAAAAAACCTTTCAGCAGAAAAAATTAGACTATTTGTCTGATCAGTTATTT
+
CCCCCGGGGGGGGGGGGGGGGGGGGGGGFGGGGGGGGGGGGGGGGGGGGGGGGGGGGGGGGGGGGGGGGGGGGGGGGGGGGGGGGGGGGGGGGGGGGGGGGGGGGGGGGGGGGFGGGGGFGGGGGGGGGGGGGGGGGGGGGGGGGGGGGGGGGGGGGGGGGGGGGGGGGGGGGGGGGGGGGGGGGGGGGGGGGDEGFGGGGGGGGGGGGFGFGGGGGGGGFGGGGGGGGGFG>FFGGGGFFFFFGFGGFDFGFGFGGGBFFFFGEDEGF;FGG>FFEEEFEFGFF?;?EE9EEFEE??CCE
@M70528:330:000000000-K6D4P:1:1102:13251:3127 1:N:0:GCCATATAAC+ACACAATATC
GGACCCTGTTTTACTGTCTCTTATACACATCTCCGAGCCCACGAGACGCCATATAACATCTCGTATGCCGTCTTCTGCTTGAAAAAAAAAAAAGAAATTCACCGAAACTTCCGCACGCCGATACATAATAACCATCCGTCTCTGCGACCTATCAAACCTCCACTTCTCTCCTACTTCCGCTACCTTCATCACGACTCGATTCTCGCACCCTATCCCTAAGCGACCCTTACCTCTATCTTTGACTTCCCCTGTCACCTCCCTGTACCATACTCCACGTTTCACAGTCTATCAGTGCACCACC
+
CCCCCGFGGFGGGGGGFFFGGGGGEFFGGGGGGGGGGGGGGDCFEGGGGGGGGACFFGCFFGEGGGGGGGDEEGGGGGEGGFGGGGGGGGGF+++,45,CB<?+++8C,,,,+4+++++8++++,,8,3,3,,,8:8++,,,3,,++3*@,,,,,,,3,,,36,,,,7,3,,,,,7,71****4,6,6,,,,*43****52,++***11***++++++*3******0003)+*+*+*0***/***/22***0)*/7**0))))25*6**)*<C0>*(((0)0***)6))54)-))))(((,
@M70528:330:000000000-K6D4P:1:1102:19436:3134 1:N:0:GCCATATAAC+ACACAATATC
GGACCCTGTTTTACTGTCTCTTATACACATCTCCGCGCCCACGAGACGCCATATAACATCTCGTATGCCGTCTTCTGCTTGAAAAAAAAAAAACAACCAAATAAAAAATAAAATAAAATCTCTCAAAAATATAGAAAAATAACTATAACTCGACATTAAGAGTATACAATACCACATGTAAGAGGTGCATTATCAAAATACATCAATGCAAGACATAACGGTAACAGAAGTATGCGTATGCATGAAGTGATGGGTGTAATACATGCATGACCACTGCAAGTCGAAGTGCTGGAACAACAAA
+
CCCCCGGGGGGGGGGGGGGGGGGGGGGGGFGGGGG;FGGGGGGGGGGGGGGGGGCFGF,FFGGGGGGGGGGGGGGGGGGGGGGGGGE7FEF@8+:,,8B<A,,55,,8,5,,:,58,55,,55,,,,,+,5,,,,:,,,,57,,,:,,,,8+3+++,,,,,,,387,,,,,,,,7,,,,,,,,,,3*333,,,2;,6,,,,,,,,,,,,25,6,44,,5**1**,,,,20+1+++*/2*)13+3*++1033+**)//2+38)90-*)***)+*,)*)..*)**))()))))(((((.(((,
@M70528:330:000000000-K6D4P:1:1102:21802:3150 1:N:0:GCCATATAAC+ACACAATATC
GGAGCCCCTGACATAGCATTCCCTCGATTAAATAATATAAGATTCTGACTTTTACCCCCTTCTCTGGGATTATTAATTATAGGACTTTATAAAGAAGGAGCGGGAACGGGATGAACAGTATATCCACCTTTATCAACGTTTTATCATTCAGGACCTTCAGTAGACTTAACAATTTTTTCTTTACACCTTGCAGGGATTTCTTCAATTTTAGGTGCCTTAAATTTTATTACTACAATTATTAATCTTAAAGCAAAAAACCTTTCAGCAGAAAAAATTAGACTATTTGTCTGATCAGTTATTT
+
CCCCCGGGGGGGGGGGGGGGGGGGGGGGGGGGGGGGGGGGGGGGGGGGGGGGGGGGGGGGGGGGGGGGGGGDGGGDGGGGGGFGGGGGGGGGGGGGGGGGGGGGGGGGGGGGGCFGGGGGGGGGGGGGGGGGGGGGGGGGGGGGGGGGGGGGGGGGGGGGGGGGGGGGGGGGGFGGGGGGGGGGGGGGGGGFGGGGGGGGGGFGDGGGGGGCGGGGGGGGFFEGGFGGGGFGGFFGGFGFFAFFGFGGGGGGFGFGGGFFFEFF?7CFFFFGGFFGFFFFFFDFFFFEFFECCEEEF?CEF
@M70528:330:000000000-K6D4P:1:1102:25288:3165 1:N:0:GCCATATAAC+ACACAATATC
GGAGCCCCTGACATAGCATTCCCTCGATTAAATAATATAAGATTCTGACTTTTACCCCCTTCTCTGGGATTATTAATTATAGGACTTTATAAAGAAGGAGCGGGAACGGGATGAACAGTATATCCACCTTTATCAACGTTTTATCATTCAGGACCTTCAGTAGACTTAACAATTTTTTCTTTACACCTTGCAGGGATTTCTTCAATTTTAGGTGCCTTAAATTTTATTACTACAATTATTAATCTTAAAGCAAAAAACCTTTCAGCAGAAAAAATTAGACTATTTGTCTGATCAGTTATTT
+
CCCCCGGFGGGGGGGGGGGGGGGGGGGGGGGGGGGGGGGGGGGGGGGGGGGGGGGGGGGGGGGGGGGGGGGGGGGGGGGGGGGGGGGGGGGGGGGGGGGGGGGGGGGGGGGGGGGGGGGGGFGGGGGGGGGGGGGGGGGGGGGGGGGGGGGGGGGGGGGGGGGGGGGGGGGGGGGGGGGGGGGGGGGGGGGGGGGGGGGGGGGGGGGGGGGGGGGGGGGGGGGGGFGGGGFEGGFGGGGFFFFFGFGGGC>?FGFFDDBFFFFGEGFGFFFGG@FGF@?AEBGFFEF<CCFCCEEFCCEFF
@M70528:330:000000000-K6D4P:1:1102:8995:3187 1:N:0:GCCATATAAC+ACACAATATC
GGAGCCCCTGACATAGCATTCCCTCGATTAAATAATATAAGATTCTGACTTTTACCCCCTTCTCTGGGATTATTAATTATAGGACTTTATAAAGAAGGAGCGGGAACGGGATGAACAGTATATCCACCTTTATCAACGTTTTATCATTCAGGACCTTCAGTAGACTTAACAATTTTTTCTTTACACCTTGCAGGGATTTCTTCAATTTTAGGTGCCTTAAATTTTATTACTACAATTATTAATCTTAAAGCAAAAAACCTTTCAGCAGAAAAAATTAGACTATTTGTCTGATCAGTTATTT
+
CCCCCFGGGGGGGGGGGGGGGGGGGGGDFGGGGGGGGGGGGGGGGGGGGGGGGGGGGGGGGGGGGGGGGGGGGGGGGGGGGGFGGGGGGGGGGGFGGGGGGGGGGGGGDGGGGFGGGGGGGGGGGGGGFGGGGGGGGGFGGGGGGGGGGGGGGGGGGGGGGGGGGGGGGGGGGGGGFGGGGGGGGGGGGAFGG8EGGGGGGGGGGGGGGGGGGGGGGGGGGGGGGGGGGGFGFGFGGGGFFFFFGFGGGGGGFGFGGGFFFFFGEGEGFFFGGFFGE@EFCFGFFFFEFEEFFFFEFCCCE
@M70528:330:000000000-K6D4P:1:1102:10765:3199 1:N:0:GCCATATAAC+ACACAATATC
GGAGCCCCTGACATAGCATTCCCTCGATTAAATAATATAAGATTCTGACTTTTACCCCCTTCTCTGGGATTATTAATTATAGGACTTTATAAAGAAGGAGCGGGAACGGGATGAACAGTATATCCACCTTTATCAACGTTTTATCATTCAGGACCTTCAGTAGACTTAACAATTTTTTCTTTACACCTTGCAGGGATTTCTTCAATTTTAGGTGCCTTAAATTTTATTACTACAATTATTAATCTTAAAGCAAAAAACCTTTCAGCAGAAAAAATTAGACTATTTGTCTGATCAGTTATTT
+
CCCCCGGGGGGGGGGGGGGGGGGGGGGFFGGGGGGGGGGGGGGGGGGGGGGGGGGGGGGGGGGGGGGGGGGGGGGGGGGGGGGGGGGGGGGGGGGGGGGDGGGGGGGGGGGGGGGGGGGGGGGGGGGGGGGGGGGGGGGGGGGGGGGGGGGGGGGGGGGGGGGGGGGGGGGGGGGGGGGGGGGGGGGGGGGGGGGDGGGGGGGGGGGGGGGGGGGFGGGGFGGGGFGGGGFGGGAFGFGFFFFFGFGGGGGFFFFGGGEFFFFG4C>6AAFGFBFGFFCFCFGFFFFFC9;EEF@EEFFFF
@M70528:330:000000000-K6D4P:1:1102:11722:3210 1:N:0:GCCATATAAC+ACACAATATC
GGAGCCCCTGACATAGCATTCCCTCGATTAAATAATATAAGATTCTGACTTTTACCCCCTTCTCTGGGATTATTAATTATAGGACTTTATAAAGAAGGAGCGGGAACGGGATGAACAGTATATCCACCTTTATCAACGTTTTATCATTCAGGACCTTCAGTAGACTTAACAATTTTTTCTTTACACCTTGCAGGGATTTCTTCAATTTTAGGTGCCTTAAATTTTATTACTACAATTATTAATCTTAAAGCAAAAAACCTTTCAGCAGAAAAAATTAGACTATTTGTCTGATCAGTTATTT
+
CCCCCGCCFGGGFGGGG9FGGFGFGGGGGGGGGFDFCFGGGGGGGGGFGGGGGGGGGGEGGGFGGGGGCGF?EGAEGFAFFD<FFGGGGGGCGFGCGG@DGEGGGGGGGGGGGGFGGGGGGDEFGFEFGGF9FFGFGGGGGGGGGGGGGGFGFGGFGFFGFGGFGGGF9FFGGFGGFGDFGGGGFGC8EEEDFFC7DFDGFGFF7EGGGGC6E?9:FGFDFFFGGCEFCA@7BCFFGCGFF;@FGFD797:C*;AG:C4AA==FE+9;44A66:5;345A?=DFFCFC?3;E35@<??CFE
@M70528:330:000000000-K6D4P:1:1102:19874:3216 1:N:0:GCCATATAAC+ACACAATATC
GGAGCCCCTGACATAGCATTCCCTCGATTAAATAATATAAGATTCTGACTTTTACCCCCTTCTCTGGGATTATTAATTATAGGACTTTATAAAGAAGGAGCGGGAACGGGATGAACAGTATATCCACCTTTATCAACGTTTTATCATTCAGGACCTTCAGTAGACTTAACAATTTTTTCTTTACACCTTGCAGGGATTTCTTCAATTTTAGGTGCCTTAAATTTTATTACTACAATTATTAATCTTAAAGCAAAAAACCTTTCAGCAGAAAAAATTAGACTATTTGTCTGATCAGTTATTT
+
CCCCCGGGGGGGGGGGGGGGGGGGGGGGGGGGGGGGGGGGGGGGGGGGGGGGGGGGGGGGGGGGGGGGGGGGGGGGGGGGGGCFGGGGGGGGGGGGGGGGGGGGGGGGGGGGGGGGGGGGGGGGGGGGGGGGGGGGGGGGGGGGGGGGGGGGGGGGGGGGGGGGGGGGGGGGGGGGGGGGFGGGGGGFGGFGGGGGGGGGGGGGGGGGGF6FGGGGGGGGGGGGGGGGGGFGGGFGGFDFFFFFGFGGCG7FAFFGDGEFFFFGFG4FF6AGF>FGEEEFE=DFF3CCEEFFFF<EEFFFF
@M70528:330:000000000-K6D4P:1:1102:10752:3219 1:N:0:GCCATATAAC+ACACAATATC
GGAGCCCCTGACATAGCATTCCCTCGATTAAATAATATAAGATTCTGACTTTTACCCCCTTCTCTGGGATTATTAATTATAGGACTTTATAAAGAAGGAGCGGGAACGGGATGAACAGTATATCCACCTTTATCAACGTTTTATCATTCAGGACCTTCAGTAGACTTAACAATTTTTTCTTTACACCTTGCAGGGATTTCTTCAATTTTAGGTGCCTTAAATTTTATTACTACAATTATTAATCTTAAAGCAAAAAACCTTTCAGCAGAAAAAATTAGACTATTTGTCTTATCAGTTATTT
+
C9CCCFFEGFGGG@FCDEGGGGGGG:F@,@FGGGGGFGFGGFFGGGCGGGGGGGGGGGGGGGGGGFDGGFGGFFF<FCCFGG9EFDGGGGGGGGGGGGD8F:@FEFGCCGGGGGFGGEGGFGGGDGGGGGGGGGGGGCFFFGEGGGGGGGGGFGGGGGGGCGGGGCFEGGFGFCEFFGGGGGGGGGGGG9DFDFDGGBDFGGGGFG9=AC8DF>ACGGGGGGGGGCGD7F=,5,;E8?EF6BFFGFGGC8C*94AF)?5AA>8=<7>CF4):;()27).*94D=C?FE<).))..9).96C
@M70528:330:000000000-K6D4P:1:1102:14210:3223 1:N:0:GCCATATAAC+ACACAATATC
GGAGCCCCTGACATAGCATTCCCTCGATTAAATAATATAAGATTCTGACTTTTACCCCCTTCTCTGGGATTATTAATTATAGGACTTTATAAAGAAGGAGCGGGAACGGGATGAACAGTATATCCACCTTTATCAACGTTTTATCATTCAGGACCTTCAGTAGACTTAACAATTTTTTCTTTACACCTTGCAGGGATTTCTTCAATTTTAGGTGCCTTAAATTTTATTACTACAATTATTAATCTTAAAGCAAAAAACCTTTCAGCAGAAAAAATTAGACTATTTGTCTGATCAGTTATTT
+
CCCCCGGGGGGGGGGGGGGGGGGGGGGGGGGGGGGGGGGGGGGGGGGGGGGGGGGGGGGGGGGGGGGGGGGGGGGGGGGGGGGGGGGGGGGGGGGGGGGGGGGGGGGGGGGGGGGGGGGGGGGGGGGGGGGGGGGGGGGGGGGGGGGGGGGGGGGGGGGGGGGGGGGGGGGGGGGGGFGGGGGGGGGGGFGGGFGFFGGGGGGFGGGGGGDGGGGGGGGGGGGGGDGGGGFFGDAGFFGFFFFAD6E@FD7CADFGGGFFFEFFEFECFFFFG6=<EFFFFFGFF<@)9CECCFFEEFFFF
@M70528:330:000000000-K6D4P:1:1102:21904:3230 1:N:0:GCCATATAAC+ACACAATATC
GGAGCCCCTGACATAGCATTCCCTCGATTAAATAATATAAGATTCTGACTTTTACCCCCTTCTCTGGGATTATTAATTATAGGACTTTATAAAGAAGGAGCGGGAACGGGATGAACAGTATATCCACCTTTATCAACGTTTTATCATTCAGGACCTTCAGTAGACTTAACAATTTTTTCTTTACACCTTGCAGGGATTTCTTCAATTTTAGGTGCCTTAAATTTTATTACTACAATTATTAATCTTAAAGCAAAAAACCTTTCAGCAGAAAAAATTAGACTATTTGTCTGATCAGTTATTT
+
CCCCCGGGGGGGGGGGGGGGGGGGGGGGGGGGGGGGGGGGGGGGGGGGGGGGGGGGGGGGGGGGGGGGGGGGGGGGGGGGGGGGGGGGGGGGGGGGGGGGGGGGGGGGGGGGGGGGGGGGGGGGGGGGGGGGGGGGGGGGGGGGGGGGGGGGGGGGGGGGGGGGGGGGGGGGGGGGGGGGGGGGGGGGGGGGGG6GGGGGGGGGGGGGGGGGGGGGGGGGGGGGGGGGGGFFGGFGGGGFFFFFGFGGGGGGFGFGGGFFFFFGEGFGAFAFGBFFFFFFFFGFF?;CCEFFFFEFFFFFF
@M70528:330:000000000-K6D4P:1:1102:22199:3260 1:N:0:GCCATATAAC+ACACAATATC
GGAGCCCCTGACATAGCATTCCCTCGATTAAATAATATAAGATTCTGACTTTTACCCCCTTCTCTGGGATTATTAATTATAGGACTTTATAAAGAAGGAGCGGGAACGGGATGAACAGTATATCCACCTTTATCAACGTTTTATCATTCAGGACCTTCAGTAGACTTAACAATTTTTTCTTTACACCTTGCAGGGATTTCTTCAATTTTAGGTGCCTTAAATTTTATTACTACAATTATTAATCTTAAAGCAAAAAACCTTTCAGCAGAAAAAATTAGACTATTTGTCTGATCAGTTATTT
+
CCCCCGGGGGGGGGGGGGGGGGGGGGGGGGGGGGGGGGGGGGGGGGGGGGGGGGGGGGGGGGGGGGGGGGGGGGGGGGGGGGGGGGGGGGGGGGGGGGGGGGGGGGGGGGGGGFGGGGGGGGGGGGGGGGGGGGGGGGGGGGGGGGGGGGGGGGGGGGGGGGGGGGGGGGGGGGGGGGGGGGGGGGGGGGGGGFGFGGGGGGGGGGGGGGGGGGGGGGGGGGGGGGGGGFFGGGFGGGGFFFFFGFGG=DGGFGFGGGDFFEFGFGFFFFFF<;FGFFFFEFGFF3:?CCCC)1;?EFFFF
@M70528:330:000000000-K6D4P:1:1102:12141:3279 1:N:0:GCCATATAAC+ACACAATATC
GGAGCCCCTGACATAGCATTCCCTCGATTAAATAATATAAGATTCTGACTTTTACCCCCTTCTCTGGGATTATTAATTATAGGACTTTATAAAGAAGGAGCGGGAACGGGATGAACAGTATATCCACCTTTATCAACGTTTTATCATTCAGGACCTTCAGTAGACTTAACAATTTTTTCTTTACACCTTGCAGGGATTTCTTCAATTTTAGGTGCCTTAAATTTTATTACTACAATTATTAATCTTAAAGCAAAAAACCTTTCAGCAGAAAAAATTAGACTATTTGTCTGATCAGTTATTT
+
CCCCCG,CEFGGGGGGGGGGGGGGFEGGGGGGGGGGGGGGGGGGGGGGGGGGGGGGGGGGGGGGGGGGFFGCGGGGGGGGGGFGGGGGGGGGGGAFEGGGGEEGGGGGCGGGGGGGFFFFF9?EDFFDF@FFFGGDGDGEFEFGFGGGGGCGCFFFGGCGGGGGFFFFGGGGGGGGGGGGGGGF,C>EFGCGDG6FFGGGGGGGGEEGGF68ECCFGGGFAFGGGGGGDGFGGGFGFFGFF>FFFA@@=+:9@*3;C4?FF>F@CC=*/;8?4.5CE@C47BCFF?FEC;CCC33?CE??C
@M70528:330:000000000-K6D4P:1:1102:20217:3280 1:N:0:GCCATATAAC+ACACAATATC
GGAGCCCCTGACATAGCATTCCCTCGATTAAATAATATAAGATTCTGACTTTTACCCCCTTCTCTGGGATTATTAATTATAGGACTTTATAAAGAAGGAGCGGGAACGGGATGAACAGTATATCCACCTTTATCAACGTTTTATCATTCAGGACCTTCAGTAGACTTAACAATTTTTTCTTTACACCTTGCAGGGATTTCTTCAATTTTAGGTGCCTTAAATTTTATTACTACAATTATTAATCTTAAAGCAAAAAACCTTTCAGCAGAAAAAATTAGACTATTTGTCTGATCAGTTATTT
+
CCCCCGGGGGGGGGGGGGGGGGGGGGGGGGGGGGGGGGGGGGGGGGGGGGGGGGGGGGGGGGGGGGGGGGGGGGGGGGGGGGGGGGGGGGGGGGGGGGGGGGGGGGGGGGGGGGGGGGGGGGGGGGGGGGGGGGGGGGGGGGGGGGGGGGGGGGGGGGGGGGGGGGGGGGGGGGGGGGGGGGGGGGGGGGGGGGGGGGGGGGGGGGGGGGGGGGGGGGGGGGGGGGGGGGFFGGFGGGGFFFFFGFGGFGGGFG>FDGEFFEFGFGFGFFFGG>FFFFFFFFGFFFFFFFFFFFFFFFFFF
@M70528:330:000000000-K6D4P:1:1102:10500:3309 1:N:0:GCCATATAAC+ACACAATATC
GGAGCCCTGTTTTACTGTCTCTTATACACATCTCCGAGCCCACGAGACGCCATATAACATCTCGTATGCCGTCTTCTGCTTGAAAAAAAAAACCACTGTAAAATAAAACTAACAATCCGTTATCTCATCCTCCTGCAAGTTAACGTACCGTACAATGCAGCACCTGCTACCTCAGTGCCAACAACCACGTTACTACAGAGTTTGCCCTCCTCTTGCTGCATTACTGTGCGTACAACGCTCCTAGACCGTCTACTACTGCACACGTTAACGCACCCTGCTTCACCTGTGAACTACGTACGCT
+
CCCCCGGGGFGFG<EFGGGGGGGGGGG6;;CFFFFFFGGFGGGGGGGGGGGGGGGGGGG<FFGGGDGGEGGGGGGGGDGGGGFFGGE7CGGG=,,:,,<,,,B,,,,:,,,:F,,,,,+B,?,,<,,,,,,,B<,,4?5:,7,5+,,363:++8D73=C3=63@,@D8C,>FD,F,,7EF,@3,4**6**7DB;,@,,,42,,5,,?,,*,,52,4,45:C,,5B,51+4/*)*++))*2)/;+*0*1***/;7C772*1)))/(*.7=).*1(0*.((/)****(0)-).)))((,((-(
@M70528:330:000000000-K6D4P:1:1102:24297:3313 1:N:0:GCCATATAAC+ACACAATATC
GGGACCCTGTTTTACTGTCTCTTATACACATCTCCGAGCCCACGAGCCGCCATATAACATCTCGTATGCCGTCTTCTGCTTGAAAACAAAAAAAAAATAGAAATGAACAGAAATAACAAATAAACGACAGTAGGAAAGAAAAAAAACAGAAAATGATGCTGAAAGGAGATATGGGAGGTATTAAATGACGAAACTGAAAGAGTTGATAGAATGAGACGAGAGACAAGGAACACGAAACAGAGAGAACGCGAAAATAAGAACAGTCATACTATTCAGCAGAACATTAACAATGATGCGAAGA
+
CCCCCGGCGGGGGEGGGGGGGGGGGGGEFFFGGGGGGGGGGGGGGD+@FGGGDGFGGGGCEEFGGGGGGGGGGGGGGGGGGGGGGG8CFGGG677+7,:,,9<,,9,,C,,,5,,,,5,,,,,,,+++++,,,,,,,,,,,6,+3++,,,,,,,,,,33,,,83,,>,>,,3,,,,**322,,,,,,,,**1*4,,,,,6,,6,,,6,1,,,,,,,+***2*********)***)2*)00))))*)2)/))))/******)()2)*.7*/*3*)**.).).)*/0)*).-)))).)(((((
@M70528:330:000000000-K6D4P:1:1102:14352:3319 1:N:0:GCCATATAAC+ACACAATATC
GGAGCCCCTGACATAGCATTCCCTCGATTAAATAATATAAGATTCTGACTTTTACCCCCTTCTCTGGGATTATTAATTATAGGACTTTATAAAGAAGGAGCGGGAACGGGATGAACAGTATATCCACCTTTATCAACGTTTTATCATTCAGGACCTTCAGTAGACTTAACAATTTTTTCTTTACACCTTGCAGGGATTTCTTCAATTTTAGGTGCCTTAAATTTTATTACTACAATTATTAATCTTAAAGCAAAAAACCTTTCAGCAGAAAAAATTAGACTATTTGTCTGATCAGTTATTT
+
CCCCCGGGGGGGGGGGGGGGGGGGGGGGGGGGGGGGGGGGGGGGGGGGGGGGGGGGGGGGGGGGGGGGGGGGGGGGGGGGGGGGGGGGGGGGGGGGGGGGGGGGGGGGGGGGGGGGGGGGGGGGGGGGGGGGGGGGGGGGGGGGGGGGGGGGGGGGGGGGGGGGGGGGGGGGGGGGGGGGGGGGGGGGGGGGGGGFGGGGGGGGGGGGGGGGGGGGGGGGGGGGGFGGGGFGGGFGGGGFFFFFGFGGGFFDFFFGGGFFFFFGFGFGFFFGGFFGFEEACFCFFFFEEEFFFE@C<CFFF
@M70528:330:000000000-K6D4P:1:1102:7477:3331 1:N:0:GCCATATAAC+ACACAATATC
GGAGCCCCTGACATAGCATTCCCTCGATTAAATAATATAAGATTCTGACTTTTACCCCCTTCTCTGGGATTATTAATTATAGGACTTTATAAAGAAGGAGCGGGAACGGGATGAACAGTATATCCACCTTTATCAACGTTTTATCATTCAGGACCTTCAGTAGACTTAACAATTTTTTCTTTACACCTTGCAGGGATTTCTTCAATTTTAGGTGCCTTAAATTTTATTACTACAATTATTAATCTTAAAGCAAAAAACCTTTCAGCAGAAAAAATTAGACTAATTGTCTGATCAGTTATTT
+
CCCCCGGGGGGGCGGGG9FFFFFFEGEG<;EGAFGGGGDGGGFFFFFFCGGGGGGGFGGGGGFGGGDGFFGGGGDEFAFGGFGFFGGFGGGGGGFGGGFGGD@:7FGFDGGGGGGGGGFGGGGGEBEFC,?EEFCE?C+BFEGFFFFFGCG<EGCGFGGGGFGGGGGAA?EFGCAFGGFGGGGFGGDFBE8<9DCCGGG;FAEEGGBEGFGCF9CGGGFFFGGGFEGCCGFC8CFFD7+?9BFFGFGGC>7494?FDGEFFFFGF>C6A;;EC65DA8C*1**1+7:?564?).776)599
@M70528:330:000000000-K6D4P:1:1102:14339:3332 1:N:0:GCCATATAAC+ACACAATATC
GGAGCCCCTGACATAGCATTCCCTCGATTAAATAATATAAGATTCTGACTTTTACCCCCTTCTCTGGGATTATTAATTATAGGACTTTATAAAGAAGGAGCGGGAACGGGATGAACAGTATATCCACCTTTATCAACGTTTTATCATTCAGGACCTTCAGTAGACTTACCAATTTTTTCTTTACACCTTGCAGGGATTTCTTCAATTTTAGGTGCCTTAAATTTTATTACTACAATTATTAATCTTAAAGCAAAAAACCTTTCAGCAGAAAAAATTAAACTATTTTTCTGATCAGTTATTT
+
CCCCC:FGGGGGGGGGGGGGGGGGGGGGGGGFGGGGGGGGGEGGGGGFGGGDGGGGGGGGGGFGGGFGDGGGGGFDGGGGGGGGGGGGGGGGGGGGGGGGGCFGGGGD7F7ECFGFGFGGFEGGGDGGGCF9EGG<,CFGECFFGGGGGGGAFGGGGGGGGDCGGFGA,85?EFGGGGGGGGGGGG8FGGDF9DEFDFGGGGGGFGGGGFFGG:6EGGGFEFFEC7=EGFF7FEAFF7EFF69CFFFG?:876C6*:4?FFE6=*=4?66)CF04;4))*11:A@)3.77CEF?4?))/7?
@M70528:330:000000000-K6D4P:1:1102:25267:3339 1:N:0:GCCATATAAC+ACACAATATC
GGAGCCCCTGACATAGCATTCCCTCGATTAAATAATATAAGATTCTGACTTTTACCCCCTTCTCTGGGATTATTAATTATAGGACTTTATAAAGAAGGAGCGGGAACGGGATGAACAGTATATCCACCTTTATCAACGTTTTATCATTCAGGACCTTCAGTAGACTTAACAATTTTTTCTTTACACCTTGCAGGGATTTCTTCAATTTTAGGTGCCTTAAATTTTATTACTACAATTATTAATCTTAAAGCAAAAAACCTTTCAGCAGAAAAAATTAGACTATTTGTCTGATCAGTTATTT
+
CCCCCGGGGGGGGGGGGGGGGGGGGGGGGGGGGGGGGGGGGGGGGGGGGGGGGGGGGGGGGGGGGGGGGGGGGGGGGGGGGGGGGGGGGGGGGGGGGGGGGGGGGGGGGGGGGGGGGGGGGGGGGGGGGGGGGGGGGGGGGGGGGGGGGGGGGGGGGGGGGGGGGGGFGGGGGGGGGGGGGGGGGGGGGGGGGGGGGGGGGGGGGGGGGG?CFCGGGGGGGGGGGGGGGGFFGGFGGCGFFAFFGFGGFFGFFGFGDG>FFE6C4BCGFFFGG9FFE;?ACFGFFCF5?ECEEFEF<?EFE
@M70528:330:000000000-K6D4P:1:1102:22492:3343 1:N:0:GCCATATAAC+ACACAATATC
GGAGCCCCTGACATAGCATTCCCTCGATTAAATAATATAAGATTCTGACTTTTACCCCCTTCTCTGGGATTATTAATTATAGGACTTTATAAAGAAGGAGCGGGAACGGGATGAACAGTATATCCACCTTTATCAACGTTTTATCATTCAGGACCTTCAGTAGACTTAACAATTTTTTCTTTACACCTTGCAGGGATTTCTTCAATTTTAGGTGCCTTAAATTTTATTACTACAATTATTAATCTTAAAGCAAAAAACCTTTCAGCAGAAAAAATTAGACTATTTGTCTGATCAGTTATTT
+
A<@CCCFFGGGGGGGFGEFFGGGGGGEGGGGGGGGGGGFGFGGGGFGGGGGGGFGGGGGEEG9FFGGGDFG<DFGGGGGGFFGGGGGGFGGGGCFCCGFFGGGCFGGGGGGGGGGGGGGGGGGGGGGGGGGFGGGGFGFGEEEFG9F?FFFGFGGGDFGFEFDAFGGDEFCEGGGGGGFFGGGGGFGGGGFCGFGCGGC9DFGGGGFGGGGFGGGFGGGGGGGGGFGGGGFGGFFGGGGFFFFFGCFGFFGGFFFGGGFFFEFGEGFGAFAECBFG8E3=?FGFFFF?EEFFFFFEFCEFF
@M70528:330:000000000-K6D4P:1:1102:19648:3352 1:N:0:GCCATATAAC+ACACAATATC
GGAGCCCCTGACATAGCATTCCCTCGATTAAATAATATAAGATTCTGACTTTTACCCCCTTCTCTGGGATTATTAATTATAGGACTTTATAAAGAAGGAGCGGGAACGGGATGAACAGTATATCCACCTTTATCAACGTTTTATCATTCAGGACCTTCAGTAGACTTAACAATTTTTTCTTTACACCTTGCAGGGATTTCTTCAATTTTAGGTGCCTTAAATTTTATTACTACAATTATTAATCTTAAAGCAAAAAACCTTTCAGCAGAAAAAATTAGACTATTTGTCTGATCAGTTATTT
+
CCCCCGGGGGGGGGGGGGGGGGGGGGGGGGGGGGGGGGGGGGGGGGGGGGGGGGGGGGGGGGGGGGGGGGGGGGGGGGGGGGGGGGGGGGGGGGGGGGGGGGGGGGGGGGGGGGGGGGGGGGGGGGGGGGGGGGGGGGGGGGGGGGGGGGGGGGGGGGGGGGGGGGGGGGGGGGGGGGGGGGGGGGGGGGGGGGGGGGGGGGGGGGGGGGGGGFFGGGGGGGGGGGGGGGFGGGFGGGGFFFFFGFGGGFGGFGFGDGFFFFFGFGFFAFFGGFFGF;EFFFGFFEFCFFEFEC)??EFFF
@M70528:330:000000000-K6D4P:1:1102:15181:3368 1:N:0:GCCATATAAC+ACACAATATC
GGAGCCCCTGACATAGCATTCCCTCGATTAAATAATATAAGATTCTGACTTTTACCCCCTTCTCTGGGATTATTAATTATAGGACTTTATAAAGAAGGAGCGGGAACGGGATGAACAGTATATCCACCTTTATCAACGTTTTATCATTCAGGACCTTCAGTAGACTTAACAATTTTTTCTTTACACCTTGCAGGGATTTCTTCAATTTTAGGTGCCTTAAATTTTATTACTACAATTATTAATCTTAAAGCAAAAAACCTTTCAGCAGAAAAAATTAGACTATTTGTCTGATCAGTTATTT
+
CCCCCGGGGGGGGGGGGGGGFGGGGGGGGGGGGGGGGGGGGGGGGGGGGGGGGGGGGGGGGGGGGGGGGGGGGGGGGGGGGGGGGGGGGGGGGGGGGGGGGGGGGGGGGGGGGGGGGGGGGGGGGGGGGGGGGGGGGGGGGGGGGGGGGGGGGGGGGGGGGGGGGGGGGGGGGGGGGGGGGGGGGGGGGGFGGGGGGGGGGGGGGGGGGGGGGGFGGGGGGGGGGGGGGGFGGGFGGGGFFFFFGFGFGDGGFFFGGGFFFFFGEGEFFFFGGFFGF@CFCFDFF5FCEFFEFFFEFFFFF
@M70528:330:000000000-K6D4P:1:1102:19113:3369 1:N:0:GCCATATAAC+ACACAATATC
GGAGCCCCTGACATAGCATTCCCTCGATTAAATAATATAAGATTCTGACTTTTACCCCCTTCTCTGGGATTATTAATTATAGGACTTTATAAAGAAGGAGCGGGAACGGGATGAACAGTATATCCACCTTTATCAACGTTTTATCATTCAGGACCTTCAGTAGACTTAACAATTTTTTCTTTACACCTTGCAGGGATTTCTTCAATTTTAGGTGCCTTAAATTTTATTACTACAATTATTAATCTTAAAGCAAAAAACCTTTCAGCAGAAAAAATTAGACTATTTGTCTGATCAGTTATTT
+
CCCCCGGGGGGGGGGGGGGGGGGGGGGGGGGGGGGGGGGGGGGGGGGGGGGGGGGGGGGGGGGGGGGGGGGGGGGGGGGGGGGGGGGGGGGGGGGGFCGGGGGGGGGGGGGGGGGGGGGGGGGGGGGGGGGGGGGGGGGGGGGGGGGGGGGGGGGGGGGGGGGGGGGGGGGGGGGGGGGGGGGGGFGGGGGGGGGGGGGGGGGGGGGGGGGGGGGGGGGGGGGGGGGGGGFGGGFGGGGFFFFFGFCGGGGGFGFGGGEFFEFGFGEGFFFGGBFGFFEFCFGFFFFFFFEEFEEEEEFFF
@M70528:330:000000000-K6D4P:1:1102:13348:3378 1:N:0:GCCATATAAC+ACACAATATC
GGAGCCCCTGACATAGCATTCCCTCGATTAAATAATATAAGATTCTGACTTTTACCCCCTTCTCTGGGATTATTAATTATAGGACTTTATAAAGAAGGAGCGGGAACGGGATGAACAGTATATCCACCTTTATCAACGTTTTATCATTCAGGACCTTCAGTAGACTTAACAATTTTTTCTTTACACCTTGCAGGGATTTCTTCAATTTTAGGTGCCTTAAATTTTATTACTACAATTATTAATCTTAAAGCAAAAAACCTTTCAGCAGAAAAAATTAGACTATTTGTCTGATCAGTTATTT
+
CCCCCGCFGGGGGGGGGGGGGGGGGGDGFGGGGGGGGGGGGGGGGGGGGGGGGGGGGGGGGGGGGGGGGGGGGGGGGGEGGGGGGGGGGGGGGGGGGGGGGGGGGGGGGGGGGGGGGGGGGGGGGGGGGGGGGGGGGGGGG7AFGGGGGFGGGGFGGGGGGFDGGGGGGGGGGGGGGGGGGGGGGGGGGGGGFGDFFGGGGGGGGGGGGGGGGGGFGGGGGGGGGGFGFGF:BFFGFFGFFFFFGFGGCFDGFGFFCCEFFFFGFGFGAFFG79FGF;CFEFFFFFC?EFFFEF@EFFFFF
@M70528:330:000000000-K6D4P:1:1102:21671:3382 1:N:0:GCCATATAAC+ACACAATATC
GGAGCCCCTGACATAGCATTCCCTCGATTAAATAATATAAGATTCTGACTTTTACCCCCTTCTCTGGGATTATTAATTATAGGACTTTATAAAGAAGGAGCGGGAACGGGATGAACAGTATATCCACCTTTATCAACGTTTTATCATTCAGGACCTTCAGTAGACTTAACAATTTTTTCTTTACACCTTGCAGGGATTTCTTCAATTTTAGGTGCCTTAAATTTTATTACTACAATTATTAATCTTAAAGCAAAAAACCTTTCAGCAGAAAAAATTAGACTATTTGTCTGATCAGTTATTT
+
CCCCCGGGGGGGGGGGGGGGGGGGGGGGGGGGGGGGGGGGGGGGGGGGGGGGGGGGGGGGGGGGGGGGGGGGGGGGGGGGGGGGGGGGGGGGGGGGGGGGGGGGGGGGGGGGGGGGGGGGGGGGGGGGGGGGGGGGGGGGGGGGFFGGGGGGGGGGGGGGGGGGGGGGGGGGGGGGGGGGGGGGGGGGGGGGGGGDFGGGGGGGGGGGGGGFGGGGGGGGGGGGGFFGGGFGGGFGGGGFFFFCGFGGFDGFFGFGGGFFFFFFEGFFFFFGGFFGFE?A?FGFF3;)<9ECEEEFFFFFF
@M70528:330:000000000-K6D4P:1:1102:14620:3388 1:N:0:GCCATATAAC+ACACAATATC
GGAGCCCCTGACATAGCATTCCCTCGATTAAATAATATAAGATTCTGACTTTTACCCCCTTCTCTGGGATTATTAATTATAGGACTTTATAAAGAAGGAGCGGGAACGGGATGAACAGTATATCCACCTTTATCAACGTTTTATCATTCAGGACCTTCAGTAGACTTAACAATTTTTTCTTTACACCTTGCAGGGATTTCTTCAATTTTAGGTGCCTTAAATTTTATTACTACAATTATTAATCTTAAAGCAAAAAACCTTTCAGCAGAAAAAATTAGACTATTTGTCTGATCAGTTATTT
+
CCCCCGGGGGGGGGGGGGGGGGGGGGGGGGGGGGGGGGGGGGGGGGGGGGGGGGGGGGGGGGGGGGGGGGGGGGGGGGGGGGGGGGGGGGGGGGGGGGGGGGGGGGGGGGGGGGGGGGGGGGGGGGGGGGGGGGGGGGGGGGGGGGGGGGGGGGGGGGGGGGGGGDFFGGGGGGGGGGGGGGGGGGGGGGGGGFGGGGGGGGGGGGGGGGGGGGGGGGGGGGGGGFGGGGFGGFFGGGGFFFFFGFGGGGGGFGFGGGFFFFFGFGEGFFFGGFFGFFFFFFGFFCFEFFFFFFFFFFFFF
@M70528:330:000000000-K6D4P:1:1102:14708:3390 1:N:0:GCCATATAAC+ACACAATATC
GGAGCCCCTGACATAGCATTCCCTCGATTAAATAATATAAGATTCTGACTTTTACCCCCTTCTCTGGGATTATTAATTATAGGACTTTATAAAGAAGGAGCGGGAACGGGATGAACAGTATATCCACCTTTATCAACGTTTTATCATTCAGGACCTTCAGTAGACTTAACAATTTTTTCTTTACACCTTGCAGGGATTTCTTCAATTTTAGGTGCCTTAAATTTTATTACTACAATTATTAATCTTAAAGCAAAAAACCTTTCAGCAGAAAAAATTAGACTATTTGTCTGATCAGTTATTT
+
CCCCCGGGGGGGGGGGGGGGGGGGGGGGGGGGGGGGGGGGGGGGGGGGGGGGGGGGGGGGGGGGGGGGGGGGGGGGGGGGGGGGGGGGGGGGGGGGGGGGGGGGGGGGGGGGGGGGGGGGGGGGGGGGGGGGGGGGGGGGGGGGGGGGGGGGGGGGGGGGGGFGGGGGGGGGGGGGGGGGGGGGGGGGGGGGGGGGGGGGGGGGGGFGGGGGGGGGGGGGGGGGGGGGGGFGGGFGGGGFFFFFGFGFGGGGFGFGGGFFFFFGFGFGFFFGGFFGFFFFEFFFCCFCEE<EFFFFFFFFF
@M70528:330:000000000-K6D4P:1:1102:14568:3397 1:N:0:GCCATATAAC+ACACAATATC
GGAGCCCCTGACATAGCATTCCCTCGATTAAATAATATAAGATTCTGACTTTTACCCCCTTCTCTGGGATTATTAATTATAGGACTTTATAAAGAAGGAGCGGGAACGGGATGAACAGTATATCCACCTTTATCAACGTTTTATCATTCAGGACCTTCAGTAGACTTAACAATTTTTTCTTTACACCTTGCAGGGATTTCTTCAATTTTAGGTGCCTTAAATTTTATTACTACAATTATTAATCTTAAAGCAAAAAACCTTTCAGCAGAAAAAATTAGACTATTTGTCTGATCAGTTATTT
+
CCCCCGGGGGGGGGGGGGGGGGGGGGGGGGGGGGGGGGGGGGGGGGGGGGGGGGGGGGGGGGGGGGGGGGGGGGGGGGFGGGGGGGGGGGGGFGGGGDFFFGDGGGGGGGGGGFFGGGGGGGGGGGGGGGGGGGGGGGGGGGG9EFGGGGGFGGGGGGGGGGGGGGGGGGGGGGGGGGGGGGGGGGGGGGGGGGGGGGG9EE9CCGGGGGG?E:CFGGGGGGGGGGGGGGF;7CCGGFGFFBA6FFGGE>CGAGFGGGEFFFFGFFFGFFFGF6AFE))/;B>AF5:).19?EC3?<<CFF
@M70528:330:000000000-K6D4P:1:1102:9450:3399 1:N:0:GCCATATAAC+ACACAATATC
GGAGCCCCTGACATAGCATTCCCTCGATTAAATAATATAAGATTCTGACTTTTACCCCCTTCTCTGGGATTATTAATTATAGGACTTTATAAAGAAGGAGCGGGAACGGGATGAACAGTATATCCACCTTTATCAACGTTTTATCATTCAGGACCTTCAGTAGACTTAACAATTTTTTCTTTACACCTTGCAGGGATTTCTTCAATTTTAGGTGCCTTAAATTTTATTACTACAATTATTAATCTTAAAGCAAAAAACCTTTCAGCAGAAAAAATTAGACTATTTGTCTGATCATTTATTT
+
CCCCCGGGGGGGGGGGGGGGGGGGGGGFGGGGGGGGGGGGGGGGGGGGGGGGGGGGGGGGGGGGGGGGGGGGGGGGGGGGGGGGGGGGGGGGGGGGGGGFGGGGGGGGGGGGGGGGGGGGGGGGGGGGGGGGGGGGGGGGGGGGGGGGGGGFGGGGGGGGGGGGGGGGFGGGGGGGGGGGGGGGGGGGGCGFGGGGGGGGGGGGGGGGGGGGGGGGGGGGFGGGGFGGGGFEGGFGGCGFFFFFGFGGGFGGFGFGDGEFFFFGEGFDFFFGF>FFEF347FGFFEFCE9ECEF)9?CFEE
@M70528:330:000000000-K6D4P:1:1102:22967:3404 1:N:0:GCCATATAAC+ACACAATATC
GGAGCCCCTGACATAGCATTCCCTCGATTAAATAATATAAGATTCTGACTTTTACCCCCTTCTCTGGGATTATTAATTATAGGACTTTATAAAGAAGGAGCGGGAACGGGATGAACAGTATATCCACCTTTATCAACGTTTTATCATTCAGGACCTTCAGTAGACTTAACAATTTTTTCTTTACACCTTGCAGGGATTTCTTCAATTTTAGGTGCCTTAAATTTTATTACTACAATTATTAATCTTAAAGCAAAAAACCTTTCAGCAGAAAAAATTAGACTATTTGTCTGATCAGTTATTT
+
CCCCCGGGGGGGGGGGGGGGGGGGGGGGGGGGGGGGGGGGGGGGGGGGGGGGGGGGGGGGGGGGGGGGGGGGGGGGGGGGGGGGGGGGGGGGFGGGGGGGGGGGGGGGGGGGGEFGGGGGGGGGGGGGGGGGGGGGGGGGGGGGGGGGGGGGGGGGGGGGGGGGGGGGGGGGGGGGGGGGGGGGGGGGGGGFGGGGGGGGGGGGGFGGGGGGGEFGGGGGCGGGGGGGGGFGGFCGGGCFFFFFGFGGGFGGAGFGGGFFFEFGF=CFFFFGGFFGFEEFFFGFFEFFFFEEEFFFFFFFF
@M70528:330:000000000-K6D4P:1:1102:17598:3418 1:N:0:GCCATATAAC+ACACAATATC
GGAGCCCCTGACATAGCATTCCCTCGATTAAATAATATAAGATTCTGACTTTTACCCCCTTCTCTGGGATTATTAATTATAGGACTTTATAAAGAAGGAGCGGGAACGGGATGAACAGTATATCCACCTTTATCAACGTTTTATCATTCAGGACCTTCAGTAGACTTAACAATTTTTTCTTTACACCTTGCAGGGATTTCTTCAATTTTAGGTGCCTTAAATTTTATTACTACAATTATTAATCTTAAAGCAAAAAACCTTTCAGCAGAAAAAATTAGACTATTTGTCTGATCAGTTATTT
+
<@CCCGGGGGGGGGGGGGGGGGGGGGGGGDGGGGGFFGGGGGGGGGGGGGGGGGGGGGGGGGGGGGGGGGGGGGGGGGGGGFGGGGGGGGGGGGGGGGGGGGGGGGGGGGGGGGGGGGGGGGGGGGGGGGGGGGGGGGGGGGGGGGGGGGGGGGGGGGGGGGGGGGGFCGGGGGGGGGGGGGGGGGGGGGGFGGGGGGGGGGGGGGGGGGGGG9CFGGGGFFGGG:FGGGFFGFFGGDGFA9FFGFGC:8CG>FAFGGFFFEFDCG=8FF4FFFFGF)?8CFGFFCFEFF<EEEFFFFFFF
@M70528:330:000000000-K6D4P:1:1102:9659:3425 1:N:0:GCCATATAAC+ACACAATATC
GGAGCCCCTGACATAGCATTCCCTCGATTAAATAATATAAGATTCTGACTTTTACCCCCTTCTCTGGGATTATTAATTATAGGACTTTATAAAGAAGGAGCGGGAACGGGATGAACAGTATATCCACCTTTATCAACGTTTTATCATTCAGGACCTTCAGTAGACTTAACAATTTTTTCTTTACACCTTGCAGGGATTTCTTCAATTTTAGGTGCCTTAAATTTTATTACTACAATTATTAATCTTAAAGCAAAAAACCTTTCAGCAGAAAAAATTAGACTATTTTTCTGATCAGTTATTT
+
CCCCCGGGGGGGGGGGGGGGGGGGGGGFAEGGGGGGGGGGGGGGGGGGGGGGGGGGGGGGGGGGGGGGGGGGGGGFGGGGGGGGGGGGGGGGGCFGGFGGGGGGGGGGGGGGGGGGGGGGGGGGGGGGGGGGGGGGGGGGGFGGGGGGGGGGGGGGGGGGGGCGGGGGGGGGGGFGGGGFGGGFGGFGGGFGGGGGGGGGGGGGFGGGGGGCEGFGGGGFFGGGGGGGGGFCGGFCFFGFFFFFGFGGFCC9FFFCDG)?;8B8CFEGFFAGF1;C8EFFFFGFA);@EFC?CE<E?EEFF
@M70528:330:000000000-K6D4P:1:1102:10555:3438 1:N:0:GCCATATAAC+ACACAATATC
GGAGCCCCTGACATAGCATTCCCTCGATTAAATAATATAAGATTCTGACTTTTACCCCCTTCTCTGGGATTATTAATTATAGGACTTTATAAAGAAGGAGCGGGAACGGGATGAACAGTATATCCACCTTTATCAACGTTTTATCATTCAGGACCTTCAGTAGACTTAACAATTTTTTCTTTACACCTTGCAGGGATTTCTTCAATTTTAGGTGCCTTAAATTTTATTACTACAATTATTAATCTTAAAGCAAAAAACCTTTCAGCAGAAAAAATTAGACTATTTGTCTGATCAGTTATTT
+
CCCCCGGGGGGGGGGGGGGGGGGGGGGGGGGGGGGGGGGGGGGGGGGGGGGGGGGGGGGGGGGGGGGGGGGGGGGGGGGGGGGGGGGGGGGGGGGGGGGGGGGGGGGGGGGGGGGGGGGGGGGGGGGGGGGGGGGGGDGGGGGGGGGGGGGGGGGGGGGGGGGGGGGGGGGGGGGGGGGGGGGGGGGGGGGGGCGEGGGGGGGGGGGGGGGGGGGGGGGGGGGGGGGGGFFCFGFGGGGFF<BFGFGGFGGGFFFF5DFFFFFGFGFGFFFGFFFGFFFFEFGFFEFFFFCEFF<EFEEFF
@M70528:330:000000000-K6D4P:1:1102:19784:3454 1:N:0:GCCATATAAC+ACACAATATC
GGAGCCCCTGACATAGCATTCCCTCGATTAAATAATATAAGATTCTGACTTTTACCCCCTTCTCTGGGATTATTAATTATAGGACTTTATAAAGAAGGAGCGGGAACGGGATGAACAGTATATCCACCTTTATCAACGTTTTATCATTCAGGACCTTCAGTAGACTTAACAATTTTTTCTTTACACCTTGCAGGGATTTCTTCAATTTTAGGTGCCTTAAATTTTATTACTACAATTATTAATCTTAAAGCAAAAAACCTTTCAGCAGAAAAAATTAGACTATTTGTCTGATCAGTTATTT
+
CCCCCGGGGGGGGGGGGGGGGGGGGGGGGGGGGGGGGGGGGGGGGGGGGGGGGGGGGGGGGGGGGGGGGGGGGGGDGGGGGGFGGGGGFGGGGGGGGGGGGGGGGGGGGGGGGGGGGGGGGGGGGGGGGGGGGGGGGGGGGGGGGGGGGGGGGGGGGGFGGGGGFGGFFGGGGGGFGEGGGGGGGGFGGEFDGGGFGGGGGGGGGGFGGEGGGGGGGGGGGGGGGFGFFFFCFG*=CCDFFFFFGF9CBCD>AF6DCDEFFEFGFCCGAFFGGFFGE;)8?FGFFFA)149C9?<E<CFFF
@M70528:330:000000000-K6D4P:1:1102:15773:3456 1:N:0:GCCATATAAC+ACACAATATC
GGAGCCCCTGACATAGCATTCCCTCGATTAAATAATATAAGATTCTGACTTTTACCCCCTTCTCTGGGATTATTAATTATAGGACTTTATAAAGAAGGAGCGGGAACGGGATGAACAGTATATCCACCTTTATCAACGTTTTATCATTCAGGACCTTCAGTAGACTTAACAATTTTTTCTTTACACCTTGCAGGGATTTCTTCAATTTTAGGTGCCTTAAATTTTATTACTACAATTATTAATCTTAAAGCAAAAAACCTTTCAGCAGAAAAAATTAGACTATTTGTCTGATCAGTTATTT
+
CCCCC7FGGGGFGGGFFEGGAGGGGGGGGGGGGGGGGGGGGGGGGGFGGGGGGGGGGGGGGGGGGGGGGGGGGGGGGGGGGGGGGGGGGGGGGGGGFGGGGGGGGDGGGGC@BFFGCEGGCCFGAFGGGGGGGGGCFEGGCFGGGGGFGFGC8FGGGGGGGGGGGGGGGGGAEGGGGGGAEEFCFGGGDGGGGGGDFGGEGGGGDFGGGGG6>>,@FGGGFGGGG::FC:9,<9AGGGGFF6EAFBG7CFGFACACDGFFABFGEGFGFF;G4>ACE;38?=FFF):)16)7>E<C?<?CE
@M70528:330:000000000-K6D4P:1:1102:22760:3459 1:N:0:GCCATATAAC+ACACAATATC
GGAGCCCCTGACATAGCATTCCCTCGATTAAATAATATAAGATTCTGACTTTTACCCCCTTCTCTGGGATTATTAATTATAGGACTTTATAAAGAAGGAGCGGGAACGGGATGAACAGTATATCCACCTTTATCAACGTTTTATCATTCAGGACCTTCAGTAGACTTAACAATTTTTTCTTTACACCTTGCAGGGATTTCTTCAATTTTAGGTGCCTTAAATTTTATTACTACAATTATTAATCTTAAAGCAAAAAACCTTTCAGCAGAAAAAATTAGACTATTTGTCTGATCAGTTATTT
+
CCCCCGGGGGGGGGGGGGGGGGGGGGGGGGGGGGGGGGGGGGGGGGGGGGGGGGGGGGGGGGGGGGGGGGGGGGGGGGGGGGGGGGGGGGGGGGGGGGGGGGGGGGGGGGGGGGGGGGGGGGGGGGGGGGGGGGGGGGGGGGGGGGGGGGGGGGGGGGGGGGGGGGGCFGGGGGGGGGGGGGGGGGGGGGGGGGGGGGGGGGGFGGGGGGGGG@CFGGCFGGGGGGGGGGFGG?6FGCGFFFFFGFGGGFFGFFFFDGFFFEFGFFFGFFFGGBFGFECFEFGFFEFEEE<EFFFFFEFFF
@M70528:330:000000000-K6D4P:1:1102:12722:3469 1:N:0:GCCATATAAC+ACACAATATC
GGAGCCCCTGACATAGCATTCCCTCGATTAAATAATATAAGATTCTGACTTTTACCCCCTTCTCTGGGATTATTAATTATAGGACTTTATAAAGAAGGAGCGGGAACGGGATGAACAGTATATCCACCTTTATCAACGTTTTATCATTCAGGACCTTCAGTAGACTTAACAATTTTTTCTTTACACCTTGCAGGGATTTCTTCAATTTTAGGTGCCTTAAATTTTATTACTACAATTATTAATCTTAAAGCAAAAAACCTTTCAGCAGAAAAAATTAGACTATTTGTCTGATCAGTTATTT
+
CCCCCG8FGGGGGGGGGGGGGGGGGGGGGGGGGGGGGGGGGGGGGGGGGGGGGGGGGGGGGGGGGGGGGGGGGGGFGGGGGGGGGGGGGGGGFFGFGGGGGGGGGGGGGGGGGGGGGGGGGGGFFGGGGGGGGGGGGGGGGGGGGGGGGGGGGGGGGGGGGGGFFGGGDGGGGGGFFGGGGGGGGGFGGGGGGGGGGGGGGGGGGGGGGGFGGGGFGGGF9FGGGGGGGGFGGFFGGGGFFFFC@AC7DDGGAFFGGGFFF@FGFGFGFFFFC:FC33)/4*;CC5@??EFFE?3??CECC
@M70528:330:000000000-K6D4P:1:1102:17534:3472 1:N:0:GCCATATAAC+ACACAATATC
GGAGCCCCTGACATAGCATTCCCTCGATTAAATAATATAAGATTCTGACTTTTACCCCCTTCTCTGGGATTATTAATTATAGGACTTTATAAAGAAGGAGCGGGAACGGGATGAACAGTATATCCACCTTTATCAACGTTTTATCATTCAGGACCTTCAGTAGACTTAACAATTTTTTCTTTACACCTTGCAGGGATTTCTTCAATTTTAGGTGCCTTAAATTTTATTACTACAATTATTAATCTTAAAGCAAAAAACCTTTCAGCAGAAAAAATTAGACTATTTGTCTGATCAGTTATTT
+
<CCCCGGGGGGGGGGGGGGGGGGGGGGGGGGGGGGGGGGGGGGGGGGGGGGGGGGGGGGGGGGGGGGGGGGGGGGGGGGGGGFGGGGGGGGGGGGGGGGGGGGGGGGGGGGGGAFGGGGGGGGGGGGGGGGGGGGGGGGGGGGGGGGGGGGGGGGGGGGGGGGGGGGCGGGGFGGGGGGGGGGGGGGGGGGGGGGGGGGGGGGGGGGGGGCEGFFGGGGACFGGGGGGGGFGGGFGGGGFFFFFGFGCCFGG4;F4DDDFFFFGFG;CAAFEG;FGE;EFFFGFF?FFECFFEEECF<CCE
@M70528:330:000000000-K6D4P:1:1102:22357:3494 1:N:0:GCCATATAAC+ACACAATATC
GGAGCCCCTGACATAGCATTCCCTCGATTAAATAATATAAGATTCTGACTTTTACCCCCTTCTCTGGGATTATTAATTATAGGACTTTATAAAGAAGTAGCGGGAACGGGATGAACAGTATATCCACCTTTATCAACGTTTTATCATTCAGGACCTTCAGTAGACTTAACAATTTTTTCTTTACACCTTGCAGGGATTTCTTCAATTTTAGTTGCCTTAAATTTTATTACTACAATTATTAATCTTAAAGCAAAAAACCTTTCACCAGAAAAAATTAGACTATTTGTCTGATCAGTTATTT
+
CCCCCG<@FGGFFG@<FACGGGGGFGEGGEGGFGCEGGFEFGCFG@CCFGGF<FGGFFEC@F<CFF,6@FFF9EEFGG<FFGF<FFGGAEGGEFGF,,<,CF@FGGFEGGGGG8<FGFFFG?FF,EFGC<EF595,9:FGGE<EED?<FGF9EFG<FGGGFGF,AFFFEEGGGAFGG+D9B@DACGFFGC?G98B3DFGGGGGCDAEFA;:3,5@FGC?E9@,@EEFC@:BFFGAC78CA;AFFGFCF9++0/79C74?F?5=C*489A66FG6A<A;5A4A78A<;9??>ECEFC<C?<?
@M70528:330:000000000-K6D4P:1:1102:20704:3508 1:N:0:GCCATATAAC+ACACAATATC
GGAGCCCCTGACATAGCATTCCCTCGATTAAATAATATAAGATTCTGACTTTTACCCCCTTCTCTGGGATTATTAATTATAGGACTTTATAAAGAAGGAGCGGGAACGGGATGAACAGTATATCCACCTTTATCAACGTTTTATCATTCAGGACCTTCAGTAGACTTAACAATTTTTTCTTTACACCTTGCAGGGATTTCTTCAATTTTAGGTGCCTTAAATTTTATTACTACAATTATTAATCTTAAAGCAAAAAACCTTTCAGCAGAAAAAATTAGACTATTTGTCTGATCAGTTATTT
+
CCCCCGGGGGGGGGGGGGGGGGGGGGGGGGGGGGGGGGGGGGGGGGGGGGGGGGGGGGGGGGGGGGGGGGGGGGGGGGGGGGGGGGGGGGGGGGGGGGGGGGGGGGGGGGGGGGGGGGGGGGGGGGGGGGGGGGGGGGGGGGGGGGGGGGGGGGGGGGGGGGGGGGGGGGGGGGGGGGGGGGGGGGGGGGGGGGGGGGGGGGGGGGGGGFFCFGGGGGGGGGGGGGGGGGFGGGFGGFGFFFFFGFGC<CCFFGFGGGFFFFFGFFFGFFFGGFFGF8<FEFGFFEFCE3<?CC;EEFFEE
@M70528:330:000000000-K6D4P:1:1102:15269:3510 1:N:0:GCCATATAAC+ACACAATATC
GGAGCCCCTGACATAGCATTCCCTCGATTAAATAATATAAGATTCTGACTTTTACCCCCTTCTCTGGGATTATTAATTATAGGACTTTATAAAGAAGGAGCGGGAACGGGATGAACAGTATATCCACCTTTATCAACGTTTTATCATTCAGGACCTTCAGTAGACTTAACAATTTTTTCTTTACACCTTGCAGGGATTTCTTCAATTTTAGGTGCCTTAAATTTTATTACTACAATTATTAATCTTAAAGCAAAAAACCTTTCAGCAGAAAAAATTAGACTATTTGTCTGATCAGTTATTT
+
CCCCCGGGGGGGGGGGGGGGGGGGGGGGGGGGGGGGGGGGGGGGGGGGGGGGGGGGGGGGGGGGGGGGGGGGGGGGGGGGGGGGGGGGGGGGGGGGGGGGGGGGGGGGGGGGGGGGGGGGGGGGGGGGGGGGGGGGGGGGGGGGGGGGGGGGGGGGGGGGGGGGGGGGGGGGGGGGGGGGGGGGGGGGGGGGGGGGGGGGGGGGGGGGGGGGGGGGGGGGGGGGGGGGGGFGGGFGGGGFFFFFGFGGGGGGFGFGGGFFFFFGFGEGFFFGG>FGFFFFCACFFEFC??EEFFEFF?CFF
@M70528:330:000000000-K6D4P:1:1102:18932:3511 1:N:0:GCCATATAAC+ACACAATATC
GGAGCCCCTGACATAGCATTCCCTCGATTAAATAATATAAGATTCTGACTTTTACCCCCTTCTCTGGGATTATTAATTATAGGACTTTATAAAGAAGGAGCGGGAACGGGATGAACAGTATATCCACCTTTATCAACGTTTTATCATTCAGGACCTTCAGTAGACTTAACAATTTTTTCTTTACACCTTGCAGGGATTTCTTCAATTTTAGGTGCCTTAAATTTTATTACTACAATTATTAATCTTAAAGCAAAAAACCTTTCAGCAGAAAAAATTAGACTATTTGTCTGATCAGTTATTT
+
CCCCCGGGGGGGGGGGGGGGGGGGGGGGGGGGGGGGGGGGGGGGGGGGGGGGGGGGGGGGGGGGGGGGGGGGGGGGGGGGGGGGGGGGGGGGGGGGGGGGGGGGGGGGGGGGGGGGGGGGGGGGGGGGGGGGGGGGGGGGGGGGGGGGGGGGGGGGGGGGGGGGGGGGGGGGGGGGGGGGGGGGGGGGGGGGGGGGGGGGGGGGGGGGGGGGGGGGGGGGAFGGGGGGGGFGGGFGGGGFFFFFGFCFCGGGFGFGGGFFFFFGFGFGFFFGGBFGFEFFFFFFFFFFF?EEEFFFEEFFF
@M70528:330:000000000-K6D4P:1:1102:12084:3524 1:N:0:GCCATATAAC+ACACAATATC
GGAGCCCCTGACATAGCATTCCCTCGATTAAATAATATAAGATTCTGACTTTTACCCCCTTCTCTGGGATTATTAATTATAGGACTTTATAAAGAAGGAGCGGGAACGGGATGAACAGTATATCCACCTTTATCAACGTTTTATCATTCAGGACCTTCAGTAGACTTAACAATTTTTTCTTTACACCTTGCAGGGATTTCTTCAATTTTAGGTGCCTTAAATTTTATTACTACAATTATTAATCTTAAAGCAAAAAACCTTTCAGCAGAAAAAATTAGACTATTTGTCTGATCAGTTATTT
+
CCCCCGFGGGGGGGGGGGGGGGGGGGGGGGGGGGGGGGGGGGGGGGGGGGGGGGGGGGGGGGGGGGGGGGGGGGGGGGGGGGGGGGGGGGGGGGGGGGGGGGGGGGGGGGGGGGGGGGGGGGGGGGGGGGGGGGGGGGGGGGGGGGGGGGGGGGGGGGGGGGGGGGG9FGGGFGGGGGGGGGFGFGGGGGGGDGGFGGGGGGGGGGGGGGGGGFGFGGGFGGGGGFGGGGFGFFAGGGGFFFFFGFF9CFGGFFFGGGFFFFFFEGFCFAFCCFFGF@EFCFGFFEF<??CC7<ECCCFFF
@M70528:330:000000000-K6D4P:1:1102:17836:3535 1:N:0:GCCATATAAC+ACACAATATC
GGAGCCCCTGACATAGCATTCCCTCGATTAAATAATATAAGATTCTGACTTTTACCCCCTTCTCTGGGATTATTAATTATAGGACTTTATAAAGAAGGAGCGGGAACGGGATGAACAGTATATCCACCTTTATCAACGTTTTATCATTCAGGACCTTCAGTAGACTTAACAATTTTTTCTTTACACCTTGCAGGGATTTCTTCAATTTTAGGTGCCTTAAATTTTATTACTACAATTATTAATCTTAAAGCAAAAAACCTTTCAGCAGAAAAAATTAGACTATTTGTCTGATCAGTTATTT
+
<CCCCGGGGGGGGGGGGGGGGGGGGGGGGGGGGGGGGGGGGGGGGGGGGGGGGGGGGGGGGGGGGGGGGGGGGGGGGGGGGGGGGGGGGGGGGGGGGFGGGGGDGGGGGGGGGGGGGGGGGGGGGGGGGGGGGGGGGGGGGGGGGGGGGGGGGGGGGGGGGGCFGGGGDGGGGGGGGGGGGGGGGGGGGGGECFGGGGGGGGGGGGGGGG8FGGGGGGGGFGGGGFGGGGFGGGFGGFGFFFFFGFGGFFGGFGFGCDFFFBAGEGFFF)8E*:FGE)56?FGFFEFFFFCEFFFFFFFFF
@M70528:330:000000000-K6D4P:1:1102:16725:3539 1:N:0:GCCATATAAC+ACACAATATC
GGACCCTGTTTTACTGTCTCTTATACACATCTCCGAGCCCACGAGACGCCATATAACATCTCGTATGCCGTCTTCTGCTTGAAAAAAAAAAAACTCCTTTCATCAGATCTACATCCCTTCTTTCAAGTACTTACACGTTTTTCCTATCCCTTAATATAAAGCCACAGCCATCTAATTTCCAACATTCGCCCTATTTCGTACGTTTCACCCCTTTTCCTGCATCTTTCAGCTTTCTTCCCATGCCTCCGTATACGTCCCTCTGTCTGCCAACTCCCGTGCCCACCCCCCATAGTCGCTCTAC
+
@CCCCGGGGGGGGGGGGFAEGGGGFGGG6,==CFGGEGGGGGGEGCEGGGEGGFFGGGAFEGGGGGGGFGF@FCFFFF@F9CCFFC+@CFG=+4::,,:A,5C9,,5,,B,,5,94A8,49?,<,5,,,<,C<:5,+,,,86,,55,,:,,,,5,,3,,,,3@8,=,F+,,3=,,,7,3;@,>+8,3,****,,37,,,34*6,16?:C8462,4=;,5,,,,,,4,,11+0+,+,++2*+))/+)2)**8*+2/***08))3;);)0))7:*))),4(03)/0.()((.()-)((((,))
@M70528:330:000000000-K6D4P:1:1102:20866:3540 1:N:0:GCCATATAAC+ACACAATATC
GGAGCCCCTGACATAGCATTCCCTCGATTAAATAATATAAGATTCTGACTTTTACCCCCTTCTCTGGGATTATTAATTATAGGACTTTATAAAGAAGGAGCGGGAACGGGATGAACAGTATATCCACCTTTATCAACGTTTTATCATTCAGGACCTTCAGTAGACTTAACAATTTTTTCTTTACACCTTGCAGGGATTTCTTCAATTTTAGGTGCCTTAAATTTTATTACTACAATTATTAATCTTAAAGCAAAAAACCTTTCAGCAGAAAAAATTAGACTATTTGTCTGATCAGTTATTT
+
CCCCC:DFFFCGGGGGGGGGFFGGGGGGGGGGGGGGFGFDFGEFFGFDFFGGGFGGFGEGGGFGGGGDEC<FGEFFGFGFFFGCFGGGGGGGFGGGGGGGGGGGGGFGGGGDFFEFGGGGGGGGGGGGGGFGGFGFFGFFGGFDAFEFGFF9EGGGGFGFF9F<AF9EEFEFFGGGGEGGGGGFFFEEF9=DDFE7BFGFAA;EGG9,@,>EDFEEGCFGGGGGG;AFCE3;DG5BFGFFA?=FCFFGGGGGACAGGGFF84BF*+8C66AEG9FF<6)8;FGFFEFFE?EF9EECFEFFF
@M70528:330:000000000-K6D4P:1:1102:12075:3540 1:N:0:GCCATATAAC+ACACAATATC
GGAGCCCCTGACATAGCATTCCCTCGATTAAATAATATAAGATTCTGACTTTTACCCCCTTCTCTGGGATTATTAATTATAGGACTTTATAAAGAAGGAGCGGGAACGGGATGAACAGTATATCCACCTTTATCAACGTTTTATCATTCAGGACCTTCAGTAGACTTAACAATTTTTTCTTTACACCTTGCAGGGATTTCTTCAATTTTAGGTGCCTTAAATTTTATTACTACAATTATTAATCTTAAAGCAAAAACCCTTTCAGCAGCAAAAATTAAACTATTTGTCTAATCAGTTATTT
+
CCCCCG,CFGGGGGGGGGGGGGGGGGGGGGGGGGGGFFFGGGGGGGGGGGGGGGFFGGGFEGGGGGFGGGGGGGGCGGFGGFAGGGGGGGGGGGDGGGGFD7F+@CG7F,BF:EFGGDFFGGGGGGGGGGGDGFFFFGFFFEGGGFGFFCGCDFGGGCFGGG9FGGFEGGGGGGGGD:EGFGDFDBFGGCFG9EC7DFFGGGFG7EGGGGF6D9C6CGGGABFGGCFA+EFFC6?CGGGFFBA9CB9+,=?FF4?;**28F=AD?DCG)2?6?5AFF)98<6CCFCA))))1=;3?<<ECC
@M70528:330:000000000-K6D4P:1:1102:21108:3542 1:N:0:GCCATATAAC+ACACAATATC
GGAGCCCCTGACATAGCATTCCCTCGATTAAATAATATAAGATTCTGACTTTTACCCCCTTCTCTGGGATTATTAATTATAGGACTTTATAAAGAAGGAGCGGGAACGGGATGAACAGTATATCCACCTTTATCAACGTTTTATCATTCAGGACCTTCAGTAGACTTAACAATTTTTTCTTTACACCTTGCAGGGATTTCTTCAATTTTAGGTGCCTTAAATTTTATTACTACAATTATTAATCTTAAAGCAAAAAACCTTTCAGCAGAAAAAATTAGACTATTTGTCTGATCAGTTATTT
+
CCCCCGGGGGGGGGGGGGGGGGGGGGGGGGGGGGGGGGGGGGGGGGGGGGGGGGGGGGGGGGGGGGGGGGGGGGGGGGGGGGGGGGGGGGGGGGCFGGGGGGGGGGGGGGGGGGGGGGGGGGGGGGGGGGGGGGGGGGGGGGGGGGGGGGGGGGGGGGGGGGGGGGGGGGGGGGGGGGGGGGGGGGGGGGFFGGGGGGGGGGGGGGGGGGGFGGGGGGGGGGGGGFGGGGFFGGFGGGGFFFFFGFGGGDGGFGFGGGFFFFFGEGEGFAFGGBFFFE38CBGFFEF3?EECCE3CCEFFF
@M70528:330:000000000-K6D4P:1:1102:19178:3548 1:N:0:GCCATATAAC+ACACAATATC
GGAGCCCCTGACATAGCATTCCCTCGATTAAATAATATAAGATTCTGACTTTTACCCCCTTCTCTGGGATTATTAATTATAGGACTTTATAAAGAAGTAGCGGGAACGGGATGAACAGTATATCCACCTTTATCAACGTTTTATCATTCAGGACCTTCAGTAGACTTAACAATTTTTTCTTTACACCTTGCAGGGATTTCTTCAATTTTAGTTGCCTTAAATTTTATTACTACAATTATTAATCTTAAAGCAAAAAACCTTTCAGCAGAAAAAATTAGACTATTTGTCTTATCAGTTATTT
+
@9C6CBFFGGFFGGGFGAFGFEFGGGDGGGGGEGCGGGGGEGGGGFGGGGGFEFGEGGG@CE,CFGGFFG,CFCFCDE96C<<EFGFFEAFGGGFFC6<,EFGGGGGCEFGGGGG9EEFGA,?FFDCFFGGEFFGE<FGGGGGGFGGGCEGGGGGGGGGGEGFFFGGGGGGGGGFGG+DEFGGDFF=B>9,CEG+DFC9;FGGGFGGCCFF733=2EFGGGF9A7ECF7,4EF?A9B;DF9BFAFA9C=FFFFGAF**:ABECFEF46FFF8*(A47)./;AD+:);<?17/)7<?95<)7
@M70528:330:000000000-K6D4P:1:1102:21098:3558 1:N:0:GCCATATAAC+ACACAATATC
GGAGCCCCTGACATAGCATTCCCTCGATTAAATAATATAAGATTCTGACTTTTACCCCCTTCTCTGGGATTATTAATTATAGGACTTTATAAAGAAGGAGCGGGAACGGGATGAACAGTATATCCACCTTTATCAACGTTTTATCATTCAGGACCTTCAGTAGACTTAACAATTTTTTCTTTACACCTTGCAGGGATTTCTTCAATTTTAGGTGCCTTAAATTTTATTACTACAATTATTAATCTTAAAGCAAAAAACCTTTCAGCAGAAAAAATTAGACTATTTGTCTAATCAGTTATTT
+
ACCCCCCFFGGGGGFCFCFFAFFGF:BFAFFGFGFFDGFFDGGAFGCEEGGGGFFFG@FGF,CFFGGGDEEDFFGFGGFEECFEFGGFFGGGGC<F8,6,C@@BEGFF@FGGBF?EGAEEFGFG?<AF<BE9,CA5FBB?E:@BEGFFGGEGEGFEAEEDFD??FGGFCGGCEEF9A:BFGCFGCEFCGEGBGD8+DD>DFCDFAFFC7,@FGFCCGFCFAEEGG:FGCCFFF9AFGCGFFFFFFFF72=89979C8D;6A*=F*=4<64;020;CA.384AFFF3A)))1/7C@C<?EEF
@M70528:330:000000000-K6D4P:1:1102:18720:3575 1:N:0:GCCATATAAC+ACACAATATC
GGAGCCCCTGACATAGCATTCCCTCGATTAAATAATATAAGATTCTGACTTTTACCCCCTTCTCTGGGATTATTAATTATAGGACTTTATAAAGAAGGAGCGGGAACGGGATGAACAGTATATCCACCTTTATCAACGTTTTATCATTCAGGACCTTCAGTAGACTTAACAATTTTTTCTTTACACCTTGCAGGGATTTCTTCAATTTTAGGTGCCTTAAATTTTATTACTACAATTATTAATCTTAAAGCAAAAAACCTTTCAGCAGAAAAAATTAGACTATTTGTCTGATCAGTTATTT
+
<CCCCGGGGGFGGGGGGGGGGGGGGGGFCEGGGGGGFGGGGGGGGGGGGGGGGGGGGGGGGGGGGGGGGGGGGGGAFGGGGGGGGGGGGGGGGGGGGGGFGGGGGGGGGGGGG8FGGGGGGDGGGFGGGGGGGGGGGGGGGGGGGGGGGGGGGGGGGGGGGGFGGFDEGGGGGGGGGGGGGGFGGGGGGGGGGGGGGGGGGGGGGFGGGGGGE,CFGGGGGGGGGGGGGGFFGGFGGGFFCFFFGFGDFGFG4CFFG<EFFEFGCGFFAFFGGFFGF))/;ACAACFEECEFEFEFFFEFF
@M70528:330:000000000-K6D4P:1:1102:7340:3576 1:N:0:GCCATATAAC+ACACAATATC
GGAGCCCCTGACATAGCATTCCATCGATTAAATAATATAAGATTCTGACTTTTACCCCCTTCTCTGGGATTATTAATTATAGGACTTTATAAAGAAGGAGCGGGAACGGGATGAACAGTATATCCACCTTTATCAACGTTTTATCATTCAGGACCTTCAGTAGACTTAACAATTTTTTCTTTACACCTTGCAGGGATTTCTTCAATTTTAGGTGCCTTAAATTTTATTACTACAATTATTAATCTTAAAGCAAAAAACCTTTCAGCAGAAAAAATTAGACTATTTGTCTGATCAGTTATTT
+
CCCCCGGGGGGGGGGFFEFEGFGGGGGGGGGGGGGGGGGGGGGGGGGGGGGGGGGGGGGGGGGGGGGGGFFFGGGGGGGGGGGGGGGGGGGGGGGGGGGGGGGGGGGGGGGGGGGGGGGGGGGGGGGGGGGGGGGGGGGGGEGGFFGGGGGGGGFFGFGGGGGGGGGGDFGGGGGGGGGGGGGDFGGGGGGGGGGGGGDFGGGGGGGGGGFCFFGFAFGGCFFFGGGGGGFFFGFGDFGCFAFFGFGFCDFGFDFFGGEFFFFGFGFGFFFGD>FGFEFFFFGFF?AEFCCEFC@FCE<?C
@M70528:330:000000000-K6D4P:1:1102:12351:3577 1:N:0:GCCATATAAC+ACACAATATC
GGAGCCCCTGACATAGCATTCCCTCGATTAAATAATATAAGATTCTGACTTTTACCCCCTTCTCTGGGATTATTAATTATAGGACTTTATAAAGAAGGAGCGGGAACGGGATGAACAGTATATCCACCTTTATCAACGTTTTATCATTCAGGACCTTCAGTAGACTTAACAATTTTTTCTTTACACCTTGCAGGGATTTCTTCAATTTTAGGTGCCTTAAATTTTATTACTACAATTATTAATCTTAAAGCAAAAAACCTTTCAGCAGAAAAAATTAGACTATTTGTCTGATCAGTTATTT
+
CCCCCGFGGGGGGGGGGGGGGGGGGGGGGGGGGGGGGGGGGGGGGGGGGGGGGGGGGGGGGGGGGGGGGGGGGGGGGGGGGGGGGGGGGGGGGGGGGGGGGGGGGGGGGGGGGGGGGGGGGGGGGGGGGGGGGGGGGGGGGGGGGGGGGGGGGGGGGGGGGGGGGGGGGGGGGGGGGGGGGGGGGGGGGGGGGGGGGGGGGGGGGGGGGGGFGGGGGGGGGGGGGGGGGGFGGGFGGGFFFFFFGFGFFGFGFGFGGGBFFFFGFGFGFFFGGFFGF@FFFFGFFFFFFEFFFFFEFEFEE
@M70528:330:000000000-K6D4P:1:1102:22684:3578 1:N:0:GCCATATAAC+ACACAATATC
GGAGCCCCTGACATAGCATTCCCTCGATTAAATAATATAAGATTCTGACTTTTACCCCCTTCTCTGGGATTATTAATTATAGGACTTTATAAAGAAGGAGCGGGAACGGGATGAACAGTATATCCACCTTTATCAACGTTTTATCATTCAGGACCTTCAGTAGACTTAACAATTTTTTCTTTACACCTTGCAGGGATTTCTTCAATTTTAGGTGCCTTAAATTTTATTACTACAATTATTAATCTTAAAGCAAAAAACCTTTCAGCAGAAAAAATTAGACTATTTGTCTGATCAGTTATTT
+
CCCCCFFGGGGGGGGGGGGGGGGGGGGGGGGGGGGGGGGGGGGGGGGGGGGFGGGGGGGGFFCGGGGGGFGGCEGGGGGGGGFGGGGGGGGFFFAFGGFGGGGGGGGGGGGGGGGGGGGGGGGGGFGGGGGGGGGGGGGGGGGGFCF9EFGGFGGGFGGAFFGGGGGGFFFGGGGGGGCFFGGFGF8FGGFFGFG7FFGGGGGGGGGGGGGGFEF?FFFGDGGGGFFFG:9E;@FGGGGFFAFFGFGDE8CCACAFDGFFFF=C<CCG;6967:FC<=?A?FGFFEF3CEEFFFECCEE)7
@M70528:330:000000000-K6D4P:1:1102:11867:3579 1:N:0:GCCATATAAC+ACACAATATC
GGAGCCCCTGACATAGCATTCCCTCGATTAAATAATATAAGATTCTGACTTTTACCCCCTTCTCTGGGATTATTAATTATAGGACTTTATAAAGAAGGAGCGGGAACGGGATGAACAGTATATCCACCTTTATCAACGTTTTATCATTCAGGACCTTCAGTAGACTTAACAATTTTTTCTTTACACCTTGCAGGGATTTCTTCAATTTTAGGTGCCTTAAATTTTATTACTACAATTATTAATCTTAAAGCAAAAAACCTTTCAGCAGAAAAAATTAGACTATTTGTCTGATCAGTTATTT
+
CCCCCGGGGGGGGGGFGGGGGGGGGGGGGGGGGGGGGGGGGGGGGGGGGGGGGGGGGGGGGGGGGGGGGGGGGGGGGGGGGGGGGGGGGGGGGGGGGCFGGGGGGGGGEDGGEEFEAFGGGGGGGGGGGGGGFGGGGGGGGGGGGGGGGGFFGGFFGGGGGGGGGGFGGGFCFGGGGGGGGGGGGGFGGGCFDDGGGGGGGGGGCGGGGG6:F@7CGGGGGGGGGFGGFGFGGGFGGGFAFFEFGFGCCFGCAGFGDGDFA>FFC7CFFFFFG>FGE3?AEFGFF?FCE)>CCC;?EEFFF
@M70528:330:000000000-K6D4P:1:1102:21168:3584 1:N:0:GCCATATAAC+ACACAATATC
GGAGCCCCTGACATAGCATTCCCTCGATTAAATAATATAAGATTCTGACTTTTACCCCCTTCTCTGGGATTATTAATTATAGGACTTTATAAAGAAGGAGCGGGAACGGGATGAACAGTATATCCACCTTTATCAACGTTTTATCATTCAGGACCTTCAGTAGACTTAACAATTTTTTCTTTACACCTTGCAGGGATTTCTTCAATTTTAGGTGCCTTAAATTTTATTACTACAATTATTAATCTTAAAGCAAAAAACCTTTCAGCAGAAAAAATTAGACTATTTGTCTGATCAGTTATTT
+
<<BCCFFEFGGGGGGEECFC@FCFGE@FGGFEDG@EFGFFEGGGGCFGGGGEFGGGEGEC@EEEFGGD@FEEFE@CFGFGDFFGGGGGCFGGGG@FEF<EGDCGCEFEGDGGDGGFFG<EEFEGGFFFGF<FG<FCAF?BFEFGFGFGFGGGGGGGGGGF?<FBDFFGFAEFDGCFGEFGGGGFGG=D?FFGGG>FGGDGGGFFFGGAC7D,E9EFFFGGFGGFAFGGGG6,2@*@CGGA9=9F:+=C=F74?96>CGFFFFFGFGEGAAF6;956=;)14AGFCE7?CCEE3<@755?EC
@M70528:330:000000000-K6D4P:1:1102:8963:3590 1:N:0:GCCATATAAC+ACACAATATC
GGAGCCCCTGACATAGCATTCCCTCGATTAAATAATATAAGATTCTGACTTTTACCCCCTTCTCTGGGATTATTAATTATAGGACTTTATAAAGAAGGAGCGGGAACGGGATGAACAGTATATCCACCTTTATCAACGTTTTATCATTCAGGACCTTCAGTAGACTTAACAATTTTTTCTTTACACCTTGCAGGGATTTCTTCAATTTTAGGTGCCTTAAATTTTATTACTACAATTATTAATCTTAAAGCAAAAAACCTTTCAGCAGAAAAAATTAGACTATTTGTCTGATCAGTTATTT
+
CCCCCGGGGGGGGGGGGGGGGGGGGGGGGGGGGGGGGGGGGGGGGGGGGGGGGGGGGGGGGGGGGGGGGGGGGGGGGGGGGGGGGGGGGGGGGGGGGGGFGGGGGGGGGGGGGGGGGGGGGGGGGGGGGGGGGGGGGGGGGGGGGGGGGGGGGGGGGGGGGGGGGGGGGGGGGGGGGGGGGGGGGFGGGGGGGGGGGGGGGGGGGGGGGGGGGGGFFFGGGGGGGGGGGGFGGGFFGGGFFFFFGFGGGGGGFFFGGGAFFFFGFGEGFAAFDFFGFECFFFGFFEFFFFFFCEFFFFFFF
@M70528:330:000000000-K6D4P:1:1102:9311:3597 1:N:0:GCCATATAAC+ACACAATATC
GGAGCCCCTGACATAGCATTCCCTCGATTAAATAATATAAGATTCTGACTTTTACCCCCTTCTCTGGGATTATTAATTATAGGACTTTATAAAGAAGGAGCGGGAACGGGATGAACAGTATATCCACCTTTATCAACGTTTTATCATTCAGGACCTTCAGTAGACTTAACAATTTTTTCTTTACACCTTGCAGGGATTTCTTCAATTTTAGGTGCCTTAAATTTTATTACTACAATTATTAATCTTAAAGCAAAAAACCTTTCAGCAGAAAAAATTAGACTATTTGTCTGATCAGTTATTT
+
CCCCCGGGGGGGGGGGGGGGGGGGGGGFGGGGGGGGGGGGGGGGGGGGGGGGGGGGGGGGGGGGGGGGGGGGGGGGGGGGGGGGGGGGGGGGGGGGGGGFGGGGGGGGGGGGGGGGGGGGGGGGGGGGGGGGGGGGGGGGGGGGGGGGGGGGGGGGGGGGGGGGGGGGGGGGGGGGGGGGGGGGGGGGGGGGGGGGGGGGGGGGGGGGGGGGGGGGGGGGGGGGGGGGGGFGGGFGGGGFFFFFGFGGFGFGF>FGGGFFFFFGFGFGFFFGFBAGF@EFFFGFFFFFFFFFCEFFFFFFF
@M70528:330:000000000-K6D4P:1:1102:10802:3617 1:N:0:GCCATATAAC+ACACAATATC
GGAGCCCCTGACATAGCATTCCCTCGATTAAATAATATAAGATTCTGACTTTTACCCCCTTCTCTGGGATTATTAATTATAGGACTTTATAAAGAAGGAGCGGGAACGGGATGAACAGTATATCCACCTTTATCAACGTTTTATCATTCAGGACCTTCAGTAGACTTAACAATTTTTTCTTTACACCTTGCAGGGATTTCTTCAATTTTAGGTGCCTTAAATTTTATTACTACAATTATTAATCTTAAAGCAAAAAACCTTTCAGCAGAAAAAATTAGACTATTTGTCTGATCAGTTATTT
+
CCCCCGGGGGGGGGGGGGGGGGGGGGGGGGGGGGGGGGGGGGGGGGGGGGGGGGGGGGGGGGGGGGGGGGGGGGGGGGGGGGGGGGGGGGGGGGGGGGGGGGGGGGGGGGGGGGGGGGGGGGGGGGGGGGGGGGGGGGGGGGGGGGGGGGGGGGGGGGGGGGGGGGGGGGGGGGGGGGGGGGGGGGGGGGGGGFGGGGGGGGGGGGGGGFFGGGFGGGGGGGGGGGGGGGFADFFGGCFFFFFFGFG@:DGGFGFGGGFFFFFGFGFFAFFF<@FGFEEBEFGFFFFEF33?CFFFFFEFE
@M70528:330:000000000-K6D4P:1:1102:19694:3625 1:N:0:GCCATATAAC+ACACAATATC
GGAGCCCCTGACATAGCATTCCCTCGATTAAATAATATAAGATTCTGACTTTTACCCCCTTCTCTGGGATTATTAATTATAGGACTTTATAAAGAAGGAGCGGGAACGGGATGAACAGTATATCCACCTTTATCAACGTTTTATCATTCAGGACCTTCAGTAGACTTAACAATTTTTTCTTTACACCTTGCAGGGATTTCTTCAATTTTAGGTGCCTTAAATTTTATTACTACAATTATTAATCTTAAAGCAAAAAACCTTTCAGCAGAAAAAATTAGACTATTTGTCTGATCAGTTATTT
+
CCCCCGGGGGGGGGGGGGGGGGGGGGGGGGGGGGGGFGGGGGGGGGGGGGGGGGGGGGGGGGGGGGGGGGGGGGGGGGGFGGGGGGGGGGGGGGGGGGGGGGGGGGGGGGGGGGGGGGGGGGGGGGGGGGGGGGGGGGGGGGGGGGGGGGGGGGGGGGGGGGGGGGGCFGGGGGGGGGGGGGGGGGGGGGGGGGGGGGGGGGGGGGGGGGGGGGGGGGGFGGGGGGGGGGFDGGFGGGGFFFFFGFGCFCCFFGFDGGFFFFFGFGFGFFFGGFFGFFCFFFGFFFFFFFFFFF@FFFFFF
@M70528:330:000000000-K6D4P:1:1102:22797:3632 1:N:0:GCCATATAAC+ACACAATATC
GGAGCCCCTGACATAGCATTCCCTCGATTAAATAATATAAGATTCTGACTTTTACCCCCTTCTCTGGGATTATTAATTATAGGACTTTATAAAGAAGGAGCGGGAACGGGATGAACAGTATATCCACCTTTATCAACGTTTTATCATTCAGGACCTTCAGTAGACTTAACAATTTTTTCTTTACACCTTGCAGGGATTTCTTCAATTTTAGGTGCCTTAAATTTTATTACTACAATTATTAATCTTAAAGCAAAAAACCTTTCAGCAGAAAAAATTAGACTATTTGTCTGATCAGTTATTT
+
CCCCCGGGGGGGGGGGGGGGGGGGGGGGGGGGGGGGGGGGGGGGGGGGGGGGGGGGGGGGGGGGGGGGGGGGGGGGGGGGGGGGGGGGGGGGGGGGGGGGGGGGGGGGGGGGGGGGGGGGGGGGGGGGGGGGGGGGGGGGGGGGGGGFGGGGGGGGGGGGGGGGGGGGFGGGGGGGGGGGGGGGGGGGGGGGGGGFGGGGGGGGGGGGGGGGGGGGGGGFFGGGGGGGGGCGGFFGGGGFFFFFGFFFFGGGFGFGGGFFFFFGFGEFFFFGFBFDEEFFFFFFFFFFCEFFFEFEC)7?E
@M70528:330:000000000-K6D4P:1:1102:14009:3637 1:N:0:GCCATATAAC+ACACAATATC
GGAGCCCCTGACATAGCATTCCCTCGATTAAATAATATAAGATTCTGACTTTTACCCCCTTCTCTGGGATTATTAATTATAGGACTTTATAAAGAAGGAGCGGGAACGGGATGAACAGTATATCCACCTTTATCAACGTTTTATCATTCAGGACCTTCAGTAGACTTAACAATTTTTTCTTTACACCTTGCAGGGATTTCTTCAATTTTAGGTGCCTTAAATTTTATTACTACAATTATTAATCTTAAAGCAAAAAACCTTTCAGCAGAAAAAATTAGACTATTTGTCTGATCAGTTATTT
+
CCCCCGGGGGGGGGGGGGGGGGGGGGGGGGGGGGGGFGGGGGGGGGGGGGGGGGGGGGGGGGGGGGGGGGGGGGGGGGGGGGGGGGGGGGGGGGGGGGGGGGGGGGGGGGGGGGGGGGGGGGGGGGGGGGGGGGGGGGGGGGGGGGGGGGGGGGGGGGGGGGGGGGGFGGGGGGGGGGGGGGGGGGGGGGGGGGGGGGGGGGGGGGGGGGGGGGGGGGGGGGGGGGGGGGFCFGFGGCGFFAFFGFGGGGFGFFAGGGFFFFFGFGFGFFFGGFFGEFFAEFGFFFF?ECCFFF@<?EFFF
@M70528:330:000000000-K6D4P:1:1102:11231:3656 1:N:0:GCCATATAAC+ACACAATATC
GGAGCCCCTGACATAGCATTCCCTCGATTAAATAATATAAGATTCTGACTTTTACCCCCTTCTCTGGGATTATTAATTATAGGACTTTATAAAGAAGGAGCGGGAACGGGATGAACAGTATATCCACCTTTATCAACGTTTTATCATTCAGGACCTTCAGTAGACTTAACAATTTTTTCTTTACACCTTGCAGGGATTTCTTCAATTTTAGGTGCCTTAAATTTTATTACTACTATTATTAATCTTAAAGCAAAAAACCTTTCAGCAGAAAAAATTAGACTATTTGTCTGATCAGTTATTT
+
CCCCCGGGGGGGGGGGGGGGGGGGGGGGGGGGGGGGGGGGGGGGGGGGGGGGGGGGGGGGGGGGGGGGGGGGGGGGGGGGGGGGGGGGGGGGGGGGGGGFGGGGGGGGGGGGGGGGGGGGGGGGGGGGGGGGGGGGGGGGGGGGGGGGGGGGGGGGGGGGGGGGGGGGGGGGGGGGGGGGGGGGGGGGGGGGGFGGGGGGGGGGGGGGGGGGGGGGGGGGFGGGGGGGGGFGGGFFGCCFFCCFGFGGGGGGFGFGGGFFFFFGFGFGFFFGG@FFFFFFEFGFFFFFF?EECE<ECFFEE
@M70528:330:000000000-K6D4P:1:1102:11318:3660 1:N:0:GCCATATAAC+ACACAATATC
GGAGCCCCTGACATAGCATTCCCTCGATTAAATAATATAAGATTCTGACTTTTACCCCCTTCTCTGGGATTATTAATTATAGGACTTTATAAAGAAGGAGCGGGAACGGGATGAACAGTATATCCACCTTTATCAACGTTTTATCATTCAGGACCTTCAGTAGACTTAACAATTTTTTCTTTACACCTTGCAGGGATTTCTTCAATTTTAGGTGCCTTAAATTTTATTACTACAATTATTAATCTTAAAGCAAAAAACCTTTCAGCAGAAAAAATTAGACTATTTGTCTGATCAGTTATTT
+
CCCCCG<FGGGGGGGGGGGGGFGGGGGC<FGGGGGGGGGGGGGGGGGGGGGGGGGGGGGGGGGGGGGGGGGGGGGGGGGGGGGGGGGGGGGGGGGGGGGCFGGDGGGGGGGGGGGGGGGGGGGGGGGGGGGGGGGFGGGGGGGGEGGGGGGGGGGGGGGGGGGGGGGGGGGGGFGGGGGGGGGGGGGGGFFCFFDDFGGGGGGGGGGGGGGCGGGGGGGGGGGGGFGGGGFGGGFGFGGFFFFFGFGFFGF?FGFGGGFFFFAFC=CGFFFGC;FFFEEA?FGFFFF35?7CEEEEFFE?C
@M70528:330:000000000-K6D4P:1:1102:11524:3671 1:N:0:GCCATATAAC+ACACAATATC
GGAGCCCCTGACATAGCATTCCCTCGATTAAATAATATAAGATTCTGACTTTTACCCCCTTCTCTGGGATTATTAATTATAGGACTTTATAAAGAAGGAGCGGGAACGGGATGAACAGTATATCCACCTTTATCAACGTTTTATCATTCAGGACCTTCAGTAGACTTAACAATTTTTTCTTTACACCTTGCAGGGATTTCTTCAATTTTAGGTGCCTTAAATTTTATTACTACAATTATTAATCTTAAAGCAAAAAACCTTTCAGCAGAAAAAATTAGACTATTTGTCTGATCAGTTATTT
+
CCCCCGCGGGGGGGGGGGGGGGGGGGGGGGGGGGGGGGGGGGGGGGGGGGGGGGGGGGGGGGGGGGGGGGGGGGGGGGGGGGGGGGGGGGGGGGGGGGGGGGGGGGGGGGGGGGGGGGGGGGGGGGGGGGGGGGGGGGGGGGGGGGGGGGGGGGGGGGGGGGGGGGGGGGGGGGGGGGGGGGGGGGGGGGGGGGGGGGGGGGGGGGGGGGGGGGGGGGGGGGGGGGGGGGFGGGFGGGGFFFFFGFFFFGGGFGFGDGFFFFFGEGFGFFFGG@FGEECFEFGFFEFCC?CEEEFFCFFFF
@M70528:330:000000000-K6D4P:1:1102:13722:3702 1:N:0:GCCATATAAC+ACACAATATC
GGAGCCACTGACATAGCATTCCCTCGATTAAATAATATAAGATTCTGACTTTTACCCCCTTCACTGGGATTATTAATTATAGGACTTTATAAAGAAGGAGCGGGAACGGGATGAACAGTATATCCACCTTTATCAACGTTTTATCATTCAGGACCTTCAGTAGACTTAACAATTTTTTCTTTACACCTTGCAGGGATTTCTTCAATTTTAGGTGCCTTAAATTTTATTACTACAATTATTAATCTTAAACCAAAAAACCTTTCAGCAGAAAAAATTAGACTATTTGTCTGATAAGTTATTT
+
CCCCCG8EFGGGGGGGGGGGGGGGGGGGGGGGGGGGGGGGGGGGGGGGGGGGGGDGGGGGFGG<@FGA@CEEGAFCFFFFGGCCFGG9@,EFEFGEF<F<FGGGGCDFGC=@:FEG<EFF<E?F9<FEGG9,55E59BFGGC<<,,CE<?F,AF7E,<AE,AEFFGEG4,C,CFGGG7>FGD,6,EDGF=D<DG>+DF,@E>DG9EGGGGG?F9EEGCFGCEGGGEGG7,1,??FGD>FFF9?<E9FG:*09?GFG)?);F4+=884<FFA6C,A97;5=6/@CCCA)94)/)/7<?<CFF
@M70528:330:000000000-K6D4P:1:1102:21780:3740 1:N:0:GCCATATAAC+ACACAATATC
GGACCCTGTTTTACTGTCTCTTATACACATCTCCGAGCCCACGAGCCGCCATATAACAGCTCGTATGCCGTCTTCTGCTTGAAAAAAAAAACCCATATCACGAAAATAGTCACGCAAAGCATTGGGATTATCATAAAACGCCTCTAATCTGTCGTCAGCCAACGTGAGAGTTTCAAAAACGATAAACCAACCATCAGCATGAGCCTGTCGCATTGCATTCATCAAACGCTGAATAGCCAAGCCTCTACGCGATCTCATAATAGAGGCCTCCACCCATTTTTACCCCCCAACCCTACACCCT
+
CCCCC@8C;6FFGFFCFF9@EFFAF@F<,6FGED++@FF@CFF7C+@F@@F@<CF@EG,C6<C@BC@FG7FGEFF9FGC6FGG@A<6CC=F?C+CD=<@<E7+4BCFF,,,?ECFGGGFGFGC,58,8,,,C,7C?FDCFG+3F8=DGG,BFD+DBFCCF?FF+@3>CC,7,,@=BBFGF>8DEGGFF,>CEDGFC9E,?C,8,AF6EGCGEGEEE?9+1+?+>0<E*>*.>*2+0;*2)..7?F?>F*9))5*8:*01**)**)9(*).8:*1)*.))/)8:*0()-7((((.(((.41(
@M70528:330:000000000-K6D4P:1:1102:10438:3749 1:N:0:GCCATATAAC+ACACAATATC
GGAGCCCCTGACATAGCATTCCCTCGATTAAATAATATAAGATTCTGACTTTTACCCCCTTCTCTGGGATTATTAATTATAGGACTTTATAAAGAAGGAGCGGGAACGGGATGAACAGTATATCCACCTTTATCAACGTTTTATCATTCAGGACCTTCAGTAGACTTAACAATTTTTTCTTTACACCTTGCAGGGATTTCTTCAATTTTAGGTGCCTTAAATTTTATTACTACAATTATTAATCTTAAAGCAAAAAACCTTTCAGCAGAAAAAATTAGACTATTTGTCTGATCAGTTATTT
+
CCCCCGGGGGGGGGGGGGGGGGGGGGGFGGGGGGGGGGGGGGGGGGGGGGGGGGGGGGGGGGGGGGGGGGGGGGGGGGGGGGGGGGGGGGGGGGGGGGGGGGGGGGGGGGGGGGGGGGGGGGGGGGGGGGGGGGGGGGGGGGGGGGGGGGGGGGGGGGGGGGGGGGGDFGGGGGGGGGGGGGGGGGGGGGGGGGGGGGGGGGGGGGGGGGGGGGGGGGGGGGGGGGGGGGFGGGFGGGGFFFFFGFGGGGGGFGFGGGFFFFFG?GEFFFFGG@FGFEEFCBGFFFFFFFCEEEFFFFFFF
@M70528:330:000000000-K6D4P:1:1102:14812:3762 1:N:0:GCCATATAAC+ACACAATATC
GGAGCCCCTGACATAGCATTCCCTCGATTAAATAATATAAGATTCTGACTTTTACCCCCTTCTCTGGGATTATTAATTATAGGACTTTATAAAGAAGGAGCGGGAACGGGATGAACAGTATATCCACCTTTATCAACGTTTTATCATTCAGGACCTTCAGTAGACTTAACAATTTTTTCTTTACACCTTGCAGGGATTTCTTCAATTTTAGGTGCCTTAAATTTTATTACTACAATTATTAATCTTAAAGCAAAAAACCTTTCAGCAGAAAAAATTAGACTATTTGTCTGATCAGTTATTT
+
<CCCCGGFGGFFGGGGG9FGGGGGGGGGGGGFFGGGGGGGGFGGGGAFGGGGGGGGGGGGGGGGGGGGGGGGGGGGGGGGFGGFGGGGDCGFFGFGGGFFFGGDGGGGCCFGGGGGGGFGFGGFGGFGG@DGGGFFEGGGGGGGGFGGGAFADBFGGGGGFFE9FFFFGFGG9FFFFDGGE9@EDDEGGCFGFF=FCDGFGEGG7EGFGGGCGG,@FFGGGGFFGAEGGGFGCCAGGFDFF9BFFFFCBCFGAGAFGD4AF@AB4C6;A/;?C@FG<;CF96@FFFF3<C3<CFE??<6?C
@M70528:330:000000000-K6D4P:1:1102:6065:3781 1:N:0:GCCATATAAC+ACACAATATC
GGAGCCCCTGACATAGCATTCCCTCGATTAAATAATATAAGATTCTGACTTTTACCCCCTTCTCTGGGATTATTAATTATAGGACTTTATAAAGAAGGAGCGGGAACGGGATGAACAGTATATCCACCTTTATCAACGTTTTATCATTCAGGACCTTCAGTAGACTTAACAATTTTTTCTTTACACCTTGCAGGGATTTCTTCAATTTTAGGTGCCTTAAATTTTATTACTACAATTATTAATCTTAAAGCAAAAAACCTTTCAGCAGAAAAAATTAGACTATTTGTCTGATCAGTTATTT
+
CCCCCGGGGGGGGGGGGGGGGGGGGGGGGGGGGGGGGGGGGGGGGGGGGGGGGGGGGGGGGGGGGGGGGGGGGGGGGGGGGGGGGGGGGGGGGGGGGGGCGGGGGGGGGGGGGGGGGGGGGGGGGGGGGGGGGGGGGGGGGGGGGGGGGGGGGGGGGGGGGGGGGGGGGGGGGGGGGGGGGGGGGGGGGGGGGGEFGGGGGGGGGGGGGGFGGGGGGGGGGGGGFCGGGGFGGGFGFGC6FFFFGFGGGFGGFGFGGGEFFFFGFGECAFFFFBFGFFFFFFGFFFFCCFFE6CFFFFEEE
@M70528:330:000000000-K6D4P:1:1102:16959:3794 1:N:0:GCCATATAAC+ACACAATATC
GGAGCCCCTGACATAGCATTCCCTCGATTAAATAATATAAGATTCTGACTTTTACCCCCTTCTCTGGGATTATTAATTATAGGACTTTATAAAGAAGGAGCGGGAACGGGATGAACAGTATATCCACCTTTATCAACGTTTTATCATTCAGGACCTTCAGTAGACTTAACAATTTTTTCTTTACACCTTGCAGGGATTTCTTCAATTTTAGGTGCCTTAAATTTTATTACTACAATTATTAATCTTAAAGCAAAAAACCTTTCAGCAGAAAAAATTAGACTATTTGTCTGATCAGTTATTT
+
CCCCCGGGGGGGGGGGGGGGGGFGGGGGGGGGGGGGGGGGGGGGGGGGGGGGGGGGGGGGGGFGGGGGGGGGGGGGGGGGGGGGGGGGGGGGGGGGGGGGGGGDGGGGGGGGGGFGGGGGGGGGGGGGGGGGGGGGGGFGGGGGGGGGGGGGGGGGGGGGGGGGGGGGGGGGGGGGGGGGGGFFGFGGGFGGGGGGGGGGGGGGGGGGGGFGGGFGGGGFFGGGGFGGDGFGFGFGFCGFFFFFGFGCCFGG>FFFGGFFFFADCF=DFAFFG9AFF8CFEFGFFFFFFFCEEFEFFFF7C
@M70528:330:000000000-K6D4P:1:1102:18078:3798 1:N:0:GCCATATAAC+ACACAATATC
GGAGCCCCTGACATAGCATTCCCTCGATTAAATAATATAAGATTCTGACTTTTACCCCCTTCTCTGGGATTATTAATTATAGGACTTTATAAAGAAGGAGCGGGAACGGGATGAACAGTATATCCACCTTTATCAACGTTTTATCATTCAGGACCTTCAGTAGACTTAACAATTTTTTCTTTACACCTTGCAGGGATTTCTTCAATTTTAGGTGCCTTAAATTTTATTACTACAATTATTAATCTTAAAGCAAAAAACCTTTCAGCAGAAAAAATTAGACTATTTGTCTGATCAGTTATTT
+
CCCCCGGGGGGGGGFGFFFGGGGGGGGGCFFGGFCFEGFDDCEFFGGGGGGGGGGGGGGG8FGFDGD8FG@GGGFFFFGFGGGGGGGGGFFG9FCFDDDGGECCEGGGGGG@EFFGGFGFF?FG,FD<FGGFGGGCFGGFFGGGGGGGGGGGGFGGGGGGGGFGGGGFGFFGFFGGGGFGGFFGGDFFGGDFDFCGFFGGFGGGFGGGGGGCFGGGGGGACGGGGFGF;BAA7EAGG>FFF>F9FFGD,=+C*;*?)85FFEFGC>EDFFFGC2ADA@C=3=DFF<FEF)7<<<8CE<CCE
@M70528:330:000000000-K6D4P:1:1102:17911:3859 1:N:0:GCCATATAAC+ACACAATATC
GGAGCCCCTGACATAGCATTCCCTCGATTAAATAATATAAGATTCTGACTTTTACCCCCTTCTCTGGGATTATTAATTATAGGACTTTATAAAGAAGGAGCGGGAACGGGATGAACAGTATATCCACCTTTATCAACGTTTTATCATTCAGGACCTTCAGTAGACTTAACAATTTTTTCTTTACACCTTGCAGGGATTTCTTCAATTTTAGGTGCCTTAAATTTTATTACTACAATTATTAATCTTAAAGCAAAAAACCTTTCAGCAGAAAAAATTAGACTATTTGTCTGATCAGTTATTT
+
<CCCCGGGGGGGGGGGGGGGGGGGGGGGGGGGGGGGGGGGGGGGGGGGGGGGGGGGGGGGGGGGGGGGGGGGGGGGGGGGGGGGGGGGGGGGGGGGGGGGGGGGGGGGGGGGGFGGGGGGGGGGGGGGGGGGGGGGGGGGGGGGGGGGGGGGGGGGGGGGGGGGGGGGGGGGGGGGGGGGGGGGGGGGGGGGGFGGGFFGGGGGFGGGGGGGGGGGGGGFGGFGGGGGGGFFDGFGGFGFFFAFGFGC<>FGF>AFCGFFFFFGEG4D;F4C49FGFEFFFFGFFFFEFEEFFFEFFFF?E
@M70528:330:000000000-K6D4P:1:1102:22049:3867 1:N:0:GCCATATAAC+ACACAATATC
GGAGCCCCTGACATAGCATTCCCTCGATTAAATAATATAAGATTCTGACTTTTACCCCCTTCTCTGGGATTATTAATTATAGGACTTTATAAAGAAGGAGCGGGAACGGGATGAACAGTATATCCACCTTTATCAACGTTTTATCATTCAGGACCTTCAGTAGACTTAACAATTTTTTCTTTACACCTTGCAGGGATTTCTTCAATTTTAGGTGCCTTAAATTTTATTACTACAATTATTAATCTTAAAGCAAAAAACCTTTCAGCAGAAAAAATTAGACTATTTGTCTGATCAGTTATTT
+
CCCCCGGGGGGGGGGGGGGGGGGGGGGGGGGGGGGGGGGGGGGGGGGGGGGGGGGGGGGGGGGGGGGGGGGGGGGGGGGGGGGGGGGGGGGGFGGGGGGGGGGGGGGGGGGGGGGGGGGGGGGGGGGGGGGGGGGGGGGGGGGGGGGGGGGGGGGGGGFFGGGGGGGGGGGGGGGGGGGGGGGGGGGGGGGGGDEFFGGGGGGGGGGGGGDGGGFGGGGGGGGGGGGGGGFGGGFGGGGFFFFFGFGGGGCG4FFGGGFFFFFGFG=GAFFGGFFGFFFFFFGFFCFEECFFFFFFFFFFF
@M70528:330:000000000-K6D4P:1:1102:12563:3881 1:N:0:GCCATATAAC+ACACAATATC
GGAGCCCCTGACATAGCATTCCCTCGATTAAATAATATAAGATTCTGACTTTTACCCCCTTCTCTGGGATTATTAATTATAGGACTTTATAAAGAAGGAGCGGGAACGGGATGAACAGTATATCCACCTTTATCAACGTTTTATCATTCAGGACCTTCAGTAGACTTAACAATTTTTTCTTTACACCTTGCAGGGATTTCTTCAATTTTAGGTGCCTTAAATTTTATTACTACAATTATTAATCTTAAAGCAAAAAACCTTTCAGCAGAAAAAATTAGACTATTTGTCTGATCAGTTATTT
+
CCCCCG<FGGGGGGGGGGGGGGGGGGGGGGGGGGGGGGGGGGGGGGGGGGGGGGGGGGGGGGGGGGGGGGGGGGGGGGGGGGGGGGGGGGGGGGGGGGGGGGGGGGGGGGGGGGGGGGGGGGGGGGGGGGGGGGGGGGGGGGGGGGGGGGGGGGGGGGGGGGGGGGGGGGGGGGGGGDGGGGGGGFGGGGGGGGGGGGGGGGGGGGGGGGGGGGGGGGGGGGGGGGGFGGFGG?FGGGGFFFFFGFGGGFGGFGFDDG>FFFFGFGEGFFFFGBFGFFCFCFGFFFFFE?<EEFF<CEFFF
@M70528:330:000000000-K6D4P:1:1102:17357:3882 1:N:0:GCCATATAAC+ACACAATATC
GGAGCCCCTGACATAGCATTCCCTCGATTAAATAATATAAGATTCTGACTTTTACCCCCTTCTCTGGGATTATTAATTATAGGACTTTATAAAGAAGGAGCGGGAACGGGATGAACAGTATATCCACCTTTATCAACGTTTTATCATTCAGGACCTTCAGTAGACTTAACAATTTTTTCTTTACACCTTGCAGGGATTTCTTCAATTTTAGGTGCCTTAAATTTTATTACTACAATTATTAATCTTAAAGCAAAAAACCTTTCAGCAGAAAAAATTAGACTATTTGTCTGATCAGTTATTT
+
CCCCCGGGGGGGGGGGGGGGGGGGGGGGGGGGGGGGGGGGGGGGGGGGGGGGGGGGGGGGGGGGGGGGFGGGGGGGGGGGGGFGGGGGGGGGGGGGGGGGGGGGGGGGGGGGGGFGGGGGGGGGGGGGGGGGGGGGGGGGGGGGGGGGGGGGGGGGGGGGGGGGGGGGGGGGGGGGGGGGGGGGGGGGGGGGGGGFFFGGGGGGGGGFFFFFGGGGGGGGDGGGGCGGGGFGGGFGGGGFFAFFGFGGDGGDFGFGGGAFFEFD47>DFFAGG;FGF@?BCFGFFFFFEFCECE@E????E
@M70528:330:000000000-K6D4P:1:1102:16212:3886 1:N:0:GCCATATAAC+ACACAATATC
GGAGCCCTGTTTTCCTGTCTCTTATACACATCTCCGAGCCCACGAGACGCCATATAACATCTCGTATGCCGTCTTCTGCTTGAAAAAAAAAAAATCAATTCCACTTACATACAAATCCCGTCCCTGAGAATAACACAACGACGCATTACGTACCACTCGCCTCGATAAGACGACCTGTTCCAGCCATACTCGTCACTCCTCTGCATACATCCCTCCTACGCGTGCTTATCGACCATCGCTCATCACACTCATGCCCACTTCCGTATCACCTTTCAGCGTTCCCCCGCAGCACTCTACAGTA
+
CCCCC7FFGCFFG,FFGGGGGGGGFGFFGGGGGGGFEGGGGGGGGG688@FFFGGGGGGCFGGGGGGGGGGGGF@FGGFGGFFGGGGCGGGG@8:,,,,,,5,:,,,,,,5:5,,,,,5+:++8,,,8,85,,C,:,38++8++++83,+83+8,,,,+8+6***7@*3,,34***,,,22226*,4,2,,6,*6*,,4,,,+0+2?<979**+21*00:5****20+*<)*)1)+2**)))**0****20*0*)0*1)*0))*(*(*006<*)**)(-)()*0)(.-(,(,),)))-.)-
@M70528:330:000000000-K6D4P:1:1102:11777:3892 1:N:0:GCCATATAAC+ACACAATATC
GGAGCCCCTGACATAGCATTCCCTCGATTAAATAATATAAGATTCTGACTTTTACCCCCTTCTCTGGGATTATTAATTATAGGACTTTATAAAGAAGGAGCGGGAACGGGATGAACAGTATATCCACCTTTATCAACGTTTTATCATTCAGGACCTTCAGTAGACTTAACAATTTTTTCTTTACACCTTGCAGGGATTTCTTCAATTTTAGGTGCCTTAAATTTTATTACTACAATTATTAATCTTAAAGCAAAAAACCTTTCAGCAGAAAAAATTAGACTATTTGTCTGATCAGTTATTT
+
CCCCCGDGGGGGGGGGGGGGGGGGGGGGGGGGGGGGGGGGGGGGGGGGGGGGGGGGGGGGGGGGGGGGGGGGGGGGGGGGGGGGGGGGGGGGGGGGGGGGGGGGGGGGGGGGGGGGGGGGGGGGGGGGFFGGGGGGGGGFFGGGGGGGGGGGGGGGGGGGGGGGGFFCFGGGGGGGFGGGGGGGGGGGGGGGGGGGGGGGGGGGGGGGGGGGGGGGGGGGFGGGGGGGGGFGGGFGGGGFFFFFGFGGCFGGFFFGGGDFFFFGFGEGFFFGG@FC<4?FFFGFFFFEFECE<E@EEFFEF
@M70528:330:000000000-K6D4P:1:1102:22544:3897 1:N:0:GCCATATAAC+ACACAATATC
GGAGCCCCTGACATAGCATTCCCTCGATTAAATAATATAAGATTCTGACTTTTACCCCCTTCTCTGGGATTATTAATTATAGGACTTTATAAAGAAGGAGCGGGAACGGGATGAACAGTATATCCACCTTTATCAACGTTTTATCATTCAGGACCTTCAGTAGACTTAACAATTTTTTCTTTACACCTTGCAGGGATTTCTTCAATTTTAGGTGCCTTAAATTTTATTACTACAATTATTAATCTTAAAGCAAAAAACCTTTCAGCAGAAAAAATTAGACTATTTGTCTGATCAGTTATTT
+
CCCCCGGGGGGGGGGGGGGGGGGGGGGGGGGGGGGGGGGGGGGGGGGGGGGGGGGGGGGGGGGGGGGGGGGGGGGGGGGGGGGGGGGGGGGGGGGGGGGGGGGGGGGGGGGGGGGGGGGGGGGGGGGGGGGGGGGGGGGGGGGGGGGGGGGGGGGGGGGGGGGGGGGGGGGGGGGGGGGGGGGGGGGGGGGGGGGGGGGGGGGGGGGGGGGFFCFGGGGFGGGGGGGGGGFGGGFGGGGFFFFFGFFGF>FGFGFFGGFFFFFGFGFGFFFGGFFGF@EFFFGFFEFEECEFFFFFFC??E
@M70528:330:000000000-K6D4P:1:1102:9019:3899 1:N:0:GCCATATAAC+ACACAATATC
GGAGCCCCTGACATAGCATTCCCTCGATTAAATAATATAAGATTCTGACTTTTACCCCCTTCTCTGGGATTATTAATTATAGGACTTTATAAAGAAGGAGCGGGAACGGGATGAACAGTATATCCACCTTTATCAACGTTTTATCATTCAGGACCTTCAGTAGACTTAACAATTTTTTCTTTACACCTTGCAGGGATTTCTTCAATTTTAGGTGCCTTAAATTTTATTACTACAATTATTAATCTTAAAGCAAAAAACCTTTCAGCAGAAAAAATTAGACTATTTGTCTGATCAGTTATTT
+
CCCCCGGGGGGGGGGGGGGGGGGGGGGGGGGGGGGGGGGGGGGGGGGGGGGGGGGGGGGGGGGGGGGGGGGGGGGGGGGGGGGGGGGGGGGGGGGGGGGFGGGGGGGGGGGGGGGGGGGGGGGGGGGGGGGGGGGGGGGGGGGGGGGGGGGGGGGGGGGGGGGGGGGGGGGGGGGGGGGGGGGGGGGGGGGGGGGGGGGGGGGGGGGGGGGGGGGGGGGGGGGGGGGGGGFGGGFGGGGFFFFFGFGFFGGGFFFGGGFFFFAGFGECFFFGG65DEFFFEFGFFFFFFFFFFFFFFFFFF
@M70528:330:000000000-K6D4P:1:1102:7770:3916 1:N:0:GCCATATAAC+ACACAATATC
GGAGCCCCTGACATAGCATTCCCTCGATTAAATAATATAAGATTCTCACTTTTACCCCCTTCTCTGGGATTATTAATTATAGGACTTTATAAAGAAGGAGCGGGAACGGGATGAACAGTATATCCACCTTTATCAACGTTTTATCATTCAGGACCTTCAGTAGACTTAACAATTTTTTCTTTACACCTTGCAGGGATTTCTTCAATTTTAGGTGCCTTAAATTTTATTACTACAATTATTAATCTTAAAGCAAAAAACCTTTCAGCAGAAAAAATTAGACTATTTGTCTGATCAGTTATTT
+
CCCCCGGGGGGGGGGGGGGGGGGGGGGGGGGGGGGGGGGGGGGGGG9FGGGGGGGGGGGGGGGGGGGGGGGGGGGGGGGGGGGGGGGGGGGGGGGGGGGGGGGGGGGGGGGGGCFGGGGGGGGGGGGGGGGGGGGGGGFGGGGGGGGFGFGGGGGGGGGGGGGGGGFFFGGGGGGGGGGGGFGFFGGGFGGGGGGGGGGGGGGGGGGGGGGGGGGGGGGGGGGGGFGGGGFGGGFGGGGFFFFFGFGGFFGGFGFGDGFFFFFC?FFGFFFFFBFGE;EFFFGFFFFFFEEEEF@EEFFFF
@M70528:330:000000000-K6D4P:1:1102:13168:3923 1:N:0:GCCATATAAC+ACACAATATC
GGAGCCCCTGACATAGCATTCCCTCGATTAAATAATATAAGATTCTGACTTTTACCCCCTTCTCTGGGATTATTAATTATAGGACTTTATAAAGAAGGAGCGGGAACGGGATGAACAGTATATCCACCTTTATCAACGTTTTATCATTCAGGACCTTCAGTAGACTTAACAATTTTTTCTTTACACCTTGCAGGGATTTCTTCAATTTTAGGTGCCTTAAATTTTATTACTACAATTATTAATCTTAAAGCAAAAAACCTTTCAGCAGAAAAAATTAGACTATTTGTCTGATCAGTTATTT
+
CCCCCG@GGGGGGGGGGGGGGGGGGGGGGGGGGGGGGGGGGGGGGGGGGGGGGGGGGGGGGGGGGGGGGGGGGGGGGGGGGGGGGGGGGGGGGGGGGGGGGGGGGGGGGGGGGGGGGGGGGGGGGGGGGGGGGGGGGGGGGGGGGGGGGGGGGGGGGGGGGGGGGGGGGGGGGGGGGGGGGGGGGGGGGGGGGGGGGGGGGGGGGGGGGGGGGGGGGGGGGGGGGGGGGGFGGGFGGGGFFFFFGFGGFGGGFGFGGGEFFFFGFGFGFFFEG@FGFFEFFFFFFEFCCFFFFF<EEFEEE
@M70528:330:000000000-K6D4P:1:1102:19524:3928 1:N:0:GCCATATAAC+ACACAATATC
GGAGCCCCTGACATAGCATTCCCTCGATTAAATAATATAAGATTCTGACTTTTACCCCCTTCTCTGGGATTATTAATTATAGGACTTTATAAAGAAGGAGCGGGAACGGGATGAACAGTATATCCACCTTTATCAACGTTTTATCATTCAGGACCTTCAGTAGACTTAACAATTTTTTCTTTACACCTTGCAGGGATTTCTTCAATTTTAGGTGCCTTAAATTTTATTACTACAATTATTAATCTTAAAGCAAAAAACCTTTCAGCAGAAAAAATTAGACTATTTGTCTGATCAGTTATTT
+
CCCCCGGGGGGGGGGGGGGGGGGGGGGGGGGGGGGGGGGGGGGGGGGGGGGGGGGGGGGGGGGGGGGGGGGGGGGGGGGGGGGGGGGGGGGGGGGGGGGGGGGGGGGGGGGGGGGGGGGGGGGGGGGGGGGGGGGGGGGGGGGGGGGGGGGGGGGGGGGGGGGGGGGGGGGGGGGGGGGGGGGGGGGGGGGGGGGGGGGGGGGGGGGGGGGGGGGGGGGGGGGGGGGGGGFGGGFGGGGFFFFFGFGGGGGGFGFGGGFFFFFGFFEGFFFGGFFGFFFFFFGFFFFFFFFFFFFFEFFFF
@M70528:330:000000000-K6D4P:1:1102:7713:3929 1:N:0:GCCATATAAC+ACACAATATC
GGAGCCCCTGACATAGCATTCCCTCGATTAAATAATATAAGATTCTGACTTTTACCCCCTTCTCTGGGATTATTAATTATAGGACTTTATAAAGAAGGAGCGGGAACGGGATGAACAGTATATCCACCTTTATCAACGTTTTATCATTCAGGACCTTCAGTAGACTTAACAATTTTTTCTTTACACCTTGCAGGGATTTCTTCAATTTTAGGTGCCTTAAATTTTATTACTACAATTATTAATCTTAAAGCAAAAAACCTTTCAGCAGAAAAAATTAGACTATTTGTCTGATCAGTTATTT
+
CCCCCGCEFGGGGGGGGGGGGGGGGGGGGGGGGGGGGGGGGEFGGGGGGGGGGGGGGGGGGGGGGGGGGGGGGFGFGFGGGGGGGGGGGGGGGGGGGGGGGGGGGGGGGEGGGGGGGGGGGGGGGGGGGGGGGGGGGGGGGGGGGGGGGGGGGGGGGGGGGGGGGGGGGGGGGGGGGGGGGGGGGGFGGGGGGGGGGGGGGGGGGGGGGGGGGFGGGGGGGGGGGGGGFAFGGFFGGGGFFFFFGFGGGGGFFGFGGCEFFFFFF7:GF;FGGFFGFFFFFFGFFFFFE?EC<C39?EF?C
@M70528:330:000000000-K6D4P:1:1102:14891:3930 1:N:0:GCCATATAAC+ACACAATATC
GGAGCCCCTGACATAGCATTCCCTCGATTAAATAATATAAGATTCTGACTTTTACCCCCTTCTCTGGGATTATTAATTATAGGACTTTATAAAGAAGGAGCGGGAACGGGATGAACAGTATATCCACCTTTATCAACGTTTTATCATTCAGGACCTTCAGTAGACTTAACAATTTTTTCTTTACACCTTGCAGGGATTTCTTCAATTTTAGGTGCCTTAAATTTTATTACTACAATTATTAATCTTAAAGCAAAAAACCTTTCAGCAGAAAAAATTAGACTATTTGTCTGATCAGTTATTT
+
CCCCCGGGGGGGGGGGGGGGGGGGGGGGGGGGGGGGGGGGGGGGGGGGGGGGGGGGGGGGGGGGGGGGGGGGGGGGGGGGGGGGGGGGGGGGGGGGGGGGGGGGGGGGGGGGGGGGGGGGGGGGGGGGGGGGGGGGGGGGGGGGGGGGGGGGGGGGGGGGGGFFGGGGGGGGGGGGGGGGGGGGGGGGGGGGGGGGGGGGGGGGGGGGGGGGGGGGGGGGGGGGGGGGGGFGGGFGGGGFFFFFGFGGGGGGFGFGGGFFFF6FCGFGFFFGGFFGE@EFFFGFFEF<EFFFFFFFFFFFF
@M70528:330:000000000-K6D4P:1:1102:7757:3934 1:N:0:GCCATATAAC+ACACAATATC
GGAGCCCCTGACATAGCATTCCCTCGATTAAATAATATAAGATTCTCACTTTTACCCCCTTCTCTGGGATTATTAATTATAGGACTTTATAAAGAAGGAGCGGGAACGGGATGAACAGTATATCCACCTTTATCAACGTTTTATCATTCAGGACCTTCAGTAGACTTAACAATTTTTTCTTTACACCTTGCAGGGATTTCTTCAATTTTAGGTGCCTTAAATTTTATTACTACAATTATTAATCTTAAAGCAAAAAACCTTTCAGCAGAAAAAATTAGACTATTTGTCTGATCAGTTATTT
+
A@@CCFDFGGFGGFFC<CF<EE<@C@CGC7CECFEFEAEFEGD<F<,;EFGEFGGGEGGEGF<CFGGCC,;CCCFEEFFFEDFEEGFGFFGGFA@8FGGFFGCFFGGEGCGGDEFFGFE9FFGGGGEFGGFFGGGGGGCEFGGCFFFAFFGFFFGCEEFGCFGEEEFCFFFFGGDFGGGCEFGGFECFGFGGFFC+>=FGAFGF;FFGGCG6B@9@CCFGDDGGGEGGGGF7FGAFGGGFFF+:EAFFGGGGFGAGDG>F84:D5CCDA666D;F6=;CF6BCA=)A5)49CFEFFFFF)7
@M70528:330:000000000-K6D4P:1:1102:19011:3938 1:N:0:GCCATATAAC+ACACAATATC
GGACCCGTTTTACTGTCTCTTATACACATCTCCGAGCCCACGAGACGCCATATAACATCTCGTATGCCGTCTTCTGCTTGAAAAAAAAAAAAAATTTTTAACATCACACAACATTTATCGTTCCTCGCGTGCCCTCCTTACGTTACATTCCACCTCAGCACCTCCTCACTCCACTCACTCACCCTCTGTAATCCTTATCTTACTATCTTTATTCGTAATTACTATGCGTACGTCATTCTCGACATGTTTTTTCGTCCACACGTGCACTACCCTTGCTTTACCTGGCACTGTCGTTTATCCT
+
CCCCCGFBCEFGGGGGGGGGGFGGGGFEFGGGGGGGGGGGGGGGFGGGGGGGGGFCE<CFGGGGGGGGECFGGGGFFGGFFFGGG@@CFG7+++,,,5,,,C,,,558?++8,,5,,8,8:,,,5<++++6+:@,,:,,,3::,,+,::,,,,,,8F,3>FF6,65,7@,,5,5,6D,,,,6>,1*,,,74,,,4,@,,,,,61,,,4,,,++22<*287++++4+3*/1)**1)0++210)))//02+**1)))****0)(0*(/)*)07**()*.))*-***)(0),(-6(-(4,6--)
@M70528:330:000000000-K6D4P:1:1102:7727:3944 1:N:0:GCCATATAAC+ACACAATATC
GGAGCCCCTGACATAGCATTCCCTCGATTAAATAATATAAGATTCTGACTTTTACCCCCTTCTCTGGGATTATTAATTATAGGACTTTATAAAGAAGGAGCGGGAACGGGATGAACAGTATATCCACCTTTATCAACGTTTTATCATTCAGGACCTTCAGTAGACTTAACAATTTTTTCTTTACACCTTGCAGGGATTTCTTCAATTTTAGGTGCCTTAAATTTTATTACTACAATTATTAATCTTAAAGCAAAAAACCTTTCAGCAGAAAAAATTAGACTATTTGTCTGATCAGTTATTT
+
CCCCCGGGGGGGGGGGGGGGGGGGGGGGGGGGGGGGGGGGGGGGGGGGGGGGGGGGGGGGGGGGGGGGGGGGGGGGGGGGGGFGGGGGGGGGGGGGGGGGGGGGGGGGGGGGGGGGGGGGGGGGGGGGGGGGGGGGGGGGGGGGGGGGGGGGGGGGGGGGGGGGGGGGGGGGGGGGGGGGGGGGGGGGGGGGGGGGGGGGGGGGGGGGGGGGGEGGGGGGGGGGGGGGGGFGGGFGGGGFFFFFGFGGGGGGFGFGGGFFFEFGFFEGFFFGGFFGEECFFFGFFFFCEEFFFE8CEFFFF
@M70528:330:000000000-K6D4P:1:1102:18411:3950 1:N:0:GCCATATAAC+ACACAATATC
GGAGCCCCTGACATAGCATTCCCTCGATTAAATAATATAAGATTCTGACTTTTACCCCCTTCTCTGGGATTATTAATTATAGGACTTTATAAAGAAGGAGCGGGAACGGGATGAACAGTATATCCACCTTTATCAACGTTTTATCATTCAGGACCTTCAGTAGACTTAACAATTTTTTCTTTACACCTTGCAGGGATTTCTTCAATTTTAGGTGCCTTAAATTTTATTACTACAATTATTAATCTTAAAGCAAAAAACCTTTCAGCAGAAAAAATTAGACTATTTGTCTGATCAGTTATTT
+
CCCCCGGGGGGGGGGGGGGGGGGGGGGGGGGGGGGGGGGGGGGGGGGGGGGGGGGGGGGGGGGGGGGGGGGGGGGGGGGGGGGGGGGGGGGGGGGGGGGGGGGGGGGGGGGGGGGGGGGGGGGGGGGGGGGGGGGGGGGGGGGGGGGGGGGGGGGGGGGGGGGGGGGGGGGCFGGGGGGGGGGGGGGGGGGGGGGGGGGGGGGGGGGGGGGCGGGGGGGDFGFGGGGGGGFGGGFGGGGFFFFFGFGGGGGGFGFGGGAAFFCGFCEGFFFGGFFGFEFFFFGFFFFEFFFFFCFF?CFEF
@M70528:330:000000000-K6D4P:1:1102:22612:3957 1:N:0:GCCATATAAC+ACACAATATC
GGAGCCCCTGACATAGCATTCCCTCGATTAAATAATATAAGATTCTGACTTTTACCCCCTTCTCTGGGATTATTAATTATAGGACTTTATAAAGAAGGAGCGGGAACGGGATGAACAGTATATCCACCTTTATCAACGTTTTATCATTCAGGACCTTCAGTAGACTTAACAATTTTTTCTTTACACCTTGCAGGGATTTCTTCAATTTTAGGTGCCTTAAATTTTATTACTACAATTATTAATCTTAAAGCAAAAAACCTTTCAGCAGAAAAAATTAGACTATTTGTCTGATCAGTTATTT
+
CCCCCGGGGGGGGGGGGGGGGGGGGGGGGGGGGGGGGGGGGGGGGGGGGGGGGGGGGGGGGGGGGGGGGGGGGGGGGGGGGGGGGGGGGGGGGGGGGGGGGGGGGGGGGGGGGGGGGGGGGGGGGGGGGGGGGGGGGGGGGGGGGGGGGGGGGGGGGGGGGGGGGGGGGGGGGGGGGGGGGGGGGGGGGGGGGGGGGGGGGGGGGGGGGGGFGGGGGGGGGGGGGGGGGGFGGGFGGGGFFFFFGFGGGGGGFGFGGGFFFFFGFGFGFFFGGFFGFEFFEFGFFFFFFFFFFFFFFFEFF
@M70528:330:000000000-K6D4P:1:1102:10269:3957 1:N:0:GCCATATAAC+ACACAATATC
GGAGCCCCTGACATAGCATTCCCTCGATTAAATAATATAAGATTCTGACTTTTACCCCCTTCTCTGGGATTATTAATTATAGGACTTTATAAAGAAGGAGCGGGAACGGGATGAACAGTATATCCACCTTTATCAACGTTTTATCATTCAGGACCTTCAGTAGACTTAACAATTTTTTCTTTACACCTTGCAGGGATTTCTTCAATTTTAGGTGCCTTAAATTTTATTACTACAATTATTAATCTTAAAGCAAAAAACCTTTCAGCAGAAAAAATTAGACTATTTGTCTGATCAGTTATTT
+
CCCCCGGGGGGGGGGGGGGGGGGGGGGGGGGGGGGGGGGGGGGGGGGGGGGGGGGGGGGGGGGGGGGGGGGGGGGGGGGGGGGGGGGGGGGGGGGGGGGFGGGGGGGGGGGGGGGGGGGGGGGGGGGGGGGGGGGGGGGGGGGGGGGGGGGGGGGGGGGGGGGGGGGGGGGGGGGGGGGGGGGGGGGGGGGGGGGGGGGGGGGGGGGGGFCGGGGGGGGGGGGGGGGGGGFGGGFGGGGFFFFFGFGG?FGGFGFFDGFFFFFGFGCGFFFGC9AFEEEFFFGFFCFFFFFFFF@CECCCE
@M70528:330:000000000-K6D4P:1:1102:9467:3962 1:N:0:GCCATATAAC+ACACAATATC
GGAGCCCCTGACATAGCATTCCCTCGATTAAATAATATAAGATTCTGACTTTTACCCCCTTCTCTGGGATTATTAATTATAGGACTTTATAAAGAAGGAGCGGGAACGGGATGAACAGTATATCCACCTTTATCAACGTTTTATCATTCAGGACCTTCAGTAGACTTAACAATTTTTTCTTTACACCTTGCAGGGATTTCTTCAATTTTAGGTGCCTTAAATTTTATTACTACAATTATTAATCTTAAAGCAAAAAACCTTTCAGCAGAAAAAATTAGACTATTTGTCTGATCAGTTATTT
+
86,6C@@@6FFGGGGGG<AE@ECFCE,F<FGGFFAC@C<FCF<,CFFGAF9DDFGG86@@FGGDGFDG@<FGECF<@9FFDFGECFGFGEGGEFGGG,6CCFCGE>FEGGGCGGG<C<AFDAFAEEGGGDGG9EEFGGF84CE,F,ABF?F<FCF,5=F?FFFF<A;BEFGFGE<<<FFFGF=BFCE@FFGFECE:@>E9DFGFCF7CFFGCFGGGGGGAFCECCEFGG:FFGGAGF8BFFCAACAGF,B8DA7AG)C>AFFFFFDEGFFFCD6F03;CF9=7CCEF?3;3<>C@CEEE?E
@M70528:330:000000000-K6D4P:1:1102:23953:3971 1:N:0:GCCATATAAC+ACACAATATC
GGAGCCCCTGACATAGCATTCCCTCGATTAAATAATATAAGATTCTGACTTTTACCCCCTTCTCTGGGATTATTAATTATAGGACTTTATAAAGAAGGAGCGGGAACGGGATGAACAGTATATCCACCTTTATCAACGTTTTATCATTCAGGACCTTCAGTAGACTTAACAATTTTTTCTTTACACCTTGCAGGGATTTCTTCAATTTTAGGTGCCTTAAATTTTATTACTACAATTATTAATCTTAAAGCAAAAAACCTTTCAGCAGAAAAAATTAGACTATTTGTCTGATCAGTTATTT
+
C@CCCGGGGGGFFGGFGFFGGGGGGDCFGGGGFFFGGGGGFADFG9FEEFFAFGGGGGFEFG9FFGGF8,;@EFGEGEFFGGGGDGGGGGGGGFFGFFFFGGGGDEGGGGGGG8DF<DF?FCFGGFGGGGGFGGGFFGGFGDGGGFFFAFDD=+AFFGGGEFAGGGGF,5C?ECFEFFFGGFGGGGFFGG,CBFGBDGGGGGG7<ECFCCCFGFFEFGGFCGGGG7FFCECFGC6FF7CBA9@AFFGC,5?FFGFGGGFFB=6BCG=DFAFCGBF4))/8;AFFCE:6CCCECE<CE?EC?
@M70528:330:000000000-K6D4P:1:1102:10134:3972 1:N:0:GCCATATAAC+ACACAATATC
GGACCCTGTTTTACTGTCTCTATACACATCTCCGAGCCCACGAGACGCCATATAACATCTCGTATGCCGTCTTCTGCTTGAAAAAAAAAAAACCTCTTTTGCTAGGGAAGCACAAACTATTTTAATCTCTCTACCAGTACCGACTGACTACGCACCCGCTACCTCCGTGCTATCTTCCGCGGTAATACTCATCGTGCGATCTTTGTCCAAAACCCCCTGACGTACTTTTTCCTTATCCCTTCTCCTACTCGTTCGTTGACTGCCTCAGGCGTATCACCACTGCTGCCTGTCCAGTGAGTTG
+
BBBCCGGGGDEFGF<EE-EFFFFGDGD,;CEGFE@FCGGGCEGGGGGEGCBFEF,FF<8;EGDBFGFDFFEGDFDGG<F9,CF9@=+7+88CCB,A<?F5,,?,,,4<B?,?,,,:,,C,:<C,,,,,5,,,8,C,,,,,:3++=8@,,:33@8C@3+8+3+@:F7*@*>*,76,,,7:**4*48,,,6,,7,6CF8*1**:+112++4++**1***/**0=C5**++*+03*+/0*00/*010:=4*+219)*)17*.**))*)*(*)0)*)()06())(094975)-6).))-)),.))
@M70528:330:000000000-K6D4P:1:1102:20323:3973 1:N:0:GCCATATAAC+ACACAATATC
GGAGCCCCTGACATAGCATTCCCTCGATTAAATAATATAAGATTCTGACTTTTACCCCCTTCTCTGGGATTATTAATTATAGGACTTTATAAAGAAGGAGCGGGAACGGGATGAACAGTATATCCACCTTTATCAACGTTTTATCATTCAGGACCTTCAGTAGACTTAACAATTTTTTCTTTACACCTTGCAGGGATTTCTTCAATTTTAGGTGCCTTAAATTTTATTACTACAATTATTAATCTTAAAGCAAAAAACCTTTCAGCAGAAAAAATTAGACTATTTGTCTGATCAGTTATTT
+
CCCCCGGGGGGGGGGGGGGGGGGGGGGGGGGGGGGGGGGGGGGGGGGGGGGGGGGGGGGGGGGGGGGGGGGGGGGGGGGFGGGGGGGGGGGGGGGGGFGGGGGGGGGGGGGGGGGGGGGGGGGGGGGGGGGGGGGGGGGGGGGGGGGGGGGGGGGGGGGGGGGGGGGGGGGGGGGGGGGGGGGGGGGGGGGGGGGGGGFGGGGGGGGGGGGGGGFFGGFGGGGGGGGGGGFGGGFGGGGFFFFFGFGGGGGFFGFGDGBFFFFGECEGFFFFGFFGFFEFEFGFF<F?EECCFF<CEFEEF
@M70528:330:000000000-K6D4P:1:1102:24990:3979 1:N:0:GCCATATAAC+ACACAATATC
GGAGCCCCTGACATAGCATTCCCTCGATTAAATAATATAAGATTCTGACTTTTACCCCCTTCTCTGGGATTATTAATTATAGGACTTTATAAAGAAGGAGCGGGAACGGGATGAACAGTATATCCACCTTTATCAACGTTTTATCATTCAGGACCTTCAGTAGACTTAACAATTTTTTCTTTACACCTTGCAGGGATTTCTTCAATTTTAGGTGCCTTAAATTTTATTACTACAATTATTAATCTTAAAGCAAAAAACCTTTCAGCAGAAAAAATTAGACTATTTGTCTGATCAGTTATTT
+
CCCCCGG7FFGGGGGGGGGGGGGGGGGGGGGGGGGGGGGGGGGGGGGGGGGGGGGGGGGGGGGGGGGGGGGGGGGGGGGGGGGGGGGGGGGGGGGGGFGGGGGGEGGGGGGGGGGGGGGGGGGGGGGGGGGGGGGFGGGGGGGGGGGGGGFGGGGGGGGGGGGGGGGGGGGGGGGGGGGGGGGGGGGGGGCGCGGGGGGGGGGGGGGGGGGGGGFGGGGGGGGGGGGGGGFGGGFGCFGFFFFAFCF@FC>CFGFGG:;FFBFGFGFGFAFFF;FGEE<B?6FFF<F3EECFFCFFFFFEF
@M70528:330:000000000-K6D4P:1:1102:20207:3981 1:N:0:GCCATATAAC+ACACAATATC
GGAGCCCCTGACATAGCATTCCCTCGATTAAATAATATAAGATTCTGACTTTTACCCCCTTCTCTGGGATTATTAATTATAGGACTTTATAAAGAAGGAGCGGGAACGGGATGAACAGTATATCCACCTTTATCAACGTTTTATCATTCAGGACCTTCAGTAGACTTAACAATTTTTTCTTTACACCTTGCAGGGATTTCTTCAATTTTAGGTGCCTTAAATTTTATTACTACAATTATTAATCTTAAAGCAAAAAACCTTTCAGCAGAAAAAATTAGACTATTTGTCTGATCAGTTATTT
+
CCCCCGGGGGCGGGGGGGGGGGGGGGGGGGGGGGGGGGGGGGGGGGGGGGGGGGGGGGGGGGGGGGGGGGGGGGGGGAF,CFGGGGGGGGGGGGFGGGGGGGGGGGGGGGFGGGGGGFAFGGFGFGGGGGGGFGGGGGGGGGGGFGFGFGGDGGGFGFGGGGGGGGGGGGGGGGGGGGGGFCFGGGGGGGGGGGGFEGGGGGGGCGFGGGGGGGGGFGGGGGGFFEFEGGFGGGFGCFFFFFFFGFGG7CCGFGFGGGFFFEFGFGEGFFFFGBFDE@<FEFGFF3ACFFFFFFEFCFFFF
@M70528:330:000000000-K6D4P:1:1102:5373:3990 1:N:0:GCCATATAAC+ACACAATATC
GGAGCCCCTGACATAGCATTCCCTCGATTAAATAATATAAGATTCTGACTTTTACCCCCTTCTCTGGGATTATTAATTATAGGACTTTATAAAGAAGGAGCGGGAACGGGATGAACAGTATATCCACCTTTATCAACGTTTTATCATTCAGGACCTTCAGTAGACTTAACAATTTTTTCTTTACACCTTGCAGGGATTTCTTCAATTTTAGGTGCCTTAAATTTTATTACTACAATTATTAATCTTAAAGCAAAAAACCTTTCAGCAGAAAAAATTAGACTATTTGTCTGATCAGTTATTT
+
CCCCCGGGGGGFGGGECFGGCGGGGGGGFGGGGGGGGGFGGGGGCEFFGGFGGGGGDFGGGGGFGFGFFF@CFFGGCGGGGGAGGGGGGGGEFGGGGFG8FEGGGGGGGGGGGFGGFGFEFGGGFFGDFGFGGGGGDFGFGGGGCFFFGGGF@BFGGGFGGFGCFFB;F<FFGGGGGC@DFFGGGE8DGGG=3=BC=DF;FGDFFFGGFGCGGGFEGGGGDGFAEEACD;BFGG5=CFCFF>@FFFGCGGGGFGFFDD>AA=8>EGCFFFFCGBFC<@EBCBGA6);7??EC3C<??CFFF
@M70528:330:000000000-K6D4P:1:1102:20220:3994 1:N:0:GCCATATAAC+ACACAATATC
GGAGCCCCTGACATAGCATTCCCTCGATTAAATAATATAAGATTCTGACTTTTACCCCCTTCTCTGGGATTATTAATTATAGGACTTTATAAAGAAGGAGCGGGAACGGGATGAACAGTATATCCACCTTTATCAACGTTTTATCATTCAGGACCTTCAGTAGACTTAACAATTTTTTCTTTACACCTTGCAGGGATTTCTTCAATTTTAGGTGCCTTAAATTTTATTACTACAATTATTAATCTTAAAGCAAAAAACCTTTCAGCAGAAAAAATTAGACTATTTGTCTGATCAGTTATTT
+
CCCCCGGGGGGGGGGGGGGGGGGGGGGGGGGGGGGGGGGGGGGGGGGGGGGGGGGGGGGGGGGGGGGGGGGGGGGGGGGGGGGGGGGGGGGGGGGGGGGGGGGGGGGGGGGGGGGGGGGGGGGGGGGGGGGGGGGGGGGGGGGGGGGGGGGGGGGGGGGGGGGGGGGGGGGGGGGGGGGGGGGGGGGGGGGGGGGGGGGGGGGGGGGGGGGGGGGGGGGGGGGGGGGGGGFGGGFGGGGFFFFFGFGGEGGGFGFGGGFFFFFGFFFGFFAFGFFGFFFFEFGFFFFEFFFFFFFFFFFFF
@M70528:330:000000000-K6D4P:1:1102:23574:4022 1:N:0:GCCATATAAC+ACACAATATC
GGAGCCCCTGACATAGCATTCCCTCGATTAAATAATATAAGATTCTGACTTTTACCCCCTTCTCTGGGATTATTAATTATAGGACTTTATAAAGAAGGAGCGGGAACGGGATGAACAGTATATCCACCTTTATCAACGTTTTATCATTCAGGACCTTCAGTAGACTTAACAATTTTTTCTTTACACCTTGCAGGGATTTCTTCAATTTTAGGTGCCTTAAATTTTATTACTACAATTATTAATCTTAAAGCAAAAAACCTTTCAGCAGAAAAAATTAGACTATTTGTCTGATCAGTTATTT
+
CCCCCGGGGGGGGGGGGGGGGGGGGGGGGGGGGGGGGGGGGGGGGGGGGGGGGGGGGGGGGGGGGGGGGGGGGGGGGGGGGGGGGGGGGGGGGGGGGGGGGGGGGGGGGGGGGGGGGGGGGGGGGGGGGGGGGGGGGGGGGGGGGGGGGGGGGGGGGGGGGGGGGGGGGGGGGGGGGGGGGGGGGGGGGGGGGFGGGGGGGGGGFGGGGGGFGGGGGGGGFGGGGGGGGGFGGGFGGGGFFCFFGFGGFGGGFGFGGGFFFFFGFGEFFFFGGFFFEECFFFGFFCFECEFFCC@EEEFEE
@M70528:330:000000000-K6D4P:1:1102:5984:4026 1:N:0:GCCATATAAC+ACACAATATC
GGAGCCCCTGACATAGCATTCCCTCGATTAAATAATATAAGATTCTGACTTTTACCCCCTTCTCTGGGATTATTAATTATAGGACTTTATAAAGAAGGAGCGGGAACGGGATGAACAGTATATCCACCTTTATCAACGTTTTATCATTCAGGACCTTCAGTAGACTTAACAATTTTTTCTTTACACCTTGCAGGGATTTCTTCAATTTTAGGTGCCTTAAATTTTATTACTACAATTATTAATCTTAAAGCAAAAAACCTTTCAGCAGAAAAAATTAGACTATTTGTCTGATCAGTTATTT
+
CCCCCGGGGGGGGGGGGGGGGGGGGGGGGGGGGGGGGGGGGGGGGGGGGGGGGGGGGGGGGGGGGGGGGGGGGGGGGGGGGGGGGGGGGGGGGGGGGFGGGGGGGGGGGGGGGGGGGGGGGGGGGGGGGGGGGGGGGGGGGGGGGGGGGGGGGGGGGGGGGGGGGGGGGGGGGGGGGGFGGGGGGGGGFGGGFFGFFGGGGGGGCGGGGGEGGDGGGGGGGGGGGGGGGGFFGGFFGFFAFFFFGFGGGGGGFGFGGG4FFFACCGEDFFFFF@FFE@FFFFGFFCF?C?CC6C<?EEFFF
@M70528:330:000000000-K6D4P:1:1102:11022:4027 1:N:0:GCCATATAAC+ACACAATATC
GGAGCCCCTGACATAGCATTCCCTCGATTAAATAATATAAGATTCTGACTTTTACCCCCTTCTCTGGGATTATTAATTATAGGACTTTATAAAGAAGGAGCGGGAACGGGATGAACAGTATATCCACCTTTATCAACGTTTTATCATTCAGGACCTTCAGTAGACTTAACAATTTTTTCTTTACACCTTGCAGGGATTTCTTCAATTTTAGGTGCCTTAAATTTTATTACTACAATTATTAATCTTAAAGCAAAAAACCTTTCAGCAGAAAAAATTAGACTATTTGTCTGATCAGTTATTT
+
CCCCCGGGGGGGGGGGGGGGGGGGGGGGGGGGGGGGGGGGGGGGGGGGGGGGGGGGGGGGGGGGGGGGGGGFEFGGFGGGGGGGGGGGGGGGGGGGGGGGGGGGGGGGGGGGGGGGGGGGGGGGGGGGGGGGGGGGGGDGGGGGGGGGGGGGGGGGGGGGGGGGFFGGFGGFGGGGGGGGGGGGGGGGGGGGGFCGFGGGGGGGGGGGGGGGGGGGGGGFGGGGGGFGGGFGGGFCFFGFFFFFGFGGGGGGFFAFGGFFFFFGFGF?FFFGGFFGFFFFFFGFFFFFFCEFEFFFFFECE
@M70528:330:000000000-K6D4P:1:1102:10598:4027 1:N:0:GCCATATAAC+ACACAATATC
GGAGCCCCTGACATAGCATTCCCTCGATTAAATAATATAAGATTCTGACTTTTACCCCCTTCTCTGGGATTATTAATTATAGGACTTTATAAAGAAGGAGCGGGAACGGGATGAACAGTATATCCACCTTTATCAACGTTTTATCATTCAGGACCTTCAGTAGACTTAACAATTTTTTCTTTACACCTTGCAGGGATTTCTTCAATTTTAGGTGCCTTAAATTTTATTACTACAATTATTAATCTTAAAGCAAAAAACCTTTCAGCAGAAAAAATTAGACTATTTGTCTGATCAGTTATTT
+
CCCCCGGGGGGGGGGGGGGGGGGGGGGGGGGGGGGGGGGGGGGGGGGGGGGGGGGGGGGGGGGGGGGGGGGGGGGGGGGGGGGGGGGGGGGGGGGFGGGFGGGGGGGGGGGGGGGGGGGGGGGGGGGGGGGGGGGGGGGGGGGGGGGGGGGGGGGGGGGGGGGGGFGGGGGGGGGGGGGGGGGGGGGGGGGGGGGGGGGGGGGGGGGGGGGCGGGGGGGGGGGGGGGGGGFGGGFGGGGFFFFFGFGGGGGGFGFGGGFFFFFGCCCFFFFGG@AFEEEFFFGFFFF?CE<ECEEC?<C<?
@M70528:330:000000000-K6D4P:1:1102:5217:4043 1:N:0:GCCATATAAC+ACACAATATC
GGAGCCCCTGACATAGCATTCCCTCGATTAAATAATATAAGATTCTGACTTTTACCCCCTTCTCTGGGATTATTAATTATAGGACTTTATAAAGAAGGAGCGGGAACGGGATGAACAGTATATCCACCTTTATCAACGTTTTATCATTCAGGACCTTCAGTAGACTTAACAATTTTTTCTTTACACCTTGCAGGGATTTCTTCAATTTTAGGTGCCTTAAATTTTATTACTACAATTATTAATCTTAAAGCAAAAAACCTTACAGCAGAAAAAATTAGACTATTTGTCTGATCAGTTATTT
+
CCCCCGGGGGGGGGGGGGGGGGGGGGGGGGGGGGGGGGGGGGGGGGFFGGGGGGGGGGGGGGGGGGGGGGGGGGGGGGGGGGGGGGGGGGGGGGGFGFGGGGGGGGGGGGGGGGGGGGGGGGGGGGGGGGGGGGGGGGGGGGGGGGGGGGGGGGGGGGGGGGGGGGGGGGGGGGGGGGGGGGGGGGGGGGGGGGGEGGGGGGGGGGGGGGFGGGGGGGGGGGGGGGGGGGFGGGFGGGGFFFFFGFGGGGGGFGFGDD>FFFFFFGFGAFFGG@FGFFFFFFGFFFFCECCEC?@?EFFFF
@M70528:330:000000000-K6D4P:1:1102:6302:4045 1:N:0:GCCATATAAC+ACACAATATC
GGAGCCCCTGACATAGCATTCCCTCGATTAAATAATATAAGATTCTGACTTTTACCCCCTTCTCTGGGATTATTAATTATAGGACTTTATAAAGAAGGAGCGGGAACGGGATGAACAGTATATCCACCTTTATCAACGTTTTATCATTCAGGACCTTCAGTAGACTTAACAATTTTTTCTTTACACCTTGCAGGGATTTCTTCAATTTTAGGTGCCTTAAATTTTATTACTACAATTATTAATCTTAAAGCAAAAAACCTTTCAGCAGAAAAAATTAGACTATTTGTCTGATCAGTTATTT
+
CCCCCGGGGGGGGGGGGGGGGGGGGGGGGGGGGGGGGGGGGGGGGGGGGGGGGGGGGGGGGGGGGGGGGGGGGGGGGGGGGGGGGGGGGGGGGGGGGGGGGGGGGGGGGGCGGGGGGGGGGGGGGGGGGGGGGGGGGGGGGGGGGGGGGGGGFGGGGGGGGFGGGGG9FGGGFGGGGGGGGGGGGGGGGGGGGGGGGGCCFGGFGGGFGGG6FGGGGGGGGGGGGGGGGGFCFGFGGGGFFFFFGFGGEF>DFGAG:D;FFEFGCFEDFAAEF@FFF@EFFFFFF7FEE?CEFF3??CEFF
@M70528:330:000000000-K6D4P:1:1102:21186:4046 1:N:0:GCCATATAAC+ACACAATATC
GGAGCCCCTGACATAGCATTCCCTCGATTAAATAATATAAGATTCTGACTTTTACCCCCTTCTCTGGGATTATTAATTATAGGACTTTATAAAGAAGGAGCGGGAACGGGATGAACAGTATATCCACCTTTATCAACGTTTTATCATTCAGGACCTTCAGTAGACTTAACAATTTTTTCTTTACACCTTGCAGGGATTTCTTCAATTTTAGGTGCCTTAAATTTTATTACTACAATTATTAATCTTAAAGCAAAAAACCTTTCAGCAGAAAAAATTAGACTATTTGTCTGATCAGTTATTT
+
CCCCCGGGGGGGGGGGGGGGGGGGGGGGGGGGGGGGGGGGGGGGGGGGGGGGGGGGGGGGGGGGGGGGGGGGGGGGGGGGGGGGGGGGGGGGGGGGGGGGGGGGGGGGGGGGGGGGGGGGGGGGGGGGGGGGGGGGGGGGGGGGGGGGGGGGGGGGGGGGGGGGGGGGGGGGGGGGGGGGGGGGGGGGGGGGGGGGGGGGGGGGGGGGGGGGGGGGGGGGGGGGGGGGGGCCGGFGGGGFFFFFGFGGGGDFFGFGDGFFFFFGFFFGAF?FFFFGFFCFFFGFFFFFFFFFFFECFFFFF
@M70528:330:000000000-K6D4P:1:1102:19255:4047 1:N:0:GCCATATAAC+ACACAATATC
GGAGCCCCTGACATAGCATTCCCTCGATTAAATAATATAAGATTCTGACTTTTACCCCCTTCTCTGGGATTATTAATTATAGGACTTTATAAAGAAGGAGCGGGAACGGGATGAACAGTATATCCACCTTTATCAACGTTTTATCATTCAGGACCTTCAGTAGACTTAACAATTTTTTCTTTACACCTTGCAGGGATTTCTTCAATTTTAGGTGCCTTAAATTTTATTACTACAATTATTAATCTTAAAGCAAAAAACCTTTCAGCAGAAAAAATTAGACTATTTGTCTGATCAGTTATTT
+
CCCCCGGGGGGGGGGGGGGGGGGGGGGGGGGGGGGGGGGGGGGGGGGGGGGGGGGGGGGGGGGGGGGGGGGGGGGGGGGFGGGGGGGGGGGGGGGGGGGGGGGGGGGGGGGGGGGGGGGGGGGGGGGGGGGGGGGGGGGGGGGGGGGGGGGGGGGGGGGGGGGGGGGGGGGGGGGGGGGGGGGGGGGGGGGGGGGGGGGGGGGGGGGGGGGGGGGGGGGGGGGGGGGGGGFGGGFGGGGFFFFFGFGGGCGGFGFGGGFFFEFGFGFGFFFFGFFGFFEFFFGFFFFFFFFFFFFFFFFFF
@M70528:330:000000000-K6D4P:1:1102:10799:4052 1:N:0:GCCATATAAC+ACACAATATC
GGAGCCCCTGACATAGCATTCCCTCGATTAAATAATATAAGATTCTGACTTTTACCCCCTTCTCTGGGATTATTAATTATAGGACTTTATAAAGAAGGAGCGGGAACGGGATGAACAGTATATCCACCTTTATCAACGTTTTATCATTCAGGACCTTCAGTAGACTTAACAATTTTTTCTTTACACCTTGCAGGGATTTCTTCAATTTTAGGTGCCTTAAATTTTATTACTACAATTATTAATCTTAAAGCAAAAAACCTTTCAGCAGAAAAAATTAGACTATTTGTCTGATCAGTTATTT
+
CCCCCGGGGGGGGGGGGGGGGGGGGGGGGGGGGGGGGGGGGGGGGGGGGGGGGGGGGGGGGGGGGGGGGGGGGGGGGGGGGGGGGGGGGGGGGGGGGGGGGGGGGGGGGGGGGGGGGGGGGGGGGGGGGGGGGGGGGGGGGGGGGGGGGGGGGGGGGGGGGGGGGGGGGGGGGGGGGGGGGGGGGGGGGGGGFGGGGGGGGGGGGGGGGGGGGGGGGGGGGGGGGGGGGGFGGGFGGGGFFFFFGFGGCFGGFFFGGGFFFFFGFGFGFFFGF@FGFFFFFFGFFFFFFCFFFF@EEEFFF
@M70528:330:000000000-K6D4P:1:1102:11241:4058 1:N:0:GCCATATAAC+ACACAATATC
GGAGCCCCTGACATAGCATTCCCTCGATTAAATAATATAAGATTCTGACTTTTACCCCCTTCTCTGGGATTATTAATTATAGGACTTTATAAAGAAGGAGCGGGAACGGGATGAACAGTATATCCACCTTTATCAACGTTTTATCATTCAGGACCTTCAGTAGACTTAACAATTTTTTCTTTACACCTTGCAGGGATTTCTTCAATTTTAGGTGCCTTAAATTTTATTACTACAATTATTAATCTTAAAGCAAAAAACCTTTCAGCAGAAAAAATTAGACTATTTGTCTGATCAGTTATTT
+
CCCCCGGFGGGGGGGFGGGFGGGGGGE,EFGFGGGGGGGGGGGEGGGEFAFGGGGGGGGGGGGGGFEGGGGGGGGGGEEGGGGGGGGFGGGGEG9EGFGGDFGGGGGGGGGGGFGGGGFGGGGFGGGFGGGGGGGGGGFGGGGGGGGGGGGGGGGGGGGGGGGFFFGGGGGGGGGFGGGFGGGGGGGGGGGGGDE7DGGGGGGGGGGGGGGFCGCGGGGDDGGGGFGFDFFGDGFGGGGFFFFFGFGGGGGCFGFGDGDFA=:F?FEGF;ADC;F<<EE=?FCFFEF<EC<EF<;CEE?6?
@M70528:330:000000000-K6D4P:1:1102:7717:4069 1:N:0:GCCATATAAC+ACACAATATC
GGAGCCCCTGACATAGCATTCCCTCGATTAAATAATATAAGATTCTGACTTTTACCCCCTTCTCTGGGATTATTAATTATAGGACTTTATAAAGAAGGAGCGGGAACGGGATGAACAGTATATCCACCTTTATCAACGTTTTATCATTCAGGACCTTCAGTAGACTTAACAATTTTTTCTTTACACCTTGCAGGGATTTCTTCAATTTTAGGTGCCTTAAATTTTATTACTACAATTATTAATCTTAAAGCAAAAAACCTTTCAGCAGAAAAAATTAGACTATTTGTCTGATCAGTTATTT
+
CCCCCGGGGGGGGGGGGGGGGGGGGGGGGGGGGGGGGGGGGGGGGGGGGGGGGGGGGGGGGGGGGGGGGGGGGGGGGGGGGGGGGGGGGGGGGGGGGGGGGGGGGGGGGGGGGGGGGGGGGGGGGGGFGGGGGGGGGGGGGGGGGGGGGGGGGGGGGFGGGGGGGGGGGGGGGGGGGGGGGGGGGGGGGGGGGGGGGGGGGGGGGGGGGGFGGGGGGGGGGGGGGGGGGGFGGGFGGFGFFFFFGFGGCGGGFGFGGDFFFE=DFDFGFFFGGFFFA3?4CFGFFFFFFECFFFECEFFFF
@M70528:330:000000000-K6D4P:1:1102:22650:4070 1:N:0:GCCATATAAC+ACACAATATC
GGAGCCCCTGACATAGCATTCCCTCGATTAAATAATATAAGATTCTGACTTTTACCCCCTTCTCTGGGATTATTAATTATAGGACTTTATAAAGAAGGAGCGGGAACGGGATGAACAGTATATCCACCTTTATCAACGTTTTATCATTCAGGACCTTCAGTAGACTTAACAATTTTTTCTTTACACCTTGCAGGGATTTCTTCAATTTTAGGTGCCTTAAATTTTATTACTACAATTATTAATCTTAAAGCAAAAAACCTTTCAGCAGAAAAAATTAGACTATTTGTCTGATCAGTTATTT
+
CCCCCGGGGGGGGGGFGGGGGGGGGGGGGGGGGGGGGGGGGGGGGGGGGGGGGGGGGGGGGGGGGGGGGGGGGGGGGGGGGGGGGGGGGGGGGGGGGGGGGGGGGGGGGGGGGGGGGGGGGGGGGGGGGGGGGGGGGGGGGGGGGGGGGGGGGGGGGGGGGGGGGGGGGGGGGGGGGGGGGGGGGGGGGGGGGGGGGGGGGGGGGGGGGGGGGGGGGGGGGGGGGGGGGGFGGGFGGGGFFFFFGFGGGGGGFGFGGGFFFFFGFGFCFFFGGFFGFFFFFFFFFEFFFFFFFFFFFCCFF
@M70528:330:000000000-K6D4P:1:1102:20410:4077 1:N:0:GCCATATAAC+ACACAATATC
GGAGCCCCTGACATAGCATTCCCTCGATTAAATAATATAAGATTCTGACTTTTACCCCCTTCTCTGGGATTATTAATTATAGGACTTTATAAAGAAGGAGCGGGAACGGGATGAACAGTATATCCACCTTTATCAACGTTTTATCATTCAGGACCTTCAGTAGACTTAACAATTTTTTCTTTACACCTTGCAGGGATTTCTTCAATTTTAGGTGCCTTAAATTTTATTACTACAATTATTAATCTTAAAGCAAAAAACCTTTCAGCAGAAAAAATTAGACTATTTGTCTGATCAGTTATTT
+
CCCCCGGGGGGGGGGGGGGGGGGGGGGGGGGGGGGGGGGGGGGGGGGGGGGGGGGGGGGGGGGGGGGGGGGGGGGGGGGGGGGGGGGGGGGGGGGGGGGGGGGGGGGGGGGGGGGGGGGGGGGGGGGGGGGGGGGGGGGGGGGGGGGGGGGGGGGGGGGGGGGGGGGGGGGGGGGGGGGGGGGGGGGGGGGGGGGGGGGGGGGGGGGGGGGGGGGGGGGGGGGGGGGGGGFGGGFGGGGFFFFFGFGGGGGFFGFGGGFFFFFGFGFGFFFGGFFGFFFFFFGFFFFEEEFFFFFFFFFFF
@M70528:330:000000000-K6D4P:1:1102:8924:4085 1:N:0:GCCATATAAC+ACACAATATC
GGAGCCCCTGACATAGCATTCCCTCGATTAAATAATATAAGATTCTGACTTTTACCCCCTTCTCTGGGATTATTAATTATAGGACTTTATAAAGAAGGAGCGGGAACGGGATGAACAGTATATCCACCTTTATCAACGTTTTATCATTCAGGACCTTCAGTAGACTTAACAATTTTTTCTTTACACCTTGCAGGGATTTCTTCAATTTTAGGTGCCTTAAATTTTATTACTACAATTATTAATCTTAAAGCAAAAAACCTTTCAGCAGAAAAAATTAGACTATTTGTCTGATCAGTTATTT
+
CCCCCGGGGGGGGGGGGGGGGGGGGGGGGGGGGGGGGGGGGGGGGGGGGGGGGGGGGGGGGGGGGGGGGGGGGGGGGGGGGGGGGGGGGGGGGGGGGGGFGGGGGGGGGGGGGGGGGGGGFGGGGGGGFGGGGGGGGGGGGEGGGGGGGGGFGGGGGGGGGGGGGGGAFGGGGGGGFEGGGGGGGGDGGGGFFFGGGGGGGGGGGGGGGGGGGGGGGGGFGGGGGGGFGGFFGGFGGFGFFFFFGFGG9CCGFGFGGDEFBEFGFF>FFFFFF@FGFFFBEFGFFFFFFFFFEFFEFFFCC
@M70528:330:000000000-K6D4P:1:1102:14182:4090 1:N:0:GCCATATAAC+ACACAATATC
GGAGCCCCTGACATAGCATTCCCTCGATTAAATAATATAAGATTCTGACTTTTACCCCCTTCTCTGGGATTATTAATTATAGGACTTTATAAAGAAGGAGCGGGAACGGGATGAACAGTATATCCACCTTTATCAACGTTTTATCATTCAGGACCTTCAGTAGACTTAACAATTTTTTCTTTACACCTTGCAGGGATTTCTTCAATTTTAGGTGCCTTAAATTTTATTACTACAATTATTAATCTTAAAGCAAAAAACCTTTCAGCAGAAAAAATTAGACTATTTGTCTGATCAGTTATTT
+
CCCCCGGGGGG@FGGGGDFGGGGFF7CGGGGGGFECGGGGGGCGGGGCFGGFGFGGGGGGGG<FFGGGGGGGGGGGGFFGGGGGGGFGGGGGGGGGF,CEGGGGGEGGEGGGGGGGFEFEGGGGGGGFGEGGGGGFGGDGG7EFEFGGGGFGEEGFGGGGGGGGFFC,4FFGGGGGGEFGDGGGGGGGGGGCEDE?DGGGGCAFGGGF7CGGGGGGGGFGGGGGGGGF<=EEGC>EC>FFFAACGAGGGFFGACFFDG>;A=AD<@EDAFFGFBA4=E6*6ACF6?C6CE9?C54?EEFCC
@M70528:330:000000000-K6D4P:1:1102:11026:4092 1:N:0:GCCATATAAC+ACACAATATC
GGAGCCCCTGACATAGCATTCCCTCGATTAAATAATATAAGATTCTGACTTTTACCCCCTTCTCTGGGATTATTAATTATAGGACTTTATAAAGAAGGAGCGGGAACGGGATGAACAGTATATCCACCTTTATCAACGTTTTATCATTCAGGACCTTCAGTAGACTTAACAATTTTTTCTTTACACCTTGCAGGGATTTCTTCAATTTTAGGTGCCTTAAATTTTATTACTACAATTATTAATCTTAAAGCAAAAAACCTTTCAGCAGAAAAAATTAGACTATTTGTCTGATCAGTTATTT
+
CCCCCGGGGGGGGGGGGGGGGGGGGGGGGGGGGGGGGGGGGGGGGGGGGGGGGGGGGGGGGGGGGGGGGGGGGGGGGGGGGGGGGGGGFGGGGGGGGGGGGGGGGGGGGGGGGGGGGGGGGGGGGGGGGGGGGGGGGGGGGGGGGGGGGGGGGGGGGGGGGGGGGGGGGGGGGGGGGGGGGGGGGGGGGGGGGFEDGGGGGGGGGGGGFGGGGGGGGGGGCGFGGGGGGGFGGGFFGGGFFFFFGFGGGGGGFGFGDGFFFF=FFFFGFAFGGFFGFFFFEFGFFFFFFFFFEEFFFFFEF
@M70528:330:000000000-K6D4P:1:1102:8243:4102 1:N:0:GCCATATAAC+ACACAATATC
GGAGCCCCTGACATAGCATTCCCTCGATTAAATAATATAAGATTCTGACTTTTACCCCCTTCTCTGGGATTATTAATTATAGGACTTTATAAAGAAGGAGCGGGAACGGGATGAACAGTATATCCACCTTTATCAACGTTTTATCATTCAGGACCTTCAGTAGACTTAACAATTTTTTCTTTACACCTTGCAGGGATTTCTTCAATTTTAGGTGCCTTAAATTTTATTACTACAATTATTAATCTTAAAGCAAAAAACCTTTCAGCAGAAAAAATTAGACTATTTGTCTGATCAGTTATTT
+
CCCCCGGGGGGFFGGFGCGGGGGGGGGGGGGGGGFGGGCFGGGGGFFGGGGGGGGGGGGGGGFEGGGGGGGGGGGGGGGGGGGFFFFFGGGGEEGFGGGGFGECEGGGG7FGGCFGGGGFGFFDFGGGGFGGGGGGGDGGGGGFGFDGGGGGGGFGGGGCFGGCFGGC=FAAFFFGGGGFFGGGGGGGGE8FGGEGGGGGGGGGADEFGG?EGGGGGGGA:FGGG;FFFGFFFFFGDGGFFCFFGFGGFC>F4FFGGGEFFFFGFCCGA4?FF9FGFE<FEAG=C/;???ECFFEE<<CCE
@M70528:330:000000000-K6D4P:1:1102:26235:4106 1:N:0:GCCATATAAC+ACACAATATC
GGAGCCCCTGACATAGCATTCCCTCGATTAAATAATATAAGATTCTGACTTTTACCCCCTTCTCTGGGATTATTAATTATAGGACTTTATAAAGAAGGAGCGGGAACGGGATGAACAGTATATCCACCTTTATCAACGTTTTATCATTCAGGACCTTCAGTAGACTTAACAATTTTTTCTTTACACCTTGCAGGGATTTCTTCAATTTTAGGTGCCTTAAATTTTATTACTACAATTATTAATCTTAAAGCAAAAAACCTTTCAGCAGAAAAAATTAGACTATTTGTCTGATCAGTTATTT
+
CCCCCGGGGGGGGGGGGGGGGGGGGGGGGGGGGGGGGGGGGGGGGGGGGGGGGGGGGGGGGGGGGGGGGGFGGGGGGFFGGGGGGGGGGGGGGGGGGGGGGGGGGGGGGGGGGGGGGGGGGGGGFGGGGGGGGGGGGGGGGEGGGGGGGGGGGFGGGGGGGGGGGGGGGGGGGGGGGGGG9CGGGGGGGGGGGGGGGGGGGGGGGGGGGGE8FGCGFFGGGGGGGGGGGGFGGGFFGGGFFFFFGFGGFFFGFFFGGGDAF;8>?D4FFFFCGBFGFF<86AGFFFFCEEFF37<?<))7?
@M70528:330:000000000-K6D4P:1:1102:17677:4111 1:N:0:GCCATATAAC+ACACAATATC
GGAGCCCCTGACATAGCATTCCCTCGATTAAATAATATAAGATTCTGACTTTTACCCCCTTCTCTGGGATTATTAATTATAGGACTTTATAAAGAAGGAGCGGGAACGGGATGAACAGTATATCCACCTTTATCAACGTTTTATCATTCAGGACCTTCAGTAGACTTAACAATTTTTTCTTTACACCTTGCAGGGATTTCTTCAATTTTAGGTGCCTTAAATTTTATTACTACAATTATTAATCTTAAAGCAAAAAACCTTTCAGCAGAAAAAATTAGACTATTTGTCTGATCAGTTATTT
+
<CCCCGGGGGGGGGGGGGGGGGGGGGGGGGGGGGGGGGGGGGGGGGGGGGGGGGGGGGGGGGGGGGGGGGGGGGGGGGGGGGGGGGGGGGGGGGGGGGGGGGGGGGGGGGGGGGGGGGGGGGGGGGGGGGGGGGGGGGGGGGGGGGGGGGGGGGGGGGGGGGGGGGGGGGGGGGGGGGGGGGGGGGGGGGGGGGGGGGGGGGGGGGGGGGGGGGGGGGFFGGGGGGGGGGFGGGFGGGGFFFFFGFGGGGGGFGAGGDFFFFFGF7=DF;ACFBFGA4?FFFGFF?FECEFFFFFFFFFFF
@M70528:330:000000000-K6D4P:1:1102:18161:4111 1:N:0:GCCATATAAC+ACACAATATC
GGAGCCCCTGACATAGCATTCCCTCGATTAAATAATATAAGATTCTGACTTTTACCCCCTTCTCTGGGATTATTAATTATAGGACTTTATAAAGAAGGAGCGGGAACGGGATGAACAGTATATCCACCTTTATCAACGTTTTATCATTCAGGACCTTCAGTAGACTTAACAATTTTTTCTTTACACCTTGCAGGGATTTCTTCAATTTTAGGTGCCTTAAATTTTATTACTACAATTATTAATCTTAAAGCAAAAAACCTTTCAGCAGAAAAAATTAGACTATTTGTCTGATCAGTTATTT
+
CCCCCGGGGGGGGGGGGFGGGGGGGGGGFFGGGGGGGGGGGGGGGGGGGGGGGGGGGGGGGGGGGGGGGGGGGGGGGGGGGGGGGGGGGGGGGGGGFGGGGGGGGGGGGGGGGGGGGGGGGGGGGGGGGGGGGGGGGGGGGGGGGGGGGGGGGGGGGGGGGGGGGGGGGGGGGGGGGGGGGGFGGGGGGGGGGGGGGGGGGGGGGGGGFGGGGGGGGGGGGGGGGGGGGGFFGGFGGGGFFFFFGFGGGFFGFGADDGDFFFFGFFEGFFFEG@FFEECFFFGFFEFE??EFFFFEECFEE
@M70528:330:000000000-K6D4P:1:1102:21688:4119 1:N:0:GCCATATAAC+ACACAATATC
GGAGCCCCTGACATAGCATTCCCTCGATTAAATAATATAAGATTCTGACTTTTACCCCCTTCTCTGGGATTATTAATTATAGGACTTTATAAAGAAGGAGCGGGAACGGGATGAACAGTATATCCACCTTTATCAACGTTTTATCATTCAGGACCTTCAGTAGACTTAACAATTTTTTCTTTACACCTTGCAGGGATTTCTTCAATTTTAGGTGCCTTAAATTTTATTACTACAATTATTAATCTTAAAGCAAAAAACCTTTCAGCAGAAAAAATTAGACTATTTGTCTGATCAGTTATTT
+
CCCCCGGGGGGGGGGFGGGGGGGGGGGGGGGGGGGGGGGGGGGGGGGGGGGGGGGGGGGGGGGGGGGGGFGGGGGGGGGGGGGGGGGGGGGCFGFGGGGGGGGGGGGGGGGGGGGGGGGGGGGGGGGGGGGGGGGGGGGGGGGGFGGGGGGGGGGGGGGGFGGGGGGDGGGGGGGGGGGGGGGGGGGGGGDFD8C>FFGGGGGGGGFFGGGDGFGFGGGGAGGGGFGGGGFGGGFGGFGFFFF6FFF7<DDGFGFGGGBFFFFG<DCFAFFFF6AC433AEFGFFEF?349EEEFFC3<<C
@M70528:330:000000000-K6D4P:1:1102:21502:4132 1:N:0:GCCATATAAC+ACACAATATC
GGAGCCCCTGACATAGCATTCCCTCGATTAAATAATATAAGATTCTGACTTTTACCCCCTTCTCTGGGATTATTAATTATAGGACTTTATAAAGAAGGAGCGGGAACGGGATGAACAGTATATCCACCTTTATCAACGTTTTATCATTCAGGACCTTCAGTAGACTTAACAATTTTTTCTTTACACCTTGCAGGGATTTCTTCAATTTTAGGTGCCTTAAATTTTATTACTACAATTATTAATCTTAAAGCAAAAAACCTTTCAGCAGAAAAAATTAGACTATTTGTCTGATCAGTTATTT
+
CCCCCFGGGGGGGGGFGGGGGGGGGGGGGGGGGGGGFGGGGGGGGGGGGGGGGGGGGGGGGGFGGGGGGFGGGGGGGGGGGGGGGGGGGGGGGFFGFFGGGDGGGGGGGGDEGGGGGGGGGGGGFGCGFGGGGGGGGGGGGGGGFGGGGGGGGGGFFFGGGFGGGGG;FGGFFEFGGCGGGGFFGGGGGGDFGFGGGGDGGGGGGGGGGGGFGGGGGGGGAFGGGGGGGGFCGGFFGGGFFFFFGFGGE7>DACAFDC>FFFFG4+96FAFFG65;A@CFFFGAF<FFE4;C)1.?CEEFF
@M70528:330:000000000-K6D4P:1:1102:22868:4143 1:N:0:GCCATATAAC+ACACAATATC
GGAGCCCCTGACATAGCATTCCCTCGATTAAATAATATAAGATTCTGACTTTTACCCCCTTCTCTGGGATTATTAATTATAGGACTTTATAAAGAAGGAGCGGGAACGGGATGAACAGTATATCCACCTTTATCAACGTTTTATCATTCAGGACCTTCAGTAGACTTAACAATTTTTTCTTTACACCTTGCAGGGATTTCTTCAATTTTAGGTGCCTTAAATTTTATTACTACAATTATTAATCTTAAAGCAAAAAACCTTTCAGCAGAAAAAATTAGACTATTTGTCTGATCAGTTATTT
+
CCCCCGGGGGGGGGGGGGGGGGGGGGGGGGGGGGGGGGGGGGGGGGGGGGGGGGGGGGGGGGGGGGGGGFGGGGGGGGGGGGGGGGGGGGGGGGGGGGGGGGGGGGGGGGGGGEGGGGGGGGGGGGGGGGGGGGGGGGGGGGGGGGGGGGGGGGGGGGGGGGGGGGGGGGGGGGGGGGGGGGGGGGGGGGGGGGGGGGGGGGGGGGGGGGGGGGFGGGGGGGGGGGGGGGFGGGFGGGGFFFFFGFGGGGGGFGFGGGFFFFFFCGCFFFFGGBFFF@FFFFGFFFFEFFEFFFFFFFFEF
@M70528:330:000000000-K6D4P:1:1102:10981:4149 1:N:0:GCCATATAAC+ACACAATATC
GGAGCCCCTGACATAGCATTCCCTCGATTAAATAATATAAGATTCTGACTTTTACCCCCTTCTCTGGGATTATTAATTATAGGACTTTATAAAGAAGGAGCGGGAACGGGATGAACAGTATATCCACCTTTATCAACGTTTTATCATTCAGGACCTTCAGTAGACTTAACAATTTTTTCTTTACACCTTGCAGGGATTTCTTCAATTTTAGGTGCCTTAAATTTTATTACTACAATTATTAATCTTAAAGCAAAAAACCTTTCAGCAGAAAAAATTAGACTATTTGTCTGATCAGTTATTT
+
CCCCCGGGGGGGGGGGGGGGGGGGGGGCFGGGGGGGGGGGGGGGGGGGGGGGGGGGGGGGGGGGGGGGGGGGGGGGGGGGGGGGGGGGGGGGGGGGGGGGGGGGGGGGGGGGGGGGGGGGGGGGGGGGGGGGGGGGGGGGGGGGGGGGGGGGGGGGGGGGGGGGGGGGGGGGGGGGGGGGGGGGGGGGGGGGGGGGGGGGGGGGFFGGGGGGGGGGGGGGAFGGGGGGGGFGGGFGGGGFFFFFGFGGDGGGFGFFGGFFBBFGFGEDF;FGGFFGFE?AEFGFFFFFFFEECEFFFFEFF
@M70528:330:000000000-K6D4P:1:1102:26220:4155 1:N:0:GCCATATAAC+ACACAATATC
GGAGCCCCTGACATAGCATTCCCTCGATTAAATAATATAAGATTCTGACTTTTACCCCCTTCTCTGGGATTATTAATTATAGGACTTTATAAAGAAGGAGCGGGAACGGGATGAACAGTATATCCACCTTTATCAACGTTTTATCATTCAGGACCTTCAGTAGACTTAACAATTTTTTCTTTACACCTTGCAGGGATTTCTTCAATTTTAGGTGCCTTAAATCTTATTACTACAATTATTAATCTTAAAGCAAAAAACCTTTCAGCAGAAAAAATTAGACTATTTGTCTGATCAGTTATTT
+
CCCCCGGBFGGGGGGGGGGGGGGGGGDGGGGGGGGGGGDGGGGGGGGGGGGGGGGGGGGGGGGGGGGGFGGGGGFFGFCFGFGGGGGGGGGGGFGGGGGGGGGGGGGGGGGGGGGGGGGGFGG9EGGCEGGGGGGGGGFGGGGF9EGFGGFFGGGGGGGGGGGGFGGGGGGGGGGGGGGGGGGGGGGGGGGGGGGGGGGGGGGGE9DFCFCGGGFFGGGFFG,@FGDFFGFGGGFFGGFAA9@6E9C+=++;696C54?FF>FGE79D4?6FC>;6=EEFFFGFFEFCEF37<<EFC?CEF
@M70528:330:000000000-K6D4P:1:1102:15522:4156 1:N:0:GCCATATAAC+ACACAATATC
GGAGCCCCTGACATAGCATTCCCTCGATTAAATAATATAAGATTCTGACTTTTACCCCCTTCTCTGGGATTATTAATTATAGGACTTTATAAAGAAGGAGCGGGAACGGGATGAACAGTATATCCACCTTTATCAACGTTTTATCATTCAGGACCTTCAGTAGACTTAACAATTTTTTCTTTACACCTTGCAGGGATTTCTTCAATTTTAGGTGCCTTAAATTTTATTACTACAATTATTAATCTTAAAGCAAAAAACCTTTCAGCAGAAAAAATTAGACTATTTGTCTGATCAGTTATTT
+
CCCCCEGGGGGGGGGGGGGGGGGGGGGGGGGGGGGGGGGGGGGGGGGGGGGGGGGGGGGGGGGGGGGGFGGGGGGGGGGGGGGGGGGGGGGGGGGGGGGGGGGGGGGGGGGGGGFGGGGGGGGGGGGGGGGGGGGGGGGGGGGGGGGGGGGGGGGGGGGGGGGGGGGFGGGGGGGGGGGGGGGGGGGGGGGGGGDFGGGGGGGGGGGGGGGGGFFGGGGGGGGGGGGGGGFGGCFGFGGFFFFFGFGGFGGGFGFGDGDFFEFGFFEF;FAGC;FGF@CFEFGFFFFFFFEFFFFEFFFEF
@M70528:330:000000000-K6D4P:1:1102:11764:4160 1:N:0:GCCATATAAC+ACACAATATC
GGAGCCCCTGACATAGCATTCCCTCGATTAAATAATATAAGATTCTGACTTTTACCCCCTTCTCTGGGATTATTAATTATAGGACTTTATAAAGAAGGAGCGGGAACGGGATGAACAGTATATCCACCTTTATCAACGTTTTATCATTCAGGACCTTCAGTAGACTTAACAATTTTTTCTTTACACCTTGCAGGGATTTCTTCAATTTTAGGTGCCTTAAATTTTATTACTACAATTATTAATCTTAAAGCAAAAAACCTTTCAGCAGAAAAAATTAGACTATTTGTCTGATCAGTTATTT
+
CCCCCG@FGGGGGGGGGGGGGGGGGGGGGGGGGGGGGGGGGGGGGGGGGGGGGGGGGGGGGGGGGGGGGGGGGGGGGGGGGGGGGGGGGGGGGGGGGGGGGGGGGGGGGGGGGGGGGGGGGGGGGGGGGGGGGGGGGGGGGGGGGGGGGGGGGGGGGGGGGGGGGGGGGGGGGGGGGGGGGGGGGGGGGGGGGGGGGGGGGGGGGGGGGGGGGGGGGGGGGGGGGGGGGGFGGGFGGGGFFFFFGFGGGGGGFGFGGGEFFFFGFGEGFFFGGFFGFEFFFFGFFFF?CFFFFFFFFFEEE
@M70528:330:000000000-K6D4P:1:1102:22196:4166 1:N:0:GCCATATAAC+ACACAATATC
GGAGCCCCTGACATAGCATTCCCTCGATTAAATAATATAAGATTCTGACTTTTACCCCCTTCTCTGGGATTATTAATTATAGGACTTTATAAAGAAGGAGCGGGAACGGGATGAACAGTATATCCACCTTTATCAACGTTTTATCATTCAGGACCTTCAGTAGACTTAACAATTTTTTCTTTACACCTTGCAGGGATTTCTTCAATTTTAGGTGCCTTAAATTTTATTACTACAATTATTAATCTTAAAGCAAAAAACCTTTCAGCAGAAAAAATTAGACTATTTGTCTGATCAGTTATTT
+
CCCCCGGGGGGGGGGGGGGGGGGGGGGGGGGGGGGGGGGGGGGGGGGGGGGGGGGGGGGGGGGGGGGGGFGGGGGGGGGGGGGGGGGGGGGGGGGGGGGGGGGGGGGGGGGGGGGGGGGGGGGGGGGGGGGGGGGGGGGGGGGGGGGGGGGGGGGGGGGGGGGGGGGGGGGGGGGGGGGGGGGGGGGGGGGGGGGGGGGGGGGGGGGGGGCGGGGGGGGGGGGGGGGGGFFGGGFGGGGFFFFFGFGGGGFGFGFGGGFFFFFGFGFGFFFGGFFGFFFFEFGFFFFFFFCEFFFFFFEFF
@M70528:330:000000000-K6D4P:1:1102:9903:4170 1:N:0:GCCATATAAC+ACACAATATC
GGAGCCCCTGACATAGCATTCCCTCGATTAAATAATATAAGATTCTGACTTTTACCCCCTTCTCTGGGATTATTAATTATAGGACTTTATAAAGAAGGAGCGGGAACGGGATGAACAGTATATCCACCTTTATCAACGTTTTATCATTCAGGACCTTCAGTAGACTTAACAATTTTTTCTTTACACCTTGCAGGGATTTCTTCAATTTTAGGTGCCTTAAATTTTATTACTACAATTATTAATCTTAAAGCAAAAAACCTTTCAGCAGAAAAAATTAGACTATTTGTCTGATCAGTTATTT
+
CCCCCGGGGGGGGGGGGGGGGGGGGGGFGGGGGGGGGGGGGGGGGGGGGGGGGGGGGGGGGGGGGGGGGGGGGGGFGFGGGGGGGGGGGGGGGGGGGGG?FGGGGGGGGGGGGGGGFGGGGGGGGGGGGGGGGGGGGGGGGGGGGGGGGGGGGGGGGGGGGGGGGGGFGFGFGGGGGGGGGGGFGGGGGGFFG8EE=DFFGGGGGGGGFFGGGFFFGGGFGGGGGGGGGGFGFFFGGGGFFFFFGFGFEDFGAD?CGGFFFFFG?DEDAFFG<>FGF8<B?FGFFEFEFC9EEF@EFFFFF
@M70528:330:000000000-K6D4P:1:1102:16734:4176 1:N:0:GCCATATAAC+ACACAATATC
GGAGCCCCTGACATAGCATTCCCTCGATTAAATAATATAAGATTCTGACTTTTACCCCCTTCTCTGGGATTATTAATTATAGGACTTTATAAAGAAGGAGCGGGAACGGGATGAACAGTATATCCACCTTTATCAACGTTTTATCATTCAGGACCTTCAGTAGACTTAACAATTTTTTCTTTACACCTTGCAGGGATTTCTTCAATTTTAGGTGCCTTAAATTTTATTACTACAATTATTAATCTTAAAGCAAAAAACCTTTCAGCAGAAAAAATTAGACTATTTGTCTGATCAGTTATTT
+
CCCCCGGGGGGGGGGGGGGGGGGGGGGGGGGGGGGGGGGGGGGGGGGGGGGGGGGGGGGGGGGGGGGGGGGGGGGGGGGGGGGGGGGGGGGGGGGGGGGGGGGGGGGGGGGGGGGGGGGGGGGGGGGGGGGGGGGGGGGGGGGGGGGGGGGGGGGGGGGGGGGGGGGGGGGGGGGGGGGGGGGGGGGGGGGGGFGFGGGGGGGGGGFGGGGGGGGGGGGGFGGGGGGGGGFGCFFGGGGFFFFFGFGGGGDGFFFGCDFFFFFGFGEGFFFGF@FDE8?A;FGFFFFFFEEEFFFFFEFEF
@M70528:330:000000000-K6D4P:1:1102:18829:4183 1:N:0:GCCATATAAC+ACACAATATC
GGAGCCCCTGACATAGCATTCCCTCGATTAAATAATATAAGATTCTGACTTTTACCCCCTTCTCTGGGATTATTAATTTTAGGACTTTATAAAGAAGGAGCGGGAACGGGATGAACAGTATATCCACCTTTATCAACGTTTTATCATTCAGGACCTTCAGTAGACTTAACAATTTTTTCTTTACACCTTGCAGGGATTTCTTCAATTTTAGGTGCCTTAAATTTTATTACTACAATTATTAATCTTAAAGCAAAAAACCTTTCAGCAGAAAAAATTAGACTATTTGTCTGATCAGTTATTT
+
9ACCCGGGGGGGGGGGGGGGGGGGGGGGFGGGGGGGGGGGGGGGGGGGGGGGGGGGGGGGGGGGGGGGGGGGGGGGGGGGGGGGGGGGGGGGGGGGGGGGGGGGGGGG@FGGGGGGGGGGGGGGGGGGGGGGGGGGGGGGGGFGGGGGGFGGGGGGGGGGGGGGGGGGGGGGGGGGGGGGGFGGGGGGGGGGGGGGGGGGGGFFCFGGGGGDG?CFGGGDFGGGG,@FGFFGGGFGGGGFFFFFGFGGFDCFF?A7DGAFFFFGFGFGFFFEF9FFE3?FCFGFA?F?CEFECE@EECCFF
@M70528:330:000000000-K6D4P:1:1102:18812:4189 1:N:0:GCCATATAAC+ACACAATATC
GGAGCCCCTGACATAGCATTCCCTCGATTAAATAATATAAGATTCTGACTTTTACCCCCTTCTCTGGGATTATTAATTTTAGGACTTTATAAAGAAGGAGCGGGAACGGGATGAACAGTATATCCACCTTTATCAACGTTTTATCATTCAGGACCTTCAGTAGACTTAACAATTTTTTCTTTACACCTTGCAGGGATTTCTTCAATTTTAGGTGCCTTAAATTTTATTACTACAATTATTAATCTTAAAGCAAAAAACCTTTCAGCAGAAAAAATTAGACTATTTGTCTGATCAGTTATTT
+
CCCCCGGGGGGGGGGGGGGGGGGGGGGGGGGGGGGGGGGGGGGGGGGGGGGGGGGGGGGGGGGGGGGGGGGGGGGGGGGGGGGGGGGGGGGGGGGGGGGGGGGGGGGGGGGGGGGGGGGGGGGGGGGGGGGGGGGGGGGGGGGGGGGGGGGGGGGGGGGGGGGGGGGGGGGGGGGGGGGGGGGGGGGGGGGGGGGGGGGGGGGGGGGGGGGGGFFGGGGGGGGGGGGGGGFGGGFGGGGFFFFFGFGGGGGGFGFGGGFFFFFGFGEGFFFGG@FFFFFFFFGFFEFFEFFFFFFCFFFFF
@M70528:330:000000000-K6D4P:1:1102:9464:4198 1:N:0:GCCATATAAC+ACACAATATC
GGAGCCCCTGACATAGCATTCCCTCGATTAAATAATATAAGATTCTGACTTTTACCCCCTTCACTGGGATTATTAATTATAGGACTTTATAAAGAAGGAGCGGGAACGGGATGAACAGTATATCCACCTTTATCAACGTTTTATCATTCAGGACCTTCAGTAGACTTAACAATTTTTTCTTTACACCTTGCAGGGATTTCTTCAATTTTAGGTGCCTTAAATTTTATTACTACAATTATTAATCTTAAAGCAAAAAACCTCTCAGCAGAAAACATTAGACTATTTGTCTGATCAGTTATTT
+
-6A<C@<CFGCFGGF<CFEGFG?F8F7FGBF9<F<6CCCFFGGGGFFEDF@<FCF9,<@F<C;CFGEGEEFEDCFGGGGGAFFFGGGA,CCFFACFC,,,:@++66CE7EGGGGGGG85CFG9FEFECC8FEE@FFGC<=EFFE,?FCFGGGGGCD,AEA?<,CEFAF?E?FGDGGGCD;DFGGGGG8F;EFF,@7D8,>DGFADFCCGFEF;9CCA<9CECBCEFG<CFFF74;,+=CFFFF9C6C@EGDD43?FGG4A)>;F?*/;4/;6*34;;;5;CFGFA5A93)9CFF39CC6<C
@M70528:330:000000000-K6D4P:1:1102:5196:4202 1:N:0:GCCATATAAC+ACACAATATC
GAGCCCCTGACATAGCATTCCCTCGATTAAATAATATAAGATTCTGACTTTTACCCCCTTCTCTGGGATTATTAATTATAGGACTTTATAAAGAAGGAGCGGGAACGGGATGAACAGTATATCCACCTTTATCAACGTTTTATCATTCAGGACCTTCAGTAAAATTAACAATTTTTTCTTTAAACCTTGCAGGGATTTTTTCAATTTTAGGTGCCTTAAATTTTATTACTATAATTTTTAATCTTTAAGTAAAAAACCTTTTAGCAGAAAAAATTAAACTATTTGTCTGATTAGTTATTTT
+
CCCCCGEFG<;CF<C<FFGCDGFGD7@FGCFCGGGDE<FC<@F<C<D<FFFFFEEFFCEEFCE,CEF@CFG<F<FEF9E6CFD8FGGA<,CFF6C,C<CCFGCFGCFGGECGFECEE<,5,<AAF,4,BFAE,,CFF4EFG<?<@9F,,:FE+<<9,C?8,,9,9A,;=FAEFCFFF,CFG;,,,@DGF8DDEC+>DF,7BF,3:DFGC:,7,,@CG?F,@FGG,2@:+;+,5@9E+=:;9B9+=+5:,2=9B:ADCGFFF*40*+*26?A=C;F7)1)1)1@@79+1)11)9377).6CE
@M70528:330:000000000-K6D4P:1:1102:12292:4213 1:N:0:GCCATATAAC+ACACAATATC
GGAGCCACTGACATAGCATTCCCTCGATTAAATAATATAAGATTCTGACTTTTACCCCCTTCTCTGGGATTATTAATTATAGGACTTTATAAAGAAGGAGCGGGAACGGGATGAACAGTATATCCACCTTTATCAACGTTTTATCATTCAGGACCTTCAGTAGACTTAACAATTTTTTCTTTACACCTTGCAGGGATTTCTTCAATTTTAGGTGCCTTAAATTTTATTACTACAATTATTAATCTTAAAGCAAAAAACCTTTCAGCAGAAAAAATTAGACTATTTGTCTGATCAGTTATTT
+
CCCCCGCFGGGGGGGFGFGGGGGDEGGGGGGGGGGGGGGGGGGGGGGFGGGGGFGGGGGGGGGGGGGGGGGGGGGFGGGGGGGGGGG<CEGGFGGGGGGGGGGGGGGGGGGGGFGFGGCGGGGGGGGGGGCFGGGGGGGGCGGFFGGGGGGGGFGGDGGGGGGGGGGFFFAFGGGGFGGCDEGFGFFFFGGG9D66>DEDFEGG99EG7C66EF6CCCFG7FFAFGGG7@BFFGFGC7CFFFFFGFGGFFG*97FGGGFA=@6F578?F)?,;3FFF@?FEFGFFEF3<4CF)93?CCCEE
@M70528:330:000000000-K6D4P:1:1102:18774:4217 1:N:0:GCCATATAAC+ACACAATATC
GGAGCCCCTGACATAGCATTCCCTCGATTAAATAATATAAGATTCTGACTTTTACCCCCTTCTCTGGGATTATTAATTATAGGACTTTATAAAGAAGGAGCGGGAACGGGATGAACAGTATATCCACCTTTATCAACGTTTTATCATTCAGGACCTTCAGTAGACTTAACAATTTTTTCTTTACACCTTGCAGGGATTTCTTCAATTTTAGGTGCCTTAAATTTTATTACTACAATTATTAATCTTAAAGCAAAAAACCTTTCAGCAGAAAAAATTAGACTATTTGTCTGATCAGTTATTT
+
@CCCCGGDGGGGGGGGGGGGGGGGGGGFFGGGGGGGGGGGGGGGGGGGGGGGGGGGGGGGGGGGGGGGGGGGGGGGGGGGGGGGGGGGGGGGGGGGGGGGGGGGGGGGGGGGGGFGGGGGGGGGGGGGGGGGGGGGGGGGGGGGGGGGGGGGGGGGGGGGGGGGGGGGGGGGGGGGGGGGGGGGGGFGGGGGGGGGGGGGGGGGGGGGGGGGGGGGGGGGGGFGGGGGGGFGGGFGGGGFFFFFGFGGGGGGFGFFGGFFFFFGFCEGFFFFG@FFF@EFFFGFFFFFF9CEFCEFCCFEF
@M70528:330:000000000-K6D4P:1:1102:22300:4220 1:N:0:GCCATATAAC+ACACAATATC
GGAGCCCCTGACATAGCATTCCCTCGATTAAATAATATAAGATTCTGACTTTTACCCCCTTCTCTGGGATTATTAATTATAGGACTTTATAAAGAAGGAGCGGGAACGGGATGAACAGTATATCCACCTTTATCAACGTTTTATCATTCAGGACCTTCAGTAGACTTAACAATTTTTTCTTTACACCTTGCAGGGATTTCTTCAATTTTAGGTGCCTTAAATTTTATTACTACAATTATTAATCTTAAAGCAAAAAACCTTTCAGCAGAAAAAATTAGACTATTTGTCTGATCAGTTATTT
+
CCCCCGGGGGGGGGGGGGGGGGGGGGGGGGGGGGGGGGGGGGGGGGGGGGGGGGGGGGGGGG9FGGGGGGGGGGGGGGGGGGGAFGGGGGGGGGGGGGGGGGGGGGGGGGGGGGGGGGGGGGGGGGGGGGGGGGGGGGGGGGGGGGGGGGGGGGGGGGGGGGGGGGGGFGGGGGGGGGGGGGGGGGGGGGGGGGGGGGGGGGGGGGGGGGGGGGGGGGGGGGGGGGGGGGFGGGFGGGGFFFFFGFGGG7:DFGFGGGFFFFFGFGFGFFFGFBFGFFEFEFGFFFFFFFFFFF@FEFFFF
@M70528:330:000000000-K6D4P:1:1102:15092:4221 1:N:0:GCCATATAAC+ACACAATATC
GGAGCCCCTGACATAGCATTCCCTCGATTAAATAATATAAGATTCTGACTTTTACCCCCTTCTCTGGGATTATTAATTATAGGACTTTATAAAGAAGGAGCGGGAACGGGATGAACAGTATATCCACCTTTATCAACGTTTTATCATTCAGGACCTTCAGTAGACTTAACAATTTTTTCTTTACACCTTGCAGGGATTTCTTCAATTTTAGGTGCCTTAAATTTTATTACTACAATTATTAATCTTAAAGCAAAAAACCTTTCAGCAGAAAAAATTAGACTATTTGTCTGATCAGTTATTT
+
C@BCC@FFGGGGGGGGGGGGFGGGGEEGGGGGGGFGGGGGGFGFGFCFGGGEFGGGGGGGFGDGGGGGGGDEGGGGGGGGFGGGGGGGFFGGGGGGGFCGGGEGGGGGGGGGGGGGGGGGGF<FGGGGGGGGGGGGGGFGGGFFGGGGGGGGGGGCFFGGEGFFGGFGFGGGGGGFGGGGGCDGG9D@CEFCGGGGGGFEGGGFFFF:CEGGG?EGGGGFGGFGGGGGGGFG7,AFFGGFFFFAFFGGFF7?>DADGD>FFFFGEG=DFFAFC>4DFE3;7=CFFCF37?<EEEFEEEEEE
@M70528:330:000000000-K6D4P:1:1102:8268:4221 1:N:0:GCCATATAAC+ACACAATATC
GGAGCCCCTGACATAGCATTCCCTCGATTAAATAATATAAGATTCTGACTTTTACCCCCTTCTCTGGGATTATTAATTATAGGACTTTATAAAGAAGGAGCGGGAACGGGATGAACAGTATATCCACCTTTATCAACGTTTTATCATTCAGGACCTTCAGTAGACTTAACAATTTTTTCTTTACACCTTGCAGGGATTTCTTCAATTTTAGGTGCCTTAAATTTTATTACTACAATTATTAATCTTAAAGCAAAAAACCTTTCAGCAGAAAAAATTAGACTATTTGTCTGATCAGTTATTT
+
CCCCCGGGGGGGGGGGGGGGGGGGGGGGGGGGGGGGFGGGGGGGGGGGGGGGGGGGGGGGGGGGGGGGGGGGGGGGGGGGGGGGGGGGGGGGGGGGGGGGGGGGGGGGGGGGGGGGGGGGGGGGGGGGGGGGGGGGGGGGGGGGGGGGGGGGGGGGGGGGGGGGGGGGGGGGGGGGGGGGGGGGGGGGGGGGGGGGGGGGGGGGGGFGGGGGGFGGGGGGGGGGGGGGGGFGGGFGGGGFFFFFGFGFFGGGFGFFDGFFFFFGFGFGFFFGGFFGFFEFFFGFFFFEEE<EFFFFFEE?C
@M70528:330:000000000-K6D4P:1:1102:17673:4244 1:N:0:GCCATATAAC+ACACAATATC
GGAGCCCCTGACATAGCATTCCCTCGATTAAATAATATAAGATTCTGACTTTTACCCCCTTCTCTGGGATTATTAATTATAGGACTTTATAAAGAAGGAGCGGGAACGGGATGAACAGTATATCCACCTTTATCAACGTTTTATCATTCAGGACCTTCAGTAGACTTAACAATTTTTTCTTTACACCTTGCAGGGATTTCTTCAATTTTAGGTGCCTTAAATTTTATTACTACAATTATTAATCTTAAAGCAAAAAACCTTTCAGCAGAAAAAATTAGACTATTTGTCTGATCAGTTATTT
+
CCCCCGGGGGGGGGGGGGGGGGGGGGGGGGGGGGGGGGGGGGGGGGGGGGGGGGGGGGGGGGGGGGGGGGGGGGGGGGGGGGGGGGGGGGGGGGGGGGGGGGGGGGGGGGGGGGFGGGGGGGGGGGGGGGGGGGGGGGGGGGGGGGGGGGGGGGGGGGGGGGGGGGGCGGGGGGGGGGGGGGGGGGGGGGGGGGGGGGGGGGGGGGGGGFDFGGGGGGGGFGGGGGGGGGFGGFFGGGGFF>FFGFG79CFFFGFFDGFFFEFGFGFG4AFCF@FFFFFFFFGFFFFFFFFFFFFFFFFEF
@M70528:330:000000000-K6D4P:1:1102:25894:4246 1:N:0:GCCATATAAC+ACACAATATC
GGAGCCCCTGACATAGCATTCCCTCGATTAAATAATATAAGATTCTGACTTTTACCCCCTTCTCTGGGATTATTAATTATAGGACTTTATAAAGAAGGAGCGGGAACGGGATGAACAGTATATCCACCTTTATCAACGTTTTATCATTCAGGACCTTCAGTAGACTTAACAATTTTTTCTTTACACCTTGCAGGGATTTCTTCAATTTTAGGTGCCTTAAATTTTATTACTACAATTATTAATCTTAAAGCAAAAAACCTTTCAGCAGAAAAAATTAGACTATTTGTCTGATCAGTTATTT
+
CCCCCGGDGGGGGGGGGGGGGGGGGGGGGGGGGGGGGGGGGGGCGGGGGGGGGGGGGGGGGDFGGGGGGGDGGGGFGGGGGFGGDGGGFGGGGGGGGGGGGGGDGGGGGGGGGGGGGGGGGGGGGGGGGGGGGGGGGGGGGEGGGGCFEFGGGGFGCFGGFFGFGGGGGGGGGGFGGEFGGGG9AFGGGGCFGGGFFGGCGGFGFFFGGG68DF?FGGGFFEFGGDGGGFFFF6>=C8EFFFF>DFCGG777F?ACGGAFF=FGF+9?A)?CG;FGFF?FFFCFF3A)99<?)94?CC?<?
@M70528:330:000000000-K6D4P:1:1102:20718:4248 1:N:0:GCCATATAAC+ACACAATATC
GGAGCCCCTGACATAGCATTCCCTCGATTAAATAATATAAGATTCTGACTTTTACCCCCTTCTCTGGGATTATTAATTATAGGACTTTATAAAGAAGGAGCGGGAACGGGATGAACAGTATATCCACCTTTATCAACGTTTTATCATTCAGGACCTTCAGTAGACTTAACAATTTTTTCTTTACACCTTGCAGGGATTTCTTCAATTTTAGGTGCCTTAAATTTTATTACTACAATTATTAATCTTAAAGCAAAAAACCTTTCAGCAGAAAAAATTAGACTATTTGTCTGATCAGTTATTT
+
CC@CCFFGGGGGFGGFGAAFGGGG<FCFGEGGGGGGGGGGGGGGGGGGGGGFGGGFGFGGFG,FGGGGCFGFGGGGF@FGDEFFGGGGDGGGG@<EEFEGGGGGGEGGDEGGGGGGGGFGGGGGEEFGDG<EFEGGGEFGGGGGGGG<FGGGGGGGGGGGFFFEGGFGGFGGGGGGG@FGGGGGGG8DFGGGGGGGGGGGGGGGGGGGGGGCFG?FGFGGGGGGGGGGGGFGGGFGGGGFFFFFGAGGGGFGFFFGGGFFFFFGECCFFFFFDBFFEF5ACFGCFEF?EFEEFFEFFFCEE
@M70528:330:000000000-K6D4P:1:1102:19005:4291 1:N:0:GCCATATAAC+ACACAATATC
GGAGCCCCTGACATAGCATTCCCTCGATTAAATAATATAAGATTCTGACTTTTACCCCCTTCTCTGGGATTATTAATTATAGGACTTTATAAAGAAGGAGCGGGAACGGGATGAACAGTATATCCACCTTTATCAACGTTTTATCATTCAGGACCTTCAGTAGACTTAACAATTTTTTCTTTACACCTTGCAGGGATTTCTTCAATTTTAGGTGCCTTAAATTTTATTACTACAATTATTAATCTTAAAGCAAAAAACCTTTCAGCAGAAAAAATTAGACTATTTGTCTGATCAGTTATTT
+
CCCCCDFEGGGGGGGGGGGGGGGGGGGGGGGGGGGGGGGGGGGGGGGGGGGGGGGFGGGGGGGGGGGGGFFGGGGFGGGGGGGGGGGGGGGGGGGGGGGGGGGGGGFGGGGGGGGGGGGGGGGGGGGGGGGGGGGGGGGGGDGGGGGGGGGGGGGGGGGGGGGGGGGAFGGGGGGGGGGCGGGDGGFGGGGGGGEFGFGGGGGGGGGGGGGGGGGGGGGFFGGGGGGGGGFGGFFGGGGFFFFFGFGGGGGGAFFGGGFFFFFGFGEFFFF?FBFGFEEFFFGFFFFFFFEFFFFF?EFFF
@M70528:330:000000000-K6D4P:1:1102:15067:4305 1:N:0:GCCATATAAC+ACACAATATC
GGAGCCCCTGACATAGCATTCCCTCGATTAAATAATATAAGATTCTGACTTTTACCCCCTTCTCTGGGATTATTAATTATAGGACTTTATAAAGAAGGAGCGGGAACGGGATGAACAGTATATCCACCTTTATCAACGTTTTATCATTCAGGACCTTCAGTAGACTTAACAATTTTTTCTTTACACCTTGCAGGGATTTCTTCAATTTTAGGTGCCTTAAATTTTATTACTACAATTATTAATCTTAAAGCAAAAAACCTTTCAGCAGAAAAAATTAGACTATTTGTCTGATCAGTTATTT
+
B@ACC@FFGGGGGGFFGEGGFGGGEEEGGGGFGGEGGGGGGGGGGGGGGGGGGGGGGFGDAD<FFGGGFGGFGGGGGGGGDEGGFGGGGGGGGGFFGGCEFGCGGGGGGGGGGGEGGFGGGGGGGGGGGGGAEFFGGEFFGCAFGGGGGGGGGGGGDGGGFGFFGGFEEFGGGGGGGGGDGFGGGCDFGGGGGGGFGGFAFGGCACECGGGGFFE?FFGGGGGGGCGGGGFFFFFGGGGFFFFFGFGGCFFCFFFGGGFFFFFGEG4C;AACC>FFFF5AEFGFFFF<39>EFF<<CEF?C
@M70528:330:000000000-K6D4P:1:1102:13444:4315 1:N:0:GCCATATAAC+ACACAATATC
GGACCCTGTTTTACTGTCTCTTATACACATTCCGAGCCCACGAGACGCCATATAACATCTCGTATGCCGTCTTCTGCTTGAAAAAAAAAAACCCTCTTTCATTAATTCCACACCGAAATTTACTTTACCTTCATCATAACCTCCTCCCCCCTACGTTCCACCACACTCTTTATACCGTCGCGCACTTTCGTTATCCCATTTTTCTCATCGTATTTTCCTACTTTTCTTCATTTTGCCTCCTCCGTTCACCCCTCTGTCTCCATTCTCTTCTTTTCGTCCCTTCCTGCACAATATACTGCCT
+
CCCCCGCGFEFFFGGGGGGGGGGGDFFEFGGGGGGGFFGGGGGGGGGGGGGGGGECF6;CFGGGGGGFGEGGGGCFGFDGCGGGGGGGGGF,+8,+,,9,C5,,,,,,,,,48+++++,8,<5,,,,,55,?=,,,,,,,,,,:,,:8+++8+,+3,,5,3,,+,+,@:,7,,3,3*53:**1***,,4*43*22?,,,,,7,,++++++3**+++++5++++++43++4++3+1+2+*))))./6*2+2/1)*)*2:/0*-**6*-2***+0)11((().*2.*)).()(-))-.-)).,
@M70528:330:000000000-K6D4P:1:1102:25811:4317 1:N:0:GCCATATAAC+ACACAATATC
GGAGCCCCTGACATAGCATTCCCTCGATTAAATAATATAAGATTCTGACTTTTACCCCCTTCTCTGGGATTATTAATTATAGGACTTTATAAAGAAGGAGCGGGAACGGGATGAACAGTATATCCACCTTTATCAACGTTTTATCATTCAGGACCTTCAGTAGACTTAACAATTTTTTCTTTACACCTTGCAGGGATTTCTTCAATTTTAGGTGCCTTAAATTTTATTACTACAATTATTAATCTTAAAGCAAAAAACCTTTCAGCAGAAAAAATTAGACTATTTGTCTGATCAGTTATTT
+
CCCCCGGGGGGGGGGGGGGGGGFGGGGFGGGGGGGGGGGGGFGGGGGGGGGGGGGGGGGGGGGGGGGGGGGGGGGGGGGGGGGGGGGGGGGGGGDEGGGGGGGGGGGGGGGDGGGGGGGGGGGGGGGGGGGGGGGGGGGGGGGGGGGGGGGGGGGGGGGGGGGFGGGGGFGGGGGGGGGGGGGGGGG@DFDGGGGGGGGGGGGGFGGGCECFGGFGGGGGGGGGGGGFCFFGFEFGG77BF>CAFFGGG>DGFGFFDDBFFEAGEG=FFFFGGBFGFF36?FFFFFFEF4<EE3;?.1?CE
@M70528:330:000000000-K6D4P:1:1102:24839:4335 1:N:0:GCCATATAAC+ACACAATATC
GGAGCCCCTGACATAGCATTCCCTCGATTAAATAATATAAGATTCTGACTTTTACCCCCTTCTCTGGGATTATTAATTATAGGACTTTATAAAGAAGGAGCGGGAACGGGATGAACAGTATATCCACCTTTATCAACGTTTTATCATTCAGGACCTTCAGTAGACTTAACAATTTTTTCTTTACACCTTGCAGGGATTTCTTCAATTTTAGGTGCCTTAAATTTTATTACTACAATTATTAATCTTAAAGCAAAAAACCTTTCAGCAGAAAAAATTAGACTATTTGTCTGATCAGTTATTT
+
CCCCCGGGGGGGGGGGGGGGGGGGGGGGGGGGGGGGGGGGGGGGGGGGGGGGGGGGGGGGGGGGGGGGGGGGGGGGGGGGGGGGGGGGGGGGGGGGGGGGGGGGGGGGGGCFGGGGGGGGGGGGGGGGGGGGGGGGGGGGGGGGGGGGGGGGGGGGGGGGGGGGGGGGGGGGGGGGGGGGGGGGGGGGGGGGGGGGGGGGGGGGGGGGGGFFGFFFGGGGGGGGGGGGGGFGGGFGGGGFFFFFGFGGGGDGFGFGGGFFFFFGEGFFFFFGD@FCEFFFEFGFFFFC<?9C3?@E?EFFF
@M70528:330:000000000-K6D4P:1:1102:12421:4343 1:N:0:GCCATATAAC+ACACAATATC
GGAGCCCCTGACATAGCATTCCCTCGATTAAATAATATAAGATTCTGACTTTTACCCCCTTCTCTGGGATTATTAATTATAGGACTTTATAAAGAAGGAGCGGGAACGGGATGAACAGTATATCCACCTTTATCAACGTTTTATCATTCAGGACCTTCAGTAGACTTAACAATTTTTTCTTTACACCTTGCAGGGATTTCTTCAATTTTAGGTGCCTTAAATTTTATTACTACAATTATTAATCTTAAAGCAAAAAACCTTTCAGCAGAAAAAATTAGACTATTTGTCTGATCAGTTATTT
+
CCCCCG8FGGGGGGGGGGGGGGGGGGGGGGGGGGGGGGGGGGGGGGGGGGGGGGGGGGGGGGGGGGGGGGGGGGGGGGGGGGFGGGGGGGGGGGGGGGGGGGGGGGGGGGGGGGGGGGGGGGGGGGGGGGGGGGGGGGFEFGGGGGGGGFGGGGGGGGGGGGGGGGFCFGGGGFGGGGGGGGGGGGGGGGGGGGGGFGGGFGGGGGGGGGGGGGGGGGGGGGGFFEFGGGFGGGFGGGFFFFFFGFGGGGGGFGFGGD);FEFGFGC<FFFGGFFGFECFFFFFFFF?CEEE9))<?EC?C
@M70528:330:000000000-K6D4P:1:1102:24105:4345 1:N:0:GCCATATAAC+ACACAATATC
GGAGCCCCTGACATAGCATTCCCTCGATTAAATAATATAAGATTCTGACTTTTACCCCCTTCTCTGGGATTATTAATTATAGGACTTTATAAAGAAGGAGCGGGAACGGGATGAACAGTATATCCACCTTTATCAACGTTTTATCATTCAGGACCTTCAGTAGACTTAACAATTTTTTCTTTACACCTTGCAGGGATTTCTTCAATTTTAGGTGCCTTAAATTTTATTACTACAATTATTAATCTTAAAGCAAAAAACCTTTCAGCAGAAAAAATTAGACTATTTGTCTGATCAGTTATTT
+
CCCCCGGGGGGGGGGGGGGGGGGGGGGGGGGGGGGGGGGGGGGGGGFGGGGGGGGGGGGGGGGGGGGGGGGGGGGGGGGGGGGGGGGGGGGGGGGGGGGGGGGGGGGGGGGGGGGGGGGGGGGGGGGGGGGGGGGGGGGGGGGGGGGGGGGGGGGGGGGGGGGGGGGGGGGGGGGGGGGGGGGGGGGGGGGGGGGGGGGGGGGGGGGGGGGCGGGFGGGGGGGGGGGGGGFFGFFGGGGFFFFFGFGGGGGFFGFGDGFFFFFGEFEGFFFGFFFGFFFFFFGFFCF?EECFE?@CEFFFF
@M70528:330:000000000-K6D4P:1:1102:18222:4347 1:N:0:GCCATATAAC+ACACAATATC
GGAGCCCCTGACATAGCATTCCCTCGATTAAATAATATAAGATTCTGACTTTTACCCCCTTCTCTGGGATTATTAATTATAGGACTTTATAAAGAAGGAGCGGGAACGGGATGAACAGTATATCCACCTTTATCAACGTTTTATCATTCAGGACCTTCAGTAGACTTAACAATTTTTTCTTTACACCTTGCAGGGATTTCTTCAATTTTAGGTGCCTTAAATTTTATTACTACAATTATTAATCTTAAAGCAAAAAACCTTTCAGCAGAAAAAATTAGACTATTTGTCTGATCAGTTATTT
+
CCCCCGGGGGGGGGGGGGGGGGGGGGGGGGGGGGGGGGGGGGGGGGGGGGGGGGGGGGGGGGGGGGGGGGGGGGGGGGGGGGGGGGGGGGGGGGGGGGGGGGGGGGGGGGGGGGGGGGGGGGGGGGGGGGGGGGGGGGGGGGGGGGGGGGGGGGGGGGGGGGGGGGGFGGGGGGGGGGGGGGGGGGGGGGGGGGGGGGGGGGGGGGGGGGGGGGGGGGGGGGGGGGGGGGFGGGFGGGGFFFFFGFGGGGGGFGFGGGFFFFFGFGFGFFFGGFFGFFFFFFGFFCFFFFFFEFFFFFFFF
@M70528:330:000000000-K6D4P:1:1102:24522:4355 1:N:0:GCCATATAAC+ACACAATATC
GGAGCCCCTGACATAGCATTCCCTCGATTAAATAATATAAGATTCTGACTTTTACCCCCTTCTCTGGGATTATTAATTATAGGACTTTATAAAGAAGGAGCGGGAACGGGATGAACAGTATATCCACCTTTATCAACGTTTTATCATTCAGGACCTTCAGTAGACTTAACAATTTTTTCTTTACACCTTGCAGGGATTTCTTCAATTTTAGGTGCCTTAAATTTTATTACTACAATTATTAATCTTAAAGCAAAAAACCTTTCAGCAGAAAAAATTAGACTATTTGTCTGATCAGTTATTT
+
CCCCCGGCFGGGGGGGGGGGGGGGGGGGGGGGGGGGGGGGGGGGGGGGGGGGGGGGGGGGGGGGGGGGGGGGGGGGGGGGGGGGGGGGGGGGGGGGGGGGGGGGGGGGGGGGGGGGGGGGGGGGGGGGGGGGGGGGGGGGGGGGGGGGGGGGGGGGGGGGGGGGGGGGGGGGGGGGGGGGGGGGGGGGGGGGGGGGGGGGGGGGGGGGGGGGGGGGGGGGGGGGGGGGGGFGGGFGGGGFFFFFGFGGFGGGFGFGGDFFFEFGFGF4FFFGC9AFEEC6?BDFFCFFFEEFFFFEFFFFF
@M70528:330:000000000-K6D4P:1:1102:23663:4361 1:N:0:GCCATATAAC+ACACAATATC
GGGACCCTGTTTTACTGTCTCTTATACACATCTCCGAGCCCACGAGACGCCATATAACATCTCGTATGCCGTCTTCTGCTTGAAAAAAAAAACCAAACATCATAAACCGCTCTGCATTCACTTCTACTTCAGTGAACACACCTATCTCTTCTACCCTTGCCACTCACACCCTCATATCACCAGTTACTAGTACTCAAACATACTTAGCTCTGTGTCCATCACGCATCTCACACGCTCTCTTGCATTGCCTGACTCACGTCGTCACGCCCATACTGCATCCTGTACTCATACCTGCTCCTCC
+
CCCCCGGFGCFFGCEFFGGGGGGGGGGGGGGGGGGFFGFFFGGGGG+@CFFGGGGGGGGCEEGFFGGGGGGFEGGFGFGFGFGGGGFGGGGG,,4+4+4,,,B<,,5,+++++,,55,9,FC,8,5?<,<,,,,,,,5,,3+,,,,,,,5:,,5,,,,,,,,,,8,,3,8+++,,,,7,,3,3,,,3,,,3,,,,7,,,,3,,,,,,,,5,,5,5,,,5,,,1,***4+,+,2*0//***1*+*++*++2**)012**..)()/(1(/.))*2)**.).))**/*-9))))())(.-)((.
@M70528:330:000000000-K6D4P:1:1102:5202:4363 1:N:0:GCCATATAAC+ACACAATATC
GGAGCCCTGTTTTACTGTCTCTTATACACATCTCCGAGCCCACGAGACGCCATATAACATCTCGTATGCCGTCTTCTGCTTGAAAAAAAAAAACACTAAAAACAAATTAAACAGCAGCTTATCCCCCGCTGTAGACCAAATCAACACAGTCTCGTCACGTTTGTTCTCCCCACGCCTAGCTTCACCTCATCCTATACCTATAGATCCAGCTCTCCAACTCCTCAGACTCACCTCATGTCGTATCATCTCACTTTCCTGTCTCACACTCTTTTCCTCATCCCACACGTTCTCCTACTCCTCA
+
CCCCCFGGGFFEG;C=ECFEEGGGGGG<FFFGGGGGGGGEFGGG+@@CFGGGCDFGGFC,;CEFGGGGGFGCFGCACGGAFFGGFEFEFFFGC+<,,,,,,,+,4,,,,,,55,,44,,,:,,,5+8+++++:,,5B,3,,3,38,+,,,,,,,+38++,,3+8,,,8,,*,3**3,*42,6,2,,,,2,6,,6,2,,,2,,21,,,44,,,,4,,,+0+++*0+3++*3)*0*)+++3)))))++314+1++2/***/)*)/*,*(2***+*)**-).1()*))()(,().))))5,2()
@M70528:330:000000000-K6D4P:1:1102:8680:4363 1:N:0:GCCATATAAC+ACACAATATC
GGAGCCCCTGACATAGCATTCCCTCGATTAAATAATATAAGATTCTGACTTTTACCCCCTTCTCTGGGATTATTAATTATAGGACTTTATAAAGAAGGAGCGGGAACGGGATGAACAGTATATCCACCTTTATCAACGTTTTATCATTCAGGACCTTCAGTAGACTTAACAATTTTTTCTTTACACCTTGCAGGGATTTCTTCAATTTTAGGTGCCTTAAATTTTATTACTACAATTATTAATCTTAAAGCAAAAAACCTTTCAGCAGAAAAAATTAGACTATTTGTCTGATCAGTTATTT
+
CCCCCGGGGGGGGGGGGGGGGGGGGGGGGGGGGGGGGGGGGGGGGGGGGGGGGGGGGGGGGGGGGGGGGGGGGGGGGGGGGGGGGGGGGGGGGGGGGGGGGGGGGGGGGGGGGGGGGGGGGGGGGGGGGGGGGGGGGGGGGGGGGGGGGGGGGGGGGGGGGGGGGGGGGGGGGGGGGGGGGGGGGGGGGGGGGGGFGGGGGGGGGGGGGGGGGGGGGGGGGGGGGGGGGGFGGGFGGGGFFFFFGFGGGGGGFGFGGDDFFFFGFGFFFFFGGFFGF@FFEFGFFEFFEFFFFF@?CEFFF
@M70528:330:000000000-K6D4P:1:1102:14733:4379 1:N:0:GCCATATAAC+ACACAATATC
GGAGCCCCTGACATAGCATTCCCTCGATTAAATAATATAAGATTCTGACTTTTACCCCCTTCTCTGGGATTATTAATTATAGGACTTTATAAAGAAGGAGCGGGAACGGGATGAACAGTATATCCACCTTTATCAACGTTTTATCATTCAGGACCTTCAGTAGACTTAACAATTTTTTCTTTACACCTTGCAGGGATTTCTTCAATTTTAGGTGCCTTAAATTTTATTACTACAATTATTAATCTTAAAGCAAAAAACCTTTCAGCAGAAAAAATTAGACTATTTGTCTGATCAGTTATTT
+
CCCCCGGGGGGGGGGGGGGGGGGGGGGGGGGGGGGGGGGGGGGGGGGGGGGGGGGGGGGGGGGGGGGGGGGGGGGGGGGGGGGGGGGGGGGGGGGGGGGGGGGGGGGGGGGGGGGGGGGGGGGGFGGGGGGGGGGGGGFGGGGGGGGGGGGGGGGGGGGGGGGGGGGGGGGGGGGGGGGGGGGGGGGGGGGGGGGDFGGGGGGGGGGGGGGGGGGGGGGGGGGFFGGGGFFGGGFDGGGFFFFFFFGGGGCDFFFGGGFFFEFF<CEGFFFGGFFGFFFFCFCAFFFC<EFFFEFEFEFFF
@M70528:330:000000000-K6D4P:1:1102:24462:4391 1:N:0:GCCATATAAC+ACACAATATC
GGAGCCCCTGACATAGCATTCCCTCGATTAAATAATATAAGATTCTGACTTTTACCCCCTTCTCTGGGATTATTAATTATAGGACTTTATAAAGAAGGAGCGGGAACGGGATGAACAGTATATCCACCTTTATCAACGTTTTATCATTCAGGACCTTCAGTAGACTTAACAATTTTTTCTTTACACCTTGCAGGGATTTCTTCAATTTTAGGTGCCTTAAATTTTATTACTACAATTATTAATCTTAAAGCAAAAAACCTTTCAGCAGAAAAAATTAGACTATTTGTCTGATCAGTTATTT
+
CCCCCGGEGGGGGGGGGGGGGGGGGGGGGGGGGGGGGGGGGGGGGGGGGGGGGGGGGGGGGGGGGGGGGGGGGGGGGGGGGGGGGGGGGGGGGGGGGGGGGGGGGGGGGGGGGGGGGGGGGGGGGGGGGGGGGGGGGGGGGGGGGGGGGGGGGGGGGGGGGGGGGGGGGGGGGGGGGGGGGGGGGGGGGGGGGGGGGGGGGGGGGGGGGGGGGGGGGGGGGGGGGGGGGGFGGGFGGGGFFFFFGFGGGGCGFGFGGGFAFEFGFCEGFFFGGFFGF;36CFFFFEFEEEFFCEFEEFFFF
@M70528:330:000000000-K6D4P:1:1102:13733:4399 1:N:0:GCCATATAAC+ACACAATATC
GGAGCCCCTGACATAGCATTCCCTCGATTAAATAATATAAGATTCTGACTTTTACCCCCTTCACTGGGATTATTAATTATAGGACTTTATAAAGAAGGAGCGGGAACGGGATGAACAGTATATCCACCTTTATCAACGTTTTATCATTCAGGACCTTCAGTAGACTTAACAATTTTTTCTTTACACCTTGCAGGGATTTCTTCAATTTTAGGTGCCTTAAATTTTATTACTACAATTATTAATCTTAAAGCAAAAAACCTTTCAGCAGAAAAAATTAGACTATTTGTCTGATCAGTTATTT
+
CCCCCG<FGGGGGGGGGGGGGGGGGGGGGGGGGGGGGGGGGGGGGGGGGGGGGGGGGGGGGGGGGGGGGGGGGGGGGGGGGGGGGGGGGGGGGGGGGGGGGGGGGGGGGGGGGGGGGGGGGGGGGGGGGGGGGGGGGGGGGGGGGGGGGGGGGGGGGGGGGGGGGGGGGGGGGGGGGGGGGGGGGGGGGGGGGGGGGGGGGGGGGGGGGGGGGGGGGGGFGGGGGGGGGGFGGGFGGGGFFFFFGFGGGGGGAGFGGGEFFFFGFGFGFFFGGFFGFFFFFFGFFFFEEFFFEFFFFFFFF
@M70528:330:000000000-K6D4P:1:1102:10317:4407 1:N:0:GCCATATAAC+ACACAATATC
GGAGCCCCTGACATAGCATTCCCTCGATTAAATAATATAAGATTCTGACTTTTACCCCCTTCACTGGGATTATTAATTATAGGACTTTATAAAGAAGGAGCGGGAACGGGATGAACAGTATATCCACCTTTATCAACGTTTTATCATTCAGGACCTTCAGTAGACTTAACAATTTTTTCTTTACACCTTGCAGGGATTTCTTCAATTTTAGGTGCCTTAAATTTTATTACTACAATTATTAATCTTAAAGCAAAAAACCTTTCAGCAGAAAAAATTAGACTATTTGTCTGATCAGTTATTT
+
CCCCCGGGGGGGGGGGGGGGGGGGGGGGGGGGGGGGGGGGGGGGGGGGGGGGGGGGGGGGGGGGGGGGGGGGFGGGGGGGGGGGGGGGGGGGGGGGGGGGGGGGGGGGGGGGGGGGGGGGGGGGGGCFGGGGGGGGGGGGGGGGGGGGGGGGGFFGGGGGGGGGGGGGGGGGGGGGGGGGGGGGGGGGGGFGGGEGGGGGGGGGGGGGGGGGGGFGGGGGGGGGGGGGGGFGGGFCFGGFFF>FGFGGGCGGFGFGGGDFFFFGEGECFFFGGFFGFFFFFFGFFFFFFC<E9EFEFFEFF
@M70528:330:000000000-K6D4P:1:1102:19912:4417 1:N:0:GCCATATAAC+ACACAATATC
GGAGCCCCTGACATAGCATTCCCTCGATTAAATAATATAAGATTCTGACTTTTACCCCCTTCTCTGGGATTATTAATTATAGGACTTTATAAAGAAGGAGCGGGAACGGGATGAACAGTATATCCACCTTTATCAACGTTTTATCATTCAGGACCTTCAGTAGACTTAACAATTTTTTCTTTACACCTTGCAGGGATTTCTTCAATTTTAGGTGCCTTAAATTTTATTACTACAATTATTAATCTTAAAGCAAAAAACCTTTCAGCAGAAAAAATTAGACTATTTGTCTGATCAGTTATTT
+
CCCCCGGGGGGGGGGGGGGGGGGGGGGGGGGGGGGGGGGGGGGGGGGGGGGGGGGGGGGGGGGGGGGGGGGGGGGGGGGGGGGGGGGGGGGGGGGGGGGGGGGGGGGGGGGGGGGGGGGGGGGGGGGGGGGGGGGGGGGGGGGGGGGGGGGGGGGGGGGGGDGGGGGGGGGGGGGGGGGGGGGGGGGGGGGGGGGGGGGGGGGGGGGGFABFGGGGGGGGGGGGGGGGGGFFGGFGGGGFFFFFGFGFGGGGFGFGGGFFFFFGFGEFFFFGGF;CE@EFFFGFF3FCE?EFFEEFFFFFF
@M70528:330:000000000-K6D4P:1:1102:11501:4420 1:N:0:GCCATATAAC+ACACAATATC
GGAGCCCCTGACATAGCATTCCCTCGATTAAATAATATAAGATTCTGACTTTTACCCCCTTCTCTGGGATTATTAATTATAGGACTTTATAAAGAAGGAGCGGGAACGGGATGAACAGTATATCCACCTTTATCAACGTTTTATCATTCAGGACCTTCAGTAGACTTAACAATTTTTTCTTTACACCTTGCAGGGATTTCTTCAATTTTAGGTGCCTTAAATTTTATTACTACAATTATTAATCTTAAAGCAAAAAACCTTTCAGCAGAAAAAATTAGACTATTTGTCTGATCAGTTATTT
+
CCCCCG8FGGGGGGGGGGGGGGGGGGGGGGGGGGGGGGGDGGGGGGGGGGGGGGGGGGGGGGGGGGGGGGGGGGGGGGCFFFGGGGGGGGGGGGFGFDFFGGGGGGGGGGGGGGGGGGGGGGGGGGGGGGGGCFGGGCDFGGGCFGGGGGGGGGGGFFGFFFGDGGGGFGGGGGGGFGGGGGGGGFFEGGGGGGDFGGGFDGGGGGGGGGGGGGGGGGGGGGGGGGGGDCFF7?FGFFGFFFFFGFGFFFGGA9FGGGFFFFCF7FEGFFFFG@FGE@FFEFGFFFF3?7<CCCEFEEF?E
@M70528:330:000000000-K6D4P:1:1102:21148:4422 1:N:0:GCCATATAAC+ACACAATATC
GGAGCCCCTGACATAGCATTCCCTCGATTAAATAATATAAGATTCTGACTTTTACCCCCTTCTCTGGGATTATTAATTATAGGACTTTATAAAGAAGGAGCGGGAACGGGATGAACAGTATATCCACCTTTATCAACGTTTTATCATTCAGGACCTTCAGTAGACTTAACAATTTTTTCTTTACACCTTGCAGGGATTTCTTCAATTTTAGGTGCCTTAAATTTTATTACTACAATTATTAATCTTAAAGCAAAAAACCTTTCAGCAGAAAAAATTAGACTATTTGTCTGATCAGTTATTT
+
CCCCCGGGGGGGGGGGGGGGGGGGGGGGGGGGGGGGGGGGGGGGGGGGGGGGGGGGGGGGGGGGGGGGGGGGGGGGGGGGGGGGGGGGGGGGGGGGGGGGGGGGGGGGGGGGGGGGGGGGGGGGGGGGGGGGGGGGGGGGGGGGGGGGGGGGGGGGGGGGGGGGGGGGGGGGGGGGGGGGGGGGGGGGGGGGGGGGGGGGGGGGFGGGGGGDGFGGGGGGGGGGGGGGGGFGGGFGGGGFFFFFGFGGFGGGFGFGGGFFFFFGFFFGFFFGGBFFE@CFCFGFFEFFFEFEEE39<?EFF
@M70528:330:000000000-K6D4P:1:1102:14847:4426 1:N:0:GCCATATAAC+ACACAATATC
GGAGCCCCTGACATAGCATTCCCTCGATTAAATAATATAAGATTCTGACTTTTACCCCCTTCTCTGGGATTATTAATTATAGGACTTTATAAAGAAGGAGCGGGAACGGGATGAACAGTATATCCACCTTTATCAACGTTTTATCATTCAGGACCTTCAGTAGACTTAACAATTTTTTCTTTACACCTTGCAGGGATTTCTTCAATTTTAGGTGCCTTAAATTTTATTACTACAATTATTAATCTTAAAGCAAAAAACCTTTCAGCAGAAAAAATTAGACTATTTGTCTGATCAGTTATTT
+
CCCCCEGGGGGGGGGGGGGGFGGGGGGGGGGGGGGGGGGGGGGGGGGGGGGGGGGGGGGGGGGGGGGGGGGGGGGGGGGGGGGGGGGGGGGGGGGGGGGGGGGGGGGGGGGGGGGGGGGGGGGGGGGGGGGGGGGGGGDEGGGGGGGGGGGGGGGGGGGGGGFGGGGGGGGGGGGGGGGGGGGGGGFGGGGFGGGGGGGGGGGGGGGGGGGGEGGGGGGGGGGGGFGGGEFGGGFGGGGFFFFFCAGGGGGGFGFFDDFFFFFGFGEGFFFGGFFGF@FFEFGFFFFCEEFFFEECECFFF
@M70528:330:000000000-K6D4P:1:1102:12176:4434 1:N:0:GCCATATAAC+ACACAATATC
GGAGCCCCTGACATAGCATTCCCTCGATTAAATAATATAAGATTCTGACTTTTACCCCCTTCTCTGGGATTATTAATTATAGGACTTTATAAAGAAGGAGCGGGAACGGGATGAACAGTATATCCACCTTTATCAACGTTTTATCATTCAGGACCTTCAGTAGACTTAACAATTTTTTCTTTACACCTTGCAGGGATTTCTTCAATTTTAGGTGCCTTAAATTTTATTACTACAATTATTAATCTTAAAGCAAAAAACCTTTCAGCAGAAAAAATTAGACTATTTGTCTGATCAGTTATTT
+
CCCCCGCFGGGGGGGGGGAFGGGGGGGGGFGGGGGGGGGGGGGDGGGGGGGGGGGGGGGGGGGFGGGGGCGFGGGFGGGGGGGGFGGGGGGGGDF8FDGFGGGGEGGGGGGG:FFGGGDFFGFGGGGGGGGCEGGCFGGGGGGGGFGGGEGGGGGGGGGGGGGGGGGGGGGGFGGGGGGGGGGGGGEDFGGGGDECGGGFFFGGGGGGGGGGGDFFGGGGGGGGGGGGFFBEFGFGGGGFAFFA>B@FCGGGFG4C<DFFFEFGFC=GFFF6DBF6AE36CFDFFEF?E;CEFE@EFCCCE
@M70528:330:000000000-K6D4P:1:1102:23342:4450 1:N:0:GCCATATAAC+ACACAATATC
GGAGCCCCTGACATAGCATTCCCTCGATTAAATAATATAAGATTCTGACTTTTACCCCCTTCTCTGGGATTATTAATTATAGGACTTTATAAAGAAGGAGCGGGAACGGGATGAACAGTATATCCACCTTTATCAACGTTTTATCATTCAGGACCTTCAGTAGACTTAACAATTTTTTCTTTACACCTTGCAGGGATTTCTTCAATTTTAGGTGCCTTAAATTTTATTACTACAATTATTAATCTTAAAGCAAAAAACCTTTCAGCAGAAAAAATTAGACTATTTGTCTGATCAGTTATTT
+
CCCCCGGGGGGGGGGGGGGGGGGGGGGGGGGGGGGGGGGGGGGGGGGGGGGGGGGGGGGGGGGGGGGGGGGGGGGGGFGGGGGGGGGGGGGGGGGGGGGDGGGGGGGGGGGGGGGGGGGGGGGGGGGGGGGGGGGGGGFGGGGGGGGGGGGGGGGGGGGGGGGGGGGGGGEGGGGGGGGGGGGGGGGGGGFCFCEFGGGFGGGGGGGGGGGGGGGGGGGGFGGGGGGGGAFFFCFGGGGFFFF>FC@FGFGGFGFGGGFFFFFGFFECFAFGGBF6EEEFCFGFFCFFCF<CCFFFFFFFF
@M70528:330:000000000-K6D4P:1:1102:20663:4465 1:N:0:GCCATATAAC+ACACAATATC
GGAGCCCTGTTTTCCTGTCTCTTATACACATCTCCGAGCCCACGAGACGCCATATAACATCTCGTATGCCGTCTTCTGCTTGAAAAAAAAAAACAACCAAAAAGATAAGACCAAAAAATAGTTACAGGTGAAAAAAATAGTACAACTGACAATAAAGATAACATCAAAACTGCGAGATGATACAGATGACAAGTTAAATTCACATCGTAAACAGAGTATCACTCATATATGCAGAATAGTCACCAATAGGATGACCGTGTAGCTAATCATTAGAAGAAGTGAGACATAGATCGTTCAGATA
+
CCCCCFGEFC;<C,CEEFGFGFFCCEFFGGFGGGGGGGFCFEGFEGCFFGGGFGEEGFGC@FFFFGFEFFGFGGCGGFGCFFFFFDDCFGGGF+9,,+8BEF7++,,9,,,,,,,:++=,,,<,,,,,,,8,,?,+3,,,,3@,<,,,,,,,,3,8,3,8,,,,,37,=,7,,*****,,,,,25,,,2,4,2,6,,5,,5,6,,,*/:,*,,,4,,4,4<?++*+1+++++20++3+*1+++/*)221*0+)*09)*)0))**)2)*1**+0)0*..(*)***1(1)).).(((,(-.).
@M70528:330:000000000-K6D4P:1:1102:21133:4465 1:N:0:GCCATATAAC+ACACAATATC
GCCCCTGACATAGCATTCCCTCGATTAAATAATATCAGATTCTGACTTTTACCCCCTTCTCTGGGATTATTAATTATAGGACTTTATAAAGAAGGAGCGGGAACGGGATGAACAGTATATCCACCTTTATCAACGTTTTATCATTCAGGACCTTCAGTAGACTTAACAATTTTTTCTTTACACCTTGCAGGGATTTCTTCAATTTTAGGTGCCTTAAATTTTATTACTACAATTATTAATCTTAAAGCAAAAAACCTTTCAGCAGAAAAAATTAGACTATTTGTCTGATCAGTTATTTTAA
+
CCCCCFGDG-ECFGGGGGGFGGEGGGGFGGGGGGG9FFFGGGGGGGGGGFGGGGGGEGGFGFFGGFFFGGGGGGGGGGGGGGGGGGE@FGGGGGGGGGGGGGGGGGGGGGGGGGGCFGGGFFEFGGGGGGGGGGGFFGGGGGGGGGGGGCGGGGGGGFGGGGGGGDGGGGGGGEGFGGGGGGGGGGDGDGFGGGGGFGGGFFGFGGGGGGGCCGGFGGGGGGGGGGFGGAAFGFFGGCFFCFFFFFGCGGGGFGFGGGFCFCFGFFECFFFGFFF=8?;7?A>8ACC9?EE@E3)<EEFE;
@M70528:330:000000000-K6D4P:1:1102:11696:4472 1:N:0:GCCATATAAC+ACACAATATC
GGAGCCCCTGACATAGCATTCCCTCGATTAAATAATATAAGATTCTGACTTTTACCCCCTTCTCTGGGATTATTAATTATAGGACTTTATAAAGAAGGAGCGGGAACGGGATGAACAGTATATCCACCTTTATCAACGTTTTATCATTCAGGACCTTCAGTAGACTTAACAATTTTTTCTTTACACCTTGCAGGGATTTCTTCAATTTTAGGTGCCTTAAATTTTATTACTACAATTATTAATCTTAAAGCAAAAAACCTTTCAGCAGAAAAAATTAGACTATTTGTCTGATCAGTTATTT
+
CCCCCG8GGGGGGGGGGGGGGGGGGGGGGGGGGGGGGGGGGGGGGGGGGGGGGGGGGGGGGGGGGGGGGGGGGGGGGGGGGGGGGGGGGGGGGGGGGGGGGGGGGGGGGGGGGGGGGGGGGGGGGGGGGGGGGGGGGGGGGGGGGGGGGGGGGGGGGGGGGGGGGGGGGGGGGGGGGGGGGGGGGGGGGGGGGGGGGGGGGGGGGGGGGGGGGGGGGGGGGGGGGGGGGGFCFGFGGGGFFFFFGFGGFDFGFGFGGGEFFEFGFGFGFFFFGFFGF@FFFFGFFEF3CFFE9CEEEFFFF
@M70528:330:000000000-K6D4P:1:1102:11955:4478 1:N:0:GCCATATAAC+ACACAATATC
GGAGCCCCTGACATAGCATTCCCTCGATTAAATAATATAAGATTCTGACTTTTACCCCCTTCTCTGGGATTATTAATTATAGGACTTTATAAAGAAGGAGCGGGAACGGGATGAACAGTATATCCACCTTTATCAACGTTTTATCATTCAGGACCTTCAGTAGACTTAACAATTTTTTCTTTACACCTTGCAGGAATTTCTTCAATTTTAGGTGCCTTAAATTTTATTACTACAATTATTAATCTTAAAGCAAAAAACCTTTCAGCAGAAAAAATTAGACTATTTGTCTGATCAGTTATTT
+
CCCCCG@FGGGGGGGGGGGGGGGGGGGGGGGGGGGGGGGGGGGGGGGGGGGGGGGGGGGGGGGGGGGGGGGGGGGGGGGGGGGGGGGGGGGGGGGGGGGGGGGGGGGGGGGGGGGGGGGGGGGGGGGGGGGGGGGGGGGGGGGGGGGGGGGGGGGGGGGGGGGGGGGGGGGGGGGGGGGGGGGGGGGGGGGGGG6FDGGGGGGGGGGGGGGGGGFGGGGGGGGGGGGGGGFGGGFGGGGFFFFFGFGGGGGGFGFGGGFFFFFGFGFGFFFGGBFGFEFFFFGFFCFFFFFFFF@EFFFFF
@M70528:330:000000000-K6D4P:1:1102:8980:4482 1:N:0:GCCATATAAC+ACACAATATC
GGAGCCCCTGACATAGCATTCCCTCGATTAAATAATATAAGATTCTGACTTTTACCCCCTTCTCTGGGATTATTAATTATAGGACTTTATAAAGAAGGAGCGGGAACGGGATGAACAGTATATCCACCTTTATCAACGTTTTATCATTCAGGACCTTCAGTAGACTTAACAATTTTTTCTTTACACCTTGCAGGGATTTCTTCAATTTTAGGTGCCTTAAATTTTATTACTACAATTATTAATCTTAAAGCAAAAAACCTTTCAGCAGAAAAAATTAGACTATTTGTCTGATCAGTTATTT
+
CCCCCGGGFGGGGGGGGGGGGGGGGGGD9CFGGGGFFGGGGFADGGGGGGGGGGGGGGGGGGGGGGGGGGGGGGGGGGGGGGGGGGGGGGGGGGGGGGGGGGGGGGGGGGGGGGGGGGGGGGGGGGGGGGGGGGGGGGGGGEGGGGGGGGGGGGGGGFGGFGGGGGGFEGGGGGGGGGGGGGGGGGGFGGGGGEGGGGGGGGGGGGGGGGGGGGGGGFGGGGGGGGGGGGFGGGFGGGGFFFFFGFGD?FGFAGFGGGEFAEFGFGEFFFFFF>FFEEEFCFGFFFFEFFFFFE<EFFECE
@M70528:330:000000000-K6D4P:1:1102:21443:4488 1:N:0:GCCATATAAC+ACACAATATC
GGAGCCCCTGACATAGCATTCCCTCGATTAAATAATATAAGATTCTGACTTTTACCCCCTTCTCTGGGATTATTAATTATAGGACTTTATAAAGAAGGAGCGGGAACGGGATGAACAGTATATCCACCTTTATCAACGTTTTATCATTCAGGACCTTCAGTAGACTTAACAATTTTTTCTTTACACCTTGCAGGGATTTCTTCAATTTTAGGTGCCTTAAATTTTATTACTACAATTATTAATCTTAAAGCAAAAAACCTTTCAGCAGAAAAAATTAGACTATTTGTCTGATCAGTTATTT
+
CCCCCGGGGGGGGGGGGGGGGGGGGGGGGGGGGGGGGGGGGGGGGGGGGGGGGGGGGGGGGGGGGGGGGGGGGGGGGGGGGGGGGGGGGGGGGGGGGGGGGGGGGGGGGGGGGGGGGGGGGGGGGGGGGGGGGGGGGGGGGGGGGGGGGGGGGGGGGGGGGGGGGGGGGGGGGGGGGGGGGGGGGGGGGGGGGGGGGGGGGGGGGGGGGGGGGGGGGGGGGGGGGGGGCGFFGGFGGFGFFFFFGFGG7FGGFGFGGGFFFFFGFFFGFFFGGFFGFF?FFFGFFFFFFFEFFFFFFFFFF
@M70528:330:000000000-K6D4P:1:1102:13954:4498 1:N:0:GCCATATAAC+ACACAATATC
GGAGCCCCTGACATAGCATTCCCTCGATTAAAAAATATAAGATTCTGACTTTTACCCCCTTCACTGGGATTATTAATTATAGGACTTTATAAAGAAGGAGCGGGAACGGGATGAACAGTATATCCACCTTTATCAACGTTTTATCATTCAGGACCTTCAGTAGACTTAACAATTTTTTCTTTACACCTTGCAGGGATTTCTTCAATTTTAGGTGCCTTAAATTTTATTACTACAATTATTAATCTTAAAGCAAAAAACCTTTCAGCAGAAAAAATTAGACTATTTGTCTGATCAGTTATTT
+
C<CCCFGFGGGGGGGGGGGGGGGGGGGGGGGGGGGGGGGGFGGGGGGGGGGFGGGGGGGEGGGGGGGGGGGFGGGGGGFEEFGGGGGGGGGGGGFEFGF@FGGGGGGGGGGGG8<FFFGGGFE<FGFGGFGGGCCFFEGFGGGGG9FFGFGGFGGGGGGCFGGGGGGGGGEGFGGGGCFDEFFGCGGGGGGGGGGGGFE;FGGFAFFFFCFGG?CGGGGGFFGGF:EFGGFA+7AFD@DFC@BF:6C9C>>4A*;CDGAAABF8?DCGFF4C4;A<A@5FCAGFA57)73)7)))9??EEE
@M70528:330:000000000-K6D4P:1:1102:5072:4506 1:N:0:GCCATATAAC+ACACAATATC
GGAGCCCCTGACATAGCATTCCCCCGATTAAATAATATAAGATTCTGACTTTTACCCCCTTCTCTGGGATTATTAATTATAGGACTTTATAAAGAAGGAGCGGGAACGGGATGAACAGTATATCCACCTTTATCAACGTTTTATCATTCAGGACCTTCAGTAGACTTAACAATTTTTTCTTTACACCTTGCAGGGATTTCTTCAATTTTAGGTGCCTTAAATTTTATTACTACAATTATTAATCTTAAAGCAAAAAACCTTTCAGCAGAAAAAATTAGACTATTTGTCTGATCAGTTATTT
+
CCCCC7BFFFFFGGGGGGGFFGG,@CB7FGGGFGF@FGGGGDDFGGGGDEFGGGGEGDCFEFACFGGGE,CFFFGGGGFGGGGFGGGGGGGFGGGGG8ECFEF>FGFFDEGGGGGGGGGGGCGFDFGGGFFGGGGGGGFGGEGGFFGDFFFEFFFEFGGGGGGGGFGGGGGDFGFFGDGFGGGGFGGGDFGGGGGCFF>;EEGGECEGCC,@FGGGGFGCCGFECFGGFGFEGGFGGG@@FF+B@FCFGGGFFGFGGD4AFEFGFGE45=AEC>A8A;CFCADAFEFCE93?<EFEFEFFF
@M70528:330:000000000-K6D4P:1:1102:11200:4509 1:N:0:GCCATATAAC+ACACAATATC
GGAGCCCCTGACATAGCATTCCCTCGATTAAATAATATAAGATTCTGACTTTTACCCCCTTCTCTGGGATTATTAATTATAGGACTTTATAAAGAAGGAGCGGGAACGGGATGAACAGTATATCCACCTTTATCAACGTTTTATCATTCAGGACCTTCAGTAGACTTAACAATTTTTTCTTTACACCTTGCAGGGATTTCTTCAATTTTAGGTGCCTTAAATTTTATTACTACAATTATTAATCTTAAAGCAAAAAACCTTTCAGCAGAAAAAATTAGACTATTTGTCTGATCAGTTATTT
+
CCCCCGGGGGGGGGGGGGGGGGGGGGGFCGGGGGGGGGGGGGGGGGGGGGGGGGGGGGGGGGGGGGGGGGGGGGGGGGGGGGGGGGGGGGGGGGGGGGGDGGGGGGGGGGGGGGGGGGGGGGGGGGGGGGGGGGGGGGGGGGGGGGGGGGGGGGGGGGGGGGGGGGGGGGGGGGGGGGGGGGGGGGGGGGGGGGGGGGGGGGGGGGGGGGGGGGGGGGGGGGGGGGGGGGFGGGFGGGGFFFFFGFGGGGGGFGFGGGFFFFFGFGFD;FFEFFFGFFFFFFGFFCFEFEFFFEEFFFCEC
@M70528:330:000000000-K6D4P:1:1102:13524:4520 1:N:0:GCCATATAAC+ACACAATATC
GGAGCCCCTGACATAGCATTCCCTCGATTAAATAATATAAGATTCTGACTTTTACCCCCTTCTCTGGGATTATTAATTATAGGACTTTATAAAGAAGGAGCGGGAACGGGATGAACAGTATATCCACCTTTATCAACGTTTTATCATTCAGGACCTTCAGTAGACTTAACAATTTTTTCTTTACACCTTGCAGGGATTTCTTCAATTTTAGGTGCCTTAAATTTTATTACTACAATTATTAATCTTAAAGCAAAAAACCTTTCAGCAGAAAAAATTAGACTATTTGTCTGATCAGTTATTT
+
CCCCCGCEGGGGGGGGGGGGGGGGGGGGGGGGGGGGGGGGGGGGGGGGGGGGGGGGGGGGGGGGGGGGGGGGGGGGGGGGGGGGGGGGGGGGGGGGGGGGGGGGGGGGGGGGGGGGGGGGGGGGGGGGGGGGGGGGGGGGGGGGGGGGGGGGGGGGGGGGGGGGGGGGGGGGGGGGGGGGGGGGGGGGGGGGGGGGGGGGGGGGGGGGGGGGGGGGGGGGGGGGGGGGGGFGGGFGGGGFFFFFGFGGGGGGFGFGGGFFFFFGFFEGFAFGFFFGEEEFFFGFFFFEFFFFEFFFEFFFF
@M70528:330:000000000-K6D4P:1:1102:7950:4542 1:N:0:GCCATATAAC+ACACAATATC
GGAGCCCCTGACATAGCATTCCCTCGATTAAATAATATAAGATTCTGACTTTTACCCCCTTCTCTGGGATTATTAATTATAGGACTTTATAAAGAAGGAGCGGGAACGGGATGAACAGTATATCCACCTTTATCAACGTTTTATCATTCAGGACCTTCAGTAGACTTAACAATTTTTTCTTTACACCTTGCAGGGATTTCTTCAATTTTAGGTGCCTTAAATTTTATTACTACAATTATTAATCTTAAAGCAAAAAACCTTTCAGCAGAAAAAATTAGACTATTTGTCTGATCAGTTATTT
+
CCCCCGGGGGGGGGGGGGGGGGGGGGGGGGGGFGGGGGGGGGGCGFGFGGGGGGGGGGGGGGGGGGGGFFGGGFGGFFGGGGGGGGGGGGGGGGGGGGGGFGEGGGGEGGGGGGFGFGGGGFGAFGGCGFGDFGGDFEGGGGGGGGGGGDFGGFFFGFGGGGGFFGEC9EGGFGFGG:DEFFFDFGGGGGGGGGGGGGGDGGGCGGGFEGEFFCFFGFCFFGFGGFGGGGFGGDACFFGFFFFCGFG@G7:*94A7DDFFF=818F>FFF4C4;AGF;CFEFCFF3F?CCFFEC@<E6757
@M70528:330:000000000-K6D4P:1:1102:15749:4548 1:N:0:GCCATATAAC+ACACAATATC
GGAGCCCCTGACATAGCATTCCCTCGATTAAATAATATAAGATTCTGACTTTTACCCCCTTCTCTGGGATTATTAATTATAGGACTTTATAAAGAAGGAGCGGGAACGGGATGAACAGTATATCCACCTTTATCAACGTTTTATCATTCAGGACCTTCAGTAGACTTAACAATTTTTTCTTTACACCTTGCAGGGATTTCTTCAATTTTAGGTGCCTTAAATTTTATTACTACAATTATTAATCTTAAAGCAAAAAACCTTTCAGCAGAAAAAATTAGACTATTTGTCTGATCAGTTATTT
+
CCCCCGGGGGGGGGGGGGGGAGGGGGGGGGGGGGGGGGGGGGGGGGGGGGGGGGGGGGGGGGGGGGGGGGGGGGGGGGGGGGGGGGGGGGGGGGGGGGGGGGGGGGGGGGGGGGGGGGGGGGGGGGGGGGGGGGGGGGGGGGGGGGGGGGGGGGGGGGGGGGGGGGGGGGGGGGGGGGGGGGGGGGGGGGGGGGGGGGGGGGGGGGGGGGGGGGGCFFGGGGGGGGGGGGFGGGFGGGGFFFFFGFG7CFGFFGFGGGEFFEFGFGEGFFFGGFFGFFFFFFGFFFFCEC<?4C@EFFCFE
@M70528:330:000000000-K6D4P:1:1102:7961:4557 1:N:0:GCCATATAAC+ACACAATATC
GGAGCCCCTGACATAGCATTCCCTCGATTAAATAATATAAGATTCTGACTTTTACCCCCTTCTCTGGGATTATTAATTATAGGACTTTATAAAGAAGGAGCGGGAACGGGATGAACAGTATATCCACCTTTATCAACGTTTTATCATTCAGGACCTTCAGTAGACTTAACAATTTTTTCTTTACACCTTGCAGGGATTTCTTCAATTTTAGGTGCCTTAAATTTTATTACTACAATTATTAATCTTAAAGCAAAAAACCTTTCAGCAGAAAAAATTAGACTATTTGTCTGATCAGTTATTT
+
CCCCCGGGGGGGGGGGGGGGGGGGGGGGGGGGGGGGGGGGGGGGGGGGGGGGGGGGGGGGGGGGGGGGGGGGGGGGGGGGGGGGGGGGGGGGGGGGGGGGGGGGGGGGGGGGGGGGGGGGGGGGGGGGGGGGGGGGGGGGGGGGGGGGGGGGGGGGGGGGGGGGGGGGGGGGGGGGGGGGGGGGGGGGGGGGGGGGGGGGGGGGGGGGGGGGGGGGGGGGGGGGGGGGGGFGGGFGGGGFFFFFGFGGGCGGFGFGGDDFFFAGFGFGFFFGG@AFE@FFFFGFFFFFFFFECFFFEFFEF
@M70528:330:000000000-K6D4P:1:1102:6825:4562 1:N:0:GCCATATAAC+ACACAATATC
GGAGCCCCTGACATAGCATTCCCTCGATTAAATAATATAAGATTCTGACTTTTACCCCCTTCTCTGGGATTATTAATTATAGGACTTTATAAAGAAGGAGCGGGAACGGGATGAACAGTATATCCACCTTTATCAACGTTTTATCATTCAGGACCTTCAGTAGACTTAACAATTTTTTCTTTACACCTTGCAGGGATTTCTTCAATTTTAGGTGCCTTAAATTTTATTACTACAATTATTAATCTTAAAGCAAAAAACCTTTCAGCAGAAAAAATTAGACTATTTGTCTGATCAGTTATTT
+
CCCCCGFGGGGGGGGGGFGGGGGGGGGGGGGGGGGGGGFGGGGGGGGGGGGGGEFFGGGGFGDGGGGGGGGGFGGFGFGGGGGG?FGGGGGGGGGDDFFCDFGEGGGFFGEFGFFG9EFEFGGFCFEFFGGGGGGGGG=FGGGFFGGGGFGGGFGGFEFEEDFFGGGGECFFGFGGGGGCB=DFGGGGGGGF@DGGGD?9EGGGGGGGGGGGGGGFGFFGGGGGG7EGGGF7DC97:@FFFCFFFFGGFFFG>C?CDDDAA48:C7>F686,C;FGEEFF?A;FA?F3<?CEC?@<CFFC?
@M70528:330:000000000-K6D4P:1:1102:25736:4568 1:N:0:GCCATATAAC+ACACAATATC
GGAGCCCCTGACATAGCATTCCCTCGATTAAATAATATAAGATTCTGACTTTTACCCCCTTCTCTGGGATTATTAATTATAGGACTTTATAAAGAAGGAGCGGGAACGGGATGAACAGTATATCCACCTTTATCAACGTTTTATCATTCAGGACCTTCAGTAGACTTAACAATTTTTTCTTTACACCTTGCAGGGATTTCTTCAATTTTAGGTGCCTTAAATTTTATTACTACAATTATTAATCTTAAAGCAAAAAACCTTTCAGCAGAAAAAATTAGACTATTTGTCTGATCAGTTATTT
+
CCCCCGGGGGGGGGGGGGGGGGGGGGGGGGGGGGGGGGGGGGGGGGGGGGGGGGGGGGGGGGGGGGGGGGGGGGGGGGGGGGGGGGGGGGGGGGGGGGGGGGGGGGGGGGGGGGGGGGGGGGGGGGGGGGGGGGGGGGGGGGGGGGGGGGGGGGFGGGGGGGGGGGGGGGGGGGGGGGGGGGGGGGGGGGGGGGDGGGGGGGFGDGGGGGGGGGGGGGGGGGGGGGGGGGFGGGFGGCFFF6BCGFGGGG+9AFFGGGBFFFFGE8>FFFFFG;FDEFCF;FGFFC=36?7?6?3<?<C?C
@M70528:330:000000000-K6D4P:1:1102:24125:4582 1:N:0:GCCATATAAC+ACACAATATC
GGAGCCCCTGACATAGCATTCCCTCGATTAAATAATATAAGATTCTGACTTTTACCCCCTTCTCTGGGATTATTAATTATAGGACTTTATAAAGAAGGAGCGGGAACGGGATGAACAGTATATCCACCTTTATCAACGTTTTATCATTCAGGACCTTCAGTAGACTTAACAATTTTTTCTTTACACCTTGCAGGGATTTCTTCAATTTTAGGTGCCTTAAATTTTATTACTACAATTATTAATCTTAAAGCAAAAAACCTTTCAGCAGAAAAAATTAGACTATTTGTCTGATCAGTTATTT
+
CCCCCGGCGGGGGGGGGGGGGGGGGGGGGGGGGGGGGGGGGGGGGGGGGGGGGGGGGGGGGGGGGGGGGFGGGGGGGGGGGGGGGGGGGGGGGGGGGGGGGGGGGGGGGGGGGFGGGGGGGGGGGGGGGGGGGGGGGGGGGGGGGGGGGGGGGGGGGGGGGGGGGGGGGGGGGGGGGGGGGGGGGGGGGGGGGGGGGGGGGGGGGGGGGGGGGGGGGGGGGGGGGGGGGFFGGGFGGGGFFFFFGFGGGGGGFGFGGGFFFFFGFGFGFFAEFFFFFFFFFFGFFFFCFFFFFEFFFFFFF
@M70528:330:000000000-K6D4P:1:1102:17148:4602 1:N:0:GCCATATAAC+ACACAATATC
GGAGCCCCTGACATAGCATTCCCTCGATTAAATAATATAAGATTCTGACTTTTACCCCCTTCTCTGGGATTATTAATTATAGGACTTTATAAAGAAGGAGCGGGAACGGGATGAACAGTATATCCACCTTTATCAACGTTTTATCATTCAGGACCTTCAGTAGACTTAACAATTTTTTCTTTACACCTTGCAGGGATTTCTTCAATTTTAGGTGCCTTAAATTTTATTACTACAATTATTAATCTTAAAGCAAAAAACCTTTCAGCAGAAAAAATTAGACTATTTGTCTGATCAGTTATTT
+
CCCCCDGDGGGGGGGGGGGGGGGGGGGGGGGGGGGGGGGGGGGGGGGGGGGGGGGGGGGGGGGGGGGGGGGGGGGGGGGGGGFGGGGGGFGGGGGGGGGGGGGGGGGGGGGDGGGGEFFFGGGGFGGGGGGGGGGGGGGGGGGGCFGGGGGGGGGGGGGGGGGGGGGGGGGGGGGGGGGGGGGGGGGGGGDGCDGDFGGGGGGGGGGGGGFFGGGGFGCEEDCGGFGGGFFGGGFGGGGFFAAFGFGGEGCFFGFGGGFFFFFGF7>FFFFGGBFGF;?FFFGFFFF3CEEFCEFFFFFFF
@M70528:330:000000000-K6D4P:1:1102:17955:4607 1:N:0:GCCATATAAC+ACACAATATC
GGAGCCCCTGACATAGCATTCCCTCGATTAAATAATATAAGATTCTGACTTTTACCCCCTTCTCTGGGATTATTAATTATAGGACTTTATAAAGAAGGAGCGGGAACGGGATGAACAGTATATCCACCTTTATCAACGTTTTATCATTCAGGACCTTCAGTAGACTTAACAATTTTTTCTTTACACCTTGCAGGGATTTCTTCAATTTTAGGTGCCTTAAATTTTATTACTACAATTATTAATCTTAAAGCAAAAAACCTTTCAGCAGAAAAAATTAGACTATTTGTCTGATCAGTTATTT
+
<CCCCGGGGGGGGGGGGGGGGGGGGGGGGGGGGGGGGGGGGGGGGGGGGGGGGGGGGGGGGGGGGGGGGGGGGGGGGGGGGGGGGGGGGGGGGGGGGGGGGGGGGGGGGGGGGGGGGGGGGGGGGGGGGGGGGGGGGGGGGGGGGGGGGGGGGGGGGGGGGGGGGGGGGGGGGGGGGGGGGGGGGGGGGGGGGFGGGGGGGGGGGG;FGGGGGGGGGGGGGGGGGGGGGGFGGGFGGGGFFFFFGFGGGGGGFFACDGEAAEFGFCEGFFFGG@FGFFFFFFGFFFFEFFFFFFFEFFFEF
@M70528:330:000000000-K6D4P:1:1102:11020:4617 1:N:0:GCCATATAAC+ACACAATATC
GGAGCCCCTGACATAGCATTCCCTCGATTAAATAATATAAGATTCTGACTTTTACCCCCTTCTCTGGGATTATTAATTATAGGACTTTATAAAGAAGGAGCGGGAACGGGATGAACAGTATATCCACCTTTATCAACGTTTTATCATTCAGGACCTTCAGTAGACTTAACAATTTTTTCTTTACACCTTGCAGGGATTTCTTCAATTTTAGGTGCCTTAAATTTTATTACTACAATTATTAATCTTAAAGCAAAAAACCTTTCAGCAGAAAAAATTAGACTATTTGTCTGATCAGTTATTT
+
CCCCCGGGGGGGGGGGGGGGGGGGGGGGGGGGGGGGGGGGGGGGGGGGGGGGGGGGGGGGGGGGGGGGGGGGGGGGGGGGGGGGGGGGGGGGGGGGGGGFGGGGGGGGGGGGGFGGGGGGGGGGGGGGGGGGGGGGGGGGGGGGGGGGGGGGGGGGGGGGGGGGGGGGFGGGGGGGGGGGGGGGGGGGGGGGGGGGGGGGGGGGGGGGGGGGGGGGGGGGGGGGGGGGGGFGGGFGGGGFFFFFGFGGGGGGFGFGGGFFFFFGFGFCFFFGGBFGFFFFFFGFFFFFF9CEEF3?<<?<C
@M70528:330:000000000-K6D4P:1:1102:11205:4628 1:N:0:GCCATATAAC+ACACAATATC
GGAGCCCCTGACATAGCATTCCCTCGATTAAATAATATAAGATTCTGACTTTTACCCCCTTCTCTGGGATTATTAATTATAGGACTTTATAAAGAAGGAGCGGGAACGGGATGAACAGTATATCCACCTTTATCAACGTTTTATCATTCAGGACCTTCAGTAGACTTAACAATTTTTTCTTTACACCTTGCAGGGATTTCTTCAATTTTAGGTGCCTTAAATTTTATTACTACAATTATTAATCTTAAAGCAAAAAACCTTTCAGCAGAAAAAATTAGACTATTTGTCTGATCAGTTATTT
+
CCCCCGGGGGGGGGGGGGGGGGGGGGGGGGGGGGGGGGGGGGGGGGGGGGGGGGGGGGEGGGFGGGGGGGGGGGGGGGGGGGGGGGGGGGGGGGFFGGGDGGGGGGGGGGGGGGFGGGGGGGGGGGGGGGGGGGGGGGEGGGGGGGGGGGGGGGGGGGGGGGGGGGGGGGGGGGGGGGGGGGGDGGGGFGFFG?CFGGGFGGGGGGGGGGGGGGGGGGGGAFFGGGGGCGFGGFFGGFGFFFFFGFGFFGGFAFFGGGFFFFAFFGEGFFFGGFFGEFFFFFGFFFFFFECEFFFFFEFFF
@M70528:330:000000000-K6D4P:1:1102:11007:4632 1:N:0:GCCATATAAC+ACACAATATC
GGAGCCCCTGACATAGCATTCCCTCGATTAAATAATATAAGATTCTGACTTTTACCCCCTTCTCTGGGATTATTAATTATAGGACTTTATAAAGAAGAAGCGGGAACGGGATGAACAGTATATCCACCTTTATCAACGTTTTATCATTCAGGACCTTCAGTAGACTTACCAATTTTTTCTTTACACCTTGCAGGGATTTCTTCAATTTTAGGTTCCTTAAATTTTATTACTACAATTATTAATCTTAAAGCAAAAAACCTTTCAGCAGAAAAAATTCGACTATTTGTCTGATCAGTTATTT
+
CC@CC:FFF9ECFEF-<EFFFGFFFFG?,6;,@CFEEFFFADFGGGG,FA@FFCGFGGG:CEDAEC8,C@@CCFF,@CA9<<CEF8FCFFG9CFFGE,,68F@+6=C@==,7B<E9F,5<E?EEF5BFF<ECDF9<?F9EFFFGGGFGG9C5F7DEFG@9@FFF9EEA,B,E>FCE<=@=BDC>FFGFFABF9@+8=D,;=BA,@DCCC:E,@3@EAEC7CGCFG;CFF7<,;,@C+2?9+BACDCC+=@7?6F**/??FFFCD48@4?4)48:F6),9>28:AF)19<)7/;<7667576
@M70528:330:000000000-K6D4P:1:1102:8229:4645 1:N:0:GCCATATAAC+ACACAATATC
GGAGCCCCTGACATAGCATTCCCTCGATTAAATAATATAAGATTCTGACTTTTACCCCCTTCTCTGGGATTATTAATTATAGGACTTTATAAAGAAGGAGCGGGAACGGGATGAACAGTATATCCACCTTTATCAACGTTTTATCATTCAGGACCTTCAGTAGACTTAACAATTTTTTCTTTACACCTTGCAGGGATTTCTTCAATTTTAGGTGCCTTAAATTTTATTACTACAATTATTAATCTTAAAGCAAAAAACCTTTCAGCAGAAAAAATTAGACTATTTGTCTGATCAGTTATTT
+
CCCCCGGGGGGGGGGGGGGGGGGGGGGGGGGGGGGGGGGGGGGGGGGGGGGGGGGGGGGGGGGGGGGGGGGGGGGGGGGGGGGGGGGGGGGGGGGGGGGGGGGGGGGGGGGGGGGGGGGGGGGGGGGGGGGGGGGGGGGGGGGGGGGGGGGGGGGGGGGGGGGGGGGGGGGGGGGGGGGGGGGGGGGGGGGGGGGGGGGGGGGGGGGGGGFFGGGGGGGGGGGGGGGGGGFGGGFGGGGFFFFFGFGGGGGGFGFGGGFFFFFGFGFGFFFGFFFGFFEFFFGFFFFEFFCCCE@EEFFFF
@M70528:330:000000000-K6D4P:1:1102:24655:4649 1:N:0:GCCATATAAC+ACACAATATC
GGAGCCCCTGACATAGCATTCCCTCGATTAAATAATATAAGATTCTGACTTTTACCCCCTTCTCTGGGATTATTAATTATAGGACTTTATAAAGAAGGAGCGGGAACGGGATGAACAGTATATCCACCTTTATCAACGTTTTATCATTCAGGACCTTCAGTAGACTTAACAATTTTTTCTTTACACCTTGCAGGGATTTCTTCAATTTTAGGTGCCTTAAATTTTATTACTACAATTATTAATCTTAAAGCAAAAAACCTTTCAGCAGAAAAAATTAGACTATTTGTCTGATCAGTTATTT
+
CCCCCGG@GGGGGGGGGGGGGGGGGGGGGGGGGGGGGGGGGGGGGGGGGGGGGGGGGGGGGGGGFGGGGGGGGGGGGGGGGGGGGGGGGGGGGGGGGGGGGGGGGGGGGGGGGGGGGGGGGGGGGGGGGGFGGGGGGGFGGGGGGGGGGGGGGGGGGGGGGGGGGGGGGGGGGFGGGGGGGGGGGGFGGGGGGGGGGGGGGGGGGGGGGGGGGGGGGGGGGGGGGGGGGFFFGGFGGGGF6@FFGFGGGGGFFGFGGGFFFFFGF7@CFFFGGFFCEEEF;FGF7)37?E<E9<@CEEFEE
@M70528:330:000000000-K6D4P:1:1102:7621:4654 1:N:0:GCCATATAAC+ACACAATATC
GGAGCCCCTGACATAGCATTCCCTCGATTAAATAATATAAGATTCTGACTTTTACCCCCTTCTCTGGGATTATTAATTATAGGACTTTATAAAGAAGGAGCGGGAACGGGATGAACAGTATATCCACCTTTATCAACGTTTTATCATTCAGGACCTTCAGTAGACTTAACAATTTTTTCTTTACACCTTGCAGGGATTTCTTCAATTTTAGGTGCCTTAAATTTTATTACTACAATTATTAATCTTAAAGCAAAAAACCTTTCAGCAGAAAAAATTAGACTATTTGTCTGATCAGTTATTT
+
CCCCCGGGGGGGGGGGGGGGGGGGGGGGGGGGGGGGGGGGGGGGGGGGGGGGGGGGGGGGGGGGGGGGGGGGGGGGGGGGGGGGGGGGGGGGGGGGGGGGGGGGGGGGGGGGGEGGGGGGGGGGGGGGGGGGGGGGGGGGGGGGGGGGGGGGGGGGGGGGGGGGGGGGGGGGGGGGGGGGGGGFGGGGGGFFFGEGGGGGGGGGGGGGGGGGGGGGGGGGGGGGGGGGGGFFGCFGGGGFFFFFGFGGGGGGFGFGDCEFFFFGECEFFFFGGBFGFFFFFFGFFFFFFFFFFFFFFFFFF
@M70528:330:000000000-K6D4P:1:1102:7636:4666 1:N:0:GCCATATAAC+ACACAATATC
GGAGCCCCTGACATAGCATTCCCTCGATTAAATAATATAAGATTCTGACTTTTACCCCCTTCTCTGGGATTATTAATTATAGGACTTTATAAAGAAGGAGCGGGAACGGGATGAACAGTATATCCACCTTTATCAACGTTTTATCATTCAGGACCTTCAGTAGACTTAACAATTTTTTCTTTACACCTTGCAGGGATTTCTTCAATTTTAGGTGCCTTAAATTTTATTACTACAATTATTAATCTTAAAGCAAAAAACCTTTCAGCAGAAAAAATTAGACTATTTGTCTGATCAGTTATTT
+
CCCCCGGGGGGGGGGGGGGGGGGGGGGGGGGGGGGGGGGGGGGGGGGGGGGGGGGGGGGGGGGGGGGGGGGGGGGGGGGGGGGGGGGGGGGGGGGGGGGGGGGGGGFGGGGEGGGGFGGGGGGGGGGGGGGGGGGGGGGGGGGGGGGFGGFGGGGGGGGDEGGGGGGGGGGGGGGGGGGGGGGGGGGGGGGFFGGFGGGGGGGGGGGGGGGFGGGGGGGGFGGGGGGDGGFGGGFGGGGFFFFFGFGGGF>FFGFDG4?FAEFGEFCGFFADGFFGFFFF?A@+ACFFCCEFFE@CCCCCE
@M70528:330:000000000-K6D4P:1:1102:24464:4667 1:N:0:GCCATATAAC+ACACAATATC
GGAGCCCCTGACATAGCATTCCCTCGATTAAATAATATAAGATTCTGACTTTTACCCCCTTCTCTGGGATTATTAATTATAGGACTTTATAAAGAAGGAGCGGGAACGGGATGAACAGTATATCCACCTTTATCAACGTTTTATCATTCAGGACCTTCAGTAGACTTAACAATTTTTTCTTTACACCTTGCAGGGATTTCTTCAATTTTAGGTGCCTTAAATTTTATTACTACAATTATTAATCTTAAAGCAAAAAACCTTTCAGCAGAAAAAATTAGACTATTTGTCTGATCAGTTATTT
+
CCCCCGGCGGGGGGGGGGGGGGGGGGGGGGGGGGGGGGGGGGGGGGGGGGGGGGGGGGGGGGGGGGGGGGGGGGGGGGGGGGGGGGGGGGGGGGGGGGGGGGGGGGGGGGGGGGGGGGGGGGGGGGGGGGGGGGGGGGGGGGGGGGGGGGGGGGGGGGGGGGGGGGGGGGGGGGGGGGGGGGGGGGGGGGGGGGGGGGGGGGGGGGGGGGGGGGGGGGGGGGGGGGGGGGFGGGFGGFFFFFFFGFGGGGGGFGFGGGFFFFFGF7CCFFFGGFFFA@FBCFGFFCF<EFFFFEEF<CEEF
@M70528:330:000000000-K6D4P:1:1102:12004:4670 1:N:0:GCCATATAAC+ACACAATATC
GGAGCCACTGACATAGCATTCCCTCGATTAAATAATATAAGATTCTGACTTTTACCCCCTTCTCTGGGATTATTAATTATAGGACTTTATAAAGAAGGAGCGGGAACGGGATGAACAGTATATCCACCTTTATCAACGTTTTATCATTCAGGACCTTCAGTAGACTTAACAATTTTTTCTTTACACCTTGCAGGGATTTCTTCAATTTTAGGTGCCTTAAATTTTATTACTACAATTATTAATCTTAAAGCAAAAAACCTTTCAGCAGAAAAAATTAGACTATTTGTCTGATCAGTTATTT
+
CCCCCEGGGGGGGGFEGFFGGGFFGGGGGEGGFGGGFFGGGEFFGGGFGGGGGGGGFGGFEEEAFG8EF8EFFA@CFCCFFGGGGGGCFGGGFEGFFFC@DCFGGGGGEGGGGGGGDGGDGFEG?<FGFFAFGGGGGGGFGGGGGGFGFEGGGGGFFGGGFFGGGGGGGFFEGGFGGDGGGGGGGGGGGDEAFGEDGGGGGFGGCFGGGGGFGFDCFGGGGFFDECGFFFFGG6AGGGGFFFFFFF9=9BAF@7A4DDFA?EFGFFEGF)9=F9ACEE<FFBFFFCFCCCEEEFFEEFF?C
@M70528:330:000000000-K6D4P:1:1102:8589:4707 1:N:0:GCCATATAAC+ACACAATATC
GGAGCCCCTGACATAGCATTCCCTCGATTAAATAATATAAGATTCTGACTTTTACCCCCTTCTCTGGGATTATTAATTATAGGACTTTATAAAGAAGGAGCGGGAACGGGATGAACAGTATATCCACCTTTATCAACGTTTTATCATTCAGGACCTTCAGTAGACTTAACAATTTTTTCTTTACACCTTGCAGGGATTTCTTCAATTTTAGGTGCCTTAAATTTTATTACTACAATTATTAATCTTAAAGCAAAAAACCTTTCAGCAGAAAAAATTAGACTATTTGTCTGATCAGTTATTT
+
CCCCCGGGGGGGGGGGGGGGGGGGGGGGGGGGGGGGGGGGGGGGGGGGGGGGGGGGGGGGGGGGGGGGGGGGGGGGGGGGGGGGGGGGGGGGGGGGGGGGGGGGGGGGEGGGGGGGGGGGGGGGGGGGGGGGGGGGGGGGGGGGGGGGGGGGGGGGGGGGGGGGGGGGFGGDGGGGGGGGGGGGGGGGGGGGGGGFGGGGGGGGGGGFFGGGGGGGGGGGGGGGGGGGGGFGGGFGGGGFFFFFGFGGGGFGFGFGGGFFFFFGF=CFFFFGGFFFEFFFEFGFFFFEEFFEFFEFFFFFF
@M70528:330:000000000-K6D4P:1:1102:23923:4713 1:N:0:GCCATATAAC+ACACAATATC
GGAGCCCCTGACATAGCATTCCCTCGATTAAATAATATAAGATTCTGACTTTTACCCCCTTCTCTGGGATTATTAATTATAGGACTTTATAAAGAAGGAGCGGGAACGGGATGAACAGTATATCCACCTTTATCAACGTTTTATCATTCAGGACCTTCAGTAGACTTAACAATTTTTTCTTTACACCTTGCAGGGATTTCTTCAATTTTAGGTGCCTTAAATTTTATTACTACAATTATTAATCTTAAAGCAAAAAACCTTTCAGCAGAAAAAATTAGACTATTTGTCTGATCAGTTATTT
+
CCCCCGGGGGGGGGGGGGGGGGGGGGGGFGFGGGGGGGGGGGGGGGGGGGGGGFFGGGGGGEGGGGGFG<FFGGGGFCEGGGGEFGGGGGGGGGGGGGGGFFGGGGGGGGGGGGGGGGFGFGGGGGGGGGGGGGGGGGFGGGGGGFFGDGGGGGGGGGGFFGGGGGGGFGGGFGGGFGGFGFGFGGGGGGCEGF>7FGGGGGGGGCEGGGGGGGG6ECFGFGGGGGGGFGFGGGFGGFGCFAAFFFGGFFGGFGFGGGBFFFFC?8@6FFFGG>ACE4<AEFGFF?@3<4>EC?E?CEEFF
@M70528:330:000000000-K6D4P:1:1102:20455:4717 1:N:0:GCCATATAAC+ACACAATATC
GGAGCCCCTGACATAGCATTCCCTCGATTAAATAATATAAGATTCTGACTTTTACCCCCTTCTCTGGGATTATTAATTATAGGACTTTATAAAGAAGGAGCGGGAACGGGATGAACAGTATATCCACCTTTATCAACGTTTTATCATTCAGGACCTTCAGTAGACTTAACAATTTTTTCTTTACACCTTGCAGGGATTTCTTCAATTTTAGGTGCCTTAAATTTTATTACTACAATTATTAATCTTAAAGCAAAAAACCTTTCAGCAGAAAAAATTAGACTATTTGTCTGATCAGTTATTT
+
CCCCCGGGGGGGGGGGGGGGGGGGGGGGGGGGGGGGGGGGGGGGGGGGGGGGGGGGGGGGGGGGGGGGGGGGGGGGGGGFGGGGGGGGGGGGGGGGGGGGGGGGGGGGGGGGGGGGGGGGGGGGGGGGGGGGGGGGGGGGGGGGGGGGGGGGGGGGGGGGEGGGGGGGGGGGGGGGGGGGGGGGGGGGGGGGGGGGGGGGGGGGGGGGGGGGGGGGGGGGGGGGGGGGGGFGGGFGGGGFF<BFGFGGGGGGFGFGDGFFFFFGFGFGFFFGFBFGF8EF?AFFFFFCEEFFFFEF?EEFF
@M70528:330:000000000-K6D4P:1:1102:5537:4723 1:N:0:GCCATATAAC+ACACAATATC
GGAGCCCCTGACATAGCATTCCCTCGATTAAATAATATAAGATTCTGACTTTTACCCCCTTCTCTGGGATTATTAATTATAGGACTTTATAAAGAAGGAGCGGGAACGGGATGAACAGTATATCCACCTTTATCAACGTTTTATCATTCAGGACCTTCAGTAGACTTAACAATTTTTTCTTTACACCTTGCAGGGATTTCTTCAATTTTAGGTGCCTTAAATTTTATTACTACAATTATTAATCTTAAAGCAAAAAACCTTTCAGCAGAAAAAATTAGACTATTTGTCTGATCAGTTATTT
+
CCCCCCGGGGGFG9EFGFGGFGGGGGGGGGGGGFGGGGGGGCEFCFFGGGGGGFGFGGGGFGFGGFEGFGDEFF9FGGDEEF,6FFGFGGFEGGFCG?DE@FGDGGGGGG7CFEGGEGF?FAFFG9EFFGGGGGEGFGFFFGGGFEGFFFFGF<FGGDGGGGGGGGGFFGGGGFGCFGGGGDEFGGGGF;FEGFC7>DGCGGGFGFBGGGGDGFGGGGFGGGGGFCFGGGFCFFAADFFFFAFAFFGD9FG9ACA75C)?F@8CC768)AFGGFFCE;C8CFFAACC<E?EE3376CEFFF
@M70528:330:000000000-K6D4P:1:1102:26463:4730 1:N:0:GCCATATAAC+ACACAATATC
GGAGCCCCTGACATAGCATTCCCTCGATTAAATAATATAAGATTCTGACTTTTACCCCCTTCTCTGGGATTATTAATTATAGGACTTTATAAAGAAGGAGCGGGAACGGGATGAACAGTATATCCACCTTTATCAACGTTTTATCATTCAGGACCTTCAGTAGACTTAACAATTTTTTCTTTACACCTTGCAGGGATTTCTTCAATTTTAGGTGCCTTAAATTTTATTACTACAATTATTAATCTTAAAGCAAAAAACCTTTCAGCAGAAAAAATTAGACTATTTGTCTGATCAGTTATTT
+
CCCCCGGGGGGGGGGGGGGGGGGGGGGGGGGGGGGGGGGGGGGGGGGGGGGGGGGGGGGGGGGGGGGGGGGGGGGGGGGGGGGGGGGGGGGGGGGGGGGGGGGGGGGGGGGGGGGGGGGGGGGGGGGGGGGGGGGGGGGGGGGGGGGGGGGGGGGGGGGGGGGGGGGGGGGGGGGGGGGGGGGGGGGGGGGGGGDGGGGGGGGGGGGGGGGGGGGGGGGGGGGGGGGGGGFGGFAEFGGFFFACGFGGGG7CFGFGGGFFFFFGFGCGFFFGGFFGF@5*;FGFFCFEEFFECEEF<CFFF
@M70528:330:000000000-K6D4P:1:1102:23469:4774 1:N:0:GCCATATAAC+ACACAATATC
GGAGCCCCTGACATAGCATTCCCTCGATTAAATAATATAAGATTCTGACTTTTACCCCCTTCTCTGGGATTATTAATTATAGGACTTTATAAAGAAGGAGCGGGAACGGGATGAACAGTATATCCACCTTTATCAACGTTTTATCATTCAGGACCTTCAGTAGACTTAACAATTTTTTCTTTACACCTTGCAGGGATTTCTTCAATTTTAGGTGCCTTAAATTTTATTACTACAATTATTAATCTTAAAGCAAAAAACCTTTCAGCAGAAAAAATTAGACTATTTGTCTGATCAGTTATTT
+
CCCCCGGGGGGGGGGGGGGGGGGGGGGGGGGGGGGGGGGGGGGGGGGGGGGGGGGGGGGGGGGGGGGGGGGGGGGGGGGGGGGGGGGGGGGGGGGGGFGGGGGGGGGGGGGGGGGGGGGGGGGGGGGGGGGGGGGGGGGGGGGGGGGGGGGGGGGGGGGGGGGGGGGGGGGGGGGGGGGGGGGGGGFGGGGGGGGGGGGGGGGGGGGGGGGFGGGFGGGGGGGGGGGGGGFFFCFGGGGFFFFFGFGGGFFCFFFGGGFFFFFG?GEFFFFGGFFCA;CBEAGFFFFCEEEE<C<E6?EFF
@M70528:330:000000000-K6D4P:1:1102:10797:4789 1:N:0:GCCATATAAC+ACACAATATC
GGAGCCCTGTTTTACTGTCTCTTATACACATCTCCGAGCCCACGAGACGCCATATAACATCTCGTATGCCGTCTTCTGCTTGAAAAAAAAAAAAATAAAAAAATAAAAAAAACAGCTTGGAGTACAAATACACAAAACATGAAGTTAAACATAAGATGAAAGCAAGCTAACTCCAGGACAGCAGACAAGGTAAAAAGGATGGTGCACACTGTGTACAAAATGACAGTGTGCAGACAAATTAATGGAGATACAATGAACAGACAGGTAAGACAATGAGCGTGACAGGTGAAATGTGCTGGAA
+
CCCCCFGGGF@DE6=<ECFFGCGFFGG66;;CEFGFFF@FFF@FEGGGGGGGDGGGGFG,CFGGE6CC@FGFGGGGGGGGCFDFGGGCFGGG44+,,,:,:++,55,,,43++,:3,,,+,:,,,,,:,=C,,,+,,,3,,@,,,3,:@,,,7,,,,,,,7,3,,6*,,,6,6,,5,*6:*,,,26,,,62,4,,,**,,2*2+++++*0+23++++4+3++25+<++11++++)********/**0****2*2*****))()0(0)****+*)**).()()/79(*())))))))-)(((
@M70528:330:000000000-K6D4P:1:1102:24961:4792 1:N:0:GCCATATAAC+ACACAATATC
GGAGCCCCTGACATAGCATTCCCTCGATTAAATAATATAAGATTCTGACTTTTACCCCCTTCTCTGGGATTATTAATTATAGGACTTTATAAAGAAGGAGCGGGAACGGGATGAACAGTATATCCACCTTTATCAACGTTTTATCATTCAGGACCTTCAGTAGACTTAACAATTTTTTCTTTACACCTTGCAGGGATTTCTTCAATTTTAGGTGCCTTAAATTTTATTACTACAATTATTAATCTTAAAGCAAAAAACCTTTCAGCAGAAAAAATTAGACTATTTGTCTGATCAGTTATTT
+
CCCCCGGDGGGGGGGGGGGGGGGGGGGGGGGGGGGGGGGGGGGGGGGGGGGGGGGGGGGGGGGGGGGGGGGGGGGGGGGGGGGGGGGGGGGGGGGGGGGGGGGGGGGGGGGGGGGGGGGGGGGGGGGGGGGGGGGGGGGGGGGGGGGGGGGGGGGGGGGGGGGGGGGGGGGGGGGGGGGGGGGGGGGGGGGGGGGGGGGGGGGGGGGGGGGGGGGGGGGGGGGGGGGGGGFGGGFGGGGFFFFFGFGGGG7>ACFGGGFFFFFGFGEGFFFGGBF;A@CFFFGFFFFCFF<ECFEEEFFEE
@M70528:330:000000000-K6D4P:1:1102:23400:4797 1:N:0:GCCATATAAC+ACACAATATC
GGAGCCCCTGACATAGCATTCCCTCGATTAAATAATATAAGATTCTGACTTTTACCCCCTTCTCTGGGATTATTAATTATAGGACTTTATAAAGAAGGAGCGGGAACGGGATGAACAGTATATCCACCTTTATCAACGTTTTATCATTCAGGACCTTCAGTAGACTTAACAATTTTTTCTTTACACCTTGCAGGGATTTCTTCAATTTTAGGTGCCTTAAATTTTATTACTACAATTATTAATCTTAAAGCAAAAAACCTTTCAGCAGAAAAAATTAGACTATTTGTCTGATCAGTTATTT
+
CCCCCGGGGGGGGGGGGGGGGGGGGGGGGGGGGGGGGGGGGGGGGGGGGGGGGGGGGGGGGGGGGGGGGGGGGGGGGGGGGGFGGGGGGGGGGGGGGGGGGGGGGGGGGGGGGGGGGGGGGGGGGGGGGGGGGGGGGGGGGGGGGGGGGGGFGGGGGGGGGGGGGGGGGGGGGGGGGGGGGGGGGGGGGGFFGGGGGGDFGGGGGGGGGGGGGGGGGGGGGGGGGGGGGFFFGGFGGGGFFFFFGFGGFFGGFGFGGGFFFFFDECEFFFFGGFFGFF?BEFGFFEF3CCFFFFECFFFFF
@M70528:330:000000000-K6D4P:1:1102:26151:4804 1:N:0:GCCATATAAC+ACACAATATC
GGGACCCTGTTTTACTGTCTCTTATACACATCTCCGAGCCCACGAGACGCCATATAACATCTCGTATGCCGTCTTCTGCTTGAAAAAAAAAAAAAAAAAAAAACATTAATCAAATGATTACGATACATGAGAAACGCACAGAACTGAAAAAAGAAGTAACTACACACTAGCACCAAAGCCGACGAAAAGATGACACAGACGATACAAGACATCGTCGAACCTACAGTACAAGAACCATGTTGCGAGCCAAGCATGGCTACAATGTACACACGCAGTGTTCAACAGCGACCACGACAGGTAA
+
CCCCCGGFFFFGGFGGGGGGGGGGGGGFFGGGGGGFFGGFGGGG@F+@BEGGEGFGGGGCEGFFFFFGGGEFFGGGFFGGGGGFGG,CFFGG@4+++6++++++,,,<3,33<,3,,,,,,+++++3,,:,=,,3+**5*,,,,,,,,3,3*6*3,3,,,77,,,,62,332,,,3*5+4*1**1**4+1+,5B0+**0**2***2++*0+++*/2******+++0++*+1+2*0********0)))1+***.0*29<*5*)**)*.0**.*)()1(-)/)/*/)()((,((((((-(-.)
@M70528:330:000000000-K6D4P:1:1102:14518:4813 1:N:0:GCCATATAAC+ACACAATATC
GGACCCTGTTTTACTGTCTCTTATACACATCTCCGAGCCCACGAGACGCCATATAACATCTCGTATGCCGTCTTCTGCTTGAAAAAAAAAAAAAAAAAAAAATAAAATAAATAAAGAGTGTTGAAACGAAAAATGATAAAAAAGAGAGGAAAGAGGCAGCGTAGAAAAAAAGGAAGTGATGGAAAACAAGAACCAAAGCGTGGTATACAAAGATAATGCACATAAAGAAGCTAACAACATGAACGTAGATACGTAAAGAGCGATACAAATAATAGACAGACGGATGTGAATATCAAACATC
+
CCCCCEGGFCECFGGGGGGGCGEFFFGGGFGFGGFGGGFGGFGGGGEGGGECGDFGGFC@CFGFGGGGGGGGGGGAFGGGFGGGGGGGGGG@8488:++++6,:C<,,,8,,@,3,,,3,,,,8,3@+++3+3,,,,,,,,,3*3,,**,,,,,,,1***16***,,,,****2++7,+,2+*2++***+*2+2**20*/****+++2+++*++39++2++++0+<<+*+)0:+/+***))1***)***0*0.2/***/)0()1()-*1**+0)**))().)*))()----)))).)),.)
@M70528:330:000000000-K6D4P:1:1102:4947:4814 1:N:0:GCCATATAAC+ACACAATATC
GGAGCCCCTGACATAGCATTCCCTCGATTAAATAATATAAGATTCTGACTTTTACCCCCTTCTCTGGGATTATTAATTATAGGACTTTATAAAGAAGGAGCGGGAACGGGATGAACAGTATATCCACCTTTATCAACGTTTTATCATTCAGGACCTTCAGTAGACTTAACAATTTTTTCTTTACACCTTGCAGGGATTTCTTCAATTTTAGGTGCCTTAAATTTTATTACTACAATTATTAATCTTAAAGCAAAAAACCTTTCAGCAGAAAAAATTAGACTATTTGTCTGATCAGTTATTT
+
CCCCCGGGGCGGGGGGGGGGGGGGGGGFGGGGGGGGGGGGGGGGGGFGGGGGGGGFGGGGGGGGGGGGGGGGGGGGGGGGGGFGGGGGGGGGGGDFF8FGGGGGGGGGGGGGGGGGGGGGGGGGGGGGGGGGGGGGGGGGGGGGGGGGGGGGGGGGGGGGGGGFGGGFGGGGGGGGGDGGGGGGGG?FGGGGGGE@FGGGGGGGGGGGFFGGG?FGGGGFGGGGFFGGGGFGGGFGGGGFFFFFFFGGGGGGFGFGGG4AFFFGFGFGFFFF69FGFEFFFFGFFFFEFFFFEFFFFFFFF
@M70528:330:000000000-K6D4P:1:1102:22377:4820 1:N:0:GCCATATAAC+ACACAATATC
GGAGCCCCTGACATAGCATTCCCTCGATTAAATAATATAAGATTCTGACTTTTACCCCCTTCTCTGGGATTATTAATTATAGGACTTTATAAAGAAGGAGCGGGAACGGGATGAACAGTATATCCACCTTTATCAACGTTTTATCATTCAGGACCTTCAGTAGACTTAACAATTTTTTCTTTACACCTTGCAGGGATTTCTTCAATTTTAGGTGCCTTAAATTTTATTACTACAATTATTAATCTTAAAGCAAAAAACCTTTCAGCAGAAAAAATTAGACTATTTGTCTGATCAGTTATTT
+
CCCCCGGGGGGGGGGGGGGGGGGGGGGGGGGGGGGGGGGGGGGGGGGGGGGGGGGGGGGGGGGGGGGGGGGGGGGGGGGGGGGGGGGGGGGGGGGGGGGGGGGGGGGGGGGGGGGGGGGGGGGGGGGGGGGGGGGGGGGGGGGGGGGGGGGGGGGGGGGGGGGGGGGGGGGGGGGGGGGGGGGGGGGGGGGGGGGGGGGGGGGGGGGGGGGGGGGGGGGGGGGGGGGGGGFGGGFGGGGFFFFFGFGGGGGGFGFGGGFFFFFGFGFGFFFGGFFGFFFFEFGFFFFFFFFF<EFFFCCFF
@M70528:330:000000000-K6D4P:1:1102:12383:4839 1:N:0:GCCATATAAC+ACACAATATC
GGACCCTGTTTTACTGTCTCTTATACACATCTCCGAGCCCACGAGACGCCATATAACATCTCGTATGCCGTCTTCGGCTTGAAAAAAATAAACTCCTGTCGACCGGGAAAAAGCGACTCTACCTAATACCTCGTGGTACTGATTGTACCGGTGGCGTCAGCCCCGCCTAACTCCGTTCCAGCAGCCGCGGTACTACATCGGAGGCAAGCTTTATTCGGAATTATCTGTCGTAAAGGGTACGTAGGCTGCTTGTCAAGTGGACGGTGAAATCCCTCGGCTCAACCTATGAATTGCCCTCCAA
+
C@<BCE,EC6;;FEFFF<6CCEFEA,CCCEF<FCFEGEGCFCCF@CCFEGE7F<FFCECF@ECC@EFEEFBCFEF,BC7@CCFAGDCC,CFC,,,9C,E:,,@:=++64,9B+4@4@:+,55,:,:?,,,:F7A,++,,<C9,5,E,CF+=+8+,5+8C:FDFGD*<F:8:<,,*67FE9;E,:7E:EG7EFE@?F+++***1*31*2=+B?F2:<6:*81+++03A<CCFCC*7+*0*/).179*271972)2**20**0())-*-9@BF+6).),(())17>9.*.).))).-4.((4,
@M70528:330:000000000-K6D4P:1:1102:25525:4844 1:N:0:GCCATATAAC+ACACAATATC
GGAGCCCCTGACATAGCATTCCCTCGATTAAATAATATAAGATTCTGACTTTTACCCCCTTCTGTGGGATTATTAATTATAGGACTTTATAAAGAAGGAGCGGGAACGGGATGAACAGTATATCCACCTTTATCAACGTTTTATCATTCAGGACCTTCAGTAGACTTAACAATTTTTTCTTTACACCTTGCAGGGATTTCTTCAATTTTAGGTGCCTTAAATTTTATTACTACAATTATTAATCTTAAAGCAAAAAACCTTTCAGCAGAAAAAATTAGACTATTTGTCTGATCAGTTATTT
+
CCCCCGGGGGGGGGGGGGGGGGGGGGGGGGGGGGGGGGGGGGGGGGGGGGGGGGGGGGGGGGGGGGGGGGGGGGGGGGGGGFGGGGGGGGGGGGGGGGGGGGGGGGGGGGGGGGGGGGGGGGGGGGGGGGGGGGGGGGGGGGGGGGGGGGGGGGGGGGGGGGGGGGGFGGGGGGGGGGGGGGGGGGGGGGGGGGGGGGGGGGGGGGGGGGGGGGGGGGGGGGGGGGGGGGFFFGFGGGGFFCFCGFGGGGFGFGFGGGFFF=FGFCCGFFFGFFFGFFEFCFFFFEFFFFFFFFFEFE?CF
@M70528:330:000000000-K6D4P:1:1102:13753:4869 1:N:0:GCCATATAAC+ACACAATATC
GGAGCCCCTGACATAGCATTCCCTCGATTAAATAATATAAGATTCTGACTTTTACCCCCTTCTCTGGGATTATTAATTATAGGACTTTATAAAGAAGGAGCGGGAACGGGATGAACAGTATATCCACCTTTATCAACGTTTTATCATTCAGGACCTTCAGTAGACTTAACAATTTTTTCTTTACACCTTGCAGGGATTTCTTCAATTTTAGGTGCCTTAAATTTTATTACTACAATTATTAATCTTAAAGCAAAAAACCTTTCAGCAGAAAAAATTAGACTATTTGTCTGATCAGTTATTT
+
CCCCCG8FGGGGGGGGGGGGGGGGGGGGGGGGGGGGGGGGGGGGGGGGGGGGGGGGGGGGGGGGGGGGGGGGGGGGGGFGGGGGGGGGGGGGGGGGGGGGGGGGGGGGGGGGGGGGGGGGGGGGGGGGGFGGGGGGGGGGGGGGGGGGGGGGGGGGGGGGGGGGGGGFGGGGGGGGGGGGGGFGGGGGGGGGGGGGGGGGGGGGGGGGGGGGGGGGGGGGFGGGGGFGFGFGGGFGGGGFFFFFGFGGC>FGFGFDDG5FFFCFCCC6F?FGG9ACEFEFEFFFFEFFEEEFEEFEEFFEE
@M70528:330:000000000-K6D4P:1:1102:19059:4877 1:N:0:GCCATATAAC+ACACAATATC
GGAGCCCCTGACATAGCATTCCCTCGATTAAATAATATAAGATTCTGACTTTTACCCCCTTCTCTGGGATTATTAATTATAGGACTTTATAAAGAAGGAGCGGGAACGGGATGAACAGTATATCCACCTTTATCAACGTTTTATCATTCAGGACCTTCAGTAGACTTAACAATTTTTTCTTTACACCTTGCAGGGATTTCTTCAATTTTAGGTGCCTTAAATTTTATTACTACAATTATTAATCTTAAAGCAAAAAACCTTTCAGCAGAAAAAATTAGACTATTTGTCTGATCAGTTATTT
+
CCCCCGGGGGGGGGGGGGGGGGGGGGGGGGGGGGGGGGGGGGGGGGGGGGGGGGGGGGGGGGGGGGGGGGGGGGGGGGGGGGGGGGGGGGGGGGGGGGGGGGGGGGGGGGGGGGGGGGGGGGGGGGGGGGGGGGGGGGGGGGGGGGGGGGGGGGGGGGGGGGGGGGGGGGGGGGGGGGGGGGGGGGGGGGGGGGGGGGGGGGGGGGGGGGGGGGGGGGGGGGGGGGGGGGFFGGFGGGGFFFFFGFGGGGGGFGFGGGFFFFFGFGFFFFFGGFFGFFFFEFGFFFFFFFFFFFFFECFCE
@M70528:330:000000000-K6D4P:1:1102:24617:4880 1:N:0:GCCATATAAC+ACACAATATC
GGAGCCCCTGACATAGCATTCCCTCGATTAAATAATATAAGATTCTGACTTTTACCCCCTTCTCTGGGATTATTAATTATAGGACTTTATAAAGAAGGAGCGGGAACGGGATGAACAGTATATCCACCTTTATCAACGTTTTATCATTCAGGACCTTCAGTAGACTTAACAATTTTTTCTTTACACCTTGCAGGGATTTCTTCAATTTTAGGTGCCTTAAATTTTATTACTACAATTATTAATCTTAAGGCAAAAAACCTTTCAGCAGAAAAAATTAGACTATTTGTCTGATCAGTTATTT
+
CCCCCGG7FFGGGGGGGGGGGGGGGGGGGGGGGGGGGGGGGGGGGGGGGGGGGGGGGGGGGGGGGGGGCFGGGGGGEFDFGGGFGGGFFGGGGGGGGGGGGGGGGGFGGGGGEFGGGFFGGGGFCFGGGFFFGGGGGGGGEGFEFGGFGGGCFGGGGGGGGGGGFFGGGGGGGGGGGGGGAFGGGG8FGGGGGGGFGGEFGGGGGFGGG76BBCDFD9EAEGGFFFFGGG>CFF>@DFCFFFFFGFFFG4*;6;@DCDFFFFCGEG*?F?FCF2A<<EFA4;;@FCFC3?CEECFFFFFFF
@M70528:330:000000000-K6D4P:1:1102:7086:4884 1:N:0:GCCATATAAC+ACACAATATC
GCGCCCCTGACATAGCATTCCCTCGATTAAATAATCTAAGATTCTGCCTTTTACCCCCTTCTCTGGGATTATTAATTATAGGACTTTATAAAGAAGGAGCGGGAACGGGATGAACAGTATATCCACCTTTATCAACGTTTTATCATTCAGGACCTTCAGTAGACTTAACAATTTTTTCTTTACACCTTGCAGGGATTTCTTCAATTTTAGGTGCCTTAAATTTTATTACTACAATTATTAATCTTAAAGCAAAAAACCTTTCAGCAGAAAAAATTAGACTATTTGTCTGATCAGTTATTTT
+
C-BCCGGGG@FFGGFGDGGGGGCFGGGGGGGGGGG9EFGGGGGGGG,CFGGGGGGGGGGGGGGGGGGGGGGGGGGGGAFGGGGGGGG9FGGGGGGGGCFFGGGGGGGGGGGGGGGGGGGGGFGGGGGGGGGGGGGGGCEEGGGGGGGGGGGGGGGGGFFFFGGGGGGGGGGGGGGGGGGGGGGGGGGGGGGGGGFGGGGGGGGGGGGGGGGGDGGGGGGGGGGGGGGG7CEFFGFGGGGFAFAFGFGGGGFFFFAGGDFFFFFGFGDGFFFF<;AF3?<FEFGFFFFFCFFFFFFFFFCE<
@M70528:330:000000000-K6D4P:1:1102:24602:4894 1:N:0:GCCATATAAC+ACACAATATC
GGAGCCCCTGACATAGCATTCCCTCGATTAAATAATATAAGATTCTGACTTTTACCCCCTTCTCTGGGATTATTAATTATAGGACTTTATAAAGAAGGAGCGGGAACGGGATGAACAGTATATCCACCTTTATCAACGTTTTATCATTCAGGACCTTCAGTAGACTTAACAATTTTTTCTTTACACCTTGCAGGGATTTCTTCAATTTTAGGTGCCTTAAATTTTATTACTACAATTATTAATCTTAAGGCAAAAAACCTTTCAGCAGAAAAAATTAGACTATTTGTCTGATCAGTTATTT
+
CCCCCGGDGGGGGGGGGGGGGGGGGGGGGGGGGGGGGGGGGGGGGGGGGGGGGGGGGGGGGGGGGGGGGGGGGGGGGGGGGGGGGGGGGGGGGGGGGGGGGGGGGGGGGGGGGGGGGGGGGGGGGGGGGGGGGGGGGGGGGGGGGGGGGGGGGGGGGGGGGGGGGGGGGGGGGGGGGGGGGGGGGGGGGGGGGGGGFGGGGGGGGGGGGGGGGGGGGGGGGGGGGGGGGGFGGGFAFGGFFFFFGFGGGGDGFGFGGGFFFFFGF=EGFFFGG>FGFF?A?FGFFFFFFFEFFFFFFFF?E
@M70528:330:000000000-K6D4P:1:1102:24793:4900 1:N:0:GCCATATAAC+ACACAATATC
GGAGCCCCTGACATAGCATTCCCTCGATTAAATAATATAAGATTCTGACTTTTACCCCCTTCTCTGGGATTATTAATTATAGGACTTTATAAAGAAGGAGCGGGAACGGGATGAACAGTATATCCACCTTTATCAACGTTTTATCATTCAGGACCTTCAGTAGACTTAACAATTTTTTCTTTACACCTTGCAGGGATTTCTTCAATTTTAGGTGCCTTAAATTTTATTACTACAATTATTAATCTTAAAGCAAAAAACCTTTCAGCAGAAAAAATTAGACTATTTGTCTGATCAGTTATTT
+
CCCCCGG;FFGGGGGGGEGGGGGGGGGGGGGGGGGGGGGGGGGGGGGGGGGGGGGGGGGGGGGGGGGGGGGGGGGGGGGGGGGGGGGGGGGGGGGGGGGGGGGGGGGGGGGGGGGGGGGGGGGGGGGGGGGGGGGGGGGGGGGGGGGGGGGGGGGGGGGGGGGGGGGGGGGGGGGGGGGGGGGGGGGGGGGEGGGGGGGGGGGGGGGGGGGGGGGGFGGGGGGGGGGGGGFDGGFCFGGFFFFFGFGDGGGGFGFGGGFFF5FDFFFGFFFGG@FGFFFFFFGFFFFEEFCFCEFFEEFFF
@M70528:330:000000000-K6D4P:1:1102:14408:4900 1:N:0:GCCATATAAC+ACACAATATC
GGAGCCCCTGACATAGCATTCCCTCGATTAAATAATATAAGATTCTGACTTTTACCCCCTTCTCTGGGATTATTAATTATAGGACTTTATAAAGAAGGAGCGGGAACGGGATGAACAGTATATCCACCTTTATCAACGTTTTATCATTCAGGACCTTCAGTAGACTTAACAATTTTTTCTTTACACCTTGCAGGGATTTCTTCAATTTTAGGTGCCTTAAATTTTATTACTACAATTATTAATCTTAAAGCAAAAAACCTTTCAGCAGAAAAAATTAGACTATTTGTCTGATCAGTTATTT
+
CCCCCGGGGGGGGGGGGGGGGGGGGGGGGGGGGGGGGGGGGGGGGGGGGGGGGGGGGGGGGGGGGGGGGGGGGGGGGGGGGGGGGGGGGGGGGGGGGGGGGGGGGGGGGGGGGGGGGGGGGGGGGGGGGGGGGGGGGGGGGGGGGGGGGGGGGGGGGGGGGGGGGGGGGGGGGGGGGGGGGGGGGGGGGGGGGGGGGGGGGGGGGGGGGGGDGGGGGGGGGGGGGGGGGGFGGGFGGGGFFFAFGFGGGGDGFGFGGGFFFFFGFFFGFFFGGFFGEF3AEFGFFFFEFFFFFFFEFFFEF
@M70528:330:000000000-K6D4P:1:1102:18110:4904 1:N:0:GCCATATAAC+ACACAATATC
GGAGCCCCTGACATAGCATTCCCTCGATTAAATAATATAAGATTCTGACTTTTACCCCCTTCTCTGGGATTATTAATTATAGGACTTTATAAAGAAGGAGCGGGAACGGGATGAACAGTATATCCACCTTTATCAACGTTTTATCATTCAGGACCTTCAGTAGACTTAACAATTTTTTCTTTACACCTTGCAGGGATTTCTTCAATTTTAGGTGCCTTAAATTTTATTACTACAATTATTAATCTTAAAGCAAAAAACCTTTCAGCAGAAAAAATTAGACTATTTGTCTGATCAGTTATTT
+
CCCCCGGGGGGGGGGGGGGGGGGGGGGGGGGGGGGGGGGGGGGGGGGGGGGGGGGGGGGGGGGGGGGGGGGGGGGGGGGGGGGGGGGGGGGGGGGGGGGGGGGGGGGGGGGGGGGGGGGGGGGGGGGGGGGGGGGGGGGGGGGGGGGGGGGGGGGGGGGGGGGGGGGGGGGGGGGGGGGGGGGGFGGGGGGGGFGGGGGGGGGGGGGGGGGGGGGGGGGAFGGGGGGGGGFGGGFGGGGFFFFFGFGF7FGGFGFGGGFFFFFGFGFGFFFF6;FGEFFFFFGFFFFFFFEFFFFEEFFFF
@M70528:330:000000000-K6D4P:1:1102:5111:4916 1:N:0:GCCATATAAC+ACACAATATC
GGAGCCCCTGACATAGCATTCCCTCGATTAAATAATATAAGATTCTGACTTTTACCCCCTTCTCTGGGATTATTAATTATAGGACTTTATAAAGAAGGAGCGGGAACGGGATGAACAGTATATCCACCTTTATCAACGTTTTATCATTCAGGACCTTCAGTAGACTTAACAATTTTTTCTTTACACCTTGCAGGGATTTCTTCAATTTTAGGTGCCTTAAATTTTATTACTACAATTATTAATCTTAAAGCAAAAAACCTTTCAGCAGAAAAAATTAGACTATTTGTCTGATCAGTTATTT
+
CCCCC:FFGGGGGDGEFFGGGGGGGGGFGGGGGGGGGGGGGFDFFGCFFFGGGFGGGEGFFGGFFGGGFFGGGGGGGGGGGGGGGGGGGGGGGGFFGCFFGGGGGGGGGGGGG8EGFGGGGGGGGDGEFGGGFFFGGGGFGGGGGGGGGGGGGGGGGGGGGFGGGGGGGFGGGGGFFGGGGGGGGFDFGFGGGGG@DFGGGGGGGGGGFGGGGGGGGGGGGGGGGFGGGGAAC<CGGGG6BCAAGFGGF7>FFGFGCD:FFFCGFFFFFFFCFFFGEFFFFFGFFFFCFCCF9CEEFFFFF
@M70528:330:000000000-K6D4P:1:1102:22648:4918 1:N:0:GCCATATAAC+ACACAATATC
GGAGCCCCTGACATAGCATTCCCTCGATTAAATAATATAAGATTCTGACTTTTACCCCCTTCTCTGGGATTATTAATTATAGGACTTTATAAAGAAGGAGCGGGAACGGGATGAACAGTATATCCACCTTTATCAACGTTTTATCATTCAGGACCTTCAGTAGACTTAACAATTTTTTCTTTACACCTTGCAGGGATTTCTTCAATTTTAGGTGCCTTAAATTTTATTACTACAATTATTAATCTTAAAGCAAAAAACCTTTCAGCAGAAAAAATTAGACTATTTGTCTGATCAGTTATTT
+
CCCCCGGGGGGGGGGGGGGGGGGGGGGGGGGGGGGGGGGGGGGGGGGGGGGGGGGGGGGGGGGGGGGGGFGGGGGGGGGGGGGGGGGGGGGGGGGGGGGGGGGGGGGGGGGGGFFGGGGGGGGGGGGGGGGGGGGGGGGGGGGGGGGGGGGGGGGGGGGGGGGGGGGGGGGGGGGGGGGGGGGGGGGGGGGGGGGGGGGGGGGGGGGGGGGGGGGGGGGGGGGGGGGGGGFGGGFGGGGFFFFFGFGGGGGGFGFGGGFFFFFGFGFGFFFGGFFGFFFFFFGFFFFFFFFFFEEFFFFFF
@M70528:330:000000000-K6D4P:1:1102:15210:4928 1:N:0:GCCATATAAC+ACACAATATC
GGAGCCCCTGACATAGCATTCCCTCGATTAAATAATATAAGATTCTGACTTTTACCCCCTTCTCTGGGATTATTAATTATAGGACTTTATAAAGAAGGAGCGGGAACGGGATGAACAGTATATCCACCTTTATCAACGTTTTATCATTCAGGACCTTCAGTAGACTTAACAATTTTTTCTTTACACCTTGCAGGGATTTCTTCAATTTTAGGTGCCTTAAATTTTATTACTACAATTATTAATCTTAAAGCAAAAAACCTTTCAGCAGAAAAAATTAGACTATTTGTCTGATCAGTTATTT
+
CCCCCGGGGGGGGGGGGGGGGGGGGGGGGGGGGGGGGGGGGGGGGGGGGGGGGGGGGGGGGGGGGGGGGGGGGGGGGGGGGGGGGGGGGGGGGGGGGGGGGGGGGGGGGGGGGFGGGGGGGGGGGGGGGGGGGGGGGGGGGGGGGGGGGGFGGGGGGGGGGGGGGGGGGGGGGGGGGGGGGGGGGGGGGGGGGGGGGGGGGGGGGGGGGGGGGGFCGFGGGGGGGGGFGGFGGGFGDFGFFFFFFFGGFGGGFGFGGGFFFFFGFGFFFFFGG;FGFEF=EFFFFFF3??EE37@EFEEFF
@M70528:330:000000000-K6D4P:1:1102:16899:4929 1:N:0:GCCATATAAC+ACACAATATC
GGAGCCCCTGACATAGCATTCCCTCGATTAAATAATATAAGATTCTGACTTTTACCCCCTTCTCTGGGATTATTAATTATAGGACTTTATAAAGAAGGAGCGGGAACGGGATGAACAGTATATCCACCTTTATCAACGTTTTATCATTCAGGACCTTCAGTAGACTTAACAATTTTTTCTTTACACCTTGCAGGGATTTCTTCAATTTTAGGTGCCTTAAATTTTATTACTACAATTATTAATCTTAAAGCAAAAAACCTTTCAGCAGAAAAAATTAGACTATTTGTCTGATCAGTTATTT
+
CCCCCGGGGGGGGGGGGGGGGGGGGGGGGGGGGGGGGGGGGGGGGGGGGGGGGGGGGGGGGGGGGGGGGGGGGGGGGGGGGGGGGGGGGGGGGGGGGGGGGGGGGGGGGGGGGGGGGGGGGGGGGGGGGGGGGGGGGGGGGGGGGGGGGGGGGGGGGGGGGGGGGGGGGGGGGGGGGGGGGGGGGGGGGGGGGGGGGGGGGGGGGGGGGGGCFGGGGGGGGGGGGGGGGGFGGGFGGGGFFFFFGFGGFGFCFGFGGGFFFFFGFFCGFFFGGBFGFFEFEFGFFFFFCFFFFFFFEFFEE
@M70528:330:000000000-K6D4P:1:1102:21104:4929 1:N:0:GCCATATAAC+ACACAATATC
GGAGCCCCTGACATAGCATTCCCTCGATTAAATAATATAAGATTCTGACTTTTACCCCCTTCTCTGGGATTATTAATTATAGGACTTTATAAAGAAGGAGCGGGAACGGGATGAACAGTATATCCACCTTTATCAACGTTTTATCATTCAGGACCTTCAGTAGACTTAACAATTTTTTCTTTACACCTTGCAGGGATTTCTTCAATTTTAGGTGCCTTAAATTTTATTACTACAATTATTAATCTTAAAGCAAAAAACCTTTCAGCAGAAAAAATTAGACTATTTGTCTGATCAGTTATTT
+
CCCCCGGGGGGGGGGGGGGGGGGGGGGGGGGGGGGGGGGGGGGGGGGGGGGGGGGGGGGGGGGGGGGGGGGGGGGGGGGGGGGGGGGGGGGGGGGGGGGGGGGGGGGGGGGGGGGGGGGGGGGGGGGGGGGGGGGGGGGGGGGGGGGGGGGGGGGGGGGGGGGGGGGGGGGGGGGGGGGGGGGGGGGGGGGGGGGGGGGGGGGGGGGGGGGGGGGGGGGGGGGGGGGGGGFGGFFGGGGFFFFFGFGGGGGGFDAGGGFFFFFGFGFGFFFGGFFGFFFFFFGFFFFFFFFFFFFFFFFFF
@M70528:330:000000000-K6D4P:1:1102:24756:4929 1:N:0:GCCATATAAC+ACACAATATC
GGAGCCCCTGACATAGCATTCCCTCGATTAAATAATATAAGATTCTGACTTTTACCCCCTTCACTGGGATTATTAATTATAGGACTTTATAAAGAAGGAGCGGGAACGGGATGAACAGTATATCCACCTTTATCAACGTTTTATCATTCAGGACCTTCAGTAGACTTAACAATTTTTTCTTTACACCTTGCAGGGATTTCTTCAATTTTAGGTGCCTTAAATTTTATTACTACAATTATTAATCTTAAAGCAAAAAACCTTTCAGCAGAAAAAATTAGACTATTTGTCTGATCAGTTATTT
+
CCCCCGGGGGGGGGGGGGGGGGGGGGGGGGGGGGGGGGGGGGGGGGGGGGGGGGGGGGGGGG,FFGGGGGGGGGGGGGGGGGGGGGGGGGGGGGGGGGGGGGGGGGGGGGGGGGGGGGGGGGGGGGGGGGGGGGGGGGGGGGGGGGGGGGGGGGGGGGGGGGGGGGGGGGGGGGGGGGGGGGGGGGGGGGGGGGGCFGGGGGGGGGGGGGGGGGGGGGGGGGGGGGGGGGFGFG?ECFGFFFFFGFGGG>FFFGFGGDFFFBFGFFC6AFFGG>FFFFEFFFGFFFFFF3<C6CEFCCFEF
@M70528:330:000000000-K6D4P:1:1102:21469:4946 1:N:0:GCCATATAAC+ACACAATATC
GGAGCCCCTGACATAGCATTCCCTCGATTAAATAATATAAGATTCTGACTTTTACCCCCTTCTCTGGGATTATTAATTATAGGACTTTATAAAGAAGGAGCGGGAACGGGATGAACAGTATATCCACCTTTATCAACGTTTTATCATTCAGGACCTTCAGTAGACTTAACAATTTTTTCTTTACACCTTGCAGGGATTTCTTCAATTTTAGGTGCCTTAAATTTTATTACTACAATTATTAATCTTAAAGCAAAAAACCTTTCAGCAGAAAAAATTAGACTATTTGTCTGATCAGTTATTT
+
CCCCCGGGGGGGGGGGGGGGGGGGGGGGGGGGGGGGGGGGGGGGGGGGGGGGGGGGGGGGGGGGGGGGGGGGGGGGGGGGGGGGGGGGGGGGGGGGGGGGGGGGGGGGGGGGGGGGGGGGGGGGGGGGGGGGGGGGGGGGGGGGGGGGGGGGGGGGGGGGGGGGGGGGGGGGGGGGGGGGGGGGGGGGGGGGGGGGGGGGGGGGGGGGGGG6E?FGGGGGGGGGGGGFFGFDFGFGGCGFFAFFGFGG?F7CFFFGGGFFFFFG4>CCA?FGG9FGFFEFFFGFFEFFFFECEE@EFFFFF
@M70528:330:000000000-K6D4P:1:1102:19185:4971 1:N:0:GCCATATAAC+ACACAATATC
GGAGCCCCTGACATAGCATTCCCTCGATTAAATAATATAAGATTCTGACTTTTACCCCCTTCTCTGGGATTATTAATTATAGGACTTTATAAAGAAGGAGCGGGAACGGGATGAACAGTATATCCACCTTTATCAACGTTTTATCATTCAGGACCTTCAGTAGACTTAACAATTTTTTCTTTACACCTTGCAGGGATTTCTTCAATTTTAGGTGCCTTAAATTTTATTACTACAATTATTAATCTTAAAGCAAAAAACCTTTCAGCAGAAAAAATTAGACTATTTGTCTGATCAGTTATTT
+
CCCCCGGGGGGGGGGGGGGGGGGGGGGGGGGGGGGGGGGGGGGGGGGGGGGGGGGGGGGGGGGGGGGGGGGGGGGGGGGGGGGGGGGGGGGGGGEGGGGGGGGGGGGGGGGGGGGGGGGGGGGGGGGGGGGGGGGGGGEGGGGGGGGGGGGGGGGGGGGGGGGGGGGGGGGGGGGGGGGGGGGGGGGGGGGFGGGGGFGGGGGGGGCFGGGGGGGGGGGGGGGGGGFGGGFGFFFGGGGFFFFFGFGGG>FGFGFGGGFFFFFGFGFGFFFGGFFGE@CFEFGFFFFFFFFFFFFC6?CEE
@M70528:330:000000000-K6D4P:1:1102:15120:4976 1:N:0:GCCATATAAC+ACACAATATC
GGAGCCCCTGACATAGCATTCCCTCGATTAAATAATATAAGATTCTGACTTTTACCCCCTTCTCTGGGATTATTAATTATAGGACTTTATAAAGAAGGAGCGGGAACGGGATGAACAGTATATCCACCTTTATCAACGTTTTATCATTCAGGACCTTCAGTAGACTTAACAATTTTTTCTTTACACCTTGCAGGGATTTCTTCAATTTTAGGTGCCTTAAATTTTATTACTACAATTATTAATCTTAAAGCAAAAAACCTTTCAGCAGAAAAAATTAGACTATTTGTCTGATCAGTTATTT
+
CCCCCGGGGGGGGGGGGGGGGGGGGGGGGGGGGGGGGGGGGGGGGGGGGGGGGGGGGGGGGGGGGGGGGGGGGGGGGGGGGGGGGGGGGGGGGGGGGGGGGGGGGGGGGGGGGGGGGGGGGGGGGGGGGGGGGGGGGGGGGGGGGGGGGGGGGGGGGGGGGGGGGGGGGGGGGGGGGGGGGGGGGGGGGGGGGGGGGGGGGGGGGGGGGGGGGGGGGGGGGGGGGGGGGGFGGGAGGGGFFFFFGFGGGGGGFGFGGGFFFFFGFGFGAFFGGFFGFEFF4=7CFFFFFFEFFE@CFEEEF
@M70528:330:000000000-K6D4P:1:1102:17193:4979 1:N:0:GCCATATAAC+ACACAATATC
GGAGCCCCTGACATAGCATTCCCTCGATTAAATAATATAAGATTCTGACTTTTACCCCCTTCTCTGGGATTATTAATTATAGGACTTTATAAAGAAGGAGCGGGAACGGGATGAACAGTATATCCACCTTTATCAACGTTTTATCATTCAGGACCTTCAGTAGACTTAACAATTTTTTCTTTACACCTTGCAGGGATTTCTTCAATTTTAGGTGCCTTAAATTTTATTACTACAATTATTAATCTTAAAGCAAAAAACCTTTCAGCAGAAAAAATTAGACTATTTGTCTGATCAGTTATTT
+
CCCCCGGGGGGGGGGFGGGGGGGGGEGGFBEGGGGGGGFGGGGGGGGGGGGGGGGGGGGGGGGGGGGGFGGGGGGGGGGGGGGGGGGGGGGGGFCGGGGGGGGGGGGGGGGGGGFFGGGGGGGGGGGGGGGGGGGFGEFGGGGGGGGGGGGFGGGGGGGGGGGGGGEBEFGGGGGGFGGGFFGFGGFGGGGFFGGDGC?DDFGDFGGGGG6DBEFGGGGCFGFFFAFGGGFEFDFFGGGFAFFFGFGGCGGGFGFFDGFFFFFFEGCFFFFFFBFGE)?FCFGFA?F)<C3?CE@CCEFCE
@M70528:330:000000000-K6D4P:1:1102:18837:4990 1:N:0:GCCATATAAC+ACACAATATC
GGAGCCCCTGACATAGCATTCCCTCGATTAAATAATATAAGATTCTGACTTTTACCCCCTTCTCTGGGATTATTAATTATAGGACTTTATAAAGAAGGAGCGGGAACGGGATGAACAGTATATCCACCTTTATCAACGTTTTATCATTCAGGACCTTCAGTAGACTTAACAATTTTTTCTTTACACCTTGCAGGGATTTCTTCAATTTTAGGTGCCTTAAATTTTATTACTACAATTATTAATCTTAAAGCAAAAAACCTTTCAGCAGAAAAAATTAGACTATTTGTCTGATCAGTTATTT
+
CCCCCGGGGGGGGGGGGGGGGGGGGGGGGGGGGGGGGGGGGGGGGGGGGGGGGGGGGGGGGGGGGGGGGGGGGGGGGGGGGGGGGGGGGGGGGGFGGGGGGGGGGGGGGGGGGGGGGGGGGGGGGGGGGGGGGGGGGGFGGGGGGGGGGGGGGGGGGGGGGGGGGGGGGGGGGGGGGGGGGGGGGGGGGGGGGGGFGGGGGGGGGGFGGGGGGGGGGGGGFGFGGGGGGGFGFFFGGGGFFFFFGFGGCC>FFGFGGGDFBEAFEGCF4AAFGBFGFFFFFFGFFFFFFCFEEFEEEFFFF
@M70528:330:000000000-K6D4P:1:1102:10216:5017 1:N:0:GCCATATAAC+ACACAATATC
GGAGCCCCTGACATAGCATTCCCTCGATTAAATAATATAAGATTCTGACTTTTACCCCCTTCTCTGGGATTATTAATTATAGGACTTTATAAAGAAGGAGCGGGAACGGGATGAACAGTATATCCACCTTTATCAACGTTTTATCATTCAGGACCTTCAGTAGACTTAACAATTTTTTCTTTACACCTTGCAGGGATTTCTTCAATTTTAGGTGCCTTAAATTTTATTACTACAATTATTAATCTTAAAGCAAAAAACCTTTCAGCAGAAAAAATTAGACTATTTGTCTGATCAGTTATTT
+
CCCCCGGGGGGGGGGGGGGGGGGGGGGDGGGGGGGGGGGGGGGGGGGGGGGGGGGGGGGGGGGGGGGGGGGGGGGGGGGGGGGGGGGGGGGGGGGGGGGGGGGGGGGGGGGGGGGGGGGGGGGGGGGGGGGGGGGGGGGGGGGGGGGGGGGGGGGGGGGGGGGGGGGGGGGGGGGGGGGGGGGGGGGGGGGGGGGGGGGGGGGGGGGGGGGGGGCGGGGGGGGGGGGGGGFFGGFGGGGFFFFFGFGGGGGGFCAGGGFFFFFGFGFGFF;GD@FGFFFFFFGFFFFFEFECFFEEECECE
@M70528:330:000000000-K6D4P:1:1102:17123:5027 1:N:0:GCCATATAAC+ACACAATATC
GGAGCCCCTGACATAGCATTCCCTCGATTAAATAATATAAGATTCTGACTTTTACCCCCTTCTCTGGGATTATTAATTATAGGACTTTATAAAGAAGGAGCGGGAACGGGATGAACAGTATATCCACCTTTATCAACGTTTTATCATTCAGGACCTTCAGTAGACTTAACAATTTTTTCTTTACACCTTGCAGGGATTTCTTCAATTTTAGGTGCCTTAAATTTTATTACTACAATTATTAATCTTAAAGCAAAAAACCTTTCAGCAGAAAAAATTAGACTATTTGTCTGATCAGTTATTT
+
@@CCC:F;FFGGGCFDFE<FFFGFFGECFEGFFGFCF<EDFGG<FEFEFGFDFEFGGFGFGGGEFGFFC@FF<FGEFFFFGGGGGFGGFGGGGFFDFFGGDECFGGCGGGGGGFAFFF<EFFGGGGGCGFFGGGGGGGEGDCFCEEFEFGGGGF=FFGGGFGGGGGGGG<FFGFFGGEFFFGGFGGGGGFDGGCEFFGFFDEFGCFGGGGFGCFGFCFGGGGGGGGDAFEFGFGFFFFDFFFFFCFFCCC8C>9FGGGDFA>8@4BCCFA4CC@FGFECA4B@FFFF?6?<345<FFF?5?
@M70528:330:000000000-K6D4P:1:1102:6580:5031 1:N:0:GCCATATAAC+ACACAATATC
GGAGCCCCTGACATAGCATTCCCTCGATTAAATAATATAAGATTCTGACTTTTACCCCCTTCTCTGGGATTATTAATTATAGGACTTTATAAAGAAGGAGCGGGAACGGGATGAACAGTATATCCACCTTTATCAACGTTTTATCATTCAGGACCTTCAGTAGACTTAACAATTTTTTCTTTACACCTTGCAGGGATTTCTTCAATTTTAGGTGCCTTAAATTTTATTACTACAATTATTAATCTTAAAGCAAAAAACCTTTCAGCAGAAAAAATTAGACTATTTGTCTGATCAGTTATTT
+
C@A@CEEEGGGGGGGGGFGFGGGGGGGGGEGGGFGFFGCGFFGGCDCEFGGGGAFGGGDGEGGGGGFF8FGCGEE,EFCFGEFFGGGG,CFFFGAGGGGGC:@EGGDF7F7FEFEGCFGG?EEFFGE,=FD??F9<EF@DEF9FEFGGFFGGCG<FFFFFGFG9EFGG9E9E>FFFGFCBED;D;,=>8D,>=3++8@9;@FGECFGG:DC?F,9@FFC@7CCFGAGFG,?A8,;C88C>+?BFGFF7,=8*;7495*:?A=A@EGFF)8);83FCE;5*76@A7.1756<?6EE<?C))9
@M70528:330:000000000-K6D4P:1:1102:15525:5037 1:N:0:GCCATATAAC+ACACAATATC
GGAGCCCCTGACATAGCATTCCCTCGATTAAATAATATAAGATTCTGACTTTTACCCCCTTCTCTGGGATTATTAATTATAGGACTTTATAAAGAAGGAGCGGGAACGGGATGAACAGTATATCCACCTTTATCAACGTTTTATCATTCAGGACCTTCAGTAGACTTAACAATTTTTTCTTTACACCTTGCAGGGATTTCTTCAATTTTAGGTGCCTTAAATTTTATTACTACAATTATTAATCTTAAAGCAAAAAACCTTTCAGCAGAAAAAATTAGACTATTTGTCTGATCAGTTATTT
+
CCCCCGGGGGGGGGGGGGGGGGGGGGGGGGGGGGGGGGGGGGGGGGGGGGGGGGGGGGGGGGGGGGGGDGGGGGGGGGGGGGGGGGGGGGGGGGGGGGGGGGGGGGGGGGGGGFGGGGGGGGGGGGGGGGGGGGGGGGGGGGGGGGGGGGGCEFGGGGGGGGGGGGGFGGGGGGGGGGGGGGFGGFGGGFGGFGGGGGGGGGDGFCGFGGGGGGGGGGGGGGGGGGGGGGFGGGFGGGGFCFFFGFGGDGFGAGA@DDFAFBFGFFE4AFFFGBAFF@EA96CFFEFFFFFFFEFEFFFEE
@M70528:330:000000000-K6D4P:1:1102:6594:5048 1:N:0:GCCATATAAC+ACACAATATC
GGAGCCCCTGACATAGCATTCCCTCGATTAAATAATATAAGATTCTGACTTTTACCCCCTTCTCTGGGATTATTAATTATAGGACTTTATAAAGAAGGAGCGGGAACGGGATGAACAGTATATCCACCTTTATCAACGTTTTATCATTCAGGACCTTCAGTAGACTTAACAATTTTTTCTTTACACCTTGCAGGGATTTCTTCAATTTTAGGTGCCTTAAATTTTATTACTACAATTATTAATCTTAAAGCAAAAAACCTTTCAGCAGAAAAAATTAGACTATTTGTCTGATCAGTTATTT
+
CCCCCGGGGGGGGGGGGGGGGGGGGGGGGGGGGGGGGGGGGGGGGGGGGGGGGGGGGGGGGGGGGGGGGGGGGGGGGGGGGGGFGGGGGGGGFGGGGDGGGGGGGGGGGGGGGGGGGGGGGGGGGGGGGGGGGGGGGGGGGGGGGGGGGGGGGGGFFGGFEGGCGGGFFGGGGGGGGDGFFGGGGGGFFGGFGGGGGGGGGGGGDGGGGGG6DFGFDFFF9CGGGGFGGFFGGFFGGGFFFACFGCGF?CFGFCFCGG>ABEFFEDCG46A??9FFF3?BFFGFFEFCFEFFFF<?CEEEF
@M70528:330:000000000-K6D4P:1:1102:24365:5048 1:N:0:GCCATATAAC+ACACAATATC
GGAGCCCCTGACATAGCATTCCCTCGATTAAATAATATAAGATTCTGACTTTTACCCCCTTCTCTGGGATTATTAATTATAGGACTTTATAAAGAAGGAGCGGGAACGGGATGAACAGTATATCCACCTTTATCAACGTTTTATCATTCAGGACCTTCAGTAGACTTAACAATTTTTTCTTTACACCTTGCAGGGATTTCTTCAATTTTAGGTGCCTTAAATTTTATTACTACAATTATTAATCTTAAAGCAAAAAACCTTTCAGCAGAAAAAATTAGACTATTTGTCTGATCAGTTATTT
+
CCCCCGGEGGGGGGGGGGGGGGGGGGGGGGGGGGGGGGGGGGGGGGGGGGGGGGGGGGGGGGGGGGGGGGGGGGGGGGGGGGGGGGGGGGGGGGGGGGGGGGGGGGGGGGGGGFGGGGGGGGGGGGGGGGGGGGGGGGGGGGGGGGGGGGGGGGGGGGGGGGGGGGGGDGGGGGGGGGGGGGFGGGGGGGGGGDGGGGGGGGGGFGGFGFGGGDGGGGGGFGGGGGGGGGFFGGFFGGGFFFFFGFGGGG>>AGFGGDEFFFFGEGCC6FFGGFFGFFFFFFFFFCFFFFEC<6;?CEFFF
@M70528:330:000000000-K6D4P:1:1102:26368:5051 1:N:0:GCCATATAAC+ACACAATATC
GGAGCCCCTGACATAGCATTCCCTCGATTAAATAATATAAGATTCTGACTTTTACCCCCTTCTCTGGGATTATTAATTATAGGACTTTATAAAGAAGGAGCGGGAACGGGATGAACAGTATATCCACCTTTATCAACGTTTTATCATTCAGGACCTTCAGTAGACTTAACAATTTTTTCTTTACACCTTGCAGGGATTTCTTCAATTTTAGGTGCCTTAAATTTTATTACTACAATTATTAATCTTAAAGCAAAAAACCTTTCAGCAGAAAAAATTAGACTATTTGTCTGATCAGTTATTT
+
<CCCCGG;FGGGGGGGGGGGGGGGGGGGGGGGGGGGGGGGGGGGGGGGGGGGGGGGGGGGGGGGGGGGGGGGGGGGGGGGGGGGGGGGGGGGGGGGGGGGGGGGGGGGGGGGGGGGGGGGGGGGGGGGGGGGGGGGGGGGGGGGGGGGGGGGGGGGGGGGGGGGGGGGGGGGGGGGGGGGGGGFGGGGGGGGGGGGGGGGGGFGGGGGGGGGGGGGGGGGFFGGGGGGGGFGGGFFGGGFFFFFGFGFFFGGFFFGGGFFFFFGFFEGFFFGGFFGF@FFFFGFFEFCCEFFFFFECFFCE
@M70528:330:000000000-K6D4P:1:1102:5087:5069 1:N:0:GCCATATAAC+ACACAATATC
GGAGCCCCTGACATAGCATTCCCTCGATTAAATAATATAAGATTCTGACTTTTACCCCCTTCTCTGGGATTATTAATTATAGGACTTTATAAAGAAGGAGCGGGAACGGGATGAACAGTATATCCACCTTTATCAACGTTTTATCATTCAGGACCTTCAGTAGACTTAACAATTTTTTCTTTACACCTTGCAGGGATTTCTTCAATTTTAGGTGCCTTAAATTTTATTACTACAATTATTAATCTTAAAGCAAAAAACCTTTCAGCAGAAAAAATTAGACTATTTGTCTGATCAGTTATTT
+
BCCCC:FGGGGGGGGFDDFGDGGGGD@EDGGGGGDEGGGGGGGGGGGGGGGGGFGGGFGEEG<FFGGGFCFGGGDEFGGGGFGGGGGGEEFGFFGGGEFFGEGGGGGGEGGGGGGGGGGFFGGGGGCGEFGFFFFGGGGGGGGFAGFGGGGFGGGGFFFFFFGGGGGGGGGGGGGEG@DFFFGGGGFGGGFFEFCEGBF9EGGGGGGGGGGGA9E?FGGGGGGGAEGGGGF:CGFGGGGFFFAFGFGG?8FFFGFGGG4?AEFG4D;CFF6=73ACE4?A68;@69:)?34?<CE???EFF
@M70528:330:000000000-K6D4P:1:1102:23670:5082 1:N:0:GCCATATAAC+ACACAATATC
GGAGCCCCTGACATAGCATTCCCTCGATTAAATAATATAAGATTCTGACTTTTACCCCCTTCTCTGGGATTATTAATTATAGGACTTTATAAAGAAGGAGCGGGAACGGGATGAACAGTATATCCACCTTTATCAACGTTTTATCATTCAGGACCTTCAGTAGACTTAACAATTTTTTCTTTACACCTTGCAGGGATTTCTTCAATTTTAGGTGCCTTAAATTTTATTACTACAATTATTAATCTTAAAGCAAAAAACCTTTCAGCAGAAAAAATTAGACTATTTGTCTGATCAGTTATTT
+
CCCCCGGGGGGGGGGGGGGGGGGGGGGGGGGGGGGGGGGGGGGGGGGGGGGGGGGGGGGGGGGGGGGGGGGGGGGGGGGGGGGGGGGGGGGGGGGGGGGGGGGGGGGGGGGGGGGGGGGGGGGGGGGGGGGGGGGGGGGGGGGGGGGGGGGGGGGGGGGGGGGGGGGFGGGGGGGGGGGGGGGGGGGGGGGGGGGGGGGGGGGGGGGGGGGGGGGGGGGGGGGGGCFGGGFCC?FFGGGFFFFFGFGGFGGGFGFGGGFFFFFGFGFGFFFGGFFGFF<FEACFF5FCEEECEFFFE?CFE
@M70528:330:000000000-K6D4P:1:1102:24337:5085 1:N:0:GCCATATAAC+ACACAATATC
GGAGCCCCTGACATAGCATTCCCTCGATTAAATAATATAAGATTCTGACTTTTACCCCCTTCTCTGGGATTATTAATTATAGGACTTTATAAAGAAGGAGCGGGAACGGGATGAACAGTATATCCACCTTTATCAACGTTTTATCATTCAGGACCTTCAGTAGACTTAACAATTTTTTCTTTACACCTTGCAGGGATTTCTTCAATTTTAGGTGCCTTAAATTTTATTACTACAATTATTAATCTTAAAGCAAAAAACCTTTCAGCAGAAAAAATTAGACTATTTGTCTGATCAGTTATTT
+
CCCCCGGEGGGGGGGGGGGGGGGGGGGGGGGGGGGGGGGGGGGGGGGGGGGGGGGGGGGGGGGGGGGGGGGGGGGGGGGGGGGGGGGGGGGGGGGGGGGGGGFGGGGGGGGGGGGGGGGGFGGGCFGGGGGGGGGGGGGGGGGGGGGGGGGGGGGGGGGGGGGGGGGGGGGGGGGGGGGGGGGGGGEGGGGGGGGFGGGGGGGGGFGGGGGFGGGGGGFGGGGGFGGGFGFGGGFFGGFFFFFFGFGGFFG*AFFGGGFFFF6FFFCGFAFGGBFGEEEFEFGFFEFFFFEFECEF?<CCE
@M70528:330:000000000-K6D4P:1:1102:16839:5093 1:N:0:GCCATATAAC+ACACAATATC
GGAGCCCCTGACATAGCATTCCCTCGATTAAATAATATAAGATTCTGACTTTTACCCCCTTCTCTGGGATTATTAATTATAGGACTTTATAAAGAAGGAGCGGGAACGGGATGAACAGTATATCCACCTTTATCAACGTTTTATCATTCAGGACCTTCAGTAGACTTAACAATTTTTTCTTTACACCTTGCAGGGATTTCTTCAATTTTAGGTGCCTTAAATTTTATTACTACAATTATTAATCTTAAAGCAAAAAACCTTTCAGCAGAAAAAATTAGACTATTTGTCTGATCAGTTATTT
+
<@@CCFFFGFGGGGGEGEFGGGGGAEEFGEGFFGEGFGAFFGFGGGGGFGGGCFGFGGGGEGEGGGGGGGGFGFGFGGFGFGGGGGGFCEFGGGG@EG@EFGECGGGGDGGGGGGGGFGFGGGGGGGFEFFGGGGGFGGGDFEEGGGGGGGGGFFGGGGGFGGFGFGDEFCEGGGGGGF9DFGGGGFFFGCFF,CFGGGGGGGGGGGGGG,BFFGGGGGGFGGGGFGGFGFGGGFCGGGFFCFFGCCFFGCFF4;FD5AAB=FGF=CFAFF?*3AC@)<A9AGF8CFE?66C<<@C9365?
@M70528:330:000000000-K6D4P:1:1102:13794:5117 1:N:0:GCCATATAAC+ACACAATATC
GGAGCCACTGACATAGCATTCCCTCGATTAAATAATATAAGATTCTGACTTTTACCCCCTTCTCTGGGATTATTAATTATAGGACTTTATAAAGAAGGAGCGGGAACGGGATGAACAGTATATCCACCTTTATCAACGTTTTATCATTCAGGACCTTCAGTAGACTTAACAATTTTTTCTTTACACCTTGCAGGGATTTCTTCAATTTTAGGTGCCTTAAATTTTATTACTACAATTATTAATCTTAAAGCAAAAAACCTTTCAGCAGAAAAAATTAGACTATTTGTCTGATCAGTTATTT
+
CCCCCG<EEGGGGGGEGGGGGGGGGGGGGGGGGGGGGGFGGGGGGGGGGGFGGGGGFGGGGGFGGGGGGGGGGGGFGGGGGGGGGGGGGGGGGGCGGGGGGGGGGGGGGGGGGGGGGGGGGGGGGGGGGGGGGGGGGGGGGEGGGGGGGGGGGGGGGGGGGGGGGGGGGGGGFGGGFGGGGGGCGGGGGGGGGGGGGGGFGGFFFGGGGGGGGGGGGGGFGGGGG7AF7:@:FFFFGGFFFFFFGFGGCFGCFFFG77AFFFFGCCEGFFFGGFFFF;EFFFGFFCF)74<?)9<<CEFFF
@M70528:330:000000000-K6D4P:1:1102:8801:5117 1:N:0:GCCATATAAC+ACACAATATC
GGACCCTGTTTTACTGTCTCTATACACATCTCCGAGCCCACGAGACGCCATATAACATCTCGTATGCCGTCTTCTGCTTGAAAAAAAAAAACAAAAAACACAAAAAACACACACAACACACAGTACTCACTACTACTATTCACATTCAACACCTACACAATAAAATTCTAACTCTTTCCTCCATCACCATTAACAGACACATCACAATCATAACTTCCCACATCTTGACCATCAGTGATGCACATCGTCTTAGCTCCATCGCTCTGACATGTACACAGTCCAACGTGCGACTTCATCTCTC
+
CCCCCGGGGGGGGFGGGGGGGGGGGGG@CEFGGGGGGGGGGGGGGGGGGGGGGGGGFCFFGGGDFFFFGGGGGGGGGGGGFFGGGGGCCE44,,,::+8E,,:,,+4+,:?++844+,+,++,5,,,,,3,,3,C83,,,3,3,:,>D,3,3+,,8,3,+,,,,,,533,,,,3,,,,,,546,,,4,,,,,,,,,62,,2,,,5,,,4<,2,4,,,4,144?+++++*+00*+*+32+1+**++)*1*/*+++++2*1+)()*,*)0/**+*-**)()*,*0/)()-((-(-)-)))...
@M70528:330:000000000-K6D4P:1:1102:14406:5120 1:N:0:GCCATATAAC+ACACAATATC
GGAGCCCCTGACATAGCATTCCCTCGATTAAATAATATAAGATTCTGACTTTTACCCCCTTCTCTGGGATTATTAATTATAGGACTTTATAAAGAAGGAGCGGGAACGGGATGAACAGTATATCCACCTTTATCAACGTTTTATCATTCAGGACCTTCAGTAGACTTAACAATTTTTTCTTTACACCTTGCAGGGATTTCTTCAATTTTAGGTGCCTTAAATTTTATTACTACAATTATTAATCTTAAAGCAAAAAACCTTTCAGCAGAAAAAATTAGACTATTTGTCTGATCAGTTATTT
+
CCCCCGGGGGGGGGGGGGGGGGGGGGGGGGGGGGGGGGGGGGGGGGGGGGGGGGGGGGGGGGGGGGGGGGGGGGGGGGGGGGGGGGGGGGGGGGGGGGGGGGGGGGGGGGGGGGGGGGGGGGGGGGGGGGGGGGGGGGGGGGGGGGGGGGGGGGGGGGGGGGCGGGGGGGGGGGGGGGGGGGGGGGGGGGGGGGGGGGGGGG;FGGGGGCCFGGGGGGGGGFGGGFGGGGFFGGFGGGGFFFFFGFGGGGGGAFFGGGFFFFFGFGFCFAFGGFFGFFEFCFGFFEFCEFFFFFFEEEFFF
@M70528:330:000000000-K6D4P:1:1102:11949:5124 1:N:0:GCCATATAAC+ACACAATATC
GGAGCCCCTGACATAGCATTCCCTCGATTAAATAATATAAGATTCTGACTTTTACCCCCTTCTCTGGGATTATTAATTATAGGACTTTATAAAGAAGGAGCGGGAACGGGATGAACAGTATATCCACCTTTATCAACGTTTTATCATTCAGGACCTTCAGTAGACTTAACAATTTTTTCTTTACACCTTGCAGGGATTTCTTCAATTTTAGGTGCCTTAAATTTTATTACTACAATTATTAATCTTAAAGCAAAAAACCTTTCAGCAGAAAAAATTAGACTATTTGTCTGATCAGTTATTT
+
CCCCCGGGGGGGGGGGGGGGGGGGGGGGGGGGGGGGGGGGGGGGGGGGGGGGGGGGGGGGGGGGGGGGGGGGGGGGGGGGGGGGGGGGGGGGGGGGGGGGGGGGGGGGGGGGGGGGGGGGGGGGGGGGGGGGGGGGGGGGGGGGGGGGGGGGGGGGGGGGGGGGGGGGGGGGGGGGGGGGGGGGGGGGGGGGGGGGGGGGGGGGGGGGGGGGGGGGGGGGGGGGGGGGGGFGGFFGGGGFFFFFGFGFFGGGFGFGGGFFFFFGFGFGFFFGGFFGF@FFFFGFFFFFFFFFFFFEFCECE
@M70528:330:000000000-K6D4P:1:1102:15124:5134 1:N:0:GCCATATAAC+ACACAATATC
GGAGCCCCTGACATAGCATTCCCTCGATTAAATAATATAAGATTCTGACTTTTACCCCCTTCTCTGGGATTATTAATTATAGGACTTTATAAAGAAGGAGCGGGAACGGGATGAACAGTATATCCACCTTTATCAACGTTTTATCATTCAGGACCTTCAGTAGACTTAACAATTTTTTCTTTACACCTTGCAGGGATTTCTTCAATTTTAGGTGCCTTAAATTTTATTACTACAATTATTAATCTTAAAGCAAAAAACCTTTCAGCAGAAAAAATTAGACTATTTGTCTGATCAGTTATTT
+
CCCCCGGGGGGGGGGGGGGGGGGGGGGGGGGGGGGGGGGGGGGGGGGGGGGGGGGGGGGGGGGGGGGGGGGGGGGGGGGGGGGGGGGGGGGGGGGGGGGGGGGGGGGGGGGGGGGGGGGGGGGGGGGGGGGGGGGGGGGGGGGGGGGGGGGGGGGGGGGGGGFGGGGGGGGGGGGGGGGGGGGGGDFGGGGGGGGGGGGGGGGGGGGGGGGFGGGGGGGGFFGGGGGGGGFGGGFGGGGFFFFFGFGGGGGGFGFGGGFFFFFGFGCGFFFGGFFGFFFFFFGFFE:)9CEFCE@FEFFFF
@M70528:330:000000000-K6D4P:1:1102:11801:5141 1:N:0:GCCATATAAC+ACACAATATC
GGAGCCCCTGACATAGCATTCCCTCGATTAAATAATATAAGATTCTGACTTTTACCCCCTTCTCTGGGATTATTAATTATAGGACTTTATAAAGAAGGAGCGGGAACGGGATGAACAGTATATCCACCTTTATCAACGTTTTATCATTCAGGACCTTCAGTAGACTTAACAATTTTTTCTTTACACCTTGCAGGGATTTCTTCAATTTTAGGTGCCTTAAATTTTATTACTACAATTATTAATCTTAAAGCAAAAAACCTTTCAGCAGAAAAAATTAGACTATTTGTCTGATCAGTTATTT
+
CCCCCGDGGGGGGGGGGGGGGGGGGGGGGGGGGGGGGGGGGGGGGGGGGGGGGGGGGGGGGGGGGGGGGGGGGGGGGGGGGGGGGGGGGGGGGGGGGFGGGGGGGGGGGGGGGGGGGGGGGGGGGGGGGGGGGGGGGGGGGGGGGGGGGGGGGGGGGGGGGDGGGGGGFGGCEFGGGGGGGGGGGGGGGGGFFGGGGGGGGGGGGGGGCFFGGGGGGGGGGGGGGGGGGGFGGGFGGGGFFFEFGFGGGGFGAFFCDG>AFBFGFGFGAFFC47FGF3?FFFGFFFFFEFFFFFFFEFFFF
@M70528:330:000000000-K6D4P:1:1102:4353:5142 1:N:0:GCCATATAAC+ACACAATATC
GGGACCCTGTTTTACTGTCTCTTATACACATCTCCGAGCCCACGCGACGCCATATAACATCTCGTATGCCGTCTTCTGCTTGAAAAAAAAAACTCATATCGACCGGCACTACAGTAGTCCGACCCAATACGTCTTGCTATCGACTGTACTGGTGGAGGAAGCCACGGCTAACTCTTTGCCACCAGCCACTGTAATACTGAGGTGGCAAGCATGTTTCGCAATTACTAATCGTAACACGCGCTCAAGATGCCTTCTAATACTCATTTAAAAGCCCTCGTCTTAACTTAGCAACTGCACAGTA
+
BC@CCFFFG9FEG@FFFGGGGGGGGEF<FCFGDFGGGGGGGGC@CF@FCGEGGGGGGGF,:CFFGE8<@@FCGFGGF<EFGCFFF9FCFGGG4,5,?,<,+BF+8++86,B,5,8<,8<C:CF7F8D>>,BD8,+,:><@F7<C>+38=,8,@@C*@<@:>7>F:>:7>:3<BB<,,,,2B,2,68;2,,?C>++7+++5+*5/;*8+*=35+?441**3*3<+9?++*3./*2)+*1)0.0)0*7**A7*:76*:*0*/*)**.*)2977**()*((-7(1***)*)-)-(.())()..)
@M70528:330:000000000-K6D4P:1:1102:25990:5144 1:N:0:GCCATATAAC+ACACAATATC
GGAGCCCCTGACATAGCATTCCCTCGATTAAATAATATAAGATTCTGACTTTTACCCCCTTCTCTGGGATTATTAATTATAGGACTTTATAAAGAAGGAGCGGGAACGGGATGAACAGTATATCCACCTTTATCAACGTTTTATCATTCAGGACCTTCAGTAGACTTAACAATTTTTTCTTTACACCTTGCAGGGATTTCTTCAATTTTAGGTGCCTTAAATTTTATTACTACAATTATTAATCTTAAAGCAAAAAACCTTTCAGCAGAAAAAATTAGACTATTTGTCTGATCAGTTATTT
+
CCCCCGGCGG9EGGGGGGGGGGGGGGGGGGGGGGGGGGGGGGGGGGGGGGGGGGGGGGGGGGGGGGGGGGGGGGGGGFGGGFGGGGGGGGGGGGGGGGGGGGGGGGGGGGGGGGGGGGGGGFGGGGGGGGGGGGGGGGGGGGGGGGGGGGGGGGGGGGGGGGGGGGGGGGGGGGGGGGGGGGGGGGGGGGGGGGEGGGGGGGGGAFGGGGGFGCFFGGGGGGGGGGGGGGFGGGFFGGGFFFFFGFGFD7>FFFFFGGDFF=FGEGEGFFFGGFFFF@3ACBDF=<FCE?C?>C@E?CEFF
@M70528:330:000000000-K6D4P:1:1102:18980:5147 1:N:0:GCCATATAAC+ACACAATATC
GGAGCCCCTGACATAGCATTCCCTCGATTAAATAATATAAGATTCTGACTTTTACCCCCTTCTCTGGGATTATTAATTATAGGACTTTATAAAGAAGGAGCGGGAACGGGATGAACAGTATATCCACCTTTATCAACGTTTTATCATTCAGGACCTTCAGTAGACTTAACAATTTTTTCTTTACACCTTGCAGGGATTTCTTCAATTTTAGGTGCCTTAAATTTTATTACTACAATTATTAATCTTAAAGCAAAAAACCTTTCAGCAGAAAAAATTAGACTATTTGTCTGATCAGTTATTT
+
CCCCCFEEGGGGGGGGGGGGGGGGGGGGFGGGGGGGGGGGGGGGGGGGGGGGGGGGGGGGGGGGGGGGGGGGGGGGGGGGGGGGGGGGGGGGGGGFFFGGGGGGGGGGGGGGGGGGGGGGFGGGGGGGGGGGGGGGGGGGGGGGGGGGGGGGGGFGGGGGGGGGGGGDGGGGGGGGGGGGGGGGGGGGGGFGGCGGGGGGGGGFFGGGGGGFGGFGGGGGGGGGGGGGGGFGGGFGGGGFFFFFGFGGFFCGAFFGGGFFFBFGFGFDFFF6C78DE4<=CFDFFEF?CCCC<C@CF?5)7
@M70528:330:000000000-K6D4P:1:1102:11821:5152 1:N:0:GCCATATAAC+ACACAATATC
GGAGCCCCTGACATAGCATTCCCTCGATTAAATAATATAAGATTCTGACTTTTACCCCCTTCTCTGGGATTATTAATTATAGGACTTTATAAAGAAGGAGCGGGAACGGGATGAACAGTATATCCACCTTTATCAACGTTTTATCATTCAGGACCTTCAGTAGACTTAACAATTTTTTCTTTACACCTTGCAGGGATTTCTTCAATTTTAGGTGCCTTAAATTTTATTACTACAATTATTAATCTTAAAGCAAAAAACCTTTCAGCAGAAAAAATTAGACTATTTGTCTGATCAGTTATTT
+
CCCCCG8FGGGGGGGGGGGGGGGGGGGGGGGGGGGGGGGGGGGGGGGGGGGGGGGGGGGGFGGGGGGGGGGGGGGGGGGGGGFFGGGFGGGGGGGGGFGFGGGGGGGGGGGGGGGGGGGFGGGGGGGGGGFGGGGGGGGGGGGGGGGGGGGGGGGGGGGGGFGGGGGGGGGGGGGGGGGGGGGGGGGGGFEDCGGFGGGGGGGGGGGGGGGGGGGGGGGGGGGGG7FFFABBGGFGFFGFFFFFGFGG7=7DFGFGDGBFFFFFEFEGFFFGG9F<A@CFCFGFFCF??43?4C<E?CEFF
@M70528:330:000000000-K6D4P:1:1102:9592:5174 1:N:0:GCCATATAAC+ACACAATATC
GGAGCCCCTGACATAGCATTCCCTCGATTAAATAATATAAGATTCTGACTTTTACCCCCTTCTCTGGGATTATTAATTATAGGACTTTATAAAGAAGGAGCGGGAACGGGATGAACAGTATATCCACCTTTATCAACGTTTTATCATTCAGGACCTTCAGTAGACTTAACAATTTTTTCTTTACACCTTGCAGGGATTTCTTCAATTTTAGGTGCCTTAAATTTTATTACTACAATTATTAATCTTAAAGCAAAAAACCTTTCAGCAGAAAAAATTAGACTATTTGTCTGATCAGTTATTT
+
CCCCCGGGGGGGGGGFGGGGGGGGGGGFGGGGGGGGGGGGGGGGGGGGGGGGGGGGGGGGGGGGGGGGGGGGGGGGGGGGGGGGGGGGGGGGGGGGGGGCGGGGGGGGGGGGGGGGGGGGGGGGGGGGGGGGGGGGGGGGGGGGGGGGGGGGGGGGGGGGGGGGGGGGGGGGGGGGGGGGGGGGGGGGGGGGGGGGGGGGGGGGGGGGGGGGGGGGGGGGGGGGGGGGGGFFFGFGGCDCAFFFGFGGFGGGFGFFDGFFFFFGFFEGFFFG69FD<@FF947CFCF?CCEFFFEFFEFFF
@M70528:330:000000000-K6D4P:1:1102:10517:5175 1:N:0:GCCATATAAC+ACACAATATC
GGAGCCCCTGACATAGCATTCCCTCGATTAAATAATATAAGATTCTGACTTTTACCCCCTTCTCTGGGATTATTAATTATAGGACTTTATAAAGAAGGAGCGGGAACGGGATGAACAGTATATCCACCTTTATCAACGTTTTATCATTCAGGACCTTCAGTAGACTTAACAATTTTTTCTTTACACCTTGCAGGGATTTCTTCAATTTTAGGTGCCTTAAATTTTATTACTACAATTATTAATCTTAAAGCAAAAAACCTTTCAGCAGAAAAAATTAGACTATTTGTCTGATCAGTTATTT
+
CCCCCGGGGGGGGGGGGGGGGGGGGGGFGGGGGGGGGGGGGGGGGGGGGGGGGGGGGGGGGGGGGGGGGGGGGGGGGGGGGGGGGGGGGGGGGGGGGGGGGGGGGGGGGGGGGGGGGGGGGGGGGGGGGGGGGGGGGGGGGGGGGGGGGGGGGGGGGGGGGGGGGGGGGGGGGGGGGGGGGGGGGGGGGGGGGGGGGGGGGGGGGGGGGGGGGGGGGGGGGGGGGGGGGGFDGGFGGFGFFFFFGFGGGFGGFGFGDGFFFFFGFGFGFF;FGFFGFFFFCBFFFFFFF9>CEEEEECEFF
@M70528:330:000000000-K6D4P:1:1102:23401:5175 1:N:0:GCCATATAAC+ACACAATATC
GGAGCCCCTGACATAGCATTCCCTCGATTAAATAATATAAGATTCTGACTTTTACCCCCTTCTCTGGGATTATTAATTATAGGACTTTATAAAGAAGGAGCGGGAACGGGATGAACAGTATATCCACCTTTATCAACGTTTTATCATTCAGGACCTTCAGTAGACTTAACAATTTTTTCTTTACACCTTGCAGGGATTTCTTCAATTTTAGGTGCCTTAAATTTTATTACTACAATTATTAATCTTAAAGCAAAAAACCTTTCAGCAGAAAAAATTAGACTATTTGTCTGATCAGTTATTT
+
CCCCCGGGGGGGGGGGGGGGGGGGGGGGGGGGGGGGGGGGGFGGGGGGGGGGGGGGGGGGGGGGGGGGGGGGGGGGGGGGGGGGGGGGGGGGGGGGGGGGGGGGGGGGGGGGGGGGGGGGGGGGGGGGGGGGGGGGGGGGGGGGGGGGGGGGGGGGGGGGGGGGGGGGGGGGGGGGGGGGGGGGGGGGGGGGGGGGGGGGGGGGGGGGGGGGGGGGGGGGGGGGGFGGGCFFGGFFGGGFFFFFGFGG:FDCFGFGGGFFFFFGC=C4AFFGGBFCEF3ACFGFF3;<??9EFEEE55CCE
@M70528:330:000000000-K6D4P:1:1102:21894:5181 1:N:0:GCCATATAAC+ACACAATATC
GGAGCCCCTGACATAGCATTCCCTCGATTAAATAATATAAGATTCTGACTTTTACCCCCTTCTCTGGGATTATTAATTATAGGACTTTATAAAGAAGGAGCGGGAACGGGATGAACAGTATATCCACCTTTATCAACGTTTTATCATTCAGGACCTTCAGTAGACTTAACAATTTTTTCTTTACACCTTGCAGGGATTTCTTCAATTTTAGGTGCCTTAAATTTTATTACTACAATTATTAATCTTAAAGCAAAAAACCTTTCAGCAGAAAAAATTAGACTATTTGTCTGATCAGTTATTT
+
CCCCCGGGGGGGGGGGGGGGGGGGGGGGGGGGGGGGGGGGGGGGGGGGGGGGGGGGGGGGGGGGGGGGGGGGGGGGGGGGGGGGGGGGGGGGGGGGGGGGGGGGGGGGGGGGGGGGGGGGGGGGGGGGGGGGGGGGGGGGGGGGGGGGGGGGGGGGGGGGGGGGGGGFGGGGGGGGGGGGGGGGGGGGGGGGGGGGGGGGGGGGGGGGGGGGGGGGGGGGGGGGGGGGGGFFGGFGGGGFFFFFGFGGGGFGFGFGGGFFFEFGCFFGFFFGGFFGFFFFFFGFFFFFCF<EFFFFFFFEE
@M70528:330:000000000-K6D4P:1:1102:5685:5195 1:N:0:GCCATATAAC+ACACAATATC
GGAGCCCCTGACATAGCATTCCCTCGATTAAATAATATAAGATTCTGACTTTTACCCCCTTCTCTGGGATTATTAATTATAGGACTTTATAAAGAAGGAGCGGGAACGGGATGAACAGTATATCCACCTTTATCAACGTTTTATCATTCAGGACCTTCAGTAGACTTAACAATTTTTTCTTTACACCTTGCAGGGATTTCTTCAATTTTAGGTGCCTTAAATTTTATTACTACAATTATTAATCTTAAAGCAAAAAACCTTTCAGCAGAAAAAATTAGACTATTTGTCTGATCAGTTATTT
+
CCC@CGGEDDEFFEGGFFGAEFGFGEC<EF,FFEFFFGFCCEFGGFGFF@FGFGGGFC7FEG9FFFEF@FGFFG96CF9FFE9EFEEEFGDFGGFEA,EFD::FGGGGD@,@C8FCFGGGFGGAFC@FFF,?FGGGGGGDFGGGGFFGGGGFGFGGFGCGGGGGGGGA;<DFGF9AF+>>,E=EF=F8EEFAEFE@8D?FGFGGGGGFGGFFGF?6EFGCFGEFGGGEFEFCDC5@FGG96;EFGFGFEGCCFGFGDD5AF>8CCCC96;AFGBF4=3?6?FFCF?F977)99<76<57)7
@M70528:330:000000000-K6D4P:1:1102:11002:5228 1:N:0:GCCATATAAC+ACACAATATC
GGAGCCCCTGACATAGCATTCCCTCGATTAAATAATATAAGATTCTGACTTTTACCCCCTTCTCTGGGATTATTAATTATAGGACTTTATAAAGAAGGAGCGGGAACGGGATGAACAGTATATCCACCTTTATCAACGTTTTATCATTCAGGACCTTCAGTAGACTTAACAATTTTTTCTTTACACCTTGCAGGGATTTCTTCAATTTTAGGTGCCTTAAATTTTATTACTACAATTATTAATCTTAAAGCAAAAAACCTTTCAGCAGAAAAAATTAGACTATTTGTCTGATCAGTTATTT
+
CCCCCGGGGGGGGGGGGGGGGGGGGGGFFGGGGGGGGGGGGGGGGGGGGGGGGGGGGGGGGGGGGGGGGGGGGGGGGGGGGGGGGGGGGGGGGGGGGGGGGGGGGGGGGGGGGGGGGGGGGGGGGGGGGGGGGGGGGGGGGGGGGGGGGGGGGGGGGGGGGGGGGGGGGGGGGGGGGGGGGGGGGGGGGFGFGGGFGGGGGGGGGGGGGGGGGGGGGGGGGGGGGGGGGGFGGGFGGGGFFFF>FFGGGGFGFGFGGGFFFFFGFGFGFFFGGFFGFFFFEFGFFFFEFFFFFFEEE?EFF
@M70528:330:000000000-K6D4P:1:1102:6577:5239 1:N:0:GCCATATAAC+ACACAATATC
GGAGCCCCTGACATAGCATTCCCTCGATTAAATAATATAAGATTCTGACTTTTACCCCCTTCTCTGGGATTATTAATTATAGGACTTTATAAAGAAGGAGCGGGAACGGGATGAACAGTATATCCACCTTTATCAACGTTTTATCATTCAGGACCTTCAGTAGACTTAACAATTTTTTCTTTACACCTTGCAGGGATTTCTTCAATTTTAGGTGCCTTAAATTTTATTACTACAATTATTAATCTTAAAGCAAAAAACCTTTCAGCAGAAAAAATTAGACTATTTGTCTGATCAGTTATTT
+
CCCCCGGGGGGGGGGGGGGGGGGGGGGGGGGGGGGGGGGGGGGGGGGGGGGGGGGGGGGGGGGGGGGGGGGGGGGGGGGGGGGGGGGGGGGGGGGGGGGGGGDGGGGGDGGGGGGGGGGGGGGGGGGGGGGGGGGGGGGGGGGGGGGGGGGGGGGGGGGGGGGGGGGGGGGGGGGGGGGGGGGGGGGGGGGGGGGGGGGGGGGGGGGGGGGGGGGGGGGGGGGGGFGGGGFGGGFGGGGFFFFFGFGG7DFGFGFGGGFFFFFGFGFGFFFGGFFGEFFFEF7AFEFFFFFFFFFFFFFFF
@M70528:330:000000000-K6D4P:1:1102:17220:5250 1:N:0:GCCATATAAC+ACACAATATC
GGAGCCCCTGACATAGCATTCCCTCGATTAAATAATATAAGATTCTGACTTTTACCCCCTTCTCTGGGATTATTAATTATAGGACTTTATAAAGAAGGAGCGGGAACGGGATGAACAGTATATCCACCTTTATCAACGTTTTATCATTCAGGACCTTCAGTAGACTTAACAATTTTTTCTTTACACCTTGCAGGGATTTCTTCAATTTTAGGTGCCTTAAATTTTATTACTACAATTATTAATCTTAAAGCAAAAAACCTTTCAGCAGAAAAAATTAGACTATTTGTCTGATCAGTTATTT
+
CCCCCGGGGGGGGGGGGGGGGGGGGGGGCGGGGGGGGGGGGGGGGGGGGGGGGGGGGGGGGGGGGGGGGGGGGGGGGGGGGGGGGGGGGGGGGGGGGGGGGGGGGGGGGGGGGGFGGGGGGGGGGGGGGGGGGGGGGGGGGGGGGGGGGGGGGGGGGGGGGGGGGGGGFGGGGGGGGGGGGGGGGGGGGGGGGGGGGGGGGGGGGGGGGGGGGFGGGGGGGGGGGGGGGGFGGGFGGGGFFFFFGFGGGGGG4CFGGGFFFFFGFGFCAFFGGBFGFFFAFFGFFFFFFEEFFFFEFEF?C
@M70528:330:000000000-K6D4P:1:1102:5714:5265 1:N:0:GCCATATAAC+ACACAATATC
GGAGCCCCTGACATAGCATTCCCTCGATTAAATAATATAAGATTCTGACTTTTACCCCCTTCTCTGGGATTATTAATTATAGGACTTTATAAATAAGGAGCGGGAACGGGATGAACAGTATATCCACCTTTATCAACGTTTTATCATTCAGGACCTTCAGTAGACTTAACAATTTTTTCTTTACACCTTGCAGGGATTTCTTCAATTTTAGGTGCCTTAAATTTTATTACTACAATTATTAATCTTAAAGCAAAAAACCTTTCAGCAGAAAAAATTAGACTATTTGTCTGATCAGTTATTT
+
CCCCCGGGGGGGGGGGGGGGGGGGGGGGGGGGGGGGGGGGGGGGGGGGGGGGGGGGGGGGGGGGGGGGGGGGGGGGGGGGGGGGGGGGGGGGGGGGGFGGGGGGGGGGGGGGGFGGGGGGGGGGGGGGGGGGGGGGGGGGGGGGGGGGGGGGGGGGGGGGGGGGGGGGGGGGGGGGGGGGGGGGGGGGGGGGGDEFGGGGGGGGGGGGGGGGGGGGGGFGGGGGGGGGGGFFGGFGGGGFFFFFGFGGFDFGFGFGGGDFFFFGEGEGFFFCFFFGFFFFFFGFF<F?EFFFFFFFFCEEE
@M70528:330:000000000-K6D4P:1:1102:10566:5268 1:N:0:GCCATATAAC+ACACAATATC
GGAGCCCCTGACATAGCATTCCCTCGATTAAATAATATAAGATTCTGACTTTTACCCCCTTCTCTGGGATTATTAATTATAGGACTTTATAAAGAAGGAGCGGGAACGGGATGAACAGTATATCCACCTTTATCAACGTTTTATCATTCAGGACCTTCAGTAGACTTAACAATTTTTTCTTTACACCTTGCAGGGATTTCTTCAATTTTAGGTGCCTTAAATTTTATTACTACAATTATTAATCTTAAAGCAAAAAACCTTTCAGCAGAAAAAATTAGACTATTTGTCTGATCAGTTATTT
+
CCCCCGGGGGGGGGGGGGGGGGGGGGGGGGGGGGGGGGGGGGGGGGGGGGGGGGGGGGGGGGGGGGGGGGGGGGGGGGGGGGGGGGGGGGGGGGGGGGGFGGGGGGGGGGGGGGGGGGGGGGGGGGGGGGGGGGGGGGGGGGGGGGGGGGGGGGGGGGGGGGGGGGGGFGGGGGGGGGGGGGGGGGGGGGGGGGEFGGGGGGGGFFGGGGGFGGGGGGGGFGGGGGGGGGFGGGFGGGGFFAFFGFGFFGFGAGAGGGFFFFFGFGEGFFFCF9FFF@CFFFGFFEFCFFFFFFFFFFFFF
@M70528:330:000000000-K6D4P:1:1102:26134:5272 1:N:0:GCCATATAAC+ACACAATATC
GGAGCCCCTGACATAGCATTCCCTCGATTAAATAATATAAGATTCTGACTTTTACCCCCTTCTCTGGGATTATTAATTATAGGACTTTATAAAGAAGGAGCGGGAACGGGATGAACAGTATATCCACCTTTATCAACGTTTTATCATTCAGGACCTTCAGTAGACTTAACAATTTTTTCTTTACACCTTGCAGGGATTTCTTCAATTTTAGGTGCCTTAAATTTTATTACTACAATTATTAATCTTAAAGCAAAAAACCTTTCAGCAGAAAAAATTAGACTATTTGTCTGATCAGTTATTT
+
CCCCCGGGGGGGGGGGGGGGGGGGGGGGGGGGGGGGGGGGGGGGGGGGGGGGGGGGGGGGGGGGGGGGGGGGGGGGGGGGGGGGGGGFGGGGGGGGGGGGGGGGGGGGGGGGGGGGGGGGGGGGGGGGGGGGGGGGGGGGGGGGGGGGGGGGGGGGGGGGGGGGGGGCGGGGGGGGGGGGGGGGGGGGGGGGGGGGGGGGGGFGGGGGGGGGGGGGGGGGEGGGGGGGGGFGCGFGGFGFFFFFGFGGGGGGFCFGGGFFFE=8CGFGF;FGGFFGFF3*7;FFFCFFFF<?CFEFE??EE
@M70528:330:000000000-K6D4P:1:1102:17121:5276 1:N:0:GCCATATAAC+ACACAATATC
GGAGCCCCTGACATAGCATTCCCTCGATTAAATAATATAAGATTCTGACTTTTACCCCCTTCTCTGGGATTATTAATTATAGGACTTTATAAAGAAGGAGCGGGAACGGGATGAACAGTATATCCACCTTTATCAACGTTTTATCATTCAGGACCTTCAGTAGACTTAACAATTTTTTCTTTACACCTTGCAGGGATTTCTTCAATTTTAGGTGCCTTAAATTTTATTACTACAATTATTAATCTTAAAGCAAAAAACCTTTCAGCAGAAAAAATTAGACTATTTGTCTGATCAGTTATTT
+
9BCCCGGGGGGGGGGGGGGGGGGGGGGGGGGGGGGGGGGGGGGGGGGGGGGGGGGGGGGGGGGGGGGGGGGGGGGGGGGGGGGGGGGGGGGGGGGGGGGGGGGGGGGGGGGGGGGGGGGGGGGGGGGGGGGGGGGGGGGGGGGGGGGGGGGGGGGGGGGGGGGGGGGFFGGGGGGGGGGGGGGGGGGGGGGGGGGFGGGGGGGGGGGGGGGGGGGGGGGGGGGGGGGGGDAAC?FGC7BBF9=BF6CF@CCCFGFGGG4FF4BGFF=8AFFGG>F6)))*10@FFCC37))93?4?57??C
@M70528:330:000000000-K6D4P:1:1102:25837:5277 1:N:0:GCCATATAAC+ACACAATATC
GGAGCCCCTGACATAGCATTCCCTCGATTAAATAATATAAGATTCTGACTTTTACCCCCTTCTCTGGGATTATTAATTATAGGACTTTATAAAGAAGGAGCGGGAACGGGATGAACAGTATATCCACCTTTATCAACGTTTTATCATTCAGGACCTTCAGTAGACTTAACAATTTTTTCTTTACACCTTGCAGGGATTTCTTCAATTTTAGGTGCCTTAAATTTTATTACTACAATTATTAATCTTAAAGCAAAAAACCTTTCAGCAGAAAAAATTAGACTATTTGTCTGATCAGTTATTT
+
CCCCCGGGGGGGGGGGGGGGGGGGGGGGGGGGGGGGGGGGGGGGGGGGGGGGGGGGGGGGGGGGGGGGGGGGGGGGGGGGGGGGGGGGGGGGGGGGGGGGGGGGGGGGGGGGGGGGGGGGGGGGGGGGGGGGGGGGGGGGGGGGGGGGGGGGGGGGGGGGGGGGGGGGGGGGGGGGGGGGGGGGGGGGGGGGGGGGGGGFGGGGFGGGGCCFGGGGGGGGGGGGGGGGDGFCGGFGGGGFFFFFGFGGGGGGFGFGGG>FFEAGFGFFFFFGF;FGFFFFEFGFFEFECEEEFEEF?3?EE
@M70528:330:000000000-K6D4P:1:1102:20826:5293 1:N:0:GCCATATAAC+ACACAATATC
GGAGCCCCTGACATAGCATTCCCTCGATTAAATAATATAAGATTCTGACTTTTACCCCCTTCTCTGGGATTATTAATTATAGGACTTTATAAAGAAGGAGCGGGAACGGGATGAACAGTATATCCACCTTTATCAACGTTTTATCATTCAGGACCTTCAGTAGACTTAACAATTTTTTCTTTACACCTTGCAGGGATTTCTTCAATTTTAGGTGCCTTAAATTTTATTACTACAATTATTAATCTTAAAGCAAAAAACCTTTCAGCAGAAAAAATTAGACTATTTGTCTGATCAGTTATTT
+
CCCCCGGGGGGGGGGGGGGGGGGGGGGGGGGGGGGGGGGGGGGGGGGGGGGGGGGGGGGGGGGGGGGGFGGGGGGGGGGFGGGFGGGGGGGGGGDGGGGGFEGGGGGGGGGGGGGGGGGGGGGGGGGGGGGGGGGGGGFGGGGGGGGGGGGGGGGGGGGGGFFGGGGGGGGGGGGGGFFGFCGGGGGGGGFGGGGGGGGGGGGGGGGGGGGGGGFGGGGGFGGGGGGGGGFGGGFGGFGFFFFFGFGFF7F>FGFGGGFFFFFGFGFGFFFGGBFGFFFFFFGFFEF?EFFFFEFFEECFF
@M70528:330:000000000-K6D4P:1:1102:17117:5293 1:N:0:GCCATATAAC+ACACAATATC
GGAGCCCCTGACATAGCATTCCCTCGATTAAATAATATAAGATTCTGACTTTTACCCCCTTCTCTGTGATTATTAATTATAGGACTTTATAAAGAAGGAGCGGGAACGGGATTAACAGTATATCCACCTTTATCAACGTTTTATCATTCAGGACCTTCAGTAGACTTAACAATTTTTTCTTTACACCTTGCAGGGATTTCTTCAATTTTAGGTGCCTTAAATTTATTAATACAATTATTAATCTTAAAGCCAACAACCTTTCAGCAGAAAAAATTAGACTATTTGTCTTATCATTTATTTT
+
AACCCGGGGGGGCFDEAF9FFEFFEFGFF7@<AE9EFGDF@FCFFG<CEDEGGAFFGGGGGGFGGG,<,FFFEEFFGGAF9CFGF8FFGGGGGGA@F8FE<B7+6FFG,?FG,CEGFGGGFFDGG<FEFGDF<FEFEFFDGDFEGGE@BFF9EFFGGGCFGCDGCGG99FE:FFGGGDFCCC;FDFGGF9D@DE++>DFGGGGG8DCED78,@CFEFC,;,75E7B77+,42*4<E7+?9+=+4+12+,2*;4*:C7C4AFF6C4+(86/6,5-2:3)/6)8CF=C75)9)7))96)/7CE
@M70528:330:000000000-K6D4P:1:1102:16573:5315 1:N:0:GCCATATAAC+ACACAATATC
GGAGCCCCTGACATAGCATTCCCTCGATTAAATAATATAAGATTCTGACTTTTACCCCCTTCTCTGGGATTATTAATTATAGGACTTTATAAAGAAGGAGCGGGAACGGGATGAACAGTATATCCACCTTTATCAACGTTTTATCATTCAGGACCTTCAGTAGACTTAACAATTTTTTCTTTACACCTTGCAGGGATTTCTTCAATTTTAGGTGCCTTAAATTTTATTACTACAATTATTAATCTTAAAGCACAAAACCTTTCAGCAGAAAAAATTAGACTATTTGTCTGATCAGTTATTT
+
@CCCCGGGGGGGGGGGGGGGGGGGGGEFFFGGGGGGGGGGGGGGGGGGGGGGGFGGGGGGGGGGGGGGFGGCGGGGGGGGGGGGGGGGGGGGGG9FFGGGGGGGGGGGGGGGGEGGGGFGGGGGGGGGGGGGGGGGGGFGGGGGGGGGGGGGGGGGGGGGGFGFGGGCFGGGGGGGGGGGGGGGGGGGGGGGG8EGGGGGGGGGGGGGGGFGGFGGGGGGCFGGGGFGGFFGGFFGGGGFFFFFGFGFG:FG9DFGGGFFFFFGFGCGFFA8<9FG<3?FEFGFFFFFFECEFFFFFFFFF
@M70528:330:000000000-K6D4P:1:1102:22754:5321 1:N:0:GCCATATAAC+ACACAATATC
GGAGCCCCTGACATAGCATTCCCTCGATTAAATAATATAAGATTCTGACTTTTACCCCCTTCTCTGGGATTATTAATTATAGGACTTTATAAAGAAGGAGCGGGAACGGGATGAACAGTATATCCACCTTTATCAACGTTTTATCATTCAGGACCTTCAGTAGACTTAACAATTTTTTCTTTACACCTTGCAGGGATTTCTTCAATTTTAGGTGCCTTAAATTTTATTACTACAATTATTAATCTTAAAGCAAAAAACCTTTCAGCAGAAAAAATTAGACTATTTGTCTGATCAGTTATTT
+
CCCCCGGGGGGGGGGGGGGGGGGGGGGGGGGGGGGGGGGGGGGGGGGGGGGGGGGGGGGGGGGGGGGGGGGGGGGGGGGGGGGGGGGGGGGGGGGGGGGGGGGGGGGGGGGGGGGGGGGGGGGGGGGGGGGGGGGGGGGGGGGGGGGGGGGGGGGGGGGGGGGGGGGGGGGGGGGGGGGGGGGGFFGGGGGGGGGGGGGGGGGGGGGGGGGGGFGGGGGGGGGGGGGGGGFDGGFGGGGFFFFFGFGGGGGGFGFGGGFFFFFGEFFCFFFGGFFFFFFFFFGFFFFFFEFFFFFFFFFFF
@M70528:330:000000000-K6D4P:1:1102:11550:5323 1:N:0:GCCATATAAC+ACACAATATC
GGAGCCCCTGACATAGCATTCCCTCGATTAAATAATATAAGATTCTGACTTTTACCCCCTTCTCTGGGATTATTAATTATAGGACTTTATAAAGAAGGAGCGGGAACGGGATGAACAGTATATCCACCTTTATCAACGTTTTATCATTCAGGACCTTCAGTAGACTTAACAATTTTTTCTTTACACCTTGCAGGGATTTCTTCAATTTTAGGTGCCTTAAATTTTATTACTACAATTATTAATCTTAAAGCAAAAAACCTTTCAGCAGAAAAAATTAGACTATTTGTCTGATCAGTTATTT
+
CCCCCG<FGGGGGGGGGGGGGGGGGGGGGGGGGGGGGGGGGGGGGGGGGGGGGGGGGGGGGGGGGGGGGGGGGGGGGGGGGGGGGGGGGGGGGGGGGGGGGGGGGGGGGGGGGGGGGGGGGGGGGGGGGGGGGGGGGGGGGGGGGGGGGGGGGGGGGGGGGGGGGGGGGGGGGGGGGGGGGGGGGGGGGFGGGGGGGGGGGGGGGGGGGGGGGGGGGGGGGGGGGGGGGGFGGGFGGGGFFFFFGFGGGGGFFGFGGGEFFFFGFGFGFFA=C9FCA@FFCFGFFFF<CFFEFFEFCEFEF
@M70528:330:000000000-K6D4P:1:1102:20479:5325 1:N:0:GCCATATAAC+ACACAATATC
GGAGCCCCTGACATAGCATTCCCTCGATTAAATAATATAAGATTCTGACTTTTACCCCCTTCTCTGGGATTATTAATCATAGGACTTTATAAAGAAGGAGCGGGAACGGGATGAACAGTATATCCACCTTTATCAACGTTTTATCATTCAGGACCTTCAGTAGACTTAACAATTTTTTCTTTACACCTTGCAGGGATTTCTTCAATTTTAGGTGCCTTAAATTTTATTACTACAATTATTAATCTTAAAGCAAAAAACCTTTCAGCAGAAAAAATTAGACTATTTGTCTGATCAGTTATTT
+
CCCCCGGGGGGGGGGGGGGGGGGGGGGGGGGGGGGGGGGGGGGGGGGGGGGGGGGGGGGGGGGGGGGGGGGGGGGGGGGGGGGGGGGGGGGGGGGGGGGGGGGGGGGGGGGGGGGGGGGGGGGGGGGGGGGGGGGGGGGGGGGGGGGGGGGGGGGGGGGGGGGGGGGGGGGGGGGGGGGGGGGGGGGGGGGGGGGGGGGGGGGGGGGGGGGGGGGGGGGGGGGGGGGGGGFGGGFGGGGFFFFFGFGFFFGGFGFGGGFFFFFGFGFGFFFGGFFGFEFFFFGFFCFFFF<CFFFEFFFFF
@M70528:330:000000000-K6D4P:1:1102:8623:5327 1:N:0:GCCATATAAC+ACACAATATC
GGAGCCCCTGACATAGCATTCCCTCGATTAAATAATATAAGATTCTGACTTTTACCCCCTTCTCTGGGATTATTAATTATAGGACTTTATAAAGAAGGAGCGGGAACGGGATGAACAGTATATCCACCTTTATCAACGTTTTATCATTCAGGACCTTCAGTAGACTTAACAATTTTTTCTTTACACCTTGCAGGGATTTCTTCAATTTTAGGTGCCTTAAATTTTATTACTACAATTATTAATCTTAAAGCAAAAAACCTTTCAGCAGAAAAAATTAGACTATTTGTCTGATCAGTTATTT
+
CCCCCGGGGGGGGGGGGGGGGGGGGGGGGGGGGGGGGGGGGGGGGGGGGGGGGGGGGGGGGGGGGGGGGGGGGGGGGGGGGGGGGGGGGGGGGGGGGGGGGGGGGGGGGGGGGGGGGGGGGGGGGGGGGGGGGGGGGGGGGGGGGGGGGGGGGGGGGGGGGGGGGGGGGGGGGGGGGGGGGGGGGGGGGGGGGGGGGGGGGGGGGGGGGGGFGGFGGGGGFGGGGCGGGGFFGGFGGGGFFFFFGFGGFFGGFGFGGGFFFFFGFF=FFFFGGBFFEFEFEFGFFFFFFFCFFFFFEFFFF
@M70528:330:000000000-K6D4P:1:1102:22371:5328 1:N:0:GCCATATAAC+ACACAATATC
GGAGCCCCTGACATAGCATTCCCTCGATTAAATAATATAAGATTCTGACTTTTACCCCCTTCTCTGGGATTATTAATTATAGGACTTTATAAAGAAGGAGCGGGAACGGGATGAACAGTATATCCACCTTTATCAACGTTTTATCATTCAGGACCTTCAGTAGACTTAACAATTTTTTCTTTACACCTTGCAGGGATTTCTTCAATTTTAGGTGCCTTAAATTTTATTACTACAATTATTAATCTTAAAGCAAAAAACCTTTCAGCAGAAAAAATTAGACTATTTGTCTGATCAGTTATTT
+
CCCCCGGGGGGGGGGGGGGGGGGGGGGGGGGGGGGGGGGGGGGGGGGGGGGGGGGGGGGGGGGGGGGGGGGGGGGGGGGGGGGGGGGGGGGGGGGGGGGGGGGGGGGGGGGGGGGGGGGGGGGGGGGGGGGGGGGGGGGGGGGGGGGGGGGGGGGGGGGGGGGGGGGGGGGGGGGGGGGGGGGGGGGGGGGGGGGGGGGGGGGGGGGGGGGGGGGGGGGGFGGGGGGGGGFGGGFGGGGFFFFFGFGFGDFGFGFGGGFFFFFGCGCCFFFGGFFGFEFFFFGFFFFFFECECEFEFFEFF
@M70528:330:000000000-K6D4P:1:1102:23951:5346 1:N:0:GCCATATAAC+ACACAATATC
GGAGCCCCTGACATAGCATTCCCTCGATTAAATAATATAAGATTCTGACTTTTACCCCCTTCTCTGGGATTATTAATTATAGGACTTTATAAAGAAGGAGCGGGAACGGGATGAACAGTATATCCACCTTTATCAACGTTTTATCATTCAGGACCTTCAGTAGACTTAACAATTTTTTCTTTACACCTTGCAGGGATTTCTTCAATTTTAGGTGCCTTAAATTTTATTACTACAATTATTAATCTTAAAGCAAAAAACCTTTCAGCAGAAAAAATTAGACTATTTGTCTGATCAGTTATTT
+
CCCCCGGGGGGGGGGGGGGGGGGGGGEGGGGGGGGGGGGGGGG,EFGGGGGGGGGGGGGGGGGGGGGGGCGGGGGGGDGGGGGGGGGGGGGGGEEFGGGGGGGGGGGGGGEGGGGGGGGGGGGFFGGGGFGGGGGGGGGGGGGGGGGGGGGGGGGGGGGGGGGGGGGGFGGGGGGGGGGGGGGGGGGGGGGGGGGGGGGGGGGGGGGGGGGGGGGGGGGGGGGGGGGGGGFGGGFGGGGFFFFFGFGGFFGGFGFGDDFFFFFG<==CFFFFG;FGFEEFCFGFFEA3<?9CEFEEFEEEE
@M70528:330:000000000-K6D4P:1:1102:10038:5362 1:N:0:GCCATATAAC+ACACAATATC
GGAGCCCCTGACATAGCATTCCCTCGATTAAATAATATAAGATTCTGACTTTTACCCCCTTCTCTGGGATTATTAATTATAGGACTTTATAAAGAAGGAGCGGGAACGGGATGAACAGTATATCCACCTTTATCAACGTTTTATCATTCAGGACCTTCAGTAGACTTAACAATTTTTTCTTTACACCTTGCAGGGATTTCTTCAATTTTAGGTGCCTTAAATTTTATTACTACAATTATTAATCTTAAAGCAAAAAACCTTTCAGCAGAAAAAATTAGACTATTTGTCTGATCAGTTATTT
+
CCCCCGGGGGGGGGGGGGGGGGGGGGGGGGGGGGGGGGGGGGGGGGGGGGGGGGGGGGGGGGGGGGGGGGGGGGGGGGGGGGGGGGGGGGGGGGGGGFGDGGGGGGGGGGGGGFGGGGGGGGGGGGGGGGGGGGGGGGGGGGGGGGGGGGGGGGGGGGGGGGGGGGGGGGGGGGGGGGGGGGGGGGGGGGGFEFGGGGGGGGGGFGGGGGGGGGGGGGGGGGGGGCGGGGFGGGFGFGGFFFFFFFGCFF>FFGFGGGFFFFFGEGEGFFFGGFFGF;CFEFGFFFFFFECEEFFFFFFFF
@M70528:330:000000000-K6D4P:1:1102:6473:5364 1:N:0:GCCATATAAC+ACACAATATC
GGAGCCCCTGACATAGCATTCCCTCGATTAAATAATATAAGATTCTGACTTTTACCCCCTTCTCTGGGATTATTAATTATAGGACTTTATAAAGAAGGAGCGGGAACGGGATGAACAGTATATCCACCTTTATCAACGTTTTATCATTCAGGACCTTCAGTAGACTTAACAATTTTTTCTTTACACCTTGCAGGGATTTCTTCAATTTTAGGTGCCTTAAATTTTATTACTACAATTATTAATCTTAAAGCAAAAAACCTTTCAGCAGAAAAAATTAGACTATTTGTCTGATCAGTTATTT
+
CCCCCGGGGGGGGGGGGGGGGGGGGGGGGGGGGGGGGGGGGGGGGGGFGGGGGGGGGGGGGGGGGGGGGGGGGGGGGGGGGGGGGGGGGGGGGGGGGGGGGGGGGGGGGGGGGGGGGGGGGFGGGGGGGGGGGGGGGGGGGGGGGGGGGGGGGGGGGGGGGGGFGGGCGGGGGGGGGGGGGGGGGGGGGGGGGGGGGGGGGGGFGGGGGGGFGGGGGGGEGGGGGGGGGGFGGGFGGGGFFFFFGFGGGFGGFFAGGGFFFFFGEGFGFFA?FFFGF@EFFFGFFCFFCE<?EFFFFFEFF
@M70528:330:000000000-K6D4P:1:1102:22454:5369 1:N:0:GCCATATAAC+ACACAATATC
GGTACCCTGTTTTACTGTCTCTTATACACATCTCCGAGCCCACGAGACGCCATATAACACCTCGTATGCCGTCTTGTGCTTGAAAAAAAAAAGCTCTGTTGTCCTGAACGAAACGGTGGATGTGAATAGCGTCCACTCCTGACGGTACCGGAAGCATAAGCACCGGCTAACTACTTGCCCGCAGCCGCGGTAATACTTAGGGTTCGAGCGTTCATCGGAATTACTTGGCGTCAATCGTACTCAGGCGGTTTTGTCAGGCCGATTGTAAACGCCCGGGCTTAACCTGCGACTTGCTATTGGG
+
88,ACCFCCFECECFEGGF<C@FFGCC<C@CFEFDFDGBCFGE@:+8@,@C@,C<EFD,6B,FGGEGG,:+6+:C,6,CFG9,:C,:7+@FFB4,B,,C<?9,C,?,E<F?:++++8+6ADEEEFFEG9FB4+@:DEFAFC<,8F+++,B++>>7DF<D3FFFFCFGGDGFGFG,@EC7,*1B*>,4*:BE1BECC++9>+<?CFG5**/*;*<CFG*88:F++03C+*:7*92/+*1*8.**0*)))2)977D*:C*))82)*-26*9*)*17)),(()5BF7*()((4(())))).))(
@M70528:330:000000000-K6D4P:1:1102:4927:5376 1:N:0:GCCATATAAC+ACACAATATC
GGAGCCCCTGACATAGCATTCCCTCGATTAAATAATATAAGATTCTGACTTTTACCCCCTTCTCTGGGATTATTAATTATAGGACTTTATAAAGAAGGAGCGGGAACGGGATGAACAGTATATCCACCTTTATCAACGTTTTATCATTCAGGACCTTCAGTAGACTTAACAATTTTTTCTTTACACCTTGCAGGGATTTCTTCAATTTTAGGTGCCTTAAATTTTATTACTACAATTATTAATCTTAAAGCAAAAAACCTTTCAGCAGAAAAAATTAGACTATTTGTCTGATCAGTTATTT
+
CCCCCGGGGGGGGGGFGGGGGGGGGGGGGGGGGGGGGGGGGGGGGGGGGGGGGGGGGGGGGGGGGGGGGGGGGGGGGGGGGGGGGGGGGGGFGGGGG,E@FGEGGGGGGDFDGFGGGGGGGGGGDGGGGGGGGGGGGGGGGGGGGGGGGGGGGGGGGGGGGGGGGGGGGGGGGGGGGEGFGGGGGGGGGGFGGGGFGGGDGGGGFGGGGGDFFEGGGGGGGGGGGGGGGGFFGGFGGGG@FABFGFGCE7C>FFADDGAFFFFGFFFF;FFCCBFCE3?AEBCAFCACFE<CEFFFEFEFF
@M70528:330:000000000-K6D4P:1:1102:22405:5378 1:N:0:GCCATATAAC+ACACAATATC
GGAGCCCCTGACATAGCATTCCCTCGATTAAATAATATAAGATTCTGACTTTTACCCCCTTCTCTGGGATTATTAATTATAGGACTTTATAAAGAAGGAGCGGGAACGGGATGAACAGTATATCCACCTTTATCAACGTTTTATCATTCAGGACCTTCAGTAGACTTAACAATTTTTTCTTTACACCTTGCAGGGATTTCTTCAATTTTAGGTGCCTTAAATTTTATTACTACAATTATTAATCTTAAAGCAAAAAACCTTTCAGCAGAAAAAATTAGACTATTTGTCTGATCAGTTATTT
+
CCCCCGGGGGGGGGGGGGGGGGGGGGGGGGGGGGGGGGGGGGGGGGGGGGGGGGGGGGGGGGGGGGGGGGGGGGGGGGGGGGGGGGGGGGGGGGGGGGGGGGGGGGGGGGGGGGGGGGGGGGGGGGGGGGGGGGGGGGGGGGGGGGGGGGGGGGGGGGGGGGGGGGGGGGGGGGGGGGGGGGGGGGGGGGGGGGGGGGGGGGGGGGGGGGGGGGGGGGGGGGGGGGGGGGFGGGFGGGGFFFFFGFGGGGGGFGFGGGFFFFFGFGFGFFFGGBFGFEFFEFFCFEC??EFFFFFFFFFFF
@M70528:330:000000000-K6D4P:1:1102:7680:5378 1:N:0:GCCATATAAC+ACACAATATC
GGAGCCCCTGACATAGCATTCCCTCGATTAAATAATATAAGATTCTGACTTTTACCCCCTTCTCTGGGATTATTAATTATAGGACTTTATAAAGAAGGAGCGGGAACGGGATGAACAGTATATCCACCTTTATCAACGTTTTATCATTCAGGACCTTCAGTAGACTTAACAATTTTTTCTTTACACCTTGCAGGGATTTCTTCAATTTTAGGTGCCTTAAATTTTATTACTACAATTATTAATCTTAAAGCAAAAAACCTTTCAGCAGAAAAAATTAGACTATTTGTCTGATCAGTTATTT
+
CCCCCGGGGGGGGGGGGGGGGGGGGGGGGGGGGGGGGGGGGGGGGGGGGGGGGGGGGGGGGGGGGGGGGGGGGGGGGGGGGGGGGGGGGGGGGGGGGGGGGGGGGGGGGGGGGGGGGGGGGGGGGGGGGGGGGGGGGGGGGGGGGGGGGGGGGGGGGGGGGGGGGGGGGGGFGGGGGGGGGGGGGGGGGGGGGGGCGGGGGGGGGGGGGGGGGGGGGGGGGGGGGGGGGGFGGDFGGGGFF6BBGFGGGCGGFGFGGGFFFBADFFCFFFAGC>AFFEEFFFGFFFF?EFFFFFFFFFFFF
@M70528:330:000000000-K6D4P:1:1102:10028:5382 1:N:0:GCCATATAAC+ACACAATATC
GGAGCCCCTGACATAGCATTCCCTCGATTAAATAATATAAGATTCTGACTTTTACCCCCTTCTCTGGGATTATTAATTATAGGACTTTATAAAGAAGGAGCGGGAACGGGATGAACAGTATATCCACCTTTATCAACGTTTTATCATTCAGGACCTTCAGTAGACTTAACAATTTTTTCTTTACACCTTGCAGGGATTTCTTCACTTTTAGGTGCCTTACATTTTATTACTACAATTATTAATCTTAAAGCAAAAAACCTTTCAGCAGACAACATTAGACTATTTGTCTGATCAGTTATTT
+
CCCCCGGGGGGGFAFEGGGGGGGGGC789FFFGGGFCGFGAFFFEFGDGGGGGGGGGGGGGGGGEGC8<FFEFGGGGFGA@A9CEFFGGGGGFFCFGG8,DFEGDGGGCDGG>,FDFFDEFGGGGFFEFGGGGGGGGGGGFGFGGGGG9E<E<AFFFED,CEAFFGGGEGGGFGGGGGGGGGGFDFEBEDFC,3+@DDEGGGGF,@;EFFF,E?CCGCG,@EFDF7D@;CFGC6*@+;;+1+=+=6C+:8:;*;*;DDEFFB688+406/66*1)+/7?FCFF=A<86?;<ECC@E?)<?C
@M70528:330:000000000-K6D4P:1:1102:17732:5405 1:N:0:GCCATATAAC+ACACAATATC
GGAGCCCCTGACATAGCATTCCCTCGATTAAATAATATAAGATTCTGACTTTTACCCCCTTCTCTGGGATTATTAATTATAGGACTTTATAAAGAAGGAGCGGGAACGGGATGAACAGTATATCCACCTTTATCAACGTTTTATCATTCAGGACCTTCAGTAGACTTAACAATTTTTTCTTTACACCTTGCAGGGATTTCTTCAATTTTAGGTGCCTTAAATTTTATTACTACAATTATTAATCTTAAAGCAAAAAACCTTTCAGCAGAAAAAATTAGACTATTTGTCTGATCAGTTATTT
+
CCCCCGGGGGGGGGGGGGGGGGGGGGGGFEGGGGGGGGGGGGGGGGGGGGGGGGGGGGGGGGGGGGGGGGGGGGGGGGGGGGGGGGGGGGGGGGGGGGGGGGGGGGGGGGGGGGGGGGGGGGGGGGGGGGGGGGGGGGGGGGGGGGGGGGGGGGGGGGGGGGFGGGGGGGGGGGGGGGGGGGGGGGGGGGGGGFGFFGGGGGGGGGGGGG8DGGGGGGGFFGGGGCFGGGFGGGFGGGGFFFE>FFGGCCFGFFFFGGFFFFFGFCEFFFFFFBFGF3?FCBGFFFFFCEEFFFEEECFEF
@M70528:330:000000000-K6D4P:1:1102:5886:5407 1:N:0:GCCATATAAC+ACACAATATC
GGAGCCCCTGACATAGCATTCCCTCGATTAAATAATATAAGATTCTGACTTTTACCCCCTTCCCTGGGATTATTAATTATAGGACTTTATAAAGAAGGAGCGGGAACGGGATGAACAGTATATCCACCTTTATCAACGTTTTATCATTCAGGACCTTCAGTAGACTTAACAATTTTTTCTTTACACCTTGCAGGGATTTCTTCAATTTTAGGTGCCTTAAATTTTATTACTACAATTATTAATCTTAAAGCAAAAAACCTTTCAGCAGAAAAAATTAGACTATTTGTCTGATCAGTTATTT
+
CCCCCGGGGGGGGGGFGGGGGGGGGGEGGGGGGGGGGGGGGGGGGGGGGGGGGFGGGGGGGG@FGGGGGFGGGGGGGGGGGGGGGGGGGGFGGGAGGCFFFGGGGGGGGGGGGGGGGGGGGGGGGGGGGGGGGGGGGGGGGGGGGGGGGGGGGGGGGGGGGGGGGGGGGGGGGGGGGGFGGGGGGG?FGGGGFGGFGGFFGGGGGGGGGGGGGFGGGGFCGGFGFFGGGG6FGG5AFGGFFFFFGFGGG8CCAFFGCGDFFFFGCCCCFFFDF@FGEEEFEFGFFEFFFF<EFFFFEFFFF
@M70528:330:000000000-K6D4P:1:1102:22238:5412 1:N:0:GCCATATAAC+ACACAATATC
GGAGCCCCTGACATAGCATTCCCTCGATTAAATAATATAAGATTCTGACTTTTACCCCCTTCTCTGGGATTATTAATTATAGGACTTTATAAAGAAGGAGCGGGAACGGGATGAACAGTATATCCACCTTTATCAACGTTTTATCATTCAGGACCTTCAGTAGACTTAACAATTTTTTCTTTACACCTTGCAGGGATTTCTTCAATTTTAGGTGCCTTAAATTTTATTACTACAATTATTAATCTTAAAGCAAAAAACCTTTCAGCAGAAAAAATTAGACTATTTGTCTGATCAGTTATTT
+
CCCCCGGGGGGGGGGFGGGGGGGGGGGGGGGGGGGGGGGGGGGGGGGGGGGGGGGGGGGGGGGGGGGGGGGGGGGGGGGGGGGGGGGGGGGGGGGGGGGGGGGGGGGGGGGGGGGGGGGGGGGGGGGGGGGGGGGGGGGGGGGGGGGGGGGGGGGGGGGGGGGGGGGGGGGGGGGGGGGGGGGGGGGGGGGGGCEGGGGGGGGGGGGGGGGGGGGGGGGGGGGGGGGGGGFGGGFGGGGFFFFFGFGGGDGGFGFGGGFFFFFGEGFGFFFGGFFGFFEFEAGFFFFFEFFFFFEFFFFFF
@M70528:330:000000000-K6D4P:1:1102:22116:5412 1:N:0:GCCATATAAC+ACACAATATC
GGAGCCCCTGACATAGCATTCCCTCGATTAAATAATATAAGATTCTGACTTTTACCCCCTTCTCTGGGATTATTAATTATAGGACTTTATAAAGAAGGAGCGGGAACGGGATGAACAGTATATCCACCTTTATCAACGTTTTATCATTCAGGACCTTCAGTAGACTTAACAATTTTTTCTTTACACCTTGCAGGGATTTCTTCAATTTTAGGTGCCTTAAATTTTATTACTACAATTATTAATCTTAAAGCAAAAAACCTTTCAGCAGAAAAAATTAGACTATTTGTCTGATCAGTTATTT
+
CCCCCGGGGGGGGGGGGGGGGGGGGGGGGGGGGGGGGGGGGGGGGGGGGGGGGGGGGGGGGGGGGGGGGGGGGGGGGGGGGGGGGGGGGGGGGGGGGGGGGGGGGGGGGGGGGGGGGGGGGGGGGGGGGGGGGGGGGGGGGGGGGGGGGGGGGGGGGGGGGGGGGGGGGGGGGGGGGGGGGGGGGGGGGGGGGGGGGGGGGGGGGGGGGGGCGGGGGGGGGGGGGGGGGGFGGGFGGGGFFFFFGFGGGGGGFGFGGGFFFFCGFGEDFFFGGFFFFEFFEFGFFFFFFFFFFFFFEEECE
@M70528:330:000000000-K6D4P:1:1102:19888:5413 1:N:0:GCCATATAAC+ACACAATATC
GGAGCCCCTGACATAGCATTCCCTCGATTAAATAATATAAGATTCTGACTTTTACCCCCTTCTCTGGGATTATTAATTATAGGACTTTATAAAGAAGGAGCGGGAACGGGATGAACAGTATATCCACCTTTATCAACGTTTTATCATTCAGGACCTTCAGTAGACTTAACAATTTTTTCTTTACACCTTGCAGGGATTTCTTCAATTTTAGGTGCCTTAAATTTTATTACTACAATTATTAATCTTAAAGCAAAAAACCTTTCAGCAGAAAAAATTAGACTATTTGTCTGATCAGTTATTT
+
CCCCCGGGGGGGGGGGGGGGGGGGGGGGGGGGGGGGGGGGGGGGGGGGGGGGGGGGGGGGGGGGGGGGGGGGGGGGGGGGGGGGGGGGGGGGGGGGGGGGGGGGGGGGGGGGGGGGGGGGGGGGGGGGGGGGGGGGGGGGGGGGGGGGGGGGGGGGGGGGGFGGGGGGGGGGGGGGGGGGGGGGGGGGGGGGGGGGGGGGGGGGGGGGGGGGGGGGGGGGGGGGGGGGGGFGGFFGGGGFFFFFGFGGGGGGFGFGGGFFFFFGEGFGFFFFGFFGEE?FEFGFFFF?EECCFFFEEFFFF
@M70528:330:000000000-K6D4P:1:1102:16617:5416 1:N:0:GCCATATAAC+ACACAATATC
GGAGCCCTGACATAGCCTTCCCTCGATTAAATAATATAAGATTCTGACTTTTACCCCCTTCTCTGGGATTATTAATTATAGGACTTTATAAAGAAGGAGCGGGAACGGGATGAACAGTATATCCACCTTTATCAACGTTTTATCATTCAGGACCTTCAGTAGACTTAACAATTTTTTCTTTACACCTTGCAGGGATTTCTTCAATTTTAGGTGCCTTAAATTTTATTACTACAATTATTAATCTTAAAGCAAAAAACCTTTCAGCAGAAAAAATTAGACTATTTGTCTGATCAGTTATTTT
+
CCCCCGGGGGGGGGGG<FGGGGGGGGGG6<<FFGGGGGGGGGGGGGGGGGGGGGGGGGGGGGGGGGGGGGGGGGGGGGGFGGGGGGGGGGGGGGGGGGGGGGGGGGGGGGGGGGGGGGGGGGGGGGGGGGGGGGGGGGGGGGGGGGGGGGGGGGGGGGGGGGGGGGGGGGGGGGGGGGGGGGGGGGGGGGGGGGGGGGGGGGGGGGGGGGDGGGGGGGGGGGGGGGGGGGFGGGFFFGGFFFFFGFGGGGGGFFFDGGFFFEFG?FFFFFAGGDFGFEFFFFGFFFAEE9EEF@FFFFFCC
@M70528:330:000000000-K6D4P:1:1102:23031:5419 1:N:0:GCCATATAAC+ACACAATATC
GGAGCCCCTGACATAGCATTCCCTCGATTAAATAATATAAGATTCTGACTTTTACCCCCTTCTCTGGGATTATTAATTATAGGACTTTATAAAGAAGGAGCGGGAACGGGATGAACAGTATATCCACCTTTATCAACGTTTTATCATTCAGGACCTTCAGTAGACTTAACAATTTTTTCTTTACACCTTGCAGGGATTTCTTCAATTTTAGGTGCCTTAAATTTTATTACTACAATTATTAATCTTAAAGCAAAAAACCTTTCAGCAGAAAAAATTAGACTATTTGTCTGATCAGTTATTT
+
CCCCCGGGGGGGGGGGGGGGGGGGGGGGGGGGGGGGGGGGGGGGGGGGGGGGGGGGGGGGGGGGGGGGGGGGGGGGGGGGGGGGGGGGGGGGGGGGGGGGGGGGGGGGGGGGGGGGGGGGGGGGGGGGGGGGGGGGGGGGGGGGGGGGGGGGGGGGGGGGGGGGGGGGGGGGGGGGGGGGGGGGGGGGGGGGGGGGGGGGGGGGGGGGGGGGGGGGGGGGGGGGGFGGGGFGGGFGGGGFFFFFGFGGGGGGFG4C?DFFFFFGFGFGFFFGGFFGFFFFFFGFFCA?EEFFFFFFCEFFF
@M70528:330:000000000-K6D4P:1:1102:13664:5420 1:N:0:GCCATATAAC+ACACAATATC
GGGACCATGTTTTACTGTCTCTTATACACATCTCCGAGCCCACGAGACGCCATATAACACCTCGTATGCCGTCTTCTGCTTGAAATAAAAAACCGGATGAGTAGAAGAGGCTATATTTTCTTCTCACATTCGTCAAGGACTAGTTTAGATATGAGATACATTTTGTCCATCTTAGTGCTTCCCTTGGCGACATTTTATAAGAGCGTGGCTTTCTACCTAATTCCGATGCGTTTCACCCACTCAGACGTAAGACATCATGAGTCAAGTCAAGATCGGACTACCACTCGTCAGTACACCAGTC
+
CCCCCG8CCEC9<6CFFGG9EF9EEE9EF<8FAFCCBCFGDF@C7F:@;@@+8@E<@<,6,CEFG@FFGGG6+C,66,CCCCGGC,9E,C=>,,8+8FC,C5,C,5E,4:?,,,,<,,,,,,<,9A5,,,:,B+A:,BF,4,,,:@@,,:,C9BE,,54C,57,C=,3C,,33,7,,=;,>,,,,6,,++6>3@,,,,3,3,,4+3*@*@E,932,@9,<CD,>,*44;*2*),+,*22?4)))*)):***+*2;67+17;);+96)++30+07)736(0()*0)(04((()-6).4(44.
@M70528:330:000000000-K6D4P:1:1102:21064:5420 1:N:0:GCCATATAAC+ACACAATATC
GGAGCCCCTGACATAGCATTCCCTCGATTAAATAATATAAGATTCTGACTTTTACCCCCTTCTCTGGGATTATTAATTATAGGACTTTATAAAGAAGGAGCGGGAACGGGATGAACAGTATATCCACCTTTATCAACGTTTTATCATTCAGGACCTTCAGTAGACTTAACAATTTTTTCTTTACACCTTGCAGGGATTTCTTCAATTTTAGGTGCCTTAAATTTTATTACTACAATTATTAATCTTAAAGCAAAAAACCTTTCAGCAGAAAAAATTAGACTATTTGTCTGATCAGTTATTT
+
CCCCCGGGGGGGGGGGGGGGGGGGGGGGGGGGGGFGGGGGGGGGGGGGGGGGGGGGGGGGGGGGGGGGGGGGGGGGGGGGGGGGGGGGGGGGGGGGGGGGGGGGGGGGGGGGGGGGGGGGGGGGGGGGGGGGGGGGGGGGGGGGGGGGGGGGGGGGGGGGGGGGGGGGGGGGGGGGGGGGGGGGGGGGGGGGGGGGGGGGGGGGGGGGGGGGGGGGGGGGGGGGGGGGGGFGGGFGGFFFFFFFGFGGGGGGFGFGGGFFFFFGFGCGFFFGG>FGFFFFFFGFFCF?FFFFFFFFEEFFF
@M70528:330:000000000-K6D4P:1:1102:26400:5432 1:N:0:GCCATATAAC+ACACAATATC
GGAGCCCCTGACATAGCATTCCCTCGATTAAATAATATAAGATTCTGACTTTTACCCCCTTCTCTGGGATTATTAATTATAGGACTTTATAAAGAAGGAGCGGGAACGGGATGAACAGTATATCCACCTTTATCAACGTTTTATCATTCAGGACCTTCAGTAGACTTAACAATTTTTTCTTTACACCTTGCAGGGATTTCTTCATTTTTAGGTGCCTTAAATTTTATTACTACAATTATTAATCTTAAAGCAAAAAACCTTTCAGCAGAAAAAATTAGACTATTTGTCTGATCAGTTATTT
+
CCCCCGG>GGGGGGGGGGGGGGGGFGDGGGGGGGGGGGFGEGGGGGGGGGGGGGGGGGGGFGFGGGGGGCD9EFGGGFFFFGFFGGGGGCGGGGGGGGGFGGGGGGGGGGGGGGGGGFGGGGGGGGGGGGGGGGGGGGGGGGGGGGGGGGGGCFGGGGGGGGGGGGGCFFGGGGFGGGFGFFGGGGGGGG?>EFGDGGFFGFGCE9FGGCFFGCFFGGGGCEEGGFGGGFFFDFAFGFFFFFF6CFDD<88*;D*;<4BFF=A>C7CG;46C*256<;7/?FGFFFFEC?EF6C@EEEFCE
@M70528:330:000000000-K6D4P:1:1102:24948:5439 1:N:0:GCCATATAAC+ACACAATATC
GGAGCCCTGTTTTACTGTCTCTTATACACATCTCCGAGCCCACCAGCCGCCATATAACATCTCGTATGCCGTCTTCTGCTTGAAAACAAAAAAAACACAAAACAAGAAAGAAACCTAAGGTATATCACCGGTAGAAAAAACAACGACAAAAATTAAGACAGCCGCTGCTGTATACGTTAGCGAAGCCTAGTTATCACGGGGCGGGTAGGCTTATTGCGTCATGGTAGAGCGTTCCGTGCTTGCATGCAGGATACACACTACACATGTACCGCGCCGTGCTCATCATGTGAGCTGCGACGTG
+
CCCCCGGFGFGGGFGGGGGFGGGGGGGEFFEGGGGGFGGGGGG;,E,DFGGGGGGGGGG<FFFGGGGGGGGGGGGGGFFGGGCFGG<@CFGG6+4,,4,44,:4,,,4BBF,B,,,,:4,,<,,,C,:,++++@95,,A++,:,++++3,,+3,,,,,,8,3++++8+,,,,7,737,,*,**4>*,2,6,7,2,7,*****3*/12**++*3++++*///*++++3+*+)2**0*9930*67?**2*+*******2*))/,)2,*.*/*)*)())((4))0*0*-*)-))()(.,(-4((
@M70528:330:000000000-K6D4P:1:1102:6275:5458 1:N:0:GCCATATAAC+ACACAATATC
GGAGCCCCTGACATAGCATTCCCTCGATTAAATAATATAAGATTCTGACTTTTACCCCCTTCTCTGGGATTATTAATTATAGGACTTTATAAAGAAGGAGCGGGAACGGGATGAACAGTATATCCACCTTTATCAACGTTTTATCATTCAGGACCTTCAGTAGACTTAACAATTTTTTCTTTACACCTTGCAGGGATTTCTTCAATTTTAGGTGCCTTAAATTTTATTACTACAATTATTAATCTTAAAGCAAAAAACCTTTCAGCAGAAAAAATTAGACTATTTTTCTAATCAGTTATTT
+
@@BCCEFGGGGGGGGFGCEFFFEFF@CFEEGFFGEFDFC@<FFGGD6@EFCEEGGGGGGGEFAFGG<@EFFCFFGCFC<CCF<FFGGGGGGGGCDE8,E,CF7+CFFDEGEEECCFF8FFGGAF9FGGGFF,@FFGFFFGGGFGGGGGGGGA,FGGFGFGGEFGGGGF9E9FFEFGG7FFDGCGCDFGGED<=DE+DD?FGGGAEFGGGA,>E,AAFFG7EFGGFAFGGGFEFE0BF8E666BFFFF@,5=C9C>C<DBFF=FG*@868A4?6(AC@4)848CAA3A8<))9=C3956?EE
@M70528:330:000000000-K6D4P:1:1102:25215:5495 1:N:0:GCCATATAAC+ACACAATATC
GGAGCCCCTGACATAGCATTCCCTCGATTAAATAATATAAGATTCTGACTTTTACCCCCTTCTCTGGGATTATTAATTATAGGACTTTATAAAGAAGGAGCGGGAACGGGATGAACAGTATATCCACCTTTATCAACGTTTTATCATTCAGGACCTTCAGTAGACTTAACAATTTTTTCTTTACACCTTGCAGGGATTTCTTCAATTTTAGGTGCCTTAAATTTTATTACTACAATTATTAATCTTAAAGCAAAAAACCTTTCAGCAGAAAAAATTAGACTATTTGTCTGATCAGTTATTT
+
CCCCCGGEGGGGGGGGGGGGGGGGGGGGGGGGGGGGGGGGGGGGGGGGGGGGGGGGGGGGGGGGGGGGGGGGGGGGGGGGGGGGGGGGGGGGGGGGGGGGGGGGGGGGGGGGGGGGGGGGGGGGGGGGGGGGGGGGGGGGGGGGGGGGGDGGGGGGGGGGGGGGGGGGCGFGGGGGGGGGGGGGGGFFGGGGGGGGGGGGGGGGGGGGFCFFGCFGGGGGCFGGGFGG@FFFFGFGGGGFFFFFGFGGCDFFFFFF7DAFF>FGCGEFFFFGGFFGF;);?FFFFEF<));?>EEFF??CC
@M70528:330:000000000-K6D4P:1:1102:15965:5513 1:N:0:GCCATATAAC+ACACAATATC
GGAGCCCCTGACATAGCATTCCCTCGATTAAATAATATAAGATTCTGACTTTTACCCCCTTCTCTGGGATTATTAATTATAGGACTTTATAAAGAAGGAGCGGGAACGGGATGAACAGTATATCCACCTTTATCAACGTTTTATCATTCAGGACCTTCAGTAGACTTAACAATTTTTTCTTTACACCTTGCAGGGATTTCTTCAATTTTAGGTGCCTTAAATTTTATTACTACAATTATTAATCTTAAAGCAAAAAACCTTTCAGCAGAAAAAATTAGACTATTTGTCTGATCAGTTATTT
+
CCCCC:EGGGGGGGGGFFGGAFGGGGGGGGGGGGGGFGGGGGGGGGFGGGGGGGGGGGGGGGGGGGGGFGGGGGGFGCFGGGGGGGGGGGGGGGGGGGGGGGGGGGGGGGGGGGGGGGGGGGGGGGGGGGGGGGGGGGGGGGGGGGGGGGGGGGGGGGDFFGCFGGGGEGGGGGGGGGGGGGGGGGGGGGGGGGDCBFGGGGGGFGGGGGGGG9CCGGGGGFGGFGGGGGFFFGFFG>FFFFABCFFGGG>CFFFGDGFFFFFGFFEGFFFFGFFG<;EAE=DFF37)96<?478?C37?C
@M70528:330:000000000-K6D4P:1:1102:13519:5520 1:N:0:GCCATATAAC+ACACAATATC
GGAGCCCCTGACATAGCATTCCCTCGATTAAATAATATAAGATTCTGACTTTTACCCCCTTCTCTGGGATTATTAATTATAGGACTTTATAAAGAAGGAGCGGGAACGGGATGAACAGTATATCCACCTTTATCAACGTTTTATCATTCAGGACCTTCAGTAGACTTAACAATTTTTTCTTTACACCTTGCAGGGATTTCTTCAATTTTAGGTGCCTTAAATTTTATTACTACAATTATTAATCTTAAAGCAAAAAACCTTTCAGCAGAAAAAATTAGACTATTTGTCTGATCAGTTATTT
+
CCCCCG<FGGGGGGGGGGGGGGGGGGGGGGGGGGGGGGGGGGGGGGGGGGGGGGGGGGGGGGGGGGGGGGGGGGGGGGGGGGGGGGGGGGGGGGGGGGGGGGGGGGGGGGGGGGGGGGGGGGGGGGGGGGGGGGGGGGGGGGGGGGGGGGGGGGGGGGGGGGGGGGGGGGGGGGGGGGGGGGGGGGGGGGGGGGDGDFGGGGGGGGGGGGGGGGGGGGGGGGGGGGGGGGFGGFFGGGGFFFFFGFGGGGGG4>FGGGEFFFFGFDEGFFFCC;FDEFFFFFGFFFFCFFEFEFFFFFFFF
@M70528:330:000000000-K6D4P:1:1102:8217:5521 1:N:0:GCCATATAAC+ACACAATATC
GGAGCCCCTGACATAGCATTCCCTCGATTAAATAATATAAGATTCTGACTTTTACCCCCTTCTCTGGGATTATTAATTATAGGACTTTATAAAGAAGGAGCGGGAACGGGATGAACAGTATATCCACCTTTATCAACGTTTTATCATTCAGGACCTTCAGTAGACTTAACAATTTTTTCTTTACACCTTGCAGGGATTTCTTCAATTTTAGGTGCCTTAAATTTTATTACTACAATTATTAATCTTAAAGCAAAAAACCTTTCAGCAGAAAAAATTAGACTATTTGTCTGATCAGTTATTT
+
CCCCCGGGGGGGGGGGGGGGGGGGGGGGGGGGGGGGGGGGGGGGGGGGGGGGGGGGGGGGGGGGGGGGGGGGGGGGGGGGGGGGGGGGGGGGGGGGGGGGGGGGGGGGGGGGGGGGGGGGGGGGGGGGGGGGGGGGGGGGGGGGGGGGGGGGGGGGGGGGGGGGGGGGGGGGGGGGGGGGGGGGGGGGGGGGGGGGGGGGGGGGGGGGGGGGGFGGGGGFGGGGGGGGGGFGGGFFGCGFFFFFGFGGGGGGFGFGDGFFBEFGFF=FFFFGGFFGFEEFFFGFFEFEFFCEEC3CCEFFF
@M70528:330:000000000-K6D4P:1:1102:26839:5522 1:N:0:GCCATATAAC+ACACAATATC
GGAGCCCCTGACATAGCATTCCCTCGATTAAATAATATAAGATTCTGACTTTTACCCCCTTCTCTGGGATTATTAATTATAGGACTTTATAAAGAAGGAGCGGGAACGGGATGAACAGTATATCCACCTTTATCAACGTTTTATCATTCAGGACCTTCAGTAGACTTAACAATTTTTTCTTTACACCTTGCAGGGATTTCTTCAATTTTAGGTGCCTTAAATTTTATTACTACAATTATTAATCTTAAAGCAAAAAACCTTTCAGCAGAAAAAATTAGACTATTTGTCTGATCAGTTATTT
+
CCCCCGGGGGGGGGGGGGGGGGGGGGGGGGGGGGGGGGGGGGGGGGGGGGGGGGGGGGGGGGGGGGGGGGGGGGGGGGGGGGGGGGGGGGGGGGGGGGGGGGGGGGGGGGGGGGGGGGGGGGGGGGGGGGGGGGGGGGGGGGGGGGGGGGGGGGGGGGGGGGGGGGGGGGGGGGGGGGGGGGGGGGGGGGGGGGGGGGGGGGGGGGGGGGGGGGGGGGGGGGGGGGGGGGFFFGFGGGGFFFFFFFGGFFCFFGFGDGFFFFFGFCEGFFFGGFFFFFEFCFGFFFF3??<FFFFFCEFEE
@M70528:330:000000000-K6D4P:1:1102:25294:5532 1:N:0:GCCATATAAC+ACACAATATC
GGAGCCCCTGACATAGCATTCCCTCGATTAAATAATATAAGATTCTGACTTTTACCCCCTTCTCTGGGATTATTAATTATAGGACTTTATAAAGAAGGAGCGGGAACGGGATGAACAGTATATCCACCTTTATCAACGTTTTATCATTCAGGACCTTCAGTAGACTTAACAATTTTTTCTTTACACCTTGCAGGGATTTCTTCAATTTTAGGTGCCTTAAATTTTATTACTACAATTATTAATCTTAAAGCAAAAAACCTTTCAGCAGAAAAAATTAGACTATTTGTCTGATCAGTTATTT
+
CCCCCGGGGGGGGGGGGFGGGGGGGGGGGGGGGGGGGGDGGGGGGGGGGGGGGGGGGGGGGGGGGGGGGGGGGGGGGGGGGGGGGGGGGGGGGGGGGGGGGGGGGGGGGGGGGGGGGGGGGGGGGGGGGGGGGGGGGGGGGGGGFGGGGGGGGGGGGGGGGGGGGGGFGGGGGGGGGGGGGGGGGGGGGGGGGGGGGGGGGGGGGGGGGGFGGGGGGGGGAFGGGFGGGGFGFCAFGFGFAFFFFFGGG>FFFGFFCDEFF46CCGF4A4A6C>FGFFF=CFGFF3AEEF9C)7<F<<CEE
@M70528:330:000000000-K6D4P:1:1102:22169:5568 1:N:0:GCCATATAAC+ACACAATATC
GGAGCCCCTGACATAGCATTCCCTCGATTAAATAATATAAGATTCTGACTTTTACCCCCTTCTCTGGGATTATTAATTATAGGACTTTATAAAGAAGGAGCGGGAACGGGATGAACAGTATATCCACCTTTATCAACGTTTTATCATTCAGGACCTTCAGTAGACTTAACAATTTTTTCTTTACACCTTGCAGGGATTTCTTCAATTTTAGGTGCCTTAAATTTTATTACTACAATTATTAATCTTAAAGCAAAAAACCTTTCAGCAGAAAAAATTAGACTATTTGTCTGATCAGTTATTT
+
CCCCCGGGGGGGGGGGGGGGGGGGGGGGGGGGGGGGGGGGGGGGGGGGGGGGGGGGGGGGGGGGGGGGGGGGGGGGGGGGGGGGGGGGGGGGGGGGGGGGGGGGGGGGGGGGGGGGGGGGGGGGGGGGGGGGGGGGGGGGGGGGGGGGGGGGGGGGGGGGGGGGGGGGFGGGGGGGGGGGGGGGGGGGGGGGGGGGGGGGGGGGGGGGGFGFGGGGGGGGGGGGGGGGGGFGGGFGGGGFFFFFGFGGGFGGFGFGGGFFFFFGFGFDFFFGGBFGFFFFFFGFFFFFFFEEFFFFFFFFF
@M70528:330:000000000-K6D4P:1:1102:25422:5573 1:N:0:GCCATATAAC+ACACAATATC
GGAGCCCCTGACATAGCATTCCCTCGATTAAATAATATAAGATTCTGACTTTTACCCCCTTCTCTGGGATTATTAATTATAGGACTTTATAAAGAAGGAGCGGGAACGGGATGAACAGTATATCCACCTTTATCAACGTTTTATCATTCAGGACCTTCAGTAGACTTAACAATTTTTTCTTTACACCTTGCAGGGATTTCTTCAATTTTAGGTGCCTTAAATTTTATTACTACAATTATTAATCTTAAAGCAAAAAACCTTTCAGCAGAAAAAATTAGACTATTTGTCTGATCAGTTATTT
+
CCCCCGGEGGGGGGGGGGGGGGGGGGGGGGGGGGGGGGGGGGGGGGGGGGGGGGGGGGGGGGGGGGGGGGGGGGGGGGFGGGGGGGGGGGGGGGGGGGGGGGGGGGGGDGGGGGGGGCFGGGGGGGGGGGGGGGGGGGGF?FGGGGGGGGGGGGGGGGGGGGGGGGGFGGGGFGGGGGGGGGGGGFGGGGCFGGGGGGGGGGGGCFGCFF,DGGGGGGG7EGGGGGGGC:EAFGFCGGGFAAFFGFC@F7FFFGFG:D;FF4:F47>FFAFGG6F7=;C=/0CF:/AE?9<CC?@C?<5CE
@M70528:330:000000000-K6D4P:1:1102:16415:5573 1:N:0:GCCATATAAC+ACACAATATC
GGAGCCCCTGACATAGCATTCCCTCGATTAAATAATATAAGATTCTGACTTTTACCCCCTTCTCTGGGATTATTAATTATAGGACTTTATAAAGAAGGAGCGGGAACGGGATGAACAGTATATCCACCTTTATCAACGTTTTATCATTCAGGACCTTCAGTAGACTTAACAATTTTTTCTTTACACCTTGCAGGGATTTCTTCAATTTTAGGTGCCTTAAATTTTATTACTACAATTATTAATCTTAAAGCAAAAAACCTTTCAGCAGAAAAAATTAGACTATTTGTCTGATCAGTTATTT
+
-8CCC6BFGGGDGGGGGFGG9FGGGECGGGGGGGGGGGGGGGGGGG9FEFGGGGGGGGGGGGGGGGGGGGFGGGGFGGGGGGGGGGGGGGGGGGGGGGGGGGGGGGGGGGGGGGGGGGFGGGGGGGGFGFGFGGGGGGGGFEGGGGGFGFFGGGGGFFGGDGGGGGGGGAEGGGGGGGGGGGGGFF?EGGGGGGGG>@FFGFFFFGFGGGGGG9CFGGGGDDEGGGGGGGAAGG>FGFGFCFCFGFGFGC>CADFGGGFFFEFG<7>FAAFGGFFGE;CACFGFFCF3CCCC<E39??CFF
@M70528:330:000000000-K6D4P:1:1102:23356:5573 1:N:0:GCCATATAAC+ACACAATATC
GGAGCCCCTGACATAGCATTCCCTCGATTAAATAATATAAGATTCTGACTTTTACCCCCTTCTCTGGGATTATTAATTATAGGACTTTATAAAGAAGGAGCGGGAACGGGATGAACAGTATATCCACCTTTATCAACGTTTTATCATTCAGGACCTTCAGTAGACTTAACAATTTTTTCTTTACACCTTGCAGGGATTTCTTCAATTTTAGGTGCCTTAAATTTTATTACTACAATTATTAATCTTAAAGCAAAAAACCTTTCAGCAGAAAAAATTAGACTATTTGTCTGATCAGTTATTT
+
CCCCCGGGGGGGGGGFGGGGGGGGGGGGGGGGGGGGGGGGGGGGGGGGGGGGGGGGGGGGGGGGGGGGGGGGGGGGGGGGGGGGGGGGGGGGGGFGGDGGGGGGGGGGGGDGGGGGGGGGGGGGGGGGGGGGGGGGGGGGGGGGGGGGGGGGGGGGGGGGGGGGGGGGGGFGGGGGGGGGGGGGGFCFGGGGGGGGEFGGGGGGGGGGGGGGGGGGGGGGGGGGGGGGGFFFGGAFFGGFFFFFGFGF7DGGFGFGGGFFFFFDFFFCFFFGG>F<<ECFFFGFFFFFEEFF<EE?CCEFF
@M70528:330:000000000-K6D4P:1:1102:14916:5576 1:N:0:GCCATATAAC+ACACAATATC
GGAGCCCCTGACATAGCATTCCCTCGATTAAATAATATAAGATTCTGACTTTTACCCCCTTCTCTGGGATTATTAATTATAGGACTTTATAAAGAAGGAGCGGGAACGGGATGAACAGTATATCCACCTTTATCAACGTTTTATCATTCAGGACCTTCAGTAGACTTAACAATTTTTTCTTTACACCTTGCAGGGATTTCTTCAATTTTAGGTGCCTTAAATTTTATTACTACAATTATTAATCTTAAAGCAAAAAACCTTTCAGCAGAAAAAATTAGACTATTTGTCTGATCAGTTATTT
+
CCCCCGGGGGGGGGGGGGGGGGGGGGGGGGGGGGGGGGGGGGGGGGGGGGGGGGGGGGGGGGGGGGGGGGGGGGGGGGGGGGGGGGGGGGGGGGGGGGGGGGGGGGGGGGGGGGGGGGGGGGGGGGGGGGGGGGGGGGGGGGGGGGGGGGGGGGGGGGGGGGGGGGGGGGGGGGGGGGGGGGGGGGGGGGGGGGGGGGGGGGGGGGGGGGGGGGGGGGGGGGGGGGGGGGFGGGFGGGGFFFFFGFGGGGGGFGFGGGFFFFFGFGFGFFFGGFFGFFFFFFGFFFF?CEFFFFFFFFFFF
@M70528:330:000000000-K6D4P:1:1102:9646:5599 1:N:0:GCCATATAAC+ACACAATATC
GGAGCCCCTGACATAGCATTCCCTCGATTAAATAATATAAGATTCTGACTTTTACCCCCTTCTCTGGGATTATTAATTATAGGACTTTATAAAGAAGGAGCGGGAACGGGATGAACAGTATATCCACCTTTATCAACGTTTTATCATTCAGGACCTTCAGTAGACTTAACAATTTTTTCTTTACACCTTGCAGGGATTTCTTCAATTTTAGGTGCCTTAAATTTTATTACTACAATTATTAATCTTAAAGCAAAAAACCTTTCAGCAGAAAAAATTAGACTATTTGTCTGATCAGTTATTT
+
CCCCCGGGGGGGGGGGGGGGGGGGGGGGFGGGGGGGGGGGGGGGFGGGGGGGGGGGGGGGGGGGGGGGGGGGGGGGGGGGGGGGGGGGGGGGGGGGGGF8FGEEGGGGGGGGGGGGGGGGGGGGGGGGGGGGGGGGGGGGGGGGGGGGGGGGGGGGGGGGGGGGGGGGGGGGGGGGGGGGGGGGGFFGGGGGGGGGGGGGGGGGGGGGGGGGGFFGGGGFGGGGGFGGGGFGGFFGGGGFFFFFGFGGFG7DFGFGGGFFFEAC<FCFFFAF?9F6=E?FEFGFA?A?CCCFCFFFCCEFF
@M70528:330:000000000-K6D4P:1:1102:25412:5610 1:N:0:GCCATATAAC+ACACAATATC
GGAGCCCCTGACATAGCATTCCCTCGATTAAATAATATAAGATTCTGACTTTTACCCCCTTCTCTGGGATTATTAATTATAGGACTTTATAAAGAAGGAGCGGGAACGGGATGAACAGTATATCCACCTTTATCAACGTTTTATCATTCAGGACCTTCAGTAGACTTAACAATTTTTTCTTTACACCTTGCAGGGATTTCTTCAATTTTAGGTGCCTTAAATTTTATTACTACAATTATTAATCTTAAAGCAAAAAACCTTTCAGCAGAAAAAATTAGACTATTTGTCTGATCAGTTATTT
+
CCCCCGGCGGGGGGGGGGGGGGGGGGGGGGGGGGGGGGGGGGGGGGGGGGGGGGGGGGGGGGGGGGGGGGGGGGGGGGGGGGGGGGGGGGGGGGGGGGGGGGGGGGGGGGGGGGGGGGGGGGGGGGGGGGGGGGGGGGGGGGGGGGGGGGGGGGGGGGGGGGGGGGGGGGGGGFGGGGGGGGGGGGGGGGGGGGGGGGGGGGGGGGFGGGGGGGGGGGGGFGGGGGGGGGFGGGAGGGDFF9F>FF9CGGGGFFFGGG?AFEFGCGFGFFFGG@FCEFEFFFGF=5A3CEEFF5@ECEFFF
@M70528:330:000000000-K6D4P:1:1102:27153:5614 1:N:0:GCCATATAAC+ACACAATATC
GGAGCCCCTGACATAGCATTCCCTCGATTAAATAATATAAGATTCTGACTTTTACCCCCTTCTCTGGGATTATTAATTATAGGACTTTATAAAGAAGGAGCGGGAACGGGATGAACAGTATATCCACCTTTATCAACGTTTTATCATTCAGGACCTTCAGTAGACTTAACAATTTTTTCTTTACACCTTGCAGGGATTTCTTCAATTTTAGGTGCCTTAAATTTTATTACTACAATTATTAATCTTAAAGCAAAAAACCTTTCAGCAGAAAAAATTAGACTATTTGTCTGATCAGTTATTT
+
CCCCCGGGGGGGGGGGGGGGGGGGGGGGGGGGGGGGFGGGGGGGGGGGGGGGGGGGGGGGGGGGGGGGGGGGGGGGGGGGGGGGGGGGGGGGGGGGGGGGGGGGGGGGGGGGGGGGGGGGGFGGGGGGGGGGGGGGGGGGGGGGGGGGGGGGGGGGGGGGGGGAFGGGGGGGGGGGGGGGGGFFGGGGGGGFGGGGGGGGGGGGFGGGGGGFGGGGGGGGGFGGGCGGGGFGGGFGGFGFFFFFGFGGC>FFFGFGGGAFFFFGFGFGFFFGG>FGE@CFC4CFFCFCE9)93?)9C?EFF
@M70528:330:000000000-K6D4P:1:1102:26237:5624 1:N:0:GCCATATAAC+ACACAATATC
GGAGCCCCTGACATAGCATTCCCTCGATTAAATAATATAAGATTCTGACTTTTACCCCCTTCTCTGGGATTATTAATTATAGGACTTTATAAAGAAGGAGCGGGAACGGGATGAACAGTATATCCACCTTTATCAACGTTTTATCATTCAGGACCTTCAGTAGACTTAACAATTTTTTCTTTACACCTTGCAGGGATTTCTTCAATTTTAGCTGCCTTAAATTTTATTACTACAATTATTAATCTTAAAGCAAAAAACCTTTCAGCAGAAAAAATTAGACTATTTGTCTGATCAGTTATTT
+
9@CBCFGCC@EEGGFGGEFE@EEFEGEGF@FGGGGGCF@@E,EFFGDFEGCCFGGCGFGG<<@CEFDGFDAF6CFGGAGGFAAF<AFD<FAC@FFEFAFGG:F=FFGGGCFFC8FCFC??<F?A,5A,4BFFE,BFFG9F,=@FFFFFDB?F8F=<EEFFAAFGEFGGA<@:EB@FFCF=EF;;@9FGCF,=DD8FFBGFFFA;,E;:CA,,5,,@DCF9FFGGG,EEGCFEG,;BFGGFFFF6C9CF9:+03;6C<*2)9*8@C7>FF);C*6AC<3)*/*:AC?AEEF9)7)3?CF3C?
@M70528:330:000000000-K6D4P:1:1102:20936:5630 1:N:0:GCCATATAAC+ACACAATATC
GGAGCCCCTGACATAGCATTCCCTCGATTAAATAATATAAGATTCTGACTTTTACCCCCTTCTCTGGGATTATTAATTATAGGACTTTATAAAGAAGGAGCGGGAACGGGATGAACAGTATATCCACCTTTATCAACGTTTTATCATTCAGGACCTTCAGTAGACTTAACAATTTTTTCTTTACACCTTGCAGGGATTTCTTCAATTTTAGGTGCCTTAAATTTTATTACTACAATCATTAATCTTAAAGCAAAAAACCTTTCAGCAGAAAAAATTAGACTATTTGTCTGATCAGTTATTT
+
CCCCCGGGGGGGGGGGGGGGGGGGGGGGGGGGGGGGGGGGGGGGGGGGGGGGGGGGGGGGGGGGGGGGGGGGGGGGGGGGGGGGGGGGGGGGGGGGGGGGGGGGGGGGGGGGGGGGGGGGGGGGGGGGGGGGGGGGGGGGGGGGGGGGGGGGGGGGGGGGGGGGGGGGGGGGGGGGGGGGGGGGGGGGGGDGFGEGGGGGGGGGGGGGGGGGGGGGGGGGGGGGGGGGGGFDGGFG>GGFFFFFGFGGGGGGFGFGGGFFFFFGFGCGFFFGGFFGFFFFFFGFFEFFFFFFFFECEEFFF
@M70528:330:000000000-K6D4P:1:1102:11599:5634 1:N:0:GCCATATAAC+ACACAATATC
GGAGCCCCTGACATAGCATTCCCTCGATTAAATAATATAAGATTCTGACTTTTACCCCCTTCTCTGGGATTATTAATTATAGGACTTTATAAAGAAGGAGCGGGAACGGGATGAACAGTATATCCACCTTTATCAACGTTTTATCATTCAGGACCTTCAGTAGACTTAACAATTTTTTCTTTACACCTTGCAGGGATTTCTTCAATTTTAGGTGCCTTAAATTTTATTACTACAATTATTAATCTTAAAGCAAAAAACCTTTCAGCAGAAAAAATTAGACTATTTGTCTGATCAGTTATTT
+
CCCCCG@GGGGGGGGGGGGGGGGGGGGGGGGGGGGGGGGGGGGGGGGGGGGGGGGGGGGGGGGGGGGGGGGGGGGGGGGGGGGGGGGGGGGGGGGGGGGGGGGGGGGGGGGGGGGGGGGGGGGGGGGGGGGGGGGGGGGGGGGGGGGGGGGGGGGGGGGGGGGGGGGGGGGGGGGGGGGGGGGGGGGGGGGGGGGGGGGGGGGGGGGGGGGGGGGGGGGGGGGGGGGGGGFGGGFGGGGFFFFFGFGGGGGGFGFGGGBFFFFFFGFGFFFGG>FGFFEFCFGFFFFEFE<?>EEFFFE?E
@M70528:330:000000000-K6D4P:1:1102:12728:5645 1:N:0:GCCATATAAC+ACACAATATC
GGAGCCACTGACATAGCATTCCCTCGATTAAATAATATAAGATTCTGACTTTTACCCCCTTCTCTGGGATTATTAATTATAGGACTTTATAAAGAAGGAGCGGGAACGGGATGAACAGTATATCCACCTTTATCAACGTTTTATCATTCAGGACCTTCAGTAGACTTAACAATTTTTTCTTTACACCTTGCAGGGATTTCTTCAATTTTAGGTGCCTTAAATTTTATTACTACAATTATTAATCTTAAAGCAAAAAACCTTTCAGCAGAAAAAATTAGACTATTTGTCTGATCAGTTATTT
+
CCCCCG<EGGGGGGGGGGGGGGGGGGGGGGGGGGGGGGGGGGGGGGGGGGGGGGGGGGGGGGGGGGGGFCEGGGGGGGGGGGGGGGGGGGGGGGGGGGGGGGGGGGGGGGGGGGGGGGGGGGGGGGGGGGGGGGGGGGGGGGGGGGGGGGGGGGGGGGGGGGGGGGGGGGGGGGGGGGDGGGGGGGGGFGGGGGGFGGGGGGGGGGGGGGGGGGGGGGGGGGGGGFGGGGFGGGFGGGGFFFFFGFGGCFGFFFFGGGEFFFFGFFFGFAFEGFFGFFEFFFGFFCF<CEFFFFFF??C3?
@M70528:330:000000000-K6D4P:1:1102:26238:5645 1:N:0:GCCATATAAC+ACACAATATC
GGAGCCCCTGACATAGCATTCCCTCGATTAAATAATATAAGATTCTGACTTTTACCCCCTTCTCTGGGATTATTAATTATAGGACTTTATAAAGAAGGAGCGGGAACGGGATGAACAGTATATCCACCTTTATCAACGTTTTATCATTCAGGACCTTCAGTAGACTTAACAATTTTTTCTTTACACCTTGCAGGGATTTCTTCAATTTTAGGTGCCTTAAATTTTATTACTACAATTATTAATCTTAAAGCAAAAAACCTTCCAGCAGAAAAAATTAGACTATTTGTCTGATCAGTTATTT
+
CCCCCGGGGGGGGGGGGGGGGGGGGGGGGGGGGGGGGGFGGGGGGGGGGGGGGGGGGGGGGGGGGGGGGGGGGGGGGGGGGGGGGGGGGGGGGGGGGGGGGGGGGGGGGGGGGGGGGGGGGGGGGGGGGGGGGGGGGGGGGGGGGGGGGGGGGGGGGGGGGGGGGGGGGGGGGGGGGGGGGGGGGGGGGGGGGGGGGGGGGGGGGGGGGGG6ECFFGGGGFGGGGGGGGGFEFGFGGGGFF>F6CFFGG7F4FGFGDDEFF(?FFGBFA;FDG0AFE=CA;ACFF3@?E93<)78EEEFFF
@M70528:330:000000000-K6D4P:1:1102:21367:5652 1:N:0:GCCATATAAC+ACACAATATC
GGAGCCCCTGACATAGCATTCCCTCGATTAAATAATATAAGATTCTGACTTTTACCCCCTTCTCTGGGATTATTAATTATAGGACTTTATAAAGAAGGAGCGGGAACGGGATGAACAGTATATCCACCTTTATCAACGTTTTATCATTCAGGACCTTCAGTAGACTTAACAATTTTTTCTTTACACCTTGCAGGGATTTCTTCAATTTTAGGTGCCTTAAATTTTATTACTACAATTATTAATCTTAAAGCAAACAACCTTTCAGCAGAAAAAATTAGACTATTTGTCTGATCAGTTATTT
+
CCCCCCDGGGGGGGGGGEFGGFGGGGGGGGGGGGGGGGGGGGEFF@FGGGGGGGGGGGGGGGDFGAFGFGC@DFGEFFG@FGFFGFFGDFFGEF9EF8FFFGGGGGGGGEFGGFFGGF?FFEFGGFF=FG<EFGC9E@BFFEFAFFFFFECFGGGG<FEGGGGGGGEEEAFGGGGGGGGDEFG9;83@DD=CFGDFDFC9EFFFGGCCEADFF9ACEEFG7EFGGGGGFGAC>,;@BDFFFAFFGF7+5=8DFF*9>G5/8.BFEGCDFAF,14A*;;.174:CAC@37).5;)/9<<?39
@M70528:330:000000000-K6D4P:1:1102:4660:5654 1:N:0:GCCATATAAC+ACACAATATC
GGAGCCCCTGACATAGCATTCCCTCGATTAAATAATATAAGATTCTGACTTTTACCCCCTTCTCTGGGATTATTAATTATAGGACTTTATAAAGAAGGAGCGGGAACGGGATGAACAGTATATCCACCTTTATCAACGTTTTATCATTCAGGACCTTCAGTAGACTTAACAATTTTTTCTTTACACCTTGCAGGGATTTCTTCAATTTTAGGTGCCTTAAATTTTATTACTACAATTATTAATCTTAAAGCAAAAAACCTTTCAGCAGAAAAAATTAGACTATTTGTCTGATCAGTTATTT
+
CCCCCGGGGFGGGGGFGGGGGGGGGGGGGGGGGGGGGGGGGGGGGGGGGGGGGGGEGGGGGGCGGGGGGGGGGGGGGGGGGGFGGGGGGGGGGGGGGGGFGCCEFGGGGGGGGFFGGGGFGGGGGGGGGGGGFCGGGGGGGEFGGGGGGGGGGGGGGGGGGFFGGGGG9?FEFGEFFGGGGGGGGGDEFGGG,DC@FGFGGGGGGGGGGC?6C4CCGGGGGGGGGFGGFGFGGGFGGGGABFAFGFGFGGGDAFFGDG4AFEFGFGEDFFFGGFFFE3C66AGCFFF<C)7?<3@EC5?CC
@M70528:330:000000000-K6D4P:1:1102:14052:5667 1:N:0:GCCATATAAC+ACACAATATC
GGAGCCCCTGACATAGCATTCCCTCGATTAAATAATATAAGATTCTGACTTTTACCCCCTTCTCTGGGATTATTAATTATAGGACTTTATAAAGAAGGAGCGGGAACGGGATGAACAGTATATCCACCTTTATCAACGTTTTATCATTCAGGACCTTCAGTAGACTTAACAATTTTTTCTTTACACCTTGCAGGGATTTCTTCAATTTTAGGTGCCTTAAATTTTATTACTACAATTATTAATCTTAAAGCAAAAAACCTTTCAGCAGAAAAAATTAGACTATTTGTCTGATCAGTTATTT
+
CCCCCEGGGGGGGGGGGGGGGGGGGGGGGGGGGGGGFGGGGGGGGGGGGGGGGGGGGGGGGGGGGGGGCGGGGGGGGGGGGGGGGGGGGGGGGGGGGGGGGGGGGGGGGGGGGGGGGGGGGGGGGGGGGGGGGGGGGGFGGGGGGGGGGGGGGGGGGGGGGGGGGGGGGGGGGGGGGGGGGGGGGGGGGGGGGGGGGGGGGGGGGGGGGGGGGGGGGFGGGGGGFFGGGGFGGFFGGGGFFFFFGFGGGGGGFGFGGGFF?EFGFFEGFF;FGFFGFEFFEFDFFFF3CCEF<3=CFEFFF
@M70528:330:000000000-K6D4P:1:1102:21346:5685 1:N:0:GCCATATAAC+ACACAATATC
GGAGCCCCTGACATAGCATTCCCTCGATTAAATAATATAAGATTCTGACTTTTACCCCCTTCTCTGGGATTATTAATTATAGGACTTTATAAAGAAGGAGCGGGAACGGGATGAACAGTATATCCACCTTTATCAACGTTTTATCATTCAGGACCTTCAGTAGACTTAACAATTTTTTCTTTACACCTTGCAGGGATTTCTTCAATTTTAGGTGCCTTAAATTTTATTACTACAATTATTAATCTTAAAGCAAAAAACCTTTCAGCAGAAAAAATTAGACTATTTGTCTGATCAGTTATTT
+
CCCCCGGGGGGGFGGGGGGGFGFFGGCGFGGGFGGGGGGGGEGGGGGGGFGGGGGGGGGGGGGGGGGFFFFFGGGGGGFFEFGGCGGGGGGGFFAFFFGFGGGGGGGGGGGGGFFG<FFGFFGGGGFGGGGGGGGGGGGGCFGGGGFGGDGGCFGFFGF;F@FCFGGGGGGGGGGGFGGGGFDFFEFGGCFGGGD7FGGFGGGGCFGFDCGGGGGGGGGGGGGGGFGGGGFFGGFGGGGFFFF6CAFCC8FGFGFCCGEFFFFGFC>FF6AFF;FGF;?FFFGFFFF<EFC5)53?CEFFF
@M70528:330:000000000-K6D4P:1:1102:21360:5695 1:N:0:GCCATATAAC+ACACAATATC
GGAGCCCCTGACATAGCATTCCCTCGATTAAATAATATAAGATTCTGACTTTTACCCCCTTCTCTGGGATTATTAATTATAGGACTTTATAAAGAAGGAGCGGGAACGGGATGAACAGTATATCCACCTTTATCAACGTTTTATCATTCAGGACCTTCAGTAGACTTAACAATTTTTTCTTTACACCTTGCAGGGATTTCTTCAATTTTAGGTGCCTTAAATTTTATTACTACAATTATTAATCTTAATGCAAAAAACTTTTCAGCAGAAAAAATTAGACTATTTGTCTGATCAGTTCTTT
+
CCCCC:DCGGGGGFFGGGFF@<CFEG7@ECFGGGFGFGEEEGGGGGGGGGGGGCFEFGGGGGGGGGFGEGGFGCGC@6FFFGCAFFDG<FGCFGFFCA@D7FCGGGGE7F@FGCF<CFFFEEFGF9FFEG<?<,@FGGGGGGFGFGGGBFGGG<@@DFFGGGFAEGGFFG9AEG9AF=DGGGGEDD==>B8FFD+>FGCDFGGFCGGFEC,>E3AF7FC,2DFGGFFGGGFGGFAF:C<?63BBFFFF,=B@FF*7)2)41@AD?C:C;616*(267))/?AGFFE@5CC97C);C?)9?C
@M70528:330:000000000-K6D4P:1:1102:8289:5705 1:N:0:GCCATATAAC+ACACAATATC
GGAGCCCCTGACATAGCATTCCCTCGATTAAATAATATAAGATTCTGACTTTTACCCCCTTCTCTGGGATTATTAATTATAGGACTTTATAAAGAAGGAGCGGGAACGGGATGAACAGTATATCCACCTTTATCAACGTTTTATCATTCAGGACCTTCAGTAGACTTAACAATTTTTTCTTTACACCTTGCAGGGATTTCTTCAATTTTAGGTGCCTTAAATTTTATTACTACAATTATTAATCTTAAAGCAAAAAACCTTTCAGCAGAAAAAATTAGACTATTTGTCTGATCAGTTATTT
+
CCCCCGGGGGGGGGGGGGGGGGGGGGGGGGGGGGGGGGGGGGGGGGGGGGGGGGGGGGGGGGGGGGGGGGGGGGGGGGGGGGGGGGGGGGGGGGGGGGGGGGGGGGGGGGGGGGGGGGGGGGGGGGGGGGGGGGGGGGGGGGGGGGGGGGGGGGGGGGGGGGGGGGGADFGGGGGGGGGGGGGGGGGGGGGGGGGGGGGGGGFGGGGGGGGGGGGGGGGGGGGGGGFGGGFGGGFGGGGFF>FFGFDG9FGGFGFGDGEFFEFGFFCDFAFGF@FFE358CAGFFCF<?CECEFFEEEFFF
@M70528:330:000000000-K6D4P:1:1102:7592:5710 1:N:0:GCCATATAAC+ACACAATATC
GGAGCCCCTGACATAGCATTCCCTCGATTAAATAATATAAGATTCTGACTTTTACCCCCTTCTCTGGGATTATTAATTATAGGACTTTATAAAGAAGGAGCGGGAACGGGATGAACAGTATATCCACCTTTATCAACGTTTTATCATTCAGGACCTTCAGTAGACTTAACAATTTTTTCTTTACACCTTGCAGGGATTTCTTCAATTTTAGGTGCCTTAAATTTTATTACTACAATTATTAATCTTAAAGCAAAAAACCTTTCAGCAGAAAAAATTAGACTATTTGTCTGATCAGTTATTT
+
CCCCCGGGGGGGGGGGGGGGGGGGGGGGGGGGGGGGGGGGGGGGGGGGGGGGGGGGGGGGGGGGGGGGGGGGGGGGGGGGGGGGGGGGGGGGGGGGGGGGGGGGGGGGGGGGGGGGGGGGGGGGGGGGGGGGGGGGGGGGGGGGGGGGGGGGGGGGGGGGGGGGGGGGGGGFGGGGGGGGGGGGGGGGGGGGGGGGGGGGGGFGFFGGGGGFGGGGGGGGGGGGGFGGGGFGGGFGGGGFFFFFGFGGFGGGFFFGGDFFFFFGCFECFAFGF95CE;EB3A7@F3CCCE6CEFFE69?CE
@M70528:330:000000000-K6D4P:1:1102:13165:5711 1:N:0:GCCATATAAC+ACACAATATC
GGAGCCCCTGACATAGCATTCCCTCGATTAAATAATATAAGATTCTGACTTTTACCCCCTTCTCTGGGATTATTAATTATAGGACTTTATAAAGAAGGAGCGGGAACGGGATGAACAGTATATCCACCTTTATCAACGTTTTATCATTCAGGACCTTCAGTAGACTTAACAATTTTTTCTTTACACCTTGCAGGGATTTCTTCAATTTTAGGTGCCTTAAATTTTATTACTACAATTATTAATCTTAAAGCAAAAAACCTTTCAGCAGAAAACATTAGACTATTTGTCTGATCAGTTATTT
+
CCCCCF,CDFGGCFFFGDFFGGGGCEEGFGGGGGGGGGGG@FF<FCDAFFECFCFGGD+@EF@CFGGG8AFFGFGFF<EGCFGEFGGG,CFGFC<CC<<FD@67@C<C@FGEG8FDFEEE,<CBBF8EG8FFGFED<=4BBCE<FCGDFCGAFD<<FGGGDGA?EF,8F?A?EEGFF7D9;=EE;ED8DG,F98BGCFF@D>,33EEA:A8:B:6CF;FGAF;<FEGC7@BF@FA78+2;B>>@FFGFC++099AFCGFFF4+20+96A6?,*6BC<7<87A+;FEF?EE47)57?E6??<
@M70528:330:000000000-K6D4P:1:1102:9969:5719 1:N:0:GCCATATAAC+ACACAATATC
GGAGCCCCTGACATAGCATTCCCTCGATTAAATAATATAAGATTCTGACTTTTACCCCCTTCTCTGGGATTATTAATTATAGGACTTTATAAAGAAGGAGCGGGAACGGGATGAACAGTATATCCACCTTTATCAACGTTTTATCATTCAGGACCTTCAGTAGACTTAACAATTTTTTCTTTACACCTTGCAGGGATTTCTTCAATTTTAGGTGCCTTAAATTTTATTACTACAATTATTAATCTTAAAGCAAAAAACCTTTCAGCAGAAAAAATTAGACTATTTGTCTGATCAGTTATTT
+
CCCCCGGGGGGGGGGGGGGGGGGGGGGGGGGGGGGGGGGGGGGGGGGGGGGGGGGGGGGGGGGGGGGGGGGGGGGGGGGGGGGGGGGGGGGGGGGGGGGGGGGGGGGGGGGGGGGGGGGGGGGGGGGGGGGGGGGGGGGGGGGGGGGGGGGGGGGGGGGGGGGGGGGGGGGGGGGGGGGGGGGGGGGGGGGGGGGGGGGGGGGGGGGGGGGGGGGGGGGGGGGGGGGGGGFGGGFGGGGFFFFFGFGGGGGGFGFGGGFFFFFGFGFGFFFGDBFGFFFFFFGFFFFFFCFFFFFFFFFFF
@M70528:330:000000000-K6D4P:1:1102:24561:5723 1:N:0:GCCATATAAC+ACACAATATC
GGAGCCCCTGACATAGCATTCCCTCGATTAAATAATATAAGATTCTGACTTTTACCCCCTTCTCTGGGATTATTAATTATAGGACTTTATAAAGAAGGAGCGGGAACGGGATGAACAGTATATCCACCTTTATCAACGTTTTATCATTCAGGACCTTCAGTAGACTTAACAATTTTTTCTTTACACCTTGCAGGGATTTCTTCAATTTTAGGTGCCTTAAATTTTATTACTACAATTATTAATCTTAAAGCAAAAAACCTTTCAGCAGAAAAAATTAGACTATTTGTCTGATCAGTTATTT
+
CCCCCGGGGGGGGGGGGGGGGGGGGGGGGGGGGGGGGGGGGGGGGGGGGGGGGGGGGGGGGGGGGGGGGGGGGGGGGGGGGGGGGGGGGGGGGGGGGGGGGGGGGGGGGGGGGGGGGGGGGGGGGGGGGGGGGGGGGGGGGGGGGGGGGGGGGGGGGGGGGGGGGGGGGGGGGGGGGGGGGGGGGGGGGGGGGGGGGGGGGGGGGGGGGGFGGGGGGGGGGGGGGGGGGGFFGGAFFFGFFFFFGFGGGFFGFGFGGGFFFFFGF>=4;FFGGFFGF;EF7AFAF3ACCEEFCC3?<?CEE
@M70528:330:000000000-K6D4P:1:1102:25943:5728 1:N:0:GCCATATAAC+ACACAATATC
GGAGCCCTGTTTTACTGTCTCTTATACACATCTCCGAGCCCACGAGCCGCCATATAACATCTCGTATGCCGTCTTCTGCTTGAAAACAAAAAAAGCAAACCACCGGAAACACAACACATGGCCACACAATAATATTTAAGTGAACGGAAGATGAAAACACGTCTAGCGTGTTACCATCAGCCTGTGTCGTTCAGTAGGAGAGAACATTATACAATCTGAGAGATCGTCACATACGAGTGTAAGCACTATCACAGTTCGCATGACATTCCCAGTATTAACATAGGAGCTACGTTGCAGTCGA
+
CCCCCGGGGGFGGCGGGGGGGFGFGGGEFGGGGGGGFGGGGGGG@F+@CGGGGGGGGGG<FGGGGGGGFGGGGGGGGGGGGGGGGG,=CFFG++,,,,9,,,,+4+++@,:,,++,8==,,,:,+:+++5,,,5,,5,,5:7,:?3+8C+,:,:>,,,86+,33<,,++838,,,37,8,,6>,747,43*3>2,,,,,,,6*,,,,5=,,6,,4,4,11,2*,,*,4**+++3)/*9*3++1*+)*2+;+:*+*++*)).(1*-*)****0*)**)--*.*0)0(0(-)(.((-4)).((
@M70528:330:000000000-K6D4P:1:1102:26875:5731 1:N:0:GCCATATAAC+ACACAATATC
GGAGCCCCTGACATAGCATTCCCTCGATTAAATAATATAAGATTCTGACTTTTACCCCCTTCTCTGGGATTATTAATTATAGGACTTTATAAAGAAGGAGCGGGAACGGGATGAACAGTATATCCACCTTTATCAACGTTTTATCATTCAGGACCTTCAGTAGACTTAACAATTTTTTCTTTACACCTTGCAGGGATTTCTTCAATTTTAGGTGCCTTAAATTTTATTACTACAATTATTAATCTTAAAGCAAAAAACCTTTCAGCAGAAAAAATTAGACTATTTGTCTGATCAGTTATTT
+
CCCCCGGGGGGGGGGGGGGGGGGGGGGGGGGGGGGGFGEGGGGGGGGGGGGGGGGGGGGGGGGGGGGGGGGGGGGGGGGGGGGGGGGGGGGGGGGGGGGGGGGGGGGGGGGGGGGGGGGGGGGGGGGGGGGGGGGGGGGGGGGGGGGGGGGGGGGGGGGGGGGGGGGGGGGGGGGGGGGGGGGGFGGGGGGGGGGGGGGGGGGGAFGGGGGGGGGGGGGGGGGGGFGGGFFGFFFGFDGFFCFFGFGGEGCGFGFGDGFFFFFGFFFGFFFGG@FGA@EAEFGFFCFEFEFECC@FEFFFF
@M70528:330:000000000-K6D4P:1:1102:11326:5736 1:N:0:GCCATATAAC+ACACAATATC
GGAGCCCCTGACATAGCATTCCCTCGATTAAATAATATAAGATTCTGACTTTTACCCCCTTCTCTGGGATTATTAATTATAGGACTTTATAAAGAAGGAGAGGGAACGGGATGAACAGTATATCCACCTTTATCAACGTTTTATCATTCAGGACCTTCAGTAGACTTAACAATTTTTTCTTTACACCTTGCAGGGATTTCTTCAATTTTAGGTGCCTTAAATTTTATTACTACAATTATTAATCTTAAAGCAAAAAACCTTTCAGCAGAAAAAATTAGACTATTTGTCTGATCAGTTATTT
+
CCCCCGDGGGGGGGGGGGGGGGGGGGGGGGGGGGGGGGGGGGGGGGGGGGGGGGGGGGGGGGGGGGGGGGGGGGGGGGGGGGGGGGGGGGGGGDFGGGGGGGGGGGGGGGDGGGGGGGGGGGGGDGGGGGGGGGGGGGGGGGGGGGGGGGGGGGGGGGGGGGGGGGGGGGGGGGGGGGGGGGGGGGGGGGGGGGGGGGGGGGGGGGGGGGGGGGGGGGGGGGGGGGGGGGFGGGFGGGGFFFFFGFCFGGGGFCFFGGBFFFFGFGFGFFFFGFFGFFFFFFGFFFFEEF<EEEFFFFFFF
@M70528:330:000000000-K6D4P:1:1102:24792:5747 1:N:0:GCCATATAAC+ACACAATATC
GGACCCTGTTTTACTGTCTCTTATACACATCTCCGCGCCCACGAGACGCCATATAACATCTCGTATGCCGTCTTCTGCTTGAAAAACAAAAAAAAAAAAAAAGTAAAAAAGTGAGCGTAATCACATTACGATGAATTAAACATAAGTGACATAAGAGCGATCTACAGCAAGGAGAAGAGAACAAACAAAATACACGACTATAAGTGTACGATGTGTAGTTAGTGCGAGAAATGCACCTGTGTCATCGACAACGTATAGTACTCACACATAGTACCATAATCATGTACATCCTTGTTGCACT
+
CCCCCGGGFFGGGGGGGGGGGGGGGGGGGGGGGGGGGGGGGGG+CEGGGG@CFGFGGG@CFGGGGGGGGGFGDFGGGGGGGGGGGG,=CFF:7++8++48+++5<,C,,:+,<5,,+6+++3,,,,<,,++3:,8,,,@,,,,,:,,,,3,3,:7,,,**,6,,3,3D7,,6,,333:2,,,,,,,,6,,,,,2,*4***+,++++?++***134+3+3++;2++***)2)3*+/3**2*)19******9)95>5C2*0/0)*0(*.*0**3*)**)))*-****)*-))())))),4))-
@M70528:330:000000000-K6D4P:1:1102:6435:5754 1:N:0:GCCATATAAC+ACACAATATC
GGAGCCCCTGACATAGCATTCCCTCGATTAAATAATATAAGATTCTGACTTTTACCCCCTTCTCTGGGATTATTAATTATAGGACTTTATAAAGAAGGAGCGGGAACGGGATGAACAGTATATCCACCTTTATCAACGTTTTATCATTCAGGACCTTCAGTAGACTTAACAATTTTTTCTTTACACCTTGCAGGGATTTCTTCAATTTTAGGTGCCTTAAATTTTATTACTACAATTATTAATCTTAAAGCAAAAAACCTTTCAGCAGAAAAAATTAGACTATTTGTCTGATCAGTTATTT
+
CCCCCGGGGGGGGGGGGGGGGGGGGGGGGGGGGGGGGGGGGGGGGGGGGGGGGGGGGGGGGGGGGGGGGGGGGGGGGGGGGGGGGGGGGGGGGGFGGGGGGGGGDEGGGGGGGFGGGGGGGGGGGGGGGGGGGGGGGGGGGGGGGGGGGGGGGGGGGGGGGGGGGGGGGGGGGGGGGGGGGGGGGGGGGGGGGGGGGGGGGGGFFGGGGFFGGGGGGGGGGGGGGGGGGGF7DFFGGFGFFFFFGFGGGGGGFFFGGGFFFFFGFGCGFFAFDFFGFFFFFFGFFFF3CFFFFFFFFEFEE
@M70528:330:000000000-K6D4P:1:1102:18838:5765 1:N:0:GCCATATAAC+ACACAATATC
GGAGCCCCTGACATAGCATTCCCTCGATTAAATAATATAAGATTCTGACTTTTACCCCCTTCTCTGGGATTATTAATTATAGGACTTTATAAAGAAGGAGCGGGAACGGGATGAACAGTATATCCACCTTTATCAACGTTTTATCATTCAGGACCTTCAGTAGACTTAACAATTTTTTCTTTACACCTTGCAGGGATTTCTTCAATTTTAGGTGCCTTAAATTTTATTACTACAATTATTAATCTTAAAGCAAAAAACCTTTCAGCAGAAAAAATTAGACTATTTGTCTGATCAGTTATTT
+
CCCCCGGGGGGGGGGGGGGGGGGGGGGGGGGGGGGGGGGGGGGGGGGGGGGGGGGGGGGGGGGGGGGGGGGGGGGGGGGGGGGGGGGGGGGGGGGGGGGGGGGGGGGGGGGGGGGGGGGGGGGGGGGGGGGGGGGGGGGGGGGGGGGGGGGGGGGGGGGGGGGGGGGGGGGGGGGGGGGGGGGGGGGGGGGGGCGGGGGGGGGGGGGFGGGGGGGGGGGGGGGGGGGGGGFGGGFGGGGFFFFFGFGGCGGGFGFGGG;FFFFDFGFGFFFGGFFFFFCFFFGFFFFFFFCEFFFFFFFFF
@M70528:330:000000000-K6D4P:1:1102:11452:5776 1:N:0:GCCATATAAC+ACACAATATC
GGAGCCCCTGACATAGCATTCCCTCGATTAAATAATATAAGATTCTGACTTTTACCCCCTTCTCTGGGATTATTAATTATAGGACTTTATAAAGAAGGAGCGGGAACGGGATGAACAGTATATCCACCTTTATCAACGTTTTATCATTCAGGACCTTCAGTAGACTTAACAATTTTTTCTTTACACCTTGCAGGGATTTCTTCAATTTTAGGTGCCTTAAATTTTATTACTACAATTATTAATCTTAAAGCAAAAAACCTTTCAGCAGAAAAAATTAGACTATTTGTCTGATCAGTTATTT
+
CCCCCGFGGGGGGGGDGGGGGGGGFDGGGGGFGFGGGGEGGGGGCGGGGGGGGGGGGGGGGGFGGGGGFGGGGGGDGGFGGGGGGGGGGGGG9FGGGECFGGGGGGGGGGGGGGGGGGFFGGGGGGGGFFGGGGGGGGGCECGGGFGFGGG9EFGGGGGGEGGGCFGCFGGGGGGGGGGGEGFFGFGGGGGGDFECFGGGGGFGGGGGDCFGGGGFGGDEGGGGGGFFFGFFGFAGGFGFFFFFGFFFFGF444?F<CEFFFFGFDEC4AA6?6AFE83*68CFCCFCFFE?3C@EFCEFE
@M70528:330:000000000-K6D4P:1:1102:18655:5778 1:N:0:GCCATATAAC+ACACAATATC
GGAGCCCCTGACATAGCATTCCCTCGATTAAATAATATAAGATTCTGACTTTTACCCCCTTCTCTGGGATTATTAATTATAGGACTTTATAAAGAAGGAGCGGGAACGGGATGAACAGTATATCCACCTTTATCAACGTTTTATCATTCAGGACCTTCAGTAGACTTAACAATTTTTTCTTTACACCTTGCAGGGATTTCTTCAATTTTAGGTGCCTTAAATTTTATTACTACAATTATTAATCTTAAAGCAAAAAACCTTTCAGCAGAAAAAATTAGACTATTTGTCTGATCAGTTATTT
+
CCCCCGGGGGGGGGGGGGGGGGGGGGGGGGGGGGGGGGGGGGGGGGGGGGGGGGGGGGGGGGGGGGGGGGGGGGGGGGGGGGGGGGGGGGGGGGGGGGGGGGGGGGGGGGGGGGGGGGGGGGGGGGGGGGGGGGGGGGGGGGGGGGGGGGGGGGGGGGGGGGGGGGGGGGGGGGGGGGGGGGGGGGGGGGGGGGGGGGGGGGGGGGGGGGGGGGGGGGGGGGGGGGGGGGFGGGFGGGGFFFFFGFGGGGGGFFFGGGFFFFFGFGFGFFFCFBFGFEFFEFGFFFFFFFFFFF@CEF39?
@M70528:330:000000000-K6D4P:1:1102:18874:5795 1:N:0:GCCATATAAC+ACACAATATC
GGAGCCCCTGACATAGCATTCCCTCGATTAAATAATATAAGATTCTGACTTTTACCCCCTTCTCTGGGATTATTAATTATAGGACTTTATAAAGAAGGAGCGGGAACGGGATGAACAGTATATCCACCTTTATCAACGTTTTATCATTCAGGACCTTCAGTAGACTTAACAATTTTTTCTTTACACCTTGCAGGGATTTCTTCAATTTTAGGTGCCTTAAATTTTATTACTACAATTATTAATCTTAAAGCAAAAAACCTTTCAGCAGAAAAAATTAGACTATTTGTCTGATCAGTTATTT
+
CCCCCGGGGGGGGGGGGGGGGGGGGGGGGGGGGGGGGGGGGGGGGGGGGGGGGGGGGGGGGGGGGGGGGGGGGGGGGGGGGGGGGGGGGGGGGGGGGGGGGGGGGGGGGGGGGGGGGGGGGGGGGGGGGGGGGGGGGGGGGGGGGGGGGGGGGGGGGGGGGGGGGGGGGGGGGGGGGGGGGGGGGGFGGGGGGGGGGGGGGGGGGGGGGGGGGGGGGGGCFFFGGGGGGGFGGGFGGGGFFFFFGFGGFGGGFGFGGGEFFFFGFGFGFFFGG@FFFEEFFFFA:CFCEFFFFFFF?CEEF
@M70528:330:000000000-K6D4P:1:1102:11046:5797 1:N:0:GCCATATAAC+ACACAATATC
GGAGCCCCTGACATAGCATTCCCTCGATTAAATAATATAAGATTCTGACTTTTACCCCCTTCTCTGGGATTATTAATTATAGGACTTTATAAAGAAGGAGCGGGTACGGGATGAACAGTATATCCACCTTTATCAACGTTTTATCATTCAGGACCTTCAGTAGACTTAACAATTTTTTCTTTACACCTTGCAGGGATTTCTTCAATTTTAGGTGCCTTAAATTTTATTACTACAATTATTAATCTTAAAGCAAAAAACCTTTCAGCAGAAAAAATTAGACTATTTGTCTGATCAGTTATTT
+
CCCCCGGGGGGGGGGGGGGGGGGGGGGGGGGGGGGGGGGGGGGGGGGGGGGGGGGGGGGGGGGGGGGGGGGGGGGGGGGGGGGGGGGGGGGGGGGGGGGGGGGGGGGGGGGGGGGGGGGGGGGGGGGGGGGGGGGGGGGGGGGGGGGGGGGGGGGGGGGGGGGGGGGGGGGGGGGGGGGGGGGGGGGGGGGGGGGGGGGGGGGGGGGGGGGGGGGGGGGGGGGGGGGGGGFGGGFGGGGFFFFFGFGGGGGGFGFGGGFFFFFGFGFGFFFFF>FGFFFFFFGFFFFEEEFFEEEFFFFEF
@M70528:330:000000000-K6D4P:1:1102:11106:5807 1:N:0:GCCATATAAC+ACACAATATC
GGAGCCCCTGACATAGCATTCCCTCGATTAAATAATATAAGATTCTGACTTTTACCCCCTTCTCTGGGATTATTAATTATAGGACTTTATAAAGAAGGAGCGGGAACGGGATGAACAGTATATCCACCTTTATCAACGTTTTATCATTCAGGACCTTCAGTAGACTTAACAATTTTTTCTTTACACCTTGCAGGGATTTCTTCAATTTTAGGTGCCTTAAATTTTATTACTACAATTATTAATCTTAAAGCAAAAAACCTTTCAGCAGAAAAAATTAGACTATTTGTCTGATCAGTTATTT
+
CCCCCGGGGGGGGGGGGGGGGGGGGGGGFGGGGGGGGGGGGGGGGGGGGGGGGGGGGGGGGGGGGGGGGGGGGGGGGGGGGGGGGGGGGGGGGGGGGGGGGGGGGGGGGGGGGGGGGGGGGGGGGGGGGGGGGGGGGGGGGGGGGGGGGGGGGGGGGGGGGGGGGGGGGGGGGGGGGGGGGGGGGGGGGGGGGGGGGGGGGGGGGGGGGGGGGGGGGGGGGGGGGGGGGGFGGGFGGGGFFFFFGFGGGGGGFGFGGGFFFFFGFGFGFFFGGFFGFFFFFFGFFFFFFFFFFFFFFFFFF
@M70528:330:000000000-K6D4P:1:1102:26795:5812 1:N:0:GCCATATAAC+ACACAATATC
GGAGCCCCTGACATAGCATTCCCTCGATTAAATAATATAAGATTCTGACTTTTACCCCCTTCTCTGGGATTATTAATTATAGGACTTTATAAAGAAGGAGCGGGAACGGGATGAACAGTATATCCACCTTTATCAACGTTTTATCATTCAGGACCTTCAGTAGACTTAACAATTTTTTCTTTACACCTTGCAGGGATTTCTTCAATTTTAGGTGCCTTAAATTTTATTACTACAATTATTAATCTTAAAGCAAAAAACCTTTCAGCAGAAAAAATTAGACTATTTGTCTGATCAGTTATTT
+
CCCCCGGGGGGGGGGGGGGGGGGGGGGGGGGGGGGGGGGGGGGGGGGGGGGGGGGGGGGGGGGGGGGGGGGGGGGGGGGGGGGGGGGGGGGGGGGGGGGGGGGGGGGGGGGGGGGGGGGGGGGGGGGGGGGGGGGGGGGGGGGGGGGGGGGGGGGGGGGGGGGGGGGGGGGGGGGGGGGGGGGGGGGGGGFFGGGGGGGGGGGGGGGGGGGGGGGGGGGGGGFGGGGGGGFGGGFGGGGFFFFFFFFFFGGGFGFGGG;AFFFGEGFGFFFGGFFGFFF4CFGFFFFEFECE<5@C??ECE
@M70528:330:000000000-K6D4P:1:1102:23209:5826 1:N:0:GCCATATAAC+ACACAATATC
GGAGCCCCTGACATAGCATTCCCTCGATTAAATAATATAAGATTCTGACTTTTACCCCCTTCTCTGGGATTATTAATTATAGGACTTTATAAAGAAGGAGCGGGAACGGGATGAACAGTATATCCACCTTTATCAACGTTTTATCATTCAGGACCTTCAGTAGACTTAACAATTTTTTCTTTACACCTTGCAGGGATTTCTTCAATTTTAGGTGCCTTAAATTTTATTACTACAATTATTAATCTTAAAGCAAAAAACCTTTCAGCAGAAAAAATTAGACTATTTGTCTGATCAGTTATTT
+
CCCCCGGGGGGGGGGGGGGGGGGGGGGGGGGGGGGGGGGGGGGGGGGGGGGGGGGGGGGGGGGGGGGGGFGGGGGGGGGGGGGGGGGGGGGGGGGGGGGGGGGGGGGGGGGGGGGGGGGGGGGGGGGGGGGGGGGFGGGGGGGGGGGGGGGGGGGGGGGGGGGGGGGGGGGGGGGGGGGGGGGGGGGGGGGGGGGGGGGGGGGGGGGGGGGGGGGGGGGGGGGGGGGGGGFGGGFGGGGFFFFFGFGGGGGGFGFGGGFFFFFGFGFGFFFGGFFGFFEFEFGFFFFFFFFFFFFFFFFFF
@M70528:330:000000000-K6D4P:1:1102:6449:5828 1:N:0:GCCATATAAC+ACACAATATC
GGAGCCCCTGACATAGCATTCCCTCGATTAAATAATATAAGATTCTGACTTTTACCCCCTTCTCTGGGATTATTAATTATAGGACTTTATAAAGAAGGAGCGGGAACGGGATGAACAGTATATCCACCTTTATCAACGTTTTATCATTCAGGACCTTCAGTAGACTTAACAATTTTTTCTTTACACCTTGCAGGGATTTCTTCAATTTTAGGTGCCTTAAATTTTATTACTACAATTATTAATCTTAAAGCAAAAAACCTTTCAGCAGAAAAAATTAGACTATTTGTCTGATCAGTTATTT
+
C@CCCGGEGGGGFGCDFFFGGGGGG7@FE@FDFGGGGGGGGGGFGEE<FGGGGGGGFGGGEE<FFGGGGFGFGFFFFFFCEFGGGCFGGFGGGGGCE8FE@B@EEFGEGGGGGGFFGGGGGFGGGGGGGGFFGGGGFGGGGCFGGGGGGFFFGGGGGGGGCFG9DFFAFDGFGFFGFFGGGGGGGCFGGFGGGFE?FGGGGFEFFGGFGF?FEFGF7FGG,DGFCF7CFFFGGGFGF+BFCFFFGF9CF7:C*9AFGGFFFFFF<GFGFF4?*657EFE=?4DAFEF?7E39>E@CECEFF
@M70528:330:000000000-K6D4P:1:1102:20723:5829 1:N:0:GCCATATAAC+ACACAATATC
GGAGCCCCTGACATAGCATTCCCTCGATTAAATAATATAAGATTCTGACTTTTACCCCCTTCTCTGGGATTATTAATTATAGGACTTTATAAAGAAGGAGCGGGAACGGGATGAACAGTATATCCACCTTTATCAACGTTTTATCATTCAGGACCTTCAGTAGACTTAACAATTTTTTCTTTACACCTTGCAGGGATTTCTTCAATTTTAGGTGCCTTAAATTTTATTACTACAATTATTAATCTTAAAGCAAAAAACCTTTCAGCAGAAAAAATTAGACTATTTGTCTGATCAGTTATTT
+
CCCCCGGGGGGGGGGGGGGGGGGGGGGGGGGGGGGGGGGGGGGGGGGGGGGGGGGGGGGGGGGGGGGGGGGGGGGGGGGGGGGGGGGGGGGGGGGGGGGGGGGGGGGGGGGGGGGGGGGGGGGGGGGGGGGGGGGGGGGGGGGGGGGGGGGGGGGGGGGGGGGGGGGGGGGGGGGGGGGGGGGGGGGGGGGGGGGGGGGGGGGGGGGGGGGGGGGGGGGGGGGGGGGGGGFGGGFGGGGFFFFFGFGGGGGGFGFGGGFFFFFGFGFGFFFGGFFGFFEFFFGFFFFFFFFFFFFEEEFEF
@M70528:330:000000000-K6D4P:1:1102:8912:5830 1:N:0:GCCATATAAC+ACACAATATC
GGAGCCCCTGACATAGCATTCCCTCGATTAAATAATATAAGATTCTGACTTTTACCCCCTTCTCTGGGATTATTAATTATAGGACTTTATAAAGAAGGAGCGGGAACGGGATGAACAGTATATCCACCTTTATCAACGTTTTATCATTCAGGACCTTCAGTAGACTTAACAATTTTTTCTTTACACCTTGCAGGGATTTCTTCAATTTTAGGTGCCTTAAATTTTATTACTACAATTATTAATCTTAAAGCAAAAAACCTTTCAGCAGAAAAAATTAGACTATTTGTCTGATCAGTTATTT
+
CCCCCGGGGGGGGGGGGGGGGGGGGGGGGGGGGGGGGGGGGGGGGGGGGGGGGGGGGGGGGGGGGGGGGGGGGGGGGGGGGGGGGGGGGGGGGGGGGGGGGGGGGGGGGGGGGGGGGGGGGGGGGGGGGGGGGGGGGGGGGGGGGGGGGGGGGGGGGGGGGGGGGGGGGGGGGGGGGGGGGGGGGGGGGGGGGGGGGGGGGGGGGGGGGGGGGGGGGGGGFGGGGGGGFGFGGGFGGGGFFFFFGFGGGGGGFGFGGGFFFFFGFGFFFFFGG;FFFFFFFFFFFCAEFCCEEFEFFFFFF
@M70528:330:000000000-K6D4P:1:1102:16002:5836 1:N:0:GCCATATAAC+ACACAATATC
GGAGCCCCTGACATAGCATTCCCTCGATTAAATAATATAAGATTCTGACTTTTACCCCCTTCACTGGGATTATTAATTATAGGACTTTATAAAGAAGGAGCGGGAACGGGATGAACAGTATATCCACCTTTATCAACGTTTTATCATTCAGGACCTTCAGTAGACTTAACAATTTTTTCTTTACACCTTGCAGGGATTTCTTCAATTTTAGGTGCCTTAAATTTTATTACTACAATTATTAATCTTAAAGCAAAAAACCTTTCAGCAGAAAAAATTAGACTATTTGTCTGATCAGTTATTT
+
CCCCCFGGGGGGGGGGGGGGGGGGGGGGGGGGGGGGGGGGGGGGGGGGGGGGGGGGGGGGGGGGGGGGGGGGGGGGGGGGGGGGGGGGGGGGGGGGGGGGGGGGGGGGGGGGGGGGGGGGGGGGGGGGGGGGGGGGGGGGGGGGGGGGGGGGGGGGGGGGGGGGGGGGGGGGGGGGGGGGGGGGGGGGGGGGGGGGGGGGGGGGGGGGGGGGGGGGGGGGGGGGFFGGGDFFGGFGGGGFFFFFGFGGGGGGFGFGGGFFFFFGEGFGFFFGGFAFFFFFFFGFFCFEFFFFFFFFFFFCE
@M70528:330:000000000-K6D4P:1:1102:7962:5840 1:N:0:GCCATATAAC+ACACAATATC
GGAGCCCCTGACATAGCATTCCCTCGATTAAATAATATAAGATTCTGACTTTTACCCCCTTCTCTGGGATTATTAATTATAGGACTTTATAAAGAAGGAGCGGGAACGGGATGAACAGTATATCCACCTTTATCAACGTTTTATCATTCAGGACCTTCAGTAGACTTAACAATTTTTTCTTTACACCTTGCAGGGATTTCTTCAATTTTAGGTGCCTTAAATTTTATTACTACAATTATTAATCTTAAAGCAAAAAACCTTTCAGCAGAAAAAATTAGACTATTTGTCTGATCAGTTATTT
+
CCCCCGGGGGGGGGGGGGGGGGGGGGGGGGGGGGGGGGGGGGGGGGGGGGGGGGGGGGGGGGGGGGGGGGGGGGGGGGGGGGGGGGGGGGGGGGGGGGGFGGGGGGGGGGGGGGGGGGGGGGGGGGGGGGGGGGGGGGGGGGGGGGGGGGGGGFGGGGGGGGGGGGGFGGGGGGGGGGGGGGGGGGGGGGGGGGGGGGGGGGGGGGGGGGGGGGGGGGGGGGGGGGGGGFFFGFFGGGGFFFFFGFGGFGFDFGFGGGFFFFFGECCFF;FGGBFGFFFFCFGFFFF?CEFEFF@FFFEEE
@M70528:330:000000000-K6D4P:1:1102:11665:5843 1:N:0:GCCATATAAC+ACACAATATC
GGAGCCACTGACATAGCATTCCCTCGATTAAATAATATAAGATTCTGACTTTTACCCCCTTCTCTGGGATTATTAATTATAGGACTTTATAAAGAAGGAGCGGGAACGGGATGAACAGTATATCCACCTTTATCAACGTTTTATCATTCAGGACCTTCAGTAGACTTAACAATTTTTTCTTTACACCTTGCAGGGATTTCTTCAATTTTAGGTGCCTTAAATTTTATTACTACAATTATTAATCTTAAAGCAAAAAACCTTTCAGCAGAAAAAATTAGACTATTTGTCTGATCAGTTATTT
+
CCCCCGDGGGGGGGGGGFGGGFGGGGGGEGGGGGGGGGGGGEGGGGFFGGGGFGCDGFGGGFGFGGGGFGFGGGGGGGGGGGGGGGGFGGGGGGGGGFGGFGEGGGGGGGGGGCGGGGGGDGGGGGGGGGGGGFFGGGFGGEFGGGGGFGGGGGEGFFGGGGFFGGGFGGGCGGDGGCFFFGGGFGGGFGCFFGEFFGEEGGGGFFGGCGFBFD9FGGGFGGGGFGFFDFFFGGFGGGGFFFF6CEGGGGGGFGFGD<?AAEFCEG4FFF6FGFFGFECFEFGF7CFFFF<E<EFF?EE5C
@M70528:330:000000000-K6D4P:1:1102:26055:5853 1:N:0:GCCATATAAC+ACACAATATC
GGACCCTGTTTTACTGTCTCTTATACACATCTCCGCGCCCACGCGACGCCATATAACATCTCGTATGCCGTCTTCTGCTTGAAAAACAAAAAAAACATATCAGAACCAACAGAAGTTCAAACCTGCAACGTACCTTCAAGAAGTCCTTTACCAGCTTTATCAATACCACCATAAACAAAACTAGAAACGGACTCATCCGTATTAGAAACATTATAACCTTTAATGACAAATTTCATACAAACGTAACCCATTCCTACATTATTACTATCTCACCTAACCACGCCACATTCAAGTCCACCAA
+
CCCCCFGGCEFGGGGGGGGGGGGGGGG?FFGGGGE@EGEGGGG:FCGGGGCCEFDGEG<CCFGGGFFFGC@C=<FCFFF9CFGGGG7<CFG,4+@+,:F9AF?EG,,,++B,A?,5,,,,,:<F,,,:E:FFDC?B,,5C,,,:?FC<<,>,CCD,,,93C,3@,,,8DFA>FFG<BCDDFFG,,,,7***58:,,,,*6,,,5,,62=0,<C2=,1<7,,24;,,1,+41=:+:9FC4=*0)2*)20**;78F+:62++3.++)3)++**+*.*25((93)1))-))-)))-.56444((
@M70528:330:000000000-K6D4P:1:1102:22261:5857 1:N:0:GCCATATAAC+ACACAATATC
GGAGCCCCTGACATAGCATTCCCTCGATTAAATAATATAAGATTCTGACTTTTACCCCCTTCTCTGGGATTATTAATTATAGGACTTTATAAAGAAGGAGCGGGAACGGGATGAACAGTATATCCACCTTTATCAACGTTTTATCATTCAGGACCTTCAGTAGACTTAACAATTTTTTCTTTACACCTTGCAGGGATTTCTTCAATTTTAGGTGCCTTAAATTTTATTACTACAATTATTAATCTTAAAGCAAGAAACCTTTCAGCAGAAAAAATTAGACTATTTGTCTGATCAGTTATTT
+
CCCCCGGGGGGGGGGGGGGGGGGGGGGGGGGGGGGGGGGGGGGGGGGGGGGGGGGGGGGGGGGGGGGGGGGGGGGGGGGGGGGGGGGGGGGGGGGGGGGGGGGGGGGGGGFGGGGGGGGGGGGGGGGGGGGGGGGGGGGGGGGGGFGGGGGGGGGGGGGGGGGGGGGGGGGGGGGGGGGGGFGGGGGGGGGGGGGGGGGGGGGGGGGGGGGGGGGGGGGGGGGGGGGGGGFGGGFGGGGFFFFFGFGGGGFGF*@DFGFFFFAFEGFFFFFGGFFGFFEFFFGFFCFFFFEFFFFFFFFEF
@M70528:330:000000000-K6D4P:1:1102:20612:5866 1:N:0:GCCATATAAC+ACACAATATC
GGAGCCCCTGACATAGCATTCCCTCGATTAAATAATATAAGATTCTGACTTTTACCCCCTTCTCTGGGATTATTAATTATAGGACTTTATAAAGAAGGAGCGGGAACGGGATGAACAGTATATCCACCTTTATCAACGTTTTATCATTCAGGACCTTCAGTAGACTTAACAATTTTTTCTTTACACCTTGCAGGGATTTCTTCAATTTTAGGTGCCTTAAATTTTATTACTACAATTATTAATCTTAAAGCAAAAAACCTTTCAGCAGAAAAAATTAGACTATTTGTCTGATCAGTTATTT
+
CCCCCGGGGGGGGGGGGGGGGGGGGGGGGGGGGGGGGGGGGGGGGGGGGGGGGGGGGGGGGGGGGGGGGGGGGGGGGGGGGGGGGGGGGGGGGGGGGGGGGGGGGGGGGGGGGFGGGGGGGGGGGGGGGGGGGGGGGGGGGGGGGGGGGGGGGGGGGGGGGGGGGGGGGGGGGGGGGGGGGGGGGGGGGGGGGGGGGGGGGGGGGGGGGGGGGGGGGGGGGGGGGGGGGFFGG6AGGGGFFFFFGFGGCFGGFGFGCDFFFFFGFGFGFFFFGFFGFFFFFFGFFFFFFFFFFFEFFFFFF
@M70528:330:000000000-K6D4P:1:1102:15717:5883 1:N:0:GCCATATAAC+ACACAATATC
GGAGCCCCTGACATAGCATTCCCTCGATTAAATAATATAAGATTCTGACTTTTACCCCCTTCTCTGGGATTATTAATTATAGGACTTTATAAAGAAGGAGCGGGAACGGGATGAACAGTATATCCACCTTTATCAACGTTTTATCATTCAGGACCTTCAGTAGACTTAACAATTTTTTCTTTACACCTTGCAGGGATTTCTTCAATTTTAGGTGCCTTAAATTTTATTACTACAATTATTAATCTTAAAGCAAAAAACCTTTCAGCAGAAAAAATTAGACTATTTGTCTGATCAGTTATTT
+
CCCCC@FEGGGGGGFGGGGGGGGEGFGGGCGFGGFFDFEECFFGGGDFFGGFGFGGGGGGGGAEFGGG@FFGFCFFFFGGGGGFGGGGGGGGGGGGCFGEFECEEGGFCGGGEG9EFGGGFGGGGGEFBFE<BCFFGEFFA=AAEEFFGFCGGGGEEFAFFAFF<FCFGGGG9?@<DFGFGFFGFDFGGDG=FFCEFGE;;FF;DFC=;;:FFGGCGFG77;EEF:FFFCCECCFA<+;BFF>A79CFGGCCA49DGGBFFBBG?7@GF86AC>FGE;3;;FGCFCF<)9C?EF@EEFCCC
@M70528:330:000000000-K6D4P:1:1102:13320:5885 1:N:0:GCCATATAAC+ACACAATATC
GGAGCCCCTGACATAGCATTCCCTCGATTAAATAATATAAGATTCTGACTTTTACCCCCTTCTCTGGGATTATTAATTATAGGACTTTATAAAGAAGGAGCGGGAACGGGATGAACAGTATATCCACCTTTATCAACGTTTTATCATTCAGGACCTTCAGTAGACTTAACAATTTTTTCTTTACACCTTGCAGGGATTTCTTCAATTTTAGGTGCCTTAAATTTTATTACTACAATTATTAATCTTAAAGCAAAAAACCTTTCAGCAGAAAAAATTAGACTATTTGTCTGATCAGTTATTT
+
CCCCCGGGGGGGGGGGGGGGGGGGGGGGGGGGGGGGGGGGGGGGGGGGGGGGGGGGGGGGGGGGGGGGGGGGGGGGGGGGGGGGGGGGGGGGGGGGGGGGGGGGGGGGGGGGGGGGGGGGGGGGGGGGGGGGGGGGGGGGGGGGGGGGGGGGGGGGGGGGGGGGGGGGGGGGGGGGGGGGGGGGGGGGGGGGGGGGGGGGGGGGGGGGGGGGGGGGGGGGGGGGGGGGGGFGGGFGGGGFFFFFGFGGGGGGFGFGGGFFFECFEDEGFFFCGFFGFFEFFFGFFCFFEF3?CEFEFFF<C
@M70528:330:000000000-K6D4P:1:1102:17243:5890 1:N:0:GCCATATAAC+ACACAATATC
GGAGCCCCTGACATAGCATTCCCTCGATTAAATAATATAAGATTCTGACTTTTACCCCCTTCTCTGGGATTATTAATTATAGGACTTTATAAAGAAGGAGCGGGAACGGGATGAACAGTATATCCACCTTTATCAACGTTTTATCATTCAGGACCTTCAGTAGACTTAACAATTTTTTCTTTACACCTTGCAGGGATTTCTTCAATTTTAGGTGCCTTAAATTTTATTACTACAATTATTAATCTTAAAGCAAAAAACCTTTCAGCAGAAAAAATTAGACTATTTGTCTGATCAGTTATTT
+
CCCCCGGGGGGGGGGGGGGGGGGGGGGGFGGGGGGGGGGGGGGGGGGGGGGGGGGGGGGGGGGGGGGGGGGGGGGGGGGGCGGGGGGGGGGGGGGGGGGGGGGGGGGGGGGGGGGGGGGGGGGGGGGGGGGGGGGGGGGGGGGGGGGGGGGGGGGGGGGGGGGGGGGGFGGGGGGGGGGGGGGGGGGGGGGGGGGGGGGGGGGGGGGGGGGGGGGGGGGGGGGGGGGGGGFGGGFGGGGFCFFFGFGGFGGGFGFGGGFFBEFGEG=FF4FCGFFGF@FFFFGFFCFCC9CFFFFFFEFFF
@M70528:330:000000000-K6D4P:1:1102:22834:5911 1:N:0:GCCATATAAC+ACACAATATC
GGAGCCCCTGACATAGCATTCCCTCGATTAAATAATATAAGATTCTGACTTTTACCCCCTTCTCTGGGATTATTAATTATAGGACTTTATAAAGAAGGAGCGGGAACGGGATGAACAGTATATCCACCTTTATCAACGTTTTATCATTCAGGACCTTCAGTAGACTTAACAATTTTTTCTTTACACCTTGCAGGGATTTCTTCAATTTTAGGTGCCTTAAATTTTATTACTACAATTATTAATCTTAAAGCAAAAAACCTTTCAGCAGAAAAAATTAGACTATTTGTCTGATCAGTTATTT
+
CCCCCGGGGGGGGGGGGGGGGGGGGGGGGGGGGGGGGGGGGGGGGGGGGGGGGGGGGGGGGGGGGGGGGGGGGGGGGGGGGGGGGGGGGGGGGGGGGGGGGGGGGGGGGGGGGGGGGGGGGGGGGGGGGGGGGGGGGGGGGGGGGGGGGGGGGGGGGGGGGGGGGGGGGGGGGGGGGGGGGGGGGGGGGGGGGGGGGGGGGGGGGGGGGGGGGGGGGGGGGGGGGGGGGGFGGFFGGGGFFFFFGFCGGGGGFGFGGGFFFFFGFGFGFFFGGFFGFEEFFFGFFFFFFFFFFFFFFEF?C
@M70528:330:000000000-K6D4P:1:1102:24886:5933 1:N:0:GCCATATAAC+ACACAATATC
GGAGCCCCTGACATAGCATTCCCTCGATTAAATAATATAAGATTCTGACTTTTACCCCCTTCTCTGGGATTATTAATTATAGGACTTTATAAAGAAGGAGCGGGAACGGGATGAACAGTATATCCACCTTTATCAACGTTTTATCATTCAGGACCTTCAGTAGACTTAACAATTTTTTCTTTACACCTTGCAGGGATTTCTTCAATTTTAGGTGCCTTAAATTTTATTACTACAATTATTAATCTTAAAGCAAAAAACCTTTCAGCAGAAAAAATTAGACTATTTGTCTGATCAGTTATTT
+
CCCCCGGEGGGGGGGGGGGGGGGGGGGGGGGGGGGGGGGGGGGGGGGGGGGGGGGGGGGGGGGGGGGGGGGGGGGGGGGGGGGGGGGGGGGGGGGGGGGGGGGGGGGGGGGGGGGGGGGGGGGGGGGGGGGGGGGGGGGGGGGGGGGGGGGGGGGGGGGGGGGGGGGGGGGGGGGGGGGGGGGGGGGGGGGGGGGGGGGGGGGGGGGGGGGGGDGGGGGGGGGGGGGGGGFGGGFGGGGFFFCFGFGGGGGGFGFGGCEFF;FGFCE6FAFGG@FGFFFFEFGFF<FFFFFFFFFFFFFFF
@M70528:330:000000000-K6D4P:1:1102:17968:5939 1:N:0:GCCATATAAC+ACACAATATC
GGAGCCCCTGACATAGCATTCCCTCGATTAAATAATATAAGATTCTGACTTTTACCCCCTTCTCTGGGATTATTAATTATAGGACTTTATAAAGAAGGAGCGGGAACGGGATGAACAGTATATCCACCTTTATCAACGTTTTATCATTCAGGACCTTCAGTAGACTTAACAATTTTTTCTTTACACCTTGCAGGGATTTCTTCAATTTTAGGTGCCTTAAATTTTATTACTACAATTATTAATCTTAAAGCAAAAAACCTTTCAGCAGAAAAAATTAGACTATTTGTCTGATCAGTTATTT
+
@BCCCGGGGFFGGGGGGGGGGGGGGGGGGGGGGGGGGGGGGGGGGGGGGGGGGGGGGGGGGGGGGFGGGGGGGGGGGFGGGGGGGGGGGGGGGGCFGGGGGGGGGGGGGGGGGGGGGGGGGGGGGGGGGFGGGGGGGGGGGEGGGGGGGGGGGGFGGEDGGGGGGGGGGGGGGGGGGGGGGGGFGGFGGGGGGGGGGGGGGGGGFFFGGGCGGGGGGGGFFGGGGFGGGGFGC9AFGGFFFFFFGFGGFFGGFFAF<D;FFEFFE+*;;)6CFFF446?F.;:;:?FCEFFF9?<EEFC<C
@M70528:330:000000000-K6D4P:1:1102:25091:5942 1:N:0:GCCATATAAC+ACACAATATC
GGAGCCCCTGACATAGCATTCCCTCGATTAAATAATATAAGATTCTGACTTTTACCCCCTTCTCTGGGATTATTAATTATAGGACTTTATAAAGAAGGAGCGGGAACGGGATGAACAGTATATCCACCTTTATCAACGTTTTATCATTCAGGACCTTCAGTAGACTTAACAATTTTTTCTTTACACCTTGCAGGGATTTCTTCAATTTTAGGTGCCTTAAATTTTATTACTACAATTATTAATCTTAAAGCAAAAAACCTTTCAGCAGAAAAAATTAGACTATTTGTCTGATCAGTTATTT
+
CCCCCGGDGGGGGGGGGGGGGGGGGGGGGGGGGGGGGGGGGGGGGGGGGGGGGGGGGGGGGGGGGGGGGGGGGGGGGGGGGGGGGGGGGGGGGGGGGGGGGGGGGGGGGGGGGGGGGGGGGGGGGGGGGGGGGGGGGGGGGGGGGGGGGGGFFGGGGGGGGGGGGGGGGGGGGFGGGGGGGGGGGGGGGGGGGFEGGGGGGGGGGGGGGGGGGGGGGGGGGGGGGGGGGGFE+<AFGGGFFFFFGFGGGGGCFGFGDGFF=BFGFGEGFFFGG@FC@@EFFFGFFCF33?CEE?EFC<EFF
@M70528:330:000000000-K6D4P:1:1102:19406:5944 1:N:0:GCCATATAAC+ACACAATATC
GGAGCCCCTGACATAGCATTCCCTCGATTAAATAATATAAGATTCTGACTTTTACCCCCTTCTCTGGGATTATTAATTATAGGACTTTATAAAGAAGGAGCGGGAACGGGATGAACAGTATATCCACCTTTATTAACGTTTTATCATTCAGGACCTTCAGTAGACTTAACAATTTTTTCTTTACACCTTGCAGGGATTTCTTCAATTTTAGGTGCCTTAAATTTTATTACTACAATTATTAATCTTAAAGCAAAAAACCTGTCAGCAGAAAAAATTAGACTATTAGTCTGATCAGTTATTT
+
@<@BC@@CFGEGGGDEG@FGCFEF<@;FCGG@FG@EDEAAAGF<66EEEEEGAEFCCFC:,C6;FFCF8CCF@CF,6CFG,CFD@FFGFGGGG<6C8F,CCFECGEFECGE:BEFFFFGFFFFFFDC,:,C?E,BFFGECFGG@<EGACE<AFFDEFGFEEAFGGCF;ADDFGE?DFFD=;@FEFFGE>DCCD8+==FGGG,@EC;;;C:C?GG?FGGGGGGGFFCGGGGC:@C52B@9+3=E+:BFF78+;*;3?D:);)06:@*>FF4)081)*.6)/;F7@3.+)93477?EE3C?E?
@M70528:330:000000000-K6D4P:1:1102:21084:5951 1:N:0:GCCATATAAC+ACACAATATC
GGAGCCCCTGACATAGCATTCCCTCGATTAAATAATATAAGATTCTGACTTTTACCCCCTTCACTGGGATTATTAATTATAGGACTTTATAAAGAAGGAGCGGGAACGGGATGAACAGTATATCCACCTTTATCAACGTTTTATCATTCAGGACCTTCAGTAGACTTAACAATTTTTTCTTTACACCTTGCAGGGATTTCTTCAATTTTAGGTGCCTTAAATTTTATTACTACAATTATTAATCTTAAAGCAAAAAACCTTTCAGCAGAAAAAATTAGACTATTTGTCTGATCAGTTATTT
+
CCCCCGGGGGGGGGGGGGGGGGGGGGGGGGGGGGGGGGGGGGGGGFGGGGGGGGGGGGGGFGEGFFFGFGGGGGGFGGGGGGGGGGGGGGGGGGGGGGGGGGGGGGGGGGGGGGGGGGGGGGFGGGGGGGGGGGGGGGFGGEFFGGGGGGGGGGF8FFGGGGGGGCGGGGGGGFDF?FGGGGGGGGGGCGGGGGGDGGGGG9,@DAFCDEFFGCGFGFGGGGGECCFFGGFGGGF9DCCFFCFFFBD+=CCDAFFGGGFF4:AFCFEGFFFF79AC4@EFFF77A7CE3.7)>?@1973.9
@M70528:330:000000000-K6D4P:1:1102:4736:5951 1:N:0:GCCATATAAC+ACACAATATC
GGAGCCCCTGACATAGCATTCCCTCGATTAAATAATATAAGATTCTGACTTTTACCCCCTTCTCTGGGATTATTAATTATAGGACTTTATAAAGAAGGAGCGGGAACGGGATGAACAGTATATCCACCTTTATCAACGTTTTATCATTCAGGACCTTCAGTAGACTTAACAATTTTTTCTTTACACCTTGCAGGGATTTCTTCAATTTTAGGTGCCTTAAATTTTATTACTACAATTATTAATCTTAAAGCAAAAAACCTTTCAGCAGAAAAAATTAGACTATTTGTCTGATCAGTTATTT
+
CCCCCGGGG<FGGGGGGGGGGGGGGGGFGDFGGGGFFGGGGFGGGGFE<FGGGGGGGGDGDEACFGGG@DCFGGGGGGGGGFGC8FGGGGGGGGGGG<EFGGGGGGFFGGGGGCFFGGGGGGGGFGGGGGGGGGGGGGFFGGGGGGGGGGGGGGFCEGGGGGGGGGGGGGGGGGGGGGGGGGFGGDGGGGGGGGGCGGGFGGGCFGFGGGGGGGGGGGGGGGGGGCDFGG;@B?*;=CFFFFFFGFGG7FGGFGA>D<AFF=FD?GEGFF4A<@AD3;68;8DFFFFEEFFFCEEEFFEFF
@M70528:330:000000000-K6D4P:1:1102:4753:5959 1:N:0:GCCATATAAC+ACACAATATC
GGAGCCCCTGACATAGCATTCCCTCGATTAAATAATATAAGATTCTGACTTTTACCCCCTTCTCTGGGATTATTAATTATAGGACTTTATAAAGAAGGAGCGGGAACGGGATGAACAGTATATCCACCTTTATCAACGTTTTATCATTCAGGACCTTCAGTAGACTTAACAATTTTTTCTTTACACCTTGCAGGGATTTCTTCAATTTTAGGTGCCTTAAATTTTATTACTACAATTATTAATCTTAAAGCAAAAAACCTTTCAGCAGAAAAAATTAGACTATTTGTCTGATCAGTTATTT
+
CCCCCFGGGDGGGGGGGGGGGGGGGGGGGGGGGGGGGGGGGGGGGGGGGGGGGGGGGGGGGGGGGGGGGGEGGGGGGGGGGGGGGGGFGGGGGGGGGEGGGGGGGGGFGGFGGFGGFGGGGGGGGGGGGGFGGGGGGGGGGGGGGGGGGGGGGGGGGGGGFGEFGGDGGGGGGGGGGGGGGGGGGGGGGGGGGFEFFGGGFGGFCFFDFFGGGGGGGGGGGGGGGGFGGGFFGC?9CDGFFFFFG6@CFGFC*9A7DGEFFFFGFGFGFFFGFFFGFF?=CFGFFCFCEFFEEE<C3<7CE
@M70528:330:000000000-K6D4P:1:1102:18026:5960 1:N:0:GCCATATAAC+ACACAATATC
GGAGCCCCTGCTGAGCCAACGGCGCCCCGCGCACTTACCTCCGTTGCGCCGAGGGGGAGGGGACCCTGTTTTACTGTCTCTTATACACATCTCCGAGCCCACGAGACGCCATATAACATCTCGTATGCCGTCTTCTGCTTGAAAAAAAAAAAAACAAAGAAAGAAAGAAACAAACAAAAACAGCAGTCATATAAAGGTAGTAGAACGATAGAAGCGCAAGGAGGTAAACAAGTACAATAACGATCACAGGAGCAGACAGTACGAACAGTCGGTGTATAAATGTGCACACAGACGTGAACAA
+
CCCCCGGGGGGGGGGGGGGGGGGGGGGGGGGGGGGGGGGGGGFFGGGGGGGGGGGGGGGGGGGGDEGGGGGGEFGGGGGGGGGGGGA,AFFGGGGGGDFGGGGGGFDFGGGGGGGGGF@FFGFFGGGGGGBFFGGGGGGGGGGGGGGGGGG@*4*4:*+2++,+22+2*2******2***2*0***2+3+03<+++++3+++++++***1*+3+2********22020*+)*2+*+200*/)).*)*2+**1)*.*2*76/))9()-26*)*),)0).)1)****.*)(-.4(((,,().(
@M70528:330:000000000-K6D4P:1:1102:24326:5961 1:N:0:GCCATATAAC+ACACAATATC
GGAGCCCCTGACATAGCATTCCCTCGATTAAATAATATAAGATTCTGACTTTTACCCCCTTCTCTGGGATTATTAATTATAGGACTTTATAAAGAAGGAGCGGGAACGGGATGAACAGTATATCCACCTTTATCAACGTTTTATCATTCAGGACCTTCAGTAGACTTAACAATTTTTTCTTTACACCTTGCAGGGATTTCTTCAATTTTAGGTGCCTTAAATTTTATTACTACAATTATTAATCTTAAAGCAAAAAACCTTTCAGCAGAAAAAATTAGACTATTTGTCTGATCAGTTATTT
+
CCCCCGGGGGGGGGGGGGGGGGGGGGGGGGGGGGGGGGGGGGGGGGGGGGGGGGGGGGGGGGGGGGGGGGGGGGGGGGGGGGGGGGGGGGGGGGGGGGGGGGGGGGGGGGGGGGGGGGGGGGGGGGGGGGGGGGGGGGFGGGGGGGGGGGGGGGGGGGGGGGGGGGGGGGGGGGGGGGGGGGGGGGGGGGGGGGGGGGGGGGGGGGGGGGGGGGGGGGGGGGGGGGGGGGFGGGFGGGGFFFFFGFGGFGGGFGFGGGEFFFFGFGFGFFFF*2=CEEEFFFGFFFF<5CEFFFFFCEE<C
@M70528:330:000000000-K6D4P:1:1102:17871:5966 1:N:0:GCCATATAAC+ACACAATATC
GGACCCTGTTTTACTGTCTCTTATACACATCTCCGAGCCCACGAGCCGCCATATCACATCTCGTATGCCGTCTTCTGCTTGAAAAAAAAAAATAAAGTATGAGGTGGAAGATGTAGCCTTGTGACCATTGAGCCATGATAGTGTCAAAGAAGAAGCAAACAGTATTATGAATATGAGAAGAAGTGTTAGGGCCGACAAGGGATACTAAACCAAGACAGACTACGAGGCCAGGAAGACGAGTAGTACAACACACTTCATGACGAGCAATGATGTTGATAAAAGGTGGCTTGAGACAACAAGA
+
CCCCCGGGFAEFGGGGGGEG@FGFEGGG6;==CFFFGGFGGGEEE7@CEG+,CF,EFFCEF,CFFGGFGGCFGGFAFFFGGFGGGG76@FF@45,:,,,,,,,,,:+45,,<,,9,<,,,::,,,:,:,,:8,,?,5,,,,:,,,,5,,,3,,3,,,3,>3F3,3393,@79,8,,,,,8,,,3,,,@,,,,45*5**,,*,,,,,,24,2=*,0,,,,,,,,***3***)*:*2**/))))1++:+1+***.2******),)7()(0/*/+0)*0)))*)1**/()((((.()(,(((((
@M70528:330:000000000-K6D4P:1:1102:11657:5971 1:N:0:GCCATATAAC+ACACAATATC
GGAGCCCCTGACATAGCATTCCCTCGATTAAATAATATAAGATTCTGACTTTTACCCCCTTCTCTGGGATTATTAATTATAGGACTTTATAAAGAAGGAGCGGGAACGGGATGAACAGTATATCCACCTTTATCAACGTTTTATCATTCAGGACCTTCAGTAGACTTAACAATTTTTTCTTTACACCTTGCAGGGATTTCTTCAATTTTAGGTGCCTTAAATTTTATTACTACAATTATTAATCTTAAAGCAAAAAACCTTTCAGCAGAAAAAATTAGACTATTTGTCTGATCAGTTATTT
+
CCCCCG8FGGGGGGGGGGGGGGGGGGGGGGGGGGGGGGGGGGGGGGGGGGGGGGGGGGGGGFEGGGGGGGGGGGGGGGGGGGGGGGGGGGGGGGFGGGGGGGGGGGGGGGGGGGGGGGGGGGGGGGGGGGGGGFGGGGGGGGGGGGGGGGGGGGFGGGGGGGGGGGFGGGGGGGGGGGGGGGGGGGGGGGGGGGGGGGGGGGGGGGGGGGGGGDFFGGGGGGGGGGGGGGFGGGFGGGFFFFFFGFGGFGGGFCFGGDFFFFFGFGEFFF;6C>FGF@EFFFGFFFFFFEFFFFFE?CC?E
@M70528:330:000000000-K6D4P:1:1102:18138:5974 1:N:0:GCCATATAAC+ACACAATATC
GGAGCCCCTGACATAGCATTCCCTCGATTAAATAATATAAGATTCTGACTTTTACCCCCTTCTCTGGGATTATTAATTATAGGACTTTATAAAGAAGGAGCGGGAACGGGATGAACAGTATATCCACCTTTATCAACGTTTTATCATTCAGGACCTTCAGTAGACTTAACAATTTTTTCTTTACACCTTGCAGGGATTTCTTCAATTTTAGGTGCCTTAAATTTTATTACTACAATTATTAATCTTAAAGCAAAAAACCTTTCAGCAGAAAAAATTAGACTATTTGTCTGATCAGTTATTT
+
CCCCCGGGGGGGGGGGGGGGGGGGGGGGGGGGGGGGGGGGGGGGGGGGGGGGGGGGGGGGGGGGGGGGGGGGGGGGGGGGGGGGGGGGGGGGGGGGGGGGGGGGGGGGGGGGGGGGGGGGGGGGGGGGGGGGGGGGGGGGGGGGGGGGGGGGGGGGGGGGGGGGGGGDGGGGGGGGGGGGGGGGGGGGGGGGGGDGGGGGGGGGGGGGGGGGGGGGGGGGGGGGGFGGFGFFCFFGF>GFFAFFGFGCCFFG>FFFGGFFFB=FEFCGAF4:76FF@3?4?FGFFFFFFFFFF?@CECEFF
@M70528:330:000000000-K6D4P:1:1102:11042:5975 1:N:0:GCCATATAAC+ACACAATATC
GGAGCCCCTGACATAGCATTCCCTCGATTAAATAATATAAGATTCTGACTTTTACCCCCTTCTCTGGGATTATTAATTATAGGACTTTATAAAGAAGGAGCGGGAACGGGATGAACAGTATATCCACCTTTATCAACGTTTTATCATTCAGGACCTTCAGTAGACTTAACAATTTTTTCTTTACACCTTGCAGGGATTTCTTCAATTTTAGGTGCCTTAAATTTTATTACTACAATTATTAATCTTAAAGCAAAAAACCTTTCAGCAGAAAAAATTAGACTATTTGTCTGATCAGTTATTT
+
CC@CCCFFFGGGF,@@D6CFGGDEEC@EFGGGGGDGFGGFFG9<CC<<F<@E<FFEFFB:,C9FEECC@DCCA9EFGF9FC<FDFGGF9FFGFG9,CEC<FC7::>FDFGGEGDAF<<FGGEGGGGGGD?FFFFGDFEGFFGFFGGGGGFGGG=BAFG:=5CEEFE;;4EFEFABFGGGGG;F=FA>BFFDCD@EGGFCA3>EGGGGGFFGCGGCGGFFFGGFGGGGGGGFGG?A7@@EF9@FFFFGGEGGGFGFGDGEFFFFGEFEF6)24C3ADE37=CFFFF<@?<C>CE<<C?))5<
@M70528:330:000000000-K6D4P:1:1102:22726:5984 1:N:0:GCCATATAAC+ACACAATATC
GGAGCCCCTGACATAGCATTCCCTCGATTAAATAATATAAGATTCTGACTTTTACCCCCTTCTCTGGGATTATTAATTATAGGACTTTATAAAGAAGGAGCGGGAACGGGATGAACAGTATATCCACCTTTATCAACGTTTTATCATTCAGGACCTTCAGTAGACTTAACAATTTTTTCTTTACACCTTGCAGGGATTTCTTCAATTTTAGGTGCCTTAAATTTTATTACTACAATTATTAATCTTAAAGCAAAAAACCTTTCAGCAGAAAAAATTAGACTATTTGTCTGATCAGTTATTT
+
CCCCCGGGGGGGGGGGGGGGGGGGGGGGGGGGGGGGGGGGGGGGGGGGGGGGGGGGGGGGGGGGGGGGGGGGGGGGGGGGGGGGGGGGGGGGGGGGGGGGGGGGGGGGGGGGGGGGGGGGGGGGGGGGGGGGGGGGGGGGGGGGGGGGGGGGGGGGGGGGGGGGGGGGGGGGGGGGGGGGGGGGGGGGGGGGGGGGGGGGGGGGGGGGGGGGGGGGGGGGGGGGGGGGGGFGGGFGGFFFFFFFGFGGGGGGFGFGGDFFFFFGFGFGFF4CD>FGFFFFFFGFFFFFFFFFEFFFFFFFF
@M70528:330:000000000-K6D4P:1:1102:16424:5988 1:N:0:GCCATATAAC+ACACAATATC
GGAGCCCCTGACATAGCATTCCCTCGATTAAATAATATAAGATTCTGACTTTTACCCCCTTCTCTGGGATTATTAATTATAGGACTTTATAAAGAAGGAGCGGGAACGGGATGAACAGTATATCCACCTTTATCAACGTTTTATCATTCAGGACCTTCAGTAGACTTAACAATTTTTTCTTTACACCTTGCAGGGATTTCTTCAATTTTAGGTGCCTTAAATTTTATTACTACAATTATTAATCTTAAAGCAAAAAACCTTTCAGCAGAAAAAATTAGACTATTTGTCTGATCAGTTATTT
+
@CCCCGGGGGGGGGGGGGGGFGGGGGGGGGGGGGGGGGGGGGGGGGGGGGGGGGGGGGGGGGGGGGGGGGGGGGGGGGGGGGGGGGGGGGGGGGGGGGGGGGGGGGGGGGGGGGGGGGGGGGGGGGGGGGGGGGGGGGGGGGGGGGGGGGGGGGGGGGGGGGGGGGGGGGGGGGGGGGGGGGGGGGGGGGGGGGGGGGGGGGGGGGGGGGGGGGGGGGGGGGGGGGGGGGFGGGFGGGGFFFFFGFGGGGGGFGFGGGFFFEFFFGCGFFFGGFFFEFCFEFGFFFFFEFFFFCEFEFFFF
@M70528:330:000000000-K6D4P:1:1102:9990:5989 1:N:0:GCCATATAAC+ACACAATATC
GGAGCCCCTGACATAGCATTCCCTCGATTAAATAATATAAGATTCTGACTTTTACCCCCTTCTCTGGGATTATTAATTATAGGACTTTATAAAGAAGGAGCGGGAACGGGATGAACAGTATATCCACCTTTATCAACGTTTTATCATTCAGGACCTTCAGTAGACTTAACAATTTTTTCTTTACACCTTGCAGGGATTTCTTCAATTTTAGGTGCCTTAAATTTTATTACTACAATTATTAATCTTAAAGCAAAAAACCTTTCAGCAGAAAAAATTAGACTATTTGTCTGATCAGTTATTT
+
CCCCCGGGGGGGGGGGGGGGGGGGGGGCFGGGGGGGGGGGGGGGGGGGGGGGGGGGGGGGGGGGGGGGGGGGGGGGGGGGGGGGGGGGGGGFGGGGGGGGGGGGGGGGGGGGGGGGGFGGGGGGGGGGGGGGGGGGGGGGGGGGGGGGGGGGGFGGGGGGGGGGGGGGGGGGGGGGGGGGGGGGGGGGGGGGGGGGGGGGGGGGGGGGGGGFGGGGGGFGFGGGGFGGGGFGGGFGGGGFFFFFGFGDGFC>FCFGGGFFFEFGFFFGF8FFGFFGF@?FFFGFFFFFFFFFFFFFFFFFF
@M70528:330:000000000-K6D4P:1:1102:5133:5992 1:N:0:GCCATATAAC+ACACAATATC
GGAGCCCCTGACATAGCATTCCCTCGATTAAATAATATAAGATTCTGACTTTTACCCCCTTCTCTGGGATTATTAATTATAGGACTTTATAAAGAAGGAGCGGGAACGGGATGAACAGTATATCCACCTTTATCAACGTTTTATCATTCAGGACCTTCAGTAGACTTAACAATTTTTTCTTTACACCTTGCAGGGATTTCTTCAATTTTAGGTGCCTTAAATTTTATTACTACAATTATTAATCTTAAAGCAAAAAACCTTTCAGCAGAAAAAATTAGACTATTTGTCTGATCAGTTATTT
+
CCCCCGGGGGGGGGGGGGGGGGGGGGGGGGGGGGGGGGGGGFGGGGGGGGGGGGGGGGGGGGFGGGGGGGGGGGGFGGGGGGGGGGGGGGGGGGGGGGGGGGGGGGGGGGGGGFGGGGGGGGGGGGGGGGGGGGFGGGGGGGFGGGGGGGGGGGGGGGGGGGGGGGGGGDGGGGGGGGGGGGGGGGGGGGGGGGGGFGGFGGGGFGGGGGGGGGGGGGGGGGGGGFGGGFF7FFCGGGFFFFFFGF9EGFGDFGFGG<?FFFFGFFEGAFFGFBFGF8C4CFFFFEF)9CEFF?EFFFFFF
@M70528:330:000000000-K6D4P:1:1102:16427:6007 1:N:0:GCCATATAAC+ACACAATATC
GGAGCCCCTGACATAGCATTCCCTCGATTAAATAATATAAGATTCTGACTTTTACCCCCTTCTCTGGGATTATTAATTATAGGACTTTATAAAGAAGGAGCGGGAACGGGATGAACAGTATATCCACCTTTATCAACGTTTTATCATTCAGGACCTTCAGTAGACTTAACAATTTTTTCTTTACACCTTGCAGGGATTTCTTCAATTTTAGGTGCCTTAAATTTTATTACTACAATTATTAATCTTAAAGCAAAAAACCTTTCAGCAGAAAAAATTAGACTATTTGTCTGATCAGTTATTT
+
-ACCCGGGGGGGGGGGDFGGDGGGGGGGGGGGGGGFEGGGGGGGGGGGGGGGGGGGGGGGGGGGGGGGGGFDGGGGGGFGGGGGGGGGGGGGFFGGGGGGGGGGGGGCGGGGGGGGGGGGGGGGGGGGGGGGGGGGGGGGGGGGGGGGGGGGGGDGGGGGGGGGGGGFGGGGGGGGGDFAFGGFDGGGGGGGGF>GGGFFGGGDFFGGGGGGFGGGGACGGGGGG7FGFGFGGGAFGFGF6AFFFFC+=7?CAFFFCGFFFFFGEGFGA660?9FD33<=CFGFFCFFECEFFFFFF3E39
@M70528:330:000000000-K6D4P:1:1102:21533:6007 1:N:0:GCCATATAAC+ACACAATATC
GGAGCCCCTGACATAGCATTCCCTCGATTAAATAATATAAGATTCTGACTTTTACCCCCTTCTCTGGGATTATTAATTATAGGACTTTATAAAGAAGGAGCGGGAACGGGATGAACAGTATATCCACCTTTATCAACGTTTTATCATTCAGGACCTTCAGTAGACTTAACAATTTTTTCTTTACACCTTGCAGGGATTTCTTCAATTTTAGTTGCCTTAAATTTTATTACTACAATTATTAATCTTAAAGCAAAAAACCTTTCAGCAGAAAAAATTAGACTATTTGTCTGATCAGTTATTT
+
CCCCCGGGGGGGGGGGGGGGGGGGGGGGGGGGGGGGGGGGGGGGGGGGGGGGGGGGGGGGGGGGGGGGGGGGGGGGGGGFFGFAFGGGGGGGGGGGGGGGGGGGGGGGGGGGGGGGGGGGGGGGGGGGGGGGGGGGGGGGGGGGGGGGGGGGGGGGFGFGGGGGGGGFGGGGGGGGGGGGGGGGGGGGGGGGF8EGGGGGGGGFGGGGGGG,DFGGGGGGFGGGGFGGGFFGGGFGCGGFAFFFGFGFF7:CFGAFDDFF=EFGCFEGFFFGGBFGFFCF3=FF=3@<6;<CEC@FFFFFF
@M70528:330:000000000-K6D4P:1:1102:24511:6008 1:N:0:GCCATATAAC+ACACAATATC
GGAGCCCCTGACATAGCATTCCCTCGATTAAATAATATAAGATTCTGACTTTTACCCCCTTCTCTGGGATTATTAATTATAGGACTTTATAAAGAAGGAGCGGGAACGGGATGAACAGTATATCCACCTTTATCAACGTTTTATCATTCAGGACCTTCAGTAGACTTAACAATTTTTTCTTTACACCTTGCAGGGATTTCTTCAATTTTAGGTGCCTTAAATTTTATTACTACAATTATTAATCTTAAAGCAAAAAACCTTTCAGCAGAAAAAATTAGACTATTTGTCTGATCAGTTATTT
+
CCCCCGG@FGGGGGGGGGGGGGGGGGGGGGGGGGGGGGGGGFGGGGGGGGGGGGGGGGGGGGGCGGGGGGGGGGGGGGGGGGGGGGGGGGGGGGGGGGGGGGGGGGGGGGGGGGGGGGGGGGGGGGGGGGGGGGGGGGGGGGGGGGGGGGGGGGGGGGGGGGGGGGGDGGGGGGGGGGDGGGGGCGGGGGGFGGGGGGGGGGGGGGGGGGGGGGGFGGGGGGGGGGGGGGFGGGFGGGGFFAAFGFGCEC:CFGFGGDFFF=6B<7@FFFFGF9FDF@E4CFG=FEFFCEEEFE8<?3CEC
@M70528:330:000000000-K6D4P:1:1102:13133:6018 1:N:0:GCCATATAAC+ACACAATATC
GGAGCCACTGACATAGCATTCCCTCGATTAAATAATATAAGATTCTGACTTTTACCCCCTTCTCTGGGATTATTAATTATAGGACTTTATAAAGAAGGAGCGGGAACGGGATGAACAGTATATCCACCTTTATCAACGTTTTATCATTCAGGACCTTCAGTAGACTTAACAATTTTTTCTTTACACCTTGCAGGGATTTCTTCAATTTTAGGTGCCTTAAATTTTATTACTACAATTATTAATCTTAAAGCAAAAAACCTTTCAGCAGAAAAAATTAGACTATTTGCCTGATCAGTTATTT
+
CCCCCD@AFGGGGGGGGGGGGGGGGGGGGGGGGGGGGGGGGGGGGGGGGGGGGGGGGGGGGCFGGGGGGGGGGGGGGGGGGGGGGGGGGGGGGGGGGGGGGGGGGGGGGGGGGFGGGGGGGGGGGGGGGGGGGGGGGGGGGGGGGGGGGGGGGGGGGGGGGGGGGGGGGGGGGGGGGGDGGGGDDGGGGGGGGGGGGGGGGGFGGGGGGGGGGGGGGGGGGGGGGGGGGGFGGGFGGGGFFFF>FFGGCGGDFGFFGDFFFFFGFFEGFFFGGFFGFFFFFFGFCFAACA@EEFFFEEFFF
@M70528:330:000000000-K6D4P:1:1102:9123:6032 1:N:0:GCCATATAAC+ACACAATATC
GGAGCCCCTGACATAGCATTCCCTCGATTAAATAATATAAGATTCTGACTTTTACCCCCTTCTCTGGGATTATTAATTATAGGACTTTATAAAGAAGGAGCGGGAACGGGATGAACAGTATATCCACCTTTATCAACGTTTTATCATTCAGGACCTTCAGTAGACTTAACAATTTTTTCTTTACACCTTGCAGGGATTTCTTCAATTTTAGGTGCCTTAAATTTTATTACTACAATTATTAATCTTAAAGCAAAAAACCTTTCAGCAGAAAAAATTAGACTATTTGTCTGATCAGTTATTT
+
CCCCCGGGGGGGGAEFCGGGFGGGGGGG9;ACFGFFGGGGGCFFFGGCFFGGGGGFGGGGFGGCGGGGGG8@EFFEGGGGGGGGGFFFGGGGGGGGGGGGFEFECCD@FGCEGDFGGGGFFGGGGEB<??FFGGFFG=DFGEGFFGGGGGGCCFFFGFFFEFCFFGGCFGGFFGGGGGFGGGGGG=DFGFG?=D>FGGGGGGGGCCGGFGFCFCFFGGGGGFFGGGGGGGFECCFFFGFFFAFFFFGG,BDC4CAFDCBFF@FGFF:CA8AFGBFGF4)*98:AFCFECE<EEEECEEEFF
@M70528:330:000000000-K6D4P:1:1102:23564:6040 1:N:0:GCCATATAAC+ACACAATATC
GGAGCCCTGTTTTACTGTCTCTTATACACATCTCCGAGCCCACGAGACGCCATATAACATCTCGTATGCCGTCTTCTGCTTGAAAAAAAAAAAAAAAAAAAAAAAAAAAAAACAACGAGACAAATGGATATACAGAAAAAAGAAAACAGAATGTAAAAGAAAAATATATAGAAAACATTAAATAAGCAAATAACGACAGATATGAATGAAACAACCAACATGTGGATCGAATATCAAGGCAGGACAAAGAAACGTATGTGCATAGATCAATAGAGCTAAGATGAGTGAGATTAAAAAGTAT
+
CCCCCEGGGFFEGCEFGGGGGGGGGGGFGGGGGGGFFGFFGGGGGGGGGGGGGGGGGGGEFGGGGGGGGGGGGGGGGGGGGGGGGGG@@FFG@7848++88+33=+++**>:*>7,*****38,3,,,,3,,3,,,3,,,4**2<:+*+2,,,,,,2,7*+++*2,,,,,++0+**;7<+230+0+0+++++0021*//*+:+<:@+0+++0********2++++2++1/7+10*+*00)))))/)1**2**0*)***/**)*2)*)0)0*+2)**).)))***))*-)))).))))-)-)
@M70528:330:000000000-K6D4P:1:1102:24228:6041 1:N:0:GCCATATAAC+ACACAATATC
GGAGCCCCTGACATAGCATTCCCTCGATTAAATAATATAAGATTCTGACTTTTACCCCCTTCTCTGGGATTATTAATTATAGGACTTTATAAAGAAGGAGCGGGAACGGGATGAACAGTATATCCACCTTTATCAACGTTTTATCATTCAGGACCTTCAGTAGACTTAACAATTTTTTCTTTACACCTTGCAGGGATTTCTTCAATTTTAGGTGCCTTAAATTTTATTACTACAATTATTAATCTTAAAGCAAAAAACCTTTCAGCAGAAAAAATTAGACTATTTGTCTGATCAGTTATTT
+
CCCCCCEEGGGGGGGGGGGGGGGGGGGGGGGGGGGGGGGGGGGGGGGGGGGGGGGGGGGGGGGGGGGGGGGGGGGGGGGGGGGGGGGGGGGGGGGGGGGGGGGGGGGGGGGGGGGGGGGGGGGGGGGGGGGGGGGGGGGGGGGGGGGGGGGGGGGGGGGGGGGGGGGGGGGGGGGGGGGGGGGGGGGGGGGGGGGCGGGGGGGGGFFGGGGGGGGGGGGGGGGGG7EFGGFGGGFGGGGFFCFFGFGGGGFGFFFGGGFFFEFGFCCDFFFGD>FGFFFFFFGFFFFEEF<?EFFFFFFFF
@M70528:330:000000000-K6D4P:1:1102:24081:6044 1:N:0:GCCATATAAC+ACACAATATC
GGAGCCCCTGACATAGCATTCCCTCGATTAAATAATATAAGATTCTGACTTTTACCCCCTTCTCTGGGATTATTAATTATAGGACTTTATAAAGAAGGAGCGGGAACGGGATGAACAGTATATCCACCTTTATCAACGTTTTATCATTCAGGACCTTCAGTAGACTTAACAATTTTTTCTTTACACCTTGCAGGGATTTCTTCAATTTTAGGTGCCTTAAATTTTATTACTACAATTATTAATCTTAAAGCAAAAAACCTTTCAGCAGAAAAAATTAGACTATTTGTCTGATCAGTTATTT
+
CCCCCGGGGGGGGGGGGGGGGGGGGGGGGGGGGGGGGGGGGFGGGGGGGGGGGGGGGGGGGGGGGGGGGGGGGGGGGGGGGGGGGGGGGGGGGGGGGGGGGGGGGFGGGGGGGFGGGGGGGGGGGGGGGGGGGGGGGGGGGGGGGGGGGGGGGGGGGGGGGGGGGGGGGGGGGGGGGGGGGGGGGGGGGGFGGGGGGGFDGGGGCGGGGGG6EEGGGGGGGGGGGGGGGGFEGG>FF;BA<1BFFFGG7:>FFGFGDG4AA@FF<>C66AFGG>FFEFCF);CFFEF679;<;?<ECCFFF
@M70528:330:000000000-K6D4P:1:1102:25445:6048 1:N:0:GCCATATAAC+ACACAATATC
GGAGCCCCTGACATAGCATTCCCTCGATTAAATAATAAAAGATTCTGACTTTTACCCCCTTCTCTGGGATTATTAATTATAGGACTTTATAAAGAAGGAGCGGGAGCGGGATGAACAGTATATCCACCTTTATCAACGTTTTATCATTCAGGACCTTCAGTAGACTTAACAATTTTTTCTTTACACCTTGCAGGGATTTCTTCAATTTTAGGTGCCTTAAATTTTATTACTACAATTATTAATCTTAAAGCAAAAAACCTTTCAGCAGAAAAAATTAGACTATTTGTCTGATCAGTTATTT
+
CCCCCGGGGGGGGGGGGGGGGGGGGGGGGGGGGGGGGGGGGGGGGGGGGGGGGGGGGGGGGGGGGGGGGGGGGGGGGGGGGGGGGGGGGGGGGGGGGGGGGGGGGGGGGGGGGGFGGGGGGGGGGGGGGGGGGGGGGGGGGGGGGGGGGGGGGGGGGGGGGFGGGGGGGGGEFGGGGGGGGGGGGGGGGGGGGGGGGGGGGGGGGGGGGGGCGGGGGGGGFGGGGGGG@@FFGGFGGGGFFFFFGFGCGGGGFFF47C>FFFFGFGFGFFFF49FCA@FFEFGFFFFCFFEFFC3AAFFFF
@M70528:330:000000000-K6D4P:1:1102:6253:6055 1:N:0:GCCATATAAC+ACACAATATC
GGAGCCCCTGACATAGCATTCCCTCGATTAAATAATATAAGATTCTGACTTTTACCCCCTTCTCTGGGATTATTAATTATAGGACTTTATAAAGAAGGAGCGGGAACGGGATGAACAGTATATCCACCTTTATCAACGTTTTATCATTCAGGACCTTCAGTAGACTTAACAATTTTTTCTTTACACCTTGCAGGGATTTCTTCAATTTTAGGTGCCTTAAATTTTATTACTACAATTATTAATCTTAAAGCAAAAAACCTTTCAGCAGAAAAAATTAGACTATTTGTCTGATCAGTTATTT
+
CCCCCGGGGGGGGGGGGGGGGGGGGGGGGGGGGGGGFGCGGGGGGGGGGGGGGGGGGGGGGGGGGGGGGGGGGGGFGGFGGGAFGGGGGGGGGGGGGGGGGGGGGGGEEGGGGFCFCGGGGGGGGGGGGGGGGGGGGGGGGGGGGFGGGGGGGGGGGGGGGGGGGFGGGGGG9FGGGGGGGGFGGGGGGGGGGGGFGGGGGGGGGGCFGCDGFGGGGGGGGGGGGFGGGCF7DC5EFCFFF6CFGFGFFCCF47ACGGBFFFFGFDEG46/=<;FF<@3AEAGCFFFEEECECCFEFFFFF
@M70528:330:000000000-K6D4P:1:1102:24557:6059 1:N:0:GCCATATAAC+ACACAATATC
GGAGCCCCTGACATAGCATTCCCTCGATTAAATAATATAAGATTCTGACTTTTACCCCCTTCTCTGGGATTATTAATTATAGGACTTTATAAAGAAGGAGCGGGAACGGGATGAACAGTATATCCACCTTTATCAACGTTTTATCATTCAGGACCTTCAGTAGACTTAACAATTTTTTCTTTACACCTTACAGGGATTTCTTCAATTTTAGGTGCCTTAAATTTTATTACTACAATTATTAATCTTAAAGCAAAAAACCTTTCAGCAGAAAAAATTAGACTATTTGTCTGATCAGTTATTT
+
CCCCCDGGGGGGGGGGDGGGGGGGGGDGGGGGGGGGGGGGGGGGGGGGGGGGGGGGGGGDGGGGGGGGGGGGGGGGGGGGGGFGGGGGGGGGGGGGGGGGGGGGGGGGGGGGGGGGGFGEGGGGGGGGFGGGGFGGGGFGGGGGGGGGGGGFGGGGGGGGGGGGGGGGGGGGGGGGGGGGGGGGGGGGGFEFGGGFGGGGGGGGCFFG:AFGGGFFGFGFFFCGGGGGGGFGGGFFFGFFF6B6FFGCGFCFFGFGCGAFA4FGEFCFFF4CD>FC<EFAEFGFAEFEEFEFFE<ECC?EF
@M70528:330:000000000-K6D4P:1:1102:23058:6063 1:N:0:GCCATATAAC+ACACAATATC
GGAGCCCCTGACATAGCATTCCCTCGATTAAATAATATAAGATTCTGACTTTTACCCCCTTCTCTGGGATTATTAATTATAGGACTTTATAAAGAAGGAGCGGGAACGGGATGAACAGTATATCCACCTTTATCAACGTTTTATCATTCAGGACCTTCAGTAGACTTAACAATTTTTTCTTTACACCTTGCAGGGATTTCTTCAATTTTAGGTGCCTTAAATTTTATTACTACAATTATTAATCTTAAAGCAAAAAACCTTTCAGCAGAAAAAATTAGACTATTTGTCTGATCAGTTATTT
+
CCCCC:FGGGGEGGGGGGGGGGGGGGGGGGGGGGGGGGGGGGGGGGGGGGGGGGGGGGGGGGGGGGGGGGGGGGGGGGGGGGGGGGGGGGGGGGGGGGGGGGGGGGGGGGGGGGGGGGGGGGGGGGGGGGGGGGGGGGGGGGGGGGGGGGGGGGGGGGGGGGGGGGGGGGGGGGGGGGGGFGGGGGGGGGGGGGGGGGGGGGGGGGGGGGGCFFFGGGGGGGGGGFGGGGFGGFFGGGFFCFFFFFGCF7CCAGFGDDA6B;FGFC=CFFFFG08DE8EFEFGFFCF3?;<EEE<CFE<<C
@M70528:330:000000000-K6D4P:1:1102:4633:6063 1:N:0:GCCATATAAC+ACACAATATC
GGAGCCCCTGACATAGCATTCCCTCGATTAAATAATATAAGATTCTGACTTTTACCCCCTTCTCTGGGATTATTAATTATAGGACTTTATAAAGAAGGAGCGGGAACGGGATGAACAGTATATCCACCTTTATCAACGTTTTATCATTCAGGACCTTCAGTAGACTTAACAATTTTTTCTTTACACCTTGCAGGGATTTCTTCAATTTTAGGTGCCTTAAATTTTATTACTACAATTATTAATCTTAAAGCAAAAAACCTTTCAGCAGAAAAAATTAGACTATTTGTCTGATCAGTTATTT
+
CCCCCGGGGGGGGGGGGGGGGGGGGGGGGGGGGGGGGGGGGGGGGGGGGGGGGGGGGGGGGGGGGGGGGGGGGGGGGGGGGGGGGGGGGGGGGGFGGGGGGGGGGGGGGGGGGGGGGGGGGFFGGGGGGGGGGGGGGGGGGGGGGGGGGGGGGGGGGGGGGGGGGGG9FGGGGGGGGGGGGGGGGGGGGGGGGFGGGGGGGGGGGGGGGGGGGGFGGGGGFGGGGGGGGGFGGGFGGGGFFFFFGFGGGGGGFGFGGGFFF@FGFFEGFFFGGFFGFFFFFFGFFFFFFFFECFFFFFFFF
@M70528:330:000000000-K6D4P:1:1102:27682:6064 1:N:0:GCCATATAAC+ACACAATATC
GCATCCCCTGACATAGCATTCCCTCGATTAAATAATATAATATTCTGACTTTTACCCCCTTCTCTGGGATTATTAATTATAGGACTTTATAAAGAAGGAGCGGGAACGGGATGAACAGTATATCCACCTTTATCAACGTTTTATCATTCAGGACCTTCAGTAGACTTAACAATTTTTTCTTTACACCTTGCAGGGATTTCTTCAATTTTAGGTGCCTTAAATTTTATTACTACAATTATTAATCTTAAAGCAAAAAACCTTTCAGCAGAAAAAATTAGACTATTTGTCTGATCAGTTATTT
+
8-86AFGGGGGGGGGGGGGGGGGGGGEGGGGGGGGGGGGG<FGGGGGGGGGGGGGGGGGGGGFGGGGGFGGGGGGGGGGGGGGGGGGGGGGGGGGGG8FFFGGGGGGGGGGGGGGGGGGGGGGGGGFGGGGGGGGGGGGGGGGGGEGGGGGGGGGGGGGGEGGFGGGGGGGCGGGGGGGFGGGGGGDFGGDGGFGGGGGGGGGGFGGGGGFGGG6FGGGGGGGGGGGGGGFGGG?9CCGFF6FFGFGGC7D9AFFGCD>FF=FF?GEGFFFGGFFGE;<6?FGFCCFEE?>ECF8EECEFF
@M70528:330:000000000-K6D4P:1:1102:25351:6074 1:N:0:GCCATATAAC+ACACAATATC
GGAGCCCCTGACATAGCATTCCCTCGATTAAATAATATAAGATTCTGACTTTTACCCCCTTCACTGGGATTATTAATTATAGGACTTTATAAAGAAGGAGCGGGAACGGGATGAACAGTATATCCACCTTTATCAACGTTTTATCATTCAGGACCTTCAGTAGACTTAACAATTTTTTCTTTACACCTTGCAGGGATTTCTTCAATTTTAGGTGCCTTAAATTTTATTACTACAATTATTAATCTTAAAGCAAAAAACCTTTCAGCAGAAAAAATTAGACTATTTGTCTGATCAGTTATTT
+
CCCCCGGGGGGGGGGGGGGGGGGGGGGGGGGGGGGGGGGGGGGGGGGGGGGGGGGGGGGGGGGGGGGGGGGGGGGGGGGGGGGGGGGGGGGGGGGGGGGGGGGGGGGGGGGGGGGGGGGGGGGGDGGGGGGGGGGGGGGGGGGGGGGGGGGGGGGGGGGGGGGDGGGGGGGGGGGGGGGGGGGGGGGGFGFGGGGGGGGGGGGGGGGGGGG:FGEFGGGGGGGGGFGGFGFGGGFGGGGFF>FFGFGDFGGGFGAFDGBFFFFGEGEGFFFCGFFFEEEFCFGFFFFFFFEC>EFEEFFFF
@M70528:330:000000000-K6D4P:1:1102:10186:6076 1:N:0:GCCATATAAC+ACACAATATC
GGAGCCCCTGACATAGCATTCCCTCGATTAAATAATATAAGATTCTGACTTTTACCCCCTTCTCTGGGATTATTAATTATAGGACTTTATAAAGAAGGAGCGGGAACGGGATGAACAGTATATCCACCTTTATCAACGTTTTATCATTCAGGACCTTCAGTAGACTTAACAATTTTTTCTATACACCTTGCAGGGATTTCTTCAATTTTAGGTGCCTTAAATTTTATTACTACAATTATTAATCTTAAAGCAAAAAACCTTTCAGCAGAAAAAATTAGACTATTTGTCTGATCAGTTATTT
+
CCCCCGGGGGGGGGGGGGGGGGGGGGGGGGGGGGGGGGGGGGGGGGGGGGGGGGGGGGGGGGGGGGGGGGGGGGGGGGGGGGGGGGGGGGGGGGGGGGGGGGGGGGGGGGGGGGGGGGGGGGGGGGGGGGGGGGGGGGGGGGGGGGGGGGGGGGGGGGGGGGGGGGGFGGGGGGGGGGGGGGGFGGGGGGGGGGGGGGGGGGGGGGGGGGGGGGGGGGFGFFEGGGGGGGFGGFFFGGGFFFFFGFGGCGFGFGFGCDFFFFFGFGFGAFFCGFFGF@EBEFGFFFFCCCEFEFFFFCEFF
@M70528:330:000000000-K6D4P:1:1102:7595:6085 1:N:0:GCCATATAAC+ACACAATATC
GGAGCCCCTGACATAGCATTCCCTCGATTAAATAATATAAGATTCTGACTTTTACCCCCTTCTCTGGGATTATTAATTATAGGACTTTATAAAGAAGGTGCGGGAACGGGATGAACAGTATATCCACCTTTATCAACGTTTTATCATTCAGGACCTTCAGTAGACTTAACAATTTTTTCTTTACACCTTGCAGGGATTTCTTCAATTTTAGGTGCCTTAAATTTTATTACTACAATTAATAATCTTAAAGCAAAAAACCTTTCAGCAGAAAAAATTAGACTATTTGTCTGATCAGTTATTT
+
CCCCCGGGGGGGGGGGGGGGGGGGGGGGGGGGGGGGGGGGGGGGGGGGGGGGGGGGGGGGGGGGGGGGGGGGGGGGGGGGGGGGGGGGGGGGGGGGGGGGGGGGGGGGGGGGGGGGGGGGGGGGGGGGGGGGGGGGGGGGGGGGGGGGGGGGGGGGGGGGGGGGGGGGGGGGGGGGGGGGGGGGGGGGGGGGGGGGGGGGGGGGGGGGGGGFFGGGGGGGFGGGGGGGGGFGG6FGGGCFFFFFGFGGGFGGFGFGGGFFFFFGCCCFFFFGGFFC@EFFFFGFFFFCEEFFFFFFEEFFF
@M70528:330:000000000-K6D4P:1:1102:4330:6090 1:N:0:GCCATATAAC+ACACAATATC
GGAGCCCCTGACATAGCATTCCCTCGATTAAATAATATAAGATTCTGACTTTTACCCCCTTCTCTGGGATTATTAATTATAGGACTTTATAAAGAAGGAGCGGGAACGGGATGAACAGTATATCCACCTTTATCAACGTTTTATCATTCAGGACCTTCAGTAGACTTAACAATTTTTTCTTTACACCTTGCAGGGATTTCTTCAATTTTAGGTGCCTTAAATTTTATTACTACAATTATTAATCTTAAAGCAAAAAACCTTTCAGCAGAAAAAATTAGACTATTTGTCTGATCAGTTATTT
+
CCCCCGGGGGGGGGGGGGGGGGGGGGGGGGGGGGGGGGGGGGGGGGGGGGGGGGGGGGGGGGGGGGGGGGGGGGGGGGGGGGGGGGGGGGGGGGGGGGGGGGGGGGGGGGGGGGGGGGGFGGGGGGGGGGGGGGGGGGGGGGGGGGGGGGGGGGGGGGGGGGGGGGGGGGGGGGGGGGGGGGGGGFGGFGGGGGGGGGGGGGGGGGGGGGGGGGGGGGGGFGGGGDFCDFFGGGFGGGGFFFFFGFGGGGGGFGFGGGFFFFFGFDEGFFFGGFFGFEEFFFGFFFFFEEFFFFFFEFFFF
@M70528:330:000000000-K6D4P:1:1102:17971:6104 1:N:0:GCCATATAAC+ACACAATATC
GGGACCCTGTTTTACTGTCTCTTATACACATCTCCGAGCCCACGAGACGCCATATAACATCTCGTATGCCGTCTTCTGCTTGAAAAAAAAAATTTTTCATCTCGTCCATCTCTTTCTCATTGTCCCGTTGCATTTTACTAAGCTCTTTTTATTCTCATATCCGTCGTCACCCATACCAGCACAGTACGCCTCAGCACCAGCACGCTCCCACGCCTTACGCTCACTAACTTCAGCCGCACGTTAATCACGCGTATCCTTTCCTTCATCAGCGCCAGCCTTGCCACCAAGTCCAACCTACTCA
+
@ACCCGGGGGFGCFEGGGGGGGGFAEFFGFGGGGFFBFGCGEFGGGGGGGGGCFGFGGGCFF<FGGGGGGGFGGG@<EFFGGCEFG,+@>@E,,CC,,,,,,C,4++8,,?FDB?EA,,B<,59F5>FC++:,,<9<,,,C54AF9,5?,,:5B,A5,,8AC83@3+@7+3@D:AFGF,:,,4,8,,+3*,*7,3>DGF8,,>***1=;,24*1:5,,***61+1++<:+;+1+)//C5)))))+;+95*)/)5;0*2*9F)9*)*4716)*/()*-(4/,)298()().))).4(((,))
@M70528:330:000000000-K6D4P:1:1102:21610:6112 1:N:0:GCCATATAAC+ACACAATATC
GGAGCCCCTGACATAGCATTCCCTCGATTAAATAATATAAGATTCTGACTTTTACCCCCTTCTCTGGGATTATTAATTATAGGACTTTATAAAGAAGGAGCGGGAACGGGATGAACAGTATATCCACCTTTATCAACGTTTTATCATTCAGGACCTTCAGTAGACTTAACAATTTTTTCTTTACACCTTGCAGGGATTTCTTCAATTTTAGGTGCCTTAAATTTTATTACTACAATTATTAATCTTAAAGCAAAAAACCTTTCAGCAGAAAAAATTAGACTATTTGTCTGATCAGTTATTT
+
CCCCCFGGGG9FGGGFGAFGGGDGGGEGGGGGGGGGGGGGGFGGGGGGGGGGGGGGGGGGGGGGGGGGGGGGGGGGGGGFGFGGGGGGGGGGGFGGGGGGGGGGGGGGGGEDGGGGGGGGGGGGGGGGGGGGGGGGGGGGGCFGGGGGGGGGGGGGGGFGGGGGFGGGGGFGGGGGGGGGGGGADFCEGGDEGFDDFGGGGGGGFGGFGGF8FFCFGGGGGGGGGGGGCCFFFGFGGGGFFFFFGFFGGGGGFFFGGGFFF:AGFGFDFFFFGFFGEFCFEFGFF?FFFEFFFFFC?CFCE
@M70528:330:000000000-K6D4P:1:1102:15421:6121 1:N:0:GCCATATAAC+ACACAATATC
GGAGCCCCTGACATAGCATTCCCTCGATTAAATAATATAAGATTCTGACTTTTACCCCCTTCTCTGGGATTATTAATTATAGGACTTTATAAAGAAGGAGCGGGAACGGGATGAACAGTATATCCACCTTTATCAACGTTTTATCATTCAGGACCTTCAGTAGACTTAACAATTTTTTCTTTACACCTTGCAGGGATTTCTTCAATTTTAGGTGCCTTAAATTTTATTACTACAATTATTAATCTTAAAGCAAAAAACCTTTCAGCAGAAAAAATTAGACTATTTGTCTGATCAGTTATTT
+
CCCCCGGGGGGGGGGGGGGGGGGGGGGGGGGGGGGGGGGGGGGGGGGGGGGGGGGGGGGGGGGGGGGGGGGGGGGGGGGGGGGGGGGGGGGGGGGGGGGGGGGGGGGGGGGGGFGGGGGGGGGGGGGGGGGGGGGGGGGGGGGGGGGGGGGGGGGGGGGGGGGGGGGGGGGGGGGGGGGGGGGGGGGGGGGGGGGGGGGGGGGGGGGGGGFGGGGGGGGGEFGGGGGGGGFGGGFGGGGFFFFFGFGFFGFGAGFGGGFFFFFGEGFDFAFGG>FFE;6BEFGFFFFCEEFFEFFFFFFFF
@M70528:330:000000000-K6D4P:1:1102:16850:6122 1:N:0:GCCATATAAC+ACACAATATC
GGAGCCCCTGACATAGCATTCCCTCGATTAAATAATATAAGATTCTGACTTTTACCCCCTTCTCTGGGATTATTAATTATAGGACTTTATAAAGAAGGAGCGGGAACGGGATGAACAGTATATCCACCTTTATCAACGTTTTATCATTCAGGACCTTCAGTAGACTTAACAATTTTTTCTTTACACCTTGCAGGGATTTCTTCAATTTTAGGTGCCTTAAATTTTATTACTACAATTATTAATCTTAAAGCAAAAAACCTTTCAGCAGAAAAAATTAGACTATTTGTCTGATCAGTTATTT
+
<-8AC@DF<FCEFCAC9CFCFCEE8@@FFEFEFGEAFFADEGGAFDEEEE,@ECFEEGCC<ECFFGGGGGAEAEFC@CEFCEFDFGGF@EFGFFAEEGFEFGDGGGGGGGGEC=FFFCFG<C@EFGEEGFFFGC?EEFGGF7A<E5AEFEGCG@7=<AFG<FA<F<;=CAA:>EDG?6@;;=F=;F8,6FFGG?CC88>=EA=;;D;CAC68@D6EC7EGCGDCB2<=9=@A7CAA8>+4?B9B:9CC7++;9;ACC96FFEFGE7;DFF6CD@FFE;C9?F7;F?CEFC<CE3377<?EE
@M70528:330:000000000-K6D4P:1:1102:5023:6125 1:N:0:GCCATATAAC+ACACAATATC
GGAGCCCCTGACATTGCATTCCCTCGATTAAATAATATAAGATTCTGACTTTTACCCCCTTCTCTGGGATTATTAATTATAGGACTTTATAAAGAAGGAGCGGGAACGGGATGAACAGTATATCCACCTTTATCAACGTTTTATCATTCAGGACCTTCAGTAGACTTAACAATTTTTTCTTTACACCTTGCAGGGATTTCTTCAATTTTAGGTGCCTTAAATTTTATTACTACAATTATTAATCTTAAAGCAAAAAACCTTTCAGCAGAAAAAATTAGACTATTTGTCTGATCAGTTATTT
+
CCCCCGGEGGGGGGGGGGGGGGGGGGGGGGGGGGGGGGGGGFGGGGGGGGGGGGGGGGGGGGGGGGGGGGGGGGGGGGGGGGGGGGGGGGGGGGGGGGGGGGGGGGGGGGGGGGGGGGGGGGGFGGGGGGGGGGGGGGGGGGGGGGGGGGGGGGGGGGGGGGGGGGGGGGGGGGGGGGGGGGGGGGGGGGGGGGGEGGGGGGCGGGGGGGGGGGCGGGGGGGGGGGGGGGCFFFFGGGGFFFFCGFFFGGGFFGFGGGFFFFFGF7CFFFFGGFFFFFFFFFFFFFFCC?CC<EFFFFFFF
@M70528:330:000000000-K6D4P:1:1102:19788:6133 1:N:0:GCCATATAAC+ACACAATATC
GGAGCCACTGACATAGCATTCCCTCGATTAAATAATATAAGATTCTGACTTTTACCCCCTTCTCTGGGATTATTAATTATAGGACTTTATAAAGAAGGAGCGGGAACGGGATGAACAGTATATCCACCTTTATCAACGTTTTATCATTCAGGACCTTCAGTAGACTTAACAATTTTTTCTTTACACCTTGCAGGGATTTCTTCAATTTTAGGTGCCTTAAATTTTATTACTACAATTATTAATCTTAAAGCAAAAAACCTTTCAGCAGAAAAAATTAGACTATTTGTCTGATCAGTTATTT
+
CCCCCG8CFGGEGGGGGGGGGGGGGGGGGGGGGGGGGGGGGGGGGGGGGGGGGGGGGGGGGGGGGGGGGGGGGGGGGGGGGGGGGGGGGGGGGGGGGGGGGGGGGGGGGGGGGGGGGGGGGGGGGGGGGGGGGGGGGGGGGGGGGGGGGGGGGGGGGGGGGGGGGGGGGGGGGGGGGGGGGGGGGGGGGGGGFGGGGGGGGGGGGGGGGGGFGFGGGGGGGGGGGGGGGGFGGGFGGGGFFFFFGFGGGGGGFGFGGGFFFFFGFGFGFFFGGBFF<EEFFFGFFFFFFC<EFFFFFFEEF
@M70528:330:000000000-K6D4P:1:1102:11545:6137 1:N:0:GCCATATAAC+ACACAATATC
GGAGCCCCTGACATAGCATTCCCTCGATTAAATAATATAAGATTCTGACTTTTACCCCCTTCTCTGGGATTATTAATTATAGGACTTTATAAAGAAGGAGCGGGAACGGGATGAACAGTATATCCACCTTTATCAACGTTTTATCATTCAGGACCTTCAGTAGACTTAACAATTTTTTCTTTACACCTTGCAGGGATTTCTTCAATTTTAGGTGCCTTAAATTTTATTACTACAATTATTAATCTTAAAGCAAAAAACCTTTCAGCAGAAAAAATTAGACTATTTGTCTGATCAGTTATTT
+
CCCCCGGGGGGGGGGGGGGGGGGGGGGGGGGGGGGGGGGGGGGGGGGGGGGGGGGGGGGGGFFGGGGGGGGGGGGGGGGGGGGGGGGFGGGGGGGGGGGGGGGGGGGGGGGGGGGGGGGFGGGGGGGGGGGGGGGGGGGGGGGGGGGGGGGGGGGGGGGGGGGGGGGGGGGGGGGGGGGGGGGGGGGGGGGGGGGGGGGGGGGGFGGGGGGFGGGGGGGGGGGGGGGGGGFGGFFGGGGFFFFFGFGFFCFFAFFGGGFFFFFFEF=GAFF6D9FGFFEBEFGFFFFFFFEEFFEEFFFFF
@M70528:330:000000000-K6D4P:1:1102:5655:6137 1:N:0:GCCATATAAC+ACACAATATC
GGAGCCCCTGACATAGCATTCCCTCGATTAAATAATATAAGATTCTGACTTTTACCCCCTTCTCTGGGATTATTAATTATAGGACTTTATAAAGAAGGAGCGGGAACGGGATGAACAGTATATCCACCTTTATCAACGTTTTATCATTCAGGACCTTCAGTAGACTTAACAATTTTTTCTTTACACCTTGCAGGGATTTCTTCAATTTTAGGTGCCTTAAATTTTATTACTACAATTATTAATCTTAAAGCAAAAAACCTTTCAGCAGAAAAAATTAGACTATTTGTCTGATCAGTTATTT
+
CCCCCGGGGGGGGGGGGGGGGGGGGGGGGGGGGGGGGGGGGGGGGGGGGGEFGGGGGGGGGGGGGGGGGGGGGGGGGGGGGGGGGGGFGGGGGGGGFGGGGGGGGGGGGGGGGGGGGGGGCFGGFGGGGGGGGGGGGGGGFGGGGGGGGGGGGGGGGGGGGGGGGGEFGGGGFGGGGGGGGGGGGGGGGGFGGGGGFGGGGGGGGGGGGGGGGFGFGGGGGGGGGGGGGGFFFGFGGGFCFFFFGFGGFGCCA7AGG:DFFBFGFFCFFFAGCBFCA;CFFFGFFFF?FFFFFF@ECEFFF
@M70528:330:000000000-K6D4P:1:1102:19329:6138 1:N:0:GCCATATAAC+ACACAATATC
GGAGCCACTGACATAGCATTCCCTCGATTAAATAATATAAGATTCTGACTTTTACCCCCTTCTCTGGGATTATTAATTATAGGACTTTATAAAGAAGGAGCGGGAACGGGATGAACAGTATATCCACCTTTATCAACGTTTTATCATTCAGGACCTTCAGTAGACTTAACAATTTTTTCTTTACACCTTGCAGGGATTTCTTCAATTTTAGGTGCCTTAAATTTTATTACTACAATTATTAATCTTAAAGCAAAAAACCTTTCAGCAGAAAAAATTAGACTATTTGTCTGATCAGTTATTT
+
CCCCCGAEGGGGGGGGGGGGGGGGGGGGGGGGGGGGGGGGGGGGGGGGGGGGGGGGGGGGGGGGGGGGGGGGGGGGGGGGGGGGGGGGGGGGGGGGGGGGGGGGGGGGGGGGGGGGGGGGGGGGGGGGGGGGGGGGGGGGGGGGGGGGGGGGGGGGGGGGGGGGGGGGGGGGGGGGGGGGGGGGGGGGGGGGGGGGGGGGGGGGGGGFGGG6FGGGGGGGGGGGGGGGGGFGGGFGGGGFFFFFGFGGFGFGFGFGGGEFFFFGCD;DFFAFGBFDFF?BCFGFFFFFFFFFFFFFFFF?E
@M70528:330:000000000-K6D4P:1:1102:20505:6148 1:N:0:GCCATATAAC+ACACAATATC
GGAGCCACTGACATAGCATTCCCTCGATTAAATAATATAAGATTCTGACTTTTACCCCCTTCTCTGGGATTATTAATTATAGGACTTTATAAAGAAGGAGCGGGAACGGGATGAACAGTATATCCACCTTTATCAACGTTTTATCATTCAGGACCTTCAGTAGACTTAACAATTTTTTCTTTACACCTTGCAGGGATTTCTTCAATTTTAGGTGCCTTAAATTTTATTACTACAATTATTAATCTTAAAGCAAAAAACCTTTCAGCAGAAAAAATTAGACTATTTGTCTGATCAGTTATTT
+
CCCBCG@<EFDFGGGFFFGGGGFGG:FFGGGGGGGGGGGDCEFFAEEGGGEE6EF9FGGGGGDGGGFGGFG<FGGGFCFGGFFGGGGGGGGGEGFGGGG<FGGGGGGGGEEGGFCFGGGGFFCDCFF8FAFGGGGGGGFFGGFGFGFGGFFFCDCFGECEFCBEFFGFGGGFFCFGGGGGDGGGFGGG8FF<EF8FFFGCFG,@9ED:AF?6E>7;EGGGFDFGFFGGGCFFGGFGF>9>9BFFGFGFG+2*30;79D>FFEFFEFF<4A4:C>F<AEC4?BC@:?+9CCCCCE<???C)7
@M70528:330:000000000-K6D4P:1:1102:5226:6151 1:N:0:GCCATATAAC+ACACAATATC
GGGACCCTGTTTTACTGTCTCTTATACACATCTCCGAGCCCACGAGACGCCATATAACATCTCGTATGCCGTCTTCTGCTTGAAAAAAAAAAACTCATTTACAAGTAAATCTAATAACGTTACCTCAATAATAAGCATCATCTAACTCCTTTCCAACATCCCCTTTAATACTGAGTATTCAAGCTTTATCCAAAATCATGTGGCGTAAACCTTCCACATTGTGCATTTTCACTCTACTTTACAACACTAAGTCTCAACCCCATAACATCTGTTTACCATGAAATCATATCATTCTTTCTTT
+
CCCCCFGGFFFCGEFFEGGGGGGFGGE9FFFGGGFFEGGFGGDF+@6CEFGEFCCGGFG<CCFGGFFGDFEGGGGFGEFFGEDFGF,@>FGG=?5:,,,5<9,5,,,9,,9,5<,,,:+,,,BAE,4:,C,:5,,C<,A,5@FAFA<C,,,:,C?,>F,>,,8,,=,,7D3,,3,,33,735,@7=@5>,@,,,,3,7,,579*5@*@*,2,,?,,,=,2,,,,,,5,=,1,+4+,2+11+++4*0*0,20++3:++*))),0*)*/1)++4+11+))1+)1+1+)*))-).))))).)-.
@M70528:330:000000000-K6D4P:1:1102:23953:6168 1:N:0:GCCATATAAC+ACACAATATC
GGAGCCCCTGACATAGCATTCCCTCGATTAAATAATATAAGATTCTGACTTTTACCCCCTTCTCTGGGATTATTAATTATAGGACTTTATAAAGAAGGAGCGGGAACGGGATGAACAGTATATCCACCTTTATCAACGTTTTATCATTCAGGACCTTCAGTAGACTTAACAATTTTTTCTTTACACCTTGCAGGGATTTCTTCAATTTTAGGTGCCTTAAATTTTATTACTACAATTATTAATCTTAAAGCAAAAAACCTTTCAGCAGAAAAATTAGACTATTTGTCTGATCAGTTATTTT
+
CCCCCGGGGGGGGGGGGGGGGGGGGGGGGGGGGGGGGGGGGGGGGGGGGGGGGGGGGGGGGGGGGGGGGGGGGGGGGGGGGGGGGGGGGGGGGGGGGGGGGGGGGGGGGGGGGGGGGGGGGGGGGGGGGGGGGGGGGGGGGGGGGGGGGGGGGGGGGGGGGGGGGGGGGGGGGGGGGGGGGGGGGGGGGGGGGGGGGGGGGGGGGGGGGGGGGGGGGGGGGGGGGGGGGGFGGGFGGGGFFFFFGFGGGGGGFGFGGGFFFFFGFGEGFFFGGFFF@CEFEFGFFE=C3;CFF8E?CCCC?
@M70528:330:000000000-K6D4P:1:1102:19831:6172 1:N:0:GCCATATAAC+ACACAATATC
GGAGCCCCTGACATAGCATTCCCTCGATTAAATAATATAAGATTCTGACTTTTACCCCCTTCTCTGGGATTATTAATTATAGGACTTTATAAAGAAGGAGCGGGAACGGGATGAACAGTATATCCACCTTTATCAACGTTTTATCATTCAGGACCTTCAGTAGACTTAACAATTTTTTCTTTACACCTTGCAGGGATTTCTTCAATTTTAGGTGCCTTAAATTTTATTACTACAATTATTAATCTTAAAGCAAAAAACCTTTCAGCAGAAAAAATTAGACTATTTGTCTGATCAGTTATTT
+
CCCCCG@CGGGGGGGGGGGGGGGGGGGGGGGGGGGGGGGGGGGGGGGGGGGGGGGGGGGGGGGGGGGGGGGGGGGGGGGGGGGGGGGGGGGGGGGGGGGGGGGGGGGGGGGGGGGGGGGGGGGGGGGGGGGGGGGGGGGGGGGGGGGGGGGGGGGGGGGGGGGGGGGGFGGGGGGGGGGGGGGGGGGGGGGGGGGGGGGGGGGGGGGGGGG6DCGGGGGGGGGGGGGGGGFGGGFGGGGFFFFFGFGFFF>FFGFGGGFFFFFGEGFGFFFGGBFFF@CFCFGFFFFEFFCEEFFFFFEFF
@M70528:330:000000000-K6D4P:1:1102:24506:6175 1:N:0:GCCATATAAC+ACACAATATC
GGAGCCCCTGACATAGCATTCCCTCGATTAAATAATATAAGATTCTGACTTTTACCCCCTTCTCTGGGATTATTAATTATAGGACTTTATAAAGAAGGAGCGGGAACGGGATGAACAGTATATCCACCTTTATCAACGTTTTATCATTCAGGACCTTCAGTAGACTTAACAATTTTTTCTTTACACCTTGCAGGGATTTCTTCAATTTTAGGTGCCTTAAATTTTATTACAACAATTATTAATCTTAAAGCAAAAAACCTTTCAGCAGAAAAAATTAGACTATTTGTCTGATCAGTTATTT
+
CCCCCGFDGGGGGGGGGGGGGGGFGGGGGGGGGGGGGGGGGGGGGGGGGGGGGGGGGGGGGGGGGGGGGGGGGGGGGGGGGGGGGGGGGGGGGGGGGGGGGGGGGGGGGGGGGGGGGGGGGGGGGGGGGGGGGGGGGGGGGGGGGGGGGGGGGGFGGGGGGGGGGGGGGGGGGGGGGGGGGGGGGGCFGGFGGGGGGGFGGGGGDGGGGGGFGGGGGGGGGGGGGCFFDCFGGGFGGGFFFFFFGFGGGGGGFGFGDDBFFFFGFFFGFAFGF@F<@;EFCAGFFEF?EFEECEEFFEFEF
@M70528:330:000000000-K6D4P:1:1102:4511:6177 1:N:0:GCCATATAAC+ACACAATATC
GGAGCCCCTGACATAGCATTCCCTCGATTAAATAATATAAGATTCTGACTTTTACCCCCTTCTCTGGGATTATTAATTATAGGACTTTATAAAGAAGGAGCGGGAACGGGATGAACAGTATATCCACCTTTATCAACGTTTTATCATTCAGGACCTTCAGTAGACTTAACAATTTTTTCTTTACACCTTGCAGGGATTTCTTCAATTTTAGGTGCCTTAAATTTTATTACTACAATTATTAATCTTAAAGCAAAAAACCTTTCAGCAGAAAAAATTAGACTATTTGTCTGATCAGTTATTT
+
CCCCCFFEGFGGGGG<FCFGEGGGGCEGFGGGGGGGGGGGGGGGGGGGGGGGGGGGGGGGGGCGGGGFFGGGFGGFFGGGGGFGGGFGGGGGGGGFECFFGGEEGGGGGGGGGGGGGFDGFGGGGDFFDCFGGGGGGCFF@CGGGGGGGGGGFGFGFGGGGFGGGGGGGGGGGGGGGG@BEFDGFCDFD;DEGECGFFCGGGGGGGGGGC6:F,@FGGGGGGGGG7CEGFCD>C9=C<EFFFFFGFGDCFGDAFFFGGEFF=FGCDCGFFFC<>AFE@CA?FGFFCF)16;CE?@??CFEE
@M70528:330:000000000-K6D4P:1:1102:18079:6179 1:N:0:GCCATATAAC+ACACAATATC
GGAGCCCCTGACATAGCATTCCCTCGATTAAATAATATAAGATTCTGACTTTTACCCCCTTCTCTGGGATTATTAATTATAGGACTTTATAAAGAAGGAGCGGGAACGGGATGAACAGTATATCCACCTTTATCAACGTTTTATCATTCAGGACCTTCAGTAGACTTAACAATTTTTTCTTTACACCTTGCAGGGATTTCTTCAATTTTAGGTGCCTTAAATTTTATTACTACAATTATTAATCTTAAAGCAAAAAACCTTTCAGCAGAAAAAATTAGACTATTTGTCTGATCAGTTATTT
+
CCCCCGGGGGGGGGGGGGGGGGGGGGGGGGGGGGGGGGGGGGGGGGGGGGGGGGGGGGGGGFGGGGGGGGGGGGGGGGGGGGGGGGGGGGGGGGGGGGGGGGGGGGGGGGGGGGGGGGGGGGGGGGGGGGGGGGGGGGGGGGGGGGGGGGGGGGGGGGGGGGGGGGGGGGGGGGGGGGGGGGGGGFGGGGGGGGGGGGFGGGGGGGGGGGGFGGFGGGGGGGGGGFGGGGFFFC>GGC@FFFFFGFGGGGFGFGFFGGFFFFFGEFFGFFAG<;FGF@?FEFGFFFFFFFEFFFEEFFFEF
@M70528:330:000000000-K6D4P:1:1102:7783:6183 1:N:0:GCCATATAAC+ACACAATATC
GGAGCCCCTGACATAGCATTCCCTCGATTAAATAATATAAGATTCTGACTTTTACCCCCTTCTCTGGGATTATTAATTATAGGACTTTATAAAGAAGGAGCGGGAACGGGATGAACAGTATATCCACCTTTATCAACGTTTTATCATTCAGGACCTTCAGTAGACTTAACAATTTTTTCTTTACACCTTGCAGGGATTTCTTCAATTTTAGGTGCCTTAAATTTTATTACTACAATTATTAATCTTAAAGCAAAAAACCTTTCAGCAGAAAAAATTAGACTATTTGTCTGATCAGTTATTT
+
CCCCCGGGGGGGGGGGGGGGGGGGGGGGGGGGGGGGGGGGGGGGGGGGGGGGGGGGGGGGGGGGGGGGGGGGGGGGGGGGGGGGGGGGGGGGGGGGGGGGGGGGGGGGGGGGGGGGGGGGGGGGGGGGGGGGGGGGGGGGGGGGGGGGGGGGGGGGGGGGGGGGGGGGGGGGGGGGGGGGGGGGGGGGGGGGGGGGGGGGGGGGGGGGGGGFGGGGGGGGGGGGGGGGGGFGGGFGGGGFFFFFGFGGFGFGFGFGGGEFFFFGFGFGFFFGGFFDEFFFFFGFFFFEFFFFFFFFFFFFF
@M70528:330:000000000-K6D4P:1:1102:12413:6185 1:N:0:GCCATATAAC+ACACAATATC
GGAGCCCCTGACATAGCATTCCCTCGATTAAATAATATAAGATTCTGACTTTTACCCCCTTATCTGGGATTATTAATTATAGGACTTTATAAAGAAGGAGCGGGAACGGGATGAACAGTATATCCACCTTTATCAACGTTTTATCATTCAGGACCTTCAGTAGACTTAACAATTTTTTCTTTACACCTTGCAGGGATTTCTTCAATTTTAGGTGCATTAAATTTTATTACTACAATTATTAATCTTAAAGCAAAAAACCTTTCAGCAGCAAAAATTAGACTATTTGTCTGATCAGTTATTT
+
A-,<BC@FGGGFDFGGGAFGGGGGACCFGGGFGGFAFFGGGGCEFGFGFGGFGFFGGGGG@,6CFF,CAF@<FGGGGFGGCEFGFGGGGGGGGGGAEDAEFECGECFGGGGGGGGGFFACFGGGF?FFGFGFGGGE<FFGG7FFFGGGGGG9FFGGGGGGDCFGGFGFDFGEFFFG9BEGFGGGGGGGGGFEEF>7DFGGGG9C<>;CFGGCGC@,@CEGCGGFFFGGFDFGC,;F@FFFAFFAFFF7,2+0;0?*97AFFE6C58=6);6<C(5DEFC8/;FFC?FE3?CCEF<.7776?
@M70528:330:000000000-K6D4P:1:1102:24981:6186 1:N:0:GCCATATAAC+ACACAATATC
GGAGCCCCTGACATAGCATTCCCTCGATTAAATAATATAAGATTCTGACTTTTACCCCCTTCTCTGGGATTATTAATTATAGGACTTTATAAAGAAGGAGCGGGAACGGGATGAACAGTATATCCACCTTTATCAACGTTTTATCATTCAGGACCTTCAGTAGACTTAACAATTTTTTCTTTACACCTTGCAGGGATTTCTTCAATTTTAGGTGCCTTAAATTTTATTACTACAATTATTAATCTTAAAGCAAAAAACCTTTCAGCAGAAAAAATTAGACTATTTGTCTGATCAGTTATTT
+
CCCCCEGGGGGGGGGGGGGGGGGGGGGGGGGGGGGGGGGGGGGGGGGGGGGGGGGGGGGGGGGGGGGGGGGGGGGGGGGGGGGGGGGGGGGGGGGGGGGGGGGGGGGGGGGGGGGGGGGGGGGGGGGGGGGGGGGGGGGGGGGGGGGGGGGGGGGGGGGGGGGGGGGGGGGGGGGGGGGGGGGGGGGGGGGGGGGGGGGGGGGGGGGGGGGGGFGGGGGGGGGGGGGGFGFGGGAFGGGFFFFFGFFCEGFGFGFGGG>F=EFCC7@GFFFGGBFFAECFCAGFFFFCEFEECFFCECE?E
@M70528:330:000000000-K6D4P:1:1102:21277:6189 1:N:0:GCCATATAAC+ACACAATATC
GGAGCCACTGACATAGCATTCCCTCGATTAAATAATATAAGATTCTGACTTTTACCCCCTTCTCTGGGATTATTAATTATAGGACTTTATAAAGAAGGAGCGGGAACGGGATGAACAGTATATCCACCTTTATCAACGTTTTATCATTCAGGACCTTCAGTAGACTTAACAATTTTTTCTTTACACCTTGCAGGGATTTCTTCAATTTTAGGTGCCTTAAATTTTATTACTACAATTATTAATCTTAAAGCAAAAAACCTTTCAGCAGAAAAAATTAGACTATTTGTCTGATCAGTTATTT
+
@@B<CCA-CFEFGGFGGGGGGGGG8FFGGGGGGGGGGGGGFFGGGCFGDEDGGGGGGGGCFGGGGGGGEGCFGFFGCEFFFDFEF<FGFGGGFGGGGFFGGGGGGGGGDCGGGGGFFGGFGF?<EFEGFCDGGGGGGEDFF+C<,@<EFFGG<DG8BFG7@A?FFAFGDDG=EFGG9:>FCFGDFFGFGCEFFFEC@FGGGDG,@C;,EFC6EFF6DFGA:C;FGGGDGAACGFFCDCGCCFAECFGFCCFFFFFFGGFFBEFFECECFFFEF>4D@33A?FFFFEA?5CCECCEFFC)17
@M70528:330:000000000-K6D4P:1:1102:4860:6193 1:N:0:GCCATATAAC+ACACAATATC
GGAGCCCCTGACATAGCATTCCCTCGATTAAATAATATAAGATTCTGACTTTTACCCCCTTCTCTGGGATTATTAATTATAGGACTTTATAAAGAAGGAGCGGGAACGGGATGAACAGTATATCCACCTTTATCAACGTTTTATCATTCAGGACCTTCAGTAGACTTAACAATTTTTTCTTTACACCTTGCAGGGATTTCTTCAATTTTAGGTGCCTTAAATTTTATTACTACAATTATTAATCTTAAAGCAAAAAACCTTTCAGCAGAAAAAATTAGACTATTTGTCTGATCAGTTATTT
+
CCCCCGGDGGGGGGGGGGGGGGGFGGGGGGGGGGGGGGGGGFGGGGGGGGGGGGGGFGGGGGGFGGGGGGGGGGGGGGGGGGGGGGGGGGGGGGGGGGGGGGGGGGGGGGCGGDGGGGGGGGGGGGGGGGGGGGGGGGGGGGGGGGGGGGGGFGFGGGGGGGGGGGGFGGGGGGGGGGFGGGGGFFGGGGGGGGGFGGGFGGGGFGFGGGGGGGGGGGGGFGGGGGGGGGFGFGFFGDGFFAFFGFGGCFGGFGAFCCDFFFFGE>CGAFF?67AFFEFFFFGFA?F)9CCCFF@FFFEFF
@M70528:330:000000000-K6D4P:1:1102:25055:6194 1:N:0:GCCATATAAC+ACACAATATC
GGAGCCCCTGACATAGCATTCCCTCGATTAAATAATATAAGATTCTGACTTTTACCCCCTTCTCTGGGATTATTAATTATAGGACTTTATAAAGAAGGAGCGGGAACGGGATGAACAGTATATCCACCTTTATCAACGTTTTATCATTCAGGACCTTCAGTAGACTTAACAATTTTTTCTTTACACCTTGCAGGGATTTCTTCAATTTTAGGTGCCTTAAATTTTATTACTACAATTATTAATCTTAAAGCAAAAAACCTTTCAGCAGAAAAAATTAGACTATTTGTCTGATCAGTTATTT
+
CCCCCGFEGGGGGGGGFGGGGGGGGGGGGGGGGGGGGGGGGGGGGGGGGGGGGGGGGGGGGGGGGGGGGGGGGGGGGGGGGGGGGGGGGGGGGGFGGGAFGGGGGGGGGGGGGGGGGGGGGGGGGGGGGGGGGGGGGGGGGGGGGGGGGGGGGGGGGGGGGGGGGGGGGGGGGGGGGG@FGGGGGGGGGGFGGGGGGGGGGGAFDGGGGGGFGGGGGGGFFGGGGGGGGGFCFGFGGGGCFCFFCFGGGGGCFGFGGGFFFF=FEGFFFFA6F@FFEEEFEBFFC<FC?;C?<E@E<?EFF
@M70528:330:000000000-K6D4P:1:1102:3711:6197 1:N:0:GCCATATAAC+ACACAATATC
GGAGCCCCTGACATAGCATTCCCTCGATTAAATAATATAAGATTCTGACTTTTACCCCCTTCTCTGGGATTATTAATTATAGGACTTTATAAAGAAGGAGCGGGAACGGGATGAACAGTATATCCACCTTTATCAACGTTTTATCATTCAGGACCTTCAGTAGACTTAACAATTTTTTCTTTACACCTTGCAGGGATTTCTTCAATTTTAGGTGCCTTAAATTTTATTACTACAATTATTAATCTTAAAGCAAAAAACCTTTCAGCAGAAAACATTAGACTATTTGTCTGATCAGTTATTT
+
CC<CC:<BFGGGGGGGFFGGC@,C@:@FFECEGGGFCGFEGGGGGEF<FCGGGGGFGGEFAE<EFGGDFGG9FFG<ECFE,<FC,EEFEDEF<C6@FFFCFGGGGDGGGDGGD@A9?FA?FFGFGFG8EFE<E9BF8FGGEFGFFFFFG9FCGGFFGFGFG<EFFGG9,CF,CEFGGGG;DGDF9EGF8F?<E83@6DFGGGG73@5;E,@BF9,@EC9,2DFFE,EFCFA:?7AFF2B+;9BEGFF:,C>**4*3?C)88>FC*+98A)86*6=:>C6/;ACAF3C)5;4<;E357?FFF
@M70528:330:000000000-K6D4P:1:1102:5004:6213 1:N:0:GCCATATAAC+ACACAATATC
GGAGCCCCTGACATAGCATTCCCTCGATTAAATAATATAAGATTCTGACTTTTACCCCCTTCTCTGGGATTATTAATTATAGGACTTTATAAAGAAGGAGCGGGAACGGGATGAACAGTATATCCACCTTTATCAACGTTTTATCATTCAGGACCTTCAGTAGACTTAACAATTTTTTCTTTACACCTTGCAGGGATTTCTTCAATTTTAGGTGCCTTAAATTTTATTACTACAATTATTAATCTTAAAGCAAAAAACCTTTCAGCAGAAAAAATTAGACTATTTGTCTGATCAGTTATTT
+
CCCCCGGCGGGGGGGGGGGGGGGGGGGGGGGGGGGGGGGGGGGGGGGGGGGGGGGFGGGGGGFGGGGGFGGFFGGGGGGGGGGGGGGGGGGGGGGGGGGGGGGGGGGGGGGGGGGGGGGGGGGGGGGGGGGGGGGGGGFFGGGGGGGGGGGGGFGCGGGGGGGGGGGGGGGGGGGGGGGGGGGGGGGGGGGGGFGGGGGGGGGGGGGGGGGGGGGGGGGGGGGGGGGGGGFGGGFGGGGFFFFFGFGGGGGGFGFGGGFFFEAFEFEGFFFGGFFGFFEBEFGFFFFFFFFFFFFFFFFFF
@M70528:330:000000000-K6D4P:1:1102:15949:6220 1:N:0:GCCATATAAC+ACACAATATC
GGAGCCCCTGACATAGCATTCCCTCGATTAAATAATATAAGATTCTGACTTTTACCCCCTTCTCTGGGATTATTAATTATAGGACTTTATAAAGAAGGAGCGGGAACGGGATGAACAGTATATCCACCTTTATCAACGTTTTATCATTCAGGACCTTCAGTAGACTTAACAATTTTTTCTTTACACCTTGCAGGGATTTCTTCAATTTTAGGTGCCTTAAATTTTATTACTACAATTATTAATCTTAAAGCAAAAAACCTTTCAGCTGAAAAAATTAGACTATTTGTCTGATCAGTTATTT
+
B<CCCC<FGGGGGGA9FDGGF@FFFEEGG7FFGGGGEE9CCFGGGGGGGGGGGEFFEFEEGGCFGFFF<CFDFFG9EFFGACEGGGGDDFCGECFGGFECF:FGG7DFGGGE@=C?<EGEFGFEADFGG8FFGGGFFGGGG@@FG<EFG9EF,D@FGGEFFFEFCF,EFGCEFGGGGCCCFFGGFAE8DEDGF,>EFGGFF<>:EFGG:,,4@9CEGF?F7CC9B=FG@FFFFF?CDGGF9+=AFFFF7+;C9CADC5?FA4:@*1*2;;49*1=FF366);FAFCF5??3?.97?E5)9?
@M70528:330:000000000-K6D4P:1:1102:15935:6235 1:N:0:GCCATATAAC+ACACAATATC
GGAGCCCCTGACATAGCATTCCCTCGATTAAATAATATAAGATTCTGACTTTTACCCCCTTCTCTGGGATTATTAATTATAGGACTTTATAAAGAAGGAGCGGGAACGGGATGAACAGTATATCCACCTTTATCAACGTTTTATCATTCAGGACCTTCAGTAGACTTAACAATTTTTTCTTTACACCTTGCAGGGATTTCTTCAATTTTAGGTGCCTTAAATTTTATTACTACAATTATTAATCTTAAAGCAAAAAACCTTTCAGCAGAAAAAATTAGACTATTTGTCTGATCAGTTATTT
+
9CCCC7DGGFGGGGFFFFGGFGGGGGGGGGGFGGGGFEEFGGGGGCAFGGGGGGGGGGDGGGGGGGGGGGGGGGCFGGGGGGGGGGGDFGFGF9FGG@EGGGGGGGGGGGCFGAFFFGGGGGGGGGGGGGGFGGGGGGGGGGDGGGGGGGFGGFFFFGFFGEFFGGGGGGECFGGGGGFCGFFFFFGFFEFGGC6FFGGGGGGGGGGGGGF6EFGGGFFGCFGFGFGEFFFGGG6EG+CFCFF>FFCC=C8C*;*;CDEFFEFF4:EF;AFFF0ACE338)8@AFEFCC;9?3<@FF?C.9
@M70528:330:000000000-K6D4P:1:1102:13792:6251 1:N:0:GCCATATAAC+ACACAATATC
GGGACCCTGTTTTACTGTCTCTTATACACATCTCCGAGCCCACGCGACGCCATATAACATCTCGTATGCCGTCTTCTGCTTGAAAAAAAAAAACCCTTTACACCGATAATAATCAATTCCAGGACCTTAATCATAATGCCCGTCTCACTAATTCCACGCCAGCGAGGTCATACTACTGTACCTAACTTGTTCCGCTTTTCCCTGTGCTCAATCCCTATCCTTCTCCTCTCTCTTCTTGTCTAGACTGCACCGTGCTCGACCTTGGCCGCGTGTCATTAACTGTACCACTTGAAGGCGATCT
+
CCCCCGGGGFFFG@FEFFGFGGGFGGGEGGGGGGGFFGGCGGGGCE@FFGGGGGGGGGGCF9FGGFGGGGGGGGFGGFFGGGGGGFGC@FGG+4++,4,,:,,,+++6+,<,,C?,<<,<,,,8B<,,,,,,,7,:3,3,,83B,>,3@,,,,,,,,+8++*63***16>@7?,,,,,2,,,2?,624,,,72*****6,,,,++++11>++5*+<++594+++++03+**+*+++++28=+*****2+7*))*0***.0)(**.*)))0)**,*2)).9)/:08)/.(-6)))(,((-((
@M70528:330:000000000-K6D4P:1:1102:19829:6254 1:N:0:GCCATATAAC+ACACAATATC
GGAGCCACTGACATAGCATTCCCTCGATTAAATAATATAAGATTCTGACTTTTACCCCCTTCTCTGGGATTATTAATTATAGGACTTTATAAAGAAGGAGCGGGAACGGGATGAACAGTATATCCACCTTTATCAACGTTTTATCATTCAGGACCTTCAGTAGACTTAACAATTTTTTCTTTACACCTTGCAGGGATTTCTTCAATTTTAGGTGCCTTAAATTTTATTACTACAATTATTAATCTTAAAGCAAAAAACCTTTCAGCAGAAAAAATTAGACTATTTGTCTGATCAGTTATTT
+
CCCCCG8EFGGGGGGGGGGGGGGGGGGGGGGGGGGGGGGGGGGGGGGGGGGGGGGGGGGGGGGGGGGGGGGGGGGGGGGGGGGGGGGGGGGGGGGGGGGGGGGGGGGGGGGGGGGGGGGGGGGGGGGGGGGGGGGGGGGGGGGGGGGGGGGGGGGGGGGGGGGGGGGGGGGGGGGGGGGGGGGGGGGGGGGGGGGGGGGGGGGGGGDGGGGGGGGGGGGGGGGGGGGGGGFEGGFGGGGFAFFAGFGFFFGGFGFGDGFFFEFGFGFGFFFGGFFGEEFFFFGFFFFFFFFFFFFFEFFFF
@M70528:330:000000000-K6D4P:1:1102:15111:6266 1:N:0:GCCATATAAC+ACACAATATC
GGAGCCCCTGACATAGCATTCCCTCGATTAAATAATATAAGATTCTGACTTTTACCCCCTTCTCTGGGATTATTAATTATAGGACTTTATAAAGAAGGAGCGGGAACGGGATGAACAGTATATCCACCTTTATCAACGTTTTATCATTCAGGACCTTCAGTAGACTTAACAATTTTTTCTTTACACCTTGCAGGGATTTCTTCAATTTTAGGTGCCTTAAATTTTATTACTACAATTATTAATCTTAAAGCAAAAAACCTTTCAGCAGAAAAAATTAGACTATTTGTCTGATCAGTTATTT
+
CCCCCFGGGGGGGGGGGGGGGGGFGGGGGGGGGGGGGGGGGGGGGGGGGGGGGGGGGGGGGGGGGGCFGGFGGGGGGGGGGGGGGGGGDFGGGGGGGGGFFGGGGGGGGGGGGGGGECFGGGCAFGGGGGGGGGGGGGGGGGGGFEGGGGGGGFGGGGGGGGGGGGGGGGGDGFGGGGGGGFGGGGGGGGCGFGGDCGGGGGGGGGGGGGGFGFFGGGGGFGGGGGGGGGFGGGFGGGGFFFFCGFFG7>FGFFFGGGBFFEFFEGFGFFAGGFFGF=CF4FGFF<F5?ECEEFFFFFECC
@M70528:330:000000000-K6D4P:1:1102:24742:6274 1:N:0:GCCATATAAC+ACACAATATC
GGAGCCCCTGACATAGCATTCCCTCGATTAAATAATATAAGATTCTGACTTTTACCCCCTTCTCTGGGATTATTAATTATAGGACTTTATAAAGAAGGAGCGGGAACGGGATGAACAGTATATCCACCTTTATCAACGTTTTATCATTCAGGACCTTCAGTAGACTTAACAATTTTTTCTTTACACCTTGCAGGGATTTCTTCAATTTTAGGTGCCTTAAATTTTATTACTACAATTATTAATCTTAAAGCAAAAAACCTTTCAGCAGAAAAAATTAGACTATTTGTCTGATCAGTTATTT
+
CCCCCGGGGGGGGGGGGGGGGGGGGGGGGGGGGGGGGGGGGGGGGGGGGGGGGGGGGGGGGGGGGGGGGGGGGGGGGGGGGGGGGGGGGGGGGGGGGGGGGGGGGGGGGGGGGGGGGGGGGGGGGGGGGGGGGGGGGGGGGGGGGGGGGGGGGGGGGGGGGGGGGGGGGGGGGGGGGGGGGGGGGGGGGGGGGGGGGGGGGGGGGGGGGGGFGGGGGGGFGGGGGGGGFGFGGGFGGGGFFFFFGFGGGGGGFGFGGGFFFFFG?8CGFAFFG9FFFF?A?FGFFFFEF?3?EFEFEEFFF
@M70528:330:000000000-K6D4P:1:1102:20727:6280 1:N:0:GCCATATAAC+ACACAATATC
GGAGCCACTGACATAGCATTCCCTCGATTAAATAATATAAGATTCTGACTTTTACCCCCTTCTCTGGGACTATTAATTATAGGACTTTATAAACAAGGAGCGGGAACGGGATGAACAGTATATCCACCTTTATCAACGTTTTATCATTCAGGACCTTCAGTAGACTTAACAATTTTTTCTTTACACCTTGCAGGGATTTCTTCAATTTTAGGTGCCTTAAATTTTATTACTACAATTATTAATCTTAAAGCAAAAAACCTTTCAGCAGAAAAAATTAGACTATTTGTCTGATCAGTTATTT
+
CCCCCGGEGGGAGGGGGGGGGGGGFGGGGGGGGGGGGGGGGGGGGGGGGGGGGGGGGGGGGGGGGGGGGGGGGGGGGGGGGGGGGGGGGGGGGGGGGGGGGGGGGGGGGGGGGGGGGGGGGGGGGGGGGGGGGGGGGGGGGGGGGGGGGGGGGGGGGGGGGGGGGGCGGGGGGGGGGGGGGGGGGFGGGGGGGGGGGGGGGGGGGGCGGGGGGGGGGGGGGGGGGGGGGGFGGGFGGGGFFFFFGFGGGGGGFGFF<DEFFFFGFGFGFFFGF0;CAEFFEFGFFFFFFCEECFFEFCE<C
@M70528:330:000000000-K6D4P:1:1102:4117:6283 1:N:0:GCCATATAAC+ACACAATATC
GGAGCCCCTGACATAGCATTCCCTCGATTAAATAATATAAGATTCTGACTTTTACCCCCTTCTCTGGGATTATTAATTATAGGACTTTATAAAGAAGGAGCGGGAACGGGATGAACAGTATATCCACCTTTATCAACGTTTTATCATTCAGGACCTTCAGTAGACTTAACAATTTTTTCTTTACACCTTGCAGGGATTTCTTCAATTTTAGGTGCCTTAAATTTTATTACTACAATTATTAATCTTAAAGCAAAAAACCTTTCAGCAGAAAAAATTAGACTATTTGTCTGATCAGTTATTT
+
CCCCCGGGGGGGGGGGGGGGGGGGGGGGGGGGGGGGGGGFFGGGGGGFGGGGGGGGGGGGGFGGGGGGGGGGGGGDFGGGGGGGGGGGGGGGGGGGGGGGGGGGGGGGGGGGGGGGGGGFFGGGDGGGGGFGGFFFGGGGGGGGGGGGGGGGGGGGGFDFGGGGGGGGGGGGGGGGGGGGGGFDFFFFGFGGGGGGGGGGGGGGGGGGGGGCGFGGGGGGGGGGGGGGGGFG8CFGGGGFFFFFGFGFFF>CFGFGGG>FFFFGFGEGFAFGF;FGE3C=EFGCCCFEFFFFCEFCECECE
@M70528:330:000000000-K6D4P:1:1102:13527:6287 1:N:0:GCCATATAAC+ACACAATATC
GGAGCCCCTGACATAGCATTCCCTCGATTAAATAATATAAGATTCTGACTTTTACCCCCTTCTCTGGGATTATTAATTATAGGACTTTATAAAGAAGGAGCGGGAACTGGATGAACAGTATATCCACCTTTATCAACGTTTTATCATTCAGGACCTTCAGTAGACTTAACAATTTTTTCTTTACACCTTGCAGGGATTTCTTCAATTTTAGGTGCCTTAAATTTTATTACTACAATTATTAATCTTAAAGCAAAAAACCTTTCAGCAGAAAAAATTAGACTATTTGTCTGATCAGTTATTT
+
CCCCCGGGGGGGGGGGGGGGGGGGGGGGGGGGGGGGGGGGGGGGGGGGGGGGGGGGGGGGGGGGGGGGGGGGGGGGGGGGGGGGGGGGGGGGGGGGGGGGGGGGGGGGGGGGGGGGGGGGGGGGGGGGGGGGGGGGGGGGGGGGGGGGGGGGGGGGGGGGGGGGGGGGGGGGGGGGGGGGGGGGGGGGGGGGGGGGGGGGGGGGGGGGGGGFGGGGGGGGGGGGGGGGGGFGGGFGGGGFFFFFGFGGGGGGFGFGGGFFFFFGFGFGFFFFGFFGFFFFFFGFFFFFFECCFFFCFFFFF
@M70528:330:000000000-K6D4P:1:1102:5358:6290 1:N:0:GCCATATAAC+ACACAATATC
GGACCCTGTTTTACTGTCGCTTATACACATCTCCGCGCCCACGAGACGCCATATAACATCTCGTATGCCGTCTTCGGCTTGAAAAAAAAAAAACTCTATCATCAAGAAAGCAACACAAGTAGCTTTAACTACACAAGAATAGCAGTCTGTGACATAGCCAGCATGCTCGATTATCAGAAGGTATCAAGCGTTAAACGGTGGATTTGTTGTTAAGGAGCTCGTCGTCGTCGTGTGCAGGCTGATGTGCACGGTCATACCTCGGCGACGGGTCTGCATGATGTCCTGGCGAAGTCACGACAGA
+
CCCCCGGGCEFGFGGGGF-D7CCFEFFGG8FD9FF,@CFCFCEGC@FCFB@FF6,CCFCF<9:C@FF@F@87@,C,BF<CFFC?FA+8>FE8++,9,,<,<,B9,5,4B,,,,8,+,:,,,,,8,<5?D<,::,5+33>,,@<,3,,,,,,,3,7,,,,,,5,,,,,7+*,,63,,7,7,,,,,372,,11***,26***1*,,,,,4,,2,6,,,*23+*3**2/****.*1*++**))00******0*)/.****29*)(01(1())))0*)*:).)*)/*/*()((-(,)).,(((((
@M70528:330:000000000-K6D4P:1:1102:9735:6292 1:N:0:GCCATATAAC+ACACAATATC
GGAGCCCCTGACATAGCATTCCCTCGATTAAATAATATAAGATTCTGACTTTTACCCCCTTCTCTGGGATTATTAATTATAGGACTTTATAAAGAAGGAGCGGGAACGGGATGAACAGTATATCCACCTTTATCAACGTTTTATCATTCAGGACCTTCAGTAGACTTAACAATTTTTTCTTTACACCTTGCAGGGATTTCTTCAATTTTAGGTGCCTTAAATTTTATTACTACAATTATTAATCTTAAAGCAAAAAACCTTTCAGCAGAAAAAATTAGACTATTTGTCTGATCAGTTATTT
+
CCCCCGGEGGGGGGGFGGGGGGGGGGGGGGGGGGGGFGDGGGGGGGGGGGGGFCFGGGGGGGGFFGGGFFFFFFGGGGGGGGGGGGGGGGGGGGGFFDFDFE7CEFGGGGEGGGGGGDGGFGGGGGGGGGGGGGFFCFGGGGGGGGGGGGGDGGGGGGGGGGGGGGGGGGFGGFFFGGGGGFGGGGGGGGGFGFGGGGGGGGGGGGGGGGGGGGGFGGGGEFGGGFGGGGFGGGFGGGGFFFFFGFG@CCCFFGFFCCAFFFFGFG48A6FGG@FGF3.=CFGFF?FCEE9<)7@E?CEFF
@M70528:330:000000000-K6D4P:1:1102:25300:6295 1:N:0:GCCATATAAC+ACACAATATC
GGAGCCCCTGACATAGCATTCCCTCGATTAAATAATATAAGATTCTGACTTTTACCCCCTTCTCTGGGATTATTAATTATAGGACTTTATAAAGAAGGAGCGGGAACGGGATGAACAGTATATCCACCTTTATCAACGTTTTATCATTCAGGACCTTCAGTAGACTTAACAATTTTTTCTTTACACCTTGCAGGGATTTCTTCAATTTTAGTTGCCTTAAATTTTATTACTACAATTATTAATCTTAAATCAAAAAACCTTTCAGCAGAAAAAATTATACTATTTATCTGATCAGTTATTT
+
C@CCCGGGGGGGFGGFGGGGGGGGFFGGGDEGFFGFCEFGG<<@@FFEF<FDGGGCGGGGGGA<FGGFFGGEFFGDGCFFDFEGDGGGGGGFEGGDDA6CDCCGE:CCFGDGGFGDEGGFE?FGGG@<,FEFGGFGGEFGGGFC<?AEGGGE@<BEC@EEFG5@FFGAFGC=>FDGGDGFGG;FGA8>EFEDC,CFGGCFDGD,@EFGFCF,7,:9EFF;C;CGC7=EDGFG8@*=F8C>==<:=FFC2+=:A+37CC8A*881/=406AF6;4A4;)58.12:A);7?7<C;C)9.1?9?
@M70528:330:000000000-K6D4P:1:1102:11282:6301 1:N:0:GCCATATAAC+ACACAATATC
GGAGCCCCTGACATAGCATTCCCTCGATTAAATAATATAAGATTCTGACTTTTACCCCCTTCTCTGGGATTATTAATTATAGGACTTTATAAAGAAGGAGCGGGAACGGGATGAACAGTATATCCACCTTTATCAACGTTTTATCATTCAGGACCTTCAGTAGACTTAACAATTTTTTCTTTACACCTTGCAGGGATTTCTTCAATTTTAGGTGCCTTAAATTTTATTACTACAATTATTAATCTTAAAGCAAAAAACCTTTCAGCAGAAAAAATTAGACTATTTGTCTGATCAGTTATTT
+
9ACBCFGGGGFFGCGFGEFGGGGGGEEEGEFGGGGGGGEGGEGGGGGGGFGGGGGGGGGGGGGGGGGGFGCFGGGGGGFGGGGGFGGGGGGGGGGFGGGFGGEEGGGGGGGGGFFGGGGGGGGGGFFFGGGFFGGGGGGGGGGGGGGGGFGGGGGGGGFGGGFDFGF9FFGGGGCFGGGGGGDFF9DDFGGGC@E7>FGGGGGDADGCC<FCGFFFFGFGGFEGGFFGGGAA8,;CG7EAA9FFGFGGFFGGAFADC7?FFFFG4B8CAFFFG1ACE3?FE=@AFEA3<CE?<?@EE?3?C
@M70528:330:000000000-K6D4P:1:1102:18980:6303 1:N:0:GCCATATAAC+ACACAATATC
GGAGCCCCTGACATAGCATTCCCTCGATTAAATAATATAAGATTCTGACTTTTACCCCCTTCTCTGGGATTATTAATTATAGGACTTTATAAAGAAGGAGCGGGAACGGGATGAACAGTATATCCACCTTTATCAACGTTTTATCATTCAGGACCTTCAGTAGACTTAACAATTTTTTCTTTACACCTTGCAGGGATTTCTTCAATTTTAGGTGCCTTAAATTTTATTACTACAATTATTAATCTTAAAGCAAAAAACCTTTCAGCAGAAAAAATTAGACTATTTGTCTGATCAGTTATTT
+
CCCCCGGGGGGGGGGGGGGGGGGG@FGGGGGGGGGGGGGGGGGGGGGGGGGGGGGGGGGGGGGGGGGGGGGGGGGGGGGGGGGGGGGGGGGGGGGGGGGGGGGGGGGGGGGGGGGGGGGGGGGGGGGGGGGGGGGGGGGGGGGGGGGGGGGGGGGGGGGGGGGGGGGGGGGGGGGGGGGGGGGGGGGGGGGGGGGGGGGGGGGGGGGGGGGGGGGGGGGGGGGGGGGGGGFGGGFGGGGFFFFFGFGGGGGGFGFGGGFFFFFGFGFGFFFGGFFFF@EFFFGFFFFCEFFFFFFFFFFEF
@M70528:330:000000000-K6D4P:1:1102:17835:6304 1:N:0:GCCATATAAC+ACACAATATC
GGAGCCCTGTTTTACTGTCTCTTATACACATCTCCGAGCCCACGAGACGCCATATAACATCTCGTATGCCGTCTTCTGCTTGAAAAAAAAAAAAAAAAAACAACTTACAAACACTCTCTCACCAACTAAACCCCTCGCAATATCATCCCCACACTACAACACTACACCCACAAAACCATGACACACTAATAGTCACACTTATACTACTACCACCTACATGTCACAGACCACATCATCTAGTACAACAACTCGTTCCCCACGCTACATTGACTTCGAACTCCATCCTTATCGCATACAACAT
+
CCCCCGGGGGGGGGGGGGGGGGGGGGGGGGGGGGGGGGGGGGGGGGGGGGGGGGGGGGG@FFGGGGGGGGGGGGGGGGGGGGGGGG86FFGG>+++68@+C4,:,,,5,5,,3,,:,8,,:,3,,3,,,,,,88+++8<+37,@,,,,,833*835<,7,3*,,5,6,*8<*2,,,*,,,,26,2**++,+,++2,2+*++,+3+52+=+*2+1*++++++++++++*10)2*+*+**2*//11*0*1**2*)*)***)))-)14*)***/+*))*(.(/.00*.)*)).(,((-,)))((
@M70528:330:000000000-K6D4P:1:1102:22090:6309 1:N:0:GCCATATAAC+ACACAATATC
GGAGCCCCTGACATAGCATTCCCTCGATTAAATAATATAAGATTCTGACTTTTACCCCCTTCTCTGGGATTATTAATTATAGGACTTTATAAAGAAGGAGCGGGAACGGGATGAACAGTATATCCACCTTTATCAACGTTTTATCATTCAGGACCTTCAGTAGACTTAACAATTTTTTCTTTACACCTTGCAGGGATTTCTTCAATTTTAGGTGCCTTAAATTTTATTACTACAATTATTAATCTTAAAGCAAAAAACCTTTCAGCAGAAAAAATTAGACTATTTGTCTGATCAGTTATTT
+
CCCCC7FGGGGFGGGGGGGGGGGGGGGGGGGGGGGGGGGGGGGGGGGGGGGGGGGGGGGGGGGGGGGGGGGGGGGGGGGGGGGGGGGGGGGGGGGGGGGGGGGGGGGGGGGGGGGGGGGGGGGGGGGGGGGGGGGGGGGGGGGGGGGGGGGGGGGGGGGGGGGGGGGGGGGGGGGGGGGGGGGGGGGGGGGGGGGFGGGGGGFGGGGGGGGFGGGGGGGGCGGGFGGGGG>:?CFGGGGFFFCFFFGGGFCFFGFGGG:FFFFGFCCFFFFGF@FFFFFACFGFFCCEEEFFFFFFECEEC
@M70528:330:000000000-K6D4P:1:1102:23671:6315 1:N:0:GCCATATAAC+ACACAATATC
GGAGCCCCTGACATAGCATTCCCTCGATTAAATAATATAAGATTCTGACTTTTACCCCCTTCTCTGGGATTATTAATTATAGGACTTTATAAAGAAGGAGCGGGAACGGGATGAACAGTATATCCACCTTTATCAACGTTTTATCATTCAGGACCTTCAGTAGACTTAACAATTTTTTCTTTACACCTTGCAGGGATTTCTTCAATTTTAGGTGCCTTAAATTTTATTACTACAATTATTAATCTTAAAGCAAAAAACCTTTCAGCAGAAAAAATTAGACTATTTGTCTGATCAGTTATTT
+
CCCCCGGGGGGGGGGGGGGGGGGGGGGGGGGGGGGGGGGGGGGGGGGGGGGGGGGGGGGGGGGGGGGGGGGGGGGGGGGGGGGGGGGGGGGGGGGGGGGGGGGGGGGGGGGGGGGGGGGGGGGGGGGGGGGGGGGGGGGGGGGGGGGGGGGGGGGGGGGGGGGGGGGGGGGGGGGGGGGGGGGGGGGGGGGGGGGGGGGGGGGGGGGGGGGFGGGGGGGGGGGGGGGGGGFFGGFGGGGFFFFFGFGGGGFFFGFGGGEFFFFGFGFGFFFGGFFFFFFFEFGFFFFFFFFFFFEEEFFFF
@M70528:330:000000000-K6D4P:1:1102:22144:6330 1:N:0:GCCATATAAC+ACACAATATC
GGAGCCCCTGACATAGCATTCCCTCGATTAAATAATATAAGATTCTGACTTTTACCCCCTTCTCTGGGATTATTAATTATAGGACTTTATAAAGAAGGAGCGGGAACGGGATGAACAGTATATCCACCTTTATCAACGTTTTATCATTCAGGACCTTCAGTAGACTTAACAATTTTTTCTTTACACCTTGCAGGGATTTCTTCAATTTTAGGTGCCTTAAATTTTATTACTACAATTATTAATCTTAAAGCAAAAAACCTTTCAGCAGAAAAAATTAGACTATTTGTCTGATCAGTTATTT
+
CCCCC7FGGGGFFGGFGGGGGGGGGGGGGGGGGGGGGGGGDFGGGGGGGGGGGGGGGGGGGGGGGGGGGGGGGGGGGGGGGGGGGGGCFGGGGGGGGGGGGGGGGGGGGGGGGGGGGGGGGGGGFGGGGGGGGGGFGGGGGGGGGGGAFFDG8FFGGF:FGGGGGGGFCGGGGGGGGGGFFFGGGGDG?FGGGGGGGGGGGGGFFGGGGGF,@DGCGGGGGGGGFCEGGGFCFGFGFFGFFFFFGFFF:D744CA;59AFF=FGCGEGFFFGC6;8==EFEADFF?A?<7CC<3@EFFCEE
@M70528:330:000000000-K6D4P:1:1102:3764:6342 1:N:0:GCCATATAAC+ACACAATATC
GGAGCCCCTGACATAGCATTCCCTCGATTAAATAATATAAGATTCTGACTTTTACCCCCTTCTCTGGGATTATTAATTATAGGACTTTATAAAGAAGGAGCGGGAACGGGATGAACAGTATATCCACCTTTATCAACGTTTTATCATTCAGGACCTTCAGTAGACTTAACAATTTTTTCTTTACACCTTGCAGGGATTTCTTCAATTTTAGGTGCCTTAAATTTTATTACTACAATTATTAATCTTAAAGCAAAAAACCTTTCAGCAGAAAAAATTAGACTATTTGTCTGATCAGTTATTT
+
CCCCCGGGGGGGGGGGGGGGGGGGGGGGGGGGGGGGGGGGGGGGGGGGGGGGGGGGGGGGGGGGGGGGGGFGGGGGGGGGGGGGGGGGGGGGGGGGGGGGGGGGGGGGGGGGGGGGGGGGGGGGGGGGGGGGGGGGGGFGGGGGGGGGGGGGGGGGGGGGGGGGGGGGGGGGGGGEGGGGGGGGGGDFGGGFGCEGGGGGGGGGFFACGGGGGGGGGGGDGGGGGGGGGGFGGGAAFGGFFFFFGFGGGGGGFGFGGGEFFFFGFGEGFFFGGFFC<EFFFFGFFFFEFFFFFFFEFFFFF
@M70528:330:000000000-K6D4P:1:1102:20843:6343 1:N:0:GCCATATAAC+ACACAATATC
GGAGCCACTGACATAGCATTCCCTCGATTAAATAATATAAGATTCTGACTTTTACCCCCTTCTCTGGGATTATTAATTATAGGACTTTATAAAGAAGGAGCGGGAACGGGATGAACAGTATATCCACCTTTATCAACGTTTTATCATTCAGGACCTTCAGTAGACTTAACAATTTTTTCTTTACACCTTGCAGGGATTTCTTCAATTTTAGGTGCCTTAAATTTTATTACTACAATTATTAATCTTAAAGCAAAAAACCTTTCAGCAGAAAAAATTAGACTATTTGTCTGATCAGTTATTT
+
CCCCCG8CFGGGGGGGGGGGGGGGGGGGGGGGGGGGGGGGGGGGGGGGGGGGGGGGGGGGGGGGGGGGGGGGGGGGGGGGGGGGGGGGGGGGGGGGGGGGGGGGGGGGGGGGGGGGGGGGGGGGFGGGGGGGGGGGGGGGGGGGGGGGGGGGGGGGGGGGGGGGGGGGGGGFFGGGGGGGGGGGGGGGGGGGGGGGGGGGGGGGGGGGGGG?FFGGGFGGGGGGGGGGGGFGFGFGGGGFFFFFGFGGDCDGFGFGGGFFAEFGFCCGFFFGG@4>=ECFEFGFFEFFFCEE<EFFFFFFF
@M70528:330:000000000-K6D4P:1:1102:22155:6344 1:N:0:GCCATATAAC+ACACAATATC
GGAGCCCCTGACATAGCATTCCCTCGATTAAATAATATAAGATTCTGACTTTTACCCCCTTCTCTGGGATTATTAATTATAGGACTTTATAAAGAAGGAGCGGGAACGGGATGAACAGTATATCCACCTTTATCAACGTTTTATCATTCAGGACCTTCAGTAGACTTAACAATTTTTTCTTTACACCTTGCAGGGATTTCTTCAATTTTAGGTGCCTTAAATTTTATTACTACAATTATTAATCTTAAAGCAAAAAACCTTTCAGCAGAAAAAATTAGACTATTTGTCTGATCAGTTATTT
+
CCCCC@FGGGGGGGGFGGGGGGGGGGGGGGGGGGGGGGGGGGGGGGGGGGGGGGGGGGGGGGGGGGGGGGGDGGGGGGGGGGGGGGGGGGGGGGGGFFGGGGGGGGGGGGGGGGGGGGGGGGGFFGGGGFGGGGGGGGGGGGGGGGGGGGGGGGGGGGGGGGGFGGGGFGGGGGGGGGGGGGGGGGGGFG?BFGGFGGGGGGGGGGGGGGG6FFFGGGGGFDFFGEGGFGF7CGFGGFFFFF@EGFGGEC7CAFFFGG>FFFFGFGECFFFGF>FGE@?A?FCFFEF?CEEFFFFFF?CEE
@M70528:330:000000000-K6D4P:1:1102:3667:6346 1:N:0:GCCATATAAC+ACACAATATC
GGAGCCCCTGTTTTACTGTCTCTTATACACATCTCCGAGCCCACGAGACGCCATATAACAACTCGAATGCCGTCTTCTGCTTGAAAAAAAAAATAAAAAAACAGCCATAGAACTGTTAGAGTTAACTCCCTCTACTTTAACCTCAACAATCAACAAGCAATGACAACGTTAAAAAGAGTCAGGCCAGTAGCAAACACAGTACGACAGACCTGAAGAATAAGGTGACGTAATTGGCACGCTATTGACATATCAGCTAGACAGTAACATCCATACACACTAAATCGCAACTCTCCCCTAAGGA
+
BCCCCFFGGGFFGEFGGDFGGGGFEFFGGDFGGGGGGGGGGGGGGDFC6CF7F6@CEE,;9:9,C,:CECE+,+,,9,C6,EF8FEFCFCG@F,B,5,,84+B8,4<5555E<,C5,,C,,<C,,,,,,4:=,,CFDG,<,,,:,,F,:8,,:3C=,,:=,,,,,97>@BF>@;,++@,7;,,4*,6@>373@2,,,,6,,,***4*,,*,,6,,,59C7,2,+003;C*0<30)+*12))2++++++2++++0*2****0)0*.*)0.0*+9.)2,((0)*2))-7(.)-).((,(.(.)
@M70528:330:000000000-K6D4P:1:1102:12821:6354 1:N:0:GCCATATAAC+ACACAATATC
GGAGCCCCTGACATAGCATTCCCTCGATTAAATAATATAAGATTCTGACTTTTACCCCCTTCTCTGGGATTATTAATTATAGGACTTTATAAAGAAGGAGCGGGAACGGGATGAACAGTATATCCACCTTTATCAACGTTTTATCATTCAGGACCTTCAGTAGACTTAACAATTTTTTCTTTACACCTTGCAGGGATTTCTTCAATTTTAGGTGCCTTAAATTTTATTACTACAATTATTAATCTTAAAGCAAAAAACCTTTCAGCAGAAAAAATTAGACTATTTGTCTGATCAGTTATTT
+
CCCCCGGGGGGGGGGGGGGGGGGGGGGGGGGGGGGGGGGGGGGGGGGGGGGGGGGGGGGGGGGGGGGGGGGGGGGGGGGGGGGGGGGGGGGGGGGGGGGGGGGGGGGGGGGGGGGGGGGGGGGGGGGGGGGGGGGGGGGGGGGGGGGGGGGGGGGGGGGGGGGGGGGGGGGGGGGGGGGGGGGGGGGGGGGGGGGGGGGGGGGGGGFFGGGGGGGGGGGGGGGGGGGGGGFGGGFGGFD>FFFFGFGG?FFGFGFGGGFFFFFGFGFGFAFGGFFGF;EFFFGFFFFFFFFFFFFFFFCCE
@M70528:330:000000000-K6D4P:1:1102:3767:6362 1:N:0:GCCATATAAC+ACACAATATC
GGAGCCCCTGACATAGCATTCCCTCGATTAAATAATATAAGATTCTGACTTTTACCCCCTTCTCTGGGATTATTAATTATAGGACTTTATAAAGAAGGAGCGGGAACGGGATGAACAGTATATCCACCTTTATCAACGTTTTATCATTCAGGACCTTCAGTAGACTTAACAATTTTTTCTTTACACCTTGCAGGGATTTCTTCAATTTTAGGTGCCTTAAATTTTATTACTACAATTATTAATCTTAAAGCAAAAAACCTTTCAGCAGAAAAAATTAGACTATTTGTCTGATCAGTTATTT
+
CCCCCEEFEGGGGFGFCFFAFGGFG@EGGGFGGGFDFFFDFGDGGFGGGGGGGGGGGGGGGGFGGGGGGGFGGGGAFGGGGGGGGGGGGGGGGAGFGGGGGGGGGGGGGGGGGGGGG<EFA<FFFGFFG?FFGGGGGGGGGDFFGFGGGGAEGGGCGFGGFGFEGFFGGGFAFGGGCEGGFGFEDGFGGGGGG@CFCFFFFGGGGAFGGGDFGGGGGFGGGGFGGGGGGFFGGFCG7DCFFC6BCFGGF>>FF9AFDGFFA=CG?GEFF;FDG6FFF;EF?FFFF3AFC?CCC?=ECE?3<
@M70528:330:000000000-K6D4P:1:1102:16010:6374 1:N:0:GCCATATAAC+ACACAATATC
GGAGCCCCTGACATAGCATTCCCTCGATTAAATAATATAAGATTCTGACTTTTACCCCCTTCTCTGGGATTATTAATTATAGGACTTTATAAAGAAGGAGCGGGAACGGGATGAACAGTATATCCACCTTTATCAACGTTTTATCATTCAGGACCTTCAGTAGACTTAACAATTTTTTCTTTACACCTTGCAGGGATTTCTTCAATTTTAGGTGCCTTAAATTTTATTACTACAATTATTAATCTTAAAGCAAAAAACCTTTCAGCAGAAAAAATTAGACTATTTGTCTGATCAGTTATTT
+
CCCCCDGGGGGGGGGGGGGGGGGGGGGGGGGGGGGGGGGGGGGGGGGGGGGGGGGGGGGGGGGGGGGGGGGGGGGGGGGGGGGGGGGGGGGGGGGGGGGGGGGGGGGGGGGGGGGGGGGGGGGGGGGGGGGGGGGGGGGGGGGGGGGGGGGGGGGGGGGGGGGGGGGGGGGGGGGGGGGGGGGGGGGGGGGGGGGGGGGGGGGGGGGGGGGGGFGGGGGGGGGGGGGGGGFGGGFGGGGFFFFFGFGGGCGF9?>FGGFFFFFGCGFGFFAGG@FGFECFFFGFFFFFFEFFFFFCEFFFF
@M70528:330:000000000-K6D4P:1:1102:23159:6376 1:N:0:GCCATATAAC+ACACAATATC
GGAGCCCTGTTTTACTGTCTCTTATACACATCTCCGAGCCCACGAGACGCCATATAACATCTCGTATGCCGTCTTCTGCTTGAAAAAAAAAAACAAAAAATAAATCATATACAAGCCCACTACCACTCTCTCACAATTTATGTTTCGATTGTCCGCGTGTATCATTGCCATTTCTTCTAGCAGTTACTTGCATCTTGTTTATCTCTCCATATCTTACTTTCATCTCGCTTCAACCGAGCTCCACTTCCGTCCTTCACATCCTTATCTCTTCTATCCTATACTCACACTCATGTCCATCATT
+
CCCCCGGGGFFGGAFGGGGGGGGGGGGGGGGGGGGFGGGGGGGGGGGGGGGGGGGGGGG<FGGGGGGGGGGGGGGGGGGGGGGGGGGCFFGG+4::,44+,55,,,,,,,<95:,,+4,+,,B,=,,,,85B<,,,,,5,,,,,,,++,,+,,,+++++3,,8@3,,8,3,,,,3,,3,3,,,7,,,333,,,7,,,2,,27,2,,,4,,,,6,,4,,,,,,,<C,,*1*),2,.*)))))2))++2;***))39*;++0<3*:-*)**/*+*-**)))*)=DF@)0(((--)-.)).)))
@M70528:330:000000000-K6D4P:1:1102:19928:6389 1:N:0:GCCATATAAC+ACACAATATC
GGAGCCACTGACATAGCATTCCCTCGATTAAATAATATAAGATTCTGACTTTTACCCCCTTCTCTGGGATTATTAATTATAGGACTTTATAAAGAAGGAGCGGGAACGGGATGAACAGTATATCCACCTTTATCAACGTTTTATCATTCAGGACCTTCAGTAGACTTAACAATTTTTTCTTTACACCTTGCAGGGATTTCTTCAATTTTAGGTGCCTTAAATTTTATTACTACAATTATTAATCTTAAAGCAAAAAACCTTTCAGCAGAAAAAATTAGACTATTTGTCTGATCAGTTATTT
+
CCCCCG,EFGGGGGGGGGGGGGGGGGGGGGGGGGGGFGGGGGGGGGGGGGGGGGGGGGGGGGGGGGGGFGGGGGGDGFGFGGGGGGGGGGGGGGGGGGGGGGGGGGGGGGGGGGGGGGGGGGGGGGGGGGGGGGGGGGGGGGGGGGGGGGGGGGGGGGGGGGGGGGGGACGGGGGGGGGGFGGGGGGGGGGGGGCFGGGGGGGGGGGGGGGDGGGGGGGGGGGGGGGGGGFGFGCCFCCFFFCFGFGFDGFGFGFGDDFFBBAFFGFGFFFGGBFFEEC446CF7CF5?;4?C3)?C?5CE
@M70528:330:000000000-K6D4P:1:1102:17882:6392 1:N:0:GCCATATAAC+ACACAATATC
GGAGCCCCTGACATAGCATTCCCTCGATTAAATAATATAAGATTCTGACTTTTACCCCCTTCTCTGGGATTATTAATTATAGGACTTTATAAAGAAGGAGCGGGAACGGGATGAACAGTATATCCACCTTTATCAACGTTTTATCATTCAGGACCTTCAGTAGACTTAACAATTTTTTCTTTACACCTTGCAGGGATTTCTTCAATTTTAGGTGCCTTAAATTTTATTACTACAATTATTAATCTTAAAGCAAAAAACCTTTCAGCAGAAAAAATTAGACTATTTGTCTGATCAGTTATTT
+
CCCCCGGGGGGGGGFEFGGGGGGGGGGGGGGGGGGFFGGGGGGGGGGCGGGGGGGGGGGGFGGGGGGGGGGGGGGGGGGFGDFFGGGGGGGGGGGGGGGGGGGGGCFGGGGGGGGGGGGGGGGGGGGGGGGGGGGGGGGGGGGGGGGGGGGGGGGCGFGFGGGGGGGDFGGGGGGGGGGFGGGGGGGGGGGG9F6FFGGGGFGF7FEGGGG6EBEGGGGGAFGGGGGGGGFGFGFGGGC;BCFFGFFGFCGGFGFGGGFFF=FGFGFGFFFFG(A44)9=;FGFF?FEF?EEFF<EFFFCE
@M70528:330:000000000-K6D4P:1:1102:13942:6396 1:N:0:GCCATATAAC+ACACAATATC
GGAGCCCCTGACATAGCATTCCCTCGATTAAATAATATAAGATTCTGACTTTTACCCCCTTCTCTGGGATTATTAATTATAGGACTTTATAAAGAAGGAGCGGGAACGGGATGAACAGTATATCCACCTTTATCAACGTTTTATCATTCAGGACCTTCAGTAGACTTAACAATTTTTTCTTTACACCTTGCAGGGATTTCTTCAATTTTAGGTGCCTTAAATTTTATTACTACAATTATTAATCTTAAAGCAAAAAACCTTTCAGCAGAAAAAATTAGACTATTTGTCTGATCAGTTATTT
+
CCCCCGGGGGGGGGGGGGGGGGGGGGGGGGGGGGGGFGGGGGGGGGGGGGGGGGGGGGGGGGGGGGGGGGGGGGGGGGGGGGGGGGGGGGGGGGGGGGGGGGGGGGGGGGGGGGGGGGGGGGGGGGGGGGGGGGGGGGGGGGGGGGGGGGGGGGGGGGGGGGGGGGGGGGGFGGGGGGGGGGGGGGGGGGGGGGGGGGGGGGGGGGGGGGGGGGGGGGGGFGGGGGGGGGFGFFFGGGGFFFFFGFGGGGGGFGFGGGFFFFFGFGFGFFFGGBFGFFEFEAGFFFFFFFFFFFFFFFFFF
@M70528:330:000000000-K6D4P:1:1102:20449:6414 1:N:0:GCCATATAAC+ACACAATATC
GGAGCCACTGACATAGCATTCCCTCGATTAAATAATATAAGATTCTGACTTTTACCCCCTTCTCTGGGATTATTAATTATAGGACTTTATAAAGAAGGAGCGGGAACGGGATGAACAGTATATCCACCTTTATCAACGTTTTATCATTCAGGACCTTCAGTAGACTTAACAATTTTTTCTTTACACCTTGCAGGGATTTCTTCAATTTTAGGTGCCTTAAATTTTATTACTACAATTATTAATCTTAAAGCAAAAAACCTTTCAGCAGAAAAAATTAGACTATTTGTCTGATCAGTTATTT
+
CCCCCGAFGGGFGGGGGGGGGGGGGGGGGGGGGGGGGGGGGGGGGGGGGGGGGGGGGGGGGGGGGGGGGGGGGGGGGGGGGGGGGGGGGGGGGGGGGGGGGGGGGGGGGGGGGGGGGGGGGGGGGGGGGGGGGGGGGGGGGGGGGGGGGGGGGGGGGGGGGGGGGGGGGGGGGGGGGGGGGGGGGGGGGGGGGGGGGGGGGGGGGGGGGGGGGGGGGGGGGGGGGGGGGGFGGGFGGGGFFFFFGFGGGFDFFGFGGGEFFFFG?GFGFFFGG9FGFFFF?FGFFCACFECFFCFFFFFEF
@M70528:330:000000000-K6D4P:1:1102:15545:6425 1:N:0:GCCATATAAC+ACACAATATC
GGAGCCCCTGACATAGCATTCCCTCGATTAAATAATATAAGATTCTGACTTTTACCCCCTTCTCTGGGATTATTAATTATAGGACTTTATAAAGAAGGAGCGGGAACGGGATGAACAGTATATCCACCTTTATCAACGTTTTATCATTCAGGACCTTCAGTAGACTTAACAATTTTTTCTTTACACCTTGCAGGGATTTCTTCAATTTTAGGTGCCTTAAATTTTATTACTACAATTATTAATCTTAAAGCAAAAAACCTTTCAGCAGAAAAAATTAGACTATTTGTCTGATCAGTTATTT
+
CCCCCGGGGGGGGGGGGGGGGGGGGGGGGGGGGGGGGGGGGGGGGGGGGGGGGGGGGGGGGGGGGGGGGGGGGGGGGGGGGGGGGGGGGGGGGGGGGGGGGGGGGGGGGGGGGGGGGGGGGGGGGGGGGGGGGGGGGGGGGGGGGGGGGGGGGGGGGGGGGGGGGGGGFGGGGGGGGGGGGGGGGGGGGGFGGGGFGGGGGGFFGGGGGGGGGGGGGGFGFGGGGGGGDGFGGGFGGGGFFFFFGFFGFGGDFGFGDGFFFFFG?GEFFFFGG>FGF4?FEFGFFFF<EEECEEEEFCFFF
@M70528:330:000000000-K6D4P:1:1102:6111:6433 1:N:0:GCCATATAAC+ACACAATATC
GGAGCCCCTGACATAGCATTCCCTCGATTAAATAATATAAGATTCTGACTTTTACCCCCTTCTCTGGGATTATTAATTATAGGACTTTATAAAGAAGGAGCGGGAACGGGATGAACAGTATATCCACCTTTATCAACGTTTTATCATTCAGGACCTTCAGTAGACTTAACAATTTTTTCTTTACACCTTGCAGGGATTTCTTCAATTTTAGGTGCCTTAAATTTTATTACTACAATTATTAATCTTAAAGCAAAAAACCTTTCAGCAGAAAAAATTAGACTATTTGTCTGATCAGTTATTT
+
CCCCCGGGGGGGGGGGGGGGGGGGGGGGGGGGGGGGGGGGGGGGGGGGGGGGGGGGGGGGGGGGGGGGGGGGGGGGGGGGGGGGGGGGGGGGGGGGGGGGGGGGGGGGGGGGGGGGGGGGGGGGGGGGGFGGGGGGGGGGGGGGGGGGGGGGGGGGGGFGFGGGGGGGGGGGGGGGGGGGGGGFFGGGGGGGGFGGGGGGGGCEGGGGFGGGGGGGGGGGGGGGGGGGGGFDDGFFGFGFFFFFGFFGGGGGFGFGGDEFFFAGEGFGFFFGGFFDAEFFCFGFF?F?5);?>E8EEECCE
@M70528:330:000000000-K6D4P:1:1102:22174:6464 1:N:0:GCCATATAAC+ACACAATATC
GCGCCCCTGCCATCGCATTCCCTCGATTAAATAATATAAGATTCTGACTTTTACCCCCTTCTCTGGGATTATTAATTATAGGACTTTATAAAGAAGGAGCGGGAACGGGATGAACAGTATATCCACCTTTATCAACGTTTTATCATTCAGGACCTTCAGTAGACTTAACAATTTTTTCTTTACACCTTGCAGGGATTTCTTCAATTTTAGGTGCCTTAAATTTTATTACTACAATTATTAATCTTAAAGCAAAAAACCTTTCAGCAGAAAAAATTAGACTATTTGTCTGATCAGTTATTTT
+
C<CCCFGGG9F6=6BFFGGGGGGGGGGGDGGGGGGGGGGGGGGGGGCFGGGGGGGGGGGGGGGGGGGGGGGGGGGGGGGGGGGGGGGFGGGGF<FFG8FFGGGGGGGGGGGGGGGGGGGGGGGFGGGGGGGGGGGGGGGGGGGGGGGGGGGDGGGGGGGGGFFGGGGGGGGGGGGGGGGGGGGGGGGGGGGFGDGGGGGGGGGGGGGGGGFGEGGGGGGGGGGGFGGGFGFGGGFGGGGFFFFFGFGGGGGGAGFGGGFFFFAFFF@FFFFFG@FFEFFFEFGFFC6C9CFEFFFE?CEEB
@M70528:330:000000000-K6D4P:1:1102:6191:6466 1:N:0:GCCATATAAC+ACACAATATC
GGAGCCCCTGACATAGCATTCCCTCGATTAAATAATATAAGATTCTGACTTTTACCCCCTTCTCTGGGATTATTAATTATAGGACTTTATAAAGAAGGAGCGGGAACGGGATGAACAGTATATCCACCTTTATCAACGTTTTATCATTCAGGACCTTCAGTAGACTTAACAATTTTTTCTTTACACCTTGCAGGGATTTCTTCAATTTTAGGTGCCTTAAATTTTATTACTACAATTATTAATCTTAAAGCAAAAAACCTTTCAGCAGAAAAAATTAGACTATTTGTCTGATCAGTTATTT
+
CCCCCGGGGGGGGGGGGGGGGGGGGGGGGGGGGGGGGGGGGGGGGGGGGGGGGGGGGGGGGGGGGGGGGGGGGGGGGFGGGGGGGGGGGGGGGGGGGGGGGGGGGGGGGGGGGGGGGGGGGGGGGGGGGGGGGGGGGGGGGGGGGGGGGGGGGGGGGGGGGGGGGGGGFGGGGGGGGGGGGGGGGGGGGGGGGGGGGGGGGGGGGGGGGGGGGGGGGGGGGGGGGGGGGGFGGGFGGGGFFCFFGFGFGGGGFGFGGGFFFEFGCDE48AFGG>FGFEFFFFGFFFFCFFFFFFFFFFFEE
@M70528:330:000000000-K6D4P:1:1102:14591:6467 1:N:0:GCCATATAAC+ACACAATATC
GGAGCCCCTGACATAGCATTCCCTCGATTAAATAATATAAGATTCTGACTTTTACCCCCTTCTCTGGGATTATTAATTATAGGACTTTATAAAGAAGGAGCGGGAACGGGATGAACAGTATATCCACCTTTATCAACGTTTTATCATTCAGGACCTTCAGTAGACTTAACAATTTTTTCTTTACACCTTGCAGGGATTTCTTCAATTTTAGGTGCCTTAAATTTTATTACTACAATTATTAATCTTAAAGCAAAAAACCTTTCAGCAGAAAAAATTAGACTATTTGTCTGATCAGTTATTT
+
CCCCCGGGGGGGGGGGGFGGGGGGGGGGGGGGGGGGGGGGGGGGGGGGGGGGGGGGGGGGGGGGGGGGGGGGGGGGGGGGGGGGGGGGGGGGGGGGGGGGGGGGGGGGGGGDGGGGGGGGGGGGGGGGGGGGGGGGGGGGGGGGGGGGGGGGDGGGGGGGGGGGGGG9EFGGGGGGFGGGGGGGGGGGGGGCFFGFGGGGGGGGCFGGGFFFGGGFFGGGGGGGG7EGDCFFGGFGGFGFFFFFGFGCFCFG>DFDGG>FFFFGEF=CFAFGGFFCE@3AEBGFFFF?EECE<?ECFFFFF
@M70528:330:000000000-K6D4P:1:1102:3553:6472 1:N:0:GCCATATAAC+ACACAATATC
GGAGCCCCTGACATAGCATTCCCTCGATTAAATAATATAAGATTCTGACTTTTACCCCCTTCTCTGGGATTATTAATTATAGGACTTTATAAAGAAGGAGCGGGAACGGGATGAACAGTATATCCACCTTTATCAACGTTTTATCATTCAGGACCTTCAGTAGACTTAACAATTTTTTCTTTACACCTTGCAGGGATTTCTTCAATTTTAGGTGCCTTAAATTTTATTACTACAATTATTAATCTTAAAGCAAAAAACCTTTCAGCAGAAAAAATTAGACTATTTGTCTGATCAGTTATTT
+
CCCCCGGGGGGGGGGCFFGGGGGFGGGGGGGGGGGGGGFFGGGDGFGGGGGGFGGGFFGGGGGGGGCGFFGGGGGGGFGGGCGGGGGGGGGGGFFFGFFGFGGEGGFGGGGGGGGGGGGGGGGGGGGGGGGGGGGDFGDFF7CFGGGFGGGGGGGGGDGGFFGGGGFFGDGGGFGGG@FGGFGGGGGGDGGGGG>7FGDFGGDFGGCGFCGCDEFFGGGGEFGGGGGG9CFFCF>FFGFFFFFFGFGECF?>AC;9:CEFFEFF?FE<AFFGG@F744<*7A:AFE:)766?CFEF?65?C
@M70528:330:000000000-K6D4P:1:1102:3588:6473 1:N:0:GCCATATAAC+ACACAATATC
GGAGCCCCTGACATAGCATTCCCTCGATTAAATAATATAAGATTCTGACTTTTACCCCCTTCTCTGGGATTATTAATTATAGGACTTTATAAAGAAGGAGCGGGAACGGGATGAACAGTATATCCACCTTTATCAACGTTTTATCATTCAGGACCTTCAGTAGACTTAACAATTTTTTCTTTACACCTTGCAGGGATTTCTTCAATTTTAGGTGCCTTAAATTTTATTACTACAATTATTAATCTTAAAGCAAAAAACCTTTCAGCAGAAAAAATTAGACTATTTGTCTGATCAGTTATTT
+
CCCCCGGDGGGGGGGGGGGGGGGGGGGGGGGGGGGGGGGGGGGGGGGGGGGGGGGGGGGGGGDEGGGGGGGGGGGEGGGGGGGGGGGGGGGGGGGCEFGGFGGGGGFGGGGGGGGGGGGGGGGGCGGGFFGGGGGGGGGGGGGGGGGGGGGGGGGGGGGGGGGGGGGGAAFGFGFGGECFGGGGGFFFGGGGGGGGGGGGGGGGGGGGGCFGGGGCFGF7BFFGGGGGGFFF>6CGGGFFFFFFGFGCCFGFAFFCGDFFFEFGCGFGAFFGDBFFF8<BEFGFFFF3CEFFFF3CC)79?
@M70528:330:000000000-K6D4P:1:1102:12807:6476 1:N:0:GCCATATAAC+ACACAATATC
GGAGCCCCTGACATAGCATTCCCTCGATTAAATAATATAAGATTCTGACTTTTACCCCCTTCTCTGGGATTATTAATTATAGGACTTTATAAAGAAGGAGCGGGAACGGGATGAACAGTATATCCACCTTTATCAACGTTTTATCATTCAGGACCTTCAGTAGACTTAACAATTTTTTCTTTACACCTTGCAGGGATTTCTTCAATTTTAGGTGCCTTAAATTTTATTACTACAATTATTAATCTTAAAGCAAAAAACCTTTCAGCAGAAAAAATTAGACTATTTGTCTGATCAGTTATTT
+
CCCCCGGGGGGGGGGGGGGGGGGGGGGGGGGGGGGGGGGGGGGGGGGGGGGGGGGGGGGGGFFGGGGGFGGGGGGGGGGGGGGGGGGGGGGGGGGGGGGGGGGGGGGGGGGGGGGGGGGGGGGGGGFGGGGGGGGGGGGGGGGGGGGGGGGGGGGGGGGGGGGGGGGGGGGGGGGGGGGGGGGGGGGGGGGGGGEGGGGGGGGDCGGGGGGGGGFGGGGGGGGGGGGGGGFG>FAGFFGFFFFFGFGGGFDFA4?FG<?FF@FGEF=C;FF?F@FGEEEFFFGFFFFFFCECEEFEEFFFF
@M70528:330:000000000-K6D4P:1:1102:13600:6476 1:N:0:GCCATATAAC+ACACAATATC
GGAGCCCCTGACATAGCATTCCCTCGATTAAATAATATAAGATTCTGACTTTTACCCCCTTCTCTGGGATTATTAATTATAGGACTTTATAAAGAAGGAGCGGGAACGGGATGAACAGTATATCCACCTTTATCAACGTTTTATCATTCAGGACCTTCAGTAGACTTAACAATTTTTTCTTTACACCTTGCAGGGATTTCTTCAATTTTAGGTGCCTTAAATTTTATTACTACAATTATTAATCTTAAAGCAAAAAACCTTTCAGCAGAAAAAATTAGACTATTTGTCTGATCAGTTATTT
+
CCCCCGGGGGGGGGGGGGGGGGGGGGGGGGGGGGGGFGGGGGGGGGGGGGGGGGGGGGGGGGGGGGGGGGGGGGGGGGGGGGGGGGGGGGGGGGGGGGGGGGGGGGGGGGGGGGGGGGGGGGGGGGGGGGGGGGGGGGGGGGGGGGGGGGGGGGGGGGGGGGGGGGGGGGGGGGGGGGGGGGGGGGGGGGGGGGGGGGGGGGGGGGGGGGG?GGGGGGGGFGGGGFGGGGFGGGFGGGGFFFFFGFGFFG>DF4A>DGFFFFFGCGFGFFAFGFFGFFFAFFGFFFFEFFEEEEFFFFFFF
@M70528:330:000000000-K6D4P:1:1102:5909:6489 1:N:0:GCCATATAAC+ACACAATATC
GGAGCCCCTGACATAGCATTCCCTCGATTAAATAATATAAGATTCTGACTTTTACCCCCTTCTCTGGGATTATTAATTATAGGACTTTATAAAGAAGGAGCGGGAACGGGATGAACAGTATATCCACCTTTATCAACGTTTTATCATTCAGGACCTTCAGTAGACTTAACAATTTTTTCTTTACACCTTGCAGGGATTTCTTCAATTTTAGGTGCCTTAAATTTTATTACTACAATTATTAATCTTAAAGCAAAAAACCTTTCAGAAGAAAAAATTAGACTATTTGTCTGATCAGTTATTT
+
@<<@C:FGGGGGGFFDFEEEFGGGC:@F,@FGGGEFGGGGFGE@F<FCEGFAFGFGEGGEFGGGGGFGGG@FG9FEE9FDCEGGFGGGGGGGFFGGC@AC,CCCCCFG@EGGGGD9FF?DEFCFFFFFF<FGGGGGFGGGD7?FDFF,EFCCFFGDAFEGBFGC<FE=FFGGGGGGFCEAFCEDFGGFEBFGDFEEEFFADC,ECGGGEFGGG97CF7EFGGFEGCFFCCEGGGFC>FFF>;1BFFGFFGDC>CAGGD;FFEAD4+88?FAG67ACA@C6);78F<8?<3><654?CC<7?
@M70528:330:000000000-K6D4P:1:1102:14127:6497 1:N:0:GCCATATAAC+ACACAATATC
GGAGCCCCTGACATAGCATTCCCTCGATTAAATAATATAAGATTCTGACTTTTACCCCCTTCTCTGGGATTATTAATTATAGGACTTTATAAAGAAGGAGCGGGAACGGGATGAACAGTATATCCACCTTTATCAACGTTTTATCATTCAGGACCTTCAGTAGACTTAACAATTTTTTCTTTACACCTTGCAGGGATTTCTTCAATTTTAGGTGCCTTAAATTTTATTACTACAATTATTAATCTTAAAGCAAAAAACCTTTCAGCAGAAAAAATTAGACTATTTGTCTGATCAGTTATTT
+
CCCCCGGGGGGGGGGGGGGGGGGGGGGGGGGGGGGGGGGGGGGGGGGGGGGGGGGGGGGGGGGGGGGGGGGGGGGGGGGGGGGGGGGGGGGGGGGGGGGGGGGGGGGGGGGGGGGGGGGGGGGGGGGGGGGGGGGGGGGGGGGGGGGGGGGGGGGGGGGGGGGGGGGGGGGGGGGGGGGGGGGGGGGGGGGGGGGGGGGGGGGGGGGGGGGGGGGGGGGGGGGGGGGGGGFGGGFGGGGFFFFFGFGGGGGGFGFGGGFFFFFGCGFFFFFGGFFGFFFFFFGFFFFFFFEEEEEFFFFFF
@M70528:330:000000000-K6D4P:1:1102:12027:6516 1:N:0:GCCATATAAC+ACACAATATC
GGAGCCCCTGACATAGCATTCCCTCGATTAAATAATATAAGATTCTGACTTTTACCCCCTTCTCTGGGATTATTAATTATAGGACTTTATAAAGAAGGAGCGGGAACGGGATGAACAGTATATCCACCTTTATCAACGTTTTATCATTCAGGACCTTCAGTAGACTTAACAATTTTTTCTTTACACCTTGCAGGGATTTCTTCAATTTTAGGTGCCTTAAATTTTATTACTACAATTATTAATCTTAAAGCAAAAAACCTTTCAGCAGAAAAAATTAGACTATTTGTCTGATCAGTTATTT
+
CCCCCGGGGGGGGGGGGGGGGGGGGGGGGGGGGGGGGGGGGGGGGGGGGGGGGGGGGGGGGGGGGGGGGGGGGGGGGGGGGGGGGGGGGGGGGGGGGGGGGGGGGGGGGGGGGGGGGGGGGGGGGGGGGGGGGGGGGGGGGGGGGGGGGGGGGGGGGGGGGFFGGGGFGGGGGGGGGGGGGGGGGGGGGGGGGGGGGGGGGGGFGGGGGGG6FCGGGGGGGGGGGGGGGGFGGGFGGGGFFFFFGFG7CDFGFDFGGGFFFFFGFGEFFFFFGFFGFF?BEFGFFEFEFFCFFEEEEFFFF
@M70528:330:000000000-K6D4P:1:1102:11534:6521 1:N:0:GCCATATAAC+ACACAATATC
GGAGCCCCTGACATAGCATTCCCTCGATTAAATAATATAAGATTCTGACTTTTACCCCCTTCTCTGGGATTATTAATTATAGGACTTTATAAAGAAGGAGCGGGAACGGGATGAACAGTATATCCACCTTTATCAACGTTTTATCATTCAGGACCTTCAGTAGACTTAACAATTTTTTCTTTACACCTTGCAGGGATTTCTTCAATTTTAGGTGCCTTAAATTTTATTACTACAATTATTAATCTTAAAGCAAAAAACCTTTCAGCAGAAAAAATTAGACTATTTGTCTGATCAGTTATTT
+
CCCCCGGGGGGGGGGGGGGGGGGGGGGGGGGGGGGGGGGGGGGGGGGGGGGGGGGGGGGGGGGGGGGGGGGGGGGGGGGGGGGGGGGGGGGGGGGGGGGGGGGGGGGGGGGGGGGGGGGGGGGGGGGGGGGGGGGGGGGGGGGGGGGGGGGGGGGGGGGGGGGGGGGGGGGGGGGGGGGGGGGGGGGGGGGGGGGGGGGGGGGGFGGGGGGGGGGGGGGGGGGGGGGGGGFGGGFGGGGFFFFFGFGGGGGGFGFFGGFFFFFGFFFGFFFGGFFGFFFFEFGFFFFFFFFFFFFFFFFFF
@M70528:330:000000000-K6D4P:1:1102:9528:6522 1:N:0:GCCATATAAC+ACACAATATC
GGAGCCCCTGACATAGCATTCCCTCGATTAAATAATATAAGATTCTGACTTTTACCCCCTTCTCTGGGATTATTAATTATAGGACTTTATAAAGAAGGAGCGGGAACGGGATGAACAGTATATCCACCTTTATCAACGTTTTATCATTCAGGACCTTCAGTAGACTTAACAATTTTTTCTTTACACCTTGCAGGGATTTCTTCAATTTTAGGTGCCTTAAATTTTATTACTACAATTATTAATCTTAAAGCAAAAAACCTTTCAGCAGAAAAAATTAGACTATTTGTCTGATCAGTTATTT
+
CCCCCGGGGGGGGGGGGGGGGGGGGGGGGGGGGGGGGGGGGGGGGGGGGGGGGGGGGGGGGGGGGGGGGGGGGGGGGGGGGGGGGGGGGGGGGGGGGGGGGGGGGGFEGGGGGGGGGGGGGGGGGGGGGDGGGGGGGGGGGGGGGGGGGGGGGGGGGGGGGGGGGGGDGGGGGGGGGGGGGGGGGGGGGGCFGGGGGGGGGGGGGGFGGGGGGFFFGGGGGGGGGCGGFGFGGGFGGGGFF>FFFFGGFGGDFGFGDGFFFF=C4:>FFFFGG6FGF@58?FGFFEFFFFFFCEEFFEEFF
@M70528:330:000000000-K6D4P:1:1102:14973:6523 1:N:0:GCCATATAAC+ACACAATATC
GGAGCCCCTGACATAGCATTCCCTCGATTAAATAATATAAGATTCTGACTTTTACCCCCTTCTCTGGGATTATTAATTATAGGACTTTATAAAGAAGGAGCGGGAACGGGATGAACAGTATATCCACCTTTATCAACGTTTTATCATTCAGGACCTTCAGTAGACTTAACAATTTTTTCTTTACACCTTGCAGGGATTTCTTCAATTTTAGGTGCCTTAAATTTTATTACTACAATTATTAATCTTAAAGCAAAAAACCTTTCAGCAGAAAAAATTAGACTATTTGTCTGATCAGTTATTT
+
CCCCCGGGGGGGGGGGGGGGGGGGGGGGGGGGGGGGGGGGGGGGGGGGGGGGGGGGGGGGGGGGGGGGGGGGGGGGGGGGGGGGGGGGGGGGGGGGGGGGGGGGGGGGGGGGGGGGGGGGGGGGGGGGGGGGGGGGGGGGGGGGGGGGGGGGGGGGGGGGGGGGGGGGGGGGGGGGGGGGGGGGGGGGGGGGGFGFGGGGGGGGGGGGGGGGGGGGGGGGGGGGGGGGGGFGGGFGGGGFFFFFGFGGFGFGFDFGGGFFFFFGFFEGAFFGGBFGFEFFFFGFFFFEFFFFFFFFFFFEF
@M70528:330:000000000-K6D4P:1:1102:9450:6529 1:N:0:GCCATATAAC+ACACAATATC
GGAGCCCCTGACATAGCATTCCCTCGATTAAATAATATAAGATTCTGACTTTTACCCCCTTCTCTGGGATTATTAATTATAGGACTTTATAAAGAAGGAGCGGGAACGGGATGAACAGTATATCCACCTTTATCAACGTTTTATCATTCAGGACCTTCAGTAGACTTAACAATTTTTTCTTTACACCTTGCAGGGATTTCTTCAATTTTAGGTGCCTTAAATTTTATTACTACAATTATTAATCTTAAAGCAAAAAACCTTTCAGCAGAAAAAATTAGACTATTTGTCTGATCAGTTATTT
+
CCCCCGGGGGGGGGGGGGGGGGGGGGGGGGGGGGGGGGGGGGGGGGGGGGGGGGGGGGGGGGGGGGGGGGGGGGGGGGGGGGGGGGGGGGGGGGGGGGGGGGGGGGGGGGGGGGGGGGGGGGGGGGGGGGGGGGGGGGGGGGGGGGGGGGGGGGGGGGGGGGGGGGGGGGGGGGGGGGGGGGGGGGGGGGGGGGGGGGGGGGGGGGGGGGGGGGGGGGGGFGGGGGGGGGFGGGFGGGGFFFFFGFGGGGGDFDFGGGFFFFFGFFCGFFFGGFFGFFFFFFGFFFFEFFFFE3EFFFFFF
@M70528:330:000000000-K6D4P:1:1102:16653:6533 1:N:0:GCCATATAAC+ACACAATATC
GGAGCCCCTGACATAGCATTCCCTCGATTAAATAATATAAGATTCTGACTTTTACCCCCTTCTCTGGGATTATTAATTATAGGACTTTATAAAGAAGGAGCGGGAACGGGATGAACAGTATATCCACCTTTATCAACGTTTTATCATTCAGGACCTTCAGTAGACTTAACAATTTTTTCTTTACACCTTGCAGGGATTTCTTCAATTTTAGGTGCCTTAAATTTTATTACTACAATTATTAATCTTAAAGCAAAAAACCTTTCAGCAGAAAAAATTAGACTATTTGTCTGATCAGTTATTT
+
CCCCCFFGGGGGGGGGFGGGGGGG?FGGGGGGGGGGGGGGGGGGGGGGGGGGGGGGGGGGGGGGGGGGGGGGGGGGGGGGGGGGGGGGGGGGGGGGGGGGGGGGGGGGGGGGGGGGGGGGGGGGGGGGGGGGGGGGGGGGGGGGGFGGGGGGGGGGGGGGFGGGGGGGGFFEFGGGGGGGGGGGGCGGGGGGGGGGGGGGGGGGGGGGGGGCEF6FGGGG9FFGFFGGGGFGGGFGGGDFFFFFGFGGE7FFAF9FDDDFFFFG4B=GF;FGC9AFE@5BEFCFFFFEFFFFFFFFFFFFF
@M70528:330:000000000-K6D4P:1:1102:26575:6534 1:N:0:GCCATATAAC+ACACAATATC
GGAGCCCCTGACATAGCATTCCCTCGATTAAATAATATAAGATTCTGACTTTTACCCCCTTCTCTGGGATTATTAATTATAGGACTTTATAAAGAAGGAGCGGGAACGGGATGAACAGTATATCCACCTTTATCAACGTTTTATCATTCAGGACCTTCAGTAGACTTAACAATTTTTTCTTTACACCTTGCAGGGATTTCTTCAATTTTAGGTGCCTTAAATTTTATTACTACAATTATTAATCTTAAAGCAAAAAACCTTTCAGCAGAAAAAATTAGACTATTTGTCTGATCAGTTATTT
+
CCCCCEDGGGGGGGGDGEGGGGGGGGGGGGGGGFGGCGGGGGFFFGGGFGGGGGGGGGGGGGFDGGGGGGFGGGGCFAFGGGGGGGGGGGGGGGGGGGGGGGGGGGGGGGGGGGGGGGGGGGGGGEGGGGGFGGGCFEGGGGGGFEFGFGFFGGGGGGFGFGGGGGCDFGGFFFGFGFBFGGFAEFDCGGGFGGGCGGDCFDGGCFFGGFF,EC?FFGGGGGGGFCCC@EFGCF*@CGGFFFFFFFDD@@DC>7A>CG)8FEAC<FC<F4AF66FGAE3A?AFFFEFEE47573)955?EF
@M70528:330:000000000-K6D4P:1:1102:5373:6563 1:N:0:GCCATATAAC+ACACAATATC
GGAGCCCCTGACATAGCATTCCCTCGATTAAATAATATAAGATTCTGACTTTTACCCCCTTCTCTGGGATTATTAATTATAGGACTTTATAAAGAAGGAGCGGGAACGGGATGAACAGTATATCCACCTTTATCAACGTTTTATCATTCAGGACCTTCAGTAGACTTAACAATTTTTTCTTTACACCTTGCAGGGATTTCTTCAATTTTAGGTGCCTTAAATTTTATTACTACAATTATTAATCTTAAAGCAAAAAACCTTTCAGCAGAAAAAATTAGACTATTTGTCTGATCAGTTATTT
+
CCCCCGGGGGGGGGGGGGGGGGGGGGGGGGGGGGGGGGGGGGDGGGGGGGGGGGGGGGGGGGCGGGGGGGGGFGGGFGGGGGGGGGGGGGGGGGFGGGGGGGGGGGGGGGGGGGGGGGGFGGGGGGGGGGGGGGGGGGGGGGGGGGGGGGGGGGGFGGGGGGGGGGGGGGGGGGGGGGGGGGGGGGGGGGGGGGGGGGGGGGGCGGFGGGGGGGGGGGGGGGGGGGGGGGFEGGFFGGGFFFFFGFGG7DGGFFFGDGFFFFFGFGEGAFFGGFFGFEEFFFFFFCFFFFFFFFFFEFCCE
@M70528:330:000000000-K6D4P:1:1102:5921:6565 1:N:0:GCCATATAAC+ACACAATATC
GGAGCCCCTGACATAGCATTCCCTCGATTAAATAATATAAGATTCTGACTTTTACCCCCTTCTCTGGGATTATTAATTATAGGACTTTATAAAGAAGGAGCGGGAACGGGATGAACAGTATATCCACCTTTATCAACGTTTTATCATTCAGGACCTTCAGTAGACTTAACAATTTTTTCTTTACACCTTGCAGGGATTTCTTCAATTTTAGGTGCCTTAAATTTTATTACTACAATTATTAATCTTAAAGCAAAAAACCTTTCAGCAGAAAAAATTAGACTATTTGTCTGATCAGTTATTT
+
CCCCCGGGGGGGGGGGGGGGGGGGGGGGGGGGGGGGGGGGGGGGGGGGGGGGGGGGGGGGGGGGGGGGGGGGGGGGGGGGGGGGGGGGGGGGGGGGGGGGGGGGGGGGGGGGGGGGGGGGGGGGGGGGGGGGGGGGGGGGGGGGGGGGGGGGGGGGGGGGGGGFFGFFGGGGGGGGGGGGGGGGGFGGGGGGGGGFGGGGGGGGFGGGGAFGGGGGGGGGGGGGGGGGCCFE>FFGGFFFFFFFGFGGGGGGFGFFGC?FFFFGFGF44AFGGFFGFEFBFFGFFFFFFFFFFF@EFFFFF
@M70528:330:000000000-K6D4P:1:1102:23343:6566 1:N:0:GCCATATAAC+ACACAATATC
GGAGCCCCTGACATAGCATTCCCTCGATTAAATAATATAAGATTCTGACTTTTACCCCCTTCTCTGGGATTATTAATTATAGGACTTTATAAAGAAGGAGCGGGAACGGGATGAACAGTATATCCACCTTTATCAACGTTTTATCATTCAGGACCTTCAGTAGACTTAACAATTTTTTCTTTACACCTTGCAGGGATTTCTTCAATTTTAGGTGCCTTAAATTTTATTACTACAATTATTAATCTTAAAGCAAAAAACCTTTCAGCAGAAAAAATTAGACTATTTGTCTGATCAGTTATTT
+
CCCCCGGGGGGGGGGGGGGGGGGGGGGGGGGGGGGGGGGGGGGGGGGGGGGGGGGGGGGGGGGGGGGGGGGGGGGGGGGGGGGGGGGGGGGGGGGGGGGGGGGGGGGGGGGGGGGGGGGGGGGGGGGGGGGGGGGGGGGGGGGGGGGGGGGGGGGGGGGGGGGGGGGGGGGGGGGGGGGGGGGGGGGGGGGGGGGGGGGGGGGGGGGGGGGGGGGGGGGGGGGGGGGGGGFDGGFGGGGFFFFFGFGGGCGGFCFGGGBFFFFGEFFGAFFGF;FGF;CAEFGFFFFCECCC>?@FFFFFF
@M70528:330:000000000-K6D4P:1:1102:12456:6566 1:N:0:GCCATATAAC+ACACAATATC
GGAGCCCCTGACATAGCATTCCCTCGATTAAATAATATAAGATTCTGACTTTTACCCCCTTCTCTGGGATTATTAATTATAGGACTTTATAAAGAAGGAGCGGGAACGGGATGAACAGTATATCCACCTTTATCAACGTTTTATCATTCAGGACCTTCAGTAGACTTAACAATTTTTTCTTTACACCTTGCAGGGATTTCTTCAATTTTAGGTGCCTTAAATTTTATTACTACAATTATTAATCTTAAAGCAAAAAACCTTTCAGCAGAAAAAATTAGACTATTTGTCTGATCAGTTATTT
+
CCCCCFGGGGGGGGGGGGGGGGGGGGGGGGGGGGGGFGFGGGGGGGGGGGGGGGGGGGGGGGGGGGGGGGGGGGGGGGFGGGGGGGGGGGGGGGGGGGGGGGEFGGGGGGGGGGGGDFFFGGGGGGGGGGGGGGGGGGGGGGGGGGGGGGGGGGGGGGGGGGGDGGGGCGGGGGGGGEFGGGGGGGGGFGFGGGGGGGGGGGCEFGGGGFGGGGGGGGGGGGGGGFGFGGFGFECFFGGFFFFFGFGGFG8CFFFGDDEFFF6CEFFCFFFGG;FGE@CFFFGFFEFEFFCFFFFECFEFF
@M70528:330:000000000-K6D4P:1:1102:14794:6568 1:N:0:GCCATATAAC+ACACAATATC
[truncated: 80,167,197 more chars]
