# Supplementary material for: Phylogenetic and population genetic analyses of Thrips tabaci Lindeman (Thysanoptera: Thripidae) on Allium host in India
Source: PeerJ. 2024 Jul 12;12:e17679. doi: 10.7717/peerj.17679 (PMC11249009; doi:10.7717/peerj.17679)
Supplement: Supplemental Information 12 [file peerj-12-17679-s012.gz › peerj-12-17679-s012]

@M70528:330:000000000-K6D4P:1:1102:22604:1732 2:N:0:CAAGACGTCC+AGTATACGGA
TAAAACAGGGTCCCCTCCCCCTCTAGGGTCAAAAAAAGAGGTATTTAAGTTTCGGTCAGTTAAAAGTATTGTGATAGCTCCCGCTAACACTGGCAAAGATAAAAGAAGAAGAATGGCTGTTAAAATAACTGATCAGACAAATAGTCTAATTTTTTCTGCTGAAAGGTTTTTTGCTTTAAGATTAATAATTGTAGTAATAAAATTTAAGGCACCTAAAATTGAAGAAATCCCTGCAAGGTGTAAAGAAAAAATTGTTAAGTCTACTGAAGGTCCTGAATGATAAAACGTTGATAAAGGTGGA
+
6AACCGGGGGGGGGGGGEGGGGGGGGGGGGGGGGGGGGGGGGGGGGGGGGGGGGGGGGGGGGGGGGGGGGGGGGGGGGGGGGEGGGGGGGGGGGGGGGGGGGGGGFFGGGGGGGGGGGGCFGGGGGGGGFGGGGGGGFGDFGGGGGGGGG9FGGGCFGGGGGGECFEFGGGDEGFGFGGGGGGGGGGGGGAEGGGGCGFCAEFFFFFFF*;C>CAFFFGEFF=6B@@E>==6625;3DDFFEA=AEDFFB=3>F?C<:69CFCAF<7@FFEE7@E<<;<)/7?363988?F+:?64+7:<(
@M70528:330:000000000-K6D4P:1:1102:11321:1734 2:N:0:CAAGACGTCC+AGTATACGGA
TAAAACAGGGTCCCCTCCCCCTCTAGGGTCAAAAAAAGAGGTATTTAAGTTTCGGTCAGTTAAAAGTATTGTGATAGCTCCCGCTAACACTGGCAAAGATAAAAGAAGAAGAATGGCTGTTAAAATAACTGATCAGACAAATAGTCTAATTTTTTCTGCTGAAAGGTTTTTTGCTTTAAGATTAATAATTGTAGTAATAAAATTTAAGGCACCTAAAATTGAAGAAATCCCTGCAAGGTGTAAAGAAAAAATTGTTAAGTCTACTGAAGGTCCTGAATGATAAAACGTTGATAAAGGTGGA
+
ABCCCGGGGGGGGGGGGGGGGGGGGGGGFGGGGGGGGGGGGGGGGGGGGGGGGGGGGGGGGGGGGGGGGGGGGGGGGFFGGGGGGGGGGGGGGGGGGGGGGGGGGGGGGGGGFGCGGFGGGGGGGGFFGGGGFGGGGGGGFGGGFGGGCFEEGGGGGGGGGFGGGGGGGGGGDFGGFGGGGGGGFGGGGGGGGGGGFGFGFGFFFFFFFFFFFGFG5DG@GFEEFFFFC4)*;BDF@*2,9@EF6C25ABBFBF?FEF=?6+<:CE?3)5;E)73;;@?=?CF36=>@(2:7;?C49;(((
@M70528:330:000000000-K6D4P:1:1102:20776:1753 2:N:0:CAAGACGTCC+AGTATACGGA
TAAAACAGGGTCCCCTCCCCCTCTAGGGTCAAAAAAAGAGGTATTTAAGTTTCGGTCAGTTAAAAGTATTGTGATAGCTCCCGCTAACACTGGCAAAGATAAAAGAAGAAGAATGGCTGTTAAAATAACTGATCAGACAAATAGTCTAATTTTTTCTGCTGAAAGGTTTTTTGCTTTAAGATTAATAATTGTAGTAATAAAATTTAAGGCACCTAAAATTGAAGAAATCCCTGCAAGGTGTAAAGAAAAAATTGTTAAGTCTACTGAAGGTCCTGAATGATAAAACGTTGATAAAGGTGGG
+
BCCCCGGGGGGGGGGGGGGGGGGGGGGGGGGGGGGGGGGGGGGGGGGGGGGGGGGGGGGGGGGGGGGGGGGGGGGGGGGGGCGGGGGGGGGGGGGGGGGGGGGGGGGGGFGGGCGGGGGGGGGGGGGGGGGGGGGGGGGGGGGGGGGGGGFGGGGGGGGGGGGGGGGGGGG>CFGGFGGGFFGGFGGGGGCEFGGG=:CGFCCBFFFFFAFFFGFGADG5EFEFFFBEF5=AA=@F@*>>76::E=B=FDFFFFFFCFCC38CA137/=(5;7@EE;:?@?CECE@7@8(13;C9<D@??(
@M70528:330:000000000-K6D4P:1:1102:13094:1757 2:N:0:CAAGACGTCC+AGTATACGGA
TAAACAGGGTCCCCTCCCCCTCTAGGGTCAAAAAAAGAGGTATTTAAGTTTCGGTCAGTTAAAAGTATTGTGATAGCTCCCGCTAACACTGGCAAAGATAAAAGAAGAAGAATGGCTGTTAAAATAACTGATCAGACAAATAGTCTAATTTTTTCTGCTGAAAGGTTTTTTGCTTTAAGATTAATAATTGTAGTAATAAAATTTAAGGCACCTAAAATTGAAGAAATCCCTGCAAGGTGTAAAGAAACAATTGTTAAGTCTACTGAAGGTCCTGAATGATAAAACGTTGATAAAGGTGGAA
+
BCCCCCGGGGGFFFGGFDGGGGFGGGGGGGGGGGGGGGGGGGGGGGGGGGGGGG:FEFFGGGFFFGGGGGGGFGGFCGGGGGEGDGGGGGGGGGGGGGGGGFGGGGGGGGGGGGGGGGFGGFFGGFFFGGGGGGGGGGGGFGFFDGFFEEFGGGGGGGGGFGGGGDG;DGGGGGFE9DFGGFGFGFGGDAFGGFGGFF@FCGAEFFFFFFF@FD6>FFFEFFC5@CE7AE@FFFFF9>?D@EAF;(5(27@CBAEF<FFC?FF=9?*7;47);36@7277?EE<E@;;D?1+;6CEF18<)
@M70528:330:000000000-K6D4P:1:1102:15770:1763 2:N:0:CAAGACGTCC+AGTATACGGA
TAAAACAGGGTCCCCTCCCCCTCTAGGGTCAAAAAAAGAGGTATTTAAGTTTCGGTCAGTTAAAAGTATTGTGATAGCTCCCGCTAACACTGGCAAAGATAAAAGAAGAAGAATGGCTGTTAAAATAACTGATCAGACAAATAGTCTAATTTTTTCTGCTGAAAGGTTTTTTGCTTTAAGATTAATAATTGTAGTAATAAAATTTAAGGCACCTAAAATTGAAGAAATCCCTGCAAGGTGTAAAGAAAAAATTGTTAAGTCTACTGAAGGTCCTGAATGATAAAACGATGATAAAGGTGGA
+
@CCCCGGGGGGGGGGGGGGGGGGGGGGGGGGGGGGGGGGGGGGGGGGGFGGGGGGGGGGGGGFGGGGGGGGGGGGGGGGGGGGGGGGGGGGGGGGGGGGFFGGGGGGGGGGGGGGFGFGGGGGGGGGGDGBFDFGFGGGGGFFG@EFGGGFGGG>EGGGGDGGGG6FGGGGGDCF9DFGFGGGGGGA=FGGGGDCCAFCFEGF@7<CA5AFAC5ADFGGFFFEBF@DC+:>AFF5;<8D7>EFFAE20;B@B(8@F84+1)31;>)7AEE=E<9367C33<CE)9<6(/2:+2999C30<(
@M70528:330:000000000-K6D4P:1:1102:16911:1766 2:N:0:CAAGACGTCC+AGTATACGGA
TAAAACAGGGTCCCCTCCCCCGCCTCCTTCCCGTGCGCGTACCCGCGCCCTTTTCGAGGGTGGCAATTCAACCGGCCACCCTTGAAGCCATGCTGAAGCGGGAAGTTTGATTCCAGGCGGCGCAGAGACACCCTCCAGGTCCAGGTGGAAAGCACCCTTGCTTGTGGCAGCGCTGGCCCTGTGCGCCTACCGAGGACTCGAGTACTACAGCTACTTGTACTCACTGAGTAAGAACACATCCTCCGTTCCCCGCTCAAATAGTACTCGCTAGGCCATAGACCCCTCCCACCGAAAACAGACA
+
88ACCGGGGGGFGGFFGGGGGGGGGGGGFGGGGD@FEEGGGGGGGGGGFGGGGGGGGGGGGDGGGGGGGFGGGGGGFEGGGDF8FBCFGGD<CFGFFGGGGGGEEFGFG<CFGGFGGGCEBCEGGGGGGCFFGEFECD@DFGGEFGGGGGF>@F@FEDG?,>79EGGCCCGGG=EGBGG=CC@F7?ECCFFE>*9C@855(2=:*=?664<@FFF*90<<:/4>?4.5@<)10:8:,*28434)(,.45),1(0().*9))14/3)-1,4(((((.2248)((-4,((((/1/(((*(.((
@M70528:330:000000000-K6D4P:1:1102:10645:1790 2:N:0:CAAGACGTCC+AGTATACGGA
TAAAACAGGGTCCCCTCCCCCTCTAGGGTCAAAAAAAGAGGTATTTAAGTTTCGGTCAGTTAAAAGTATTGTGATAGCTCCCGCTAACACTGGCAAAGATAAAAGAAGAAGAATGGCTGTTAAAATAACTGATCAGACAAATAGTCTAATTTTTTCTGCTGAAAGGTTTTTTGCTTTAAGATTAATAATTGTAGTAATAAAATTTAAGGCACCTAAAATTGAAGAAATCCCTGCAAGGTGTAAAGAAAAAATTGTTAAGTCTACTGAAGGTCCTGAATGATAAAACGTTGATAAAGGTGGA
+
CCCCCGGGGGGGGGGGGGGGGGGGGGGGGGGGGGGGGGGGGGGGGGGGGGGGGGDFGGGGGGGGGGGGGGGGGFFFGCGGCGGGGGGGGGGGGGGGGGGGGGGGGGGGGGFGGGGGGGGGGGGGGGGGGGGGGGGGGGGGGGGGGGGGGGFGAFGGFGGGGGGGGGDDFGGGG?FGFGGGGGGGGGGGGGGGGGGGCGFFCFFFFFFFFFFF*CC7AEFFGFFEFFBFAEF6FBDFFFGCE=A=7;(-/7>BEF5C@8=>5ACAC<?44;44)73;>F)/<5C4>@>@@@57@?>47=?0(
@M70528:330:000000000-K6D4P:1:1102:18040:1790 2:N:0:CAAGACGTCC+AGTATACGGA
TAAAACAGGGTCCCCTCCCCCTCTAGGGTCAAAAAAAGAGGTATTTAAGTTTCGGTCAGTTAAAAGTATTGTGATAGCTCCCGCTAACACTGGCAAAGATAAAAGAAGAAGAATGGCTGTTAAAATAACTGATCAGACAAATAGTCTAATTTTTTCTGCTGAAAGGTTTTTTGCTTTAAGATTAATAATTGTAGTAATAAAATTTAAGGCACCTAAAATTGAAGAAATCCCTGCAAGGTGTAAAGAAAAAATTGTTAAGTCTACTGAAGGTCCTGAATGATAAAACGTTGATAAAGGTGGA
+
@BCCCGGGGGGGGGGGGGGGGGGGGGGFGGGGGGGGGGGGGGGGGGGGFGGGGGGGGGGGGFGGGGGGGGGGGGGGGGGGGGGGGGGGGGGGGGGGGGGGGGGGGGGGGGGGGGGGGGGGGGGGGGGGGGGGFGGGFGGGGGGGFFGGGGFGGGGGGFFGCFGGCFGGGGGGDGGGFEFGGGGFGGGGGGGF7CCCFGFFEGFFFFFAFFFFFG9;ACEE7BA98=CF>@E>*4<?=FG>76<FECBBF=BFFFE=4BAEEFC8@@)==8@3=>3;FG3=CFF7C;3,:;71:<EE+.(4(
@M70528:330:000000000-K6D4P:1:1102:14488:1793 2:N:0:CAAGACGTCC+AGTATACGGA
TAAAACAGGGTCCCCTCCCCCTCTAGGGTCAAAAAAAGAGGTATTTAAGTTTCGGTCAGTTAAAAGTATTGTGATAGCTCCCGCTAACACTGGCAAAGATAAAAGAAGAAGAATGGCTGTTAAAATAACTGATCAGACAAATAGTCTAATTTTTTCTGCTGAAAGGTTTTTTGCTTTAAGATTAATAATTGTAGTAATAAAATTTAAGGCACCTAAAATTGAAGACATCCCTGCAAGGTGTAAAGAAAAAATTGTTAAGTCTACTGAAGGTCCTGAATGATAAAACGTTGATAAAGGTGGA
+
@ACCCGGGGGGGGGGGGGGGGGGGGGGGGGGGGGGGGGGGGGGGGGGGGGGGGGDFGGGGGGGGGGGGGGGGGGGGGGGGGGGGGGGGGGGGGGGFGGGGGGGGGGGGGFGFGGGGGGGGGGGGGGGGGGGGFGG8EGGGGG=FFGGGGGFGGGGGGGGGCGGA=?D9EGGGGG8FFGGGGGGGFF>FEFGFFDGGFGFGFFFFFFFFFFA>5>9C6EA@FF>5B)8CABBFF9);>FG@@E?B<CB:A263>8>F?B=CC77;@7?EEE@EF9AC*2)3))146.6(/4*++96>+4(((
@M70528:330:000000000-K6D4P:1:1102:11869:1812 2:N:0:CAAGACGTCC+AGTATACGGA
TAAAACAGGGTCCCCTCCCCCTCTAGGGTCAAAAAAAGAGGTATTTAAGTTTCGGTCAGTTAAAAGTATTGTGATAGCTCCCGCTAACACTGGCAAAGATAAAAGAAGAAGAATGGCTGTTAAAATAACTGATCAGACAAATAGTCTAATTTTTTCTGCTGAAAGGTTTTTTGCTTTAAGATTAATAATTGTAGTAATAAAATTTAAGGCACCTAAAATTGAAGAAATCCCTGCAAGGTGTAAAGAAAAAATTGTTAAGTCTACTGAAGGTCCTGAATGATAAAACGTTGATAAAGGGTGA
+
CCCCCGGGGGGGGGGGGGGGGGGGGGGGGGGGGGGGGGGGGGGGGGGGGGGGGGGGGGGGGGGGGGGGGGGGGGFGGGGGGGGGGGGGGGGGGGGFGGGGGGGGGGGGGFGFGGGGGFGGGGGGGGGGGGGGGGGGGGGGGGGGGGGGGGFGCGGGGGGGGGFGGG9=EGGGGGCEFGCGGGGGGGGGGGGGGGGGCFFGADCCFFFAFAFFFGFGFFGF7C>EC@@EFBEFF=BBBFEE=76BCEB:47@BBFEC*4=59@5A+..7<8@EEFFFF+)7)9CEC8>(=DF>:CE<7((4(
@M70528:330:000000000-K6D4P:1:1102:15443:1818 2:N:0:CAAGACGTCC+AGTATACGGA
TAAAACAGGGTCCCCTCCCCCTCTAGGGTCAAAAAAAGAGGTATTTAAGTTTCGGTCAGTTAAAAGTATTGTGATAGCTCCCGCTAACACTGGCAAAGATAAAAGAAGAAGAATGGCTGTTAAAATAACTGATCAGACAAATAGTCTAATTTTTTCTGCTGAAAGGTTTTTTGCTTTAAGATTAATAATTGTAGTAATAAAATTTAAGGCACCTAAAATTGAAGAAATCCCTGCAAGGTGTAAAGAAAAAATTGTTAAGTCTACTGAAGGTCCTGAATGATAAAACGTTGATAAAGGTGGA
+
CCCCCGGGGGGGGGGGGGGGGGGGGGGGGGGGGGGGGGGGGGGGGGGGGGGGGGGGGGGGGGGGGGGGGGGGGGGGGGGGGGGGGGGGGGGGGGGGGGGGGGGGGGGGGGGGGGGGGGGGGGGGGGGGFGGGGGGGGGGGGGGFGGGGGGFGGGGGGGCFGGGGGGGGGGGGGGGGFGGGGFGGGGGFGGGGGGGGFGFGFGFFFFFFFFFFFGFGFGGFGFEFFED=C=BAFBDFEGGFFFFFFF=(6(8:=F?6?AA?CF?=<E6=EEEE@EEC7:?EC<CEFE93@63@><><C@::(
@M70528:330:000000000-K6D4P:1:1102:12565:1827 2:N:0:CAAGACGTCC+AGTATACGGA
TAAAACAGGGTCCCCTCCCCCTCTAGGGTCAAAAAAAGAGGTATTTAAGTTTCGGTCAGTTAAAAGTATTGTGATAGCTCCCGCTAACACTGGCAAAGATAAAAGAAGAAGAATGGCTGTTAAAATAACTGATCAGACAAATAGTCTAATTTTTTCTGCTGAAAGGTTTTTTGCTTTAAGATTAATAATTGTAGTAATAAAATTTAAGGCACCTAAAATTGAAGAAATCCCTGCAAGGTGTAAAGAAAAAATTGTTAAGTCTACTGAAGGTCCTGAATGATAAAACGTTGATAAAGGTGGA
+
CCCCCGGGGGGGGGGGGGGGGGGGGGGGGGGGGGGGGGGGGGGGGGGGGGGGGGGGGGGGGGGGGGGGGGGGGGGGGGGGGGGGGGGGGGGGGGGGGGGGGGGGGGGGFGGGGGGGGGGGGGGGGGGGGGGGGGGGGGGGGGGGGGGGGGDFGGGGGGGGGGGGGFGGGGGGGGGGFGGGGGGGFGGGGGGGGGGGAFFFAGFEFFFFFFFAFGFGFEC:CA@EFFB;+:>AFB@FEGGF<BF@AC=:FB@(68>FC=8@CF<A?=CAEF@E39@EGGCEEEF3><983(12CEEE9<??(
@M70528:330:000000000-K6D4P:1:1102:18576:1830 2:N:0:CAAGACGTCC+AGTATACGGA
TAAAACAGGGTCCCCTCCCCCTCTAGGGTCAAAAAAAGAGGTATTTAAGTTTCGGTCAGTTAAAAGTATTGTGATAGCTCCCGCTAACACTGGCAAAGATAAAAGAAGAAGAATGGCTGTTAAAATAACTGATCAGACAAATAGTCTAATTTTTTCTGCTGAAAGGTTTTTTGCTTTAAGATTAATAATTGTAGTAATAAAATTTAAGGCACCTAAAATTGAAGAAATCCCTGCAAGGTGTAAAGAAAAAATTGTTAAGTCTACTGAAGGTCCTGAATGATAAAACGTTGATAAAGGTGGA
+
BCCCCGGGGGGGGGGGGGGGGGGGGGGGFGGGGGGGGGGGGGGGGGGGFGGGGGGGGGGGGGGGGGGGGGGGGGGGGGGFGGGGGGGGGGGGGGGGGGGGGGGGGGGGGGGGGGGGGGGGGGGDGGGGGGGGGGG?FGGGGGGGGGGGGGFGGGGGGGGGGGFGGGGGGGGGGGGGFGGGGGGGGGGGGGGGGGGGFGFCEFFFFFFFAFFFFGFFFAEEGFE@FEFFFB=>A=BFBD9>>BEFEE25AB=2>6>>?FAC?@6;C@5/31=<7;3CFD?<)7<6C@>83,<@FEEF7)31(
@M70528:330:000000000-K6D4P:1:1102:23858:1854 2:N:0:CAAGACGTCC+AGTATACGGA
TAAAACAGGGTCCCCTCCCCCTCTAGGGTCAAAAAAAGAGGTATTTAAGTTTCGGTCAGTTAAAAGTATTGTGATAGCTCCCGCTAACACTGGCAAAGATAAAAGAAGAAGAATGGCTGTTAAAATAACTGATCAGACAAATAGTCTAATTTTTTCTGCTGAAAGGTTTTTTGCTTTAAGATTAATAATTGTAGTAATAAAATTTAAGGCACCTAAAATTGAAGAAATCCCTGCAAGGTGTAAAGAAAAAATTGTTAAGTCTACTGAAGGTCCTGAATGATAAAACGTTGATAAAGGTGGA
+
CCCCCGGGGGGGGGGGGGGGGGGGGGGGGGGGGGGGGGGGGFGFGGGFGGGGGGGFGGGGGGGGGGGGGGGFGGFGGGGGGGGGGGGGGGGGGGGGGGGGGGGGGGGGGGGGGGGGGGDFGGGGGGGGGGGGFFFGGGGGGGGGGGGGGGFGGFG8FGGGGGGFFGFEFGFGGGGGFGGGGFGGFGGGGGFFGGGGFGFGFFFFFFFAF69FFFFC5DGEGFAACCCEA:B>;B=?@FFG=@E6<==BFF5=BFC65=8?C6<;E393@F@A)7=CCCEEEFFFC;133(1+2997>72:0
@M70528:330:000000000-K6D4P:1:1102:11633:1856 2:N:0:CAAGACGTCC+AGTATACGGA
TAAAACAGGGTCCCCTCCCCCTCTAGGGTCAAAAAAAGAGGTATTTAAGTTTCGGTCAGTTAAAAGTATTGTGATAGCTCCCGCTAACACTGGCAAAGATAAAAGAAGAAGAATGGCTGTTAAAATAACTGATCAGACAAATAGTCTAATTTTTTCTGCTGAAAGGTTTTTTGCTTTAAGATTAATAATTGTAGTAATAAAATTTAAGGCACCTAAAATTGAAGAAATCCCTGCAAGGTGTAAAGAACAAATTGTTAAGTCTACTGAAGGTCCTGAATGATAAAACGTTGATAAAGGTGGA
+
CCCCCGGGGGGGGGGGGGGGGGGGGGGGGGGGGGGGGGGGGGGGGGFGGGGGGGGGGGGGGGGGGGFGGGGGGGGGGGGDGGGGGGGGGGGGGGGGGGGGGGGGGGGGGGGGFGGGGGGGGGGFAFGGGFGGGGFGGFGGGGGGGFGGGGFGGGGGGCFGDGFFFDGGGGGGGGCFFGGGGFDEFGEFGFEFGCCFFGFGEBFFFCFFFFFFF>ACA7EEGFA@FFFFFE9FFFBFE>>F7761:>5(;35>CACFCA85<6/=C34<E@@EEF;3>FC<)...7=9@F0<:7?937).((
@M70528:330:000000000-K6D4P:1:1102:21688:1861 2:N:0:CAAGACGTCC+AGTATACGGA
TAAAACAGGGTCCCCTCCCCCTCTAGGGTCAAAAAAAGAGGTATTTAAGTTTCGGTCAGTTAAAAGTATTGTGATAGCTCCCGCTAACACTGGCAAAGATAAAAGAAGAAGAATGGCTGTTAAAATAACTGATCAGACAAATAGTCTAATTTTTTCTGCTGAAAGGTTTTTTGCTTTAAGATTAATAATTGTAGTAATAAAATTTAAGGCACCTAAAATTGAAGAAATCCCTGCAAGGTGTAAAGAAAAAATTGTTAAGTCTACTGAAGGTCCTGAATGATAAAACGTTGATAAAGGTGGA
+
CCCCCGGGGGGGGGGGGGGGGGGGGGGGGGGGGGGGGGGGGGGGGGGGGFGGGGGEGGGGGGGGGGGGGGGGGGGGGGGGGGGGGGGGGGGGGGGGGGGGGGGGGGGGGGGGGGGGGGGGGGGGGGGGGGGGGGGGGGGGGFGGGGGGGGFGGGGGGGGGGGGGGGGGGGGGGFFFFGCDFFGGGGGFGFCGGGGGFG7CEGFFFFA5AFCCCFFFFGGFGFEEFFDFF=EAFDB4::<8>EF6A42-AB=5B6@>5=CE?7C@F)?EEEFE7;EFCFEA5CF3>E0(51*+377>;@01(
@M70528:330:000000000-K6D4P:1:1102:21735:1905 2:N:0:CAAGACGTCC+AGTATACGGA
TAAAACAGGGTCCCCTCCCCCTCTAGGGTCAAAAAAAGAGGTATTTAAGTTTCGGTCAGTTAAAAGTATTGTGATAGCTCCCGCTAACACTGGCAAAGATAAAAGAAGAAGAATGGCTGTTAAAATAACTGATCAGACAAATAGTCTAATTTTTTCTGCTGAAAGGTTTTTTGCTTTAAGATTAATAATTGTAGTAATAAAATTTAAGGCACCTAAAATTGAAGAAATCCCTGCAAGGTGTAAAGAAAAAATTGTTAAGTCTACTGAAGGTCCTGAATGATAAAACGTTGATAAAGGTGGA
+
CCCCCGGGGGGGGGGGGGGGGGGGGGGGGGGGGGGGGGGGGGGGGGGGGGGGGGGGGGGGGGGGGGGGGGGGGGGGGGGGGGGGGGGGGGGGGGGGGGGGGGGGGGGGGFGGGGGGGGGGGGGGGGGGGGGGGGGGGGGGGFGGGGGGFGFGGGGGGGGGFGGFCDFFGGGGGGGGFGGGGGGGFGGGGGFFGGGGFGFGEGFEFFFFFAFFFGFFF7E:CFAEFFBEF=BAA2<BB*5?>>9=4;35?@>:EFFFEF=>CFCAE<<=E=;E<AEFGFE8CEEC37(=DDCCFE))57,2(
@M70528:330:000000000-K6D4P:1:1102:18235:1919 2:N:0:CAAGACGTCC+AGTATACGGA
TAAAACAGGGTCCCCTCCCCCTCTAGGGTCAAAAAAAGAGGTATTTAAGTTTCGGTCAGTTAAAAGTATTGTGATAGCTCCCGCTAACACTGGCAAAGATAAAAGAAGAAGAATGGCTGTTAAAATAACTGATCAGACAAATAGTCTAATTTTTTCTGCTGAAAGGTTTTTTGCTTTAAGATTAATAATTGTAGTAATAAAATTTAAGGCACCTAAAATTGAAGAAATCCCTGCAAGGTGTAAAGAAAAAATTGTTAAGTCTACTGAAGGTCCTGAATGATAAAACGTTGATAAAGGTGGA
+
CCCCCGGGGGGGGGGGGGGGGGGGGGGGGGGGGGGGGGGGGGGGGGGGGGGGGGGGGGGAFGGGGGGGGGGGGGGGGGGGGGGGGGGGGFGGGGGGGGGGGGGGGGGGGGGGGGGGGFGGGGGGGGGGGGGGGGFGGGGGDGGGGGGGFFFFGFCCFFDGGCFGGFFFGGGGGGGGFFFGFGGFFGGGGGGGFFGGCG;CAFFFFFFFAF?FFGFCAEGFGFFBFFFEFE3@AD5A:DEG7>EFFCBFFB>5EF?F@@FE<AEF73<;@;@)/7;C6:?E5?34;=>@;=:+19>3F@22(
@M70528:330:000000000-K6D4P:1:1102:14539:1928 2:N:0:CAAGACGTCC+AGTATACGGA
TAAAACAGGGTCCCCTCCCCCTCTAGGGTCAAAAAAAGAGGTATTTAAGTTTCGGTCAGTTAAAAGTATTGTGATAGCTCCCGCTAACACTGGCAAAGATAAAAGAAGAAGAATGGCTGTTAAAATAACTGATCAGACAAATAGTCTAATTTTTTCTGCTGAAAGGTTTTTTGCTTTAAGATTAATAATTGTAGTAATAAAATTTAAGGCACCTAAAATTGAAGAAATCCCTGCAAGGTGTAAAGAAAAAATTGTTAAGTCTACTGAAGGTCCTGAATGATAAAACGTTGATAAAGGTGGA
+
CCCCCGGGGGGFGGGGGGGGGGGGGGGGGGGGGGGGGGFDFGGGGGGGGFGGGGGBFGGGGGGGGGGGGGGGGGFGGGGGGGGGGGGGGFGGGGGGGGGGGGGGEFFDGGCFGGGGGGGFGGGGGGGGFFGGGGGFGGGGGGGGGGGFGGFGGCGFGGF,EFGGGFGFGGGGGGFGFCGGCFGFFFDDFGGGGFCFCE=EEGFEFFFFFAF6?FFGFGGFGF5AFE)0BEEF?)-4>EDC..8=*65:AD=2>A*B8=6@)+/:>/<E<=@A347C82<8C)76)46632*2:?>CF)(1(
@M70528:330:000000000-K6D4P:1:1102:15397:1938 2:N:0:CAAGACGTCC+AGTATACGGA
TAAAACAGGGTCCCCTCCCCCTCTAGGGTCAAAAAAAGAGGTATTTAAGTTTCGGTCAGTTAAAAGTATTGTGATAGCTCCCGCTAACACTGGCAAAGATAAAAGAAGAAGAATGGCTGTTAAAATAACTGATCAGACAAATAGTCTAATTTTTTCTGCTGAAAGGTTTTTTGCTTTAAGATTAATAATTGTAGTAATAAAATGTAAGGCACCTAAAATTGAAGAAATCCCTGCAAGGTGTAAAGAAAAAATTGTTAAGTCTACTGAAGTTCCTGAATGATAAAACGTTGATAAAGGTGGA
+
CCCCCGGGGGGGGGGGGGGGGGGGGGGGGGGGGGGGGGGGGGGGGGGGGGGGGGGGGGGGGGGGGGGGGGGGGGGGGGGGGGGGGGGGGGFGGDFGGGGGGGGGGGGGGGGGGGGGGGGGGGGGGGGGGGGGGGGGGGGFGGGGGGGGGGFGGGGGGGFAFGGFFGGGGGGGGGGGFGGC9EGGGGGGGGGGGG@CCFFEEGF*?FFFFFFF>GFGFGGFGFABF@C;=>BAFD@FB:>>B@AFEFB(;@FBBA7C48:CFFEF?@74@);C7C7C<FC8EEC)/46381/3;?9>+.54(
@M70528:330:000000000-K6D4P:1:1102:14058:1940 2:N:0:CAAGACGTCC+AGTATACGGA
TAAAACAGGGTCCCCTCCCCCTCTAGGGTCAAAAAAAGAGGTATTTAAGTTTCGGTCAGTTAAAAGTATTGTGATAGCTCCCGCTAACACTGGCAAAGATAAAAGAAGAAGAATGGCTGTTAAAATAACTGATCAGACAAATAGTCTAATTTTTTCTGCTGAAAGGTTTTTTGCTTTAAGATTAATAATTGTAGTAATAAAATTTAAGGCACCTAAAATTGAAGAAATCCCTGCAAGGTGTAAAGAAAAAATTGTTAAGTCTACTGAAGGTCCTGAATGATAAAACGTTGATAAAGGTGGA
+
CCCCCGGGGGFGGGGGGGGGGGGG9EGGFGFGGGGGGEGGGGGGGGGFEFFFGGGGGDFFFFEGGGGGGGGGGGGGGGGFECFCGGGGGGG9FGGGGGFGGFGGEFFGGGGGGGFGGGGGGGGGGGGGGGGGGFFDGGGGFG+9EEFGFC=EGG>=9;A8FDCEG6EF8EF>EDAFFFGGFEFDDFGGGGGGGGGG7:CC8@+:5?C5*;;?FGFGFGGFC8889C5EFF)9A=-;>:5,>@E96CDD;05>3BC+9=817@?@73).)(6473=32+9;??E)940/((1++)1)5/5((
@M70528:330:000000000-K6D4P:1:1102:16576:1989 2:N:0:CAAGACGTCC+AGTATACGGA
TAAAACAGGGTCCCCTCCCCCTCTAGGGTCAAAAAAAGAGGTATTTAAGTTTCGGTCAGTTAAAAGTATTGTGATAGCTCCCGCTAACACTGGCAAAGATAAAAGAAGAAGAATGGCTGTTAAAATAACTGATCAGACAAATAGTCTACTTTTTTCTGCTGAAAGGTTTTTTGCTTTAAGATTAATAATTGTAGTAATAAAATTTAAGGCACCTAAAATTGAATAAATCCCTGCAAGGTGTAAAACAAAAATTGTTAAGTCTACTGAAGGTCCTGACTGCTATAACGTCAATAAAGGTGGA
+
@C<BCGACCFF<F,CFFG7FGGFG9@F@<FE<FF<FGDDEGDFGC,A?6C@F<@BFE6@9EE9,6CEF@EDC<AC@<,?FFGGGEEGEF<E<<8,<,BFFG=A=F9=<F8A8F?CEFA+@CFE,E99F,C9,,4C=DBAF=>+@9@FG,4=>D<8?;E;;E,653+,EF?=E@ED8;=,=8@E<;,E9,3==+,2=+@+2:3?81CC+***;9DA;C9@0,=0*+387B=EF945A6854*::B**//)-5@(10:7FF*/+9=17<=<;@F)).922>()6))).,,((*+3)69C).6(
@M70528:330:000000000-K6D4P:1:1102:22944:1990 2:N:0:CAAGACGTCC+AGTATACGGA
TAAAACAGGGTCCCCTCCCCCTCTAGGGTCAAAAAAAGAGGTATTTAAGTTTCGGTCAGTTAAAAGTATTGTGATAGCTCCCGCTAACACTGGCAAAGATAAAAGAAGAAGAATGGCTGTTAAAATAACTGATCAGACAAATAGTCTAATTTTTTCTGCTGAAAGGTTTTTTGCTTTAAGATTAATAATTGTAGTAATAAAATTTAAGGCACCTAAAATTGAAGAAATCCCTGCAAGGTGTAAAGAAAAAATTGTTAAGTCTACTGAAGGTCCTGAATGATAAACCGTTGATAAAGGTTGA
+
CCCCCGGGGGGGGGGGGGGGGGGGGGGGGGGGGGGGGGGGGGGGGGGGGGGGGGGGGGGGGGGGGGGGGGGGGGGGGGGGGGGGGGGGGGGGGGGGGGGGGGGGGGGGGGGGGGGGGGGGGGGGGGG<FFGGGGGGGGGGGGGCFGGG;AFGGGGGGFGGGGGGGGGGGGGGGCDGFGFGGGGGGGGGGGGGGGGGAGFGFFFEFFFFFF6F>GFGFFGFGF:ABBFFFBFAFF=;6EDD>EFFEF=:FD=3EFFC*=BC3A?AGECE<E;</4=<6+14<?3<73(/8?C1@C<9C2)3(
@M70528:330:000000000-K6D4P:1:1102:7631:1996 2:N:0:CAAGACGTCC+AGTATACGGA
TAAAACAGGGTCCCCTCCCCCTCTAGGGTCAAAAAAAGAGGTATTTAAGTTTCGGTCAGTTAAAAGTATTGTGATAGCTCCCGCTAACACTGGCAAAGATAAAAGAAGAAGAATGGCTGTTAAAATAACTGATCAGACAAATAGTCTAATTTTTTCTGCTGAAAGGTTTTTTGCTTTAAGATTAATAATTGTAGTAATAAAATTTAAGGCACCTAAAATTGAAGAAATCACTGCAAGGTGTAAAGAAAAAATTGTTAAGTCTACTGAAGGTCCTGAATGATAAAACGTTGATAAAGGTGGA
+
CCCCCGGGGGF9CDFCGGGGGGGGFEFGFCGGGGGGGGGFGFFGGGFFFAFGGEGGGGFFGFEEGGGGGGGGGGGFFFE<8FGGGFFGGCCFGGGGGGCCFFGFGGGGGGGFGGFGGGGGGFGEEEEGFGGFGGGGGGGGFGGGGGGFGFFGGGC@D=8EGGGFGGGGGGGGG8=EFEGCFGGGAFGDGGAGGEFF;ECC0EF57EC8F5AFACFCFEF@FFFFF5@C96>FF*7*.=DFE:698AF=FDBFBFC65+1>7191<@?<E;EF);<EG7E8???CE@>8;(21;<<3;)(3(
@M70528:330:000000000-K6D4P:1:1102:15791:1999 2:N:0:CAAGACGTCC+AGTATACGGA
TAAAACAGGGTCCCCTCCCCCTCTAGGGTCAAAAAAAGAGGTATTTAAGTTTCGGTCAGTTAAAAGTATTGTGATAGCTCCCGCTAACACTGGCAAAGATAAAAGAAGAAGAATGGCTGTTAAAATAACTGATCAGACAAATAGTCTAATTTTTTCTGCTGAAAGGTTTTTTGCTTTAAGATTAATAATTGTAGTAATAAAATTTAAGGCACCTAAAATTGAAGAAATCCCTGCAAGGTGTAAAGAAAAAATTGTTAAGTCTACTGAAGGTCCTGAATGATAAAACGGTGATAAAGGTGGA
+
@CCCCGGGGGGGGGGGGGGGGGGGGGGGGGGGGGGGGGGGGGGGGGGGGGGGGGGGGGGGGGFGGEGGGGGGGGGGGGGGGGGGGGGCGGGGGDEGGGGGGGGGGGGGGGGGGGGGGGGGGGGGGGGGFGGGGGGGGGGGGGGGGGGGGGFFGGGGGGGDFGGGGFGGFGGGGGGFFGGDGGGGDGGGGGGG@EFFFFCFFFAEFFFFF5A6@CAFAFG@CF*:CB@=CE=FFB@F@FFF@B?FECD(?BFD(=7B<B=?6196A=.7@(=9@><38393CCE3)).(632++1./04:?0
@M70528:330:000000000-K6D4P:1:1102:12893:2001 2:N:0:CAAGACGTCC+AGTATACGGA
TAAAACAGGGTCCCCTCCCCCTCTAGGGTCAAAAAAAGAGGTATTTAAGTTTCGGTCAGTTAAAAGTATTGTGATAGCTCCCGCTAACACTGGCAAAGATAAAAGAAGAAGAATGGCTGTTAAAATAACTGATCAGACAAATAGTCTAATTTTTTCTGCTGAAAGGTTTTTTGCTTTAAGATTAATAATTGTAGTAATAAAATTTAAGGCACCTAAAATTGAAGAAATCCCTGCAAGGTGTAAAGAAAAAATTGTTAAGTCTAATGAAGGTCCTGAATGATAAAACGTTGATAAAGGTGGA
+
CCCCCGGGGGGGGGGGGGGGGGGGGGGGGGGGGGGGGGGGGGGGGGGGGGGGGGGGGGGGGGGGGGGGGGGGGGGGGGGGGGGGGGDGGGGGGGGGGGGGGGFGGGGGGGGGGGGGGGGGGGGGGGGGGGGGGGGGGGGGGCFGGGGGDEFGGGGGGGCFGGGGGGGGGGGGGGFGFFFFGGGGGGGGCFFFFGGGFFFGEEFFFFFFAAFAFGA>F7:CDFAAAECFBE3AA>BA>*,>>@E9<EDBFFF@=FE+8=8@5@C+AC?>9;;A;>A>;@?ECFE99@66;157@?>>?@>((
@M70528:330:000000000-K6D4P:1:1102:22935:2006 2:N:0:CAAGACGTCC+AGTATACGGA
TAAAACAGGGTCCCCTCCCCCTCTAGGGTCAAAAAAAGAGGTATTTAAGTTTCGGTCAGTTAAAAGTATTGTGATAGCTCCCGCTAACACTGGCAAAGATAAAAGAAGAAGAATGGCTGTTAAAATAACTGATCAGACAAATAGTCTAATTTTTTCTGCTGAAAGGTTTTTTGCTTTAAGATTAATAATTGTAGTAATAAAATTTAAGGCACCTAAAATTGAAGAAATCCCTGCAAGGTGTAAAGAAAAAATTGTTAAGTCTACTGAAGGTCCTGAATGATAAAACGTTGATAAAGGTGGA
+
CCCCCGGGGGGGGGGGGGGGGGGGGGGGGGGGGGGGGGGGGGGGGGGGGGGGGGGGGGGGGGGGGGGGGGGGGGGGFGGGGGGGCGGGGGGGGGGGFGFGGGGGFGGGGGGGFGGGGGGFGGGGGGGGGFGGGGGC>EFGCGFDEGCFGGFGFGEC9;D=FGGGGGFGGGGGGGGGDGGAEGFFGDEGGGFFGGFFFGCFEGFFAFACFFFF@GADFGGFGF98=E@AB2BAF=DFECCFF@E97;=:FFB=BFCFCB8>?7?8F797=15>44).0+9<EECCE8>3@02+;9))>=B0(
@M70528:330:000000000-K6D4P:1:1102:20229:2014 2:N:0:CAAGACGTCC+AGTATACGGA
TAAAACAGGGTCCCCTCCCCCTCTAGGGTCAAAAAAAGAGGTATTTAAGTTTCGGTCAGTTAAAAGTATTGTGATAGCTCCCGCTAACACTGGCAAAGATAAAAGAAGAAGAATGGCTGTTAAAATAACTGATCAGACAAATAGTCTAATTTTTTCTGCTGAAAGGTTTTTTGCTTTAAGATTAATAATTGTAGTAATAAAATTTAAGGCACCTAAAATTGAAGAAATCCCTGCAAGGTGTAAAGAAAAAATTGTTAAGTCTACTGAAGGTCCTGAATGATAAAACGTTGATAAAGGTGGA
+
CCCCCGGGGGGGGGGGGGGGGGGGFGGGGGGGGGGGGGGGGGGGGGGGGGGGGGGGGGGGGGGGGGGFGGGGGGGGGGGGGGGGGGGFGGGGGGGGGGGGGGGGGGGGGGGGGGGFCFGGGGGGGGGGGGGGGCFGGGGGGGGGGGGGFGFGGGGGGEGGGGGGGFDEEFGGD8EGFGGGGGGGGGGG9DEFGGGGFGFGFGFFFFEFFFFFFGFCFGCCGF5CFB@FC@5AFDFA>;4?BEFCEFDFFFBFFF5BCFCE?C<:;3/7=1;)7>EEC7?3))9693>D@@D7;<9<9@?0(
@M70528:330:000000000-K6D4P:1:1102:16194:2019 2:N:0:CAAGACGTCC+AGTATACGGA
TAAAACAGGGTCCCCTCCCCCTCTAGGGTCAAAAAAAGAGGTATTTAAGTTTCGGTCAGTTAAAAGTATTGTGATAGCTCCCGCTAACACTGGCAAAGATAAAAGAAGAAGAATGGCTGTTAAAATAACTGATCAGACAAATAGTCTAATTTTTTCTGCTGAAAGGTTTTTTGCTTTAAGATTAATAATTGTAGTAATAAAATTTAAGGCACCTAAAATTGAAGAAATCCCTGCAAGGTGTAAAGAAAAAATTGTTAAGTCTACTGAAGTTCCTGAATGATAACACGTTGATAAAGGTGGA
+
CCCCCGGGGGGGGGGGGGGGGGGGGGGGGGGGGGGGGGGGGGGGGGGGGGGGGGGGGGGGGGGGGGGGGGGGGGGGGGFGGGGGDGGGGGGGGFGGGGGGGGGGGGGGGGGGGGGGFGGGGGGGGGGGGGGGGGGGGGGGGGGGGCDFEGFGGFEGGGGGGGGGGGGFGGGGGGGGFGFFCFGGGGFGGGGGGGGGA:FFEGFCCFFFFAFFF5A7FGGFF67AF):CF:E49B@F=FCF@FFF?CD:A9@=2C*B*==C5CEFGFC@F)9??56;C;C<CCC4.(66;1>;;<3;E.56(
@M70528:330:000000000-K6D4P:1:1102:10446:2029 2:N:0:CAAGACGTCC+AGTATACGGA
TAAAACAGGGTCCCCTCCCCCTCTAGGGTCAAAAAAAGAGGTATTTAAGTTTCGGTCAGTTAAAAGTATTGTGATAGCTCCCGCTAACACTGGCAAAGATAAAAGAAGAAGAATGGCTGTTAAAATAACTGATCAGACAAATAGTCTAATTTTTTCTGCTGAAAGGTTTTTTGCTTTAAGATTAATAATTGTAGTAATAAAATTTAAGGCACCTAAAATTGAAGAAATCCCTGCAAGGTGTAAAGACAAAATTGTTAAGTCTACTGAAGGTCCTGAATGATAAAACGTTGATAAAGGTGGA
+
CCCCCGGGGGGGGGGGGGGGGGGGGGGGFGGGGFGDGGGGGGGGGGGGGGGGGGGGGGGGGGGGGGGGGGGGGGGGGGGGGGGGGGGGGGGGGGGGGGGGGGGGGGGGGGGGGGGGGGGGGCFFFGFGGFGGFGGGGGGGFGGGGGGGGG?DGEE@FGGGGGGGGGGGGDGGGGGGFGGGGGGGGGGGFFFGGGGGFGFAEFFFFFCCFFFFFGFFFGGFFFE@FFFFFBEAF>DFF>,D6>4BEE25FDDFFFCA5CFFFA?F97>7<E@@4A@FCFEEFFECEF@31187D5<<+7(/(
@M70528:330:000000000-K6D4P:1:1102:23843:2031 2:N:0:CAAGACGTCC+AGTATACGGA
TAAAACAGGGTCCCCTCCCCCTCTAGGGTCAAAAAAAGAGGTATTTAAGTTTCGGTCAGTTAAAAGTATTGTGATAGCTCCCGCTAACACTGGCAAAGATAAAAGAAGAAGAATGGCTGTTAAAATAACTGATCAGACAAATAGTCTAATTTTTTCTGCTGAAAGGTTTTTTGCTTTAAGATTAATAATTGTAGTAATAAAATTTAAGGCACCTAAAATTGAAGAAATCCCTGCAAGGTGTAAAGAAAAAATTGTTAAGTCTACTGAAGGTCCTGAATGATAAAACGTTGATAAAGGTGGA
+
CCCCCGGGGGGEGFGGGGGGGGGFGGGGGGGGGGGGGGGGFFGGFGGDGGGGGGGGGGGGGGGGGGGGGGGGGGGGGGGFFGFGGGGEFGGGGGGGFGGGGGFFGGGFGGGGGGGGGGGFFGGGGFGGGFGEFGGGGGGGGGGGFFGGGF9DFFG:FAE8EGFGGGFDCGGGGCGGF8DFFGGFGFFGGFGGGFFC9EFFEGFFFFF?C5?CFFA7AFFBEF9AB@5A>BFAF=5FBGFG=EEBE:@@FDBB@=8BCA8@<FEAC;57<15<4;;CC75AFE57>@>DF;53;5667;>6(
@M70528:330:000000000-K6D4P:1:1102:20824:2035 2:N:0:CAAGACGTCC+AGTATACGGA
TAAAACAAGGGTCCCCTCCCCCTCTAGGGTCAAAAAAGAGGTATTTAAGTTTCGGTCAGTTAAAAGTATTGTGATAGCTCCCGCTAACACTGGCAAAGATAAAAGAAGAAGAATGGCTGTTAAAATAACTGATCAGACAAATAGTCTAATTTTTTCTGCTGAAAGGTTTTTTGCTTTAAGATTAATAATTGTAGTAATAAAATTTAAGGCACCTAAAATTGAAGAAATCCCTGCAAGGTGTAAAGAAAAAATTGTTAAGTCTACTGAAGGTCCTGAATGATAAAACGTTGATAAAGGTGGA
+
CCCCCGGGGGGGGFFFGGGGGGGGGGGGGGGGGGGGGGGGGGGGGGGGGGGGGGGFCFFFGGGGGGGGGGGGGGGGGGGGGGGGGGGFGGGGGGGGGGGGGGGGGGGGGGGGGGGGFGGFGGGGGGGGGGGGGGGGGGGGGGGGGGGGGGFGGGGGGGGGGGGFGGGGGGGEEGGGFGGGGGGGGGGGGGGGGGGGFFFGFGFEFFFFF?CAFGFGFGGFGFCEFBCEF5CFFBD8>FA79@EBEE4=F=9:@FFFCFFEEFEFFF6@@;E37A740;?3CE?)7=>D@DFFFEEF7;;@(
@M70528:330:000000000-K6D4P:1:1102:10915:2035 2:N:0:CAAGACGTCC+AGTATACGGA
TAAAACAGGGTCCCCTCCCCCTCTAGGGTCAAAAAAAGAGGTATTTAAGTTTCGGTCAGTTAAAAGTATTGTGATAGCTCCCGCTAACACTGGCAAAGATAAAAGAAGAAGAATGGCTGTTAAAATAACTGATCAGACAAATAGTCTAATTTTTTCTGCTGAAAGGTTTTTTGCTTTAAGATTAATAATTGTAGTAATAAAATTTAAGGCACCTAAAATTGAAGAAATCCCTGCAAGGTGTAAAGAAAAAATTGTTAAGTCTACTGAAGTTCCTGAATGATAAAACGTTGATAAAGGTGGA
+
CCCCCGGGGGGGGGGGGGGGGGGGGGGGGGGGGGGGGGGGGGGGGGGGGGGGGGGFGGGGGGGGGGGGGGGGGGGGGGGGGGGGEGGGGGGGGGGGGGGGGGGGGGGGGGGGGGGGGGGGGGGGGDFGGGGGGGGGGGGGGGGGGGGGGGFGGGGGGGGGGGGGGGGGGGGEGGGGFGGGGFGGGGGGGGGCGDGGFFFGFGFFFFFF?A?A>5FGFGGFCFAEFCCFFE=>FBBF=FFE69:=>=DBFDBFE+9@9=8CC+7:@353=967).97*:<<?EECEE6;=3/1;?EECE1:0
@M70528:330:000000000-K6D4P:1:1102:20081:2049 2:N:0:CAAGACGTCC+AGTATACGGA
TAAAACAGGGTCCCTCCCCCTCTAGGGTCAAAAAAAGAGGTATTTAAGTTTCGGTCAGTTAAAAGTATTGTGCTCGCTCCCGCTAACACTGGCAAAGATAAAAGAAGAAGAATGGCTGTTAAAATAACTGATCAGACAAATAGTCTAATTTTTTCTGCTGAAAGGTTTTTTGCTTTAAGATTAATAATTGTAGTAATAAAATTTAAGGCACCTAAAATTGAAGAAATCCCTGCAAGGTGTAAAGAAAAAATTGTTAAGTTGACTGAAGGTCCTGAATGATAAAACGTTGATAAAGTTGTCT
+
CCCCCGFGGGGCGG<FFGGGGGG,CFGFFFGFGGGGE8,CCCEFED?E<FFGG@F@@FGGGGGG@CFFGGGG9@@F:CGFFCGGGGGFFGG8F,EFGGGGGD<DFGGGGEAFFDEFGGGGGGGFGFFFFFD;?AFCG?FGGC?;FFGGGDFFG7DFFGFFF?EFFGGB+@BEGE9F+@A,@EF=FFFGFCFAGG7FF;;E@;AEFFF6C*956CFCFFEEGF5AFD6/A>:F4):;74:6875@C3>B)5:EC89AC=A))17;F;@)6=@)4)9@+3.7<?7))(6;=2+1:.:)+6)))
@M70528:330:000000000-K6D4P:1:1102:19743:2055 2:N:0:CAAGACGTCC+AGTATACGGA
TAAAACAGGGTCCCCTCCCCCTCTAGGGTCAAAAAAAGAGGTATTTAAGTTTCGGTCAGTTAAAAGTATTGTGATAGCTCCCGCTAACACTGGCAAAGATAAAAGAAGAAGAATGGCTGTTAAAATAACTGATCAGACAAATAGTCTAATTTTTTCTGCTGAAAGGTTTTTTGCTTTAAGATTAATAATTGTAGTAATAAAATTTAAGGCACCTAAAATTGAAGAAATCCCTGCAAGGTGTAAAGAAAAAATTGTTAAGTCTACTGAAGGTCCTGAATGATAAAACGTTGATAAAGGTGTA
+
CCCCCGGGGGGGGGFGGGGGGGGGGGGGGGGGGGGGGGGGGGGGGGGGGGGGGGGGGGGGGFGGGFGGGGGGGGGGGGGGGGGGGGGGGGGGG@FGGGGGGGGGGGGGGGGGGGGGGGGFGGGGGGGGGGGGGGGGGGGGGGGGGGGGGGFGGGGGGGFCGGGGGGGGCFGGGGGGFGGDGGGGGGGGGGCGCFGGFGFFFFFFFFFFAFF>59FCAGGFFF5ACCC5A:>F4@BFECDF9>AAEFFBFB@DB68@8=:C5@<8>3)7=(6<3>3><C<35CEC<@9;30CC;?CEC7:))
@M70528:330:000000000-K6D4P:1:1102:17528:2061 2:N:0:CAAGACGTCC+AGTATACGGA
TAAAACAGGGTCCCCTCCCCCTCTAGGGTCAAAAAAAGAGGTATTTAAGTTTCGGTCAGTTAAAAGTATTGTGATAGCTCCCGCTAACACTGGCAAAGATAATAGAAGAAGAATGGCTGTTAAAATAACTGATCAGACAAATAGTCTAATTTTTTCTGCTGAAAGGTTTTTTGCTTTAAGATTAATAATTGTAGTAATAAAATTTAAGGCACCTAAAATTGAAGAAATCCCTGCAAGGTGTAAAGAAAAAATTGTTAAGTCTACTGAAGGTCCTGAATGATACAACGTTGATAAAGGTGGA
+
CCCCCGGGGGGGGGGGGGGGGGGGGGGGGGGGGGGGGGGGGGGGGGGGGGGGGGGFGGGGGGGGGGGGGGGGGGGGGFGGGGGGGGGGGGGGGGGGGGGGGGGGGGGGGGGGGGGGGGGGGGGGGGGGGGGGGGGGGGGGGGGFAFGGGGFGGG>FGGGFGGFFFFGGGGGGGGADDGGGGGFF9DGDGGGGGGFG9ECGCFFFFFFFFFCFFDFGF;C:EFE;688=F:)AA=>FB*>,:>EFCEB@FF@@EFCFCB@@E6>FG3.341;)/7<CGC<@<5)/3;;;((237196>;@<(
@M70528:330:000000000-K6D4P:1:1102:15883:2073 2:N:0:CAAGACGTCC+AGTATACGGA
TAAAACAGGGTCCCCTCCCCCTCTAGGGTCAAAAAAAGAGGTATTTAAGTTTCGGTCAGTTAAAAGTATTGTGATAGCTCCCGCTAACACTGGCAAAGATAAAAGAAGAAGAATGGCTGTTAAAATAACTGATCAGACAAATAGTCTAATTTTTTCTGCTGAAAGGTTTTTTGCTTTAAGATTAATAATTGTAGTAATAAAATTTAAGGCACCTAAAAATTGAAGAAATCCCTGCAAGGTGTAAAGAAAAAATTGTTAAGTCTACTGAAGGTCCTGAATGATAAAACGTTGATAAAGGTGG
+
CCCCCGGGGGGGGGGGGGGGGGGGGGGGGGGGGGGGGGGGGGGGGGGGGGGGGGGGGGGGGGGGGGGGGGGGGGGGGGFFFEGGGGGGGGGGG8FGGGGGFGGGGGGGGGGGGGFFGGGGGGGGGGGGGFFGGFGGGGGGGGGGGGGGGGFGGGGDCFGFGGFDDFGGGGGGGGGGFGGGGGGGGGGGGGGGGGGG7DF:=A?CCFFFFFFFFGFGAGF@D6*95*8BF4@FAF=F:EGG96>FEEEB)3855;>F>=B39CEF9CE?74=@3)432>75)9719<EB@11/27EF72<20
@M70528:330:000000000-K6D4P:1:1102:18779:2090 2:N:0:CAAGACGTCC+AGTATACGGA
TAAAACAGGGTCCCCTCCCCCTCTAGGGTCAAAAAAAGAGGTATTTAAGTTTCGGTCAGTTAAAAGTATTGTGATAGCTCCCGCTAACACTGGCAAAGATAAAAGAAGAAGAATGGCTGTTAAAATAACTGATCAGACAAATAGTCTAATTTTTTCTGCTGAAAGGTTTTTTGCTTTAAGATTAATAATTGTAGTAATAAAATTTAAGGCACCTAAAATTGAAGAAATCCCTGCAAGGTGTAAATAAAAAATTGTTAAGTCTACTGAAGGTCCTGAATGATAAAACGTTGATAAAGGTGGG
+
-ACCCGGGGGGGGGGGGEGGGGGGGGGGGGGGGGGGGGGGGGGGGGGGGGDGGGGGGGGGGGGGGGGGGGGGGGGGGGGGGGGDGGGGGGGGCCGF=CFGGGGGGGGGGGGGGGGGGGGGGGGGGGGGEGGGGGGGGGGGGGGGGGGGGFFFFFGEGGGCCFGF8DDFDFGECFFFFGGGGD=EDGGGGGAFGGGGFGFC:FC@FAC5A?F95CFGFCFCC8*3<C57B>)*3)59*4>,.:E6*088CB235AEFFFF8?FFFDE?<)(6>;43CF:)/69<CC@6;;;D+39>E7)(4(
@M70528:330:000000000-K6D4P:1:1102:20562:2095 2:N:0:CAAGACGTCC+AGTATACGGA
TAAAACAGGGTCCCCTCCCCCTCTAGGGTCAAAAAAAGAGGTATTTAAGTTTCGGTCAGTTAAAAGTATTGTGATAGCTCCCGCTAACACTGGCAAAGATAAAAGAAGAAGAATGGCTGTTAAAATAACTGATCAGACAAATAGTCTAATTTTTTCTGCTGAAAGGTTTTTTGCTTTAAGATTAATAATTGTAGTAATAAAATTTAAGGCACCTAAAATTGAAGAAATCCCTGCAAGGTGTAAAGAAAAAATTGTTAAGTCTACTGAAGGTCCTGAATGATAAAACGTTGATAAAGGTTGA
+
CCCCCGFGGGGFFEFGGGGGGGGGGGGFGGGGGGGGGGGGGFGGGFFGGFGGGGGGGGGGGGGGGGGGGGGGGGGGGGGGGGGGGGGFGGGGGGGGGGGGGGGGGGGGGGGGGCGGGGG=FGGGGGGGGGGG9FGGGGGGGGGGGGGGGGFGGAEGGGGGGG,EFGGGGGGGDDGGFFGGFGDFGGGGGGGFGGGFCFCEEEFEFFFFFFFAFGFGFFG@FFCEF5@5AEBFFFB@>1>DBEE=>C=(;8@==6*=>@AE?FEA?E?7;@E;39=EGGFFFECF3;368;>:;?;C7<)4(
@M70528:330:000000000-K6D4P:1:1102:14817:2105 2:N:0:CAAGACGTCC+AGTATACGGA
TAAAACAGGGTCCCCTCCCCCTCTAGGGTCAAAAAAAGAGGTATTTAAGTTTCGGTCAGTTAAAAGTATTGTGATAGCTCCCGCTAACACTGGCAAAGATAAAAGAAGAAGAATGGCTGTTAAAATAACTGATCAGACAAATAGTCTAATTTTTTCTGCTGAAAGGTTTTTTGCTTTAAGATTAATAATTGTAGTAATAAAATTTAAGGAAACTAAAATTGAAGAAATCCCTGCAAGGTGTAAAGAAAAAATTGTTAAGTCTACTGAAGGTCCTGAATGATAAAACGTTGATAAAGGTGGG
+
ACCCCGGFDGF9E<FE:;:FFCEG,6@FFG<FC,CF@FDFGGGGE9EF<CFG,6@6,@<EFA<<FE@FGGGGGG9FCFGEFFE7FFGGGCFFA8FGGGGGGGGCEGGGGGGGGGGFFGG8FGGGFFFGCCFECEFDGFC8DF9=A,=BCB?DFGE@,4A,=AE9D+3,@DEEEG8DFA:AEGGDEGG?=@EFFFCFF:C28@<5@C90**3*3+9905,89+1*4):*=>EFFFFFFGG,.76C/A73ADF==F*:<F=E4B?+>.)/7=3474777+).))))973531/1+9)77=(:(
@M70528:330:000000000-K6D4P:1:1102:18118:2113 2:N:0:CAAGACGTCC+AGTATACGGA
TAAAACAGGGTCCCCTCCCCCTCTAGGGTCAAAAAAAGAGGTATTTAAGTTTCGGTCAGTTAAAAGTATTGTGATAGCTCCCGCTAACACTGGCAAAGATAAAAGAAGAAGAATGGCTGTTAAAATAACTGATCAGACAAATAGTCTAATTTTTTCTGCTGAAAGGTTTTTTGCTTTAAGATTAATAATTGTAGTAATAAAATTTAAGGCACCTAAAATTGAAGAAATCCCTGCAAGGTGTAAAGAAAAAATTGTTAAGTCTACTGAAGGTCCTGAATGATAAAACGTTGATAAAGGTGGG
+
CCCCCGGGGGGGGGGGGGGGGGGGGGGGGGGGGGGGGGGGGGGGGGGGGGGGGGGGGGGGGGGGGGGGGGGGGGGGGGGGGGGGGGGGGGGGCFGGGGGGGGGGGGGGGGGGFGGGGGGGGGGFGGGGGGGGGGGGGGGGGGGGGGGGGGFGGGGGGGDFGGGGGGGGGFGDDGGGFGCFGGGGGGGGGGGGGGGGFGFGFFFEFFFFAFFFFC?FFGGFGFABA@DFFFEFFFFF=DD7BEFA4@9@F(:D;+9CEFC??CCFG3?E@@E33>AF;C?EFFFFF@>;5(1+19>>F7>:(
@M70528:330:000000000-K6D4P:1:1102:11139:2120 2:N:0:CAAGACGTCC+AGTATACGGA
TAAAACAGGGTCCCCTCCCCCTCTAGGGTCAAAAAAAGAGGTATTTAAGTTTCGGTCAGTTAAAAGTATTGTGATAGCTCCCGCTAACACTGGCAAAGATAAAAGAAGAAGAATGGCTGTTAAAATAACTGATCAGACAAATAGTCTAATTTTTTCTGCTGAAAGGTTTTTTGCTTTAAGATTAATAATTGTAGTAATAAAATTTAAGGCACCTAAAATTGAAGAAATCCCTGCAAGGTGTAAAGAAAAAATTGTTAAGTCTACTGAAGGTCCTGAATGATAAAACGTTGATAAAGGTGAG
+
CCCCCGGGGGGGGGGGGGGGGGGGGGGGGGGGGGGGGGGGGGGGGGGGGGGGGGGGGGGGGGGGGGGGGGGGGGGGGGGGGGGGGGGGGGGGGGGGGGGGGGGGGGGGGGGGGGGGGGGFGGGGGGGGGGGGGGGGGGGGGGGGGCFGGGFGGGGGGGGGGGGGGGGFGFGGDGGGBFGGGGGGGGGGGGGGGGGGFGFGFGFFFFFFAFFFFFCFFGFCGFEFFFFFF>)6@B@FEG9FE@8FEFFFF7>D=FF6@CFEE6<:C@3@E;=E=EAC>C3=EEECC<7813:+397;C;?)(
@M70528:330:000000000-K6D4P:1:1102:17157:2130 2:N:0:CAAGACGTCC+AGTATACGGA
TAAAACAGGGTCCCCTCCCCCTCTAGGGTCAAAAAAAGAGGTATTTAAGTTTCGGTCAGTTAAAAGTATTGTGATAGCTCCCGCTAACACTGGCAAAGATAAAAGAAGAAGAATGGCTGTTAAAATAACTGATCAGACAAATAGTCTAATTTTTTCTGCTGAAAGGTTTTTTGCTTTAAGATTAATAATTGTAGTAATAAAATTTAAGGCACCTAAAATTGAAGAAATCCCTGCAAGGTGTAAAGAAAAAATTGTTAAGTCTACTGAAGGTCCTGAATGATAAAACGTTGATAAAGGTGGA
+
CCCCCGGGGGGGGFGGGGGGGGGGGGGGGGGGGGGGGGGGGGGGGGGGGGGGGGGGGGFFFGGGGGGGGGGGGGGGGFGFFGGGDGGGGCGGGGGGGGGGGGGGGGGGGFGEGGGGGGGGFGFFGGGGGGGFEGFGGGGGGGGGGGGGGGFGGGCFGGGGGGGGGGGGGGGGGGGGDGGGGFGFGGGGGGGDFGGGFGFGEFFFFFFFFFFFFGFGFGGFGF=5=@DF9=5AFFFA>FEGB=AFFFFFF5@BBFFFEAAEE6<;C354;;=>8EEE>CEFCE<34=>@1(1::5CEG@BF(
@M70528:330:000000000-K6D4P:1:1102:9298:2133 2:N:0:CAAGACGTCC+AGTATACGGA
TAAAACAGGGTCCCCTCCCCCTCTAGGGTCAAAAAAAGAGGTATTTAAGTTTCGGTCAGTTAAAAGTATTGTGATAGCTCCCGCTAACACTGGCAAAGATAAAAGAAGAAGAATGGCTGTTAAAATAACTGATCAGACAAATAGTCTAATTTTTTCTGCTGAAAGGTTTTTTGCTTTAAGATTAATAATTGTAGTAATAAAATTTAAGGCACCTAAAATTGAAGAAATCCCTGCAAGGTGTAAAGAAAACATTGTTAAGTCTACTGAAGGTCCTGAATGATAAAACGTTGATAAAGGTGGA
+
CCCCCGFGFGE<F8FE:@@FGFGF<FFFEFGCEDD@@F@FFFEDGFFDC<FFG6@@8FF<,FFDGEEGGGGACGGG9EFEFFFFEEGCFDFFGFG@EFGGGGDFGFFGGGFFFDFGFA?45ABAFFGGFEFGGGGGGGGGDGGGFGGAFGFAFAEFGGFCFGGFAFD9@DDEGGGFDGCFGFFFGFGGGFA:CCD@+EEA=EFFFFFFAFFF**9CF7FEF6AC98=CA>)96=BF=@<86.>9ACDDF(5048*+11485=C=,>43)4=A)776*1176<CC3).,/671374;+7/((
@M70528:330:000000000-K6D4P:1:1102:12488:2133 2:N:0:CAAGACGTCC+AGTATACGGA
TAAAACAGGGTCCCCTCCCCCTCTAGGGTCAAAAAAAGAGGTATTTAAGTTTCGGTCAGTTAAAAGTATTGTGATAGCTCCCGCTAACACTGGCAAAGATAAAAGAAGAAGAATGGCTGTTAAAATAACTGATCAGACAAATAGTCTAATTTTTTCTGCTGAAAGGTTTTTTGCTTTAAGATTAATAATTGTAGTAATAAAATTTAAGGCACCTAAAATTGAAGAAATCCCTGCAAGGTGTAAAGAAAAAATTGTTAAGTCTACTGAAGGTCCTGAATGAGAAAACGTTGATAAAGGTTGA
+
CCCCCGGGGGGGGGGGGGGGGGGGGGGGGGGGGGGGGGGGGGGGGGGGGGGGGGGGGGGGGGGGGGGGGGGGGGGGGGGGGGEDGGGGGGGGGGGGGGGGGGGGGGGGGGGGGGGGGGGGGGGGGGGGGGGGAFGGGGGGGGGGGGGGGGFGGGGGGFDGGGFGGGGGGGGGGGGGFGFGGGFGGGGGGGFFGFGGFGFGFGFFFFFAFFFFFGFGFGGFFFFFFFFFFFBFFFF>>5<,1*AB4@DDFD>DFFFFE=+/7;?F7;777;;374=<7@C3))95@DF8(37:>?EFC2).(
@M70528:330:000000000-K6D4P:1:1102:10165:2177 2:N:0:CAAGACGTCC+AGTATACGGA
TAAAACAGGGTCCCCTCCCCCTCTAGGGTCAAAAAAAGAGGTATTTAAGTTTCGGTCAGTTAAAAGTATTGTGATAGCTCCCGCTAACACTGGCAAAGATAAAAGAAGAAGAATGGCTGTTAAAATAACTGATCAGACAAATAGTCTAATTTTTTCTGCTGAAAGGTTTTTTGCTTTAAGATTAATAATTGTAGTAATAAAATTTAAGGCACCTAAAATTGAAGAAATCCCTGCAAGGTGTAAAGAACAAATTGTTAAGTCTACTGAAGGTCCTGAATGATAAGACGTTGATAAAGGTGGA
+
CCCCCGGGGGGGGGGGE;FGGGGGGGGGG8FCGGGGGGGGGGGGGGGGGGGGGGGCCGGFEGGGGGGGGGGGGGGGCFGGGGGGGGGGGGGGGGGGGGGFGCGGGGGGGGGGGGGGGGDEFGGFGGGGGFFFGDFGGGGGGGGGFFGGFFFGF,@FGGGGGGFFCCFCFGGGGFGGFGGGFGGBFGGGGGGGGGGG9@CEEGFFFFFF5A9AFDCF6FGEGFE;F@C@F.:9A))*:;>D6:<BEE3(855*/=?F8=@E5:EFGFC<@EE9<AEEC7?<??C))./21::1@79<F=E((
@M70528:330:000000000-K6D4P:1:1102:21687:2183 2:N:0:CAAGACGTCC+AGTATACGGA
TAAAACAGGGTCCCCTCCCCCTCTAGGGTCAAAAAAAGAGGTATTTAAGTTTCGGTCAGTTAAAAGTATTGTGATAGCTCCCGCTAACACTGGCAAAGATAAAAGAAGAAGAATGGCTGTTAAAATAACTGATCAGACAAATAGTCTAATTTTTTCTGCTGAAAGGTTTTTTGCTTTAAGATTAATAATTGTAGTAATAAAATTTAAGGCACCTAAAATTGAAGAAATCACTGCAAGGTGTAAAGAAAAAATTGTTAAGTCTAATGAAGGTCCTGAATGTTAAAACGGTGATAAAGGTGGA
+
CCCCCGGGGGGGGGGGGFFGGGGFGGGGGGGGFFGGGGGGGGGFGGFGGGGGGDGGGEGGGGGGGGFFGGGGGGGGGDGGGCGD:FGGGGGGGGGGGGGFGGGGGGGEFCFFFFGGGGGFGGGGCDFGFFFGGGC@9DFGGGFFEFCFGGFDAFEEEFAFDGFCEFDAFFGEGGAFFGGGFF=FEAFGFGG=+3=F9EECCGFEFF9+:59AF>57?<F@F60*4:5CF*:AF*131*261;49A;5@A>92(198?8=878?+>))74@;)/7;47:<).9<))7((/62+371;EE(((
@M70528:330:000000000-K6D4P:1:1102:8041:2187 2:N:0:CAAGACGTCC+AGTATACGGA
TAAAACAGGGTCCCCTCCCCCTCTAGGGTCAAAAAAAGAGGTATTTAAGTTTCGGTCAGTTAAAAGTATTGTGATAGCTCCCGCTAACACTGGCAAAGATAAAAGAAGAAGAATGGCTGTTAAAATAACTGATCAGACAAATAGTCTAATTTTTTCTGCTGAAAGGTTTTTTGCTTTAAGATTAATAATTGTAGTAATAAAATTTAAGGCACCTAAAATTGAAGAAATCACTGCAAGGTGTAAAGAAAAAATTGTTAAGTCTACTGAAGGTCCTGAATGATAAAACGTTGATAAAGGTGGA
+
CCCCCGGGGGGGGGGGGGGGGGGGGGGGGGGGGGGGGGGGGGGGGGGGGGGGGGGGGGGGFGGGGGGGGGGGGGGGGGGGGGGGGGGFGGGGGGGGGGGGGGGGGGGGGGGGGGGGGGGGGGGGGGGGGGGGGGGGGGGGGGGGGGGGGGFGGGGGGGGGGGGGGGFGEGGGGGGGFGGGGGGGGGGGGGGGGGGGFGFGFGFFFFFFFFFFFGFGFGGE7F:6F@CFC*:6BE=B@FGE@EE+/9>BFFFFFFFFCBFEEAE=FE<=7@E<@A<CCFE@EFEECE@;;@G7CEFFF@F<0
@M70528:330:000000000-K6D4P:1:1102:15383:2187 2:N:0:CAAGACGTCC+AGTATACGGA
TAAAACAGGGTCCCCTCCCCCTCTAGGGTCAAAAAAAGAGGTATTTAAGTTTCGGTCAGTTAAAAGTATTGTGATAGCTCCCGCTAACACTGGCAAAGATAAAAGAAGAAGAATGGCTGTTAAAATAACTGATCAGACAAATAGTCTAATTTTTTCTGCTGAAAGGTTTTTTGCTTTAAGATTAATAATTGTAGTAATAAAATCTAAGGCACCTAAAATTGAAGAAATCCCTGCAAGGTGTAAAGAAAAAATTGTTAAGTCTACTGAAGGTCCTGAATGATAAAATGTTGATAAAGGTGGG
+
CCCCCGGGGGG9EFFGGCGGGGGDFCGGGGGGGGGGGGGGGGGGGGGGGGGGGGGBFGGFD9FFGGGGFGGGGGGGGGGGGGGGGGGFGGGGGFGGGGGGGGFGGGGGGGGGGGGGGGGGGGGFCEGGGGGGGGFDFC88?FGGGGGGFGFFFD6=BEF8EFFC=6@FFDC>CE2@?EFC2EF9EAFFFFFA@EFF+;C<C99)1CACFA6*5CFCFGCCFF;CF)8EFFEFAB:F;5>EB=<=EE:38@>3>F>ACCFE3;9A;@?3)6@E)737<@?<3/66))/6??+13<<9C7;?(
@M70528:330:000000000-K6D4P:1:1102:21670:2194 2:N:0:CAAGACGTCC+AGTATACGGA
TAAAACAGGGTCCCCTCCCCCTCTAGGGTCAAAAAAAGAGGTATTTAAGTTTCGGTCAGTTAAAAGTATTGTGATAGCTCCCGCTAACACTGGCAAAGATAAAAGAAGAAGAATGGCTGTTAAAATAACTGATCAGACAAATAGTCTAATTTTTTCTGCTGAAAGGTTTTTTGCTTTAAGATTAATAATTGTAGTAATAAAATTTAAGGCACCTAAAATTGAAGAAATCCCTGCAAGGTGTAAAGAAAAAATTGTTAAGTCTACTGAAGGTCCTGAATGATAAAACGTTGATAAAGGTGGA
+
CCCCCGGGGGGGGGGGGGGGGGGGGGGGGGGGGGGGGGGGGGGGGGGGGGGGGGGGGGGGGGGGGGGGGGGGGGGGGGGGGGGGGGGGGGGGGGGDGGGGGGGGGGGGGGGGGGGGGGGGGGGGGGGGGGGGGGGGGGGGGGGGGFFGGGFFGGGGGGGGGGGGGGGFFGGEGGGGFGGGGGGGGGGGGGGGGGGGFGFGEGFFFFFFFFFFFGFFFGGEGF98CEDFAEE4ABDFEGGG96A=EEF=FB@F=FCF<8:C);7@<)<@E;=A<E)6*;5<CE3>><;;3?<:FFC3+7:<(
@M70528:330:000000000-K6D4P:1:1102:24230:2218 2:N:0:CAAGACGTCC+AGTATACGGA
TAAAACAGGGTCCCCTCCCCCTCTAGGGTCAAAAAAAGAGGTATTTAAGTTTCGGTCAGTTAAAAGTATTGTGATAGCTCCCGCTAACACTGGCAAAGATAAAAGAAGAAGAATGGCTGTTAAAATAACTGATCAGACAAATAGTCTAATTTTTTCTGCTGAAAGGTTTTTTGCTTTAAGATTAATAATTGTAGTAATAAAATTTAAGGCACCTAAAATTGAAGAAATCCCTGCAAGGTGTAAAGAAAAAATTGTTAAGTCTACTGAAGGTCCTGAATGATAAAACGTTGATAAAGGTGGA
+
CCCCCGGGGGGGGGGGGGGGGGGGGGGGGGGGGGGGGGGGGGGGGGGGGGGGGGGGGGGGGGGGGGGGGGGGGGGGGGGGGGGGGGGGGGGGGGGGGGGGGGGGGGGGGGGGGGGGGGGGGGGGGGGGGGGGGGGGGGGGGGGGGGGGGGFGFGGFGGGGGGGGGFGGGGGGGGGGFGFFGGGGGGGGGGGGGGGGFF@EEEFEFFFFFFFFAGFGF7:@7FA5B@CEFEB4F==B>;DDEEF>CEFFFFBFFCE>@=8C);<@+77<@E@F4A<E2:)7CEE33)6@875;C?6<7@:?0
@M70528:330:000000000-K6D4P:1:1102:17667:2261 2:N:0:CAAGACGTCC+AGTATACGGA
TAAAACAGGGTCCCCTCCCCCTCTAGGGTCAAAAAAAGAGGTATTTAAGTTTCGGTCAGTTAAAAGTATTGTGATAGCTCCCGCTAACACTGGCAAAGATAAAAGAAGAAGAATGGCTGTTAAAATAACTGATCAGACAAATAGTCTAATTTTTTCTGCTGAAAGGTTTTTTGCTTTAAGATTAATAATTGTAGTAATAAAATTTAAGGCACCTAAAATTGAAGAAATCCCTGCAAGGTGTAAAGAAAAAATTGTTAAGTCTACTGCAGGTCCTGAATGATAAAACGTTGATAAAGGTGGA
+
CCCCCGGGGGGGGGGGGGGGGGGFGGGG,EEFGGGGGCDGGGGGGGGGGGGGGGGFGGGFGGGFGGGGGGGGGGGGFGGGFGGGGGGGGFGGGGGGGDGGGFGGGGGGGGGFGGDDGG=FFGGGFFCGFEGGGGGG?DGGGGG8AEGFG;DDGGEGGGGGFGGDDDFGF6DGGFGFCE88EFDDF8FDEF8EC:;+1ECC:7<8BC7+:;AFFC5?A7,:78:9+=CEF4569<@B@CD,.6AA*4(580:B@FEFEAAC<=31A))/.8;3774)*;C7).16./2(((217<>)>,(-(
@M70528:330:000000000-K6D4P:1:1102:7874:2270 2:N:0:CAAGACGTCC+AGTATACGGA
TAAAACAAGGTCCCCTCCCCCTCTAGGGTCAAAAAAAGAGGTATTTAAGTTTCGGTCAGTTAAAAGTATTGTGATAGCTCCCGCTAACACTGGCAAAGATAAAAGAAGAAGAATGGCTGTTAAAATAACTGATCAGACAAATAGTCTAATTTTTTCTGCTGAAAGGTTTTTTGCTTTAAGATTAATAATTGTAGTAATAAAATTTAAGGCACCTAAAATTGAAGAAATCCCTGCAAGGTGTAAAGAAAAAATTGTTAAGTCTACTGAAGGTCCTGAATGATAAAACGTTGATAAAGGTGGA
+
CCCCCGGGGGGGGGGGGGGGGGGGGGGGGGGGGGGGGGGGGGGGGGGGGGGEGGGGGDGGGGGGGGGGGGGGGGGGGGGFGGDGGGGGGGGGGGGGGGGGGGGGGGGGGGGGGGGGGFD@=FGGGGGGFGGGGGGGGGGGGGGGGFGGGFFGG<?DCFFGGGGGGGFEFGGGGGGGFGGGGGGGGGGGGGGGGGGGFGFGFGCEFFFFFFF6CCFCFGG@FF:6B@5A6:;>F=@FEFFGFEFFEE3=FDFDF=581+=C?FCCFFEF33=4=4.6;7CA<7)6>E>@;DD>FCEF?EEB0
@M70528:330:000000000-K6D4P:1:1102:20778:2298 2:N:0:CAAGACGTCC+AGTATACGGA
TAAAACAGGGTCCCCTCCCCCTCTAGGGTCAAAAAAAGAGGTATTTAAGTTTCGGTCAGTTAAAAGTATTGTGATAGCTCCCGCTAACACTGGCAAAGATAAAAGAAGAAGAATGGCTGTTAAAATAACTGATCAGACAAATAGTCTAATTTTTTCTGCTGAAAGGTTTTTTGCTTTAAGATTAATAATTGTAGTAATAAAATTTAAGGCACCTAAAATTGAAGAAATCCCTGCAAGGTGTAAAGAAAAAATTGTTAAGCCTACTGAAGGTCCTGAATGATAAAACGTTGATAAAGGTGGA
+
CCCCCGGGFFEACEFFCFFGGGGGFGGGGGGFGGGGGGGGFEGGGGGGGCFFGEDCCFFEGGGGGGGGGGGGGGCEFGGFGGGGGG78FFFGGFFGCGGGGFECDFGFGCECEFFGFGGGGFFEEFGGGGGGGGGGFGGGGFFGGFGGGGFFF9EGGGGGGGF?DFGGFGGGEGFG?FGGGFFFDFGGGGGGFGGG?FFCE;9@FFAFFFFFFF?FFFGFGF5AACDFF7BFF>BA>126:=AFA4:BFFFFF6@@844*/;=FC@7<3(=<)7)923<<37)1>@>=@11;;9)6:8?F(
@M70528:330:000000000-K6D4P:1:1102:15593:2317 2:N:0:CAAGACGTCC+AGTATACGGA
TAAAACAGGGTCCCCTCCCCCTCTAGGGTCAAAAAAAGAGGTATTTAAGTTTCGGTCAGTTAAAAGTATTGTGATAGCTCCCGCTAACACTGGCAAAGATAAAAGAAGAAGAATGGCTGTTAAAATAACTGATCAGACAAATAGTCTAATTTTTTCTGCTGAAAGGTTTTTTGCTTTAAGATTAATAATTGTAGTAATAAAATTTAAGGCACCTAAAATTGAAGAAATCCCTGCAAGGTGTAAAGAAAAAATTGTTAAGTCTACTGAAGGTCCTGAATGATAAAACGTTGATAAAGGTGTG
+
CCCCCGGGGGGGGGGGGGGGGGGGGGGGGGGGGGGGGGGGGGGGGGGGGGGGGGGEGGGGGGGGGGGGGGGGGGGGGGGGGFGGGGGGGGGGGGGGGGGGGGGGGGGGGGGGGGGGGGGGGGGGGGGGGGGGGGGGGGGGGGGGGGGGGFFGGGDFGCAFGGGGGGGGGGGGGGGGFGGGGGGGGGGGGGGGGGGGACFGFGFFFFF5FFFFFFFGFGFBFFFFFFFFF=EFFBDFEFFGEFF=AEF26B2:=F9@<FFFFF?C9@6<E(6E39;C*;).<5644=@@F@C+;97CC32)(
@M70528:330:000000000-K6D4P:1:1102:15176:2319 2:N:0:CAAGACGTCC+AGTATACGGA
TAAAACAGGGTCCCCTCCCCCTCTAGGGTCAAAAAAAGAGGTATTTAAGTTTCGGTCAGTTAAAAGTATTGTGATAGCTCCCGCTAACACTGGCAAAGATAAAAGAAGAAGAATGGCTGTTAAAATAACTGATCAGACAAATAGTCTAATTTTTTCTGCTGAAAGGTTTTTTGCTTTAAGATTAATAATTGTAGTAATAAAATTTAAGGCACCTAAAATTGAAGAAATCCCTGCAAGGTGTAAAGAATAAATTGTTAAGTCTACTGAAGGTCCTGAATGATAAAACGTTGATAAAGGTGGA
+
CCCCCGFGGGGDGGGGGFGGGGGGGGGGGGGGGGGGGGGGGGGFGGGGGGGGGFGFDGFGGGGGGGGGGGGGGGGGGGGGGGGGEGGGGGGGGGGGGGGGGGGGGGGGGGGGGGGGGGGFGGGGGGGGGFGFGDFEGGGEFG8DFGGGGGFFGGEGGFGGGGGGGGCDGGGGGGGGFGGGGGGGGGGGFGGGGGGGFGFCA91@FFFFFFFF>FFGF7CEGF8*<@C7=0>A4=BFFGCCE>EFEEB*8>6CCF@C8=BC<><8EECEFFF3;E<CC7CF61?9C<9:;(*3;77<F<(6(
@M70528:330:000000000-K6D4P:1:1102:13985:2320 2:N:0:CAAGACGTCC+AGTATACGGA
TAAAACAGGGTCCCCTCCCCCTCTAGGGTCAAAAAAAGAGGTATTTAAGTTTCGGTCAGTTAAAAGTATTGTGATAGCTCCCGCTAACACTGGCAAAGATAAAAGAAGAAGAATGGCTGTTAAAATAACTGATCAGACAAATAGTCTAATTTTTTCTGCTGAAAGGTTTTTTGCTTTAAGATTAATAATTGTAGTAATAAAATTTAAGGCACCTAAAATTGAAGAAATCTCTGCAAGGTGTAAAGAAAAAATTGTTAAGTCTATTGCAGGTTCTGAAGGATAAAACGTTGATAAAGGTGGA
+
CCCCCFFFGGGGGGGG7FGGGGGGFGGGGGGGGGGDGGGGGFGGGGGGGFGGGGGGGGGGGGGGFGGGGGDGGGGFFGGGGGDEGGGGGGEFF,=FGGGGGGGGGGGGFEGCE99BFGGFGGFGGGGGFFGFEGGCBEFFD9DFEG8FEFFGDFGGAFGACGGFCDEGFGG8C9AFD9DGGG8FFFGGGGGGGGGG9FAA=@+:AFF?*;A9?>FC9GGF78A5B:59C*:AF6*86*,?::<9*673A=((.=C888=8*BE+1)/4433)./)/+*/()/)).)(/:3:1+/))077((
@M70528:330:000000000-K6D4P:1:1102:23726:2320 2:N:0:CAAGACGTCC+AGTATACGGA
TAAAACAGGGTCCCCTCCCCCTCTAGGGTCAAAAAAAGAGGTATTTAAGTTTCGGTCAGTTAAAAGTATTGTGATAGCTCCCGCTAACACTGGCAAAGATAAAAGAAGAAGAATGGCTGTTAAAATAACTGATCAGACAAATAGTCTAATTTTTTCTGCTGAAAGGTTTTTTGCTTTAAGATTAATAATTGTAGTAATAAAATTTAAGGCACCTAAAATTGAAGAAATCCCTGCAAGGTGTAAAGAAAAAATTGTTAAGTCTACTGAAGGTCCTGAATGAGAAAACGTTGATAAAGGTGGA
+
CCCCCGGGGGGGGGGGGGGGGGGFGGGGGGGGGGGGGGGGGGGGGGGGGGGGGGGGGGGGGGGGGGGGGGGGGGGGGGGGGGGGDGGGGGGGGGGGGGGGGGGGGGGGGGGGGGGGGGGFGGGGGGGGFFGGFGGGGGGGDGDFGGGGGFFGGGGGGGGGFGFFGGGFGGGGGGGGFGGGGGGGGGGGGGGGFGGGAGCDAFFFFFFFF?FF5FFGFFGFGFAEFEFEFB=>FB=9:D<D9EE@6CB:A25:>FCF<=BCEA?:C8?@FFF9;@4C<7C8)6C@@;:DF<C:@CEEF70:(
@M70528:330:000000000-K6D4P:1:1102:21398:2337 2:N:0:CAAGACGTCC+AGTATACGGA
TAAAACAGGGTCCCCTCCCCCTCTAGGGTCAAAAAAAGAGGTATTTAAGTTTCGGTCAGTTAAAAGTATTGTGATAGCTCCCGCTAACACTGGCAAAGATAAAAGAAGAAGAATGGCTGTTAAAATAACTGATCAGACAAATAGTCTAATTTTTTCTGCTGAAAGGTTTTTTGCTTTAAGATTAATAATTGTAGTAATAAAATTTAAGGCACCTAAAATTGAAGAAATCCCTGCAAGGTGTAAAGAAAAAATTGTTAAGTCTACTGAAGGTCCTGAATGATAAAACGTTGATAAAGGTTGA
+
CCCCCGGGGGGGGGFGGEGGGGGGGGGGGGGGGGGGGGGGGGGGGGGGGGGGGGGGGGGGGGGGGGGGGGGGGGGGGGFGGFGGGGGFGGGGGGGGGGGGGGFGGGGGGGGGGGGGGGGGGGGGGGGGGGGGFGGGGGGGGGGGGGGGGGFGGGGGGGFFDGGGD6EGGGG+@DFFFFFGGGGGGGGFGGGGGGGGFGFGEEFEFFFFFFFFFFFC9<CEGFCEFFFFF=E49=DF>*>?9>6+26>3ABFFEA7A@868?ACAC8<7E1;<3;84<D<)5).)/.(63(11;<C39)).(
@M70528:330:000000000-K6D4P:1:1102:23595:2337 2:N:0:CAAGACGTCC+AGTATACGGA
TAAAACAGGGTCCCCTCCCCCTCTAGGGTCAAAAAAAGAGGTATTTAAGTTTCGGTCAGTTAAAAGTATTGTGATAGCTCCCGCTAACACTGGCAAAGATAAAAGAAGAAGAATGGCTGTTAAAATAACTGATCAGACAAATAGTCTAATTTTTTCTGCTGAAAGGTTTTTTGCTTTAAGATTAATAATTGTAGTAATAAAATTTAAGGCACCTAAAATTGAAGAAATCCCTGCAAGGTGTAAAGAAAAAATTGTTAAGTCTACTGAAGGTCCTGAATGATAAAACGTTGATAAAGGTGGA
+
CCCCCGGGGGGGGGGGGEGGGGGGGGGGGGGGGGGGGGGGGGGGGGGGGGGGGGGCGGGGGGCFGGGGGGGGGGGGGGGGGGGGGGGGGFFGGGGGGGGGGGGGGGGGGGGGGFGGGGGGGGGGGGFGDCFFFGGGGGGGGFGGGGGGGGFGGGGFGGGGGFEAGFDFFGGEGGGGFGGGGGGGGGGGGGGGGFGGFGFGEFF@CFFFFFFFF5A7>CGFGFACAEBFF==FF=BB@FFFEEFA6CBDFB@FFF?F8==9<=C:9=?7;14;4@4<8CCFFCE<)7,63132;?ECC<38(
@M70528:330:000000000-K6D4P:1:1102:8131:2339 2:N:0:CAAGACGTCC+AGTATACGGA
TAAAACAGGGTCCCCTCCCCCTCTAGGGTCAAAAAAAGAGGTATTTAAGTTTCGGTCAGTTAAAAGTATTGTGATAGCTCCCGCTAACACTGGCAAAGATAAAAGAAGAAGAATGGCTGTTAAAATAACTGATCAGACAAATAGTCTAATTTTTTCTGCTGAAAGGTTTTTTGCTTTAAGATTAATAATTGTAGTAATAAAATTTAAGGCACCTAAAATTGAAGAAATCCCTGCAAGGTGTAAAGAAAAAATTGTTAAGTCTACTGAAGGTCCTGAATGATAAACCGTTGATAAAGGTGGA
+
CCCCCGFGGGGGGGFGGGGGGGGGGGGGGGGGGGGGGGGGGGGGGGGGGGGGGGGGGGGGGGGFGGGGGGGGGGGGGGGGGGDFGGGCFFGFGGGGGGGGGDGGGGGGGGGGGGGGGGGGGGGGGGGGGGGGGGFCGGGFGFGGGGGGFGFGAF>FAF8EFFFGGGFFCCFEE89E7DCFGGGGECFGGGGEFFD7FF9C>@CEFFFFF*AA*;9;9DGEG+:6B):CA=:FFBDFED@D.>C>ACB:A=(5BACA>AFE3ACCFECA8(6))7=7;CC@CE3)/(4/(1:+29;9C.48(
@M70528:330:000000000-K6D4P:1:1102:9324:2374 2:N:0:CAAGACGTCC+AGTATACGGA
TAAAACAGGGTCCCCTCCCCCTCTAGGGTCAAAAAAAGAGGTATTTAAGTTTCGGTCAGTTAAAAGTATTGTGATAGCTCCCGCTAACACTGGCAAAGATAAAAGAAGAAGAATGGCTGTTAAAATAACTGATCAGACAAATAGTCTAATTTTTTCTGCTGAAAGGTTTTTTGCTTTAAGATTAATAATTGTAGTAATAAAATTTAAGGCACCTAAAATTGAAGAAATCCCTGCAAGGTGTAAAGAAAACATTGTTAAGTCTACTGAAGGTCATGAATGATAACACGTTGATAAAGGTGGA
+
<CCCCGGGGGGGGGGGGGGGGGGGGGGGGGGGGGGGGGGGGGGGGGGGGGGFGGGGGGGADGGGGGGGGGGGGGGGGGGGGGGGGGGGGGGGGGGGGGGGEGGGGGGGGGGGEFGGGGGGFGGGGGGG9FGGGGGGGGGGGGGGGGGGFGFGE,@FGGGGGGGGFGGGFGGEGFGGFEFGGDGGGGGGGGGGGGGFCFFGCEFEFFFFFFFFFGFGAFGFGFFBF9@EF>4AFFFF::>D*:A4*153A(9=*=8B44@C?AECEECAF8;@)9;C@DEFCCE)7=?=@D7;FCEEDFF?(
@M70528:330:000000000-K6D4P:1:1102:20453:2375 2:N:0:CAAGACGTCC+AGTATACGGA
TAAAACAGGGTCCCCTCCCCCTCTAGGGTCAAAAAAAGAGGTATTTAAGTTTCGGTCAGTTAAAAGTATTGTGATAGCTCCCGCTAACACTGGCAAAGATAAAAGAAGAAGAATGGCTGTTAAAATAACTGATCAGACAAATAGTCTAATTTTTTCTGCTGAAAGGTTTTTTGCTTTAAGATTAATAATTGTAGTAATAAAATTTAAGGCACCTAAAATTGAAGAAATCCCTGCAAGGTGTAAAGAAAAAATTGTTAAGTCTACTGAAGGTCCTGAATGATAAAACGTTGATAAAGGTGGA
+
CCCCCGGGGGGGGGGGGGGGGGGGGGGGGGGGGGGGGGGGGGGGGGGGGGGGGGGGGGGGGGGGGGGGGGGGGGGGGGGGGGGGGGGAFGGGGGGGGGGGGGGGGGGGGGGGGGGGGGGGGGGGGGGGGGGGGGGGGGGGGGGGGGGGGGFGGGGFGGGGGGGF,=DFGGGGGGGGFGGGGGGGGGGFGGGGGGGGFC?FECCEFFFFFFFFFGFGFGGFGF5AFEBCFBBAFFFFE>EGB=EBEFFFFFFFEFCFEFCEFFFAGFCAE;;3<<8>8@CA<<?)77913=:;DCCCG<7:(
@M70528:330:000000000-K6D4P:1:1102:17396:2377 2:N:0:CAAGACGTCC+AGTATACGGA
TAAAACAGGGTCCCCTCCCCCTCTAGGGTCAAAAAAAGAGGTATTTAAGTTTCGGTCAGTTAAAAGTATTGTGATAGCTCCCGCTAACACTGGCAAAGATAAAAGAAGAAGACTGGCTGTTAAAATAACTGATCAGACAAATAGTCTAATTTTTTCTGCTGAAAGGTTTTTTGCTTTAAGATTAATAATTGTAGTAATAAAATTTAAGGCACCTAAAATTGAAGAAATCCCTGCAAGGTGTAAAGAAAAAATTGTTAAGTCTACTGAAGGTCCTGAATACTAAAACGTTGATAAAGGTGGA
+
@CCCCGEEFFFEG8FGFFCGGGEGCEFCGGF@FGFFG7F@FFFFAEFGGFFGGE7FFGG@EE<CD,CFEGGFGGGFDCFFGGDGCGGDG@FE?D,6AFGGD=?;?C@FCFEF,ACFFGGFGGFEFFDGGGFFFG<9,49E69=89;CE;CDE8F+EDDFA,EEAF6>D8DDEEC8=DG8@8,=<@,@@DFDEGGD7CFFCA,<CA;<5AF5F?9CDA7F@F>85+3)/B>@F44-**1>27;<9*8(7A(6-;6*1*44>?AEFF))/)6=)77772;))17567863((11;5E)+55((
@M70528:330:000000000-K6D4P:1:1102:20442:2389 2:N:0:CAAGACGTCC+AGTATACGGA
TAAAACAGGGTCCCCTCCCCCTCTAGGGTCAAAAAAAGAGGTATTTAAGTTTCGGTCAGTTAAAAGTATTGTGATAGCTCCCGCTAACACTGGCAAAGATAAAAGAAGAAGAATGGCTGTTAAAATAACTGATCAGACAAATAGTCTAATTTTTTCTGCTGAAAGGTTTTTTGCTTTAAGATTAATAATTGTAGTAATAAAATTTAAGGCACCTAAAATTGAAGAAATCCCTGCAAGGTGTAAAGAAAAAATTGTTAAGTCTACTGAAGGTCCTGAATGATAAAACGTTGATAAAGGTGGA
+
CCCCCGGGGGGGGGGGGGGGGGGGFGGGGGGGGGGGGGGGGGGGGGGGGGGGGGGFGGGGGGGGGGGGGGGGGGGGGGGGEGGGGGGGGGGGGGGGGGGGGGFGGGGGGGGGGGGGGGGGGGGGGGGGGGGGGGGGGGGGFFGGGGGGGGFGGGGGGGGGGGGGGGGGGGGGGGGGFAFGFGGGGGGGGGGFGCFC7EFCCEFEFFFFFFACFGFGFFFFDFEFFFFFF2>>FFFFB:EGEFFFA4BDABBFEFFFEF6@?A?AFF?F<@EE);@;;@<@)<?)976@@?F7@?CEFF:3(
@M70528:330:000000000-K6D4P:1:1102:15744:2393 2:N:0:CAAGACGTCC+AGTATACGGA
TAAAACAGGTCCCCTCCCCCTCTCGGGTCAAAAAAAGAGGTATTTAAGTTTCGGTCAGTTAAAAGTATTGTGATAGCTCCCGCTAACACTGGTAAAGATAAAAGAAGAAGAATGGCTGTTAAAATAACTGATCAGACAAATAGTCTAATTTTTTCTGCTGAAAGGTTTTTTGCTTTAAGATTAATAATTGTAGTAATAAAATTTAAGGCACCTAAAATTGAAGAAATCCCTACAAGGTGTAAAGAAAAAATTGTTAAGTCTACTGAAGGTCCTGAATGATAAAACGTTGATAAAGGTGGAT
+
CCCCCGGGGGGGGGGDFGGGGGG8FGGGGGGGGGGGGGGGGGFGGGGGFGGGGGGGGGGGGGGGGGGGGGGGGG9EEGGGGGGGDGGGGGGFF=:CFFGGGGGGGGGGGFFGGGGGGGGGGGGGGFGGGGFGGGGGGGGGGGGGDFGFGGFGFGGGGGFGFFDFF?FGGGGGGGGGFGGCFGGGGFDDGFGGGGGGFCFEFGFFFFFFFFFFFGFGFGGFGFFFFBEFA=EFFBFFF?DC>?FF=BBBA9B9=FEFCA6<5CEFC<3<E4>)7EFFFGFFEC39@93;(,:;@63=9(23)
@M70528:330:000000000-K6D4P:1:1102:17786:2396 2:N:0:CAAGACGTCC+AGTATACGGA
TAAAACAGGGTCCCCTCCCCCTCTAGGGTCAAAAAAAGAGGTATTTAAGTTTCGGTCAGTTAAAAGTATTGTGATAGCTCCCGCTAACACTGGCAAAGATAAAAGAAGAAGAATGGCTGTTAAAATAACTGATCAGACAAATAGTCTAATTTTTTCTGCTGAAAGGTTTTTTGCTTTAAGATTAATAATTGTAGTAATAAAATTTAAGGCACCTAAAATTGAAGAAATCCCTGCAAGGTGTAAAGAAAAAATTGTTAAGTCTACTGAAGGTCCTGAATGATAAAACGTTGATAAAGGTGGA
+
CCCCCGGGGGGGGGGGGGGGGGGGGGGGGGGGGFGGGGGGGGGGGGGGGGGGGGGGGGGGGGGGGGGGGGGGGGGGGGGGGGGGGGGGGGGGGGGGGGGGGGGGGGGGGGGGGGGGGGGGGGGGGGGGGGGGGGGGGGGGGGGGGGGGGGFGGGGGGGGGGGFCFGGGGGGGCFGFDFGGGGGGGGGDDGFGGGGFFGFFE;9@FFCF5FFFFDCDFGFEGFF@FEFEF>@FFB@F95>7>=A@CCFDF(65@FFF?=895F?FC7C74;E<@EAFCCCEFF<9;@>@FFF+@5>EGEFB(
@M70528:330:000000000-K6D4P:1:1102:7944:2407 2:N:0:CAAGACGTCC+AGTATACGGA
TAAAACAGGGTTCTCTGTCCCTTATACACATCCGACGTTGCCGACGATCCGTATACAGTGTAGACATCGGGCGTCGTTCGCCACCTGAATTCATCAAGATATCAACGCATTTCACCGCTCCACCTACACTTCCGCACGCCTCTACCTCCCTCTATGCCGTCAGTCTCTAAGGCAGTTCCCCTGTTGATCCCCTGTCTTTCACCCCAGACTTCACACCCCGCCTCCACACCCTTTCATCCCAGTGATTCCAAACACCTCTCGCACCCTTCTTCTTACCGCTGACACTGTACCCCACTCTACC
+
AC<,BFGGGGE--,CFA-,,CEE<F,66,;-C-BC@6+CCF,+6C++,,,,9,,C,,9<,6,9,,69EF@+667@+84,4+B:,4,,4,,55,,,,:,,9?@E=AF:FFGEFFGGG+@?BFFFF,<A<?FFGGB@=C+@F+@==F,,C,@DG,85,7,+5@+@DC<F,7,,,3,43=EA<,,4?F,>+5D49*1*21>AC5CF=)85):F+418822=C(:B0(;(5(.6>FF33*.AFC05?*)64)9)))4;()2)982>17*2008A2-)6).9/4(((().2).).0**-(.*))66
@M70528:330:000000000-K6D4P:1:1102:12208:2408 2:N:0:CAAGACGTCC+AGTATACGGA
TAAAACAGGGTCCCCTCCCCCTCTAGGGTCAAAAAAAGAGGTATTTAAGTTTCGGTCAGTTAAAAGTATTGTGATAGCTCCCGCTAACACTGGCAAAGATAAAAGAAGAAGAATGGCTGTTAAAATAACTGATCAGACAAATAGTCTAATTTTTTCTGCTGAAAGGTTTTTTGCTTTAAGATTAATAATTGTAGTAATAAAATTTAAGGCACCTAAAATTGAAGAAATCCCTGCAAGGTGTAAAGAAAAAATTGTTAAGTCTACTGAAGGTCCTGAATGATAAAACGTTGATAAAGGTGGA
+
CCCCCGGGGGGGGGGGGGGGGGGGGGGGGGGGGGGGGGGGGGGGGGGGGGGFGGGFGEGFGGGGGGGGGGGGGGGGGGGGGGGGGGGGGGGGGGGGGGGGGGGGGGGGGGGGGGGGGGGGGGGGGGGGGGGGFGGGGGGGGGGGGFGGGGFGGGDCFGGGGGGEFGDFDGGGGGGGFFGGGGGGGGGGFGGGGGGGCFFCAFFFFFFFFAAF?GFDFEG@CCE;AECEFE3>>BBABFG@>EEFFC@=A99B=FEFEFFC?CC@?EEEFF;>8336;@?@?C?EE@03=@3+@<C9@@31(
@M70528:330:000000000-K6D4P:1:1102:20613:2413 2:N:0:CAAGACGTCC+AGTATACGGA
TAAAACAGGGTCCCCTCCCCCTCTAGGGTCAAAAAAAGAGGTATTTAAGTTTCGGTCAGTTAAAAGTATTGTGATAGCTCCCGCTAACACTGGCAAAGATAAAAGAAGAAGAATGGCTGTTAAAATAACTTATCAGACAAATAGTCTAATTTTTTCTGCTGAAAGGTTTTTTGCTTTAAGATTAATAATTGTAGTAATAAAATTTAAGGCACCTAAAATTGAAGAAATCCCTGCAAGGTGTAAAGAAAAAATTGTTAAGTCTACTGAAGGTCCTGAATGATAAAACGTTGATAAAGGTGGA
+
CCC8CGGGGGGGGGGGGGGGGGGGGGGGGGGCFGGGGGGGGGGGGGGGGGFFGGGGGGGGGGGGGGGGGGGGGGGGGGGGGGGGGGGGGGGGGGGGGGGGGGGGGGFGGGGGDGGGGGGGGGGGGGGGGGGGGGGGGGGGGGGGGGGGGGFGGGGDFGGGGGGGGGGGFGFGGGGGFGGGGGGGGGGGGGGGGGGGFDCGFGF@FFFFFFFFFGFFFGGFDFEFFEDFFEFFFDBAECDC7BEF4C>5FDFBEAEFEFA??F?A97773;;9=@E;2;5<CCFFFE@@;1>@FEC674:B(
@M70528:330:000000000-K6D4P:1:1102:16631:2417 2:N:0:CAAGACGTCC+AGTATACGGA
TAAAACAGGGTCCCCTCCCCCTCTAGGGTCAAAAAAAGAGGTATTTAAGTTTCGGTCAGTTAAAAGTATTGTGATAGCTCCCGCTAACACTGGCAAAGATAAAAGAAGAAGAATGGCTGTTAAAATAACTGATCAGACAAATAGTCTAATTTTTTCTGCTGAAAGGTTTTTTGCTTTAAGATTAATAATTGTAGTAATAAAATTTAAGGCACCTAAAATTGAAGAAATCCCTGCAAGGTGTAAAGAAAAAATTGTTAAGTCTACTGAAGGTCCTGAATGATAAAACGTTGATAAAGGTGGG
+
CCCCCGGGGGGGGGFGGGGGGGGGGGGGGFGGGGGGGGGGGGGGGGGGGGGGFGGGGGGDDGGGGGGGGGGGGGGGGFGGGGGGGGGGGGGGGGGFGGGGGGGGGGGGFGGDGGGGGGGGGGGGGGGGFGGFEGGFGGGGGGGGGGGGGGFGGGDGGGGGGGFGGGGGGGGGG9DGFGGGCDGGGGGGGGGGGGGFFFFGCACEFFFFFAFFFDFFAEFEGF>5@88AC=3AF>BBEFF:>ECFEEF=F9@3BF*B*@=8<;?6>.9<@@E).74CCCFF?<E3>8>8((1+19469;::(
@M70528:330:000000000-K6D4P:1:1102:9471:2422 2:N:0:CAAGACGTCC+AGTATACGGA
TAAAACAGGGTCCCCTCCCCCTCTAGGGTCAAAAAAAGAGGTATTTAAGTTTCGGTCAGTTAAAAGTATTGTGATAGCTCCCGCTAACACTGGCAAAGATAAAAGAAGAAGAATGGCTGTTAAAATAACTGATCAGACAAATAGTCTAATTTTTTCTGCTGAAAGGTTTTTTGCTTTAAGATTAATAATTGTAGTAATAAAATTTAAGGCACCTAAAATTGAAGAAATCCCTGCAAGGTGTAAAGAAAAAATTGTTAAGTCTACTGAAGGTCCTGAATGATAAAACGTTGATAAAGGTGGA
+
CCCCCGGGGGGGGGGGGGGGGGGGGGGGEGFGGGGGEGGGFGGGGGGGGGGGGGGGGGGG9FGCFGGGGGGGGGGGFFGGGGGGGGGGGGGFGFGGGGGGGGGGGFGGGGGCAEFGGGGFGGGGFFGGGGFGGGFFGGGGGGGGGGGGGGFGGFEEDGFGGGGFFCDEFGGGGGGGFGGGGGGGDEDFGGGGGGCC<C7AAEFFFFFFFFFFF5AFFGGFGFCABEB5==5>F97/6;9D7=4B4CBDF@==E+9@91=857?+;;)/4;EE)).)2:<;?<<34=>@;1*3@?<49E(4(
@M70528:330:000000000-K6D4P:1:1102:11210:2428 2:N:0:CAAGACGTCC+AGTATACGGA
TAAAACAGGGTCCCCTCCCCCTCTAGGGTCAAAAAAAGAGGTATTTAAGTTTCGGTCAGTTAAAAGTATTGTGATAGCTCCCGCTAACACTGGCAAAGATAAAAGAAGAAGAATGGCTGTTAAAATAACTGATCAGACAAATAGTCTAATTTTTTCTGCTGAAAGGTTTTTTGCTTTAAGATTAATAATTGTAGTAATAAAATTTAAGGCACCTAAAATTGAAGAAATCCCTGCAAGGTGTAAAGAAAAAATTGTTAAGTCTACTGAAGGTCCTGAATGATAAAACGTTGATAAAGGTGGA
+
CCCCCGGGGGGGGGGGGGGGGGGGGGGGGGGGGGGGGGGGGGGGGGGGGGGGGGGGGGGFGGGGGGGGGGFGGGGGGGGGGGGGGGGGGGGGGGGGGGGGGGGGGGGGGGGGGGGGGGGFGGGFGGGGGGGGGGGGGGGGGGGGGGGGGGFGGGGGGGGGGGGGGGGGFFGGGGGGFGGGGGGGGGGGGGGGGGGGFGFG@GFFFFFFFA?FFGFDFGGCGFCAFFCF6>4>ADF>BGFFB=EFFFFFFB25=FCA>=CE5A<A?<CE@E4>/;<9CFFE6)9).=9@;;8::CECCE?1(
@M70528:330:000000000-K6D4P:1:1102:16077:2433 2:N:0:CAAGACGTCC+AGTATACGGA
TAAAACAGGGTCCCCTCCCCCTCTAGGGTCAAAAAAAGAGGTATTTAAGTTTCGGTCAGTTAAAAGTATTGTGATAGCTCCCGCTAACACTGGCAAAGATAAAAGAAGAAGAATGGCTGTTAAAATAACTGATCAGACAAATAGTCTAATTTTTTCTGCTGAAAGGTTTTTTGCTTTAAGATTAATAATTGTAGTAATAAAATTTAAGGCACCTAAAATTGAAGAAATCCCTGCAAGGTGTAAAGAAAAAATTGTTAAGTCTACTGAAGGTCCTTAATGATAAAAAGTTGATAAAGGTTGA
+
CCCCCGGGGGGGGGGGGGGGGGGGGGGGGGGGGGGGGGGGGGGFGGGGGGGGGGGFCCFGGGGGGGGGGFFGGGGGGGGGGGGGGGGGGGGGG?DFGGGGGGGGDFFGGGGGGGGGGGGGGGGGGGGD@DFGFGGGGGGGGGGEAEDGGFFGGGCFDFFGGG?FGCFGGGGGGGGGFGGDFGEDDFGFCAFGGFFGAFFGFC+@FFFFFFFFFGFGFCGFGFEEF)8AA:=FF4@A=G,:>EE>ACB2AB=(3=@FC88@):7+>757@(5))/))+1))).734.37?C72:)9)><93(
@M70528:330:000000000-K6D4P:1:1102:7003:2437 2:N:0:CAAGACGTCC+AGTATACGGA
TAAAACAGGGTCCCCTCCCCCTCTAGGGTCAAAAAAAGAGGTATTTAAGTTTCGGTCAGTTAAAAGTATTGTGATAGCTCCCGCTAACACTGGCAAAGATAAAAGAAGAAGAATGGCTGTTAAAATAACTGATCAGACAAATAGTCTAATTTTTTCTGCTGAAAGGTTTTTTGCTTTAAGATTAATAATTGTAGTAATAAAATTTAAGGCACCTAAAATTGAAGAAATCCCTGCAAGGTGTAAAGAAAAAATTGTTAAGTCTACTGACGGTCCTGAATGATAAAACGTTGATAAAGGTGGA
+
CCCCCGGGGGG?E,CEC@FGGGGGCFGGGGGGGGGGGGGGFFFFGGGGFGGFGGG@FFGGGG9EGCGGGGGGGDDCGGGEGGGGGGDCGFF9E,ECFGGGGGGFFGFFGGFGGGGGGGG@EGFFFGGFGGGCG9,@DGGGGFDGGGDF;>EBFFE:FGGGG=@5@?BA9FFCG?EFCEADD=EFB:EDFGGGGGGG7E?<A@FBAE7AA*3;9CACCD;=78=5@C8EF=EFF2>F3:>DBECA?FD(A>9B=F789+=CE6<6;@7(6(3?9AAF6C6<)....)6=;3C*254)+538(
@M70528:330:000000000-K6D4P:1:1102:14974:2462 2:N:0:CAAGACGTCC+AGTATACGGA
TAAAACAGGGTCCCCTCCCCCTCTAGGGTCAAAAAAAGAGGTATTTAAGTTTCGGTCAGTTAAAAGTATTGTGATAGCTCCCGCTAACACTGGCAAAGATAAAAGAAGAAGAATGGCTGTTAAAATAACTGATCAGACAAATAGTCTAATTTTTTCTGCTGAAAGGTTTTTTGCTTTAAGATTAATAATTGTAGTAATAAAATTTAAGGCACCTAAAATTGAAGAAATCCCTGCAAGGTGTAAAGAAAAAATTGTTAAGTCTACTGAAGGTCCTGAATGATAAAACGTTGATAAAGGTGGA
+
CCCCCGGGGGGFFFEGGGGGGGGGGGGGGGGGGGGGGGGGGFGGGGGGGFFGCFGFGGGGGGGGGGGGGGGGGGGGGGGGGGGGGGGGGGGGGDFGGGGGGGGGGGGGGGGGGGGGGGGFGGGGGGGGFGGDGGGGGGGGGGGGGGGGGFFFGGGGGGCGGGDEDFFGGFGGGGFG9EGFGGGGGGGD9@FGGGGGFGFFEFFFFFFFAAFFFDFGFFFEGF;E>EFCF>EFABFF@FDCEEEFEEDBFBBF==*4>8BCEFEAFE<@@EF@49A3;7?EE5)97<>@@;:;:54)>..8(
@M70528:330:000000000-K6D4P:1:1102:8012:2477 2:N:0:CAAGACGTCC+AGTATACGGA
TAAAACAGGGTCCCCTCCCCCTCTAGGGTCAAAAAAAGAGGTATTTAAGTTTCGGTCAGTTAAAAGTATTGTGATAGCTCCCGCTAACACTGGCAAAGATAAAAGAAGAAGAATGGCTGTTAAAATAACTGATCAGACAAATAGTCTAATTTTTTCTGCTGAAAGGTTTTTTGCTTTAAGATTAATAATTGTAGTAATAAAATTTAAGGCACCTAAAATTGAAGAAATCCCTGCAAGGTGTAAAGAAAAAATTGTTAAGTCTACTGAAGGTCCTGAATGATAAAACGTTGATAAAGGTGGA
+
CCCCCGGGGGGGGGGGGGGGGGGGGGGGGGGGGGGGGGGGGGGGGGGGGDFGGGGGGGGGGGFGGGFGGGGGEGGGGGGCGGGGGGGGGGGGGGGGGGGGGGGFGGGGGGGGGGGGGGGC=FFGGGGGGGGGGGGGGGGGGGGGGGGGGGFGG?EFGFFDEGGGGGEFGGGCGGGFFDF8E;EFFGGGGGGGGG@FFGFCAAF<FAFFFFFFFGFGFGG@A69*=3@EF=EFA)<@>DDFEECFFF=(;>>BBF?CC8B??7?FDEEE@;@A;>EE*:?<3CCE3;68@DF>+197C4>:(
@M70528:330:000000000-K6D4P:1:1102:15723:2478 2:N:0:CAAGACGTCC+AGTATACGGA
TAAAACAAGGTCCCCTCCCCCTCTAGGGTCAAAAAAAGAGGTATTTAAGTTTCGGTCAGTTAAAAGTATTGTGATAGCTCCCGCTAACACTGGCAAAGATAAAAGAAGAAGAATGGCTGTTAAAATAACTGATCAGACAAATAGTCTAATTTTTTCTGCTGAAAGGTTTTTTGCTTTAAGATTAATAATTGTAGTAATAAAATTTAAGGCACCTAAAATTGAAGAAATCCCTGCAAGGTGTAAAGAAAAAATTGTTAAGTCTACTGAAGGTCCTGAATGATAAAACGTTGATAAAGGTGGA
+
CCCCCGGGGGGGGGGGGGFGGGGGGGGGGGGGGGGGGGGGGGGGGGGGGGGGGGGGGGGGGGGGGGGGGGGGGGGGGGGGGGGGGGGGGGGGGGGGGGGGGGGGGGGGGGGGGGGGGGGGGGGGGGGGGGGGGGGGGGGGGGGGGGGGGGFGGFGGFGGCFGGGGGGGGGGGGGFGDGGGGGGDGGGGGGGGGGGFACFFFGFFFFFFFFFFFFFGFGGFGFEEFBDFFEFAFBBABGGFEBEF?E=BFBF2>F4BCACF?F5AE<FEFEEF);=9;>CAC?54))7=@FCFFECC97(4(
@M70528:330:000000000-K6D4P:1:1102:24296:2500 2:N:0:CAAGACGTCC+AGTATACGGA
TAAAACAGGGTCCCCTCCCCCTCTAGGGTCAAAAAAAGAGGTATTTAAGTTTCGGTCAGTTAAAAGTATTGTGATAGATCCCGCTAACACTGGCAAAGATAAAAGAAGAAGAATGGCTGTTAAAATAACTGATCAGACAAATAATCTAATTTTTTCTGATGAAAGTTTTTTTGCTTTAAGATTAATAATTGTAGTAATAAAATTAAAGGCACCTAAAATTTACGAAATCCCTGCAAGGTGTAAAAAAAAAAATGTAAGGTCAACCGAAGTTCCTGAATAGAAACATGTTAATAAAAGGGGG
+
CCCCCGGGC;F<-@ED@@CFFGEGFFFDFFCEDCFGCFCE@<C<FEFEEBC<CF766C@<F@FGGGFGGEGGA<,9A?<FGGGGGGE<CGAFGGGGGG8FG;?DGGG@FFFGFGCECFDEGFGD;@?FBFGGCF,,E?FFCF+,4,9A@EBFA<64@;,4A,,?D+3,6=@+>DF97@CFG9=DB=EFGGE:C,=C+51,03=)*5?<*9;05*;?F@7),1*)*--)+)0/*));;*5>77*4**505(6(5*9+.+09))/**(((,(..)66:D7)))..(4.()))0*269)+((((
@M70528:330:000000000-K6D4P:1:1102:8698:2512 2:N:0:CAAGACGTCC+AGTATACGGA
TAAAACAGGGTCCCCTCCCCCTCTAGGGTCAAAAAAAGAGGTATTTAAGTTTCGGTCAGTTAAAAGTATTGTGATAGCTCCCGCTAACACTGGCAAAGATAAAAGAAGAAGAATGGCTGTTAAAATAACTGATCAGACAAATAGTCTAATTTTTTCTGCTGAAAGGTTTTTTGCTTTAAGATTAATAATTGTAGTAATAAAATTTAAGGCACCTAAAATTGAAGAAATCCCTGCAAGGTGTAAAGAAAAAATTGTTAAGTCTACTGAAGGTCCTGAATGATAAAACGTTGATAAAGGTGGA
+
CCCCCGGGGGGGGGGGGGGGGGGGGGGGGGGGGGGGGGGGGGGGGGGGGGGGGGGGGGGGGGGGGGGGGGGGGGGGGGGGGGGGDGGGGGGGGFGGGGGGGGGAGGGGGGGGGGGGGGGGGGGGGGGGGGGGGGGGGGGGGGGGGGGGGGFGGGGGGGGGGGGCEGFGFGGGGGGGFGAFGGGGGGGGGGGGGGGGFGCFFGFFFFCFFFFFFGFGFFGEFA88CCBEF9BAFBDF=GGGFFFFCCBBA=@DFF<B<:AE<CE6<@<73@=<)7<E6@CEEF3;);93=?FD>9.97),((
@M70528:330:000000000-K6D4P:1:1102:18126:2512 2:N:0:CAAGACGTCC+AGTATACGGA
TAAAACAGGGTCCCCTCCCCCTCTAGGGTCAAAAAAAGAGGTATTTAAGTTTCGGTCAGTTAAAAGTATTGTGATAGCTCCCGCTAACACTGGCAAAGATAAAAGAAGAAGAATGGCTGTTAAAATAACTGATCAGACAAATAGTCTAATTTTTTCTGCTGAAAGGTTTTTTGCTTTAAGATTAATAATTGTAGTAATAAAATTTAAGGCACCTAAAATTGAAGAAATCCCTGCAAGGTGTAAAGAAAAAATTGTTAAGTCTACTGAAGGTCCTGAATGATAAAACGTTGATAAACGTGGA
+
-ABCCGAFGGG-@@CFEF:FGG@FE9FCGGGGGGGEE>8CEEGGDFEFGFEG,C@FFGG,9CC9F<F,EFFG,<,EFC95CDGGGGGCC8EFDFEGGGEFGGGGFDFGGFDCFGAFCFCEGGG?=<FG9FCA99FGGFCG+E==A;==FGFFGFEFGG8CEGF9=DGFC8D+@,EFCACFGFFEDG>9AFDACGGDFG+78;FFFFFAF*;6<9;CACACG61:9:CFF=4FFFDFEG:?7>EA**07;(6>BA*85@+8)1/3@=)/)6;4)73;6+)./.?<<<6;;<*2769)32(3(
@M70528:330:000000000-K6D4P:1:1102:21882:2513 2:N:0:CAAGACGTCC+AGTATACGGA
TAAAACAGGGTCCCCTCCCCCTCTAGGGTCAAAAAAAGAGGTATTTAAGTTTCGGTCAGTTAAAAGTATTGTGATAGCTCCCGCTAACACTGGCAAAGATAAAAGAAGAAGAATGGCTGTTAAAATAACTGATCAGACAAATAGTCTAATTTTTTCTGCTGAAAGGTTTTTTGCTTTAAGATTAATAATTGTAGTAATAAAATTTAAGGCACCTAAAATTGAAGAAATCCCTGCAAGGTGTAAAGAAAAAATTGTTAAGTCTACTGAAGGTCCTGAATGATAAAAGGTTGATAAAGGTGGA
+
CCCCCGGGGGGGGGGGGFGGGGGGFGGGGGGGGGGGGGGGGGGGGGGGGGGGGGGGGGGGGGGGGGGGGGGGGGGGGGGGGGGGGGGGGGGGGGGGGGGGGGGGGGGGGGGFGFGGGGGFGGGGGGGGGGGGGFGFGGGGGGGGGGGGF9DFGGEFGGGGGGGGGGFGFGGGGGGGFGGGGGGGGGGGGGGGGGC;CE;EEFFFFFFFFFF6@GFFFFGFGF8A<CCFFEEFF>BFFFFGE@6194>5;@@B@FFFF6+><8)1>4//.(;47;EFF:3))7663)(746<+19;47)(-(
@M70528:330:000000000-K6D4P:1:1102:11473:2513 2:N:0:CAAGACGTCC+AGTATACGGA
TAAAACAGGGTCCCCTCCCCCTCTAGGGTCAAAAAAAGAGGTATTTAAGTTTCGGTCAGTTAAAAGTATTGTGATAGCTCCCGCTAACACTGGCAAAGATAAATGAAGAAGAATGGCTGTTAAAATAACTGATTAGACAAATAGTCTAATTTTTTCTGCTGAAAGGTTTTTTGCTTTAAGATTAATAATTGTAGTAATAAAATTTAAGGCACCTAAAATTGAAGAAATCCCTGCAAGGTGTAAAGAAAAAATTGTTAAGTCTACTGAAGGTCCTGAATGATAACACGTTGATAAAGGTGGA
+
<@C@CGFGDEGDE<FGFGGE:FGG,CEFGGGGFGGEB:FFE@<,CEDGEGE<F@FEB7FFGD9F<6F<FGGEE,F@DFFGGC@CG7F@FEFEE,AF<FGFECE,C,9CBD<,EDGC8:=4:@,9C<BFGGEFF,,@>9CEFC+=FED@DGFGDGGECFD;EF85EDGGGGGGGGEFFG,@8@9DBFECFAFDGFG=7EAF@,+1B;CAFA*9*;CC*,=8CFE@F58*45)99>2A9=:D@@CA?C=285=BFFFF?@@CCCE8C@)/7(;44;;92:?3679)/6;;@<<C764;?@;0(
@M70528:330:000000000-K6D4P:1:1102:7180:2521 2:N:0:CAAGACGTCC+AGTATACGGA
TAAAACAGGGTCCCCTCCCCCTCTAGGGTCAAAAAAAGAGGTATTTAAGTTTCGGTCAGTTAAAAGTATTGTGATAGCTCCCGCTAACACTGGCAAAGATAAAAGAAGAAGAATGGCTGTTAAAATAACTGATCAGACAAATAGTCTAATTCTTTCTGCTGAAAGGTTTTTTGCTTTAAGATTAATAATTGTAGTAATAAAATTTAAGGCACCTAAAATTGAAGAAATCCCTGCAAGGTGTAAAGAAAAAATTGTTAAGTCTACTGAAGGTCCTGAATGATAAAACGTTGATAAAGGTGGA
+
CCCCCGGGGGGEE8FFG;6FGGGG<EFFGG@EGGFE@F8FDGGG9F?@FGEGGGGG76CCEEFC9EFEFEGGGGFGD<5:EFEGGGGFG8EEF84E4FFFG9F,?CFFG<F=DFACDFDD=EGCGCFGCFA:FEFGFFGG=DFGFFFGGFD,4:=F=FFCFEC?EGGCADGGGG8D7FFGGGFD,@EC;=DAFF9F@FDAD@?C?CCFAA:?@FFFA7EEG+398):>C55FF2>AEFCF==4B4C5<A>=BEBC68BB7?ACFFB/>4;@9)7448@5=EC<>3)661=<:+.7)04;1(
@M70528:330:000000000-K6D4P:1:1102:9734:2533 2:N:0:CAAGACGTCC+AGTATACGGA
TAAAACAGGGTCCCCTCCCCCTCTAGGGTCAAAAAAAGAGGTATTTAAGTTTCGGTCAGTTAAAAGTATTGTGATAGCTCCCGCTAACACTGGCAAAGATAAAAGAAGAAGAATGGCTGTTAAAATAACTGATCAGACAAATAGTCTAATTTTTTCTGCTGAAAGGTTTTTTGCTTTAAGATTAATAATTGTAGTAATAAAATTTAAGGCACCTAAAATTGAAGAAATCCCTGCAAGGTGTAAAGAAAAAATTGTTAAGTCTACTGAAGGTCCTGAATGATAAAACGTTGATAAAGGTGGA
+
CCCCCGGGGGGGGGGGGGGGGGGGGGGG@GGGGGGGGGGGGGGGGGGGGGGGGGGGGGGFGGGGGGGGGGGGDGGGFFGGGGGGDCGGGGGGGGGGGGGDGGG9<FGGGGGGGGGGFGDEGGGGFGGGGGGGGGGGGGGGGGGGGGGGGGFGGGGGGGGGGDGGGGGGGGGGGGFGFGGCCGGGGGGFGGGFFAFGFGFGF;9CFFFFFFFFFGFGFFFFG8@CF5CEF=:69BDFEFF7>EFFCFFFF>>DEAEAC8+96+<FC).77=5@<<A<FG?8CFF>E<;6@121CCCC+7:?0
@M70528:330:000000000-K6D4P:1:1102:7537:2538 2:N:0:CAAGACGTCC+AGTATACGGA
TAAAACAGGGTCCCCTCCCCCTCTAGGGTCAAAAAAAGAGGTATTTAAGTTTCGGTCAGTTAAAAGTATTGTGATAGCTCCCGCTAACACTGGCAAAGATAAAAGAAGAAGAATGGCTGTTAAAATAACTGATCAGACAAATAGTCTAATTTTTTCTGCTGAAAGGTTTTTTGCTTTAAGATTAATAATTGTAGTAATAAAATTTAAGGCACCTAAAATTGAAGAAATCCCTGCAAGGTGTAAAGAAAAAATTGTTAAGTCTACTGAAGGTCCTGAATGATAAAACGTTGATAAAGGTGGA
+
C@CCCGGGGGGCFFGGGEFGGGGGGGGGGGEGGGGGGGGGGGGGGGGFGGFFGGGFGDGGGGGGGGFGGGGGGGGFFFGGGFGE@FFCF=FGGGFGGGGGFDDBFEFGGGFFEEGGGGGFDFGFEFFFFGEGGAFGGGF>FGGGGGFGGFF9EE8?FFGFGFFAF+6@=FGGGG8DFCDGFGCFE:CFEFGGGG+=CACC7FA@?EFAAAF9?5?96;CEGFA=F@CEC:46A=:A<*4?>:69:405A9=3;BCA8BAC?66@9;CA@(6)7;=ECFC@C35<7<363?:1154.5=>B(
@M70528:330:000000000-K6D4P:1:1102:16129:2549 2:N:0:CAAGACGTCC+AGTATACGGA
TAAAACAGGGTCCCCTCCCCCTCTAGGGTCAAAAAAAGAGGTATTTAAGTTTCGGTCAGTTAAAAGTATTGTGATAGCTCCCGCTAACACTGGCAAAGATAAAAGAAGAAGAATGGCTGTTAAAATAACTGATCAGACAAATAGTCTAATTTTTTCTGCTGAAAGGTTTTTTGCTTTAAGATTAATAATTGTAGTAATAAAATTTAAGGCACCTAAAATTGAAGAAATCCCTGCAAGGTGTAAAGAAAAAATTGTTAAGTCTACTGAAGGTCCTGAATGATAACACGTTGATAAAGGTGGA
+
CCCCCGGGGGGGGGGGGGGGGGGGGGGGGGGGGGGGGGGGGGGGGGGGGGGGGGGGGGGGGGGGGGGGGGGGGGGGGGGGGGGGGGGGGGGGGEGGGGGGGGGGGGGGGGGGGGGGGGGGGGGGGGGGGGGGCFFGFGGGGGGGFGGGGGFGGGDFGGGAAFDGGFGGGGGGGGGGFEGGGGGGGGGGGFGGGC9CFGF<AGFFFFFFAFFFFGFGFGDC,=>=65CEAEFFFFBF3DD@==EB?==2A2@(8:8C4=+9CA6+A<3).;5))7767+9<E??)75;@3;9@F)7)944((
@M70528:330:000000000-K6D4P:1:1102:14988:2550 2:N:0:CAAGACGTCC+AGTATACGGA
TAAAACAGGGTCCCCTCCCCCTCTAGGGTCAAAAAAAGAGGTATTTAAGTTTCGGTCAGTTAAAAGTATTGTGATAGCTCCCGCTAACACTGGCAAAGATAAAAGAAGAAGAATGGCTGTTAAAATAACTGATCAGACAAATAGTCTAATTTTTTCTGCTGAAAGGTTTTTTGCTTTAAGATTAATAATTGTAGTAATAAAATTTAAGGCACCTAAAATTGAAGAAATCCCTGCAAGGTGTAAAGAAAAAATTGTTAAGTCTACTGAAGGTCCTGAATGATAACACGTTGATAAAGGTGGA
+
CCCCCGGGGGGGGGGGGGGGGGGGGGGGGGGGGGGGGGGGGGGGGGGGFGGGGGGFGGGGGGGGGGGGGGGGGGGGGGGGGGGGGGGGGGGGGGGGGGGGGGGGGGGGGGGGGGGGGGGGGGGGGGGGGGGGFFGFGGGGGGGGGGGGGGFGFGGGGGGGGGGGGGGGGGGGGGGGFGDFFGGFG:DFGGGGGFGGAFFGFGFFFFFFAFFFFFC9AEG@GFFFFFFFFFFFFFDFFGCGFFF9<E2:A=>BFFEF7>BC3@CFFF?EEFE37>8CC+<@<EE33=@@;<::7746@<:((
@M70528:330:000000000-K6D4P:1:1102:13602:2562 2:N:0:CAAGACGTCC+AGTATACGGA
TAAAACAGGGTCCCCTCCCCCTCTAGGGTCAAAAAAAGAGGTATTTAAGTTTCGGTCAGTTAAAAGTATTGTGATAGCTCCCGCTAACACTGGCAAAGATAAAAGAAGAAGAATGGCTGTTAAAATAACTGATCAGACAAATAGTCTAATTTTTTCTGCTGAAAGGTTTTTTGCTTTAAGATTAATAATTGTAGTAATAAAATTTAAGGCACCTAAAATTGAAGAAATCCCTGCAAGGTGTAAATAAAAAATTGTTAAGTCTACTGAAGGTCCTGAATGATAATACGTTGATAAAGGTGGA
+
<CC@CGFDFGF<E6CFF-6BFGEGFFG<FG<<@F<F@7D@EF,<<@55,A@DA:@CFGEF<E@,<6C6CCFGEB@E9?9,CFEEGGE<C,CEFC<=F<FGGE<>FDC=FEF,,,,B84+99FD<,9A?,CEFA,,4,9A804=,9C=FGGFC;,+?,;88=@,5=6E97@8C=3=EFCFEF;,,8=;@DGDGFG<;<E+@>E7CCFF?C**3@*9C6,,851089@)7+..A9):3>*,4:6*3984*:*:3869@*B6*9=58+)7=8=;)773;2;6@5<E)7)37;(*3+6>3C3(6(
@M70528:330:000000000-K6D4P:1:1102:9806:2564 2:N:0:CAAGACGTCC+AGTATACGGA
TAAAACAGGGTCCCCTCCCCCTCTAGGGTCAAAAAAAGAGGTATTTAAGTTTCGGTCAGTTAAAAGTATTGTGATAGCTCCCGCTAACACTGGCAAAGATAAAAGAAGAAGAATGGCTGTTAAAATAACTGATCAGACAAATAGTCTAATTTTTTCTGCTGAAAGGTTTTTTGCTTTAAGATTAATAATTGTAGTAATAAAATTTAAGGCACCTAAAATTGAAGAAATCCCTGCAAGGTGTAAAGAAAAAATTGTTAAGTCTACTGAAGGTCCTGAATGATAAAACGTTGATAAAGGTGGA
+
CCCCCGGGGGGGGGGGGEGGGGGGGGGGFGGGGGGGGGGGGGGGGFGGGGGGGGGGGGGGGGGGGGFGGGGGGGGGGGGFGGGGGGGG<FFCEBEE@FGCGGGGGGGGGGGGGGGGGGGFGGGGGGGGGDFGGGGGGGGGDGGFFC@FGGFGGFGGGGGFGGGFFGGGGGGGGFCFFGGGGGFFCFEFGGFFGGF9FGFFFGFFFFCAAFFFFFFGFGGFGFEFF58AF2466BF8>:58*1/:8C:>A225BFCC@BFEC+7@E@CEF;4>.4.72;<@).97)76337<:CC64+4:2(
@M70528:330:000000000-K6D4P:1:1102:6872:2564 2:N:0:CAAGACGTCC+AGTATACGGA
TAAAACAGGGTCCCCTCCCCCTCTAGGGTCAAAAAAAGAGGTATTTAAGTTTCGGTCAGTTAAAAGTATTGTGATAGCTCCCGCTAACACTGGCAAAGATAAAAGAAGAAGAATGGCTGTTAAAATAACTGATCAGACAAATAGTCTAATTTTTTCTGCTGAAAGGTTTTTTGCTTTAAGATTAATAATTGTAGTAATAAAATTTAAGGCACCTAAAATTGAAGAAATCCCTGCAAGGTGTAAAGAAAAAATTGTTAAGTCTACTGAAGGTCCTGAATGATAAAACGTTGATAAAGGTGGA
+
CCCCCGFFFEGGFDFFGG7CFFG8ACFGGFFGGFFEGGGGGGGGGGGGCGGGGCFFECFFEFGGGGGGGGGGGFGGGGGGFC@BCGGGGFGGFFDGGGGGFFGGFGGEGGGGGGGGGECFGAAEFGGGGGGGGGGGGGGGGGGGFFGGGD@FGFC:EGFGEDFGGFGFG?FGBDFGFGGGGGFGFFFGGGCC9EGGFGFGCGFFFFFAFAFFFGFG*;EECB0*=88>BBEFFB29BD<C>EFF?C@BFDFF28*=>B+8?A?AFF5<)6@943).9:?<EE67E<>,3(12;?73+726(
@M70528:330:000000000-K6D4P:1:1102:6853:2567 2:N:0:CAAGACGTCC+AGTATACGGA
TAAAACAGGGTCCCCTCCCCCTCTAGGGTCAAAAAAAGAGGTATTTAAGTTTCGGTCAGTTAAAAGTATTGTGATAGCTCCCGCTAACACTGGCAAAGATAAAAGAAGAAGAATGGCTGTTAAAATAACTGATCAGACAAATAGTCTAATTTTTTCTGCTGAAAGGTTTTTTGCTTTAAGATTAATAATTGTAGTAATAAAATTTAAGGCACCTAAAATTGAAGAAATCCCTGCAAGGTGTAAAGAAAAAATTGTTAAGTCTACTGAAGGTCCTGAATGATAAAACGTTGATAAAGGTGGA
+
CCCCCGGGGGGGGGGGGGGGGGGDGGGGGGGGGGGGGGGGGGGGGGGGGGGGGGGGGGGGGGGGGGGGGGGGGGGGGGGGGGGGGGGGGGGGGGGGGGGGG;FFGGGGGGGGGGGGGGDGFGGGGGGGGGGGGGGGGGGG?GGGGGGGGGFDGGGGGGGGGGGGGGGGGGGGGGGGFGGGGGGGGGGGGGGGGGGGFGFGFGA@FFFFFFFFFGFGFGGBFA:AF5@EF@FFFFFF@FFGFB8C?CDBF>9=EF?F*+=CEFEFGFC<;;FF);<EC:5AEEF9C@663?F>>69CCEBB0
@M70528:330:000000000-K6D4P:1:1102:7156:2572 2:N:0:CAAGACGTCC+AGTATACGGA
TAAAACAGGGTCCCCTCCCCCTCTAGGGTCAAAAAAAGAGGTATTTAAGTTTCGGTCAGTTAAAAGTATTGTGATAGCTCCCGCTAACACTGGCAAAGATAAAAGAAGAAGAATGGCTGTTAAAATAACTGATCAGACAAATAGTCTAATTTTTTCTGCTGAAAGGTTTTTTGCTTTAAGATTAATAATTGTAGTAATAAAATTTAAGGCACCTAAAATTGAAGAAATCCCTGCAAGGTGTAAAGAAAAAATGGTTAAGTCTACTGAAGGTCCTGAATGATAAACGGTTGATAAAGGTGGA
+
@CCCCGGGGGGCGFGGGGCGGGGGGFFFGFEGGGGGGD<EEFGC<CEFGGGGGGCF7CFGCFEFGFFGFGGFFFGGGD95CFF@+@F,ECFEF,<FFGGGGDFGFFGGFB@:AECFGFD>FFFGFGGCFGGFFGGCGDEEFF=DFDGGGGFFG<>FGGGFDFE,EFDDDFGGDCGGDFDGG=FFGGGFFGEDFGGFFF?C7EFEAFFFA*;A*9CFFAC5,<13=8CAF=EFF)<9<=:>6@EFC:(0)(5:**98818@)3/1<;<<)5;3.7;<;+97CFC93(,/((*23.)57<?B(
@M70528:330:000000000-K6D4P:1:1102:17656:2574 2:N:0:CAAGACGTCC+AGTATACGGA
TAAAACAGGGTCCCCTCCCCCTCTAGGGTCAAAAAAAGAGGTATTTAAGTTTCGGTCAGTTAAAAGTATTGTGATAGCTCCCGCTAACACTGGCAAAGATAAAAGAAGAAGAATGGCTGTTAAAATAACTGATCAGACAAATAGTCTAATTTTTTCTGCTGAAAGGTTTTTTGCTTTAAGATTAATAATTGTAGTAATAAAATTTAAGGCACCTAAAATTGAAGAAATCCCTGCAAGGTGTAAAGAAAACATTGTTAAGTCTACTGAAGGTCCTGAATGATAAAACGTTGATAAAGTTGGA
+
CCCCCGGGGGGGGGGGGGGGGGGGGGGGDGGGGGGGGGGGGGGGGGGGGGGGGGGGDGGGGGGGGGGGGGGGGCFGGGGGGGGGGGGGGGGGGGGGGGFGGGGGGGGGGGGGGGGGDGCEFGE<EGGGGFFGGFED9FGGGFDGGGGFGGFGGFGGGGGGGGGFGGDFGGGGGCGGFGGGGGGGGGFFGGGGGCFFFGFDCFFFCFFBAFFFFGFCAFGBCAE6CEDCFEEFFFBFBEF7BEFF<:B2F(7BEFEC51+*11/B<*>371=A)7=FCDE@C3).17(666*;C)79>).()
@M70528:330:000000000-K6D4P:1:1102:16715:2613 2:N:0:CAAGACGTCC+AGTATACGGA
TAAAACAGGGTCCCCTCCCCCTCTAGGGTCAAAAAAAGAGGTATTTAAGTTTCGGTCAGTTAAAAGTATTGTGATAGCTCCCGCTAACACTGGCAAAGATAAAAGAAGAAGAATGGCTGTTAAAATAACTGATCAGACAAATAGTCTAATTTTTTCTGCTGAAAGGTTTTTTGCTTTAAGATTAATAATTGTAGTAATAAAATTTAAGGCACCTAAAATTGAAGAAATCCCTGCAAGGTGTAAAGAAAAAATTGTTAAGTCTACTGAAGGTCCTGAATGATAAAACGTTGATAAAGGTGGA
+
CCCCCGGGGGGGGGGGGGGGGGGGGGGGGGGGGGGGGGGGGGGGGGGGGGGGGGGGGGGGGGGGGGGGGGGGGGGGGGGGGGGGGGGGGGGGGGGGGGGGGGGGGGGFGGGGGGGGGGGGGGGGGGGGGGGGGGGGGGGGGGGGGGGGGGFGGGGGFGFGGGGGGGGGGGGGGGGGFGGFFGGGGGGFCFDGGGGGFGFGFFFFFFFFF?AFFGFGFFGFFFCBBEFAF@BAFDDFEGGGF@EFEEFBF=@BEA@A?CBC?FEFF8?E34;E;><;973;35?C>86=8(CCFFC4F<01(
@M70528:330:000000000-K6D4P:1:1102:22118:2618 2:N:0:CAAGACGTCC+AGTATACGGA
TAAAAGGGTCCCCTCCCCCTCTAGGGTCAAAAAAAGAGGTATTTAAGTTTCGGTCAGTTAAAAGTATTGTGATAGCTCCCGCTAACACTGGCAAAGATAAAAGAAGAAGAATGGCTGTTAAAATAACTGATCAGACAAATAGTCTAATTTTTTCTGCTGAAAGGTTTTTTGCTTTAAGATTAATAATTGTAGTAATAAAATTTAAGGCACCTAAAATTGAAGAAATCCCTGCAAGGTGTAAAGAAAAAATTGTTAAGTCTACTGAAGGTCCTGAATGATAAAACGTTGATAAAGGTGGATA
+
CCCCCGGGGGGGGGGGGGGFGGGGGGGGGGGGGGGGGGGGFGGGGGGGGGGGGEGGGGGGGGGGGGGGGGGGGGGGGGGGGGGGGGGGFGGGGGGGGGGGGGGGGGGGGGGGGGGGGGGGGGGGGGGGGGGGGGGGGGGGGGGGGGGGGGFGGGGGGGGFGFEGDGGGGGGGGGGGFGGGGGGGGGGGGGGGGGGFFDFFFGFEFFFFFFFFFGFGFFF@A>ACF@7@F@EAF=BF=CCFE?<FFDFFDFFFF>48>BFEF@EFFF31;4.77>EC>>CF<C;<0=@D;CFFGE<EEBFF<
@M70528:330:000000000-K6D4P:1:1102:15878:2648 2:N:0:CAAGACGTCC+AGTATACGGA
TAAAACAGGGTCCCCTCCCCCTCTAGGGTCAAAAAAAGAGGTATTTAAGTTTCGGTCAGTTAAAAGTATTGTGATAGCTCCCGCTAACACTGGCAAAGATAAAAGAAGAAGAATGGCTGTTAAAATAACTGATCAGACAAATAGTCTAATTTTTTCTGCTGAAAGGTTTTTTGCTTTAAGATTAATAATTGTAGTAATAAAATTTAAGGCACCTAAAATTGAAGACATCCCTGCAAGGTGTAAAGAAAAAATTGTTAAGTCTACTGAAGGTCCTGAATGATAAAACGTTGATAAAGGTGGA
+
CCCCCGGGGGGGGGFFGGEGGGGGGGGGGGGGGGGG7CFFGGGGGGC<FFGGGGCFGGGGGGGGGGGGGGGGDFGGGGGFGGGGGGGFGGGGGGCFGGGGGGFFGGFGG@8:FFGGGGGGGGGDEFGGGGGG9FEGGGGG?GGGGGGGGGFGGGCFGGGGFFFGGGGGGGGGGC8FFGGGGGGGGGGGGGGGGGGGFGF7AGFFFFAFFA?AFGFCFGGFGF7CA)8CF)<FF=:9>E>D.9<FE:5(8@@9EFCF41:@<FEA?@C8E1@3/7@3*397??<64=1/:@/1:?C3C5>:(
@M70528:330:000000000-K6D4P:1:1102:14567:2663 2:N:0:CAAGACGTCC+AGTATACGGA
TAAAACAGGGTCCCCTGTCTCTTATACACATCTGACGCTGCCGACGATCCGTATACTGTGTAGATCTCGGTGGTCGCCGTATCATTAAAAAAAAAAAAACAGAAACACCTGTACTACTCCCCATGTTAAAACCCAATTCCTACACCACCAACCCCACTCACCTTCACCCCTTGCAATCACTTACTATCACCATGTTTCCACTGCCACACTGCCACCACGCCTACAGTTGCTCAGTATCCCTTACTACCTGCCTCTCACTTCCCAAACACTCATCCAACCACTCGTCCACCCTCATCCTGTT
+
CCCCCGGGGGGGGGGGGGGGGGGEGGGGGGGGGGGGGFGGGGGGGGGCFGGGGFGGFFGGEEGGGGGGGGFGGCFCFEE>=,BE9F<FFCFGGC7>+4>+4,,,,4,:+,,,,,,,,,+883,,,,,,,,,,8+++6,36+3+,,81@@6*+38++3@,,,,23,;,,55*,,5,5+5,,,,,,,265,>,4*,+++4+,0,)*/)26))/1.8**)*/(*)(/).))+.)++()+)5+5)))))))(*)(.)/(8)0*.)1(1*(((()(,-64)**((-.((.-(,.(/**(.40))))
@M70528:330:000000000-K6D4P:1:1102:11781:2679 2:N:0:CAAGACGTCC+AGTATACGGA
TAAAACAGGGTCCCCTCCCCCTCTAGGGTCAAAAAAAGAGGTATTTAAGTTTCGGTCAGTTAAAAGTATTGTGATAGCTCCCGCTAACACTGGCAAAGATAAAAGAAGAAGAATGGCTGTTAAAATAACTGATCAGACAAATAGTCTAATTTTTTCTGCTGAAAGGTTTTTTGCTTTAAGATTAATAATTGTAGTAATAAAATTTAAGGCACCTAAAATTGAAGAAATCCCTGCAAGGTGTAAAGAAAAAATTGTTAAGTCTACTGAAGGTCCTGAATGATAAAACGTTGATAAAGGTGGA
+
CCCCCGGGGGGGGGGGGGGGGGGGGGGGGGGGGGGGGGGGGGGGGGGGGGGGGGGGGGGGGGCGGGGGGGGGGGGGGGGFGGGGGGGGGGGGGGGGFFGGGGFGGGGFGGGGGGGGGGDEGGGGGFFGGGGGGGFGGGGGGGCFGGGGGGFGGGGGGFGGGGFFGCEGGGGGGGFGFGGGGGGGGGGGGGFGGCGFFGFF@CFEFFFF5FFFFFFGFCGFGFEBFEBEF2=FFFF>B*>8>;EA6EB(;==DFFEF4=BCCFEFG35;EE;<;>@)7:))<<C34;>@FD*:+933+7(((
@M70528:330:000000000-K6D4P:1:1102:23603:2686 2:N:0:CAAGACGTCC+AGTATACGGA
TAAAACAGGGTCCCCTCCCCCTCTAGGGTCAAAAAAAGAGGTATTTAAGTTTCGGTCAGTTAAAAGTATTGTGATAGCTCCCGCTAACACTGGCAAAGATAAAAGAAGAAGAATGGCTGTTAAAATAACTGATCAGACAAATAGTCTAATTTTTTCTGCTGAAAGGTTTTTTGCTTTAAGATTAATAATTGTAGTAATAAAATTTAAGGCACCTAAAATTGAAGAAATCCCTGCAAGGTGTAAAGAAAAAATTGTTAAGTCTACTGAAGGTCCTGAATGATAAAACGTTGAAAAAGGTGGA
+
CCCCCGGGGGGCFGGGGGGGGGGGGGGGGGGGGGGGGGGGGGGGGGGGGGGGGGGFGGGGGGGFGGGGGGGGGGGGAFGFGGGGDGGCGGGFGGGGGGGGGGGGGGGGGGGFGGGGGGGFGGGGGGFGGGGGGGGGFGGGGGGGGGFGGGFGGFGGGGGGGFGFGGFEFGGGGGGGFGGGGGGGGGEGGGGFF7CCCGFGFGFFFF9AA5C9@CFCFEGFGF1*158AA4>>F):@>FDFFEEAEEFDFFB:28CA?8:?E7?6AE<37(6334=.;;?@CE34939:@?3+2;16?>73(
@M70528:330:000000000-K6D4P:1:1102:22105:2717 2:N:0:CAAGACGTCC+AGTATACGGA
TAAAACAGGGTCCCCTCCCCCTCTAGGGTCAAAAAAAGAGGTATTTAAGTTTCGGTCAGTTAAAAGTATTGTGATAGCTCCCGCTAACACTGGCAAAGATAAAAGAAGAAGAATGGCTGTTAAAATAACTGATCAGACAAATAGTCTAATTTTTTCTGCTGAAAGGTTTTTTGCTTTAAGATTAATAATTGTAGTAATAAAATTTAAGGCACCTAAAATTGAAGAAATCCCTGCAAGGTGTAAAGAAAAAATTGTTAAGTCTACTGAAGGTCCTGAATGATAAAACGTTGATAAAGGTGGA
+
CCCCCGGGGGGGGGGGGGGGGGGGGGGGGGGGGGGGGGGGGGGGGGGGGGGGGGGGGGGGGGGGGGGGGGGGGGGGGGGGGGGGGGGGGGGGFGGGGGGGGGGGGGGGGGGGGGGGGGGGGGGGGGGGFGGGGGGGGGGGGGGGGGGGEFFGGGGGGGGGFGGEGGGDGGG>EFGGFGGGGGGGGGGGGGGFGCFDFGFGFGFEFFFFFFFFFGFGFGGEGFCEFFFFFEFFF2BFFGGGEF<FFEBFF255=8?B5B88?FCFE@EFEEEE7AEC;CEA5)6;E<>;DF87C?>CD@B?(
@M70528:330:000000000-K6D4P:1:1102:7006:2721 2:N:0:CAAGACGTCC+AGTATACGGA
TAAAACAGGGTCCCCTCCCCCTCTAGGGTCAAAAAAAGAGGTATTTAAGTTTCGGTCAGTTAAAAGTATTGTGATAGCTCCCGCTAACACTGGCAAAGATAAAAGAAGAAGAATGGCTGTTAAAATAACTGATCAGACAAATAGTCTAATTTTTTCTGCTGAAAGGTTTTTTGCTTTAAGATTAATAATTGTAGTAATAAAATTTAAGGCACCTAAAATTGAAGAAATCCCTGCAAGGTGTAAAGAAAAAATTGTTAAGTCTAATGAAGGTCCTGAATGATAAAACGTTGATAACGGTGGA
+
CCCCCGGGGDAFFGGGGGGGGGGGGGGGGGGGGGFEGEGGGGGGGGGGGGGGGGGGGEGAFGGGFGGEGGGGF9EFFGGAFCFGEGEEG8FGGDFDGEGGCFEFGGGGGGGDCFGGGGCFGEFDGGGGAFEFCEEF>DGGGGCFFFDFG;9EEECGGGGGGGGFF==DEGFGDG=D?FGGFDEGCFFFFGGGGGGGFF7EEEA@FFFAF9FAFFF7ADFCFF:6=@DEA>B6AB=AEF:>>EFFFFB=A9>=;A*=>BACC+)+3;6E9E@<<<3)8;?E?CCC3<>F@(1+3<)(:4(3(
@M70528:330:000000000-K6D4P:1:1102:20445:2726 2:N:0:CAAGACGTCC+AGTATACGGA
TAAAACAGGGTCCCCTCCCCCTCTAGGGTCAAAAAAAGAGGTATTTAAGTTTCGGTCAGTTAAAAGTATTGTGATAGCTCCCGCTAACACTGGCAAAGATAAAAGAAGAAGAATGGCTGTTAAAATAACTGATCAGACAAATAGTCTAATTTTTTCTGCTGAAAGGTTTTTTGCTTTAAGATTAATAATTGTAGTAATAAAATTTAAGGCACCTAAAATTGAAGAAATCCCTGCAAGGTGTAAAGAAAAAATTGTTAAGTCTACTGAAGGTCCTGAATGATAAAACGTTGATAAAGGTGGA
+
9CCCCGGGGGGFFFFGGGGGGGGGGGGGGGGGFGGGGGGGGCGFFGGGGGGGGGGGGGGGGGGGGGGGGGGGGGGGGGGFGDDCFGGGGGGGGGGGGGGGGGFGGGGGGGGGGFGGFFGGGGGGGGGG9FGGFGGGGGGGGGGGGGGGGGFGGGEGGGGFGGGGGGGGDFGGGGFDDGFGGGGGGEDFGFGGGG7CFFFFFFCFFFFAF*;A**;DFFGFGFC@A@80B):6A9BF>*5,*9*4>CD:AB236B@F?B8?675:+=7<@1=A7@)7;3<A?ECEE3,5((5116C)>;:?(
@M70528:330:000000000-K6D4P:1:1102:24116:2731 2:N:0:CAAGACGTCC+AGTATACGGA
TAAAACAGGGTACCCTCTCCCTCTAGGGTCAAAAAAAGAGGTATCTAAGTTTCGGTCAGTTAAAAGTATTGTGATAGTTCCCGCTAACACTGGCAAAGATAAAAGAAGAAGAATGGATGTCAACATAACTGATCAGACAAATAGTCTAATTTATTCTGCTGAAAGGTTTTTTGCTTTAAGATTAATAATTGTAGTAATAAAATTTAAGGCACCTAAAATTGAAGACATCCCTGTAAGGTGTAAAGTAAAAATTGTTACGTATACTGAAGGTCCTGAATGATAAGACGTTGATAAAGGTGGA
+
6@9<,C,;CCF-C;@,6-CCF,,;;CC@FE@CFFFG7:,,,,;<6C,5C6CF96@B::<E6,,9@EGDFGGFFCF9E,C,66,@F+8,:E?A,8:9,A=BEE<,?7E<E<E,4?94,9=9,AF,,,A5,CEDE,C9D,===999,C,=,,<D,C=,@DD;E;8?9DF9A+4CB8AFD=6@,66?9:E+=D:26=D9+E769,=87DFBD5**3+;+*,7:,+0:@):59):AA0;+3<330*31:*2>6*7)4B?:71@-*40+589*5>==*5.98+*.*8**))/(/=57+/))>4=0(
@M70528:330:000000000-K6D4P:1:1102:9676:2745 2:N:0:CAAGACGTCC+AGTATACGGA
TAAAACAGGGTCCCCTCCCCCTCTAGGGTCAAAAAAAGAGGTATTTAAGTTTCGGTCAGTTAAAAGTATTGTGATAGCTCCCGCTAACACTGGCAAAGATAAAAGAAGAAGAATGGCTGTTAAAATAACTGATCAGACAAATAGTCTAATTTTTTCTGCTGAAAGGTTTTTTGCTTTAAGATTAATAATTGTAGTAATAAAATTTAAGGCACCTAAAATTGAAGAAATCCCTGCAAGGTGTAAAGAAAAAATTGTTAAGTCTACTGAAGGTCCTGAATGATAAAACGTTGATAAAGGTGGA
+
CCCCCGGGGGGGGGGGGGGGGGGGGGGGGGGGGGGGGGGGGGGGGGGGGGGGGGGGGGGGGGGGGGGGGGGGGGGGGGGGGGGGGGGGGGGGGGGGGGGGGGGGGGGGGGGGGGGGCGGGGGGGGGGGFGGGGGGGGGGG8E?FFGGGGGFGGGGGGGGGGGGGFGGGGGGGGGGGFGGGGGGGGFGFGGGGGGGGFGCGFGFBFFFFFFFFFGFGFFFECFCEFEFEA:;AFFFFEFFGFFFFCFFFA(6BBFFFCBAC?FEFC@973=;3;A7723<A5??93;:;;;5+C3667;3:(
@M70528:330:000000000-K6D4P:1:1102:20560:2761 2:N:0:CAAGACGTCC+AGTATACGGA
TAAAACAGGGTCCCCTCCCCCTCTAGGGTCAAAAAAAGAGGTATTTAAGTTTCGGTCAGTTAAAAGTATTGTGATAGCTCCCGCTAACACTGGCAAAGATAAAAGAAGAAGAATGGCTGTTAAAATAACTGATCAGACAAATAGTCTAATTTTTTCTGCTGAAAGGTTTTTTGCTTTAAGATTAATAATTGTAGTAATAAAATTTAAGGCACCTAAAATTGAAGAAATCCCTGCAAGGTGTAAAGAAAAAATTGTTAAGTCTACTGAAGTTCCTGAATGATAAAACGTTGATAAAGGTGGA
+
CCCCCGGGGGGGGGGGGGGGGGGGEGGGGGGGGGGGGGGGGGGGGGGGGGGGGGGGGGGGGGGGGGGGGGGGGGGGGGGGGDFGGGGGGGGGGGGGGGGGGFGGGGGGFFFG=CFGGCCFGGGGGGGGGFFFGGGGGGGGGGFGGGAGGGFGFFGGGGGGGGGGGGGGGGGGGGGGFGGGGGGGDFFGGGDGGDGGFFFGFFFFFFFFFFFF5F>FFFGFGFF@FEBFF7;4;@DA;4>,9>EC6CFFFF=D@=CC@BCEF8CAFEEEF6CC7EEFC>).)76;CE>@8/9@DEF<+7=0(
@M70528:330:000000000-K6D4P:1:1102:10725:2768 2:N:0:CAAGACGTCC+AGTATACGGA
TAAAACAGGGTCCCCTCCCCCTCTAGGGTCAAAAAAAGAGGTATTTAAGTTTCGGTCAGTTAAAAGTATTGTGATAGCTCCCGCTAACACTGGCAAAGATAAAAGAAGAAGAATGGCTGTTAAAATAACTGATCAGACAAATAGTCTAATTTTTTCTGCTGAAAGGTTTTTTGCTTTAAGATTAATAATTGTAGTAATAAAATTTAAGGCACCTAAAATTGAAGAAATCCCTGCAAGGTGTAAAGAAAAAATTGTTAAGTCTACTGAAGTTCCTGAATGATAAAACGTTGATAAAGGTGGA
+
CCCCCGGGGGGGGGGGGGGGGGGGGGGGGGGGGGGGGGGGGGGGDGGGGGGGGCCGEGFFGFGGGGGGGGGGGGGGGGGGGGGGGGGGGFGGGFGGGGGGFGDFGGGGGGGGGGGGGGGF?FGFFGGGGGGGDGGGGGGGGGGGGGGGGGFCFDC8EFGGGA9AFGGGGGGGEGGFB8CFFFGFGGGGGFGGDGGGFGFGFGFFFFFFFFFCFGC>AGGFGFE*=5@EA4@AA=:BEGGGEEEBEE=DFF>BFF<>@@BC?FCFC<3);)955?CECDFF?CECCFB@1,:+39>C?;;1(
@M70528:330:000000000-K6D4P:1:1102:13916:2768 2:N:0:CAAGACGTCC+AGTATACGGA
TAAAACAGGGTCCCCTCCCCCTCTAGGGTCAAAAAAAGAGGTATTTAAGTTTCGGTCAGTTAAAAGTATTGTGATAGCTCCCGCTAACACTGGCAAAGATAAAAGAAGAAGAATGGCTGTTAAAATAACTGATCAGACAAATAGTCTAATTTTTTCTGCTGAAAGGTTTTTTGCTTTAAGATTAATAATTGTAGTAATAAAATTTAAGGCACCTAAAATTGAAGAAATCCCTGCAAGGTGTAAAGACAAAATTGTTAAGTCTACTGAAGGTCCTGAATGATAACACGTTGATACAGGTGGA
+
@CCCCGFGGGGGGGGGGGEGGGGGDGGGGGGGGGFGGGGGFFGGGGGGFGGGGDD:FGCFFFGFCFGFGGFGGGFGGGGGGGGGGGEGFGGGFGGGFGGGGGFGFFGGGG<8FEFFGGGGGGG<EFGGFGGGAFGGCGGGGGGGFGFGAFFGGGGFGGGG8FFGA?DEGCFGGGGGFGGGFGFGDFGGGGGGGGG7CFFG7C;@AFFF?F69F5?DACF:76:A>)8AC2;AFD=A@GGC=BE9<:(.)0(3;FEFC8+/*1/=@74==4/;<<)7<763))///62,6(/+1)94A7(:(
@M70528:330:000000000-K6D4P:1:1102:21265:2779 2:N:0:CAAGACGTCC+AGTATACGGA
TAAAACAGGGTCCCCTCCCCCTCTAGGGTCAAAAAAAGAGGTATTTAAGTTTCGGTCAGTTAAAAGTATTGTGATAGCTCCCGCTAACACTGGCAAAGATAAAAGAAGAAGAATGGCTGTTAAAATAACTGATCAGACAAATAGTCTAATTTTTTCTGCTGAAAGGTTTTTTGCTTTAAGATTAATAATTGTAGTAATAAAATTTAAGGCACCTAAAATTGAAGAAATCCCTGCAAGGTGTAAAGAAAAAATTGTTAAGTCTACTGAAGGTCCTGAATGATAAAACGTTGATAAAGGTGGA
+
CCCCCGGGGGGGGGGGGGGGGGGGGGGGGGGGGGGGGGGGGGGGGGGGGGGGGGGGGGGGGGGGGGGGGGGGGGGGGGGGGGGGGGGGGGGGGGGGGGGGGGGGGGGGGGGGGGGGGGGGGGGGGFGGGGGGGGGGGGGGGGGGGGGGGGFGGGGGGGGGGGGGGGGGGGGGGGGGFGGGGGGGGGGDGGFFF7EDAFFAA@FFFFF59FFF>FFGFGGFGF;EFFFFFFFFF>:>@DEEEEFF<EBBFF@@=BCC5AF<EFFFFE3;@1;<)444939)7?CC9@>D1(21:797<;(-(
@M70528:330:000000000-K6D4P:1:1102:22266:2823 2:N:0:CAAGACGTCC+AGTATACGGA
TAAAACAGGGTCCCCTCCCCCTCTAGGGTCAAAAAAAGAGGTATTTAAGTTTCGGTCAGTTAAAAGTATTGTGATAGCTCCCGCTAACACTGGCAAAGATAAAAGAAGAAGAATGGCTGTTAAAATAACTGATCAGACAAATAGTCTAATTTTTTCTGCTGAAAGGTTTTTTGCTTTAAGATTAATAATTGTAGTAATAAAATTTAAGGCACCTAAAATTGAAGAAATCCCTGCAAGGTGTAAAGAAAAAATTGTTAAGTCTACTGAAGGTCCTGAATGATAAAACGTTGATAAAGGTGGA
+
CCCCCGGGGGGGGGGGGGGGGGGGGGGGGGGGGGGGGGGGGGGGGGGGGGGGGGGGGGGGGGGGGGGGGGGGGGGGGFGGGGGGGGGGGGGGGGGGGGGGGGGGGGGGGGGGGGGGGGGGGGGGGGGGGGGGGGGGGGGGGGGGGGGGGGFGGGGGGGGGDGGGGGGGGGGGGGGGFGFGGGGGGGGGGGGGGGGGFGFGFGFFFFFFF?FFFGFGFGGF7819B@CFF)>6?4@?9:>D@FFF?EDFFFB22B?8CBBCCFE6C35=@FEF=<<E<C58EEEE4<;=@2/3@C64<EB:(
@M70528:330:000000000-K6D4P:1:1102:20591:2830 2:N:0:CAAGACGTCC+AGTATACGGA
TAAAACAGGGTCCCCTCCCCCTCTAGGGTCAAAAAAAGAGGTATTTAAGTTTCGGTCAGTTAAAAGTATTGTGATAGCTCCCGCTAACACTGGCAAAGATAAAAGAAGAAGAATGGCTGTTAAAATAACTGATCAGACAAATAGTCTAATTTTTTCTGCTGAAAGGTTTTTTGCTTTAAGATTAATAATTGTAGTAATAAAATTTAAGGCACCTAAAATTGAAGAAATCCCTGCAAGGTGTAAAGAAAAAATTGTTAAGTCTACTGAAGGTCCTGAATGATAAAACGTTGATAAAGGTGGA
+
<CCCCGFGGGGFGFFGFFGGGGGGFGGGGGGGGGFGGGGFG8FFGGGGGGGGGFECFFFGGGGFGGCFGGGGGGFGGFGFGFFGGGGFDFGGFGGGGGGGGGGGGGFFGGFFGGGFFGGGGGGFAEEGGGGGGGGGGFFGGGGGGEFGGFFGCEEGGFFGGGFGGDDADDDEGEFGFGGFGGGFEEGCGGGGGGGGFGFGFCAEFFFFFA:557C;9DEBGF7AC)0*=)>F4@BF@@>D6;6:AC(5AD@F=@EA8=CC3;?AA@?37(5>7<39C:CE3CCCCE6357<DGFC<@<??0
@M70528:330:000000000-K6D4P:1:1102:16801:2865 2:N:0:CAAGACGTCC+AGTATACGGA
TAAAACAGGGTCCCCTCCCCCTCTAGGGTCAAAAAAAGAGGTATTTAAGTTTCGGTCAGTTAAAAGTATTGTGATAGCTCCCGCTAACACTGGCAAAGATAAAAGAAGAAGAATGGCTGTTAAAATAACTGATCAGACAAATAGTCTAATTTTTTCTGCTGAAAGGTTTTTTGCTTTAAGATTAATAATTGTAGTAATAAAATTTAAGGCACCTAAAATTGAAGAAATCCCTGCAAGGTGTAAAGAAAAAATTGTTAAGTCTACTGAAGGTCCTGAATGATAAAACGTTGATAAAGGTGGA
+
CCCCCGGGGGGGGGGGGGGGGGGGGGGGGGGGGGGGGGGGGFGGGGGGGGGGGGGGGGGGGGFDGGGGGGGGGGGGGFGGGGGGGGGGGGGGGGGGGGGGGGGGGGGGGGGGGGCGGGGGGGGGGGGGFGGGGGGGGGGGGGGGGGFGGGFGGGEGFGGGGGGGGCEFFGGGGGGGFGGGFFDDGGGGGGGGGGGFFGFGEGFFFFFFFAFFFGFGFGGECF=5AEDEC=3>FFBFFGFDB=CFCEF@A:9:BFFFEFF8CF?FF37=@E@A773)9CEEFF54CEF3;@91:77;E=>:(
@M70528:330:000000000-K6D4P:1:1102:11606:2876 2:N:0:CAAGACGTCC+AGTATACGGA
TAAAACAGGGTCCCCTCCCCCTCTAGGGTCAAAAAAAGAGGTATTTAAGTTTCGGTCAGTTAAAAGTATTGTGATAGCTCCCGCTAACACTGGCAAAGATAAAAGAAGAAGAATGGCTGTTAAAATAACTGATCAGACAAATAGTCTAATTTTTTCTGCTGAAAGGTTTTTTGCTTTAAGATTAATAATTGTAGTAATAAAATTTAAGGCACCTAAAATTGAAGAAATCCCTGCAAGGTGTAAAGAAAAAATTGTTAAGTCTACTGAAGTTCCTGAATGATAAAACGTTGATAAAGGTGGA
+
CCCCCG8FDGGGGGGGGGGGGGGGGGGGGGGFFDFDGGGGGGCGGFGACFGGCFCFFDFGGCC@FFFFFGGGGFFDGGGGFFDEGEGFE8EFFGGGGGGGFFGAFG8FCFGCGDFGGGGGGGCFAFDA@FFGGGGGFGGFGGGGGGFGGGFGGGGGFG8@EFGGGGGGGFFGG?FGDGFFGGGFFGGGGGGFGFGCFGFFECFFFF+<F*;A>GFCACFEGFE5B@@EF24AFDBB3;A?>E?:<C=(;2>B28?B<8+9)1?AF3?<E5;5)9CE6>C@C79).4;@;?3:7?)9;741(
@M70528:330:000000000-K6D4P:1:1102:23241:2896 2:N:0:CAAGACGTCC+AGTATACGGA
TAAAACAGGGTCCCCTCCCCCTCTAGGGTCAAAAAAAGAGGTATTTAAGTTTCGGTCAGTTAAAAGTATTGTGATAGCTCCCGCTAACACTGGCAAAGATAAAAGAAGAAGAATGGCTGTTAAAATAACTGATCAGACAAATAGTCTAATTTTTTCTGCTGAAAGGTTTTTTGCTTTAAGATTAATAATTGTAGTAATAAAATTTAAGGCACCTAAAATTGAAGAAATCCCTGCAAGGTGTAAAGAAAAAATTGTTAAGTCTACTGAAGGTCCTGAATGATAAAACGTTGATAAAGGTGGA
+
CCCCCGGGGGGGGFGGGGGGGGGGGGGGGGGGGGGGGGGGGGGGGGGGGGGGGGGGGGGGGGGGGGGGGGGGGGGGGGGGGGGGGGGGGGGGGGGGGGGGGGGGFGGGGGGGGGGGGGGGGGGGGGGGGGGGGFGEFGGGGGGGGGGGGFFGGGGGGGDFCGGDFFFGGGGGGGGGFGGGGGGGGGGGGGGGGGGGFGFGFGFBFFFFFFFF?GFGFGGFGFA6ACDFF4:>F==*14>?>EFFECD@FFBFBF?FEAACE7?8EF?A<@EFEF<CD:C3..9)7;:3(25:;5EFGE?0(
@M70528:330:000000000-K6D4P:1:1102:23202:2905 2:N:0:CAAGACGTCC+AGTATACGGA
TAAAACAGGGTCCCCTCCCCCTCTAGGGTCAAAAAAAGAGGTATTTAAGTTTCGGTCAGTTAAAAGTATTGTGATAGCTCCCGCTAACACTGGCAAAGATAAAAGAAGAAGAATGGCTGTTAAAATAACTGATCAGACAAATAGTCTAATTTTTTCTGCTGAAAGGTTTTTTGCTTTAAGATTAATAATTGTAGTAATAAAATTTAAGGCACCTAAAATTGAAGAAATCCCTGCAAGGTGTAAAGAAAAAATTGTTAAGTCTACTGAAGGTCCTGAATGATAAAACGTTGATAAAGGTGGA
+
CCCCCGFGGGGEGGGGGGGGGGGFGGGGGGGGGGGGGGGGGGGGGGGGGGGGGGGGGGGFFGG9FGGGGGGGFGGGGGGGGGGGGGGGGGGFGGGGGGGGGGFGGGGGGGGGGGGGGGGEFFGGGGGGGGGGGGGGGGGGGGGGFFFGGGFGGGGGGGGGGGGFGGGFGGGGEFGGFGGGGGGFDDEFGGFGGGGGAFFGFGFFFFF?FA5@?DFGFGGFGB18=@DE+:@AA@4;@FFGBFEFFFB@FF=@3FFF?C=?C1);CEEEE@@E34=<C:<@??CE;73=@?3:><9CGE:8(
@M70528:330:000000000-K6D4P:1:1102:24173:2923 2:N:0:CAAGACGTCC+AGTATACGGA
TAAAACAGGGTCCCCTCCCCCTCTAGGGTCAAAAAAAGAGGTATTTAAGTTTCGGTCAGTTAAAAGTATTGTGATAGATCCCGCTAACACTGGCAAAGATAAAAGAAGAAGAATGGCTGTTAAAATAACTGATCAGACAAATAGTCTAATTTTTTCTGCTGAAAGGTTTTTTGCTTTAAGATTAATAATTGTAGTAATAAAATTTAAGGCACCTAAAATTGAAGAAATCCCTGCAAGGTGTAAAGAAAAAATTGTTAAGTCTACTGAAGGTCCTGAATGATAAAACGTTGATAAAGGTGGA
+
CCCCCGGGGGGCFADFGCFGGGGDGGGGGGGGGGGGGGGGGGGGFFGGCEEFDGECCFGEGGGFCGFGGGG9EEFGG,EFFGGGDCFFFGGGGGEGGGGGGGG9EGGGGGGGGGFGGGGGGGGGFFGGGDGGGGGGFGGGFGGGGGGGGGFGGDEFFFGA=EEFFCEGGGCEGFGGFGCFCFDFG8DFGGGAFGGGCFCACGF5BAAFFFFFFDF>C9<@FFCEFEDECE)*9>=968<2:>6=<C@(?(:B@8>A7:+89+7+>/6/)4=E8EEE6+)/19)/))(,6(5+@9))0)(-(
@M70528:330:000000000-K6D4P:1:1102:16308:2929 2:N:0:CAAGACGTCC+AGTATACGGA
TAAAACAGGGTCCCCTCCCCCTCTAGGGTCAAAAAAAGAGGTATTTAAGTTTCGGTCAGTTAAAAGTATTGTGATAGCTCCCGCTAACACTGGCAAAGATAAAAGAAGAAGAATGGCTGTTAAAATAACTGATCAGACAAATAGTCTAATTTTTTCTGCTGAAAGGTTTTTTGCTTTAAGATTAATAATTGTAGTAATAAAATTTAAGGCACCTAAAATTGAAGAAATCCCTGCAAGGTGTAAAGAAAAAATTGTTAAGTCTACTGAAGGTCCTGAATGATAAAACGTTGATAAAGGTGGA
+
CCCCCGGGGGGGGGGGGGGGGGGGGGGGGGGGGGGGGDGGGGGGGGGGGGGGGGGGGGGGGGGGGGGGGGGGGGGGGGGGGGGGGGGGGGGGGGGGGGGGGGGGGFGGGGGGGGGGGGGGGGGGGGGGGGGGFGGGGGGGDFGGGGGGGGFGGGDGGGGFGGGGGGGGGGGGGGGGFGGGGGGGGGGGGGGGGGGGFDFGEGFFFFFFFAFFFGFCFGGFGFCEF):AA5B>AD@?;FFE=EFF?E=BFFFFFFFF7BFEEFEFCECFF1;@EEEE47<AFFECEEFDDD77;C46CE?:(
@M70528:330:000000000-K6D4P:1:1102:15021:2947 2:N:0:CAAGACGTCC+AGTATACGGA
TAAAACAGGGTCCCCTCCCCCTCTAGGGTCAAAAAAAGAGGTATTTAAGTTTCGGTCAGTTAAAAGTATTGTGATAGCTCCCGCTAACACTGGCAAAGATAAAAGAAGAAGAATGGCTGTTAAAATAACTGATCAGACAAATAGTCTAATTTTTTCTGCTGAAAGGTTTTTTGCTTTAAGATTAATAATTGTAGTAATAAAATTTAAGGCACCTAAAATTGAAGAAATCCCTGCAAGGTGTAAAGAAAAAATTGTTAAGTCTACTGAAGGTCCTGAATGATAAGACGTTGATAAAGGTGGA
+
CCC@CGGGGGFG<AFGFEFGGGGCGCCE@EEFGD<B@CGGFGGGGFF9FGFEDFGGGGGC,6F9,CFDFEEFGFGGGGGCGCF>CEG@F=FFCE8=?FGGGG9E?CDDGGC:A,9?EAC>=;FG9FFF9E=,,4EF9DB8=F94FF;FDEB;@A8A;DF=FG8F3?=,=8DEGGGGFDGGAF@3C:BEFGGFFCFFCFFFC>C8FFAFACF59CF>ADG@7+1A+88:1446AB:F=GDC*:<=9=((;B@=BFFFCFF?3:5;9=CFF@EF33;>8:?4)71)7=0/:097CECEF2:3(
@M70528:330:000000000-K6D4P:1:1102:17142:2947 2:N:0:CAAGACGTCC+AGTATACGGA
TAAAACAGGGTCCCCTCCCCCTCTAGGGTCAAAAAAAGAGGTATTTAAGTTTCGGTCAGTTAAAAGTATTGTGATAGCTCCCGCTAACACTGGCAAAGATAAAAGAAGAAGAATGGCTGTTAAAATAACTGATCAGACAAATAGTCTAATTTTTTCTGCTGAAAGGTTTTTTGCTTTAAGATTAATAATTGTAGTAATAAAATTTAAGGCACCTAAAATTGAAGAAATCCCTGCAAGGTGTAAAGAAAAAATTGTTAAGTCTACTGAAGGTCCTGAATGATAAAACGTTGATAAAGGTGGA
+
CCCCCGGGGGGGGGGGGGGGGGGGGGGGFGGGGGGGGGGGGGGGGGGGGGGGGGGGGGGGGGGGGGGGGGGGGGGGGGGGGGGGGGGGGGFGGGGGGGGGGGGGGGFGGGGGGGGGGGGGGGGFGGGGGGGGGGGGFGGGGGGGGGGGGGFGGGGGGGGGGGGGGGGGFGGGGGGGFGGGGGGGGGGFGGGGGGGGFGFGEDFFFFFFFFFFFGFFFCFFGFEFFEDFFE=>ADBFECFG=EFAEF=BF=@FFFFFC8B?CFFFG@?4@FFF<E3>>FC8CEECCE96@;7+:9/;C=26(
@M70528:330:000000000-K6D4P:1:1102:18441:2953 2:N:0:CAAGACGTCC+AGTATACGGA
TAAAACAGGGTCCCCTCCCCCTCTAGGGTCAAAAAAAGAGGTATTTAAGTTTCGGTCAGTTAAAAGTATTGTGATAGCTCCCGCTAACACTGGCAAAGATAAAAGAAGAAGAATGGCTGTTAAAATAACTGATCAGACAAATAGTCTAATTTTTTCTGCTGAAAGGTTTTTTGCTTTAAGATTAATAATTGTAGTAATAAAATTTAAGGCACCTAAAATTGAAGAAATCCCTGCAAGGTGTAAAGAAAAAATTGTTAAGTCTACTGAAGGTCTTGAATGATAAAACGTTGATAAAGGTGGA
+
CCCCCGGGGGGGGGGGGGGGGGGGGGGGFGGGGGGGGGGGGGGGGGGGGGGGGGGGGGGFGGGGGGGGGGGGGGGGGGGGGGGGGGGGGGGGGGGGGGGGGGGGGFGFGGGGGGGGGGGGGGGGGGGGGGGGGGGGGGGGGGGGGGGGGGFGGGGGGGGGGGGGGGGGGGGGGGGGFGGEEGGGGGGGGGCFGGGGFGFGFGFEFFFF?AFFFGFGFGGFGFC@AEFFFB5AADFFE>DCBEEFFF2BF(>BEFFF?FFEEFFFC<C@@E@F)9>?D@3;)9).1;;@@0817779CE04(
@M70528:330:000000000-K6D4P:1:1102:11564:2963 2:N:0:CAAGACGTCC+AGTATACGGA
TAAAACAGGGTCCCCTCCCCCTCTAGGGTCAAAAAAAGAGGTATTTAAGTTTCGGTCAGTTAAAAGTATTGTGATAGCTCCCGCTAACACTGGCAAAGATAAAAGAAGAAGAATGGCTGTTAAAATAACTGATCAGACAAATAGTCTAATTTTTTCTGCTGAAAGGTTTTTTGCTTTAAGATTAATAATTGTAGTAATAAAATTTAAGGCACCTAAAATTGAAGAAATCCCTGCAAGGTGTAAAGAAAAAATTGTTAAGTCTACTGAAGGTCCTGAATGATAAAACGTTGATAAAGGTGGA
+
CCCCCGGGGGGGGGFGGGGGGGGGGGGGGGGGGGGGGGGGGGGGGGGGGGGGGGGGGGGGGGGGGGGGGGGGGGGGFGGGGGGGGGGGGGGGGGGGGGGGGFGGGGGFFFFGGGGGGGGGGGGGGGGGGGGFDFFGGGGFGGGGGGGGGGFGGGGGGGGGGFFGGFGGGGGGGGGGFGGGFGGGGGFGGGFGGGGG?FFFEFFFFFFFF?FFFFFGFGGFGFE@FBBECEEFFF5A@8::>6AFCEB(ABFFFFCF?F8??CCFG<EFFFF3@@8>;FCFCCC/;@B;@@3:D?E97;2<(
@M70528:330:000000000-K6D4P:1:1102:13786:2970 2:N:0:CAAGACGTCC+AGTATACGGA
TAAAACAGGGTCCCCTCCCCCTCTAGGGTCAAAAAAAGAGGTATTTAAGTTTCGGTCAGTTAAAAGTATTGTGATAGCTCCCGCTAACACTGGCAAAGATAAAAGAAGAAGAATGGCTGTTAAAATAACTGATCAGACAAATAGTCTAATTTTTTCTGCTGAAAGGTTTTTTGCTTTAAGATTAATAATTGTAGTAATAAAATTTAAGGCACCTAAAATTGAAGAAATCCCTGCAAGGTGTAAAGAAAAAATTGTTAAGTCTACTGAAGGTCCTGAATGATAAAACGTTGATAAAGGTGGA
+
CCCCCGGGGGGGGGGGGFGGGGGGGGGGGGGGGGGGGGGGGGGGGGGGGGGGGGGGGGGFGGGGGFEGFFGGGGGGGGGGGGGGGGGGGGGGGGGGGGGGGGFFGGGGFCDFGGGGGGDFGGGGGGGGGGGGGGGGGGGGGDGGGGGGGGFGGGDGGGGGGGGGGGGFGGGGGGGGFGGGGGGGFGGFFGFGFGGGFGF:AEFEFFFFFAA*<7F>AEFEGFF@FEFCFEEAFFFB@=DF==E>AEBDFFFF=FEFC++>?FFFGFFFFFFFEEEC;CC8?EE;CE;=@@C7@)7397>0(
@M70528:330:000000000-K6D4P:1:1102:23274:2972 2:N:0:CAAGACGTCC+AGTATACGGA
TAAAACAGGGTCCCCTCCCCCTCTAGGGTCAAAAAAAGAGGTATTTAAGTTTCGGTCAGTTAAAAGTATTGTGATAGCTCCCGCTAACACTGGCAAAGATAAAAGAAGAAGAATGGCTGTTAAAATAACTGATCAGACAAATAGTCTAATTTTTTCTGCTGAAAGGTTTTTTGCTTTAAGATTAATAATTGTAGTAATAAAATTTAAGGCACCTAAAATTGAAGAAATCCCTGCAAGGTGTAAAGAAAAAATTGTTAAGTCTACTGAAGGTCCTGAATGATAAAACGTTGATAAAGGTGGA
+
CCCCCGGGGGGGGGGGGGGGGGGGGGGGGGGGGGGGGGGGGGGGGGGGGGGGGGGGGGGGGGGGGGGGGGGGGGGGGGGGGGGGGGGGGGGGEGGGGGGGGGGGGGGGGGGGGGGGGGGGGGGGGGGGGGGGGGGGGGGGGGGGGGGGGGFGGGGGGGGGGGGFGGGGGGGGGGGGFGGGGGGGGGGFGGGGGGGGFGFGFGFC@FFAF?FFFGFFFCFEGF>AFECFF9B>AB@F>DDCEFFC?EBDFFBFFFFFEFFFCF?@C@<@E154.4;EDFFAEFF<CE98@?52@?)797::(
@M70528:330:000000000-K6D4P:1:1102:10464:2983 2:N:0:CAAGACGTCC+AGTATACGGA
TAAAACAGGGTCCCCTCCCCCTCTAGGGTCAAAAAAAGAGGTATTTAAGTTTCGGTCAGTTAAAAGTATTGTGATAGCTCCCGCTAACACTGGCAAAGATAAAAGAAGAAGAATGGCTGTTAAAATAACTGATCAGACAAATAGTCTAATTTTTTCTGCTGAAAGGTTTTTTGCTTTAAGATTAATAATTGTAGTAATAAAATTTAAGGCACCTAAAATTGAAGAAATCCCTGCAAGGTGTAAAGAAAAAATTGTTAAGTCTACTGAAGGTCCTGAATGATAAAACGTTGATAAAGGTGGA
+
CCCCCGGGGGGGGGGGGGGGGGGGGGGGFGGGGGGGGGGGGGGGGGGGGGGGGGGGGGGGGGGGGGGGGGGGGGGGGGGGGGGGDGGGGGGGGGGGGGGGGGGGGGGGGGGGGGGGGGGGGGGGGFGGGGGGGGGGGGGGGGFGGGGGGGFGGGGGGGGGGGGGGGGGGGGGGGGGFGGGGGGGGGGGGGGGGGGGFG7CEGFFFFFFFFFFFGFGFGGFGF:=AEFFF4;AF9>96DDFBFEFCF=>FB@D@FFFEFFFCFFFGEEFF@;@/7AECFEE5C.;3;98@F<7FEFFGFF0(
@M70528:330:000000000-K6D4P:1:1102:8240:2998 2:N:0:CAAGACGTCC+AGTATACGGA
TAAAACAGGGTCCCCTCCCCCTCTAGGGTCAAAAAAAGAGGTATTTAAGTTTCGGTCAGTTAAAAGTATTGTGATAGCTCCCGCTAACACTGGCAAAGATAAAAGAAGAAGAATGGCTGTTAAAATAACTGATCAGACAAATAGTCTAATTTTTTCTGCTGAAAGGTTTTTTGCTTTAAGATTAATAATTGTAGTAATAAAATTTAAGGCACCTAAAATTGAAGAAATCCCTGCAAGGTGTAAAGAAAAAATTGTTAAGTCTACTGAAGGTCATGAATGATAAAACGTTGATAAAGGTGGA
+
CCCCCGGGFGGGGGGGGGGGGGGGGGGGGGFGGGGGGGGGGGGGFGGGGFGGGGGGGGG<FGGG<CFGGFGGGGGGGGGFGGGGGGGGGGGGGGGFFGGGGGGCFGGGCFGCFGG8@FDEFGGF9EFGGGGGGGAFEGGG+EGFEAFFGFFFGF6FGGGFGFFGGCFB8D+8C8DGEFAAFGGFGGGGGGGGGFD7CF95:DFFFAF5?FF>?DFFAFGEG69CF5@AFEFFFBBA=DAFEE?9CC>BFBBFFFE>CAACEA<FF<E3=E@E)97<+@?EE?)/1),,63CCCC7C?<>?(
@M70528:330:000000000-K6D4P:1:1102:10732:3007 2:N:0:CAAGACGTCC+AGTATACGGA
TAAAACAGGGTCCCCTCCCCCTCTAGGGTCAAAAAAAGAGGTATTTAAGTTTCGGTCAGTTAAAAGTATTGTGATAGCTCCCGCTAACACTGGCAAAGATAAAAGAAGAAGAATGGCTGTTAAAATAACTGATCAGACAAATAGTCTAATTTTTTCTGCTGAAAGGTTTTTTGCTTTAAGATTAATAATTGTAGTAATAAAATTTAAGGCACCTAAAATTGAAGAAATCCCTGCAAGGTGTAAAGAAAAAATTGTTAAGTCTACTGAAGTTCCTGAATGATAAAACGTTGATAAAGGTGGA
+
9CCCCGGGGGGCFGGDFCGGGE:FFGGGGFFGGGGGGGGGGGGFFGGCFFGGGGGGGGGGGGGGGFGGGGGGGEFEGGGFGGGGDFGGGGGGGGFFFGGGGGGGGGGGGGGGGGFFGGGFGGGGGGGGFCCEFFEDFFGF+@BE=EDGGGFFGAEDFFFCDCGFGGDD8BD8CGGF7FFGCEFFDFFGG;ED7C=C+;CE@FF@+?CFAAFFF79763@:FAEAFED=9:4A6==9=FC@696=7@:BF==:B=?=81B8?+98@<?@3/9<5)7<7+7<?7)96)(5(/11;<6C?@;((
@M70528:330:000000000-K6D4P:1:1102:7611:3009 2:N:0:CAAGACGTCC+AGTATACGGA
TAAAACAGGGTCCCCTCCCCCTCTAGGGTCAAAAAAAGAGGTATTTAAGTTTCGGTCAGTTAAAAGTATTGTGATAGCTCCCGCTAACACTGGCAAAGATAAAAGAAGAAGAATGGCTGTTAAAATAACTGATCAGACAAATAGTCTAATTTTTTCTGCTGAAAGGTTTTTTGCTTTAAGATTAATAATTGTAGTAATAAAATTTAAGGCACCTAAAATTGAAGAAATCCCTGCAAGGTGTAAAGAAAAAATTGTTAAGTCTACTGAAGGTCCTGAATGATAAAACGTTGATAAAGGTGGA
+
CCCCCGGGGGGDGGFGGGGGGGGGEFFFGGFGGGGGGGGGGGGFGGGGGGGGGGGGGGGAFGGGGGGGGGGGGGGGGGGEGGEGGGGFGGGGGFGGGGGGGGGCFFFGFFFFGGGGGGDEEFGCFGGGGGGGGGGGGGGGGGGGGGGGGGFB;CEFFGGGDD?,=FDFGGGGGGGGFGGGGGGGGGGGGGGGGGGGFGFFFGFFFFFFF5AFFGF7CFG@AC30=):AF=EFFFFFEGDE6=?AAC@FFFFD(:>BEAFE?F<CF@<3=4;E<<8)2398CC)/./:@(/2+;);E7=?B(
@M70528:330:000000000-K6D4P:1:1102:15962:3024 2:N:0:CAAGACGTCC+AGTATACGGA
TAAAACAGGGTCCCCTCCCCCTCTAGGGTCAAAAAAAGAGGTATTTAAGTTTCGGTCAGTTAAAAGTATTGTGATAGCTCCCGCTAACACTGGCAAAGATAAAAGAAGAAGAATGGCTGTTAAAATAACTGATCAGACAAATAGTCTAATTTTTTCTGCTGAAAGGTTTTTTGCTTTAAGATTAATAATTGTAGTAATAAAATTTAAGGCACCTAAAATTGAAGAAATCCCTGCAAGGTGTAAAGAAAAAATTGTTAAGTCTACTGAAGGTCCTGAATGATAAAACGTTGATAAAGGTGGA
+
CCCCCGGGGGGGGGGGGGGGGGGGEGGFGGGGGGGGGGGGGGGGGGGGGGGGGGGGGGGGGGGGFGGGGGGGGGGGGGGGGGGGGGGGGGGGGFGGGGGGGGGGGGGGGGGGGGGGGGGGGGGGGGGGGFFGGGGGGGGGGGGGGGGGGGFGGGGGFGGFFFGFGGGGGGGGGGDGFAEFFGGGGGGGGFGGDFGFFGFFEGFFFFFFFFFF>FFGFGGFGFF;C5=EFBBFAFF>>:>D96E=ACD3F25=>FEF5ACECFEFGE)7<(;)743C67?<?6))170/=;*3CE9;7;:6(
@M70528:330:000000000-K6D4P:1:1102:14807:3036 2:N:0:CAAGACGTCC+AGTATACGGA
TAAAACAGGGTCCCCTCCCCCTCTAGGGTCAAAAAAAGAGGTATTTAAGTTTCGGTCAGTTAAAAGTATTGTGATAGCTCCCGCTAACACTGGCAAAGATAAAAGAAGAAGAATGGCTGTTAAAATAACTGATCAGACAAATAGTCTAATTTTTTCTGCTGAAAGGTTTTTTGCTTTAAGATTAATAATTGTAGTAATAAAATTTAAGGCACCTAAAATTGAAGAAATCCCTGCAAGGTGTAAAGAAAAAATTGTTAAGTCTACTGAAGGTCCTGAATGATAAAACGTTGATAAAGGTGGA
+
CCCCCGGGGGGGGGGGGFGGGGGGGGGGGGGGGGGGGGGGGGGGGGGGGGGGGGGGGGGGGGGGGGGGGGGGGGGGGGGGGGGGGGGGGGGGGGGGGGGGGGGGGGGGGGGGGGGGGGGGGGGGGGGGGGGGGGGGGGFGGGGGGGGGGGFGFGGGCFGGGGGGGGGGGGGGGFCGFFGFGGGFGGGGGGGGGGGGFGFGF;EEFFFFFFFAFFAFFFGFGF5CF=CECEEFFFB9BGEGFEEFFE23A=@FFFFFCFFFFFEFEE5.;(6;77=F6:9;C<C>EE96;1*1;CCEE<??0
@M70528:330:000000000-K6D4P:1:1102:23809:3038 2:N:0:CAAGACGTCC+AGTATACGGA
TAAAACAGGGTCCCCTCCCCCTCTAGGGTCAAAAAAAGAGGTATTTAAGTTTCGGTCAGTTAAAAGTATTGTGATAGCTCCCGCTAACACTGGCAAAGATAAAAGAAGAAGAATGGCTGTTAAAATAACTGATCAGACAAATAGTCTAATTTTTTCTGCTGAAAGGTTTTTTGCTTTAAGATTAATAATTGTAGTAATAAAATTTAAGGCACCTAAAATTGAAGAAATCCCTGCAAGGTGTAAAGAAAAAATTGTTAAGTCTACTGAAGGTCCTGAATGATAAAACGTTGATAAAGGTGGA
+
9ACCCGDFGGGFG8CECFEGGDBFAEGGGGGGGGGGGGFGGGAD@FAEAFGGGGEEGGGGGFGGGGGGGGGGC9FFFDFEGGGGGGCFFCFEFFF,BEFGGGGGGFB=FGF8FCEDGGGGFGGGGGGGEFFFECGGFFGG6EFGDFGGGGFGGGGD;DEFEFE?ECDEFFFDEGGGFFCE8DDC==B@@=8=CGGF7D9ACCFBA+<AA*?A5*;23E,=CF8*<85CA==AADB99CF,*:A>EF=@;>9B=C<@5A68CF5@9;?A333)/7=C63?37??<).6;@;5119)9C7::(
@M70528:330:000000000-K6D4P:1:1102:14107:3064 2:N:0:CAAGACGTCC+AGTATACGGA
TAAAACAGGGTCCCCTCCCCCTCTAGGGTCAAAAAAAGAGGTATTTAAGTTTCGGTCAGTTAAAAGTATTGTGATAGCTCCCGCTAACACTGGCAAAGATAAAAGAAGAAGAATGGCTGTTAAAATAACTGATCAGACAAATAGTCTAATTTTTTCTGCTGAAAGGTTTTTTGCTTTAAGATTAATAATTGTAGTAATAAAATTTAAGGCACCTAAAATTGAAGAAATCCCTGCAAGGTGTAAAGAAAAAATTGTTAAGTCTACTGAAGGTCCTGAATGATAAAACGTTGATAAAGGTGGA
+
CCCCCGGGGGGGGGGGGGGGGGGGGGGFGGGGGGGGGGGGGGGGGGGGGGGGGGGCGGGGGGGGGGGGGGGGGGGGGGGGGGGGGGGGGGGGGGGGGGGGGGGGGGGGGGGGGGGGGGGGGGGDGGGGGGGGGGGGFGGFGGFGGGGGGGFGGGGGGGGGGGGGFGGGGEGGEGGGFGGGGGGGGGGGGGGF@EGG7D?EACFEFFFFFFFFFGFGFGGFGA=EAEDFFEFFFFFBEGEG@F<FFFF(;5@FFFFFEFCFFFFAFECAEEEEFFFC6@CE?EC77@>D@75;DCCEG<BF0
@M70528:330:000000000-K6D4P:1:1102:16570:3065 2:N:0:CAAGACGTCC+AGTATACGGA
TAAAACAAGGTCCCCTCCCCCTCTAGGGTCAAAAAAAGAGGTATTTAAGTTTCGGTCAGTTAAAAGTATTGTGATAGCTCCCGCTAACACTGGCAAAGATAAAAGAAGAAGAATGGCTGTTAAAATAACTGATCAGACAAATAGTCTAATTTTTTCTGCTGAAAGGTTTTTTGCTTTAAGATTAATAATTGTAGTAATAAAATTTAAGGCACCTAAAATTGAAGAAATCCCTGCAAGGTGTAAAGAAAAAATTGTTAAGTCTACTGAAGGTCCTGAATGATAAAACGTTGATAAAGGTGGA
+
CCCCCGGGGGGGGGGGGGGGGGGGGGGGGGGGGGGGGGGGGGGGGGGGGGGGGGGGGGGEGGGGGGGGGGGGGGGGGFGGGGGGGGGGGGGGGGGGGGGGGGGGGGGGGGGGGGGGGGGGGGGGGGGGGGGGGGGGGGGGGGGGGGGGGGFGGGGFFGGGGGGFGGGGGGFEDGGGFGGFGGGGGGGGGGGGGGGGFGFGFGFFFFFFFFFFFGFDFGGFGFEBFFFFFE=AFFFF=*>DEEFFCEFFF2>F=AEFE=CCEFEFC@?3@@EEE<AECFEEFFE49<B;869+:CEEGF;8(
@M70528:330:000000000-K6D4P:1:1102:20655:3069 2:N:0:CAAGACGTCC+AGTATACGGA
TAAAACAGGGTCCCCTCCCCCTCTAGGGTCAAAAAAAGAGGTATTTAAGTTTCGGTCAGTTAAAAGTATTGTGATAGCTCCCGCTAACACTGGCAAAGATAAAAGAAGAAGAATGGCTGTTAAAATAACTGATCAGACAAATAGTCTAATTTTTTCTGCTGAAAGGTTTTTTGCTTTAAGATTAATAATTGTAGTAATAAAATTTAAGGCACCTAAAATTGAAGAAATCCCTGCAAGGTGTAAAGAAAAAATTGTTAAGTCTACTGAAGGTCCTGAATGATAAAACGTTGATAAAGGTGGA
+
CCCCCGGGGGGGGGGGGGGGGGGGGGGGGGGGGGGGGGGGGGGGGGGGGGGGGGGGGGGGGGGGGGGGGGGGGGGGGGGGGGGGGGGGGGGGGGGGGGGGGGGGGGGGGGGGGGGGGGGGGGGGGGGFGGGGGGGGGGGGGGGGGGGGGGFGGGGGGGGGGGGGGGGDGGGGGGGGFFCGFGGGGGGGGGGGGGFGFGFGEFFFFFFFFFFFFFFGFGGFGFEFF5CEFFFFFFFF>*>>@EFFEC3=FDFBFFFFFFFFFCEFCE7;;@@EEFFFGGFF3?E<EEF@@FCCGCECC<:?(
@M70528:330:000000000-K6D4P:1:1102:23581:3090 2:N:0:CAAGACGTCC+AGTATACGGA
TAAAACAGGGTCCCCTCCCCCTCTAGGGTCAAAAAAAGAGGTATTTAAGTTTCGGTCAGTTAAAAGTATTGTGATAGCTCCCGCTAACACTGGCAAAGATAAAAGAAGAAGAATGGCTGTTAAAATAACTGATCAGACAAATAGTCTAATTTTTTCTGCTGAAAGGTTTTTTGCTTTAAGATTAATAATTGTAGTAATAAAATTTAAGGCACCTAAAATTGAAGAAATCCCTGCAAGGTGTAAAGAAAAAATTGTTAAGTCTACTGAAGGTCCTGAATGATAAAACGTTGATAAAGGTGGA
+
CCCCCGGGGGGGGGGGGGGGGGGGGGGGGGGGGGGGGGGGGGGGGGGGGGGGGGGGGGGGGGGGGGGGGGGGGGGGGGGGGGGGGGGGGGGGGGGGGGGGGGGGGGGGGGGGGGGGGGGGGGGGFFGGGGGGGGGGGGGGGGFGGGGGGGFGGGG:FGGGGGGFCGFGGGGGGGGGFGGGGGCGGGGGGGGGGDGGFGFGCGFEFFFFF5CFFGFGFGGFGFEBF@@EFFFAFFFF@@DB<BEBCE@BFFBFEFEF<B:8?6CCGE<;7=EF3>EFD:CFFEFE))6=;1*+;<C3C<(8(
@M70528:330:000000000-K6D4P:1:1102:11954:3094 2:N:0:CAAGACGTCC+AGTATACGGA
TAAAACAGGGTCCCCTCCCCCTCTAGGGTCAAAAAAAGAGGTATTTAAGTTTCGGTCAGTTAAAAGTATTGTGATAGCTCCCGCTAACACTGGCAAAGATAAAAGAAGAAGAATGGCTGTTAAAATAACTGATCAGACAAATAGTCTAATTTTTTCTGCTGAAAGGTTTTTTGCTTTAAGATTAATAATTGTAGTAATAAAATTTAAGGCACCTAAAATTGAAGAAATCCCTGCATGGTGTAAAGAAAAAATTGTTAAGTCTACTGAAGGTCCTGAATGATAAAACGTTGATAAAGGTGGA
+
CCCCCGGGGGGGGGGGGGGGGGGGGGGGGGGGGGGGGGGGGGGGGGGGGGGGGGGGGGEGGGGFGGGGGGGGGCFGGGGGGGGGGGGGGGGGGGGGGGGGEGGGGGGGGFGGGGGGGGGGGGGGGGGGGGGGGGGGGGGGGGGGGGGGGGFGGGEFFGGG?F9FFGGGGGGGGGGGFGGGGFGFGGGGGGGGGGGFFFFGCFFFFFFFFAFFFFFG5DA=AF=CF)=EFE=FFFB+:1>9<3EFEC==F>@F=B?FEFF?71?AF<6;@3;>E989;CCEFCC49E>DF(*@C5CE73:0(
@M70528:330:000000000-K6D4P:1:1102:15481:3097 2:N:0:CAAGACGTCC+AGTATACGGA
TAAAACAGGGTCCCCTCCCCCTCTAGGGTCAAAAAAAGAGGTATTTAAGTTTCGGTCAGTTAAAAGTATTGTGATAGCTCCCGCTAACACTGGCAAAGATAAAAGAAGAAGAATGGCTGTTAAAATAACTGATCAGACAAATAGTCTAATTTTTTCTGCTGAAAGGTTTTTTGCTTTAAGATTAATAATTGTAGTAATAAAATTTAAGGCACCTAAAATTGAAGAAATCCCTGCAAGGTGTAAAGAAAAAATTGCTAAGTCTACTGAAGGTCCTGAATGATAAAACGTTGATAAAGGTGGA
+
CCC@BEFEFFGFFEADGEGEGEG8CDEFGGGGGDFF@CGGCGGGGGGGCGGGCGEGCF@FFFGGGFEAFFFGG9FFAFEGDGG7FGGGGGC@F8BEGGGFCEE;FD4CBFGFEFACFDDFGFGGGGGGGGGGCGGD,9AFCGFCFFGG8D<F;FGCDFGGFFGC=FDBDDD8CFGCFF89BFFGFGGFGGGCFE9FFGF777?@FFF??6FF5DF>5,@CGF8EF9CE6):AA=@96CGGE@?9AE(3A2@DE+*=0=)1.+.:<=5)7(/)777>21<3?)7)9798313+;97)+5,4(
@M70528:330:000000000-K6D4P:1:1102:21476:3109 2:N:0:CAAGACGTCC+AGTATACGGA
TAAAACAGGGTCCCCTCCCCCTCTAGGGTCAAAAAAAGAGGTATTTAAGTTTCGGTCAGTTAAAAGTATTGTTATAGCTCCCGCTAACACTGGCAAAGATAAAAGAAGAAGAATGGCTGTTAAAATAACTGATCAGACAAATAGTCTAATTTTTTCTGCTGAAAGGTTTTTTGCTTTAAGATTAATAATTGTAGTAATAAAATTTAAGGCACCTAAAATTGAAGAAATCCCTGCAAGGTGTAAAGAAAAAATTGTTAAGTCTACTGAAGGTCCTGAATGATAAAACGTTGATAAAGGTGGA
+
CCCCCGGGGGGGGGGGGGGGGGGGGGGGGGGGGGGGGGGGGGGGGGGGGGGGGGGGGGGGGGGGGGGGGGGGGGGGGGGGGGGGGGGGGGGGGGGGGGGGGGGGGGGGGGGGGGGGGGGGGGGGGGGGGGGGGGGGGGGGGGGGGGGFFGFGGGGGGGGGGGGGGGGGGGGGGGGGFGGFGGGGGGGGGGGGGGGGFGFGFGFFFFFFFFFFFGFGFACC7F@EFF@5F4>AABF9>;D:;6ABEFFFFDBFFFEFCBFEFFEFFE7;<(547AAFC:<AEFCEEFBDFFFFGFFFF@??(
@M70528:330:000000000-K6D4P:1:1102:16085:3118 2:N:0:CAAGACGTCC+AGTATACGGA
TAAAACAGGGTCCCCTCCCCCTCTAGGGTCAAAAAAAGAGGTATTTAAGTTTCGGTCAGTTAAAAGTATTGTGATAGCTCCCGCTAACACTGGCAAAGATAAAAGAAGAAGAATGGCTGTTAAAATAACTGATCAGACAAATAGTCTAATTTTTTCTGCTGAAAGGTTTTTTGCTTTAAGATTAATAATTGTAGTAATAAAATTTAAGGCACCTAAAATTGAAGAAATCCCTGCAAGGTGTAAAGAAAAAATTGTTAAGTCTACTGAAGGTCCTGAATGATAAAACGTTGATAAAGGTGGA
+
CCCCCGGGGGGGGGGGGGGGGGGGGGGGGGGGGGGGGGGGGGGGGGGGFGFGGGGGGGGGGGGGFGGGGGGGGFGGGGGGGGGGGGGGGGGGGDFGGGGGGFGGGGGGGGGGGGGGFGGFGGGGGGGGGGGGGGGGGGGFGGGGGGGGFGFGGGCFAFGGGGGGGFFGGFGD79DFFEGGGGGGGGGGGEGGGGGGFCA=ADFFFFFFAFFAFCFGFGGFGF=CFEBEFFEAF>@ABFGGFFFFEF23?7>BBFFFCBFCEA?FFEC8@@@E8EECCC);C?5;<;9@=;33C?3CE@?0(
@M70528:330:000000000-K6D4P:1:1102:16315:3120 2:N:0:CAAGACGTCC+AGTATACGGA
TAAAACAGGGTCCCCTCCCCCTCTAGGGTCAAAAAAAGAGGTATTTAAGTTTCGGTCAGTTAAAAGTATTGTGATAGCTCCCGCTAACACTGGCAAAGATAAAAGAAGAAGAATGGCTGTTAAAATAACTGATCAGACAAATAGTCTAATTTTTTCTGCTGAAAGGTTTTTTGCTTTAAGATTAATAATTGTAGTAATAAAATTTAAGGCACCTAAAATTGAAGAAATCCCTGCAAGGTGTAAAGAAAAAATTGTTAAGTCTACTGAAGTTCCTGAATGATAAAACGTTGATAAAGGTGGA
+
CCCCCGFFGGGGGGGGGGGGGGGGGGGGGGGGGGGGGDGGGGGGGGGGGGGGGGGFGDGGGGGGGGGGGGGGGGGGGGGGGGGGGGGGGGGGGGGGGGGFGGDFGGGGGGGGGGGGGGGFGGFGGGGGGGFFGFGGFGGGFGGGGGGFGGFGGGGFGGGGGFGGFFGGGFFECFEFFGFGGGGGGGGGGGGGGGGGFCCFF;C@FFFFFFFFFDFGFFGFGFC58==AA=EAFFBA3@DF@=?AEFB:)5>2>A<FCAAF?6CFGFC<=)9C6?EEGC<3))).)7(:@087;717+).,(
@M70528:330:000000000-K6D4P:1:1102:10024:3151 2:N:0:CAAGACGTCC+AGTATACGGA
TAAAACAGGGTCCCCTCCCCCTCTAGGGTCAAAAAAAGAGGTATTTAAGTTTCGGTCAGTTAAAAGTATTGTGATAGCTCCCGCTAACACTGGCAAAGATAAAAGAAGAAGAATGGCTGTTAAAATAACTGATCAGACAAATAGTCTAATTTTTTCTGCTGAAAGGTTTTTTGCTTTAAGATTAATAATTGTAGTAATAAAATTTAAGGCACCTAAAATTGAAGAAATCCCTGCAAGGTGTAAAGAAAAAATTGTTAAGTCTACTGAAGTTCCTGAATGATAAAACGTTGATAAAGGTGGA
+
CCCCCGGGGGGGGGGGGGGGGGGGGGGGGGGGGGGGGGGGGGGGGGGGGGGGGGGGGGGGGGGGGGGGGGGGGGGGGGGGGGGGGGGGGGGGGGGGGGGGGGFGGGGGGGGGGGGGGGGGGGGGFGGGGGGGGGGGGGGGGGFGFGGGGGFGGFGGFGGGGGGGGGGGGGGGGGGGFGGGGFGGGGGCGFGGGGGGFGFFCGCFFFFFFFFFFFFFFGDEGFFEF@DFF2>AABBFEGGGEBEFFF(38(6>>AEFEBCCEA?FGFC8@.9?<EFFDGC<CFFFE8>@37C@GFFFC@@B0
@M70528:330:000000000-K6D4P:1:1102:22699:3152 2:N:0:CAAGACGTCC+AGTATACGGA
TAAAACAGGGTCCCCTCCCCCTCTAGGGTCAAAAAAAGAGGTATTTAAGTTTCGGTCAGTTAAAAGTATTGTGATAGCTCCCGCTAACACTGGCAAAGATAAAAGAAGAAGAATGGCTGTTAAAATAACTGATCAGACAAATAGTCTAATTTTTTCTGCTGAAAGGTTTTTTGCTTTAAGATTAATAATTGTAGTAATAAAATTTAAGGCACCTAAAATTGAAGAAATCCCTGCAAGGTGTAAAGAAAAAATTGTTAAGTCTACTGAAGGTCCTGAATGATAAAACGTTGATAAAGGTGGA
+
CCCCCCGGFGG9FGF<F;B@FG:AE<<FFFFE<EG@@,@FFGGGFEF<CFF<ECCGCCEEGCDGGGCEGGGGGGGDFFGGC7@C4C:EFEG@,@F,F=FGF9EDEFGFFA?E@FFG8E8EFGGAA<FGB?;F<><EGGGFGGGGFCFF;926@<C=,6;FG9E7=DFFGG@=C8@FFGGGGFCFFFGGGD:EGC@@CCFGAGFFFF9@FAFF*?CCFFC5CCEEF)):=@:4>=-46=:@>6:+:E5(A((7B6C8/1=@7A?;E@<EF;@EF33<C:)))/9.))18@0/329)6+.5((
@M70528:330:000000000-K6D4P:1:1102:11478:3173 2:N:0:CAAGACGTCC+AGTATACGGA
TAAAACAGGGTCCCCTCCCCCTCTAGGGTCAAAAAAAGAGGTATTTAAGTTTCGGTCAGTTAAAAGTATTGTGATAGCTCCCGCTAACACTGCAAAGATAAAAGGAGAAGGAAGGCTGTTAAAATAAATTAACAAGACAATAGTTCAATTTTTTTCGCTGAAAAGGTTTTTTGTTTTAGATTTATAATTTTAATTATTAAATTTAAGGCAACCAAAATTTGAGCAATTCCCTCAAAGTTTTAAAAAAAAAATGTTTAATCCACTTGAAGGCCTTAATTGATAAAACTTTGATAAGGTGGGA
+
CCCCCGGGGGGGGGGGGGGGGGGGGGGGGGGGGGGGGGGGGGGGGGGGGGGGGGGGGGGGGGGGGGGGGGGGGGGGGGGGGGGGGGGGGGGG9,CF<,,,:EF;,C,4A,,A,,B,,,+C,AFG9,C,,,,,,,,4,,AE+,+4,,,C,@DFGD+,++1++6E,@+@DGFG6>3@D9F,,2@,E,,@2@3,2+,+?+31<E,?A6B+?***<**:9A,C*,=))4<**=4*+)(0*9,,2*1>+*066A9(6.1<+9++))*(0+-526((..)))**)-).<<)))-6)00:62)0,(((
@M70528:330:000000000-K6D4P:1:1102:20422:3185 2:N:0:CAAGACGTCC+AGTATACGGA
TAAAACAGGGTCCCCTCCCCCTCTAGGGTCAAAAAAAGAGGTATTTAAGTTTCGGTCAGTTAAAAGTATTGTGATAGCTCCCGCTAACACTGGCAAAGATAAAAGAAGAAGAATGGCTGTTAAAATAACTGATCAGACAAATAGTCTAATTTTTTCTGCTGAAAGGTTTTTTGCTTTAAGATTAATAATTGTAGTAATAAAATTTAAGGCACCTAAAATTGAAGAAATCCCTGCAAGGTGTAAAGAAAAAATTGTTAAGTCTACTGAAGGTCCTGAATGATAAAACGTTGATAAAGGTGGA
+
CCCCCGGGGGGGGGGGGGGGGGGGGGGGGGGGGGGGGGGGGGGGGGFEFFFFGGECFGGFGCGDFGGGGGGGGGGGGGGGGGEGGGGGGGGGGGGGGGGGGGGGGFGGGGGGGGGGGGDFGGGFGGGGGGGGGGGGGGGGGGGGGGGGGGFFFFEDGGGGGGGGG?EEFGGGGGFFBGGGGGFGGGGCFGFGGGGGCGFGFGFF?@FFFFFFAGFGFEGEGF5C6C58C<EAABDFB1DEEE:BC=BBFB@FEFFFCAA?CAEFFF6A)6;A<EEFGGFFEFC9>4635(*1;767FE06(
@M70528:330:000000000-K6D4P:1:1102:22371:3195 2:N:0:CAAGACGTCC+AGTATACGGA
TAAAACAGGGTCCCCTCCCCCTCTAGGGTCAAAAAAAGAGGTATTTAAGTTTCGGTCAGTTAAAAGTATTGTGATAGCTCCCGCTAACACTGGCAAAGATAAAAGAAGAAGAATGGCTGTTAAAATAACTGATCAGACAAATAGTCTAATTTTTTCTGCTGAAAGGTTTTTTGCTTTAAGATTAATAATTGTAGTAATAAAATTTAAGGCACCTAAAATTGAAGAAATCCCTGCAAGGTGTAAAGAAAAAATTGTTAAGTCTACTGAAGGTCCTGAATGATAAAACGTTGATAAAGGTGGA
+
CCCCCGGGGGGGGGGGGGGGGGGGGGGGGGGGGGGGGGGGGGGGGGGGGGGGGGGGGGGGGGGGGGGGGGGGGGGGGGGGGGGGGGGGGGGGGGGGGGGGGGGGGGGGGGGGFGGGGGGGGGGGGGGGGDGGGGGGGGGGGGGGGGGGGGFGGGGGDFGGGGGGGGGFGFGGGGGGFGGGGGGGGGGGGGGGFGGGFGFGEGFFFFFFFFFFFGFGFGGFGFAAF@BEFF=AFFFF>DAEBEFACEFDFFFFFFFFCFFE?FFFGEEEEFEF<);9;:CEFFFEF<0:D?91CECCF<06(
@M70528:330:000000000-K6D4P:1:1102:23446:3197 2:N:0:CAAGACGTCC+AGTATACGGA
TAAAACAGGGTCCCCTCCCCCTCTAGGGTCAAAAAAAGAGGTATTTAAGTTTCGGTCAGTTAAAAGTATTGTGATAGCTCCCGCTAACACTGGCAAAGATAAAAGAAGAAGAATGGCTGTTAAAATAACTGATCAGACAAATAGTCTAATTTTTTCTGCTGAAAGGTTTTTTGCTTTAAGATTAATAATTGTAGTAATAAAATTTAAGGCACCTAAAATTGAAGAAATCCCTGCAAGGTGTAAAGAAAAAATTGTTAAGTCTACTGAAGGTCCTGAATGATAAAACGTTGATAAAGGTGGA
+
CCCCCGFGGGGGGGGGGGGGGGGGFGGGGGGGGGGGGGFGGGEGGGGGGGGGGGGEGGGGGGGGGGGGGGGGGGGGGFFGGGGGGGGGGFFFFGGGGGGGGFGEADFGGGGGGGGGGGGGGFFGGGGGGFGGFGGGGGGGGG8=FFGGGGFGGEGGGGGGFGGEFGGGGGGDCFGGFGGGGGGGGGGGGGGFD;CFAGFGFFFFFFC?F*;AF76?;AC@BF9CCEBEFF9>A>>*145?<BEFEC5=A:5:=:@F76B??=?;@37;@1;))7;C*:7755).6/63@(*+194>774((
@M70528:330:000000000-K6D4P:1:1102:18864:3200 2:N:0:CAAGACGTCC+AGTATACGGA
TAAAACAGGGTCCCCTCCCCCTCTAGGGTCAAAAAAAGAGGTATTTAAGTTTCGGTCAGTTAAAAGTATTGTGATAGCTCCCGCTAACACTGGCAAAGATAAAAGAAGAAGAATGGCTGTTAAAATAACTGATCAGACAAATAGTCTAATTTTTTCTGCTGAAAGGTTTTTTGCTTTAAGATTAATAATTGTAGTAATAAAATTTAAGGCACCTAAAATTGAAGAAATCCCTGCAAGGTGTAAAGAAAAAATTGTTAAGTCTACTGAAGGTCCTGAATGATAAAACGTTGATAAAGGTGGA
+
CCCCCGGGGGGGGGGGGGGGGGGGGGGGGGGGGGGGGGGGGGGGGGGGGGGGGGGGGGGGGGGGGGGGGGGGGGGGGGGGGGGGGGGFGGGGGGGGGGGGGGGGGGGGGGGGGGGGGGGGGGGGGGGGGGGGGGGGGGGGGGGGGGGGGGFGGGGGGGGGGGGGGGGGGGGGGGGGFGGGGGGGGGGGGGGGFGGGFGFFEGFFFFAFAA6A5FFGA,E@F>A8@@CAF>=FFFFB*=DCBE?FAE25F>@FE@EFC88@5AEFG@CAE(=47EEFFGEEFFFEFFF@FFG7:<CFF=?<(
@M70528:330:000000000-K6D4P:1:1102:16318:3202 2:N:0:CAAGACGTCC+AGTATACGGA
TAAAACAGGGTCCCCTCCCCCTCTAGGGTCAAAAAAAGAGGTATTTAAGTTTCGGTCAGTTAAAAGTATTGTGATAGCTCCCGCTAACACTGGCAAAGATAAAAGAAGAAGAATGGCTGTTAAAATAACTGATCAGACAAATAGTCTAATTTTTTCTGCTGAAAGGTTTTTTGCTTTAAGATTAATAATTGTAGTAATAAAATTTAAGGCACCTAAAATTGAAGAAATCCCTGCAAGGTGTAAAGAACAAATTGTTAAGTCTACTGAAGGTCCTGAATGATAAAACGTTGATAAAGGTGGA
+
CCCCCGGGGGGGGGGGGGGGGGGGGGGGGGGGGGGGGGGGGGGGGGGGGGGGGGGGGGGGGGGGGFGGGGGGGGGGGGGGGGGGGGGGGGGGGFDGGGGGGGGGGGGGGGGGGGGGGGGGGGGGGGGGGGDFFGGGFGGFGGGGGGGGGGFGGGGGGGGGGGGGGGGGGGGGGGGGFGG8DEGGGGFDGFGGGFGGFGFGEGFFFFFFFFFFFGFFFGCCFFEFF@DEF:@4AB2F=GGGFFFFEFF(6:@EEFEACFFFEFFFGE4;;@@F=@EC67C8EF?3)49;@F5DGE9EGE(4(
@M70528:330:000000000-K6D4P:1:1102:16273:3209 2:N:0:CAAGACGTCC+AGTATACGGA
TAAAACAGGGTCCCCTCCCCCTCTAGGGTCAAAAAAAGAGGTATTTAAGTTTCGGTCAGTTAAAAGTATTGTGATAGCTCCCGCTAACACTGGCAAAGATAAAAGAAGAAGAATGGCTGTTAAAATAACTGATCAGACAAATAGTCTAATTTTTTCTGCTGAAAGGTTTTTTGCTTTAAGATTAATAATTGTAGTAATAAAATTTAAGGCACCTAAAATTGAAGAAATCCCTGCAAGGTGTAAAGAAAAAATTGTTAAGTCTACTGAAGGTCCTGAATGATAAAACGTTGATAAAGGTGGA
+
CCCCCGGGGGGGGAFGGGGGGGGGFGGGGGGGGGGGECFFGGFGFGGCFGFGGGGEGGGGGGGGGGGGFGGGGGFGFGGFGGGGGFGFFGGGG8EFGGGGGGFFGEGGGGGCFGGGFFGFGGAEFGGGGGFCFGGGGGGGFFGGGGGFGGFDEGEGGGC,AEGFD+@BA6FEEGGCEAFGGGGGGFGGFGGGGGGG7CC:8FFFFFC?FFAFAGFFACCBDF5CF@CC8>EAF9=96D>DEBFCEE==A>BBFFEF5==EEFFFFE533(;>7><C*+/3???)9@>@;=71:674>;:((
@M70528:330:000000000-K6D4P:1:1102:23427:3214 2:N:0:CAAGACGTCC+AGTATACGGA
TAAAACAGGGTCCCCTCCCCCTCTAGGGTCAAAAAAAGAGGTATTTAAGTTTCGGTCAGTTAAAAGTATTGTGATAGCTCCCGCTAACACTGGCAAAGATAAAAGAAGAAGAATGGCTGTTAAAATAACTGATCAGACAAATAGTCTAATTTTTTCTGCTGAAAGGTTTTTTGCTTTAAGATTAATAATTGTAGTAATAAAATTTAAGGCACCTAAAATTGAAGAAATCCCTGCAAGGTGTAAAGAAAAAATTGTTAAGTCTACTGAAGGTCCTGAATGATAAAACGTTGATAAAGGTGGA
+
CCCCCGGGGGGGGGGGGGGGGGGFFGGGGGGGGGGGGGGGGGFGGGGGGGGGGGGGGGGGGGGGGGGGGGGGGGFGGGGGGGGGGGGGGGGGGGGGGGGGGGGGGGGGGGGGGGGGGGDFGGGGGGGGGGGGGGGGGGGGGGGGGGGGGGFGGGGGGFGGGFGGGGGGGGGGGGGGFGGGGGGGGGGGGGGGGGGGFGFGFGFFFFFFFFFFFFF5@FFEGFA5C5@EFEFAFFFFBGGGEFFEC4>=AB@B=FEF4=BECCEFG8574EEE<93C;@CFFFCC)=;@F@CCFFFFGF?:0
@M70528:330:000000000-K6D4P:1:1102:23447:3215 2:N:0:CAAGACGTCC+AGTATACGGA
TAAAACAGGGTCCCCTCCCCCTCTAGGGTCAAAAAAAGAGGTATTTAAGTTTCGGTCAGTTAAAAGTATTGTGATAGCTCCCGCTAACACTGGCAAAGATAAAAGAAGAAGAATGGCTGTTAAAATAACTGATCAGACAAATAGTCTAATTTTTTCTGCTGAAAGGTTTTTTGCTTTAAGATTAATAATTGTAGTAATAAAATTTAAGGCACCTAAAATTGAAGAAATCCCTGCAAGGTGTAAAGAAAAAATTGTTAAGTCTACTGAAGGTCCTGAATGATAATACGTTGATAAAGGTGGA
+
CCCCCGGGGGGGGGGGGGGGGGGGGGGGGGGGGGGGGGGGGGGGGGGGGGGGGGGGGGGGGGGGGGGGGGGGGGGGGGGGGGGGGGGGGGGGGGGGGGGGGGGGGGGGGGGGGGGGGGDGGGGGGGGGGGGGGGGGGGGGGGGGGGGGGGFGGGGGGGGGGGGGGGFGGGGGGCGGFGGFGGGGGGGCGGGGGCGGFGFGFGFFFFFFFFFFFGFGADGCGFA5BEFEA;BFFFFFFGGFFFEAEFDDFFFFFFFFFFFEEFCAF3<7;3@F<EFFC:57?EC)7?;ED;::CCC3F@EB0
@M70528:330:000000000-K6D4P:1:1102:16308:3220 2:N:0:CAAGACGTCC+AGTATACGGA
TAAAACAGGGTCCCCTCCCCCTCTAGGGTCAAAAAAAGAGGTATTTAAGTTTCGGTCAGTTAAAAGTATTGTGATAGCTCCCGCTAACACTGGCAAAGATAAAAGAAGAAGAATGGCTGTTAAAATAACTGATCAGACAAATAGTCTAATTTTTTCTGCTGAAAGGTTTTTTGCTTTAAGATTAATAATTGTAGTAATAAAATTTAAGGCACCTAAAATTGAAGAAATCCCTGCAAGGTGTAAAGAACAAATTGTTAAGTCTACTGAAGTTCCTGAATGATAAGACGTTGATAAAGGTGGG
+
@CCCCGCFGGG@FCFGGGGGGGGGFDFFGGDFGGGGG7FFGGGCEGGFGGGGGGGGGGGFEGGGGGGGGGGGGFFGGGGGGGEGGGGGGGFFGGGGGGGGGGGFFGGGFC8FFAEFFGGFFGGAEDGGCFGGGGG8BFGGGGGGGGGGEGFFGGGGGGD8EFFFCGGFFFGGGGFFFA8==DEFFFGF9EFGFGGG7,+E@9CFFFC5?9669*39?,2:<FCEA)18B=EFA=2>>DDE;:AFAEF2F((*9C5BCFF?C88B9.>)7)7).))/*;935)..))/861:>+.1)>7(4(
@M70528:330:000000000-K6D4P:1:1102:9521:3228 2:N:0:CAAGACGTCC+AGTATACGGA
TAAAACAGGGTCCCCTCCCCCTCTAGGGTCAAAAAAAGAGGTATTTAAGTTTCGGTCAGTTAAAAGTATTGTGATAGCTCCCGCTAACACTGGCAAAGATAAAAGAAGAAGAATGGCTGTTAAAATAACTGATCAGACAAATAGTCTAATTTTTTCTGCTGAAAGGTTTTTTGCTTTAAGATTAATAATTGTAGTAATAAAATTTAAGGCACCTAAAATTGAAGAAATCCCTGCAAGGTGTAAAGAAAAAATTGTTAAGTCTACTGAAGGTCCTGAATGATAAAACGTTGATAAAGGTGGA
+
CCCCCGGGGGGGGGGGGGGGGGGGGGGGGGGGGGGGGGGGGGGGGGGGGGGGGGGGGGGGGCGGGGGGGGGGGGGGGGGGGGGGGGGFGGGGGGGGGGGGGGGGGGGGGGGGGGGGGGDGGGGFGGGGGGGGGGGGGGGGCGGGFGGGGGFGGGGGGGGGGGGGFGGGGGGGGGGFFGGGGGGGGGGFGGGGGFGGFGFCCGFFFFFFFFFFFGFGFGGFGFEFFEFFF=EAFFFFFED@@;<E?C@@FFFFFFFF?CFFFAEFCEEFE;EF7>AFGGFFE554;@;D@@C7>5<C?<?:(
@M70528:330:000000000-K6D4P:1:1102:6985:3229 2:N:0:CAAGACGTCC+AGTATACGGA
TAAAACAGGGTCCCCTCCCCCTCTAGGGTCAAAAAAAGAGGTATTTAAGTTTCGGTCAGTTAAAAGTATTGTGATAGCTCCCGCTAACACTGGCAAAGATAAAAGAAGAAGAATGGCTGTTAAAATAACTGATCAGACAAATAGTCTAATTTTTTCTGCTGAAAGGTTTTTTGCTTTAAGATTAATAATTGTAGTAATAAAATTTAAGGCACCTAAAATTGAAGAAATCCCTGCAAGGTGTAAAGAAAAAATTGTTAAGTCTACTGAAGGTCCTGAATGATAAAACGTTGATAAAGGTGGA
+
CCCCCGGGGGGGGGGGGGGGGGGGGGGGGGGGGGGGGGGGGGGGGGGGGGGGGGGGGGGGGGGGGGGGGGGGGGGGGGGGGGGGGGGGGGGGGGGGGGGGGCFGGGGGGGGGGGGGGGGFGGGFGGGGGGGGGGGGGGGGGFGGGGGFGGFGGG8=FFFFGG?CFGGGGFGGGFFGFGGGGFGGGGGGGGGGGGGGFGFFFGFFFAFFFFFF>FFGFFE@CBA@A@CEB7@FFDBFECFG=BEAACDDFBBDEFEFEBCE?CCFGEEEEE4@7>E<;:5=79EEFE;@@DF7C?EFCE?((
@M70528:330:000000000-K6D4P:1:1102:23702:3232 2:N:0:CAAGACGTCC+AGTATACGGA
TAAAACAGGGTCCCCTCCCCCTCTAGGGTCAAAAAAAGAGGTATTTAAGTTTCGGTCAGTTAAAAGTATTGTGATAGCTCCCGCTAACACTGGCAAAGATAAAAGAAGAAGAATGGCTGTTAAAATAACTGATCAGACAAATAGTCTAATTTTTTCTGCTGAAAGGTTTTTTGCTTTAAGATTAATAATTGTAGTAATAAAATTTAAGGCACCTAAAATTGAAGAAATCCCTGCAAGGTGTAAAGAAAAAATTGTTAAGTCTACTGAAGGTCCTGAATGATAAAACGTTGATAAAGGTGGA
+
CCCCCGGGGGGGGGGGGEEGGGGFGGGGGGGGGGGGGGGGGGGGGGGGGGGGGDGGGGGFGGGGGGGGGGGGGGGGGFGGEFGGGGGFGGFGGGGGGGGGGFGFGGGGGGGFFGGGGGGGCGGGGGGGGGGGGGGGGGGGGGGGGGGGGGDFGGGDEFEGGGFFGGCDCFGGGGGGFGGGGGFGGFFGGGGGGGGGFFFFEFFEFFFFFFFAFCFFAEGFGFE@FEBEF=E4AB@?B>FFFFFA4>==FD@BBFEFEBFCEFFFGFFEEEEFFA<C;DC3?CC<;@1;@FC@FCCEDE??0
@M70528:330:000000000-K6D4P:1:1102:19234:3233 2:N:0:CAAGACGTCC+AGTATACGGA
TAAAACAGGGTCCCCTCCCCCTCTAGGGTCAAAAAAAGAGGTATTTAAGTTTCGGTCAGTTAAAAGTATTGTGATAGCTCCCGCTAACACTGGCAAAGATAAAAGAAGAAGAATGGCTGTTAAAATAACTGATCAGACAAATAGTCTAATTTTTTCTGCTGAAAGGTTTTTTGCTTTAAGATTAATAATTGTAGTAATAAAATTTAAGGCACCTAAAATTGAAGAAATCCCTGCAAGGTGTAAAGAAAAAATTGTTAAGTCTACTGAAGGTCCTGAATGATAAAACGTTGATAAAGGTGGA
+
CCCCCGGGGGGGGGGGGGGGGGGGGGGGGGGGGGGGGGGGGGGGGGGGGGGGGGGGGGGGGGGGGGGGGGGGGGGGGGGGGGGGGGGGGGGGGGGGGGGGGGGGGGGGGGGGGGGGGGDDFGGGGGGGGGGGGGGGGGGGGGFGGGGGGGFGGGGGGGGGGADFGGGGGFGEEGGGFADFFGGGGGGGGGGGGGFFFGFFFGFFFFFFFFFFFGFGFGGEGF;CF@8EF=EAFDFFBEFFEFEFFFBBFBBFFFECC=BC<FFACE67@;;@;94;;;6@EFC3CFBF@FFFGECEC@:6(
@M70528:330:000000000-K6D4P:1:1102:19939:3237 2:N:0:CAAGACGTCC+AGTATACGGA
TAAAACAGGTCCCCTCCCCCTCTCGGGTCAAAAAAAGAGGTATTTAAGTTTCGGTCAGTTAAAAGTATTGTGATCGCTCCCGCTAACACTGGCAAAGATAAAAGAAGAAGAATGGCTGTTAAAATAACTGATCAGACAAATAGTCTAATTTTTTCTGCTGAAAGGTTTTTTGCTTTAAGATTAATAATTGTAGTAATAAAATTTAAGGCACCTAAAATTGAAGAAATCCCTGCAAGGTGTAAAGAAAAAATTGTTAAGTCTACTGAAGGTCCTGAATGATAAAACGTTGATAAAGGTGGAT
+
CCCCCGGGGGGGGGGGGGGGGGG8FGGGGGGGGGGGGG8FFFFGGGGGEGGGGGGGGGGGGGGGGGGGGGGG,E,BFGGGGGGGDGGGGGGGGFGGGGGGGGDFGGGGGGGGGGGGGGGGGGGFFGGGGGGGGGGGGGGGGGGGGGGGGGFGGGGGGGGGGGGGGGGGGGGGGGGGFFDDFGDGGGGGGEFGGGGGFFFGEGAEFFFFFFFFFGFGFGGFGF==FBECFFEFFFFFB>,27CEFEB5:A=DBEFFFCFFFCFFFFC8<14;@<<<EFFFF3?;<E@DD;0:::A<<<?0<)
@M70528:330:000000000-K6D4P:1:1102:24677:3244 2:N:0:CAAGACGTCC+AGTATACGGA
TAAAACAGGGTCCCCTCCCCCTCTAGGGTCAAAAAAAGAGGTATTTAAGTTTCGGTCAGTTAAAAGTATTGTGATAGCTCCCGCTAACACTGGCAAAGATAAAAGAAGAAGAATGGCTGTTAAAATAACTGATCAGACAAATAGTCTAATTTTTTCTGCTGAAAGGTTTTTTGCTTTAAGATTAATAATTGTAGTAATAAAATTTAAGGCACCTAAAATTGAAGAAATCCCTGCAAGGTGTAAAGAAAAAATTGTTAAGTCTACTGAAGGTCCTGAATGATAAAAGGTTACTAAAGGTGGT
+
CCCCCGGGEGGGGAFFGGGCFFGDGGGFGGGGFGGGGGGGG;FGEEECF,<CECFGGGGCFFFFGDGGGCGCAFGGEFFGCGGGEGCFFGC?FFFFFCGDFDGFFGE=FAFGAFG8>FGFGGA?EEGGGFGFF,?A?EA@FBF8FGA9AFFDFACEGFDA<FFC9+EFGGFEEGGFFGGFGGGGGFFCFGGFC;FDFCFEAFFF7FE?;AAF*;9CA9=)@CEEACCFF246?9<*6*>,:949*6::)7>D(+180+8*)171<393;1.7.7.9826))99.))//))*+39))+766(
@M70528:330:000000000-K6D4P:1:1102:17009:3247 2:N:0:CAAGACGTCC+AGTATACGGA
TAAAACAGGGTCCCCTCCCCCTCTAGGGTCAAAAAAAGAGGTATTTAAGTTTCGGTCAGTTAAAAGTATTGTGATAGCTCCCGCTAACACTGGCAAAGATAAAAGAAGAAGAATGGCTGTTAAAATAACTGATCAGACAAATAGTCTAATTTTTTCTGCTGAAAGGTTTTTTGCTTTAAGATTAATAATTGTAGTAATAAAATTTAAGGCACCTAAAATTGAAGAAATCCCTGCAAGGTGTAAAGAAAAAATTGTTAAGTCTACTGAAGGTCCTGAATGATAAAACGTTGATAAAGGTGGA
+
CCCCCGGGGGGGGGGGGGGGGGGGGGGGGGGGGGGGGGGGGGGGGGGGGGGGGGGGGGGGGGGGGGGGGGGGGGFGGGFGGGGGGGGGGGGGFGGGGGGGGGGGGGGGGGGGGGGGGGGGGGG<FFGGGGGGGGGGGGGGGGGGGGGGGGFGGGGGGGGGGGGGGGGGGGGGGGAFFGGGGGGGGGGGGGGGGGGGFGFGFGFFFFFFFFFFFGFGFGGFGFCCCEFFFFFFFFFFEGGGEECFFFFFFB>BFFEFECFFEFFFF37@@8@E;@<CCFCEC6)7C39@@?C@DEFFGFF0(
@M70528:330:000000000-K6D4P:1:1102:9827:3252 2:N:0:CAAGACGTCC+AGTATACGGA
TAAAACAGGGTCCCCTCCCCCTCTAGGGTCAAAAAAAGAGGTATTTAAGTTTCGGTCAGTTAAAAGTATTGTGATAGCTCCCGCTAACACTGGCAAAGATAAAAGAAGAAGAATGGCTGTTAAAATAACTGATCAGACAAATAGTCTAATTTTTTCTGCTGAAAGGTTTTTTGCTTTAAGATTAATAATTGTAGTAATAAAATTTAAGGCACCTAAAATTGAAGAAATCCCTGCAAGGTGTAAAGAAAAAATTGTTAAGTCTACTGAAGGTCCTGAATGATAAAACGTTGATAAAGGTGGA
+
CCCCCGGGGGGGGGGGGGGGGGGGGGGGGGGGGGGGGGGGGGGGGGGGGGGGGGGGGGGGGGGGGGGGGGGGGGGGGGGGGGGGGGGFGGGGGDGGGGGGGGGGGGGGGFGGGGGGGGGGGGGGCFGGGGGGGGGGGGGGGGGGGGGGGGFGGCGGGGGGGGGECGGGGGGGGGGGFGGFGGGGGGGG9FGGGGGGFGFGFEFEFFFFFFFFFGFGFAGFGFFFFB@EF:@4FBDF>5>7*9A:*8>BAFFFFFEFC>675+?FGFC<EEEF@A8>9CCFEFE)4=@@;?<CFEEFFEF:(
@M70528:330:000000000-K6D4P:1:1102:20391:3257 2:N:0:CAAGACGTCC+AGTATACGGA
TAAAACAGGGTCCCCTCCCCCTCTAGGGTCAAAAAAAGAGGTATTTAAGTTTCGGTCAGTTAAAAGTATTGTGATAGCTCCCGCTAACACTGGCAAAGATAAAAGAAGAAGAATGGCTGTTAAAATAACTGATCAGACAAATAGTCTAATTTTTTCTGCTGAAAGGTTTTTTGCTTTAAGATTAATAATTGTAGTAATAAAATTTAAGGCACCTAAAATTGAAGAAATCCCTGCAAGGTGTAAAGAAAAAATTGTTAAGTCTACTGAAGGTCCTGAATGATAAAACGTTGATAAAGGTGGA
+
CCCCCGGGGGGGGGGGGGGGGGGGGGGGGGGGGGGGGGGGGGGGGGGGGGGGGGGFGGGGGGGGGGGGGGGGGGGGGGGGGGGGGGGGGGGGGGGGGGGGGGGGGGGGGGGGGGGGGGGGGGGGGGGGGGGGGGGGGGGGGGGGGGGGGGFGGGGGGGGGGGGGGGGGGGGGGGGGFGGGGGGGGGGGGGGGGGGGFGFGFGFFFFFFFFFFFGFGFGGFGFFBFBDFFEFFFFFF=DFFEEFEFFFDFBFFFFFFCFFFEFFFGF?E@EE<@EEFDDEEFCE44EBD@FDFGE4<E@?B(
@M70528:330:000000000-K6D4P:1:1102:24668:3259 2:N:0:CAAGACGTCC+AGTATACGGA
TAAAACAGGGTCCCCTCCCCCTCTAGGGTCAAAAAAAGAGGTATTTAAGTTTCGGTCAGTTAAAAGTATTGTGATAGCTCCCGCTAACACTGGCAAAGATAAAAGAAGAAGAATGGCTGTTAAAATAACTGATCAGACAAATAGTCTAATTTTTTCTGCTGAAAGGTTTTTTGCTTTAAGATTAATAATTGTAGTAATAAAATTTAAGGCACCTAAAATTGAAGAAATCCCTGCAAGGTGTAAAGAAAAAATTGTTAAGTCTACTGAAGGTCCTGAATGATAACACGTTGATAAAGGTGGA
+
CCCCCGGGGGGGGGGGGGGGGGGGGGGGGGGGGGGGGGGGGGGGGGGGGGGGGGDGGGGGGGGGGFGGGGGGGFCFGFGGGGGGGGGGGGGGGGGGGGGGGGGGGGGFFFFGGGGGGGGGGGGCCFGFGGGGFCGGGGGGGG89FCFGGGFGGGGGGGGGGF9E,8DCGGGGDGGGFGGCDFGGGGGGGGGCGFGG7,1,:3=@FFFFFFFFFGFGF,BCFFC;F@C7FB:FFF:;65:>1>EF4:B5AB5@BFEF5B8?EAEAC37<E8EE33=4C75=<)1)7.6@;(*+11.)+5(-(
@M70528:330:000000000-K6D4P:1:1102:6586:3267 2:N:0:CAAGACGTCC+AGTATACGGA
TAAAACAGGGTCCCCTCCCCCTCTAGGGTCAAAAAAAGAGGTATTTAAGTTTCGGTCAGTTAAAAGTATTGTGATAGCTCCCGCTAACACTGGCAAAGATAAAAGAAGAAGAATGGCTGTTAAAATAACTGATCAGACAAATAGTCTAATTTTTTCTGCTGAAAGGTTTTTTGCTTTAAGATTAATAATTGTAGTAATAAAACTTAAGGCACCTAAAATTGAAGAGATCCCTGCAAGGTGTAAAGTAACAATTGTCACGTCTACTCACGGTCCTGACTGATCAACTGGTGATAAGTGTGGA
+
6B@<CFGFGGG-6,CFC;BFGGGG<;E<FGA-<C<6+@C@,EAC<6?,6A,@<@686F,<F@<66CC<FCFG,@<,A,,:FG@FEFEEE6EE88?BE=FGG;,49,4CFA<,495<EED=?AB9,AAFFGC,9;?4,448+==99,ECFFFE;,8EF;AC,;@,7+E9366@ED,ED92EADFB>EEDDDA=<AC++E1,3@*:88CA?5*0<9AD6FE5,+03+)):A>DF>9B*>:4?9>698/*>843*960+1+0-/)/=,))(((63(7..*+)47))5,).(/(2++)))+/.()
@M70528:330:000000000-K6D4P:1:1102:20378:3271 2:N:0:CAAGACGTCC+AGTATACGGA
TAAAACAGGGTCCCCTCCCCCTCTAGGGTCAAAAAAAGAGGTATTTAAGTTTCGGTCAGTTAAAAGTATTGTGATAGCTCCCGCTAACACTGGCAAAGATAAAAGAAGAAGAATGGCTGTTAAAATAACTGATCAGACAAATAGTCTAATTTTTTCTGCTGAAAGGTTTTTTGCTTTAAGATTAATAATTGTAGTAATAAAATTTAAGGCACCTAAAATTGAAGAAATCCCTGCAAGGTGTAAAGAAAAAATTGTTAAGTCTACTGAAGGTCCTGAATGATAAAACGTTGATAAAGGTGGA
+
@CCCCGGGGGGGGGGGDGGGGGGFGGGGGGFGGGGGGGGGGGGFGGFGGGGGCFD@FGGGGGGGGGGGGGGGFGGGGGGGGGGGGGGGGGGGCGGGFGGGGG,EFGGGGGGGFGGGGGGGGGGFGGGGGGGGFFFGGGGFFFGGGGGGGGCGGCEGGGGGGFGGGFDFGGFEEGGGFAFGGGFFGGGGGGGFFGGG+DCGFCFEFFFFFFFFFGFFFGGFGF*AFB8AF0>66=7;>@FD:>EEEEDBFB2:;B4=9==C3;?AC<<;7;@>)>EEFGEA?5<)97>;14CCGF><;7:B0
@M70528:330:000000000-K6D4P:1:1102:12591:3272 2:N:0:CAAGACGTCC+AGTATACGGA
TAAAACAGGGTCCCCTCCCCCTCTAGGGTCAAAAAAAGAGGTATTTAAGTTTCGGTCAGTTAAAAGTATTGTGATAGCTCCCGCTAACACTGGCAAAGATAAAAGAAGAAGAATGGCTGTTAAAATAACTGATCAGACAAATAGTCTAATTTTTTCTGCTGAAAGGTTTTTTGCTTTAAGATTAATAATTGTAGTAATAAAATTTAAGGCACCTAAAATTGAAGAAATCCCTGCAAGGTGTAAAGAAAAAATTGTTAAGTCTACTGAAGGTCCTGAATGATAAAACGTTGATAAAGGTGGA
+
CCCCCGGGGGGGGGGGGGGGGGGGGGGGGGGGGGGGGGGGGGGGGGGGGGGGGGGFECGFGGGGGGGGGGGGGGGGGGGGGGGGGGGGGGGGGGGGGGGGGGGGGGGGGGGFGGGGGGGEFGFGGGGGGGGGFGGFGGGGGGGGGGGFGGFGGGGGGGGGGGGGGGGGGGGGGGDGDGGGGGGGGGGGGGGGGGGGFGFFE9CEFFFFFFFF>GFGF,B8AFCEFEDFFEFFFFFFBFEFEFFFCEBBFFBDFFFFEFFFCFC8<@C;@FE<@AEE9CEF3?F7CE:3=?FCFE;EF@??(
@M70528:330:000000000-K6D4P:1:1102:11297:3277 2:N:0:CAAGACGTCC+AGTATACGGA
TAAAACAGGGTCCCCTCCCCCTCTAGGGTCAAAAAAAGAGGTATTTAAGTTTCGGTCAGTTAAAAGTATTGTGATAGCTCCCGCTAACACTGGCAAAGATAAAAGAAGAAGAATGGCTGTTAAAATAACTGATCAGACAAATAGTCTAATTTTTTCTGCTGAAAGGTTTTTTGCTTTAAGATTAATAATTGTAGTAATAAAATTTAAGGCACCTAAAATTGAAGAAATCCCTGCAAGGTGTAAAGAAAAAATTGTTAAGTCTACTGAAGGTCCTGAATGATAAAACGTTGATAAAGGTGGA
+
CCCCCGGGGGGGGGGGGGGGGGGGGGGGGGGGGGGGGGGGGGGGGGGGGGGGGGGGGGGGGGGGGGGGGGGGGGGGFCGGGGGGGGGGGGGGGFGGGGGGEFGGGGGGGGGGFGGGGGGGGGGGGGGGGGFGGGGGGGGGFGDCFGGGGGFGGGGGGGGGGGGGGGDFFGGGGGFG?FFGGGGGGGGGFFGFGGGGFGFGEGFFFFFFFFAFFGFGAEGEGF8@CC5A+:)*@BDFEDFC>>6+7@B@FBB=EFEFEFFF);?AF@CFF@4>;<<3>>976?E6C31,38>7;C>EC;:<(
@M70528:330:000000000-K6D4P:1:1102:24468:3294 2:N:0:CAAGACGTCC+AGTATACGGA
TAAAACAGGGTCCCCTCCCCCTCTAGGGTCAAAAAAAGAGGTATTTAAGTTTCGGTCAGTTAAAAGTATTGTAATAGCTCCCGCTAACACTGACAAAGATAAAAGAAGAAGAATGGCTGTTAAAATAACTGATCAGACAAATAGTCTAATTTTTTCTGCTGAAAGGTTTTTTGCTTTAAGATTAATAATTGTAGTAATAAAATTTAAGGCACCTAAAATTGAAGAAATCCCTGCAAGGTGTAAAGACAAAATTGTTAAGTCTACTGAAGTTCCTGAATGATAAAACGTTGATAAAGGTGGA
+
CCCCCGGGGGGGGGGGGGGGGGGGGGGGGGGGGGGGGGGGGGGGGGGGGGGGFGGGGGGGGGGGGGGGGGGG,EAFGDFGGGGGGGGGGGGG<EFGGGGGGGGGGGGGGGGGGGGGGGGGGGGGFGGGGGGGGGGGGGGFGGGGGGFGGGFGGFGGGGFCFGGGGGGGGGGGGGGGFGGGGGGGGGGGGGGGGFGGFCCEAFFFFFAFFFFFFGFGFGGFFFFBF5@EF=:>A2<B=1>E79E9AE(76BBE=FC:>=:>?FEACEC3@3?CCCCF<>3<CCEFE@0:@DDFFCCEG@E0(
@M70528:330:000000000-K6D4P:1:1102:15945:3299 2:N:0:CAAGACGTCC+AGTATACGGA
TAAAAAGGGTCCCCTCCCCCTCTCGGGTCAAAAAAAGAGGTATTTAAGTTTCGGTCAGTTAAAAGTATTGTGATCGCTCCCGCTAACACTGGCAAAGATAAAAGAAGAAGAATGGCTGTTAAAATAACTGATCAGACAAATAGTCTAATTTTTTCTGCTGAAAGGTTTTTTGCTTTAAGATTAATAATTGTAGTAATAAAATTTAAGGCACCTAAAATTGAAGAACTCCCTGCAAGGTGTAAAGAAAAAATGGTTAAGTCTACTGAAGGTCCTGAATGATAAAACGTTGATAAAGGTGGAT
+
CCCCCGGGGGFEFF<FFEFFFGG<FFGFGGDGGGGGGGGGGCGGGDCFFGGG@@F:EFGGGGCFFCEGGGGGCFADFGGFGEGGFGGGGGGGF8,:EFGFB,?=FEFGG=BEBEBFGGGGDGGCFFFGGGGCGGGGGGFFDFGEGGF9DDFDFF8FFCFG9FGGFGGCDFGGGGGGFCF8CFGGGAFGFGGGF:C7CEC:>FF56=A>FAF5CGFGFGGCGF66A):;FDBFAB==9:>279/=@B(766=33@<FAAFEEFEF9)74./.74)9);D;CE<3)79@81222:<<>F(4,)
@M70528:330:000000000-K6D4P:1:1102:14479:3310 2:N:0:CAAGACGTCC+AGTATACGGA
TAAAACAGGGTCCCCTCCCCCTCTAGGGTCAAAAAAAGAGGTATTTAAGTTTCGGTCAGTTAAAAGTATTGTGATAGCTCCCGCTAACACTGGCAAAGATAAAAGAAGAAGAATGGCTGTTAAAATAACTGATCAGACAAATAGTCTAATTTTTTCTGCTGAAAGGTTTTTTGCTTTAAGATTAATAATTGTAGTAATAAAATTTAAGGCACCTAAAATTGAAGAAATCCCTGCAAGGTGTAAAGAAAAAATTGTTAAGTCTACTGAAGGTCCTGAATGATAAAACGTTGATAAAGGTGGA
+
CCCCCGGGGGGGGGGGGGGGGGGGGGGGGGGGGGGGGGGGGGGGGGGGGGGGGGGGGGGGGGGGGGGGGGGGGGGGGGGGGGGGGGGGGGGGGGGGGGGGGGGGGGGGGGGGGGGGGGGGGGGGGGGGGGGGGGGGGGGGGGDGGGGGGGFGGGGGFGGGGGGFGGGGGGGGGGGFFFDFGGGGGGGGGGGGFGGGFFFGFGFFFFFF5FFFFGFCFGGFGFF@FEFFFFF>FDBF=GFFFEFFCEFFFFF2BFCF5BFEEF?AFECEFF@A8@E3;@EFFFEC)76=@;1:@?3CC<:((
@M70528:330:000000000-K6D4P:1:1102:12560:3318 2:N:0:CAAGACGTCC+AGTATACGGA
TAAAACAGGGTCCCCTCCCCCTCTAGGGTCAAAAAAAGAGGTATTTAAGTTTCGGTCAGTTAAAAGTATTGTGATATCTCCCGCTAACACTGGCAAAGATAAAAGAAGAAGAATGGCTGTTAAAATAACTGATCAGACAAATAGTCTAATTTTTTCTGCTGAAAGGTTTTTTGCTTTAAGATTAATAATTGTAGTAATAAAATTTAAGGCACCTAAAATTGAAGAAATCCCTGCAAGGTGTAAAGAAAAAATTGTTAAGTCTACTGAAGGTCCTGAATGATAAAACGTTGATAAAGGTGGA
+
CCCCCGGGGGGGGGGGGGGGGGGGGGGGGGGGGGGGGGGGGGGGGGGGGGGGGGGGGGGGGGGGGGGGGGGGGGGGGGGGGGGGGGGGGGGGGGGGGGGGGGGGGGGGGGGGGGGGGGGGGGGGGGGGGGGGGGGGGGGFGGGGGGGGGGFGGGGGGGGGGGGGGGGGGGCGGGGGFGGGGGFFGFFGGGGGGGGGFGFGFGFEFFFFFFFFADFGFGGFGFFFFFFFFEFFFFFFFGGGEEFFFFFFFFBFFFFF<CFF?BEFGFFFFFEFF@E47CEFFFF3CE93;@DDFC<EF@??(
@M70528:330:000000000-K6D4P:1:1102:18250:3320 2:N:0:CAAGACGTCC+AGTATACGGA
TAAAACAGGGTCCCCTCCCCCTCTAGGGTCAAAAAAAGAGGTATTTAAGTTTCGGTCAGTTAAAAGTATTGTGATAGCTCCCGCTAACACTGGCAAAGATAAAAGAAGAAGAATGGCTGTTAAAATAACTGATCAGACAAATAGTCTAATTTTTTCTGCTGAAAGGTTTTTTGCTTTAAGGTTAATAATTGTAGTAATAAAATTTAAGGCACCTAAAATTGAAGAAATCCCTGCAAGGTGTAAAGAAAAAATTGTTAAGTCTACTGAAGGTCCTGAATGATAAAACGTTGATAAAGGTGGA
+
CCCCCGGGGGGGGGGGGGGGGGGGGGGGGGGGGGGGGGGGGGGGGGGFGGGGGGGGGGGFGGGGGGGGGGGGGGGGGGGGGGGGGGGGGGGGFGGGGGGGGGGGGGGGGGGGGGGGGGGGGGGFGGGGGGGGGGGGGGGGGGGGGGGGGGFGGGGGGGGGGGGGGGGGGGGGGGGGFFFGDFFFGGGGGGGGGGGGFGFEE@CEFFFFFFFFFFFFFEG5CFCEF@CEFE96FD4A=C>::BEFFFFFFBF9BCEFCFFFFFFFGFEFFFEF3@FEDFEA?C?EFF@DF;<;799;F??:(
@M70528:330:000000000-K6D4P:1:1102:10590:3347 2:N:0:CAAGACGTCC+AGTATACGGA
TAAAACAGGGTCCCCTCCCCCTCTAGGGTCAAAAAAAGAGGTATTTAAGTTTCGGTCAGTTAAAAGTATTGTGATAGCTCCCGCTAACACTGGCAAAGATAAAAGAAGAAGAATGGCTGTTAAAATAACTGATCAGACAAATAGTCTAATTTTTTCTGCTGAAAGGTTTTTTGCTTTAAGATTAATAATTGTAGTAATAAAATTTAAGGCACCTAAAATTGAAGAAATCCCTGCAAGGTGTAAAGAAAAAATTGTTAAGTCTACTGAAGGTCCTGAATGATAAAACGTTGATAAAGGTGTA
+
CCCCCGFGGGGCGGGGGGGGGCC<EFGG<FCGGGGGGGFDGGGGGGGGFGGGGGGGGGGGGGGGGGGGGGFGGGEEAFGGGGGGGGGCEFFGGGGGGGFGFFDFGFGGGGGGGGGDGGGEFFGGFAEGGGGGEGFF=FGGFFFEDGGGGGFGFGGGF;,=EGGGGG9EFFGGGFGGFDGGFFGFGGFGGGF:CCEFFG9FFGFFFFFFFF66>CAGFF7@CAACF:B58).9FD2B=5::96AF?4>DFFFFFACFEFFFFAC6C8)47=;A<AECFCEE5)9;E@9@;73+2.74+.:))
@M70528:330:000000000-K6D4P:1:1102:11104:3352 2:N:0:CAAGACGTCC+AGTATACGGA
TAAAACAGGGTCCCCTCCCCCTCTAGGGTCAAAAAAAGAGGTATTTAAGTTTCGGTCAGTTAAAAGTATTGTGATAGCTCCCGCTAACACTGGCAAAGATAAAAGAAGAAGAATGGCTGTTAAAATAACTGATCAGACAAATAGTCTAATTTTTTCTGCTGAAAGGTTTTTTGCTTTAAGATTAATAATTGTAGTAATAAAATTTAAGGCACCTAAAATTGAAGAAATCCCTGCAAGGTGTAAAGAAAAAATTGTTAAGTCTACTGAAGGTCCTGAATGATAAAACGTTGATAAAGGTGGA
+
CCCCCGGGGGGGGGGGGGGGGGGGGGGGGGGGGGGGGGGGGGGGGGGGGGGGGGDGGGGGGGGGGGGGGGGGGGGGGGGGGGGGEGGGGGGGGGGGGGGGGGGGGGGGGGGGGGGGGGGGGGGGGGGGGGGGGGGGGGGGGGGGGGGGGGFGGEGGGGFGGGGFGGGGGGGGGGGGFGFGGGGGGGGFGGGGGGGGFGFGFGFFFFFFAFFFFCAGAFEEGFF@FECFF@;AFBDF=CEGEFFFEFFFFBBDBFF6@BA<5ACFDE?;@1=E4><9;@<ACFE))/:=D<C+;?C<7=:<(
@M70528:330:000000000-K6D4P:1:1102:9484:3353 2:N:0:CAAGACGTCC+AGTATACGGA
TAAAACAGGGTCCCCTCCCCCTCTAGGGTCAAAAAAAGAGGTATTTAAGTTTCGGTCAGTTAAAAGTATTGTGATAGCTCCCGCTAACACTGGCAAAGATAAAAGAAGAAGAATGGCTGTTAAAATAACTGATCAGACAAATAGTCTAATTTTTTCTGCTGAAAGGTTTTTTGCTTTAAGATTAATAATTGTAGTAATAAAATTTAAGGCACCTAAAATTGAAGAAATCCCTGCAAGGTGTAAAGAAAAAATTGTTAAGTCTACTGAAGGTCCTGAATGATAAAACGTTGATAAAGGTGGA
+
CCCCCGGGGGGDGGGGGGGGGGGGGGGFGGGGGGGGGGGGGGGGGGGGGGGFGGGGGGGGGGGGGG@AFGGGGGGGGFGGGGGGGGGCF<FGGGGGGGGGGGEGGGGGGGFGGFGGGGGEFGGFFGGGGFGGGGGGGGGGGGGGGGFGGGFFFCGGGGGCGGGGGGDFGGGG88BG7=FECDEEEFFGFGCEFGDG?GFGFGFFFFFFFFFFFGFGFGGFG=5AA5@EF5>FF=B8:DCF6>E6/9(-05>BEFEFCA6<CCCF@<?AE@;@))7.2;5;C??)6/6=@@32:<<;7@0((
@M70528:330:000000000-K6D4P:1:1102:24729:3367 2:N:0:CAAGACGTCC+AGTATACGGA
TAAAACAGGGTCCCCTCCCCCTCTAGGGTCAAAAAAAGAGGTATTTAAGTTTCGGTCAGTTAAAAGTATTGTGATAGCTCCCGCTAACACTGGCAAAGATAAAAGAAGAAGAATGGCTGTTAAAATAACTGATCAGACAAATAGTCTAATTTTTTCTGCTGAAAGGTTTTTTGCTTTAAGATTAATAATTGTAGTAATACAATTTAAGGCACCTAAAATTTAAGAAATCCCTGCAAGGTGTAAAGAAAAAATTGTTAAGTCTACTGAAGGTCTTACATGAGAAAATGTTGATAAAGGTGGA
+
CCCCCGEGGDGGG@FGGDFGGGGGDFGFGFGG<FGGGGFGGGDGGFFFG@FCFEGGGEFGFGGGGGG9FGGGFEFGG9AEEGGDGGGGGGGDECFGCFGGFGF;?F==FFFEFEGDGGDGGG<FFGGGGGAFFFGCGGECDFGGGGGGGGFGGGEGGCG,,@DFDC3EEFGGGFGGFA,8,E93;@FFGG=DDECF+;;217BEFFAC5AF>FGFC*<2:,4;8+8)0@53A65:;<>,>>6*=89:(2>253=7198BE77C++7?3)(6;).))2;).)))/5.7<<1++@?4)+/61(
@M70528:330:000000000-K6D4P:1:1102:12879:3369 2:N:0:CAAGACGTCC+AGTATACGGA
TAAAACAGGGTCCCCTCCCCCTCTAGGGTCAAAAAAAGAGGTATTTAAGTTTCGGTCAGTTAAAAGTATTGTGATAGCTCCCGCTAACACTGGCAAAGATAAAAGAAGAAGAATGGCTGTTAAAATAACTGATCAGACAAATAGTCTAATTTTTTCTGCTGAAAGGTTTTTTGCTTTAAGATTAATAATTGTAGTAATAAAATTTAAGGCACCTAAAATTGAAGAAATCCCTGCAAGGTGTAAAGAAAAAATTGTTAAGTCTACTGAAGGTCCTGAATGATAAAACGTTGATAAAGGTGGA
+
CCCCCGGGGGGGGGGGGFGGGGGEGGGGGGGGGGGGGGGGGGGGGGGGGGGGGGGGGGGGGGGGGGGGGGGGGGGGGGGFGGGGGGGGGGGGGGGGGGGGGGFFGGGGFGGGGGGGGGGGGGGGGGGGGGGGGFGGGGGGGFCGGGGGGGFGFGGFGGGGGGFFGGFFGDCGGGGGFGGGGGGGGFGGGGCGGGGG?EFGEEFEFFCFFFF@?FFCFFGBGFC5BCFFFEBAF=>4>1>?>FFFFFF2ABBDFFFFEFFCCF?AC=.=EEE4@EACFCEEC<?E6=B@@?F7CCEFC32((
@M70528:330:000000000-K6D4P:1:1102:6647:3370 2:N:0:CAAGACGTCC+AGTATACGGA
TAAAACAGGGTCCCCTCCCCCTCTAGGGTCAAAAAAAGAGGTATTTAAGTTTCGGTCAGTTAAAAGTATTGTGATAGCTCCCGCTAACACTGGCAAAGATAAAAGAAGAAGAATGGCTGTTAAAATAACTGATCAGACAAATAGTCTAATTTTTTCTGCTGAAAGGTTTTTTGCTTTAAGATTAATAATTGTAGTAATAAAATTTAAGGCACCTAAAATTGAAGAAATCCCTGCAAGGTGTAAAGAAAAAATTGTTAAGTCTACTGAAGGTCCTGAATGATAAAACGTTGATAAAGGTGGA
+
CCCCCGGGGGGGGGGGGGGGGGGGGGGGGGGGGGGGGEGGGGGGGGGGGGGGGGGGGGGGGGGGGGGGGGGGGGGGGGGGFGGGGGGCGFGGGGGGGGGGGGGGGGGGGGGGGGGGGGDFGGGGGGGGGGGGGGGGGGGGGGGGGGGGGGFGGGEGFGFFGGGGGGFGFGGGGFGGFGGGGGGGGGGGGGGGGGGGFGFGEGFEFFFFFFFF?GFFFGGBFFA;BEFEF=BFFF=4>:DGFEFFEE@=A=>BBC5F?=8C6AEFG@EEF@EE34;E6:<AE3.717;@@?G>C?CEF@BF(
@M70528:330:000000000-K6D4P:1:1102:19993:3378 2:N:0:CAAGACGTCC+AGTATACGGA
TAAAACAGGGTCCCCTCCCCCTCTAGGGTCAAAAAAAGAGGTATTTAAGTTTCGGTCAGTTAAAAGTATTGTGATAGCTCCCGCTAACACTGGCAAAGATAAAAGAAGAAGAATGGCTGTTAAAATAACTGATCAGACAAATAGTCTAATTTTTTCTGCTGAAAGGTTTTTTGCTTTAAGATTAATAATTGTAGTAATAAAATTTAAGGCACCTAAAATTGAATAAATCCCTGCAAGGTGTAAAGAAAAAATTTTTAAGTCTACTGAAGTTCCTGAATGAAAAAACGTTAATAAAGGTGGA
+
CCCCCGGGGGGGGGGGGGGGGGGGGGGGGGGGGGGGGGGGGFGGFGGGGGGGGGGGGGGGGGGGGGGGGGGGGGGGGGGGFGGGGGGGGGGGGGGGGGGGGGGGGFGGGFFGGGGGGGGGGGGGFGGGEEAFD9?,=@GGGDC89==FDGFGGGCFA=AFE=??AFGGGGGC+EFGFGF,=FDFGFGDFGGFGCEG@:FCE>CEFFFF?6999*;CA7@@,+1*?8=EF9=A>BB4>*>89@E6EC@BFFFD2+7+-2+1*+/:;@6/;3766?.>477;CEAD(/183(10:6:>F?:?(
@M70528:330:000000000-K6D4P:1:1102:24714:3381 2:N:0:CAAGACGTCC+AGTATACGGA
TAAAACAGGGTCCCCTCCCCCTCTAGGGTCAAAAAAAGAGGTATTTAAGTTTCGGTCAGTTAAAAGTATTGTGATAGCTCCCGCTAACACTGGCAAAGATAAAAGAAGAAGAATGGCTGTTAAAATAACTGATCAGACAAATAGTCTAATTTTTTCTGCTGAAAGGTTTTTTGCTTTAAGATTAATAATTGTAGTAATAAAATTTAAGGCACCTAAAATTGAAGAAATCCCTGCAAGGTGTAACGAAAAAATTGTTAAGTCTACTTAAGTTCCTGAATGATAAAATGTTGATAAAGGTGGA
+
CCCCCGGGGGGGGGGGGGGEGGGGGGGGGGGGGGGGGGGGGGGGGGGGGGGGGGGGGGGGFGGGFGGGGGGGGGGGGFFGGGGGGGGGGGFGFFFFGGGGGGGGGGGGGGGFFGFGGGGGFGGGDGGFFFGGGGGGGGGGCFFFGGGGGGFGGGGGGDGDFFFFF6DCFGGGGFFGFGDFFGGGGCGDFF:CFFEG7A9;CFF@FFFF*;FF5CACA,<=FFCEA@@EF=4AF=>F@5<EE=E6(6@?59(701>7)3;15A?:9))9CEFF<?<<CCE3)9).))/96)++199C+/6?(
@M70528:330:000000000-K6D4P:1:1102:6658:3387 2:N:0:CAAGACGTCC+AGTATACGGA
TAAAACAGGGTCCCCTCCCCCTCTAGGGTCAAAAAAAGAGGTATTTAAGTTTCGGTCAGTTAAAAGTATTGTGATAGCTCCCGCTAACACTGGCAAAGATAAAAGAAGAAGAATGGCTGTTAAAATAACTGATCAGACAAATAGTCTAATTTTTTCTGCTGAAAGGTTTTTTGCTTTAAGATTAATAATTGTAGTAATAAAATTTAAGGCACCTAAAATTGAAGAAATCCCTGCAAGGTGTAAAGAAAAAATTGTTAAGTCTACTGAAGGTCCTGAATGATAAAACGTTGATAAAGGTGGA
+
CCCCCGGGGGGGGGGGGGGGGGGGGGGGGGGGGGGGGGGGGGGGGGGGGGGGGGGGGGGGGGGGGFGGGGGGGGGGGGGGGGGGGGGGGGGGGGGGGGGGGGGGGGGGGGGGGGGGGGGFGDEFGGGGGGGGGGGGGGGGCGGFGGGGGGFGGFGGGGGGGGGGGGGGAFGGGGGGFGGGGGGGGGGGGGGGGGGF7ECGEGFFFFFFFFFFFGFGFGGFGFC@F@C@B5B>AFBF=FGGFEEFF9=DFFFFFFFFCFFF?FEFGFC4<;;><A<>*:?@ECCCFF;@@FG@DCCCFE?<(
@M70528:330:000000000-K6D4P:1:1102:8531:3401 2:N:0:CAAGACGTCC+AGTATACGGA
TAAAACAGGGTCCCCTCCCCCTCTAGGGTCAAAAAAAGAGGTATTTAAGTTTCGGTCAGTTAAAAGTATTGTGATAGCTCCCGCTAACACTGGCAAAGATAAAAGAAGAAGAATGGCTGTTAAAATAACTGATCAGACAAATAGTCTAATTTTTTCTGCTGAAAGGTTTTTTGCTTTAAGATTAATAATTGTAGTAATAAAATTTAAGGCACCTAAAATTGAAGAAATCCCTGCAAGGTGTAAAGAAAAAATTGTTAAGTCTACTGAAGTTCCTGAATGATAAACCGTTGATAAAGGTGGA
+
CCCCCGGGFGGGGGGGGGGGGGGGGGGGGGGGGGGGGGFGGGGGGGGGGFGFGGGGDFGGGAFGGGDGGGFGGGGGFGGGGGGGGGGGGGFGGGGGGGGGGGGGGGGGGGGGFFGGGGGGGGGGFEGGGGGGGGGGGGGGGGGGGGGGGGFGGG8:FFCFFFGFAGFFFGGDG?FDDEFGCFGGDFGFGGFDCCFGCFCECEFEFFFFF*:A>CFF*<@5,B9=F558F<346)7*:1>,>=<+2>:BF25::FFA9118<7.+5.9)7)666<))2:9<5?)9)((/3(/+;<7)<>BF0
@M70528:330:000000000-K6D4P:1:1102:8929:3409 2:N:0:CAAGACGTCC+AGTATACGGA
TAAAACAGGGTCCCCTCCCCCTCTAGGGTCAAAAAAAGAGGTATTTAAGTTTCGGTCAGTTAAAAGTATTGTGATAGCTCCCGCTAACACTGGCAAAGATAAAAGAAGAAGAATGGCTGTTAAAATAACTGATCAGACAAATAGTCTAATTTTTTCTGCTGAAAGGTTTTTTGCTTTAAGATTAATAATTGTAGTAATAAAATTTAAGGCACCTAAAATTGAAGAAATCCCTGCAAGGTGTAAAGAAAAAATTGTTAAGTCTACTGAAGGTCCTGAATGATAAAACGTTGATAAAGGTGGA
+
CCCCCGGGGGGGGGGGGGGGGGGGGGGGGGGGGGGGGGGGGGGGGGGGGGGGGGGGGGGGGGGGGGGGGGGGGGGGGGGGGGGGGGGGGGGGGGGGGGGGGGGGGGGGGGGGGGGGGGGFFGGGGGGGGGGGGGGGGGGGGGGGGGGGGGFGGGGGGGFGGGGGGGGGGGGGGGGGFGGGGGGGGGGGGGGGGGGGFGFGFGFFFFFFFFFFFGF>AFCCGFC5BCFFFEE49=BFECFGFEECFFB:A9@FFFFFEBAE?=EFGFEEE;@@7;<>;:CEFEFFFEFF@?C:FCEECEF0(
@M70528:330:000000000-K6D4P:1:1102:24589:3423 2:N:0:CAAGACGTCC+AGTATACGGA
TAAAACAGGGTCCCCTCCCCCTCTAGGGTCAAAAAAAGAGGTATTTAAGTTTCGGTCAGTTAAAAGTATTGTGATAGCTCCCGCTAACACTGGCAAAGATAAAAGAAGAAGAATGGCTGTTAAAATAACTGATCAGACAAATAGTCTAATTTTTTCTGCTGAAAGGTTTTTTGCTTTAAGATTAATAATTGTAGTAATAAAATTTAAGGCACCTAAAATTGAAGAAATCCCTGCAAGGTGTAAAGAAAAAATTGTACAGTCTACTGAAGGTCCTGAATGATAAAACGTTGATAACGGTGGA
+
CCCCCGGGGGGGFFGGGGGGGGGGGGGGGGGGGGGGGGGGGGGGGGGGGGGFGGGGGGGGGGGGGGGGGGGGGGGGGGGGGGGGGGEFGGGGGGGGGGGGGGGGGGGGGGGGGGGGGGGGGGGGCEFGDEFFGGGGGGGGGGGGGGGGGGFGGGGGGGGFGFFGGGGGGGGGGGGGFGGGFGGFGFGFGGGGGGGF+@+EADE5ACFF5FFFFGFGFCGEFFFBC@@AA@=4FBB9:*5D;EAFEFD=AB>D9F?+*4=?B=)1537;E8@<3;4)7@?@EF57)..33?<211.(241;(
@M70528:330:000000000-K6D4P:1:1102:6154:3437 2:N:0:CAAGACGTCC+AGTATACGGA
TAAAACAGGGTCCCCTCCCCCTCTAGGGTCAAAAAAAGAGGTATTTAAGTTTCGGTCAGTTAAAAGTATTGTGATAGCTCCCGCTAACACTGGCAAAGATAAAAGAAGAAGAATGGCTGTTAAAATAACTGATCAGACAAATAGTCTAATTTTTTCTGCTGAAAGGTTTTTTGCTTTAAGATTAATAATTGTAGTAATAAAATTTAAGGCACCTAAAATTGAAGAAATCCCTGCAAGGTGTAAAGAAAAAATTGTTAAGTCTACTGAAGGTCCTGAATGATAAAACGTTGATAAAGGTGGA
+
@CCCCGGGGGGGGGGGGGGGGGGGFGGGGGGGGGGGGGGGGGGGGGGGGGGGGGGGGGGEGGGGGGGGGCGGGGGGGGGGGGGGGGGGGGFGGGDGFGGGGGFGGGGGGGGGGGGGGGGGGGGGGGGGGGGGGGGGGGGGD9FGFGGGGFFGGGGGFDGGGGFFCGFEEFFGGFGDEFGGGGGGGGGGGGGGGGGGFGFGFGFFFFFFF?A>55C>FFGEGFEEFFFFF@EAFD:A@:<BBE?FFFF:FB>DFFFF4=B?EFEFF<?@FE;<7@@F<C?<?5C<E<7=@?5;CECEFFF?(
@M70528:330:000000000-K6D4P:1:1102:7890:3443 2:N:0:CAAGACGTCC+AGTATACGGA
TAAAACAGGGTCCCCTCCCCCTCTAGGGTCAAAAAAAGAGGTATTTAAGTTTCGGTCAGTTAAAAGTATTGTGATAGCTCCCGCTAACACTGGCAAAGATAAAAGAAGAAGAATGGCTGTTAAAATAACTGATCAGACAAATAGTCTAATTTTTTCTGCTGAAAGGTTTTTTGCTTTAAGATTAATAATTGTAGTAATAAAATTTAAGGCACCTAAAATTGAAGAAATCCCTGCAAGGTGTAAAGAAAAAATTGTTAAGTCTACTGAAGGTCCTGAATGATACAACGTTGATAAAGGTGGA
+
CCCCCGGGGGGGGGGGFFGGGGGGAGGFGGGGGGGGGGGGGGGGGGGGGGGGGGGGGGGGGGGGGGGGGGFGGGGGGGGGGGGGGGGGGGGFGGGGGGGEGFGGGGGGGFGGGGGGGGGGGFG<EGGGGGGGGGGGGGGF6FGGGGGCGGCFGGGGGGGGGFGF9?@EG?EGGGGCDGGGGGGGGGGGGGGGGGGGFGFA@GFFFFAFFFFFFGFDFGGED6>6AEDEF=EFFB=FE>EFEEEFFED262>BFFCFC=FCEFFFG@EAFFFF7@EEFGE<<?)/7@92@FD>><CFFBF?(
@M70528:330:000000000-K6D4P:1:1102:16249:3445 2:N:0:CAAGACGTCC+AGTATACGGA
TAAAACAGGGTCCCCTCCCCCTCTAGGGTCAAAAAAAGAGGTATTTAAGTTTCGGTCAGTTAAAAGTATTGTGATAGCTCCCGCTAACACTGGCAAAGATAAAAGAAGAAGAATGGCTGTTAAAATAACTGATCAGACAAATAGTCTAATTTTTTCTGCTGAAAGGTTTTTTGCTTTAAGATTAATAATTGTAGTAATAAAATTTAAGGCACCTAAAATTGAAGACATCCCTGCAAGGTGTAAAGAAAAAATTGTTAAGTCTACTGAAGGTCCTGAATGATAAAACGTTGATAAAGGTGGA
+
CCCCCGGGGGGGGGGGGGGGGGGGGDGGGGGGGGGGGGGGGGGGGGGGGGGGGGGGGGGGGGGGGGGGGGGGGGGGGGGGGGGGGGGGGGGGGGGGGGGGGGGGGGGGGGGGGGGGGGGFGGGGGGGGGGGGGGGFGGGEFGFGGGGGGGBFGGDGGGGGGGGGGGGGD?FEGGGGFGGGGGGGGGGGGFFGGGGGFGFDEFFEFFFF5CFFFFFGFGGFGFCEF):AA=D4?B@A;EGCEBAF4;>(;==B=ACC7=BCCFEFE@?;=@EF344CFGFFCEF)1;15((13@<47F?B0(
@M70528:330:000000000-K6D4P:1:1102:10887:3445 2:N:0:CAAGACGTCC+AGTATACGGA
TAAAACAGGGTCCCCTCCCCCTCTAGGGTCAAAAAAAGAGGTATTTAAGTTTCGGTCAGTTAAAAGTATTGTGATAGCTCCCGCTAACACTGGCAAAGATAAAAGAAGAAGAATGGCTGTTAAAATAACTGATCAGACAAATAGTCTAATTTTTTCTGCTGAAAGGTTTTTTGCTTTAAGATTAATAATTGTAGTAATAAAATTTAAGGCACCTAAAATTGAAGAAATCCCTGCAAGGTGTAAAGAAAAAATTGTTAAGTCTACTGAAGGTCCTGAATGATAAAACGTTGATAAAGGTGGA
+
CCCCCGGGGGGGGGFGGGGGGGGGGGGGGGGGGGGGGGGGGGGGGGGFGFGGGGGFFGGGGGGGGGDGGGGGGGGGFGGGEFEDFGGGGGD@FFGFGGGGGGGGGGGGGFFGGCGGGGGGGGFCCFDDEAFGAFGGGGGF6DGFFGGGGGFGGCGGGGGGGFGFGGGGGGGGGGGGFGGDEGFFGGGGGGGGGGGGFGFCEFFFFFFFFFFFFGFFFGGE78>AFBBEF24AA9=F:EDFB><=EEDDA>>BE=9F?FFF?FCFGF?@38@E);<EFD?@E<?>C@;86@7:CCE<FEF?0
@M70528:330:000000000-K6D4P:1:1102:19041:3446 2:N:0:CAAGACGTCC+AGTATACGGA
TAAAACAGGGTCCCCTCCCCCTCTAGGGTCAAAAAAAGAGGTATTTAAGTTTCGGTCAGTTAAAAGTATTGTGATAGCTCCCGCTAACACTGGCAAAGATAAAAGAAGAAGAATGGCTGTTAAAATAACTGATCAGACAAATAGTCTAATTTTTTCTGCTGAAAGGTTTTTTGCTTTAAGATTAATAATTGTAGTAATAAAATTTAAGGCACCTAAAATTGAAGAAATCCCTGCAAGGTGTAAAGAAAAAATTGTTAAGTCTACTGAAGGTCCTGAATGATAAAACGTTGATAAAGGTGGA
+
CCCCCGGGGGGGGGGGGGGGGGGGFGGGGGGGGGGGGGGGFEGGGGGGFGGGFGGGGGGGGGGGGGGGGGGGGGGGGGGGGGGGGGGGGGGGGGGGGGGGGGGGGGCFGGGGGGGGGGGGGGGGGGGGGGGGGGGGGGGGGGGGGGGGGGFGGGD?FGGGGGGGGGGGGGGGGGGGDGGGFDFGGGF?FGGGGGGGFGFGCGFFFFFFFFFFFGFGFGGFGFC5A@87B>BAFFFA>:>DEFFFFFFFFFFFFFEF<BBCEFCCF<?@@FF<4>ACFFEFEEE<.463@;>:FCCEE@(1(
@M70528:330:000000000-K6D4P:1:1102:18390:3449 2:N:0:CAAGACGTCC+AGTATACGGA
TAAAACAGGGTCCCCTCCCCCTCTAGGGTCAAAAAAAGAGGTATTTAAGTTTCGGTCAGTTAAAAGTATTGTGATAGCTCCCGCTAACACTGGCAAAGATAAAAGAAGAAGAATGGCTGTTAAAATAACTGATCAGACAAATAGTCTAATTTTTTCTGCTGAAAGGTTTTTTGCTTTAAGATTAATAATTGTAGTAATAAAATTTAAGGCACCTAAAATTGAAGAAATCCCTGCAAGGTGTAAAGAAAAAATTGTTAAGTCTACTGAAGGTCCTGAATGATAAAACGTTGATAAAGGTGGA
+
CCCCCGGGGGGGGGGGGGGGGGGGGGGGGGGGGGGGGGGGGGGGGGGGGFGGGGGGGGGGGGGGGGGGGGGGGGGGGGGGGGGGGGGGGGGGGGGGGGGGGGGGGGGGGFGGGGGGGGGGGGGAEFGGGGGGGGGGGGGGGGGGGGGGGGFGGGGGGGGGGGFGGGGFGGGGGGGGFGGFGFGGGGGGGGGGGGGDFGFGCGFFFFFFFAAFFGFGFGGFGFA@CCCEF==AFF5ABGGG=6AAEFF@8255EFCC?1=C?A?AF8?<E16@<E@ECFF<CC7EEFB;@;7+:?E<F@(1(
@M70528:330:000000000-K6D4P:1:1102:16529:3454 2:N:0:CAAGACGTCC+AGTATACGGA
TAAAACAGGGTCCCCTCCCCCTCTAGGGTCAAAAAAAGAGGTATTTAAGTTTCGGTCAGTTAAAAGTATTGTGATAGCTCCCGCTAACACTGGCAAAGATAAAAGAAGAAGAATGGCTGTTAAAATAACTGATCAGACAAATAGTCTAATTTTTTCTGCTGAAAGGTTTTTTGCTTTAAGATTAATAATTGTAGTAATAAAATTTAAGGCACCTAAAATTGAAGAAATCCCTGCAAGGTGTAAAGAAAAAATTGTTAAGTCTACTGAAGGTCCTGAATGATAAAACGTTGATAAAGGTGGA
+
CCCCCGGGGGGGGGGGGGGGGGGGGGGGGGGGGGGGGGGGGGGGGGGGGGGGGGGGGGGGGGGGGGGGGGGGGGGGGGGGGGGGGGGGGGGGGGGGGGGGGGGGGGGGFGGGGGGGGGDFGGGGGGGGGGGGGGGGGGGGGGFGGGGGGGFFGGGGFGGGGGGGGGGGGGGGGGGGFGGGGGGGGGGGGGGGGGGFFGFGFGFFFFFFFACFFFFGFGG@FA>AFECEF:>>FDDFEGDEEFFFEEF=F(>BFA7CCFFEFFEFFE9<8;E3)47;>CE<C5)7><@8@@GCDC>FC<:?(
@M70528:330:000000000-K6D4P:1:1102:7899:3459 2:N:0:CAAGACGTCC+AGTATACGGA
TAAAACAGGGTCCCCTCCCCCTCTAGGGTCAAAAAAAGAGGTATTTAAGTTTCGGTCAGTTAAAAGTATTGTGATAGCTCCCGCTAACACTGGCAAAGATAAAAGAAGAAGAATGGCTGTTAAAATAACTGATCAGACAAATAGTCTAATTTTTTCTGCTGAAAGGTTTTTTGCTTTAAGATTAATAATTGTAGTAATAAAATTTAAGGCACCTAAAATTGAAGAAATCCCTGCAAGGTGTAAAGAAAAAATTGTTAAGTCTACTGAAGGTCCTGAATGATAAAACGTTGATAAAGGTGGA
+
@CCCCGGGGGGGGGGGGDGGGGGGGGGGGFGGGGGGGGGGGGGGGGGGGGGGGGGGGGGGGGGGGGGGGGGFFA<EFGGGGFGGGGGGGDGGCEGGFGGGGGFAFGGGGGGGCFGGGGGGGGGFFFGGGGGGFGGGGGGGGGGGGGFAFGFFDF6:EGDGG9=<ADBDGG7ECFGGFGGFF9EGFAGGGGCFGF;FAFFFC9F@8FFFFFFFAFFFAEFE,BAAF@5CF43?F92;>*5><BE@EEF=FFBFFC81/48@CACFEEC@;8@3)7<CCC)7CE)91/1(6(2+3)719743(
@M70528:330:000000000-K6D4P:1:1102:9826:3464 2:N:0:CAAGACGTCC+AGTATACGGA
TAAAACAGGGTCCCCTCCCCCTCTAGGGTCAAAAAAAGAGGTATTTAAGTTTCGGTCAGTTAAAAGTATTGTGATAGCTCCCGCTAACACTGGCAAAGATAAAAGAAGAAGAATGGCTGTTAAAATAACTGATCAGACAAATAGTCTAATTTTTTCTGCTGAAAGGTTTTTTGCTTTAAGATTAATAATTGTAGTAATAAAATTTAAGGCACCTAAAATTGAAGAAATCCCTGCAAGGTGTAAAGAAAAAATTGTTAAGTCTACTGAAGGTCCTGAATGATAAAACGTTGATAAAGGTGGA
+
CCCCCGGGGGGGGGGGGGGGGGGGGGGGGGGGGGGGGGGGGGGGGGGGGGGGGGGGGGGGGGGGGGGGGGGGGGGGFGGGGGGGGGGGGGGGGGGGGGGGGGGGGGGGGGGGGGGGGGGEGGG9FFFGGGGGGGGGGGGGGFFFGGGGGGFGGFGGFGGGGGG9FFGGGGGGGGGGFFFDFFGGGGGGGGGGGGGFFFFGFGFFFFFFFFFFFGFGFGGFGFFFFFFEB2>4ADDFBGGFFB<E?EF@FBFFFFE@@BFFE=EFFFEF@EFE<EA3;;?<3?EEEE73((:7C<<<CEF?0
@M70528:330:000000000-K6D4P:1:1102:14277:3496 2:N:0:CAAGACGTCC+AGTATACGGA
TAAAACAGGGTCCCCTCCCCCTCTAGGGTCAAAAAAAGAGGTATTTAAGTTTCGGTCAGTTAAAAGTATTGTGATAGCTCCCGCTAACACTGGCAAAGATAAAAGAAGAAGAATGGCTGTTAAAATAACTGATCAGACAAATAGTCTAATTTTTTCTGCTGAAAGGTTTTTTGCTTTAAGATTAATAATTGTAGTAATAAAATTTAAGGCACCTAAAATTGAAGAAATCCCTGCAAGGTGTAAAGAACAAATTGTTAAGTCTACTGAAGGTCCTGAATGATAAAACGTTGATAAAGGTGGA
+
CCCCCGGGGGGFGFGGGGGGGGGGGGGGGGGGGGGGGGGGGGGGGGGGGGGGGGGGGGFFGGGGGGGGGGGGGGGGDGGGGGGGGGGGGGGGGGGGGGGGGGGGGGGGGGGGGGGGGGGGGGGGGGGGGGGGGGGGGGGGGGGGGGGGGGFGGGGGGGGGGGGGGGGGGGGGGGGGFGGGGGGGGGGGGGGGGGGGAFF:>@FEFFFFFFFFFGFGFGGFGFCBFEDEF=BFF=BFBFFGBFFFFFF(A===EFCFCBFC?FFFGEEAF86>7>AE*3?AEEE3;;15;?<7>.1>E@@F0
@M70528:330:000000000-K6D4P:1:1102:9133:3498 2:N:0:CAAGACGTCC+AGTATACGGA
TAAAACAGGGTCCCCTCCCCCTCTAGGGTCAAAAAAAGAGGTATTTAAGTTTCGGTCAGTTAAAAGTATTGTGATAGCTCCCGCTAACACTGGCAAAGATAAAAGAAGAAGAATGGCTGTTAAAATAACTGATCAGACAAATAGTCTAATTTTTTCTGCTGAAAGGTTTTTTGCTTTAAGATTAATAATTGTAGTAATAAAATTTAAGGCACCTAAAATTGAAGAAATCCCTGCAAGGTGTAAAGAAAAAATTGTTAAGTCTACTGAAGGTCCTGAATGATAAAACGTTGATAAAGTTGGA
+
CCCCCGGGGGGFGGGGGGGGGGGGGGGGFGEFGGGGGGGGGGGGGGGFFFGGGGECFGGFGGGGFFFGGGGGGGGGCFFFGGGGGGGGGGGGGGGFGGGGGGGGGGGGGGGFGGGGGGGBEGGEFGGGGGGFFGGGGGGGGGFGGGGFGGFGGECGGGGDFEAFGGFGGFEGGFDG?F:AFGGGGFGGGGGGGGDG;EECCFFFFFAFF5ACFGFGCFFFFA>6FF=A>:=6F2=9=DDD9:>FE=5=F>>3@F8A9189?+961;<@E16A)7<42;?)<CEC>E68(,:@FFEF+)67)
@M70528:330:000000000-K6D4P:1:1102:15057:3518 2:N:0:CAAGACGTCC+AGTATACGGA
TAAAACAGGGTCCCCTCCCCCTCTAGGGTCAAAAAAAGAGGTATTTAAGTTTCGGTCAGTTAAAAGTATTGTGATAGCTCCCGCTAACACTGGCAAAGATAAAAGAAGAAGAATGGCTGTTAAAATAACTGATCAGACAAATAGTCTAATTTTTTCTGCTGAAAGGTTTTTTGCTTTAAGATTAATAATTGTAGTAATAAAATTTAAGGCACCTAAAATTGAAGAAATCCCTGCAAGGTGTAAAGAAAAAATTGTTAAGTCTACTGAAGGTCCTGAATGATAAAACGTTGATAAAGGTGGA
+
CCCCCGGGGGGGGGGGGGGGGGGGGGGGGGGGGGGGGGGGGGGGGGGGGGGGGGGGGGGGGGGGGGGGGGGGGGGGGGGGGGGGGGGGGGGGGGGGGGGGGGGGGGGGGGGGGGGGGGGGGGGGGGGGGGGGGGGGGGGGGGGGGGGGGGFGGGGGGGGGGGGGGGGGGGGGGGFGFGGGGGGGGGGGGGGGGGGGFFFGCE?EFFFFFFFFFGFGFGGFGFEEF8@EBBEFFFFF>>DFFFFFFFBBF=B=EFFA<AFCEFFFGFEEFFEFFEEECFCAEE7;>E063=C+794CG@:?0
@M70528:330:000000000-K6D4P:1:1102:25556:3518 2:N:0:CAAGACGTCC+AGTATACGGA
TAAAACAGGGTCCCCTCCCCCTCTAGGGTCAAAAAAAGAGGTATTTAAGTTTCGGTCAGTTAAAAGTATTGTGATAGCTCCCGCTAACACTGGCAAAGATAAAAGAAGAAGAATGGCTGTTAAAATAACTGATCAGACAAATAGTCTAATTTTTTCTGCTGAAAGGTTTTTTGCTTTAAGATTAATAATTGTAGTAATAAAATTTAAGGCACCTAAAATTGAAGAAATCCCTGCAAGGTGTAAAGAAAAAATTGTTAAGTCTACTGAAGGTCCTGAATGATAAAACGTTGATAAAGTTGGA
+
CCCCCGGGGGGGGGGGGGGGGGGGGGGGGGGGGGGGGGGGGGGGGGGGGGGGGGGGGGGGGGGGGGGGGGGGGGFGGGGGGGGGGGGGGGGGGGGGGGGGGGGGGGGGGGGGGGFGGGGGGGGGGGGGGGGGGGGGGGGGFGGGGGGFGGFGGGGFGGGGGGGGGGGGGGGGGFGGFGFCFGGGGGFGGGGGGCGGACFG=FFFFFFFFFFF5CFGFFGFGFFCFEDFF@@AF9)995DDEE?>E4>5AD@F(+9B<AF<?FEFFEC3@(6@/787>>)7?EF3;)63((*1;97>+9<B0
@M70528:330:000000000-K6D4P:1:1102:10874:3536 2:N:0:CAAGACGTCC+AGTATACGGA
TAAAACAGGGTCCCCTCCCCCTCTAGGGTCAAAAAAAGAGGTATTTAAGTTTCGGTCAGTTAAAAGTATTGTGATAGCTCCCGCTAACACTGGCAAAGATAAAAGAAGAAGAATGGCTGTTAAAATAACTGATCAGACAAATAGTCTAATTTTTTCTGCTGAAAGGTTTTTTGCTTTAAGATTAATAATTGTAGTAATAAAATTTAAGGCACCTAAAATTGAAGAAATCCCTGCAAGGTGTAAAGAAAAAATTGTTAAGTCTACTGAAGGTCCTGAATGATAAAACGTTGATAAAGGTGGA
+
CCCCCGGGGGGGGGGGGGGGGGGGGGGGFGGGGGGGGGGGGGGGGGGGGGGGGGGGGGGGGGGGGGGGGGGGGGGGGGGGFEEGGGGGGGGGGGGGGGGGGGGGGGGGGGGGGGGGGGGGGGGGGGGGGGGGGGGGGGGGGGGGGGGGGGFGGFGGGGFGGGGGGGGGGGGGGGGGFGGGGGGGGGGGGGGGGGGGFF@F@CFFFFFFAAFFFFFGFFGFGFCEFECEC46FF=DF>CDCEEF6*9@3FDB=EFEFCFFEFACFGFF<E(;)747CCCCFEFFEC866(29:CCCCF<(3(
@M70528:330:000000000-K6D4P:1:1102:23041:3543 2:N:0:CAAGACGTCC+AGTATACGGA
TAAAACAGGGTCCCCTCCCCCTCTAGGGTCAAAAAAAGAGGTATTTAAGTTTCGGTCAGTTAAAAGTATTGTGATAGCTCCCGCTAACACTGGCAAAGATAAAAGAAAAAGAATGGCTGTTAAAATAACTGATCCGACAAATAGTCTAATTTTTTCTGCTGAAAGGTTTTTTGCATTAAGATTAATAATTGTAGTAATAAAATTTAAGGCAACTAAAATTTAGAAATCCCTTATAGGTTTAAAAAAAAAATTCTTAGAGTTATTAACAGTTCTGCATGATAAAAAGTTGATAAAGGTTAAA
+
CCCCCGFGGGF9FFGEC@FGG:F8CFFFFFGGGGG>FC,@C@FFCEFG<BE<FF7BF:,,C,,CF,C9<FCEFF<<,E,CFFCFEFGGD,<F?8FCEAEDFFFF<D,,AA=,AF,?,?=@EFGGF<5E,9CF<>,9BEGGFGFGAE39E,?9=EEFF8=3,@=<,=99EE71+,,32=77EF9=D,@CFF,55,52=FA77EAEF<A89****39@F,2:,4/59*69*0)+/*2+*522(11+*85(5,(()11+)+*)1;)++.))/.))9))-**-6)<)))(55))*2:64)+))))
@M70528:330:000000000-K6D4P:1:1102:21356:3544 2:N:0:CAAGACGTCC+AGTATACGGA
TAAAACAGGGTCCCCTCCCCCTCTAGGGTCAAAAAAAGAGGTATTTAAGTTTCGGTCAGTTAAAAGTATTGTGATAGCTCCCGCTAACACTGGCAAAGATAAAAGAAGAAGAATGGCTGTTAAAATAACTGATCAGACAAATAGTCTAATTTTTTCTGCTGAAAGGTTTTTTGCTTTAAGATTAATAATTGTAGTAATAAAATTTAAGGCACCTAAAATTGAAGAAATCCCTGCAAGGTGTAAAGAAAAAATTGTTAAGTCTATTGAAGGTCCTGAATGATAAAACGTTGATAAAGGTGGA
+
CCCCCGGGGGGGGGGGGGGGGGGGGGGGGGGGGGGGGGGGGGGGGGGGGGGGGGGFGGGGGGGGFGGGGGGGGGGGGGGGGGGGGGGGGGGGGGGGGFGFGGGGGGFCFGFGGGGGFGGGFGGGGGGGGGGGGFGGGGGGGF+,9@EGGGFGGGGGGGGGFAFFGGGGGGGEEFFGCGDGGGGG9EGGGGGGGGGGFGFFEFFFFFFFF?AFFGFG5EFEAFEFFEFFFBFFFF-@BEDC@38:<;BDF=5>EFEF>=BE3+/++19>3==37>A4637<3)9>337@@FFDGC7C9.(-(
@M70528:330:000000000-K6D4P:1:1102:5700:3557 2:N:0:CAAGACGTCC+AGTATACGGA
TAAAACAGGGTCCCCTCCCCCTCTAGGGTCAAAAAAAGAGGTATTTAAGTTTCGGTCAGTTAAAAGTATTGTGATAGCTCCCGCTAACACTGGCAAAGATAAAAGAAGAAGAATGGCTGTTAAAATAACTGATCAGACAAATAGTCTAATTTTTTCTGCTGAAAGGTTTTTTGCTTTAAGATTAATAATTGTAGTAATAAAATTTAAGGCACCTAAAATTGAAGAAATCCCTGCAAGGTGTAAAGAAAAAATTGTTAAGTCTACTGAAGGTCCTGAATGATAAAACGTTGATAAAGGTGGA
+
CCCCCGGGGGGGGGGGGGGGGGGGGGGGGGGGGGGGGGGGGGGGGGGGGGGGGGGGGGGGGGGGGGGGGGGGGGGGGGGGGGGGGGGGGGGGGGGGGGGGGGGGGGGGGGGGGGGGGGGGGFGGGGGGGGFGGGGFFGGGFFGGGGGGGAFGGGGGGGGGGFGGGFFGGGGGGGGGCFEGFFEGFAFGGGGGGGGGFGFFEFFFFFFFFFFFFGFGFGGFGFF;FED@=BE4AD>FB>DF@@EFFFFD6>@9:CCFCFFFF6?AEF<73(=4)>7<;CCEF55)6=>D@DF@FFFFGEF?(
@M70528:330:000000000-K6D4P:1:1102:23030:3558 2:N:0:CAAGACGTCC+AGTATACGGA
TAAAACAGGGTCCCCTCCCCCTCTAGGGTCAAAAAAAGAGGTATTTAAGTTTCGGTCAGTTAAAAGTATTGTGATAGCACCCGCTAACACTGGCAAAGATAAAAGAAAAAGAATGGCTGTTAAAATAACTGATCAGACAAACAGTCTAATTTTATCTGATGAAAGGTTTTTTGATTTAAGATTAATAATTGAAGTAATAAAATTTAAGGCACCTAAAATTGCAAAATCCTTGCAAGGTGTAAAGAAATAATTATTAATTCTAATCAAGTTCATGAATTAACAAACGTTAATAAAGGTATCA
+
@CCCCGEFGGF-FAE@FFECGEEG,CCEGGGGGGFGFDDC<<EAFD<?<,;CC:BFGGG<F96,CCC,<@F,C@<EFG,CFECEFGEDC<DG8,F9B?EGGCCFFFG,AACDGGG@8F6,5=?DGFGFFG;F9=E,9FGG8,6@C@DFG9<=D,7@DE,=,=@C90@36>B6++,@;D,6@D8AA=E+,7,,2=EC+E;CA,18<9C+;?539C979,E:,+*040*0;*/;*7A85>,2*;>+*07*=**1*+18*++**+*=,9.71**8)67771)))1)/683=(,+2;)13+)1))
@M70528:330:000000000-K6D4P:1:1102:21194:3560 2:N:0:CAAGACGTCC+AGTATACGGA
TAAAACAGGGTCCCCTCCCCCTCTAGGGTCAAAAAAAGAGGTATTTAAGTTTCGGTCAGTTAAAAGTATTGTGATAGCTCCCGCTAACACTGGCAAAGATAAAAGAAGAAGAATGGCTGTTAAAATAACTGATCAGACAAATAGTCTAATTTTTTCTGCTGAAAGGTTTTTTGCTTTAAGATTAATAATTGTAGTAATAAAATTTAAGGCACCTAAAATTGAAGAAATCCCTGCAAGGTGTAAAGAAAAAATTGTTAAGTCTACTGAAGGTCCTGAATGATAAAACGTTGATAAAGGTGGA
+
CCCCCGGGGGGGGGGGGGGGGGGGGGGGGGGGGGGGGGGGGGGGGGGGGGGGGGGEGGGGGGGGGGGGGGGGGGGGGGGFGGGGGGGGGGGGGGGFGGGGGGGGGGGGGGGGGGGGGGGGGGGGFGGGGFGGGGGGGGGGGGGGGGGGGGFGGGGGGGGDFGGGDGGGGGGGGGGGFGGGGGGGGGGGGGGGGCGGAEFGCEFFFFFFFFFFCDFGFGGFGFECF=C@F)>AFDFFB8>D*9ABEFDBABBFFFEF@=BEFFEF?@C<E@(77@<C>;C<?3?<3@;@F?7;;<;CG)31(
@M70528:330:000000000-K6D4P:1:1102:16022:3561 2:N:0:CAAGACGTCC+AGTATACGGA
TAAAACAGGGTCCCCTCCCCCTCTAGGGTCAAAAAAAGAGGTATTTAAGTTTCGGTCAGTTAAAAGTATTGTGATAGCTCCCGCTAACACTGGCAAAGATAAAAGAAGAAGAATGGCTGTTAAAATAACTGATCAGACAAATAGTCTAATTTTTTCTGCTGAAAGGTTTTTTGCTTTAAGATTAATAATTGTAGTAATAAAATTTAAGGCACCTAAAATTGAAGAAATCCCTGCAAGGTGTAAAGAAAAAATTGTTAAGTCTACTGAAGTTCCTGAATGATAAAACGGTGATAAAGGTGGA
+
CCCCCGGGGGGFGGGGGGGGGGGGFCFFGGEGGGGGGGGGGGGGGGGGAFGGGGGGGGGGGG9C,CFGGGGGC9DEFGGGGGGGGGGFEGGGG8AFGGGAFEAFGGGGGGGF8EF8@EGEGGGGGGFGGFA9?FFDFGGEFFDGCFFEGGFGGGGGFGGDFGGEEDGDFDFGGG8EFFFFGGGGGGEDECFG@CCC+@C,:99=FFFF5A?F>CAFF;EEC6>AC@DCAEBFFBB9@GF>*99B4>(-)-6=EAEA*4=@C7.;;/73@7?57C<<67?EEF).9@1(6=9;C5.7C4(4(
@M70528:330:000000000-K6D4P:1:1102:21345:3562 2:N:0:CAAGACGTCC+AGTATACGGA
TAAAACAGGGTCCCCTCCCCCTCTAGGGTCAAAAAAAGAGGTATTTAAGTTTCGGTCAGTTAAAAGTATTGTGATAGCTCCCGCTAACACTGGCAAAGATAAAAGAAGAAGAATGGCTGTTAAAATAACTGATCAGACAAATAGTCTAATTTTTTCTGCTGAAAGGTTTTTTGCTTTAAGATTAATAATTGTAGTAATAAAATTTAAGGCACCTAAAATTGAAGAAATCCCTGCAAGGTGTAAAGAACAAATTGTTAAGTCTACTGAAGGTCCTGAATGATAAAACGTTGATAAAGGTGGA
+
CCCCCGGGGGGGGGGGGGGGGGGGGGGGGGFGGGGGGGGGGGGGGGGGGGGGGGGGGGGGGGGGGGGGGGGGGGGGGGGGGGGGGGGGGGGGGGFGGGGGGGGGGGGGGGGGGGGGGGGGGGGGGGGGGGGGGGGGGGGGGFGGGGGGGGFGGGGGGGGGGFGGGGGGFGEGGGGGFGGFGGGGFFGGGGGFGGGGFFAG<FFFFFFFFFFFFGFGFGGCFFEFF@CEFFEAFDFFB*>D>EFCEFF(;=BFFF4B5=B?EF4+5**7;EE<<@<C;;?E5<?<37:8;@31;773C@@;(
@M70528:330:000000000-K6D4P:1:1102:25707:3563 2:N:0:CAAGACGTCC+AGTATACGGA
TAAAACAGGGTCCCCTCCCCCTCTAGGGTCAAAAAAAGAGGTATTTAAGTTTCGGTCAGTTAAAAGTATTGTGATAGCTCCCGCTAACACTGGCAAAGATAAAAGAAGAAGAATGGCTGTTAAAATAACTGATCAGACAAATAGTCTAATTTTTTCTGCTGAAAGGTTTTTTGCTTTAAGATTAATAATTGTAGTAATAAAATTTAAGGCACCTAAAATTGAAGAAATCTCTGCAAGGTGTAAAGAAAAAATTGTTAAGTCTACTGAAGGTCCTGAATGATACAACGTTGATAAAGGTGGA
+
CCCCCGGGGGGFG@FDF;FGGGGGGGGGGGGGGGGGGGGGGGFGGGGGAFECGGEGEGFGGFGFFGGGGGGGGGGGGGGGGGGDGGGFGGGGFFFGGGGGGGGDFFFEGGGGGGGGFDD@DF??=FFGAEDFEFFFFFG8DF?DGGGAFDFFGGGGGFGCFFGGGGGGFECEGFDFBDFGDFGG98EGGGFGF7C++:5,:B@@FFAB5A9AC>6?A7AEGFC@F95596>FF=8/>5>E:BC6EE20AB27BFE+*44>5@5;+7?<E16)/7;C>FC3?E44.46;D1/2@C))+7=?(
@M70528:330:000000000-K6D4P:1:1102:19362:3569 2:N:0:CAAGACGTCC+AGTATACGGA
TAAAACAGGGTCCCCTCCCCCTCTAGGGTCAAAAAAAGAGGTATTTAAGTTTCGGTCAGTTAAAAGTATTGTGATAGCTCCCGCTAACACTGGCAAAGATAAAAGAAGAAGAATGGCTGTTAAAATAACTGATCAGACAAATAGTCTAATTTTTTCTGCTGAAAGGTTTTTTGCTTTAAGATTAATAATTGTAGTAATAAAATTTAAGGCACCTAAAATTGAAGAAATCCCTGCAAGGTGTAAAGAAAAAATTGTTAAGTCTACTGAAGGTCCTGAATGATAAAACGTTGATAAAGGTGGA
+
CCCCCGGGGGGGGGGGGGGGGGGGGGGGGGGGGGGGGGGGGFGGGGGGGGGGGGGFGGGGGGGGGGGGGGGGGGGGGGGGGGGGGGGGGGGGGGGGGGGGGGFGGGGGGGGGGGGGGGGGGGGFGGGGGGGGFGGGGGGGGGGGGGGGGGFGGGGGGGGGGGGGGGGGGGGEGGGGFGGCGGGGGGGGGGGGGGGGFFFGFGFFFFFFFFFAFGFGFGGEGFEEF@CEFEFFFFFFFCFGE=E=4>@BFBFBFFECC=CC5=CCEEE@@16A=EEFFFFFCFFFEE>8@DFDFC>CFEFF(
@M70528:330:000000000-K6D4P:1:1102:11470:3588 2:N:0:CAAGACGTCC+AGTATACGGA
TAAAACAGGGTCCCCTCCCCCTCTAGGGTCAAAAAAAGAGGTATTTAAGTTTCGGTCAGTTAAAAGTATTGTGATAGCTCCCGCTAACACTGGCAAAGATAAAAGAAGAAGAATGGCTGTTAAAATAACTGATCAGACAAATAGTCTAATTTTTTCTGCTGAAAGGTTTTTTGCTTTAAGATTAATAATTGTAGTAATAAAATTTAAGGCACCTAAAATTGAAGAAATCCCTGCAAGGTGTAAAGAAAAAATTGTTAAGTCTACTGAAGGTCCTGAATGATAAAACGTTGATAAAGGTGGA
+
CCCCCGGGGGGGGGFGGGGGGGGGGGGGGGGGEGGGGGDFGFGGGGGGGGGGGFGGGEGFFGGGGCGGGGGGGGGGEFGFFFGGGGGGGGFGGGGGGGFFFGGGGGGFGGGGGGGGGGGGGGGFFGGGGGACFGDFGGGGFGDDFFGGFGFGGGGFECFF@B9EDDFGGGGEGGGGFCGE9FFFFFGGGGGGFG9;EDFC@ACC99C55ACA@FF*;,@CA8:AF)@A90>F6@B**DAFE@?>?EB:;2->BA?AC88?C@?A73?A@;;3;43)8;C<C5CC<32=@FF7C54ECF:0(
@M70528:330:000000000-K6D4P:1:1102:9727:3589 2:N:0:CAAGACGTCC+AGTATACGGA
TAAAACAGGGTCCCCTCCCCCTCTAGGGTCAAAAAAAGAGGTATTTAAGTTTCGGTCAGTTAAAAGTATTGTGATAGCTCCCGCTAACACTGGCAAAGATAAAAGAAGAAGAATGGCTGTTAAAATAACTGATCAGACAAATAGTCTAATTTTTTCTGCTGAAAGGTTTTTTGCTTTAAGATTAATAATTGTAGTAATAAAATTTAAGGCACCTAAAATTGAAGAAATCCCTGCAAGGTGTAAAGAAAAAATTGTTAAGTCTACTGAAGGTCCTGAATGATAAAACGTTGATAAAGGTGGA
+
CCCCCGGGGGGGGGGGGGGGGGGGGGGGGGGGFDGGGGGGGGGGGGGGGGGGGGGGGGGFGGGGGGGGGGGGGGGGFFFGGGGGDGGGGGGGGGGGGGGGGGGGGG8FGGGGGGGGGGGFGGGFGGGGGGGGGGGGGGGGDFGGGGGGGFFFGECEFGGGFGGGGGFGCGGGGGGGFFCFGGGGGCGGGGGGGFGFFGFACGF=8FFFA569CGFG5DFBEFE@ACCFFFBAFFFF=DDDEEFA9CFFF(>DEFFF@48?CFEFG<?E)5=@=@=>27?@EFF337>@@DC+:69>C@?6(
@M70528:330:000000000-K6D4P:1:1102:22517:3599 2:N:0:CAAGACGTCC+AGTATACGGA
TAAAACAGGGTCCCCTCCCCCTCTAGGGTCAAAAAAAGAGGTATTTAAGTTTCGGTCAGTTAAAAGTATTGTGATAGCTCCCGCTAACACTGGCAAAGATAAAAGAAGAAGAATGGCTGTTAAAATAACTGATCAGACAAATAGTCTAATTTTTTCTGCTGAAAGGTTTTTTGCTTTAAGATTAATAATTGTAGTAATAAAATTTAAGGCACCTAAAATTGAAGAAATCCCTGCAAGGTGTAAAGAAAAAATTGTTAAGTCTACTGAAGGTCCTGAATGATAATACGTTGATAAAGGTGGA
+
CCCCCGGGGGGCFCFGECFGGEGGEGGGGGGGGGGGGGGGGGGGGFFFFGFGFFGGGGGGG<FFGGGGGFGGGGGFFFFEGGGGGGGGGGFFG8FFGGGGGGGFGGGGGGGGFGFGGGDE=FGGGGGGGGGGGFEFCEFGFFGGFGGGGGFFGAEGGGGGGGGAFGEFFGGEGGFG7E=D8EFGGFGGGGGGGGDFCFFF@FFEFFFFFAFF>FFGFAC)EFEBFEC58<@FFF4;>E@B=BEBEC=5AFF2@888*=@C519AC=)/4(64@<@E6:C<CEC)97;@;0:+397>E@;:(
@M70528:330:000000000-K6D4P:1:1102:25738:3614 2:N:0:CAAGACGTCC+AGTATACGGA
TAAAACAGGGTCCCCTCCCCCTCTAGGGTCAAAAAAAGAGGTATTTAAGTTTCGGTCAGTTAAAAGTATTGTGATAGCTCCCGCTAACACTGGCAAAGATAAAAGAAGAAGAATGGCTGTTAAAATAACTGATCAGACAAATAGTCTAATTTTTTCTGCTGAAAGGTTTTTTGCTTTAAGATTAATAATTGTAGTAATAAAATTTAAGGCACCTAAAATTGAAGAAATCACTGCAAGGTGTAAAGAAAAAATTGTTAAGTCTACTGAAGGTCCTGAATGATAAAACGTTGATAAAGTGTGA
+
CCCCCGGGGGGGCEFGGGGGGGGGGGGGGGGGGGGGGGGGGGGGGGFGGDCFGGGGGGGGGGGGGGGGGGGGGGGGGGGGGGGGGGGGGGGGGGGFFGGGGGGGGGGFFFGGFDFGGGGGGGCGGGGGGDCEEGGG?DGG?FGGCDGGGGFGGGGGF,=EFF=FGGGGGGGGG?FDFDAAFGFGFGGGGGGGGDGGAGCF8FFEFFFFFFF>5CC>FGGCC+:9=@@AF3<6+3>89*,,:6A9**0(;5>BBF*=C61>CF?3C@<)=;;A84)7*+.7?))/)/65=;*+19161.<:)
@M70528:330:000000000-K6D4P:1:1102:18048:3616 2:N:0:CAAGACGTCC+AGTATACGGA
TAAAACAGGGTCCCCTCCCCCTCTAGGGTCAAAAAAAGAGGTATTTAAGTTTCGGTCAGTTAAAAGTATTGTGATAGCTCCCGCTAACACTGGCAAAGATAAAAGAAGAAGAAAGGCTGTTAAAATAACTGATCAGACAAATAGTCTAATTTTTTCTGCTGAAAGGTTTTTTGCTTTAAGATTAATAATTGTAGTAATAAAATTTAAGGCACCTAAAATTGAAGAAATCCCTGCAAGGTGTAAAGAAAAAATTGTTAAGTCTACTGAAGGTCCTGAATGATAAAACGTTGATAAAGGTGGA
+
CCCCCGGGGGGGGGGGGGGGGGGGGGGGGGGGGGGGGGGGGGGGGGGGGGGGGGGGGGGGGGGGGGGGGGGGGGGGGGGGGGGGGGGGGGGGGGGGGGGGGGGGGGGGGGGGGCGGGGGGFGGGGGGGGGGGGGGGGGGGGGGGGGGGGGFGGGGGGGGGGGGFGGGFGGGGGGGGFGGGGGGGGGGGGGGGGGGGFGFGEFFFFFFFFFFFFGFGFFCCGFFFFFFEFEEFFFFFED@>BBCA<>DFFFFFFFEFECFF?AEFG<C@E;@@7>8CC:5=<?CE>;>@@@F7CCEFGF::(
@M70528:330:000000000-K6D4P:1:1102:23591:3621 2:N:0:CAAGACGTCC+AGTATACGGA
TAAAACAGGGTCCCCTCCCCCTCTAGGGTCAAAAAAAGAGGTATTTAAGTTTCGGTCAGTTAAAAGTATTGTGATAGCTCCCGCTAACACTGGCAAAGATAAAAGAAGAAGAATGGCTGTTAAAATAACTGATCAGACAAATAGTCTAATTTTTTCTGCTGAAAGGTTTTTTGCTTTAAGATTAATAATTGTAGTAATAAAATTTAAGGCACCTAAAATTGAAGAAATCCCTGCAAGGTGTAAAGAAAAAATTGTTAAGTCTACTGAAGGTCCTGAATGATAAACCGTTGATAAAGGTGGA
+
CCCCCGGGGGGGGGGGGGGGGGGGGGGGGGGGGGGGGGGGGGGGGGGGGGGGGGGGGGGGGDGGGGGGGGGGGGGGGGFGGGGGGGGGGGGGGGGGGGGFGGGGGGGGGGFGGGGGGGGGGGGGGGGGGGGGGGGGGGGGGGGGGGFGGGFGGGGGGGGGFGGGGGGGGGFEEGGFDGFFFGFGFGFDGFDFCCFG;EFGFFFFFFFFF5AF?CFDFAFEGF:6BCFFFFE4;BDA@:DCEEFFEEBDFBBFFCEF?BAEE8?6C3978;@97>EF<C)/6CC9)5(6?1/3:<69+)42(
@M70528:330:000000000-K6D4P:1:1102:25750:3629 2:N:0:CAAGACGTCC+AGTATACGGA
TAAAACAGGGTCCCCTCCCCCTCTAGGGTCAAAAAAAGAGGTATTTAAGTTTCGGTCAGTTAAAAGTATTGTGATAGCTCCCGCTAACACTGGCAAAGATAAAAGAAGAAGAATGGCTGTTAAAATAACTGATCAGACAAATAGTCTAATTTTTTCTGCTGAAAGGTTTTTTGCTTTAAGATTAATAATTGTAGTAATAAAATTTAAGGCACCTAAAATTGAAGAAATCCCTGCAAGGTGTAAAGAAAAAAATGTTAAGTGTACTGAAGGTCCTGACTGATAAAACGTTGATAAAGGAGGA
+
-BCCCGFGGG@@C6EEB@@FGGCF@CFEFA@EFEFFGD@CF<E<FGFC@,C<FDFCCFFFCGGFFGFCCEGFEEFCA,5AFFCEFECCDEFF8,,,,BFGGAFCFG=EFAE:FGGC@DDGGF<EGGGGAFG9FBFGGGGG=G?,AEDAFFFDAEEGG;D;FFGDCFBF9EGEE8FF?=EDAFA>=:ECFGGF;EFG9D;,:33@8CEF5*395>FFF77),+*310=ECEEF9B597C,61>6A6=55492(0;)+61+6);C=>C3;83;4)7//*+//75<C).((,(*+2:<4:(.:(
@M70528:330:000000000-K6D4P:1:1102:12375:3634 2:N:0:CAAGACGTCC+AGTATACGGA
TAAAACAGGGTCCCCTCCCCCTCTAGGGTCAAAAAAAGAGGTATTTAAGTTTCGGTCAGTTAAAAGTATTGTGATAGCTCCCGCTAACACTGGCAAAGATAAAAGAAGAAGAATGGCTGTTAAAATAACTGATCAGACAAATAGTCTAATTTTTTCTGCTGAAAGGTTTTTTGCTTTAAGATTAATAATTGTAGTAATAAAATTTAAGGCACCTAAAATTGAAGAAATCCCTGCAAGGTGTAAAGAAAAAATTGTTAAGTCTACTGAAGGTCCTGAATGATAAAACGTTGATAAAGGTGGA
+
CCCCCGFGFGGGGGGGGGGGGGGGGGGGGGGGGGGGGGGGGGGGGGGGGGGGGGGFGGGGGGGGGGGGGGGGGGGGGGGGGGGGGGGGGGGGFGGGGGGGGGGGGGGGGGGGGGGGG8=EFGGGGGGGGGGGGGGGGGGGGGGGGGGGGGFGGGGGGGGGGGGGGGEFGGGGGGGDFGGGGGGGGGGGGGGGGGGCCFFFE>EEAFFFAFFFFGFFACFFGFFFFFFFFFBFFFFF=EGDEBEFFFFFFFFFFFFFEFFF3@?CFFFFF1;<3>EE<F?ECEFCC@B@D<FFGFCC7@B?(
@M70528:330:000000000-K6D4P:1:1102:22624:3639 2:N:0:CAAGACGTCC+AGTATACGGA
TAAAACAGGGTCCCCTCCCCCTCTAGGGTCAAAAAAAGAGGTATTTAAGTTTCGGTCAGTTAAAAGTATTGTGATAGCTCCCGCTAACACTGGCAAAGATAAAAGAAGAAGAATGGCTGTTAAAATAACTGATCAGACAAATAGTCTAATTTTTTCTGCTGAAAGGTTTTTTGCTTTAAGATTAATAATTGTAGTAATAAAATTTAAGGCACCTAAAATTGAAGAAATCCCTGCAAGGTGTAAGGAAAAAATTGTTAAGTCTACTGAAGGTCCTGAATGATAAAACGTTGATAAAGGTGGA
+
CCCCCGGGGGGGGGGGGGGGGGGGGGGGGGGGGGGGGGGGGGGGGGGGGGGGGGGGGGGGGGGGGGGGGGGGGGGGGGGGGGGGGGGGGGGGGGGGGGGGGGGGGGGGGGGGGGGGGGGFGGGGCGGGGGGGGGGGGGGGGGGGGGGGGGFGGGGGGGGGGGGGGGGGGGGGGCFGFGGGGGGGGGGGGGGGGGGGFGFGCDFFFFFFF?CF5@FGFGFEGFEFFEFFF2>4A9BA@EFGEFF+6>:@FDBFFFFFCFFECACA<)74=8EE7))>CFFFEE?1;73=@1>:FECCF>08(
@M70528:330:000000000-K6D4P:1:1102:12393:3640 2:N:0:CAAGACGTCC+AGTATACGGA
TAAAACAGGGTCCCCTCCCCCTCTAGGGTCAAAAAAAGAGGTATTTAAGTTTCGGTCAGTTAAAAGTATTGTGATAGCTCCCGCTAACACTGGCAAAGATAAAAGAAGAAGAATGGCTGTTAAAATAACTGATCAGACAAATAGTCTAATTTTTTCTGCTGAAAGGTTTTTTGCTTTAAGATTAATAATTGTAGTAATAAAATTTAAGGCACCTAAAATTGAAGACATCCCTGCAAGGTGTAAAGAAAAAATTGTTAAGTCTACTGAAGGTCCTGAATGATAAAACGGTGATAAATGTTGA
+
CCCCCGGGGGGGGGGGG@FGGGDGFGFFGGFFFGGGG7CFGGGGGGGGGGGGGGGGGDGGGGF9EFGGGGGGGFFEFGGFGGGGGGCFCGFFGGFGGGGGGGFA9DFGF,F=DFEFFGGEEDF<FGGG?FEFGGGFCFFFGGGFFFGGGGFGEDCFGFFGDE@EACECFFGGGFGGFGCFGGDE9:==EEEFFDCFFG7=:;CCFCF+*695*AAFFAC8@+88<)8AF0>>95=BE>:,.*9@?E2>;(6=:+118BC?C@?AF)9<)6;)7A3<*7.)9))))/63<0*1+./)36).-
@M70528:330:000000000-K6D4P:1:1102:23719:3651 2:N:0:CAAGACGTCC+AGTATACGGA
TAAAACAGGGTCCCCTCCCCCTCTAGGGTCAAAAAAAGAGGTATTTAAGTTTCGGTCAGTTAAAAGTATTGTGATAGCTCCCGCTAACACTGGCAAAGATAAAAGAAGAAGAATGGCTGTTAAAATAACTGATCAGACAAATAGTCTAATTTTTTCTGCTGAAAGGTTTTTTGCTTTAAGATTAATAATTGTAGTAATAAAATTTAAGGCACCTAAAATTGAAGAAATCCCTGCAAGGTGTAAAGAAAAAATTGTTAAGTCTACTGAAGGTCCTGAATGATAAAACGTTGATAAAGGTGGA
+
CCCCCGGGGGGFGFGGGGGGGGGFGGGGGGGGGGGGGEFFGDGFFGGGGGGGFGGEGCGFGGGGGGGGGGGGGGGGGCFG<CCEEGGFGGGGGGGGGGGGGGGGGGGFGGG?EGGGGFCFGGGFGGGGGGGGFGGGGGGFGGDFGFGGGGBGGGD,EFEGG9EFEF=FGGGEEGGGFGGGFGFGGGGGGGADFGDFFGFGEGFFFFFFFFFFFGFFFFFFGFA@BEF@66)9ABD>:DAFEFE9EFFBF=@BFFFFFFFF?766F)9A<@FEE37C<398C5?CC3:=@D31;?;<C@:0(
@M70528:330:000000000-K6D4P:1:1102:14917:3657 2:N:0:CAAGACGTCC+AGTATACGGA
TAAAACAGGGTCCCCTCCCCCTCTAGGGTCAAAAAAAGAGGTATTTAAGTTTCGGTCAGTTAAAAGTATTGTGATAGCTCCCGCTAACACTGGCAAAGATAAAAGAAGAAGAATGGCTGTTAAAATAACTGATCAGACAAATAGTCTAATTTTTTCTGCTGAAAGGTTTTTTGCTTTAAGATTAATAATTGTAGTAATAAAATTTAAGGCACCTAAAATTGAAGAAATCCCTGCAAGGTGTAAAGAAAAAATTGTTAAGTCTACTGAAGTTCCTGAATGATAAAACGTTGATAAAGGTGGA
+
CCCCCGGGGGGGGGGGGGGGGGGGGGGGGGGGGGGGGGGGGGGGGGGGGGGGGGGGGGGGGGGGGGGGGGGGGGGGGGGGGGGGGGGGGGGGGGGGGGGGGGGGGGGGGGGGGGGGGGGGGGGGGGGGGGGGGFGGGGGGFFGGGGGGGGFGGGGGGGGGGGGGGGGGGGGGGGGGFGGGGFGGGGGGGGGGGGGGFFFCEFCFFFFFF?FFFFFGF7<CGF@@FEDCF2>*/>BA=GGG:BFAEEBBFD@FFFEF?B6857<CC@C@@.9666CC6+)/.<<C<E7@DFGFGC77@=8?(
@M70528:330:000000000-K6D4P:1:1102:23540:3659 2:N:0:CAAGACGTCC+AGTATACGGA
TAAAACAGGGTCCCCTCCCCCTCTAGGGTCAAAAAAAGAGGTATTTAAGTTTCGGTCAGTTAAAAGTATTGTGATAGCTCCCGCTAACACTGGCAAAGATAAAAGAAGAAGAATGGCTGTTAAAATAACTGATCAGACAAATAGTCTAATTTTTTCTGCTGAAAGGTTTTTTGCTTTAAGATTAATAATTGTAGTAATAAAATTTAAGGCACCTAAAATTGAAGAAATCCCTGCAAGGTGTAAAGAAAAAATTGTTAAGTCTACTGAAGGTCCTGAATGATAAAACGTTGATAAAGGTGGA
+
CCCCCGGGGGGFGGGGGFGGGGGGGGGGGGGGGGGGGGGGGGGGGGGGGGGGGGGGGGGGGGGGGGGGGGGGGFGGGGGGGGGGGGGGGGGGGGGGGGGGGGGGGGGGGGGGGGGGGGGGGGGFGGGGGGGGGFGGGGGGGGGGGGGGGGFGGGGFFGGGCGGGGGGGGGGGGGGGFGGGGGGGFGGGGGGGFGGGFGFGFGF@FFFFFAFFFGFDF;CECF86B:@EB>=>ABDA:DFFFFF9EFF=FDFF:CEFCFFC3:CAFEEFFEE33@EEFFF<E?<4EE6:@;5:CCFFGFFF0
@M70528:330:000000000-K6D4P:1:1102:6798:3681 2:N:0:CAAGACGTCC+AGTATACGGA
TAAAACAGGGTCCCCTCCCCCTCTAGGGTCAAAAAAAGAGGTATTTAAGTTTCGGTCAGTTAAAAGTATTGTGATAGCTCCCGCTAACACTGGCAAAGATAAAAGAAGAAGAATGGCTGTTAAAATAACTGATCAGACAAATAGTCTAATTTTTTCTGCTGAAAGGTTTTTTGCTTTAAGATTAATAATTGTAGTAATAAAATTTAAGGCACCTAAAATTGAAGAAATCCCTGCAAGGTGTAAAGAAAAAATTGTTAAGTCTACTGAAGTTCCTGAATGATAAAACGTTGATAAAGGTGGA
+
CCCCCGFEFGGGGGGGGGGGG7C<FDEDCFGGGCFGGCFFCGGGGGGFGGGFFCEGGGGGGGFG<<EEGFFFGFGFGGGGFDFGG7F<FDACF=FFGGGGFGFFGDFDGCGFGFCFGGGFFFGFGFGGGGFGFFGGGGFEFFFGGGGGGGFGGGGDCGGGG9FEFCDFGGGGGFGGFGGGGEFC=FGGDGGGFGGCFGCGEFFEFF?5FFFFFGADFGGC7>A*B8)>=;39A>DABCDG>EFFE4=:A09B;ACF?8BEFFEAGF<=E.;C7?CEFGFACC566436;D>7:?);CF@2(
@M70528:330:000000000-K6D4P:1:1102:25523:3691 2:N:0:CAAGACGTCC+AGTATACGGA
TAAAACAGGGTCCCCTCCCCCTCTAGGGTCAAAAAAAGAGGTATTTAAGTTTCGGTCAGTTAAAAGTATTGTGATAGCTCCCGCTAACACTGGCAAAGATAAAAGAAGAAGAATGGCTGTTAAAATAACTGATCAGACAAATAGTCTAATTTTTTCTGCTGAAAGGTTTTTTGCTTTAAGATTAATAATTGTAGTAATAAAATTTAAGGCACCTAAAATTGAAGAAATCCCTGCAAGGTGTAAAGAAAAAATTGTTAAGTCTACTGAAGGTCCTGAATGATAAAACGTTGATAAAGGTGGA
+
CCCCCGGGGGGGGGGGGGGGGGGGGGGGGGGGGGGGGGGGGGGGGGGGGGGGGGGGGGGGGGGGGGGGGGGGGGGGGFGGGGGGGGGGGGFGGGGGGGGGGGGGGGGGGGGGGGGGGGGGGGGGGGGGGGGGGGGGFDGGGGGGGGGFGGFGGGGGGGGGGG8FGGGGFFGGGGGGFCFGGGGGGGGGGGGGGGGGCDF7AC9@CFFFF5CCCGFFF;F@78:C6C5AABB4ADDF=@DFEEECE=BF4B>B3=EF<FFF3ACFG@?=@EEA=EF96;<@CEEC<E>D@;5+171977:((
@M70528:330:000000000-K6D4P:1:1102:19105:3698 2:N:0:CAAGACGTCC+AGTATACGGA
TAAAACAGGGTCCCCTCCCCTTCTAGGGTCAAAAAAAGAGGTATTTAAGTTTCGGTCAGTTAAAAGTATTGTGATAGCTCCCGCTAACACTGGCAAAGATAAAAGAAGAAGAATGGCTGTTAAAATAACTGATCAGACAAATAGTCTAATTTTTTCTGCTGAAAGGTTTTTTGCTTTAAGATTAATAATTGTAGTAATAAAATTTAAGGCACCTAAAATTGAAGAAATCCCTGCAAGGTGTAAAGAAAAAATTGTTAAGTCTACTGAAGGTCCTGAATGATAAAACGTTGATAAAGGTGGA
+
CCCCCGGGGGGGGGGGGGGGGGGGGGGGGGGGGGGGGGGGGGFGGGGGGGGGGGGGGGGGGGGGGGGGGGGGGGGGGGGGGGGGGGGGGGGGGGGGGGGGGGGGGGGGGGGGGGGGGGGGGGGGGGGGGGGGGGGGGGGGGGGGGGGGGGFGGGGGGGGGGGGGGGGGGGGGGGGGFGGGGGGGGGGGGGGGGGGGFGFGFFFFFFFFFFFFFGFGFGGFGFE@F:@EF=5FFFBF@CEDBEEB?C53ADBFFFEA@=899:CFFFEEF(;><EFFFFFFEFFE);:@FFGGGEFFCE;?(
@M70528:330:000000000-K6D4P:1:1102:14333:3741 2:N:0:CAAGACGTCC+AGTATACGGA
TAAAACAGGGTCCCCTCCCCCTCTAGGGTCAAAAAAAGAGGTATTTAAGTTTCGGTCAGTTAAAAGTATTGTGATAGCTCCCGCTAACACTGGCAAAGATAAAAGAAGAAGAATGGCTGTTAAAATAACTGATCAGACAAATAGTCTAATTTTTTCTGCTGAAAGGTTTTTTGCTTTAAGATTAATAATTGTAGTAATAAAATTTAAGGCACCTAAAATTGAAGAAATCCCTGCAAGGTGTAAAGAAAAAATTGTTAAGTCTACTGAAGGTCCTGAATGATAAAACGTTGATAAAGGTGGA
+
CCCCCGGGGGGGGGGGGGGGGGGGFGGGGGGGGGGGGGGGGGGGGGGGGGGGGGGFGGGGGGGGGGGGGGGGGGGGGGGGGGGGGGGGGGGGGGGGGGGGGGGGGGGGGGGGGGGGGGGGGGGGFGGGGGGGGGGGGGGGGGGGGGGGGGFGGGGGGGGGGGGGGGGGGGGGGGGGFGGGGGGGGGGGGGGGGGGGFGFGEEFFFFFFFFFF@FFGFDGFGF;CFEFFFFFFFFDFBGGGEEFFFEF5A>BB=B@A?FFFFCFFC<?E<E@A<<AEC@EFFFF))3163;:7C?C37=?F0
@M70528:330:000000000-K6D4P:1:1102:6635:3746 2:N:0:CAAGACGTCC+AGTATACGGA
TAAAACAGGGTCCCCTCCCCCTCTAGGGTCAAAAAAAGAGGTATTTAAGTTTCGGTCAGTTAAAAGTATTGTGATAGCTCCCGCTAACACTGGCAAAGATAAAAGAAGAAGAATGGCTGTTAAAATAACTGATCAGACAAATAGTCTAATTTTTTCTGCTGAAAGGTTTTTTGCTTTAAGATTAATAATTGTAGTAATAAAATTTAAGGCACCTAAAATTGAAGAAATCCCTGCAAGGTGTAAAGAAAAAATTGTTAAGTCTACTGAAGGTCCTGAATGATATAACGTTGATAAAGGTGGA
+
CCCCCGGGGGG9EFFGGGGGGGGGDGGGGG?@CFGGEF<FFGGGFEFGGFCAFGCFEGGEFEA6,CF<FFGEEFFGCC9<FGEGGGG?FDE<EDF9CGGGGCFFGDFGDG,AEEFGGFGEFGFFAFDGGGGGGFGDGG8E6EGGFGGGGGFGG9=BG8;;EFFADFDD8>>EB?FGFG8AFDGG9DFFGGGACFCF7E;,:;98BFFFF5;55*3;@CGEGA89F)07B=BFF2>A>;>D6>6><4::F(82;A<=?=87)1<F;;<)73;>.7;)2:)))1)))163,(13;79;+7=6(
@M70528:330:000000000-K6D4P:1:1102:14317:3752 2:N:0:CAAGACGTCC+AGTATACGGA
TAAAACAGGGTCCCCTCCCCCTCTAGGGTCAAAAAAAGAGGTATTTAAGTTTCGGTCAGTTAAAAGTATTGTGATAGCTCCCGCTAACACTGGCAAAGATAAAAGAAGAAGAATGGCTGTTAAAATAACTGATCAGACAAATAGTCTAATTTTTTCTGCTGAAAGGTTTTTTGCTTTAAGATTAATAATTGTAGTAATAAAATTTAAGGCACCTAAAATTGAAGAAATCCCTGCAAGGTGTAAAGAAAAAATTGTTAAGTCTACTGAAGGTCCTGAATGATAAAACGTTGATAAAGGTGGA
+
CCCCCGGGGGGGGGGGGGGGGGGGGGGGGGGGGGGGGGGGGGGGGGGGGGGGGGGGGGGGGGGGGGGGGGGGGGGGGGGGGGGGGGGGGGGGGGGGGGGGGGGGFGGGGGGGGCFGGGDFGGGGGGGGGGGGGGGGGGGGGGGGGFGGGGFFGGGGGGGGGG?FGFGFFDGGDGGGF8FGGGGGGGGGGGGGGGGG7;CCCGFFFFFFFF?FFFFFFGGFGFFFFFFFFFFFFDBF@FGGE@C=AE=BFFFFECEFCFACCFEFC<CAE1;A@AECCCC@E<C17=6@;021:?ECFE??(
@M70528:330:000000000-K6D4P:1:1102:26065:3770 2:N:0:CAAGACGTCC+AGTATACGGA
TAAAACAGGGTCCCCTCCCCCTCTAGGGTCAAAAAAAGAGGTATTTAAGTTTCGGTCAGTTAAAAGTATTGTGATAGCTCCCGCTAACACTGGCAAAGATAAAAGAAGAAGAATGGCTGTTAAAATAACTGATCAGACAAATAGTCTAATTTTTTCTGCTGAAAGGTTTTTTGCTTTAAGATTAATAATTGTAGTAATAAAATTTAAGGCACCTAAAATTGAAGAAATCCCTGCAAGGTGTAAAGAAAAAATTGTTAAGTCTACTGAAGGTCCTGAATGATAAAACGTTGATAAAGGTGGA
+
CCCCCGGGGGGGGGGGGGGGGGGGGGGGGGGGGGGGGGGGGGGGGGGGGFGGGGGGGGGGGGGGGGGGGFFGGGGGGGGGGGGGGGGGGGGGGGGGGGFGGGGGGGGGFFFGGGGGGGGGGGGFEFGGGGGAFGGGFGGGGGGGEFGGGGFGGGGGGGGGGGGGGFGGGGG>EGDFFGGFFGGGGCEDCGGGGGGGFFFCCCF@AFFFF5;9?CFCFCGE7+98BECEFF9AF2@F>CEGFFF6EEB@F=9B:A5F8=BC3AE65;?AFFFF7>EFDCEEEE)77/651,5+:69<F4(1(
@M70528:330:000000000-K6D4P:1:1102:7599:3776 2:N:0:CAAGACGTCC+AGTATACGGA
TAAAACAGGGTCCCCTCCCCCTCTAGGGTCAAAAAAAGAGGTATTTAAGTTTCGGTCAGTTAAAAGTATTGTGATAGCTCCCGCTAACACTGGCAAAGATAAAAGAAGAAGAATGGCTGTTAAGATAACTGATCAGACAAATAGTCTAATTTTTTCTGCTGAAAGGTTTTTTGCTTTAAGATTAATAATTGTAGTAATAAAATTTAAGGCACCTAAAATTGAAGAAATCCCTGCAAGGTGTAAAGAAAAAATTGTTAAGTCTACTGAAGGTCCTGAATGATAAAACGTTGATAAAGGTGGA
+
CCCCCGGGGGGGGGGGGGGGGGGGGGGGGGGGGGGGGGGGGGGGGGGGGGGGGGGGGGGGGGGGGGGGGGGGGGGGGGGGGGGGGGGGGGGFGGGGGGGGGGGGGGGGGGGGGGGGGGDEFGG9>DFGGGGGGGGGGGGGGGGGGGGGGGFGGGGGGGGGGGGGGGGGGGGGGGGGFGGGGGGGGGGGGGGGGGGGFGFCAEFFFFFFFFFFFGFGFGGFGA>CF5CEFEFFFF@FEGGGFFFFFFFFF2>@FC4B?C+97@?AFFEFE8@@)7@6CGFFCCE3>@@3((23;C>EFF:8(
@M70528:330:000000000-K6D4P:1:1102:16970:3777 2:N:0:CAAGACGTCC+AGTATACGGA
TAAAACAGGGTCCCCTCCCCCTCTAGGGTCAAAAAAAGAGGTATTTAAGTTTCGGTCAGTTAAAAGTATTGTGATAGCTCCCGCTAACACTGGCAAAGATAAAAGAAGAAGAATGGCTGTTAAAATAACTGATCAGACAAATAGTCTAATTTTTTCTGCTGAAAGGTTTTTTGCTTTAAGATTAATAATTGTAGTAATAAAATTTAAGGCACCTAAAATTGAAGAAATCCCTGCAAGGTGTAAAGAAAAAATTGTTAAGTCTACTGAAGGTCCTGAATGATAAAACGTTGATAAAGGTGGA
+
CCCCCGGGGGGGGGGGGGGGGGGGGGGFFGGGGGGGGGGGGGGGGGGGGGGFGGGGGGGEGGFGGFGGGGGGGCFGGAFGGGGGGGGGGGGGFFGGGGGGGGGFGGGGGGGGFFGGGGGGGGGGGGGGGGGGGGGGGGGGGGGGGGGGFGFGGGGGEGFGGGGGGGGGGGGGGFFGFGGGGGGGGGGGGGGGGGGGFGFGFGFFFFFFFFFFFGAFFGGCGFFEFFFFF2BAFFDFE5DF:@EC<CF@FDFDFFFF<@C5):7@EE?EE@EF@3<CCFF@<EE<CEB@8;FCC?99E;??(
@M70528:330:000000000-K6D4P:1:1102:18687:3779 2:N:0:CAAGACGTCC+AGTATACGGA
GACTCCCCTGTTCTCTCATCCTCTTTTCTCCCCACCCTTTCCCCCCTACGCGTCACTCCCTGTCCATTCCTCCTCCTTCGCCCCCTTTATTCTTCCTAATTCCTCCGCTTTCCACCTCTCCACTCCCACTTCCACCTACCTCTCCTTGAATCCAGCCCTGCATTTTCAACTCCACTTCCATGTTTACTCTCCCCCATTTCCCATCTCACTTCCCCACCCCCCTACTCGCCATTTCACCCCACTCATTCCTACCACCCCTCGCCTCCCCTGTTACTACCCCCCTCTTTGACCCTCTTTAGCC
+
8-8A,C,FCD,CC,CC,-@EFC,CEE6,;,;CF,+,,66,C,C,6@+,,,8+7::,<,9,6,:,9,,,,,,,,,:BA,A,B,,+4+,,,95ACB<E5A9,,,5@5<+,,8?,5,:<>88,B,B,>,,:,,9,9,?8,,,@+>DDE,,,,42>889,@+,,8335,+,@,@36@DEF59,,,,,7,,,+8,@,++3+571E730*3=++=A66**33*3:)*95(?3)(2((0+**+1>/:0,6)()17F317().2(0)20)-)*.(((,.)))).00(,(4,((.)))-***-(-26).,
@M70528:330:000000000-K6D4P:1:1102:7019:3787 2:N:0:CAAGACGTCC+AGTATACGGA
TAAAACAGGGTCCCCTCCCCCTCTAGGGTCAAAAAAAGAGGTATTTAAGTTTCGGTCAGTTAAAAGTATTGTGATAGCTCCCGCTAACACTGGCAAAGATAAAAGAAGAAGAATGGCTGTTAAAATAACTGATCAGACAAATAGTCTAATTTTTTCTGCTGAAAGGTTTTTTGCTTTAAGATTAATAATTGTAGTAATAAAATTTAAGGCACCTAAAATTGAAGAAATCCCTGCAAGGTGTAAAGAAAAAATTGTTAAGTCTACTGAAGGTCCTGAATGATAAAACGTTGATAAAGGTGGA
+
CCCCCGGGGGGGGGGGGGGGGGGGGGGGGGGGGGGGGGGGGGGGGGGGGGGGGGGGGGGGGGGGGGGGGGGGGGGGGGGGGGGGGGGFGGGGGGGGGGGGGGGGGGGFGGGGGGGGGGGFDFGGGGGGGGGGGGGFGGGGGGGGGGGGGGFGGGEFGGGGGGGGGGGGFGGGGGGGFGGGGGGFGGFGGGGGGGGGFGCGFGFFFFFFFFFFFGFFFGGFGFAEF:=EFEFAFDBFEGFGFEFFFEFFFFFBBFCF*8@C?A6@CECE3;@F4>AE;:?ACEC<9@:=@FG7:?>E77??(
@M70528:330:000000000-K6D4P:1:1102:22550:3791 2:N:0:CAAGACGTCC+AGTATACGGA
TAAAACTGGGTCCCCTCCCCCTCTAGGGTCAAAAAAAGAGGTATTTAAGTTTCGGTCAGTTAAAAGTATTGTGATAGCTCCCGCTAACACTGGCAAAGATAAAAGAAGAAGAATGGCTGTTAAAATAACTGATCAGACAAATAGTCTAATTTTTTCTGCTGAAAGGTTTTTTGCTTTAAGATTAATAATTGTAGTAATAAAATTTAAGGCACCTAAAATTGAAGAAATCCCTGCAAGGTGTAAAGAAAAAATTGTTAAGTCTACTGAAGGTCCTGAATGATAAAACGTTGATAAAGGTGGA
+
CCCCCGGGGGGGGGGGGGGGGGGGGGGGGGGGGGGGGGGGGGGGGGGGGGGGGGGGGGGGGGGGGGGGGGGGGGGGGGGGGGGGGGGGGGGGGGGGGGGGGGGGGGGGGGGGGGGGGGGGGGGGGGGGGGGGGGGGGGGGGGGGGFFGGGFGGGGGGGGGGFDFFGGGGGFGGGGGFGGGGGGGGGGGGGGGGGGGFGFGEGFFFFFFFFFFFGFDFCEEGF=5BEDFFEBAFBDFEGGGEEFF?EFBFB@==FCFCF=CCFEFF@3<@E@<)4=E<>EE37?E<)((5=7+;?>E?4(3(
@M70528:330:000000000-K6D4P:1:1102:10400:3792 2:N:0:CAAGACGTCC+AGTATACGGA
TAAAACAGGGTCCCCTCCCCCTCTAGGGTCAAAAAAAGAGGTATTTAAGTTTCGGTCAGTTAAAAGTATTGTGATAGCTCCCGCTAACACTGGCAAAGATAAAAGAAGAAGAATGGCTGTTAAAATAACTGATCAGACAAATAGTCTAATTTTTTCTGCTGAAAGGTTTTTTGCTTTAAGATTAATAATTGTAGTAATAAAATTTAAGGCACCTAAAATTGAAGAAATCCCTGCAAGGTGTAAAGAAAAAATTGTTAAGTCTACTGAAGGTCCTGAATGATAAAACGTTGATAAAGGTGGA
+
CCCCCGGGGGGGGGGGGGGGGGGGGGGGGGGGGGGGGGGGGGGGGGGGGGGGGGGGGGGGGGGGGGGGGGGGGGGGGGGGGGGGGGGGGGGGGGGGGGGGGGGGGGGGGGGGGGGGGGGGGGGGGGGGGGGGGGGGGGGFGGGGGGGGGGFGGEGGGGGGGGGGGGFGGGGGGGGGFFFGGGGGGGGGGGGGGGGGFGFGEGFFFFFFFFFFFGFGFGGFGFEEFEFEFE=6AFFFEGCGEFFFFFFFF=2(;FCF?:6@CCEFF357@E5A@<EC8F<<EFF93@>@@0:@F3CCF)46(
@M70528:330:000000000-K6D4P:1:1102:21521:3797 2:N:0:CAAGACGTCC+AGTATACGGA
TAAAACAGGGTCCCCTCCCCCTCTAGGGTCAAAAAAAGAGGTATTTAAGTTTCGGTCAGTTAAAAGTATTGTGATAGCTCCCGCTAACACTGGCAAAGATAAAAGAAGAAGAATGGCTGTTAAAATAACTGATCAGACAAATAGTCTAATTTTTTCTGCTGAAAGGTTTTTTGCTTTAAGATTAATAATTGTAGTAATAAAATTTAAGGCACCTAAAATTGAAGAAATCCCTGCAAGGTGTAAAGAAAAAATTGTTAAGTCTACTGAAGGTCCTGAATGATAAAACGTTGATAAAGGTGGA
+
CCCCCGGGGGGGGGGGGGGGGGGGGGGGGGGGGGGGGGGGGGGGGGGGGGGGGGGGGDGGGGGGGGGGGGGGGGGGGGGGGGGGGGGGGFGGGFGGGGGGGFFFFGGGGGGGGGGGGGGGGGFCGGGGGGGGGGGGGGGGGGGGGGGGGGFGGGGGGGGGGGGCGGGGGGGGGGGCEDFCGGGGCFGGGGGGGGGGAFF:ADFFFFA?FFFFFCFGFAECFFAEFF59BBEFF>BBEGGGBEEFFCB3F>@BFFFF5==C3:?CF@C<E14).7@FCDFFFE?)976@F<F:CC4CFE?:(
@M70528:330:000000000-K6D4P:1:1102:5860:3816 2:N:0:CAAGACGTCC+AGTATACGGA
TAAAACAGGGTCCCCTCCCCCTCTAGGGTCAAAAAAAGAGGTATTTAAGTTTCGGTCAGTTAAAAGTATTGTGATAGCTCCCGCTAACACTGGCAAAGATAAAAGAAGAAGAATGGCTGTTAAAATAACTGATCAGACAAATAGTCTAATTTTTTCTGCTGAAAGGTTTTTTGCTTTAAGATTAATAATTGTAGTAATAAAATTTAAGGCACCTAAAATTGAAGAAATCCCTGCAAGGTGTAAAGAAAAAATTGTTAAGTCTACTGAAGGTCCTGAATGATAAAACGTTGATAAAGGTGGA
+
CCCCCGGGGGGGGGGGGGGGGGGGGGGGGGGGGGGGGGGGGGGGGGFGFGGGGGGGGGGGGGGGGGGGGGGGGGGGGGGGGGGGGGGGGGGGCEFFGGGGGGGGGGGGGGGGGGGGGGGGGGGGGGGGGGGGGGGGGGGG?>FGFGGGFGFFGGGFGGGGGGDFFFFGGGGCEGGGFGFEGGGGGG9EGGGGGGGGFGFGEC7CFFFFFFFFF5FGFGGEAFF;FF@EFFE4A95AEGFFFEFFFFF3659:@FFA4>BEFFFCG@<;EEEFF3372:?@CC<).=>@8;FFGCEFGFFF0
@M70528:330:000000000-K6D4P:1:1102:19287:3840 2:N:0:CAAGACGTCC+AGTATACGGA
TAAAACAGGGTCCCCTCCCCCTCTAGGGTCAAAAAAAGAGGTATTTAAGTTTCGGTCAGTTAAAAGTATTGTGATAGCTCCCGCTAACACTGGCAAAGATAAAAGAAGAAGAATGGCTGTTAAAATAACTGATCAGACAAATAGTCTAATTTTTTCTGCTGAAAGGTTTTTTGCTTTAAGATTAATAATTGTAGTAATAAAATTTAAGGCACCTAAAATTGAAGAAATCCCTGCAAGGTGTAAAGAAAAAATTGTTAAGTCTACTGAAGGTCCTGAATGATAAAACGTTGATAAAGGTGGA
+
CCCCCGGGGGGGGGGGGGGGGGGGGGGGGGGGGGGGGGGGGGGGGGGGGGGGGGGGGGGGGGGGGGGGGGGGGGGGGGGGGGGGGGGGGGGGGGGGGGGGGGGGGGGGGGGGGGGGGGGGDGGGGGGGGGGGGGGGGGGGGGFGGGGGGGFGGGGGGGGGGGGGGGGFGGGGGGGGFGGGGGGGGGGGGGGGGGGGFFFGFGFFFFFFFFFFF5CFFGGFGFFFFFFFFEEFFD2B6:DEE@EAECBBAFFBBFEF>==@E6CFGF?<@8@A@FEFFFFAF?CEFE6@=DF@FFFFG4:B(
@M70528:330:000000000-K6D4P:1:1102:20838:3842 2:N:0:CAAGACGTCC+AGTATACGGA
TAAAACAGGGTCCCCTCCCCCTCTAGGGTCAAAAAAAGAGGTATTTAAGTTTCGGTCAGTTAAAAGTATTGTGATAGCTCCCGCTAACACTGGCAAAGATAAAAGAAGAAGAATGGCTGTTAAAATAACTGATCAGACAAATAGTCTAATTTTTTCTGCTGAAAGGTTTTTTGCTTTAAGATTAATAATTGTAGTAATAAAATTTAAGGCACCTAAAATTGAAGAAATCCCTGCAAGGTGTAAAGAAAAAATTGTTAAGTCTACTGAAGGTCCTGAATGATAAAACGTTGATAAAGGTGGA
+
CCCCCGGGGGGGGGGGGGGGGGGGGGGGGGGGGGGGGGGGGFGGGGGGGGGGGGGGGGGGGGGGGGGGGGGGGGGGGGGGGGGGGGGGGGGGGGGGGGGGGGGGGGGGGGGGGGGGGGGGGGGGGGGGGGGGGGGGGGGGGGGGGFGGGGFGGGGGFGGGGGGGGFGGGGGGGGGGFGGGGGGGGGGGGGGGGGGGACFGFFFFFFFFFFFFFGFGFGGFGFCEFFFFFEEAFB>FE5>BBEFFFFFBFB@BEFFFEBCCCACFGFFFFFFAEFFFFFFFFFFEEE;DFFCCFEEFFF?B(
@M70528:330:000000000-K6D4P:1:1102:14705:3844 2:N:0:CAAGACGTCC+AGTATACGGA
TAAAACAGGGTCCCCTCCCCCTCTAGGGTCAAAAAAAGAGGTATTTAAGTTTCGGTCAGTTAAAAGTATTGTGATAGCTCCCGCTAACACTGGCAAAGATAAAAGAAGAAGAATGGCTGTTAAAATAACTGATCAGACAAATAGTCTAATTTTTTCTGCTGAAAGGTTTTTTGCTTTAAGATTAATAATTGTAGTAATAAAATTTAAGGCACCTAAAATTGAAGAAATCCCTGCAAGGTGTAAAGAAAAAATTGTTAAGTCTACTGAAGGTCCTGAATGATAAAACGTTGATAAAGGTGGA
+
CCCCCGGGGGGGGGGGGGGGGGGGGGGGGGGGGGGGGGGGGGGGGGGGGGGGGGGGGGGGGGGGGGGGGGGGGGGGGGGGGGGGGGGGGGGGGGGFGGGGGGGGGGGGGGGGGGGGGGGGGGGFGGGGGGGGGGGGFGGGGGGGGGGGGGFFGGGGGGGGGGGGGGGECEGGGGGDDGGGGGGGGGGGGGFGGGGGFGFECF?CFFFFFFAAFGFGFGFBGFAEFBFE>7B4FFFFBGGF=EEAFE=BFF>3=C*:8==CFFCFEE5/43@EE3)98;CA37.76@;;@;*+357EF@:B0
@M70528:330:000000000-K6D4P:1:1102:17612:3848 2:N:0:CAAGACGTCC+AGTATACGGA
TAAAACAGGGTCCCCTCCCCCTCTAGGGTCAAAAAAAGAGGTATTTAAGTTTCGGTCAGTTAAAAGTATTGTGATAGCTCCCGCTAACACTGGCAAAGATAAAAGAAGAAGAATGGCTGTTAAAATAACTGATCAGACAAATAGTCTAATTTTTTCTGCTGAAAGGTTTTTTGCTTTAAGATTAATAATTGTAGTAATAAAATTTAAGGCACCTAAAATTGAAGAAATCCCTGCAAGGTGTAAAGAAAAAATTGTTAAGTCTACTGAAGGTCCTGAATGATAAAACGTTGATAAAGGTGGA
+
CCCCCGCFCCGCFFFGGFG:FCGF@FFGGEGFFFGGEEFFGGGGGGGFFGGGEGDGGGGGGGGGGGFFEFEF<@DGFFGGGGGGGGGGFEAFD@FEGGFGGFG;EF@EG@FBEFGGGGGGFAEG9FA?EEFGGGGFCFGGGGFAA4CGGGBFDFEGGGCFEA?ECD9FDGGGGGGGFGF9EGGGGFGGGGGG@AFF?EFC<FCEBFCFF?F5?9A>AAGFGFA*<)1AA7B692>8>>E@7:AFEE@BF22504/=7B=8<8?@C3)74;@@=;3><FE<?C3.;<>D;052273;?48:(
@M70528:330:000000000-K6D4P:1:1102:6043:3856 2:N:0:CAAGACGTCC+AGTATACGGA
TAAAACAGGGTCCCCTCCCCCTCTAGGGTCAAAAAAAGAGGTATTTAAGTTTCGGTCAGTTAAAAGTATTGTGATAGCTCCCGCTAACACTGGCAAAGATAAAAGAAGAAGAATGGCTGTTAAAATAACTGATCAGACAAATAGTCTAATTTTTTCTGCTGAAAGGTTTTTTGCTTTAAGATTAATAATTGTAGTAATAAAATTTAAGGCACCTAAAATTGAAGAAATCCCTGCAAGGTGTAAAGAAAAAATTGTTAAGTCTACTGAAGGTCCTGAATGATAACACGTTGATAAAGGTGGA
+
CCCCCGGGGGGGGFFGGGGGGGGGFGGGGGGGGFGGGGGGGGGGGGGGGGGGGGGBFGEGGFGGGGGGGGGGGGGGGGGGGGGGGGGGGFGGFGGFGGGGGGGGGGGGGGFFFGGFGGGGGGFGGFFGGGGGGGGGGGGG8,BFFFFGGGFFDFGGGGGGGGGFDFDEFGFGGGGGFGGGGGGGD:FFCEFEGGGGFGFGFGFFCFFFAAFFF>FDFGFEGFFFFEDEFFFFF=@AEG?FBEFAEF@:;8>52FC8?FCEFCEA>E6AE@E@3>=<7:68CE<)7;?@@03;@<C9C.8?0
@M70528:330:000000000-K6D4P:1:1102:6054:3871 2:N:0:CAAGACGTCC+AGTATACGGA
TAAAACAGGGTCCCCTCCCCCTCTAGGGTCAAAAAAAGAGGTATTTAAGTTTCGGTCAGTTAAAAGTATTGTGATAGCTCCCGCTAACACTGGCAAAGATAAAAGAAGAAGAATGGCTGTTAAAATAACTGATCAGACAAATAGTCTAATTTTTTCTGCTGAAAGGTTTTTTGCTTTAAGATTAATAATTGTAGTAATAAAATTTAAGGCACCTAAAATTGAAGAAATCCCTGCAAGGTGTAAAGAAAAAATTGTTAAGTCTACTGAAGGTCCTGAATGATAAAACGTTGATAAAGGTGGA
+
CCCCCGGGGGGGGGGGGGGGGGGGGGGGGGGGGGGGGGGGGGGGGGGGGGGGGGGGGGGGGGGGGGDGGGGGGGGGG9FGGGGGGGGGGGGGGGGGFGGGGGFGGGGGGGGGGGCGGGDEGGGGGGGGGGGGGGGGGGFEDEGGGGGGGGFGGGGGGGGDGG?FGGFGCFCGGFGADFGGGGGGGGGGGGGGGCFDCGFGFGF<CFFFFFFFFGFGFGF@FFFFFE@EFBE>>BBF@5>DEEFACED38>=B:FE67FFE?AECFFCE385474<ECD?EFFFE4<@@D?>@C?E>0/.3(
@M70528:330:000000000-K6D4P:1:1102:20700:3872 2:N:0:CAAGACGTCC+AGTATACGGA
TAAAACAGGGTCCCCTCCCCCTCTAGGGTCAAAAAAAGAGGTATTTAAGTTTCGGTCAGTTAAAAGTATTGTGATAGCTCCCGCTAACACTGGCAAAGATAAAAGAAGAAGAATGGCTGTTAAAATAACTGATCAGACAAATAGTCTAATTTTTTCTGCTGAAAGGTTTTTTGCTTTAAGATTAATAATTGTAGTAATAAAATTTAAGGCACCTAAAATTGAAGAAATCCCTGCAAGGTGTAAAGAAAAAATTGTTAAGTCTACTGAAGGTCCTGAATGATAAAACGTTGATAAAGGTGGA
+
CCCCCGGGGGGGGGGGGGGGGGGGGGGGGGGGGGGGGGGGGGGGGGGGGGGGGGGGGGGGGGGGGGGGGGGGGGGGGGGGGGGGGGGGGGGGGGGGGGGGGGGGGGGGGGGGGGGGGGGGGGGGGGGGGGGGGGGGGGGGGGGGGGGGGGFGGGGGGGGGGFGFGGGFFGGGGGGGFGGGGGGGGGGGGGGGGGGGFEFFFGFFFFFFFFFF>CFGFGGFGFEEFCCEFFFFFFDFE:>DEFFFFFD58B@BEFFF?BFEEFEFGFEFFEFE@EEEC:EAEEEFCE>@@7>;DF<ECEF?(
@M70528:330:000000000-K6D4P:1:1102:7648:3875 2:N:0:CAAGACGTCC+AGTATACGGA
TAAAACAGGGTCCCCTCCCCCTCTAGGGTCAAAAAAAGAGGTATTTAAGTTTCGGTCAGTTAAAAGTATTGTGATAGCTCCCGCTAACACTGGCAAAGATAAAAGAAGAAGAATGGCTGTTAAAATAACTGATCAGACAAATAGTCTAATTTTTTCTGCTGAAAGGTTTTTTGCTTTAAGATTAATAATTGTAGTAATAAAATTTAAGGCACCTAAAATTGAAGAAATCCCTGCAAGGTGTAAAGAAAAAATTGTTAAGTCTACTGAAGGTCCTGAATGATAAAACGTTGATAAAGGTGGA
+
CCCCCGGGGGGGGGGGGGGGGGGGGGGGGGGGGGGGGGGGGGGGGGGGGGGGGGGGGGGGGGGGGGGGGGGGGGGGGGGGGGGGGGGFGGGGGGGGGGGGGGGGGGGGGGGGGGGGGGGEFGGGGGGGGGGGGGGGGGGGGGGGGGGGGGFGGGGGEFFFGGEFGGGGGGGDGGGGFGGGGGGGGGGGGGGGGGGGFGFGFGFFFFFFFFFFFGFGFGGFGFEBFC@@BBEFFBFFEFFGEFEFFED2FFFF@FEF*=B?E67@@@FFF(;9))3>87?AEFFFC@48@@F@C?6>F<??0
@M70528:330:000000000-K6D4P:1:1102:10808:3890 2:N:0:CAAGACGTCC+AGTATACGGA
TAAAACAGGGTCCCCTCCCCCTCTAGGGTCAAAAAAAGAGGTATTTAAGTTTCGGTCAGTTAAAAGTATTGTGATAGCTCCCGCTAACACTGGCAAAGATAAAAGAAGAAGAATGGCTGTTAAAATAACTGATCAGACAAATAGTCTAATTTTTTCTGCTGAAAGGTTTTTTGCTTTAAGATTAATAATTGTAGTAATAAAATTTAAGGCACCTAAAATTGAAGAAATCCCTGCAAGGTGTAACGAAAAAATTGTTAAGTCTACAGAAGGTCCTGAATGATAAAACGTTGATAAAGGTGGA
+
CCCCCGGGGGGGGGGGGGGGGGGGGGGGGGGGGGGGGGGGGGGGGGGGGGGGGGGGGGGGGGGGGGGGGGGGGGGGGGGGGGGGGGGGGGGGGGGGGGGGGGGGGGGGGGGGGGGGGGGFGGGGGGGGGGGGCGGGGGGGGGGGCGGGGGFFGGGGFGGGGGGGGGGGGGGGGGGGFGGGGGGFGGGGGGGGGGGGFFFGFGFFFFFFFFFFFGFGFGFEGFFFF@DFF2>AF2)@>>D7>3A+5952:5>@FFCFFFFC?ACFGFFEF?8>/4;3;@CEEEFEFE9@1;F+C4A<FFF?(
@M70528:330:000000000-K6D4P:1:1102:20914:3895 2:N:0:CAAGACGTCC+AGTATACGGA
TAAAACAGGGTCCCCTCCCCCTCTAGGGTCAAAAAAAGAGGTATTTAAGTTTCGGTCAGTTAAAAGTATTGTGATAGCTCCCGCTAACACTGGCAAAGATAAAAGAAGAAGAATGGCTGTTAAAATAACTGATCAGACAAATAGTCTAATTTTTTCTGCTGAAAGGTTTTTTGCTTTAAGATTAATAATTGTAGTAATAAAATTTAAGGCACCTAAAATTGAAGAAATCCCTGCAAGGTGTAAAGAAAAAATTGTTAAGTCTACTGAAGGTCCTGAATGATAAAACGTTGATAAAGGTTGA
+
-ACBCFFGGGGEG8EDFFGGGGGGEFFGEGFEFGFEGGGGGGGDGGGFGGFGDEDGFEFCCFFFFFFFEGGGGG9FEGFFFGGGGGGFFGGFGGGGGGGGFGGGGFGFFEFGGCFGGFDEECEGFGGG@FGFFFGGGGGGGFGGGFCFFDFGGDEGFGGFGGFBCFGAEFGGGFAFFEFGGGGGFGGGGGGGGGGGCFFGCE9CFFFFFFFAFGAGFFGFGFEBF:8>F@>AFDDF>;>DE6E+96>=FBBB3CCFCBBF?A?FGE?@@14;)..69>?@CFFEF<>@;?<77?CFGF)1(
@M70528:330:000000000-K6D4P:1:1102:17269:3918 2:N:0:CAAGACGTCC+AGTATACGGA
TAAAACAGGGTCCCCTCCCCCTCTAGGGTCAAAAAAAGAGGTATTTAAGTTTCGGTCAGTTAAAAGTATTGTGATAGCTCCCGCTAACACTGGCAAAGATAAAAGAAGAAGAATGGCTGTTAAAATAACTGATCAGACAAATAGTCTAATTTTTTCTGCTGAAAGGTTTTTTGCTTTAAGATTAATAATTGTAGTAATAAAATTTAAGGCACCTAAAATTGAAGAAATCCCTGCAAGGTGTAAAGAAAACATTGTTAAGTCTACTGAAGGTCCTGAATGATAAAACGTTGATAAAGGTGGA
+
CCCCCGGGGGGGGGGGGGGGGGGGFGGGFGGGGGGGGGGGGGGGGGGGGGGGGGGGGGGF<EGGGGGGGGGGGGGGGFGGGGGGEEECGFFGGGF@FGGGGGGGFGFFGFGFFGGG?FGFFGDFGGGGGGGCFGFFGGGGD9DFDGGGGGFGFDEGGGGGGGGGFFEGG?8CCD9EDGGGGGGFD:FFGGGDGGGGFGFGC@CEFFAFF?AA59CGFGGBF9A@C@8CF2@4;@BABC>8.>6B4C:=A(8:?8?F@BA@*49:>;?EE(6>7>;99@?EFFEEFF@618:C@E;EG3==(
@M70528:330:000000000-K6D4P:1:1102:23449:3938 2:N:0:CAAGACGTCC+AGTATACGGA
TAAAACAGGGTCCCCTCCCCCTCTAGGGTCAAAAAAAGAGGTATTTAAGTTTCGGTCAGTTAAAAGTATTGTGATAGCTCCCGCTAACACTGGCAAAGATAAAAGAAGAAGAATGGCTGTTAAAATAACTGATCAGACAAATAGTCTAATTTTTTCTGCTGAAAGGTTTTTTGCTTTAAGATTAATAATTGTAGTAATAAAATTTAAGGCACCTAAAATTGAAGAAATCCCTGCAAGGTGTAAAGAAAAAATTGTTAAGTCTACTGAAGGTCCTGAATGATAAAACGTTGATAAAGGTGGA
+
CCCCCGGGGGGGGGGGGFGGGGGGGGGGGGGGGGGGGGGGGGGGGGGGGGGGGGGGGGGGGGGGGGGGGGGGGGGGGGGGGGGGGGGGGGGGGGGGGGGGGGGGGGGGFGGGGGGGGGGGGGGDDFGGGDGGFGFFGGGGGGGGGGGGFGBGGGGGGGGGGFFFGGGGGF7CGCGGCFDGGGGGGGGGGGGGGGGGFGCE:FFFFFFFFFFFFC9CF9EBD+9>BCDEF:);FBBABFFF6<E=A==2;5526AEFECFFEF?AFE6<@(;E7>AC<CE8CC?44@BFFF<;@?CCFE??(
@M70528:330:000000000-K6D4P:1:1102:16723:3938 2:N:0:CAAGACGTCC+AGTATACGGA
TAAAACAGGGTCCCCTCCCCCTCTAGGGTCAAAAAAAGAGGTATTTAAGTTTCGGTCAGTTAAAAGTATTGTGATAGCTCCCGCTAACACTGGCAAAGATAAAAGAAGAAGAATGGCTGTTAAAATAACTGATCAGACAAATAGTCTAATTTTTTCTGCTGAAAGGTTTTTTGCTTTAAGATTAATAATTGTAGTAATAAAATTTAAGGCACCTAAAATTGAAGAAATCCCTGCAAGGTGTAAAGAAAAAATTGTTAAGTCTACTGAAGGTCCTGAATGATAAAACGTTGATAAAGGTGGA
+
CCC<BCCDFEGGFCFEGEFFGGDFFFEFFGGGGGGGEGGGGFGGGDAFGGFDAFGFEEFFCGGEEGGFGG<FEAFFGFFFGFEGGGGGGGFCFGCECCFGGCCFGGFFFFG@FCGGGDDGGGEECFEFFEGFEGGGGGFGGGFCFGCFFGFGGGGGGGGGFG8FFGFFGGGGGGCG7FFGGFFGGGGGFFFGGGG@FGFGFG?@8CFFAAF>ACFF6E:@7BAAA8@EFFB4>BB>9CDC=@EC<C2>A(5>BFCF?FB85;<6E))7;@FA@AA<6:C<.7?E>8>F;<C:DECEF@08(
@M70528:330:000000000-K6D4P:1:1102:11300:3949 2:N:0:CAAGACGTCC+AGTATACGGA
TAAAACAGGGTCCCCTCCCCCTCTAGGGTCAAAAAAAGAGGTATTTAAGTTTCGGTCAGTTAAAAGTATTGTGATAGCTCCCGCTAACACTGGCAAAGATAAAAGAAGAAGAATGGCTGTTAAAATAACTGATCAGACAAATAGTCTAATTTTTTCTGCTGAAAGGTTTTTTGCTTTAAGATTAATAATTGTAGTAATAAAATTTAAGGCACCTAAAATTGAAGAAATCCCTGCAAGGTGTAAAGAAAAAATTGTTAAGTCTACTGAAGGTCCTGAATGATAAAACGTTGATAAAGGTGGA
+
CCCCCGGGGGGGGGGGGGGGGGGGGGGGGGGGGGGGGGFGGGGGGGGGGGGGGGGGGGGGGGGGGGGGGGGGGGGGGGGGGGGGGGGGGGGGGGGGGGGGGGGGGGGGGGGGGGGGGGGGGGGFGGGGGGGGGGGGGGGGGGGGGGGGGGFGGFGGGGGGGGGGGGFFGGGGGGGGFGGGGGGGGGGGGGGGGGGGFGFGFGFFFFFFFFFFFGFGFGGFGFF@FFFEC4@>FFFFEF9FEFFCEFBBF=@B@F?8@8BE?A38+46@@EFF;<=32;6=<EFEEE>D@@D7CEEFCE24(
@M70528:330:000000000-K6D4P:1:1102:11069:3954 2:N:0:CAAGACGTCC+AGTATACGGA
TAAAACAGGGTCCCCTCCCCCTCTAGGGTCAAAAAAAGAGGTATTTAAGTTTCGGTCAGTTAAAAGTATTGTGATAGCTCCCGCTAACACTGGCAAAGATAAAAGAAGAAGAATGGCTGTTAAAATAACTGATCAGACAAATAGTCTAATTTTTTCTGCTGAAAGGTTTTTTGCTTTAAGATTAATAATTGTAGTAATAAAATTTAAGGCACCTAAAATTGAAGAAATCCCTGCAAGGTGTAAAGAAAAAATTGTTAAGTCTACTGAAGGTCCTGAATGATAAAACGTTGATAAAGGTGGA
+
CCCCCGGGGGGGGGGGGGGGGGGGGGGGGGGGGGGGGGGGGGGGGGGGGGGGGGGGGGGGGGGGGGGGGGGGGGGGGGGGGGGGGGGGGGGGGGGGGGGGGGGGGGGGGGGGGGGGGGGGGGGGGGGGGGGGGGGGGGGGFGGGGGGGCFFGGGGGGGGGGGGGGGGGGGGGGGGGFGCFGGGGGGGGGGFGGGGGFGFGFGFFFFFFFFFFFGFGFGGFDFAEFFFAA4=>ADFA>1,6:=EF?EB=AB@BE+@A?C+>?CEFC<CEF(6@7<8E<D?EFFE<F@>@FFFFFCEFFFBF0
@M70528:330:000000000-K6D4P:1:1102:10842:3960 2:N:0:CAAGACGTCC+AGTATACGGA
TAAAACAGGGTCCCCTCCCCCTCTAGGGTCAAAAAAAGAGGTATTTAAGTTTCGGTCAGTTAAAAGTATTGTGATAGCTCCCGCTAACACTGGCAAAGATAAAAGAAGAAGAATGGCTGTTAAAATAACTGATCAGACAAATAGTCTAATTTTTTCTGCTGAAAGGTTTTTTGCTTTAAGATTAATAATTGTAGTAATAAAATTTAAGGCACCTAAAATTGAAGAAATCCCTGCAAGGTGTAAAGAAAAAATTGTTAAGTCTACTGAAGGTCCTGAATGATAAAACGTTGATAAAGGTGGA
+
CCCCCGGGGGGGGGGGGGGGGGGGGGGGGGGGGGGGGGGGGGGGGGGGGGGGGGGGGGGGGGGGGGGGGGGGGGGGGGGGGGGGGGGGGGGGGGGGGGGGGGGGGGGGGGGGGGGGGGGGGGGGGGGGGGGGGGGGGGGGGGGGGGGGGGFGGGGGGGGGGGGGGGGGFGGEGGGGFGGGGGGGGGGGGGGGGGGGFGFGFGFFFFFFFAFFFFFGFGGFGFFFFFFF8>@FFF@;BGDFEEFFFF=BF9@3@=8A@BFECA?C?@CAF1.>7;<CC@CF6<<C3;;@;312;?EEFF?:(
@M70528:330:000000000-K6D4P:1:1102:17011:3970 2:N:0:CAAGACGTCC+AGTATACGGA
TAAAACAGGGTCCCCTCCCCCTCTAGGGTCAAAAAAAGAGGTATTTAAGTTTCGGTCAGTTAAAAGTATTGTGATAGCTCCCGCTAACACTGGCAAAGATAAAAGAAGAAGAATGGCTGTTAAAATAACTGATCAGACAAATAGTCTAATTTTTTCTGCTGAAAGGTTTTTTGCTTTAAGATTAATAATTGTAGTAATAAAATTTAAGGCACCTAAAATTGAAGAAATCCCTGCAAGGTGTAAAGAAAAAATTGTTAAGTCTACTGAAGGTCCTGAATGATAAAACGTTGATAAAGGTGGA
+
CCCCCGGGGGGGGGGGGEGGGGGGGGGG<FGGGGGGGGGGGGGGGGGGGGGGGGGGGGGFGGGGGGGGGFGGGGGGGGGGGGGGGGGGGGGGGGGGGGGGGGGGGGGGGGGGGGGGGGGGGGGGGGGGGGGGGGGGGGGGGGGGGGGGGGFGGGGGGGGGGFGGAFGGGGGGGGGGFFGFGGGGGGGGGGGGGGGGFGF7CFCFFFFFFAF5FGFGFCFFGFFFF=8EFEBFF=BF=D,8>=EFFFBBF=BFFFCF<AA?);7@7<?A3(547@<ECCEFEEEEE<B@8<F:;596<@B:(
@M70528:330:000000000-K6D4P:1:1102:18225:3973 2:N:0:CAAGACGTCC+AGTATACGGA
TAAAACAGGGTCCCCTCCCCCTCTAGGGTCAAAAAAAGAGGTATTTAAGTTTCGGTCAGTTAAAAGTATTGTGATAGCTCCCGCTAACACTGGCAAAGATAAAAGAAGAAGAATGGCTGTTAAAATAACTGATCAGACAAATAGTCTAATTTTTTCTGCTGAAAGGTTTTTTGCTTTAAGATTAATAATTGTAGTAATAAAATTTAAGGCACCTAAAATTGAAGAAATCCCTGCAAGGTGTAAAGAAAAAATTGTTAAGTCTACTGAAGGTCCTGAATGATAAAACGTTGATAAAGGTGGA
+
CCCCCGGGGGGGGGGGGGGGGGGGGGGGGGGGGGGGGGGGGGGGGGGGGGGGGGGGGGGFGGGGGGGGGGGGGGGGGGGGGGGGGGGGGGGGGGGGGGGGGGGGGGGGGGGGGGGGGGGGGGGGGGGGGGGGGGFGFGGGCFGGGGGGGGFGGGGGGGGGGGGGGGGGGFDCGGGGFGGGGGGGGGGGGGGGGGGGFGFGFGFFFFFFFFFFFGFGFFGFGFFFAF@EFFFAFDFFEEFGFFFFEF25F(9BBCCF?BFFEF6@C<<;;(5><EE3;CEEFFC><EB@329;CCEECE::(
@M70528:330:000000000-K6D4P:1:1102:18352:3982 2:N:0:CAAGACGTCC+AGTATACGGA
TAAAACAGGGTCCCCTCCCCCTCTAGGGTCAAAAAAAGAGGTATTTAAGTTTCGGTCAGTTAAAAGTATTGTGATAGCTCCCGCTAACACTGGCAAAGATAAAAGAAGAAGAATGGCTGTTAAAATAACTGATCAGACAAATAGTCTAATTTTTTCTGCTGAAAGGTTTTTTGCTTTAAGATTAATAATTGTAGTAATAAAATTTAAGGCACCTAAAATTGAAGAAATCCCTGCAAGGTGTAAAGAAAAAATTGTTAAGTCTACTGAAGGTCCTGAATGATAAAACGTTGATAAAGGTGGA
+
CCCCCGGGGGGGGGGGGGGGGGGGGGGGGGGGGGGGGGGGGGGGGGGGGGCFGGGFGGGGGGGGGGGGGGGGGGGGGGGGGGGGGGGGGGGGGGGGGGGGGGGGGGGGGGGGGGGGGGGGGGGGGGGGGGGGGGGGGGGGGGGGGFGGGFFGGGGGFGGGGGGGGGFGFFGGGGGGFGGGGGGGGGGGGGGGGGGGFGFGFGFBCFFFFAFFFGFGFGGFFFE;A@CEF2@4F==A@E>EEFFFFFFDFFFB2BC>@CF??=EFC873;EEF3;ACCCEEFF3;63(61;C7@?EEG3(4(
@M70528:330:000000000-K6D4P:1:1102:18216:3988 2:N:0:CAAGACGTCC+AGTATACGGA
TAAAACAGGGTCCCCTCCCCCTCTAGGGTCAAAAAAAGAGGTATTTAAGTTTCGGTCAGTTAAAAGTATTGTGATAGCTCCCGCTAACACTGGCAAAGATAAAAGAAGAAGAATGGCTGTTAAAATAACTGATCAGACAAATAGTCTAATTTTTTCTGCTGAAAGGTTTTTTGCTTTAAGATTAATAATTGTAGTAATAAAATTTAAGGCACCTAAAATTGAAGAAATCCCTGCAAGGTGTAAAGAAAAAATTGTTAAGTCTACTGAAGGTCCTGAATGATAAAACGTTGATAAAGGTGGA
+
6CCCCGGGDGEEGFGGGGGGGGGGGGGGGGGGGGGGGDGGGGGGGCFGFGGGGGGFFGGFGGGGGFCEG9<FGGGG9FFCGGGGGGGGGGGGGGGGGGCDFGGGGGGGGGGGGGGFGGGGGFGFAEEFGGEFEGGEGGFGDCGAEFFG8;FFGGGGGGGGFGFFGGGGFGGGEFGGFG8EFGGGFDGFGGGG7,=CFGFFCFFFFFFFFFCFA5A;CEC8CFA8B8:EFFFFFD@?=FF:>BEFFFD2A->B(B@F>B=/<ACF7@)7<3=E<A4>4@5@C57)9;>36=<7:?C3C32:(
@M70528:330:000000000-K6D4P:1:1102:17743:3992 2:N:0:CAAGACGTCC+AGTATACGGA
TAAAACAGGGTCCCCTCCCCCTCTAGGGTCAAAAAAAGAGGTATTTAAGTTTCGGTCAGTTAAAAGTATTGTGATAGCTCCCGCTAACACTGGCAAAGATAAAAGAAGAAGAATGGCTGTTAAAATAACTGATCAGACAAATAGTCTAATTTTTTCTGCTGAAAGGTTTTTTGCTTTAAGATTAATAATTGTAGTAATAAAATTTAAGGCACCTAAAATTGAAGAAATCCCTGCAAGGTGTAAAGAAAAAATTGTTAAGTCTACTGAAGGTCCTGAATGATAAAACGTTGATAAAGGTGGA
+
CCCCCGGGGGGGGGGGGGGGGGGGGGGGGGGGGGGGGGGGGGGGGGGGGGGGFGGGGGGFGGGGGGGGGGGGGGFGGFGFGGGGGGGGGGGGGGGGGGGGGGGGGGGCGGGGGGGGGGGGGGGGGGGGGGGGGGGGGGGGFGGGGGGGGGFGGGGGGGGGGGGGGGGGGGGGGGGGFGGGGGGGGGGGGGGGGGGGFGFGFGFFFFFFFFFFFGFCFEEEGFE@F@=ECE36AB:ABGGFEEFFCF(5ABFFFFEC*B=5);7:C<?4EE@E7436<C?A?CCFEEF8@?C:CCEFGF:B(
@M70528:330:000000000-K6D4P:1:1102:17901:3998 2:N:0:CAAGACGTCC+AGTATACGGA
TAAAACAGGGTCCCCTCCCCCTCTAGGGTCAAAAAAAGAGGTATTTAAGTTTCGGTCAGTTAAAAGTATTGTGATAGCTCCCGCTAACACTGGCAAAGATAAAAGAAGAAGAATGGCTGTTAAAATAACTGATCAGACAAATAGTCTAATTTTTTCTGCTGAAAGGTTTTTTGCTTTAAGATTAATAATTGTAGTAATAAAATTTAAGGCACCTAAAATTGAAGAAATCCCTGCAAGGTGTAAAGAAAAAATTGTTAAGTCTACTGAAGGTCCTGAATGATAAAACGTTGATAAAGGTGGA
+
CCCCCGGGGGGGGGGGGGGGGGGGGGGGFFGGGGGGGGGGGGGGGGGGGGGGGGGGGGGGGGGGGGGGGGGGGGGGGGGGGGGGGGGGGGGGGGGGGGGGGGGGGGGGGGGGGGGGGGGGGGGGGGGGGGGGGGGGGGGGGGGGGGGGFGFGGGGGGGGGGGGGGGGGGFGGGGGGFGGGGGGGGGGGGGGGGGGGFGFGFGFFFFFFFFFFFGFGFGCBGACEFEFEA=@FADBFB5EFBFFCCC:5F@BDE6?C*=B<CFFFG<EFF1637@4>2;CEC?37>EF38;C;:<))<7(4(
@M70528:330:000000000-K6D4P:1:1102:10032:4008 2:N:0:CAAGACGTCC+AGTATACGGA
TAAAACAGGGTCCCCTCCCCCTCTAGGGTCAAAAAAAGAGGTATTTAAGTTTCGGTCAGTTAAAAGTATTGTGATAGCTCCCGCTAACACTGGCAAAGATAAAAGAAGAAGAATGGCTGTTAAAATAACTGATCAGACAAATAGTCTAATTTTTTCTGCTGAAAGGTTTTTTGCTTTAAGATTAATAATTGTAGTAATAAAATTTAAGGCACCTAAAATTGAAGAAATCCCTGCAAGGTGTAAAGAAAAAATTGTTAAGTCTACTGAAGGTCCTGAATGATAAAACGTTGATAAAGGTGGA
+
CCCCCGGGGGGGGGGGGGGGGGGFGGGGGGGGGGGGGGGGGGGGGGGGGGGGGGGGGGGGGGGGGGGGGGGGGGGGEGGFFFGGGGGGGGGGGGGGGGGGGGGGGGGGGGGGGGGGGGGFGGGEFGGGGGGGGGGGGGGGGGGGGGGGGGFGGGGGGGGGGGFGGGGGGGGGGGGGFGGGGGGGGGGGGGGGGGGGFGFGFGFFFFFFFFFFFGFGFGGFGFFFFFFF8@:>FBDFEGCFEEE=AEDBFDFDFFFF?CFFCFFFGF?73@;E347>9;<A<C?3;@B;3;CCG?CEF@??0
@M70528:330:000000000-K6D4P:1:1102:12194:4021 2:N:0:CAAGACGTCC+AGTATACGGA
TAAAACAGGGTCCCCTCCCCCTCTAGGGTCAAAAAAAGAGGTATTTAAGTTTCGGTCAGTTAAAAGTATTGTGATAGCTCCCGCTAACACTGGCAAAGATAAAAGAAGAAGAATGGCTGTTAAAATAACTGATCAGACAAATAGTCTAATTTTTTCTGCTGAAAGGTTTTTTGCTTTAAGATTAATAATTGTAGTAATAAAATTTAAGGCACCTAAAATTGAAGAAATCCCTGCAAGGTGTAAAGAAAAAATTGTTAAGTCTACTGAAGGTCCTGAATGATAAAACGTTGATAAAGGTGGA
+
CCCCCGGGGGGGGGGGGGGGGGGGGGGGGGGGGGGGGGGGGGGGGGGGGGGGGGGGGGGGGGGGGGGGGGGGGGGGGGGGGGGGGGGGGGGGGGGGGGGGGGGGGGGGGGGGGGGGGGGGGGGGGGGGGGGGGFGGGGGGGGGGGGGGGGFGGGGFGGGGGGGGGGGGGGGGGGGGCGGDFGGGGGGGGGGFGGGGFGFGCCFEFFFFFFFFFGFGFDFFGFFBFBDEF>@FFFFA6=DFFFFFFFBBFFFFBAEA<=BC<FCFGFF3;;;>/.76;@CE?E?CEE@8@;GGF3>CFE:?0
@M70528:330:000000000-K6D4P:1:1102:18987:4041 2:N:0:CAAGACGTCC+AGTATACGGA
TAAAACAGGGTCCCCTCCCCCTCTAGGGTCAAAAAAAGAGGTATTTAAGTTTCGGTCAGTTAAAAGTATTGTGATAGCTCCCGCTAACACTGGCAAAGATAAAAGAAGAAGAATGGCTGTTAAAATAACTGATCAGACAAATAGTCTAATTTTTTCTGCTGAAAGGTTTTTTGCTTTAAGATTAATAATTGTAGTAATAAAATTTAAGGCACCTAAAATTGAAGAAATCCCTGCAAGGTGTAAAGAAAAAATTGTTAAGTCTACTGAAGGTCCTGAATGATAAAACGTTGATAAAGGTGGA
+
CCCCCGGGGGGGGGGGGGGGGGGGGGGGAFGGGGGGGDGGGGGGGGGGGGGGGGGGGGGGFGGGFGGGGGGGGGGGGGGGGGGGGGGGGGGGGGGGGGGGGGGGGGGGGGGGGGGGGGGGGGGGGGGGGGGGGGGGGGGGGGGGGGGGGGFGGGGGFGGGGGGGGGGGGGGGGGGGFGGGGCFGGGGGGGGGGGFDFGFCADFBFFCAFFFAFGFGFGGFGFFFF=@EF2;AFFFF@=2?@EFFCCB=A=@2>FCFCBA<<AEFC37=EFF<;<@E;@C<)964<@05@DGCF?EFG;:B(
@M70528:330:000000000-K6D4P:1:1102:21448:4046 2:N:0:CAAGACGTCC+AGTATACGGA
TAAAACAGGGTCCCCTCCCCCTCTAGGGTCAAAAAAAGAGGTATTTAAGTTTCGGTCAGTTAAAAGTATTGTGATAGCTCCCGCTAACACTGGCAAAGATAAAAGAAGAAGAATGGCTGTTAAAATAACTGATCAGACAAATAGTCTAATTTTTTCTGCTGAAAGGTTTTTTGCTTTAAGATTAATAATTGTAGTAATAAAATTTAAGGCACCTAAAATTGAAGAAATCCCTGCAAGGTGTAAAGAAAAAATTGTTAAGTCTACTGAAGGTCCTGAATGATAAAACGTTGATAAAGGTGGA
+
CCCCCGGGGGGGGGGGGGGGGGGGGGGGGGGGGGGGGGGGGGGGGGGGGGGGGGGGGGGGGGGGGGGGGGGGGGGGGGGGGGGGGGGGGGGGGGGGGGGGGGGGGGGGGGFGGFGGGGGGGGGGGGGGGGGGGGGGGGGGGGFFGGGGGGFGGGGGGGGGGFFGGGGGGGGGGGGGFGGGGGGGGGGGGGGGFGGGFACFFGFFFFFFFFFFF>FGFGGFGFFFFFFFFEFFFBBF@DD?BEF=AEBBFFFFEFEF?BBEFCC@FECAFE@F=E;E<CEFCC?CCEBDD;8:CE43?8>?(
@M70528:330:000000000-K6D4P:1:1102:16661:4058 2:N:0:CAAGACGTCC+AGTATACGGA
TAAAACAGGGTCCCCTCCCCCTCTAGGGTCAAAAAAAGAGGTATTTAAGTTTCGGTCAGTTAAAAGTATTGTGATAGCTCCCGCTAACACTGGCAAAGATAAAAGAAGAAGAATGGCTGTTAAAATAACTGATCAGACAAATAGTCTAATTTTTTCTGCTGAAAGGTTTTTTGCTTTAAGATTAATAATTGTAGTAATAAAATTTAAGGCACCTAAAATTGAAGAAATCCCTGCAAGGTGTAAAGAAAAAATTGTTAAGTCTACTGAAGGTCCTGAATGATAAAACGTTGATAAAGGGGGA
+
CCCCCGGGGGGGGGGGGGGGGGGGGGGGGGGGGGGGGGGGGGGGGGGGGGGGGGGGGGGGGGGGGGGGGGGGGGGGGGGGGGGGGGGGGGGGGGGGGGGGGGGGGGGGGGGGGGFGGGDGFGGGGGGGGGGGGGGGGGGGGGGGGGGGCGFGGGGGGGGGGGGGGGGGGGGGGGGGFGGGGGGGGGGGGGGGGGGGFGFGFGFFFFFFFFFFFGFGFCFBGFF@F:@EFBB*@27>>DDEEFFFFEF=F(::EFFFCFFFFF?CC39<<(6@@F<<DFEFFE5>431@11*+3?6>7106(
@M70528:330:000000000-K6D4P:1:1102:21440:4064 2:N:0:CAAGACGTCC+AGTATACGGA
TAAAACAGGGTCCCCTCCCCCTCTAGGGTCAAAAAAAGAGGTATTTAAGTTTCGGTCAGTTAAAAGTATTGTGATAGCTCCCGCTAACACTGGCAAAGATAAAAGAAGAAGAATGGCTGTTAAAATAACTGATCAGACAAATAGTCTAATTTTTTCTGCTGAAAGGTTTTTTGCTTTAAGATTAATAATTGTAGTAATAAAATTTAAGGCACCTAAAATTGAAGAAATCCCTGCAAGGTGTAAAGAAAAAATTGTTAAGTCTACTGAAGGTCCTGAATGATAAAACGTTGATAAAGGTGGA
+
CCCCCGGGGGGGGGGGGGGGGGGGGGGGGGGGGGGGGGGGGGGGGGGGGGGGGGGGGGGGGGCGGGGGGGGGGGGGGGGFGGGGGGGGGGGGGGGGGGGGGGGGGGGGFGGGGGGGGGGGGFGGGGGGGGGGGGGGGGGGFGCGGGGFFGFGGGGGDGGGGFEFGGGGGGGGGFGGFGGGGGGGGGGGGGGGGGGGFGFGEDFFFCCA5CFFFGADFGFEFFEFFE@EFE:AFBDAB:>?BEC6<:@:ABFF=AEFCFFEEF<;C<<E@@E)7@EE;;<3??<EEFFFD78+:?4CE<(4(
@M70528:330:000000000-K6D4P:1:1102:15739:4071 2:N:0:CAAGACGTCC+AGTATACGGA
TAAAACAGGGTCCCCTCCCCCTCTAGGGTCAAAAAAAGAGGTATTTAAGTTTCGGTCAGTTAAAAGTATTGTGATAGCTCCCGCTAACACTGGCAAAGATAAAAGAAGAAGAATGGCTGTTAAAATAACTGATCAGACAAATAGTCTAATTTTTTCTGCTGAAAGGTTTTTTGCTTTAAGATTAATAATTGTAGTAATAAAATTTAAGGCACCTAAAATTGAAGAAATCCCTGCAAGGTGTAAAGAAAAAATTGTTAAGTCTACTGAAGGTCCTGAATGATAAAACGGTGATAAAGGTGGA
+
CCCCCGFGFGGGGGGGGGGGGGGGGGGGGGGGGGGGGGGGGGGGGGGGGGGGGGGGGGGGGGGGGGGGGGGGFFGGGGFFE@FEGGGGGGGGGGFGGGGGGGGGGGGFFGFFFFDFFGDFGGGBFGGGGFGGFGGGGGGGGGGGFGFGGGFCEG6FAFFFGGGGGGBFCFFE7FCFFGFFGGGGGGGGGAFFFGGGFEAEECA@FFFFFFFFFGFGFGGFFFFFFECE62)*;>5965DC==EF?C:=FFB=BACF8:=/)@CFGF3A<(53@37487?<).1174((/69+:?93??::(
@M70528:330:000000000-K6D4P:1:1102:10607:4072 2:N:0:CAAGACGTCC+AGTATACGGA
TAAAACAGGGTCCCCTCCCCCTCTAGGGTCAAAAAAAGAGGTATTTAAGTTTCGGTCAGTTAAAAGTATTGTGATAGCTCCCGCTAACACTGGCAAAGATAAAAGAAGAAGAATGGCTGTTAAAATAACTGATCAGACAAATAGTCTAATTTTTTCTGCTGAAAGGTTTTTTGCTTTAAGATTAATAATTGTAGTAATAAAATTTAAGGCACCTAAAATTGAAGAAATCCCTGCAAGGTGTAAAGAAAAAATTGTTAAGTCTACTGAAGGTCCTGAATGATAAAACGTTGATAAAGGTTGA
+
CCCCCGGGGGGGGGGGGGGGGGGGGGGGGGGGGFGGGGGGGGGGGGGGGGGGGGGGGGGEFFGGGGGGGGGGGGGGGFGGGGGGGGGGGGGGGGGGGGGGGGGGGGGGGGGGGGGGGGDEFGGFGGGGGGGGGGGGGGGGGGGGGGGGGGFGGGGGGGFFGGGGGGCCCFGGGGGGFGGGGGGGGGGGGGGGGGGGFGFGFGFFFFFFFFFFFGF55DCEGF;CCCCCABE4AFFF@FGFBEFCEFDDF(5=;+/=9=B?5A7A>@7))/5>/;AE9;EFFC<)9@BFDFGFGFF97=<?0
@M70528:330:000000000-K6D4P:1:1102:11016:4107 2:N:0:CAAGACGTCC+AGTATACGGA
TAAAACAGGGTCCCCTCCCCCTCTAGGGTCAAAAAAAGAGGTATTTAAGTTTCGGTCAGTTAAAAGTATTGTGATAGCTCCCGCTAACACTGGCAAAGATAAAAGAAGAAGAATGGCTGTTAAAATAACTGATCAGACAAATAGTCTAATTTTTTCTGCTGAAAGGTTTTTTGCTTTAAGATTAATAATTGTAGTAATAAAATTTAAGGCACCTAAAATTGAAGAAATCCCTGCAAGGTGTAAAGAAAAAATTGTTAAGTCTACTGAAGGTCCTGAATGATAAAACGTTGATAAAGGTGGA
+
<CCCCGGGGGGCFCGGGFCGGGGGGGGGGGGFGGGGGGGGGGGGGGGGGGGGFFGEGGGGFFCFFGCEFGGGGGGGGAFEGGGGGGGGGGGGGGGGGGGGGFFCFGGGGGGGFAFGGGGEFGG9EFGGGGGGGGGGGGGGGGGGGGGGGCFGGFCFGEGGGGGFGGFGFGGDGGGGFGGDF9EFAFGGGFFD7DFFFFF7AEFFFF?AFFFFCFFGFGGFGFFFFEFFFE);F=DFFFDEEEF6AE=>A=@FFFEF@=6CCAE63;7)73;4.4<>CCE<EF?)1)6@=85++79<C)(-(
@M70528:330:000000000-K6D4P:1:1102:14270:4119 2:N:0:CAAGACGTCC+AGTATACGGA
TAAAACAGGGTCCCCTCCCCCTCTAGGGTCAAAAAAAGAGGTATTTAAGTTTCGGTCAGTTAAAAGTATTGTGATAGCTCCCGCTAACACTGGCAAAGATAAAAGAAGAAGAATGGCTGTTAAAATAACTGATCAGACAAATAGTCTAATTTTTTCTGCTGAAAGGTTTTTTGCTTTAAGATTAATAATTGTAGTAATAAAATTTAAGGCACCTAAAATTGAAGAAATCCCTGCAAGGTGTAAAGAAAAAATTGTTAAGTCTACTGAAGGTACTGAATGATAACACGTTGATAAAGGTGGA
+
CCCCCGFGGGFFGGGGCCFGGGGGGGFGGGGGGGGEGGGGGGGGGGCEGDFGGGGFEFFEEFGGFGGFGGGGGGGGGGGGGGGGGGGGGGFECFG9GGGGGGEGGGGGGGGFGGGGGGGGGGGDGGGGFGEFGGDDGGGGGGFGGGG9EFFGGGDFGGGGGFDF9DFGGGGGGGGGFFGFGGG<FGGGGGGGGG@FFGFGFDFCCFFFFFFAFGFF?FGFGFC;F58AB):AAF=A@FAF66EFFFF(?29B0B9@CFFFFCEFFE/7<@@)1765;7585.?)/5738(133<>CG7>?(
@M70528:330:000000000-K6D4P:1:1102:9643:4128 2:N:0:CAAGACGTCC+AGTATACGGA
AAAACAGGGTCCCCTCCCCCTCTAGGGTCAAAAAAAGAGGTATTTAAGTTTCGGTCAGTTAAAAGTATTGTGATAGCTCCCGCTAACACTGGCAAAGATAAAAGAAGAAGAATGGCTGTTAAAATAACTGATCAGACAAATAGTCTAATTTTTTCTGCTGAAAGGTTTTTTGCTTTAAGATTAATAATTGTAGTAATAAAATTTAAGGCACCTAAAATTGAAGAAATCCCTGCAAGGTGTAAAGAAAAAATTGTTAAGTCTACTGAAGGTCCTGAATGATAAAACGTTGATAAAGGTGGAT
+
CCCCCFGGGGGGGGGGGGGGGGGFGGGGCGGGFFGEDGGGGGGGGGGGGGGGGGFGGGFGGGGGGGGGGGGGGGGGGDFGGGGGC8EFGGGGGGGGGGGGGEGGGGGGGGGGGGGGGGGGGFGGGGGGGGGGGGGGGGGG?FGGGGGGGGFGGCF9DGGGGGGGGGGGGGGGGGGGF:FDCFF<CFGGGGFFCFFCEEFFECFFFFFFFFFFFGFGFDGFGFECFDFFAE@AFDFFDFC;@EFFFFBBF@BFFFFF?CF?EFF79C3@;4;@4=4;CCE<?EEEFBD@@D+1@9<EFE??)
@M70528:330:000000000-K6D4P:1:1102:10079:4134 2:N:0:CAAGACGTCC+AGTATACGGA
TAAAACAGGGTCCCCTCCCCCTCTAGGGTCAAAAAAAGAGGTATTTAAGTTTCGGTCAGTTAAAAGTATTGTGATAGCTCCCGCTAACACTGGCAAAGATAAAAGAAGAAGAATGGCTGTTAAAATAACTGATCAGACAAATAGTCTAATTTTTTCTGCTGAAAGGTTTTTTGCTTTAAGATTAATAATTGTAGTAATAAAATTTAAGGCACCTAAAATTGAAGAAATCCCTGCAAGGTGTAAAGAAAAAATTGTTAAGTCTACTGAAGGTCCTGAATGATAAAACGTTGATAAAGGTGGA
+
CCCCCGGGGGGGGGGGGGGGGGGGGGGGCGGGGGGGGGGGGGGGGGGGGGGGGGGGGGGGGGGGGGGGGGGGGGGGGGGGGGGGGGGGGGGGGGGGGGGGGGGFGGGGGGGGGGGGGGGGGGGGGGGGGGGGGGGGGGGGGGGGGGGFGGFGGGGGGGGGGGGGGGGGGGGGGGGGFGGGGGGGGGGGGGGGGGGGFGFGCEFFFFFFFFFFFGFGFGCEGF@EFCDFF@3/ABD>>C?BBE?CEEDDF>@FFFF=7=BEC=EFE@CAFEE<)77C;:<4?CF4;@9=@;C:FFFFF<::(
@M70528:330:000000000-K6D4P:1:1102:10262:4165 2:N:0:CAAGACGTCC+AGTATACGGA
TAAAACAGGGTCCCCTCCCCCTCTAGGGTCAAAAAAAGAGGTATTTAAGTTTCGGTCAGTTAAAAGTATTGTGATAGCTCCCGCTAACACTGGCAAAGATAAAAGAAGAAGAATGGCTGTTAAAATAACTGATCAGACAAATAGTCTAATTTTTTCTGCTGAAAGGTTTTTTGCTTTAAGATTAATAATTGTAGTAATAAAATTTAAGGCACCTAAAATTGAAGAAATCCCTGCAAGGTGTAAAGAAAAAATTGTTAAGTCTACTGAAGGTCCTGAATGATAAAACGTTGATAAAGGTGGA
+
CCCCCGGGGGGGGGGGGGGGGGGGGGGGGGGGGGGGGGGGGGGGGGGGGGGGGGGGGGGGGCGGGGGFGGFFGFFG<EFGGGGDEEGGGGGGGGGGGGGFGGGGGGGGGFGGFFGGGGGGFGFFDDGGGGGGGGGGGGGGGDFGGGGGFFBFGFGFFGGGGGGGGGCGGGGGDGGGFGGGGGG9FGGGGGGGGFGCFGFGEGFFFFFFFFAAFGA?>CC@GFF5BCDE87=AADDFBG67>BF@CCB3A9@FFFFFC@FFFA?AFE)/7=@E7>EE<DC3.679;EB3@?:CFEEED<>B(
@M70528:330:000000000-K6D4P:1:1102:17602:4177 2:N:0:CAAGACGTCC+AGTATACGGA
TAAAACAGGGTCCCCTCCCCCTCTAGGGTCAAAAAAAGAGGTATTTAAGTTTCGGTCAGTTAAAAGTATTGTGATAGCTCCCGCTAACACTGGCAAAGATAAAAGAAGAAGAATGGCTGTTAAAATAACTGATCAGACAAATAGTCTAATTTTTTCTGCTGAAAGGTTTTTTGCTTTAAGATTAATAATTGTAGTAATAAAATTTAAGGCACCTAAAATTGAAGAAATCCCTGCAAGGTGTAAAGAAAAAATTGTTAAGTCTACTGAAGGTCCTGAATGATAAAACGTTGATAAAGGTGGA
+
CCCCCGGGGGGGGGGGGGGGGGGGGGGG@FGGGGGGGGGGGGGGGGGGGGGGGGGGGGGDFGGGGGGGGGGGGFGGGGGGGGGGGGGGGGFG8FGGGGGGGCFGGGGGGGGGGGGGGGDGFGGFGGGGGGGGGGGGGGGGGGGGGGGGGGFGGGGGGF8EFGGGGGGGGGGGGGGGFGGGGCFGGGGGGGFGGGGGFGFFCEFEFFFBAFFFFGFGFEFCGFFFFFFFFE=AFFFFF5DC=@CACE95A2@D@FFFFF=C6CEFF@<;EEE@3)74;CEFEF<3<@BFFFGCDC<EG<B1(
@M70528:330:000000000-K6D4P:1:1102:17613:4191 2:N:0:CAAGACGTCC+AGTATACGGA
TAAAACAGGGTCCCCTCCCCCTCTAGGGTCAAAAAAAGAGGTATTTAAGTTTCGGTCAGTTAAAAGTATTGTGATAGCTCCCGCTAACACTGGCAAAGATAAAAGAAGAAGAATGGCTGTTAACATAACTGATCAGACAAATAGTCTAATTTTTTCTGCTGAAAGGTTTTTTGCTTTAAGATTAATAATTGTAGTAATAAAATTTAAGGCACCTAAAATTGAAGAAATCCCTGCAAGGTGTAAAGACAAAATTGTTAAGTCTACTGAAGTTCCTGAATAATAAAACGTTGATAAAGGTGGT
+
BCCCC<FFFFECFFGGEFCFEC@F<EFFFE@A@CDEC@DEEFGCEEFCE@,<6B@CFCFC,C6C@FFGGCCECFD@FCECA@CF:@=EDFFEGGGDDFFFAG<D?F<FFFGFG9FEDE=EG95,CFBGDCFGFFFGGEDFGF?FEF,C8DDFFG+,;=@DGDGGE?D=9D3=@EBACFFFDGFCGGGGGGD=7,D+?<C,33?@AFAFF5609;C*;;<=:688<@8*47>A?BD9>54>:>?9*8(.85(8;8CA51+178<8C78@<).9))9)*+)./)6>)).6383+3?9)+/(((
@M70528:330:000000000-K6D4P:1:1102:21862:4193 2:N:0:CAAGACGTCC+AGTATACGGA
TAAAACAGGGTCCCCTCCCCCTCTAGGGTCAAAAAAAGAGGTATTTAAGTTTCGGTCAGTTAAAAGTATTGTGATAGCTCCCGCTAACACTGGCAAAGATAAAAGAAGAAGAATGGCTGTTAAAATAACTGATCAGACAAATAGTCTAATTTTTTCTGCTGAAAGGTTTTTTGCTTTAAGATTAATAATTGTAGTAATAAAATTTAAGGCACCTAAAATTGAAGAAATCCCTGCAAGGTGTAAAGAAAAAATTGTTAAGTCTACTGAAGGTCCTGAATGATAAAACGTTGATAAAGGTGGA
+
CCCCCGGGGGGGGGGGGGGGGGGGGGGGGGGGGGGGGGGGGGGGGGGGGGGGGGGGGGGGGGGGGGGGGGGGGGGGGGGGGGGGGGGGGGGGGGGGGGGGGGGGGGGGGGGFGGGFFGGFGGGGGGGGGGGGGGGGGGGGGGGGGGGGGGFGGGGGGGGGGGGEFGGFGGGGGGGGFGGGGGGGFGGGGGGGGCGGFGFGCFFFFFFFF5@FFGFGFFGFGFCFFE@EFFBFFBDF:FGDBFFFCEFFFD@DEFFF?6+93;?6EE<7@E@37>AECDEEFFEEFF9=D12+39CC7<21(
@M70528:330:000000000-K6D4P:1:1102:8349:4214 2:N:0:CAAGACGTCC+AGTATACGGA
TAAAACAGGGTCCCCTCCCCCTCTAGGGTCAAAAAAAGAGGTATTTAAGTTTCGGTCAGTTAAAAGTATTGTGATAGCTCCCGCTAACACTGGCAAAGATAAAAGAAGAAGAATGGCTGTTAAAATAACTGATCAGACAAATAGTCTAATTTTTTCTGCTGAAAGGTTTTTTGCTTTAAGATTAATAATTGTAGTAATAAAATTTAAGGCACCTAAAATTGAAGAAATCCCTGCAAGGTGTAAAGAAAAAATTGTTAAGTCTACTGAAGGTCCTGAATGATAAAACGTTGATAAAGGTGGA
+
CCCCCGGGGGGFFGGGGGGGGGGGGGGGGGGGGGGGGGGGGGGGGGGGGGGGGGGGGGGGGDGGGFGGGGGGGGGGGGGGGGGGDGGFFFGGGGGGGGFGGGGGFGGGGGGGFGGFGGGFFGD9AFFGGFGGFGGGDFGF?F+@CEGGGGFFFEGGCFGGGAFGGGGGFGGGGFFGFGFGGGGGGGGGGGGGGFGGFGFG@FC@F?9A5:FA>CAG>GA5CFA=C@CEF6@FFBBF=8DFEBEFEFFFFFFFFFFF5CCEECFFD@?;@FE@)74CCF?76)616@98;2*+;59CG7?B(
@M70528:330:000000000-K6D4P:1:1102:13088:4217 2:N:0:CAAGACGTCC+AGTATACGGA
TAAAACAGGGTCCCCTCCCCCTCTAGGGTCAAAAAAAGAGGTATTTAAGTTTCGGTCAGTTAAAAGTATTGTGATAGCTCCCGCTAACACTGGCAAAGATAAAAGAAGAAGAATGGCTGTTAAAATAACTGATCAGACAAATAGTCTAATTTTTTCTGCTGAAAGGTTTTTTGCTTTAAGATTAATAATTGTAGTAATAAAATTTAAGGCACCTAAAATTGAAGAAATCCTGGCAAGGTGTAAATAACAAATTGTTAAGTCTACTGAAGGTCCTGAATGATTACACGTTGATAAAGGTGGA
+
-ABCC@FGEEE9FF@F6@FEF@F<CFGGFEC<@@DFGG8@FF6CFGFFFGGCGDGCFC<ECEFGF<6FECCE<<EFFGFGDDEGGGGG?<AE@8A<AA=F9>?>9<<,?EFEGGFCEGCFFFEGFG9FA9EE?,9@?E<@+,+@EEFGGGFCG9CFAAAFG,=,@FGGC+>E@,@=D=:FAFECGGGFGD,ECDFG+E?:05C5BFAAFFAFFG97;EF5CF9AA=C=64**3):*78<,9>8B5<=*85>448/=58:@48?=,.8>=1;4;>E4;;?A?)6)7<,38(8;>79>7@(/(
@M70528:330:000000000-K6D4P:1:1102:12342:4217 2:N:0:CAAGACGTCC+AGTATACGGA
TAAAACAGGGTCCCCTCCCCCTCTAGGGTCAAAAAAAGAGGTATTTAAGTTTCGGTCAGTTAAAAGTATTGTGATAGCTCCCGCTAACACTGGCAAAGATAAAAGAAGAAGAATGGCTGTTAAAATAACTGATCAGACAAATAGTCTAATTTTTTCTGCTGAAAGGTTTTTTGCTTTAAGATTAATAATTGTAGTAATAAAATTTAAGGCACCTAAAATTGAAGAAATCCCTGCAAGGTGTAAAGAAAAAATTGTTAAGTCTACTGAAGTTCCTGAATGATAAAACGTTGATAAAGGTGGA
+
CCCCCGGGGGGGGGGGGGGGGGGGGGGGGGGGGGGGGGGGGGGGGGGGGGGGGGGGGGGGGGGGGGGGGGGGGGGGGGGFGGGGGGGGGGGGFGGGGGGGGGGGGGGGGCFGG9FGGGDGFGGGGGGGGFEFGFGGGGGGFFGGGGGGGGFGGGGFGGGGGGDFF?GFAFFGGFGGCGFGGGGGGGGGFGGGFCDFFFFFCCFFAF?BF5AFFCAGFGGEGFEEFF@;F<3>ABB>>45?@>EC?EF:F2>D@FFCCCCC<6?FC<C=E).<.64)2;?3?CC9>4;@175;C<<CF@E:(
@M70528:330:000000000-K6D4P:1:1102:23067:4242 2:N:0:CAAGACGTCC+AGTATACGGA
TAAAACAGGGTCCCCTCCCCCTCTAGGGTCAAAAAAAGAGGTATTTAAGTTTCGGTCAGTTAAAAGTATTGTGATAGCTCCCGCTAACACTGGCAAAGATAAAAGAAGAAGAATGGCTGTTAAAATAACTGATCAGACAAATAGTCTAATTTTTTCTGCTGAAAGGTTTTTTGCTTTAAGATTAATAATTGTAGTAATAAAATTTAAGGCACCTAAAATTGAAGAAATCCCTGCAAGGTGTAAAGAAAAAATTGTTAAGTCTACTGAAGGTCCTGAATGATAAAACGTTGATAAAGGTGGA
+
CCCCCGGGGGGGGGGGGGGGGGGGGGGGGGGGGGGGGGGGGGGGGGGGGGGGGGGGGGGGGGGGGGGGGGGGGGGGGGGGGGGGGGGGGGGGGGGGGGGGGGGGGGGGGGGGGGGGGGGFGGGGGGGGGGGGGGGGGGGGGGFGGGGGGGFGGGGGGGGGGGGFGGGGGGGGGGGGFGFGGGFGGGGGGGGGFGGGFGFGFGFFFFFFFFFFFFFGFGGFGFFFFFFFF:6*9=597DDGEFFAEEB5ABFFBFE8*:BCE6?FF@CEF1;@;3AEC7<3?CEC<E9@F<5;DFFFGFBF(
@M70528:330:000000000-K6D4P:1:1102:26236:4272 2:N:0:CAAGACGTCC+AGTATACGGA
GAGTTTTCTTGCTTCCCTCCCTCCGCCGTTAACACATTCGGCTATTTATATTGATTCGACCCCTTCTATTTATAAAGATGCCCTTCCTACTGCTTGTTTACGAATTAAATCGAAGTGTCTTGCCATAGCACACTGAGAACATTGTACATCTATTTCGTCAGCTAGAGAATGTTTTTCTTTAAAAAATTTCTCTGTGTTATCATTATTATTTAATAAATTTAAGATTGTTCATTGTATTATGTGATTAATATGATTAGACTATTCTTACTGTCATTCTTACTGTGTATATCACATTGTTTTT
+
6-86,6<,C,6C6,C,@6,8C,667,,8CB;-<F-,,;;C,+C7,,;5C,,<C,,CC:<@++,,,6C,,C,,,,,,,,,,,,,,:,CEFF<FFGDB:,ECE6,,,6CFC5,,44,BE,,,<E?,,,,,,,,4<89,,,,,6B?,,43,,,5,,:9,,9=++,7,,6,6,6,,,,1+*,,@,7,59+>+3,,3+,6++,+6*,+*3+++333+++4++,2*,+1*1***5**+50;6*,57**31****+*3**3*+*+***=*+5/*******2**++******/*/*/*++4**15*-((
@M70528:330:000000000-K6D4P:1:1102:16417:4273 2:N:0:CAAGACGTCC+AGTATACGGA
TAAAACAGGGTCCCCTCCCCCTCTAGGGTCAAAAAAAGAGGTATTTAAGTTTCGGTCAGTTAAAAGTATTGTGATAGCTCCCGCTAACACTGGCAAAGATAAAAGAAGAAGAATGGCTGTTAAAATAACTGATCAGACAAATAGTCTAATTTTTTCTGCTGAAAGGTTTTTTGCTTTAAGATTAATAATTGTAGTAATAAAATTTAAGGCACCTAAAATTGAAGAAATCCCTGCAAGGTGTAAAGAAAAAATTGTTAAGTCTACTGAAGGTCCTGAATGATAAAACGTTGATAAAGGTGGA
+
CCCCCGGGGGGGGGGGGGGGGGGGGGGGGGGGGGGGGGGGGGGGGGGGGGGGGGGGGGGGGGGGGGGGGGGGGGGGGGGGGGGGGGGGGGGGGFFGGGGGGGGGGGGGGGGGGGGGGGGFGGGGGGGGGGGGGGGGGGGGGGGFEGGGGGFGGGGGGGGGGGGGGGGGGGGGGGFGFGGGGGGGGGGGGCFFFGGFFGFGCFCEAFFFFAFCFGFGFGGFGFFEF@CFFFFFFDFFEGGGFEFFEEF=FDFFEF4C9=8CCA?C?E<=E@FAEEAEFGEA?<5)6=7=;<D7CCEFGF(8(
@M70528:330:000000000-K6D4P:1:1102:8130:4299 2:N:0:CAAGACGTCC+AGTATACGGA
TAAAACAGGGTCCCCTCCCCCTCTAGGGTCAAAAAAAGAGGTATTTAAGTTTCGGTCAGTTAAAAGTATTGTGATAGCTCCCGCTAAAACTGGCAAAGATAAAAGAAGAAGAATGGCTGTTAAAATAACTGATCAGACAAATAGTCTAATTTTTTCTGCTGAAAGGTTTTTTGCTTTAAGATTAATAATTGTAGTAATAAAATTTAAGGCACCTAAAATTGAAGAGATCCCTGCAAGGTGTAAAGAACAAATTGTTAAGTCTACTGAAGGTCCTGAATGATAAAACGTTGATAAGGGTGGA
+
6CCCCGFGGGEGC<FFE@@FGGGGACF<FFC<EFGGGGGGGDGGF9F9FGGGCEEC:6FF@,@F9FGGFGGFC<EA9<?,C,7@F@C,C<FFF@F@EGGGGGGCGG?FFCFCGCF=EFC>?FG?FF?FGFFGFA?DDGGGCE=AA9;@FFFF8546@FFE@F=57?==,67CCF8EDF=F8,@C=:D=DDF@DCFGFC9;:,5:+C?95*6A**9709@@F>:9A)8AFEDFFDFFF55?19*BE=:(8(54C=@A5+=>4A@@CB4<@@;3)7);0CC3<5).6)6337:+;?))3,/((
@M70528:330:000000000-K6D4P:1:1102:15405:4300 2:N:0:CAAGACGTCC+AGTATACGGA
TAAAACAGGGTCCCCTCCCCCTCTAGGGTCAAAAAAAGAGGTATTTAAGTTTCGGTCAGTTAAAAGTATTGTGATAGCTCCCGCTAACACTGGCAAAGATAAAAGAAGAAGAATGGCTGTTAAAATAACTGATCAGACAAATAGTCTAATTTTTTCTGCTGAAAGGTTTTTTGCTTTAAGATTAATAATTGTAGTAATAAAATTTAAGGCACCTAAAATTGAAGAAATCCCTGCAAGGTGTAAAGAAAAAATTGTTAAGTCTACTGAAGGTCCTGAATGATAAAACGTTGATAAAGGTGGA
+
CCCCCGGGGGGGGGGGGGGGGGGGGGGGGGGGGGGGGGGGGGGGGGGGGGGGGGGGGGGGGGCGDGGGGGGGGGGGFGGGGGGGGGGGGGGGGFGGEFFGGGGGGGGGGGGGGGGGGGGGGGGGGGGGGGGGGGGGGGDGGGGFGGGGGGFGGGGGGGGGGGGGGGGEFGGGGGGGFGGGGGGGGGGGGFFFGGGGFGFGEGFEFFFFFFFFFFFGFCFEGFEEFFFFFEEFFFFFE><CBECFFFFB6=@:=FCFCFFF<F?FGFEFFFF37AFFFD<<CE<)>E66;@5:@?<37;01(
@M70528:330:000000000-K6D4P:1:1102:15209:4310 2:N:0:CAAGACGTCC+AGTATACGGA
GGAAGTCTTTGGTATGCTCGTCCGGGCGCGTTTGAAAGACAGAATAAAGCGTCAACACCCCCCCTAGAGTTGACAAACGAAGTAGTTAAGATTAGTTGAGAGTATATGACAGGTATGACTTGCAGCACTACTTGGAAGAATAAAAAAAAAAGAAAAACACAGAAAATACAACGTAACAATAAAAATAGAATTTTTTCTATTACAATGGTGTTTGTGTATATATTATTAATGATAGTAATAAAATTAAAAACACTCGATATGATAAAATGACAACTGTGTTGTATATAAAGAATGAGTAAAT
+
A@-,,,;<,,,--6;,,6,6+,6++++++++8+,-,,,,;,,;6,,;,<,+,,,,,,68@++++76,6,,,,9,99,,,+,,,,:<,,<5,,,9,,:5,,,45,,,,,,5,,+,,,,,6994,,,,4,,,,,,4,6@,,,+,63,66+63934,,,,+,,,,1740,,,,,,*4,;*,,,5?E;,,,+,24,+,+)/1+,*,+01+*);+).2*0*)++)++)6+)))+11+;7<F)+++)))34)))+,((,*()()0(6*)1+..4))).-()(*0)(..-))..:))2**.))+-)))
@M70528:330:000000000-K6D4P:1:1102:6688:4320 2:N:0:CAAGACGTCC+AGTATACGGA
TAAAACAGGGTCCCCTCCCCCTCTAGGGTCAAAAAAAGAGGTATTTAAGTTTCGGTCAGTTAAAAGTATTGTGATAGCTCCCGCTAACACTGGCAAAGATAAAAGAAGAAGAATGGCTGTTAAAATAACTGATCAGACAAATAGTCTAATTTTTTCTGCTGAAAGGTTTTTTGCTTTAAGATTAATAATTGTAGTAATAAAATTTAAGGCACCTAAAATGGAAGAAATCCCTGCAAGGGGTAAAGAAAAAATTGTTAAGTCTACTGAAGGTCCTGCATGGTAAACCGGTGATAAGGGTGGA
+
@CCCCGGGGGGFGGGGGGEGGGGGGGGGGGGGGGGGGGGGGGGFFGGGGGFFGGGGGDFFGGGGGDFGGGGGGFGGGGGFGGGGDFEEFGGGGGGGGGGGGGGGGGFGGGGGGGGGGGGGCGGFGGGGCGGGDFGGGGGGCGFGGCFGGFFGGGCFFGGGGGGGG6ECA+DEEGFGFGGFFGGGGDGFFFFGGGGGFGFGFGF<8C?CF5@F>GFFFAC*,01=FEC=+:;A>=BAE5*>>@FA?EDDFF@DEA);<A:7C7)1>@6=33@A)73(;:)(//9.)/,(237**.))*.(((
@M70528:330:000000000-K6D4P:1:1102:6531:4325 2:N:0:CAAGACGTCC+AGTATACGGA
TAAAACAGGGTCCCCTCCCCCTCTAGGGTCAAAAAAAGAGGTATTTAAGTTTCGGTCAGTTAAAAGTATTGTGATAGCTCACGCTAACACTGGCAAAGATAAAAGAAGAAGAATGGCTGTTAAAATAACTGATCAGACAAATAGTCTAATTTTTTCTGCTGAAAGGTTTTTTGCTTTAAGATTAATAATTGTAGTAATAAAATTTAAGGCACCTAAAATTGAAGAAATCCCTGCAAGGTGTAAAGAAAAAATTGTTAAGTCTACTGAAGGTCCTGAATGATAAAACGTTGATAAAGGTGGA
+
CCCCCGGGGGGGGGGGGGGGGGGGGGGGGGGGGGGGGGGGGGGGGGGGGGGGGGGGGGGGGGGGGGGGGGGGGGGGGGGGGGGGGGGGGGGGGGGGGGGGGGGGGGGGGGGGGGGGGGGFGGGGGGGGGGGGGGGGGGGGGGGGGGGGGGFGGEEFGGGGGGGGGGGGGGGGGGGGFGGGGGGGGCGGGGGGGGGGFGFGFGFFFFFFFFFFFFFGFGGFGF>;BCCFF@EFFFFFBGGGFFF6EEDBF=@DFFFFCFFFFFFFGFEFFFEE/7=E;CCEFEE9CFBD;;::C)9;73@6(
@M70528:330:000000000-K6D4P:1:1102:5595:4329 2:N:0:CAAGACGTCC+AGTATACGGA
TAAAACAGGGTCCCCTCCCCCTCTAGGGTCAAAAAAAGAGGTATTTAAGTTTCGGTCAGTTAAAAGTATTGTGATAGCTCCCGCTAACACTGGCAAAGATAAAAGAAGAAGAATGGCTGTTAAAATAACTGATCAGACAAATAGTCTAATTTTTTCTGCTGAAAGGTTTTTTGCTTTAAGATTAATAATTGTAGTAATAAAATTTAAGGCACCTAAAATTGAAGAAATCCCTGCAAGGTGTAAAGAAAAAATTGTTAAGTCTACTGAAGGTCCTGAATGATAAAACGTTGATAAAGGTGGA
+
CCCCCGGGGGGGGGGGGGGGGGGGGGGGGGGGGGGGGGGGGGGGGGGGGGGGGGGGGGGFGGGGGGGGGGGGGGGGGEGGGGGGGGGGGGGGGGGGGGGGGGGGGGGGGGGGGGGGFGGFGCFGGGGGGGGGGGGGGGGGFEGGFGGGGGFGGGGGGGGGGGGGGGFFGGGGGGGGFFDCFGGGGGGGGGGGGGGGFGFGFGFEFFFFFFFFFGFGFGGFGFFEFCCEFFF4ABFFB;>FBEFFFFB56@(7=B8BCF=@CCECC<77@E@F<439CFFFFFF)9;;=3251@C>CCEFF0
@M70528:330:000000000-K6D4P:1:1102:13877:4331 2:N:0:CAAGACGTCC+AGTATACGGA
GGCACGCTTGGTCTCTCCCCCCCCGGTCGACCCAAAAAAAAAAAACTAGAAACTTATCCCCCAACCTGTTATTTCGATAATAAACATTAAACCACCATTTAAAACACAAGAAAACAGAAGTTTCACGGAAACACCCTACATAACAAATACAATAAAAGTACTGTTTGTTAAGTTAATATCTATTTAGAATTTTATTTTTTTTATTATAAATTTTTACTTTTAGATTACAAACATTACTATAAGAAAAGCAATTAAACATCAAAATATGACTGAGTATACATTAAGAACACAAAACAACAAT
+
6A-,,,+,,,,-6,,,,-,,+6++++++++6++,-9,,+6+@++:B,A9,,,,,,,,,<,+7++++,,5:,,<,,9+,9+,,,,::,5,,C,,,++4,:,,6,3,,,8+,,6:,,8,,6@33,,,,:+++83,8+++6,3+@+53,;,77*6,,3,,,2,,,2,25,,,,,,,,,,+,,51?,3,,,22,,,+,++4,+1(*)11++++++++3+*/5+)++()+11)*.,.))-*)+++)))*)((()(..)0)*)**))*)*+)))))))))))2*.6>A4)).)((,/11,((*(,()
@M70528:330:000000000-K6D4P:1:1102:6543:4338 2:N:0:CAAGACGTCC+AGTATACGGA
TAAAACAGGGTCCCCTCCCCCTCTAGGGTCAAAAAAAGAGGTATTTAAGTTTCGGTCAGTTAAAAGTATTGTGATAGCTCACGCTAACACTGGCAAAGATAAAAGAAGAAGAATGGCTGTTAAAATAACTGATCAGACAAATAGTCTAATTTTTTCTGCTGAAAGGTTTTTTGCTTTAAGATTAATAATTGTAGTAATAAAATTTAAGGCACCTAAAATTGAAGAAATCCCTGCAAGGTGTAAAGAAAAAATTGTTAAGTCTACTGAAGGTCCTGAATGATAAAACGTTGATAAAGGTGGA
+
CCCCCGGGGGGGGGGGGGGGGGGGGGGGGGGGGGGGGGGGGGGGGGGGGGGGGGGGGGGGGGGGGGGGGGGGGGGGGGGGGGGGGGGGGGGGGGGGGGGGGGGGGGGGGGGGGGGGGGDFFGGGGGGGGGGGGFGGGGGGGGGGGGGGGGFGGGGGGGGGGGFGGGGGGGGGGGGGFGGGGFFGGGGGGGGGGGGGFGFGFGFFFFFAFFFFFGFGFGGFGFCBF9CCF):AADDFE>2DEEECEEFFFBBD@8<6?BAECCCBF8?A<;E3=E<EFGFEFF3>EE9@@3:+;?>CF;E@(
@M70528:330:000000000-K6D4P:1:1102:18532:4339 2:N:0:CAAGACGTCC+AGTATACGGA
TAAAACAGGGTCCCCTCCCCCTCTAGGGTCAAAAAAAGAGGTATTTAAGTTTCGGTCAGTTAAAAGTATTGTGATAGCTCCCGCTAACACTGGCAAAGATAAAAGAAGAAGAATGGCTGTTAAAATAACTGATCAGACAAATAGTCTAATTTTTTCTGCTGAAAGGTTTTTTGCTTTAAGATTAATAATTGTAGTAATAAAATTTAAGGCACCTAAACTTGAAGAAATCCCTGCAAGGTGTAAAGAAAAAATTGTTAAGTCTACTGAAGGTCCTGAATGATAAAACGTTGATAAAGGTGGA
+
BCCCCGGGGGGGFFGGGGGGGGGGFFGF<FFFGFFGGGGGGGGFGGGGGGGGGGGGGGGGGGGFGGGGGGGGGGGGGGGGGGGGGGGGGGGGGGGFGGGGGGGGGGFGGGGGGGFGFGGGGGAGGGGGGGGGGGGGGGFGDGDDCBFGGGFGGGGGGGGGGGGG=FGGGGGEEEGGFGGGFGGGGFGGGGGGGGGGFGFFEA+=CFC?A*;FFGFGF6=CGF)AB58CF):>?BFFEFGG@ECFE=(0?-:BE85BEFAEFA<AC3<<@F@EEA84CF?3?E<CF@;8((97:77)>?:0(
@M70528:330:000000000-K6D4P:1:1102:10291:4345 2:N:0:CAAGACGTCC+AGTATACGGA
TAAAACAGGGTCCCCTCCCCCTCTAGGGTCAAAAAAAGAGGTATTTAAGTTTCGGTCAGTTAAAAGTATTGTGATAGCTCCCGCTAACACTGGCAAAGATAAAAGAAGAAGAATGGCTGTTAAAATAACTGATCAGACAAATAGTCTAATTTTTTCTGCTGAAAGGTTTTTTGCTTTAAGATTAATAATTGTAGTAATAAAATTTAAGGCACCTAAAATTGAAGAAATCCCTGCAAGGTGTAAAGAAAACATTGTTAAGTCTACTGAAGGTCATGAATGATAAAACGTTGATAAAGGTGGA
+
@CCCCGGGGGGFGGFGGFGGGGGGFGGGFGFFGGFFGGGCGFFFGGFFGGGGDFFCC@FGGGGGGGGGGGFGGGGGGGGGGGGGGGGGGGGGGFGGGGGAFGFGGFGGGGDFGGGGCFGBEFFGGCFGGGFGGGGG9FGGGGFGGGGGGGFCF?EGGGGCFGGGFGFGGGFEGGGGFGDDECFGGAFFGGGFGGCCFGCGFGFFFFFFFAFFFFFFFEGFGFCEFB=EF5=A6B@46F>8:9>FEE(5A(7;CFFB9++/8:>B438A@1@E)7;3CFEEEFFE<3:;,/1+1./9+/5;(
@M70528:330:000000000-K6D4P:1:1102:20938:4355 2:N:0:CAAGACGTCC+AGTATACGGA
TAAAACAGGGTCCCCTCCCCCTCTAGGGTCAAAAAAAGAGGTATTTAAGTTTCGGTCAGTTAAAAGTATTGTGATAGCTCCCGCTAACACTGGCAAAGATAAAAGAAGAAGAATGGCTGTTAAAATAACTGATCAGACAAATAGTCTAATTTTTTCTGCTGAAAGGTTTTTTGCTTTAAGATTAATAATTGTAGTAATAAAATTTAAGGCACCTAAAATTGAAGAAATCCCTGCAAGGTGTAAAGAAAAAATTGTTAAGTCTACTGAAGGTCCTGAATGATAAAACGTTGATAAAGGTGGA
+
CCCCCGGGGGGCEEFGG7FGGGGGGGGGGGGGFFGGGGGGGFGFGGGGGGGGGGGFEGGGGFGFFFFGGGGGGGGGGGGFGGGGGGGGGGGGGGGGGGGGGGGGGFGGGGGGGGGGGGG@FGFFGGGGGGGGGGGGGGGEGGGGGGGGGG7EGAEGGGFGGFDEEFG,EFFGGGGDFGGFFDGGGGGGGGGGFGGGFGFFCGFFFFFFFFFFFGFGFGD@FFFFFCDFFEE4>BDF>FEF@BEFEF>(A>@DFFFF?BBCE7CCC<.7754A<<772;<36??7)3638(/+;<CEG@B:(
@M70528:330:000000000-K6D4P:1:1102:22290:4361 2:N:0:CAAGACGTCC+AGTATACGGA
TAAAACAGGGTCCCCTCCCCCTCTAGGGTCAAAAAAAGAGGTATTTAAGTTTCGGTCAGTTAAAAGTATTGTGATAGCTCCCGCTAACACTGGCAAAGATAAAAGAAGAAGAATGGCTGTTAAAATAACTGATCAGACAAATAGTCTAATTTTTTCTGCTGAAAGGTTTTTTGCTTTAAGATTAATAATTGTAGTAATAAAATTTAAGGCACCTAAAATTGAAGAAATCCCTGCAAGGTGTAAAGAAAAAATTGTTAAGTCTACTGAAGGTCCTGAATGATAAAACGTTGATAAGGGTGGA
+
BCCCCGGGGGGCF<FGE@@FGEFFC@FCGFFCGGGGGGGD@CFCCEDFDG<FECEFCGDGFFFGFGCFGGGEFGEEDC9<FGGGGEE8E<FEA=FEBFGGGFFFGCEGGCG:FFDEDFDEEFGGGGGGFGGFGDGFFFGGG9FGGGGGGGFGGCGGGFF;AFF9EFGC=8DE8ECFFCGGGGGD;@FFFFFFCGFG?GFFCEC5<FFFC?AFFGFGAF:@FF8=A58=F=EAA<BBBF<DBFCFFC@BF9>(3=EC@FFEFCCF@7)7;=;<7<@<FCCAEF?3732=502;@7)/<,47(
@M70528:330:000000000-K6D4P:1:1102:11148:4363 2:N:0:CAAGACGTCC+AGTATACGGA
TAAAACAGGGTCCCCTCCCCCTCTAGGGTCAAAAAAAGAGGTATTTAAGTTTCGGTCAGTTAAAAGTATTGTGATAGCTCCCGCTAACACTGGCAAAGATAAAAGAAGAAGAATGGCTGTTAAAATAACTGATCAGACAAATAGTCTAATTTTTTCTGCTGAAAGGTTTTTTGCTTTAAGATTAATAATTGTAGTAATAAAATTTAAGGCACCTAAAATTGAAGAAATCCCTGCAAGGTGTAAAGAAAAAATTGTTAAGTCTACTGAAGGTCCTGAATGATAAAACGTTGATAAAGGTGGA
+
9CCCCGFFGEFFGCFGD@FFG7CGGGGGGGFFGGGGGGGGGG<<C@FGGGFGFCEGEGGGAFEDEEFEEFCFGFFGG,A?@CFC+@FEFGGFGCFFGGGGGCFGGGGGGFGF<EDFGFGEEGD<;FAEE,>F,CFGEEGFD9DFEEEAFFBGF,@FF;FGCFGFD8@@EEGGGFGGFGGF9FDEEFFGFGGEGFF@FGFF8>EEFFCF6*;6C*ACA7EEGAAFF5C5+))/@9BF>8>FF@EAEC2(?B>F=FFF@==?C6<C+=E3/;3;.)/7>@)/?C34))6=(/8+;<3>C).2(
@M70528:330:000000000-K6D4P:1:1102:5246:4369 2:N:0:CAAGACGTCC+AGTATACGGA
TAAAACAGGGTCCCCTCCCCCTCTAGGGTCAAAAAAAGAGGTATTTAAGTTTCGGTCAGTTAAAAGTATTGTGATAGCTCCCGCTAACACTGGCAAAGATAAAAGAAGAAGAATGGCTGTTAAAATAACTGATCAGACAAATAGTCTAATTTTTTCTGCTGAAAGGTTTTTTGCTTTAAGATTAATAATTGTAGTAATAAAATTTAAGGCACCTAAAATTGAAGAAATCCCTGCAAGGTGTAAAGAAAAAATTGTTAAGTCTACTGAAGGTCCTGAATGATAAAACGTTGATAAAGGTGGA
+
@CCCCGFGGGGDGGFGGGGGGG7FEFFDFGFFGGGGGGFFGGGGGGFFFGG<<B@F@FFFFFGGGGFFGCGEFGCGG,CEFGGGGGGFGCEDF8=FDGGGGGGFGGGGGGFCFFGFGGGGGFGGGGGGGGGGFGGGGGGGC9DFCFGFFEFGGFGGGGGGGFFBEGEEFEGGGGGFFFAFFFGG9AFDEGGGGGGGCFA<=F?5<=CC6*?5@FFGFGF5BFC5CFDFFBFAFBDFFGGF@FEFECB@FFFBFFCB<FCE57?A377;3=@E<<EEC@?A<E?4;@F518C7C?CEGFB0(
@M70528:330:000000000-K6D4P:1:1102:17722:4378 2:N:0:CAAGACGTCC+AGTATACGGA
TAAAACAGGGTCCCCTCCCCCTCTAGGGTCAAAAAAAGAGGTATTTAAGTTTCGGTCAGTTAAAAGTATTGTGATAGCTCCCGCTAACACTGGCAAAGATAAAAGAAGAAGAATGGCTGTTAAAATAACTGATCAGACAAATAGTCTAATTTTTTCTGCTGAAAGGTTTTTTGCTTTAAGATTAATAATTGTAGTAATAAAATTTAAGGCACCTAAAATTGAAGAAATCCCTGCAAGGTGTAAAGAAAAAATTGTTAAGTCTACTGAAGGTCCTGAATGATAAAACGTTGATAAAGGTGGA
+
CCCCCGGGGGGGGGGGGGGGGGGGGGGG<FFGGGGGGGGGGGGGGGGGGGFFFGGGGGGGGGGGGGGGGGGGGGGGGGGGGGGGGGGGGGGGGGGGGGGGGGGGGGGGGGGGGGGGGGGGGGGCFGGGGGGGGGGGGGGGGGFGGGGGGGFGGGGGGGGGGGGGFGGGGFGGGGAGFGGGFGGGGGFGGGGFGGGGFGFFCFFFAFFFFFFFFGFFFGGFGF=ACBBEFEE4ADBF@:>,:BFFEE@FFBBFFFFFCFFCCCEFF334;@EF=E@FFGFFEFFFCF;(:@F7CEFCGF0?(
@M70528:330:000000000-K6D4P:1:1102:4872:4394 2:N:0:CAAGACGTCC+AGTATACGGA
TAAAACAGGGTCCCCTCCCCCTCTAGGGTCAAAAAAAGAGGTATTTAAGTTTCGGTCAGTTAAAAGTATTGTGATAGCTCCCGCTAACACTGGCAAAGATAAAAGAAGAAGAATGGCTGTTAAAATAACTGATCAGACAAATAGTCTAATTTTTTCTGCTGAAAGGTTTTTTGCTTTAAGATTAATAATTGTAGTAATAAAATTTAAGGCACCTAAAATTGAAGAAATCCCTGCAAGGTGTAAAGAAAAAATTGTTAAGTCTACTGAAGGTCCTGAATGATAAAACGTTGATAAAGGTGGA
+
CCCCCGGGGGGGGGGGGGGGGGGGGGGGGGGGFFGGGGGGGGGGGGFCFGGGGGGGGGGGGGGGGGGGGGGGGGGGGCFGGGGGGGGGGGDFGGGFGGGGGGGGGGGGGGGGGGGGGGGFFCFFGGGFGGGGGGGGGGGGD9FGGGGGGGFGGGGGFGCGGGGGGGGGGGGGGGGGFDFFGEGGGGGGGGGGGGGGFGFEEGFFFFFFFFFFFGAFFFFCFFE@FFDFFEFAFDFF@D<DEFFFFFD@A=2>BA7ACFFE3ACAC397;;E3@FAE;>EAEEFF4@BDFDD7C719C@BB(
@M70528:330:000000000-K6D4P:1:1102:18685:4401 2:N:0:CAAGACGTCC+AGTATACGGA
TAAAACAGGGTCCCCTCCCCCTCTAGGGTCAAAAAAAGAGGTATTTAAGTTTCGGTCAGTTAAAAGTATTGTGATAGCTCCCGCTAACACTGGCAAAGATAAAAGAAGAAGAATGGCTGTTAAAATAACTGATCAGACAAATAGTCTAATTTTTTCTGCTGAAAGGTTTTTTGCTTTAAGATTAATAATTGTAGTAATAAAATTTAAGGCACCTAAAATTGAAGAAATCCCTGCAAGGTGTAAAGAAAAAATTGTTAAGTCTACTGAAGGTCCTGAATGATAAAACGTTGATAAAGGTGGA
+
CCCCCGGGGGGGGGGGGGGGGGGGGGGGGGGGGGGGGGGGGGGGGGGGGGGGGGGGGGGGGGGGGGGGGGGGGGGGGGGGGGGGGGGGGGGGGGGGGGGGGGGGGGGGGGGGGGGGGGGGGGGGGGGGGGGGGGGGGGGGGGGGGGGGFGFFGGGGGGGGGGGGGGGGGGGGGGGGBGEGGGGGGGGGGGGGGGGGFGFGFGFFFFFFFAFFFGFGFFGEGFEAFEDFFE=AFFFFB:<DBECF?E@>F2=B9A@FCBCEFFFFGF?@F1=<74=EGGE3<<)).7>@@=8;DE<EG@?F(
@M70528:330:000000000-K6D4P:1:1102:18058:4402 2:N:0:CAAGACGTCC+AGTATACGGA
TAAAACAGGGTCCCCTCCCCCTCTAGGGTCAAAAAAAGAGGTATTTAAGTTTCGGTCAGTTAAAAGTATTGTGATAGCTCCCGCTAACACTGGCAAAGATAAAAGAAGAAGAATGGCTGTTAAAATAACTGATCAGACAAATAGTCTAATTTTTTCTGCTGAAAGGTTTTTTGCTTTAAGATTAATAATTGTAGTAATAAAATTTAAGGCACCTAAAATTGAAGAAATCCCTGCAAGGTGTAAAGAAAAAATTGTTAAGTCTACTGAAGGTCCTGAATGATAAAACGTTGATAAAGGTGGA
+
CCCCCGGGGGGGGGGGGGGGGGGGGGGGFGGGGGGGGGGGGGGGGGGGGGGGGGGGGGGGGGGGGGGGGGGGGGGGGGGGGGGGGGGGGGGGGGGGGGGGGGGGGGGGGGGGGGGGGGGGGGGGGGGGGGGGGGGGGGGGGGGGGGGGGGFGGGGGFGGGGGGGGGGGGGGGGGGGFGGGGGGGGGGGGGGGGGGDFGFGFGFFFFFFFAFFFGFGFCG@FFA@FBCFFEB4FDFFFGFGEFFFFF@DFFFFFFFF?=FECFFFGE<<@EFEEEFE7CCECC3;CEBD@@FDFECFGFFF(
@M70528:330:000000000-K6D4P:1:1102:14941:4406 2:N:0:CAAGACGTCC+AGTATACGGA
TAAAACAGGTCCCCTCCCCCTCTAGGGTCAAAAAAAGAGGTATTTAAGTTTCGGTCAGTTAAAAGTATTGTGATCGCTCCCGCTAACACTGGCAAAGATAAAAGAAGAAGAATGGCTGTTAAAATAACTGATCAGACAAATAGTCTAATTTTTTCTGCTGAAAGGTTTTTTGCTTTAAGATTAATAATTGTAGTAATAAAATTTAAGGCACCTAAAATTGAAGAAATCCCTGCAAGGTGTAAAGAAAAAATTGTTAAGTCTACTGAAGGTCCTGAATGATAAAACGTTGATAAAGGTGGAT
+
CCCCCGGGFGGGGGGGGGGGGGG,CFGFGGGGGGGGGGGGGGGGGGGGFGGGEGFGGFGGGGGGGGGGGGGGGG9FCFGGGGGGGGGGGGGGGGGGGGGGGGGGGGGGGGGGGGGGGGGGGAFFF9FGGGGGGGGGGGGGFGGGGGGFGGFGGGFGGGGGCEDFCFGEGGGGGGDFFFGFGFG<EGFGGFGGGGGGFG?F7CFFFFFFFFFFFG;FFGGFGFEEFFEEA=EF6B=F25:;:E4+8@==FBB2>B4CEFFCEF379<;E@4)74AC4CC@F?<.>=6@DFF;DGEE<@:?6)
@M70528:330:000000000-K6D4P:1:1102:16971:4413 2:N:0:CAAGACGTCC+AGTATACGGA
TAAAACAGGGTCCCCTCCCCCTCTAGGGTCAAAAAAAGAGGTATTTAAGTTTCGGTCAGTTAAAAGTATTGTGATAGCTCCCGCTAACACTGGCAAAGATAAAAGAAGAAGAATGGCTGTTAAAATAACTGATCAGACAAATAGTCTAATTTTTTCTGCTGAAAGGTTTTTTGCTTTAAGATTAATAATTGTAGTAATAAAATTTAAGGCACCTAAAATTGAAGAAATCCCTGCAAGGTGTAAAGAAAAAATTGTTAAGTCTACTGAAGGTCCTGAATGATAAAACGTTGATAAAGGTGGA
+
CCCCCGGGGGGGGGGGGGGGGGGGGGGGGGGGGGGGGGGGGGGGGGGGGGGGGGGGGGGFGGGGGGGGGGGGGGGGGGGGGGGGGGGGGGGGGGGGGGGGGGGGGGGGGGGGGGGGGGGGGGGGGGGGGGGGGGGGGGGGGGGFGGGGGGFGGGGGGGGGGGGGGGGGGGGGGGGGFGFFGGGGGGGGGGGGGGGGFGFGFGFFFFFFFFFFFGFGFCEBGFFFFFFCF>=6AFFF=@ECEFFFE=DDF9@DFFFF>==CCA<AC@?<@1;A/7EC9CEE<EECE@>@;6:;FEEF7;:3(
@M70528:330:000000000-K6D4P:1:1102:19191:4418 2:N:0:CAAGACGTCC+AGTATACGGA
TAAAACAGGGTCCCCTCCCCCTCTAGGGTCAAAAAAAGAGGTATTTAAGTTTCGGTCAGTTAAAAGTATTGTGATAGCTCCCGCTAACACTGGCAAAGATAAAAGAAGAAGAATGGCTGTTAAAATAACTGATCAGACAAATAGTCTAATTTTTTCTGCTGAAAGGTTTTTTGCTTTAAGATTAATAATTGTAGTAATAAAATTTAAGGCACCTAAAATTGAAGAAATCCCTGCAAGGTGTAAAGAAAAAATTGTTAAGTCTACTGAAGGTCCTGAATGATAAAACGTTGATAAGGGTGGA
+
CCCCCGFGGGFFEFFFCGEGEEGGFGGGFGGGGFGECEGGFFEFGCEFGDEDGGG@@FGG<FGGGCCFGGFDEGGFFFFACFEEFGEFG8EFFGGEGFGFGG<EA<FFGGEGE,<EFFC>AFEEDFFGG,9FA>FGGGGGF99=EAEFGGC==<C==4,@B9D<D6>>,DF8>8EFDFEGGFEFGGFGGFGDDC@@CFFG879=AC9+;AA**AA269B@,=*AA@8A>=B*/>);642D1>EF?C25;7>D@A8B9B+8?AEF+.9;<144;>7;C+9)1)9).;;1,19+;<))=4(1(
@M70528:330:000000000-K6D4P:1:1102:13314:4425 2:N:0:CAAGACGTCC+AGTATACGGA
TAAAACAGGGTCCCCTCCCCCTCTAGGGTCAAAAAAAGAGGTATTTAAGTTTCGGTCAGTTAAAAGTATTGTGATAGCTCCCGCTAACACTGGCAAAGATAAAAGAAGAAGAATGGCTGTTAAAATAACTGATCAGACAAATAGTCTAATTTTTTCTGCTGAAAGGTTTTTTGCTTTAAGATTAATAATTGTAGTAATAAAATTTAAGGCACCTAAAATTGAAGAAATCCCTGCAAGGTGTAAAGAAAAAATTGTTAAGTCTACTGAAGGTCCTGAATGATAAAACGTTGATAAAGGTGGA
+
CCCCCGGGGGGGGGGGGGGGGGGGGGGGGGGGGGGGGGGGGGGGGGGGGGGGGGGGGGGGGGGGGGGGGGGGGGGGGGGGGGGGGGGGGGGGGGGGFGFGGGGGGGGGGGGGGGGGEGDGGGGGGGGGGGGGGGGGGGGGGGGGGGGGGGFGGGGGGGGGFGGGGGGGGGGGGGGFFGGGGGGGGGGFFGDGGGGGFFFCACFFFFFFF*AAFGFGFGGFCAACFFDEFEBAFDFFE598>EFF6:=BFBFFBFFF?A8866<6A3);<8@><EFECCEF?3CE;@0;@<F7DEE9FF7((
@M70528:330:000000000-K6D4P:1:1102:18529:4447 2:N:0:CAAGACGTCC+AGTATACGGA
TAAAACAGGGTCCCCTCCCCCTCTAGGGTCAAAAAAAGAGGTATTTAAGTTTCGGTCAGTTAAAAGTATTGTGATAGCTCCCGCTAACACTGGCAAAGATAAAAGAAGAAGAATGGCTGTTAAAATAACTGATCAGACAAATAGTCTAATTTTTTCTGCTGAAAGGTTTTTTGCTTTAAGATTAATAATTGTAGTAATAAAATTTAAGGCACCTAAAATTGAAGAAATCCCTGCAAGGTGTAAAGAAAAAATTGTTAAGTCTACTGAAGGTCCTGAATGATAAAACGTTGATAAAGGTGGA
+
CCCCCGGGGGGGGGGGGGGGGGGGGGGGGGGGGGGGGGGGGGGGGGGGGGGGGGGGGGGGGGGGGGGGGGGGGGGGGGGGGGGGGGGGGGGGGGGGFGGGGGGGGGGGGGGGGGGGGGGGGGGFGGGGGGGGGGGGGGGGDGGGGGGGGGFGGGGGGGGGGGGGGGGGGGFGGGGGFGGGGFFGGGGGGGGGGGGDFGFGFFFFFFFFFAAFFGFGFFC@GFEEFBFFF@FFFFFFF5DFEEFFFFBFF2>BBFEFCBBCCCEFCECEEFEFEEFEGGFEFC37>EFD@19+196>GE?<(
@M70528:330:000000000-K6D4P:1:1102:26041:4459 2:N:0:CAAGACGTCC+AGTATACGGA
TAAAACAGGGTCCCCTCCCCCTCTAGGGTCAAAAAAAGAGGTATTTAAGTTTCGGTCAGTTAAAAGTATTGTGATAGCTCCCGCTAACACTGGCAAAGATAAAAGAAGAAGAATGGCTGTTAAAATAACTGATCAGACAAATAGTCTAATTTTTTCTGCTGAAAGGTTTTTTGCTTTAAGATTAATAATTGTAGTAATAAAATTTAAGGCACCTAAAATTGAAGAAATCCCTGCAAGGTGTAAAGAAAAAATTGTTAAGTCTACTGAAGGTCCTGAATGATAAAACGTTGATAAAGGTGGA
+
CCCCCGGGGDGGGGGGGGGGGGGGGGGGGGGGGGGGGGGGGGGGGGGGGFGFGGGGGGGGGGGGGGGGGGGGGGGGGGGGGFEGGGGGGGGGGGGGGGGGGGGGGGGFGGGGGGGGGGGGGGGGGGGGGGGGGGGGGFGGGGGGGGGGGGFGGAEGGGGFGGGFFGGGGGGGGGGGFFGGGGGGGGGGGGGGGGGG?:CCCFF@FFCFA?CFFGFGFCFFGFEEFEDFF2@4ADFF=8>8BBFB6CBBFFFBFFEF4BA<C=CAC797=;@4./)7;+<AE??EF@1;@FGCFC6C7@?B0
@M70528:330:000000000-K6D4P:1:1102:17430:4468 2:N:0:CAAGACGTCC+AGTATACGGA
TAAAACAGGGTCCCCTCCCCCTCTAGGGTCAAAAAAAGAGGTATTTAAGTTTCGGTCAGTTAAAAGTATTGTGATAGCTCCCGCTAACACTGGCAAAGATAAAAGAAGAAGAATGGCTGTTAAAATAACTGATCAGACAAATAGTCTAATTTTTTCTGCTGAAAGGTTTTTTGCTTTAAGATTAATAATTGTAGTAATAAAATTTAAGGCACCTAAAATTGAAGAAATCCCTGCAAGGTGTAAAGAAAAAATTGTTAAGTCTACTGAAGGTCCTGAATGATAAAACGTTGATAAAGGTGGA
+
@CCCCGGGGGGGFGGGGGGGGGGGGFGGGGGGGGGEFGDGFGGGGGGGGGFGAEEFFGFCCFGGGGGGGGGGCFGGGGGGGGGGGGGGGGGGGGGF@FFFGGFGGGGGFGGGGGGFCFCEGGGGCFGGGGGFGGGGFGGG?CDFFFGGGGFGGFGGGFGGFGGGGGCFFGE>EGGG?EA9=EFGGFGGGFGDFG9+1E?2:>C8BFFF?AA559ADAFF@GF88B@DFFE=AFD>FECDF>EEAEEDFA55BEFCCC6:9?=?FC@<<3=EE@AECCCCECE6;E<9;8?8@@<4<?382(
@M70528:330:000000000-K6D4P:1:1102:9993:4484 2:N:0:CAAGACGTCC+AGTATACGGA
TAAAACAGGGTCCCCTCCCCCTCTAGGGTCAAAAAAAGAGGTATTTAAGTTTCGGTCAGTTAAAAGTATTGTGATAGCTCCCGCTAACACTGGCAAAGATAAAAGAAGAAGAATGGCTGTTAAAATAACTGATCAGACAAATAGTCTAATTTTTTCTGCTGAAAGGTTTTTTGCTTTAAGATTAATAATTGTAGTAATAAAATTTAAGGCACCTAAAATTGAAGAAATCCCTGCAAGGTGTAAAGAAAAAATTGTTAAGTCTACTGAAGGTCCTGAATGATAAAACGTTGATAAAGGTGGA
+
CCCCCGGGGGGGGGGGGGGGGGGGGGGGGGGGGGGGGGGGGGGGGGGGGGGGGGGGGDFGGGGGGGGGGGGGGGGGGGGGGGGGGGGGGGGGGGGGGGGGGGGGGGGGGGGGGGGGGGGEGGGGFFGGGDGGGGGGGGGGGGGGGGGGGGFGGGGGGFGGGGGGFGGGGGGGGFFGFGGGGGGGGGGFGC@FCCFGFGFFEFFFFF@BF5CF>>FGFA7CEFCEFEFEAE3*/<:;:4>D=EFFEFB:F25@36>89+=968?FF<C)/(4>).7>;@37CC3)4)3=@@F+C<<ECEF6(
@M70528:330:000000000-K6D4P:1:1102:6309:4500 2:N:0:CAAGACGTCC+AGTATACGGA
TAAACAGGGTCCCCTCCCCCTCTAGGGTCAAAAAAAGAGGTATTTAAGTTTCGGTCAGTTAAAAGTATTGTGATAGCTCCCGCTAACACTGGCAAAGATAAAAGAAGAAGAATGGCTGTTAAAATAACTGATCAGACAAATAGTCTAATTTTTTCTGCTGAAAGGTTTTTTGCTTTAAGATTAATAATTGTAGTAATAAAATTTAAGGCACCTAAAATTGAAGAAATCCCTGCAAGGTGTAAAGAAAAAATTGTTAAGTCTACTGAAGGTCCTGAATGATAAAACGTTGATAAAGGTGGAT
+
CCCCCGGGGGGGGGGGGGGGGFGGGGGGGGGGGGGGG@EGGGGGGGGGGGGGGGGGGGFGGGGGGGGGGGGG9FFGGGGGGGGGGGGGGGGGGGFGGGGGGGGGGGGGGGGFGGGGGGGGFGGGGGGGGGGGGFGGGGGCDGGGGGGGGGFGGGGGFGGGGGGGGGGGGGGGGGGFCGGGGGGGGGGGGCFGGGGGFCEGEGFFFFFAFFFFFGFGFGGFGFA;FDF=ABEFFFFBB>DD@E?CFFF3;9=BCFEFFFFEEFEFCC<E;=EEAEE3:CAEEF39;9@:(1:@C>C3A;<?)
@M70528:330:000000000-K6D4P:1:1102:10588:4516 2:N:0:CAAGACGTCC+AGTATACGGA
TAAAACAGGGTCCCTGTCTCTTATACACATCTGACGCTGCCGACGATCCGTATACTGTGTAGATCTCGGTGGTCGCCGTATCATTAAAAAAAAAAAAAAAAAAAAAAAGAGGTGGAAAGAATGTAAAAAAAAAAACGAATAGACAAAAATAAAACGAAAAAACAATGTGACAGATAAAGAACGAACGTGAGACGAGTAGAGCATGGACAGACTACTCAACCACATAGGTAGAATGAAAGATGTGACACATGCGACATGTAGAGTGTAGTAATAGTGATAGTAAAAGCTGACATGAATAAGA
+
CCCCCGGGGGGFGGGGGGGGGGGGGGGG<;=<EFFGGGGGGGGFGGEFGFFGFCEFFEGCEGFCFFGGGFGGCFGEG=C=,CEB9FFFEGGE@EF@4==C4+++++8++<,,3+++,,*,,333,,,,,**5***/*4**1+++,+0***/++,5**31*4*****003+<++*++*3++*2*/*/*/11*+0/5)0**+-+))*)0))))))*)*)+0(*),(0)),/))**))*)+02.))/-)),),)),)-)(**)-*)/+))))).5))))2*6)))-)..()).***)))+))))
@M70528:330:000000000-K6D4P:1:1102:8301:4519 2:N:0:CAAGACGTCC+AGTATACGGA
TAAAACAGGGTCCCCTCCCCCTCTAGGGTCAAAAAAAGAGGTATTTAAGTTTCGGTCAGTTAAAAGTATTGTGATAGCTCCCGCTAACACTGGCAAAGATAAAAGAAGAAGAATGGCTGTTAAAATAACTGATCAGACAAATAGTCTAATTTTTTCTGCTGAAAGGTTTTTTGCTTTAAGATTAATAATTGTAGTAATAAAATTTAAGGCACCTAAAATTGAAGAAATCCCTGCAAGGTGTAAAGAAAAAATTGTTAAGTCTACTGAAGGTCCTGAATGATAAAACGTTGATAAAGGTGGA
+
CCCCCGGGGGGGGGFGGGGGGGGGGGGGGGGGGGGGGGGGGGGGGGGGGGGGGGGGGGGGGFGGGGGGGGGGGGGGGGGGGGGGGGGGGGGGGGGGGGGGGGGGGGGGGGGGGGGGGGGGGGGGCGGGGGGGGGGGGGGGGGGGGGGCFGFGGGGGGGGGGGGGGFFGFGGGGFGGEGFDGGGGFGGGGGGGGGG7?F7CCGFFFFFFFFFFFGFGFGG@AC:=FFFEF:@FFFFFBFGG96<EEE92A@>F;FFFE>=EFFFFGEE83;EE7AEFFGFFEE337<;(57>:D6;47;>0(
@M70528:330:000000000-K6D4P:1:1102:20637:4523 2:N:0:CAAGACGTCC+AGTATACGGA
TAAAACAGGGTCCCCTCCCCCTCTAGGGTCAAAAAAAGAGGTATTTAAGTTTCGGTCAGTTAAAAGTATTGTGATAGCTCCCGCTAACACTGGCAAAGATAAAAGAAGAAGAATGGCTGTTAAAATAACTGATCAGACAAATAGTCTAATTTTTTCTGCTGAAAGGTTTTTTGCTTTAAGATTAATAATTGTAGTAATAAAATTTAAGGCACCTAAAATTGAAGAAATCCCTGCAAGGTGTAAAGAAAAAATTGTTAAGTCTACTGAAGGTCCTGAATGATAAAACGTTGATAAAGGTGGA
+
CCCCCGGGGGGGGGGGGGGGGGGGGGGGGGGGGGGGGGGGGGGGGGGGGGGGGGGGGGGGGGGGGFGGGGGGGGGGGGGGGGGGGGGGGGGGGGGGFGGGGGGGGGGGGGGGGGGGGGGGGGGGGGGGGGGGGGGGGGGGGGGGGGGGGG?FGGGGFGGGGGGGGGGGGGGGGGGGFGGGGGGGGGGGGGGGGGGGFCFGFFAEFFFFFFFFFGFGFGGFCFAEFECCFBFAFFD>>=>CEEFC?EFDFFFFFFEF@=BEE7CFC8<<@@847@EEC@EFC?<ECE;D@FDCF?CCGE0:(
@M70528:330:000000000-K6D4P:1:1102:12125:4525 2:N:0:CAAGACGTCC+AGTATACGGA
TAAAACAGGGTCCCCTCCCCCTCTAGGGTCAAAAAAAGAGGTATTTAAGTTTCGGTCAGTTAAAAGTATTGTGATAGCTCCCGCTAACACTGGCAAAGATAAAAGAAGAAGAATGGCTGTTAAAATAACTGATCAGACAAATAGTCTAATTTTTTCTGCTGAAAGGTTTTTTGCTTTAAGATTAATAATTGTAGTAATAAAATTTAAGGCACCTAAAATTGAAGAAATCCCTGCAAGGTGTAAAGAAAAAATTGTTAAGTCTACTGAAGGTCCTGAATGATAAAACGTTGATAAAGGTGGA
+
CCCC<FGGGGGGGGGGGGGGGGGGGFGGGGGGGGGGGEGGGGGGGGGFFGGGGGGBFFFEEFGGGGFGGFGFGG9FGFGFAFGGGGGGGGGGGGGGGGGGGGGGGGGFFGGGGGGF?FDGGGGGGFFGGGGGGGG8EFGFFGGGGGDGEC=FFFCFGGGGFGDDDFFGFGGGGCFFBDFFGGAFGFGCGCFGFGGGFGFECCFFFFFFF*;5>FFCCAFF,3>*18@EA2:?FB<9>*,2:BEFEE=(?52@EFF65BFC?=C=9EEFFE3@=9<<D@C86/)94@6318F:FE44<45((
@M70528:330:000000000-K6D4P:1:1102:15238:4534 2:N:0:CAAGACGTCC+AGTATACGGA
TAAAACAGGGTCCCCTCCCCCTCTAGGGTCAAAAAAAGAGGTATTTAAGTTTCGGTCAGTTAAAAGTATTGTGATAGCTCCCGCTAACACTGGCAAAGATAAAAGAAGAAGAATGGCTGTTAAAATAACTGATCAGACAAATAGTCTAATTTTTTCTGCTGAAAGGTTTTTTGCTTTAAGATTAATAATTGTAGTAATAAAATTTAAGGCACCTAAAATTGAAGAAATCCCTGCAAGGTGTAAAGAAAAAATTGTTAAGTCTACTGAAGGTCCTGAATGATAACACGTTGATAAAGGTGGA
+
CCCCCGGGGGGFFCFGFC@FGGFGDFGGGGGFGGGFGGFGGGGCC@EECECFD@@C@FFFFGFGFGGGFGGGGFAFFFDFGGGGGGEDFEFFD@ECGGGGGGGFFFFFGFEEGFGGGFD,?FFDCEFGGFGGFFGGGGGGGGGGAACFFGF=CACGGGC;?FEEADD3@?FDE?=FDGFGADGGGGFGCDFDFGFGCFCCECC@FFFFFAFFFG9*03E),=*:B8CCF2>FF=DFBF>D>EEFFF@=AB>7@=*88B89)19FF35788E)/4A<6774<<<)).6:8;97;99CD<?6(
@M70528:330:000000000-K6D4P:1:1102:9632:4540 2:N:0:CAAGACGTCC+AGTATACGGA
TAAAACAGGGTCCCCTCCCCCTCTAGGGTCAAAAAAAGAGGTATTTAAGTTTCGGTCAGTTAAAAGTATTGTGATAGCTCCCGCTAACACTGGCAAAGATAAAAGAAGAAGAATGGCTGTTAAAATAACTGATCAGACAAATAGTCTAATTTTTTCTGCTGAAAGGTTTTTTGCTTTAAGATTAATAATTGTAGTAATAAAATTTAAGGCACCTAAAATTGAAGAAATCCCTGCAAGGTGTAAAGAAAAAATTGTTAAGTCTACTGAAGGTCCTGAATGATAAAACGTTGATAAAGGTGGA
+
CCCCCGGGGGGGGGGGGGGGGGGGGGGGGGGGGGGGGGGGGGGGGGGGGGGFGGGGGGGCGGFDFGGGGGGGGGGGGFGGGGGGDGGGGGFGGGFGGGGGGGGGGGGGGGGGGGGGGFGGGGGFGGGGGGG99EFGGGGGGGGGFGCGGGFGG,=FEGGGGFGGGGFF,@EEGGGFDDGGFFGGGGGGGGGGGGFGFGFFCFFFFFFFFF6FFFFGFFGEGF8CFBBFC=);FFDFEGED;EEFEF=-6(6B=69@7++@C6C6EECEE1;)/4<7CF?<CC3;<8063192:CEFFE20(
@M70528:330:000000000-K6D4P:1:1102:21158:4542 2:N:0:CAAGACGTCC+AGTATACGGA
TAAAACAGGGTCCCCTCCCCCTCTAGGGTCAAAAAAAGAGGTATTTAAGTTTCGGTCAGTTAAAAGTATTGTGATAGCTCCCGCTAACACTGGCAAAGATAAAAGAAGAAGAATGGCTGTTAAAATAACTGATCAGACAAATAGTCTAATTTTTTCTGCTGAAAGGTTTTTTGCTTTAAGATTAATAATTGTAGTAATAAAATTTAAGGCACCTAAAATTGAAGAAATCCCTGCAAGGTGTAAAGAAAAAATTGTTAAGTCTACTGAAGGTCCTGAATGATAAAACGTTGATAAAGGTGGA
+
CCCCCGGGGGGGGGGGGFGGGGGGGGGGGGGGGGGGGGGGGGGGGGGGGGGGGGGFGGFGGGGGGGGGGGGGGGGGGGGGGGGGGGGGGGGGGGGGGGGGGGGGGGGGGGGGGGGGGGGGGGGGGGGGGGGGGGGGGGGGGGGGGGGGGGFGGGEGGGGGGGGGGGGGGGGGGGGGFGGFFDGGFGGFGGGGGGGGFGFGFGFFFFFF?FFCFGFGFGFEGFEFFFFFF@E>A=BBBFGGEEEAEEBFFFFFFFCFECAEFAEFCF<<3=;@=A;<97?<EEEC4@6681:@F?6CCE(4(
@M70528:330:000000000-K6D4P:1:1102:10352:4548 2:N:0:CAAGACGTCC+AGTATACGGA
TAAAACAGGGTCCCCTCCCCCTCTAGGGTCAAAAAAAGAGGTATTTAAGTTTCGGTCAGTTAAAAGTATTGTGATAGCTCCCGCTAACACTGGCAAAGATAAAAGAAGAAGAATGGCTGTTAAAATAACTGATCAGACAAATAGTCTAATTTTTTCTGCTGAAAGGTTTTTTGCTTTAAGATTAATAATTGTAGTAATAAAATTTAAGGCACCTAAAATTGAAGAAATCCCTGCAAGGTGTAAAGAAAAAATTGTTAAGTCTACTGAAGGTCCTGAATGATAAAACGTTGATAAAGGTGGA
+
CCCCCGGGGGGGGGGGGGGGGGGGGGGGGGGGGGGGGGGGGGGGGGGGGGGGGGGGGGGGGGGGGGGGGGGGGGGGGGGGFGGGGGGGGGGGGGGGGGGGGGGGGGGGGGGGGGGGGGGGGGGGEFGGGGGGGGGGGGGG?GGGGGGGGGFGGGGGGGGGGGGGGGGGFGGGGGGGFGGFGGGGGGGGGGGGGDFGFGFFCFFFFFFFFFFFFGCC>9FECFCEFFFFFE3>FBBF@:DCBEF@EFFFF2@DEFFFFFFFEAE@E@CFFFFF@EEFGFEFFFF)97;;@DGDFCEEF@?0(
@M70528:330:000000000-K6D4P:1:1102:8507:4565 2:N:0:CAAGACGTCC+AGTATACGGA
TAAAACAGGGTCCCCTCCCCCTCTAGGGTCAAAAAAAGAGGTATTTAAGTTTCGGTCAGTTAAAAGTATTGTGATAGCTCCCGCTAACACTGGCAAAGATAAAAGAAGAAGAATGGCTGTTAAAATAACTGATCAGACAAATAGTCTAATTTTTTCTGCTGAAAGGTTTTTTGCTTTAAGATTAATAATTGTAGTAATAAAATTTAAGGTACCTAAAATTGAAGAAATCCCTGCAAGGTGAAAAGAAAAAATTGTTAAGTCTACTGAAGGTCCTGAATGATACAACGTTGATAAAGGTGGG
+
@CC8CGGGGDG@FFFGC7FGGGGGGGFCFFGGGF@B7F,@EFGEEEFFFFGGGEGECFGDEC,CFEFFFF9EFFFGAE9<FFGGG7B<C<9,<,,CAFGGF,AAEEC<AFEFFD9FGEC@EFGFGGGGCECC<FGGGFGGGGGGD,@FGFF,D,@EDCFDEGDE98,@EFFE+9==E9DFD=AAD,ED=EDDFGFF9E7EEFFFFFFFF+?+<FF5?;B55+30==@AF5>FA):/9DDC**:9<==:F=2>==78>+19*17AC3?A3;@)74=7CC77<5)../:4(,/+2)))07(-(
@M70528:330:000000000-K6D4P:1:1102:7083:4573 2:N:0:CAAGACGTCC+AGTATACGGA
TAAAACAGGGTCCCCTCCCCCTCTAGGGTCAAAAAAAGAGGTATTTAAGTTTCGGTCAGTTAAAAGTATTGTGATAGCTCCCGCTAACACTGGCAAAGATAAAAGAAGAAGAATGGCTGTTAAAATAACTGATCAGACAAATAGTCTAATTTTTTCTGCTGAAAGGTTTTTTGCTTTAAGATTAATAATTGTAGTAATAAAATTTAAGGCACCTAAAATTGAAGAAATCCCTGCAAGGTGTAAAGAAAAAATTGTTAAGTCTACTGAAGGTCCTGAATGATAAAACGTTGATAAAGGTGGG
+
CCCCCGGGGGGGGGGFCDGEGGG?FFGGGFGFEFEGEEGGGGFGGGGFGCFFGGGFC@FG9AEFGGGGGGGGGAEGGGGF8CCEEGGGGGGGFGGGGGGCGGG;FGGGGFFFCFAFGDCFFFGFGGGGGGGGGGFGGGGGGGGGEFGGGGFFGGGFFGGGGGGGGFDGAFFGGFFGFGGGGGGGGGGGGGGGGAFFFGFGEFFEFCFF5AFF57CFFGG59AEEF@CCF=E>FFFFBGFFE;EFEE@=FFFFFFFFC::CE6<8C8?@8@@<<<<CCCE<<<?>3338((/3:)77?7(3(
@M70528:330:000000000-K6D4P:1:1102:10179:4575 2:N:0:CAAGACGTCC+AGTATACGGA
TAAAACAGGGTCCCCTCCCCCTCTAGGGTCAAAAAAAGAGGTATTTAAGTTTCGGTCAGTTAAAAGTATTGTGATAGCTCCCGCTAACACTGGCAAAGATAAAAGAAGAAGAATGGCTGTTAAAATAACTGATCAGACAAATAGTCTAATTTTTTCTGCTGAAAGGTTTTTTGCTTTAAGATTAATAATTGTAGTAATAAAATTTAAGGCACCTAAAATTGAAGAAATCCCTGCAAGGTGTAAAGAAAAAATTGTTAAGTCTACTGAAGGTCCTGAATGATAAAACGTTGATAAAGGTGGA
+
CCCCCGGGGGGGGGGGGFGGGGGGGGGGGGGGGGGGGGGGGGGGGGGGGGGGGGGGGGGGGGGGGGGGGGGGGGGGDGGGGGGGGGGGGGGGGGGGGGGGGGGGFGGGGGGGFGGGGGGFGGGFGGFGGGGGGGGGGGGGCFCFGGGGGGFFFFGGGGGDFGFFFDFEAEFGGGGFFGFGGGGFGGGGGGGGGFGGFGFFECFEACAFFFFFFGFGFE:8EF@CFBDEF2;>>BBAB8DF=EFFAEBDFF=DFF48>:FFF6EF+=77@F@A4><<;CEFE<C66)(6:0*7:?CEF@?F(
@M70528:330:000000000-K6D4P:1:1102:11511:4578 2:N:0:CAAGACGTCC+AGTATACGGA
TAAAACAGGGTCCCCTCCCCCTCTAGGGTCAAAAAAAGAGGTATTTAAGTTTCGGTCAGTTAAAAGTATTGTGATAGCTCCCGCTAACACTGGCAAAGATAAAAGAAGAAGAATGGCTGTTAAAATAACTGATCAGACAAATAGTCTAATTTTTTCTGCTGAAAGGTTTTTTGCTTTAAGATTAATAATTGTAGTAATAAAATTTAAGGCACCTAAAATTGAAGAAATCCCTGCAAGGTGTAAAGAAAAAATTGTTAAGTCTACTGAAGGTCCTGAATGATAACACGTTGATAAAGGTGGA
+
CCCCCGGGGGGGGGGGGGGGGGGGGGGGGGGGGGGGGGGGGGGGGGGFGGGGGGGGGGGGGGGGGGGGGGGGGGGGGGGGGGGGGGGGGGGGGGGGGGGGFGGGGGGGFGGFGGGGGGGFGGGGGGGGGGGGGGGGGGGGGGGGGGGGGGFGGGGGGGGGGGGGGFEFGGGGGGGGBGGGGGGGGGGGGGGGGGGGFGFGCFFEFFFFFFFFFCFGFEGEFFCEF@CEFF@FFFFF@5>27;EAEE7(85>DFFEFC=@CEF?AF@7=@@;EFFFFCC?EECE)7;D1=?G;@CEEF?(4(
@M70528:330:000000000-K6D4P:1:1102:10688:4611 2:N:0:CAAGACGTCC+AGTATACGGA
TAAAACAGGGTCCCCTCCCCCTCTAGGGTCAAAAAAAGAGGTATTTAAGTTTCGGTCAGTTAAAAGTATTGTGATAGCTCCCGCTAACACTGGCAAAGATAAAAGAAGAAGAATGGCTGTTAAAATAACTGATCAGACAAATAGTCTAATTTTTTCTGCTGAAAGGTTTTTTGCTTTAAGATTAATAATTGTAGTAATAAAATTTAAGGCACCTAAAATTGAAGAAATCCCTGCAAGGTGTAAAGAAAAAATTGTTAAGTCTACTGAAGGTCCTGAATGATAAAACGTTGATAAAGGTGGA
+
CCCCCGGGGGGGGGGGGGGGGGGGGGGGGGGGGGGGGGGGGGGGGGGGGGGGGGGGGGGGGGGGGGGGGGGGGGGGGGGGGGGGGGGGGGGGGGGGGGGGGGGGGGGGGGGGGGGGGGGGGFGGGGGGGGGGGGGGGGGGGGGGGGGGGGFFGFGGGGGGGGGGGGGG8EFGGGGGFGGGGGGGGGGGGGGGGFGGFGFGFGFFFFFA5FFF?GFFFGFEGFFFFFFFFFE*?BDA>5>:;BEFFFFFFFFFFFECE=6@CFFFGFEEE;@A;EEC8;?AECFECEB;@DDCCCCEE;0:(
@M70528:330:000000000-K6D4P:1:1102:21589:4629 2:N:0:CAAGACGTCC+AGTATACGGA
TAAAACAGGGTCCCCTCCCCCTCTAGGGTCAAAAAAAGAGGTATTTAAGTTTCGGTCAGTTAAAAGTATTGTGATAGCTCCCGCTAACACTGGCAAAGATAAAAGAAGAAGAATGGCTGTTAAAATAACTGATCAGACAAATAGTCTAATTTTTTCTGCTGAAAGGTTTTTTGCTTTAAGATTAATAATTGTAGTAATAAAATTTAAGGCACCTAAAATTGAAGAAATCCCTGCAAGGTGTAAAGAAAAAATTGTTAAGTCTACTGAAGGTCCTGAATGATAAAACGTTGATAAAGGTGGA
+
CCCCCGGGGGGGGGGGGGGGGGGGGGGGGGGGGGGGGGGGGGGGGGGGGGGGGGGGGGGGGGGGGGGGGGGGGGGGGGGGGGGGGGGGGGGGGGGGGGGGGGGGGGGGGGGGGGGGGGGGGGGGGGGGGGGGGGGGFGGGGGGGGGGGGGFGGGGGGGGGGGGGGGGGFGGGGFGGFFGFGGGGGGGFGGGFE:FGCFFGCFFFFFFFFFFFFGFGFDGFGFFEFFDFF6BAADB?7:DFEFE+>ED:FBFFEFFFECFC739CG<<<<(5AEFECCC?<)7?);;68=<<@F?E<7=:0(
@M70528:330:000000000-K6D4P:1:1102:8318:4639 2:N:0:CAAGACGTCC+AGTATACGGA
TAAAACAGGGTCCCCTCCCCCTCTAGGGTCAAAAAAAGAGGTATTTAAGTTTCGGTCAGTTAAAAGTATTGTGATAGCTCCCGCTAACACTGGCAAAGATAAAAGAAGAAGAATGGCTGTTAAAATAACTGATCAGACAAATAGTCTAATTTTTTCTGCTGAAAGGTTTTTTGCTTTAAGATTAATAATTGTAGTAATAAAATTTAAGGCACCTAAAATTGAAGAAATCCCTGCAAGGTGTAAAGAAAAAATTGTTAAGTCTACTGAAGGTCCTGAATGATAAAACGTTGATAAAGGTGGA
+
CCCCCGGGGGGGGGGGGGGGGGGGGGGGGGGGGGGGGGGGGGGGGGGGGGGGGGGGGGGGGEGGGGGGGGGGGGGGGGGGGGGGGGGGGGGGGGGGGGGGGGGGGGGGGGGGGGGGGGGGGGGGGGGGGGGGGGGGGGGGDGGGGGGGGGFGGGGGGGGGGGGFCDEFFGGGGGGGFGGGGGGGGGGGGGGGGGGGFGFGEGFFFFFFFFFFFGFGFGC:CF:AAEFFABEFFFFFFGGGFFFFEEBBFFBB:ACFC86@CCCFGFFFFFF@37)4;@CEFF36676/8DC:@5).>;4:(
@M70528:330:000000000-K6D4P:1:1102:13284:4648 2:N:0:CAAGACGTCC+AGTATACGGA
TAAAACAGGGTCCCCTCCCCCTCTAGGGTCAAAAAAAGAGGTATTTAAGTTTCGGTCAGTTAAAAGTATTGTGATAGCTCCCGCTAACACTGGCAAAGATAAAAGAAGAAGAATGGCTGTTAAAATAACTGATCAGACAAATAGTCTAATTTTTTCTGCTGAAAGGTTTTTTGCTTTAAGATTAATAATTGTAGTAATAAAATTTAAGGCACCTAAAATTGAAGAAATCCCTGCAAGGTGTAAAGAAAAAATTGTTAAGTCTACTGAAGGTCCTGAATGATAAAACGTTGATAAAGGTGGA
+
CCCCCGGGGGGGGGGGGGGGGGGGGGGGGGGGGGGGGGGGGGGGGGGGGGGGGGGGGGGGGGGGGGGGGGGGGGGGGGGGGGGGGGGGGGGGGGGGGGGGGGGGGGGGGGGGGGGGGGGEFGGGGGGGGGGGGGGGGGGGGGGGGGGGGGFGGGGGGGGGGGGGGGGGGGGGGGGGFGGGGGGGGGGGGGGGGGGGFGFGFGFFFFFFFFFFFGF*AEGFGFFFFEFFFEEAFFFFBDDGFFFCECFDFFBFFFFFCB=<<A<FCEFFFFEE@E@<CFFFFFFFFFF;@;C;DE4>FF08(
@M70528:330:000000000-K6D4P:1:1102:5446:4652 2:N:0:CAAGACGTCC+AGTATACGGA
GACTCCCCTGTTATCTCATCCCATTCGCTCCCCGATCTTTCTCGCTTCAGCTACAGTTGCGCTCCAGCAAGCCGCCTACCCCACCGGAGTTCCTCGTGTGATCTAAGCATTTCACCGCTACACCACGACTTCCGCTCCCATCTCACCAACTCAACGCATGCAGTTCACTCTTCACTACCCCCATTAACCTAGTAAATTTCACACAGACCTTATTACTCATCATACACTCCCTTTTACACAAATAAATCGTGAAAACGATTGAAACATACGTCATAACAACGCTAATGTCACCGAAAAAGTA
+
CCCC@EE7,,;6-<CC,-<C6,,6;,,,,,@-B++6+;6<C,,8B746C6F,,6CCC,,C766BF,,,,,,C,67+4,,,,,8+8+++84AF<,,4B<,,@DBGA,,,A,59<,<CE+=7+4E,++86>C89,@:=++A333+,3D,36@*99<,++3++,3,,,+,,@3,2,3,E+5,,*3*,,,@+,,,,55+2+5=:AC>)994*9?*++2+++4,00+/14*06/(()+.)+.+<5((/;>)))./((/1/).))(,*1/+.)))()((,))2*.,((--32-)).22/-((*(,.)
@M70528:330:000000000-K6D4P:1:1102:6791:4673 2:N:0:CAAGACGTCC+AGTATACGGA
TAAAACAGGGTCCCCTCCCCCTCTAGGGTCAAAAAAAGAGGTATTTAAGTTTCGGTCAGTTAAAAGTATTGTGATAGCTCCCGCTAACACTGGCAAAGATAAAAGAAGAAGAATGGCTGTTAAAATAACTGATCAGACAAATAGTCTAATTTTTTCTGCTGAAAGGTTTTTTGCTTTAAGATTAATAATTGTAGTAATAAAATTTAAGGCACCTAAAATTGAAGAAATCCCTGCAAGGTGTAAAGAAAAAATTGTTAAGTCTACTGAAGGTCCTGAATGATAAAACGTTGATAAAGGTGGA
+
CCCCCGGGGGGGGGGGGGGGGGGGGGGGGGGGGGGGGGGGGGGGGGGGGFGGGGGGGGGGGGGGGGGGGGGGGGGGGGGGGGGGGGGEGGGGGGGGGGGGGGGGGGGGGGGGGGGGGGGGGGGGGGGGGGGGGGGGGGGGGGGGGGGGFGFGGGGGGGGGGGFGGGGGGGGGGGGGFGGGGGGGGGGGGGFFGGGGFGFGEGFFFFFFFFCFFGFGFGGFGFFEFBFFFEE>F=BFEDEFBEFFF4BFFBFFFFFFEFFEFACAF@CE<@EE@@EFFGF<??C<CE9@;;>:DE4ECF::(
@M70528:330:000000000-K6D4P:1:1102:21230:4674 2:N:0:CAAGACGTCC+AGTATACGGA
TAAAACAGGGTCCCCTCCCCCTCTAGGGTCAAAAAAAGAGGTATTTAAGTTTCGGTCAGTTAAAAGTATTGTGATAGCTCCCGCTAACACTGGCAAAGATAAAAGAAGAAGAATGGCTGTTAAAATAACTGATCAGACAAATAGTCTAATTTTTTCTGCTGAAAGGTTTTTTGCTTTAAGATTAATAATTGTAGTAATAAAATTTAAGGCACCTAAAATTGAAGAAATCCCTGCAAGGTGTAAAGAAAAAATTGTTAAGTCTACTGAAGGTCCTGAATGATAAAACGTTGATAAAGGTTGG
+
CCCCCGGGGGGGGGGGGGGGGGGGGGGGGGGGGGGGGGGGGGGGGGGGGGGGGGGGGGGGGGGGGGGGGGGGGGGGGGGGGGGGGGGGGGGGGGGGGGGGGGEFGGDGGGGGGGGGGGGGGGGGGGGGGGGGGGGGGGGGGGGGGGGGGGFGGGGGFFGGGGGGGGGGGGGGGGGGFFDGGGGGGGGGGGGGGGGGFGFGFGFFFFFFAFFFFFFGFGG@CCEFFEFFFEFAAB@F>DFFEFFAECBBFFBDF60=<F6CEFEFG89//45>/;EC>F?@5?EEFFFFFDDCFECEG3)3(
@M70528:330:000000000-K6D4P:1:1102:15611:4730 2:N:0:CAAGACGTCC+AGTATACGGA
TAAAACAGGGTCCCCTCCCCCTCTAGGGTCAAAAAAAGAGGTATTTAAGTTTCGGTCAGTTAAAAGTATTGTGATAGCTCCCGCTAACACTGGCAAAGATAAAAGAAGAAGAATGGCTGTTAAAATAACTGATCAGACAAATAGTCTAATTTTTTCTGCTGAAAGGTTTTTTGCTTTAAGATTAATAATTGTAGTAATAAAATTTAAGGCACCTAAAATTGAAGAAATCCCTGCAAGGTGTAAAGAAAAAATTGTTAAGTCTACTGAAGGTCCTGAATGATAAAACGTTGATAAAGGTGGA
+
CCCCCGGGGGGGGGGGGGGGGGGGGGGGGGGGGGGGGGGGGGGGGGGGGGGGGGGGGGGGGGGGGGGGGGGGGGGGGGGGGGGGGGGGGGGGGGGGGGGGGGGGGGGGGGGGGGGGGGGGGGGGGGGGGGGGGGGGGGGGGGDGFGGGGGFGGGGGGGGGGGGGGGGGGGGGGGGGFGGGGGGGGGGGGGGGGGGGFGFGFGFFFFFFFFFFFGFDFCGFGFEEF8CEF5BAADFFEGGGB@EFFFF(A25@FF@FE8:CEFFFGFFEFEFFFEFFFGFF??5C4<28=@GFGFFFGFF:(
@M70528:330:000000000-K6D4P:1:1102:12075:4744 2:N:0:CAAGACGTCC+AGTATACGGA
TAAAACAGGGTCCCCTCCCCCTCTAGGGTCAAAAAAAGAGGTATTTAAGTTTCGGTCAGTTAAAAGTATTGTGATAGCTCCCGCTAACACTGGCAAAGATAAAAGAAGAAGAATGGCTGTTAAAATAACTGATCAGACAAATAGTCTAATTTTTTCTGCTGAAAGGTTTTTTGCTTTAAGATTAATAATTGTAGTAATAAAATTTAAGGCACCTAAAATTGAAGAAATCCCTGCAAGGTGTAAAGAAAAAATTGTTAAGTCTACTGAAGGTCCTGAATGATAAAACGTTGATAAAGGTTGA
+
CCCCCGGGGGGGGGGGGGGGGGGGGGGGGGGGGFGGGGGGGGGGGGGGGGGGGGGGGGGGGGGGGGGGGGGGGGGGGGGGGGGGGGGGGGGGGGGGGGGGGGGGGGGGGGGGGGGGGGGGGGGGGGGGGGGGGGGGGGGGGGGGGGGGGGFGGGGGGGGGGGGGGGGGGGGGGGGGFGGGGGFGGGGGGGGGGGGGFGFGEGFEFFFFFFFFFGFGFGGFGFFEF:@EFBEAFBFFEC>EEFEF?EDBFBFFEFEF*BAEEFFFF3)7@1647<EFGGFE?EC4CE@DDFF>FC<EFF48(
@M70528:330:000000000-K6D4P:1:1102:15599:4749 2:N:0:CAAGACGTCC+AGTATACGGA
TAAAACAGGGTCCCCTCCCCCTCTAGGGTCAAAAAAAGAGGTATTTAAGTTTCGGTCAGTTAAAAGTATTGTGATAGCTCCCGCTAACACTGGCAAAGATAAAAGAAGAAGAATGGCTGTTAAAATAACTGATCAGACAAATAGTCTAATTTTTTCTGCGGAAAGGTTTTTTGCTTTAAGATTAATAATTGTAGTAATAAAATTTAAGGCACCTAAAATTGAAGAAATCCCTGCAAGGTGTAAAGAAAAAATTGTTAAGTCTACTGAAGGTCCTGAATGATAAAACGTTGATAAAGGTGGA
+
BCCCCGGGGGGGGGGGGGGGGGGGFGGGGGGGGGGGGGGGGGGFGGGGGGGGGGGFGCGGGGGGGGGGGGGGGGGGGGGGDGGGGGGGGGGGGFGGGFGGGG<FGFCFFGGGFGCFGGDEFGGGGGGGFGGGFGFGGGGGGGFFGGAFGGFGFGDCC;D+>CGGCD,>=DFGGGAFFFFCCFC>FCADFGGFGC<=?AAFEGFCAFFFFF5AFCA??E,:BFABFE)*47@AA=)1*=<B;=5AEE>B4=;;;=9ACFCF3A<6C86.)(.)/)))*39<55)7C8632(1:7<4)<?0((
@M70528:330:000000000-K6D4P:1:1102:20150:4764 2:N:0:CAAGACGTCC+AGTATACGGA
TAAAACAGGGTCCCCTCCCCCTCTAGGGTCAAAAAAAGAGGTATTTAAGTTTCGGTCAGTTAAAAGTATTGTGATAGCTCCCGCTAACACTGGCAAAGATAAAAGAAGAAGAATGGCTGTTAAAATAACTGATCAGACAAATAGTCTAATTTTTTCTGCTGAAAGGTTTTTTGCTTTAAGATTAATAATTGTAGTAATAAAATTTAAGGCACCTAAAATTGAAGAAATCCCTGCAAGGTGTAAAGAAAAAATTGTTAAGTCTACTGAAGGTCCTGAATGATAAAACGTTGATAAAGGTGGA
+
CCCCCGGGGGGGGGGGGGGGGGGGGGGGGGGGGGGGGGGGGGGGGGGGGGGGGGGGGGGGGGGGGGGGGGGGGGGGGGGGGGGGGGGGGGGGGGGGGGGGGGGGGGGGGGGGGGGGGGGGGGGGGGGGGGGGGGGGGGGGGGGGGGGGGGFGGGGGGGGGGGGGGGGGGGGGGGGGFGGGGGGGGGGGGGGGGGGGFGFGFGFFFFFFFFFFFGFGFFGFGFFFFFDFF<E4ADFFEGGGFFFFFFFFFFFBECEF@FFC?CFFGFEEF1;EEFEFGGFFEEEEFE>;DDC:FFEFGFFB(
@M70528:330:000000000-K6D4P:1:1102:10404:4778 2:N:0:CAAGACGTCC+AGTATACGGA
TAAAACAGGGTCCCCTCCCCCTCTAGGGTCAAAAAAAGAGGTATTTAAGTTTCGGTCAGTTAAAAGTATTGTGATAGCTCCCGCTAACACTGGCAAAGATAAAAGAAGAAGAATGGCTGTTAAAATAACTGATCAGACAAATAGTCTAATTTTTTCTGCTGAAAGGTTTTTTGCTTTAAGATTAATAATTGTAGTAATAAAATTTAAGGCACCTAAAATTGAAGAAATCCCTGCAAGGTGTAAAGAAAAAATTGTTAAGTCTACTGAAGGTCCTGAATGATAAGACGTTGATAAAGGTGGA
+
CCCCCGGGGGGGGGGGGGGGGGGGGGGGGGGGGGGGGGGGGGGGGGGGGGGGGGGGGGGGGGGGGGGGGGGGGGGGGGGGGGGGGGGGGGGGGGGGFGGGGFGGGGGGGGGGGGGGGGGGGGGGGGGGGFGGGGGGGGGG6FDGGGGGDFFGGFGGGGGGGGGGGGGGGGGGGGGGFGFGGGGGGGGGGGGGGGGGFGFGEGFFFFFFFFFFFGFGFGGFGFEEFEBEA):*3>=;>*5?>EEFEF@9FBB=BFFFC8BFEFFFGE?=E(6>3>EECFE36??)77;@DFFCGFEFG>:((
@M70528:330:000000000-K6D4P:1:1102:8428:4801 2:N:0:CAAGACGTCC+AGTATACGGA
TAAAACAGGGTCCCCTCCCCCTCTAGGGTCAAAAAAAGAGGTATTTAAGTTTCGGTCAGTTAAAAGTATTGTGATAGCTCCCGCTAACACTGGCAAAGATAAAAGAAGAAGAATGGCTGTTAAAATAACTGATCAGACAAATAGTCTAATTTTTTCTGCTGAAAGGTTTTTTGCTTTAAGATTAATAATTGTAGTAATAAAATTTAAGGCACCTAAAATTGAAGAAATCCCTGCAAGGTGTAAAGAAAAAATTGTTAAGTCTACTGAAGGTCCTGAATGATAAACCGTTGATAAAGGTGGA
+
CCCCCGGGGGGGGGGGGGGGGGGGGGGGGGGGGGGGGGGGGGGGGGGGGGGGGGGGGGGGGGGGGGGGGGGGGGGGGGGGGGGGGGGGGGGGGGGGGGGGGGGFGGGGGGGGGGGGGGGGGGGGGGGGGGGGGGGGGGGGGGGGGGGGGGFGGGGGGGGGGGGGGGFFGCGGGGGGFGGGGGGGGFGGGGGGGGGGFGCEFGFFFFFFFFFFFGFGAFFFGF>@F5@EC:BAFBDA=GGGFFFFFFBBFDFFFFFF?=AC<AEFGFEF@F@EEEE<CFFEFFCE3868;;D7CC74ABBB0
@M70528:330:000000000-K6D4P:1:1102:15346:4809 2:N:0:CAAGACGTCC+AGTATACGGA
TAAAACAGGGTCCCCTCCCCCTCTAGGGTCAAAAAAAGAGGTATTTAAGTTTCGGTCAGTTAAAAGTATTGTGATAGCTCCCGCTAACACTGGCAAAGATAAAAGAAGAAGAATGGCTGTTAAAATAACTGATCAGACAAATAGTCTAATTTTTTCTGCTGAAAGGTTTTTTGCTTTAAGATTAATAATTGTAGTAATAAAATTTAAGGCACCTAAAATTGAAGAAATCCCTGCAAGGTGTAAAGAAAAAATTGTTAAGTCTACTGAAGGTCCTGAATGATAAAACGTTGATAAAGGTGGA
+
CCCCCGGGGGGGGGGGGGGGGGGGGGGGGGGGGGGGGGGGGGGGGGGGGGGGGGGGGGGGGGGGGGGGGGGGGGGGGGGGGGGGGGGGGGGGGGGGGGGGGGGGGGGGGGGGGGGGGGGGGGGFFGGGGGGGGGGGGGGGGGGGGGGGGGFGGGGGGGGGFGGGGGGGFGGGGGGGFGGGGGGGGGGGGGGGGGGGAEFFFGFFFFFFFFFAFGFGFGGFGF=CFFFFFFFFFFDFEGFGFFFFFFFFFFF2BFFFCBFE?F5CC3?@EEFEEEE3>DFFFFFE3@;:@FDC>5><F424(
@M70528:330:000000000-K6D4P:1:1102:15184:4826 2:N:0:CAAGACGTCC+AGTATACGGA
TAAAACAGGGTCCCCTCCCCCTCTAGGGTCAAAAAAAGAGGTATTTAAGTTTCGGTCAGTTAAAAGTATTGTGATAGCTCCCGCTAACACTGGCAAAGATAAAAGAAGAAGAATGGCTGTTAAAATAACTGATCAGACAAATAGTCTAATTTTTTCTGCTGAAAGGTTTTTTGCTTTAAGATTAATAATTGTAGTAATAAAATTTAAGGCACCTAAAATTGAAGAAATCCCTGCAAGGTGTAAAGAAAAAATTGTTAAGTCTACTGAAGGTCCTGAATGATAAAACGTTGATAAAGGTGGA
+
CCCCCGGGGGGGGGGGGGGGGGGGGGGGGGGGGGGGGGGGGGGGGGGGGGGGGGGGGGGGGGGGGGGGGGGGGGGGGGGGGGGGGGGGGGGGGGGGGGGGGGGGGGGGGGGGGGGGGGGGGGGGGGGGGGGGGGGGGGGGGGGGGGGGGGFGGGGGFGGGGGGGGGGGGGGGGGGGFFGGGGGGGGGGGGGGGGGGFGFFFGFFFFFFFFFFFGFGFGGFGFEEF5@FFFFFFF@F:FFGFFFFFCF2F>@FEFCF?BFF?C?AEFEFF1;AFFEECCCEEF?)/7:@@;83:?CEEEB?(
@M70528:330:000000000-K6D4P:1:1102:19421:4830 2:N:0:CAAGACGTCC+AGTATACGGA
TAAAACAGGGTCCCCTCCCCCTCTAGGGTCAAAAAAAGAGGTATTTAAGTTTCGGTCAGTTAAAAGTATTGTGATAGCTCCCGCTAACACTGGCAAAGATAAAAGAAGAAGAATGGCTGTTAAAATAACTGATCAGACAAATAGTCTAATTTTTTCTGCTGAAAGGTTTTTTGCTTTAAGATTAATAATTGTAGTAATAAAATTTAAGGCACCTAAAATTGAAGAAATCCCTGCAAGGTGTAAAGAAAAAATTGTTAAGTCTACTGAAGGTCCTGAATGATAAAACGTTGATAAAGGTGGA
+
CCCCCGGGGGGGGGGGGGGGGGGGGGGGGGGGGGGGGGGGGGGGGGGGGGGGGGGGGGGGGGGGGGGGGGGGGGGGGGGGGGGGGGGGGGGGGGGGGGGGGGGGGGGGGGGGGGGGGGGGGGGGGGGGGGGGGGGGGGGGDFGGGGGGGGFGGFGGGGGGGGGGGGGGGGGGGGGGFGGGGGGGGGGGGGGGGGGGFGFGFGFFFFFFFFFFFFFGFGGFGF@CF@DFF@FFFFDFEDEGFFFFFEDFFFFFFFEF<BFFEFFFCEEFFFFFFFECCCEE?CC<EFFFFFFFGFFEGE3<(
@M70528:330:000000000-K6D4P:1:1102:20426:4830 2:N:0:CAAGACGTCC+AGTATACGGA
TAAAACAGGGTCCCCTCCCCCTCTAGGGTCAAAAAAAGAGGTATTTAAGTTTCGGTCAGTTAAAAGTATTGTGATAGCTCCCGCTAACACTGGCAAAGATAAAAGAAGAAGAATGGCTGTTAAAATAACTGATCAGACAAATAGTCTAATTTTTTCTGCTGAAAGGTTTTTTGCTTTAAGATTAATAATTGTAGTAATAAAATTTAAGGCACCTAAAATTGAAGAAATCCCTGCAAGGTGTAAAGAAAAAATTGTTAAGTCTACTGAAGGTCCTGAATGATAAAACGTTGATAAAGGTGGA
+
CCCCCGGGGGGGGGGGGGGGGGGGGGGGGGGGGGGGGGGGGGGGGGGGGGGGGGGGGGGGGGGGGGGGGGGGGGGGGGGGGGGGGGGGGGGGGGGFGGGGGGGGGGGGGGGGGGGGGGGGGGGGGGGGGGGGGGGGGGGGGGGGGGGGGGFGGGGGGGGGGGGGGGGGFGGGGGGGFGGGGGGGGGGGGGGFGFGGCEF:CGFFFFFFFFFFFGFC>AFFGFE@FEDFFFFFFFFA>:2>>EE:AE5:FF=3;CCF?FFFC=CCF@?AE@89<EFFC;?EC7?C9<@FFDD7;CEFCEB:(
@M70528:330:000000000-K6D4P:1:1102:23699:4835 2:N:0:CAAGACGTCC+AGTATACGGA
TAAAACAGGGTCCCCTCCCCCTCTAGGGTCAAAAAAAGAGGTATTTAAGTTTCGGTCAGTTAAAAGTATTGTGATAGCTCCCGCTAACACTGGCAAAGATAAAAGAAGAAGAATGGCTGTTAAAATAACTGATCAGACAAATAGTCTAATTTTTTCTGCTGAAAGGTTTTTTGCTTTAAGATTAATAATTGTAGTAATAAAATTTAAGGCACCTAAAATTGAAGAAATCCCTGCAAGGTGTAAAGAAAAAATTGTTAAGTCTACTGAAGGTCCTGAATGATAAAACGTTGATAAAGGTGGA
+
CCCCCGGGGGGFGFFGGEFGGGG8EFGGGGGGGGGGGGGGGFGGGGGGGGGGGGGGGGGFGGGGGGGGGGGGGGGGGGGGGGGGGGGGGGGGFGEGGGGGGGGGGGGGGGGGGGGGGGDEGGGGFGGGGGGGGGGGGGGGGGFGGGGGGGFGGGEGCGAF<DGGFG>FGGGEGFGGFCEGGGGGGFFGGGGGFGGGFGFDEGFFFFFFFFFF5CFG>C7@FF>5=C@ECBE4A=5A=GFFB6A=AEDFFD>B2@CFCBFEEACFGFCA@@497><EDFCAE37)17:@F2/+369>F<7:(
@M70528:330:000000000-K6D4P:1:1102:13952:4836 2:N:0:CAAGACGTCC+AGTATACGGA
TAAAACAGGGTCCCCTCCCCCTCTAGGGTCAAAAAAAGAGGTATTTAAGTTTCGGTCAGTTAAAAGTATTGTGATAGCTCCCGCTAACACTGGCAAAGATAAAAGAAGAAGAATGGCTGTTAAAATAACTGATCAGACAAATAGTCTAATTTTTTCTGCTGAAAGGTTTTTTGCTTTAAGATTAATAATTGTAGTAATAAAATTTAAGGCACCTAAAATTGAAGAAATCCCTGCAAGGTGTAAAGAAAAAATTGTTAAGTCTACTGAAGGTCCTGACTGATAACACGTTGATAAAGGTGGA
+
CCCCCGGGGGGGGGGGGGGGGGGGGGGGGGGGGGGGGGGGGGGGGGFGGGGGGGGGGGGGGGGGGGGGGGGGGFGGGGGGGGGDGGGGGGGGGGGGGGGGGGGGGGGGFGGGGGGGGFDGFGGFFGFGGGGGGGGGGGGGFFDGGGGGGGFGGGGGFFFGFGGGEDEFGGGGGGGGFGGGGGGGGGGGGCFFGFGGAFFCECCFFFCF5CCFFGFGFGGFFFCEFECFF=BFFF9AEFG7@EFFFFFFFDFF=FFFEBBE<F<:C3<@E8;74AF4*24.79))/=;@F;9++?E47>(4(
@M70528:330:000000000-K6D4P:1:1102:15553:4839 2:N:0:CAAGACGTCC+AGTATACGGA
TAAAACAGGGTCCCCTCCCCCTCTAGGGTCAAAAAAAGAGGTATTTAAGTTTCGGTCAGTTAAAAGTATTGTGATAGCTCCCGCTAACACTGGCAAAGATAAAAGAAGAAGAATGGCTGTTAAAATAACTGATCAGACAAATAGTCTAATTTTTTCTGCTGAAAGGTTTTTTGCTTTAAGATTAATAATTGTAGTAATAAAATTTAAGGCACCTAAAATTGAAGAAATCCCTGCAAGGTGTAAAGAAAAAATTGTTAAGTCTACTGAAGGTCCTGAATGATAACACGTTGATAAAGGTGGG
+
CCCCCGGGGGGGGGGGGGGGGGGGFGGGGGGGGGGGGGGGGGGFGGGGGGGGGGGGGGGGGGGGGGGGGGGGGGGGGGGGGGGGDFFCFGGGGGGGFGGGFGGGGGGGGFGGGGGGGGGGGGGGGGGGGGGGGGGFFFGGGGGGGGECFGFGGGGGGGGAFEFCFGGFGGGGGGGGFGFGCGGGGGFGGGGEGGGF9EFDCEFBFFFFFAFF>7ACFFGFGFE@F@@EAEEFFDFF@G>E>EFAC=DBFB>=EFFFEFFF3;?8C@EFFFFE@3@C8:5@CFF)7(6(6;/:CCEFF<(4(
@M70528:330:000000000-K6D4P:1:1102:5758:4854 2:N:0:CAAGACGTCC+AGTATACGGA
TAAAACAGGGTCCCCTCCCCCTCTAGGGTCAAAAAAAGAGGTATTTAAGTTTCGGTCAGTTAAAAGTATTGTGATAGCTCCCGCTAACACTGGCAAAGATAAAAGAAGAAGAATGGCTGTTAAAATAACTGATCAGACAAATAGTCTAATTTTTTCTGCTGAAAGGTTTTTTGCTTTAAGATTAATAATTGTAGTAATAAAATTTAAGGCACCTAAAATTGAAGAAATCCCTGCAAGGTGTAAAGAAAAAATTGTTAAGTCTACTGAAGGTCCTGAATGATAAAACGTTGATAAAGGTGGA
+
CCCCCGGGGGGGGGGGGEGGGGGGGGGGGGGGGGGGGEGGGGGGGGFFGGDFGGGFDFFGGCFFGGGGGGGFFFGGGCGGFFGEGGGGGGGGFGFCFGGGGGGGGGFGGGGGGGGGGGGGGGGFGGGGGGFFFGGGGGGGDFFGFFGGCGF;FFGGGGGGGGCFGG9DFGFGDGGGFGGGGDFF=EDFGEFGGF=CFGFFEFC=71=?CFFFFGFC9DFEFAC*==@EFEE>FFDF>*>8=EEFEFFDFFB=@FFF*8=CE=C6E<CFFFE<E<EFFGFFFFFFFEF@FFFFG?3>EFFB0
@M70528:330:000000000-K6D4P:1:1102:14708:4876 2:N:0:CAAGACGTCC+AGTATACGGA
TAAAACAGGGTCCCCTCCCCCTCTAGGGTCAAAAAAAGAGGTATTTAAGTTTCGGTCAGTTAAAAGTATTGTGATAGCTCCCGCTAACACTGGCAAAGATAAAAGAAGAAGAATGGCTGTTAAAATAACTGATCAGACAAATAGTCTAATTTTTTCTGCTGAAAGGTTTTTTGCTTTAAGATTAATAATTGTAGTAATAAAATTTAAGGCACCTAAAATTGAAGAAATCCCTGCAAGGTGTAAAGAAAAAATTGTTAAGTCTACTGAAGGTCCTGAATGATAAAACGTTGATAAAGGTGGA
+
CCCCCGGGGGGGGGGGGGGGGGGGGGGGGGGGGGGGGGGGGGGGGGGGGGGGGGGFGGGGGGGGFGGDGGGGGGGGGGGGGGGGGGGGGGGGFEFCFGGGGGGGGGGGGGGGGGGFGGGGGGGGGGGGGGGGGGGGGGGGFDGGGGGGGGFCGGGFGGGGFGGGGGGGGFFGGGGGFGGGGGGGGGGGGGGGGGFGFFFGA;4=BFCFFFFFFGFGFAFEGFEFF=CFFEFAFFFFEGGF*9EFACF=FFF==F<F@BFEFF?CFE<8@@F379<EGGEFFC?<CF7@F?:;C?CFGE::(
@M70528:330:000000000-K6D4P:1:1102:8000:4885 2:N:0:CAAGACGTCC+AGTATACGGA
TAAAACAGGGTCCCCTCCCCCTCTAGGGTCAAAAAAAGAGGTATTTAAGTTTCGGTCAGTTAAAAGTATTGTGATAGCTCCCGCTAACACTGGCAAAGATAAAAGAAGAAGAATGGCTGTTAAAATAACTGATCAGACAAATAGTCTAATTTTTTCTGCTGAAAGGTTTTTTGCTTTAAGATTAATAATTGTAGTAATAAAATTTAAGGCACCTAAAATTGAAGAAATCCCTGCAAGGTGTAAAGAAAAAATTGTTAAGTCTACTGAAGGTCCTGAATGATAAAACGTTGATAAAGGTGGA
+
CCCCCGGGGGGGGGGGGGGGGGGGGGGGGGGGGGGGGGGGGGGGGGGGGGGGGGGGGEGFGGGGGGGGGGGGGGGGGGGFGGGGGGGGGGGGGGGGGGGEGGGFGGGFGFGGGGGGGGGGGGGGGFGGGGGGGGGGGGGGCFGGGGGGFGFDCE8FGGGGGGGCDGGGGGGGGGGGFGGGDDFGGAFGGGGGGFFG?FFGFGFFFFFFFAF6CCFGF7EEGFCFFFDEFFFFABBFFFF:7@CFACDBF9B3>A?A4=AC37<6@<C@@EEF;AECFGFFEF3>))68@D<7@?CF?40:0
@M70528:330:000000000-K6D4P:1:1102:17610:4891 2:N:0:CAAGACGTCC+AGTATACGGA
TAAAACAGGGTCCCCTCCCCCTCTAGGGTCAAAAAAAGAGGTATTTAAGTTTCGGTCAGTTAAAAGTATTGTGATAGCTCCCGCTAACACTGGCAAAGATAAAAGAAGAAGAATGGCTGTTAAAATAACTGATCAGACAAATAGTCTAATTTTTTCTGCTGAAAGGTTTTTTGCTTTAAGATTAATAATTGTAGTAATAAAATTTAAGGAACCTAAAATTGAAGAAATCCCTGCAAGGTGTAAAGAAAAAATTGTTAAGTCTACTGAAGGTCCTGAATGATAAAACGTTGATAAAGGTGGA
+
CCCCCGGGGGGGGGGGGGGGGGGGGGGGGGGGGGGGGGGGGGGGGGCFGGGGGGGGGGGGGFCFGGGGGGGGGGGGGGGGGGGGGGGFFGGGGFGGGGGGGGGGGGGGGGGGGGGDGGGGGGGFGGGGGGGGGGGGGGGGGFCFFGGGGGFGGGGGGGGGGFGDFFFGGGGGGGGGFGFGGGGGGGGGGGGGGGFGFGFGCGFFFFFF5CAA>FF>AEFCFCCEFEDFFF@AFFFFEEFCE=<BEEDFF==23FCF*=BEC=6AF<?74;@F<EEEFG?3/5?3>E@=3372157>C84?(
@M70528:330:000000000-K6D4P:1:1102:25930:4925 2:N:0:CAAGACGTCC+AGTATACGGA
TAAAACAGGGTCCCCTCCCCCTCTAGGGTCAAAAAAAGAGGTATTTAAGTTTCGGTCAGTTAAAAGTATTGTGATAGCTCCCGCTAACACTGGCAAAGATAAAAGAAGAAGAATGGCTGTTAAAATAACTGATCAGACAAATAGTCTAATTTTTTCTGCTGAAAGGTTTTTTGCTTTAAGATTAATAATTGTAGTAATAAAATTTAAGGCACCTAAAATTGAAGAAATCCCTGCAAGGTGTAAAGAAAAAATTGTTAAGCCTACTGAAGGTCCTGAATGATAAAACGTTGATAAAGGTGGA
+
<CCCCGGGGGGGGFFFGGGGGGGGGGGGGGGGGGGGDGGGGGGGGGGGGEFDGGGGGGGGGGGGGGGGGGGGGGGGGGGGGGGGGGGGGGGGGGGGGGGGGGGGGGFGGGGGCFGGGGGGGGGFGGGGGGGFGGGFGGGFGGGGGGGGGGFGGGGGGGGGGGFFFCDEFDGGGGGGFGFFGGGGFGGGGGGGGGGG1:+<>@EECFFFFF?FF>FGF,<=AC1>CE@EFE=>6>=>BGDF*6499C=(?2-(7A?C?:@=@FFA9394338@;AFFF@<3?ECE3;683(1+19).+)4((
@M70528:330:000000000-K6D4P:1:1102:25164:4938 2:N:0:CAAGACGTCC+AGTATACGGA
TAAAACAGGGTCCCCTCCCCCTCTAGGGTCAAAAAAAGAGGTATTTAAGTTTCGGTCAGTTAAAAGTATTGTGATAGCTCCCGCTAACACTGGCAAAGATAAAAGAAGAAGAATGGCTGTTAAAATAACTGATCAGACAAATAGTCTAATTTTTTCTGCTGAAAGGTTTTTTGCTTTAAGATTAATAATTGTAGTAATAAAATTTAAGGCACCTAAAATTGAAGAAATCCCTGCAAGGTGTAAAGAAAAAATTGTTAAGTCTACTGAAGGTCCTGAATGATAAAACGTTGATAAAGGTGGA
+
CCCCCGGGGGGGGGGGGGGGGGGGGGGGGGGGGGGGGGGGGGGGGGGGGEFFGGGGGGGGGGGGGGGGGGGGGGGGGGGGGGGGGGGGGGGGGGGEGGGGGGGGGGGGGGGGFGGGGGGGGGGGGGGEDGGGGGGGGGGGGGGGGGGGGGFGGGGGGGGGGGGGGGGGGGGGGGGGFGGGGGGGGGGGGGGGGGGGFFFE=@CEFFFFAFFF9CFFF,AEGFFBF@=EFFFFFFF>>5D8;@EFCCB289=:BA?F8188);<AE3./38;E/;<C7C34?56997(6@(7@D?))+7?((
@M70528:330:000000000-K6D4P:1:1102:23110:4941 2:N:0:CAAGACGTCC+AGTATACGGA
TAAAACAGGGTCCCCTCCCCCTCTAGGGTCAAAAAAAGAGGTATTTAAGTTTCGGTCAGTTAAAAGTATTGTGATAGCTCCCGCTAACACTGGCAAAGATAAAAGAAGAAGAATGGCTGTTAAAATAACTGATCAGACAAATAGTCTAATTTTTTCTGCTGAAAGGTTTTTTGCTTTAAGATTAATAATTGTAGTAATAAAATTTAAGGCACCTAAAATTGAAGAAATCCCTGCAAGGTGTAAAGAAAAAATTGTTAAGTCTACTGAAGGTCCTGAATGATAAAACGTTGATAAAGGTGGA
+
CCCCCGGGGGGGGGGGGGGGGGGGGGGGGGGGGGGGGGGGGGGGGGGGGGGGGGGGGGGGGGGGGGGGGGGGGGGFGGGGGGGGGGGGGGGGGGGGGGGGGGGGGGGGGGGGGGGGGGGGGGGGGGGGGGGGGGGGGGGGGGGGGGGGGGFGGGGGGGGGGGGGFGEFGGGGGGGGFGGGGGGGGGGGGGGGGFGFFGCCEGFFFFFFF5CFFFFGFGGFGFEEF@DFFBEAFFDA7DDG.:E9<CDFFFFD2BEFFCFEECE6E3)/78@E<9AEGGFEE?5C377@DF91@E>E77,6(
@M70528:330:000000000-K6D4P:1:1102:10405:4943 2:N:0:CAAGACGTCC+AGTATACGGA
TAAAACAGGGTCCCCTCCCCCTCTAGGGTCAAAAAAAGAGGTATTTAAGTTTCGGTCAGTTAAAAGTATTGTGATAGCTCCCGCTAACACTGGCAAAGATAAAAGAAGAAGAATGGCTGTTAAAATAACTGATCAGACAAATAGTCTAATTTTTTCTGCTGAAAGGTTTTTTGCTTTAAGATTAATAATTGTAGTAATAAAATTTAAGGCACCTAAAATTGAAGAAATCCCTGCAAGGTGTAAAGAAAAAATTGTTAAGTCTACTGAAGTTCCTGAATGATAAAACGTTGATAAAGGTGGA
+
CCCCCGGGGGGGGGGGGGGGGGGGGGGGGGGGGGGGGGGGGGGGGGFGFGGGGGDGGGGGGGGGGGGGGGGGGGGGGGGGGFGGGGGGGGGGGGGGGGGGGGGGGGGGGFGGFGGGGGGGGGGGGFGGGCGGGGG??FGGGGGAEFDFGGFGGGGGGGGA<DGGGGGGGGGGGGGGFGCFGGFGGGGGGG8EDFFGFFFGFGFFFFFFFFFFFGFGFGGFGFFFFFFFFFEAF>2ABFF8:=<B<=@BFD9(>CE88=BCC+1;+777;)9<)?EE*11777)6)),6(3:7CEFEGF;((
@M70528:330:000000000-K6D4P:1:1102:10277:4953 2:N:0:CAAGACGTCC+AGTATACGGA
TAAAACAGGGTCCCCTCCCCCTCTAGGGTCAAAAAAAGAGGTATTTAAGTTTCGGTCAGTTAAAAGTATTGTGATAGCTCCCGCTAACACTGGCAAAGATAAAAGAAGAAGAATGGCTGTTAAAATAACTGATCAGACAAATAGTCTAATTTTTTCTGCTGAAAGGTTTTTTGCTTTAAGATTAATAATTGTAGTAATAAAATTTAAGGCACCTAAAATTGAAGAAATCCCTGCAAGGTGTAAAGAAAAAATTGTTAAGTCTACTGAAGGTCCTGAATGATAAAACGTTGATAAAGGTGGA
+
CCCCCGGGGGGGGGGGGGGGGGGGGGGGGGGGGGGGGGGGGGGGGGGGGGGGGGGGGGGGGGGGGGGGGGGGGGGGGFGGFGGGGGGGGGGGGGGGGGGGGGGGGGGGGGGGGGGGGGGGGGGGGGGGGGGGGGGGGGGGGGGGGGGGGGFGFGGFGGGGGGGGGGGGGGGGGGGGFGGGGGGGGGGGGGGGGGGFFGFGFGFFFFFFAFFFCGFFAFCCGFFFFF@EF=669=DA@5<7>:C=*45>A2>DEAEFEBAECFCAF@?<@;4>3>EFFGFFFFF9EFB=8;9@FEEFC72:(
@M70528:330:000000000-K6D4P:1:1102:13048:4953 2:N:0:CAAGACGTCC+AGTATACGGA
TAAAACAGGGTCCCCTCCCCCTCTAGGGTCAAAAAAAGAGGTATTTAAGTTTCGGTCAGTTAAAAGTATTGTGATAGCTCCCGCTAACACTGGCAAAGATAAAAGAAGAAGAATGGCTGTTAAAATAACTGATCAGACAAATAGTCTAATTTTTTCTGCTGAAAGGTTTTTTGCTTTAAGATTAATAATTGTAGTAATAAAATTTAAGGCACCTAAAATTGAAGAAATCCCTGCAAGGTGTAAAGAAAAAATTGTTAAGTCTACTGAAGGTCCTGAATGATAAAACGTTGATAAAGGTGGA
+
CCCCCGGGGGGGGGGGGGGGGGGGGGGGGGGGGGGGGGGGGGGGGGGGGGGGGGGGGGGGGGGGGGGGGGGGGGGGGGGGGGGGGGGGGGGGGGGGGGGGGGGGGGGGGGGGGGGGGGGGGGGGGGGGGGGGGGGGGGGGGGCFGGGGFFFGGFGGGGGGGGFFFFGGGGGGGGGGFGGGGGGGGGGGGGGGGGGGFGFFFGFBFFFFF5FF9>FGAGGFGFEFFFFFFBBFFB=@>FCC::E>4>B2FBFFFFFFEFFFCACFFFEFFFE<@@@C*:?@E??)9E:;@FGGFECEFFFF(
@M70528:330:000000000-K6D4P:1:1102:23049:4958 2:N:0:CAAGACGTCC+AGTATACGGA
TAAAACAGGGTCCCCTCCCCCTCTAGGGTCAAAAAAAGAGGTATTTAAGTTTCGGTCAGTTAAAAGTATTGTGATAGCTCCCGCTAACACTGGCAAAGATAAAAGAAGAAGAATGGCTGTTAAAATAACTGATCAGACAAATAGTCTAATTTTTTCTGCTGAAAGGTTTTTTGCTTTAAGATTAATAATTGTAGTAATAAAATTTAAGGCACCTAAAATTGAAGAAATCACTGCAAGGTGTAAAGAAAAAATTGTTAAGTCTACTGAAGGTCCTGAATGATAAAACGTTGATAAAGGTGGA
+
CCCCCGGGGGGGGGGGGGGGGGGGGGGGGGGGGGGGGGGGGGGGGGGGGGGGGGGGGGGGGGGGGGGGGGGGGGGGGGGGGGGGGGGGGGGGGGGGGGGGGGGGGGGGGGGGGGGGGGGGGGGGGGGGGGGGGGGGGGGGGGGGGGGGGGFGGGGGGGGGGGGGFGGGGGGGGGGGFGFGGGGGGGGGGGGGGGGGFGFGFGFFFFCFFFFFFGFGFGGFGFFEFFDEFFFFF@=B:15?>EF9ECF=F=@FFFFF?BFFE>?=F<?<@F@E74EECFC=?CEF3<1@@<<;FC)49;8?(
@M70528:330:000000000-K6D4P:1:1102:22143:4958 2:N:0:CAAGACGTCC+AGTATACGGA
TAAAACAGGGTCCCCTCCCCCTCTAGGGTCAAAAAAAGAGGTATTTAAGTTTCGGTCAGTTAAAAGTATTGTGATAGCTCCCGCTAACACTGGCAAAGATAAAAGAAGAAGAATGGCTGTTAAAATAACTGATCAGACAAATAGTCTAATTTTTTCTGCTGAAAGGTTTTTTGCTTTAAGATTAATAATTGTAGTAATAAAATTTAAGGCACCTAAAATTGAAGAAATCCCTGCAAGGTGTAAAGAAAAAATTGTTAAGTCTACTGAAGGTCCTGAATGATAAAACGTTGATAAAGGTGGA
+
CCCCCGGGGGGGGGGGGGGGGGGGGGGGGGGGGGGGGGGGGGGGGGGGGGGGGGGGGGGGGGGGGGGGGGGGGGGGGGGGGGGGGGGGGGGGGGGGGGGGGGGGGGGGGGGGGGGGGGGFFGGGGGGFGFGGGGGGCFGGGGGGGGGGGGFFGGGGGGGGGGGFGGGGGGFGGGGGFGGGGGGGGGGGGGGGFGGGCGFGFGFFFFF?A69CFFFGFGGEAACEFEFFF@FAFBB89:DEEEFAEC@=FFFFBFEFEBCE?=CAFECEEEE9)/=EFC93CCE6;32=D(22@99CG<70(
@M70528:330:000000000-K6D4P:1:1102:20750:4963 2:N:0:CAAGACGTCC+AGTATACGGA
TAAAACAGGGTCCCCTCCCCCTCTAGGGTCAAAAAAAGAGGTATTTAAGTTTCGGTCAGTTAAAAGTATTGTGATAGCTCCCGCTAACACTGGCAAAGATAAAAGAAGAAGAATGGCTGTTAAAATAACTGATCAGACAAATAGTCTAATTTTTTCTGCTGAAAGGTTTTTTGCTTTAAGATTAATAATTGTAGTAATAAAATTTAAGGCACCTAAAATTGAAGAAATCCCTGCAAGGTGTAAAGAAAAAATTGTTAAGTCTACTGAAGGTCCTGAATGATAAAACGTTGATAAAGGTGGA
+
CCCCCGGGGGGGGGGGGGGGGGGGGGGGGGGGGGGGGGGGGGGGGGGGGGGGGGGFGGGGGGGGGGGGGGGGGGGGGGGGGGGGGGGGGGGGGGGGGGGGGGGGGGGGGGGGGFGGGGGFGGGGGGGGGGGGGGGGGGGGGGGGGGGGGGFGGGGGGGGGGGGGGGGGGGGGGGGGFGGGGGGGGGGGGGGGGGGFAFFGFGFFFFFFFFFFFGFGFGGFGFEEFFFFF=EAFFF4>DFGFFFBEFFFFFFF=CFF5CFFFF<@<=?A@1;A3><48;?<EFEF9@@;;<FFGE;7A@>?(
@M70528:330:000000000-K6D4P:1:1102:14863:4976 2:N:0:CAAGACGTCC+AGTATACGGA
TAAAACAGGGTCCCCTCCCCCTCTAGGGTCAAAAAAAGAGGTATTTAAGTTTCGGTCAGTTAAAAGTATTGTGATAGCTCCCGCTAACACTGGCAAAGATAAAAGAAGAAGAATGGCTGTTAAAATAACTGATCAGACAAATAGTCTAATTTTTTCTGCTGAAAGGTTTTTTGCTTTAAGATTAATAATTGTAGTAATAAAATTTAAGGCACCTAAAATTGAAGAAATCCCTGCAAGGTGTAAAGAAAAAATTGTTAAGTCTACTGAAGGTCCTGAATGATAAAACGTTGATAAAGGTGGA
+
CCCCCGGGGGGGGGGGGGGGGGGFGGGGGGGGGGGGGGGGGGGGGGGGGGGGGGGGGGGGGGGGGGGGGGGGGGGGGGGGGGGGGGGGGGGGGGGGFGGGGGGGGGGGGGGGGGGGGGGGGGGGGGGGGGGGGGGGGGGGGGGGGGGGGGFGGGGGGGGGGGGFFGGGFGGGGGGGFGFGFGGGGGGGGGGGD7??7<FFFGFFFFFFFFFF>CFGFFGFGF@EFFFEF=EFFFFFEGGGFE?BCFFFFBB2B=?F?BBEEFCFGF?3=(6>FAAE<D)77<<4436,62/139<CGFF((
@M70528:330:000000000-K6D4P:1:1102:26547:4978 2:N:0:CAAGACGTCC+AGTATACGGA
TAAAACAGGGTCCCCTCCCCCTCTAGGGGCAAAAAAAGAGGTATTTAAGTTTCGGTCAGTGAAAAGTATTGTGATAGCTCCCGCTAACACTGGCAAAGATAAAAGAAGAAGAATTGCTGTTAAAATAACTGATCAGACAAATAGTCTAATTTTTTCTGCTGAAATGTTTTTTTATTTAAGATTAATAATTGTAATAATAAAATTTAAGGCACTTAAATTTGAAGAAATCCATGCAAGGTGTAAAGAACAAATTATTCAGTCTACTAACGTACCTGACTGATCAAAAGTTGATAAAGGTGGA
+
CCCC<<,6C@F9FFFDC@FEC::EE,EE+@FGF?FDFCGC<,C<C9FGF<C9CFG,BBC,,,<CEFG9EA9,,9,@5E?9C,@@==FF@C9=8><FFC<FC9<D?7F<F,,,,C,?,E?;<9,,CFFGFGGGF,@,@?FF69+4,,39E,+46<C,,@B,>@,C,37,==+@C,@EFE:,@;=FFEAF9D:<+,55CC7:*,+)=A>FA*9;*;+:+,,*,+*1+)-14)*4+.306*5,1*9+*1(067(.@**+18+74=5=>))/(/(,(./(*2)).11./)6)?)1+29)/+/(((
@M70528:330:000000000-K6D4P:1:1102:22636:4979 2:N:0:CAAGACGTCC+AGTATACGGA
TAAAACAGGGTCCCCTCCCCCTCTAGGGTCAAAAAAAGAGGTATTTAAGTTTCGGTCAGTTAAAAGTATTGTGATAGCTCCCGCTAACACTGGCAAAGATAAAAGAAGAAGAATGGCTGTTAAAATAACTGATCAGACAAATAGTCTAATTTTTTCTGCTGAAAGGTTTTTTGCTTTAAGATTAATAATTGTAGTAATAAAATTTAAGGCACCTAAAATTGAAGAAATCCCTGCAAGGTGTAAAGAAAAAATTGTTAAGTCTACTGAAGGTCCTGAATGATAAAACGTTGATAAAGGTGGA
+
CCCCCGGGGGGGGFGGGGGGGGGGGGGGGGGGGGGGGGGGGGGGGGGGGGGGGGGGGGGGGGGGGGGGGGGGGFGGGGGGGGGGGGEFGGGGGGGGGGGGGGGGGGGGGGGGGGGGGGGCFGGGGGGGGFGGGGGGGGGGFCGGGGCGGGDDFFGGGDCDAFGGFGGGGGGGGGGGFGGGGFGGGGGFFGGFGGGDCFFGFGFFFFFFFFFFFFFGFFC@CCEFFFFEAEFAF=>/:CDEBEE@EEBBF=BF=FCB4==CCCEFF@<EF1;;)7;9>FEEFFF<)/2561::@ECCFF03(
@M70528:330:000000000-K6D4P:1:1102:15531:4980 2:N:0:CAAGACGTCC+AGTATACGGA
TAAAACAGGGTTCTCTCCCCCTCTGGGCTCAAAAAAAGAGGTATCTAAGTTTCGGTCCGCTAACCGTATTATGATAGCTCCCGCTAACACTGGTCACGCTAAAAGAAGAATATTGGTTGTTCACGTAAACGCTCAGCAAATAAGCATAAATTAATCGGGTGAAAAGTAATAGTCTATAAGAATAATAATTTATTTACTTCACAATAAGTTAGTTTACTTTTATGAAATTTCTTCTAGGTATAAAGTACATCTACATAAATTATAGTCAATACCTTATTGACTCTATTTATAAAATAGTACA
+
BC98,CF,,B@--,=EC6C@@@6,;,C,;C;--6-+6,6;C;6,C,5A6<,,,,+866++6++9,+8,6,,<,,<<,C?,6,8++68,669:,,,<,4,8?6,9,+EBF,,,,,,5,464,,,,,9,,+,4++8+,,,,83,3488,3,64,,,,9+++,++28,+6,,7,,66,,37,57,,8,,5+,,7,+7;2+3+,33+**0*+++4+1+++4,,2=+**+218+**+1**+*51,*/*+*1/*+****+*+*+48*/*4+/.1./)).)))++.)).)))/))))+1+)))+))))
@M70528:330:000000000-K6D4P:1:1102:25925:4986 2:N:0:CAAGACGTCC+AGTATACGGA
TAAAACAGGGTCCCCTCCCCCTCTAGGGTCAAAAAAAGAGGTATTTAAGTTTCGGTCAGTTAAAAGTATTGTGATAGCTCCCGCTAACACTGGCAAAGATAAAAGAAGAAGAATGGCTGTTAAAATAACTGATCAGACAAATAGTCTAATTTTTTCTGCTGAAAGGTTTTTTGCTTTAAGATTAATAATTGTAGTAATAAAATTTAAGGCACCTAAAATTGAAGAAATCCCTGCAAGGTGTAAAGAAAAAATTGTTAAGTCTACTGAAGGTCCTGAATGATACAACGTTGATAAAGGTGGA
+
CCCCCGGGGGGGGGGGGGGGGGGGGGGGGGGGGGGGGGGGGGGGGGGGGGGGGGGGGGGGGGGGGGGGGGGGGGGGGGGGGGGGGGGGGGGGGGGGGGGGGGGGGGGGGGGGGGGGGGGGGGGGGGGGGGGGGGGGGGGGGGGGGGGGGGFGGGGGGGGGGGGGGGGGFGFGGGGFFGGGGGGGGGGGGGGGGGGF@FFFCFFFFFFFFFFFFGFGFGGFF6AEFECF>=>6FDFBFF>8B@4=EFB(;29==FCFCBFFEFEFG@<3<EEE=<@E4@C33<)9<@:D1?<7F?3>C7>((
@M70528:330:000000000-K6D4P:1:1102:22649:4992 2:N:0:CAAGACGTCC+AGTATACGGA
TAAAACAGGGTCCCCTCCCCCTCTAGGGTCAAAAAAAGAGGTATTTAAGTTTCGGTCAGTTAAAAGTATTGTGATAGCTCCCGCTAACACTGGCAAAGATAAAAGAAGAAGAATGGCTGTTAAAATAACTGATCAGACAAATAGTCTAATTTTTTCTGCTGAAAGGTTTTTTGCTTTAAGATTAATAATTGTAGTAATAAAATTTAAGGCACCTAAAATTGAAGAAATCCCTGCAAGGTGTAAAGAAAAAATTGTTAAGTCTACTGAAGGTCCTGAATGATAAAACGTTGATAAAGGTGGA
+
CCCCCGGGGGGGGGGGGGGGGGGGGGGGGGGGGGGGGGGGGGGGGGGGGGGGGGGGGGGGGGGGGGGGGGGGGGGGGGGGGGGGGGGGGGGGGGGGGGGGGGGGGGGGGGGGGGGGGGGGGGGGGGGGGGGGGFGGGGGGGGGGGGGGGGFGGGGGGGGGGGGGGGGGGGGGGGGGFGGGGGGGGGGGGGGGGGGGFGFGFGFFFFFFFFFFFGFGFGGFGF>CCEFFCFFFFFB;6FDG=BA=EEBDFBFDFFFF4BFECF?FF<CEE1=@7AFEFFEE<CE<)77@F?CFGF3;FEBF(
@M70528:330:000000000-K6D4P:1:1102:23459:4995 2:N:0:CAAGACGTCC+AGTATACGGA
TAAAACAGGGTCCCCTCCCCCTCTAGGGTCAAAAAAAGAGGTATTTAAGTTTCGGTCAGTTAAAAGTATTGTGATAGCTCCCGCTAACACTGGCAAAGATAAAAGAAGAAGAATGGCTGTTAAAATAACTGATCAGACAAATAGTCTAATTTTTTCTGCTGAAAGGTTTTTTGCTTTAAGATTAATAATTGTAGTAATAAAATTTAAGGCACCTAAAATTGAAGAAATCCCTGCAAGGTGTAAAGAAAAAATTGTTAAGTCTACTGAAGGTCCTGAATGATAAAACGTTGATAAAGGTGGA
+
CCCCCGGGGGGGGGGGGGGGGGGGGGGGGGGGGGGGGGGGGGGGGGGGGGGGGGGGGGGGGGGGGGGGGGGGGGGGGGGGGGGGGGGGGGGGGGGGGGGGGGGGGGGGGGGGGGGGGGGGFGGGCFGGGGGGGGGGCGGGGGGGGGGGGGFGGGGGGGGGGGGGGGGGGGGGGGGGFGGGGGGGGGGGGGGGGGGGFGFGFGFFFFFFFFFFFGFFFFGFGF9=FBCEFBEAFBB9>FDFE@A4:C:BF29BEFFFEFFFFFFFGFEE@@EF=EF3DFFAEFFCEFB@;;7@FE>EC@3:(
@M70528:330:000000000-K6D4P:1:1102:7479:4995 2:N:0:CAAGACGTCC+AGTATACGGA
TAAAACAGGGTCCCCTCCCCCTCTAGGGTCAAAAAAAGAGGTATTTAAGTTTCGGTCAGTTAAAAGTATTGTGATAGCTCCCGCTAACACTGGCAAAGATAAAAGAAGAAGAATGGCTGTTAAAATAACTGATCAGACAAATAGTCTAATTTTTTCTGCTGAAAGGTTTTTTGCTTTAAGATTAATAATTGTAGTAATAAAATTTAAGGCACCTAAAATTGAAGAAATCCCTGCAAGGTGTAAAGAAAAAATTGTTAAGTCTACTGAAGGTCCTGAATGATAAAACGTTGATAAAGGTGGA
+
CCCCCGGGGGGGGGGGGGGGGGGDGGGGGGGGGGGGGGGGGGGGGGGGGGGGGGGGGGGGGGGGFGGGGGGGGGGGFGGFGF:EEGF8FGGG?FGGGGGGGGGGFFGGGGGGGGGGGGCEFGGGGGGGGGGGGGGGGGGG?FGGG9FCFGFGCECEGGFDFFGFGGFFGGGGDGFFFGFGGCFGC8EGGGGFGGGGFGFC=7=EFFAFFFFFFGFCFGGFGFC;CEDFF2@AFDFF=*>>>BEAA=@=ABBFE6CF5=+>5FCFF@EFF@6474=EC@CAFEC44)63:2C7@?;);;0:(
@M70528:330:000000000-K6D4P:1:1102:15723:5000 2:N:0:CAAGACGTCC+AGTATACGGA
TAAAACAGGGTCCCCTCCCCCTCTAGGGTCAAAAAAAGAGGTATTTAAGTTTCGGTCAGTTAAAAGTATTGTGATAGCTCCCGCTAACACTGGCAAAGATAAAAGAAGAAGAATGGCTGTTAAAATAACTGATCAGACAAATAGTCTAATTTTTTCTGCTGAAAGGTTTTTTGCTTTAAGATTAATAATTGTAGTAATAAAATTTAAGGCACCTAAAATTGAAGAAATCCCTGCAAGGTGTAAAGAAAAAATTGTTAAGTCTACTGAAGGTCCTGAATGATAAAACGTTGATAAAGGTTGA
+
CCCCCGGGGGGGGGGGGEGGGGGGGGGGGGGGGGGGGGGGGGGGGGGGGGGGGGGGGGGGGGGGGGGGGGGGGGGGGGGGGFGGGGGGGGGGGFFGGGGFGGGGGGFGGGGGGGGFGGGGGGGFGFGGGGFFFGGGGDFGGGGGFGGGGGFGGGGFFGGGFGGGGGGFGGGGGGGGFFFEGGGGGGGGGGGGGGGGFGFF=EFB7EFFAFFFFGFGFGFEFAA@A5=EFFFFFD=9=FFC6>EF4E3@FBBDFA@CCFFEEFEFG<EE@;;37>3<7;)).16;.;2:@0*3:9C<FF9<(
@M70528:330:000000000-K6D4P:1:1102:21971:5000 2:N:0:CAAGACGTCC+AGTATACGGA
TAAAACAGGGTCCCCTCCCCCTCTAGGGTCAAAAAAAGAGGTATTTAAGTTTCGGTCAGTTAAAAGTATTGTGATAGCTCCCGCTAACACTGGCAAAGATAAAAGAAGAAGAATGGCTGTTAAAATAACTGATCAGACAAATAGTCTAATTTTTTCTGCTGAAAGGTTTTTTGCTTTAAGATTAATAATTGTAGTAATAAAATTTAAGGCACCTAAAATTGAAGAAATCCCTGCAAGGTGTAAAGAAAAAATTGTTAAGTCTACTGAAGGTCCTGAATGATAAAACGTTGATAAAGGTGGA
+
CCCCCGGGGGGGGGGGGGGGGGGGGGGGGGGGGGGGGGGGGGGGGGGGGGGGGGGGGGGGGGGGGFGGGGGGGGGGGGGGGGGGGGGGGGGGGGGGGGGGGGGGGGGGGGGGGGGGGGGGGGGGGGGGGGGGGGGGGGGGGGGGGGGGFFFGGGGGGGGGGGGGGGGGGGGGGGGGFGGGGGGGGGGGGGGGGGGGFGFGFGFFFFFFFFFFFGFGFGG@9B8=@CCFF@F>FDFFEGGGFFEE?EDDFFFFFFFFCC+867?6C)7=EEFE@EFFFFEEECC<736@DFF+;944CE02(
@M70528:330:000000000-K6D4P:1:1102:17356:5024 2:N:0:CAAGACGTCC+AGTATACGGA
TAAAACAGGGTCCCCTCCCCCTCCCCGTGTCCCAGGCAGGGGACCGCAAAACATTGCAATTTACCGGCATCCATTGCATACTGAAGCTACGGGCTGTCGTGATTTAAATCGAGTCGAGGGACTGTCCGCCAACGAATCGACGAGGTGGGGGTCGGCGCCTGAGCGACTCTCAGCCAAGTGCACAGGGGCTCCCTGTCTCTTATACACATCTGACGCTGCCGACGAACCGTATACCTTGTTAGTCCTGCGTGTAGTCGTCTCTATCAAAACAAAATAACACCTAACATATGCATATATCGTG
+
CCCCCGGGGGGGGGGGGGGGGGGGGGGGGGGGGGGGGGGGGGGGGGGGGGGGGFGEGGGGGGGGGGGGGGGGDGGGGGGGGGGCGGFGGGGGGDGGGGGGGGGGGFGGGGGGGGFGEF6@CGFGGGGFEG8FGGFEGGGGDGDGGCFGGGFEEDDFEDGGFFGGEDDGGDGCFFGCFFGGGGG?7;CD@1CGC@D6F:=E4A=<6B@=F6==?G:5.;C<:)-(0(4;52:</42*.303)-)*)))()-(((*.1,)),.*)*+..-.(.((()-*0)2(3().)))))***))-+.(.(
@M70528:330:000000000-K6D4P:1:1102:26253:5030 2:N:0:CAAGACGTCC+AGTATACGGA
TAAAACAGGGTCCCCTCCCCCTCTAGGGTCAAAAAAAGAGGTATTTAAGTTTCGGTCAGTTAAAAGTATTGTGATAGCTCCCGCTAACACTGGCAAAGATAAAAGAAGAAGAATGGCTGTTAAAATAACTGATCAGACAAATAGTCTAATTTTTTCTGCTGAAAGGTTTTTTGCTTTAAGATTAATAATTGTAGTAATAAAATTTAAGGCACCTAAAATTGAAGAAATCCCTGCAAGGTGTAACGAAAAAATTGTTAAGTCTACTGAAGGTCCTGAATGATAAAACGTTGATAAAGGTGGA
+
CCCCCGGGGGGGGGGGGGGGGGGFGGGGGGGGGGGGGGGGGGGGGGGGGFGGGGGGGGGGGGGGGGGGGGGGGGGGGGGGGGGGGGGGGGGGGGGGGGGGGGGGGGGGGGGGGGGGGGGGGGGGGGGGGGGGGGGFGGGFGGGGGGGGGGFGGGGGGGGGGGGGGGGFFFGGGGGGFGGGGGGGGEGGGGGGGGGGFGFCEFF@FFFFFFFFFGFGF@FFFFEA8@BFFE:FAD:9>5<D:BF+55@9?>BF3BCF?16??AE6FFC73=@EEFE<CCC8EE)66@@@;;57;>A>+32?(
@M70528:330:000000000-K6D4P:1:1102:22227:5032 2:N:0:CAAGACGTCC+AGTATACGGA
TAAAACAGGGTCCCCTCCCCCTCTAGGGTCAAAAAAAGAGGTATTTAAGTTTCGGTCAGTTAAAAGTATTGTGATAGCTCCCGCTAACACTGGCAAAGATAAAAGAAGAAGAATGGCTGTTAAAATAACTGATCAGACAAATAGTCTAATTTTTTCTGCTGAAAGGTTTTTTGCTTTAAGATTAATAATTGTAGTAATAAAATTTAAGGCACCTAAAATTGAAGAAATCCCTGCAAGGTGTAAAGAAAAAATTGTTAAGTCTACTGAAGGTCCTGAATGATAAAACGTTGATAAAGGTGGA
+
CCCCCGGGGGGGGGGGGGGGGGGGGGGGGGGGGGGGGGGGGGGGGGGGGGGGGGGGGGGGGGGGGGGGGGGGGGGGGFGGGGGGGGGGGGGGGGGGFGGGGFGGGGGGFGGGFGGGGGGGGGGGGGFFGGGGGGGGGGGGGGGGFFDGGGBGCEEEEFGGFGGGGGGGGGGDGGGGFGGGFGGGGGGDGFGGGGGG?FFGCFFFFFFFFFFFFFFFCCFEGFCBFEBFFB@A>=5*6DDE>=EBEFF3AB=D58CFCFF??=?AE@?;@1=E747)22..)/.9;@98;0:+;59C7@:0(
@M70528:330:000000000-K6D4P:1:1102:15855:5034 2:N:0:CAAGACGTCC+AGTATACGGA
TAAAACAGGGTCCCCTCCCCCTCTAGGGTCAAAAAAAGAGGTATTTAAGTTTCGGTCAGTTAAAAGTATTGTGATAGCTCCCGCTAACACTGGCAAAGATAAAAGAAGAAGAATGGCTGTTAAAATAACTGATCAGACAAATAGCCTAATTTTTTCTGCTGAAAGGTTTTTTGCTTTAAGATTAATAATTGTAGTAATAAAATTTAAGGCACCTAAAATTGAAGAAATCCCTGCAAGGTGTAAAGAAAAAATTGTTAAGTCTACTGAAGGTCCTGAATGATAAAACGTTGATAAAGGTGGA
+
CCCCCGGGGGGGGGGGGGGGGGGGGGGGGGGGGGGGGGGGGGGGGGGGGGGGGGGGGGGGGGFGGGGGGGGGGGGGGGGGGGGGGGGGGGGGGGGGGGGGGGGGGGGGGGGGGGGGGGGGGGGGGGGGGGGGFFGGGGGGGGGCFGGGGGFGGGGGGGGGGGGGGGGGGGGGGGGGFGGGGGGGGGGGGGGGGGGGAEFGEEFEFAFF?FF5?FFGFGGFFFFFF@BCF@EFFFFF@FFGFFF6@EB@A@@2BF<F<BB<CFEFGE?;<;@E7<@E;@?FCE?47@45=D77:59C744((
@M70528:330:000000000-K6D4P:1:1102:17366:5040 2:N:0:CAAGACGTCC+AGTATACGGA
TAAAACAGGGTCCCCTCCCCCTCTAGGGTCAAAAAAAGAGGTATTTAAGTTTCGGTCAGTTAAAAGTATTGTGATAGCTCCCGCTAACACTGGCAAAGATAAAAGAAGAAGAATGGCTGTTAAAATAACTGATCAGACAAATAGTCTAATTTTTTCTGCTGAAAGGTTTTTTGCTTTAAGATTAATAATTGTAGTAATAAAATTTAAGGCACCTAAAATTGAAGAAATCCCTGCAAGGTGTAAAGAAAAAATTGTTAAGTCTACTGAAGGTCCTGAATGATATAACGTTGATAAAGGTGGA
+
CCCCCGGGGGGGGGGGGGGGGGGGGGGG@FFGFGGGGGGGGGGGGGGGGGGGGGGGGGGGGGFGGGGGGGGGGGGGGFFGGGGGGGGFGGFGGGGGGGGGGGGGGGGGGGGGGGGGGGGGGGGGGGGGGGGGGGGGGGGGGGFFGGGGGGFGGGEGGGGGGGGGDCFGGGGGGFGGFGGGGGGGGGGGGGGGGGGGFGFFEFFFFFFAFAAAFGAFFCFFGFFEF@FFF==FFDDFEDDDBE?FEC@2A(9:EFFFEFFECFFCFF5<3;@E3><CCFC3<?)1?E;:@@DCGF9EG<(-(
@M70528:330:000000000-K6D4P:1:1102:10635:5043 2:N:0:CAAGACGTCC+AGTATACGGA
TAAAACAGGGTCCCCTCCCCCTCTAGGGTCAAAAAAAGAGGTATTTAAGTTTCGGTCAGTTAAAAGTATTGTGATAGCTCCCGCTAACACTGGCAAAGATAAAAGAAGAAGAATGGCTGTTAAAATAACTGATCAGACAAATAGTCTAATTTTTTCTGCTGAAAGGTTTTTTGCTTTAAGATTAATAATTGTAGTAATAAAATTTAAGGCACCTAAAATTGAAGAAATCCCTGCAAGGTGTAAAGAAAAAATTGTTAAGTCTACTGAAGGTCCTGAATGATAAAACGTTGATAAAGGTGGA
+
CCCCCGGGGGGEFCFGGGEGGDGGFGGFGGFFGFGGGGGGGGGGGGGGGGFGGEGFGGGGDEC<FFFFGGGGGGGDCAFFGGGGGGGGGGGGGDGDFGGGGGGDGFGGGGGF,EFEEFGEFGGGGFGGGFGGGGGGGGGGGGGDFFGGGGFFE5@GGGGGGGGEGFGG8EDGGGGGFFGGGGGGCFGFGGGGGGGGFG7C@FFFFFEFFFFF?FAG>7ACC<3AA=CEFEEFAFFF@:,?@EFFF=@:A2>B=FCF@8CFFFEFGFCE<=@@3>AE<CCEEE?;;8>8@?FCD36>FE7?0
@M70528:330:000000000-K6D4P:1:1102:21685:5059 2:N:0:CAAGACGTCC+AGTATACGGA
TAAAACAGGGTCCCCTCCCCCTCTAGGGTCAAAAAAAGAGGTATTTAAGTTTCGGTCAGTTAAAAGTATTGTGATAGCTCCCGCTAACACTGGCAAAGATAAAAGAAGAAGAATGGCTGTTAAAATAACTGATCAGACAAATAGTCTAATTTTTTCTGCTGAAAGGTTTTTTGCTTTAAGATTAATAATTGTAGTAATAAAATTTAAGGCACCTAAAATTGAAGAAATCCCTGCAAGGTGTAACGAAAAAATTGTTAAGTCTACTGAAGGTCCTGAATGATAAAACGTTGATAAAGGTGGA
+
CCCCCGGGGGGGGGGGGGGGGGGGGGGGGGGGGGGGGGGGGGGGGGGGGGGGGGGGGGGGGGGGGGGGGGGGGGGGGGGGGGGGGGGGGGGGGGGFGGGGGGGGGGGGGGGGGGGGGGGGGGGGGGGGGGGGGGGGGGGGFGGGGGGGGGFGGGGGGGGGGGGFFGGGGGGGGGGGFGFGGGGGGGGGGGGFGGGGFGFGFGFFFFFFFFFFFGFGFGFFGFEFFFCFFBEFFFB*:=DFBEE+2>@=FFFFBFFF?AFE?AECF@?AFEFFE@8;;;C8?EF)671,862;@>4)<8:?(
@M70528:330:000000000-K6D4P:1:1102:4441:5060 2:N:0:CAAGACGTCC+AGTATACGGA
TAAAACAGGGTCCCCTCCCCCTCTAGGGTCAAAAAAAGAGGTATTTAAGTTTCGGTCAGTTAAAAGTATTGTGATAGCTCCCGCTAACACTGGCAAAGATAAAAGAAGAAGAATGGCTGTTAAAATAACTGATCAGACAAATAGTCTAATTTTTTCTGCTGAAAGGTTTTTTGCTTTAAGATTAATAATTGTAGTAATAAAATTTAAGGCACCTAAAATTGAAGAAATCCCTGCAAGGTGTAAAGAAAAAATTGTTAAGTCTACTGAAGGTCCTGAATGATAAAACGTTGATAAAGGTGGA
+
CCCCCGGGGGGGGGGGGGGGGGGGGGGGGGGGGGGGGFGGGGGGGGGGGGGGGGGGGGGGGGGGGGGGGGGGGGGGGGGGGGGGGGGGGGFGGGGGGGGGGGGGGGGGGGFFGGGGGGGGGGGGGGGGGGGGGGGGGGGGFDFFFGGGGFFGGGGGGGGGGGGGGGFGGEFEGGGGFGGGGGGGFGGGGGGGGGGF9FAFEFFFFFFFFFFFFGFFFGGFGFE@AC@EFEE4@5>F=52:>EEF?EBBA>@3=FEA*8=CEFFFF3.7)4@)7@EF;CEECC?CC3(/302+:C<6CE71(
@M70528:330:000000000-K6D4P:1:1102:4442:5078 2:N:0:CAAGACGTCC+AGTATACGGA
TAAAACAGGGTCCCCTCCCCCTCTAGGGTCAAAAAAAGAGGTATTTAAGTTTCGGTCAGTTAAAAGTATTGTGATAGCTCCCGCTAACACTGGCAAAGATAAAAGAAGAAGAATGGCTGTTAAAATAACTGATCAGACAAATAGTCTAATTTTTTCTGCTGAAAGGTTTTTTGCTTTAAGATTAATAATTGTAGTAATAAAATTTAAGGCACCTAAAATTGAATAAATCCCTGCAAGGTGTAAAGAAAAAATTGTTAAGTCTACTGAAGGTCCTGAATGATAAAACGTTGATAAAGGTGGA
+
CCCCCGGGGGGGGGGGGGGGGGGGGGGGGGGGGGGGGGGGGGGGGGGGFGGGGGGGGGGGGGGGGGGGGGGGGGGGGGGGGGGGGGGGGGFGFGGGFGGGCFGGGGGGGGGGDFFGGGDGGGGFGGGGGGFGGGGFGGGGGGGGGGGGCGFGGGGGGGGFGC8FFGGGGGGGGGGGFFGDEFDGFFFFGGEFGGF7CGFGFGFFAFFFAFFFFGFGFFCEGF**?>*@A7@AA>DFB;FF<;*19A=268>:@FEFCFAE4CEFF35<@(.4=@EFGGFFEE?).7;DDDFFD<347=EF0
@M70528:330:000000000-K6D4P:1:1102:26127:5116 2:N:0:CAAGACGTCC+AGTATACGGA
TAAAACAGGGTCCCCTCCCCCTCTAGGGTCAAAAAAAGAGGTATTTAAGTTTCGGTCAGTTAAAAGTATTGTGATAGCTCCCGCTAACACTGGCAAAGATAAAAGAAGAAGAATGGCTGTTAAAATAACTGATCAGACAAATAGTCTAATTTTTTCTGCTGAAAGGTTTTTTGCTTTAAGATTAATAATTGTAGTAATAAAATTTAAGGCACCTAAAATTGAAGAAATCCCTGCAAGGTGTAAAGAAAAAATTGTTAAGTCTACTGAAGGTCCTGAATGATAAAACGTTGATAAAGGTGTT
+
CCCCCGGGGGGGGGGGGGGGGGGGGGGGGGGGGGGGGGGGGGGFFGGGGAFGGGGGGGGGGGGGGGGGGGGGGGGGGGGGGGGGDGGGGGGGGGGGGGGGGGGGGGGGGFGGGGGGGGGGGGG<EGGGGGGGGGGGGGGGFGGGGGGGGGFFGDGGGGGFGGGGG+@9EGGCEFFGFGGGGGGGGGGGGGGGGGGGFD<CC9C<CFFFFFFF5FFFF@<8ECCEFFDEF=@AADDF>CFFEFEC?E(-AB==B69F4BF?5AE@E@E<@1;A7>37;+7@ECFFC333=FC3@?7C?=2A:
@M70528:330:000000000-K6D4P:1:1102:8337:5154 2:N:0:CAAGACGTCC+AGTATACGGA
TAAAACAGGGTCCCCTCCCCCTCTAGGGTCAAAAAAAGAGGTATTTAAGTTTCGGTAAGTTAAAAGTATTGTGATAGCTCCCGCTAACACTGGCAAAGATAAAAGAAGAAGAATGGCTGTTAAAATAACTGATCAGACAAATAGTCTAATTTTTTCTGCTGAAAGGTTTTTTGCTTTAAGATTAATAATTGTAGTAATAAAATTTAAGGCACCTAAAATTGAAGAAATCCCTGCAAGGTGTAAAGAAAAAATTGTTAAGTCTACTGAAGGTCCTGAATGATAAAACGTTGATAAAGGTGGA
+
CCCCCGGGGGGGGGGGGGGGGGGGGGGGGGGGGGGGGGGGGGGGGGGGGGGGGGGFGDFGGGGGGGGGGGGGGFGGGGGGDEGGGGGGGGGGGGGGGGGGGGFGGGGFFFGGGGGDGGGGGFGGFGGGGGGGGGGGGGFGGGGGGGGGGGFGGGGGGGGGGGGGGGGGGGGGDGGGFGGGGGGGGGGFGGCFFEF@FFCFEGFFFFFFF5;FFGF>FGEEGF:6BECFFEFFFBFF>DDCEECB4AB:F99@EFEFFF+0*=EFG@C@4=4>77;C;:?@?<CE4<6@31>7FEECE@FB(
@M70528:330:000000000-K6D4P:1:1102:11374:5170 2:N:0:CAAGACGTCC+AGTATACGGA
TAAAACAGGGTCCCCTCCCCCTCTAGGGTCAAAAAAAGAGGTATTTAAGTTTCGGTCAGTTAAAAGTATTGTGATAGCTCCCGCTAACACTGGCAAAGATAAAAGAAGAAGAATGGCTGTTAAAATAACTGATCAGACAAATAGTCTAATTTTTTCTGCTGAAAGGTTTTTTGCTTTAAGATTAATAATTGTAGTAATAAAATTTAAGGCACCTAAAATTGAAGAAATCCCTGCAAGGTGTAAAGAAAAAATTGTTAAGTCTACTGAAGGTCCTGAATGATAAAACGTTGATAAAGGTGGA
+
CCCCCGGGGGGGGGGGGGGGGGGGGGGGGGGGGGGGGGGGGGGGGGGGGGGGGGGGGGGGGGGGGGGGGGGGGGGGGGGGGGGGGGGGGGGGGGGGGGGGGGGGGGGGGGGGGGGGGGGFGGGGGGGGGGFFFGGGGGGGGGGGGGGGGGFGGGGGGGGGGGGGGGGGGGGGGGGGFGGGGGGGGGGGGGGGGGGGFGFGFGFFFFFFF5AAFCFGFFGEFFFEF@DFFEEFFDBFEFFFE:EF<CBBFD@DFF?A<CFFFAEFGFEFEE;A)>EECCEF<?54>E>DD@GGGFCEFEF?0
@M70528:330:000000000-K6D4P:1:1102:10945:5181 2:N:0:CAAGACGTCC+AGTATACGGA
TAAAACAGGGTCCCCTCCCCCTCTAGGGTCAAAAAAAGAGGTATTTAAGTTTCGGTCAGTTAAAAGTATTGTGATAGCTCCCGCTAACACTGGCAAAGATAAAAGAAGAAGAATGGCTGTTAAAATAACTGATCAGACAAATAGTCTAATTTTTTCTGCTGAAAGGTTTTTTGCTTTAAGATTAATAATTGTAGTAATAAAATTTAAGGCACCTAAAATTGAAGAAATCCCTGCAAGGTGTAAAGAAAAAATTGTTAAGTCTACTGAAGGTCCTGAATGATAAAACGTTGATAAAGGTGGA
+
CCCCCGGGGGGGGGGGGGGGGGGGGGGGGGGGGGGGGGGGGGGGGGGGGGGGGGGGGGGGGGGGGGGGGGGGGGGGGGGGGGGGGGGGGGGGGGGGGGGGGGGGGGGGGGGGGGGGGGGGGGGFGGGGGGGGGGGGEGGGGGGGGGGGGGFGGGGGGGGGGGGGGGGGGGGGGGGGFGGGGGGGGGGGGGGGFGGDFGFGFFFFFFFFFFFFFGFGFGGFGAABFEFFA<>AFBBF=EC>>>EFCE=BA(6>=CE>CCFFCFFFCEEE<;;A7;;>;CCEF?3>3@9@DD>:D))4CE??(
@M70528:330:000000000-K6D4P:1:1102:13594:5216 2:N:0:CAAGACGTCC+AGTATACGGA
TAAAACAGGGTCCCCTCCCCCTCTAGGGTCAAAAAAAGAGGTATTTAAGTTTCGGTCAGTTAAAAGTATTGTGATAGCTCCCGCTAACACTGGCAAAGATAAAAGAAGAAGAATGGCTGTTAAAATAACTGATCAGACAAATAGTCTAATTTTTTCTGCTGAAAGGTTTTTTGCTTTAAGATTAATAATTGTAGTAATAAAATTTAAGGCACCTAAAATTGAAGAAATCCCTGCAAGGTGTAAAGAAAAAATTGTTAAGTCTACTGAAGGTCCTGAATGATAAAACGTTGATAAAGGTGGG
+
CCCCCGGGGGGGGGGGGGGGGGGGGGGGGGGGGGGGGGGGGGGGGGGGGGGGGGGGGGGGGGGGGGGGGGGGGGGGGGGGGGGGGGGGGGGGGGGGGGGGGGGGGGGGGGGGGGGGGGGGGGGGGGGGGGGGGGGGGGGGGGGGGGGGGGFGGGGGGGGGGGGGGGGGGGGGGGGGFGFGGGGGGGGGGGGGGFFFCGFGEGFFFFFFFFFFFGFGFGGFFAEEFFBEF=EFFFFF=5:4:>E=EFBBF2=DBFFF4CFFFAECFFEFFFFE@<EFFGFF66?C>@FDF21:;<;<F<?B(
@M70528:330:000000000-K6D4P:1:1102:4584:5221 2:N:0:CAAGACGTCC+AGTATACGGA
TAAAACAGGGTCCCCTCCCCCTCTAGGGTCAAAAAAAGAGGTATTTAAGTTTCGGTCAGTTAAAAGTATTGTGATAGCTCCCGCTAACACTGGCAAAGATAAAAGAAGAAGAATGGCTGTTAAAATAACTGATCAGACAAATAGTCTAATTTTTTCTGCTGAAAGGTTTTTTGCTTTAAGATTAATAATTGTAGTAATAAAATTTAAGGCACCTAAAATTGAAGAAATCCCTGCAAGGTGTAAAGAAAAAATTGTTAAGTCTACTGAAGGTCCTGAATGATAAAACGTTGATAAAGGTGGA
+
CCCCCGGGFGGGGGGGGGGGGGEGGGGGGGGGFGGGGGGGGGGGGGGGGGGGGGGGGGGGGGGGGGGGGGGGGGFGGGGGGGGGGGGGGGFGGFFGFGGGFFGAADFGGGGGGGGGGGGFGGGGEGGGGGGGGGGGGGGFDEGGFFFEGGFGGGGGGGGGGGGGFGGCEGGGGGFGFDGGGGGGAFGGGGGFDGGGAFFGCGFEFFFFFF99FCA9AFGBGF9>+:1>F4>4;<>FE>AD*7AFEEBDFF8>EFEF<FFC?FFFG89A3=;3<@AF47?AFFEC.39@3(13:6)7C;23(
@M70528:330:000000000-K6D4P:1:1102:23419:5223 2:N:0:CAAGACGTCC+AGTATACGGA
TAAAACAGGGTCCCCTCCCCCTCTAGGGTCAAAAAAAGAGGTATTTAAGTTTCGGTCAGTTAAAAGTATTGTGATAGCTCCCGCTAACACTGGCAAAGATAAAAGAAGAAGAATGGCTGTTAAAATAACTGATCAGACAAATAGTCTAATTTTTTCTGCTGAAAGGTTTTTTGCTTTAAGATTAATAATTGTAGTAATAAAATTTAAGGCACCTAAAATTGAAGAAATCCCTGCCAGGTGTAAAGAAAAAATTGTTAAGTCTACTGAAGGTCCTGAATGATAAACCGTTGATAAAGGTTGA
+
CCCCCGGFGGGFGCFGGDGGGGGGGCGGGGGGGGGGGGFEGFEFGGCFGBFGGCGGGFGFFGG9CFFFGGGGGGGGGGGDGGGGGGDFGDGEGGGFGGGGFGGFGGGGFGGFGFGGGGCEFGGGGGGGFGC,E>AE?FCF?BDDFGGGF9DCFFGGGGGGGGFFDG?DFGGEEFGFFGGGGGF9FDC7FFD2CFGFFGCECFFFFFFFFA6@F7A7?EFCE63*+88=F2469))37;>?*:AC*8(-07@(8A8A*119<+58+)9;)=;34;3>4+.)))7))(.6((/1;7)6C?)4(
@M70528:330:000000000-K6D4P:1:1102:9844:5237 2:N:0:CAAGACGTCC+AGTATACGGA
TAAAACAGGGTCCCCTCCCCCTCTAGGGTCAAAAAAAGAGGTATTTAAGTTTCGGTCAGTTAAAAGTATTGTGATAGCTCCCGCTAACACTGGCAAAGATAAAAGAAGAAGAATGGCTGTTAAAATAACTGATCAGACAAATAGTCTAATTTTTTCTGCTGAAAGGTTTTTTGCTTTAAGATTAATAATTGTAGTAATAAAATTTAAGGCACCTAAAATTGAAGAAATCCCTGCAAGGTGTAAAGAAAAAATTGTTAAGTCTACTGAAGGTCCTGAATGATAAAACGTTGATAAAGGTGGA
+
CCCCCGGGGGGGGGGGGGGGGGGGGGGGGGGGGGGGGGGGGGGGGGGGGGGGGGGGGGGGGGGGGGGGGGGGGGGGGGGGFGGGGGGGGGGGGGGGGGGGGGGGGGGGGGGGGGGGGGGGGGGGGGGGGGGGGGGGGGGGFGGGGGGGGGFGGEEGGGGGGGGGGGGGCGGGGGGGFGGGGGGGGGGGGGGGGGGGFGFGCGFEFFFFFFFFFGFGAGG=CA5CF5@EFE=FFDBA@*>BE:4A6=@FF2=@9=9F4@FECFCFC<<;E1@9=94C>CEEC??433138@D7CECCGF(3(
@M70528:330:000000000-K6D4P:1:1102:9623:5244 2:N:0:CAAGACGTCC+AGTATACGGA
TAAAACAGGGCTCCCTGTCTCTTATACACATCTGACGCTGCCGACGATCCGTATACTGTGTAGATCTCGGTGGTCGCCGTATCATTAAAAAAAAAAAACAAACTACTTAGACTAACTTACATGTAGACGACTGACAGAATGACTTCATGCCACTTTACTAACGAATGTTGTCATAAATAAGATAAAAGCACTATGTAGTCGCGACACAAACATGTACAATGTGCATGCAGTATATATGTTACGATTACTGCTTTAATTATAGTAGACTAGCCAACTAGTCGTCATAGTACAGTATATGGAT
+
@CCCCGGGGGEFGGGGGGGGGGGGGGGGFGFGGGGGGGGGGGGGGGGCFEGGGGGGGGGGGGGGGGG9FGFCC@FG7=>CCFFFFFGGGGGGFGGG+8+:?,,,,,,,,,,,:A9,4:+,5;,,,:,,36+8+,,,,,,,+,+,33@,,,*,,,7@9,2,,,++33,,,562,75,+,,2,3,,,,7+,,,49,5:9,+2)*0(/)2)))))**+++++.+11.;).)*))+3)/+)+++))()((()/-)))*)*./*).*)*0).))((().((*2.)(,(,.)))))0*0)))+)..)
@M70528:330:000000000-K6D4P:1:1102:21981:5246 2:N:0:CAAGACGTCC+AGTATACGGA
TAAAACAGGGTCCCCTCCCCCTCTAGGGTCAAAAAAAGAGGTATTTAAGTTTCGGTCAGTTAAAAGTATTGTGATAGCTCCCGCTAACACTGGCAAAGATAAAAGAAGAAGAATGGCTGTTAAAATAACTGATCAGACAAATAGTCTAATTTTTTCTGCTGAAAGGTTTTTTGCTTTAAGATTAATAATTGTAGTAATAAAATTTAAGGCACCTAAAATTGAAGAAATCCCTGCAAGGTGTAAAGAAAAAATTGTTAAGTCTACTGAAGGTCCTGAATGATAAAACGTTGATAAAGGTGGA
+
CCCCCGGGGGGGGGGGGGGGGGGGGGGGGGGGGGGGGGGGGGGGGGGGGGGGGGGGGGGGGGGGGGGGGGGGGGGGGGGGGGGGGGGGGGGGGGGGGGGGGGGGGGGGGGGGGGGGGGGGGGGGGGGGGGGGGGGGGGGGGGGGGGGGGGFGGGGGFGGGGGGGGGGGGGGGGGGGFGGGGGGGGGGGGGGGGGGFFGFGFGFBFFFFFFFFFGFFFEFED+3>=CDFFBEFFFFF=GGGFFFFEFFFFFFFFFEF*=:CFFEFG3<@8E;E=@317;<AFEE;<EB@;?:1;CECFFBF0
@M70528:330:000000000-K6D4P:1:1102:8629:5247 2:N:0:CAAGACGTCC+AGTATACGGA
TAAAACAGGGTCCCCTCCCCCTCTAGGGTCAAAAAAAGAGGTATTTAAGTTTCGGTCAGTTAAAAGTATTGTGATAGCTCCCGCTAACACTGGCAAAGATAAAAGAAGAAGAATGGCTGTTAAAATAACTGATCAGACAAATAGTCTAATTTTTTCTGCTGAAAGGTTTTTTGCTTTAAGATTAATAATTGTAGTAATAAAATTTAAGGCACCTAAAATTGAAGAAATCCCTGCAAGGTGTAAAGAAAAAATTGTTAAGTCTACTGAAGGTCCTGAATGATAAAACGTTGATAAAGGTGGA
+
CCCCCGGGGGGGGGGGGGGGGGGGGGGGGGGGGGGGGGGGGGGGGGGGGGGGGGGGGGGFGGGGGGGGGGGGGGGGGGGGGGGGGGGGGGGGGGGGGGGGGGGGGGGGGGGGGGGGGGGGGFGGGGGGGGGGGGGGGGGG?FGGGGGGGGFGGFGGGGGGGGGGGGGGGGGGDDGGFGGGGGGGEFGGGGGGGGGGFGFFCGFFFFFFAFFFFFFGFGG@CB:AAC@EAF@4ADFF@DDG>EECEEBDFDFFFFFF?61@ECCAGEFF<EFF8EECCFFFFF<<>7;;D29;CCCCCE??0
@M70528:330:000000000-K6D4P:1:1102:19247:5252 2:N:0:CAAGACGTCC+AGTATACGGA
TAAAACAGGGTCCCCTCCCCCTCTAGGGTCAAAAAAAGAGGTATTTAAGTTTCGGTCAGTTAAAAGTATTGTGATAGCTCCCGCTAACACTGGCAAAGATAAAAGAAGAAGAATGGCTGTTAAAATAACTGATCAGACAAATAGTCTAATTTTTTCTGCTGAAAGGTTTTTTGCTTTAAGATTAATAATTGTAGTAATAAAATTTAAGGCACCTAAAATTGAAGAAATCCCTGCAAGGTGTAAAGAAAAAATTGTTAAGTCTACTGAAGGTCCTGAATGATAAAACGTTGATAAAGGTGGA
+
CCCCCGGGGGGGGGGGGGGGGGGGFGGGGGGGGGGGGGGGGGGGGGGGGGGGGGGGGGGGGGGGGGGGGGGGGGGGGGGGGGDGGGGGGGGGGGGGGGGGGGGGGGGGGGGGGGGGGGGGGGGGGGGGGGGGGGGGGGGGGGGGGGGGGGFGGGGGGGGGGGGGGDGFGGGGGGGGFGGGGGGGGGGFGGGGGGGGFEFFFFFFFFFFFFFFFGFGFGGFGF;AF5@EF>B4AD=A@*2?*9A=AEFFFFFFFFFFEFFFFFFFGF3AE1;>/;AECCEA)?E<9@;DFFCCFECFD7(4(
@M70528:330:000000000-K6D4P:1:1102:14632:5254 2:N:0:CAAGACGTCC+AGTATACGGA
TAAAACAGGGTCCCCTCCCCCTCTAGGGTCAAAAAAAGAGGTATTTAAGTTTCGGTCAGTTAAAAGTATTGTGATAGCTCCCGCTAACACTGGCAAAGATAAAAGAAGAAGAATGGCTGTTAAAATAACTGATCAGACAAATAGTCTAATTTTTTCTGCTGAAAGGTTTTTTGCTTTAAGATTAATAATTGTAGTAATAAAATTTAAGGCACCTAAAATTGAAGAAATCCCTGCAAGGTGTAAAGAAAAAATTGTTAAGTCTACTGAAGGTCCTGAATGATAAAACGTTGATAAAGGTGGA
+
CCCCCGGGGGGGGGGGGGGGGGGGGGGGGGGGGGGGGGGGGGGGGGGGGGGGGGGFGGGGGGGGGGGGGGGGGGGGGGGGGGGGGGGGGGGGGGGGGGGGGGGGGGGGGGGGGGGGGGGGGGGGGGGGGGGGGGGGGGGGGGGGGGGGGGFGGGGGGGGGGGGGGGGGGGGGGGCCDGGGGGGGGGGGGGGGGGGGFFFFFEFFFFFFAFFFFGFGAGGFGF5CF5CEFEF4FFBFEGGGFEFFEFFFFFFBEFEF5BBECFEFGF?AF@@EEEEF7:?EFEC<E<9,689+7CEECE0?(
@M70528:330:000000000-K6D4P:1:1102:24141:5274 2:N:0:CAAGACGTCC+AGTATACGGA
TAAAACAGGGTCCCCTCCCCCTCTAGGGTCAAAAAAAGAGGTATTTAAGTTTCGGTCAGTTAAAAGTATTGTGATAGCTCCCGCTAACACTGGCAAAGATAAAAGAAGAAGAATGGCTGTTAAAATAACTGATCAGACAAATAGTCTAATTTTTTCTGCTGAAAGGTTTTTTGCTTTAAGATTAATAATTGTAGTAATAAAATTTAAGGCACCTAAAATTGAAGAAATCCCTGCAAGGTGTAAAGAAAAAATTGTTAAGTCTACTGAAGGTCCTGAATGATAAAACGTTGATAAAGGTGGA
+
CCCCCGGGGGGGGFGGGGGGGGGGGGGGGGGGGGGGGGGGGGGGGGGGGGGGGGGGGGGGGGGGGGGGGGGGGGGFGGFGGGGGGGDFGFGGGGGGGGGGGGGGGGGGGGGGGGGGGGGGGGGGGGGGGGGGGGGGGGGGGGGGGGGGGGFGGGGDGGGGGGGGGGGGGGGGGGGGFGGGGGGGGGGGGGGGGACFFG?CAFFFFFFFFFFFFGFG>CFFGFEFFEFCA==AFFFBBFGC>EC9<C@=FDBDBFCFEBFEE6?AEECEFF;E7>EF>:?EFFEC<@:5@<53:EFFG<7:(
@M70528:330:000000000-K6D4P:1:1102:9348:5281 2:N:0:CAAGACGTCC+AGTATACGGA
TAAAACAGGGTCCCCTCCCCCTCTAGGGTCAAAAAAGAGGTATTTAAGTTTCGGTCAGTTAAAAGTATTGTGATAGCTCCCGCTAACACTGGCAAAGATAAAAGAAGAAGAATGGCTGTTAAAATAACTGATCAGACAAATAGTCTAATTTTTTCTGCTGAAAGGTTTTTTGCTTTAAGATTAATAATTGTAGTAATAAAATTTAAGGCACCTAAAATTGAAGAAATCCCTGCAAGGTGTAAAGAAAAAATTGTTAAGTCTACTGAAGGTCCTGAATGATAAAACGTTGATAAAGGTGGAT
+
CCCCCGGGGGGGGGGGGGGGGGGGGGGGGGGGGGGGDGGGGGGGGGGGGGGGGGGGGGGGGGGGGGGGGGGGGGGGGGGGGGGEFCFGGGGGGGGGGGGGGGGGGGGGGGGGGGGGGGGGGGGGFGGGGGGGGGGGGGGGGGGGGGGGGGFGGGGGFGGGGGGGGGFGGGGGGGGGF=DFGFGGGGGGGGGGGGGGFGFGFG97FFFFFFFFFGFGFGCCGFEFFFEF955?FFEFB>62:66+>BBDFBFF4=?FC6B7CFFACE=3(6;E3=EEDG@CFF<CE@FFFF7@FEF@@(=<)
@M70528:330:000000000-K6D4P:1:1102:12270:5282 2:N:0:CAAGACGTCC+AGTATACGGA
TAAAACAGGGTCCCCTCCCCCTCTAGGGTCAAAAAAAGAGGTATTTAAGTTTCGGTCAGTTAAAAGTATTGTGATAGCTCCCGCTAACACTGGCAAAGATAAAAGAAGAAGAATGGCTGTTAAAATAACTGATCAGACAAATAGTCTAATTTTTTCTGCTGAAAGGTTTTTTGCTTTAAGATTAATAATTGTAGTAATAAAATTTAAGGCACCTAAAATTGAAGAAATCCCTGCAAGGTGAAAAGAAAAAATTGTTAAGTCTATTGAAGGTCCTGAATGATAAAACGTTGATAAGGGTGGA
+
CCCC<F<E@@F-CEFFG;BFGGCCDFFGGF@EGFGGGECFF<C<CFEFGF9<CBCB,@FCFEG9@CCFGDFFGACBEAEDCFE@FFCFG8EFFC=,E8CFF;EBFDF=FGG=?<<,>FG=A;<,9C,F?FFGGF?D=DGCDEDAC4C;DCDGGG8FGGGA==A<A8F=FFC8EGF8?8EF,=9383EFFFC@CACFAFC<:,C@8+9+;5;;@GFF*3=@C108@5CC654>;BB*9*5?**182>((2(/(6A*B*==76@)+<>6>EEFE3AF4*@/756)934(/625C7)))24(4(
@M70528:330:000000000-K6D4P:1:1102:7534:5291 2:N:0:CAAGACGTCC+AGTATACGGA
TAAAACAGGGTCCCCTCCCCCTCTAGGGTCAAAAAAAGAGGTATTTAAGTTTCGGTCAGTTAAAAGTATTGTGATAGCTCCCGCTAACACTGGCAAAGATAAAAGAAGAAGAATGGCTGTTAAAATAACTGATCAGACAAATAGTCTAATTTTTTCTGCTGAAAGGTTTTTTGCTTTAAGATTAATAATTGTAGTAATAAAATTTAAGGCACCTAAAATTGAAGACATCCCTGCAAGGTGTAAAGAAAAAATTGTTAAGTCTACTGAAGGTCCTGAATGATAAAACGTTGATAAAGGTGGA
+
CCCCCGGGGGGGGGGGGGGGGGGGGGGGGGGGGGGGGGGGGGGGGGGGGGGGGGGGGGGGGGGGGGGGGGGGGGGGGGGGGGGGGGG?FGGGGFDGGGGGGGGGGGGDGGGGGGGGGGGGGGGGCFFGGGGGGGGGGGGGGGGGGGFGCDFGGGGGGGGGGFCFGGGGGGGGGGGGFG:CFDGGGGGGFGGGGGGGCGFGEFFFFFFFFFFFFFFCFGF899:AF5@CAD>FFBBFB8DCEFFFFFF5;@@DFFEF?B=C57?+AEEF@FEA@EFF7+<4CE3>EFB3@122:<697>26(
@M70528:330:000000000-K6D4P:1:1102:23935:5296 2:N:0:CAAGACGTCC+AGTATACGGA
TAAAACAGGGTCCCCTCCCCCTCTAGGGTCAAAAAAAGAGGTATTTAAGTTTCGGTCAGTTAAAAGTATTGTGATAGCTCCCGCTAACACTGGCAAAGATAAAAGAAGAAGAATGGCTGTTAAAATAACTGATCAGACAAATAGTCTAATTTTTTCTGCTGAAAGGTTTTTTGCTTTAAGATTAATAATTGTAGTAATAAAATTTAAGGCACCTAAAATTGAAGAAATCCCTGCAAGGTGTAAAGAAAAAATTGTTAAGTCTACTGAAGGTCCTGAATGATAAAACGTTGATAAAGGTGGA
+
CCCCCGGGGGGGGGGGGGGGGGGGGGGGGGGGGGGGGGFGGGGGGGGGGGGGGGGGGGGGGGGGGGGGGGGGGGGGGGGGGGGGGGGGGGGGGGGGGGGGGGGGGGGGGFGGGGGGGGGGGGGGGGGGGGGGGGGGFGGGGGGGFGGGGGFGGGGFGGGGGGG<FGFGGGGGDGGGFGFGGGGGGGGGGGGGGG@=CCFGFGFFFFFFFFFFFGFGFGGEGFCC@C@A9:BFFDFB6FD:9BC>AEBBA552:8@F?C685;CFE39<@8;E7<;C<734??EE)79@;;5+;CFEGEBB0
@M70528:330:000000000-K6D4P:1:1102:12253:5298 2:N:0:CAAGACGTCC+AGTATACGGA
TAAAACAGGGTCCCCTCCCCCTCTAGGGTCAAAAAAAGAGGTATTTAAGTTTCGGTCAGTTAAAAGTATTGTGATAGCTCCCGCTAACACTGGCAAAGATAAAAGAAGAAGAATGGCTGTTAAAATAACTGATCAGACAAATAGTCTAATTTTTTCTGCTGAAAGGTTTTTTGCTTTAAGATTAATAATTGTAGTAATAAAATTTAAGGCACCTAAAATTGAAGAAATCCCTGCAAGGTGTAAAGAAAAAATTGTTAAGTCTACTGAAGGTCCTGAATGATAAAACGTTGATAAAGGTGGA
+
CCCCCGFGGGGGFGFGGFFGGGGGFGGGGEFFGGGGGGGGGCCGGGGGGGGGGGGFEGGGGEFEGGGGGGGGGFGGGFGGFGDGGGGGGGGGG8F?<CFFCFGGGGG?FFGGFGACFGGFGGGFFGGGFGGGGGFFFFG,?FGGGCFFFGFFGGDGGGGGGGGCAFGGGGFEEGGG?DFGFDGGFGGGGGFFFGFG7E<E@CFC7CCF**:*<59C?DEEGFFFA5@EAEEAF==36:D@6*AFFF=5A2>B@FFF5BB?6AC;C<C34;@EE@362@?@5).493653(*3;3CCF;3<(
@M70528:330:000000000-K6D4P:1:1102:23638:5299 2:N:0:CAAGACGTCC+AGTATACGGA
TAAAACAGGGTCCCCTCCCCCTCTAGGGTCAAAAAAAGAGGTATTTAAGTTTCGGTCAGTTAAAAGTATTGTGATAGCTCCCGCTAACACTGGCAAAGATAAAAGAAGAAGAATGGCTGTTAAAATAACTGATCAGACAAATAGTCTAATTTTTTCTGCTGAAAGGTTTTTTGCTTTAAGATTAATAATTGTAGTAATAAAATTTAAGGCACCTAAAATTGAAGAAATCCCTGCAAGGTGTAAAGAAAAAATTGTTAAGTCTACTGAAGGTCCTGAATGATAAAACGTTGATAAAGGTGGA
+
CCCCCGGGGGGGGGGGGGGGGGGGGGGGGGGGGGGGGGGGGGGGGGFGGGGGGGGGGGGGGGGGGGGGGGGGGGGGGGGGGGGGGGGGGGGGGGGGGGGGGGGGGGGGGGGGGGGGGGGGGGGGGGGGGGGGGGGGGGGGGGGGGGGGGGFGGGGGGGGGGGGFGGGGFGFGGGGGFGGGGGGGGCGGGGGGGGGGFGFGFFFFFFFFF?FFFFFGF9CEFFFBFFFFFEFAA9<*>@DG69A+9@@@ADBFEFFFE8@<C7?AC@?<E(6@43;3*@6)/5?9C@0631*+@?>EE<::(
@M70528:330:000000000-K6D4P:1:1102:17721:5325 2:N:0:CAAGACGTCC+AGTATACGGA
TAAAACAGGGTCCCCTCCCCCTCTAGGGTCAAAAAAAGAGGTATTTAAGTTTCGGTCAGTTAAAAGTATTGTGATAGCTCCCGCTAACACTGGCAAAGATAAAAGAAGAAGAATGGCTGTTAAAATAACTGATCAGACAAATAGTCTAATTTTTTCTGCTGAAAGGTTTTTTGCTTTAAGATTAATAATTGTAGTAATAAAATTTAAGGCACCTAAAATTGAAGAAATCCCTGCAAGGTGTAAAGAAAAAATTGTTAAGTCTACTGAAGGTCCTGAATGATAAAACGTTGATAAAGGTGGA
+
CCCCCGGGGGGGGGGGGGGGGGGGGGGGGGFGGGGGGGGGGGGGGGGGGGGGGGEFGGGGGGGFEGGGGGGGGGGGGGGGGGGGDGGGGGGGGGGGGGGFGFGGGGGGGGGGGGGGGGGGGDGGGGGGGGGGGGFFFGGFGGGCEGGGGGFGGGGFGGGGGGGGGGFGGGGGGGGGFGGGGGGGGGGGGGGGGGGFFGEGFFFEFFFFFFFFFGFGFCF@76:ABEBFFEBAAFFAB;<?>BFF?CBBF=@BFFEFCBFEFAEFGEFFEEFFEEEF<F3;<E6C3@;DF19;7?))>@7:(
@M70528:330:000000000-K6D4P:1:1102:9745:5348 2:N:0:CAAGACGTCC+AGTATACGGA
TAAAACAGGGTCCCCTCCCCCTCTAGGGTCAAAAAAAGAGGTATTTAAGTTTCGGTCAGTTAAAAGTATTGTGATAGCTCCCGCTAACACTGGCAAAGATAAAAGAAGAAGAATGGCTGTTAAAATAACTGATCAGACAAATAGTCTAATTTTTTCTGCTGAAAGGTTTTTTGCTTTAAGATTAATAATTGTAGTAATAAAATTTAAGGCACCTAAAATTGAAGAAATCCCTGCAAGGTGTAAAGAAAAAATTGTTAAGTCTACTGAAGGTCCTGAATGATAAAACGTTGATAAAGGTGGA
+
CCCCCGGGGGGGGGGGGGGGGGGGGGGGGGGGGGGGGGGGGGGGGGGGGGGGGGGGGGGGGFGGGGGGGGGGGGGGGGGGGGGGGGGGGGGGGGGGGGGGGGGGGGGGGGGGGGGGGGGGG;FFFFGGGGGGDGGGGGGGFGGGGGGGGGFGGGGGGGGGGGGGGGFGFGGGGGGGFGGGGGGGGGGGGGGGGGGGFGFCEGFFFFFFFFFFFGFGFCEEGFE@FFFFF93*ADFFEGGGFF<A?C@BFFFFEFEF8+19?7?FGECEF@@<@<<98;CEEFFEEE@D@@FCGFFC7=0?0
@M70528:330:000000000-K6D4P:1:1102:24865:5355 2:N:0:CAAGACGTCC+AGTATACGGA
TAAAACAGGGTCCCCTCCCCCTCTAGGGTCAAAAAAAGAGGTATTTAAGTTTCGGTCAGTTAAAAGTATTGTGATAGCTCCCGCTAACACTGGCAAAGATAAAAGAAGAAGAATGGCTGTTAAAATAACTGATCAGACAAATAGTCTAATTTTTTCTGCTGAAAGGTTTTTTGCTTTAAGATTAATAATTGTAGTAATAAAATTTAAGGCACCTAAAATTGAAGAAATCCCTGCAAGTTGTAAAGAAAAAATTGTTAAGTCTACTGAAGGTCATGAATGATAAAACGTTGATAAAGTTGGA
+
CCCCCGGGGGGGGEFCFGGGGGGGGGGGGGGGGGGGGGGG?FGGGGGGGAFGGGGGGGGGGGGGGFGGGGGGGGGGGFGGGGGGGGCFGGGG<FGFGGGGGGGGCGGGFGGGGGGCFGGGGGGGGGFGGGGGGFGGGGGGDFGGGAFFGGFGGGGGGGGFGF,AECGGFFGGGFGGFFGGGGGGGGG+CEFGGFGGFFFCC,CEFCFFFAFFFGFFADGEAA5AF5=EF26FFB:3:,5;AEEFEF2:)7(8>+0=4+8>CFFFG39);(;7.9;E>76AEF<3;)63@73+3973+))/)
@M70528:330:000000000-K6D4P:1:1102:18853:5359 2:N:0:CAAGACGTCC+AGTATACGGA
TAAAACAGGGTCCCCTCCCCCTCTAGGGTCAAAAAAAGAGGTATTTAAGTTTCGGTCAGTTAAAAGTATTGTGATAGCTCCCGCTAACACTGGCAAAGATAAAAGAAGAAGAATGGCTGTTAAAATAACTGATCAGACAAATAGTCTAATTTTTTCTGCTGAAAGGTTTTTTGCTTTAAGATTAATAATTGTAGTAATAAAATTTAAGGCACCTAAAATTGAAGAAATCCCTGCAAGGTGTAAAGAAAAAATTGTTAAGTCTACTGAAGGTCCTGAATGATAAAACGTTGATAAAGGTGGA
+
CCCCCGGGGGGGGGGGGGGGGGGGGGGGGGGGGGGGGGGGGGGGGGGGGGGGGGGGGGGGGGGGGGGGGGGGGGGGGGGGGGGGGGGGGGGGGGGGGGGGGGGGGGGGGGGGGGGGGGGGGGGGGGGGGGGGGGGGGGGGDFGGGGGGGGFGGGGGGGGGFGCGGGGGGGGGGGGGFGGGGGGGGGGGGGGGGGGGFGF7CGFEFFFFFFFFFGFGFFGFGFCEFEFCF=BFFFDF=DFFEFFFCFFBF>BFFFFFFCFFFF?CEEFEFFFF7@AECFEF?CFEEEFFFFG@FFECG@FF(
@M70528:330:000000000-K6D4P:1:1102:24701:5372 2:N:0:CAAGACGTCC+AGTATACGGA
TAAAACAGGGTCCCCTCCCCCTCTAGGGTCAAAAAAAGAGGTATTTAAGTTTCGGTCAGTTAAAAGTATTGTGATAGCTCCCGCTAACACTGGCAAAGATAAAGGAAGAAGAATGGCTGTTAAAATAACTGATCAGACAAATAGTCTAATTTTTTCTGCTGAAAGGTTTTTTGCTTTAAGATTAATAATTGTAGTAATAAAATTTAAGGCACCTAAAATTGAAGAAATCCCTGCAAGGTGTAAAGAAAAAATTGTTAAGTCTACTGAAGGTCCTGAATGATAAAACGTTGATAAAGGTGGA
+
CCCCCGGGGGGGGCFGGGGGGGGGGGGGGGGGGGGGGGGGGGGGGGGGG9CEGGGFGGGGFGGFGGGGGGGGGGGGGCEFGGGGGGGGGGGGDFGGGGGGGGGGGGFGGGGGGGGFFCDGGGGGGEFFGGGGGGGGGGGGGGFFGGGGGGFGGGGGGGD=EE?FGDFGGGGGGGGGFFFGGGGGDFGGGCGEGDGGFCFFABE@B?FBAFFF>FFDFFFFGCCEFCDFFF@AFF4**=DDBBE47>:7FD2==FCFEFFE3@E6>@<)=(4;)><>829AFFCCCF9D30/2+99<9@(4(
@M70528:330:000000000-K6D4P:1:1102:21330:5373 2:N:0:CAAGACGTCC+AGTATACGGA
TAAAACAGGGTCCCCTCCCCCTCTAGGGTCAAAAAAAGAGGTATTTAAGTTTCGGTCAGTTAAAAGTATTGTGATAGCTCCCGCTAACACTGGCAAAGATAAAAGAAGAAGAATGGCTGTTAAAATAACTGATCAGACAAATAGTCTAATTTTTTCTGCTGAAAGGTTTTTTGCTTTAAGATTAATAATTGTAGTAATAAAATTTAAGGCACCTAAAATTGAAGAAATCCCTGCAAGGTGTAAAGAAAAAATTGTTAAGTCTACTGAAGGTCCTGAATGATAAAACGTTGATAAAGGTGGA
+
CCCCCGGGGGGGGGGGGGGGGGGGGGGGGGGGGGGGGGGGGGGGGGGGGGGGGGGGGGGGGGGGGGGGGGGGGGGGGGGGGGGGGGGGGGGGGGGGGGGGGGGGGGGGGGGGGGGGGGGGGFGGGGGGGGGGGGGGGGGGGGGGGGGGGGCGGGGGGGGGGGGFGGGGGGGGGGGGFGGGGGGGGGGGGGGGGGGGFGFGFGFFFFFFFFFFFGFGFFGFGFFFFFFFF=B4ABFFE=FCEEFFEFBDF>FFFFEF?FFFECEFFFC@@1@E@FFFGGFFCFEF6@@F;?FCGFE9CE??(
@M70528:330:000000000-K6D4P:1:1102:21369:5383 2:N:0:CAAGACGTCC+AGTATACGGA
TAAAACAGGGTCCCCTCCCCCTCTAGGGTCAAAAAAAGAGGTATTTAAGTTTCGGTCAGTTAAAAGTATTGTGATAGCTCCCGCTAACACTGGCAAAGATAAAAGAAGAAGAATGGCTGTTAAAATAACTGATCAGACAAATAGTCTAATTTTTTCTGCTGAAAGGTTTTTTGCTTTAAGATTAATAATTGTAGTAATAAAATTTAAGGCACCTAAAATTGAAGAAATCCCTGCAAGGTGTAAAGAAAAAATTGTTAAGTCTACTGAAGGTCCTGAATGATAAAACGTTGATAAAGGTGGA
+
CCCCCGGGGGGGGGGGGGEGGGGGGGGGGGGGGGGGGGGGGGGGGGGGGGGGGGGGGGGGGGGGGGGGGGGGGGGGGGGGGGGGGGGGGGGGGGGGGGGGGGGGGGGGGGGGGGGGGFGGGGGGGGGGGGGGDGGGGGGGGGGGGGGGGGFGGGGGGGGGGGGFGGGGGGGGGGGGFGGGGGGGGGGGGGGGGGFGFA=EFEFEFFFFFFFFFGFGFGGFFFFFFFFFFEFFFFDB>;4D;E?9EC==FFFFFFEFCFFEEFFFEF3<@86;@F@C<CC33<?C>E9@1;8@>CCEGF:?(
@M70528:330:000000000-K6D4P:1:1102:26314:5394 2:N:0:CAAGACGTCC+AGTATACGGA
TAAAACAGGGTCCCCTCCCCCTCTAGGGTCAAAAAAAGAGGTATTTAAGTTTCGGTCAGTTAAAAGTATTGTGATAGCTCCCGCTAACACTGGCAAAGATAAAAGAAGAAGAATGGCTGTTAAAATAACTGATCAGACAAATAGTCTAATTTTTTCTGCTGAAAGGTTTTTTGCTTTAAGATTAATAATTGTAGTAATAAAATTTAAGGCACCTAAAATTGAAGAAATCCCTGCAAGGTGTAAAGAAAAAATTGTTAAGTCTACTGAAGTTCCTGAATGATAAAACGTTGATAAAGGTGGA
+
CCCCCGGGGGGGGGGGGGGGGGGGGGGGGGGGGGGGGGGGGGGGGGGGGFGGGGGGGGGGGGGGGGGGGGGGGGDFGEGGGGGGGGGGGGGGGGGGGGGGGGGGGGGFGFGGGGGGGGGGGGGGFGGGGGGFGGGGGGGGGGGGGGGGGGFGGGGGGGGGGGDGGGGGGGGGGGGGFGGGGFFDFGGFGGGFGDCFFCFFCCF@AFFFFFFFFCFGFCA@CAEFFE@EFF=>FBFFB@AFFEF9E=D2AF=@EFFF@88?CFECCEC)7).<<5CC;D<AEC)9CE26;75@CCCE7;@B0
@M70528:330:000000000-K6D4P:1:1102:4828:5396 2:N:0:CAAGACGTCC+AGTATACGGA
TAAAACAGGGTCCCCTCCCCCTCTAGGGTCAAAAAAAGAGGTATTTAAGTTTCGGTCAGTTAAAAGTATTGTGATAGCTCCCGCTAACACTGGCAAAGATAAAAGAAGAAGAATGGCTGTTAAAATAACTGATCAGACAAATAGTCTAATTTTTTCTGCTGAAAGGTTTTTTGCTTTAAGATTAATAATTGTAGTAATAAAATTTAAGGCACCTAAAATTGAAGAAATCCCTGCAAGGTGTAAAGAAAAAATTGTTAAGTCTACTGAAGGTCCTGAATGATAAAACGTTGATAAAGGTGGA
+
CCCCCGGGGGGGDEFGEGGGGG7FFEGFEFGGGGGGGCEGFGGGGFGFGGGFGGGGGGGGGGGFGGGGGGGFGGGGG<CFGGGGGGGGG8<EC8FFFFGGGGCFGGGGGGFGGGFGGGD>FCGGGG9FFGGFGFGGGGGGF=FF;EGGCGFGGEEAFGGGGGGGGGCC8>FGGGGGFDD8ECFGGC;DEACEGGGGFGF;:@FEFCFFAFFF>CFFFDGEG>A5@5@AFFE>A9BA@G<DEEEF6=>7FD8=EA>FCFCEE@<@F@77@E@E4477239AFFF)7=>DF(23@?CEGF:4(
@M70528:330:000000000-K6D4P:1:1102:23302:5414 2:N:0:CAAGACGTCC+AGTATACGGA
TAAAACAGGGTCCCCTCCCCCTCTAGGGTCAAAAAAAGAGGTATTTAAGTTTCGGTCAGTTAAAAGTATTGTGATAGCTCCCGCTAACACTGGCAAAGATAAAAGAAGAAGAATGGCTGTTAAAATAACTGATCAGACAAATAGTCTAATTTTTTCTGCTGAAAGGTTTTTTGCTTTAAGATTAATAATTGTAGTAATAAAATTTAAGGCACCTAAAATTGAAGAAATCCCTGCAAGGTGTAAAGAAAAAATTGTTAAGTCTACTGAAGGTCCTGAATGATAAAACGTTGATAAAGGTGGA
+
CCCCCGGGGGGGGGGGGGGGGGGGGGGGGGGGGGGGGGGGGGGGGGGGGGGGGGGGGGGGGGGGGGGGGGGGFGGGGGGGGGGGGGGGGGGGGGGGGGGGGGGFGGGGGGGGGGGGGGGFFGGGGGGFGGGDFGGGGGGGGGGGGGFGGGFGGFEGGGGGGGGFFGFGGGGGGGGGFGGGCGGGGGGGGGGGFGFGFGFGFFCFFFFFF?CFFGFGFFE@CF=6BEBC9BFFFBBBEGGGFFF>AEDFF:@DBFCF>4=?C7?1>853;@EE@934;:5;E?CEEE>=@;*+;<>E+)4:0
@M70528:330:000000000-K6D4P:1:1102:8647:5447 2:N:0:CAAGACGTCC+AGTATACGGA
TAAAACAGGGTCCCCTCCCCCTCTAGGGTCAAAAAAAGAGGTATTTAAGTTTCGGTCAGTTAAAAGTATTGTGATAGCTCCCGCTAACACTGGCAAAGATAAAAGAAGAAGAATGGCTGTTAAAATAACTGATCAGACAAATAGTCTAATTTTTTCTGCTGAAAGGTTTTTTGCTTTAAGATTAATAATTGTAGTAATAAAATTTAAGGCACCTAAAATTGAAGAAATCCCTGCAAGGTGTAAAGAAAAAATTGTTAAGTCTACTGAAGGTCCTGAATGATAAAACGTTGATAAAGGTTGA
+
CCCCCGGGGGGGGGGGGGGGGGGGGGGGGGGGGGGGGGGGGGGGGGGGGGGGGGGGGGGGGGGGGGGGGGGGGGGGGGGGGGGGGGGGGGGGGGGGGGGGGGGGGGGGGGGGGGGGGGGFGDGGGGGGGGGGGGGGGGGGGGGGGGGGGGFGGGGGGGGGGGGFGGGFFGGGGGFGFGGGFGGGEDGGGGGGGGGGFGFGFGFFFFFFFFFF>7FGFGGFC63*=8@E9>>FFBDFFGFGEFF6EEB2?59BEFCFEFFFF7CFGE?E@8EE4>)/2:<;5?CC)):3@<C7;C9);7).(
@M70528:330:000000000-K6D4P:1:1102:4554:5450 2:N:0:CAAGACGTCC+AGTATACGGA
TAAAACAGGGTCCCCTCCCCCTCTAGGGTCAAAAAAAGAGGTATTTAAGTTTCGGTCAGTTAAAAGTATTGTGATAGCTCCCGCTAACACTGGCAAAGATAAAAGAAGAAGAATGGCTGTTAAAATAACTGATCAGACAAATAGTCTAATTTTTTCTGCTGAAAGGTTTTTTGCTTTAAGATTAATAATTGTAGTAATAAAATTTAAGGCACCTAAAATTGAAGAAATCCCTGCAAGGTGTAAAGAAAAAATTGTTAAGTCTACTGAAGGTCCTGAATGATAAAACGTTGATAAAGGTGGA
+
CCC8CFCGCEGGGGGFG@FGGG,CFFGFGGGGGFGDGDGGGGGGGGGGGGGGGGGGGEGFF,,EFFGGFF@FFFGGGGGGFFGDGGGFGGGFGGGGGGGFGFFGG@FGGGGGGGGGGGGGGGGGGGGEFGGDFGGGGGCFDFGGGFGGCFFGGGGGGGGGGGCFDFDE@@D>EGFGFGFFFGGGAC;EGGFFGEECFGFG=FFEFFFFFFF>?DFGFGGFFFEBB@8AFB3AFBBA>FDCEE<AEFB@;B95BF5@<A:99@<F?)734(64;73;*1..)16)/73;@@3:C<>67@22(
@M70528:330:000000000-K6D4P:1:1102:4406:5477 2:N:0:CAAGACGTCC+AGTATACGGA
TAAAACAGGGTCCCCTCCCCCTCTAGGGTCAAAAAAAGAGGTATTTAAGTTTCGGTCAGTTAAAAGTATTGTGATAGCTCCCGCTAACACTGGCAAAGATAAAAGAAGAAGAATGGCTGTTAAAATAACTGATCAGACAAATAGTCTAATTTTTTCTGCTGAAAGGTTTTTTGCTTTAAGATTAATAATTGTAGTAATAAAATTTAAGGCACCTAAAATTGAAGAAATCCCTGCAAGGTGTAAAGAAAAAATTGTTAAGTCTACTGAAGGTCCTGAATGATAAAACGTTGATAAAGGTGGA
+
CCC8CGGGGGG<EEFGG;FGGGCGEEFGGGFGGGGGGGGGGFGCEFFGEFGEGBC@:FFEFFFEGFFEEEG<<<EA?DFFGGEGGDFFFCE?F8EFGGFGG;FFGGFFFFF@EFGFGGGFFGFGFGFG9FFGGGGGGGGGD9DFGGGGAFFGGFECFFGGGGF<8DF9EGGGGGGGF9D9EFGG,=EFGGGGGGGGCFF2>DFEFAF+@A?AFGFFFEGCCF76<=@EFEEFF==A>@>D>>?F<*7387@DFF<CCF=C<FCFGFE3=;EA)7<<8CFF??C)936652*+;344>721(
@M70528:330:000000000-K6D4P:1:1102:20756:5479 2:N:0:CAAGACGTCC+AGTATACGGA
TAAAACAGGGTCCCCTCCCCCTCTAGGGTCAAAAAAAGAGGTATTTAAGTTTCGGTCAGTTAAAAGTATTGTGATAGCTCCCGCTAACACTGGCAAAGATAAAAGAAGAAGAATGGCTGTTAAAATAACTGATCAGACAAATAGTCTAATTTTTTCTGCTGAAAGGTTTTTTGCTTTAAGATTAATAATTGTAGTAATAAAATTTAAGGCACCTAAAATTGAAGAAATCCCTGCAAGGTGTAAAGAAAAAATTGTTAAGTCTACTGAAGGTCCTGAATGATAAAACGTTGATAAAGGTGGA
+
CCCCCGGGGGGGGGGGGGGGGGGGGGGGGGGGGGGGGGGGGGGGGGGGGGGGGGGGGGGGGGGGGGGGGGGGGGGGGGGGGGGGGGGGGGGGGGGGGGGGGGGGGGGGGGGGGGGGGGGGGGGGGGGGGGGGGGGGGGGGFGGGGGGGGGFGGGGGGGGGGGGGGGGGGGGGGGGGFGGGGGGGGGGGGGGGGGGGFCFGFGFFFFFFFFFFFGFGFGGFGFFFFFFEF<EFFDDAB@>EEFFFFFFFFDFFFFFFCFFFEFEFGFCE@E;E@F@CCCEFEFF;EFF@F?9;:?9>FF:?(
@M70528:330:000000000-K6D4P:1:1102:16830:5512 2:N:0:CAAGACGTCC+AGTATACGGA
TAAAACAGGGTCCCCTCCCCCTCTAGGGTCAAAAAAAGAGGTATTTAAGTTTCGGTCAGTTAAAAGTATTGTGATAGCTCCCGCTAACACTGGCAAAGATAAAAGAAGAAGAATGGCTGTTAAAATAACTGATCAGACAAATAGTCTAATTTTTTCTGCTGAAAGGTTTTTTGCTTTAAGATTAATAATTGTAGTAATAAAATTTAAGGCACCTAAAATTGAAGAAATCCCTGCAAGGTGTAAAGAAAAAATTGTTAAGTCTACTGAAGGTCCTGAATGATAAAACGTTGATAAAGGTGGA
+
CCCCCGGGGGGGGGGGGGGGGGGGGGGGGGGGGGGGGGGGGGGGGGGGFGGFGGGGGGGFGGGGGGGGGGGGGGGGGGGGGGGGGGGGGGGGGGGGGGGGGGGGGGGGGGGGGGGGGGGGGGGGGGGGGGGGGGGGGGGGGFGGGGGGGGFGGGGGGGGFGGGGGGGGFGGGGGGGFGGGGGGGGGGGGGGGGGGGFGFGFGFFFFFFFFFFFGFCCEGCGCA@FECEFF:4ADDFEGGGFFFFFF2>F=@FEFEF?BFF?:?FCE?AEEEF8EFFCDFF?C6>CEFFD@5;CCC>;=BF(
@M70528:330:000000000-K6D4P:1:1102:24789:5516 2:N:0:CAAGACGTCC+AGTATACGGA
TAAAACAGGGTCCCCTCCCCCTCTAGGGTCAAAAAAAGAGGTATTTAAGTTTCGGTCAGTTAAAAGTATTGTGATAGCTCCCGCTAACACTGGCAAAGATAAAAGAAGAAGAATGGCTGTTAAAATAACTGATCAGACAAATAGTCTAATTTTTTCTGCTGAAAGGTTTTTTGCTTTAAGATTAATAATTGTAGTAATAAAATTTAAGGCACCTAAAATTGAAGAAATCCCTGCAAGGTGTAAAGAAAAAATTGTTAAGTCTACTGAAGGTCCTGAATGATAAAACGTTTATAAAGGTGGA
+
CCCCCGGGGGGGGGGGGGGGGGGGGGGGGGGGGGGGGGGGGGGGGGGGGFFGGGGGGGGGGGGGGGGGGGGGGGGGGDGGGGDGGGGGGGGGGGGGGGGGGGGGGGGGGGGGGGGGFGGGGGGGGGGGGGGGGGGGGGGGGGGGGGGGGGFGGGGGGGGGGGGGGGGGDFGG7DGGFADCEGGGGFGGGGFFGCFG?DCCCDF@FFFBFFFF>DFGF7FFCFC@FEDEFFFFFFBFE5>B=EFEEE2=/8@B218+/=8C?AEAD@6;@1=@@AAC<+);C?C34)(63(2+399>+)(-(
@M70528:330:000000000-K6D4P:1:1102:26349:5524 2:N:0:CAAGACGTCC+AGTATACGGA
TAAAACAGGGTCCCCTCCCCCTCTAGGGTCAAAAAAAGAGGTATTTAAGTTTCGGTCAGTTAAAAGTATTGTGATAGCTCCCGCTAACACTGGCAAAGAAAAAAGAAGAAGAATGGCTGTTAAAATAACTGATCAGACAAATAGTCTAATTTTTTCTGCTGAAAGGTTTTTTGCTTTAAGATTAATAATTGTAGTAATAAAATTTAAGGCACCTAAAATTGAAGAAATCCCTGCAAGGTGTAAAGAAAAAATTGTTAAGTCTACTGAAGGTCCTGAATGATAAAACGTTGAAAAAGGTGGA
+
CCCCCGGGGGGGGGFGGGGGGGGGGGGGGGGGGGGGGGGGGGGGGGGGGFGGGGGGGGGGGGGGGFGGFFFGGGGGG<FGGGGGEGGGGGGGGGGGGGGGGGGGGGGGGGGFGGGGGGGGGFFGGGGGGGGFFGGGGGGGGGFAFGFGGGFGGFE@FFGG8FCFGGGGGGGGGGGFFCFFGGGGGGGGGFGEGGGGF:=FFGFFAFABF>FF>GFGFEFECFA;FEDEFFFFFDB?BCAC>=C:EEB3FFF;FFEA6;F?EAEF?)77@164;EEE67745?)4.77@@:3*:6,4*3:?(
@M70528:330:000000000-K6D4P:1:1102:13999:5528 2:N:0:CAAGACGTCC+AGTATACGGA
TAAAACAGGGTCCCCTCCCCCTCTAGGGTCAAAAAAAGAGGTATTTAAGTTTCGGTCAGTTAAAAGTATTGTGATAGCTCCCGCTAACACTGGCAAAGATAAAAGAAGAAGAATGGCTGTTAAAATAACTGATCAGACAAATAGTCTAATTTTTTCTGCTGAAAGGTTTTTTGCTTTAAGATTAATAATTGTAGTAATAAAATTTAAGGCACCTAAAATTGAAGAAATCCCTGCAAGGTGTAAAGAAAAAATTGTTAAGTCTACTGAAGGTCCTGAATGATAAAACGTTGATAAAGGTGGA
+
CCCCCGGGGGGGGGGGGGGGGGGGGGGGGGGGGGGGGGGGGGGGGGGGGFFGGGGGGGGGGGGGGGGGGGGGGGGGGGGGGGGGGGGGGGGGGGGGGGGGGGFGGGGGGGFGGGGFGGGGGGGGGGGGDFGGGGGGGGGGGGGGGGGGGGFFGGGGGGGGGEGGGGGGGGGGGGGGFGGGGGGGGGGGGGGGGCGGFGFGFGFFFFFFAFFFFGF>FGGFGFEBFFBAFEFFFFFFEGFFE6AFFFF@FBFDEFCF<8ACEFEFGEEFF;EAFFE9C><EFCE3CEB@;1:+:<><EE?6(
@M70528:330:000000000-K6D4P:1:1102:10768:5538 2:N:0:CAAGACGTCC+AGTATACGGA
TAAAACAGGGTCCCCTCCCCCTCTAGGGTCAAAAAAAGAGGTATTTAAGTTTCGGTCAGTTAAAAGTATTGTGATAGCTCCCGCTAACACTGGCAAAGATAAAAGAAGAAGAATGGCTGTTAAAATAACTGATCAGACAAATAGTCTAATTTTTTCTGCTGAAAGGTTTTTTGCTTTAAGATTAATAATTGTAGTAATAAAATTTAAGGCACCTAAAATTGAAGAAATCCCTGCAAGGTGTAAAGAAAAAATTGTTAAGTCTACTGAAGGTCCTGAATGATAAAACGTTGATAAAGGTGGA
+
CCCCCGGGGGGGGGGFGGGGGGGGGGGGGGGGGGGGGGGGGGGGGGGGGGGGGGGFGGGGGGGGGGGGGGGGGGGGGCGGGGGGGGGGGGGGGFGGGGGGGGGGGGGGGGGGGGGGGGGGGGGGGGGGGGGGGGGGGGGGGGDDGGGGGGFGGGGGGGGGGGGGGGGGGGGGGGGGFGGGGGGGGGGGGGGGGGGGFG?FEGFFFFFFAFFFFGFGFGGEFFCCFFFEFE46FFFF@ECF667AEFFFA>BFFFEF9=BC?+7@C8CA.;@A7AECCD?35<E)77;;@F<7:9>CC@(8(
@M70528:330:000000000-K6D4P:1:1102:5018:5545 2:N:0:CAAGACGTCC+AGTATACGGA
TAAAACAGGGTCCCCTCCCCCTCTAGGGTCAAAAAAAGAGGTATTTAAGTTTCGGTCAGTTAAAAGTATTGTGATAGCTCCCGCTAACATTGGCAAAGATAAAAGAAGAAGAATGGCTGTTAAAATAACTGATCAGACAAATAGTCTAATTTTTTCTGCTGAAAGGTTTTTTGCTTTAAGATTAATAATTGTAGTAATAAAATTTAAGGCACCTAAAATTGAAGAAATCCTTGCAAGGTGTAAAGAAAAAGTTGTTAAGTCTACTGAAGGTCCTGAATGACAACACGTTGATAAATGTGGA
+
CCCCCFGGGDGF-E8C6@FGGEGG9CDEGGFCE@FGGE,;<F@@F<DB@EEF<FCG:,CFGG@,@F6CCF@FFGGGFFAFCCFDFCC=F,,9AEF=FA,E<D9><CFEFF8=EFFGGG>EGCBFG<F,,?4CEFD=>=FFDEDCFGGG,;9,@FE=FEFGG9=A9D9E9DFEE,EFD6@,@>FGGFFFFDADGA??<EFG*;C@CFC+9AA?9DA9?FF@9+**48:=B4*+46*46;>>>3>96>:@F=(>?AF;*=B<5B5C<3>=)5.))/.72:67)./((((/6;1:@?4)>/6))
@M70528:330:000000000-K6D4P:1:1102:16940:5546 2:N:0:CAAGACGTCC+AGTATACGGA
TAAAACAGGGTCCCCTCCCCCTCTAGGGTCAAAAAAAGAGGTATTTAAGTTTCGGTCAGTTAAAAGTATTGTGATAGCTCCCGCTAACACTGGCAAAGATAAAAGAAGAAGAATGGCTGTTAAAATAACTGATCAGACAAATAGTCTAATTTTTTCTGCTGAAAGGTTTTTTGCTTTAAGATTAATAATTGTAGTAATAAAATTTAAGGCACCTAAAATTGAAGAAATCCCTGCAAGGTGTAAAGAAAAAATTGTTAAGTCTACTGAAGGTCCTGAATGATAAAACGTTGATAAAGGTGGA
+
CCCCCGGGGGGGGGGGGGGGGGGGGGGGFGFGFGGGGGGGGGGGGGGGGGGGGGGGGGGGGGGFGGGGGGGGGGGGGGGGGGGGGGGGGGGGGGGGGGGGGGFECGGGGGGGGGGGGGGGGGGGGGFGGGGGGGGFGGGGGGGGGGGGGGFFGFDGFGGGGGGGGGGGFGGGGGFGFFDEFGGGGGGGGGGGGGGGFGFGFGFFFFFFFFFFFGFGFGGFGFA;@EC@=:@FFDFFEDFGFFFFEFDFF5@F@FEFCACC?FCFGEEEFF@E3>EFDF?@E?)9>@9;818+:5>CG<:?(
@M70528:330:000000000-K6D4P:1:1102:23407:5549 2:N:0:CAAGACGTCC+AGTATACGGA
TAAAACAGGGTCCCCTCCCCCTCTAGGGTCAAAAAAAGAGGTATTTAAGTTTCGGTCAGTTAAAAGTATTGTGATAGCTCCCGCTAACACTGGCAAAGATAAAAGAAGAAGAATGGCTGTTAAAATAACTGATCAGACAAATAGTCTAATTTTTTCTGCTGAAAGGTTTTTTGCTTTAAGATTAATAATTGTAGTAATAAAATTTAAGGCACCTAAAATTGAAGAAATCCCTGCAAGGTGTAAAGAAAAAATTGTTAAGTCTACTGAAGGTCCTGAATGATAACACGTTGATAAAGGTGGA
+
CCCCCGGGGGGFGGFFGGGGGGGGGGGGGGGGGGGGGGGFGCFGGGGGGFGGGGGGGGGGGGGGGGGGGGFGGFFGFGFGGGGGGGGG8FFF8EGGGGGGGGGGGGGGDGGGGGGGGFDEFEFGFGGGGGGGFGFGGGGGFFCFGGGGGGFGGGGGGFGFFGGFFGFFGGGGGDEGFCFGDGGGGFGGGGGGGGGGCGFG@GFEFFFFFAFFF9FCACGEGF8*3:CEFF=FF>DFEG9C@BE:/>>=FD2>EFEF<FFFEFFFG<77@1=@8EEFGGFA5CC);8;@FD5+;564E?(,(
@M70528:330:000000000-K6D4P:1:1102:16909:5549 2:N:0:CAAGACGTCC+AGTATACGGA
TAAAACAGGGTCCCCTCCCCCTCTAGGGTCAAAAAAAGAGGTATTTAAGTTTCGGTCAGTTAAAAGTATTGTGATAGCTCCCGCTAACACTGGCAAAGATAAAAGAAGAAGAATGGCTGTTAAAATAACTGATCAGACAAATAGTCTAATTTTTTCTGCTGAAAGGTTTTTTGCTTTAAGATTAATAATTGTAGTAATAAAATTTAAGGCACCTAAAATTGAAGAAATCCCTGCAAGGTGTAAAGAAAAAATTGTTAAGTCTACTGAAGGTCCTGAATGATAAAACGTTGATAAAGGTGGA
+
CCCCCGGGGGGGGGGGGGGGGGGGGGGGGGGGGGGGGGGGGGGGGGGFGGEFGGGGGGGGGGGGGGGGGGGGGGGGGGGGGGGGGGGGGGGGGGGGGGGGFFGCGGGGGGGGGGGGGGGGGGGFGGGGGGGGGGGGGGGGGGGGGGGGGGFGGGGGGGFFFGGFGGGGFGGGGGFGFGGGCFGGGGGGGGGGGF9FFGFG<EFEFFACFFF5FGFGFFGEGF8AA@58FF=>FBFFFGFC6>EAEFD3F=@D2A<F?FFC?668@E?;EEFEEFECFGFFFFECC@FF3;F;F?CFC@B<(
@M70528:330:000000000-K6D4P:1:1102:10782:5551 2:N:0:CAAGACGTCC+AGTATACGGA
TAAAACAGGGTCCCCTCCCCCTCTAGGGTCAAAAAAAGAGGTATTTAAGTTTCGGTCAGTTAAAAGTATTGTGATAGCTCCCGCTAACACTGGCAAAGATAAAAGAAGAAGAATGGCTGTTAAAATAACTGATCAGACAAATAGTCTAATTTTTTCTGCTGAAAGGTTTTTTGCTTTAAGATTAATAATTGTAGTAATAAAATTTAAGGCACCTAAAATTGAAGAAATCCCTGCAAGGTGTAAAGAAAAAATTGTTAAGTCTACTGAAGGTCCTGAATGATAAAACGTTGATAAAGGTGGA
+
CCCCCGGGGGGGGGGGGGGGGGGGGGGGGGGGGGGGGGGGGGGGGGGGGGGGGGGGGGGGGGGGGGGGGGGGGGGGGFGGGGGGDFGFGGGGGGGGGGGGGGGGGGGGGGGGGGGGGGGGGGGGGGGGGGGGGGGGGGGGGGGGGGGGFGFGGAEGGGFGGGFFGGGGGGGGGGGGFGFGGGGGGGGGFGGGGGGGFGFGCAFFFFFFFFFF?CFGAGGFGFA;CEFEC4>AAFF?>5>7>B>=483:AD@:EFFF98=CCF?F773<<1@37@EECDFFFFF4;@>@3=C7@C>CF<:1(
@M70528:330:000000000-K6D4P:1:1102:25958:5553 2:N:0:CAAGACGTCC+AGTATACGGA
TAAAACAGGGTCCCCTCCCCCTCTAGGGTCAAAAAAAGAGGTATTTAAGTTTCGGTCAGTTAAAAGTATTGTGATAGCTCCCGCTAACACTGGCAAAGATAAAAGAAGAAGAATGGCTGTTAAAATAACTGATCAGACAAATAGTCTAATTTTTTCTGCTGAAAGGTTTTTTGCTTTAAGATTAATAATTGTAGTAATAAAATTTAAGGCACCTAAAATTGAAGAAATCCCTGCAAGGTGTAAAGAAAAAATTGTTAAGTCTACTGAAGGTCCTGAATGATAAAACGTTGATAAGGGTGGA
+
CCCCCGGGGGGGGGFFGGGGGGGGGGGGGGGGGGGGGGGGGGGGGGGGGGGGGGGGGGGGGGGGGGGGGGGGGFGGFGGGGGEGGGGGGGGGGGGFGGGGGGGGGGGGGFGGFGGGGGGGGGFGDGGGGFGGGGFGGGGGGGGGGGGGGGFGFDGGGGG8<EEFFFGFGDFDEGGGFFGGFGGGFEGGGGGGGFFG+,1@:@CCFFFFFFFFFGFGFAC@9BAEF@CEFEE4A>BA;852.96BE45385@D:FFA@++178?A+.)7@E;33<<E*+)).5)).;9=3;C:@?)79882(
@M70528:330:000000000-K6D4P:1:1102:5033:5554 2:N:0:CAAGACGTCC+AGTATACGGA
TAAAACAGGGTCCCCTCCCCCTCTAGGGTCAAAAAAAGAGGTATTTAAGTTTCGGTCAGTTAAAAGTATTGTGATAGCTCCCGCTAACACTGGCAAAGATAAAAGAAGAAGAATGGCTGTTAAAATAACTGATCAGACAAATAGTCTAATTTTTTCTGCTGAAAGGTTTTTTGCTTTAAGATTAATAATTGTAGTAATAAAATTTAAGGCACCTAAAATTGAAGAAATCCCTGCAAGGTGTAAAGAAAAAATTGTTAAGTCTACTGAAGGTCCTGAATGATAAAACGTTGATAAAGGTGGA
+
CCCCCGGGGGGGGGGGGGGGGGGGGGGGGGGFFGGGGFGGGGGFGGGFGGGGFGGFFGGGGGGGGGGGGGGGGGGGGGGGGGGDGGGGGGGGGGFFEFGGGGGGGGGGGGGGGGGGGGGGGGGGGGFGGGGGGGGGGGGGD>FGGGGGFCFFFGGGFGGCGF9FGFGDFGGCEGGGFGGGGFGGFGGGGGDFGGGGFGFGFGAEFACFFFFFFGFGFGGFGFFEFFBCFEB4ADBBEFGGEFEF?EBBFD(5BFFFCF=E3CFAG@9<314;8AEFGC<EE<C9;EF5@@D7@<;>CE0:(
@M70528:330:000000000-K6D4P:1:1102:24455:5555 2:N:0:CAAGACGTCC+AGTATACGGA
TAAAACAGGGTCCCCTCCCCCTCTAGGGTCAAAAAAAGAGGTATTTAAGTTTCGGTCAGTTAAAAGTATTGTGATAGCTCCCGCTAACACTGGCAAAGATAAAAGAAGAAGAATGGCTGTTAAAATAACTGATCAGACAAATAGTCTAATTTTTTCTGCTGAAAGGTTTTTTGCTTTAAGATTAATAATTGTAGTAATAAAATTTAAGGCACCTAAAATTGAAGAAATCCCTGCAAGGTGTAAAGAAAAAATTGTTAAGTCTACTGAAGGTCCTGAATGATAAAACGTTGATAAAGGTGGA
+
CCCCCGGGGGGGFEFGGGGGGGGGGGGGGGGGGGGGGGGGGGGGFGGGGEDFGGGGGCFGGGGFGGGGGGGGGGDGGGGGGGGGGGGGGGGGGGGGGGGGGGGGGGGGGGGGGGGGGGGGGGGGGGGGGGGGGGGGGGGGGGGCFGGGGGFFGGGFGGGAEGFGAF9FGGGGGGGGFGGGGFFGGGGGGGGGGFGGFGCGEEFFFFFFFFFFFGFDF,:=,B8CFBFFFB=4ADB;6:>79:6=EEF2AB=B3+888B=C)191@3937(.77><C6;)4??CEF@B8;(*3C?><9<4:(
@M70528:330:000000000-K6D4P:1:1102:19773:5561 2:N:0:CAAGACGTCC+AGTATACGGA
TAAAACAGGGTCCCCTCCCCCTCTAGGGTCAAAAAAAGAGGTATTTAAGTTTCGGTCAGTTAAAAGTATTGTGATAGCTCCCGCTAACACTGGCAAAGATAAAAGAAGAAGAATGGCTGTTAAAATAACTGATCAGACAAATAGTCTAATTTTTTCTGCTGAAAGGTTTTTTGCTTTAAGATTAATAATTGTAGTAATAAAATTTAAGGCACCTAAAATTGAAGAAATCCCTGCAAGGTGTAAAGAAAAAATTGTTAAGTCTACTGAAGGTCCTGAATGATAAAACGTTGATAAAGGTGGA
+
CCCCCGGGGGGGGGGGGGGGGGGGGGGGGGGGGGGGGGGGGGGGGGGGGFGGGGGGGGGGGGGGGGGGGGGGGGGGGGGFGGGGGGGGGGGGGGGGGGGGGGGGGGGGGGGGGGGGGGGGGGGGGGGGGGGGGGGGGGGGGGFGGGGGGGFGGGGGGGGGGGGGGGGDFGGGGGGGFFFGGGFGGGGGGGGGGDGGAFFGEFFEFFFFFFFFFGFGFGGEG>AEFF@CFFFFFF@9>EFFF@EFFFBDABFFFFFF<BBE?FEFFFCEFFFF@<E<CC<3<EEF3@6@@69;D?CE?@04(
@M70528:330:000000000-K6D4P:1:1102:9860:5563 2:N:0:CAAGACGTCC+AGTATACGGA
TAAAACAGGGTCCCCTCCCCCTCTAGGGTCAAAAAAAGAGGTATTTAAGTTTCGGTCAGTTAAAAGTATTGTGATAGCTCCCGCTAACACTGGCAAAGATAAAAGAAGAAGAATGGCTGTTAAAATAACTGATCAGACAAATAGTCTAATTTTTTCTGCTGAAAGGTTTTTTGCTTTAAGATTAATAATTGTAGTAATAAAATTTAAGGCACCTAAAATTGAAGAAATCCCTGCAAGGTGTAAAGAAAAAATTGTTAAGTCTACTGAAGGTCCTGGATGATAAAACGTTGATAAAGGTGGA
+
CCCCCGGGGGGGGGGGGGGGGGGGGGGGGGGGGGGGGGGGGGGGGGCGGGGGGGGGGDGGGGGGGGGGGGGGGGGGGGGGGGGGGGGGGGGGGGGGGGGGGGGGGGGGGGGGGGGGGGGFGGGGGGGGGGGGGGGGGGGGGGGGGGGGGGFGGGGGGGGGGGGGGGGGGGGGEGGGFFGGGGGGGGGGGGGGGGGGFGFGFGFFFFFFFFFFFGFGFGGFGFEEFFFFF<=AFFFFE>FFFE?FEEFFFBFD=88C?@FFEAEFGE<AEFFF@FE(21=EFFFFEEBDF;:+;CFFGF?0(
@M70528:330:000000000-K6D4P:1:1102:10412:5573 2:N:0:CAAGACGTCC+AGTATACGGA
TAAAACAGGGTCCCCTCCCCCTCTAGGGTCAAAAAAAGAGGTATTTAAGTTTCGGTCAGTTAAAAGTATTGTGATAGCTCCCGCTAACACTGGCAAAGATAAAAGAAGAAGAATGGCTGTTAAAATAACTGATCAGACAAATAGTCTAATTTTTTCTGCTGAAAGGTTTTTTGCTTTAAGATTAATAATTGTAGTAATAAAATTTAAGGCACCTAAAATTGAAGAAATCCCTGCAAGGTGTAAAGAAAAAATTGTTAAGTCTACTGAAGGTCCTGAATGATAAAACGTTGATAAAGGTGGA
+
CCCCCGGGGGGGGGGGGGGGGGGGGGGGGGGGGGGGGGGGGGGGGGGGGGGGGGGGGGGGGGGGGGGGGGGGGGGGGGGGGGGGGGGGGGGGGGGGGGGGFFGFFFGGGGGGGGGGGGGFGGGGGGFGGFGGGGGGGGGGGGGGGGGGGGFGGGGGGGGGGGGGGGGGGGGGGGGFFGGGGGGGGGGGGGGGGFFGFGFGFFFEFFAFFFFFFGFFFEFCFFCFFFFFF@4FFDFFE5,,..:E<CFFF9@B@:7F@FFF<ACA13)73(6<;@<421933<?)1;1@;;3+1749?@F0(
@M70528:330:000000000-K6D4P:1:1102:19773:5582 2:N:0:CAAGACGTCC+AGTATACGGA
TAAAACAGGGTCCCCTCCCCCTCTAGGGTCAAAAAAAGAGGTACTTAAGTTTCGGTCAGTTAAAAGTATTGTGATAGCTCCCGCTAACACTGGCAAAGATAAAAGAAGAAGAATGGCTGTTAAAATAACTGATCAGACAAATAGTCTAATTTTTTCTGCTGAAAGGTTTTTTGCTTTAAGATTAATAATTGTAGTAATAAAATTTAAGGCACCTAAAATTGAAGAAATCCCTGCAAGGTGTAAAGAAAAAATTGTTAAGTCTACTGAAGGTCCTGAATGAGAAAACGTTGATAAAGGTGGA
+
CCCCCGGGGGGGGGGGGGGGGGGGGGGGGGGGGGGGGGGGGGG9FGGGGGGGGGGGGGGGGGGGGGGGGGGGGGGGGGGGGGGGGGGGGGGGGGGGGGGGGGGGGGGGGGGGGGGGGGGGGGGGGGGGGGGGGGGGGGGGFGGGGGGGGGFGGGGGFGGGGGGGGGGGGGGGGGGGFGGGGGGGGGGGGGGGGGGGFFFCCFFFFFFFFFFFFGFGFGGFGFCEFFFFFFE>FBDFECFCEFFFE4=BFFFBFF5B9=BCCFCFC<)73;@37@AC6;<3)9?;DDB(6(83769EFD><(
@M70528:330:000000000-K6D4P:1:1102:11349:5587 2:N:0:CAAGACGTCC+AGTATACGGA
TAAAACAGGGTCCCCTCCCCCTCTAGGGTCAAAAAAAGAGGTATTTAAGTTTCGGTCAGTTAAAAGTATTGTGATAGCTCCCGCTAACACTGGCAAAGATAAAAGAAGAAGAATGGCTGTTAAAATAACTGATCAGACAAATAGTCTAATTTTTTCTGCTGAAAGGTTTTTTGCTTTAAGATTAATAATTGTAGTAATAAAATTTAAGGCACCTAAAATTGAAGAAATCCCTGCAAGGTGTAAAGAAAAAATTGTTAAGTCTACTGAAGGTCCTGAATGATAAAACGTTGATAAAGGTGGA
+
CCCCCGGGGGGGGGGGGGGGGGGGGGGGGGGGGGGGGGGGGGGGGGGGGGGGGGGGGGGGGGGGGGGGGGGGGGGGGGGGGGGGGGGGGGGGGGGGGGGGGGGGGGGGGGGGGGGGGGGFGGGGGGGGGGGGGGGGGGGGFGGGGGGGGGFGGGGGGGGGGGGGGGGGGGGGGGGGFGGGGGGGGGGGFGGGGGGGFGFFEGFFFFFFFFFFFGFGFGGEGFFFFECFF>>4ADD;>E98.*;B7;==A->BEF8C@BC??FC6>@?A<;;E4;7>CDEF<C?CCE@(5=7:CC<<CFF0(
@M70528:330:000000000-K6D4P:1:1102:5040:5613 2:N:0:CAAGACGTCC+AGTATACGGA
TAAAACAGGGTCCCCTCCCCCTCTAGGGTCAAAAAAAGAGGTATTTAAGTTTCGGTCAGTTAAAAGTATTGTGATAGCTCCCGCTAACACTGGCAAAGATAAAAGAAGAAGAATGGCTGTTAAAATAACTGATCAGACAAATAGTCTAATTTTTTCTGCTGAAAGGTTTTTTGCTTTAAGATTAATAATTGTAGTAATAAAATTTAAGGCACCTAAAATTGAAGAAATCCCTGCAAGGTGTAAAGAAAACATTGTTAAGTCTACTGAAGGTCCTGAATGATAAAACGTTGATAAAGGTGGA
+
CCCCCGGGGGGGGGGGGGGGGGGGGGGGGGGGGDFGGGGGGGGGGGGGGGGGGGGGGGGGGGGGGGGGGGGGGGGGGGGGGGGGGGGGGFFGGGGFGGGGGGGGGGGGGFFGGGGGGGGGGGGGGGGGGGGGGGGFFGGGDBFG;EFGGAFGGGGGGGGGGGFGGGGGFGGGGFGGBECCFFGGGGDGGGGGGGGGFGFG7;EFCFFF?AFFFGFGFGGEGFE5BCDEFE36FB29BFG?BECBEEFFA353*19=788@E8C@F38;E.57)7=;;768CCF3)79;@4DFD<CFFEE1(
@M70528:330:000000000-K6D4P:1:1102:5053:5641 2:N:0:CAAGACGTCC+AGTATACGGA
TAAAACAGTGTCCTCTCCCCCTATAGGGTCAAAAAAAGAGGTATTTAATTTTCGGTCAGTTAAAAGTATTGTGATAGCTCCCGCTAACACTGGCAAAGATAAAAGAAGAAGAATGGCTGTTAAAATAACTGATCAGACAAATAGTCTAATTTTTTCTGCTGAAAGGTTTTTTGCTTTAAGATTAATAATTGTAGTAATAAAATTTAAGGCACCTAAAATTGAAGAAATCCCTGCAAGGTGTTAAGAAAAAATTGTTAAGTCTAATTAAGGTCCTGAATGATAATACGTTGATAAAGGTTGA
+
C@<8,666;CC9-,CF<F,,@@,CF,CFD<-6-CFG7FFF8C6CFFG?,66,C@+,B,6CA,CF@FFGGE,FEGFACDFGGC+74@:<E8EDD8<FG8,,59?@BF<,,=:A8CFEFGD,C=<<;9?,E<,:9,5=9>E809=,,49@EFFGF9>?,D8=FGGGCDD9FFCE+,=DFG8,279F=,326@@==@D++8+@9DC@<9F?A*9:?C?D5@75A68C>:)*485>AD)**1D>:)211**)*)((0=@A*=+><+8+11*197;4=@).8CCEF3?5?)2;8(>71667?7.((
@M70528:330:000000000-K6D4P:1:1102:4906:5651 2:N:0:CAAGACGTCC+AGTATACGGA
TAAAACAGGGTCCCCTCCCCCTCTAGGGTCAAAAAAAGAGGTATTTAAGTTTCGGTCAGTTAAAAGTATTGTGATAGCTCCCGCTAACACTGGCAAAGATAAAAGAAGAAGAATGGCTGTTAAAATAACTGATCAGACAAATAGTCTAATTTTTTCTGCTGAAAGGTTTTTTGCTTTAAGATTAATAATTGTAGTAATAAAATTTAAGGCACCTAAAATTGAAGAAATCCCTGCAAGGTGTAAAGAAAAAATTGTTAAGTCTACTGAAGGTCCTGAATGATAAAACGTTGATAAAGGTGGA
+
CCCCCGGGGGGGGGGGGGGGGGGGGGGGGGGGGGGGGGGGGGGGGGGGGGGGGGGFGGFGGGGGGGGGGGGGGGGGGGGGCGGGGGGGGGGGGGGGGGGGGGGGGGGGGGGGGGGGGGGFGFGGGGGGGGGGGGGGGGGGGFFGGGGGGGFGFEECGGGGGGGGGGGGGGGGGGGGFFGGGGGGGGGGGGGGGGGGFGFGFGFFFFFFFAFFFFA9AEGBGFE@CCDEF2:6FBDBFGFGFB<+:;@3/75D>B?CEFFCEFFFG<67EE@A4><CCFEFFEE3>E@@@02;FFEFFFBF0
@M70528:330:000000000-K6D4P:1:1102:16471:5655 2:N:0:CAAGACGTCC+AGTATACGGA
TAAAACAGGGTCCCCTCCCCCTCTAGGGTCAAAAAAAGAGGTATTTAAGTTTCGGTCAGTTAAAAGTATTGTGATAGCTCCCGCTAACACTGGCAAAGATAAAAGAAGAAGAATGGCTGTTAAAATAACTGATCAGACAAATAGTCTAATTTTTTCTGCTGAAAGGTTTTTTGCTTTAAGATTAATAATTGTAGTAATAAAATTTAAGGCACCTAAAATTGAAGAAATCCCTGCAAGGTGTAAAGAAAAAATTGTTAAGTCTACTGAAGGTCCTGAATGATAAAACGTTGATAAAGGTGGA
+
CCCCCGGGGGGGGGGGGGGGGGGGGGGGGGGGGGGGGGGGGGGGGGGGGGGGGGGGGGGGGGGGGGGGGGGGGGGGGGGGGGGGGGGGGGGGGGGGGGGGGGGGGGGGGFFGGGGGGGGGGGGGGGGGGGGGGGGGGGGGGGGGFGGGDCFGGGGGGGGGGGGGGGGGGGGGGGGGFGFGGGGGGGGGGGGGGGGGFGFGEGFFFFFFAFFFFGFGFGGFGFFFFEFFCFFAF==F>F>FE@A4>;75A29@EFEFEFFF38?@G@9);(;A@@3E;CFEFEF<EE>D@FFCCEEFG@?0(
@M70528:330:000000000-K6D4P:1:1102:16464:5671 2:N:0:CAAGACGTCC+AGTATACGGA
TAAAACAGGGTCCCCTCCCCCTCTAGGGTCAAAAAAAGAGGTATTTAAGTTTCGGTCAGTTAAAAGTATTGTGATAGCTCCCGCTAACACTGGCAAAGATAAAAGAAGAAGAATGGCTGTTAAAATAACTGATCAGACAAATAGTCTAATTTTTTCTGCTGAAAGTTTTTTTGCTTTAAGATTAATAATTGTAGTAATAAAATTTAAGGCACCTAAAATTGAAGAAATCCCTGCAAGGTGTAAAGAAAAAATTGTTAAGTCTACTGAAGGTCCTGAATGATAAAACGTTGATAAAGGTGGA
+
CCC@CFGDGGGGG8FFGCCFGGGFCGGGGGGGGGFE@79C<F96@FFFFDFGGGGGFCGFFEFGG<FGGGFAFEFBFGCEEFGGGGGGFGGFC=EFCGGGGCF9FEGGEFEGF5EGGGGGGGG9DCDFGFFGGEFF?FDGGFFFFEF;EFFGGGC8DFGGGGG?D+7EFGGGEGADDAEF8EDEEEDCCCFFFC?C+3C2:;95FACFFA56@CCF59E5EA@@A4>EF)>*?B=>3EGEB@C49C528>(0;=/763+19=CAC8)//3=477)92;<3975)7398@18:C).:C?2:(
@M70528:330:000000000-K6D4P:1:1102:9155:5672 2:N:0:CAAGACGTCC+AGTATACGGA
TAAAACAGGGTCCCCTCCCCCTCTAGGGTCAAAAAAAGAGGTATTTAAGTTTCGGTCAGTTAAAAGTATTGTGATAGCTCCCGCTAACACTGGCAAAGATAAAAGAAGAAGAATGGCTGTTAAAATAACTGATCAGACAAATAGTCTAATTTTTTCTGCTGAAAGGTTTTTTGCTTTAAGATTAATAATTGTAGTAATAAAATTTAAGGCACCTAAAATTGAAGAAATCCCTGCAAGGTGTAAAGAAAAAATTGTTAAGTCTACTGAAGGTCCTGAATGATAAAACGTTGATAAAGGTGGA
+
CCCCCGGGGGGGGGGGGGGGGGGGGGGGGGGGGGGGGGGGGGGGGGGGGGGGGGGGGGGGGGGGGGGGGGGGGGGGGGGGGGGGGGGGGGGGGGGGGGGGGGGGGGGGGGGGGGGGGGGGGGGGGGGGGGFGGGGGGGGGFGGGGGFGFGFGGGGGGGGGGGGGGGCGGGGGGGGGFGGGGGGGGGGFGGGGGGGGFGFGFGFFFFFCF?CFFGFGFGGFGFF@FFFEABF*@BBA@GF7>@AFFFFFFFFFFFFFC+:C?CFFGEE3@E@E@EFE;@C@??EC<E9@D;<:F)><942:(
@M70528:330:000000000-K6D4P:1:1102:25995:5674 2:N:0:CAAGACGTCC+AGTATACGGA
TAAAACAGGGTCCCCTCCCCCTCTAGGGTCAAAAAAAGAGGTATTTAAGTTTCGGTCAGTTAAAAGTATTGTGATAGCTCCCGCTAACACTGGCAAAGATAAAAGAAGAAGAATGGCTGTTAAAATAACTGATCAGACAAATAGTCTAATTTTTTCCGCTGAAAGGTTTTTTGCTTTAAGATTAATAATTGTAGTAATAAAATTTAAGGCACCTAAAATTGAAGAAATCCCTGCAAGGTGTAAAGAAAAAATTGTTAAGTCTACTGAAGGTCCTGAATGATAAAACGTTGATAAAGGTGGA
+
CCCCCGGGGGGGGGGGGGGGGGGGGGGGGGGGGGGGGGGGDFFGGGGGGFGGGGGGGGGGGGGGGGGGGGGGGGGGGGGGGGGGGGGGGGGGGGGGGGGGGGGGGGGGGGGGGGGGGGGEGAFCDEGGGGGGGGGGGGGGGGGGGGD;EGFGGGGGGGGCFEFCAFGGGGGGGGGGFGGGGGGGGFG?EGGFCFGGC:?EA>CCFFFFFFFFFGFFFFGCGACFCBDE+<4;9>B;>F?CEBCFCEFBF9@DBFFF<C6)9:CFGEEE<;;3;EE3;C<AFFFFEF:8@73*:A9<?<7:(
@M70528:330:000000000-K6D4P:1:1102:25642:5676 2:N:0:CAAGACGTCC+AGTATACGGA
TAAAACAGGGTCCCCTCCCCCTCTAGGGTCAAAAAAAGAGGTATTTAAGTTTCGGTCAGTTAAAAGTATTGTGATAGCTCCCGCTAACACTGGCAAAGATAAAAGAAGAAGAATGGCTGTTAAAATAACTGATCAGACAAATAGTCTAATTTTTTCTGCTGAAAGGTTTTTTGCTTTAAGATTAATAATTGTAGTAATAAAATTTAAGGCACCTAAAATTGAAGAAATCCCTGCAAGGTGTAAAGAAAAAATTGTTAAGTCTACTGAAGGTCCTGAATGATAAAACGTTGATAAAGGTGGA
+
CCCCCGGGGGGGGGGGGGGGGGGGGGGGGGGGGGGGGGGGGGGGGGGGGGGGGGGGGGGGGGGGGGGGGGGGGFGGGGGGGGGGGGGGGGGGGGGGGGGGGGGGGGGGGGGGGGGGGGGGGGFGGGGGGGGGGGGGGGGGGGGGGGGGGGFCGGGGGGGGGFGFGCGGGGFE@FCFFEGGGFGGGFGGGGGDDCGGFGFACFFF7CEF5?FFFGFFFCFEGFE@F@DEF:=6AB=A=8DDEEF>4;=3A=@FEFFFCBCCFFEFGEE<F14>)7<3;DC4?3<CE;63=;<;CC99E@78(
@M70528:330:000000000-K6D4P:1:1102:14378:5679 2:N:0:CAAGACGTCC+AGTATACGGA
TAAAACAGGGTCCCCTCCCCCTCTAGGGTCAAAAAAAGAGGTATTTAAGTTTCGGTCAGTTAAAAGTATTGTGATAGCTCCCGCTAACACTGGCAAAGATAAAAGAAGAAGAATGGCTGTTAAAATAACTGATCAGACAAATAGTCTAATTTTTTCTGCTGAAAGGTTTTTTGCTTTAAGATTAATAATTGTAGTAATAAAATTTAAGGCACCTAAAATTGAAGAAATCCCTGCAAGGTGTAAAGAAAAAATTGTTAAGTCTACTGAAGGTCCTGAATGATAAAACGTTGATAAAGGTGGA
+
CCCCCGGGGGGGGGGGGGGGGGGGGGGGGGGGGGGGGGGGGGGGGGGGGGGGGGGGGGGGGGGGGGGGGGGGGGGGGGGGGGGGGGGGGGGGGGGGFFGGGGGGGGGGGGGGGGGGGGGGGGGGGGGGGGGGGGGGGGGGGG?EFGGGDEFGGGGGGGGGGGGGGGGFGGGGGGGGFGGGGGGGGGGGGGGGGGGGFFFGEEFFFFFFFFFFFDFGFGGFGFEFFFFEFBEAFFDFEGGGFFEFFFFBFFFDFF<F?FFECAEFGE<E@EEF@FEFC:C<C<E3><@FDFGDFFF<FEBB(
@M70528:330:000000000-K6D4P:1:1102:19912:5680 2:N:0:CAAGACGTCC+AGTATACGGA
TAAAACAGGGTCCCCTCCCCCTCTAGGGTCAAAAAAAGAGGTATTTAAGTTTCGGTCAGTTAAAAGTATTGTGATAGCTCCCGCTAACACTGGCAAAGATAAAAGAAGAAGAATGGCTGTTAAAATAACTGATCAGACAAATAGTCTAATTTTTTCTGCTGAAAGGTTTTTTGCTTTAAGATTAATAATTGTAGTAATAAAATTTAAGGCACCTAAAATTGAAGAAATCCCTGCAAGGTGTAAAGAAAAAATTGTTAAGTCTACTGAAGGTCCTGAATGATAAAACGTTGATAAAGGTGGG
+
CCCCCGGGGGGGGGGGGGGGGGGGGGGGGGGGGGGGGGGGGGGGGGGGGGGGGGGFGGGGGGGGGGGGGGGGGGGGGGGGGGGGGGGGGGGGGGGGGGGGGGGGGGGGGGGGGGGGGGGEEFGGGGGGGGGGGGGGGGGGGGGGGGGGGGFGGGGGGGGGGGGGGGGGGFGGGGGGFGGGGGGGGGGGGGGGGGGGFGFGFGFFFFFFFFFFF*AFFDGFGFEBBC@CA4>AFDBFFGFF==EFCED:FFFF=F4B@CFC):<8F<?=<EFF<EFFGFEEEEE);E66:?CCFEE;FE?B(
@M70528:330:000000000-K6D4P:1:1102:4298:5683 2:N:0:CAAGACGTCC+AGTATACGGA
TAAAACAGGGTCCCCTCCCCCTCTAGGGTCAAAAAAAGAGGTATTTAAGTTTCGGTCAGTTAAAAGTATTGTGATAGCTCCCGCTAACACTGGCAAAGATAAAAGAAGAAGAATGGCTGTTAAAATAACTGATCAGACAAATAGTCTAATTTTTTCTGCTGAAAGGTTTTTTGCTTTAAGATTAATAATTGTAGTAATAAAATTTAAGGCACCTAAAATTGAAGAAATCCCTGCAAGGTGTAAAGAACAAATTGTTAAGTCTACTGAAGGTCCTGAATGATAAAACGTTGATAAAGGTGGA
+
CCCCCGFFFGGGDGEFDEFGGGGGGEGGGGGGGGFGCF<EGFGGGGGGGGGGGGEFC7FFGAECGEGEGGGEFGFGFGGGG?CCGGGGGF<EFFFFGGAGDGCFEGGGFFF8FFFFGFGFGGGCFEGGCGGGABFDFEFG?BFA,E;FGGFG,?EFDCGGGGGFFD@73@@=BFGGFAAF8DFGDCGGGGGFGFCC9FFG=FFEFFFFF5AFFCF>AEG899:5+31>FB=AA>>*98,6176B?EF2?(/*98@F?888?BCF@3*)7;E)44;C47C<))7));66=(1;FF3>?<81(
@M70528:330:000000000-K6D4P:1:1102:24767:5685 2:N:0:CAAGACGTCC+AGTATACGGA
TAAAACAGGGTCCCCTCCCCCTCTAGGGTCAAAAAAAGAGGTATTTAAGTTTCGGTCAGTTAAAAGTATTGTGATAGCTCCCGCTAACACTGGCAAAGATAAAAGAAGAAGAATGGCTGTTAAAATAACTGATCAGACAAATAGTCTAATTTTTTCTGCTGAAAGGTTTTTTGCTTTAAGATTAATAATTGTAGTAATAAAATTTAAGGCACCTAAAATTGAAGAAATCCCTGCAAGGTGTAAAGAAAAAATTGTTAAGTCTACTGAAGGTCCTGAATGATAAAACGTTGATAAAGGTGGA
+
CCCCCGGGGGGGGGGGGEGGGGGGGGGGGGGGGGGGGGGGGGGGGGGGGCFFGGGGGGGGGGGGGGGGGGGGGGGGGFGGGGGGGGGGGGGGGGGGGGGGGGGGGGGGGGGGGGGGGGGGGGGFFGGGFGGGGGGGGGGGGGDAFGGGGGFGGGGGGGGFFFGFGGGGGGGGGGGGFFFFGGGGGEGGGGGGGFGGFFFECFFFFFCFFFFFFCFCFGG=CA9CF:C78<>6AFDF=>DFEEEAEEB3F=9(6BC@@BFCECEAE@?;<EEF@<<<<7CEEC?<<@93;2*+3<937@0?(
@M70528:330:000000000-K6D4P:1:1102:15490:5689 2:N:0:CAAGACGTCC+AGTATACGGA
TAAAACAGGGTCCCCTCCCCCTCTAGGGTCAAAAAAAGAGGTATTTAAGTTTCGGTCAGTTAAAAGTATTGTGATAGCTCCCGCTAACACTGGCAAAGATAAAAGAAGAAGAATGGCTGTTAAAATAACTGATCAGACAAATAGTCTAATTTTTTCTGCTGAAAGGTTTTTTGCTTTAAGATTAATAATTGTAGTAATAAAATTTAAGGCACCTAAAATTGAAGAAATCCCTGCAAGGTGTAAAGAAAAAATTGTTAAGTCTACTGAAGGTCCTGAATGATAAAACGTTGATAAAGGTGGA
+
CCCCCGGGGGGFGGFGGGGGGGGGGGGGGGGGGGGGGGGGGGGGGGGGGGGGGBFFCGGGGGGGGGGGGGGGGGGGGGGGGGGGGGGGGGGGGGGGGGGGGGGGGGGGGGGGGGGGGGGGGGGGGGGGGGGGGGGGGGGGGGGGGGGGGGFGGGGFCGGGGGGGGGGGGGGGGGGGFGGGGGGGGGGGGGGGFCCCFFCFFGF@FFFFF?FFFGFGFGGFGFFEC@CEF@FFF2BA=GDFB>EFEE53A7@DEFCFFFFFCFFFF@?AEFE34EE4CFFA??ECCEF;;DFC>EEFGF:0(
@M70528:330:000000000-K6D4P:1:1102:26500:5695 2:N:0:CAAGACGTCC+AGTATACGGA
TAAAACAGGGTCCCCTCCCCCTCTAGGGTCAAAAAAAGAGGTATTTAAGTTTCGGTCAGTTAAAAGTATTGTGATAGCTCCCGCTAACACTGGCAAAGATAAAAGAAGAAGAATGGCTGTTAAAATAACTGATCAGACAAATAGTCTAATTTTTTCTGCTGAAAGGTTTTTTGCTTTAAGATTAATAATTGTAGTAATAAAATTTAAGGCACCTAAAATTGAAGAAATCCCTGCAAGGTGTAAAGAAAAAATTGTTAAGTCTACTGAAGGTCCTGAATGATAAAACGTTGATAAAGGTGGA
+
CCCCCGGGGGGGGGGFGGGGGDGGGGGGGGGGGGGGGGGGGGGGGFFGGFGGGGGGGGGGGGGGGGGGGGGGGGGGGGGGGFGGGGGGGGGGGGGGGGGGGGGGGGGGGGGGGGGGGGGGGGGFGGGGGFGGGGGGGGGGGGCEGGGGGGFGGGGGGGGCGGGGGGGGAFFGGGGGFGGGGGGGGCGFGGGGGGGGFFFFA@CCFFFFFFFFFGF?FGEEGFFFFECFFEBAFBBF=DFFEFFFEC=5AD@DFFCFEAF??7CAE@CAFEEE34=<;7<83CEE93:3;;3+;?4>F)(4(
@M70528:330:000000000-K6D4P:1:1102:19228:5696 2:N:0:CAAGACGTCC+AGTATACGGA
TAAAACAGGGTCCCCTCCCCCTCTAGGGTCAAAAAAAGAGGTATTTAAGTTTCGGTCAGTTAAAAGTATTGTGATAGCTCCCGCTAACACTGGCAAAGATAAAAGAAGAAGAATGGCTGTTAAAATAACTGATCAGACAAATAGTCTAATTTTTTCTGCTGAAAGGTTTTTTGCTTTAAGATTAATAATTGTAGTAATAAAATTTAAGGCACCTAAAATTGAAGAAATCCCTGCAAGGTGTAAAGAAAAAATTGTAAAGTCTACTGAAGGTCCTGAATGATAAAACGTTGATAAAGGTGGA
+
CCCCCGGGGGGGGGGGGGGGGGGGGGGGGGGGGGGGGGGGGFGGGGGGGGGGGGGFGGGGGGGGGGGGGGGGGGGGGGGGGGGGGGGGGGGGGGGGGGGGGGGGGGGGGGFFEEGFFGGGGGGGGGGGGFGGFFGGFGGGGGCFGFGGGGFGGFEGFFGGGGGFGGGGGGGDGGGGFGGGFGGGGGGGGGDDCFGGFFFGEC+:@CAAF5@A?CACFFG5CFEFFFCEFF3*;)>9>:>EEFFF76>>FB2=3FC+8=8@5+9A@=C<@1@@)77>0+93)7?4;72=31<7C?6;9):0(
@M70528:330:000000000-K6D4P:1:1102:27168:5702 2:N:0:CAAGACGTCC+AGTATACGGA
TATAACAGGGTCCTCTCCCCCTCTAGGGTCAATTAACGAGGTCTTTAAGTTTCGGTCAGTTCAACGTATTGTGATAACTCCCGCTAACACTGGTAACGATAACAGAAGAAGCATGGCTGTTAACATAACTGATCAGACAAATAACCTAATTTTTTCTGCTGACAGGTTTTTTGCTTTAAGATTAATAATTGTATGTATCCCATGTCTTGCAACTCACAGTACAGAAATCCCTGCAAGGTGAAAAGAATAAATTGCTAAGTCTCATTTAGGTCCTGAAGCCTACACCGTTGATAAAGGCGGA
+
A--,6C,66;C9C9E,,-CFC+,C,;<E6,F--,C@,86+:@,,C,C,,,;CA,:66,,C,,CF9BFG<<,C,C<,,:?<FGGCGG+EGC,58,?,,6CDG6,>,,AFFGE,EE<,>F,99AF,,9,5,,,,,,5@D8,E+>+,,,@:DC+D,,@,7,,=EA,AD+@EG+3=8D9,?,@,,77,,3,+,,,,+,6+56+7)3+)+5+13+*+00*5::7*73;;48>*95866C5;>15,*1*9)/)*+:99?F4+*+2*1+*+1****)*9*0****)((.(4(3(/((*++/))+(,((
@M70528:330:000000000-K6D4P:1:1102:11374:5703 2:N:0:CAAGACGTCC+AGTATACGGA
TAAAACAGGGTCCCCTCCCCCTCTAGGGTCAAAAAAAGAGGTATTTAAGTTTCGGTCAGTTAAAAGTATTGTGATAGCTCCCGCTAACACTGGCAAAGATAAAAGAAGAAGAATGGCTGTTAAAATAACTGATCAGACAAATAGTCTAATTTTTTCTGCTGAAAGGTTTTTTGCTTTAAGATTAATAATTGTAGTAATAAAATTTAAGGCACCTAAAATTGAAGAAATCCCTGCAAGGTGTAAAGAAAAAATTGTTAAGTCTACTGAAGGTCCTGAATGATAATACGTTGATAAAGGTGGA
+
CCCCCGGGGGFCFCFGGF@FGGGGEFFFGGE<FGFEEE@<FFEGFAFFGFGGFEGGEEEFFGFCFGGGGGGGGGGGFGGEGGGGGGGFGFFFFED<DFFFFD<>FGGEGCFFFGGFGFDEFGDFGFEGFGGFGGF8=E@FCFFGFGFGGFFFG<CGGAFFGEDEDCFFFGGGGGFGFGGGGGGFDCGGFEGGCGC@CF+E:,+:<F?+:506@CFGF9F=A+*31:@7FBFA62:9@5,6>>*=/*-(89>@FC*=8++87+7F9;?)7;E3.;=3*+1//.9)/74;87*++1/)>7(3(
@M70528:330:000000000-K6D4P:1:1102:18111:5725 2:N:0:CAAGACGTCC+AGTATACGGA
TAAAACAGGGTCCCCTCCCCCTCTAGGGTCAAAAAAAGAGGTATTTAAGTTTCGGTCAGTTAAAAGTATTGTGATAGCTCCCGCTAACACTGGCAAAGATAAAAGAAGAAGAATGGCTGTTAACATAACTGATCAGACAAATAGTCTAATTTTTTCTGCTGAAAGGTTTTTTGCTTTAAGATTAATAATTGTAGTAATAAAATTTAAGGCACCTAAAATTGAAGAAATCCCTGCAAGGTGTAAAGAAAAAATTGTTAAGTCTACTGAAGTTCCTGAATGATAAAACGTTGATAAAGTTGGA
+
CCCCCGGGGGGFGGGGGGGGGEGGFGGDEGFGFGGGGGGGGGGGGGGGGGGGGGGGGGGGGGGFGGFGGGGGFGGGFGGGGGGGGGGGGGGGGGGGGGGGGGGGGGGGGGGGGGGGGGGGGGG,CFAFGGFGGGGGGGGGGGGGEEGFGGFGGGGGGGGGFGFGGGFGGCFGGGGGFGFGFEGGDEFFGFGGCGC@CECF7BF5BFFBFFF6>FFCA7CEGFACA5@AFFEA6=BA>CFDBBAFCC=:6>5(3=@F?A+@EC3+535)))16)<C96+)7?<9)4;9@@(91;CC<+77,)
@M70528:330:000000000-K6D4P:1:1102:22669:5734 2:N:0:CAAGACGTCC+AGTATACGGA
TAAAACAGGGTCCCCTCCCCCTCTAGGGTCAAAAAAAGAGGTATTTAAGTTTCGGTCAGTTAAAAGTATTGTGATAGCTCCCGCTAACACTGGCAAAGATAAAAGAAGAAGAATGGCTGTTAAAATAACTGATCAGACAAATAGTCTAATTTTTTCTGCTGAAAGGTTTTTTGCTTTAAGATTAATAATTGTAGTAATAAAATTTAAGGCACCTAAAATTGAAGAAATCCCTGAAAGGTGTAAGGAAAAAATTGTTAAGTCTATTGAAGGTCTTGAATGATCAACCGTTAAAAAAGGTGTA
+
CCCCCGGGGGGGGGGGGGGGGGGGGGGGGGGGGGGGGGGGGGGGGGGGGFGGGGGGGGGGGGGGGGGGGGGGGGGGGGGGGGGGGGGGGGGGGGGGGGGGGGGGGGGGGGGGGGGGGGGGGGGGGGGGGGGGGDGGGGGGFGGGFGGGGGFGGFGGGGGGGGGGGGFEGGGGECEGFGGGGGGGGDF9FFA=+5?D+@CFF,CC@F9A6*0*99ACF;F:9B=*=C58FE;4*)0*:15?*:<+07>BF2(5(=C+714897)++11//(.7))/9*+)/))1.((388(/+;),(*)5))
@M70528:330:000000000-K6D4P:1:1102:7925:5762 2:N:0:CAAGACGTCC+AGTATACGGA
TAAAACAGGGTCCCCTCCCCCTCTAGGGTCAAAAAAAGAGGTATTTAAGTTTCGGTCAGTTAAAAGTATTGTGATAGCTCCCGCTAACACTGGCAAAGATAAAAGAAGAAGAATGGCTGTTAAAATAACTGATCAGACAAATAGTCTAATTTTTTCTGCTGAAAGGTTTTTTGCTTTAAGATTAATAATTGTAGTAATAAAATTTAAGGCACCTAAAATTGAAGAAATCCCTGCAAGGTGTAAAGAAAAAATTGTTAAGTCTACTGCAGGTCCTGAATGATAAAACGTTGATAAAGGTGGA
+
CCCCCGGGGGGGGGGGGGGGGGGGGGGGGGGGGGGGGGGGGGGGGGGGGGGGGGGGGGGFGGGGGGGGGGGGGGGGGGGGGGGGGGGEFGGGGGGGGGGGGGGFGGGGGGGGFGGGGGGGGGGGGGGGGGGGFGGGGGGGGGGDFGGGGGFGGGGFGFFGFGGGGGGGFGGCGGGFFFDFFFGGGAFGFFDFGGGGFGFGEGFFFFFFFFFFFGFG*EGFGFEBFEF@FE);AB:FEGFEEFFFECB@FFFFEFFFEFFFEFFFG<)7;@@FEEAFGGFFFFCC<4>@81::FFFF9BFF0
@M70528:330:000000000-K6D4P:1:1102:23595:5763 2:N:0:CAAGACGTCC+AGTATACGGA
TAAAACAGGGTCCCCTCCCCCTCTAGGGTCAAAAAAAGAGGTATTTAAGTTTCGGTCAGTTAAAAGTATTGTGATAGCTCCCGCTAACACTGGCAAAGATAAAAGAAGAAGAATGGCTGTTAAAATAACTGATCAGACAAATAGTCTAATTTTTTCTGCTGAAAGGTTTTTTGCTTTAAGATTAATAATTGTAGTAATAAAATTTAAGGCACCTAAAATTGAAGAAATCCCTGCAAGGTGTAAAGAAAAAATTGTTAAGTCTACTGAAGGTCCTGAATGATAAAACGTTGATAAAGGTGGA
+
CCCCCGGGGGGGGGGGGGGGGGGGGGGGGGGGGGGGGGGGGGGGGGGGGGGGGGGGGGGGGGGGGGGGGGGGGGGGGGGGGGGGDGGGGGGGFGGGGGGGGGGGGGGGGGGGGGGGGGGGFGGGGGGGGGGGGGGGCGGGGGDGGGGFGGFGGGGGGGGGGFGGGGGGGGGGGGGGBFEGGGGGGGGGGGGGGGGGAGFGFFFFFFFFFF?FF>FGFGFEFFCEFFFFFEF4ABDBEGGFFFE+74>>F=>BEFEAC:C?CCEFG8/444=E@E@ECC5)7??E3423@0<;C373C<:0(
@M70528:330:000000000-K6D4P:1:1102:8111:5768 2:N:0:CAAGACGTCC+AGTATACGGA
TAAAACAGGGTCCCCTCCCCCTCTAGGGTCAAAAAAAGAGGTATTTAAGTTTCGGTCAGTTAAAAGTATTGTGATAGCTCCCGCTAACACTGGCAAAGATAAAAGAAGAAGAATGGCTGTTAAAATAACTGATCAGACAAATAGTCTAATTTTTTCTGCTGAAAGGTTTTTTGCTTTAAGATTAATAATTGTAGTAATAAAATTTAAGGCACCTAAAATTGAAGAAATCCCTGCAAGGTGTAAAGAAAAAATTGTTAAGTCTACTGAAGGTCCTGAATGATAAAACGTTGATAAAGGTGGA
+
CCCCCGGGGGGFGGGGGGGGGGGGGGGGGGGGGGGGGGGGFFGFGFEGGGGGGEGGGGFGGFFGGGGGGGGGEGGGGGCGGGGGGGGFGGFGD8FGGGGGGGGFFGGGGGGGGGGF8BDEFFGGGGGGFGGGGGGGGGFGFGGGFGGGGGFFGACF>DFCECF9AFFFFGFE7DAEF8FDGGGGGGGGGGFGGGGGFFA@AFFFAFFFF*;?FFFGAG:@EACBCE8AFEEAAB>B3>>B@EFFFF53FB@DFCCA/1483;EFC;?4<@FE7AF377.7?CF)9@>D;D37C3367@??0
@M70528:330:000000000-K6D4P:1:1102:9881:5776 2:N:0:CAAGACGTCC+AGTATACGGA
TAAAACAGGGTCCCCTCCCCCTCTAGGGTCAAAAAAAGAGGTATTTAAGTTTCGGTCAGTTAAAAGTATTGTGATAGCTCCCGCTAACACTGGCAAAGATAAAAGAAGAAGAATGGCTGTTAAAATAACTGATCAGACAAATAGTCTAATTTTTTCTGCTGAAAGGTTTTTTGCTTTAAGATTAATAATTGTAGTAATAAAATTTAAGGCACCTAAAATTGAAGAAATCCCTGCAAGGTGTAAAGAAAAAATTGTTAAGTCTACTGAAGGTCCTGAATGATAAAACGTTGATAAAGGTGGA
+
CCCCCGGGGGGGGGGGGGGGGGGGGGGGGGGGGGGGGGGGGGGGGGGGGGGGGGGGGGGGGGGGGGGGGGGGGGGGGGGGGGGGGGEFGGGGGGGGGFGFGGFGGGGGGGGGGGAGGGGGDGGGGGGGGGGGGGGGFGGFGGGFFGGGGGFGGGGFGGGGGGGGGGGDG6EEGGGGFG8EFGGGGGGGFGGGGGGGFF?FFGFFFFFFFFFFFGFGFGGFGFCEAEB5CEEFFFFFE>F79>E=<CD@FB>FEF?FEFF?EFF6C@?3EEFE3A@CFF38C<?)4<@@FFGCD?CCD@0?(
@M70528:330:000000000-K6D4P:1:1102:25850:5777 2:N:0:CAAGACGTCC+AGTATACGGA
TAAAACAGGGTCCCCTCCCCCTCTAGGGTCAAAAAAAGAGGTATTTAAGTTTCGGTCAGTTAAAAGTATTGTGATAGCTCCCGCTAACACTGGCAAAGATAAAAGAAGAAGAATGGCTGTTAAAATAACTGATCAGACAAATAGTCTAATTTTTTCTGCTGAAAGGTTTTTTGCTTTAAGATTAATAATTGTAGTAATAAAATTTAAGGCACCTAAAATTGAAGAAATCCCTGCAAGGTGTAAAGAAAAAATTGTTAAGTCTACTGAAGGTCCTGAATGATAAAACGTTGATAAAGGTGGA
+
CCCCCGGGGGGGGGGGGGGGGGGGGGGGGGGGGGGGGGGGGGGGGGGGGGGGGGGGGGGGGGGGGGGGGGGGGFGGGFGGGGGGGGGGGGGGGGGGGGGGGGGGGGGGGGGGGGGGGFGGGGGFGEFFGFGGGGGGGGGGGGGGGGGGGGFGGGGGGGGGGDGFG6FGCFGGGFFGFFGGFGGGGFGGGGGGGFGG7ACFEDFEFFFACAFFFGFFF;C@GA;AF:CEF@@AF2<?>DGFEFFCAEF=FDBDEACFCFF<C6CCGFEE<1;<7<<C>DE8C5?1>E(/8<527?C;C@??0
@M70528:330:000000000-K6D4P:1:1102:5490:5778 2:N:0:CAAGACGTCC+AGTATACGGA
TAAAACAGGGTCCCCTCCCCCTCTAGGGTCAAAAAAAGAGGTATTTAAGTTTCGGTCAGTTAAAAGTATTGTGATAGCTCCCGCTAACACTGGCAAAGATAAAAGAAGAAGAATGGCTGTTAAAATAACTGATCAGACAAATAGTCTAATTTTTTCTGCTGAAAGGTTTTTTGCTTTAAGATTAATAATTGTAGTAATAAAATTTAAGGCACCTAAAATTGAAGAAATCCCTGCAAGGTGTAAAGAAAAAATTGTTAAGTCTACTGAAGGTCCTGAATGATAAAACGTTGATAAAGGTGGA
+
CCCCCGGGGGGGGGGGGGGGGGGGGGGGGGGGGGGGGGGGGGGGGGGGGGGGGGGGGEGGGFGGGGGGGGGGGGGGGGGGGGGGGGGGGCFGGGGFGGGGGGG;FGFGGGGGGGGGGGDECGGGGGGGFFGGGGGGGGGG?EFGFGGGGGFGGGDGGGGGGGFGGGGGDECGGGGFFGFCGGGGGGGGGGGGFFGGAA9CEGFFFFFFFAFFFGFGFDGFGFFFFFFFFEFAFDD@>DDBBBEFF==58BBD=FE8<488<@EFGFE<@EFF7>)7>C<))95;4@6=@(:2;<9>+),8(
@M70528:330:000000000-K6D4P:1:1102:25721:5795 2:N:0:CAAGACGTCC+AGTATACGGA
TAAAACAGGGTCCCCTCCCCCTCTAGGGTCAAAAAAAGAGGTATTTAAGTTTCGGTCAGTTAAAAGTATTGTGATAGCTCCCGCTAACACTGGCAAAGATAAAAGAAGAAGAATGGCTGTTAAAATAACTGATCAGACAAATAGTCTAATTTTTTCTGCTGAAAGGTTTTTTGCTTTAAGATTAATAATTGTAGTAATAAAATTTAAGGCACCTAAAATTGAAGAAATCCCTGCAAGGTGTAAAGAAAAAATTGTTAAGTCTACTGAAGGTCCTGAATGATAAAACGTTGATAAAGGTGGA
+
CCCCCGGGGGGGGGGGGGGGGGGGGGGGGGGGGGGGGGGGGGGGFGGGGFGGGGGGGGGGGGGGGGGGGGGGGGGGGGGGGGGGGGGGGGGGGGGGGGGGGGGGGGGGGGGGGGGGGGGGGGGGGGGGGGGGGGGGGGGFGGGGGGGGGGFGGGGGGGGGGGFGGGGGGFGDEGGGFGGFGGGGGGGGGGGGGGGGFGFGE;;CFFFFAAAFFGFFFGFFFF;CFEFFFE=4;>@B=GGFFFFC?E==ADFFE6@A>A8CF=C6C367=@EF@A<<CGFE6)7)17(6@D3:DECFCE:0(
@M70528:330:000000000-K6D4P:1:1102:7567:5825 2:N:0:CAAGACGTCC+AGTATACGGA
TAAAACAGGGTCCCCTCCCCCTCTAGGGTCAAAAAAAGAGGTATTTAAGTTTCGGTCAGTTAAAAGTATTGTGATAGCTCCCGCTAACACTGGCAAAGATAAAAGAAGAAGAATGGCTGTTAAAATAACTGATCAGACAAATAGTCTAATTTTTTCTGCTGAAAGGTTTTTTGCTTTAAGATTAATAATTGTAGTAATAAAATTTAAGGCACCTAAAATTGAAGAAATCCCTGCAAGGTGTAAAGAAAAAATTGTTAAGTCTACTGAAGGTCCTGAATGATAAAACGTTGATAAAGGTGGA
+
CCCCCGGGGGGGGGGGGGGGGGGGGGGGGGGGGGGGGGGGGGGGGGGGGGGGGGGFFGGGGGGGGGGGGGGGGGGGGGGGGGGGGGGGGGGGGGGGGGGGGGGGGGGGGGGGFGGGGGDFGGGGGGGGGFFFAFGGGGGGGGGGGFFGGGFGGGGGGGGGGGGGGGGGGGGGGGGGFGGGGGGGGGGGGGGGGFGGFGFGFGFFFFFFFFFFFGFGFAFFGFFEFFFFFBE>FFFF=ECGFFFCEFDFF9BFFFE67@BEEFEFFE?A3=@9=<EEGDEA?C?CEEF@@?F7;CF<?E??0
@M70528:330:000000000-K6D4P:1:1102:17116:5845 2:N:0:CAAGACGTCC+AGTATACGGA
TAAAACAGGGTCCCCTCCCCCTCTAGGGTCAAAAAAAGAGGTATTTAAGTTTCGGTCAGTTAAAAGTATTGTGATAGCTCCCGCTAACACTGGCAAAGATAAAAGAAGAAGAATGGCTGTTAAAATAACTGATCAGACAAATAGTCTAATTTTTTCTGCTGAAAGGTTTTTTGCTTTAAGATTAATAATTGTAGTAATAAAATTTAAGGCACCTAAAATTGAAGAAATCCCTGCAAGGTGTAAAGAAAAAATTGTTAAGTCTACTGAAGGTCCTGAATGATAAACCGTTGATAAAGGTGGA
+
CCCCCGGGGGGGFGGFGGGGGGGDDDFCEGGFGGECF@DGGGGFGGG<CFGA,BCGECFGGFFFGFGFGCEC<FEGGF9,CDFGGGGGGGFGGGGGEFGGGFDFG<FGGDDFEFGEGGGFFGGAEFGGGGGGFBFCFGFGC===FDFGGCD,=FGFGDG;,@=EA+@93+@EEFAFFFG88EEFFGG7EEDGGGGG9EFFFCFEFFFFFFFFFFFCADFB,=8=B)8AF=3A*<B*::2,:>?AE*:2/7@FF=86@F=<C;CC<<<A<@;;/>3>0C6A??EF)(61(6*++94;+543(
@M70528:330:000000000-K6D4P:1:1102:5564:5846 2:N:0:CAAGACGTCC+AGTATACGGA
TAAAACAGGGTCCCCTCCCCCTCTAGGGTCAAAAAAAGAGGTATTTAAGTTTCGGTCAGTTAAAAGTATTGTGATAGCTCCCGCTAACACTGGCAAAGATAAAAGAAGAAGAATGGCTGTTAAAATAACTGATCAGACAAATAGTCTAATTTTTTCTGCTGAAAGGTTTTTTGCTTTAAGATTAATAATTGTAGTAATAAAATTTAAGGCACCTAAAATTGAAGAAATCCCTGCAAGGTGTAAAGAAAAAATTGTTAAGTCTACTGAAGGTCCTGAATGATAAAACGTTGATAAAGGTGGA
+
CCCCCGGGGGGGGGGGGGGGGGGGGGGGGGGFGGGGGGGGGGGFGGGGGGGGCGDFFGGGGGGGGGGGGGGGGGFGGGGFGGGGGGGFGGGFGGGGGGGGGGFGC@FGGGGGGGGGGGGFEGGGGGGGGGGGGGGGGGGGGGGGEGGGGGFGGGGGGGFGGGGFFGFGGDGGGGGGFFGGGGGGFFGGGGGGGCFGFFFFFFABFFFFF5CFFGFFFGGFGFFEFFDFFEEAFBFFEE>CBEFAEEBBAB@F3B?F?=FEC+7A<@53@@@3;9<CFCCE<?ECF8:(32:;C)7C7@?B0
@M70528:330:000000000-K6D4P:1:1102:3834:5855 2:N:0:CAAGACGTCC+AGTATACGGA
TAAAACAGGGTCCCCTCCCCCTCTAGGGTCAAAAAAAGAGGTATTTAAGTTTCGGTCAGTTAAAAGTATTGTGATAGCTCCCGCTAACACTGGCAAAGATAAAAGAAGAAGAATGGCTGTTAAAATAACTGATCAGACAAATAGTCTAATTTTTTCTGCTGAAAGGTTTTTTGCTTTAAGATTAATAATTGTAGTAATAAAATTTAAGGCACCTAAAATTGAAGAAATCCCTGCAAGGTGTAAAGAAAAAATTGTTAAGTCTACTGAAGGTCCTGAATGATAAAACGTTGATAAAGGTGGA
+
CCCCCGGGFGGGGGGGGCGGGGCGGGGGGGGGGGGGEGGGGGGFGGGGGGGGGGGFGGGGGGGGGGGGGGGGGGGGGGGFGGGGGGGGGGGGGGGGGGGGGECDGGGGGGGGGGGGGGDFGGFGGGGGGGGGGGGGFGGG=DGGGGGFFFFGGGGGGGGGGGGGGGGGGCGGGGGGFG:DGGDFEGGGGGGGGGGGAFF7CEFFACFFFAFFFGFGFGG@FFEEFBDC9B4AFBBA@E:B@@EFFFB3A79==FFFEAFEE@CFF@E8EFFF3A7<6C5@EEF9CE@@@<7+;<.7C7:?(
@M70528:330:000000000-K6D4P:1:1102:15950:5857 2:N:0:CAAGACGTCC+AGTATACGGA
TAAAACAGGGTCCCCTCCCCCTCTAGGGTCAAAAAAAGAGGTATTTAAGTTTCGGTCAGTTAAAAGTATTGTGATAGCTCCCGCTAACACTGGCAAAGATAAAAGAAGAAGAATGGCTGTTAAAATAACTGATCAGACAAATAGTCTAATTTTTTCTGCTGAAAGGTTTTTTGCTTTAAGATTAATAATTGTAGTAATAAAATTTAAGGCACCTAAAATTGAAGAAATCCCTGCAAGGTGTAAAGAAAAAATTGTTAAGTCTACTGAAGGTCCTGAATGATAAAACGTTGATAAAGGTGGG
+
CCCCCGGGGGGGGGGGGGGGGGGGGGGGGGGGGGGGGGGGFGGGGGGGGGGGGGGGGGGGGGGGGGGGGGGFFGGGGGGGGGGGGGGGGGGGGGGGFFGGGGGGGGFFGGGGGGGGGGGGGGGGGGGGGGGGGGGGGGGGGGGGGGGGGGFGGGDGGGGGGGDGFGGFGGGGEGGGF9FGGGGGGGGGGGGGFCGGFGFGEGFFFFFFFFFFFGFGFGGFGF@EFEFCFFFFFDFF:EGC>FFFFFFFFF>F=8>CE88C<FFFGFE=E@@<<EF<9FFFF?53;<;D;DC7CCE<FE?B(
@M70528:330:000000000-K6D4P:1:1102:17108:5862 2:N:0:CAAGACGTCC+AGTATACGGA
TAAAACAGGGTCCCCTCCCCCTCTAGGGTCAAAAAAAGAGGTATTTAAGTTTCGGTCAGTTAAAAGTATTGTGATAGCTCCCGCTAACACTGGCAAAGATAAAAGAAGAAGAATGGCTGTTAAAATAACTGATCAGACAAATAGTCTAATTTTTTCTGCTGAAAGGTTTTTTGCTTTAAGATTAATAATTGTAGTAATAAAATTTAAGGCACCTAAAATTGAAGAAATCCCTGCAAGGTGTAAAGAAAAAATTGTTAAGTCTACTGAAGGTCCTGCAGAATAAACCGTTGATAAGTGTGGA
+
CCCCCG@FGGGDG,CFECBFGGEGCCFFFGEFDFGD@,<CE@<@DEFF<@@FD@+6,BEEF9,CCFFGFDGGFGG@,,A<FGEFCEECECE<,,9EB,EFG=?=EFFGGDFDGG9F8:+@=F9A=EFFEFC9,>54EF8>6=9AAFGFFFF,E<=FGDGC?ED<D+@,=DD6CFC9<98DDFFGCFGGGGGF+5CE7@+;A;;@+?=+6?9AFFFGA,5)=+3>98@5F@E*;5<998>?>@E96*(0)((7=8@C?A@7)8?F+/))44@4)//(*0)(..94)((/(/*+3?).3.)-.
@M70528:330:000000000-K6D4P:1:1102:6832:5863 2:N:0:CAAGACGTCC+AGTATACGGA
TAAAACAGGGTCCCCTCCCCCTCTAGGGTCAAAAAAAGAGGTATTTAAGTTTCGGTCAGTTAAAAGTATTGTGATAGCTCCCGCTAACACTGGCAAAGATAAAAGAAGAAGAATGGCTGTTAAAATAACTGATCAGACAAATAGTCTAATTTTTTCTGCTGAAAGGTTTTTTGCTTTAAGATTAATAATTGTAGTAATAAAATTTAAGGCACCTAAAATTGAAGAAATCCCTGCAAGGTGTAAAGAAAAAATTGTTAAGTCTACTGAAGGTCCTGAATGATAAAACGTTGATAAAGGTGGA
+
CCCCCGGGGGGGGGGGGGGGGGGGGGGGGGGGGGGGGGGGGGGGGGGGGGGGGGGGGGGGGGGGGGGGGGGGGGGGGGGGGGGGGGGGGGGGGGGGGGGGGGGGGFGGGGGGGGGGGGGGGGGGGGGGGGGGGGGFGGGFGGGGGFGGGGFGGGGGGGGGGGGGFGGGGGGGGGGGFGGFGGGGGGGGGGGGGFGGFFFGFFFFFFFFAFFFC>F>AEFFGFFEFFFFF6BA?D=8;EGFFFFFE9BFF(>DEFFFE>@EEFFFG<CEFE@37773;@C3??<<E@@@@DG:CEEFFE:?0
@M70528:330:000000000-K6D4P:1:1102:4271:5864 2:N:0:CAAGACGTCC+AGTATACGGA
TAAAACAGGGTCCCCTCCCCCTCTAGGGTCAAAAAAAGAGGTATTTAAGTTTCGGTCAGTTAAAAGTATTGTGATAGCTCCCGCTAACACTGGCAAAGATAAAAGAAGAAGAATGGCTGTTAAAATAACTGATCAGACAAATAGTCTAATTTTTTCTGCTGAAAGGTTTTTTGCTTTAAGATTAATAATTGTAGTAATAAAATTTAAGGCACCTAAAATTGCAGAAATCCCTGCAAGGTGTAAAGAAAAAATTGTTAAGTCTACTGAAGGTCCTGAATGATAAAACGTTGATAAAGGTGGG
+
@CCCCGGGFEGFFDFDF-CFGGGGCGGFGGCGCGGGG,CFDFCFGGGF9FCAFCGFGGGGGDFGGFFGGGGGGGGC<EFGGF7@FCFEFDGG@>FDFGGGGGGGFGGGGGGDGGGGGGGDEE@FEGCFDFGDGGFFFGCFFGD@=EFGGGFGGFCFFGGFE;@<A+>,EFFGGDGFDFAFGFFEFDGGFFFGGGGDFFF7:7CE7C?FFFAF>;A79CF8<+;@65@9F@BFFDFFEF<,1>8EEE=(;(>3:BE65:@C7:C;C<7.;E@<<<EEGDEE)))9<E@;DD<++/7<?4:0(
@M70528:330:000000000-K6D4P:1:1102:6915:5868 2:N:0:CAAGACGTCC+AGTATACGGA
TAAAACAGGGTCCCCTCCCCCTCTAGGGTCAAAAAAAGAGGTATTTAAGTTTCTGTCAGTTAAAAGTATTGTGATAGCTCCCGCTAACACTGGCAAAGATAAAAGAAGAAGAATGGCTGTTAAAATAACTGATCAGACAAATAGTCTAATTTTTTCTGCTGAAAGGTTTTTTGCTTTAAGATTAATAATTGTAGTAATAAAATTTAAGGCACCTAAAATTGAAGAAATCCCTGCAAGGTGTAAAGAAAAAATTGTTAAGTCTACTGAAGGTCCTGAATGATAAAACGTTGATAAAGGTGGA
+
CCCCCGGGGGGGGFFGGFGGGGGGGGFFGGGGGGGEGCFGGGGFGGGCEFGGGGGFAFGGGGGCGGFFGGGGGFFFGGB?FGFGGGGFGGGGGFFAFFGGGGGCGFGGFGGGGFFF@FC8EFFEEEFGDDE=FDGGFF@EFGGFGGADDFFGGCE8D;DDGGGAEG9,4>DEG8EGFDFFFGGGEGEDGGGGFGFG7EFFDBFBFFFF?AFFFC?:A7<CF6A=6)8*<8CF5=B4>@9:9;EFEC)5@:=57B7F@8+19BCFFE4><EE><>AC7@C<)9)))).63(1+1746+./6(
@M70528:330:000000000-K6D4P:1:1102:15966:5872 2:N:0:CAAGACGTCC+AGTATACGGA
TAAAACAGGGTCCCCTCCCCCTCTAGGGTCAAAAAAAGAGGTATTTAAGTTTCGGTCAGTTAAAAGTATTGTGATAGCTCCCGCTAACACTGGCAAAGATAAAAGAAGAAGAATGGCTGTTAAAATAACTGATCAGACAAATAGTCTAATTTTTTCTGCTGAAAGGTTTTTTGCTTTAAGATTAATAATTGTAGTAATAAAATTTAAGGCACCTAAAATTGAAGAAATCCCTGCAAGGTGTAAAGAAAAAATTGTTAAGTCTACTGAAGGTCCTGAATGATAAAACGTTGATAAAGGGTGA
+
CCC<CGGGGGGGGGGGGGGGGGGGGGGGGGGGGGGGGGGGGGGGGGGGGGGFGGDFGGGGGGGGGGGGGGGGGGGGGGGGGGGGGGGGGGGGGGGGGGGGGGGGGGEGGFGFGGGGGGGGGGGGGGGGGFGGGGGGGGFGGFGGGGGGGG9E8F6EGFGGGGCGGFFFGGGGGGGGFDGFGGGGGGGGGFFGGCDFFGFEEGFEFFFFFFF?FFF5?FGFGFEFFC@EF=EFFFFFEGGG=@C:64:>)>2=B@<A?:+96AEFG8<3=(/;/7@E>79E66?6>@;@F;*:77C97(,4(
@M70528:330:000000000-K6D4P:1:1102:25635:5886 2:N:0:CAAGACGTCC+AGTATACGGA
TAAAACAGGGTCCCCTCCCCCTCTAGGGTCAAAAAAAGAGGTATTTAAGTTTCGGTCAGTTAAAAGTATTGTGATAGCTCCCGCTAACACTGGCAAAGATAAAAGAAGAAGAATGGCTGTTAAAATAACTGATCAGACAAATAGTCTAATTTTTTCTGCTGAAAGGTTTTTTGCTTTAAGATTAATACTTGTAGTCATAAAATTTAAGGCACCTAAAATTGAAGAAATCCCTGCAAGGTGTAAAGAAAAAATTGTTAAGTCTACCGAAGGTCCTGAATGACATAACGTTGATAAAGGTTGT
+
CCC<CGGGGGGFGEGFE7FGG:FGGGGGGGG<@FC7@:C88;CE<ECFGFAEF@BBCGFD@AD,@EFEGAFEE<,C?FEFGGE@FGCFGGF@EF@9FCEFGAACE<EFF,AFFFGGFFDC<F9@BA9FGGGEFE<FDG,>DFC=4CEFGGFGG9EFFFGG@FEEFDGC@FG>C?FFF,@D,@D<=@D+3@=,=7?29E@,:9CC@CAAF5*;F75CA9E@,1*:8=)19>E4*))9**5?6>46*93()--5(18=*4BC<+?6+(/,62@<<E43*+97)7)/)(663(**255AC)-,-
@M70528:330:000000000-K6D4P:1:1102:6224:5890 2:N:0:CAAGACGTCC+AGTATACGGA
TAAAACAGGGTCCCCTCCCCCTCTAGGGTCAAAAAAAGAGGTATTTAAGTTTCGGTCAGTTAAAAGTATTGTGATAGCTCCCGCTAACACTGGCAAAGATAAAAGAAGAAGAATGGCTGTTAAAATAACTGATCAGACAAATAGTCTAATTTTTTCTGCTGAAAGGTTTTTTGCTTTAAGATTAATAATTGTAGTAATAAAATTTAAGGCACCTAAAATTGAAGAAATCCCTGCAAGGTGTAAAGAAAAAATTGTTAAGTCTACTGAAGGTCCTGAATGATAAAACGTTGATAAAGGTGGA
+
CCCCCGGGGGGGGGGGGGGGGGGGGGGGGGGGGGGGGGGGGGGGGGGGGGGGGGGGGGGGGGGGGGGGGGGGGGGGGGGGGGGGGGGGGGGGGGGGGGGGGGGGGGGGGGGGGFFGCFGGGGGGGGGGGGGGGGGGGGGGFGGGGGGGGGFGGGGGGGGFFFEGGGGGFGGGGGGGFGGFGGGGGGGGGGGGGGGGFGFGFGFFFFFFFFFFFFFGFGGFGFFFF@CEF=EAFFFFEFFFE:A47>DBFFFFFFEFEAFEEAEFGF?8@;;>@E89;CEFFEFFFF>@@;5::694CE08(
@M70528:330:000000000-K6D4P:1:1102:16558:5901 2:N:0:CAAGACGTCC+AGTATACGGA
TAAAACAGGGTCCCCTCCCCCTCTAGGGTCAAAAAAAGAGGTATTTAAGTTTCGGTCAGTTAAAAGTATTGTGATAGCTCCCGCTAACACTGGCAAAGATAAAAGAAGAAGAATGGCTGTTAAAATAACTGATCAGACAAATAGTCTAATTTTTTCTGCTGAAAGGTTTTTTGCTTTAAGATTAATAATTGTAGTAATAAAATTTAAGGCACCTAAAATTGAAGAAATCCCTGCAAGGTGTAAAGAAAAAATTGTTAAGTCTACTGAAGGTCCTGAATGATAAAACGTTGATAAAGGTGGA
+
CCCCCGGGGGGGGGGGGGGGGGGGGGGGCGGGGGGGGGGGGGGGGGGGGGGGGGGGGGGGGGGGGGGGGGGGGGGGGGGGGGGGGGGGGGGGGGGGGGGGGEGEFGGGGGGGGGGGGGGGGGFGGGGGGFFGGGGGGGGFFGGGGGGFGGFGGFGGGGGGGGGGGGGGGGGGGGAFFFGGGFGGGGGGGGGGGGGFFFEGFGFFFFFFFFFFFGFCFFGFGFCECEBEFEEAFFDF=FD7:B6FF=BFFB@BEFCF*BBC3AEFGFE<@EE3;E@997)47?C<EE>@57*+@C>EDE08(
@M70528:330:000000000-K6D4P:1:1102:10841:5914 2:N:0:CAAGACGTCC+AGTATACGGA
TAAAACAGGGTCCCCTCCCCCTCTAGGGTCAAAAAAAGAGGTATTTAAGTTTCGGTCAGTTAAAAGTATTGTGATAGCTCCCGCTAACACTGGCAAAGATAAAAGAAGAAGAATGGCTGTTAAAATAACTGATCAGACAAATAGTCTAATTTTTTCTGCTGAAAGGTTTTTTGCTTTAAGATTAATAATTGTAGTAATAAAATTTAAGGCACCTAAAATTGAAGAAATCCCTGCAAGGTGTAAAGAAAAAATTGTTAAGTCTACTGAAGGTCCTGAATGATAAAACGTTGATAAAGGTGGA
+
CCCCCGGGGGGGGGGGGGGGGGGGGGGGGGGGGGGGGGGGGGGGGGGGGFGGGGGGGGGGGGGGGGGGGGGGGGGGGGGGGGGGGGGGGGGGGGGGGGGGGGGGGGGGGGGGGGGGGGGGGGGGFGGGGGGGGGGGGGGGGGGGGGGGGGFGGGGGGGGGGGGGGGGGGGEGGGGGFGGGGGGGGGGGGGGGGGFFFFFGFGFFFFFFFFFFFGFGFGGFGFFE6@@EF>E6A>B8>EFFFBEEECBFFDBFFFFF8=FEEF?A<=CEEFE37>ECCGEFF<5))73:@DGFCC>EGFBF0
@M70528:330:000000000-K6D4P:1:1102:19519:5914 2:N:0:CAAGACGTCC+AGTATACGGA
TAAAACAGGGTCCCCTCCCCCTCTAGGGTCAAAAAAAGAGGTATTTAAGTTTCGGTCAGTTAAAAGTATTGTGATAGCTCCCGCTAACACTGGCAAAGATAAAAGAAGAAGAATGGCTGTTAAAATAACTGATCAGACAAATAGTCTAATTTTTTCTGCTGAAAGGTTTTTTGCTTTAAGATTAATAATTGTAGTAATAAAATTTAAGGCACCTAAAATTGAAGAAATCCCTGCAAGGTGTAAAGAAAAAATTGTTAAGTCTACTGAAGGTCCTGAATGATAAAACGTTGATAAAGGTGGG
+
CCCCCGGGGGGGGGGGGGGGGGGGGGGGGGGGGGGGGGGGGGGGGGGGGGGGGGGGGGGGGGGGGGGGGGGGGGGGGGGGGGGGGGGGGGGGGGGGGGGGGGGGGGGGGGGGGGGGGGGGGGGGGFGGGGGGGGGGGGGGGGGGGGGGGGFGGGGGGGGGGGFGGGGGGGGGGGFGFFGGFGFGGGGGGGGGGGGGFF?FFGFBFFAFFFFFFGFGFGGCGFFFFFFEC@EFFFFFBFFF6>AAEEDBF9@DEFFF4FFEF6CFGFEEE;@<=AEF<CEFCFFF9=:1=?C7@CE<?)40(
@M70528:330:000000000-K6D4P:1:1102:12595:5923 2:N:0:CAAGACGTCC+AGTATACGGA
TAAAACAGGGTCCCCTCCCCCTCTAGGGTCAAAAAAAGAGGTATTTAAGTTTCGGTCAGTTAAAAGTATTGTGATAGCTCCCGCTAACACTGGCAAAGATAAAAGAAGAAGAATGGCTGTTAAAATAACTGATCAGACAAATAGTCTAATTTTTTCTGCTGAAAGGTTTTTTGCTTTAAGATTAATAATTGTAGTAATAAAATTTAAGGCACCTAAAATTGAAGAAATCCCTGCAAGGTGTAAAGAAAAAATTGTTAAGTCTACTGAAGGTCCTGAATGATAAAACGTTGATAAAGGTGGA
+
CCCCCGGGGGGGGGGGGGGGGGGGGGFGGGGGGGGGGGGGGGGGGGGGGGGGGGGGGGGGGGGGGGGGGGGGGGGGGGGGGGGGGGGGGGGGGGGGGGGGGGFFFGFGGGGGGGGGGGGGGGGEFGGGGGGGGGGGGGFGFGGGGGGGGGFGGFECGGGGGGGGGGFGGGGGGGGGFEEGGGGFGGGGGFGGGGGFFGCCEFFFFFFFFAFFFGFGFCCEGFEFF5@CF>BFFFBFEDDGE69BEFBBA>BFFFFF?BFE3AEFG8)74;@F<EEFFFFA?3967<;=DFFFCCCFGFF:(
@M70528:330:000000000-K6D4P:1:1102:7340:5925 2:N:0:CAAGACGTCC+AGTATACGGA
TAAAACAGGGTCCCCTCCCCCTCTAGGGTCAAAAAAAGAGGTATTTAAGTTTCGGTCAGTTAAAAGTATTGTGATAGCTCCCGCTAACACTGGCAAAGATAAAAGAAGAAGAATGGCTGTTAAAATAACTGATCAGACAAATAGTCTAATTTTTTCTGCTGAAAGGTTTTTTGCTTTAAGATTAATAATTGTAGTAATAAAATTTAAGGCACCTAAAATTGAAGAAATCCCTGCAAGGTGTAAAGAAAAAATTGTTAAGTCTACTGAAGGTCCTGAATGATAAAACGTTGATAAAGTTGGA
+
CCCCCGGGGGGGGGGGGGGGGGGGGGGGGGGGGGGGGGGGGGGGGGGGGGGGGGGGGGGGGGGGGGGGFGGGGGGGGGGGFGGGGGGGGGGGGGGGGGGGGGCFCFGGGGGGGGGGGGGGGFFAFGGGGGGGGGGGGGGGGGGGGGGGGGFGGGGGGGGGGGGGGGGGFGGGGGGGFGGGGGGGGGGGGGGGGGGGFGFGCEFFFFFFFAFFFGFGFGGFGFCEF@CFFBE>?B=A>FFCBEEFEEFDF22@2B?ACB=73@?F@))7@@EE=E<EGFE3575CC@>@@DC:@EECFC90)
@M70528:330:000000000-K6D4P:1:1102:15730:5930 2:N:0:CAAGACGTCC+AGTATACGGA
TAAAACAGGGTCCCCTCCCCCTCTAGGGTCAAAAAAAGAGGTATTTAAGTTTCGGTCAGTTAAAAGTATTGTGATAGCTCCCGCTAACACTGGCAAAGATAAAAGAAGAAGAATGGCTGTTAAAATAACTGATCAGACAAATAGTCTAATTTTTTCTGCTGAAAGGTTTTTTGCTTTAAGATTAATAATTGTAGTAATAAAATTTAAGGCACCTAAAATTGAAGAAATCCCTGCAAGGTGTAAAGAAAAAATTGTTAAGTCTACTGAAGGTCCTGAATGATAAAACGTTGATAAAGGTGGA
+
CCCCCGGGGGGGGGGGGGGGGGGGGGGGGGGGGGGGGCGGGGGGGGGGGGGGGGGGGGGGGGGGGGGGGGGGGGGGGGGGGGGGGGGGGGGGGGGGGGGGGGGGGGGGGGGGGGGGGGGGGGGGGGGGGGGGGGGGGGGGGGGGGGGCGGFGGGGGGGGGGGGGGGGGGGGGGGGGFGGGGGGGGGGGGGGGGGGGFGFGFGFFFFFFFFFFFGFFFGGFGFFFFFFEFFFFFFDF=FFGFFFBEEFBFB>FFFEF9=8CC=EFF<?AE@EFEEEFFF<A5?<9CEF@F29::CEFD32((
@M70528:330:000000000-K6D4P:1:1102:23320:5939 2:N:0:CAAGACGTCC+AGTATACGGA
TAAAACAGGGTCCCCTCCCCCTCTAGGGTCAAAAAAAGAGGTATTTAAGTTTCGGTCAGTTAAAAGTATTGTGATAGCTCCCGCTAACACTGGCAAAGATAAAAGAAGAAGAATGGCTGTTAAAATAACTGATCAGACAAATAGTCTAATTTTTTCTGCTGAAAGGTTTTTTGCTTTAAGATTAATAATTGTAGTAATAAAATTTAAGGCACCTAAAATTGAAGAAATCCCTGCAAGGTGTAAAGAAAAAATTGTTAAGTCTACTGAAGGTCCTGAATGATAAAACGTTGATAAAGGTGGA
+
CCCCCGGGGGGGGFGGGGGGGGGGGGGGGGGGGGGGGGGGGGGGGGGGGGGGFGGFGGGGGGGGGGGGGGGGGGGGGGGGGGGGGGGGGGGGGGGGGGGGGGGGGGGGGGGGGGGGGGGGGGGGGGGGFFGFGGGGGGGGGGFGGGGGGGFGGGGGDGGGGGGGGGGGGGGGGGGGCGGGGGGGGGGGGGGFGGGGFGFGFFFBFFFFFFFFFDFGFCGFGFFFFEBFFFB*@9<4>@987<E9AEB(;:@BEFEF4=FEFFEACE?@EEEF7<EECDC@CEFFEE@F863@F?<EFF>6(
@M70528:330:000000000-K6D4P:1:1102:7357:5941 2:N:0:CAAGACGTCC+AGTATACGGA
TAAAACAGGGTCCCCTCCCCCTCTAGGGTCAAAAAAAGAGGTATTTAAGTTTCGGTCAGTTAAAAGTATTGTGATAGCTCCCGCTAACACTGGCAAAGATAAAAGAAGAAGAATGGCTGTTAAAATAACTGATCAGACAAATAGTCTAATTTTTTCTGCTGAAAGGTTTTTTGCTTTAAGATTAATAATTGTAGTAATAAAATTTAAGGCACCTAAAATTGAAGAAATCCCTGCAAGGTGTAAAGAAAAAATTGTTAAGTCTACTGAAGGTCCTGAATGATAAACCGTTGATAAAGTTGGA
+
BCCCCGGGGGG9C<FFCG:FGGEGEFFFGGGGDGGGG>D8E@EE@FBDE9CFA@FFECECEEFD9FFEFFFADFCFG9<FCFECEEEEC<FF?FFG<FGGGGF;BFFCFFF@FFEDFG68=FGGGGGGG9,CF=?=DF<E?FG9,4EBFEFFDC=FGC,=FFE<3===E>D>CC==9AF,EF9BDGFGFCFGFGGGFG9,:A;8111+3****0379E,8EA8=F=CEF=EFABBFFCD:*:2=8C20)09B288B?F6>?=?A97)7)6=4)7377+.7)96))(6(,8C3+1;4<4<0)
@M70528:330:000000000-K6D4P:1:1102:8830:5947 2:N:0:CAAGACGTCC+AGTATACGGA
TAAAACAGGGTCCCCTCCCCCTCTAGGGTCAAAAAAAGAGGTATTTAAGTTTCGGTCAGTTAAAAGTATTGTGATAGCTCCCGCTAACACTGGCAAAGATAAAAGAAGAAGAATGGCTGTTAAAATAACTGATCAGACAAATAGTCTAATTTTTTCTGCTGAAAGGTTTTTTGCTTTAAGATTAATAATTGTAGTAATAAAATTTAAGGCACCTAAAATTGAAGAAATCCCTGCAAGGTGTAAAGAAAAAATTGTTAAGTCTACTGAAGGTCCTGAATGATAAAACGTTGATAAAGGTGGA
+
CCCCCGGGGGGGGGGGGGGGGGGGGGGGGGGGGGGGGGGGGGGGGGGGGGGGGGDGGGGGGGGGGGGGGGGGGGGGGGGGGGGGGGGGGGGGGGGGGGGGGGGGGGGGGGGGGGGFGGGGGGGGGGGGGGGGGGGGGGGGGGGGGGGGGGFGGGGGGGGGGGFFFGGGGGGGGGGGFGGGGGGFGGGGGGGGGGGGAFFFFGFBFFFFFFFFFGFGFFG@FCCACEFEFFFAFFFFE@D:>3AEEFF(82:BFFFF5==@?AFFG@3/33=<EF<E6CC3<5?.7@:;8=3@FEFFGE:1(
@M70528:330:000000000-K6D4P:1:1102:8300:5948 2:N:0:CAAGACGTCC+AGTATACGGA
TAAAACAGGGTCCCCTCCCCCTCTAGGGTCAAAAAAAGAGGTATTTAAGTTTCGGTCAGTTAAAAGTATTGTGATAGCTCCCGCTAACACTGGCAAAGATAAAAGAAGAAGAATGGCTGTTAAAATAACTGATCAGACAAATAGTCTAATTTTTTCTGCTGAAAGGTTTTTTGCTTTAAGATTAATAATTGTAGTAATAAAATTTAAGGCACCTAAAATTGAAGAAATCCCTGCAAGGTGTAAAGAAAAAATTGTTAAGTCTACTGAAGGTCCTGAATGATAAAACGTTGATAAAGGTGGA
+
CCCCCGGGGGGGGGGGGGGGGGGGGGGGGGGGGGGGGDGGFGGGGGGGGGGGFGCFGGGGGGGGGFFFGGGGGGGGGGGGGGGGGGGGGGGGGGGGGGGGGGGGGGGGGFGGDFGGGFGGFCGGGGGGGGGGGGGGGGGG6D8DFGGGFFDGGGGGGGGGGGGGGGGGGGGGGGGGFGGGGGGGGGGGGGGGGDGGCGFGFFFFFFFFFFFFFFFGFGGFGFCEFFFFCEB>ADFF3DFGFFFFEFB(?/>D2:CC@@=CCFFF7;)3=E@E;E@3<CC@CCCE<E;DDFGCGEFE?@70(
@M70528:330:000000000-K6D4P:1:1102:15509:5954 2:N:0:CAAGACGTCC+AGTATACGGA
TAAAACAGGGTCCCCTCCCCCTCTAGGGTCAAAAAAAGAGGTATTTAAGTTTCGGTCAGTTAAAAGTATTGTGATAGCTCCCGCTAACACTGGCAAAGATAAAAGAAGAAGAATGGCTGTTAAAATAACTGATCAGACAAATAGTCTAATTTTTTCTGCTGAAAGGTTTTTTGCTTTAAGATTAATAATTGTAGTAATAAAATTTAAGGCACCTAAAATTGAAGAAATCCCTGCAAGGTGTAAAGAAAAAATTGTTAAGTCTACTGAAGGTCCTGAATGATAAAACGTTGATAAAGGTGGA
+
CCCCCGGGGGGGGGGGGGGGGGGGGGGGGGGGGGGGGGGGGGGGGGGGGGGGGGGGGGGGGGGGGGGGGGGGGGFGGGGGGGGGGGGGGGGGGGGGGGGGGGGGGGGGGGGGGGFGGGGGGGGGGGGGGGGGGGGGGGGGGGGGGGGGFGFGGGGGGGGGGGGGGGGGGGGGGGGGFGGGGGGGGGGGGGGGGGGGFGFGEDFEFFFFFFFFFGFGFGGFGFFEFEFFF=>>FDFF=GFFBEEF?=DBFFFFEF5C?FCE?FEF?;<;@;@F=E<ECDCEFEFFFEF;D@F+@<CEF<BF(
@M70528:330:000000000-K6D4P:1:1102:9840:5969 2:N:0:CAAGACGTCC+AGTATACGGA
TAAAACAGGGTCCCCTCCCCCTCTAGGGTCAAAAAAAGAGGTATTTAAGTTTCGGTCAGTTAAAAGTATTGTGATAGCTCCCGCTAACACTGGCAAAGATAAAAGAAGAAGAATGGCTGTTAAAATAACTGATCAGACAAATAGTCTAATTTTTTCTGCTGAAAGGTTTTTTGCTTTAAGATTAATAATTGTAGTAATAAAATTTAAGGCACCTAAAATTGAAGAAATCCCTGCAAGGTGTAAAGAAAAAATTGTTAAGTCTACTGAAGGTCCTGAATGATAACACGTTGATAAAGGTGGA
+
CCCCCGGGGGGGGGGGGGGGGGGGGGGGGGGGGGGGGGGGGGGGGGGGGGGGGGGGGGGGGGGGGGGGGGGGGGGGGGGGGGGGGGGGGGGGGGGGGGGGGGFGGGGGGGGGGGGFGGGGGGGGGGGGGGGGGGGGGGGGGGGGGGGGGGFGGGGGGGGGGGGGGGGGGBFGGGFGFGFGGGGGGGGGGGGGGGGGFGFFFGFFFFFFFFFFFGFGFGGFGFFFFEFFFEF4ADFFEFG7>@EFCCBDFFFFEFCF<BFEFFFFG85))5@FEEACCGFFC)9)7;<@@6C7CECFF?FF0
@M70528:330:000000000-K6D4P:1:1102:15393:5975 2:N:0:CAAGACGTCC+AGTATACGGA
TAAAACAGGGTCCCCTCCCCCTCTAGGGTCAAAAAAAGAGGTATTTAAGTTTCGGTCAGTTAAAAGTATTGTGATAGCTCCCGCTAACACTGGCAAAGATAAAAGAAGAAGAATGGCTGTTAAAATAACTGATCAGACAAATAGTCTAATTTTTTCTGCTGAAAGGTTTTTTGCTTTAAGATTAATAATTGTAGTAATAAAATTTAAGGCACCTAAAATTGAAGAAATCCCTGCAAGGTGTAAAGAAAAAATTGTTAAGTCTACTGAAGGTCCTGAATGATAAAACGTTGATAAAGGTGGA
+
CCCCCGGGGGGGGGGGGGGGGGGGGGGGGGGGGGGGGGGGGGGGGGGGGGGGGGGGGGGGGGGGFGGGGGGGGGFGGGGGGGGGGGGGGGGGGFGCGGGGGGGGGGGGGGGGGGGGGGGFFGGGGFGGGGGGGGGGGGGGGGGGGGGGGGFGGGGGGGGGGGGFDFGGGGGGGGGGFGGGGGGGGGGGGGGGGGGGFFFGEFFFFFFFFFFFFGFGFGGFGFACFEFFFFFFADDFBD9:>BCFFFF=FB@BBF<C@BC?3@EFFF?3=3=<7A@EC@CFFF<CEEBF1,*2C6;CCE:?(
@M70528:330:000000000-K6D4P:1:1102:8278:5989 2:N:0:CAAGACGTCC+AGTATACGGA
TAAAACAGGGTCCCCTCCCCCTCTAGGGTCAAAAAAAGAGGTATTTAAGTTTCGGTCAGTTAAAAGTATTGTGATAGCTCCCGCTAACACTGGCAAAGATAAAAGAAGAAGAATGGCTGTTAAAATAACTGATCAGACAAATAGTCTAATTTTTTCTGCTGAAAGGTTTTTTGCTTTAAGATTAATAATTGTAGTAATAAAATTTAAGGCACCTAAAATTGAAGAAATCCCTGCAAGGTGTAAAGAAAAAATTGTTAAGTCTACTGAAGGTCCTGAATGATAAAACGTTGATAAAGGTGGA
+
CCCCCGGGGGGCFFFFEFEGGGGGGGGGGGGGGGGGGGGGFFGG9FFGGDFFC@FCC7EEAFGDFGGGGGGGGGGGGGFGGGGGGGGGFGGGGGGGGGCEGGCEGFGGGGGGGGGFGGGFGGGGGGGGGGGF,ED?GGGGGFFF;FGGG9DFG9C:DGGG8EFFA8BDFCFCGFFGFGGGGGFGEFGGGDFAFFCFFGFFECC5<;+<A*?*:53C69ECGFCC8@DFA):4*5@9>G?>9;E>883:A(82BF*=14+*.+11>))4=1;)/;<<C@?;?C5<93.///8+:?CC+)44(
@M70528:330:000000000-K6D4P:1:1102:11177:5989 2:N:0:CAAGACGTCC+AGTATACGGA
TAAAACAGGGTCCCCTCCCCCTCTAGGGTCAAAAAAAGAGGTATTTAAGTTTCGGTCAGTTAAAAGTATTGTGATAGCTCCCGCTAACACTGGCAAAGATAAAAGAAGAAGAATGGCTGTTAAAATAACTGATCAGACAAATAGTCTAATTTTTTCTGCTGAAAGGTTTTTTGCTTTAAGATTAATAATTGTAGTAATAAAATTTAAGGCACCTAAAATTGAAGAAATCCCTGCAAGGTGTAAAGAAAAAATTGTTAAGTCTACTGAAGGTCCTGAATGATAAAACGTTGATAAAGGTGGA
+
CCCCCGGGGGGGGGGGGGGGGGGGGGGGGGGGGGGGGGGGGGGGGGGGGGGGGGGGGGGGGFGGGGGGGGGGGGGGGGGGGGGGGGGGGGGGGGGGGGGGGGGGGGGGGGGGGGGGGGGGGGGGGGGGGGGGGGGGGGGGGGGGGGGGGGFGGGGGGGGGGGGGGGGGGGGGGGGGFGGGGGGGGGGGGGGGGGGGFGFGEGFFFFFFFFFFFGFGFGGFGFFEFF@EC7B>A<BFEGGF@BEB<4>2ABBFFFFFEFFFFACFG<6AF8EFFAA3FGFFFFFFEFB@@D<17<CFGEFB(
@M70528:330:000000000-K6D4P:1:1102:26254:5995 2:N:0:CAAGACGTCC+AGTATACGGA
TAAAACAGGGTCCCCTCCCCCTCTAGGGTCAAAAAAAGAGGTATTTAAGTTTCGGTCAGTTAAAAGTATTGTGATAGCTCCCGCTAACACTGGCAAAGATAAAAGAAGAAGAATGGCTGTTAAAATAACTGATCAGACAAATAGTCTAATTTTTTCTGCTGAAAGGTTTTTTGCTTTAAGATTAATAATTGTAGTAATAAAATTTAAGGCACCTAAAATTGAAGAAATCCCTGCAAGGTGTAAAGAAAAAATTGTTAAGTCTACTGAAGGTCCTGAATGATAAAACGTTGATAAAGGTGGA
+
CCCCCGGGGGGGGGGGGGGGGGGGGGGGGGGGGGGGGGGGGGGGGGGGGGGGGGGGGGGGGGGGGGGGGGGGGGGGGGGGGGGGGGGGGGGGGGGGGFGGGGGGGGGGGGGGGGGGGGGGGFGGGGGGGFGGGGGGGGGGGGGGGGGGGGFFGGGGGGFGFCFGGGGGGGGGGGFGFGGGGGGGGGGGGGGFGGGGFGFGFGFFFFFFFFFFFGFGFGGFFFACF):EFFF4?>BB>FFF==E>AEFBF9>FBFCC?:=?CACCC@5)7;;334=4>CC3C3<3;@28;?F7CE>E?@??(
@M70528:330:000000000-K6D4P:1:1102:12915:5997 2:N:0:CAAGACGTCC+AGTATACGGA
TAAAACAGGGTCCCCTCCCCCTCTAGGGTCAAAAAAAGAGGTATTTAAGTTTCGGTCAGTTAAAAGTATTGTGATAGCTCCCGCTAACACTGGCAAAGATAAAAGAAGAAGAATGGCTGTTAAAATAACTGATCAGACAAATAGTCTAATTTTTTCTGCTGAAAGGTTTTTTGCTTTAAGATTAATAATTGTAGTAATAAAATTTAAGGCACCTAAAATTGAAGAAATCCCTGCAAGGTGTAAAGAAAAAATTGTTAAGTCTACTGAAGGTCCTGAATGATAAAACGTTGATAAAGGTGGA
+
CCCCCGGGGGFGGGGGGGGGGGGGGGGGGGGGGGGGGGGGGGGGGGGGGGGGGGGGGGGGGGGGGGGGGGGGGGGGGGGGGGGGGGGGGGGGGGGGGGGGGGGGGGGGGGGGGGGGGGGGGGGGGGGGGGGGGGGGGGGGGGGGGGGGGGFGGGGGGGGGGGGGFGGGFGGGGGGGFDFFGGGGGGGGGGGGGGFGFF7EEFFFFFFFAFFFFGFGFGGFGFFFFFFEFFF>ADFFEFGGFEFFFFF@FBBF@FFF*4=?CFEFGFEFFEE@7<FFCFE<C<C);<26;0<D@<.);4:F(
@M70528:330:000000000-K6D4P:1:1102:12516:6003 2:N:0:CAAGACGTCC+AGTATACGGA
TAACAACATGATGCCTCCCCCCCCCCTTCGTAAAAAAAAACAGTTGTATATTATTTTCCTCCAAACTATTGTTGTAAACTACGGCATTAAATAATTATGTAAAAAAAAAAAAAATTGTAGGATATGATAACCACATCACAAAAATAAGAAAAAATATTTGTGATTGAATTTTTGCTTAATAGAAAAAAATATTTTCTTTTTATTTAAAATTGATTCATTTTATTTGTATAACTTACATTGCTTAAATTAAAAAAACGTAAATATTATCAAATATATAAAGTAAGAAAACAAAGAGTACTAT
+
---,6,,,,;,--,6,,-,8@6+++8+,,,-;-6C,86+66,,6,,,5,6,,,,,,,,,,,:,,,:,,<C,C,:C,,@,,C,,++++,,,,:,,,55,,:5,,,9>FEE:>3++,368+,,,3,,,,,8,,8,8,3,,,32,*4:,<,,,*,,*,,,5,576,,,+,,,,,,,*4,1,,,4217402)43++1+++3<++)3+)3++++1)++++2*+3.06))*).4*))**))*-3++)-)/.).)*.)).)-)())((*)*+--))-)62):)*2466)-.)).(((1**..)+)..)
@M70528:330:000000000-K6D4P:1:1102:18056:6004 2:N:0:CAAGACGTCC+AGTATACGGA
TAAAACAGGGTCCCCTCCCCCTCTAGGGTCAAAAAAAGAGGTATTTAAGTTTCGGTCAGTTAAAAGTATTGTGATAGCTCCCGCTAACACTGGCAAAGATAAAAGAAGAAGAATGGCTGTTAAAATAACTGATCAGACAAATAGTCTAATTTTTTCTGCTGAAAGGTTTTTTGCTTTAAGATTAATAATTGTAGTAATAAAATTTAAGGCACCTAAAATTGAAGAAATCCCTGCAAGGTGTAAAGAAAAAATTGTTAAGTCTACTGAAGGTCCTGAATGATAAAACGTTGATAAAGGTGGA
+
CCCCCGGGGGGGGGGGGGGGGGGGGGGGGGGGGGGGGGGGGGGGGGCFGGGGGGGGGGGGGGGGGGGGGGGGGGGGGGGFGGGGGGGGGGGGGGGFGGGGGGGGGGGGGGGGGGGGGGGGGGGGGGGGGGFFGGGGGGGGGGGGAGGGGGFGGGGGGGGA<EFFGGGGGGGGGGGGFCGGGGGGGGGGGGGGFFGGFGFFEGFFFFFFFFFFFGFGFGGBCFCF>EFFF=B4ABFFBGGF@EAFEED@FBBDFFFFFFFFCFEFGFEEFFFE7E<);@?EECE<>E@D;1CCFEFFC4>B(
@M70528:330:000000000-K6D4P:1:1102:20852:6005 2:N:0:CAAGACGTCC+AGTATACGGA
TAAAACAGGGTCCCCTCCCCCTCTAGGGTCAAAAAAAGAGGTATTTAAGTTTCGGTCAGTTAAAAGTATTGTGATAGCTCCCGCTAACACTGGCAAAGATAAAAGAAGAAGAATGGCTGTTAAAATAACTGATCAGACAAATAGTCTAATTTTTTCTGCTGAAAGGTTTTTTGCTTTAAGATTAATAATTGTAGTAATAAAATTTAAGGCACCTAAAATTGAAGAAATCCCTGCAAGGTGTAAAGAAAAAATTGTTAAGTCTACTGAAGGTCCTGAATGAGAAAACGTTGATAAAGGTGTA
+
CCCCCGGGGGGGGGGGGGGGGGGGGGGDGGGGGGGGGGGGGGGGGGGGGGGGGGGGGGGGGGGGGGGFGGGGGGGGGGGGGGGGGGGGGGGGGGGGGGGGGGGGGGGGGGGGGGGGGGGGGGGGGGGGGGGGGGGGGGGGGGGGGGFGGGFGGGGGGGGGGG9FGGGGGGGGDGGGFGFGGGGGF8DFFGGFGGGGFD7EEGFFFFFFF5CFFCFGFGGEFFCEFFFFFFFFFFBA@;:DEBAAEEBFFFF@;8CA8BA?CACFEEFAE(;)4)7><7<E)9;1=@9@;(1+;?;<+35))
@M70528:330:000000000-K6D4P:1:1102:12907:6013 2:N:0:CAAGACGTCC+AGTATACGGA
TAAAACAGGGTCCCCTCCCCCTCTAGGGTCAAAAAAAGAGGTATTTAAGTTTCGGTCAGTTAAAAGTATTGTGATAGCTCCCGCTAACACTGGCAAAGATAAAAGAAGAAGAATGGCTGTTAAAATAACTGATCAGACAAATAGTCTAATTTTTTCTGCTGAAAGGTTTTTTGCTTTAAGATTAATAATTGTAGTAATAAAATTTAAGGCACCTAAAATTGAAGAAATCACTGCAAGGTGTAAAGAACAAATTGTTAAGTCTACTGAAGGTCCTGAATGATAAGACGTTGATACAGGTGGA
+
-CCCCGGGFGGGGGGGGGGGGGGGFGGGGGGGGGGEGGGGGGGGGGGGGGGGGG7FGGGGGGGGGGGGGGGGGGGGGGGGGGG>FDFFDFFGGGGGGGGGGGGFAFFFGGGGGGGGGGDFGFFFCFGGGGGGGGGGGGGGGGGGFG8FFFFFGCEDFAFGGGCGFGGGGCFEG9FGFFCFGGGGGFG7CFFFGFGGAACGEGFEF7C9CAFFFGFCAFG@GFFFF):CF*:8BBBF=FEF=3747*((05(89C*+14+>*=8=@:5>35@E47<)2;63537)7)66721+;).9*/;=(
@M70528:330:000000000-K6D4P:1:1102:7710:6015 2:N:0:CAAGACGTCC+AGTATACGGA
TAAAACAGGGTCCCCTCCCCCTCTAGGGTCAAAAAAAGAGGTATTTAAGTTTCGGTCAGTTAAAAGTATTGTGATAGCTCCCGCTAACACTGGCAAAGATAAAAGAAGAAGAATGGCTGTTAAAATAACTGATCAGACAAATAGTCTAATTTTTTCTGCTGAAAGGTTTTTTGCTTTAAGATTAATAATTGTAGTAATAAAATTTAAGGCACCTAAAATTGAAGAAATCCCTGCAAGGTGTAAAGAACAAATTGTTAAGTCTACTGAAGGTCCTGAATGATAAAACGTTGATAAAGGTGGA
+
CCCCCGGGGGGGGGGGGGGGGGGGGGGGGGGGGGGGGGGGGGGGGGGGGFGGGGGGGGGGGGGGGGGGGGGGGGGGGGGGGGGGGGGGGGGGGGGGGGGGGGGGGGGGGGGGGGGGGGGGGGGGGGGGGGGGGGGGGGGGGGGGGGGGGGFG8E8FAGGGGGGGFGGGAFGCEFFGFGGGGGGGGGGGGDGGFGGGFFFGCEFFFFFFAFFAFFFGFGGFGFEFFFDEF9E>FFBB>:DFEFEFFC:(?(7@?BCCCCFF<CEFFF4=@@E<=48E;;?ECFCC43:;@@DCFEC9?E;@(
@M70528:330:000000000-K6D4P:1:1102:10787:6021 2:N:0:CAAGACGTCC+AGTATACGGA
TAAAACAGGGTCCCCTCCCCCTCTAGGGTCAAAAAAAGAGGTATTTAAGTTTCGGTCAGTTAAAAGTATTGTGATAGCTCCCGCTAACACTGGCAAAGATAAAAGAAGAAGAATGGCTGTTAAAATAACTGATCAGACAAATAGTCTAATTTTTTCTGCTGAAAGGTTTTTTGCTTTAAGATTAATAATTGTAGTAATAAAATTTAAGGCACCTAAAATTGAAGAAATCCCTGCAAGGTGTAAAGAACAAATTGTTAAGTCTACTGAAGGTCCTGAATGATAAAACGTTGATAAAGGTGGA
+
CCCCCGGGGGGCEDFGGEGGGGGGGGGGGGFGGGGGGCFGGGGFGGGGGGCGGGGEGEGGGGG,EFGGGGGGGGGFDFGGGGGGGGGGGFFFGGGGGGGGGGEFG@CFGGEFFGGGGGCEFGGGGGGGGGGFGFGGGGGB=EGGGGGGGGFAC,CGGGGGGF?<DFGGGFFDEGGGFGAFFGGGGGGGFGGGGGGGFFCGCCFEFFFFFFAF>FFCACGEGA=E>@@@F=E>?2@96:DEEF<AEE5(25B=CFFFEF6?EFEFCB8@7;@97>E4;@E3359));:=8;CCD<4>C3=8(
@M70528:330:000000000-K6D4P:1:1102:6276:6025 2:N:0:CAAGACGTCC+AGTATACGGA
TAAAACAGGGTCCCCTCCCCCTCTAGGGTCAAAAAAAGAGGTATTTAAGTTTCGGTCAGTTACAAGTATTGTGATAGCTCCCGCTAACACTGGCAAAGATAAAAGAAGAAGAATGGCTGTTAAAATAACTGATCAGACAAATAGTCTAATTTTTTCTGCTGAAAGGTTTTTTGCTTTAAGATTAATAATTGTAGTAATAAAATTTAAGGCACCTAAAATTGAAGAAATCCCTTCAAGGTGTAAAGAAAAAATTGTTAAGTCTACTGAATGTCCTGAATGATAAAACGTTGATAAAGGTGGA
+
CCCCCGGFFDGGGGGGGGGGGGGG9FEFGGDFFFGGGGGGGGGGFGCGGGGGGGEGGECFFF<F<<CFFEDFCFGFFGGGGGCCGGGGGGGF,@EGGGGGGFAFGGFGFGC=EFGGGGGGGG9<EG<FGGFFGGCFGGC,AF?FGGGF,=<DDFGGGCGGGCGF,0@=FCFGGGG8DAEDCFD9EGGF9FAC<7CCCF+@A9CC?F;+*;?F5;9C*3@@7=78=)8AF2>F+:<FE6D89>A+/6:>45=5(+8B*==>?FECG36=77937<<46C<37)9.9@6@((>CCCFEF.5((
@M70528:330:000000000-K6D4P:1:1102:25680:6038 2:N:0:CAAGACGTCC+AGTATACGGA
TAAAACAGGGTCCCCTCCCCCTCTAGGGTCAAAAAAAGAGGTATTTAAGTTTCGGTCAGTTAAAAGTATTGTGATAGCTCCCGCTAACACTGGCAAAGATAAAAGAAGAAGAATGGCTGTTAAAATAACTGATCAGACAAATAGTCTAATTTTTTCTGCTGAAAGGTTTTTTGCTTTAAGATTAATAATTGTAGTAATAAAATTTAAGGCACCTAAAATTGAAGAAATCCCTGCAAGGTGTAAAGAAAAAATTGTTAAGTCTACTGAAGGTCCTGAATGATAAAACGTTGATAAAGGTGGA
+
CCCCCGGGGGGGGGGGGGGGGGGGGGGGGGGGGGGGGGGGGGGGGGGGGGGGGGGGGGGGGGGGGGGGGGGGGGGGGGGGGGGGGGGGGGGGGGGGGGGGGGGGGGGFGGG8FFFGGGGGGGGDFGGGGGGGGGGGGGGGGGGGGGGGGGFGGGEGGGGGGGGGGGGGGGFEEGGGFGC8EGFGDEGFGGGFGGGGFGFGEDFFFFFFFFFFFGFGFGG@EF5*=CCECBEFFFBF@:DE=BEFEFFFFFFFFFCFEBCCEFFAGE34@EEEEAE47:5AEE?EEEBFF;5;F?3)<7:0(
@M70528:330:000000000-K6D4P:1:1102:26099:6046 2:N:0:CAAGACGTCC+AGTATACGGA
TAAAACAGGGTCCCCTCCCCCTCTAGGGTCAAAAAAAGAGGTATTTAAGTTTCGGTCAGTTAAAAGTATTGTGATAGCTCCCGCTAACACTGGCAAAGATAAAAGAAGAAGAATGGCTGTTAAAATAACTGATCAGACAAATAGTCTAATTTTTTCTGCTGAAAGGTTTTTTGCTTTAAGATTAATAATTGTAGTAATAAAATTTAAGGCACCTAAAATTGAAGAAATCCCTGCAAGGTGTAAAGAAAAAATTGTTAAGTCTACTGAAGGTCCTGAATGATAAACCGTTGATAAAGGTGGA
+
CCCCCGGGGGGGGGGGGGGGGGGGGGGGGGGGGGGGGGGGGGGGGGGGGGGGGGGGGGGGGGGGGGGGGGGGGGGGGGGGGGGGGGGGGGGGGGGGGGGGGGGGGGGGGGGGGGGGFGGGGGGGGGGGGFGGGGGGGGGGGGGGGGGGGGFGGGGGGGGGFGGGGGGGGGGGGGGGFGFFGGCFGGFFGGGGGGGGFGFGFEFFFFFFFFFFFGFGFGGFFFFFFFFEFEEAFBFFEGCG==CA4:BBFFFB28<+>CFEEAEC?=?AFFFF@@E<*+93)76>)((6,13:CCE9E<20(
@M70528:330:000000000-K6D4P:1:1102:15484:6059 2:N:0:CAAGACGTCC+AGTATACGGA
TAAAACAGGGTCCCCTCCCCCTCTAGGGTCAAAAAAAGAGGTATTTAAGTTTCGGTCAGTTAAAAGTATTGTGATAGCTCCCGCTAACACTGGCAAAGATAAAAGAAGAAGAATGGCTGTTAAAATAACTGATCAGACAAATAGTCTAATTTTTTCTGCTGAAAGGTTTTTTGCTTTAAGATTAATAATTGTAGTAATAAAATTTAAGGCACCTAAAATTGAAGAAATCCCTGCAAGGTGTAAAGAAAAAATTGTTAAGTCTACTGAAGGTCCTGAATGATAAAACGTTGATAAAGGTGGA
+
CCCCCGGGGGGGGGGGGGGGGGGGGGGGGGGGGGGGGGGGGGGGGGGGGGGGGGGGGGGGGGGGGGGGGGGGGGGGGGGGGGGGGGGGGGGGGGGFGGGGGGGGGGGGGGGGGGGGGGGGGGGGGGGGGGGGGGGFFGGGGGCGGGGGGGFGGGGGGGGGGGFGFGGGGGGGGGGGFGGGGGGGGFGGGGGGGGGGFFFGCDFFFFFFFFFFFGFGFGGFGF@CFEFFF=EAFDFFBFFFFFEFEFFFF>@FFFEF?AFEFFFFGEC@E;@F@FA3;;CAF?C>779:@@GC>CE<D@BF0
@M70528:330:000000000-K6D4P:1:1102:19842:6071 2:N:0:CAAGACGTCC+AGTATACGGA
TAAAACAGGGTCCCCTCCCCCTCTAGGGTCAAAAAAAGAGGTATTTAAGTTTCGGTCAGTTAAAAGTATTGTGATAGCTCCCGCTAACACTGGCAAAGATAAAAGAAGAAGAATGGCTGTTAAAATAACTGATCAGACAAATAGTCTAATTTTTTCTGCTGAAAGGTTTTTTGCTTTAAGATTAATAATTGTAGTAATAAAATTTAAGGCACCTAAAATTGAAGAAATCCCTGCAAGGTGTAAAGAAAAAATTGTTAAGTCTACTGAAGGTCCTGAATGATAAAACGTTGATAAAGGTGGA
+
CCCCCGGGGGGGGGGGGGGGGGGGGGGGGGGGGGGGGGGGGGGGGGGGGGGGGGGGGGGGGGGGGGGGGGGGGGGGGGGGGGGGGGGGGGGGGGGGGGGGGGAFGGGGFAFFGGGGGGGGGGGGGGGGGGGFGGFGGGGGGFGDFGGCFGFGGGGGGGGGCGFGGGGGGGGGGGGGFGGGGGGGGGGCFGGGCAFGFGFFFGFFFFFFFFFAFGFGFGGBGF;CFEBCFFFFFDFF>=>B>EEFEE@=AD>DBF*:@C1><:?ACF<<=6;<=4A9*;?@<CE<<@>==DG+:77>?@>((
@M70528:330:000000000-K6D4P:1:1102:22396:6083 2:N:0:CAAGACGTCC+AGTATACGGA
TAAAACAGGGTCCCCTCCCCCTCTAGGGTCAAAAAAAGAGGTATTTAAGTTTCGGTCAGTTAAAAGTATTGTGATAGCTCCCGCTAACACTGGCAAAGATAAAAGAAGAAGAATGGCTGTTAAAATAACTGATCAGACAAATAGTCTAATTTTTTCTGCTGAAAGGTTTTTTGCTTTAAGATTAATAATTGTAGTAATAAAATTTAAGGCACCTAAAATTGAAGAAATCCCTGCAAGGTGTAAAGAAAAAATTGTTAAGTCTACTGAAGGTCCTGAATGATAAAACGTTGATAAAGGTGGA
+
CCCCCGGGGGGGGGGGGGGGGGGGGGGGGGGGGGGGGGGGGGGGGGGGGGGGGGGGGGGGGGGGGGGGGGGGGGGGGGGGGGGGGGGGGGGGGGGGGGGGGGGGGGGGGGGGGGGGGGGGGGGGGGGGGGGGGGGGGGGGGGGGGGGGGGFGGGGGGGGGGGGGGGGGGGGGGGGGFGGGGGGGGGGGGGGGGGGGFGFGFGFFFFFFFFFFFGFGFGGFGFFFFFDEFFFAADBFEFEFFEFFEFFFFFFFFFFFEBCEFFFFG@?=E;@<@AEE2:?A?E5;476=D;>:C?>>?;>B(
@M70528:330:000000000-K6D4P:1:1102:19879:6085 2:N:0:CAAGACGTCC+AGTATACGGA
TAAAACAGGGTCCCCTCCCCCTCTAGGGTCAAAAAAAGAGGTATTTAAGTTTCGGTCAGTTAAAAGTATTGTGATAGCTCCCGCTAACACTGGCAAAGATAAAAGAAGAAGAATGGCTGTTAAAATAACTGATCAGACAAATAGTCTAATTTTTTCTGCTGAAAGGTTTTTTGCTTTAAGATTAATAATTGTAGTAATAAAATTTAAGGCACCTAAAATTGAAGAAATCCCTGCAAGGTGTAAAGAACAAATTGTTAAGTCTACTGAAGGTCCTGAATGATAAAACGTTGATAAGGGTGGG
+
CCCCCGGGGGGGFGGGGGGGGGGGGGG8FGGGGGGDEEGGGGGGGGGFGEGGGGGGGGGGGGGGGEEGGGGGGGGGGGGGGGGGGEGGGGGGGGGGGGGGGGGGGGFG?EFFGGGGGGGFGGFGGGGGGGGGGGFGFGEEFGGFAFGGGG?DEGGGGGGGGGGFGGGGFD@>EGGGFCDDD;DDDFGFFFGFGGFF?FCGFGF5BAFFFFFFFGFGAAF:FC>CFB57A>:AF=<;:;>D>@*=<ED2A=BEFFC>/BF?<B<BEEC<@;E9=37C<7?8))773=66((*1:?))9(69(
@M70528:330:000000000-K6D4P:1:1102:20498:6086 2:N:0:CAAGACGTCC+AGTATACGGA
TAAAACAGGGTCCCCTCCCCCTCTAGGGTCAAAAAAAGAGGTATTTAAGTTTCGGTCAGTTAAAAGTATTGTGATAGCTCCCGCTAACACTGGCAAAGATAAAAGAAGAAGAATGGCTGTTAAAATAACTGATCAGACAAATAGTCTAATTTTTTCTGCTGAAAGGTTTTTTGCTTTAAGATTAATAATTGTAGTAATAAAATTTAAGGCACCTAAAATTGAAGAAATCCCTGCAAGGTGTAAAGAAAAAATTGTTAAGTCTACTGAAGGTCCTGAATGATAAAACGTTGATAAAGGTGGA
+
CCCCCGGGGGFGGGGGGGGGGGGGGGGGGGGGGGGGGGGGGGGGGGGGGGGGGGGGGGGGGGGGGGCGGGGCFFFGGGGGGGGGGGGGGGGGGGGGGGGGGGGGGGGGGGGFGGGGGGGGGGGGGGGGGGGGGGGGGGGGCFGGGGGGGGFFGFGGGGGGGGGGGGGGGGFGGGGGFGGGGGGGGGGGGGGFGGFGCDFGEGFFFFFFFAFFFGF5ADFCFFFFFEBF8B=FFFBB@DDFEFE9A>D2ABFFBFEF>=CEFF?=<@CEEFF<<<;4C7<37<E<>@:3=?F7;?74C@?((
@M70528:330:000000000-K6D4P:1:1102:21616:6095 2:N:0:CAAGACGTCC+AGTATACGGA
TAAAACAGGGTCCCCTCCCCCTCTAGGGTCAAAAAAAGAGGTATTTAAGTTTCGGTCAGTTAAAAGTATTGTGATAGCTCCCGCTAACACTGGCAAAGATAAAAGAAGAAGAATGGCTGTTAAAATAACTGATCAGACAAATAGTCTAATTTTTTCTGCTGAAAGGTTTTTTGCTTTAAGATTAATAATTGTAGTAATAAAATTTAAGGCACCTAAAATTGAAGAAATCCCTGCAAGGTGTAAAGAAAAAATTGTTAAGTCTACTGAAGGTCCTGAATGATAAAACGTTGATAAAGGTGGA
+
CCCCCGGGGGGGGGGGGGGGGGGGGGGGGGGGGGGGGGGGGGGGGGGGGGGGGGGGGGGGGGGFGGGGGGGGGGGGGGGGGGGGGGGGGGGGGGGGGGGGGGGGGGGGGGGGGGGGGGGGGGGGGGGGGGGGGGGGFGGGGGGGFGGGGGFGGGDGGGGDGFFGGGGGFFGGGF8FFGGGCCFFGCFCF9DGGGGGCFFEAEACAFFFFFFFFGFGFGGEFFFECBDFF=E4ABDBBEDF@=EFFCDBFBB=EFEF@FFFEFFFGFC4@EE3)77;;;?AFFF9EF:,675+@?CEFE?<(
@M70528:330:000000000-K6D4P:1:1102:20744:6104 2:N:0:CAAGACGTCC+AGTATACGGA
TAAAACAGGGTCCCCTCCCCCTCTAGGGTCAAAAAAAGAGGTATTTAAGTTTCGGTCAGTTAAAAGTATTGTGATAGCTCCCGCTAACACTGGCAAAGATAAAAGAAGAAGAATGGCTGTTAAAATAACTGATCAGACAAATAGTCTAATTTTTTCTGCTGAAAGGTTTTTTGCTTTAAGATTAATAATTGTAGTAATAAAATTTAAGGCACCTAAAATTGAAGAAATCCCTGCAAGGTGTAAAGAAAAAATTGTTAAGTCTACTGAAGGTCCTGAATGATAAAACGTTGATAAAGGTGGA
+
CCCCCGGGGGGGGGGGGGGGGGGGGGGGGGGGGGGGGGGGGGGGGGCGGGGGGGGGGGGGGGGGGGGGGGGGGGGGGGGGGGGGGDGGGGGGGGGGGGGGGGGGGGGGGGGGGGGGDGGGGGGGGGGGGGGGGGGGGGGGFGGGGGGGGGFGGGEFFGGGGGGGGF?F=>DG@FGFFGGGCGGGGGGGGGGGGFFF@DEACGFFFFFFF5*;CGFGFGFE7<=ACC57B@BAADFB:;>D@E6A4@DBFFFF28CA7+=@5;CFG<<471=47;4;<;<8EFE3479@;?<@C<)77=>((
@M70528:330:000000000-K6D4P:1:1102:18076:6105 2:N:0:CAAGACGTCC+AGTATACGGA
TAAAACAGGGTCCCCTCCCCCTCTAGGGTCAAAAAAAGAGGTATTTAAGTTTCGGTCAGTTAAAAGTATTGTGATAGCTCCCGCTAACACTGGCAAAGATAAAAGAAGAAGAATGGCTGTTAAAATAACTGATCAGACAAATAGTCTAATTTTTTCTGCTGAAAGGTTTTTTGCTTTAAGATTAATAATTGTAGTAATAAAATTTAAGGCACCTAAAATGGAAGAAATCCCTGCAAGGTGTAAAGAAAAAATTGTTAAGTCTACTGAAGGTCCTGAATGATAAAACGTTGATAAAGGTGGG
+
@C<<CGGGGGG9C<FGGGCFGGGG<EFDGG@FEFGGG7@EDEFGGEE?EGFG9@FB:CFFGGAC<FGFGGGEEEFAFGEFFGGGDFF<EAFDE8<?FGGGGF,9E=EFFAA:?A<FGFGFAFAFBDFGFF9F<EFFGGG?DA=FFFGGF;FBFF8FEEGCAFFFDCD98+@6=FBFBDGGGGG9=EFDFEFEGGGG+@+@:EFEFFFF?*:6@DFFFFE*,93=A5CFF=BFA2>A@D,?9>EFFE:768@BEFCFCFFFFAEC@@)7;=E3)7=E;;53<)?CC8@3=<F+199;C8>:(
@M70528:330:000000000-K6D4P:1:1102:20767:6110 2:N:0:CAAGACGTCC+AGTATACGGA
TAAAACAGGGTCCCCTCCCCCTCTAGGGTCAAAAAAAGAGGTATTTAAGTTTCGGTCAGTTAAAAGTATTGTGATAGCTCCCGCTAACACTGGCAAAGATAAAAGAAGAAGAATGGCTGTTAAAATAACTGATCAGACAAATAGTCTAATTTTTTCTGCTGAAAGGTTTTTTGCTTTAAGATTAATAATTGTAGTAATAAAATTTAAGGCACCTAAAATTGAAGAAATCCCTGCAAGGTGTAAAGAAAAAATTGTTAAGTCTACTGAAGGTCCTGAATGATAAAACGTTGATAAAGGTGTG
+
CCCCCGGGGGGGGGGGGGGGGGGGGGGGGGGGGGGGGGGGGGGGGGGGGGGGGGGGGGGGGGGGGGGGGGGGGGGGGGGGGGGGGGGGGGGGGGGGGGGGGGGGGGGGGGGGGGGGGGGGGGGGGGGGGGGGGGGGGGGGGGGGGGGGGGFGGGDGGGGGGGGGGGFGGDG>EGGGFGGGGGGGGFFGGGGGGGGGFGF;:EAEFFFFFFFFFGFFFFFBFFCEFBCFFEFAFFFFF55?>92=E=DFFB@=287C*B@ECFEFF<<3;(;A3<EFC>EECEF3;E653(/+C<4;+.5)(
@M70528:330:000000000-K6D4P:1:1102:5988:6115 2:N:0:CAAGACGTCC+AGTATACGGA
TAAAACAGGGTCCCCTCCCCCTCTAGGGTCAAAAAAAGAGGTATTTAAGTTTCGGTCAGTTAAAAGTATTGTGATAGCTCCCGCTAACACTGGCAAAGATAAAAGAAGAAGAATGGCTGTTAAAATAACTGATCAGACAAATAGTCTAATTTTTTCTGCTGAAAGGTTTTTTGCTTTAAGATTAATAATTGTAGTAATAAAATTTAAGGCACCTAAAATTGAAGAAATCCCTGCAAGGTGTAAAGAAAAAATTGTTAAGTCTACTGAAGGTCCTGAATGATAAAACGTTGATAAAGGTGGA
+
CCCCCGGGGGGGGGGGGGGGGGGGGGGGGGGGGGGGGGGGGGGGGGGGGGGGGGGGGGGGGGGGGGGGGGGGGFGGGGGGGGGGGGGGGGGGGGGGGGGGGGGGGGGGGGGGGGGGGGGGGGGGGGGGGGGGGGGGGGGGGGGGGGGGGGFGGGGGGGGFGGGGGGGGGGGGGGGGFGFGGGGGGGGGGGGGGGGGFGEGFFFFFFFFAFFFFFFGFGGFGFFFFFFFFFBFFFFFEGFEBEEFFFF=FD((3=08>AFFFFEFGE?7@E@E.)/40+175<5))/2@1(*+39.)+/26(
@M70528:330:000000000-K6D4P:1:1102:16504:6131 2:N:0:CAAGACGTCC+AGTATACGGA
TAAAACAGGGTCCCCTCCCCCTCTAGGGTCAAAAAAAGAGGTATTTAAGTTTCGGTCAGTTAAAAGTATTGTGATAGCTCCCGCTAACACTGGCAAAGATAAAAGAAGAAGAATGGCTGTTAAAATAACTGATCAGACAAATAGTCTAATTTTTTCTGCTGAAAGGTTTTTTGCTTTAAGATTAATAATTGTAGTAATAAAATTTAAGGCACCTAAAATTGAAGAAATCCCTGCAAGGTGTAAAGAAACAATTGTTAAGTCTACTGAAGGTCCTGAATGATAAAACGTTGATAAAGGTGGA
+
CCC8CGGGGGGGGGGGGGGGGGGGFGGFGGEFDFGGGGGGGGGGGGGGGGGGGGGGGGGGGGGGDGGGGGGGGGGGGGGGGGGGEGGGGGGGGFFGGGGGGGGGGEGGGGGFGGGGGGGGGGGGFGGGGGGGGGGGGGDDFGFGGGGGGGFGGGGGGGGGGGGGGFFGGGGGGGGGFGFFFGGGGGGGGGGGGGGGFFFFCGFEFFFBFFFFFGFGFFGFGFCEA@DCF>@AFFDF@FCD=BCFFE=>)59:CFCF?AFF?>CFGE<3=E@@7<AEDFFFFECC>@@@@;DCFFFF77(2(
@M70528:330:000000000-K6D4P:1:1102:10812:6135 2:N:0:CAAGACGTCC+AGTATACGGA
TAAAACAGGGTCCCCTCCCCCTCTAGGGTCAAAAAAAGAGGTATTTAAGTTTCGGTCAGTTAAAAGTATTGTGATAGCTCCCGCTAACACTGGCAAAGATAAAAGAAGAAGAATGGCTGTTAAAATAACTGATCAGACAAATAGTCTAATTTTTTCTGCTGAAAGGTTTTTTGCTTTAAGATTAATAATTGTAGTAATAAAATTTAAGGCACCTAAAATTGAAGAAATCCCTGCAAGGTGTAAAGAAAAAATTGTTAAGTCTACTGAAGGTCCTGAATGATAAAACGTTGATAAAGGTGGG
+
CCCCCGGGGGGGGGGGGGGGGGGGGGGGGGGGGGGGGGGGGGGGGGGGGGGGGGGFGGGGGGGGGGGGGGGGGGGGGGGGGGGGGGGGGGGGGGGGGGGGGGGGGGGGGGGGGGGGGGGGGGGGGGGGGGGGGGGGGGGGGGGGGGGGGGFGGGGGGGFGGGGGGFGGGFGGGGFGFGFGGFFGGFFFGGGGGGGGFGCF@FFFFFFFFFFFFGF9CFGFGF@6CEFFFBFFFDFF=@D@>EEBEC==FF>===@F@88>CFCFF@EEE1@@<EA<87?3<EFFFE>@;?81@<;EFFFF(
@M70528:330:000000000-K6D4P:1:1102:8096:6143 2:N:0:CAAGACGTCC+AGTATACGGA
TAAAACAGGGTCCCCTCCCCCTCTAGGGTCAAAAAAAGAGGTATTTAAGTTTCGGTCAGTTAAAAGTATTGTGATAGCTCCCGCTAACACTGGCAAAGATAAAAGAAGAAGAATGGCTGTTAAAATAACTGATCAGACAAATAGTCTAATTTTTTCTGCTGAAAGGTTTTTTGCTTTAAGATTAATAATTGTAGTAATAAAATTTAAGGCACCTAAAATTGAAGAAATCCCTGCAAGGTGTAAAGAAAAAATTGTTAAGTCTACTGAAGGTCCTGAATGATAAAACGTTGATAAAGGTGGA
+
CCCCCGGGGGGGGGGGGGGGGGGGGGGGGGGGGGGGGGGGGGGGGGGGGGGGGGGGGGGGGGGGGGGGGGGGGGGGGGGGGGGGGGGGGGGGGGGGGGGGGGGGGGGGGGGGGGGGGGGGGGGGGGGGGGGGFGGGGGGGGGGGGGGGGGFGGFGGGGGGGGGGGGGGGGGGGGGGFGGGGGGGGGGGGGGGGGGGFGFFEGFFFFFFFFFFFGFGFGGFGFAECEBFFFBF*9BA6FFCEEE=EE:3FBFF2A?C@BFFFFE69)6=36;7@EFFCD<<3)6.)7:3@FF3:<6C7.(3(
@M70528:330:000000000-K6D4P:1:1102:8879:6157 2:N:0:CAAGACGTCC+AGTATACGGA
TAAAACAGGGTCCCCTCCCCCTCTAGGGTCAAAAAAAGAGGTATTTAAGTTTCGGTCAGTTAAAAGTATTGTGATAGCTCCCGCTAACACTGGCAAAGATAAAAGAAGAAGAATGGCTGTTAAAATAACTGATCAGACAAATAGTCTAATTTTTTCTGCTGAAAGGTTTTTTGCTTTAAGATTAATAATTGTAGTAATAAAATTTAAGGCACCTAAAATTGAAGAAATCCCTGCAAGGTGTAAAGAAAAAATTGTTAAGTCTACTGAAGGTCCTGAATGATAACACGTTGATAAAGGTGGA
+
CCCCCGGGGGGGGGGGGGGGGGGGGGGGGGGGGGGGGGGGGGGGGGGGGGGGGGGGGGGGGGGGGGGGGGGGGGGGGGGGGGGGGGGGGGGGGGGGGGGGGGGGGGGGGGGGGGGGGGGGGGGGGGGGGGGGGGGGGGGGGGGGGGGGGGFGGGGGGGGFGGGGGGGGGFGGGGGGFGFGGGGGGGGGGGGGGGGGFGFGFGFFFFFFFAFFFGFGFGGFFFEFFFFFFFF499B4>EC8BEFFFFF:A2>=EFFFFFA7?=EFG))7;@EF7E<)>FFF?CF)732=@?C7D<;)><:?(
@M70528:330:000000000-K6D4P:1:1102:10358:6165 2:N:0:CAAGACGTCC+AGTATACGGA
TAAAACAGGGTCCCCTCCCCCTCTAGGGTCAAAAAAAGAGGTATTTAAGTTTCGGTCAGTTAAAAGTATTGTGATAGCTCCCGCTAACACTGGCAAAGATAAAAGAAGAAGAATGGCTGTTAAAATAACTGATCAGACAAATAGTCTAATTTTTTCTGCTGAAAGGTTTTTGGCTTTAAGATTAATAATTGTAGTAATAAAATTTAAGGCACCTAAAATTGAAGAAATCCCTGCAAGGTGTAAAGAAAAAATTGTTAATTCTACTGAAGGTACTGAATGATAAAACGTTGATAAAGGTGGA
+
@CCCCGDGFGGFFEFGGGGGGGGGEGGFGGAE-FFFCEGGGFG<@FF?C9FCFGGF:CFGGFGFFGE<FGGGGFG,A9AFGGEGGDFFGFEE<EFFCGGGFG,@EFGGFCAEFGGGGFDEDFFCE<FFDF9,9>FDFGGBDFDGAEDFGGFGG?EFG;ECFGFF,=@A,@F++,@DFE=DF,=DF=EGGGFE7==FFEC,:@CEFFF50**5:?979@A=AB*3B=):CBEF49:;:C:>*6*9EED:A(:2;B?C*:+1/=565).434;).95)2+93)<3))..63731+.179.;(,
@M70528:330:000000000-K6D4P:1:1102:16623:6165 2:N:0:CAAGACGTCC+AGTATACGGA
TAAACCAGTTTCCCCTCCCCCTCTATGGTCAAAAAAAGAAGTATTTACGTTTCGGTCCGCTAAAAGTATTGTGATAGCTTCCGCTAACACTGTCAAAGATAACACAAGAAGAATGGCTGTTAAAATAACTGATCAGTCAAATAGTCTAATTTTTTCTGCTTAAAGGTTTTTTGCTTTAAGATTAATAATTGTAGTAATTAAATTTAAGGCACCTAAAATTGAAGAAATCCCTGCTAGGTGTAAAGAAAAAATTGCTACGTATATTGCAGTTCCTGAATCATAAAAAGTTCAAAAATGTGGA
+
CCCC,6E@6,E-@FFC:F7@F+:AF9,;EAEG@CCEG7<,C<EFGFA,6<@@,CCCF+@+,++,,,:<CD,C@,C<5F<,:C:CGD7,6C9FFCF9BF,?FG,@,4,:AFA8F,,,@FDE<,5,;,,:CABA9,,,,9?@===,:9E;A>DDD<8:;@EA,,,7,6>>D+>+6ECFF,=AE,6>EAD78@,22,521@+5*,?79?7+3*309CA**355,+3*+)38=4433-)4*<>>>6A+**<0)(8B@A*+9+)0*+/+5)))./9?67))*+)7<3?)>.(/))+++/((+.).)
@M70528:330:000000000-K6D4P:1:1102:8768:6171 2:N:0:CAAGACGTCC+AGTATACGGA
TAAAACAGGGTCCCCTCCCCCTCTAGGGTCAAAAAAAGAGGTATTTAAGTTTCGGTCAGTTAAAAGTATTGTGATAGCTCCCGCTAACACTGGCAAAGATAAAAGAAGAAGAATGGCTGTTAAAATAACTGATCAGACAAATAGTCTAATTTTTTCTGCTGAAAGGTTTTTTGCTTTAAGATTAATAATTGTAGTAATAAAATTTAAGGCACCTAAAATTGAAGAAATCCCTGCAAGGTGTAAAGAAAAAATTGTTAAGTCTACTGAAGGTCCTGAATGATAAAACGTTGATAAAGGTGGA
+
CCCCCGGGGGGGGGGGGGGGGGGGGGGGGGGGGGGGGGGGGGGGGGGGG,FDFGGFGGGGGGGGFGGGGGGGGGGGGGGGGGGGGGGGGGGGGFGGGGGGGGGGFGGGGGGGGGGGGG8FCFGGFGGGGGGGGGGGGGGGGGFGGGGGGG9DCFEC9EFGFGGGFGFGGGGGGCDFFGAAEFFFFGFGGGFDG7FGFFFGA@9EFFAAFAAFF5;9;9:8CFCEAE5=AB3*34:A=FGEB:<@ACBBFB@BEFFF<=6CEFEAFFCE<;E9/4@E;7)756C44<;;@@C+;3CC7E?<(
@M70528:330:000000000-K6D4P:1:1102:3879:6187 2:N:0:CAAGACGTCC+AGTATACGGA
TAAAACAGGGTCCCCTCCCCCTCTAGGGTCAAAAAAAGAGGTATTTAAGTTTCGGTCAGTTAAAAGTATTGTGATAGCTCCCGCTAACACTGGCAAAGATAAAAGAAGAAGAATGGCTGTTAAAATAACTGATCAGACAAATAGTCTAATTTTTTCTGCTGAAAGGTTTTTTGCTTTAAGATTAATAATTGTAGTAATAAAATTTAAGGCACCTAAAATTGAAGAAATCCCTGCAAGGTGTAAAGAAACAATTGTTAAGTCTACTGAAGGTCCTGAATGATAAAACGTTGATAAAGGTGGA
+
CCCCCGGGGGGGGGGGGGGGGGGGGGGGGGGGGGGGGGGGGGGGGGGGGGGG,CFFGGGGGGGGDGGGGGGGGGGGGGGGGGGGGGGGGGGGGGGGGGGGGGGFGGGGGGGGGGGGFFD@FGEFGGFGGGGCGFGGGGGGGGGGGGGGGGFGGGGGGGGGGGGGGCDGDFGGGGGGD8C9EGGGGFGGGGGGGFGGFGCGEFFFFFF?65639;FFCFGFCF>EFFFECFBFF=B;6DD2:3ABEF2B)7B@EFEFE8BFEFEFFF*/7(6;3@<E<CEFFE)7;@95;;GCF);E7;8=(
@M70528:330:000000000-K6D4P:1:1102:6560:6190 2:N:0:CAAGACGTCC+AGTATACGGA
TAAAACAGGGTCCCCTCCCCCTCTAGGGTCAAAAAAAGAGGTATTTAAGTTTCGGTCAGTTAAAAGTATTGTGATAGCTCCCGCTAACACTGGCAAAGATAAAAGAAGAAGAATGGCTGTTAAAATAACTGATCAGACAAATAGTCTAATTTTTTCTGCTGAAAGGTTTTTTGCTTTAAGATTAATAATTGTAGTAATAAAATTTAAGGCACCTAAAATTGAAGAAATCCCTGCAAGGTGTAAAGAAAAAATTGTTAAGTCTACTGAAGGTCCTGAATGATAAAACGTTGATAAAGGTGGA
+
CCCCCGGGGGGGGGGGGGGGGGGGGGGGGGGGGGGGGGGGGGGGGGGGGGGGGGGGGGGGGGGGGGGGGGGGGGGGGGGGGGGGGGGGGGGGGGGGGGGGGGFGGEGGGGGGGGGDFGGGGGGGGGGGGGGGAFGGGGGGGGGGGGGGGGFGGGGGGGGGGGGGGGGGGGGGGGGGFGGGGGGGGGGFFGGGGGGGFGFGFGFFFFFFFFFFFGFF>FGEGFEEFBFFFEEFF=2>;FGFB=EFEFFFF2>D=@EFEFFECFFFGFCEFEE@@EEFCFFFFFFCC<7@@DGCGFFEFFF:(
@M70528:330:000000000-K6D4P:1:1102:3889:6207 2:N:0:CAAGACGTCC+AGTATACGGA
TAAAACAGGGTCCCCTCCCCCTCTAGGGTCAAAAAAAGAGGTATTTAAGTTTCGGTCAGTTAAAAGTATTGTGATAGCTCCCGCTAACACTGGCAAAGATAAAAGAAGAAGAATGGCTGTTAAAATAACTGATCAGACAAATAGTCTAATTTTTTCTGCTGAAAGGTTTTTTGCTTTAAGATTAATAATTGTAGTAATAAAATTTAAGGCACCTAAAATTGAAGAAATCCCTGCAAGGTGTAAAGAAAAAATTGTTCAGTCTACTGAAGGTCCTGCATGATAAAACGTTGATAAAGGTGGA
+
-ACCBF<FCEGFGGGGDFEGGGGAEFGGGGF<EGGGGGG8FFGFEFFGGBAEEC@CF@DF,@F9EEFFGGFFGGGF<FDDGG7CGFGAGGF<FFCFGGGGGGE9FGFGFF<FD<F<E:CFFGFGF,ADED;FGGGFFF<FFGGGGGGG8EFGGFGGFFGGFF?BF6DDEGGGCFFGB=ECGG8=EGFGGFDGGGGGFE=A7B75=CC0AA9;FCAG5CA):<7=88)*=46AA=BFF5>:7>>F8*-3)9@DEA*=*=+94;?AC87A<@@F3A)(2;9AEC5)746,(/::CE96+.51(
@M70528:330:000000000-K6D4P:1:1102:15077:6208 2:N:0:CAAGACGTCC+AGTATACGGA
TAAAACAGGGTCCCCTCCCCCTCTAGGGTCAAAAAAAGAGGTATTTAAGTTTCGGTCAGTTAAAAGTATTGTGATAGCTCCCGCTAACACTGGCAAAGATAAAAGAAGAAGAATGGCTGTTAAAATAACTGATCAGACAAATAGTCTAATTTTTTCTGCTGAAAGGTTTTTTGCTTTAAGATTAATAATTGTAGTAATAAAATTTAAGGCACCTAAAATTGAAGAAATCCCTGCAAGGTGTAAAGAAAAAATTGTTAAGTCTACTGAAGGTCCTGAATGATAAAACGGTGATAAAGGTTGA
+
CCCCCGGGGGGGGGGGGGGGGGGGGGGGGGGGGGGGGGGGGGGGGGGGGGGGGGGGGGGGGGGGGGGGGGGGGGGGGGGGGGGGGGGGGGGGGGGGGGGGGGGGGGGGGGGGGGGGGGGGGGGGGGGGGGGGGGGGGGGGGGGGGGGGGGFGGGGGGGGGGGGGGGGGGGGGGGGGFGGGGGGGGGGGGGFGGGGGFGFGEGFFFFF5CFFFFGFGFGGFGFEEF5@EFEFAFDFFBGGF@BCFECB=FFFFFFFF4C8E?6?AG3<A@1;;<E@E>@?)7?EC><1(6(/+37>E73)4(
@M70528:330:000000000-K6D4P:1:1102:4525:6229 2:N:0:CAAGACGTCC+AGTATACGGA
TAAAACAGGGTCCCCTCCCCCTCTAGGGTCAAAAAAAGAGGTATTTAAGTTTCGGTCAGTTAAAAGTATTGTGATAGCTCCCGCTAACACTGGCAAAGATAAAAGAAGAAGAATGGCTGTTAAAATAACTGATCAGACAAATAGTCTAATTTTTTCTGCTGAAAGGTTTTTTGCTTTAAGATTAATAATTGTAGTAATAAAATTTAAGGCACCTAAAATTGAAGAAATCCCTGCAAGGTGTAAAGAAAAAATTGTTAAGTCTACTGAAGGTCCTGAATGATAAAACGTTGATAAAGGTGGA
+
CCCCCGGGGGGGGGGGGGGGGGGGGGGGGGGGGGGGGGGGGGGGGGGGGGGGGGGGGGGGGFGGGGGGGGGGGGGGGGGGGGGGGGGGGGGGGGGGGGGGGGGGGGGGGDGGFGGGGGGGGGGGGGGGGGGGGGGGGGGGGGGGGGGGGGFGGGGGGGGGGGGGGGGCFFGGGGGGFGGGGGGGF8D?FGGGGGGGCGFCCFFEFFFFFFFFFFFGFFGEGFE@FFFFFFFAFDFFFGGGFFFFEE@B6>>FF6CF4B8CEC<C746).4=E4@EFFF?AFEFFEE@3@=FCFEECGE>:(
@M70528:330:000000000-K6D4P:1:1102:24629:6231 2:N:0:CAAGACGTCC+AGTATACGGA
TAAAACAGGGTCCCCTCCCCCTCTAGGGTCAAAAAAAGAGGTATTTAAGTTTCGGTCAGTTAAAAGTATTGTGATAGCTCCCGCTAACACTGGCAAAGATAAAAGAAGAAGAATGGCTGTTAAAATAACTGATCAGACAAATAGTCTAATTTTTTCTGCTGAAAGGTTTTTTGCTTTAAGATTAATAATTGTAGTAATAAAATTTAAGGCACCTAAAATTGAAGAAATCCCTGCAAGGTGTAAAGAAAAAATTGTTAAGTCTACTGAAGGTCCTGAATGATAAAACGTTGATAAAGGTGGA
+
CCCCCGGGGGGGGGGGGGGGGGGGGGGGGGGGGGGGGGGGGGGGGGGGGGGGGGGGGGGGGGGGGGGGGGGGGGGGGGGGGGGGGGGGGGGGGGGGGGGGGGGGGGGGGGGGGGGGGGGGDGGGFGGGGFGGGGGGGGGGGFGGGGGGGGFGGGGGGGGFGGGGGGGGGGGEEFFGFGGGFCGGGGGGGGGGGFGGFGFGFFFFFFFFFFFFFFFGFFGEFFCCFFFFFFF*;9BF@55?6<EA6>DFFD@=@FFFCCFFECC6@@CFFEFF<E)7;@3<??CF349D8=C@GFFF7=42(
@M70528:330:000000000-K6D4P:1:1102:20534:6236 2:N:0:CAAGACGTCC+AGTATACGGA
TAAAACAGGGTCCCCTCCCCCTCTAGGGTCAAAAAAAGAGGTATTTAAGTTTCGGTCAGTTAAAAGTATTGTGATAGCTCCCGCTAACACTGGCAAAGATAAAAGAAGAAGAATGGCTGTTAAAATAACTGATCAGACAAATAGTCTAATTTTTTCTGCTGAAAGGTTTTTTGCTTTAAGATTAATAATTGTAGTAATAAAATTTAAGGCACCTAAAATTGAAGAAATCCCTGCAAGGTGTAAAGAAAAAATTGTTAAGTCTACTGAAGGTCCTGAATGATAAAACGTTGATAAAGGTGGA
+
CCCCCGGGGGGGGGGGGGGGGGGGGGGGGGGGGGGGGGGGGGGGGGGGGGGGGGGGGGGGGGGGGGGGGGGGGGGGGGGGGGGGGGGGGGGGGGGGGGGFGDFGGGGGGGGGGGGGGGDEFGGGGGGGGGFGFGGGGGGGGGGGGGGGGGFGGGGGGGGGGGGGGGGGGGGGGGGGFG8ECGGGGGGGGGGGGGGGFGFGFGFFFFFFFFFFFGFGFGGFGFCEFFFFF@E>FBBFE85>@=EF<ED@FB@DBFE67BFFCFEFFFFFF8;97AEECCCEFF?37=7=@;>+:?6>CE?:(
@M70528:330:000000000-K6D4P:1:1102:21076:6239 2:N:0:CAAGACGTCC+AGTATACGGA
AAACAGGGTCCCCTCCCCCTCTAGGGTCAAAAAAAGAGGTATTTAAGTTTCGGTCAGTTAAAAGTATTGTGATAGCTCCCGCTAACACTGGCAAAGATAAAAGAAGAAGAATGGCTGTTAAAATAACTGATCAGACAAATAGTCTAATTTTTTCTGCTGAAAGGTTTTTTGCTTTAAGATTAATAATTGTAGTAATAAAATTTAAGGCACCTAAAATTGAAGAAATCCCTGCAAGGTGTAAAGAAAAAATTGTTAAGTCTACTGAAGGTCCTGAATGATAAAACGTTGATAAAGGTGGATA
+
-ACCCGGGGGGGGGGGGGGDGGGGGGEGGGGGGGGGGGGGGGGGGGGGGGGGGGGDGGGGGGGGGGGGGGGGGGGGGGGGGGCGCFGGGGGGG,FGGGGGGGGGGGGGDFGGGGGGGGGGGGGGFFGGGGGGGGGFGFGGGGGGGGGGGGFGGGGGGGGFFGFGFGFGGEGGGGFGFGGGGGGGGFGGGGGGDGGGFGFEECFFFFFFFFFFFGFGFDGFGFCCFFF@F=@AFFFFBFGFFEEFFFF=>3>EEFEFC==?9A?6CE@@E<;43>@CFGFE?<>76@FFFFGGGCE@6<FF2
@M70528:330:000000000-K6D4P:1:1102:8155:6240 2:N:0:CAAGACGTCC+AGTATACGGA
TAAAACAGGGTCCCCTCCCCCTCTAGGGTCAAAAAAAGAGGTATTTAAGTTTCGGTCAGTTAAAAGTATTGTGATAGCTCCCGCTAACACTGGCAAAGATAAAAGAAGAAGAATGGCTGTTAAAATAACTGATCAGACAAATAGTCTAATTTTTTCTGCTGAAAGGTTTTTTGCTTTAAGATTAATAATTGTAGTAATAAAATTTAAGGCACCTAAAATTGAAGAAATCCCTGCAAGGTGTAAAGAAAAAATTGTTAAGTCTACTGAAGGTCCTGAATGATAAAACGTTGATAAAGGTGGA
+
CCCCCGGGGGGGGGGGGGGGGGGGGGGGGGGGGGGGGGGGGGGGGGGGGECFGGGFGGGGGGGGGGGGGGGGGGGGGGGGGGGGGGGGGGGGCFGGGGGGGGGGGGGGGGGGGGGGGGGGGGGGGGGGGGGGGGGGFGGGDGGGGGGGFGFGGGGGFGGGGGGGGGGGGGGGGGGGFGGGGGGGGGGGGGGGGGGGFGFECGAEFFFFF??FFGFGFDGFFFC5F:@EF:@FABFABGFEBBEAEC@BF=@BFFCB?BAC?FEFFF<@@@EF@346;CCEEFEEFEB8((2;CCEFGEBF0
@M70528:330:000000000-K6D4P:1:1102:3879:6242 2:N:0:CAAGACGTCC+AGTATACGGA
TAAAACAGGGTCCCCTCCCCCTCTAGGGTCAAAAAAAGAGGTATTTAAGTTTCGGTCAGTTAAAAGTATTGTGATAGCTCCCGCTAACACTGGCAAAGATAAAAGAAGAAGAATGGCTGTTAAAATAACTGATCAGACAAATAGTCTAATTTTTTCTGCTGAAAGGTTTTTTGCTTTAAGATTAATAATTGTAGTAATAAAATTTAAGGCACCTAAAATTGAAGAAATCCCTGCAAGGTGTAAAGAAAAAATTGTTAAGTCTACTGAAGGTCCTGAATGATGAAACGTTGATAAAGGTGGA
+
CCCCCGGGGGGGFGGGGGGGGGGGGGGGGGFG<FGGGGGGGGG9FGGGFFGGDFGFGGGGGGGA<EFGGGGGGGGGGGGGGGGGDCFFGGGGEGFGGGGGFGECEFFFGGGGGGGGGGGGGGBE9FGGFFGGGGG?DFGGGGGGGGGGGGFGGGGGGGGGGGAEE?FGGFGGGGGGFGCDDFGFGGD9FGGGGGGCFE9C:AEECFF5FFFF>CAGF7FFGFF;+8@AF5BAABB8*D,D6>6BECF=A@>@EF*+8=6C)@C=E<)7=;=@3>))2;7377)>EA;38;9+:<<)>4,:(
@M70528:330:000000000-K6D4P:1:1102:21205:6244 2:N:0:CAAGACGTCC+AGTATACGGA
TAAAACAGGGTCCCCTCCCCCTCTAGGGTCAAAAAAAGAGGTATTTAAGTTTCGGTCAGTTAAAAGTATTGTGATAGCTCCCGCTAACACTGGCAAAGATAAAAGAAGAAGAATGGCTGTTAAAATAACTGATCAGACAAATAGTCTAATTTTTTCTGCTGAAAGGTTTTTTGCTTTAAGATTAATAATTGTAGTAATAAAATTTAAGGCACCTAAAATTGAAGAAATCCCTGCAAGGTGTAAAGAAAAAATTGTTAAGTCTACTGAAGGTCCTGAATGATAAAACGTTGATAAAGGTGGA
+
CCCCCGGGGGGGGGGGGGGGGGGGGGGGGGGGGGGGGGGGGGGGGGGGGFGGGGGGGGGGGGGGGGGGGGGGCGGGGGGGGGGGGGGGGGGGGGGGGGGGGGGGGGGGGGGGGGGGGGGGGGGFGGGGGGGGFGGGGGGGGGGGGGGGGGBFGGGGGGGGGGFGGGGCFDGGGGGFFGGGGGGGGGGGGGGGGGGGFGFFEFFEFFFFFFFFFFFGFGGEDFFFFFFF6@E>ADBFBEEFF>7@EED:F=@BEFFFCBFCEAE@EF3<E3@E)7@EC>CEFF?C4)6=@?CCGFEFGF?0(
@M70528:330:000000000-K6D4P:1:1102:11995:6253 2:N:0:CAAGACGTCC+AGTATACGGA
TAAAACAGGGTCCCCTCCCCCTCTAGGGTCAAAAAAAGAGGTATTTAAGTTTCGGTCAGTTAAAAGTATTGTGATAGCTCCCGCTAACACTGGCAAAGATAAAAGAAGAAGAATGGCTGTTAAAATAACTGATCAGACAAATAGTCTAATTTTTTCTGCTGAAAGGTTTTTTGCTTTAAGATTAATAATTGTAGTAATAAAATTTAAGGCACCTAAAATTGAAGAAATCCCTGCAAGGTGTAAAGAAAAAATTGTTAAGTCTACTGAAGGTCCTGAATGATAACACGTTGATAAAGGTGGA
+
CCCCCGGGGGFFGGGGGGGGGGGGGGGGGGGGGGGGGGGGGGGGGGGCFGGGGGGGGDGGCFGGGFGGGGGGGGGGGFGFGGGGGGGGGGGGGGGGGGGGGGGAFGGFCFGGCFGGGFCEFFGDCFFGGGGFFGGGGGGGCGFGGGGGGGFGGGGGGGGGGGGGFGGFGGGGGGDGFGGGGFFGGFFFGGGGGGGGFGFCEFAEFFFFAA?AFGFFFGF=CAEEF9CEFBEFFBFFFGFGFFE>C4=2ADFFEA?A@A8CCFFFG@?<E;5>7@EFFFFFF)6)7;?@@;C;77)9+4:?(
@M70528:330:000000000-K6D4P:1:1102:11434:6260 2:N:0:CAAGACGTCC+AGTATACGGA
TAAAACAGGGTCCCCTCCCCCTCTAGGGTCAAAAAAAGAGGTATTTAAGTTTCGGTCAGTTAAAAGTATTGTGATAGCTCCCGCTAACACTGGCAAAGATAAAAGAAGAAGAATGGCTGTTAAAATAACTGATCAGACAAATAGTCTAATTTTTTCTGCTGAAAGGTTTTTTGCTTTAAGATTAATAATTGTAGTAATAAAATTTAAGGCACCTAAAATTGAAGAAATCCCTGCAAGGTGTAAAGAAAAAATTGTTAAGTCTACTGAAGGTCCTGAATGATAAAACGTTGATAAAGGTGGA
+
CCCCCGGGGGGGGGGGGGGGGGGGGGGGGGGGGGGGGGGGGGGGGGGGGGGGGGGGGGGGGGGGFGGGGGGGGGGGGGGGGGGGGGGGGGGGGGGGGGGGGGGGGGGGFGFGGGGGGGGGGGGGGGGGGGGGGGGGGGFGGGGGGGGGGGFGGGDGGGGGGGFGGGGGGGGGGGGGFFFGGGGGGGGFGGCGFFGGFGFGFGFFFFFFFFFFFGFGFGGFGFEEACDEF5@AFFFFFGGGFECFFE@DFFBBEFFFCAFE3A?FD@<A=EEE@<FCCFEFFF?4C@9=@(1:CEFFDE?B(
@M70528:330:000000000-K6D4P:1:1102:24828:6283 2:N:0:CAAGACGTCC+AGTATACGGA
TAAAACAGGGTCCCCTCCCCCTCTAGGGTCAAAAAAAGAGGTATTTAAGTTTCGGTCAGTTAAAAGTATTGTGATAGCTCCCGCTAACACTGGCAAAGATAAAAGAAGAAGAATGGCTGTTAAAATAACTGATCAGACAAATAGTCTAATTTTTTCTGCTGAAAGGTTTTTTGCTTTAAGATTAATAATTGTAGTAATAAAATTTAAGGCACCTAAAATTGAAGAAATCCCTGCAAGGTGTAAAGAAAAAATTGTTAAGTCTACTGAAGGTCCTGAATGATAAAACGTTGATAAAGGTGGA
+
CCCCCGGGGGGGGGGGGGGGGGGGGGGGGGGGGGGGGGGGGGGGGGGGGGGGGGGGGGGGGGGGGGGGGGGGGFGGGGGGGGGGGGGGGGGGGGFGGGGGGDGGGGGGGGGGGGGGGGGGGGGGFGGGGGGGGGGGGGGGGGGGGGGGGGFGGGGGGGGGFGGGGGGGGGGGGGGGFGGGGGGGGGGGGGGGFGGGFGFGFGFFFFFFFFAF5CFGFGF@:F76A@DEF4BFFD@@>DDC@E7>6;BFFDFFEF?F<8BCEC3+>@)7=@@AEEACCF3<))7>68:8;DD;C?C<F381(
@M70528:330:000000000-K6D4P:1:1102:7312:6285 2:N:0:CAAGACGTCC+AGTATACGGA
TAAAACAGGGTCCCCTCCCCCTCTAGGGTCAAAAAAAGAGGTATTTAAGTTTCGGTCAGTTAAAAGTATTGTGATAGCTCCCGCTAACACTGGCAAAGATAAAAGAAGAAGAATGGCTGTTAAAATAACTGATCAGACAAATAGTCTAATTTTTTCTGCTGAAAGGTTTTTTGCTTTAAGATTAATAATTGTAGTAATAAAATTTAAGGCACCTAAAATTGAAGAAATCCCTGCAAGGTGTAAAGAAAAAATTGTTAAGTCTACTGAAGGTCCTGAATGATAAAACGTTGATAAAGGTGGA
+
CCCCCGGGGGGGGGGGGGGGGGGGGGGGGGGGGGGGGGGGGGGGGGGGGGGGGGGFGGGGGGGGGGGGGGGGGGGGGGGGGGGGGGGGGGGGGGGGGGGGGGGGGGGGGGGGGGGGGGGGGGGGGGGGGGGGGGGGGGGGGGGGGGGGGGFGGGGGGGGGGGGFFGGGGGGGGGFGFGGGGGGGGGGGGGGGGGGGFGFGFGFFFFFFFFFFFGFGFDGFGFCFFFFEF>=4?DBFBGGG;EEEAEDFFB>D=FFF@8+9CFFFD@5;EF@F<9;)2;<A)<<<C@@@FFGDG<.>CEFF0
@M70528:330:000000000-K6D4P:1:1102:15130:6293 2:N:0:CAAGACGTCC+AGTATACGGA
TAAAACAGGGTCCCCTCCCCCTCTAGGGTCAAAAAAAGAGGTATTTAAGTTTCGGTCAGTTAAAAGTATTGTGATAGCTCCCGCTAACACTGGCAAAGATAAAAGAAGAAGAATGGCTGTTAAAATAACTGATCAGACAAATAGTCTAATTTTTTCTGCTGAAAGGTTTTTTGCTTTAAGATTAATAATTGTAGTAATAAAATTTAAGGCACCTAAAATTGAAGAAATCCCTGCAAGGTGTAAAGAAAAAATTGTTAAGTCTACTGAAGGTCCTGAAGGATAAAACGTTGATAAAGGTGGA
+
CCCCCGGGGGGGFGGFFGGEGGGGGGGGGGGGGGGGGGGGGFGGGGGGGFFGGGGGGGG<FFGGGGGGGGGGGGGGGGGGGGGGGGGGCFGGGGGGGGGCGGGGGGFGGGGGGGGFGGGGGGGGFGGGGFGGCCEGGGGG6DDGEFGGGGFGGGGCFGGGGGGGGGFGGGGGGGGEDGGG8EFGDGGGGGGGGGGGFGFGE;E@FF?FFFFFF7F999<)E9*86@=AFEEAA=B*:D>EBEEFEFF9F>=D2BE@5BF738?6>;?.=8;A<)4C**.63><44=>@@18++97;<?FF(
@M70528:330:000000000-K6D4P:1:1102:20665:6294 2:N:0:CAAGACGTCC+AGTATACGGA
TAAAACAGGGTCCCCTCCCCCTCTAGGGTCAAAAAAAGAGGTATTTAAGTTTCGGTCAGTTAAAAGTATTGTGATAGCTCCCGCTAACACTGGCAAAGATAAAAGAAGAAGAATGGCTGTTAAAATAACTGATCAGACAAATAGTCTAATTTTTTCTGCTGAAAGGTTTTTTGCTTTAAGATTAATAATTGTAGTAATAAAATTTAAGGCACCTAAAATTGAAGAAATCCCTGCAAGGTGTAAAGAAAAAATTGTTAAGTCTACTGAAGGTCCTGAATGATAAAACGTTGATAAAGGTGGA
+
CCCCCGGGGGGGGGFGGGGGGGGGGGGGGGGGGGGGGGGGGGGGGGGGGGGGGGGGGGGGGGGGGGGGGFGGGGGGGGGGGGGGGGGGGGGGGGGGGGGGGGFGGGGGGGFFGGGGGGGGGGGGGFFGGGGGGC9EFGCGGGGGGGGGGGBFGFGGGGGGGGGFFGGGGCFEGGGGFGGGDFGGGFGGGGGGGGGGFFFGEGFFFFFFFFF5?FFGFGG@FFFFFFFEFEFFFDFFECEF=@EAC4=@F2>:EF*=8C67?FE694<@EFFFFEF<9+5;37C3CEB;D;C++9/49721(
@M70528:330:000000000-K6D4P:1:1102:7288:6297 2:N:0:CAAGACGTCC+AGTATACGGA
TAAAACAGGGTCCCCTCCCCCTCTAGGGTCAAAAAAAGAGGTATTTAAGTTTCGGTCAGTTAAAAGTATTGTGATAGCTCCCGCTAACACTGGCAAAGATAAAAGAAGAAGAATGGCTGTTAAAATAACTGATCAGACAAATAGTCTAATTTTTTCTGCTGAAAGGTTTTTTGCTTTAAGATTAATAATTGTAGTAATAAAATTTAAGGCACCTAAAATTGAAGAAATCACTGCAAGGTGTAAAGAAAAAATTGTTAAGTCTACTGAAGGTCCTGAATGATAAAACGTTGATAAAGGTGGA
+
CCCCCGGGGGGGGGGGGGGGGGGGGGGGGGGGGGGGGGGGGGGGGGGGGFFGGGGGGGGGGGGGGGGGGGGGGGGGFGGGGGGGGGGGGGGGGFGGGGGGGGGGGGGGGGGGGGGGGGGGGGGGGGGGGGGGGGGGGGGFFGGGGGGGGGFGGACGFGGFGGGGGGGFFGGGGGGGFGGGGGGGGGGGGCAFGGGGFGFGFGFFFFFFAFFF?FFCA9CEGFCFFFFFF*<A@EFFEGG?==EFEA@5A(5>=FFF?BFEEFFFFF<AF(;>43=9CFC8EFF3>89@D@GFF?CE?E@?0
@M70528:330:000000000-K6D4P:1:1102:4912:6300 2:N:0:CAAGACGTCC+AGTATACGGA
TAAAACAGGGTCCCCTCCCCCTCTAGGGTCAAAAAAAGAGGTATTTAAGTTTCGGTCAGTTAAAAGTATTGTGATAGCTCCCGCTAACACTGGCAAAGATAAAAGAAGAAGAATGGCTGTTAAAATAACTGATCAGACAAATAGTCTAATTTTTTCTGCTGAAAGGTTTTTTGCTTTAAGATTAATAATTGTAGTAATAAAATTTAAGGCACCTAAAATTGAAGAAATCCCTGCAAGGTGTAAAGAAAAAATTGTTAAGTCTACTGAAGGTCCTGAATGATAAAACGTTGATAAAGGTGGA
+
CCCCCGGGFGGGGGGGGGGGGGGGGGGGGGGGGGGGGGGGGGGGGGGGGGGGGGGGGGGGGGGGGGGGGGGGGGGGGGGGGGGGGGGGGGGGGGGGGGGGGGGFFGGGGGGGGFGGGGGGGGGGGGGGGGGGGGGGGGGGGGGGGGGGFGFGGGGGGGGGGGGGGGGGGGGGGGGGFGGGGGGGGGGGGGGGGFGGFGFGFFFFFFFFFFFFFGFDFCGFGFFFFECFFBEFFF@ABGF7@BEFFFD=6B@FEF?F5=BC68?AC8C33(6>7;<EC:C<FFF<EF>FF09:D?<CF@::(
@M70528:330:000000000-K6D4P:1:1102:8140:6313 2:N:0:CAAGACGTCC+AGTATACGGA
TAAAACAGGGTCCCCTCCCCCTCTAGGGTCAAAAAAAGAGGTATTTAAGTTTCGGTCAGTTAAAAGTATTGTGATAGCTCCCGCTAACACTGGCAAAGATAAAAGAAGAAGAATGGCTGTTAAAATAACTGATCAGACAAATAGTCTAATTTTTTCTGCTGAAAGGTTTTTTGCTTTAAGATTAATAATTGTAGTAATAAAATTTAAGGCACCTAAAATTGAAGAAATCCCTGCAAGGTGTAAAGAAAAAATTGTTAAGTCTACTGAAGGTCCTGAATGATAAAACGTTGATAAAGGTGGA
+
CCCCCGGGGGGGGGGGGGGGGGGGGGGGGGGGGGGGGGGGGGGGGGGGGFGGGGGGDGGFGGGGGGGGGGGGGGGGFGGGGGGGGGGGGGGGGGGGGGGGGGGGGGGGGGGGGCFGGGGGGGGGGFGGGGGGGGGGGGGGGGGGGGGGGGFGFGGGGGFGGGFGGGGGGGGGGGGGFGGGGGGGGFGGGGGGGFGGFGFGFGFFFFFFFFFFFGFGFGGFGFFFFBDECBB>>BDF@FFGFFEAEFFFF2>BBFEFEFFF3@CAG<CEE(=E;EEFGGEFFFFFFFFD@DF;FEFFFEFF(
@M70528:330:000000000-K6D4P:1:1102:3546:6321 2:N:0:CAAGACGTCC+AGTATACGGA
TAAAACAGGGTCCCCTCCCCCTCTAGGGTCAAAAAAAGAGGTATTTAAGTTTCGGTCAGTTAAAAGTATTGTGATAGCTCCCGCTAACACTGGCAAAGATAAAAGAAGAAGAATGGCTGTTAAAATAACTGATCAGACAAATAGTCTAATTTTTTCTGCTGAAAGGTTTTTTGCTTTAAGATTAATAATTGTAGTAATAAAATTTAAGGCACCTAAAATTGAAGAAATCCCTGCAAGGTGTAAAGAAAAAATTGTTAAGTCTACTGAAGGTCCTGAATGATAAAACGTTGATAAAGGTGGA
+
CCCCCGGGGGGGGGGGGGGGGGGGGGGGGGGGGGGGGGGFFFGGGGGGGGGGGGGBFGGGGGGGGGGGGGGGFFGFGGGGGGGGGGGGGGGGGGGFGGGGGGGGGGGGGGGGGGGGGGGGGGGGGGGGGGGGGGGGGGGGGGGGGGGGGGFGFGGGDGGGGGGGGGGGGGGGGGGGFGGGC;DFGGGGGGGGGGGGAGFGFGFFFFFFFFFFFFFGFAFFGFFEFF@EFE=AFFBABCFGEEEAE455A@FFFFFF9=BEF6CFG@<;=16A;@AFGCCA5CEEC@>6@DC>DCFFG@7?(
@M70528:330:000000000-K6D4P:1:1102:16460:6335 2:N:0:CAAGACGTCC+AGTATACGGA
GAAGGGATTGTTCTACTGGGTCTGGGTTGGAGTTAAAAGAGAATTAAAACGAGGGCCGCCCCCCCTCCCATCCAAAGCATCACGAAAACATAACAACATCTCAGTAAAACAATTTTTATAGTTCCAGCTCCCTATCACAACAAATACAAAGAGAAGAAAAGACGATAACAAAATGATAAAAAAAACTCATAGATATAATTATCTTATAAGTGTGTTGTGTTATAATATCACATATGTATTGTATAAACTATCATCAATATCAATTTATATAACACACATAAGAAGTAATAAAAAATTGAAA
+
---,8,,,;C;C-,,;;-666,,6,,6,+7---,-,,,,,66C,@,<,,,+++8+6,++668@6++B,,,,,:,,,,44,,,,,,+4+:4,,,,,,,,9,,,,,5,,,99,,,,,,,,6,,,,,,,:,,,,+,6,,,,,8+603,>,,,,*,,,,,,3,,,+1++3++,,4143@9+,,,,4*5>*,*,,552,559,+5/,+1+++++4++4+;*04*(0+*)+)))+))0+))+)+++1.)+1)))3)).)3)+)1+))+)3+))))).-).((1*).))))(--)))2*0)4(+))))
@M70528:330:000000000-K6D4P:1:1102:20244:6338 2:N:0:CAAGACGTCC+AGTATACGGA
TAAAACAGGGTCCCCTCCCCCTCTAGGGTCAAAAAAAGAGGTATTTAAGTTTCGGTCAGTTAAAAGTATTGTGATAGCTCCCGCTAACACTGGCAAAGATAAAAGAAGAAGAATGGCTGTTAAAATAACTGATCAGACAAATAGTCTAATTTTTTCTGCTGAAAGGTTTTTTGCTTTAAGATTAATAATTGTAGTAATAAAATTTAAGGCACCTAAAATTGAAGAAATCCCTGCAAGGTGTAAAGAAAAAATTGTTAAGTCTACTGAAGGTCCTGAATGATAAAACGTTGATAAAGGTGGA
+
CCCCCGGGGGGGGGGGGGGGGGGGGGGGGGGGGGGGGGGGGGGGGGGGGGGGGGGGGGGGGGGGGGGGGGGGGGGGGGGGGGGGGGGGGGGGGGGGGGGGGGGGGGGGGGGGGGGGGGGGGGGGGGGGGGGGGGGGGGGGGFGGGFGGGG?FGGGGGGGGGGGGGGFGGGGGGGGFFGGGGGFGGFFGFGGGGGGGFGFGFGFFFFFFFFFFFGFGFGGFGFCEFECCF4>6ABBA@*5D<ECFEED2ABBF=C?88FFEEACCFEC8E1@<@3=F;CE<???<C@>88?C7@CCFF8?6(
@M70528:330:000000000-K6D4P:1:1102:15669:6367 2:N:0:CAAGACGTCC+AGTATACGGA
TAAAACAGGGTCCCCTCCCCCTCTAGGGTCAAAAAAAGAGGTATTTAAGTTTCGGTCAGTTAAAAGTATTGTGATAGCTCCCGCTAACACTGGCAAAGATAAAAGAAGAAGAATGGCTGTTAAAATAACTGATCAGACAAATAGTCTAATTTTTTCTGCTGAAAGGTTTTTTGCTTTAAGATTAATAATTGTAGTAATAAAATTTAAGGCACCTAAAATTGAAGAAATCCCTGCAAGGTGTAAAGAAAAAATTGTTAAGTCTACTGAAGGTCCTGAATGATAAAACGTTGATAAAGGTGGA
+
CCCCCGGGGGGGGGGGGGGGGGGGGGGGGGGGGGGGGGGGGGGGGGGGGGGGGGGGGGGGGGGGGGGGGGGGGGGGGGGGGGGGGGGGGGGGGGFGGGGGGGGGGGGGGGGGGGGGGGGGGGGGGGGGGGGGGGGGGGGGGGGGGGGGGGFGGGGGGGGGGGGGGGGGGGGGGGGGFGGGGGGGGGGGGGAFGGGGFGFGEFFFFFFFFFFFFGFGFFFFGFFFFBFFFEFFFBDA*DFFFFFFFFFFF=@FFF?CCFFFFFEFFEE@F@EEEF@E<C?<C<CCCE>@F;8++9)4A=??(
@M70528:330:000000000-K6D4P:1:1102:11182:6379 2:N:0:CAAGACGTCC+AGTATACGGA
TAAAACAGGGTCCCCTCCCCCTCTAGGGTCAAAAAAAGAGGTATTTAAGTTTCGGTCAGTTAAAAGTATTGTGATAGCTCCCGCTAACACTGGCAAAGATAAAAGAAGAAGAATGGCTGTTAAAATAACTGATCAGACAAATAGTCTAATTTTTTCTGCTGAAAGGTTTTTTGCTTTAAGATTAATAATTGTAGTAATAAAATTTAAGGCACCTAAAATTGAAGAAATCCCTGCAAGGTGTAAAGAACAAATTGTTAAGTCTACTGAAGGTCCTGAATGATAAAACGTTGATAAAGGTGGG
+
CCCCCGGGGGGGGGGGGGGGGGGGGGGGGGGGEGFGGGGGGGGGGGFGGGGGGGGGGGGGGGGGGEFGGGGGGGGGGGGGGGGGGGGGGGGGGGGCFCFGGGGGGGGGGFGGGGGGGGGGGGGGGGGGGGGGGGGGGGGGGGGGGGGGGGFGGEGGGGGGGGGGGFFGC6DEGGGGFFDGGGGGGGGCGGGGGGGGFGFFFGFFFFFFFFFFFFFGFAF@FFEFFFDEF@FAADFFEGG@EEFFFFB(;@FBFF?FE8=EEAEFGF<=8;@A3AACCC335))19):=;<21@?9CC<;D0
@M70528:330:000000000-K6D4P:1:1102:11332:6381 2:N:0:CAAGACGTCC+AGTATACGGA
TAAAACAGGGTCCCCTCCCCCTCTAGGGTCAAAAAAAGAGGTATTTAAGTTTCGGTCAGTTAAAAGTATTGTGATAGCTCCCGCTAACACTGGCAAAGATAAAAGAAGAAGAATGGCTGTTAAAATAACTGATCAGACAAATAGTCTAATTTTTTCTGCTGAAAGGTTTTTTGCTTTAAGATTAATAATTGTAGTAATAAAATTTAAGGCACCTAAAATTGAAGAAATCCCTGCAAGGTGTAAAGAAAAAATTGTTAAGTCTACTGAAGGTCCTGAATGATAAAACGTTGATAAAGGTGGA
+
CCCCCGGGGGGGGGGGGGGGGGGGGGGGGGGGGGGGGGGGGGGGGGGGGGGGGGGGGGGGGGGGGGGGGGGGGGGGGGGGGGGGGGGGGGGGGGGGGGGGGGGGGGGGGGGGGGGGGGGGGGGGGGGGGGFGGGGGFGGFGGGGGGGGGGFGGGGGGGGGGGGFGGGGGGGGGGGGFGFGDFCGGGGFGGGGGGGGFGFFCFFFFFFFF?FFFGFGFFGEGFFEABBEFFFFFDDFEGGEFFEFFFF5FFF2=FE8*=:CEFEAEECA@1;E;<EEFFFFFC?37@;@FDC1@?>ECE?B0
@M70528:330:000000000-K6D4P:1:1102:10868:6384 2:N:0:CAAGACGTCC+AGTATACGGA
TAAAACAGGGTCCCCTCCCCCTCTAGGGTCAAAAAAAGAGGTATTTAAGTTTCGGTCAGTTAAAAGTATTGTGATAGCTCCCGCTAACACTGGCAAAGATAAAAGAAGAAGAATGGCTGTTAAAATAACTGATCAGACAAATAGTCTAATTTTTTCTGCTGAAAGGTTTTTTGCTTTAAGATTAATAATTGTAGTAATAAAATTTAAGGCACCTAAAATTGAAGAAATCCCTGCAAGGTGTAAAGAAAAAATTGTTAAGTCTACTGAAGGTCCTGAATGATAAAACGTTGATAAAGGTGGA
+
CCCCCGGGGGGGGGGGGGGGGGGGGGGGGGGGGGGGGGGGGGGGGGGGGGGGGGGGGGGGGGGGGGGGGGGGGGGGGGGGGGGGGGGGGGGGGGGGGGGGGGGGGGGGGGGGGGGGGGGGGGGGGGGGGGGGGGGGGGGGGGGGGGGGGGFGGGGGGGGGGGGGGGGGGGGGEGGGFFDEGGGGGGGGGGGGGGGGFFCFEGFFFFFAAFFAFGF@FCGEGFFFFFFEF=FAFD:FEFEFEFFFFFFFFFFFEFFF?CFEEFFFGE3@@1=E=EFFGGFFEEF3;@@@13:1;?ECG;:?(
@M70528:330:000000000-K6D4P:1:1102:19169:6392 2:N:0:CAAGACGTCC+AGTATACGGA
TAAAACAGGGTCCCCTCCCCCTCTAGGGTCAAAAAAAGAGGTATTTAAGTTTCGGTCAGTTAAAAGTATTGTGATAGCTCCCGCTAACACTGGCAAAGATAAAAGAAGAAGAATGGCTGTTAAAATAACTGATCAGACAAATAGTCTAATTTTTTCTGCTGAAAGGTTTTTTGCTTTAAGATTAATAATTGTAGTAATAAAATTTAAGGCACCTAAAATTGAAGAAATCCCTGCAAGGTGTAAAGAAAAAATTGTTAAGTCTACTGAAGGTCCTGAATGATAAAACGTTGATAAAGGTGGA
+
CCCCCGGGGGGGGGGGGGGGGGGGGGGGGGGGGGGGGGGGGGGGGGGGGGGGGGGFGGGGCGGGGGGGGGGGGGGGGGGGGGGGGGGGGGGGGGGGGGGGGGGGGGGGGGGGGGGGGGGGGGGGGGGGGGGGGGGFGGGGGGGGGGGGGGFDDGDGGCGFCGEGGGGGFGGGGGGGFGGGGGGGGGFGGGGGGGGGFGFGFGFFFFFFFAAFFFFGFGGEGFCFFFFFFBEFFBFFEGGF=@?EEFFFF2=BEFFF8BAEE7?FFFE@EEF@3AEE;76AFEE3;3666=<;@?3>7.44(
@M70528:330:000000000-K6D4P:1:1102:17476:6395 2:N:0:CAAGACGTCC+AGTATACGGA
TAAAACAGGGTCCCCTCCCCCTCTAGGGTCAAAAAAAGAGGTATTTAAGTTTCGGTCAGTTAAAAGTATTGTGATAGCTCCCGCTAACACTGGCAAAGATAAAAGAAGAAGAATGGCTGTTAAAATAACTGATCAGACAAATAGTCTAATTTTTTCTGCTGAAAGGTTTTTTGCTTTAAGATTAATAATTGTAGTAATAAAATTTAAGGCACCTAAAATTGAAGAAATCCCTGCAAGGTGTAAAGAAAAAATTGTTAAGTCTACTGAAGGTCCTGAATGATAAAACGTTGATAAAGGTGGA
+
CCCCCGGGGGGGGGGGGGGGGGGGGGGGGGGGGGGGEEGGFGGGGGGFGGGGGGGGGGGGGGGGGGGGGGGGGGGGGGGFGGGGGGGGGGGGGGGGGGGGGFGGGGGGGFGGGGGFGGGFGGGGGGDEGGGFGGGGGGGGCFGGDGGGGGFEEEGGGGGFEGFGGGGGGGGGGGGGFGFGFGGGGGGDFGGGGGGG?EFG@FFFFFFA5FFFFGFGFCGFGFE5B5@A>EB4F=FFED?DBBFFC4>-A>9=@FEF*:BEECEFGEE34367/>EF4C33<37CE32=;=FFGEE<F8:?(
@M70528:330:000000000-K6D4P:1:1102:24676:6411 2:N:0:CAAGACGTCC+AGTATACGGA
TAAAACAGGGTCCCCTCCCCCTCTAGGGTCAAAAAAAGAGGTATTTAAGTTTCGGTCAGTTAAAAGTATTGTGATAGCTCCCGCTAACACTGGCAAAGATAAAGGAGGAGGAAGGCTGTTTAAAATAACTGACAAGACAATAAGCCAAATTTTTTCGGCGGAAGGGTTTTTGCCTTTAAGTTTATAATTTTAATTATTAAATTTTAAGCAACTTAAATTGAAGAAATTCCCGGCAGGGTGAAAGAAACAATTGTTAAGGTCAATGAAAGTTCTGAAAGGAAAAACGGTGAAAAAGGTGGAA
+
CCCCCGGGGGGFGAFGGGGGGGGGGGGFGGGGGGGGGGGGGGGGGGAFFGFFGEGFCFGFGGFGGGGGGGGGGGDGFGGGGGGGGGGGGFFFF@GGGGGGGDG;,C,,@,,@,4B,,40@,CFB,5CB=,,,49,,,,9>+9+,,,,A4,?BF94,6++++@@+8+@>CGF*,,=A;C,,,7,3,,7+7,,5*,+=9:95A,=C+B*;0+*//4;FF,=*,4>*2:**=@*).(6)6*01,77+,68(;8363+7*.**-)).0+))).)).6)-)**(((.(((((-((0*2418+441)
@M70528:330:000000000-K6D4P:1:1102:6874:6414 2:N:0:CAAGACGTCC+AGTATACGGA
TAAAACAGGGTCCCCTCCCCCTCTAGGGTCAAAAAAAGAGGTATTTAAGTTTCGGTCAGTTAAAAGTATTGTGATAGCTCCCGCTAACACTGGCAAAGATAAAAGAAGAAGAATGGCTGTTAAAATAACTGATCAGACAAATAGTCTAATTTTTTCTGCTGAAAGGTTTTTTGCTTTAAGATTAATAATTGTAGTAATAAAATTTAAGGCACCTAAAATTGAAGAAATCCCTGCAAGGTGTAAAGAAAAAATTGTTAAGTCTACTGAAGGTCCTGAATGATAAAACGTTGATAAAGGTGGA
+
CCCCCGGGGGGGGGGGGGGGGGGGGGGGGGGGGGGGGGGGGGGGGGGGGGGGGGGGGGGGGGGGGGGGGGGGGGGGGGGGGGGGGGGGGGGGGGGGGGGGGGGGGGGGGGGGGGGGGFGGGGGGGGGGGGGGGGGGGGGGGGGGGGGGGGFGGGGGGGGGGGGGGGGGGGGGGGGGFGGGGGGGGGGGGGGGGGGGFGFG7FF@FFFFFFFFFGFGFGGFGFEBFFFFFEFFFFFFFGGGEEFFFEDFFFFDFFFFEFFFFFFFG@5;E;EF@EFFFFFFFFFEEF>@;DF;;?7CC@F?0
@M70528:330:000000000-K6D4P:1:1102:4635:6425 2:N:0:CAAGACGTCC+AGTATACGGA
TAAAACAGGGTCCCCTCCCCCTCTAGGGTCAAAAAAAGAGGTATTTAAGTTTCGGTCAGTTAAAAGGATTGTGATAGCTCCCGCTAACACTGGCAAAGATAAAAGAAGAAGAATGGCTGTTAAAATAACTGATCAGACAACTAGTCTAATTTTTTCTGCTGAAAGGTTTTTTGCTTTAAGATTAATAATTGTAGTAATAAAATTTAAGGCACCTAAAATTGAAGAAATCCCTGCAAGGTGTAAAGAAAAAATTGTTAAGTCTACTGAAGGTCCTGAATGATAAAACGTTGATAAAGGTGGA
+
<CCCCGGFGGFG@FGGGGGDGGGGGGGGGGGECGGGGGGGGGGGFGCFAEF9FFGGGGGCCGDFAD,CF9EFGGGGGDF,CFCFGGG?FGDGDGGFGGGGG9FFGGGGGGGGGGGGGG>@<F,?,CFFGGGFG=EGFGGG+>DF;EFFG,<DFE=FFCG8BDEAGGFGGFDCEFDEDGGFGGGGGCFFGGFEDG7?CFFGE9+:8CFFA>AFFC9;9;;@9F7AF2>8F)0@>>B9@@F7>=?FCC@(6>@F2898)3;6?731><C34;=)))).2+176559).3(/(>@F.4:?4(((
@M70528:330:000000000-K6D4P:1:1102:26360:6428 2:N:0:CAAGACGTCC+AGTATACGGA
TAAAACAGGGTCCCCTCCCCCTCTAGGGTCAAAAAAAGAGGTATTTAAGTTTCGGTCAGTTAAAAGTATTGTGATAGCTCCCGCTAACACTGGCAAAGATAAAAGAAGAAGAATGGCTGTTAAAATAACTGATCAGACAAATAGTCTAATTTTTTCTGCTGAAAGGTTTTTTGCTTTAAGATTAATAATTGTAGTAATAAAATTTAAGGCACCTAAAATTGAAGAAATCCCTGCAAGGTGTAAAGAAAAAATTGTTAAGTCTACTGAAGGTCCTGAATGATAAAACGTTGATAAAGGTGGA
+
CCCCCGGGGGGGGDGGGGGGGGGGGGGGGGFGGGGGGGGGGGGGGGGGGGGGGGGGEGGGGGGGGGGGGGGGGGGGGGGGGGGGGGGGGCEFGGGGGGGGGGGGGGCEFGGGGGGGGGGGGGGDEGGGGGGGGGGGDGGGGGGGFGGGGGFGGFGGGGFEGGGEFFGCGGGGGGGGFGGGGGGGGGGGGGGGGGGGADACEGFFFFFFF5FFFGFFA;<CFFCFFBDEFFE4ABBF>8>DEEEAAE9(;>2>EF?><=BF?CC=CF?8<EEE=<<42;C<CCE;).3,,183757CG7>B0
@M70528:330:000000000-K6D4P:1:1102:26691:6430 2:N:0:CAAGACGTCC+AGTATACGGA
TAAAACAGGGTCCCCTCCCCCTCTAGGGTCAAAAAAAGAGGTATTTAAGTTTCGGTCAGTTAAAAGTATTGTGATAGCTCCCGCTAACACTGGCAAAGATAAAAGAAGAAGAATGGCTGTTAAAATAACTGATCAGACAAATAGTCTAATTTTTTCTGCTGAAAGGTTTTTTGCTTTAAGATTAATAATTGTAGTAATAAAATTTAAGGCACCTAAAATTGAAGAAATCCCTGCAAGGTGTAAAGAAAAAATTGTTAAGTCTACTGAAGGTCCTGAATGATAAAACGTTGATAAAGGTGGA
+
CCCCCGGGFGGGGGGGGGGGGGGGGGGGGGGGGGGGGGGGGGGFGGGGDFFGGGGEGGGGFGGGGGGGGGGGGGGGGGGGGGGGGGGGGGGFGGGGFFGGGGGGGGGGGGGGGGGGGGGGGGGGGGGGGFEGGGGGGGGGGGGGGGGGGGFGGGGFFGGCEGGGGGGGFDFGGGGGFFGFFGGGFGGGGGGGGGGGACAC>EFBFFFFAAF>CFFGFGCEGFFFF5CEFFFFFFFFBDAF=*>FCFF2F=B===*8*B=CEFEAC@?<);@<@EAE;79<3C)9)773317:7<C<7370(
@M70528:330:000000000-K6D4P:1:1102:23289:6433 2:N:0:CAAGACGTCC+AGTATACGGA
GGGTGGCATAGTGTCTTCTATCTCCCACCCTCGGAGATAAACAAAATAAGAGGTCCTGTAAGCCCCTGCTTACTGAAGAAAAAGCCGATTGTAGTCGATGAAGTAAAAATAAAGATAGAACTCTCCCTATCACACTGACAAAAAAACATACCAAAATCTGTCTTTATATGACTATTATGATATTTATAATTATTATTTTTTTTTATAAGTTTTATTATTTAGTATGATGATTTGTATTTTAATGATTGTATAAGAAAAAAATAATATAAATTATAGAAAAGATCTGACGAAAAGATAACAA
+
6-<6,=@,;,6--,,,6;C6,<,,,66,,,--6,++8,C,,;,;;C<,,,,666,,,,,,<,,,,,,,,,,66<,,5,,,,,,,,9+++6,,,,9,+,,:9@,95<AEF,,,9,,,,,,,,,9,9,9,9,@A,9,,,,4>+8++4>+,,43,,,6,,,,,,,,,6+,,,,,,,,,,+37,3,,,,,,+,,,7+,++?@+6)3*1*4+4+1++++4+1;,2,43/9*2*+**+3**+*,,,*)*+**1*+1/**4.+())(.).+1)))))))/)))++)((()))1)//()*).()0))))
@M70528:330:000000000-K6D4P:1:1102:7291:6442 2:N:0:CAAGACGTCC+AGTATACGGA
TAAAACAGGGTCCCCTCCCCCTCTAGGGTCAAAAAAAGAGGTATTTAAGTTTCGGTCAGTTAAAAGTATTGTGATAGCTCCCGCTAACACTGGCAAAGATAAAAGAAGAAGAATGGCTGTTAAAATAACTGATCAGACAAATAGTCTAATTTTTTCTGCTGAAAGGTTTTTTGCTTTAAGATTAATAATTGTAGTAATAAAATTTAAGGCACCTAAAATTGAAGAAATCCCTGCAAGGTGTAAAGAAAAAATTGTTAAGTCTACTGAAGGTCCTGAATGATAAAACGTTGATAAAGGTGGA
+
CCCCCGFGGGGCGGGGGGFGGGGGGGGGGGAFFGDGC@FFFGGGGGGFGGGFG>FCC@FEG@F<FGFFGGGE<FF<9FEFGFG7CFGFGGGFCF8EGGGGGGFGGGGGGFFFDGGGGGDEGFEAE<EFGFCDFGFGGGGGGGFGFGGGGGFGDCEGFECGGGFFGCGFDGGGCFDFFCFGGGGGGGGGFFGFDGGGFF9CEFFB8C@AA56AFGFFFAFEDA7CFFFFFEFF4@@FFGDD97AFCF2=FB>DFFCFEFFECFEFC<?);@EF7><9>CCE??C)))6:@@F:;CFC?<BF0
@M70528:330:000000000-K6D4P:1:1102:13130:6443 2:N:0:CAAGACGTCC+AGTATACGGA
TAAAACAGGGTCCCCTCCCCCTCTAGGGTCAAAAAAAGAGGTATTTAAGTTTCGGTCAGTTAAAAGTATTGTGATAGCTCCCGCTAACACTGGCAAAGATAAAAGAAGAAGAATGGCTGTTAAAATAACTGATCAGACAAATAGTCTAATTTTTTCTGCTGAAAGGTTTTTTGCTTTAAGATTAATAATTGTAGTAATAAAATTTAAGGCACCTAAAATTGAAGAAATCCCTGCAAGGTGTAAAGAAAAAATTGTTAAGTCTACTGAAGGTCCTGAATGATAAAACGTTGATAAAGGTGGA
+
CCCCCGGGGGGGGGGGGGGGGGGGGGGGGGGGGGGGGGGGGGGGGGGGGGGGGGGGGGGGGGGGGGGGGGGGGGGGGGGGGGGGGGGGGGGGGGGGGGGGGGGGGGGGGGGGGGGGGGGGGGGGFGGGGGGGGGGGGGGGGGGGGGGGFGFGGC6EGGGGGGGGFGGGGGGGGGGGFFGGGGGGGGGGGGGGGGGGFGCGFGFEFFFFFFFAFGFGFGGFGFEEFFF5F5B>AFFFFGGGFBFF?ED2A=BF@FCFE8CEFFFFGFF3)5@A=AE9FDFFFFE774(58<FCDCEFGFB6(
@M70528:330:000000000-K6D4P:1:1102:18276:6444 2:N:0:CAAGACGTCC+AGTATACGGA
TAAAACAGGGTCCCCTCCCCCTCTAGGGTCAAAAAAAGAGGTATTTAAGTTTCGGTCAGTTAAAAGTATTGTGATAGCTCCCGCTAACACTGGCAAAGATAAAAGAAGAAGAATGGCTGTTAAAATAACTGATCAGACAAATAGTCTAATTTTTTCTGCTGAAAGGTTTTTTGCTTTAAGATTAATAATTGTAGTAATAAAATTTAAGGCACCTAAAATTGAAGAAATCCCTGCAAGGTGTAAAGAAAAAATTGTTAAGTCTACTGAAGGTCCTGAATGATAAAACGTTGATAAAGGTGGA
+
CCCCCGGGGGGGGGGGGGGGGGGGGGGGGGGGGGGGGGGGGGGGGGGGGGGGGGGGGGGGGGGGGFGGGGGGGGGGGGGFFGGGGGGGGGGGGGGGGGGGGGGGGGGGGGGGGGGGGGGGGGGGGGGGGGGGGGGGGGGGGGGGGGGGGGFGGGGGGGGGGGCGGGGGGGGGGGGGFGGGGGGGGGGGGGGGGFGGFGFGCFFFFFFFFFFFFGFGFGGFGFFEFFCFFEFFFDFFEFDFEBCFFC@:AF>DFFFF*B@CCAEFFEEEE15A7><>6@CEFFF3>E;@;DCCFFFEFF?:(
@M70528:330:000000000-K6D4P:1:1102:24926:6446 2:N:0:CAAGACGTCC+AGTATACGGA
TAAAACAGGGTCCCCTCCCCCTCTAGGGTCAAAAAAAGAGGTATTTAAGTTTCGGTCAGTTAAAAGTATTGTGATAGCTCCCGCTAACACTGGCAAAGATAAAAGAAGAAGAATGGCTGTTAAAATAACTGATCAGACAAATAGTCTAATTTTTTCTGCTGAAAGGTTTTTTGCTTTAAGATTAATAATTGTAGTAATAAAATTTAAGGCACCTAAAATTGAAGAAATCCCTGCAAGGTGTAAAGAAAAAATTGTTAAGTCTACTGAAGGTCCTGAATGATAAAACGTTGATAAAGGTGGA
+
CCCCCGGGGGGGGGGGGGGGGGGGGGGGGGGGGGGGGGGGGGGGGGGGGGGGGGGGGGGGGFGGGGGGGGGGGGGGGGGGGGGGGGGGGGGGGGGGGGGGGGGGGGGGGGGGGGGGGGGGGGGGGGGGGGGGGGGGGGGGGGGGGGGGGGFGGGDGGGGGGGFGGGGDFGGEGGGGFGGGGGGGGGGGGGGGGGGGFGFGEFCFFFFFFFFFFGFFFFGBEFE@F@CEFEFFFFDFEEFG@E<6*>=@FFF=EFEF?BC?ECEAG@CEEE@3=EFFFGCECCC)6=>@@DD:CCFFG<?F0
@M70528:330:000000000-K6D4P:1:1102:13325:6463 2:N:0:CAAGACGTCC+AGTATACGGA
TAAAACAGGGTCCCCTCCCCCTCTAGGGTCAAAAAAAGAGGTATTTAAGTTTCGGTCAGTTAAAAGTATTGTGATAGCTCCCGATAACACTGGCAAAGATAAAAGAAGAAGAATGGCTGTTAAAATAACTGATCAGACAAATAGTCTAATTTTTTCTGCTGAAAGGTTTTTTGCTTTAAGATTAATAATTGTAGTAATAAAATTTAAGGCACCTAAAATTGAAGAAATCCCTGCAAGGTGTAAAGAAAAAATTGTTAAGTCTACTGCAGGTCCTGAATGATACAACGTTGATAAAGGTGGA
+
CCCCCGGGGGGGGGGGGGGGGGGGGGGGGGGGGGGGGGGGGGGGGGGGGGGGGGGGGGGGGGGGGGGGGGGGGGGGGGGFGGGGGGGGGGFGGGGGGGGGGGFGGGGGFFFGGGGGGGGGGGGGGGGGGGGGGGGGGGGGGGGGGGGGGGFGGGGGGGGGGGGGGGGGGFFGGGGGFFFGGFGGGGGGGGGGGFGGFGAFEFFFFFFAFFFAFGFGFFGFGFCB@@DFF=@FAFBA>GFGFEAFECB2?DFD=FEFCC6@@CEFG3)7=;?F;><4DF?4C?)6=E>,81*+191)+.8:(
@M70528:330:000000000-K6D4P:1:1102:27254:6465 2:N:0:CAAGACGTCC+AGTATACGGA
TAAAACAGGGTCCCCTCCCCCTCTAGGGTCAAAAAAAGAGGTATTTAAGTTTCGGTCAGTTAAAAGTATTGTGATAGCTCCCGCTAACACTGGCAAAGATAAAAGAAGAAGAATGGCTGTTAAAATAACTGATCAGACAAATAGTCTAATTTTTTCTGCTGAAAGGTTTTTTGCTTTAAGATTAATAATTGTAGTAATAAAATTTAAGGCACCTAAAATTGAAGAAATCCCTGCAAGGTGTAAAGAAAAAATTGTTAAGTCTACTGAAGGTCCTGAATGATAAAACGTTGATAAAGGTGGA
+
CCCCCGGGGGGGGCFGGGGGGGGGGGGGGGGGGGGGGGGGGGGGGGGGGGGGGGGFGGGGGGGGGGGGGGGGGGGGGGGGGGGGGGGGGGGGGGGGGGGGGGGGGGGGGGGGGFGFGGGGGGGGFFGGGGGGGGGGFGGGGGGGGCGGGGFFGDCGGGGGGFF9AFEFDGGGGGGGFGFG8EFGGGGFGGGGDCGG<FFCC;FEFAFFFFFFFGFGFGGFGF5CFEBCFFEAFDDBBGGG@EFFFFFFFF@D26*=5B8>5A<CC))7=@EA3A<34CCEFC?7>@18=?DFGE64+.4:(
@M70528:330:000000000-K6D4P:1:1102:12002:6466 2:N:0:CAAGACGTCC+AGTATACGGA
TAAAACAGGGTCCCCTCCCCCTCTAGGGTCAAAAAAAGAGGTATTTAAGTTTCGGTCAGTTAAAAGTATTGTGATAGCTCCCGCTAACACTGGCAAAGATAAAAGAAGAAGAATGGCTGTTAAAATAACTGATCAGACAAATAGTCTAATTTTTTCTGCTGAAAGGTTTTTTGCTTTAAGATTAATAATTGTAGTAATAAAATTTAAGGCACCTAAAATTGAAGAAATCCCTGCAAGGTGTAAAGAAAAAATTGTTAAGTCTACTGAAGGTCCTGAATGATAAAACGTTGATAAAGGTGGA
+
CCCCCGGGGGGGGGGGGGGGGGGGGGGGGGFGGGGGGGGGGFGGGGFFGGGGGGGGGGGGGGGGGGGGGGGGGGGGGGGGFGGGGGGGGGGGGGGGGGGFGGFFGGGFGGGFGGGGGGGGGGGGGGGGGGGGGGGGGGGGGGGGGGGGDCFGGG>FGCDGGGGGCFFFGGGGDGGGFGGGFFGGGGGDFGFGGFGG?:9C=EFFFFFFAFFFFGFGFGGF:FAACECFF=@FABDFFFFGFEEFFEFFFFFFFF4C@6FC3@C6@@3;<@EFEF<CCD?EFFCCCFBDF?C777>C7E?<(
@M70528:330:000000000-K6D4P:1:1102:15166:6473 2:N:0:CAAGACGTCC+AGTATACGGA
TAAAACAGGGTCCCCTCCCCCTCTAGGGTCAAAAAAAGAGGTATTTAAGTTTCGGTCAGTTAAAAGTATTGTGATAGCTCCCGCTAACACTGGCAAAGATAAAAGAAGAAGAATGGCTGTTAAAATAACTGATCAGACAAATAGTCTAATTTTTTCTGCTGAAAGGTTTTTTGCTTTAAGATTAATAATTGTAGTAATAAAATTTAAGGCACCTAAAATTGAAGAAATCCCTGCAAGGTGTAAAGAAAAAATTGTTAAGTCTACTGAAGGTCCTGAATGATAAAACGTTGATAAAGGTGGA
+
CCCCCGGGGGGGGGGGGGGGGGGGGGGGGGGGGGGGGGGGGGGGGGGGGGGGGGGGGGGGGGGGGGGGGGGGGGGGGGGGGGGGGGGGGGGGGGGGFGGGGGGGGGGGGFGGGGGGGGGGGGGGGFDGGGGGGGGGGGGGGGGGGGGGGGFGGGGGGGGGGGGGGGGGGGGGGGGGFFFFGGGGGFGGGGGGGGGGFFFFEGFFFFFFFFFFFGFGFFGFGFFFFFFEF6BAFFDF=DFFFEAFF=@3A7@DEFEFCABEEFEFGEE7<8@A<AFF9:?EFFF3939=@FF@F?;EC4?F0
@M70528:330:000000000-K6D4P:1:1102:24572:6476 2:N:0:CAAGACGTCC+AGTATACGGA
TAAAACAGGGTCCCCTCCCCCTCTAGGGTCAAAAAAAGAGGTATTTAAGTTTCGGTCAGTTAAAAGTATTGTGATAGCTCCCGCTAACACTGGCAAAGATAAAAGAAGAAGAATGGCTGTTAAAATAACTGATCAGACAAATAGTCTAATTTTTTCTGCTGAAAGGTTTTTTGCTTTAAGATGAATAATTGTAGTAATACAATTTAAGGCACCAAAAATTGAAGAAATCCCTGCAAGGTGTAAAGTACAAATTGTTAAGTCTACTGACGGTCCTGAATGATAAAACGTTGATAAAGGTGGG
+
@CC<CGEGGGF<F,CFEFCFGGGGC9F6FGCCGGFEF@<FEFCF9E<?EFAC,6@@6B6<CE,6<<C6C9FGAF,@,??AFGGGGDC<A8FAE,:=BEFGG9545DFCFEA8AFD?,A899EF<9AEGDFCEEFECGG8FFB@=9@EAFGFDF<CGCCEE<9@?,+@79DFGB8@EF9@DC3,,3=E6CFCC;D2C+<<,:>?AC9C?6*39?*;FA>C@7@8AC=BEF=EFA2@A>*,41.8=0*8*=?=5*=/+/11/88CF@><(60;((73)03)79)5).4(,/(*219/6>38((
@M70528:330:000000000-K6D4P:1:1102:27247:6484 2:N:0:CAAGACGTCC+AGTATACGGA
TAAAACAGGGTCCCCTCCCCCTCTAGGGTCAAAAAAAGAGGTATTTAAGTTTCGGTCAGTTAAAAGTATTGTGATAGCTCCCGCTAACACTGGCAAAGATAAAAGAAGAAGAATGGCTGTTAAAATAACTGATCAGACAAATAGTCTAATTTTTTCTGCTGAAAGGTTTTTTGCTTTAAGATTAATAATTGTAGTAATAAAATTTAAGGCACCTAAAATTGAAGAAATCCCTGCAAGGTGTAAAGAAAAAATTGTTAAGTCTACTGAAGGTCCTGAATGATAAAACGTTGATAAAGGTGGA
+
CCCCCGGGGGGGGGGGGGGGGGGGGGGGGGGGGGGGGGGGGGGGGGGGGGGGGGGGGGGGGGGGCFGGGGGGGGGGGGGGGGGGGGGGGGGGGGGGGGGGGGGGGGGGGGGGGGGGGGGGGGGGGGGGGGGGGGFGGGGGGGGGGGGGGGFGGGGGGGGGGGGGFGGGGGGGGGGGFGGGGGGGGGGGGGGGGGGGFECFCGFFCFFFFFFFFCFGFCECFFFEFFBCCB=*;@@AB=ED@EECECBBFB@@EFFF?A69<8<;C3?EFEFE=EAE7CCEEFF3C46@@;3+;<43C82?(
@M70528:330:000000000-K6D4P:1:1102:25628:6490 2:N:0:CAAGACGTCC+AGTATACGGA
TAAAACAGGGTCCCCTCCCCCTCTAGGGTCAAAAAAAGAGGTATTTAAGTTTCGGTCAGTTAAAAGTATTGTGATAGCTCCCGCTAACACTGGCAAAGATAAAAGAAGAAGAATGGCTGTTAAAATAACTGATCAGACAAATAGTCTAATTTTTTCTGCTGAAAGGTTTTTTGCTTTAAGATTAATAATTGTAGTAATAAAATTTAAGGCACCTAAAATTGAAGAAATCCCTGCAAGGTGTAAATAAAAAATTGTTAAGTCTACTGAAGGTCCTGAATGATAAAACGTTGATAAAGGTGGA
+
CCCCCGGGGGGGGGGGGGGGGGGGGGGGGGGGGGGGGGGGGGGGGGGGGGGGGGGGGGGGGGGGGFGGGGGGGGGGGGGGGGGGGGGGGGGGGGGGGGGGGGGGGGFGGGGGGGGGGGGGGDGFGGFGGGGGGGGGGGGGGGFGFGGGGGFGGGGGGGGGGGGGGGGGFDGGDFFDFGGGGGGFGGGGGGGGFFGFFGFGFGCFFFFFFFFFFGFCCFG@FF@5+=@EAEEA?BB>>CGD@BE:A4>8FEFFB+88788@4>EAGE?<3;@E<9<CCGC37?E<C3(,:;*+:7..+7(4(
@M70528:330:000000000-K6D4P:1:1102:15664:6509 2:N:0:CAAGACGTCC+AGTATACGGA
TAAAACAGGGTCCCCTCCCCCTCTAGGGTCAAAAAAAGAGGTATTTAAGTTTCGGTCAGTTAAAAGTATTGTGATAGCTCCCGCTAACACTGGCAAAGATAAAAGAAGAAGAATGGCTGTTAAAATAACTGATCAGACAAATAGTCTAATTTTTTCTGCTGAAAGGTTTTTTGCTTTAAGATTAATAATTGTAGTAATAAAATTTAAGGCACCTAAAATTGAAGAAATCCCTGCAAGGTGTAAAGAAAAAATTGTTAAGTCTACTGAAGGTCCTGAATGATAAAACGTTGATAAAGGTGGA
+
CCCCCGGGGGGGGGGGGGGGGGGGGGGGGGGGGGGGGGGGGGGGGGGGGGGGGGGGGGGFGGFGGGGGGGGGGGGGGGGGGGGGGGGGGGGGGGGGGGGGGGGGGGGGGGGGGGGGGGGGGGGGGGGGGGGGGGGGGGGGFGGGGGGGGGFGGGGGGGGGGGGGFFGGGGGGGGGGFGGGCFGGGGGDGGGGGGGGFGFGFGFFFFFFFFFFFGFGFGGFGFEEFEFFFBEAFBFFEGGCBEEFE47:AB>B@ACACBAEEAF=FF773@@F@AEFGDFFFFFFFFBF@<C7:5CCF@?:(
@M70528:330:000000000-K6D4P:1:1102:15044:6532 2:N:0:CAAGACGTCC+AGTATACGGA
TAAAACAGGGTCCCCTCCCCCTCTAGGGTCAAAAAAAGAGGTATTTAAGTTTCGGTCAGTTAAAAGTATTGTGATAGCTCCCGCTAACACTGGCAAAGATAAAAGAAGAAGAATGGCTGTTAAAATAACTGATCAGACAAATAGTCTAATTTTTTCTGCTGAAAGGTTTTTTGCTTTAAGATTAATAATTGTAGTAATAAAATTTAAGGCACCTAAAATTGAAGAAATCCCTGCAAGGTGTAAAGACAAAATTGTTAAGTCTACTGAAGGTCCTGAATGATAAAACGGTGATAAAGGTGGA
+
CCCCCGGGCFF<FFGCFFGCEGGDGAFFFGFFCFGGG@<EFFDFFFGCEGD<FCFG,B<C66CCFEEFF@FFCFFFFGFFFFEGGGGGEFFF<FCDGGGGGDGDDE@FGG8FGFFFFGCFGGECCE<FDEBEDGFGGGGGF9=FGGGFGGDDGECEFGGFFF9E=+@,688CEGDG9FCFC=DFFDFEGF8=CEGDFGFA=,1813??9AFAFFFGAAFCE85C8C=EF=:A9)7?64D>9>*=>C(3?B93;6*1/4185+9@>>?4;;@F3@<CC1)7CEC3>EF(/6*2:64)3.5;(
@M70528:330:000000000-K6D4P:1:1102:4220:6537 2:N:0:CAAGACGTCC+AGTATACGGA
TAAAACAGGGTCCCCTGTCTCTTCTACACATCTGACGCTGCCGACGATCCGTATACTGTGTAGATCTCGGTGGTCGCCGTATTATTAAAAAGAAAACCACCATTATCAACAACATTCTACAACCAACTATAACTGTAAAAAACGTCATGCGTGTAGCACACTACGTCGGGCTTACTGTACACATAGAGCCAATGTGCTTGCAATGTATTAAACAGCCTGCCATTCCTGACCAGACCACCCAAATCAAGCTCAACACCACTCAGTGTGAAGCGACGCATACCGTGCACCGCCAGTCTAGCAA
+
BC@CCFDF@EGGEFCFGDG9FGG,C6CAFF@<EF9C:FG@@8BFC:>,C,6F@EFGEFEFEG<CFD,6CD@B:@<@:44@:8<,,66,,9C,A,,,,,CBF=A9<,9,,459?F4,,,6CD=,+49:,B,4,5,9@,E<;++0+88+,,,036@8=,6,,,7,6=+,3++4+3@,@9D,,5@DC9,7+3>,,*,+++73,),3**1+++++3/+***,:2,/**+***1(52)7(2(4*4(((*)))/*/)4)0)0(:8(()/+1.)1.5)((((()*-)(((.(-5:(4))).)-+)))-
@M70528:330:000000000-K6D4P:1:1102:24896:6559 2:N:0:CAAGACGTCC+AGTATACGGA
TAAAACAGGGTCCCCTCCCCCTCTATGGTCAAAAAAAGAGGTATTTAAGTTTCGGTCAGTTAAAAGTATTGTGATAGCTCCCGCTAACACTGGCAAAGATAAAAGAAGAAGAATGGCTGTTAAAATAACTGATCAGACAAATAGTCTAATTTTTTCTGCTGAAAGGTTTTTTGCTTTAAGATTAATAATTGTAGTAATAAAATTTAAGGCACCTAAAATTGAAGAAATCCCTGCAAGGTGTAAAGAAAAAATTGTTAAGTCTACTGAAGGTCCTGAATGATAAAACGTTGATAAAGGTGGA
+
CCCCCGGGGGGGGFGGGGGGGGGGGGGGGGGGGGGGGGGGGGGGGGGGGGGGGGGGGGGGGGGGGGGGGGGGGGGGGGGGGGGGGGGGGGGGGGGGGGGGGGGGGGGGGGGGGGGGGGGGGGGGGGGGGGGGGGGGGGGGFGGGGEFGGGFGGEGGFGGFGGGGGGGGGGGGGGFGFGGGGGGGFGFGGGGGGGGGFGFCAFFFFFFFFF?A:FFFFGGFFFFEFBFEAEE4ADDFEGGGFFFCEEBBFB@FBCCF7BB??AEFGFE8EFE<=EACCFCEEEC)..:@DFF:;999CE@?(
@M70528:330:000000000-K6D4P:1:1102:21883:6560 2:N:0:CAAGACGTCC+AGTATACGGA
TAAAACAGGGTCCCCTCCCCCTCTAGGGTCAAAAAAAGAGGTATTTAAGTTTCGGTCAGTTAAAAGTATTGTGATAGCTCCCGCTAACACTGGCAAAGATAAAAGAAGAAGAATGGCTGTTAAAATAACTGATCAGACAAATAGTCTAATTTTTTCTGCTGAAAGGTTTTTTGCTTTAAGATTAATAATTGTAGTAATAAAATTTAAGGCACCTAAAATTGAAGAAATCCCTGCAAGGTGTAAAGAAAAAATTGTTAAGTCTACTGAAGGTCCTGAATGATAAAACGTTGATAAAGGTGGA
+
CCCCCGGGGGGGGGGGGGGGGGGGGGGGGGGGGGGGGGGGGGGGGGGGGGGGGGGGGGGGGGGGGGGGGGGGGGGGGGGGGGGGGGGGGGGGGGGGGGGGGGGGGGGGGGGGGGGGGGGGGGGGGGGGGGGGGGGGGGGGGGFGGGGFGGFGGGDGGGGDFEFEFGFGGGGGGGGGFGGGGGGGGGGGGGGGGGGGFGFGFGAEFFFFF5AFFFFGFFGFGFFFFF@CFBEFFB=F>;>DEFFFFFF3AB@FFFEFC=BEEFEFCEEEEE@374EECCE@37C4.;188;5;DECFF@:?(
@M70528:330:000000000-K6D4P:1:1102:20052:6566 2:N:0:CAAGACGTCC+AGTATACGGA
TAAAACAGGGTCCCCTCCCCCTCTAGGGTCAAAAAAAGAGGTATTTAAGTTTCGGTCAGTTAAAAGTATTGTGATAGCTCCCGCTAACACTGGCAAAGATAAAAGAAGAAGAATGGCTGTTAAAATAACTGATCAGACAAATAGTCTAATTTTTTCTGCTGAAAGGTTTTTTGCTTTAAGATTAATAATTGTAGTAATAAAATTTAAGGCACCTAAAATTGAAGAAATCCCTGCAAGGTGTAAAGAAAAAATTGTTAAGTCTACTGAAGGTCCTGAATGATAAAACGTTGATAAAGGTGGA
+
CCCCCGGFFFGGFGGGGGGGGGGGGGGGGGGGGGGGGGGGGGGGGGGGGGGGFGGGGGGGFGGGGGGGGGGGFGGGGGGGGGGGGGGGGGGGFGGFGGGGGGGGGFFFGD@@EGEGGGGGGGEFFFGGGGGGGGGGGGFG8BFGGGGGFG9>FFCGGGGGGGFGGGDGCFGCCGGD?GFGCGGGGGGGGFGGGGGDFGFGFGFFFFFFFFFFFGFFFFFEGF;AC5589>=AAB@>>:>,9=4BEFF@FD@F(=9ACBAEEAEFC@?7@@;<.3=EGDE8)<ECC<9@8DC@GE)>FEB1(
@M70528:330:000000000-K6D4P:1:1102:13691:6582 2:N:0:CAAGACGTCC+AGTATACGGA
TAAAACAGGGTCCCCTCCCCCTCTAGGGTCAAAAAAAGAGGTATTTAAGTTTCGGTCAGTTAAAAGTATTGTGATAGCTCCCGCTAACACTGGCAAAGATAAAAGAAGAAGAATGGCTGTTAAAATAACTGATCAGACAAATAGTCTAATTTTTTCTGCTGAAAGGTTTTTTGCTTTAAGATTAATAATTGTAGTAATAAAATTTAAGGCACCTAAAATTGAAGAAATCCCTGCAAGGTGTAAAGAAAAAATTGTTAAGTCTACTGAAGGTCCTGAATGATAAAACGTTGATAAAGGTGGA
+
CCCCCGGGGGGGGGGGGGGGGGGGGGGGGGGGGGGGGGGGGGGGGGGGGGGGGGGGGGGGGGGGGGGGGGGGGGGGGGGGGGDGGGGGGFFGGGGGGGGGGGGGGGGGGGGFGGGGFGGFGGGGGGGGGGGGGGGGGGGGGGGGGGGGGGFGGGGGGGGGGGGGAFGGFFGGGGGGFGGGGGGG,@FGGGGGGGGGFGAFFFFFFFFFFFFFFGFGFGGFGFFFFFFFF5>69>:;;FGG=6CFFFF5FD=:@FEFFCFFEFEFF@EF8@FE@FE3CDCEFF?)6<;@@@D7@CF<CE32(
@M70528:330:000000000-K6D4P:1:1102:7750:6582 2:N:0:CAAGACGTCC+AGTATACGGA
TAAAACAGGGTCCCCTCCCCCTCTAGGGTCAAAAAAAGAGGTATTTAAGTTTCGGTCAGTTAAAAGTATTGTGATAGCTCCCGCTAACACTGGCAAAGATAAAAGAAGAAGAATGGCTGTTAAAATAACTGATCAGACAAATAGTCTAATTTTTTCTGCTGAAAGGTTTTTTGCTTTAAGATTAATAATTGTAGTAATAAAATTTAAGGCACCTAAAATTGAAGAAATCCCTGCAAGGTGTAAAGAAAAAATTGTTAAGTCTACTGAAGGTCCTGAATGATAAAACGTTGATAAAGGTGGA
+
CCCCCGGGGGGGGGGGGGGGGGGGGGGGGGGGGGGGGGGGGGGGGGGGGEGGGGGGGGGGGGGGGGGGGGGGGGGGGGGGGGGGGGGGGGGGGGGGGGGGGGGGGGGGGGGGGFGGGGGGGGGGGGGGGGGGGGGGGGGGGGGGGGGGGGFGGGCGGGGGGGGGFDGGGGGGGGGFFGGGGGGGGGGGGGGGGGGGFGFGFGFFFFFFFFFFFFFGAGGFGFEFFFFEF2=FFDFFBDDDFB6>ACBBA9@BFFFF<BBECFEFGFC33@E9;@ECDCEFFFFFFF9D@FD+37>EG<?F0
@M70528:330:000000000-K6D4P:1:1102:13582:6584 2:N:0:CAAGACGTCC+AGTATACGGA
AAAACCGGGTACCCTCCCCCTCTCGGGTCAAAAAAAAAGGTATTTAAGTTTCGGTCCGTTAAAAGTATTTTGATAGCTCCCCCTAAACATGGCAAAAATAAAAAAAGAAGAAAGGCTGTTTAAATAAATTATCAGACAAATAATCTAAATTTTTCTGCGTAAAGGTTTTTTTCTTTTAGATTAATAATTTTAGTAATAAAATTTAAGGCACCTAAAATTGAAGAAATACCTGCAAGGTGGAAAAAAAAAAATGTTAAGTATACTGAAGGTCCTTAATTAGTAAACTGTAATAAAAGTGGAA
+
-8AC<,+@777@EG<FDFGG+B,,8C:<6CAFGGGG+@,89@@FG9959EE,6CB@:C6C@FAFC,69C,C?,66,,5CAE,@+,C,,,,:?=,?<,+,,:EE9>F+BF=?E,A8,,ADG,CFF4<E,,,,,,,,33,3>3,+,7C8C,3?DGG,>3,+6++=,,+7BFGGD,DEE8@,@BF;FG=D:D,=@4D+=::+=C,;A9B+3/8?);4?=F,<*4=84AD=46))*)6)/,+0*,//)316,<9(.)166)*0).1)/+.-)(.-)6).4**))).))))))))*224))+),))
@M70528:330:000000000-K6D4P:1:1102:19782:6606 2:N:0:CAAGACGTCC+AGTATACGGA
TAAAACAGGGTCCCCTCCCCCTCTAGGGTCAAAAAAAGAGGTATTTAAGTTTCGGTCAGTTAAAAGTATTGTGATAGCTCCCGCTAACACTGGCAAAGATAAAAGAAGAAGAATGGCTGTTAAAATAACTGATCAGACAAATAGTCTAATTTTTTCTGCTGAAAGGTTTTTTGCTTTAAGATTAATAATTGTAGTAATAAAATTTAAGGCACCTAAAATTGAAGAAATCCCTGCAAGGTGTAAAGAAAAAATTGTTAAGTCTACTGAAGGTCCTGAATGATAAAACGTTGATAAAGGTGGA
+
CCCCCGGGGGGGGGGGGGGGGGGGGGGGGGGGGGGGGGGGGGGGGGGGGGGGGGGGGGGGGGGGGGGGGGGGGGGGGGGGGGGGGGGGGGGGGGGGFFGGGGGGGGGGGGGGGGGGFGGGGFGGGGGGGGGGGGGGGGGGGGGGGGGGGGFGGGDGGGGGGG8FGGFGFGGGDGGGFGGGGGGGGGGGGGGGGGGGFC;EEGFFFFCFFFFFFFFGFGGFGFEFFFBEFEFFFFB?B@DB*9<ACED=FF@=:FFF?BFF<AEFGE?<<EEF@AEE>7?837</7<1/6(1+16)6<;><(
@M70528:330:000000000-K6D4P:1:1102:12662:6611 2:N:0:CAAGACGTCC+AGTATACGGA
TAAAACAGGGTCCCCTCCCCCTCTAGGGTCAAAAAAAGAGGTATTTAAGTTTCGGTCAGTTAAAAGTATTGTGATAGCTCCCGCTAACACTGGCAAAGATAAAAGAAGAAGAATGGCTGTTAAAATAACTGATCAGACAAATAGTCTAATTTTTTCTGCTGAAAGGTTTTTTGCTTTAAGATTAATAATTGTAGTAATAAAATTTAAGGCACCTAAAATTGAAGAAATCCCTGCAAGGTGTAAAGAAAAAATTGTTAAGTCTACTGAAGGTCCTGAATGATAAAACGTTGATAAAGGTGGA
+
CCCCCGGGGGGGGGGGGGGGGGGGGGGGGGGGGGGGGGGGGEGGGGGGGGGGGGGGGGGGGGGGGGGGGGGGGGGGGFGFFGGGEGGGGGFGFGGGFGGGGGGGGGGFGGGGGGGGGGGGGGGFGGGGGGGFGGGGGGGGGGGGGGGGGGFGFG6FGFFGGGGG8DFFFFGGGGGGFCFGGGGGGGGGGGGEDFGGFECFECFEFFFF5FFFFGFGFGFEDFEFFEDEFE966@@FBEFF*6EFFFDBFFFF=8@F@++9?CFFGE?<@EE47@368C?AFF5C>@:8=<F+;6>C+@>((
@M70528:330:000000000-K6D4P:1:1102:21557:6615 2:N:0:CAAGACGTCC+AGTATACGGA
TAAAACAGGGTCCCCTCCCCCTCTAGGGTCAAAAAAAGAGGTATTTAAGTTTCGGTCAGTTAAAAGTATTGTGATAGCTCCCGCTAACACTGGCAAAGATAAAAGAAGAAGAATGGCTGTTAAAATAACTGATCAGACAAATAGTCTAATTTTTTCTGCTGAAAGGTTTTTTGCTTTAAGATTAATAATTGTAGTAATAAAATTTAAGGCACCTAAAATTGAAGAAATCCCTGCAAGGTGTAAAGAAAAAATTGTTAAGTCTACTGAAGGTCCTGAATGATAAACCGTTGATAAAGGTGGG
+
CCCCCGGGGGGGGGGGGGGGGGGGGGGGGGGGGGGGGGGGGGGGFGGGGGGGGGGGGGGGGGGGGGFGGGGGGGGGGGGGGGGGGGGGGGGGGGGGGGGGGGGFGGGGGGGGGGGFGGGFGGGGGGGGGGGGGGGGGGFGGGGGGGGGGFFGGGGGGGGCCFCGGGFFGGFEEGFGBFFGGGFGGFF7EGFFFGGG7EFGCFFFFFFFFFFFFGFG?FGFGFE*+85AF9BAFDB9>5>:@@EF<EF3AD>:@FF6<B693:CFG85=E1=<))7><7?3?56>38((/45++9);C?:4(
@M70528:330:000000000-K6D4P:1:1102:19597:6619 2:N:0:CAAGACGTCC+AGTATACGGA
TAAAACAGGGTCCCCTCCCCCTCTAGGGTCAAAAAAAGAGGTATTTAAGTTTCGGTCAGTTAAAAGTATTGTGATAGCTCCCGCTAACACTGGCAAAGATAAAAGAAGAAGAATGGCTGTTAAAATAACTGATCAGACAAATAGTCTAATTTTTTCTGCTGAAAGGTTTTTTGCTTTAAGATTAATAATTGTAGTAATAAAATTTAAGGCACCTAAAATTGAAGAAATCCCTGCAAGGTGTAAAGAAAAAATTGTTAAGTCTACTGAAGGTCCTGAATGATAAAACGTTGATAAAGGTGGA
+
CCCCCGGGGGGGGFFGGGGGGGGGFGGFGGGGGGGGGGGGGGGGGGGGGGGGGGGFGGGGGGGGFGEGGGGGGGGGGFCFGGEGGGGGGGGGCGGGGGGGGGFGGGFGGFCGGGGGGGGGGGCFGGGGGGGFEGGGGGGFGGFGGGGGGGFGGGDGGGGGGG8FGGGGGGFGEGGFFCFGGGGGGGGGGGGFCGGGFGFGEGFFFFFFAA?FFFFFFEF@A+9A>C@EFE3>FFFFE82?7;<A<CBBA(525B@FCFFF?=5CCE34;;@AEEEFCDFE?)5))/6:3(/2;C<E@@>?(
@M70528:330:000000000-K6D4P:1:1102:3423:6620 2:N:0:CAAGACGTCC+AGTATACGGA
TAAAACAGGGTCCCCTCCCCCTCTAGGGTCAAAAAAAGAGGTATTTAAGTTTCGGTCAGTTAAACGTATTGTGATAGCTCCCGCTAACACTGGCAAAGATAAAAGAAGAAGAATGGCTGTTAAAATAACTGATCAGACAAATAGTCTAATTTTTTCTGCTGAAAGGTTTTTTGCTTTAAGATTAATAATTGTAGTAATAAAATTTAAGGCACCTAAAATTGAAGAAATCCCTGCAAGGTGTAAAGAATAAATTGTTAAGTCTACTGAAGGTCCTGAATGATAAAACGTTGATAAAGGTGGA
+
CCCCCGGGFGG<-,=F@-6CFEEG,FGCFGF<CFCCC@CF@@EFFAF<EFGF,@@8BFDFGGE,,8C<C@ECFFF<?,,AFG@FE@F=E<F<4,AEGFGGGFF9FFFFGF8A8??FGFC>?FE<;BFG9FEF?;?8EFFCC96=FF=9=FF9D,4FFGCA<D?5ECG9AFB8=EGFFF,,6@FA=DEDCFECFCCG7;;EEGFFFCF+0*0*<CFGF9<@C+*38>BCFB4FF94B:D>B1><18>B*840@@F588A=C*8<+>*<7<(67797<83<<)79)4333=1*2;<CEFF@@0
@M70528:330:000000000-K6D4P:1:1102:22012:6626 2:N:0:CAAGACGTCC+AGTATACGGA
TAAAACAGGGTCCCCTCCCCCTCTAGGGTCAAAAAAAGAGGTATTTAAGTTTCGGTCAGTTAAAAGTATTGTGATAGCTCCCGCTAACACTGGCAAAGATAAAAGAAGAAGAATGGCTGTTAAAATAACTGATCAGACAAATAGTCTAATTTTTTCTGCTGAAAGGTTTTTTGCTTTAAGATTAATAATTGTAGTAATAAAATTTAAGGCACCTAAAATTGAAGAAATCCCTGCAAGGTGTAAAGAAAAAATTGTTAAGTCTACTGAAGGTCCTGAATGATAAAACGTTGATAAAGGTGGA
+
CCCCCGGGGGGGGGGGGGGGGGGGGGGGGGGGGGGGGGGGGGGGGGGGGGGGGGGGGGGGGGGGGGGGGGGGGGGGGGGGGGGGGGGGGEFGGGGGGGGGGGGGGGGGGGGGGGGGGGGGGGGGGGGGGGGGGGGGGGGGGGDGGGGGGGFGGGGGGGGGGGGGGGGCFGGGDFGGFGFGGGGGGGGGGGGGGGGGFGAFFCFBFFFFFFFFFGFGF7C5EC5ABE:EFFFFFFFFBEFGEFFCCE@@FFFFFFFF8=B?CCC6EE<8<;@F3>@F>@CEFEF<EE>@@18:CCFF7780(
@M70528:330:000000000-K6D4P:1:1102:25480:6627 2:N:0:CAAGACGTCC+AGTATACGGA
TAAAAGAGGGTCCCCTCCCCCTCTAGGGTCAAAAAAAGAGGTATTTAAGTTTCGGTCAGTTAAAAGTATTGTGATAGCTCCCGCTAACACTGGCAAAGATAAAAGAAGAAGAATGGCTGTTAAAATAACTGATCAGACAAATAGTCTAATTTTTTCTGCTGAAAGGTTTTTTGCTTTAAGATTAATAATTGTAGTAATAAAATTTAAGGCACCTAAAATTGAAGAAATCCCTGCAAGGTGTAAAGAAAAAATTGTTAAGTCTACTGAAGGTCCTGAATGATAAAACGTTGATAAAGTTGGA
+
CCCCCGCGFGGGGGGGGGGGGGGGGGGGGGGGGGGGGGGGGGGGGGGGGGGGGGGGGGGGGGGGGGGGGGGGGGGGGGGGGGGGGGGGGGGGGGGGGGGGGGEGFGG@FGGGGGGGGGGFGGGGGGGGGGGGGGGGGGGFGGGGGGGGGGFGGFGGGGGGEGGGGFGGGGGCECFGFGGGGGGGCAEDGGGGDECDAEAGC,=CFFFFA9:CFDAFA9F57108AB@EFEB*;9:8:4D>7>E>CEF2AD2>(18B@B86<@)+57<3@@34)774*39)6?<C;31880*2:<);+6:()
@M70528:330:000000000-K6D4P:1:1102:19593:6637 2:N:0:CAAGACGTCC+AGTATACGGA
TAAAACAGGGTCCCCTCCCCCTCTAGGGTCAAAAAAAGAGGTATTTAAGTTTCGGTCAGTTAAAAGTATTGTGATAGCTCCCGCTAACACTGGCAAAGATAAAAGAAGAAGAATGGCTGTTAAAATAACTGATCAGACAAATAGTCTAATTTTTTCTGCTGAAAGGTTTTTTGCGTTAAGATTAATAATTGTAGTAATAAAATTTAAGGCACCTAAAATTGAAGAAATCCCTGCACGGTGTAAAGAACACATGGTTAAGTCTACTGAAGGTCTTAAATGATAAAACGTGTATAAAGGTGTA
+
CCCCCGGGGGGAFGFF:-@FGGEGFFGDGGDD<FC7FCF,@EE@FFG,CBDEEFE@CF<@,C@<,6CC<CFFFFGGD<??FFGG@@FAECFDCGCCEFFFGFFGFCFGGGGCC?CF8ED8ECEGGGGGGGCFGFGGFGGFGCFFEEDFFFFDFF6FGFGFCGC<@?DFFDCCGF+6@CFGC9=BE;F+@FGGGGFF9DCGECC5BCA?C5>FFGAD6<A),1/9BEBEFEFAA55*/8C:(81+8@=(;((6*27A)2+.)+9@<=C).;@)).))1+17<?<)9).6/(2+1).-+).-)
@M70528:330:000000000-K6D4P:1:1102:22427:6653 2:N:0:CAAGACGTCC+AGTATACGGA
TAAAACAGGGTCCCCTCCCCCTCTAGGGTCAAAAAAAGAGGTATTTAAGTTTCGGTCAGTTAAAAGTATTGTGATAGCTCCCGCTAACACTGGCAAAGATAAAAGAAGAAGAATGGCTGTTAAAATAACTGATCAGACAAATAGTCTAATTTTTTCTGCTGAAAGGTTTTTTGCTTTAAGATTAATAATTGTAGTAATAAAATTTAAGGCACCTAAAATTGAAGAAATCCCTGCAAGGTGTAAAGAAAAAATTGTTAAGTCTACTGAAGGTCCTGAATGATAAAACGTTGATAAAGGTGGA
+
CCCCCGGGDGGFGGGGGGGGGEGGGGGGGGGGGGGGGGGGGGGGGGGGGGGGGGCFGGGGGFGGGFGGGGGGFGGGGGGGGGGGGGGEFGFGGGGFFGGGGGGCFGGGGGGGGGGGGGGGGGGFC,AFGGFGGGGGGGGGGFDCFGFFGFFFGAEGDGGGGGFBF?=9=DFDCGGGFFFGFCGGGFGGGFFDFGGGFGFFCCFEFFFFF*33@FAF>@CCCFEEFECFF=B>F253>;>:>BEEC;=(;923>@7B@B+7)7?FE3<386@E74)7*+/7557)776;3(:1:?>4C<(3(
@M70528:330:000000000-K6D4P:1:1102:19470:6655 2:N:0:CAAGACGTCC+AGTATACGGA
TAAAACAGGGTCCCCTCCCCCTCTAGGGTCAAAAAAAGAGGTATTTAAGTTTCGGTCAGTTAAAAGTATTGTGATAGCTCCCGCTAACACTGGCAAAGATAAAAGAAGAAGAATGGCTGTTAAAATAACTGATCAGACAAATAGTCTAATTTTTTCTGCTGAAAGGTTTTTTGCTTTAAGATTAATAATTGTAGTAATAAAATTTAAGGCACCTAAAATTGAAGAAATCCCTGCAAGGTGTAAAGAATAAATTGTTAAGTCTACTGAAGGTCCTGAATGATAAAACGTTGATAAAGGTGGA
+
CCCCCGGGGGGGGGGGGGGGGGGGGGGCGGGGGGGGGGGGGGGGGGGGGGGGGGGGGGGGGGGGGGGGGGGGGGGGGGGGGGGGGGGGGGGGGGGGGGGGGGGGGGGGGGGGGGGGGGGGGGGGGGGGGGGGAFGGGGGGGGGGFGGGGGBGGGGGGGGGGGGGGGFGGGGG@FGGFGFGGGGGGGGGGGGGGGGGFGCFCEFFFF7FF5?CFGFFFGFFGF5AFE@CF:=AFBDF>*5>@E4BECD*=@C4EF5:7=BC4BEFF9?=B8=E8<=E;7CEFEECEE>DF;F+;C979@E0(
@M70528:330:000000000-K6D4P:1:1102:20312:6657 2:N:0:CAAGACGTCC+AGTATACGGA
TAAAACAGGGTCCCCTCCCCCTCTAGGGTCAAAAAAAGAGGTATTTAAGATGCGGTCCGCGAAAAGTATTGTGATAGCTCCCGCTAACACTGGCAAAGATAAAAGAAGAAGAATGGCTGTTAAAATAACTGATAAGACAAATAGTCAAAAGTATTCTGGTGAAAGGTTTTGTTGTTTAAGATTAATAATTGAAGTAATCAAATGTAAAGTCACTAAATTTAAAGAAATTCATGCAAGTAGTAAAAAAAAAAGTGTTAAGTATAATGAAGATCATGACAGATAAGGAGGTGAAAAAGGTGAA
+
<@CCCACGGF<;C@CEC8@FF7C,@FCCCC9<@CDFCCDEFFDGA@FGG,,@FEG,C+7++++6+6:F9<CCF,,<,9,C,C>+:F>9<,5A8EAEFB49A4C9FEG8AC<8=EA,,A=8,9@?;,58E,4C,,,,4,A=D,6336,,7,*3,,,,,7,6,,@,3=3,7+,1,,,6*7;<9@;FC,@=,D,,+@?+?F+<*,+*5?=+3+4+4?+33,,*,1:*+0):+**=6*.+71,,1>CF*0585.((/11+111))11++1.))))).-6)**50)6)))).(((2*243(*,2))
@M70528:330:000000000-K6D4P:1:1102:10523:6661 2:N:0:CAAGACGTCC+AGTATACGGA
TAAAACAGGGTCCCCTCCCCCTCTAGGGTCAAAAAAAGAGGTATTTAAGTTTCGGTCAGTTAAAAGTATTGTGATAGCTCCCGCTAACACTGGCAAAGATAAAAGAAGAAGAATGGCTGTTAAAATAACTGATCAGACAAATAGTCTAATTTTTTCTGCTGAAAGGTTTTTTGCTTTAAGATTAATAATTGTAGTAATAAAATTTAAGGCACCTAAAATTGAAGAAATCCCTGCAAGGTGTAAAGAAAAAATTGTTAAGTCTACTGAAGGTCCTGAATGATAAAACGTTGATAAAGGTGGA
+
CCCCCGGGGGGGGGGGGGGGGGGGGGGGGGGGGGGGGGGGGGGGGGGGGGGGGGGGGGGGGFFFGGGGGGGGGGGGGGGGGGGGGGGGGGGGGGGGGFGGFGGGGGGGGGEGGGGGGGGFGGGGGGGGGGGGGGGGGGGGGGGGGGGGGGFFGFGGGGGGGGGGFGEGGGGGGGGGFFCDGGGGGGGGGGGGGGGGFGFGEGFFFFFFFFFFFGFGAGGFGFFEFBDEAEFAFFD9;FDDBB<FFE9:A@@DFFFFE88CCFEFGF?8@(69;@EC>C?E<CC;3=>D31:7+7><E@F6(
@M70528:330:000000000-K6D4P:1:1102:12054:6674 2:N:0:CAAGACGTCC+AGTATACGGA
TAAAACAGGGTCCCCTCCCCCTCTAGGGTCAAAAAAAGAGGTATTTAAGTTTCGGTCAGTTAAAAGTATTGTGATAGCTCCCGCTAACACTGGCAAAGATAAAAGAAGAAGAATGGCTGTTAAAATAACTGATCAGACAAATAGTCTAATTTTTTCTGCTGAAAGGTTTTTTGCTTTAAGATTAATAATTGTAGTAATAAAATTTAAGGCACCTAAAATTGAAGAAATCCCTGCAAGGTGTAAAGAAAAAATTGTTAAGTCTACTGAAGGTCCTGAATGATAAAACGTTGATAAAGGTGGA
+
CCCCCGGGFGFGGGGGGGGGGGGGGGGGGGGGGGGGGGGGGGGGGGGGGGGGGGGGGGGGGGGGGGGGGGGGGGGGGGGGFGGGGGGGGGGGGGGGGGGGGGGGGGGGGGGGGGGGGGGGGGGGGGGGGGGGGGGGGGGGGGGGGGGGGGFGGFEGGGGGGGGGCFGGADGGGGGGFFFGGGGGGGGFGGGGGGGGFGCFEGFFFFFAFFFFFFFGFGGFGFFFFEBEFBFF>BBBB@DGFEFFCF=B;BBD=CEFFFFFEFFFGFC;@;@<;EE4;CEEF?74CE9=DFGGGECC77??(
@M70528:330:000000000-K6D4P:1:1102:11994:6675 2:N:0:CAAGACGTCC+AGTATACGGA
TAAAACAGGGTCCCCTCCCCCTCTAGGGTCAAAAAAAGAGGTATTTAAGTTTCGGTCAGTTAAAAGTATTGTGATAGCTCCCGCTAACACTGGCAAAGATAAAAGAAGAAGAATGGCTGTTAAAATAACTGATCAGACAAATAGTCTAATTTTTTCTGCTGAAAGGTTTTTTGCTTTAAGATTAATAATTGTAGTAATAAAATTTAAGGCACCTAAAATTGAAGAAATCCCTGCAAGGTGTAAAGAAAAAATTGTTAAGTCTACTGAAGGTCCTTAATGATAAAACGTTGATAAAGGTGGG
+
CCCCCGGGGGGGGGGGGGGGGGGGGGGGGGGGGGGGGGGGGGGGGGGGGGGGGGGGGGGGGGGFDFGFFGGGGGGGGGGGGGGGGGGGGGGGGGGGGGGGGGGGGGGGGFCGGGGDGGDEGGGCEGGGGGGGGFGGGGGGGGGGGGGGGGFGGGGGGDGGGGGDFFGGGGGGGGGGFGFD8DFFGGGGGGFGGCC9CC+E@FFEAFFFFFFFFGFGFGGFGF;A6@CEF=BF*<@83DFGFF4B<C3>A(:BF=CFCBACFFEFG3<A@;EE)4)/?C36?<ECE<;8@0/:;<3;7;:<(
@M70528:330:000000000-K6D4P:1:1102:5706:6675 2:N:0:CAAGACGTCC+AGTATACGGA
TAAAACAGGGTCCCCTCCCCCTCTAGGCTCAAAAAAAGAGGTATTTAAGGCTCGGTCAGTTAAAAGTATTGTGATAGCTCCCGCTAACACTGGCAAAGATAAAAGAAGAAGAATGGCTGTTAAAATAACTGACCAGACAAATAGTCTAATTTTTGCTGCTGAAATGTTTTTTGCTTTAAGATTAATAATTGTAGTAATAAAATTGAAGGCACCTAACATTGAAGAAATCACTGCAAGGTGTAAAGAACAAATTGTTAATTCTACTGAAGGTCCTGAATGATATAACGTTGATAAAGGTGGA
+
CCCCCGCFGG<6E,CFCC,@C+6EEFE,CFE--6C@@FE@EAFDF,AFD,,,,+8B:CF6CEA,@CFF9FGGAG,B?EFFEG:FCC@,69C<<8BFFFGGG,AA?CB<??ECE9,FFFDD5EFGDBCE,C,E8=<@,@AFF=?FFFCFG,D@D<+CD8DFGD,,,6,;6DFG799DDDFC=;9==,>=C;E7CFC+<D;CA,98+=B8A*?6>DFG*3;*,?*:=)7*=*0=8;;?6*52:;51**838(7>*=*+*4+0984+47)/);@37;).6;C3?E)1?)6(/(:+1<<)+7=((
@M70528:330:000000000-K6D4P:1:1102:19748:6681 2:N:0:CAAGACGTCC+AGTATACGGA
TAAAACAGGGTCCCCTCCCCCTCTAGGGTCAAAAAAAGAGGTATTTAAGTTTCGGTCAGTTAAAAGTATTGTGATAGCTCCCGCTAACACTGGCAAAGATAAAAGAAGAAGAATGGCTGTTAAAATAACTGATCAGACAAATAGTCTAATTTTTTCTGCTGAAAGGTTTTTTGCTTTAAGATTAATAATTGTAGTAATAAAATTTAAGGCACCTAAAATTGAAGAAATCCCTGCAAGGTGTAAAGAAAAAATTGTTAAGTCTACTGAAGGTCCTGAATGATAAAACGTTGATAAAGGTGGA
+
CCCCCGGGGGGGGGGGGGGGGGGGGGGGGGGGGGGGGGGGGGGGGGGGGGGGGGGGGGGGGGGGGGGGGGGGGGGGGGGGGGGGGGGGGGGGFGGGGGGGGGGGGGGGGGGGGGGGGGGGGGGFGGGGGGGGGGGGGGGFGGGGGGGGGGFGGGGGGGGGGGGGGGFFGGGGDFGGFGFGGGGGFDGGGGDGGGCFFEEGCFFFFFFFFFFFFGFGFGGFGFFFFFFFFEFFFDFF@5D>6>A9EF25F>FB=A?C@=8C3A33C858@@EE@9<ECGFF3?3;;@:@8=:+;);>C@B:(
@M70528:330:000000000-K6D4P:1:1102:26745:6682 2:N:0:CAAGACGTCC+AGTATACGGA
TAAAACAGGGTCCCCTCCCCCTCTAGGGTCAAAAAAAGAGGTATTTAAGTTTCGGTCAGTTAAAAGTATTGTGATAGCTCCCGCTAACACTGGCAAAGATAAAAGAAGAAGAATGGCTGTTAAAATAACTGATCAGACAAATAGTCTAATTTTTTCTGCTGAAAGGTTTTTTGCTTTAAGATTAATAATTGTAGTAATAAAATTTAAGGCACCTAAAATTGAAGAAATCCCTGCAAGGTGTAAAGAAAAAATTGTTAAGTCTACTGAAGGTCCTGAATGATAAAACGTTGATAAAGGTGGA
+
CCCCCGGGGGGGGGGGGGGGGGGGGGGGGGGGGGGGGGGGGGGFGGGGGGGGGGGGGGGGGGGGGGGGGGGGGGGGGGGGGGFGGGGGGGGGGGGGGGGGGGGGGGGGGGGGGGGGGGGGGGGGGGGGGGGGGGGGGGGGGGGGGGGGGGFGGGGGGGGGGEEFFGFGFGGGGGGGFGFGGEGGGFGGGGGGGGGGFGFGCEFEFFFFFFFFFGFGFDFFGFFEFECECEEFFFBAEFDDEEFFFEFFFF=D;F>+8BFFFFCFEECAF;E<<E89;CC<CC9C;@26=87;CE<CGE?B0
@M70528:330:000000000-K6D4P:1:1102:6141:6683 2:N:0:CAAGACGTCC+AGTATACGGA
TAAAACAGGGTCCCCTCCCCCTCTAGGGTCAAAAAAAGAGGTATTTAAGTTTCGGTCAGTTAAAAGTATTGTGATAGCTCCCGCTAACACTGGCAAAGATAAAAGAAGAAGAATGGCTGTTAAAATAACTGATCAGACAAATAGTCTAATTTTTTCTGCTGAAAGGTTTTTTGCTTTAAGATTAATAATTGTAGTAATAAAATTTAAGGCACCTAAAATTGAAGAAATCCCTGCAAGGTGTAAAGAAAAAATTGTTAAGTCTACTGAAGGTCCTGAATGATAAAACGTTGATAAAGGTGGA
+
CCCCCGGGGGGGGGGGGGGGGGGGGGGGGGGGGGGGGGGGGGGGGGGGGGGGGGGGGGGGFGGGGGGGGGGGGGGGGGFGGGGGGGGGGGGGGGGGGGGGGGFGGGGGGGGGGGGGGGGFGGGGCGGGGGGGGGGGGGGGGGGGGGGGGGFGGGGGGGFGGGGGGGGFGGFGGGGGFFGGGGGGGGGGGGGGGGGGFFCFEGFFFFFFFFFFFGFFFGGFGFEBFFDFFF@4ADFF@GFG@FFFFE=@/:@B6=9FEBCFEFEFGFE7E16>7>AE8;CF<EE3>@>;8<C7FEEEC80<(
@M70528:330:000000000-K6D4P:1:1102:26730:6692 2:N:0:CAAGACGTCC+AGTATACGGA
TAAAACAGGGTCCCCTCCCCCTCTAGGGTCAAAAAAAGAGGTATTTAAGTTTCGGTCAGTTAAAAGTATTGTGATAGCTCCCGCTAACACTGGCAAAGATAAAAGAAGAAGAATGGCTGTTAAAATAACTGATCAGACAAATAGTCTAATTTTTTCTGCTGAAAGGTTTTTTGCTTTAAGATTAATAATTGTAGTAATAAAATTTAAGGCACCTAAAATTGAAGAAATCCCTGCAAGGTGTAAAGAAAAAATTGTTAAGTCTACTGAAGGTCCTGAATGATAAAACGTTGATAAAGGTGGA
+
CCCCCGGGCGE@FFGGGGGGGEEGGGGFGGGGGGGGGGGGGEFGCFGGFFFGGGCFGGGGGGGGGGGGEGGGGGGFGCFGFFDGGDGGCDFGGGEGGGGGGGFFFFFGGGGGGAFGGGDDFFFFAFFFG9EEGGGGGGGGFGGGGGADEGFCFFGFCDDFGFGCFGGAFGGGGGGGFGFFGCCGGAECFFGGGGC;9EFACF9@BFFFAFFF97?AAC75EA@EF@:@BBFFF=BB*:>,::A>AC5:?=@DEFC814496A?@;8?EFE@E)7@C6:?4)75>EE036(/2;C<<73:((
@M70528:330:000000000-K6D4P:1:1102:9249:6695 2:N:0:CAAGACGTCC+AGTATACGGA
TAAAACAGGGTCCCCTCCCCCTCTAGGGTCAAAAAAAGAGGTATTTAAGTTTCGGTCAGTTAAAAGTATTGTGATAGCTCCCGCTAACACTGGCAAAGATAAAAGAAGAAGAATGGCTGTTAAAATAACTGATCAGACAAATAGTCTAATTTTTTCTGCTGAAAGGTTTTTTGCTTTAAGATTAATAATTGTAGTAATAAAATTTAAGGCACCTAAAATTGAAGAAATCCCTGCAAGGTGTAAAGAAAAAATTGTTAAGTCTACTGAAGGTCCTGAATGATAAAACGTTGATAAAGGTGGA
+
CCCCCGGGGGGGGGGGGGGGGGGGGGG<FGGGGGGGGGGGGGGGGGGGGGGGGGGGGGGGGGGGGGGGGGGGGGGGGGGGGGGGGGGGGGGGGGGGGGGGGGGGGGGGGGGGGGGGGGGGGGGGGGGGGGGGGGGGGGGGGGGGGGGGGGFGGGGGGGFGGGFGGGGGGGGGEGGGFGGGADFGGGGGGGGGGGGGFGFGFGFEFFFFFFFFFGFGFGGFGFFFFFFFFFB4>DDFEC<DEFFFFFFDA=@DFFFF?88??FEFG8C3@FF@8AECDGFFF3C4>E@FDFC@7?EFGEFB(
@M70528:330:000000000-K6D4P:1:1102:19737:6698 2:N:0:CAAGACGTCC+AGTATACGGA
TAAAACAGGGTCCCCTCCCCCTCTAGGGTCAAAAAAAGAGGTATTTAAGTTTCGGTCAGTTAAAAGTATTGTGATAGCTCCCGCTAACACTGGCAAAGATAAAAGAAGAAGAATGGCTGTTAAAATAACTGATCAGACAAATAGTCTAATTTTTTCTGCTGAAAGGTTTTTTGCTTTACGATTAATAATTGTAGTAATAAAATTTAAGGCACCTAAAATTGAAGAAATCCCTGCAAGGTGTAAAGAAAAAATTGTTAAGTCAACTGAAGGTCCTGAATGATAAAACGTTGATAAAGGTGTG
+
CCCCCGGGGGGGGGGGGGGGGGGGGGGEGGGGGGGGGGGGFGGGGGGFGGGGGGGGGGGGGGGGGGGGGGGGGGGGGGGGGGGGGGGGGGGGGGGGGGGFGGF9F=<FFGFGGGGGFGGGGGGGGFDGGGFGGGGGGGGGGGGGGGGGGGF9C<CFFGCFDGFGGFB>9EGGGGGGBE8=DEDFFGGFGGGGGFFG7A;FCGFFFFF5?AF5@CF;AFG)2BACF24>B209F==A7*>85;C6>::5F(6(38<A6;875+.;<()/7;847>)1;+)755)7)/.3(/*++..-<?:)(
@M70528:330:000000000-K6D4P:1:1102:26220:6705 2:N:0:CAAGACGTCC+AGTATACGGA
TAAAACAGGGTCCCCTCCCCCTCTAGGGTCAAAAAAAGAGGTATTTAAGTTTCGGTCAGTTAAAAGTATTGTGATAGCTCCCGCTAACACTGGCAAAGATAAAAGAAGAAGAATGGCTGTTAAAATAACTGATCAGACAAATAGTCTAATTTTTTCTGCTGAAAGGTTTTTTGCTTTAAGATTAATAATTGTAGTAATAAAATTTAAGGCACCTAAAATTGAAGAAATCCCTGCAAGGTGTAAAGAAAAAATTGTTAAGTCTACTGAAGGTCCTGAATGATAAAACGTTGATAAGGGTGGG
+
CCCCCGGGGGGGGGGGGGGGGGGGGGGGGGGGGGGGGGGGGGGGGGGGGGGGGGGGGGGGGGGGGGGGGGGGGGGGGGGGGGGGGGGGGGGGGGGGGGGGGGGGGGGGGGGGGGGGGGDGGGG9EGGGGGGGGGGGGGGGGGGCFGGGGGFGGGGGGGGGGGGGGGGGGGGGGGGGFGGFGGGFAFFGGGGGF,?C9=;;CFFEFFFFAFFF5DFGFGGECFE@CE@EFFF4ABFFEED,.6A@?EFBFF@@2+1=91=@<85+A4<;)3/774@<97.7637C)),/:;*+;9).=::0(
@M70528:330:000000000-K6D4P:1:1102:8921:6730 2:N:0:CAAGACGTCC+AGTATACGGA
TAAAACAGGGTCCCCTCCCCCTCTAGGGTCAAAAAAAGAGGTATTTAAGTTTCGGTCAGTTAAAAGTATTGTGATAGCTCCCGCTAACACTGGCAAAGATAAAAGAAGAAGAATGGCTGTTAAAATAACTGATCAGACAAATAGTCTAATTTTTTCTGCTGAAAGGTTTTTTGCTTTAAGATTAATAATTGTAGTAATAAAATTTAAGGCACCTAAAATTGAAGAAATCCCTGCAAGGTGTAAAGAAAAAATTGTTAAGTCTACTGAAGGTCCTGAATGATAAAACGTTGATAAAGGTGGA
+
CCCCCGGGGGGGGGGGGGGGGGGGGGGGGGGGGGGGGGGGGGGGGGGGGGGGGGGGGGGGGGGGGGGGGGGGGGGGGGGGGGGGGGGGGGGGGGGGGGGGGGGGGGGGGGGGGGGGGGGGGGGGGGGGGGGGGGGGGGGGGGGGGGGGGGFGGGGGGFGGGGGGGGGGGEFGGGGGFDGGGGGGGGGGGGGGGGGGFGFFCGFFFFFFFFFFFGFGFGGFGFFFFFFFF:E>?DFFEFGFEFFFCEDFFFFFFFEF?+=CEFECGFEEFFF98EEF;D?<)7?;9@9DF?D;79;<F@0?(
@M70528:330:000000000-K6D4P:1:1102:18032:6743 2:N:0:CAAGACGTCC+AGTATACGGA
TAAAACAGGGTCCCCTCCCCCTCTAGGGTCAAAAAAAGAGGTATTTAAGTTTCGGTCAGTTAAAAGTATTGTGATAGCTCCCGCTAACACTGGCAAAGATAAAAGAAGAAGAATGGCTGTTAAAATAACTGATCAGACAAATAGTCTAATTTTTTCTGCTGAAAGGTTTTTTGCTTTAAGATTAATAATTGTAGTAATAAAATTTAAGGCACCTAAAATTGAAGAAATCCATGCAAGGTGTAAAGAAAAAATTGTTAAGTCTACTGAAGGTCCTGAATGATAACACGTTGATAAAGGTGGA
+
CCCCCGGGGGGGGGGGGGGGGGGGCFGGGGGGGGGGGCGGGFGGGF9EFGGGGGGGGGGGGGC<F9FGGDGGGGFGGGGFFGGGGGGGGGGGFGGGGGGGFFGGGFGGGFFFFFGGGGGDGGFFEF9EFF;CFFGECCGGDFGGGGAA;EFGFCGEFFGA8EFCF6FGGGCGGGCFFCFFDCDDFGF7@FEFFAGFCDCFA;FFFFFFFFFFFGFGCCEEFFC@ACDFFEFFAEBF;::>>74>AE5>?@@B(+/=5A=<EFFFF8?<33=A8<339:))995)742:@?G+:)1.>@?:(
@M70528:330:000000000-K6D4P:1:1102:7563:6745 2:N:0:CAAGACGTCC+AGTATACGGA
TAAAAACAGGGTCCCCTCCCCCTCTAGGGTCAAAAAAAGAGGTATTTAAGTTTCGGTCAGTTAAAAGTATTGTGATAGCTCCCGCTAACACTGGCAAAGATAAAAGAAGAAGAATGGCTGTTAAAATAACTGATCAGACAAATAGTCTAATTTTTTCTGCTGAAAGGTTTTTTGCTTTAAGATTAATAATTGTAGTAATAAAATTTAAGGCACCTAAAATTGAAGAAATCCCTGCAAGGTGTAAAGAAAAAATTGTTAAGTCTACTGAAGGTCCTGAATGATAAAACGTTGATAAAGGTGG
+
CCCCCGGGGGGGGFGGGEEGGGGGGGGGGGGGGFGGEGGFGGFGFGFFG<EFGGGGFGFFEAFGGCFFGGGGGGAFEFGGFGGGGGGGF,AFGGGGGGGGGGGGGGGGGGGGGGGFGGGGFGFGGFGGGGGGGGGGG?FBFGGGGGGGGFFDFGGGFFGGCFGGFD?DFGGGGGGGFGGFGGGGGGGGGFDFGFGGFGFGCGFEFAFFFAFAFDFGFGGFGF5:?A@BFFEA>E2AEGGCBE@FEFFFF=BBFFEF@BF?CF<FCC<EF<@;AE@AC6CC@?CE<<E@;@5<:)94+<?F:
@M70528:330:000000000-K6D4P:1:1102:8161:6745 2:N:0:CAAGACGTCC+AGTATACGGA
TAAAACAGGGTCCCCTCCCCCTCTAGGGTCAAAAAAAGAGGTATTTAAGTTTCGGTCAGTTAAAAGTATTGTGATAGCTCCCGCTAACACTGGCAAAGATAAAAGAAGAAGAATGGCTGTTAAAATAACTGATCAGACAAATAGTCTAATTTTTTCTGCTGAAAGGTTTTTTGCTTTAAGATTAATAATTGTAGTAATAAAATTTAAGGCACCTAAAATTGAAGAAATCCCTGCAAGGTGTAAAGAAAAAATTGTTAAGTCTACTGAAGGTCCTGAATGATAAAACGTTGATAAAGGTGGA
+
CCCCCGGGGGGGGGGGGGGGGGGGGGGGGGGGGGGGGGGGGGGGGGGGGGGGGGGGGGGGGGGGGGGGGGGGGGGGGGGGFGGGGGGGGGGGGGGGGGGGGGGGGGGGGGGFGGGGGGGGGGGGGGGGGGGGFFGGGGGGGGGGGGGGGGFGGGGGGGGGGGFGGGGGGGGGGGGGFGGGGGGDGGGGGGGGGGGGFGFG@GFFFFF5FFFFFFFFFGGFFFCFFEFFF2<66<=ABGGFFFCAEFFDF=BB=6@F>88@?FCF7))7;@EFEF@ECCCEFEFFF39DFF>7:<CED7:6(
@M70528:330:000000000-K6D4P:1:1102:5941:6748 2:N:0:CAAGACGTCC+AGTATACGGA
TAAAACAGGGTCCCCTCCCCCTCTAGGGTCAAAAAAAGAGGTATTTAAGTTTCGGTCAGTTAAAAGTATTGTGATAGCTCCCGCTAACACTGGCAAAGATAAAAGAAGAAGAATGGCTGTTAAAATAACTGATCAGACAAATAGTCTAATTTTTTCTGCTGAAAGGTTTTTTGCTTTAAGATTAATAATTGTAGTAATAAAATTTAAGGCACCTAAAATTGAAGAAATCCCTGCAAGGTGTAAAGAAAAAATTGTTAAGTCTACTGAAGGTCCTGAATGATAAAACGTTGATAAAGGTGGA
+
@CCCCGGGGGGGGGGGGEGGGGGGGGGGGGGGGGGGGGGGGGFGGGGGGGGGGGGEGGGGGGGGGGGGFGGGGGGGGGGGGGGGGGGGGGGGGGGGGGGGGGGGGGGGGGGFGGGGGGDEFGGGGGGGGGGGGGGGGGFF8FGGGGGGGGFGGGGGGGGFFF8FGGGGGGGGGGGGFFFFFGGGGGGGGGGGGGGGFG7CCFFFFFFFFA5099>;CFFEGFE@@5@EFE9*64@96>FFFEFFEFB2;D=BFF?F4==CFAEFGF?EEEF@EE<)215=CEFFFF0,:(8+:6>EC@2:(
@M70528:330:000000000-K6D4P:1:1102:20782:6753 2:N:0:CAAGACGTCC+AGTATACGGA
TAAAACAGGGTCCCCTCCCCCTCTAGGGTCAAAAAAAGAGGTATTTAAGTTTCGGTCAGTTAAAAGTATTGTGATAGCTCCCGCTAACACTGGCAAAGATAAAAGAAGAAGAATGGCTGTTAAAATAACTGATCAGACAAATAGTCTAATTTTTTCTGCTGAAAGGTTTTTTGCTTTAAGATTAATAATTGTAGTAATAAAATTTAAGGCACCTAAAATTGAAGAAATCCCTGCAAGGTGTAAAGAAAAAATTGTTAAGTCTACTGAAGGTCCTGAATGATAAAACGTTGATAAAGGTGGG
+
CCCCCGGGGGGGGGGGGGGGGGGGGGGGGGGGGGGGGGGGGGGGGGGCGGGGGGGGGGGGGGGGGGGGGGGGGGGGFGGGGGGGGGGGGGGGGGGGGGGGGGGGGFGGGCGGGGGGGGGGGGGGGGGGGGGGGGGGGGGGGGGGGGGGFGFFGGEFGGGGFGFGGGGGGFFGGGGGFGGGGGGGGGGGGGGEGGGGFGFGCGAEFFFFFAFFFGFGFGG@FF@6F5CCF@EFF5=FBD>8:<ACFFF=FB@DEFFFCCACCFEFFFE374=E4>A<>CE<5?ECE=;=((:CDE<C77::(
@M70528:330:000000000-K6D4P:1:1102:25907:6755 2:N:0:CAAGACGTCC+AGTATACGGA
TAAAACAGGGTCCCCTCCCCCTCTAGGGTCAAAAAAAGAGGTATTTAAGTTTCGGTCAGTTAAAAGTATTGTGATAGCTCCCGCTAACACTGGCAAAGATAAAAGAAGAAGAATGGCTGTTAAAATAACTGATCAGACAAATAGTCTAATTTTTTCTGCTGAAAGGTTTTTTGCTTTAAGATTAATAATTGTAGTAATAAAATTTAAGGCACCTAAAATTGAAGAAATCCCTGCAAGGTGTAAAGAAAAAATTGTTAAGTCTACTGAAGGTCCTGAATGATAAAACGTTGATAAAGGTGGA
+
CCCCCGGGFGGGGGGGGGGGGGGGGGGGGGGGGGGGGGGGGGGGGGGGGGGGGGGGGGGGGGGGDDGGGGGGGGGGGGGGGGGGGGGGGGGGGGGGGGGGGGGGGGGGGGGFGGGGGGGGGGGGGGGGGGGDFGGGGGGGGFFGGGGGGGFGGGGGGGGFFE@FGGGGDGFEEGGGFGFGGFFGCFEDFG8:E<=F7ACEFFFFFFFFFFFFFGFGFFC52BCFFE@EFE399@B?>::>;7EA<C@DFD@=5+/=8=1@?FEFG@E<@1@A7@<)7@<EF)<347:@FFC;DE6CF<(2(
@M70528:330:000000000-K6D4P:1:1102:26411:6773 2:N:0:CAAGACGTCC+AGTATACGGA
TAAAACAGGGTCCCCTCCCCCTCTAGGGTCAAAAAAAGAGGTATTTAAGTTTCGGTCAGTTAAAAGTATTGTGATAGCTCCCGCTAACACTGGCAAAGATAAAAGAAGAAGAATGGCTGTTAAAATAACTGATCAGACAAATAGTCTAATTTTTTCTGCTGAAAGGTTTTTTGCTTTAAGATTAATAATTGTAGTAATAAAATTTAAGGCACCTAAAATTGAAGAAATCCCTGCAAGGTGTAAAGAAAAAATTGTTAAGTCTACTGAAGGTCCTGAATGATAAAACGTTGATAAAGGTGGA
+
CCCCCGGGGGGDF@FGGFEGGGGGFCGDFGGGGFGGGG@FEFFGGFD<FFGGGEEGDEGFGGFDEFGGGGGFFFFEFGGGGGGGGGG<F<FBE8AEGGGGGFGFGFGGGFGGGGGGGGCEGGG9;EGGFGFEFGGD4D=FDFDFFGGEGGFGDE6EDFGC8EECDFGFF8+@CFGGB9@=8>FE;:ECDDADFGFG?A7<ACF5=EFFF500@D6CFAF@FACBFFD@FEFFF9BF>EAD>>>BAE25AF9BEFFF8++8<6<CCE)/.65.)7=E;7?3<?)9C),(637:DCF9?<:B0
@M70528:330:000000000-K6D4P:1:1102:20699:6775 2:N:0:CAAGACGTCC+AGTATACGGA
TAAAACAGGGTCCCCTCCCCCTCTAGGGTCAAAAAAAGAGGTATTTAAGTTTCGGTCAGTTAAAAGTATTGTGATAGCTCCCGCTAACACTGGCAAAGATAAAAGAAGAAGAATGGCTGTTAAAATAACTGATCAGACAAATAGTCTAATTTTTTCTGCTGAAAGGTTTTTTGCTTTAAGATTAATAATTGTAGTAATAAAATTTAAGGCACCTAAAATTGAAGAAATCCCTGCAAGGTGTAAAGAAAAAATTGTTAAGTCTACTGAAGGTCCTGAATGATAAAACGTTGATAAAGGTGGA
+
CCCCCGGGGGGGGGGGGGGGGGGGGGGGGGGGGGGGGGGGGGGGGGGGGGGGGGGGGGGFFGGGGGGGGGGGGGGGGGGGGGGGGGGGGGGGGGGGGGGGGGGGGGGGGGGGGCGGGGGGFFEAEDFGGGGGGGGGGGGGGFGGFGGGGGFGGGGGGGGGGF=FGGFFGGGGGGGDEGDGGGEGGGGGGGGGGGGGFFFGCFF@FFFFFFFFFGFGAFGFGFFBCEDFFEBFFFFA:*567:6@EEFDF2@BFFC6?B8@<;<ACE?)73=E@<EFGCEF<)79>8:8(:<+:<;<?@?((
@M70528:330:000000000-K6D4P:1:1102:28162:6785 2:N:0:CAAGACGTCC+AGTATACGGA
TAAAACAGGGTCCCCTCCCCCTCTAGGGTCAAAAAAAGAGGTATTTAAGTTTCGGTCAGTTAAAAGTATTGTGATAGCTCCCGCTAACACTGGCAAAGATAAAAGAAGAAGAATGGCTGTTAAAATAACTGATCAGACAAATAGTCTAATTTTTTCTGCTGAAAGGTTTTTTGCTTTAAGATTAATAATTGTAGTAATAAAATTTAAGGCACCTAAAATTGAAGAAATCCCTGCAAGGTGTAAAGAAAAAATTGTTAAGTCTACTGAAGGTCCTGAATGATAAAACGTTGATAAAGGTGGA
+
CCCCCGGGGGGGGGEFGGGGGGGGFGGGGGGGGGGGGG8@GCECGGGGGGFGGEEFGGGGGGDCAFFFGGGGGGGGGGGGGGCGGGGFDFFGFGGGGGGGGGGGGFFFCFGGGGGGGGGGGGFFGGGGFGGGFGDGGGGGGGGGGGGGGGFGGGGGGFFGGGE?AFFGAEFCEGGGBFGCD;FFFGFGFFGGGGGG7EF7CGFFFFFFFFFFFCAFFAEEGFEFFECCFBFAFDD@BFFFE;6@?:=(85@BEF?B58=85;?FC@CE8@;37A@E4CCFEFEEFE@@@;DCF?7>7=:6(
@M70528:330:000000000-K6D4P:1:1102:5224:6799 2:N:0:CAAGACGTCC+AGTATACGGA
[truncated: 75,602,539 more chars]
