# Supplementary material for: Phylogenetic and population genetic analyses of Thrips tabaci Lindeman (Thysanoptera: Thripidae) on Allium host in India
Source: PeerJ. 2024 Jul 12;12:e17679. doi: 10.7717/peerj.17679 (PMC11249009; doi:10.7717/peerj.17679)
Supplement: Supplemental Information 14 [file peerj-12-17679-s014.gz › peerj-12-17679-s014]

@M70528:330:000000000-K6D4P:1:1102:23101:1756 2:N:0:GTTGCGTTCA+GTTGCAGTTG
TAAAACAGGGTCCCCTCCCCCTCTAGGGTCAAAAAAAGAGGTATTTAAGTTTCGGTCAGTTAAAAGTATTGTGATAGCTCCCGCTAACACTGGCAAAGATAAAAGAAGAAGAATGGCTGTTAAAATAACTGATCAGACAAATAGTCTAATTTTTTCTGCTGAAAGGTTTTTTGCTTTAAGATTAATAATTGTAGTAATAAAATTTAAGGCACCTAAAATTGAAGAAATCCCTGCAAGGTGTAAAGAAAAAATTGTTAAGTCTACTGAAGGTCCTGAATGATAAAACGTTGATAAAGGTGGA
+
@ACCCGGGGGGGGGGGGGGGGGGDGGGGGGGGGGGGGGGGGGGGGGGGGGGGGGGGGGGGGGGGGGGGGGGGGGGGGGGGGGGGGGGGGGGGGGGGGGGGGGGFGGGGGGGGGGGGGGGGGGGGGGGGGGFGGGGGGGGGGGGGGGGGFGFFFGGGGGGGGGGGGGEGGGGGGGGGCFGGGGGGGGGGGGGGGGGGFGFGEGFEFFFFF?FFFGFGFFGEGFC@FEFFF@EFF=D86EEGEFFFFCFFF>@FEFFFFFFE3@EAF@<AFEF<7A<9C@CEFC<47@98;;5+:<CEF@FB0
@M70528:330:000000000-K6D4P:1:1102:9137:1800 2:N:0:GTTGCGTTCA+GTTGCAGTTG
TAAAACAGGGTCCCCTCCCCCTCTAGGGTCAAAAAAAGAGGTATTTAAGTTTCGGTCAGTTAAAAGTATTGTGATAGCTCCCGCTAACACTGGCAAAGATAAAAGAAGAAGAATGGCTGTTAAAATAACTGATCAGACAAATAGTCTAATTTTTTCTGCTGAAAGGTTTTTTGCTTTAAGATTAATAATTGTAGTAATAAAATTTAAGGCACCTAAAATTGAAGAAATCCCTGCAAGGTGTAAAGAAAAAATTGTTAAGTCTACTGAAGGTCCTGAATGATAACACGTTGATAAAGGTGGA
+
CCCCCGGGGGGGGGGGGGGGGGGGGGGGGGGGGGGGGGGGGGGGGGGGGEFGGGGGGGGFGGGGFGGGGGGGGGGGGGGGGGGGGGGGGGGGGGGGGGGGGFGGGGGGGGGGGGGGGGGFGGGGGGGGCFGGGGGGGGGGGGFGGGGGFGFGGDGGFGGGGGGGGGGFGGGGGGGGFGGFGFGGGGGGGGGGGGG@FGAGCCCEFFFFFFFFFGFG>FGFGFEFFFFC=574ABFFFGDCB>*@?C=BF252289@8B@<C@E=?<CEF4@E@A<4*:?AECE);5213=3+CEC<E,46(
@M70528:330:000000000-K6D4P:1:1102:11259:1822 2:N:0:GTTGCGTTCA+GTTGCAGTTG
TAAAACAGGGTCCCCTCCCCCTCTAGGGTCAAAAAAAGAGGTATTTAAGTTTCGGTCAGTTAAAAGTATTGTGATAGCTCCCGCTAACACTGGCAAAGATAAAAGAAGAAGAATGGCTGTTAAAATAACTGATCAGACAAATAGTCTAATTTTTTCTGCTGAAAGGTTTTTTGCTTTAAGATTAATAATTGTAGTAATAAAATTTAAGGCACCTAAAATTGAAGAAATCCATGCAAGGTGTAAAGAAAAAATTGTTAAGTCTACTGAAGGTCCTGAATGATAAAACGTTGATAAAGGTGGA
+
CCCCCGGGGGGGGGGGGGGGGGGGGGGGFGGGGGGGGGGGGGGGGGGGGGGGGGGGGGGGGGGGGGGGGGGGGGGGFGFGGGGGGGGGGGGGGGGGGGGGGGGGGGGGGGGGGGGGGGGGGGGFCFGGGGGGGGGGGGGGFGGGGGGGGGFGGGGGGGGGGGGGGGDGCFGGGGGGFGGGGFGGGCGGGGGGGGFCFGCE=EFFFFA5AFFFF>AFFA75,9CCFEFF+4*1==EFFFFC:6<@48(7AD@(0=C>?AAE?AE6736=3(5>7>=9237;?5?3<)3531C7769)+;11(
@M70528:330:000000000-K6D4P:1:1102:17197:1856 2:N:0:GTTGCGTTCA+GTTGCAGTTG
TAAAACAGGGTCCCCTCCCCCTCTAGGGTCAAAAAAAGAGGTATTTAAGTTTCGGTCAGTTAAAAGTATTGTGATAGCTCCCGCTAACACTGGCAAAGATAAAAGAAGAAGAATGGCTGTTAAAATAACTGATCAGACAAATAGTCTAATTTTTTCTGCTGAAAGGTTTTTTGCTTTAAGATTAATAATTGTAGTAATAAAATTTAAGGCACCTAAAATTGAAGAAATCCCTGCAAGGTGTAAAGAAAAAATTGTTAAGTCTACTGAAGGTCCTGAATGATACAACGTTGATAAAGGTGGA
+
CCCCCGGGGGGGGGGGGGGGGGGGGGGGFGGGGGGGGGGGGGGGGGGGGGGGGGGGGGGGGGGGGGGGGGGGGGGGGGGGGGGGGGGGGGGGGGGGGGGGGGGGGGGFGFFGGGGFGGGGGGGGGGGGGGGGGGGGGGGGFGGGGGGGGGFGGGGGFGGGGGGGEGFGFGCGGGGGFGFGGGGGGGGGGGGGGGGGFGFEEGFFFFFFF5AFFGFGFFACGFAAFEFFF):A>9>FFFGF@BFFFF=@F2>B=6?C*8=CE=CFG<?<@EFEFFF62;?EFE)7)5;?;75+;C3<+5(4(
@M70528:330:000000000-K6D4P:1:1102:14012:1856 2:N:0:GTTGCGTTCA+GTTGCAGTTG
TAAAACAGGGTCCCCTCCCCCTCTAGGGTCAAAAAAAGAGGTATTTAAGTTTCGGTCAGTTAAAAGTATTGTGATAGCTCCCGCTAACACTGGCAAAGATAAAAGAAGAAGAATGGCTGTTAAAATAACTGATCAGACAAATAGTCTAATTTTTTCTGCTGAAAGGTTTTTTGCTTTAAGATTAATAATTGTAGTAATAAAATTTAAGGCACCTAAAATTGAAGAAATCCCTGCAAGGTGTAAAGAACAAATTGTTAAGTCTACTGAAGGTCCTGAATGAAAACACGTTGATAAAGGTGGA
+
CCCCCGGGGGGGGGGGGCGGGGGFGFGGGGFGGGGGGGGGGGGGGGGGGGGGGGGGGGGGGFGGGGGGGGGGGGGGGGGGGGGGGGGGGGGGGGGDFGGGGGGGFGGGGGGGGGAFGGG@FGGCFGGGGGGGGGGGGGGGFGFGGGGGGGFBAFGFGGGAFFGFC8EEDFGGGFGGEGD9FCGCFGGGGGGEGG;CCE?EA;+1<EFF?AFFFG9>A,7=A6A595CEFEFFFF=>*DF86*7949>BF594C6885B+7*1/8>**.=(6))/.;21<.6).(6(66((2+29>)>=;8(
@M70528:330:000000000-K6D4P:1:1102:18469:1865 2:N:0:GTTGCGTTCA+GTTGCAGTTG
TAAAACAGGGTCCCTGTCTCTTATACACATCTGACGCTGCCGACGACAACTGCAACGTGTAGATCTCGGTGGTCGCCGTATCATTAAAAAAAACAAAAAAAGATAAAAATGAAAGTAGTGCCTGTATTTAGAATAATATAAAACAGAAACACACACACACATGACGTAAAACACGTATATCAGATAAAATACGATTTATGCATCAACATACACAACGATATCAGCTTCTAACGCTATGAAACACCAGTCATACAACTAAGACAACATAACACATACTATTATATCGATGATTACCTCTATA
+
CCCCCGGGGGGGGGGGGGGGGGGGGGGG66=<FFFGGGGEGGGGGGGGGGAFFGGGGFGCCG<CEF9CF@:@@@FEG:+:ECFE,CCFFGGFC+AB,94+4+9@,55,9,,,5,5,6,+,,,,,,,,<,:,,,,,,,,,:+3+,,,,,66*,,+6+3+15+,,8,++6,6,,,,*33,2,,,,,3,,+2,,2**/**5+,*,+/)*//)+2*1*)2)**(*+1)/)/)+9)2)(/)(+++)),)((()*.))-*))))/.4*()2(.)),.(.)))**.)).)))((()-***--)+))-)
@M70528:330:000000000-K6D4P:1:1102:10749:1883 2:N:0:GTTGCGTTCA+GTTGCAGTTG
TAAAACAGGGTCCCCTCCCCCTCTAGGGTCAAAAAAAGAGGTATTTAAGTTTCGGTCAGTTAAAAGTATTGTGATAGCTCCCGCTAACACTGGCAAAGATAAAAGAAGAAGAATGGCTGTTAAAATAACTGATCAGACAAATAGTCTAATTTTTTCTGCTGAAAGGTTTTTTGCTTTAAGATTAATAATTGTAGTAATAAAATTTAAGGCACCTAAAATTGAAGAAATCCCTGCAAGGTGTAAAGAAAAAATTGTTAAGTCTACTGAAGGTCCTGAATGATAAAACGTTGATAAAGGGGGA
+
CCCCCGGGGGGGGGGGGGGGGGGGGGGGGGGGGGGGGGFGGGGGGGGGGGGGGGGGGGGGGGGGGGGGGGGGGGGGGCFGGGGGGGGGGGGGGFFGGGGGFGGGGGGGGGGGGGGGGGGGGGGGGEGGGGGGFGGFFGGGGGGGGGGGGGFGGFGGGGGGGGGGGGGGCDFGGGGGFGGFGGGGGGGGGGGGGGGGFGFGEGFEFFAFF5AFFGFFFFGFCFCFA@@CC)09A9=;@CEF=@EFFEB=FFFFEFFFEFFC?7C@C@?=E1=A)77);;?EEFF<64:337<7DE<>C0(4(
@M70528:330:000000000-K6D4P:1:1102:16852:1902 2:N:0:GTTGCGTTCA+GTTGCAGTTG
TAAAACAGGGCTCCCTGTCTCTTATACACATCTGACGCTGCCGACGACAACTGCAACGTGTAGATCTCGGTGGTCGTCGGACCCTTAAAAAAACAAAAATAAATGAAAAATCATGCCTTGTCAAATAACTTATCCACCAAATAAGCTAATTTTTTCTCATCAAAATTTTTTTGCTTTATTATTTAACATTTTATTTATAACATATACACTTGCTCAACTTTCACAACTCACTTCACGTTCTCACTCAACACTTCGACTGTCTACTTCATTTGCTCAATTCAACCATCTCTCTACACTTGAT
+
CCCCCGFGGGCEGGGGGEFEFFFFFFGGCGFFCCF,@6@FEFCBFFFGGGFGGEFFGGEGGFFG6<F9CF,BC@,74A:++64,,:5EFG9+C+FE4,B4?>E,5C,,?A=,?F,,,9+,9,C,69,,8,@99,,,46,>+,+3,,,,@@+,7,6,,,,3,6,,36,,,,8++,,3=7,,,5,,,,,+,,,,5;+++5159FF=631+3++++54=/5,0,+**40(.;36:834?-**+,))+)///)7,))*()/)0/)+)+5))1).7)))).20)6))-(-.()--**:4A(:42))
@M70528:330:000000000-K6D4P:1:1102:19679:1903 2:N:0:GTTGCGTTCA+GTTGCAGTTG
TAAAACAGGGTCCCCTCCCCCTCTAGGGTCAAAAAAAGAGGTATTTAAGTTTCGGTCAGTTAAAAGTATTGTGATAGCTCCCGCTAACACTGGCAAAGATAAAAGAAGAAGAATGGCTGTTAAAATAACTGATCAGACAAATAGTCTAATTTTTTCTGCTGAAAGGTTTTTTGCTTTAAGATTAATAATTGTAGTAATAAAATTTAAGGCACCTAAAATTGAAGAAATCCCTGCAAGGTGTAAAGAAAAAATTGTTAAGTCTACTGAAGGTCCTGAATGATAAAACGGTGATAAAATTGGG
+
CCCCCGGGGGGGGGGGGGGGGGGGFGGGGGGGFGGGGGGFFGGCFFGGGFFGGGGFE,EFGGGC9FFEGGGGDGFGGGGGFGGGGGGGGFFFFDEFFGGGGGGGGGFDFFGFEGGGGGGEGGGGGGGGGGGGGGDC9EGGGGGGGGGGEFFGGGGGGGGGGA?EDGGG98EGGGGGFDFGGGGFGGGFGGGGGCFFF:CC7@EBFFFFF5FAF9*C>EFEGFCAF@88A<BAAD=9>152::*:>>F:;B=2;C>F>FAC3:?A7=<A<(;7)7=EDD5@77.1)7((/3*329))+.6((
@M70528:330:000000000-K6D4P:1:1102:14737:1916 2:N:0:GTTGCGTTCA+GTTGCAGTTG
TAAAACAGGGTCCCCTCCCCCTCTAGGGTCAAAAAAAGAGGTATTTAAGTTTCGGTCAGTTAAAAGTATTGTGATAGCTCCCGCTAACACTGGCAAAGATAAAAGAAGAAGAATGGCTGTTAAAATAACTGATCAGACAAATAGTCTAATTTTTTCTGCTGAAAGGTTTTTTGCTTTAAGATTAATAATTGTAGTAATAAAATTTAAGGCACCTAAAATTGAAGAAATCCCTGCAAGGTGTAAAGAACAAATTGTTAAGTCTACTGAAGGTCCTGAATGATAAAACGTTGATAAAGGTGGA
+
CCCCCGGGGGGGGGGGGGGGGGGGGGGGGGGGGGGGGGGGGGGGGGGGGGGGGGDFDGGGGGGGGGGGGGGGGGGGGGGGFGGGGGGGGGGGGGGGGGGGGGGGGGGGGFGGGGGGGGGGGGGGGGGGFFGGGGGGGGGGGGGGGGDGGGFGGFEGGGGGGGGGGFGDFGGGGGGDFFFGGGGGGFFGGGGGGGGGFFFCEE?EFFA<5CFFFCFGFFGFGFEAFFFFF=EFFDF>>DFFEFFF?@>(;BD48=7FCF6@EFCFB7?@F1;34>E<CC)7?EF<9@15@@3+19C<?73;(
@M70528:330:000000000-K6D4P:1:1102:10440:1929 2:N:0:GTTGCGTTCA+GTTGCAGTTG
TAAAACAGGGTCCCCTCCCCCTCTAGGGTCAAAAAAAGAGGTATTTAAGTTTCGGTCAGTTAAAAGTATTGTGATAGCTCCCGCTAACACTGGCAAAGATAAAAGAAGAAGAATGGCTGTTAAAATAACTGATCAGACAAATAGTCTAATTTTTTCTGCTGAAAGGTTTTTTGCTTTAAGATTAATAATTGTAGTAATAAAATTTAAGGCACCTAAAATTGAAGAAATCCCTGCAAGGTGTAAAGAAAAAATTGTTAAGTCTACTGAAGGTCCTGAATGATAAAACGTTGATAAAGGTGGA
+
CCCCCGGGGGGGGGGGGGGGGGGGGGGGGGGGGGGGGGGGGGGGGGGGGGGGGDGFGGGGGGGGGGGGGGGGGGGGGGGGGGGGGGGGGGGGGGGGGGGGGGGGGGGGGGGDFGGGGGD@DFGGGGG9FGGGCGGGGGGGDGGGGGGGGGFFGFGGGGGGGGGGGGGGGGGGGGGGFGGGFGGGGGGFCFDGG7@EFFFG@FFFFFFFFFFFFGFGAEGFGFE5BCCFA=3*;>DF@>,,:BE@C=B2ABFBBFEFEB=<):.AC36@F1;E=AACD>CAEEE3;@BF3;9::39<+).((
@M70528:330:000000000-K6D4P:1:1102:23464:1931 2:N:0:GTTGCGTTCA+GTTGCAGTTG
TAAAACAGGGTCCCCTCCCCCTCTAGGGTCAAAAAAAGAGGTATTTAAGTTTCGGTCAGTTAAAAGTATTGTGATAGCTCCCGCTAACACTGGCAAAGATAAAAGAAGAAGAATGGCTGTTAAAATAACTGATCAGACAAATAGTCTAATTTTTTCTGCTGAAAGGTTTTTTGCTTTAAGATTAATAATTGTAGTAATAAAATTTAAGGCACCTAAAATTGAAGAAATCCCTGCAAGGTGTAAAGAAAAAATTGTTAAGTCTACTGAAGGTCCTGAATGATAAAACGTTGATAAAGGTGGA
+
CCCCCGGGGGGGGEFGGGGGGGGGGFGGGGGGGGGGGGGGGGGGGGGGGGGGGGGFGGGGGGGGGGGGGGGGGGFGGGGGGGGGGGGGFGGGFGGGGGGGGGGGGGGGFGGGGGGGGGGEGGFGGGGGGGGGCFGGGGGGGGGGFGGGGGFGGFGFGGGGGGGGGGFDFGFGGAFGFGGGFGGGGGGGGGGGGGGGFGFGEGFFFFFFF*;;?5C7;;FEGF8AFC=EA7E4A=BFEGGF=@E>4CB@FF(>BFEFEBBECFC@F<778@@F=<AFGGE@3C?64;0:;08+;C<;F<7:(
@M70528:330:000000000-K6D4P:1:1102:8585:1940 2:N:0:GTTGCGTTCA+GTTGCAGTTG
TAAAACAGGGTCCCCTCCCCCTCTAGGGTCAAAAAAAGAGGTATTTAAGTTTCGGTCAGTTAAAAGTATTGTGATAGCTCCCGCTAACACTGGCAAAGATAAAAGAAGAAGAATGGCTGTTAAAATAACTGATCAGACAAATAGTCTAATTTTTTCTGCTGAAAGGTTTTTTGCTTTAAGATTAATAATTGTAGTAATAAAATTTAAGGCACCTAAAATTGAAGAAATCCCTGCAAGGTGTAAAGAACAAATTGTTAAGTCTACTGAAGGTCCTGAATGATATACTGTTGATAAAGGTGGA
+
CCCCCGFGGGGFFGGGECFGGGGGGGGGGGGGGGGGGGGGGGGFGGGGGFGGGGGFGGFGGGFGCEGGGGGGFFFGGGGFGGFGGEEFGGGGFG@GGGGGGGGGFGGGGGGGGGGGGGGEEFGEEGGGGGGGGGGGFGGFGFGFFGA=EDFFEAEFGGGFFGGAD6=>@DEGG8ACFGGCGDFEA=DCFGGGGG;DCG9FEFFEFFFFF5:ACFFGFGF)@=18+8@CFFFFFFBA@D<D@@FF4CD3A>B>CFCFC>FCCB?@A@FEE(/47@)467))9<)/))9973+2C</9+74;(
@M70528:330:000000000-K6D4P:1:1102:19048:1956 2:N:0:GTTGCGTTCA+GTTGCAGTTG
TAAAACAGGGTCCCCTCCCCCTCTAGGGTCAAAAAAAGAGGTATTTAAGTTTCGGTCAGTTAAAAGTATTGTGATAGCTCCCGCTAACACTGGCAAAGATAAAAGAAGAAGAATGGCTGTTAAAATAACTGATCAGACAAATAGTATAATTTTATCTGTTGAATGGTTTTTTGCTTTAAGATTAATAATTGTAGTAATAAAATTTAAGTCACTTAAATTTGAAGAAAGCCTTGCAAGTTGTAAAGAAAATATTGTTAAGTCTACTGAAGGTCATGAGTGATAAAACGTTGATTAAGGTGGA
+
CCC,AE<<<FGAC,;6C-=@F:@F66<FGC@@@E-CFECGCC,;CF,FG@FG<::F,6<6F,6<CCC9FGAF9,,6C,CF8<4CCF=FGGG9FGAE4?DFF;,@<=F<:<=:?5C<,,64,C?59A,5:?EGG9,,E8FG6D8,9,9C;97D,,744@,@C@=5,8EF,+=+6,,=;=3@,>,ED:EFG,@2DF6??D?,:;C=F;;A+5+3+535B,@=:F*:+05)*3)4;@:+:576:**1/*5);*:E*=>E4@+9*B/+>>*.*8;4)9*/*10**1/9)76=3:C73/19@C3=(
@M70528:330:000000000-K6D4P:1:1102:13972:1962 2:N:0:GTTGCGTTCA+GTTGCAGTTG
TAAAACAGGGTCCCCTCCCCCTCTAGGGTCAAAAAAAGAGGTATTTAAGTTTCGGTCAGTTAAAAGTATTGTGATAGCTCCCGCTAACACTGGCAAAGATAAAAGAAGAAGAATGGCTGTTAAAATAACTGATCAGACAAATAGTCTAATTTTTTCTGCTGAAAGGTTTTTTGCTTTAAGATTAATAATTGTAGTAATAAAATTTAAGGCACCTAAAATTGAAGAAATCCCTGCAAGGTGTAAAGAAAAAATTGTTAAGTCTACTGAAGGTCCTGAATGATAAAACGTTGCTAAATGTTGA
+
CCCCCGGGGGGGGGGGGGGGGGGGFGGGGGGGGGGGGGGGGGGGGGGGGGGGGGGGGGGGGGGGGGGGGGGGGGGGGGGGGGGGGGGGGGGGGGGGGGGGGGGGGGGGGGGGGGFFFFGGGGGGGGGGGGGGGGGGGGGGGGGGGGGFGGFGGGGGGGFFGGGGGGGGGGGD7FFFFEFFGGGGCDGGGGGGGGGG7;?EEFFFFFFFAFFFFD6CFFFEF>=EFFFFF=EFF==B>;>?164=<:27?@=2>B?C7B69<7C6<)9;@;=FFFFFFFE<C?)6>=(6=?*2:?))>C).)
@M70528:330:000000000-K6D4P:1:1102:19844:1970 2:N:0:GTTGCGTTCA+GTTGCAGTTG
TAAAACAGGGTCCCCTCCCCCTCTAGGGTCAAAAAAAGAGGTATTTAAGTTTCGGTCAGTTAAAAGTATTGTGATAGCTCCCGCTAACACTGGCAAAGATAAAAGAAGAAGAATGGCTGTTAAAATAACTGATCAGACAAATAGTCTAATTTTTTCTGCTGAAAGGTTTTTTGCTTTAAGATTAATAATTGTAGTAATAAAATTTAAGGCACCTAAAATTGAAGAAATCCCTGCAAGGTGTAAAGAAAAAATTGTTAAGTCTACTGAAGGTCCTGAATGATAAAACGTTGATAAAGGTGGA
+
CCCCCGGGGGGGGGGGGGGGGGGGGGGGGGGGGGGGGGGGGGGGGGGGGGGGGGGGGGGGGGGGGGGGGGGGGGGGGGGGGGGGGGGGGGGGGGGGGGGGGGGGGGGGGGGGGGGGGGGGGGGGGGGGGGGG9EGGGGGGGFGGGGGGGGFGGGE@FGGGGGFGGFGGGGGGDGGGFGGGGGGGGGFFGGGGGCGGFFFGFGFFFFFFFAA6CGFDFGGFGFCEC5=CFFE4ABBA>*28:*9=7C@BADFFFF?F5FAEEFCFGF67)(647@EFGGFFFFFFE@B,5=C:D<C)><:?(
@M70528:330:000000000-K6D4P:1:1102:17877:1973 2:N:0:GTTGCGTTCA+GTTGCAGTTG
TAAAACAGGGTCCCCTCCCCCTCTAGGGTCAAAAAAAGAGGTATTTAAGTTTCGGTCAGTTAAAAGTATTGTGATAGCTCCCGCTAACACTGGCAAAGATAAAAGAAGAAGAATGGCTGTTAAAATAACTGATCAGACAAATAGTCTAATTTTTTCTGCTGAAAGGTTTTTTGCTTTAAGATTAATAATTGTAGTAATAAAATTTAAGGCACCTAAAATTGAAGAAATCCCTGCAAGGTGTAAAAACAAAATTGTTAAGTCTACTGAACGTCCTGAATGATAAAACGTTGATAAAGGTGGA
+
CCCCCGGGGGGGGEFFDC:FGGGGADGF,;CCFGFF7FGFDFGGGFDF9<CEFFC@CGFFGFE@FGGGGGGGGGGDGGD<F@@EG@FGGGFF,8FCFFGGGDFD9,FFGGGGGFF8EFCFFG9CFFGFGGF9EGEF9DEF?EFDAFA,EF9@C?CGGGFGGFF99+6@FFGGEFGGD,2ADFCFGAFGGGEF@CGGFGFFFACCACF5?FFACCC>>9,8:80:+=59FF3A9>)49:D:1*79*0(-6(8=B+145=+1/47BC=).((/((/.;*@?365)).74(,3*1;73)9)/4(
@M70528:330:000000000-K6D4P:1:1102:16393:1974 2:N:0:GTTGCGTTCA+GTTGCAGTTG
TAAAACAGGGTCCCCTCCCCCTCTAGGGTCAAAAAAAGAGGTATTTAAGTTTCGGTCAGTTAAAAGTATTGTGATAGCTCCCGCTAACACTGGCAAAGATAAAAGAAGAAGAATGGCTGTTAAAATAACTGATCAGACAAATAGTCTAATTTTTTCTGCTGAAAGGTTTTTTGCTTTAAGATTAATAATTGTAGTAATAAAATTTAAGGCACCTAAAATTGAAGAAATCCCTGCAAGGTGTAAAGAAAAAATTGTTAAGTCTACTGAAGGTCCTGAATGATAAAACGTTGATAAAGGTGGG
+
CCCCCGGGGGGGGGGGGGGGGGGGGGGGGGGGGGGGGCFGGGGGGGGGGGGGGGGGGGGGGGGGGGGGGGGGGCGGGGGGGGGGGEGGGGGGGFGGGGGGGGGGGGGGGGGGGGFGGGGGGGGGGGGGGGGGGGGGGGGGGGGGDDFGGGFGGGGGGFGGGGGGFFEGGGCGEFEEFGGGGGFGGGGGGGGGGCDCFGFGFFF@FFF5FAFFFGFFAFFFGF@EFCCEF:EF>BBFEFGGEFFA*9>:A2>B=F58<AB7CF?F73977;E4<>37*+)..)))/7;1681121190)5((
@M70528:330:000000000-K6D4P:1:1102:23975:1981 2:N:0:GTTGCGTTCA+GTTGCAGTTG
TAAAACAGGGTCCCCTCCCCCTCTAGGGTCAAAAAAAGAGGTATTTAAGTTTCGGTCAGTTAAAAGTATTGTGATAGCTCCCGCTAACACTGGCAAAGATAAAAGAAGAAGAATGGCTGTTAAAATAACTGATCAGACAAATAGTCTAATTTTTTCTGCTGAAAGGTTTTTTGCTTTAAGATTAATAATTGTAGTAATAAAATTTAAGGCACCTAAAATTGAAGAAATCCCTGCAAGGTGTAAAGAAAAAATTGTTAAGTCTACTGAAGTTCCTGAATGATAAAACGTTGATAAAGGTGGA
+
CCCCCGGGGGGCGGGFGGGGGGGGGFFGGGGGGGGGGGGGGFGEGGGGGFGGGGGGGGGGFGGGGGGGGGGGGFGGGGGGGGGGGGGFGGGGGCGGGGGGGGGGGGGGGGGGGGGGGGGGGGGGGGGGGDGGGGGGGGGGFGGGGGFGGGFGGGGFGGGGGGGFFDFGGGGGG?FGBEFGFGGGGGGGGGGFGCGGFF7EEFFFFFABF?CFFCFFFFFFGF8:@C@EB@B4A2>F7DDD=9AAA65BFBFFEFFF?BCC)3<AFF?=@)9))9;CGF?3?67;)736@;7+;56>G<@?0
@M70528:330:000000000-K6D4P:1:1102:17225:1989 2:N:0:GTTGCGTTCA+GTTGCAGTTG
TAAAACAGGGTCCCCTCCCCCTCTAGGGTCAAAAAAAGAGGTATTTAAGTTTCGGTCAGTTAAAAGTATTGTGATAGCTCCCGCTAACACTGGCAAAGATAAAAGAAGAAGAATGGCTGTTAAAATAACTGATCAGACAAATAGTCTAATTTTTTCTGCTGAAAGGTTTTTTGCTTTAAGATTAATAATTGTAGTAATAAAATTTAAGGCACCTAAAATTGAAGAAATCCCTGCAAGGTGTAGAGAAAAAATTGTTAAGTCTACTGAAGGTCCTGAATGATAAAACGTTGATAAAGGTGGA
+
CCCCCGGGGGGGGGGGGGGGGGGGGGGGGGGGGGGGGGGGGGGGGGGGGGGGGGGGGGGGGGGGGGGGGGGGGGGGGGGGGGGGGGGGGGGGGGGGGGGGGGGGGGGGGGGGGGGGGGGGFGGFGGGGGGGGGGGGGGGGGGFFFGFGGGFGFGGGFGGGGGGGGGGGGGGGGGGGFGGGGGGFGGGGGGFGGGGGFGFC@CFFFFFFFFFFFGFGFGGFGF>CFEFFFFEF4<<@6DCD..>E;;>EF>@DFFCFCCFECACAC;97;;@E3)).2;)7<?6CEFF;D;3+1941C).2(
@M70528:330:000000000-K6D4P:1:1102:20297:2002 2:N:0:GTTGCGTTCA+GTTGCAGTTG
TAAAACAGGGTCCCCTCCCCCTCTAGGGTCAAAAAAAGAGGTATTTAAGTTTCGGTCAGTTAAAAGTATTGTGATAGCTCCCGCTAACACTGGCAAAGATAAAAGAAGAAGAATGGCTGTTAAAATAACTGATCAGACAAATAGTCTAATTTTTTCTGCTGAAAGGTTTTTTGCTTTAAGATTAATAATTGTAGTAATAAAATTTAAGGCACCTAAAATTGAAGAAATCCCTGCAAGGTGTAAAGAAAAAATTGTTAAGTCTACTGAAGGTCCTGAATGATAAAACGTTGATAAAGGTTGA
+
CCCCCGGGGGGGGGGGGGGGGGGGGGGGGGGGGGGGGGGGGGGGGGGGGGGGGGGGGGGGGGGGGGGGGGGGGGGGGGGGGGGGGGGGGGGGGGGGGGGGGGGGGGGGGGGGGGGGGGGGGGGGGGGGGFGGDFFGGGGGGGGGGFFGGGFGGFGGFGGFGGGGGGGGFFF68DCGFGGGGGGG9DFEGGGFGGGGFFFGFFFEFFFFFFAAF5FGFFGFFFEEF)87C>BF>@DFE5DF=EFFEEBDFBBBEFF68=FFF=C;CE6=@@E)/7;ECCC@5C?CCE>D;(1+1<<E73)3(
@M70528:330:000000000-K6D4P:1:1102:22776:2006 2:N:0:GTTGCGTTCA+GTTGCAGTTG
TAAAACAGGGTCCCCTCCCCCTCTAGGGTCAAAAAAAGAGGTATTTAAGTTTCGGTCAGTTAAAAGTATTGTGATAGCTCCCGCTAACACTGGCAAAGATAAAAGAAGAAGAATGGCTGTTAAAATAACTGATCAGACAAATAGTCTAATTTTTTCTGCTGAAAGGTTTTTTGCTTTAAGATTAATAATTGTAGTAATAAAATTTAAGGCACCTAAAATTGAAGAAATCCCTGCAAGGTGTAAAGAAAACATTGTTAAGTCTACTGAAGGTCCTGAATGATAAGACGTTGATAAAGGTTGA
+
CCCCCFGGC@FEGEEFGGGGGGGGGCCEGFFGGGGG@F<EFFEAG@EC<FFCF7@BFFDCFAFGGFCDFGCFGGGGFCGFEC@FEGGFFGFFC8F<BEECC>EEFGG@EFFEDFEG@F=EF;<EEFAEFF;FDEFFE8FGGGGGG9E;DE9;CF6,=EGCCGGGG6E9E>31@,EDFGGFACFCFGFFEFGA9D9ECFFFEF7C@FA9?***330CFFGEGFAE<C@;84>>A=>9>CFFFECC?CB=F(7>*19B<A8C<A<+>3<AFE;3.77)*3.;??3)/)((,6132.)/<@)/(
@M70528:330:000000000-K6D4P:1:1102:20795:2009 2:N:0:GTTGCGTTCA+GTTGCAGTTG
TAAAACAGGGTCCCCTCCCCCTCTAGGGTCAAAAAAAGAGGTATTTAAGTTTCGGTCAGTTAAAAGTATTGTGATAGCTCCCGCTAACACTGGCAAAGATAAAAGAAGAAGAATGGCTGTTAAAATAACTGATCAGACAAATAGTCTAATTTTTTCTGCTGAAAGGTTTTTTGCTTTAAGATTAATAATTGTAGTAATAAAATTTAAGGCACCTAAAATTGAAGAAATCCCTGCAAGGTGTAAAGAAAAAATTGTTAAGTCTACTGAAGGTCCTGAATGATAAAACGTTGATAAAGGTGGA
+
CCCCCGGGGGGGGGGGGGGGGGGGGGGGGGGGGGGGGGGGGGGGGGGGGGGGGGGGGGGGGGGGGGGGGGGGGGGGGGGGGGGGGGGFGGGGGGGGGGGGGGGGGGGGGGGGGGGGFGGGGGGFFGGGGGGGGGGGGGGGGGGGGGGGGGFGGGGGGGDFGGGGGGGGGGGDGGGGFGGGFGGGFGGGGGGGGGGG7ACEAFFFFFFFF?FFFGF5FGGFGF@EFFFFFE=FFB=BE=DF=BEFFFB=FBBDFFEF88=?EACCFF?@E@@E)4;CC;CEEFFCE86@@D<+@?CE74(4(
@M70528:330:000000000-K6D4P:1:1102:20280:2015 2:N:0:GTTGCGTTCA+GTTGCAGTTG
TAAAACAGGGTCCCCTCCCCCTCTAGGGTCAAAAAAAGAGGTATTTAAGTTTCGGTCAGTTAAAAGTATTGTGATAGCTCCCGCTAACACTGGCAAAGATAAAAGAAGAAGAATGGCTGTTAAAATAACTGATCAGACAAATAGTCTAATTTTTTCTGCTGAAAGGTTTTTTGCTTTAAGATTAATAATTGTAGTAATAAAATTTAAGGCACCTAAAATTGAAGAAATCCCTGCAAGGTGTAAAGAAAAAATTGTTAAGTCTACTGAAGGTCCTGAATGATAAAACGTTGATAAAGGTGGA
+
CCCCCGGGGGGGGGGGGGGGGGGGGGGGGGGGGGGGGGGGGGGGGGGGGGGGGGGGGGGGGGGGGGGGGGGGGGGGGGGGGGGGGGGGGGGGGGGGGGGFFGGGGFGGGGGGGGGGGGGGGGGGGGGGGGGGFGGGGGGGGGGGGGGGGGFGGGGGGGGGGGFGGGGGGGGGGGGGFGGGFGGGGGG7FGAFGGGGFGFGEE?CFFFFFFFFFGFGFFA@CF5C>ED@F=E4A=48>@EFFFFFFFB=FD>FEACFFF8C<73+57<A4;=)74=9CCEECC?)./63;<C;:573<70<(
@M70528:330:000000000-K6D4P:1:1102:9932:2035 2:N:0:GTTGCGTTCA+GTTGCAGTTG
TAAAACAGGGTCCCCTCCCCCTCTAGGGTCAAAAAAAGAGGTATTTAAGTTTCGGTCAGTTAAAAGTATTGTGATAGCTCCCGCTAACACTGGCAAAGATAAAAGAAGAAGAATGGCTGTTAAAATAACTGATCAGACAAATAGTCTAATTTTTTCTGCTGAAAGGTTTTTTGCTTTAAGATTAATAATTGTAGTAATAAAATTTAAGGCACCTAAAATTGAAGAAATCCCTGCAAGGTGTAAAGAAAAAATTGTTAAGTATACTGAAGGTCCTGAATGATAAAACGTTGATAAAGGTGGA
+
CCCCCGGGGGGGGGGGGGGGGGGFFGFGFCCECFGGEGFGGGGGFGGGGGGGGGC8,FFCEGGGGGGGGGGGCFEFGCFGFCFGGGEEGGFGGGGGGGGFGFADGFFGFFGGGGGGG@CEEFFFC?FFGCFGGGDGGGGGGGGGFGGGFFFGG9C?DF8ECFGDGGFFCDFEGGGGFG8AEGGFCGGGFFEDFFG@CFFG<CFFFFFBFFFF@FFDF4==FA58>5:=B))965:3>CD7>EFCEFB2A=@D=+887++1);6;75<<8;@))./62+9;?55797635=8::7;>C@7B(
@M70528:330:000000000-K6D4P:1:1102:9562:2043 2:N:0:GTTGCGTTCA+GTTGCAGTTG
TAAAACAGGGTCCCCTCCCCCTCTAGGGTCAAAAAAAGAGGTATTTAAGTTTCGGTCAGTTAAAAGTATTGTGATAGCTCCCGCTAACACTGGCAAAGATAAAAGAAGAAGAATGGCTGTTAAAATAACTGATCAGACAAATAGTCTAATTTTTTCTGCTGAAAGGTTTTTTGCTTTAAGATTAATAATTGTAGTAATAAAATTTAAGGCACCTAAAATTGAAGAAATCCCTGCAAGGTGTAAAGAAAAAATTGTTAAGTCTACTGAAGGTCCTGAATGATAAAACGTTGATAAAGGTGGA
+
CCCCCGGGGGGGGGGGGEGGGGGGGGGGGGGGGGGGGGGGGGGGGGGGGGGGGGGGGGGGGGGGGGGGGGGGGGGGGGGGGGGGGDGGGGGGGGGGGGGGGGGGGGGGGGGGGGGGGGGGGGGGGGGGGGGGGGGGGGGGGGGFGGDFGGFGGGGGGGGGFGGGGGGGGGGGGGGGFGGGGGGGGGGGGGGGGGGGFGFFFGFFFFAFFA6;CGFGFEFEGFC@B:@EA>3*9=>AEGFF:9;=EFFDF29@28CF8=CE57C6C@7@<@;7)7;C6@?E?CFCFF@;@?27CECCF@>0(
@M70528:330:000000000-K6D4P:1:1102:9941:2055 2:N:0:GTTGCGTTCA+GTTGCAGTTG
TAAAACAGGGTCCCCTCCCCCTCTAGGGTCAAAAAAAGAGGTATTTAAGTTTCGGTCAGTTAAAAGTATTGTGATAGCTCCCGCTAACACTGGCAAAGATAAAAGAAGAAGAATGGCTGTTAAAATAACTGATCAGACAAATAGTCTAATTTTTTCTGCTGAAAGGTTTTTTGCTTTAAGATTAATAATTGTAGTAATAAAATTTAAGGCACCTAAAATTGAAGAAATCACTGCAAGGTGTAAAGAAAAAATTGTTAAGTCTACTGAAGGTCCTGAATGATAAAACGTTGATAAAGGTGGA
+
CCCCCGGGGGGGGGGGGGGGGGGGGGGGGGGGFGGGGGGGGGGGGGGGGGGGGGGGGGGGGGGGGGGGGGGGGGGGGFGGFGGGGGGGGGGGGGGGDFGGGGGGGGGGGGGGGGGGGFDFDGGEFGGGGGGGGGGGGGGGGGGGFDFGGGFDGGGGGGGGGGGGGFFGFGGGGGGGFGFGGGGGGGGGGGGGGGGGFGFGCGFFFFFBFFFF9FFGFGG@EC@EFFFFF*:6B<6B:*476:AC?EB:8>@F@CE65B@E?6C:>3<3)(/;7379;:CFFFEFFF@@33C:CCCCEE@?(
@M70528:330:000000000-K6D4P:1:1102:17070:2060 2:N:0:GTTGCGTTCA+GTTGCAGTTG
TAAAACAGGGTCCCCTCCCCCTCTAGGGTCAAAAAAAGAGGTATTTAAGTTTCGGTCAGTTAAAAGTATTGTGATAGCTCCCGCTAACACTGGCAAAGATAAAAGAAGAAGAATGGCTGTTAAAATAACTGATCAGACAAATAGTCTAATTTTTTCTGCTGAAAGGTTTTTTGCTTTAAGATTAATAATTGTAGTAATAAAATTTAAGGCACCTAAAATTGAAGAAATCCCTGCAAGGTGTAAAGAAAAAATTGTTAAGTCTACTGAAGGTCCTGAATGATAAAACGTTGATAAAGGTGGA
+
CCCCCGGGGGGGGGGGGGGGGGGGGGGGGGGGGGGGGGGGGGGGGGGGGGGGGGGGGGGGGGGGGGGGGGGGGGGGGGGGGGGGGGGGGGGGGGGGGGGGGGGGGGGGGGGGDGGGGGGGGGGGGGGGGGGGGGGGGGGGGGGGGGGGGGFGGGE8FFGGFFFGGGFGGGGGGGGGFGFFGGGGFGGFGGGGFGDCFGFGFFFBCFFFF5AF>GFCFFGFGFACCEBFFBEAFFBFEDD87>CA<E:BFFFFEACA?FF<?AEFGF?;;@FF3)74;C<8<EE4;@@;@01;@?E)<3(4(
@M70528:330:000000000-K6D4P:1:1102:12006:2063 2:N:0:GTTGCGTTCA+GTTGCAGTTG
TAAAACAGGGTCCCCTCCCCCTCTAGGGTCAAAAAAAGAGGTATTTAAGTTTCGGTCAGTTAAAAGTATTGTGATAGCTCCCGCTAACACTGGCAAAGATAAAAGAAGAAGAATGGCTGTTAAAATAACTGATCAGACAAATAGTCTAATTTTTTCTGCTGAAAGGTTTTTTGCTTTAAGATTAATAATTGTAGTAATAAAATTTAAGGCACCTAAAATTGAAGAAATCCCTGCAAGGTGTAAAGAACAAATTGATAAGTCTACTGAAGGTACTGAATGATAATACGTTGATAAAGGTTGA
+
CCCCCGGGGGGFE<FGEFGGGGGGFFGFG@FFGGGGGGCCEEGAFGGGGGGGGGGC@FEFFCCGGFECFDGGFFFGDFFFGGGGGGGFGFFGGFGGGGGGGFCBFGFGGFFDFGGG@FD@EFGEGGGGEGDFF=AC9=F,=FGDGGGGGGFGDA=:@EE8A;CFDDFD=DGGGGGFBGGGGFGCDGDD;DCFGGGGFF?7>CCEF?AFF5:*<C>F59C@9CE5FED;>EFA6BBFF5DE36AF*8:(?5B:*+*48B8/*+0453/)/(/)19.)21/..7)).1(/((/3174)77<3(
@M70528:330:000000000-K6D4P:1:1102:12706:2065 2:N:0:GTTGCGTTCA+GTTGCAGTTG
TAAAACAGGGTCCCCTCCCCCTCTAGGGTCAAAAAAAGAGGTATTTAAGTTTCGGTCAGTTAAAAGTATTGTGATAGCTCCCGCTAACACTGGCAAAGATAAAAGAAGAAGAATGGCTGTTAAAATAACTGATCAGACAAATAGTCTAATTTTTTCTGCTGAAAGGTTTTTTGCTTTAAGATTAATAATTGTAGTAATAAAATTTAAGGCACCTAAAATTGAAGAAATCCCTGCAAGGTGTAAAGAAAAAATTGTTAAGTCTACTGAAGGTCCTGAATGATAAAACGTTGATAAAGGTGAA
+
CCCCCGGGGGGGGGGGGGGGGGGGGGGGGGGGGGGGGGGGGGGGGGGGGGGGGGGFGGGGGGGGGGGGGGGGGGGGGGGFGGGGGGGGGGGGGGGGGGGGGGGGGGGGGGGGGGGGGGGGGGGGGGGGGGGGFGGGFGGGGGGGGGGGGGFGGGGGGGGGFGGFGDFGGGGGGGGGCFEGGGGGGGGGGGGGGGGG7FCCCGFFFFFFFFFAFGFFAEEEGF>@@CBEFF=FFFFFFFGC*:EBEED:FB@D=BCF?FFCCACA939=4@;4/;33CFFAE5679@938;C+:3;4734))
@M70528:330:000000000-K6D4P:1:1102:8261:2075 2:N:0:GTTGCGTTCA+GTTGCAGTTG
TAAAACAGGGTCCCCTCCCCCTCTAGGGTCAAAAAAAGAGGTATTTAAGTTTCGGTCAGTTAAAAGTATTGTGATAGCTCCCGCTAACACTGGCAAAGATAAAAGAAGAAGAATGGCTGTTAAAATAACTGATCAGACAAATAGTCTAATTTTTTCTGCTGAAAGGTTTTTTGCTTTAAGATTAATAATTGTAGTAATAAAATTTAAGGCACCTAAAATTGAAGAAATCCCTGCAAGGTGTAAAGAAAAAATTGTTAAGTCTACTGAAGGTCCTGAATGATAAAACGTTGATAAAGGTGGA
+
CCCCCGGGGGGGGGGGGGGGGGGGGGGGGGGGGGGGGGGGGGGGGGGGGGGGGGGGGDGGGGGGGGGGGGGGGGGGGGGGGGGGGGGGGGGGGGGGGGGFFGGGGFGGGGGGGGGGGGGEFGGGGGGGGGGGGGGGGGGGGGGGGFGGDFFGGGGGGGGGGGGCGFFGGGGGGGGGFGGGFGGGGGGGGGFFFEGDFGFGCEFEFFFFFFFAF>AGFGGFGF>EFEDFF4;AAB=FEEFFEEF>ECF=FFFBFFFF<>AE)+98FE6A@1@@8AEF;D?3<C?433:8819;@<);7@F6(
@M70528:330:000000000-K6D4P:1:1102:21467:2076 2:N:0:GTTGCGTTCA+GTTGCAGTTG
TAAAACAGGGTCCCCTCCCCCTCTAGGGTCAAAAAAAGAGGTATTTAAGTTTCGGTCAGTTAAAAGTATTGTGATAGCTCCCGCTAACACTGGCAAAGATAAAAGAAGAAGAATGGCTGTTAAAATAACTGATCAGACAAATAGTCTAATTTTTTCTGCTGAAAGGTTTTTTGCTTTAAGATTAATAATTGTAGTAATAAAATTTAAGGCACCTAAAATTGAAGAAATCACTGCAAGGTGTAAAGAAAAAATTGTTAAGTCTACTGAAGTTCCTGAATGATAAAACGTTGATAAAGGTGGA
+
CCCCCGGGGGGGGGGGGGGGGGGGGGGGGGGGGGGGGGGGGGGGGGGGGGGGGGGGGGGGGGGGGGGGGGGGGGGGGGGGGGGGGGGGGGGGGGGGGGGGGGGGGGGGGGGGGGGGGGGGGGGGGGGGGGGGGGGGGGGGGGGGGGGGGGFGGGGGGGGGGGFGGGGGGGGGGGGGFGGDFGGGGGGGGGGGGFFGFGFGFFFFFFFFAFA;@CCDAFF@CFFEFFFFFFFFFEFFFGGC6>E>AEDFFFFDBACA4C=E<AEFF<<7=)6?<?>>9:CAFEE3>316=,/1:<;C+/.3(
@M70528:330:000000000-K6D4P:1:1102:11436:2083 2:N:0:GTTGCGTTCA+GTTGCAGTTG
TAAAACAGGGTCCCCTCCCCCTCTAGGGTCAAAAAAAGAGGTATTTAAGTTTCGGTCAGTTAAAAGTATTGTGATAGCTCCCGCTAACACTGGCAAAGATAAAAGAAGAAGAATGGCTGTTAAAATAACTGATCAGACAAATAGTCTAATTTTTTCTGCTGAAAGGTTTTTTGCTTTAAGATTAATAATTGTAGTAATAAAATTTAAGGCACCTAAAATTGAAGAAATCCCTGCAAGGTGTAAAGAAAAAATTGTTAAGTCTACTGAAGGTCCTGAATGATAAAACGTTGATAAAGGTGGA
+
CCCCCGGGGGGGGGGGGGGGGGGGGGGGGGGGGGGGGGGGGGGGGGGGGGGGGGGGGGGGGGGGGGGGGGGGGGGGGGGGGGGGGGGGGGGGGGGGGGGGGGGGGGGGGGGGGGGGGGDFFGGGGGGGGGGGGGGGGGGGGGGEFFGGGGFGGGGFCGGDFGGGGGGGFFGGGGGGFFGGGFGGGGGGGGDGGGGGFGFGFGFFFFF?F6AAFGFGFFGFGFECF58AFEEFFBFF@GCFFEFFFFFFF>@BFFEF@AACEFCFFFFF@;=)4;<;DG<<EECEC376@DF7C5CCG758(
@M70528:330:000000000-K6D4P:1:1102:8271:2089 2:N:0:GTTGCGTTCA+GTTGCAGTTG
TAAAACAGGGTCCCCTCCCCCTCTAGGGTCAAAAAAAGAGGTATTTAAGTTTCGGTCAGTTAAAAGTATTGTGATAGCTCCCGCTAACACTGGCAAAGATAAAAGAAGAAGAATGGCTGTTAAAATAACTGATCAGACAAATAGTCTAATTTTTTCTGCTGAAAGGTTTTTTGCTTTAAGATTAATAATTGTAGTAATAAAATTTAAGGCACCTAAAATTGAAGAAATCCCTGCAAGGTGTAAAGAAAAAATTGTTAAGTCTACTGAAGGTCCTGAATGATAAAACGTTGATAAAGGTGGA
+
@CCCCGGGGGAE<<FGGGEGGGCEECFFGGGGGGGDGEGGGGFFGGGGCFFFGGEFGGGGGGGGGGGD<FGGDFGGCFFEGG7CFEF8FGGGC8FF=AFFGGGFCFF=FCFGGGGG?FCBFGGAFEDGFG94EBF,@FGGGGGGGADEGGFED<=FDFDEFFFF86ED8DFCEE9EFGGGCAEFFFGD;D,@+=CF7ECFEGAEFFF?F50;?GFGF9A5,=3:==5AF2>F4=:FEGGG:>EF*/53F5@=BF<C<88@CF?FF@77/5=4;><C>7?@CE<6)/635;C7@);47331(
@M70528:330:000000000-K6D4P:1:1102:22164:2100 2:N:0:GTTGCGTTCA+GTTGCAGTTG
TAAAACAGGGTCCCCTCCCCCTCTAGGGTAAAAAAAAGAGGTATTTAAGTTTCGGTCAGTTAAAAGTATTGTGATAGCTCCCGCTAACACTGGCAAAGATAAAAGAAGAAGAATGGCTGTTAAAATAACTGATCAGACAAATAGTCTAATTTTTTCTGCTGAAAGGTTTTTTGCTTTAAGATTAATAATTGTAGTAATAAAATTTAAGGCACCTAAAATTGAAGAAATCCCTGCAAGGTGTAAAGAAAAAATTGTTAAGTCTACTGAAGGTCCTGAATGATAAAACGTTGATAAAGGTGGA
+
CCCCCGGGGGGGGGGGGGGGGGGGGGGGGGGGGGGGGGGGGGGGGGGGGGGGGGGGGGGGGGGGGGGGGGGGGGGGGGGGGGGGGGGGGGGGGGGGGGGGGGGGGGGGGGGGGGGGGGGGGGGGGGGGGGGGGGGGGGGGGGGGGGFGGGFGGGGGGGGFGGGGGGGGGGGGGGGGFGGGGGGGGGGGGGGGGG7?EGCGEFFEFFFFFAFFFGFGFGGFGF=EFFFEFFEFFFFB>DDD=E?@CCDBA@FDFF?F<AFEEFFFG)./;@;E@<@FGGFFEFF4>E63@@C>DAABG?><(
@M70528:330:000000000-K6D4P:1:1102:22818:2110 2:N:0:GTTGCGTTCA+GTTGCAGTTG
TAAAACAGGGTCCCCTCCCCCTCTAGGGTCAAAAAAAGAGGTATTTAAGTTTCGGTCAGTTAAAAGTATTGTGATAGCTCCCGCTAACACTGGCAAAGATAAAAGAAGAAGAATGGCTGTTAAAATAACTGATCAGACAAATAGTCTAATTTTTTCTGCTGAAAGGTTTTTTGCTTTAAGATTAATAATTGTAGTAATAAAATTTAAGGCACCTAAAATTGAAGAAATCCCTGTACGGTGTAAAGAAAAAATTGTTAAGTCTACTGAAGGTCTTGAATGATAAAACGTTGATAAAGGTGGA
+
CC@<CFGGGGGDG<F6F@FBF6@EEFEEGGG<CFG:FC@FGFEGGGGGGAFEG@F@FCCFFG@FGGECFGGCECGGDGGAGFGECCFD@FFGF8FGFGGGGGEFEEFGEBFF=FD=EGGEFFGFGFGFCG;=F9FFGGGCDGGGFF;;EDDFGGEDFF;=EF?EEFBDEFFGGDFGFGFGGGFGGFGGGFF:2:9C?FFGFG78CF??C6AF@GAFF7E5:>::+:@@8=EFF)7+/:DC467><:(38>>=2+1=?B69C7CCG<.;;E;>)))/*1<@EE3)))633,51:)9;F<72(
@M70528:330:000000000-K6D4P:1:1102:23153:2123 2:N:0:GTTGCGTTCA+GTTGCAGTTG
TAAAACAGGGTCCCCTCCCCCTCTAGGGTCAAAAAAAGAGGTATTTAAGTTTCGGTCAGTTAAAAGTATTGTGATAGCTCCCGCTAACACTGGCAAAGATAAAAGAAGAAGAATGGCTGTTAAAATAACTGATCAGACAAATAGTCTAATTTTTTCTGCTGAAAGGTTTTTTGCTTTAAGATTAATAATTGTAGTAATAAAATTTAAGGCACCTAAAATTGAAGAAATCCCTGCAAGGTGTAAAGAAAAAATTGTTAAGTCTACTGAAGGTCCTGAATGATAAAACGTTGATAAAGGTGGA
+
CCCCCGGGGGGFGGGGGGGGGGGGGGGGGGGGGGGGGGGGGFGGGGGGGGGGGGGGGGGGGGGGGGGGGGGGGGGGGGGGGGGGDGGGGGGGGGGGGGGGGGGGGGGGGGGGGGGGGGGGGGGGGGGGGGGGGGGGGGGGGGGGGGGGGGFGGGGGGFGGGGFFGGFGGGFEGGGGFGGGGGGGGGGGGGGGGGGGFGFGFGFFFFFFFFFFFFFGAEFECA8CCEFF>2>>A)5;>FFFEFFC?EFBFF@D=FFF4@BC?6?AF<?AF1;>)7@EC7?E55?)>393@;37>C<C?<21(
@M70528:330:000000000-K6D4P:1:1102:7391:2139 2:N:0:GTTGCGTTCA+GTTGCAGTTG
TAAAACAGGGTCCCTGTCTCTTATACACATCTGACGCTGCCGACGACAACCGCAACGTGTAGATCCAGGGGGCGGCCGTAGCATTGAAAATAATCAAATACTCTCAAACTGACCCATCTACACTCAGTGTCCCGCTCTTTTTTTCTGCAACAAGGCACTCCAGTTTCTATTGCCCCTGCTCGTTTTCTCCCTACGCTTTCACATCAGAATTCAAGAAGCGCCGCTACTCTCTGTAGGCCACATACATCAGCACAACGCTTGCGTCCTATGTCTTCCCTCGCTGTCTACACACCACTTAAAC
+
<CCCCGGGGG6-CFE<E-CCFFFGF@,C<<E-EFFFGGF7CFCC:FECC@,@CEF++:6C8,<,C,,,9,@++++8+C+6++9,555?E9,,?4,,5,,5,773,,:,3,?,A3>,>D+@DF,,,,33,,,,CB+@8+33?,3:F,,,@,*33,4*,=,:,,,7>=F92>;,,1,48*,,4:=<FE+3+?*;***/.=)+)5;)681;+3+1++1*)++(/)(4.((.7)57*.6*)30*(.)0...6*4)6?:?>4)0((0()1-()-.6)--2)2*((((,-,5)).(***(((+))).
@M70528:330:000000000-K6D4P:1:1102:17499:2147 2:N:0:GTTGCGTTCA+GTTGCAGTTG
TAAAACAGGGTCCCCTCCCCCTCTAGGGTCAAAAAAAGAGGTATTTAAGTTTCGGTCAGTTAAAAGTATTGTGATAGCTCCCGCTAACACTGGCAAAGATAAAAGAAGAAGAATGGCTGTTAAAATAACTGATCAGACAAATAGTCTAATTTTTTCTGCTGAAAGGTTTTTTGCTTTAAGATTAATAATTGTAGTAATAAAATTTAAGGCACCTAAAATTGAAGAAATCCCTGCAAGGTGTAAAGAAAAAATTGTTAAGTCTACTGAAGGTCCTGAATGATAAAACGTTGATAAAGGTGGA
+
CCCCCGGGGGGGGGGGGGGGGGGGGGGGGGGGGGGGGGGGGGGGGGGGGGGGGGGGGGGGGGGGGGGGGGGGGGGGGGGGGGGGGGGGGGFGGGGGGGGGGGGGGGGGGGGGGGGGGGGGGGGGGGGGGGGGGGGGGGGGGGGGGGGGGGFGGGGGGGGGGGGGGGGGGGGGGGGGFGGGGGFFFAFFGGGGGGGGFGFFCGFFFFFFFFFFFGFGFGG@9>A;FECEF::>AB@F9FFE=EFFFEB>FBBF@FFFCFAECA?=GFCA8@E<7;3>>FEFF?6;444@@DD:@CCEC<:0(
@M70528:330:000000000-K6D4P:1:1102:19918:2161 2:N:0:GTTGCGTTCA+GTTGCAGTTG
TAAAACAGGGTCCCCTCCCCCTCTAGGGTCAAAAAAAGAGGTATTTAAGTTTCGGTCAGTTAAAAGTATTGTGATAGCTCCCGCTAACACTGGCAAAGATAAAAGAAGAAGAATGGCTGTTAAAATAACTGATCAGACAAATAGTCTAATTTTTTCTGCTGAAAGGTTTTTTGCTTTAAGATTAATAATTGTAGTAATAAAATTTAAGGCACCTAAAATTGAAGAAATCCCTGCAAGGTGTAAAGAAAAAATTGTTAAGTCTACTGAAGGTCCTGAATGATAAAACGTTGATAAAGGTGGA
+
CCCCCGGGGGGGGGGGGGGGGGGGGGGGGGGGGGGGGGGGGGGGGGGGGGGGGGEGGGGGGGGGGGGGGGGGGGGGGGGGGFGGGGGGGGGGGGGGGGGGGFAEFGGGFFGGGGGGFGGGGGGGGGGGGGGGFGGGGGGGFA8FFGGGGGFGGGGGFGGGGGGGGGGGGGGGGGGGFGGGGGGGGFFGGGGGGGGGFFFGFCCEFFFFFFFF>5AAFFGBFFEFFEFEF)>4AB=FBDECEEFFECD(;79BEF@CCFFEFFEFG@EE@(=934<<>>E<EEEE<)2=@072CEC<F@3:(
@M70528:330:000000000-K6D4P:1:1102:14115:2162 2:N:0:GTTGCGTTCA+GTTGCAGTTG
TAAAACAGGGTCCCCTCCCCCTCTAGGGTCAAAAAAAGAGGTATTTAAGTTTCGGTCAGTTAAAAGTATTGTGATAGCTCCCGCTAACACTGGCAAAGATAAAAGAAGAAGAATGGCTGTTAAAATAACTGATCAGACAAATAGTCTAATTTTTTCTGCTGAAAGGTTTTTTGCTTTAAGATTAATAATTGTAGTAATAAAATTTAAGGCACCTAAAATTGAAGAAATCCCTGCAAGGTGTAAAGAAAAAATTGTTAAGTCTACTGAAGGTCCTGAATGATACAACGTTGATAAAGGTGGA
+
CCCCCGGGGGGGGGGGGGGGGGGGGGGGGGGGGGGGGGGGGGGGGGGGGFGGGGGCGGGGGGDGGGGGGGGGGGGGFFGGGGGGGGGGGGGGGGFDGFGGGGGGGGGGGGGGGGAFGGG@GGGGGGGGGGGGGGGGGGFGGGGGFGGGGGFFFGGGGGGGGGGGGGDFGGGGGGGFFGGFGGGGGGGDGGGGGGGGFFFFCFAEFFCAA?FFFCFF6EFBG6AB6@@E6.:AA77B*DDD6@ECE=20;=@=B88:58=?C8?FF357;54))3)><;346))9741(6:1;2<))>47?0
@M70528:330:000000000-K6D4P:1:1102:19026:2169 2:N:0:GTTGCGTTCA+GTTGCAGTTG
TAAAACAGGGTCCCCTCCCCCTCTAGGGTCAAAAAAAGAGGTATTTAAGTTTCGGTCAGTTAAAAGTATTGTGATAGCTCCCGCTAACACTGGCAAAGATAAAAGAAGAAGAATGGCTGTTAAAATAACTGATCAGACAAATAGTCTAATTTTTTCTGCTGAAAGGTTTTTTGCTTTAAGATTAATAATTGTAGTAATAAAATTTAAGGCACCTAAAATTGAAGAAATCCCTGCAAGGTGTAAAGAAAAAATTGTTAAGTCTACTGAAGGTCCTGAATGATAAAACGTTGATAAAGGTGGA
+
CCCCCGGGGGGGGGGGGGGGGGGGGGGGGGGGGGGGGGGGGGGGGGGGGGGGGGGGGGGGGGGGGGGGGGGGGGGGGGGGGGGGGGGGGGGGGGGGGGGGGGGGGGGGGGGGGGGGGGGGGDGGGGGGGGGGFGGGGGGGGGGGGGGGGGFGGGGFFGCDFGGGGGGGGGGGGGGGCGGGFGGGGGGGGGGGGGGGFGFGCFFFFFFAFAFAAGFGFCCEGFFEFFFEFB=AFFDFBDF7>@CBEE2@A96::A5B?FF<?FCA?<?E<@@E49<CGGFFCE?CCEBF87D7DEEFFEF?(
@M70528:330:000000000-K6D4P:1:1102:22274:2178 2:N:0:GTTGCGTTCA+GTTGCAGTTG
TAAAACAGGGTCCCCTCCCCCTCTAGGGTCAAAAAAAGAGGTATTTAAGTTTCGGTCAGTTAAAAGTATTGTGATAGCTCCCGCTAACACTGGCAAAGATAAAAGAAGAAGAATGGCTGTTAAAATAACTGATCAGACAAATAGTCTAATTTTTTCTGCTGAAAGGTTTTTTGCTTTAAGATTAATAATTGTAGTAATAAAATTTAAGGCACCTAAAATTGAAGAAATCCCTGCAAGGTGTAAAGAAAAAATTGTTAAGTCTACTGAAGGTCCTGAATGATAACACGTTGATAAAGGTGGA
+
CCCCCGGGGGGGGGGGGGGGGGGGGGGGGGGGGGGGGGGGGGGGGGGGGGGGGGGGGGGGGGGGGGGGGGGGGGGGGGGGGGGGGGGGGGGGGGGGGGGGGGGGGGGGGGGGGGGGGGGGGGGGGGGGGGGGGGGGGGGGFFGGGGGGGGDFGGGGGGCGGGGGGGGFCGGGGGGGFGGG8;EGGGGFGGGCGGGFFGCGFGFFFFFFFFFF>DACA7@CGFCEFEDFF>B4A54BEGGGFECCEEBBF=9>:A@@*44>CA.1>3<A36=479<3C7?A?36).40(579+:119@?08(
@M70528:330:000000000-K6D4P:1:1102:19627:2192 2:N:0:GTTGCGTTCA+GTTGCAGTTG
TAAAACAGGGTCCCCTCCCCCTCTAGGGTCAAAAAAAGAGGTATTTAAGTTTCGGTCAGTTAAAAGTATTGTGATAGCTCCCGCTAACACTGGCAAAGATAAAAGAAGAAGAATGGCTGTTAAAATAACTGATCAGACAAATAGTCTAATTTTTTCTGCTGAAAGGTTTTTTGCTTTAAGATTAATAATTGTAGTAATAAAATTTAAGGCACCTAAAATTGAAGAAATCCCTGCAAGGTGTAAAGAAAAAATTGTTAAGTCTACTGAAGGTCCTGAAGGATAAAACGTTGATAAAGGTGGA
+
CCCCCGGGGDG9EFGGG7FEGGGGDEFEFFCEFGGDGGGGG<FGGGGGGFFGGEGFGGGEFFEEFFGFFFGF@FFGGGG9@C7FGGGGGGGGG8FFFGGGGFGGDFEGEFF:EFFFGGDGGDFCFGFGGGGGGGG??FGFFGFFFGGGGGFGF<>EGGGFGGDFFDED8?FEGFD=DGGGGFGFGFFGGGGGGFFGAFFC>EFFFFFFFFFFFGAF9CC@AAC6B@FFFE@FF):A>8>D@=<+2;B5;@BFFF<CCFCECA<3><9A@;F3;;3;C*63)/;)94;@;0D>F?<9:<?F(
@M70528:330:000000000-K6D4P:1:1102:18204:2194 2:N:0:GTTGCGTTCA+GTTGCAGTTG
TAAAACAGGGTCCCCTCCCCCTCTAGGGTCAAAAAAAGAGGTATTTAAGTTTCGGTCAGTTAAAAGTATTGTGATAGCTCCCGCTAACACTGGCAAAGATAAAAGAAGAAGAATGGCTGTTAAAATAACTGATCAGACAAATAGTCTAATTTTTTCTGCTGAAAGGTTTTTTGCTTTAAGATTAATAATTGTAGTAATAAAATTTAAGGCACCTAAAATTGAAGAAATCCCTGCAAGGTGTAAAGAAAAAATTGTTAAGTCTACTGAAGGTCCTGAATGATAAAACGTTGATAAAGGTGGA
+
CCCCCGGGGGGGGGGGGGGGGGGGGGGGGGGGGGGGGGGGGGGGGGGGGGGGGGGGGGGGGGGGGFGGGGGGGGGGGGGGGGGGGGGGGGGGCFGGGGGGGGGGGGGGGGGGGFFGGGGGGGGGGGGGGGGGGGGGGGGGGGGGGGGGGGFGGGGGGGGGGGGGGGGGGGGGGGGGCFGFFGGGGGGGGGGGGGGGFGFGFGFFFFFFFFFFFGFGAA,5EF@AFFFFFFEF4=2BECGGBFFFEF23AB=:=+/B<B=C3;.@+3?AE;@<433CC7)7<CE<4;>@@17+;CE39.31(
@M70528:330:000000000-K6D4P:1:1102:16231:2241 2:N:0:GTTGCGTTCA+GTTGCAGTTG
TAAAACAGGGTCCCCTCCCCCTCTAGGGTCAAAAAAAGAGGTATTTAAGTTTCGGTCAGTTAAAAGTATTGTGATAGCTCCCGCTAACACTGGCAAAGATAAAAGAAGAAGAATGGCTGTTAAAATAACTGATCAGACAAATAGTCTAATTTTTTCTGCTGAAAGGTTTTTTGCTTTAAGATTAATAATTGTAGTAATAAAATTTAAGGCACCTAAAATTGAAGAAATCCCTGCAAGGTGTAAAGAAAAAATTGTTAAGTCTACTGAAGGTCCTGAATGATAACACGTTGATAAAGGTGGA
+
CCCCCGGGGGGGGGGGGGGGGGGGCGGGGGGGGGGGGCFGGGGFGGGGFGGGGFGGGGGGGGGGEGGGGGGGGGGGGGGGGGGGGGGGGGGGGFGFFGGGGFFGGGGGGGGGGGGGGGGGGGGGFGGGGFFGGCGFGGGGGGGGGGFGGGFFGGGGGGGGGGGGGFEFDGGEGGGGFFGGGGGGFGFFFGGGGG7CCCFCCD+:<FFFFFFAFGFGFGGCGFCEFBB7CEFA6==A=FFFEECFEE((;@@@=CCA4:B?CFCFFFFAF1=EEEA38:?3?)./.5((,/2+:564>87<(
@M70528:330:000000000-K6D4P:1:1102:19635:2248 2:N:0:GTTGCGTTCA+GTTGCAGTTG
TAAAACAGGGTCCCCTCCCCCTCTAGGGTCAAAAAAAGAGGTATTTAAGTTTCGGTCAGTTAAAAGTATTGTGATAGCTCCCGCTAACACTGGCAAAGATAAAAGAAGAAGAATGGCTGTTAAAATAACTGATCAGACAAATAGTCTAATTTTTTCTGCTGAAAGGTTTTTTGCTTTAAGATTAATAATTGTAGTAATAAAATTTAAGGCACCTAAAATTGAAGAAATCCCTGCAAGGTGTAAAGAAAAAATTGTTAAGTCTACTGAAGGTCCTGAATGATAAAACGTTGATAAAGGTGGA
+
CCCCCGGGGGGGGGGGGGGGGGGGGGGGGGGGGGGGGGGGGGGGGGGGGGGGGGGGGGGGGGGGGGGGGGGGGGGGGGGGGGGGGGGGGGGGGGGGGGGGGGGGGGGGGGGGGGGGGGGGGGGGGFGGGGGGGGGGGGGGGGGGGGGGGGFGGGGGGGGGGGGGGGGGGGGGGGGGFFGGGGGGGGGGGGGGGGGGFGFCEGFFFFFFFFFF5DFGFGG@FF56FEFEF2BFFF:;B8D76:A9AE@DFFFFFFEFEFFFEFEAFEC<EFFAEE=ECFCAEFFC><@;@@DCF?<E7@0:(
@M70528:330:000000000-K6D4P:1:1102:22390:2255 2:N:0:GTTGCGTTCA+GTTGCAGTTG
TAAAACAGGGTCCCCTCCCCCTCTAGGGTCAAAAAAAGAGGTATTTAAGTTTCGGTCAGTTAAAAGTATTGTGATAGCTCCCGCTAACACTGGCAAAGATAAAAGAAGAAGAATGGCTGTTAAAATAACTGATCAGACAAATAGTCTAATTTTTTCTGCTGAAAGGTTTTTTGCTTTAAGATTAATAATTGTAGTAATAAAATTTAAGGCACCTAAAATTGAAGAAATCCCTGCAAGGTGTAAAGAAAAAATTGTTAAGTCTACTGAAGGTCCTGAATGATAACACGTTGATAAAGGTGGA
+
CCCCCGGGGGGGGGGGGGGGGGGGGGGGGGGGGGGGGGGGGGGGGGGGGGGGGDGFGGGGGGGGGGGGGGGGGGGGGGGGGGGGGGGGGGGGGGGGGGGGGGGGGGGGGGGGGGGGGGGGGGGGGGGGGFGGGGGGGGGGGGGGGGGGGGFGGGGGCGGGFGGFGGGGGGGGGGGGFGGGGGGGGGGGGGGGGGGGFGFGFGFFFAFFF5FF>DAFFGGFGFEBFF=EA=E>AD=>EGGG=EEF4;B=FD@F=A?F?A6?C7<AE)9@@3;A3A378F?AC57)74;@FFD7C<<>7,(,(
@M70528:330:000000000-K6D4P:1:1102:8453:2272 2:N:0:GTTGCGTTCA+GTTGCAGTTG
TAAAACAGGGTCCCCTGTCTCTTATACACATCTGACGCTGCCGACGACAACTGCAACGTGTAGATCTCGGTTGTCGCCGTATCAATAAAACAAAAACAAGAAAAGAAACGAATAGAATAAATATCAATTATTTGACAAAATAATAATGACATCTGCTAACAAATACACTGACTTCTGTTACTTAATGACCTCGACACCGTCACAAAATTGACAACGATGCGAAGGATACCATTGCTACTAACCGTACCACTAGACCTCGTAACTCGTCAAACAACATCACTTATTCCTTCACACATACTAA
+
CCCCCGGGGEGDGDFGGCF@EFGFFGFFGDEG9FFGGGGGGFGGDGGGGGGGGGGGFCFDFGG<,6<<FDC,@6C,,@F@:<46,CCC?<,AA,4,,:E,,9,,4+,,,+4+,+,,,,+4,,,9,:,,,:=4,4?,,,,,+,6,,,,44,+,,9,,@,,6,,6A,6,,3,,,,,,7+,@,7,7,8,,28,,,+33+*+*4)@**3***3+++++*****)**-()(0*)0*+1**+*5>,1((),(//+)(()+)))0)/(2/@C(//--6).(((**).-))))))).)**0(()3))-)
@M70528:330:000000000-K6D4P:1:1102:9315:2300 2:N:0:GTTGCGTTCA+GTTGCAGTTG
TAAAACAGGGTCCCCTCCCCCTCTAGGGTCAAAAAAAGAGGTATTTAAGTTTCGGTCAGTTAAAAGTATTGTGATAGCTCCCGCTAACACTGGCAAAGATAAAAGAAGAAGAATGGCTGTTAAAATAACTGATCAGACAAATAGTCTAATTTTTTCTGCTGAAAGGTTTTTTGCTTTAAGATTAATAATTGTAGTAATAAAATTTAAGGCACCTAAAATTGAAGAAATCCCTGCAAGGTGTAAAGAAAAAATTGTTAAGTCTACTGAAGGTCCTGAATGATACAACGTTGATAAAGGTGGA
+
CCCCCGGGGGGGGGGGGGGGGGGGGGGGGGGGGGGGGGGGGGGGGGGGGGGGGEGGGGGGGGGGGGGGGGGGGGGGGGGGGGGGGGGGGGGGGGGGGGGGGGGGGGGGGFGGGGGGGGGGGGGGGGGGGGGGGGGGGGGGGGGGGGGGFFFGGGGGGGGGGGGGGGGGGGGGGGGGFGGGGGGGGGGGGGGFGFFGFGFGFGFFFFFFFFFFFGFDAFGFGFFEF9CFB=49FFFF=59>EBEFCFDFFBBDFFF6CB8@C7CF77CE@;=E;EAEC@<8E?)9;@>8@DF7CEF)>B?B(
@M70528:330:000000000-K6D4P:1:1102:15302:2313 2:N:0:GTTGCGTTCA+GTTGCAGTTG
TAAAACAGGGTCCCCTCCCCCTCTAGGGTCAAAAAAAGAGGTATTTAAGTTTCGGTCAGTTAAAAGTATTGTGATAGCTCCCGCTAACACTGGCAAAGATAAAAGAAGAAGAATGGCTGTTAAAATAACTGATCAGACAAATAGTCTAATTTTTTCTGCTGAAAGGTTTTTTGCTTTAAGATTAATAATTGTAGTAATAAAATTTAAGGCACCTAAAATTGAAGAAATCCCTGCAAGGTGTAAAGAAAAAATTGTTAAGTCTACTGAAGGTCCTGAATGATAAAACGTTGATAAAGGTGGA
+
CCCCCGGGGGGGGGGGGGGGGGGGGGGGGGGGGGGGGGGGGGGGGGGGGGGGGGGGGGFGGGGGFGGGGGGGGGGGGGGGGGGGGGGGGGGGGGGGGGGGGGGGGGGGGGGGGGGGGGGGGGGGGGGGGGGGGGGGGGGGGGGGGGGGGGFGDGDFGGGGGGGGGGGGGGGGDGFGFFGGGGGGGGGGGGGGGGGF?FFFEFFBFFFFF?CFFGFFFGGFGFEFFFFFFFFFF>BFEGG?@:AF<6@=F2>B:CCF?ACEEF<6+.<=3;@<4<AC;794?.);CE66;?CDGEEC774<0
@M70528:330:000000000-K6D4P:1:1102:19793:2314 2:N:0:GTTGCGTTCA+GTTGCAGTTG
TAAAACAGGGTCCCCTCCCCCTCTAGGGTCAAAAAAAGAGGTATTTAAGTTTCGGTCAGTTAAAAGTATTGTGATAGCTCCCGCTAACACTGGCAAAGATAAAAGAAGAAGAATGGCTGTTAAAATAACTGATCAGACAAATAGTCTAATTTTTTCTGCTGAAAGGTTTTTTGCTTTAAGATTAATAATTGTAGTAATAAAATTTAAGGCACCTAAAATTGAAGAAATCCCTGCAAGGTGTAAAGAAAAAATTGTTAAGTCTACTGAAGGTCCTGAATGATAAAACGTTGATAAAGGTGGA
+
CCCCCGGGGGGGGGGGGGGGGGGGGGGGGGGGGGGGGGGGGGGGGGGGGGGGGGGGGGGGGGGGGGGGGGGGGGGGGGGGGGGGGGGFGGGGGGGGGGGGGGGGGGGGGGGGGGGGGGGFGGGGGGGGGGFFGGGGGGGGGFGGGGGGGGFGGGGGGGGGGGFFGGGGGGGGGGGGFGGGGGGGGGGGGGGGGDDFFGFGFFFEFFFFFFFFFGFGFGF@CF@EFFFFF:=4A@5?B:>:>=7A?:5562>DFFEF?B486CCA@@?A@@EE7A<CCCEF37).7@0883::CEFF7@04(
@M70528:330:000000000-K6D4P:1:1102:15140:2319 2:N:0:GTTGCGTTCA+GTTGCAGTTG
TAAAACAGGGTCCCCTCCCCCTCTAGGGTCAAAAAAAGAGGTATTTAAGTTTCGGTCAGTTAAAAGTATTGTGATAGCTCCCGCTAACACTGGCAAAGATAAAAGAAGAAGAATGGCTGTTAAAATAACTGATCAGACAAATAGTCTAATTTTTTCTGCTGAAAGGTTTTTTGCTTTAAGATTAATAATTGTAGTAATAAAATTTAAGGCACCTAAAATTGAAGAAATCCCTGCAAGGTGTAAAGAAAAAATTGTTAAGTCTACTGAAGGTCCTGAATGATAAAACGTTGATAAAGGTGGA
+
CCCCCGGGGGGGGGGGGGGGGGGGFGGGGGGGGGGGGGFGGGGGGGGGGGGGGGGCEEGGGGGGGGGGGGGGGGGGGGGGGGFGGGGGFGGGG8FDGGGGGGGFGGFFGGGGGGGGGGGGGGGGGGGGGGGGGGGGGGGGGGGGGGGGGGFFGFEGGGGC=EFGGGGFGGGGGGGGFGGGGGGGGGFFCFGGGGGGFG7FEGC@FFFFAFFA*96CFFF=CAEFF5=CFBEFF4)A<D,?>>EEEFB9F>@2(=7=8>@CEA7;@@CE@;E<3;7C229;E3?)77@=8;9+:<9CC4(4(
@M70528:330:000000000-K6D4P:1:1102:12528:2336 2:N:0:GTTGCGTTCA+GTTGCAGTTG
TAAAACAGGGTCCCCTCCCCCTCTAGGGTCAAAAAAAGAGGTATTTAAGTTTCGGTCAGTTAAAAGTATTGTGATAGCTCCCGCTAACACTGGCAAAGATAAAAGAAGAAGAATGGCTGTTAAAATAACTGATCAGACAAATAGTCTAATTTTTTCTGCTGAAAGGTTTTTTGCTTTAAGATTAATAATTGTAGTAATAAAATTTAAGGCACCTAAAATTGAAGAAATCCCTGCAAGGTGTAAAGAAAAAATTGTTAAGTCTACTGAAGGTCCTGAATGATAAAACGTTAATAAAGGTGGA
+
CCCCCGGGGGGGGGGGGGGGGGGGGGGGGGGGGGGGGGGGGGGGGGGGGGGGGGGFGGGGGGGGGGGGGGGGGGGGGGGFGGGGGGGGGGFGCDGGGGGGGGGGGGGGGGGGGGGGGGGGGGGGGGGGGGGGGFFGGGGGGGFFDEFFEGFGGFGGFFGGGGGFGGGGGGGGGGGGFGGFGGGFEGGGGGGGGGGGFCCFE;CEFFFFF5AACDF5FFFEGFFEA5@@AEBFFFFFBGF8662+:=>=F9@B=AE8CA+/)11;53))7(;9)7;;7;?3)55/9@93((11+1939=?<(
@M70528:330:000000000-K6D4P:1:1102:21156:2358 2:N:0:GTTGCGTTCA+GTTGCAGTTG
TAAAACAGGGTCCCCTCCCCCTCTAGGGTCAAAAAAAGAGGTATTTAAGTTTCGGTCAGTTAAAAGTATTGTGATAGCTCCCGCTAACACTGGCAAAGATAAAAGAAGAAGAATGGCTGTTAAAATAACTGATCAGACAAATAGTCTAATTTTTTCTGCTGAAAGGTTTTTTGCTTTAAGATTAATAATTGTAGTAATAAAATTTAAGGCACCTAAAATTGAAGAAATCCCTGCAAGGTGTAAAGAAAAAATTGTTAAGTCTACTGAAGGTCTTGAATGATAAAACGTTGATAAAGGTGGA
+
CCCCCGGGGGFFGGFGGFGGGGGGGGGFGGGGGGGGGGGGGGFGGGFGFFGGCFGGEDFFFGFGAFFGGGGGGGGGGGGGGGGGGGGFGGFFGGFFGGGGGGGGFGGFGGFGGGGFFGCFFGGGGGGGGGGGGGGFCGFGFGGGGGGGGGFGFFGFGGFGFGGGGGGGGGGGGGGGFGGGGGGGGFGGGGGECGGGFFC:AEFEFFFFFFFAFFFGA9CCGF@EF@=5BEFA>5B4>@EFBFCCECD(?:@DEAEF@B@CC=CFGF<AE;;<)6;<>CCFFFFE)7983(*217;C77::(
@M70528:330:000000000-K6D4P:1:1102:11130:2366 2:N:0:GTTGCGTTCA+GTTGCAGTTG
TAAAACAGGGTCCCCTCCCCCTCTAGGGTCAAAAAAAGAGGTATTTAAGTTTCGGTCAGTTAAAAGTATTGTGATAGCTCCCGCTAACACTGGCAAAGATAAAAGAAGAAGAATGGCTGTTAAAATAACTGATCAGACAAATAGTCTAATTTTTTCTGCTGAAAGGTTTTTTGCTTTAAGATTAATAATTGTAGTAATAAAATTTAAGGCACCTAAAATTGAAGAAATCCCTGCAAGGTGTAAAGAAAAAATTGTTAAGTCTACTGAAGGTCCTGAATGATAAAACGTTGATAAAGGTGGA
+
CCCCCGGGGGGGGGGGGGGGGGGGGGGGCFFGGEGGGGGFGGGGGGGGGGGGGGGGGGGGGGGGGGGGGGGGGGGGGCGFEFGGEGGGGGGGGGGGGGGGGGGGGGGGGGGGGGGGGGDGGFFFFGGGGFGGFGGGGFGGGGGGGGGGGGDAFFGFFGGFGGGGGGCGGFGGGGGGFGGGGGGGGGGGFAFGGGGGFGFGEGFEFFFFAFFFFGFGFG7@EFECFBBE>4)6A25A=F:B66AFFFF=F2>=EF?88==8?8CAF@73<E@A.>@FC>C8<)9C7@>83(7+:?FECE?F(
@M70528:330:000000000-K6D4P:1:1102:17365:2375 2:N:0:GTTGCGTTCA+GTTGCAGTTG
TAAAACAGGGTCCCCTCCCCCTCTAGGGTCAAAAAAAGAGGTATTTAAGTTTCGGTCAGTTAAAAGTATTGTGATAGCTCCCGCTAACACTGGCAAAGATAAAAGAAGAAGAATGGCTGTTAAAATAACTGATCAGACAAATAGTCTAATTTTTTCTGCTGAAAGGTTTTTTGCTTTAAGATTAATAATTGTAGTAATAAAATTTAAGGCACCTAAAATTGAAGAAATCCCTGCAAGGTGTAAAGACAAAATTGTTAAGTCTACTGAAGGTCCTGAATGATAAAACGTTGATAAAGGTGGA
+
CCCCCGGGGGGGGGGGGGGGGGGGGGGGGGGGGGGGGGFGGGGGGGGGGGGGGGGGGGGGGGGGGGGGGGGGGGGGGGGGGGGGGGGGGGGGGGGGGGGGGGGGGGGGGGGGGGGGGGGGGGGGGGGGGGGGGGGGGGGGGGGGGGGGECFGGGGGGGGGGGGGGGGGGGGGGGGGFGFGGFGGGGGGGGFGGGGGFGFGFGFFFFFFFFFFFGFGFFF@EFEBF@@EFE@>9BBFE5FG@EEF<E26?=DFFAC+*=69?C7A97>@E(6@7;7)2:3;CEF3>31;(07::)46;.(6(
@M70528:330:000000000-K6D4P:1:1102:8939:2378 2:N:0:GTTGCGTTCA+GTTGCAGTTG
TAAAACAGGGTCCCCTCCCCCTCTAGGGTCAAAAAAAGAGGTATTTAAGTTTCGGTCAGTTAAAAGTATTGTGATAGCTCCCGCTAACACTGGCAAAGATAAAAGAAGAAGAATGGCTGTTAAAATAACTGATCAGACAAATAGTCTAATTTTTTCTGCTGAAAGGTTTTTTGCTTTAAGATTAATAATTGTAGTAATAAAATTTAAGGCACCTAAAATTGAAGAAATCCCTGCAAGGTGTAAAGAAAAAATTGTTAAGTCTACTGAAGGTCATGAATGATAAAACGTTGATAAAGGTGGA
+
CCCCCGGGGGGGGGGGGGGGGGGGGGGGGGGGGGGGGGGGGGGGGGGGGGGGGGGGGGGGGGGGGGFGGGGGGGGGGGGGGGGGGGGGGGFGGGGGGGGGGGGGGGGGGGGGGGGGGGGEGGGFGGGGGGGGFGGGGGGGGG8EGGGGGGFGGGGCFGGGGFGGGGGGCFGGGFGGFGGGGGGGGGGGGFFEGGGFFFFGEDFFFFFFFFFF>FFGFFGFGFFF>@CFCB46?=BA>EDBE@FFEEBBFFFFFFFF<FFEC6CFF8CAE1=@)767+3).667))/63(,:7CEEE?=B0(
@M70528:330:000000000-K6D4P:1:1102:10624:2388 2:N:0:GTTGCGTTCA+GTTGCAGTTG
TAAAACAGGGTCCCCTCCCCCTCTAGGGTCAAAAAAAGAGGTATTTAAGTTTCGGTCAGTTAAAAGTATTGTGATAGCTCCCGCTAACACTGGCAAAGATAAAAGAAGAAGAATGGCTGTTAAAATAACTGATCAGACAAATAGTCTAATTTTTTCTGCTGAAAGGTTTTTTGCTTTAAGATTAATAATTGTAGTAATAAAATTTAAGGCACCTAAAATTGAAGAAATCCCTGCAAGGTGTAAAGAAAAAATTGTTAAGTCTACTGAAGGTCCTGAATGATAAAACGTTGATAAAGGTGGA
+
CCCCCGGGGGGGGGGGGGGGGGGGGGGGGGGGGGGGGGGGGGGGGGGGGGGGGGGEGGGGGGGGGGFGGGGGGGGGGGGGGGGGGGGGGGGGGGGGGGGGGGGGGGGGGGGGGGGGGGGFFFGEGGGGGGGGFGGGGGGGGGGGGGGGGGFGGCEFFGGGGGGGGGGGGGGGDGGGDDFGGGFFGGGGGGGGGGGGFGFGFGFFFFFFFFFFFGFGFGGFFFCFFFFC8)0?FFB;>4,6:@EBA450;79BBFFF@8+>E6?@EE?A@(;@<AAC;@?E?EFC449@1;C7DEEFGFF?0
@M70528:330:000000000-K6D4P:1:1102:17357:2391 2:N:0:GTTGCGTTCA+GTTGCAGTTG
TAAAACAGGGTCCCCTCCCCCTCTAGGGTCAAAAAAAGAGGTATTTAAGTTTCGGTCAGTTAAAAGTATTGTGATAGCTCCCGCTAACACTGGCAAAGATAAAAGAAGAAGAATGGCTGTTAAAATAACTGATCAGACAAATAGTCTAATTTTTTCTGCTGAAAGGTTTTTTGCTTTAAGATTAATAATTGTAGTAATAAAATTTAAGGCACCTAAAATTGAAGAAATCCCTGCAAGGTGTAAAGAAAAAATTGTTAAGTCTACTGAAGGTCCTGAATGATAAAACGTTGATAAAGGTGGA
+
CCCCCGGGGGGGFGGGGGGGGGGGGGGFGGGGGGGGGG8EGGGFGGGGGGGGFGDGGGGGGGGGGGGGGGGGGGGGGGGGGGGGGGGFFCFGGGGGGGGGGGG=FGFGGFGEGFFGGGGGGGFEFCGG=AEGFFGGGGGGGGGCFGGGGGFGGGGGGGGGGGFCACBFCFFEGGGGFGAFCGFGGFGGGGGGGGF;FGF7AFFFFFFFF??FF7>DFFGB7A=@CE=EFFB>FD4ABEFC:6<FFFFBF>BFE=CFCACCCFCAFF?<3;E@);4)2;<=EEC<C@BD@D91:?<9+;>?(
@M70528:330:000000000-K6D4P:1:1102:7637:2395 2:N:0:GTTGCGTTCA+GTTGCAGTTG
TAAAACAGGGTCCCCTCCCCCTCTAGGGTCAAAAAAAGAGGTATTTAAGTTTCGGTCAGTTAAAAGTATTGTGATAGCTCCCGCTAACACTGGCAAAGATAAAAGAAGAAGAATGGCTGTTAAAATAACTGATCAGACAAATAGTCTAATTTTTTCTGCTGAAAGGTTTTTTGCTTTAAGATTAATAATTGTAGTAATAAAATTTAAGGCACCTAAAATTGAAGAAATCCCTGCAAGGTGTAAAGAAAAAATTGTTAAGTCTACTGAAGGTCCTGAATGATAAACCGTTGATAAAGGTGGA
+
CCCCCGGGGGGGGGGGGGGGGGGGGGGFGGGGGGGGGGGGGGGGGGGGGGGGGGGGGGGGGGGGGGGGGFGGGGGGGGGGGGGGGGGGGGGGGGGAFGGGGGGGGGGGGGGGGGGGGGGGGGGFGGGGGGGGGCFGGGGGGGGGGCFGGGFGGFGFGGGFGGGGGGGGGGGGGCEGFGDGGGGFFGGCGGGGGFGGFFFGFEFEFFFFFFFFFGFGFAA@EACEFEFEFBFAFBDF=GGG@=EF?CB:FB@FF6@F8==?E+7;FF?A@;=))/)4;CE8CE)6)63<?8FGG5CE733<(
@M70528:330:000000000-K6D4P:1:1102:11733:2400 2:N:0:GTTGCGTTCA+GTTGCAGTTG
TAAAACAGGGTCCCCTCCCCCTCTAGGGTCAAAAAAAGAGGTATTTAAGTTTCGGTCAGTTAAAAGTATTGTGATAGCTCCCGCTAACACTGGCAAAGATAAAAGAAGAAGAATGGCTGTTAAACTAACTGATCAGACAAATAGTCTAATTTTTTCTGCTGAAAGGTTTTTTGCTTTAAGATTAATAATTGTAGTAATAAAATTTAAGGCACCTAAAATTGAAGAAATCCCTGCAAGGTGTAAAGAAAAAATTGTTAAGTCTACTGAAGGTCCTGAATGATAAAACGTTGATAAAGGTGGA
+
CCCCCGGGGGGGGGGGGGGGGGGGGGGGGGGGGGGGGGGGGGGGGGGGGGGGGGGGGGGGGGGGGGGGGGGGGGGGGGGGGGGGGGGGGGGGGGGGGGGGGGGGGGGGFFGGGGGGGGGGGGGG,FGGGGGGGGGGGGGGGGGGGGGGGGFGFGGGGGGGGGGGGGGGFGGGGGGGFGGGFEADGFGGGGGGGCFDFGCG:@;CFFFCFFFF>CFFFFGFGFFBF5@FAE36AFBAB8DFEE<>*>8>F>9:EFEF<:BCCF?A9<377(/4)7)>;FEECC57;@0,((1++/).+44((
@M70528:330:000000000-K6D4P:1:1102:20471:2428 2:N:0:GTTGCGTTCA+GTTGCAGTTG
TAAAACAGGGCTCCCTGTCTCTTATACACATCTGACGCTGCCGACGACAACTGCAACGTGTAGATCTCGGTGGGCGCCGGAACATGAAAAACAAAAAAAAAAAAAAAAGAAAAAAGAACAAGAAAGAAAGTTAACAAACAAATCACAATCGAAACAAGAAAACATATAGAACAACTGAACGAGAAAAAAGGAAGGATGTGAACTAGAGCTGTCCACATAGACGTCACAAGCAACAATCATAAGACGCACACAGATGTAGACAGATACTGATGTATGTGCGAAGGATGACTGCCAAAAACAA
+
ACCCCFGGGGGFFGGGGFGFGGG,EFGGGGGGGFGFGGGGGGGGGGGGGGFEFGGGGGF<C<EE9<FEFGBCF+@FCEFF=+8BB,?5FCE=44FE@@8+@B4++8+8:+,3,3+8+3+3,,,,6,5FD,,,7,3,,,,,*,+,2,4,,4924<*,2,,4,60,,0,,,++09**+/00+*1**4+3*****0****00+-+*.61****)*/**0)++-+1(,.(-.03()).())+++)))/)(((0((,())1)**))*.)+).))))).)))*2)((((-()(().**0))(*--(.
@M70528:330:000000000-K6D4P:1:1102:18353:2463 2:N:0:GTTGCGTTCA+GTTGCAGTTG
TAAAACAGGGTCCCCTCCCCCTCTAGGGTCAAAAAAAGAGGTATTTAAGTTTCGGTCAGTTAAAAGTATTGTGATAGCTCCCGCTAACACTGGCAAAGATAAAAGAAGAAGAATGGCTGTTAAAATAACTGATCAGACAAATAGTCTAATTTTTTCTGCTGAAAGGTTTTTTGCTTTAAGATTAATAATTGTAGTAATAAAATTTAAGGCACCTAAAATTGAAGAAATCCCTGCAAGGTGTAAAGAAAAAATTGTTAAGTCTACTGAAGGTCCTGAATGATAAAACGTTGATAAAGGTGGA
+
CCCCCGGGGGGGGGGGGGGGGGGGGGGGDGGGGGGGGGGGGGGGGGGGGGGGGGGGGGGGGGGGGGGGGGGGGGGGGGGGGGGGGGGGGGGGGGGGGGGGGGGGGGGGGGGGGGGGGGGGGGGGGGGGGGGGGGGGGGGGGGGGGGGGGGFGGGGGGGGGGGGGADGGGGGGGGGGFGGGGGGGGGGFGGGGGGGGFGFGEEFEFFFBFFFFFGFGFFGFGFCFFBDEBEEFFFFFEGGDEEFF<=:@AB>BEFEFE@BC?73+>3.=)4=37@)9CCC;6<CECE@;;(91+/97C@??(
@M70528:330:000000000-K6D4P:1:1102:17630:2464 2:N:0:GTTGCGTTCA+GTTGCAGTTG
TAAAACAGGGTCCCCTCCCCCTCTAGGGTCAAAAAAAGAGGTATTTAAGTTTCGGTCAGTTAAAAGTATTGTGATAGCTCCCGCTAACACTGGCAAAGATAAAAGAAGAAGAATGGCTGTTAAAATAACTGATCAGACAAATAGTCTAATTTTTTCTGCTGAAAGGTTTTTTGCTTTAAGATTAATAATTGTAGTAATAAAATTTAAGGCACCTAAAATTGAAGAAATCCCTGCAAGGTGTAAAGAAAAAATTGTTAAGTCTACTTAAGGTCCTGAATGATACAACGTTGATAAAGGTGGA
+
CCCCCGFGGEGGGGGGGGGGGGGGGGGGGGGGGGGGGGGGGGGGGGGGGGGGFGGGEDGGGGGGGGGGGGGGGGGGGGGC@FGGGGGGGFFGGGGGGGGGGGGFFFFGFGGGGCCFGGDGFGEE9FFFFGDCFGE@9DEGCGFGGGFFGGFFFGCGGFCFFFGGGGGGGGGDGGGGFD8DFGGDEFGGGGGGDDFFFGF77@CEFFFFF59CFGFFFCE@G>18<5:EFE3@4)-/:DEFFF49AC=2;(->388BE>:C5AE+A).))7>)7;=<6C5)56)/.69@(2:;:</)>7(1(
@M70528:330:000000000-K6D4P:1:1102:14466:2469 2:N:0:GTTGCGTTCA+GTTGCAGTTG
TAAAACAGGGTCCCCTCCCCCTCTAGGGTCAAAAAAAGAGGTATTTAAGTTTCGGTCAGTTAAAAGTATTGTGATAGCTCCCGCTAACACTGGCAAAGATAAAAGAAGAAGAATGGCTGTTAAAATAACTGATCAGACAAATAGTCTAATTTTTTCTGCTGAAAGGTTTTTTGCTTTAAGATTAATAATTGTAGTAATAAAATTTAAGGCACCTAAAATTGAAGAAATCCCTGCAAGGTGTAAAGAAAAAATTGTTAAGTCTACTGAAGGTCCTGAATGATAAAACGTTGATAAAGGTGGA
+
CCCCCGGGGGGGGGGGGGGGGGGGGGGGGGGGGGGGGGGGGFGGGGGGGGGGGGGFGGGGGGGGGGGGGGGGGGGGGGGGGGGGGGGFGFFFFFGFGGGGGGGGGFGFGGFGGGGGGGGGGGGGGGGGGGGGGGGGGGFGGGGGGGFGGGFGGGGFFGGGGGGGGGGDFGGGGGGGFGCCAFGGGGGGGGGGGECC<EFAC;CEAFFFFFFA07A5;DE@FF:CFEBF8>BFFD@9@GDF6>EFEFBFFD>:>A9@<:C?C:/;<=<<3=EA)4;<>;?EF5?C<@>(:757;54>?E>B(
@M70528:330:000000000-K6D4P:1:1102:23107:2476 2:N:0:GTTGCGTTCA+GTTGCAGTTG
TAAAACAGGGTCCCCTCCCCCTCTAGGGTCAAAAAAAGAGGTATTTAAGTTTCTGTCAGTTAAAAGTATTGTGATAGCTCCCGCTAACACTGGCAAAGATAAAAGAAGAAGAATGGCTGTTAAAATAACTGATCAGACAAATAGTCTAATTTTTTCTGCTGAAAGGTTTTTTGCTTTAAGATTAATAATTGTAGTAATAAAATTTAAGGCACCTAAAATTGAAGAAATCCCTGCAAGGTGTAAAGAAAAAATTGTTAAGTCTACTGAAGGTCCTGAATGATAAAACGTTGATAAAGGTGGA
+
CCCCCGGGGGGA<EFFGEFGGGGFFFGGGGGGGGGGGGGGGGGGGGGFGGGGGGGGGGGEEFGGGGFFGGGGGGGGGGGGFGGGGGGFF8FFFFCFFGGGGGEGGGGGGGGGGGGGDGGGGGGFGGFFFGGDGEFGBEGGFDGFGFGGGGFGGGGFDF;FFFFFDGDFCGGGGGFGFDCFFGGFGCFFCDGCCFFG9ADGFGCEFFFFF5AF?CFGFGGFGFAC>@@5=8CAFB=9>FDF6>EAE;4)9092>CEFC8FCEFECCBC3@84>3><C*+94?5C4>3:@DD:+;77>E)/,(
@M70528:330:000000000-K6D4P:1:1102:17613:2476 2:N:0:GTTGCGTTCA+GTTGCAGTTG
TAAAACAGGGTCCCCTCCCCCTCTAGGGTCAAAAAAAGAGGTATTTAAGTTTCGGTCAGTTAAAAGTATTGTGATAGCTCCCGCTAACACTGGCAAAGATAAAAGAAGAAGAATGGCTGTTAAAATAACTGATCAGACAAATAGTCTAATTTTTTCTGCTGAAAGGTTTTTTGCTTTAAGATTAATAATTGTAGTAATAAAATTTAAGGCACCTAAAATTGAAGAAATCCCTGCAAGGTGTAAAGAAAAAATTGTTAAGTCTACTGAAGGTCCTGAATGATAAAACTGTGATAAAGGTGGA
+
CCCCCGGGGGGGGGGGGGGGGGGGGGGF@FGGGGGGGGFFGGGFGGGGGGGGGGGFGDGFG9FGGGGGGGGGGGGGGFGGGGGGGGGGGGGGGGGGGGGGGGGGGGGGGGGG?FGGGGGGGFFGFFGGGGGGGGGGGGGGGGGGGGFFGGFGGGGFGFAEFG8FGGGGGGGGGGGGFEFGGF=<BDEFGGGFGCFFFGFAEGFEFFFF??*;*;FGFCFFGFF;C@CCF==AFDFFBDGGEFEFE4(7A(55389@>=8>3:<8>3<;)6;@37<.*7).<C<E3).)9):+36<C?/=((
@M70528:330:000000000-K6D4P:1:1102:18070:2480 2:N:0:GTTGCGTTCA+GTTGCAGTTG
TAAAACAGGGTCCCCTCCCCCTCTAGGGTCAAAAAAAGAGGTATTTAAGTTTCGGTCAGTTAAAAGTATTGTGATAGCTCCCGCTAACACTGGCAAAGATAAAAGAAGAAGAATGGCTGTTAAAATAACTGATCAGACAAATAGTCTAATTTTTTCTGCTGAAAGGTTTTTTGCTTTAAGATTAATAATTGTAGTAATAAAATTTAAGGCACCTAAAATTGAAGAAATCCCTGCAAGGTGTAAAGAAAAAATTGTTAAGTCTACTGAAGGTCCTGAATGATAAAACGTTGATAAAGGTTGG
+
CCCCCGGGGGGGGGGGGGGGGGGGGGGGFGGGGGGGGGGGGGGGGGGGGGGFGGGGGGGGGGGGGGGGGGGGGGGGGGGGGGGGGGGGGGGGGGGGGGGGGGGGGGGGGGGGGGGGGGGGGGGCFGGGGGGGGGGGGGGGGGGGGGGGFCFGGGGFGGGGGGGGCGGGGG?EEGGGDFFGGGGGGGGGGGGGGGGGFGFGEGFFFFFF?AFFFGFGFGGFGFECF@CEF<BAA>BFEDF,1:ACECBFF2>D9BEF?B8C<7<@F85@3(64<E43>C?7?EC37@>@;@C7:)7)A))4(
@M70528:330:000000000-K6D4P:1:1102:6988:2488 2:N:0:GTTGCGTTCA+GTTGCAGTTG
TAAAACAGGGTCCCCTCCCCCTCTAGGGTCAAAAAAAGAGGTATTTAAGTTTCGGTCAGTTAAAAGTATTGTGATAGCTCCCGCTAACACTGTCAAAGATAAAAGAAGAAGAATGGCTGTTAAAATAACTGATCAGACAAATAGTCTAATTTTTTCTGCTGAAAGGTTTTTTGCTTTAAGATTAATAATTGTAGTAATAAAATTTAAGGCACCTAAAATTGAAGAAATCCCTGCAAGGTGTAAAGAAAAAATTGTTAAGTCTACTGAAGGTCCTGAATGATAAAACGTTGATAAAGGTGGA
+
CCCCCGGGGGGFGGGGGGGGGGGGGGGGGGGGGGGGGGGGGGGGGGGGGGGGGGGGGGGGGGGGGGGGGGGGGGGGGGGGGGGGGGGFGGGGGGGGGGGGGGGGGGGGGGGGGGGGGGGGGGGGGGGGGGGGGGGGGGGGGGGGGGGGGGFGGGEFGGGGGGFGGGCFGGGGGGGGFGGGGGGFFGGGGGGGGGGDAFFECFAEFFFFFFFAFGFFFGGFGFE;A)88CCBFFFFFEGGGFFE9AEB:)89@EFEF*4=CC6?=F<7;<EFF3<EECFFFFFCE3<:8@;C;CE<;C).2(
@M70528:330:000000000-K6D4P:1:1102:24520:2495 2:N:0:GTTGCGTTCA+GTTGCAGTTG
TAAAACAGTGTCCCCTCCCCCTCTAGGGTCAAAAAAAGAGGTATTTAAGTTTCGGTCAGTTAAAAGTATTGTGATAGCTCCCGCTAACACTGGCAAAGATAAAAGAAGAAGAATGGCTGTTAAAATAACTGATCAGACAAATAGTCTAATTTTTTCTGCTGAAAGGTTTTTTGCTTTAAGATTAATAATTGTAGTAATAAAATTTAAGGCACCTAAAATTGAAGAAATCCCTGCAAGGTGTAAAGAAAAAATTGTTAAGTCTACTGAAGGTCCTGAATAATCAAACGTTGAAAAAGGTGTA
+
CCCCCGGGAFGGGGGEGFGGGGGGGGGGGGGGGGGGGGGGGGGGGGGGGGGFGGGGGGGGGGGGGFGGGGGGGGGGGFGGGGGGGGGGGGGGGGGGGGGGGGGGGGGGGGGGGGGGGGDFGGGGGGGGGGGGGFGGGGGGGGGGGCGGGGFFGFGGGFGFGGGGGGGGFGFEEGGFFDF8AFGGGGGGFGGGGGGGFGCGEGF5FFF5?AAFADFFFFGFGF5CF@CEF@E43:59>5DB6>EF*1:5A=@D9=*40++//=@+5))))./4/.49C@)1))1/732,3;3+04108).3)
@M70528:330:000000000-K6D4P:1:1102:8434:2497 2:N:0:GTTGCGTTCA+GTTGCAGTTG
TAAAACAGGGTCCCCTCCCCCTCTAGGGTCAAAAAAAGAGGTATTTAAGTTTCGGTCAGTTAAAAGTATTGTGATAGCTCCCGCTAACACTGGCAAAGATAAAAGAAGAAGAATGGCTGTTAAAATAACTGATCAGACAAATAGTCTAATTTTTTCTGCTGAAAGGTTTTTTGCTTTAAGATTAATAATTGTAGTAAAAAAATTTAAGGCACCTAAAATTGAAGAAATCCCTGCAAGGTGTAAAAAAAAAATTATTAAGTCTACTGAAGGTCTTGAATGATAAACCGTTGATAAAGGTGGA
+
CCCCCGGGGGEFEFGGFCFFGCGGFFFGGGGGGGGGDGFGGGGGFGGGGEFGGGGFEFGFCGGFAEFGEDGGFGFFG99AFFEGGGGEFGGGGFGGGFGGGGFGFGGGGGGGGGGGGGD9:FFG;FFGFGGFGGCGFGGGGGGGEFFFGGD=4C+?EGDFDGEEFFDED6FEE8DCDFEFGGEGFDG?FFGFGGFDC,<@8@A=9>6@5*96**;9@9:)=+*:B2-<FBEA4(-*0/4,*0*4*056BB@;(*1+93+/9+7+A=<<B(44)6--2:54A<)6),-4<(***6.)+5(,(
@M70528:330:000000000-K6D4P:1:1102:8191:2505 2:N:0:GTTGCGTTCA+GTTGCAGTTG
TAAAACAGGGTCCTCTCCCCCTCTAGGGTCAAAAAAAGAGGTATTTAAGTTTCGGTTTGTTAAAAGTATTGTGATATCTCCCGCTAACATTGGCAAAGATAAAAGAAGAATAATGGCTGTTAAAATAAATTATCACTCAAATAGTCTAATTTTTTCTGCTGAAAGGTTTTTTGCCTTCAGATTAATAATTGTCGTAATTAAATTTAAGGTTCCTAAACTGCAAGAAATCCCTGTAAGGTGTAAAGAACAAATTGTTAAGTCTACTCAAGGTACTGAATGATCAACCGTTGATAACGGAGGA
+
ACB,AFC<FGC66,CF<6;FGG:F,,E6CFE9CFCC6@,,;6C,665?66;,C:@8,,8,:<6@<EFF<CF<C@,,,5,,CE7FF::,C9C5,9,9E<FFGFA9,,449?,,A9<59,69,9@A,5C<,A,9A95,,94@+,?4@E8,=DF;494EE48E,B9,4+,,,+@8B,,@@,6=2>:,,7ED=,,@+@D80D+5;,15++++*++*0?FC5,2*,**33:)9BBFF>)>FF,52*:7F4=))*(0*8+01*+49*49+5)130.7*)9))03).).).,(./(//111.(/(.((
@M70528:330:000000000-K6D4P:1:1102:23454:2566 2:N:0:GTTGCGTTCA+GTTGCAGTTG
TAAAACAGGGTCCCCTCCCCCTCTAGGGTCAAAAAAAGAGGTATTTAAGTTTCGGTCAGTTAAAAGTATTGTGATAGCTCCCGCTAACACTGGCAAAGATAAAAGAAGAAGAATGGCTGTTAAAATAACTGATCAGACAAATAGTCTAATTTTTTCTGCTGAAAGGTTTTTTGCTTTAAGATTAATAATTGTAGTAATAAAATTTAAGGCACCTAAAATTGAAGAAATCCCTGCAAGGTGTAAAGAAAAAATTGTTAAGTCTACTGAAGGTCCTGAATGATAAAACGTTGATAAAGGTGGA
+
CCCCCGGGGGGGGGGGGGGGGGGGGGGGGGGGGGGGGGGGGGGGGGGGGGGGGGGGGCGGGGGGGGGGGGGGGGGGGGGGGGGGGGGGGGGGCFGGGGGGGGFGGGGGGGGGGGGGGGGFGGGGGGGGGGGGGGGGGGGGGGGGGGGGGGDGGGGFGGCGG9FFGFGDFGGCEGGGDFGGGGGGGGGGGGGGGGGGCGFGFGFFFFFFF?599CFGFFGFGFA5=C@EAEB4@=BF=C:EB@C6<=B=FDFFFAC@<88<3@?AC37A<@E4;<@9FF<@EFF9>80(5(/+;5CE7E?:(
@M70528:330:000000000-K6D4P:1:1102:14993:2583 2:N:0:GTTGCGTTCA+GTTGCAGTTG
TAAAACAGGGTCCCCTCCCCCTCTAGGGTCAAAAAAAGAGGTATTTAAGTTTCGGTCAGTTAAAAGTATTGTGATAGCTCCCGCTAACACTGGCAAAGATAAAAGAAGAAGAATGGCTGTTAAAATAACTGATCAGACAAATAGTCTAATTTTTTCTGCTGAAAGGTTTTTTGCTTTAAGATTAATAATTGTAGTAATAAAATTTAAGGCACCTAAAATTGAAGAAATCCCTGCAAGGTGTAAAGAAAAAATTGTTAAGTCTACTGAAGGTCCTGAATGATAAAACGTTGATAAAGGTGGA
+
CCCCCGGGGGGGGGGGGGGGGGGGGGGGGGGGGGGGGGGGGGGGGGGGGGGGGGGFGGGGGGGGGGGGGGGGGGGGFGGGGGGGGGGGGGGGGGGGGGGGGGGGGGGGGGGGGGGGGGGGGGGEGGGGGGGGGGGGGGGDGGGGGGGGGGFGGGGGGGGGGGGGGGGGGGGGGGGGFGGGGGGGGGGGGGGGGGGG<DEGFGFFFFFFFFFFACFGFGGFGFEEF@DEF2BFFFBB@EFG=:E>EFFFFDFFEFFF?CFF<FFFGE<@E;E4<4)>;CCEFF<>EEB@@@5+;9<CF<0<(
@M70528:330:000000000-K6D4P:1:1102:23455:2584 2:N:0:GTTGCGTTCA+GTTGCAGTTG
TAAAACAGGGTCCCCTCCCCCTCTAGGGTCAAAAAAAGAGGTATTTAAGTTTCGGTCAGTTAAAAGTATTGTGATAGCTCCCGCTAACACTGGCAAAGATAAAAGAAGAAGAATGGCTGTTAAAATAACTGATCAGACAAATAGTCTAATTTTTTCTGCTGAAAGGTTTTTTGCTTTAAGATTAATAATTGTAGTAATAAAATTTAAGGCACCTAAAATTGAAGAAATCCCTGCAAGGTGTAAAGAAAAAATTGTTAAGTCTACTGAAGGTCCTGAATGATAAAACGTTGATAAAGGTGGA
+
CCCCCGGGGGGGGGGCGGGGGGGGGGGGGGGGGGGGGGGGGGGGGGGGGGGGGCFGGGGGGGGGGGGGGGGGGGFGGGGGGGGGGGGGGGGGGGGGGGGGGGGGGGGGGGGGGGFGGGGGGGGGGGGGGFGGGGGGGFGGGG8=FEEFGGFGGGGEGGGGGFFFFFFFGGGGDGGGFGGGGGGGGGGGGGGGGGGGFGFGEGFEFFFFF?FF@FFGFGGFGF=AF@DEF7<FF>=;>FFGFFFFFFDBFD>BFFFF<=CCE=CAG;77;(637<@EFFE@<577)7(6;;3:;?6>GEB<0
@M70528:330:000000000-K6D4P:1:1102:8619:2602 2:N:0:GTTGCGTTCA+GTTGCAGTTG
TAAAACAGGGTCCCTGTCTCTTATACCCATCTGACGCTGCCGACGACAACTGCAACGTGTAGATCTTGGTGGTCGACGTACCATTAAAAAAAACAAAAATAAAATAATAAGAATTGCTATTAAAATAACTGAACAGACAACTAATCTAATATTTTCATATAAAATGTCTTTTGCTTTAATATTCATAATTTTATTTATACTATTACCTTCACCTCTAATTGTAGAACTCTCTCTCACTCTTCACATAGCACTTCATAATCCTACTTGATATCCTCACTTGTAACGAGAGTCGACACATGTA
+
CCCCCGGGGGGGGGGGFGFGGGGGGG,CFECFFGAFFEGFGGGCFDGGGGGGGGGA@CDE6<<6,<,C@FGGE,+88+8,:89,CEFGGC7FC8EE,,:459?E9BE5C954,99,,9+C<,C,9,:5BEE,,,,,64,4+46,,C:3@E+6=,,93,,=56=?A+3,7E8,,62=D8DED,=,3:=CGF<CFA++17<,*,13+++++3;5*4*209@*,+3*1***+*03***//>5>/**/**0*)**))**1/++**+0*5**0).9//7).*1))197)(((((.*2*,((*))))
@M70528:330:000000000-K6D4P:1:1102:12033:2626 2:N:0:GTTGCGTTCA+GTTGCAGTTG
TAAAACAGGGTCCCCTCCCCCTCTAGGGTCAAAAAAAGAGGTATTTAAGTTTCGGTCAGTTAAAAGTATTGTGATAGCTCCCGCTAACACTGGCAAAGATAAAAGAAGAAGAATGGCTGTTAAAATAACTGATCAGACAAATAGTCTAATTTTTTCTGCTGAAAGGTTTTTTGCTTTAAGATTAATAATTGTAGTAATAAAATTTAAGGCACCTAAAATTGAAGAAATCCCTGCAAGGTGTAAAGAAAAAATTGTTAAGTCTACTGAAGGTCCTGAATGATAAAACGTTGATAAAGGTTGA
+
CCCCCGGGGGGGGGFGGEGGGGGGGGGGGGGGGGGGGGGGGGGGGGGFGGGGGGGGGGGGGGFFGGGGFGGGGGGGGGGGGGGGGGGGGFFGFGEFGGGGGGGGGGGGGGGGGGGGGFDGGGGGGEGGGGGFGGGGGGGGGGGGGGGGGGFGGGGGGGGGGGGD=DFFFGGGGFFGFGGGGGGG=DFGGGGGFGGC?E;E*@EEAFFAFA99>>A59,:CCC8CFF@EFFFFF9BA@>FC9>6AEC:2)7@3>CEF<BFCCCFFG<E<3=577@A94C5@F?<<E;68;=3;C)/)+/)((
@M70528:330:000000000-K6D4P:1:1102:23331:2652 2:N:0:GTTGCGTTCA+GTTGCAGTTG
TAAAACAGGGTCCCCTCCCCCTCTAGGGTCAAAAAAAGAGGTATTTAAGTTTCGGTCAGTTAAAAGTATTGTGATAGCTCCCGCTAACACTGGCAAAGATAAAAGAAGAAGAATGGCTGTTAAAATAACTGATCAGACAAATAGTCTAATTTTTTCTGCTGAAAGGTTTTTTGCTTTAAGATTAATAATTGTATTAATAAAATTTAAGGCACCTAAAATTGAAGAAATCCCTGCAAGGTGTAAAGAAAAAATTGTTAAGTCTACTGAAGGTCCTGAATGATAAAACGTTGATAAAGGTGGA
+
CCCCCGGGGGGGGGGFGGGGGGGGGGGGGGGGGGGGGGGGGGGGGGGGGGGGGGGGGGGFGGGGGGGGGGGGGGGGGGFFGGGGGGGGGGGFGGGGGGGGGGGGGGGGGGGGGGGGGGGFGGGGGGGGGGGGGGGGGGGGGGDD=EFGGGDGGGGF9EFGGGGGGGDCFGGEGGGGFGFGGGGGGGGGGGCFGGGGAGFGEGFEFFFFFFFF@CFFFGGFGCAAFFBFF4@FFFFFBEFG66EA?EDDFFFFFFFFCFFFE8?AC3?AE;;47))97@C35?EEF@033:57@.64EEF2(
@M70528:330:000000000-K6D4P:1:1102:21771:2661 2:N:0:GTTGCGTTCA+GTTGCAGTTG
TAAAACAGGGTCCCCTCCCCCTCTAGGGTCAAAAAAAGAGGTATTTAAGTTTCGGTCAGTTAAAAGTATTGTGATAGCTCCCGCTAACACTGGCAAAGATAAAAGAAGAAGAATGGCTGTTAAAATAACTGATCAGACAAATAGTCTAATTTTTTCTGCTGAAAGGTTTTTTGCTTTAAGATTAATAATTGTAGTAATAAAATTTAAGGCACCTAAAATTGAAGAAATCCCTGCAAGGTGTAAAGAAAAAATTGTTAAGTCTACTGAAGGTCCTGAATGATAAAACGTTGATAAAGGTGGA
+
CCCCCGGGGGGGGGGGGGGGGGGGGGGGGGGGGGGGGGGGGGGGGGGGGGGGGGGEGGGFFGFGGGGGGGGGGGGGGGGGGGGGGGGGGGGGGGGGGGGGGGGGGGGGGGGGGFGGGGGFGGGGGGGGGGGGGGGGGGGGGGGGGGGGGGFAFFGCFGGGGGGGGGGFGGGGGGGGFGGGGGGGFGGGGGGGGDGGFGFFEGFFAFFFFF9CFGFGFEGFGF>AFB@EA4>4;2>FBFFG@E>=>CFFFFFBFFEFE=B?EFF=F)).7@;E@@E9;CCAFEFEE@03=?GFGCE9E;2:(
@M70528:330:000000000-K6D4P:1:1102:14386:2663 2:N:0:GTTGCGTTCA+GTTGCAGTTG
TAAACAGGGTCCCCTCCCCCTCTAGGGTCAAAAAAAGAGGTATTTAAGTTTCGGTCAGTTAAAAGTATTGTGATCGCTCCCGCTAACACTGGCAAAGATAAAAGAAGAAGAATGGCTGTTAAAATAACTGATCAGACAAATAGTCTAATTTTTTCTGCTGAAAGGTTTTTTGCTTTAAGATTAATAATTGTAGTAATAAAATTTAAGGCACCTAAAATTGAAGAAATCCCTGCAAGGTGTAAAGAAAGAATTGTTAAGTCTACTGAAGGTCCTGACTGATAAAACGTTGATAAAGGTGGAT
+
CCCCCGFGGFGGGGGGGGGGGGG9FGGGGGGGGGGGGGGGGGGGGGGGEFGG>FFFGGGGGGGGGGGGGFGGGG9DEGGEGGGGGGGGGGGGGFCEFGGGGGGGGGGGGGGGGGGGGGGGGGGGGGGGGGGGGGGGGGGFGGGGGGGGGGFFGGFGGGGGGGGGFFG9EFGGGGFGFGGGGGGFGGGGGGGGGGGFCC7ECAFCFFFFF>F<CCFGFGGFGA8A;=E=*>EF>=BFDDGF>@C8CB@(;:@?*=5F*=B<CFFFC<<@F3>;EFF3>C5<)7)9;93;0(32:7;AF1=B2
@M70528:330:000000000-K6D4P:1:1102:16758:2702 2:N:0:GTTGCGTTCA+GTTGCAGTTG
AAAACAGGGTCCCCTCCCCCTCTAGGGTAAAAAAAAGAGGTATTTAAGTTTCGGTCAGTTAAAAGTATTGTGATAGCTCCCGCTAACACTGGCAAAGATAAAAGAAGAAGAATGGCTGTTAAAATAACTGATCAGACAAATAGTCTAATTTTTTCTGCTGAAAGGTTTTTTGCTTTAAGATTAATAATTGTAGTAATAAAATTTAAGGCACCTAAAATTGAAGAAATCCCTGCAAGGTGTAAAGAAAAAATTGTTAAGTCTACTGAAGGTCCTGAATGATAAAACGTTGATAAAGGTGGAT
+
CCCCCFFGGGGGGG@FGGGG:FGGGGGG,EFGGGGGGCGGGGFGGF?FEFGGGGBFCFGGGGGGGDGGFGGGDGGGCFGFGGGGGGGGGGGGF=FEGGGGGGGGGGGGGFFEEFFGGGGFGGGGGFFCFFFFGGF9FG<EDAFGGGGGGFEDFGFGGGGF9E,FFDEDFGGGGFFGFEGDGFGFFGGF;EFGCFCC?@?:ACAEACAFF5*<FDFGFGGEFF=694;:ABEA4@=87>D?>E58=>@BFBDFFF?FEFACFF61A7881;)77AE@>FE55<)9@9@DF@3CC<B2@>:?)
@M70528:330:000000000-K6D4P:1:1102:10909:2717 2:N:0:GTTGCGTTCA+GTTGCAGTTG
TAAAACAGGGTCCCCTCCCCCTCTAGGGTCAAAAAAAGAGGTATTTAAGTTTCGGTCAGTTAAAAGTATTGTGATAGCTCCCGCTAACACTGGCAAAGATAAAAGAAGAAGAATGGCTGTTAAAATAACTGATCAGACAAATAGTCTAATTTTTTATGCTGAAAGGTTTTTTGCTTTAAGATTAATAATTGTAGTAATAAAATTTAAGGCACCTAAAATTGAAGAAATCCCTGCAAGGTGTAAAGAAAAAATTGTTAAGTCTACTGAAGGTCCTGAATGATAAAACGTTGATAAAGGTGGA
+
CCCCCGGGGGGGGGGGGGGGGGGGGGGGGGGGGGGGGGGGGGGGGGGGGGGGGGGGGGGGGGGGGGGGGGGGGGGGGGGGFGGGGGGGGGGGGGGGGGGGGGGGGGGGGGGGGGGGGGGGGFGGGGGGGGGGGGGGGGGGGGGGGGGGFGF9FFGGGGGGGGGGGGGGGGGEDGGGFGGGGGGGGGGGGGGGGGGGFGFFEEFFFFFFFFFFFGFGFGGFGFCFA5@EF>49FBBF>=<?@BEFFFFFF9>D;:C6*8+>CFCCCEEAE15<;<E39:CFFFFCEF@@=<F7;99>?<>B(
@M70528:330:000000000-K6D4P:1:1102:7169:2738 2:N:0:GTTGCGTTCA+GTTGCAGTTG
TAAAACAGGGTCCCCTCCCCCTCTAGGGTCAAAAAAAGAGGTATTTAAGTTTCGGTCAGTTAAAAGTATTGTGATAGCTCCCGCTAACACTGGCAAAGATAAAAGAAGAAGAATGGCTGTTAAAATAACTGATCAGACAAATAGTCTAATTTTTTCTGCTGAAAGGTTTTTTGCTTTAAGATTAATAATTGTAGTAATAAAATTTAAGGCACCTAAAATTGAAGAAATCCCTGCAAGGTGTAAAGAAAAAATTGTTAAGTCTACTGAAGGTCCTGAATGATAAGACGTTGATAAAGGTGGA
+
CCCCCGGGGGGGGGGGGGGGGGGFFGGGGGGGGGGGGGGGGGGGGGGFFGFGGGGGGGGGGGGGGGGGGGGGGGGGGGGGGGFGGGGFEEFGDCFGGGGF9;EGGGGGGGGGGFGGGGGGGGGGGGFGFGGGGGG8FGGGGGGGGGGEGGFGGGGGGGGGGGGDGGGGGGFGGGGGFGFG8DFDFFGGGGGCCGGG?FCGEFFFFFA5AAFFFGFGFGGFGF988=)>F4>FFFBFFFEGFEEFC=FBF=@F2FEF>BFF<6C8EEE8@@E)7@83>:<8???)7@;(,:::C<;9?32<(
@M70528:330:000000000-K6D4P:1:1102:17131:2741 2:N:0:GTTGCGTTCA+GTTGCAGTTG
TAAAACAGGTCCCCTCCCCCTCTAGGGTCAAAAAAAGAGGTATTTAAGTTTCGGTCAGTTAAAAGTATTGTGATAGCTCCCGCTAACACTGGCAAAGATAAAAGAAGAAGAATGGCTGTTAAAATAACTGATCAGACAAATAGTCTAATTTTTTCTGCTGAAAGGTTTTTTGCTTTAAGATTAATAATTGTAGTAATAAAATTTAAGGCACCTAAAATTGAAGAAATCCCTGCAAGGTGTAAAGAAAAAATTGTTAAGTCTACTGAAGGTCCTGAATGATAAAACGTTGATAAAGGTGGAT
+
CCCCCGGGGGGGGGGGGGGGGGGGFGGG8FGGGGGGGGGGGGGGGGGGGGGGGGGGGGGGGGGGGGGGGGGGGFGGFGFGGGGGGGGGGGGGGGGGGGGGGGGGGGGGGGGGGGGGGGDFGFGGGGGGGGFGGGGGGGGGGGGGGGGGGGFGGGGGGGGGFGGGFGGGGGGGGGGGFGGGGGGGGGGGGGGGFGGGFCFFEGFFFFFFFFFFFGFFFGGFGFECCCFFF@FFFF>ADGFFEEEFEF=2A2@BFFEFF=FCEFFF<?3<@;E<3=CFGGFF<?66<@@F?012:7C)5(8?)
@M70528:330:000000000-K6D4P:1:1102:8537:2742 2:N:0:GTTGCGTTCA+GTTGCAGTTG
TAAAACAGGGTCCCCTCCCCCTCTAGGGTCAAAAAAAGAGGTATTTAAGTTTCGGTCAGTTAAAAGTATTGTGATAGCTCCCGCTAACACTGGCAAAGATAAAAGAAGAAGAATGGCTGTTAAAATAACTGATCAGACAAATAGTCTAATTTTTTCTGCTGAAAGGTTTTTTGCTTTAAGATTAATAATTGTAGTAATAAAATTTAAGGCACCTAAAATTGAAGAAATCCCTGCAAGGTGTAAAGAAAAAATTGTTAAGTCTACTGAAGGTCCTGAATGATAAAACGTTGATAAAGGTGGA
+
CCCCCGGGGGGGGGGGGGGGGGGGGGGGGGGGGGGGGGGGGGGGGGGGGGGGGGGGGGGGGGGGGGGGGFDGGGGGGGGDGGGGGGGGGGGGGFFGGGGGGGGGGGGGGGGFGGGGGGGGGGGGGGGGGGGGGGGGGGGGGGGGGGGGGGFGGFCFFGGGFFGGGFFFADCEGGGGEFGGGGGGGGGGGGGGGFGGFG7EEGFFFFFFFFFF5DFGFGGECF>5B5CEF4=A6=BF@GGGEFEFF=@BFD=BFF?F*8BCCAEFFFEFE@@A4><E<F?<73<C)/1(3(/7CC))<=:?(
@M70528:330:000000000-K6D4P:1:1102:11111:2748 2:N:0:GTTGCGTTCA+GTTGCAGTTG
TAAAACAGGGTTCCCTCCCCCTCTAGGGTCAAAAAAAGAGGTATTTAAGTTTCGGTCAGTTAAAAGTATTGTGATAGCTCCCGCTAACACTGGCAAAGATAAAAGAAGAAGAATGGCTGTTAAAATAACTGATCAGACAAATAGTCTAATTTTTTCTGCTGAAAGGTTTTTTGCTTTAAGATTAATAATTGTAGTAATAAAATTTAAGGCACCTAAAATTGAAGAAATCCCTGCAAGGTGTAAAGAAAAAATTGATAAGTCAACTGAAGGTCCTGAATGATAAACCGTTGATAAAGATGGA
+
CCC<CGGGGGG-6@FDD;@FGGGGEAGG,CCEFGGGGGCFCFFF<FFDFFGG<FGF7CGGFF<,EFCEFGGGG9E9E,?FADEFFEGAEEE?<8=E<FGGGFF;EFEGGGFGCGGGGGGFGGD,EEAFGD9FEEFDFGGG6FFGGAFCGGD>EFG,@AFF8ED9DD39,>EEGFGGF,@DEFFGGFGGGFFGG8CD7EAEEGFFFA9AFF5AFGFGAEGFGFA@850>>E=>92>F:;2619*3783=FB(5(=*1888CE+761(..73.4/>E<;75<?ECC)6:(62:@>C>E+540(
@M70528:330:000000000-K6D4P:1:1102:9295:2751 2:N:0:GTTGCGTTCA+GTTGCAGTTG
TAAAACAGGGTCCCCTCCCCCTCTAGGGTCAAAAAAAGAGGTATTTAAGTTTCGGTCAGTTAAAAGTATTGTGATAGCTCCCGCTAACACTGGCAAAGATAAAAGAAGAAGAATGGCTGTTAAAATAACTGATCAGACAAATAGTCTAATTTTTTCTGCTGAAAGGTTTTTTGCTTTAAGATTAATAATTGTAGTAATAAAATTTAAGGCACCTAAAATTGAAGAAATCCCTGCAAGGTGTAAAGAAAAAATTGTTAAGTCTACTGAAGGTCCTGAATGATAAAACGTTGATAAAGGTGGA
+
CCCCCGGGGGGGGGGGGGGGGGGGGGGGGGGGGGGGGGGGGGGGGGGGGGGGGGGGGGGGGGGGGGGGGGGGGGGGGGGGGGGGGGGGGGGGGGGGGGGGGGGGGGGGGGGGGGGGGGGGGGGGGGGGGGGGGGGGGGGGGGGGGGGGGGFCGGGGGGGGGGGGGGFG8FGGEGGGFGGGGGGGGGGGGGGGGGFFFGFGEGFFFFFFFFFFFGFGFGGEGFFBFEDFAE5>ADFFFFFG=EFFFFFFFFFFFCEFEFFFEFFFE<3;=E@A7@E9DFEFEFFFE326=DC+;<CEFFB:(
@M70528:330:000000000-K6D4P:1:1102:12123:2755 2:N:0:GTTGCGTTCA+GTTGCAGTTG
TAAAACAGGGTCCCCTCCCCCTCTAGGGTCAAAAAAAGAGGTATTTAAGTTTCGGTCAGTTAAAAGTATTGTGATAGCTCCCGCTAACACTGGCAAAGATAAAAGAAGAAGAATGGCTGTTAAAATAACTGATCAGACAAATAGTCTAATTTTTTCTGCTGAAAGGTTTTTTGCTTTAAGATTAATAATTGTAGTAATAAATTTTAAGGCACCTAAAATTGAAGAAATCCCTGCAAGGTGTAAAGAAAAAATTGTTAAGTCTACTGAAGGTCCTGAATGATAAAACGTTGTTAAAGTTGGT
+
CCCCCEFGGDG9FFFGGFGGGGDGCFFGFFF9CFDF:CDDFGF@FFCE,EEDFGECEFEFCECEE<FEGDFFF9E@FGFFEE7:FGGGDCFFDGE9AEDG<A<EE,FCF=ACFGGFG=+9C,AEEA,CFG9FGGGGFGGGGDGGGCFEGGFFCGGFG=EGGF9E3+,==DFGEFGGFFGA9E9F;F9=FGGGD7E9<E9<C,+*?CF+;A*5:C5>*@<CGFA58)0>=>);4@B8:=F7>BFFFC=()>=DF=EA*1889CEF+/))).(7/;ACC:<3.6<<9;263(*21))1+).((
@M70528:330:000000000-K6D4P:1:1102:16240:2762 2:N:0:GTTGCGTTCA+GTTGCAGTTG
TAAAACAGGGTCCCCTCCCCCTCTAGGGTCAAAAAAAGAGGTATTTAAGTTTCGGTCAGTTAAAAGTATTGTGATAGCTCCCGCTAACACTGGCAAAGATAAAAGAAGAAGAATGGCTGTTAAAATAACTGATCAGACAAATAGTCTAATTTTTTCTGCTGAAAGGTTTTTTGCTTTAAGATTAATAATTGTAGTAATAAAATTTAAGGCACCTAAAATTGAAGAAATCCCTGCAAGGTGTAAAGAAAAAATTGTTAAGTCTACTGAAGTTCCTGAATGATAAAACGTTGATAAAGGTGGA
+
CCCCCGGGGGGGGGGGGGGGGGGGGGGGGGGGGGGGGGGGGGGGGGGGGGGGGGGGGGGGGGGGFGGGGGGGGGGGGGGGGGGGGGGGGGGGGGGGGGGGGGGGGGGGGGGGFGFFGGGGGGGGGGGGGGGGFGGGGGGGGGDDAFGG;;FGGFGGCFGGFGGGFDFGGGGGGGFGFGGGFGGGGFFFGGGGGA=CFGFGFGAEFFFFFFF5:FFGFGGFCACBFEFEFEEAF>@A=CGGFEE96>=(;=5@=A?BCB@?586CE<<7;).97C<;>CC<557><<63=687@7467;18(
@M70528:330:000000000-K6D4P:1:1102:24339:2770 2:N:0:GTTGCGTTCA+GTTGCAGTTG
TAAAACAGGGTCCCCTCCCCCTCTAGGGTCAAAAAAAGAGGTATTTAAGTTTCGGTCAGTTAAAAGTATTGTGATAGCTCCCGCTAACACTGGCAAAGATAAAAGAAGAAGAATGGCTGTTAAAATAACTGATCAGACAAATAGTCTAATTTTTTCTGCTGAAAGGTTTTTTGCTTTAAGATTAATAATTGTAGTAATAAAATTTAAGGCACCTAAAATTGAAGAAATCCCTGCAAGGTGTAAAGAACAAATTGTTAAGTCTACTGAAGGTCCTGAATGATAAAACGTTGATAAAGGTGGA
+
CCCCCGGGGGGGGGGFGGGGGGGGGGGGGGGGGGGGGGGGGFGGGGGGGEFAFGGGGGGGGGFGGGGGGGGGGGGGGGGGGGGGGGGGGGGGGGGGGGGGGGGGGGGGGGGGGGGGGGGFGGG<EFGGGGGGEGGGGGGGGGGGGGGFFGFDFGGFGFFCFGGGFGGGGGFDEGGGFAEGGGGGGFGGGGGGGGGGFFFCADFEFFFFFFFFF5ACF,:8EFEBF837B=E4AB@>;:DDE=E@?:>-8>>=48@A?8B?EA?CFEE8@;EF3@=37;?<<<?F<F>@80<;DEE9C<ED0
@M70528:330:000000000-K6D4P:1:1102:20057:2773 2:N:0:GTTGCGTTCA+GTTGCAGTTG
TAAAACAGGGTCCCCTCCCCCTCTAGGGTCAAAAAAAGAGGTATTTAAGTTTCGGTCAGTTAAAAGTATTGTGATAGCTCCCGCTAACACTGGCAAAGATAAAAGAAGAAGAATGGCTGTTAAAATAACTGATCAGACAAATAGTCTAATTTTTTCTGCTGAAAGGTTTTTTGCTTTAAGATTAATAATTGTAGTAATAAAATTTAAGGCACCTAAAATTGAAGAAATCCCTGCAAGGTGTAAAGAAAAAATTGTTAAGTCTACTGAAGGTCCTGAATGATAAAACGTTGATAAAGGTGGA
+
CCCCCGGGGGGGGGGGGGGGGGGGFGGGGGGGGGGGGGGGGGGGGGGGGGGGGGGGGGGGGGGGGGGGGGGGGGGGGGGGGGGGGGGGGGGGGGGGGGGGGGGFGGGGGGGGGGGGGGGGGGGGGGGGGGGGGGGGGGGEGGGGGGGGGGFGGGGGGGGGGGGGGGGFFGGGGGGGFGGGGGGGGGGGGGGGGGGGFEFFFGFEFFFFFFFFFGFGFGGFGFE@A@DFFFBFFB4ABCEFFBEBAEFBFFBFBACCCFFCCCCACE343;;9<EF3<CCAE?CC3@>;DFD7+/9>CE28(
@M70528:330:000000000-K6D4P:1:1102:18829:2775 2:N:0:GTTGCGTTCA+GTTGCAGTTG
TAAAACAGGGTCCCCTCCCCCTCTAGGGTCAAAAAAAGAGGTATTTAAGTTTCGGTCAGTTAAAAGTATTGTGATAGCTCCCGCTAACACTGGCAAAGATAAAAGAAGAAGAATGGCTGTTAAAATAACTGATCAGACAAATAGTCTAATTTTTTCTGCTGAAAGGTTTTTTGCTTTAAGATTAATAATTGTAGTAATAAAATTTAAGGCACCTAAAATTGAAGAAATCCCTGCAAGGTGTAAAGAAAAAATTGTTAAGTCTACTGAAGGTCCTGAATGATAAAACGTTGATAAAGGTGGA
+
CCCCCGGGGGGGGGGGGGGGGGGGGGGGCGGGGGGGG7FGGGGGGGGGGGFGGGGGGGGGGGGGGGGGGGGGGGGGGGGGGGGGGGGGGFGGGGGGGGGGGGGGGGGGGGGGGGGGGGGGGGGGGGGGGGGGGGGGGGGGGGGGGGGGGGFGGGGGGGGGGGGGGGGGCGGGGGGGFGGGGGGGGGGGGFGFGGGGFGFFC;C@AFFFFFFFFGFGFCF:EFEEFB@@FB4>FB@?@FFGFEFFFFFDF26B=FEAC=AE57?FF337<(67.7;3;:)7?EE<746687FCC?9E+7:<(
@M70528:330:000000000-K6D4P:1:1102:15923:2781 2:N:0:GTTGCGTTCA+GTTGCAGTTG
TAAAACAGGGTCCCCTCCCCCTCTAGGGTCAAAAAAAGAGGTATTTAAGTTTCGGTCAGTTAAAAGTATTGTGATAGCTCCCGCTAACACTGGCAAAGATAAAAGAAGAAGAATGGCTGTTAAAATAACTGATCAGACAAATAGTCTAATTTTTTCTGCTGAAAGGTTTTTTGCTTTAAGATTAATAATTGTAGTAATAAAATTTAAGGCACCTAAAATTGAAGAAATCCCTGCAAGGTGTAAAGAAAAAATTGTTAAGTCTACTGAAGGTCCTGAATGATAAAACGTTGATAAAGGTGGA
+
CCCCCGGGGGGGGGGGGGGGGGGGGGGGGGGGGGGGGGGGGGGGGGGGFFGGGGGGGDGGGGGGGGGGGGGGGGGGGGGGGGGGGGGGGGGGGGGGGGGGGGGGGGGGGGGGGGGGGGGGGGGGGGGGGGGGGGGGGGGGGGGGFGGGGGFGFGGGGGGGGGGGGGGGFGGGGGGFFGGGGGGGGGGGGGGGGGGGFGFGAEFEFFFFFFFFF>6>FFGFGC58B)=EF4=FFFFFBCFGFEFFFFFBFDB:BCEF8BF?CF<AF8?EE@EF<AEFGGEE5<?37=@=3=7:79C;FF(4(
@M70528:330:000000000-K6D4P:1:1102:12207:2788 2:N:0:GTTGCGTTCA+GTTGCAGTTG
TAAAACAGGGTCCCCTCCCCCTCTAGGGTCAAAAAAAGAGGTATTTAAGTTTCGGTCAGTTAAAAGTATTGTGATAGCTCCCGCTAACACTGGCAAAGATAAAAGAAGAAGAATGGCTGTTAAAATAACTGATCAGACAAATAGTCTAATTTTTTCTGCTGAAAGGTTTTTTGCTTTAAGATTAATAATTGTAGTAATAAAATTTAAGGCACCTAAAATTGAAGAAATCCCTGCAAGGTGTAAAGAAAAAATTGTTAAGTCTACTGAAGGTCCTGAATGATAAAACGTTGATAAAGGTTGA
+
CCCCCGGGGGGGGGFGGGEGGGGGGGGGGGGGGGGGGGGFGGGGGGGGGGDFGGGGGGGGGGGGGGGGGGGGGGGGGGGAGFCDGEGGGGGGFGGGGGGGGGGGGFGGGGGGGGGGGGGFG9FFGGGGGGGF?DGGGGGGGGGFFGGFGGFGFGGDDA;FGGGGGCEFCFGGEGFEFDGGC;EFDEFGGGGGFGGGFGC7:EF)BFF+:?A*:DF>A,,:EFA@A)8=AB5AA@D*6DFGF:E4*4-(?5@DEFFFEFAECCCCGFEAEEE)7<<4;73=?65)9=>@F(2176).;<)4(
@M70528:330:000000000-K6D4P:1:1102:24568:2796 2:N:0:GTTGCGTTCA+GTTGCAGTTG
TAAAACAGGGTCCCCTCCCCCTCTAGGGTCAAAAAAAGAGGTATTTAAGTTTCGGTCAGTTAAAAGTATTGTGATAGCTCCCGCTAACACTGGCAAAGATAAAAGAAGAAGAATGGCTGTTAAAATAACTGATCAGACAAATAGTCTAATTTTTTCTGCTGAAAGGTTTTTTGCTTTAAGATTAATAATTGTAGTAATAAAATTTAAGGCACCTAAAATTGAAGAAATCCCTGCAAGGTGTAAAGAAAAAATTGTTAAGTCTACTGAAGTTCCTGAATGATAAAACGTTGATAAAGGTGGA
+
CCCCCGGGGGGGGGGEGEGGGGGGGGGGGGGGGGGGGGGGGFGGGGGGGGGCFGGGGGGGGGGGGGGGGGGGGGGGGGGGFGGGGGGGGGGGGGGGGGGGGGGGGFGGGGGGGGGGGGGGGGGGGGGGGGGGGGGGGGGGGGGGGGEGGFFFGGGGGC8=FAFCCDDFFGGGGFGGFGFFGGGGGGGGGGGGGFGG97CCAEFFFFFFFFF5:>FFA;CCDFFFFCDCCEE4?B4;;558>:AAACBBF(>DBFEF5B=777<:?<<.7)79)76)23)7<5<C7363(39;DE4/+;;0(
@M70528:330:000000000-K6D4P:1:1102:16745:2799 2:N:0:GTTGCGTTCA+GTTGCAGTTG
TAAAACAGGGTCCCTGTCTCTTATACACATCTGACGCTGCCGACGACAACTGCAACGTGTAGATCTCGGGGGTCGCTGCACCATTAAAAAACACACCAATCTATCAGCCTTTTTCCACTCCACCGCCACTTACACTCACCTCTCCAACCCTCCCTTCTTACCGTTCCGCGTTGCCACCCGCCTTTCCTACCCTTTATTTCCACCCTTACACTCCCCCCCCCCTTCACCTCTCTTGCCTCCCTTCCATTCCTCCCACATCTCCCCCACTCCTCCTACCCTCACAGCGTCACCACCTTTATCC
+
BCCCCGGGGGFFGFDFGGGGAFGGGEGG6;=<CFFGGGGGGGEEGC=FGF,E9FFFGFF<FGD9C99EF+@FE,4B,7+?,E,C<C<9C5++A,A+++4,:,,95,:,8,BE,,,:,,36B,BD+++@>89,3@D88,,,=8?,>,,3+@A++8,,7,25,6*68*,4**14**,,/,4**1**?5,+,6=6***1+58+)++(8)))//2+;5A3857(5)(())))*,).*-)1(++*-(..,6)-*))-()(04)9).0,7*((,,(..(())2*)4(2))(,((,(***((.+.)..
@M70528:330:000000000-K6D4P:1:1102:7681:2813 2:N:0:GTTGCGTTCA+GTTGCAGTTG
TAAAACAGGGTCCCCTCCCCCTCTAGGGTCAAAAAAAGAGGTATTTAAGTTTCGGTCAGTTAAAAGTATTGTGATAGCTCCCGCTAACACTGGCAAAGATAAAAGAAGAAGAATGGCTGTTAAAATAACTGATCAGACAAATAGTCTAATTTTTTCTGCTGAAAGGTTTTTTGCTTTAAGATTAATAATTGTAGTAATAAAATTTAAGGCACCTAAAATTGAAGAAATCCCTGCAAGGTGTAAAGAAAAAATTGTTAAGTCTACTGAAGGTCCTGAATGATAAAACGTTGATAAAGGTGGA
+
CCCCCGGGGGGGGGGGGGGGGGGGGGGGGGGGGGGGGGGGGGGGGGGGGGGGGGGGGGGGGGGGGGGGGGGGGGGGGGGGGGGGGGGFGGGGGGGGGGGGGGGGGGGGGGGGGGGGGGGFGGGGGGGGGGGGGGGGGGGGGGGGGGGGGGFGGFDGGGGGGGGGGGFGGGGEGGGGFGGGGGGGGGGGGGGFGGGFFGFGEGFFFFFFFFFFFFFGFGGFGFEFFBBFF0>FFBFF@5DFEFFFFFFBFFFFFFCF4BFFFFCAFFC7<@@E@EEFFGFE3CC94E;;DFGCFCEC7@??0
@M70528:330:000000000-K6D4P:1:1102:14332:2814 2:N:0:GTTGCGTTCA+GTTGCAGTTG
TAAAACAGGGTCCCCTCCCCCTCTAGGGTCAAAAAAAGAGGTATTTAAGTTTCGGTCAGTTAAAAGTATTGTGATAGCTCCCGCTAACACTGGCAAAGATAAAAGAAGAAGAATGGCTGTTAAAATAACTGATCAGACAAATAGTCTAATTTTTTCTGCTGAAAGGTTTTTTGCTTTAAGATTAATAATTGTAGTAATAAAATTTAAGGCACCTAAAATTGAAGAAATCCCTGCAAGGTGTAAAGAAAAAATTGTTAAGTCTACTGAAGGTCCTGAATGATAAAACGTTGATAAAGGTGGA
+
CCCCCGGGGGGGGGGGGGGGGGGGGGGGGGGGGGGGGGGGGGGGGGGGGGGGGGGGGGGGGGGGGGGGGGGGGGGGGGGGGGGGGGGGGGGGGGGGGGGGGGFGGGGGGGGGGGGGGGGGGGGGGGGGGGGGGGGGGGGDGGGGGGGGGGFGFGGGCGGGGGGGGGFGFGGGGGGGFGGGGGGGGGGGGGGGFCDF?FFEEEA@FFFFFAFF>GFGFGG@CFEEFFFEF=E4AFFFEGGG36<ACFD9AD2@=B?>8BCEFFEFGF<AE8;<;3=<6:<3<EE9E375=0*119;>?<?<(
@M70528:330:000000000-K6D4P:1:1102:15269:2821 2:N:0:GTTGCGTTCA+GTTGCAGTTG
TAAAACAGGGTCCCCTCCCCCTCTAGGGTCAAAAAAAGAGGTATTTAAGTTTCGGTCAGTTAAAAGTATTGTGATAGCTCCCGCTAACACTGGCAAAGATAAAAGAAGAAGAATGGCTGTTAAAATAACTGATCAGACAAATAGTCTAATTTTTTCTGCTGAAAGGTTTTTTGCTTTAAGATTAATAATTGTAGTAATAAAATTTAAGGCACCTAAAATTGAAGAAATCCCTGCAAGGTGTAAAGAAAAAATTGTTAAGTCTACTGAAGGTCCTGAATGATAAAACGTTGATAAAGGTGGA
+
CCCCCGGGGGGDGGFFGFGGGGGGGGGGGGGGGGGGGGGGGGGGGGGGGFGGGGG@FGGGGGGGFGGGGGGGGGGGGGGGGGFGGGGGGGGGGFGGGGGGGGGGGGGGGGGGGGGGGGGGGGGGGGGGGGGGFGGGGGGCDDDDAFGGGGFEGGGGGGGFGGGGCFEGGFDGGGGGFGGGGGGGGGGGGGGGGGGGFG9FEDCEFFFFFFFACFFF5DEEGFCFFFFFF2@FFF=FEGGGEFFFEFF@ABB2EA8F?FFFF=?+A@CFF@E)7@E9<73;CE3)1)6,5=<++<>CF<:?(
@M70528:330:000000000-K6D4P:1:1102:7699:2821 2:N:0:GTTGCGTTCA+GTTGCAGTTG
TAAAACAGGGTCCCCTCCCCCTCTAGGGTCAAAAAAAGAGGTATTTAAGTTTCGGTCAGTTAAAAGTATTGTGATAGCTCCCGCGAACACTGGCAAAGATAAAAGAAGAAGAATGGCTGTTAAAATAACTGATCAGACAAATAGTCTAATTTTTTCTGCTGAAAGGTTTTTTGCTTTAAGATTAATAATTGTAGTAATAAAATTTAAGGCACCTAAAATGGAAGAAATCCCTGCAAGGTGTAAAGAAAAAATTGTTAAGTCTACTGAAGGTCCTGAATGATACAACGTTGATAAAGGTGGA
+
@CC@CGACFG@EEFFG:@@FGGEGEFFFGGFDFGF7FG,@CE<FCEAE<,CEFC@@FE?GCFAFECEFGCFFCFFGAE<<FG:F+:FF=8AEF@FCEGGGGGGGCC<EFBF8AFFGGG>=FFGDCFFF<EEEF;EFF8?EFG99FF8;ECDDG?3FDFFCFFE<,=E,=DD6CCFGFGGGC;EC;7ED;,ECCF;C9EAFC;B=+?=AAF6A?CFFFGC*4*1-/:>EF:EFFF58=8>?7@7B*6(7A?:3@A)17:67CAEFE3C.71;)77<<7:C<)/)).51(3(12:<))0,42(
@M70528:330:000000000-K6D4P:1:1102:23482:2859 2:N:0:GTTGCGTTCA+GTTGCAGTTG
TAAAACAGGGTCCCCTCCCCCTCTAGGGTCAAAAAAAGAGGTATTTAAGTTTCGGTCAGTTAAAAGTATTGTGATAGCTCCCGCTAACACTGGCAAAGATAAAAGAAGAAGAATGGCTGTTAAAATAACTGATCAGACAAATAGTCTAATTTTTTCTGCTGAAAGGTTTTTTGCTTTAAGATTAATAATTGTAGTAATAAAATTTAAGGCACCTAAAATTGAAGAAATCCCTGCAAGGTGTAAAGAAAAAATTGTTAAGTCTACTGAAGGTCCTGAATGATAAAACGTTGATAAAGGTGGA
+
CCCCCGGGGGGGGGGGGGGGGGGFFGGGGGGGGGGGGGGGGGGGGGGGGGGGGGGGGGGGGGGGGGGGGGGGGFGGGGGGGGGGGGGGGGGGGGGGGGGGGGGGGGGGGGGGGGGGGGGGGGGGGGGE9FFGGCFFFGGGFGDGFFFGA;DFGGGFGGGGFGGGGGGGGGGGGGGGFGGFGGGFGGGGGGGFGGGGFGFGFFFFFFFFFFFFFFFGFCFFGFAFFFFFF5>AABDA@DDG>EEFFFF>A29BE88C?BB<C+51>=93;@4<;@747;<<CEFFE31@D15;D?FFE8(:(
@M70528:330:000000000-K6D4P:1:1102:16044:2875 2:N:0:GTTGCGTTCA+GTTGCAGTTG
TAAAACAGGGTCCCCTCCCCCTCTAGGGTCAAAAAAAGAGGTATTTAAGTTTCGGTCAGTTAAAAGTATTGTGATAGCTCCCGCTAACACTGGCAAAGATAAAAGAAGAAGAATGGCTGTTAAAATAACTGATCAGACAAATAGTCTAATTTTTTCTGCTGAAAGGTTTTTTGCTTTAAGATTAATAATTGTAGTAATAAAATTTAAGGCACCTAAAATTGAAGAAATCCCTGCAAGGTGTAAAGAAAAAATTGTTAAGTCTACTGAAGGTCCTGAATGATAAAACGTTGATAAAGGTGGA
+
CCCCCGGGGGGGGGGGGGGGGGGGGGGGGGGGGGGGGGGGGGGGGGGGGGGGGGGGGGGGGGCGGGGGGGGGGGGGGGGGGGGGGGGGGGGGGFGGFGGGGGGGGCGGGGGGGG9FGGGGGGGGGG9FGGGGGGGGGGGGGGGGGGGGEGFGGGEGGGGGGGGGGCDFEGGGCFGGFGGGGGGGGGGGGGGGF7=EFFFFFFFFFCFFFFFFFGFG>DCCGF5CF)=EFEFFFB);>DEC;EFFEFB3A2=B=BCF4=:C?F?CFFC.46=<@E).2;CAC7)17E9@D6/236<C<..0(
@M70528:330:000000000-K6D4P:1:1102:9461:2897 2:N:0:GTTGCGTTCA+GTTGCAGTTG
TAAAACAGGGTCCCCTCCCCCTCTAGGGTCAAAAAAAGAGGTATTTAAGTTTCGGTCAGTTAAAAGTATTGTGATAGCTCCCGCTAACACTGGCAAAGATAAAAGAAGAAGAATGGCTGTTAAAATAACTGATCAGACAAATAGTCTAATTTTTTCTGCTGAAAGGTTTTTTGCTTTAAGATTAATAATTGTAGTAATAAAATTTAAGGCACCTAAAATTGAAGAAATCCCTGCAAGGTGTAAAGAAAAAATTGTTAAGTCTACTGAAGGTCCTGAATGATAAAACGTTGATAAAGGTGGA
+
CCCCCGGGGGGGGGGGGFGGGGGGGGGGGGGGGGGGGGGGGGGGGGGGGGGGGGGFGGGGGGGGGGGGGGGGGGGGGGGGGGGDGGGGGGFGGGGGGGGGGGGGGGGGGGGGGGGGGGGEGGGGGFGGGGGGGGGGGGGGGGGGGFGGGGFGGGGGGGGFGGGGGFFFGGGEGGGGFEGGGGGGGGGGGGGGGGG@FGFGCGFFFFFFFFFFFGFGFGGFGFFEFFFFA<:46>BFEFDF@>7=465BA2=:EFEFECFFEACAGFCEF3;>EEEFCDC3?<?C)7;8@FF>D?CEFEF<(
@M70528:330:000000000-K6D4P:1:1102:16363:2899 2:N:0:GTTGCGTTCA+GTTGCAGTTG
TAAAACAGGGTCCCCTCCCCCTCTAGGGTCAAAAAAAGAGGTATTTAAGTTTCGGTCAGTTAAAAGTATTGTGATAGCTCCCGCTAACACTGGCAAAGATAAAAGAAGAAGAATGGCTGTTAAAATAACTGATCAGACAAATAGTCTAATTTTTTCTGCTGAAAGGTTTTTTGCTTTAAGATTAATAATTGTAGTAATAAAATTTAAGGCACCTAAAATTGAAGAAATCCCTGCAAGGTGTAAAGAAAAAATTGTTAAGTCTACTGAAGGTCCTGAATGATAAAACGTTGATAAAGGTGGA
+
CCCCCGGGGGGGGGGGGGGGGGGGGGGGGGGGGGGGGGGGGGGGGGGGGGGGGGGGGGGGGGGGGGGGGGGGGGGGGGGGGGGGGGGGGGGGGCFGGGGGGGGGGGGGGGGGGGFGGGGGGGGGGGGGGGGGGGGGGGGFGGGGGGGGGGFGGGGGGGGGGGGGGGGGGGDGGGGGFGGGFGGGGGGGGGGGGGGGFGFGFGF5CFFFFFFFFCFGFGGF7CEEF@CEF=EAFFB?=EFGFFFFFFF5ADBBEFFF5==C5AEFGECFF1=E@AEEC;?FEF?C<<9@D?8:;?7C9=>6(
@M70528:330:000000000-K6D4P:1:1102:19059:2923 2:N:0:GTTGCGTTCA+GTTGCAGTTG
TAAAACAGGGTCCCCTCCCCCTCTAGGGTCAAAAAAAGAGGTATTTAAGTTTCGGTCAGTTAAAAGTATTGTGATAGCTCCCGCTAACACTGGCAAAGATAAAAGAAGAAGAATGGCTGTTAAAATAACTGATCAGACAAATAGTCTAATTTTTTCTGCTGAAAGGTTTTTTGCTTTAAGATTAATAATTGTAGTAATAAAATTTAAGGCACCTAAAATTGAAGAAATCCCTGCAAGGTGTAAAGAAAAAATTGTTAAGTCTACTGAAGGTCCTGAATGATAAAACGTTGATAAAGGTGGA
+
CCCCCGGGGGGGGGGGGGGGGGGGGGGGGGGGGGGGGGGGGGGGGGGGGGGGGGGGGGGGGGGGGGGGGGGGGGGGGGGGGGGGGGGGGGGGGGGGGGGGGGGGGGGGGGGGGGGGGGGGGGGGGGGGGGGGGGGGGGGGGGGGGGGGGGFGGGGGFGGGGGGGGGGGGGGGGGGGFGGGGGGGGGGGGGGGGGGGFGFFCFFFFFFFFFFF>FFGFDGFGFFFFFFFFFFAFBDFBD>B>@EFFFFFFF>=EFEFEFF?5AEFG@CE<EFE@F@EDDEFCEFC9@0(518::?;CGF:<(
@M70528:330:000000000-K6D4P:1:1102:6763:2928 2:N:0:GTTGCGTTCA+GTTGCAGTTG
TAAAACAGGGTCCCCTCCCCCTCTAGGGTCAAAAAAAGAGGTATTTAAGTTTCGGTCAGTTAAAAGTATTGTGATAGCTCCCGCTAACACTGGCAAAGATAAAAGAAGAAGAATGGCTGTTAAAATAACTGATCAGACAAATAGTCTAATTTTTTCTGCTGAAAGGTTTTTTGCTTTAAGATTAATAATTGTAGTAATAAAATTTAAGGCACCTAAAATTGAAGAAATCCCTGCAAGGTGTAAAGAAAAAATTGTTAAGTCTACTGAAGGTCCTGAATGATAAAACGTTGATAAAGGTGGA
+
CCCCCGGGGGGGGGGGGGGGGGGGGGGGGGGGGGGGGGGGGGGGGGGGGFFGGGGGGGGGGGGGGGGGGGGGGGGGGGGGGGGGGGGGGGGGFGGGGGGGGGGGGGGGGGGGGGGGGGDFFCFGGGGGGGGGGGGGGGGGGGGGGGGGGGFGGGGFGGGGGGGGGGGGGGGGGGGGFGGGGGGGGGGGGGGGGGGGFGFGFGFEFFFFFFFFFGFGFGGB7B>@F@CE677*;BBBE>FFBEE>AC25AF2@BACF5=FFCACFGECEEFFF=@<C7CEEECFEFF>;;0>@C?;<CF??0
@M70528:330:000000000-K6D4P:1:1102:7475:2929 2:N:0:GTTGCGTTCA+GTTGCAGTTG
TAAAACAGGGTCCCCTCCCCCTCTAGGGTCAAAAAAAGAGGTATTTAAGTTTCGGTCAGTTAAAAGTATTGTGATAGCTCCCGCTAACACTGGCAAAGATAAAAGAAGAAGAATGGCTGTTAAAATAACTGATCAGACAAATAGTCTAATTTTTTCTGATGAAAGGTTTTTTGATTTAAGATTAATAATTGTAGTAATAAAATTTAAGGCACCTAAAATTGAAGAAATCCCTGCAAGGTGTAAAGAAAAAATTGTTAAGTCTACTGAAGGTCCTGAATGATAAACCGTTGATAAAGGTGGA
+
CCCCCGG@GGGGCFFGGGGGGGGGGGGGGGGGGGGGGGGGGGGGGGGGGGGGGGGFEFEFGGGGGGGGGGFFGGGGGGGAFFGDC@F,FFGGGGGGGGGGGGGGGFGGGEFGGGGG@FGDEFGAFGGG9FFGGFFGGGGGDGFFG9EEFGFGEA6ADAECFF,7=?>EEFGGG+,7CFFGFFEED8>+CFGG2ED7AECFE;C=FFFFFA6:@GFF?FG)713:B8CE8@:AF2=F>=DE9=CFFE@BF=BFFF*=@FFE<+1;F@3=)5=97>8;2+9=)/9>)32:;;9+2)).+.(8(
@M70528:330:000000000-K6D4P:1:1102:24692:2933 2:N:0:GTTGCGTTCA+GTTGCAGTTG
TAAAACAGGGTCCCCTCCCCCTCTAGGGTCAAAAAAAGAGGTATTTAAGTTTCGGTCAGTTAAAAGTATTGTGATAGCTCCCGCTAACACTGGCAAAGATAAAAGAAGAAGAATGGCTGTTAAAATAACTGATCAGACAAATAGTCTAATTTTTTCTGCTGAAAGGTTTTTTGCTTTAAGATTAATAATTGTAGTAATAAAATTTAAGGCACCTAAAATTGAAGAAATCCCTGCAAGGTGTAAAGAAAAAATTGTTAAGTCTACTGAAGGTCCTGAATGATAAAACGTTGATAAAGGTGGA
+
CCCCCGGGGGGGGGGGGGGGGGGGGGGGGGGGGGGGGGGGGFGGGGGGFDDFGGGGGGGGGGGGGGGGGGGGGGGGGGGGGGGGGGGGGGGGGGGGGGGGGGGGGGGGGCGGFCEGGGGGGGGEGGGGGGGGFGGGGGGGGG89FDGFGGFGGGEFFGG;FD9?EFFGGGGDGGGGFGGGGGGGGFGGGGGGGDCDCFFEA,CEFFFFFFFF>FFGA;EC7BC=FFD;A=E4@B:*:;FGEEFFCFFF4==::ACF*4=CEFCAFE)/7@@E7@@<*3<35)96).65375:DC46+.4((
@M70528:330:000000000-K6D4P:1:1102:16659:2937 2:N:0:GTTGCGTTCA+GTTGCAGTTG
TAAAACAGGGTCCCCTCCCCCTCTAGGGTCAAAAAAAGAGGTATTTAAGTTTCGGTCAGTTAAAAGTATTGTGATAGCTCCCGCTAACACTGGCAAAGATAAAAGAAGAAGAATGGCTGTTAAAATAACTGATCAGACAAATAGTCTAATTTTTTCTGCTGAAAGGTTTTTTGCTTTAAGATTAATAATTGTAGTAATAAAATTTAAGGCACCTAAAATTGAAGAAATCCCTGCAAGGTGTAAAGAAAAAATTGTTAAGTCTACTGAAGGTCCTGAATGATAAAACGTTGATAAAGGTGGA
+
CCCCCGGGGGGGGGGGGGGGGGGGGGGGFFGGGGGGGGGGGGGGGGGGGGFGGGGFGGGGGGGGGGGGGGGGGGFGGGGGGGGGGGGGGGGGFGGGGGGGGGGGGGGGGGGGGGGGGGGGFGGGGGGGGGGGGGGGGGGGGGGGGGGGGGFGGGGGGGFGGGGGFGGGGGGEGGFEFGFGGGGGGGGGGGDGGGGGFGFGFGFFFF78CFFFFGFGFFA5CFEEFED@B=3*@DFFB:>8BEFFFFFFF2@B=A>FCC6?<FCAA))47;EF.;<CCCEEFFCC>EBDFFGF=?CEFFFF(
@M70528:330:000000000-K6D4P:1:1102:7476:2948 2:N:0:GTTGCGTTCA+GTTGCAGTTG
TAAAACAGGGTCCCCTCCCCCTCTAGGGTCAAAAAAAGAGGTATTTAAGTTTCGGTCAGTTAAAAGTATTGTGATAGCTCCCGCTAACACTGGCAAAGATAAAAGAAGAAGAATGGCTGTTAAAATAACTGATCAGACAAATAGTCTAATTTTTTCTGATGAAAGGTTTTTTGCTTTAAGATTAATAATTGTAGTAATAAAATTTAAGGCACCTAAAATTGAAGAAATCCCTGCAAGGTGTAAAGAAAAAATTGTTAAGTCTACTGAAGGTCCTGAATGATAAAACGTTGATAAAGGTGGA
+
CCCCCGGGGGGGGGGGGGGGGGGGGGGGGGGGGGGGGGGGGGGGGGGGGGGGGGGGGGGGGGEGGGFGGGGGGGGGGGGGGGGGGGGGGGGGGGGGGGGGGGGGGGGGGGGGGGGGGGGGGGGGGGGGGGGGGGGGGGGGGFDGGGGGGGFGGGGGGFGGFGGEFFFGFGGEEGGAFGGGGGGGGGGGGGGGGGGGFGFFEGFFFFFFFFFFFGFGAFGFGFA@F5C7F.>AABFFEFFGEFFFEEF=AFFFFFFFCFFFCFEFGF5<EEEF3>A<;CEFFF6.97:;6<FDGEEEC<:((
@M70528:330:000000000-K6D4P:1:1102:19449:2979 2:N:0:GTTGCGTTCA+GTTGCAGTTG
TAAAACAGGGTCCCCTCCCCCTCTAGGGTCAAAAAAAGAGGTATTTAAGTTTCGGTCAGTTAAAAGTATTGTGATAGCTCCCGCTAACACTGGCAAAGATAACAGAAGAAGAATGGCTGTTAAAATAAATGATCAGACAAATAGTCTAATTTTTTCTGCTGAAAGGTTTTTTGCTTTAAGATTAATAATTGTAGTAATAAAAGTTAAGGCACCTAAAATTGATGAAATCCCTGCAAGGTGTAAAGAACAAATTATTAAGTCTACTGAAGGTCCTGAATGATAAGCCGTTGATAAAGTTGGA
+
CCC8AFFFFG,C6;CE@@@FF@FG<FF@F<-E9<C::F,,66,CCFFA<66@F@C8@FCE9FFF<FGFGGGGFF,<ED?AFG7FCGECA=F,,,9=EFGGG9,@FFGFFEE8E,E<EFC9,C,5CFFG,<;A,@?F?FF889@F;EGG;EDF,AEGGGC@<>,,,=,@D8BC+9=9?@2@FFGA,D@2=ED=9FGG+@+CA,+3?<9;*90*@D*9C7<55+*0;***=CEFA429:8461:AF*6--;2>E?*/8946><+8AB3/.3(())/77;;))<3)))/66,(1+297C+.7(/
@M70528:330:000000000-K6D4P:1:1102:21246:2983 2:N:0:GTTGCGTTCA+GTTGCAGTTG
TAAAACAGGGTCCCCTCCCCCTCTAGGGTCAAAAAAAGAGGTATTTAAGTTTCGGTCAGTTAAAAGTATTGTGATAGCTCCCGCTAACACTGGCAAAGATAAAAGAAGAAGAATGGCTGTTAAAATAACTGATCAGACAAATAGTCTAATTTTTTCTGCTGAAAGGTTTTTTGCTTTAAGATTAATAATTGTAGTAATAAAATTTAAGGCACCTAAAATTGAAGAAATCCCTGCAAGGTGTAAAGAAAAAATTGTTAAGTCTACTGAAGGTCCTGAATGATAAAACGTTGATAAAGGTGGA
+
CCCCCGGGGGGDGFGGGGGGGGGGGGGGFGGGGGGGGGGGFGGFGGGGGGGGFCFB:CEGGGFGGGGGGGGGGGGGGGFFFFCEGGGGGGGGFFFEGGGGGGGGGGGGGGFGGGGGGGGGGGGGFGGGGGFGGAA84DFGGEGGEDDGFGFGEGGGGGGGGEFFFGGFFGG68EDFFGGFGFEGFFFFFEFAEGGGCGFGCBCEACFFFF5A>>CDF;FBDFCEFF@AF2:>?B2>;;>@36AB?=B2AB>B6A?F@=BECAE6C4)3363><E;<C7<@EE59)),,((2+;<;3C@0:0
@M70528:330:000000000-K6D4P:1:1102:6905:2987 2:N:0:GTTGCGTTCA+GTTGCAGTTG
TAAAACAGGGTCCCCTCCCCCTCTAGGGTCAAAAAAAGAGGTATTTAAGTTTCGGTCAGTTAAAAGTATTGTGATAGCTCCCGCTAACACTGGCAAAGATAAAAGAAGAAGAATGGCTGTTAAAATAACTGATCAGACAAATAGTCTAATTTTTTCTGCTGAAAGGTTTTTTGCTTTAAGATTAATAATTGTAGTAATAAAATTTAAGGCACCTAAAATTGAAGAAATCCCTGCAAGGTGTAAAGAAAAAATTGTTAAGTCTACTGAAGGTCCTGAATGATAAAACGTTGATAAAGGTGGA
+
CCCCCGGGGGGGGGGGGGGGGGGGGGGGGGGGGGGGGGGGGGGGGGGGGGGGGGGGGCGGGFGGGGGGGGGGGGGGGGGGGGGGGGGFGGGGGGGGGGGGGGGGFGFCGGGGGGGGGGGGGGGCFGGGGGGGGGGGGGGGFGGGGGGGGGFGGG>GGGGGGGGGGGGGGGGGGGGGFGGGFGDGGGGGGGGGGGGFFFFGCEFEFFFAFFFF>FFGAFGFGF8=8C5EFFEFFFFFB>DE9>AAEEB3AB=@28>F94195;66EFEFF;;E8>378:5<3?<4)798@=C+;)6>74:6(
@M70528:330:000000000-K6D4P:1:1102:14956:2991 2:N:0:GTTGCGTTCA+GTTGCAGTTG
TAAAACAGGGTCCCCTCCCCCTCTAGGGTCAAAAAAAGAGGTATTTAAGTTTCGGTCAGTTAAAAGTATTGTGATAGCTCCCGCTAACACTGGCAAAGATAAAAGAAGAAGAATGGCTGTTAAAATAACTGATCAGACAAATAGTCTAATTTTTTCTGCTGAAAGGTTTTTTGCTTTAAGATTAATAATTGTAGTAATAAAATTTAAGGCACCTAAAATTGAAGAAATCCCTGCAAGGTGTAAAGAAAAAATTGTTAAGTCTACTGAAGGTCCTGAATGATAAAACGTTGATAAAGGTGGA
+
CCCCCGGGGGGGGFFGGGGGGGGGGFFFGGGGGGGGGGFGGGGGGGGGGCFDCCCFFEGGGGEGGGGGGGGGGGDFFGGGGGGGGGGFFFGFFFGFGGGGGGGFGFGGGGGGGGGGGGGGGGGGGCFGGGGGGGGGGGFFGGGGGGFGGGFGGGCGAFA;FFGGFC=>EFGGGG8DDFGGGGGGBFGGGGGDFDGGCFFGE;CEFFFAAFFFFGFFFGGEGF5CF@CFF2=>FFBABF<CEECBE;(78223>F8A@=B?CF?AC@CEF;@EE<74;2<<EF<<9=3:@0*3;CEECE>4(
@M70528:330:000000000-K6D4P:1:1102:24517:3028 2:N:0:GTTGCGTTCA+GTTGCAGTTG
TAAAACAGGGTCCCCTCCCCCTCTAGGGTCAAAAAAAGAGGTATTTAAGTTTCGGTCAGTTAAAAGTATTGTGATAGCTCCCGCTAACACTGGCAAAGATAAAAGAAGAAGACTGGCTGTTAAAATAACTGATCAGACAAATAGTCTAATTTTTTCTGCTGAAAGGTTTTTTGCTTTCAGATTAATAATTGTAGTAATACAATTTAAGGCACCTAAAATTGAAGAAATCCCTGCAAGGTGTAAAGAAAAAATTGTTACGTATACTGAAGGTCCTGAATGATAAAACGTTGATAAAGGTGGA
+
CCCCCGGGGGGGGCFGGGEGGGGGGGGGGGGGFFGEEECFFFGGGGGGGDGFFG:CCCFFCFAE@FFDFGGGCGGEF,9FGGGGGGGGGGEEFF?DFFGGGFDCEFFGGGGG,,CFFGGGFGG9EGGGGGGDCFCE,4?86D9FF;AEFFFDFFGGGG8;EFFEA?D9DDFC78DGF9DFGGGDB,EDEFGCCFGFC@1,:,@CFFA85A*3<CAC?7B@<+3*95@69<=F4<BFF>A:**21*9(()753@CE=E+?:)1/@9<<3<;@E7;AC*11.).64)).5(4<779)6+,5?0
@M70528:330:000000000-K6D4P:1:1102:23384:3029 2:N:0:GTTGCGTTCA+GTTGCAGTTG
TAAAACAGGGTCCCCTCCCCCTCTAGGGTCAAAAAAAGAGGTATTTAAGTTTCGGTCAGTTAAAAGTATTGTGATAGCTCCCGCTAACACTGGCAAAGATAAAAGAAGAAGAATGGCTGTTAAAATAACTGATCAGACAAATAGTCTAATTTTTTCTGCTGAAAGGTTTTTTGCTTTAAGATTAATAATTGTAGTAATAAAATTTAAGGCACCTAAAATTGAAGAAATCCCTGCAAGGTGTAAAGAAAAAATTGTTAAGTCTACTGAAGGTCCTGAATGATAAAACGTTGATAAAGGTGGA
+
CCCCCGGGGGGGGGGGGGGGGGGFGGGGGGGGGGGGGGGGGFGGGGGGGGGGGGGGGGGFFGGGGGGGGGGGGGGGGGGGGGDGGGGGGGGGGGGGGGGGGGGGGGGGGGGGGGGGGGGGGGGGGGGGGGGGGGGGGGGGGGGGGGFGGGFGGGGGGGGGGGGFGGGGFF@EGGGGFGFGFGGGFFFFGGGGGA?C<FFGFGFFFFFFFFAFFCFGFGGFGF8:=CCFFB@>F>FFEGGGFEEF4;@DFFFFFFFF?=F?CCEFF36;@@@E;9=ECGFEEFEFC@9@@F71;?4;F870(
@M70528:330:000000000-K6D4P:1:1102:11856:3047 2:N:0:GTTGCGTTCA+GTTGCAGTTG
TAAAACAGGGTCCCCTCCCCCTCTAGGGTCAAAAAAAGAGGTATTTAAGTTTCGGTCAGTTAAAAGTATTGTGATAGCTCCCGCTAACACTGGCAAAGATAAAAGAAGAAGAATGGCTGTTAAAATAACTGATCAGACAAATAGGCTAATGTTTTCTGCTGAAAGGTTTTTTGCTTTAAGATTAATAATTGTAGTAAGAAAATGTAAGGAAACGAAAATGGAAGAAATCGCGGCAAGGGGTAAAGAAAAAATTGTTAAGTCTACTGAAGGTCCTGAATGATAAAACGTTGATAAAGGTTGA
+
CCCCCGGGGGGGGGGGGGGGGGGGGGGGGGGGGGGGGGGGGGGGGGGGDFGGGGGGGGGGGGGGGGGGGGGGGGGGGGGGGGFGGGGEGGGGGGGGGGGGGGGFGGGGDFGFFFFGFFDFFGGGGGGGGGGG,,5@B,<8=,=A,,99=9+,7,,9,@=,A>FEGF9=,DFG@@,===AFF,EDF,@=@,=,6@+6<,;958+*+4;CF*0*0+3758,*40859=:6+))*/(/8>C/:294;CEFFA;9@(;CFEFFFFFCFGEE<@EE47@EFCFFFFFF9:<9???FFFBFFG>)4(
@M70528:330:000000000-K6D4P:1:1102:19942:3060 2:N:0:GTTGCGTTCA+GTTGCAGTTG
TAAAACAGGGTCCCCTCCCCCTCTAGGGTCAAAAAAAGAGGTATTTAAGTTTCGGTCAGTTAAAAGTATTGTGATAGCTCCCGCTAACACTGGCAAAGATAAAAGAAGAAGAATGGCTGTTAAAATAACTGATCAGACAAATAGTCTAATTTTTTCTGCTGAAAGGTTTTTTGCTTTAAGATTAATAATTGTAGTAATAAAATTTAAGGCACCTAAAATTGAAGAAATCCCTGCAAGGTGTAAAGAAAAAATTGTTAAGTCTACTGAAGGTCCTGAATGATAAAACGTTGATAAAGGTGGA
+
CCCCCGGGGGGGGGGGGGGGGGGGGGGGGGGGGGGGGGGGGGGGGGGGGGGGGGGGGGGGGGGGGGGGGGGGGGGGGGGGGGGGGGGGGGGGGGGGGGGGGGCGGGGGGGGGGGGGGGGGGGGGGGGGGGGGCGGGGGGFGGGGGGGGGGFGGGGGGGGGGGGGGGGADGGGGFGGFGGGGGGGGGGGGGGGGGGGFFFGFFFFFFFBFFFFFGFGFGGFGFE5B8CEF=BFFFD>@:DFEFFF<EBBFBFBFCEFE@CCFFFFG3?EE8EEEEFFGDE<3<?3CE>@FFF7:?EF?;24(
@M70528:330:000000000-K6D4P:1:1102:9794:3082 2:N:0:GTTGCGTTCA+GTTGCAGTTG
TAAAACAGGGTCCCCTCCCCCTCTAGGGTCAAAAAAAGAGGTATTTAAGTTTCGGTCAGTTAAAAGTATTGTGATAGCTCCCGCTAACACTGGCAAAGATAAAAGAAGAAGAATGGCTGTTAAAATAACTGATCAGACAAATAGTCTAATTTTTTCTGCTGAAAGGTTTTTTGCTTTAAGATTAATAATTGTAGTAATAAAATTTAAGGCACCTAAAATTGAAGAAATCCCTGCAAGGTGTAAAGAAAAAATTGTTAAGTCTACTGAAGGTCCTGAATGATAAAACGTTGATAAAGGTGGA
+
CCCCCGGGGGGGGGGGGGGGGGGGGGGGGGGGGFGGGGGGGGGGGGGGGFGGGGGGGGGGGGGGGGGGGGGGGGGGGGGCFGGGGGGGGGGGGGGGGGGGGGGGGGGGGGGGGGGGGGGGGGGGGGGGGGGGGGGGGGGGFGGGGGGGFGFGGGGGGGGGGGGGGGGGGGDEGGGGFDGGGGGGGGGGGGGGGGGGFGFGEGFFFFFFFFFFFGFG>FGEAF>@FFFE8>=6AFFF=DGGF=EF<EB=FFBFFFFFC=CFF6?AFFEA3(6;3><CFFF<6CE3<EFDD6CFGFCEF@0?(
@M70528:330:000000000-K6D4P:1:1102:17063:3085 2:N:0:GTTGCGTTCA+GTTGCAGTTG
TAAAACAGGGTCCCCTCCCCCTCTAGGGTCAAAAAAAGAGGTATTTAAGTTTCGGTCAGTTAAAAGTATTGTGATAGCTCCCGCTAACACTGGCAAAGATAAAAGAAGAAGAATGGCTGTTAAAATAACTGATCAGACAAATAGTCTAATTTTTTCTGCTGAAAGGTTTTTTGCTTTAAGATTAATAATTGTAGTAATAAAATTTAAGGCACCTAAAATTGAAGAAATCCCTGCAAGGTGTAAAGACAAAATTGTTAAGTCTACTGAAGGTCCTTAATGATAAAACGTTGATAAAGGTGGA
+
CCCCCGGGGGGGGGGGGGGGGGGGGGGGGGGGGGGGGGGGGGGGGGGGFGGGGGGGGGGGGGGGGGGGGGGGGGGGGGGGGGGGGGGGGGGGGGGGGGGGGGGGGGGGGGGGGGGGGGGGGGGGGGGGGGGGGGGGGGGGGGGGGGFGGGFGGGGGGGGGGGFGFFGGGGGGGGGGFGFF8ECFGFGGGGGGGGGGFGFGEFFFFFFFF5AAFGFGAEGFGF@EAEDEC==AAD=FE*>866EF?C(56===@=@FEFFFEFFFFEEFFF@)/4C?CF3??C?C)79@@7C:C?;EFE@0(
@M70528:330:000000000-K6D4P:1:1102:17502:3088 2:N:0:GTTGCGTTCA+GTTGCAGTTG
TAAAACAGGGTCCCCTCCCCCTCTAGGGTCAAAAAAAGAGGTATTTAAGTTTCGGTCAGTTAAAAGTATTGTTATAGCTCCCGCTAACACTGGCAAAGATAAAAGAAGAAGAATGGCTGTTAAAATAACTGATCAGACAAATAGTCTAATTTTTTCTGCTGAAAGGTTTTTTGCTTTAAGATTAATAATTGTAGTAATAAAATTTAAGGCACCTAAAATTGAAGAAATCCCTGCAAGGTGTAAAGAAAAAATTGTTAAGTCTACTGAAGGTCCTGAATGATAAAACGTTGATAAAGGTGGA
+
CCCCCGGGGGGGGGGGGGGGGGGGGGGGEGGGGGGGGGGGGGGGGGGGGGGGGGGGGGGGGGGGGGGGGGGGGGGGGGGGGGGGGGGGGGGGGGGGGGGGGGGGGGGGGGGGGGGGGGGGGGGFGGGGGGGGGGGGGGGGGGGGGGGGGGFGGGGGGGGGGGGGGGDFGGGGEGGGFCEGGGGGGGGGGGGGGGGGFGFFCFFFFFFFFFFFFGFGFGGFGF>@AC8EABEFFDFFE;F89@EFFF25A9=BFFFF<FFFEFFFF@EE<EEF4749;CC@EEEF3)133(2::C<C?@:0(
@M70528:330:000000000-K6D4P:1:1102:18175:3093 2:N:0:GTTGCGTTCA+GTTGCAGTTG
TAAAACAGGGTCCCCTCCCCCTCTAGGGTCAAAAAAAGAGGTATTTAAGTTTCGGTCAGTTAAAAGTATTGTGATAGCTCCCGCTAACACTGGCAAAGATAAAAGAAGAAGAATGGCTGTTAAAATAACTGATCAGACAAATAGTCTAATTTTTTCTGCTGAAAGGTTTTTTTCTTTAAGATTAATAATTGTAGTAATAAAATTTAAGGCACCTAAAATTGAAGAAATCCCTGCAAGGTGTAAAGAAAAAATTGTTAAGTCTACTGAAGGTCCTGAATGATAAAACGTTGATAAAGGTGGA
+
CCCCCGGGGGGGGGGGGGGGGGGGGGGGGGGGGGGGGGGGGGGGGGGGGGGGGGGGGGGGGGGGGGGGGGFGGFFGGGGGGGGGGGGGGGGGGGGGGGGGGGGGGFGCFGGGGGGGGGGGGGGGGGGGGGGGGGGGGGGGFGGGCGGGGGFGGGGGGGGGGGGGGGGGGGGGGGGGFGGGGGGGGGGGGGGGGGGGFGFFEFFEFFFF5FF>?GFGAFGFGFEBFEDEFB=FFFFFEGGCEFCFFF=>F(>B28@A<@FFEC?CG<6=<EFE7AEE>DEFFEFFEE233@CCF<<>7<>F(
@M70528:330:000000000-K6D4P:1:1102:24909:3097 2:N:0:GTTGCGTTCA+GTTGCAGTTG
TAAAACAGGGTCCCCTCCCCCTCTAGGGTCAAAAAAAGAGGTATTTAAGTTTCGGTCAGTTAAAAGTATTGTGATAGCTCCCGCTAACACTGGCAAAGATAAAAGAAGAAGAATGGCTGTTAAAATAACTGATCAGACAAATAGTCTAATTTTTTCTGCTGAAAGGTTTTTTGCTTTAAGATTAATAATTGTAGTAATAAAATTTAAGGCACCTAAAATTGAAGAAATCCCTGCAAGGTGTAAAGAAAAAATTGTTAAGTCTACTGAAGGTCCTGAATGATAAAACGTTGATAAAGGTGGA
+
CCCCCGGGGGGGGGGGGGGGGGGGGGGGGGGGGGGGGGGGGGGGGGGGGDFEGGGGGGGGGGGGGGGGGGGGGGGGGFGGGGGGG7FCFGGFGGGGGGGFGGGGGGFGGFGGGGEFGGGGGGFGFFEGGGGGGABCEFGGGGGGGGGGGGFGGFEGCFFFGGFEFGGDAFGC+EFFFGGCFGFGGFFGGGGGG,CFFGF7:3C=CFCFFFFFFFFDA<CEFFC;+:=EF4>*@@49@*5,1:6=6@D:;9>2=FCA@88C?876E877@E@E).)9*163<)94).6;8333:?EF+3:4(
@M70528:330:000000000-K6D4P:1:1102:18166:3113 2:N:0:GTTGCGTTCA+GTTGCAGTTG
TAAAACAGGGTCCCCTCCCCCTCTAGGGTCAAAAAAAGAGGTATTTAAGTTTCGGTCAGTTAAAAGTATTGTGATAGCTCCCGCTAACACTGGCAAAGATAAAAGAAGAAGAATGGCTGTTAAAATAACTGATCAGACAAATAGTCTAATTTTTTCTGCTGAAAGGTTTTTTTCTTTAAGATTAATAATTGTAGTAATAAAATTTAAGGCACCTAAAATTGAAGAACTCCCTGCAAGGTGTAAAGAAAAAATTGTTAAGTCTACTGAAGGTCCTGAATGATAAAACGTTAATAAAGGTGTA
+
@CCC@FGGGGGGFFGGGGEFGGGG@EFE,;ECEFFGGEGGGGGGGGGFFFFFCFEGGEGC,CFAFEFAC<C6EEFGC,9A<DFEGGGFFFF<<8EFGGGGGGF=F@FGFF<A?C,:@FGEFGGFGGCFGGAFGFG?FF,E8>F8FGFFGGFGCEGGEGGDEE8<,8EDFGFGEGGGFAA,9DFFEGGGGGFCCFGFFGFFE;CCFF??>66A>C690;:@:=:A6>)6B5>FFFFFB*>B73@+1@2>;9@BF=@F)1+17+9A@3)))(//.73.211.6?)9))6=;(2++.4)<4:))
@M70528:330:000000000-K6D4P:1:1102:23514:3117 2:N:0:GTTGCGTTCA+GTTGCAGTTG
TAAAACAGGGTCCCCTCCCCCTCTAGGGTCAAAAAAAGAGGTATTTAAGTTTCGGTCAGTTAAAAGTATTGTGATAGCTCCCGCTAACACTGGCAAAGATAAAAGAAGAAGAATGGCTGTTAAAATAACTGATCAGACAAATAGTCTAATTTTTTCTGCTGAAAGGTTTTTTGCTTTAAGATTAATAATTGTAGTAATAAAATTTAAGGCACCTAAAATTGAAGAAATCCCTGCAAGGTGTAAAGAAAAAATTGTTAAGTCTATTGAAGGTCCTGAATGATAAAACGTTGATAAAGGTGGA
+
CCCCCGGGGGGGGGGGGFGGGGGGGGGGGGGGGGGGGGGGGFFFGGGGGGGGGGGGGGGGGGGGGGGGGGGGGGGGGGGGGGGGGGGGGGFGFGGFGGGGGGGGGGGGGGGGGGGGGGGGGGGGGFDEGGGCFGGGGGGGGGGGGGFGFGDGGGEGGGGGFGG?EFGGGGGGGGGGFGGGGGGGGGGGGGGGGGFGFGFGFGFFFFFFF*;A?FFG><=@FC95BE@EF=36A=B?6DD89@CBACDDFDFFB=EF48=8?8<+<7)7>@@EEAECC>?<6?E3;@BFF;7;@?<4F@:6(
@M70528:330:000000000-K6D4P:1:1102:17929:3117 2:N:0:GTTGCGTTCA+GTTGCAGTTG
TAAAACAGGTCCCCTCCCCCTCTAGGGTCAAAAAAAGAGGTATTTAAGTTTCGGTCAGTTAAAAGTATTGTGATAGCTCCCGCTAACACTGGCAAAGATAAAAGAAGAAGAATGGCTGTTAAAATAACTGATCAGACAAATAGTCTAATTTTTTCTGCTGAAAGGTTTTTTGCTTTAAGATTAATAATTGTAGTAATAAAATTTAAGGCACCTAAAATTGAAGAAATCCCTGCAAGGTGTAAAGAAAAACTTGTTAAGTCTACTGAAGGTCCTGAATGATAAAACGTTGATAAAGGTGGAT
+
CCCCCGGGFGGGGGFGEGGFFFFGFEFGGGGGGGGGGGGGG,EGGGCGEGGGGGGEGGGEFFCDDEEGFGFGAFGCF<FE@CEGGEGFGGGCD,:EFFGGFFEDEGEEGGFGGGGGGGFFG9E,EFGEFEFFGGG9DEF8?FGGEGAFCD?FEEFGCFGGFD8?FFFGGGGGGGDFFDFFGGGAFFF@E;EE?EGGC:9EEGFFFFFA*66:FG*9AFDEGFE@5:A=C3>FFBEA9?@E:E4CA>B5A(8=;CBFEFFFFFFF,/>8E6;4AE<@F@AC<<><@65376@7+/))A(,()
@M70528:330:000000000-K6D4P:1:1102:10393:3148 2:N:0:GTTGCGTTCA+GTTGCAGTTG
TAAAACAGGGTCCCCTCCCCCTCTAGGGTCAAAAAAAGAGGTATTTAAGTTTCGGTCAGTTAAAAGTATTGTGATAGCTCCCGCTAACACTGGCAAAGATAAAAGAAGAAGAATGGCTGTTAAAATAACTGATCAGACAAATAGTCTAATTTTTTCTGCTGAAAGGTTTTTTGCTTTAAGATTAATAATTGTAGTAATAAAATTTAAGGCACCTAAAATTGAAGAAATCCCTGCAAGGTGTAAAGAAAAAATTGTTAAGTCTACTGAAGGTCCTGAATGATAAAACGTTGATAAAGGTGGA
+
CCCCCGGGGGGGGGGGGGGGGGGGGGGGGGGGGGGGGGGGGGGGGGGGGGGGGGGGGGGGGGGGGGGGGGGGGGGGGGGGGGGGGGGGGGGGGGGGGGGGGGGGGGGGGGGGGGGGGGGGGGGFGGGGGGGGCGGGGGGGGGGGGGGGGGFGGGGGGGGGGGFGGGGGGGGGCGGGFGGGGGGGGGGGGGGGGGGGFGFGFGFFFFFFFFFFFGFGFGGFFFEEF5=AB:;AFDBFEFFCB@?ECFBFF99BFFFF@6=>?AEFF<EA@@=E7AF3;C?@?C?FEF9=@FGGG)7<7EB((
@M70528:330:000000000-K6D4P:1:1102:23544:3162 2:N:0:GTTGCGTTCA+GTTGCAGTTG
TAAAACAGGGTCCCCTCCCCCTCTAGGGTCAAAAAAAGAGGTATTTAAGTTTCGGTCAGTTAAAAGTATTGTGATAGCTCCCGCTAACACTGGCAAAGATAAAAGAAGAAGAATGGCTGTTAAAATAACTGAACAGACAAATAGTCTAATTTTTTCTGCTGAAAGGTTTTTTGCTTTAAGATTAATAATTGTAGTAATAAAATTTAAGGCACCTAAAATTGAAGAAATCCCTGCAAGGTGTAAAGAAAAAATTGTTAAGTCTACTGAAGGTCCTGAATGATAAAACGTTGATAAAGGTGGA
+
CCCCCGGGGGGEFGFEFGGGGGGFFEFGGGGGGGGGGGGGGGFGGGGFGGGGGGGGGDGGGGGGFGGGGGGGGGGGGGFGGDGGGGGGGFEGFGGGGGGGGGGGGGGGGGGGGGGGGGGFFGGGFEG<FEGD?FGFFGGGFGGGGFFGGCDFGFGGGGGGGGGGGD=EEFDEGGGGFGGGGGGGGGGGGGGGG7FFFG?ECGFEFFFFFFFCFGFGFDG@FA99=C@EF@FAFDBFEGGFFEE>CF=:AD=DFFFA5=B7?FEFF@<EFFFFFE<C7;C8?C7;>@65=1/+1.)7A<><(
@M70528:330:000000000-K6D4P:1:1102:6106:3164 2:N:0:GTTGCGTTCA+GTTGCAGTTG
TAAAACAGGGTCCCCTCCCCCTCTAGGGTCAAAAAAAGAGGTATTTAAGTTTCGGTCAGTTAAAAGTATTGTGATAGCTCCCGCTAACACTGGCAAAGATAAAAGAAGAAGAATGGCTGTTAAAATAACTGATCAGACAAATAGTCTAATTTTTTCTGCTGAAAGGTTTTTTGCTTTAAGATTAATAATTGTAGTAATAAAATTTAAGGCACCTAAAATTGAAGAAATCCCTGCAAGGTGTAAAGAAAAAATTGTTAAGTCTACTGAAGGTCCTGAATGATAAAACGTTGATAAAGGTGGA
+
CCCCCGGGGGGGGEGFDC@FGG7CFC<FFGGGGGGGGGGGFEFGGGDCFFEFFE@@CFDEFFFGGGGGGFGGEGFFG,CEEGGGGGGGGC?FDE<FBFEFGGGFFGGGGGFFFGGAFGGEECFGGGGGFFGGGCGFD?FGFEFFGCFFADFFFFGCBFGGG9EEFGGFEFGCEFG8C9=DFGGF;@EGGGGGGGC;CCCEEGFEFFFA?CF5?FFDFGGCGFC;9=@E>2=FFB:A;DDF@=EFFF=:;8>BBF@AEFFECCEFF39;4@E747;>CFEFE3))1)66@;C@CCFC?.81(
@M70528:330:000000000-K6D4P:1:1102:19234:3166 2:N:0:GTTGCGTTCA+GTTGCAGTTG
TAAAACAGGGTCCCCTCCCCCTCTAGGGTCAAAAAAAGAGGTATTTAAGTTTCGGTCAGTTAAAAGTATTGTGATAGCTCCCGCTAACACTGGCAAAGATAAAAGAAGAAGAATGGCTGTTAAAATAACTGATCAGACAAATAGTCTAATTTTTTCTGCTGAAAGGTTTTTTGCTTTAAGATTAATAATTGTAGTAATAAAATTTAAGGCACCTAAAATTGAAGAAATCCCTGCAAGGTGTAAAGAAAAAATTGTTAAGTCTACTGAAGGTCCTGAATGATAAAACGTTGATAAAGGTGGA
+
CCCCCGGGGGGGGGGGGGGGGGGGGGGGGGGGGGGGGGGGGGGGGGGGGGGGGGGGGGGGGGGGGGGGGGGGGGGGGGGGGGGGGGGGGGGGGGGGGGGGGGGGGGGGGGGGGGGGGGGGGGGGGGGGGGGGGGGGGGGGGGGGGGGGGGFGGFGGGGGGGGFGGGGGGGGGGGGGFGGFGGGGGGGGGGGGGGGGFGFGFGFFFFFFFFFAFGFFFGGFGFECF@CFF2<AFFDFEDFFEFEFF=:=FFFDFFFFCFACEAFFGFCEFF@@E@E<FGFECFFCE@>=;D5+:<CEC<7?(
@M70528:330:000000000-K6D4P:1:1102:23530:3180 2:N:0:GTTGCGTTCA+GTTGCAGTTG
TAAAACAGGGTCCCCTCCCCCTCTAGGGTCAAAAAAAGAGGTATTTAAGTTTCGGTCAGTTAAAAGTATTGTGATAGCTCCCGCTAACACTGGCAAAGATAAAAGAAGAAGAATGGCTGTTAAAATAACTGATCAGACAAATAGTCTAATTTTTTCTGCTGAAAGGTTTTTTGCTTTAAGATTAATAATTGTAGTAATAAAATTTAAGGCACCTAAAATTGAAGAAATCCCTGCAAGGTGTAAAGAAAAAATTGTTAAGTCTACTGAAGGTCCTGAATGATAAAACGTTGATAAAGGTGGA
+
CCCCCGGGGGGGGGGGGGGGGGGGGFGGGGGGGGGGGGGGGGGGGGGGGGGGGDGGGGGGGGGGGGGGGGGGGGFGGGGGGFGGCGGGGGGGGGGGGGGGGGGGGGGGGGGGGGGGGGGGGGGGGGGGGFFFAFGGGGGGGG?=FGGGGGFGGGGFGGGGFGGGGGGGGGGGGGGGFFFGDGFGGGGGGGCFGFGGAGCCEEFFFFC5A5AF?GAGFCFEGAACFEFEA4>AFFBF@FE7>:EAAE@:?:@BBAFFEFA<?=EFG3?EE@@>;7379CC@<5C);<;@@2*+2<4>FE(2(
@M70528:330:000000000-K6D4P:1:1102:18121:3185 2:N:0:GTTGCGTTCA+GTTGCAGTTG
TAAAACAGGGTCCCCTCCCCCTCTAGGGTCAAAAAAAGAGGTATTTAAGTTTCGGTCAGTTAAAAGTATTGTGATAGCTCCCGCTAACACTGGCAAAGATAAAAGAAGAAGAATGGCTGTTAAAATAACTGATCAGACAAATAGTCTAATTTTTTCTGCTGAAAGGTTTTTTGCTTTAAGATTAATAATTGTAGTAATAAAATTTAAGGCACCTAAAATTGAAGAAATCCCTGCAAGGTGTAAAGAAAAAATTGTTAAGTCTACTGAAGGTCCTGAATGATAAAACGTTGATAAAGGTGGA
+
CCCCCGGGGGGGGGGGGGGGGGGGGGGGDGGGGGGGGGGGGGGGGGGGGGGGGGGGGGGGGGGGGGGGGGGGGGGGGGGGGGGDGGGGGGGGGGGGFDGGGGGGGGGGGGGGGGGGGGGGGEGFGGGGGGGGGGGGGGGGGGGGGGGGGGFGGGGGGGGGGFFGGGFGGGGGGGGGFGGFGGGFFGGGGGGGGGGGFGFGECFCAFFFFFFFFGFGA9;@FF=5=@CEA4=AABBF=GGF@EFFCE2>F9@D=AEF7=B?6@E;C<?A8EE<;73>CC))373>CEFFFDC++1.6<=,4(
@M70528:330:000000000-K6D4P:1:1102:7267:3186 2:N:0:GTTGCGTTCA+GTTGCAGTTG
TAAAACAGGGTCCCCTCCCCCTCTAGGGTCAAAAAAAGAGGTATTTAAGTTTCGGTCAGTTAAAAGTATTGTGATAGCTCCCGCTAACACTGGCAAAGATAAAAGAAGAAGAATGGCTGTTAAAATAACTGATCAGACAAATAGTCTAATTTTTTCTGCTGAAAGGTTTTTTGCTTTAAGATTAATAATTGTAGTAATAAAATTTAAGGCACCTAAAATTGAAGAAATCCCTGCAAGGTGTAAAGAAAAAATTGTTAAGTCTACTGAAGGTCCTGAATGATAAAACGTTGATAAAGGTGGA
+
CCCCCGGGGGGGGGGGGGGGGGGFFFGGGGGGGGGGGGGGGGGGGGGGGGGGGGGGGGGGGGGGGGGGGGGGGGGGGGGGGGGGGGGFGGGGGGGGGGGGGGFDGGGGGGGGGGGGGGGFEFFFGGFFGGGGGGGGGGGGFGFGGGGGGGFGGGGGGGGGGFGGGF?DEFGGGGGGFGGGGGGGGGGGGGGGGGGGAFC@=FFFFFFFFFFFFGFGFGGEGFACF@CE8<EAFDDFEGGFFEE=A=37FFFFFA<F8==CEFCAC85=EFFF<E36;;CAEE?ECE:=@DF777>EFF?:(
@M70528:330:000000000-K6D4P:1:1102:10053:3193 2:N:0:GTTGCGTTCA+GTTGCAGTTG
TAAAACAGGGTCCCCTCACCCTCTAGGGTCAAAAAAAGAGGTATTTAAGTTTCGGTCAGGTAACAGTATTGTGATAGCTCCCGCTAACACTGGCAAAGATAAAAGAAGAAGAATGGCTGTTAAAATAACTGATCAGACAAATAGTCTAATTTTTTCTGCTGAAAGGTTTTTTGCTTTAAGATTAATAATTGTAGTAATAAAATTTAAGGCACCTAAAATTGCAGAAATCCCTGCAAGGTGTAAAGAAAACATTGTTAAGTCTACTGAAGGTCCTGAATGATAATACGTTGATAAAGGTGGA
+
9CCCCFFFEEFF@FGGG-CFFDDGGGF@,CC-CEFGGEFGGGGGFFGGGDFGGEDFF:F,C,C,9669EDFEFCFG,BEFGFDEEGEEGGGG<=F9EFFFFAF=FF8FFFFG?9FCFGCDFFFGGGCC<FFFFFF9>=?E?>CD=EFFFEFFD<=,;=;DDFFGC?=>3+@EC,6E<8=DF;,CDEFDCDCFFD@E@E7<A>CCFFA96*69@56F*@;CF+;@>@C7C=<>FFB*:4429>6@7AB(8750*+01988?C+*=9>537(6747;E*:)/.?C/<)4//3:7:/74+7=;(
@M70528:330:000000000-K6D4P:1:1102:21539:3193 2:N:0:GTTGCGTTCA+GTTGCAGTTG
TAAAACAGGGTCCCCTGTCTCTTCTACACATCTGACGCTGCCGACGACAACTGCAACGTGTAGATCTCGGTGGTCGCCGTATCATTAAAAACAAAAAAACAACGATCACAAAAAACATAGGGTACGAACTGATGCAAGCAATAACACAATCATTGCATCCAATCTTAAGGCATATCTCTGCGGAAGTTATACAATACAACATGCTAGCAGTAAACGCAATCTGCGCACCTCATGTAGTAGCATCAGCAGCCACAACTGCGTCGAGAGAATTGCATCACTCGCCACTCGCGTGTCAGTGATA
+
CCCCCGGGGGGGGGGGGGGFGGG9FGGGGGGGGGGGGGGGGGGGGGGGGGGFCFGGGGG7FC,CC<FE8FFC7CCFDGG+B,BBAC,CFFEG,8FF=+@+E,4+9+,4,::,,+8+>:+,,,,,8+@,+:,3,,,,,6+,6,+,8,,33,*,33,,,7<,,4,,,+,776,,,,2,+,,,,5***12+5,55+,5+*,/45,)71++/**4=+++*0**(+1)))((,2(/)+)/+.+5+)))0.))))(,,,)().)*((0()/.(((56).)))**))(-(((((((())*,))0)))-
@M70528:330:000000000-K6D4P:1:1102:7334:3199 2:N:0:GTTGCGTTCA+GTTGCAGTTG
TAAAACAGGGTCCCCTCCCCCTCTAGGGTCAAAAAAAGAGGTATTTAAGTTTCGGTCAGTTAAAAGTATTGTGATAGCTCCCGCTAACACTGGCAAAGATAAAAGAAGAAGAATGGCTGTTAAAATAACTGATCAGACAAATAGTCTAATTTTTTCTGCTGAAAGGTTTTTTGCTTTAAGATTAATAATTGTAGTAATAAAATTTAAGGCACCTAAAATTGAAGAAATCCCTGCAAGGTGTAAAGAAAAAATTGTTAAGTCTACTGAAGGTCCTGAATGATAAAACGTTGATAAAGGTGGA
+
CCCCCGGGGGGGGGGGGGGGGGGGGGGGGGGGGGGGGGGGGGGGGGGGGGGGGGGGGGGFFGGGGGGGGGGGGGGGGGGGGGGGGGGGGGGGGGGGGGGGGGGGGGGGGGGGGGGGGGGDGGGGGGGGGGGGGGGGFGGGGGGGGGGGGGFDGGCFGGGGGGGGGGGGGGGDGGGGFGGGGGGGGGGGGGGGGGGGFGAFEGFFFFFFFFFFFGFGFGGFGF>6CE@FF=@AF=BFEFDG@FFFFFFFFFFFFFEF5=:C3:?@FEE8EFEA=EFFGFEECFE34)63@77:DCEFGFF<(
@M70528:330:000000000-K6D4P:1:1102:7062:3202 2:N:0:GTTGCGTTCA+GTTGCAGTTG
TAAAACAGGGTCCCCTCCCCCTCTAGGGTCAAAAAAAGAGGTATTTAAGTTTCGGTCAGTTAAAAGTATTGTGATAGCTCCCGCTAACACTGGCAAAGATAAAAGAAGAAGAATGGCTGTTAAAATAACTGATCAGACAAATAGTCTAATTTTTTCTGCTGAAAGGTTTTTTGCTTTAAGATTAATAATTGTAGTAATAAAATTTAAGGCACCTAAAATTGAAGAAATCCCTGCAAGGTGTAAAGAAAAAATTGTTAAGTCTACTGAAGGTCCTGAATGATAAAACGTTGATAAAGGTGGA
+
CCCCCGGGGGGGGGGGGGGGGGGGGGGGGGGGGGGGGGGGGGGGGGGGGGGGGGGGGGGGGGGGGGGGGGGGGGGGGGGGGGGGGGGGGGGGGGGGGGGGGGGGGGGGGGGGGGGGGGGGGGGFGGGGGGGGGGGGGGGGGGGGGGGGGGFGGGGGGGGGGGGGGGGGGGDGGGGGFGGGGGGGGGGGGGGGGGGGFGFGFFFEFFFFFFFFFGFGFGC=AFCEF@DFF=BAFFFFFGGGFFFFFFFBF2=F=FEF5=BEEFEAGFFFEF@E;A34;CEAFFFCEE@;@FGGFEEFG@F?(
@M70528:330:000000000-K6D4P:1:1102:15988:3206 2:N:0:GTTGCGTTCA+GTTGCAGTTG
TAAAACAGGGTCCCCTCCCCCTCTAGGGTCAAAAAAAGAGGTATTTAAGTTTCGGTCAGTTAAAAGTATTGTGATAGCTCCCGCTAACACTGGCAAAGATAAAAGAAGAAGAATGGCTGTTAAAATAACTGATCAGACAAATAGTCTAATTTTTTCTGCTGAAAGGTTTTTTGCTTTAAGATTAATAATTGTAGTAATAAAATTTAAGGCACCTAAAATTGAAGAAATCCCTGCAAGGTGTAAAGAAAAAATTGTTAAGTCTACTGAAGGTCCTGAATGATAAAACGTTGATAAAGGTGGA
+
CCCCCGFGGDGCFFGEGGGGGGGGDFGGGGGGGCGGC,DAFGGGEGGGGGG<FGECEEGGGFGGGGGGFGGGGGGGGGGGGFFGE@CGGGGGFFFCGFFFFAGGGFGFGCFDFGFGGGGGGGFGGGGGGGGGFGGGGGGGGGCFGGFGFGBGGG>EFFG8ECDFFFFFCBGG7FGGEEFGGGGCF,EFGGGGGGGG7D+,>;CE7?F5AFFA>FFDF9:@769CFFFFFBEF?B)3:::,1*8=6>23F(/(68887=68?A?+<@CA);@>)74)2+))76?6C36=3;*+3/6)94(((
@M70528:330:000000000-K6D4P:1:1102:11738:3220 2:N:0:GTTGCGTTCA+GTTGCAGTTG
TTAAACAAAGTCCCCTCCCCCTCTCGGGTCTAAAAAATAGGTATTTAATTTTCTGTTCGTTACCCTTATTGTTATACTTCCCGCTAATTCTGTCAAATATAAAAAAAAAATAAATTATATTTTAATACTTGATCAGCAAAAAAGTCAAATATTTTTTGCTTTAATATTTTTTTCTTCTAGATTAATAATTTATGTTTTTATATTTAATGTATTTTAATTTGATGAAATTCTTGCATGTTTTAAAAAAAAAATATTTCAGTCTACTGAAGATACTATCAAATTATAAATATTTAAATTTAGT
+
A668<C@,,,=-C6C<@@:@F+,C,8,86:-6<C-EF,C,,<,,<C,5,6,,,<CFD,B8;,,,,,6,,<,C,66,,,,,:,,6@+6,,,,,99,,,,,9,,59,7::+8,9,,,,9C+,5,,5,,,9,9,CA4,,,,9=+6+6,,,,,4+63C3,6+,@,,,,,+6,@;;1>,@;+,,7,,,83,35,@2,+,++1,*1*,+;;;+=+++++5+5*,5/,+2/+**2+**4+**+*5,,(1)+*0((2113)+.+1++)1+)+1).)/).).--)**).))))....))***)))+.)))
@M70528:330:000000000-K6D4P:1:1102:22238:3227 2:N:0:GTTGCGTTCA+GTTGCAGTTG
TAAAACAGGGCTCCCTGTCTCTTATACACATCTGACGCTGCCGACGACACCTGCAACGTGTAGATCTCGGTGGTCGCCGTATCATTAAAAAAAAAAAATAAATAAAAACAAAATGTTCATTTTACATAAATCAACAAGTCAGACGCATGACTAACAAAGTACGCGTAACACCAAACGTATGTACACGTGTGAACAACTGATTCTCAATGATTCTCATATTACACCATTCATATATCTTTACGCTCTCTACTCACTTTTCCACAGCTGAAGACGATCATCACTATTGTTGACAAAGCCAATT
+
CCCCCFGGGGGFGGGGGGGEGGGGGEFGGGEGGGGGGGGGGGGGGGGGG7DFFFFGGGGGGFFDF<FAEGGGG@CCF@7@=,EECFF5EFDEFGGGC=,5:@,7,,,C8<,,,,,:,,+,,3,5,5,,,5,,,,3,3,,,+3+,+86++,35,3,,,,,7=,+*333**2>**,,**,,,,,5@C,**,,*4+,+22,)0*++/;+7++1+++++1++1/++.))/7.+))+1))+)+++)(()((.,94)).))/)*1)-*()*)().))(,-(.7:4)5))))).)()***(,(*((.)
@M70528:330:000000000-K6D4P:1:1102:18670:3243 2:N:0:GTTGCGTTCA+GTTGCAGTTG
TAAAACAGGGTCCCCTCCCCCTCTAGGGTCAAAAAAAGAGGTATTTAAGTTTCGGTCAGTTAAAAGTATTGTGATAGCTCCCGCTAACACTGGCAAAGATAAAAGAAGAAGAATGGCTGTTAAAATAACTGATCAGACAAATAGTCTAATTTTTTCTGCTGAAAGGTTTTTTGCTTTAAGATTAATAATTGTAGTAATAAAATTTAAGGCACCTAAAATTGAAGAAATCCCTGCAAGGTGTAAAGAAAAAATTGTTAAGTCTACTGAAGGTCCTGAATGATAAAACGTTGATAAAGGTGGA
+
CCCCCGGGGGGGGGGGGGGGGGGGGGGGGGGGGGGGGGGGGGGGGGGGGGFGGGGGGGGGGGGGGGGGGGGGGGGGGGGGGGGGGGGGGGGGGGGGGGGGGGGGGGGGGGGGGGGGGGGGGGGGGGGGGGGGGGGGFGGGGGCFGGGGGGFGGGGGGGGGGGGGGGGGGGGGGGGGFGGGGGGGGGGGGGGGGGGGFGFGFGFFFFFFAFFFFGFGFGGFGFF5CFFFFFBFFFDFEFGGBB6BEE9BFDFFFFFFFFFC?CEFG@CFFEF@=FF9FCEFCC5>EF@FDFGCFFECFF(4(
@M70528:330:000000000-K6D4P:1:1102:18927:3247 2:N:0:GTTGCGTTCA+GTTGCAGTTG
TAAAACAGGGTCCCCTCCCCCTCTAGGGTCAAAAAAAGAGGTATTTAAGTTTCGGTCAGTTAAAAGTATTGTGATAGCTCCCGCTAACACTGGCAAAGATAAAAGAAGAAGAATGGCTGTTAAAATAACTGATCAGACAAATAGTCTAATTTTTTCTGCTGAAAGGTTTTTTGCTTTAAGATTAATAATTGTAGTAATAAAATTTAAGGCACCTAAAATTGAAGAAATCCCTGCAAGGTGTAAAGAAAAAATTGTTAAGTCTACTGAAGGTCCTGAATGATAAAACGTTGATAAAGTTGGA
+
CCCCCGGGGGGGGGGGGGGGGGGGGGGGCFGGGGGGGGGGGGGGGGGGGGGGGGGGGGGGGGGGGGGGGGGGGGGGGGGGGGGGGGGGGGGGGGGGGGGGGGGGGGGGGGGGFGGGGGGGGGFFGGGGGGGGGGGCGGGGGGDDGGGGGGFGGGGFCDFFGGGGGGGGGGGGGGGGFGGGGGGGGGGGGGGGGGGGFGFGFGFEFFFFFFFFFGFGFFGFGFC;=88EF2;6ADBF@*>?>ECBEC:=F9@DBFEF?AFEEFEFC8<<4;3;/4<C67CEFF?EC@@D87<;F?;4<<AB)
@M70528:330:000000000-K6D4P:1:1102:11107:3251 2:N:0:GTTGCGTTCA+GTTGCAGTTG
TAAAACAGGTCCCCTCCCCCTCTAGGGTCAAAAAAAGAGGTATTTAAGTTTCGGTCAGTTAAAAGTATTGTGATAGCTCCCGCTAACACTGGCAAAGATAAAAGAAGAAGAATGGCTGTTAAAATAACTGATCAGACAAATAGTCTAATTTTTTCTGCTGAAAGGTTTTTTGCTTTAAGATTAATAATTGTAGTAATAAAATTTAAGGCACCTAAAATTGAAGAAATCCCTGCAAGGTGTAAAGAAAAAATTGTTAAGTCTACTGAAGGTCCTGAATGATAAAACGTTGATAAAGGTGGAT
+
CCCCCGGGGGGGGGGGGGGGGGGGGGGGCGGGGGGGGGGGGGGGGGGGFGGGGGGGGGGGGGGGGGFGGGGFGGGGGGGGGGGGCCFEGGGGGGGGGGGGGGGGGGGGGGGGGGGGGGGGGGGFFGGGGGGFFGFGGGGGGGGGGGGGGGFGGGGFGGGGGGGGGDGGFGGGGGGGF@E9FFGFGGGGGGGGGGGDF;FCEGFFFFFFFFFFFGFFAF?EGFE;F@EFFFBFFDFFFF69>EEFFD=BF(3=E@CFCAB?EFFF6CA<(54;4@<;::@5??CFEFF@DD1;D))/+60?)
@M70528:330:000000000-K6D4P:1:1102:15349:3252 2:N:0:GTTGCGTTCA+GTTGCAGTTG
TAAAACAGGGTCCCCTCCCCCTCTAGGGTCAAAAAAAGAGGTATTTAAGTTTCGGTCAGTTAAAAGTATTGTGATAGCTCCCGCTAACACTGGCAAAGATAAAAGAAGAAGAATGGCTGTTAAAATAACTGATCAGACAAATAGTCTAATTTTTTCTGCTGAAAGGTTTTTTGCTTTAAGATTAATAATTGTAGTAATAAAATTTAAGGCACCTAAAATTGAAGAAATCCCTGCAAGGTGTAAAGAAAAAATTGTTAAGTCTACTGAAGGTCCTGAATGATAACACGTTGATAAAGGTGGA
+
CCCCCGGGGGGGGGGGGGGGGGGGGGGGGGGGGGGGGGGGFGGGGGGGGFGGGGGFGGGGGGGGGGGGGGGGGGGGGGGACDFGGGGGGGGGG?8EFEFFGGGGGGGGFEFGGGGGGGGGGGGGGGFGGGGGGGGGDGG@FG8EGGGGFGFGGGGGGGGGGGGGGFGGGGGGGGGGFFCFGGGGGGGGGGGGGGGG7DFGFFFFFFFFFFFFFGFD>CGFGF@EF=CEF=EAFFBFEGCF@6<=EEF26>@FFFFF5=BCEFEAFE)7=@E3/><)*+.73<?)748;;@<;7?CCC?F:(
@M70528:330:000000000-K6D4P:1:1102:17629:3253 2:N:0:GTTGCGTTCA+GTTGCAGTTG
TAAAACAGGGTCCCCTCCCCCTCTAGGGTCAAAAAAAGAGGTATTTAAGTTTCGGTCAGTTAAAAGTATTGTGATAGCTCCCGCTAACACTGGCAAAGATAAAAGAAGAAGAATGGCTGTTAAAATAACTGATCAGACAAATAGTCTAATTTTTTCTGCTGAAAGGTTTTTTGCTTTAAGATTAATAATTGTAGTAATAAAATTTAAGGCACCTAAAATTGAAGAAATCCCTGCAAGGTGTAAAGAAAAAATTGTTAAGTCTACTGAAGGTCCTGAATGATAAAACGTTGATAAAGTTGGA
+
CCCCCGGG?CGGGGGGGGGGGGGGGGGG,EFGGGGGE@CG8FGGGGFGFEFCFCFGGDGFEGAFGGG9EDCGGFEGEGFGGGDGGGGGGGGG8EEFEEGGFGGGGGFC?FGEFFD8FGGGDEFFCFGGGGGGGGGFFGGGGGGGDEGGGFF9EFCEFEGFFEDGGCFG8DFGGGCGBG:9DGFCFFGFFFFFFFGGCGFAC9;@FFFF55AF*9?DA,@@EA>*+:@79@)9?7)36*429:7=**((;5>D@6@B8++1<A6@?498<;;))/7C*+.)9?CF<37,57C:CE<3+.)2)
@M70528:330:000000000-K6D4P:1:1102:11167:3254 2:N:0:GTTGCGTTCA+GTTGCAGTTG
TAAAACAGGGTCCCCTCCCCCTCTAGGGTCAAAAAAAGAGGTATTTAAGTTTCGGTCAGTTAAAAGTATTGTGATAGCTCCCGCTAACACTGGCAAAGATAAAAGAAGAAGAATGGCTGTTAAAATAACTGATCAGACAAATAGTCTAATTTTTTCTGCTGAAAGGTTTTTTGCTTTAAGATTAATAATTGTAGTAATAAAATTTAAGGCACCTAAAATTGAAGAAATCCCTGCAAGGTGTAAAGAAAAAATTGTTAAGTCTACTGAAGGTCCTGAATGATAAAACGTTGATAAAGGTGGA
+
CCCCCGGGGGGGGGGGGGGGGGGGGGGGFGGGGGGGGGGGGGGGGGGGGGGGGGGGGGGFFGGGGGGGGGGGGGGGDGGGGGGGGGGFGGGGGGGGGGGGGGGGFGGGGGGGGGGGGFGFGGGGGGGGGGGGGGGGGGGGGGGGGGGGGGFFGGGGGGGGGFFFGFGGGGGGGFGGFGGGGGGGGGGGGGGGGGGFFFFGFGFFFFFB?FFF>FFGFGGFGFEAFEDFF))9?2>ABGG@>EFFA=@BF9@BEFFF4B=CCFEFFF?7<16A7>AE9CEFFEFFFE>;;=C7;5>EGEB<(
@M70528:330:000000000-K6D4P:1:1102:11677:3255 2:N:0:GTTGCGTTCA+GTTGCAGTTG
TAAAACAGGGTCCCCTCCCCCTCTAGGGTCAAAAAAAGAGGTATTTAAGTTTCGGTCAGTTAAAAGTATTGTGATAGCTCCCGCTAACACTGGCAAAGATAAAAGAAGAAGAATGGCTGTTAAAATAACTGATCAGACAAATAGTCTAATTTTTTCTGCTGAAAGGTTTTTTGCTTTAAGATTAATAATTGTAGTAATAAAATTTAAGGCACCTAAAATTGAAGAAATCCCTGCAAGGTGTAAAGAAAAAATTGTTAAGTCTACTGAAGGTCCTGAATGATAAAACGTTGATAAAGGTGGA
+
CCCCCGGGGGGFGGGGGGGGGGGGGGGGGGGGGGGGGGGGGGGFGGGGGGGGGGGGGGGGGFFGGGGGGGGGGGGGGGGGGGGGGGGGGGGGGGGGGGGGGGGFFGGGGGGGGGGGCGDGFGFGGGGFGGGGGGGFGGGGGGGGGGGGGGFGGGGGGGGGGGFFGGGGFFGGGGGGFGFGDGGFDDEGGGGGGFGGFGFFCFFEFFFFFAFFFGFGF9BCCFCCFFFFCE@AFFFFB5DD=3EFEF@3A5@D=FFFEFFF<8CCFEC34(4>EFFF*29)965;7E;3;1<;CE3>7<(8(
@M70528:330:000000000-K6D4P:1:1102:16378:3257 2:N:0:GTTGCGTTCA+GTTGCAGTTG
TAAAACAGGGTCCCCTCCCCCTCTAGGGTCAAAAAAAGAGGTATTTAAGTTTCGGTCAGTTAAAAGTATTGTGATAGCTCCCGCTAACACTGGCAAAGATAAAAGAAGAAGAATGGCTGTTAAAATAACTGATCAGACAAATAGTCTAATTTTTTCTGCTGAAAGGTTTTTTGCTTTAAGATTAATAATTGTAGTAATAAAATTTAAGGCACCTAAAATTGAAGAAATCCCTGCAAGGTGTAAAGAAAAAATTGTTAAGTCTACTGAAGGTCCTGAATGATAAAACGTTGATAAAGGTGGA
+
CCCCCGGGGGGGGGGGGGGGGGGGGGGGGGGGGGGGGGGGGGGGGGGGGGGGGGGGGGGGGGCGGGGGGGGGGCFGGGGGFGGGGGGGGGGGGGGGGFGFGGGGGGGGGGGGGGFGGGGFGGGGGGGGGGGGFGGGGGGGGGGGGGCDFGFGGGGGGGGGGGGGGDGGGGGDGGGGFGGFFGGGGGGGGGGGGGGGFFFGEGFE7CFFF566CGFGFGGF7FEEF58AFBFFAB=@@EFFFFF6*45(;7@:@FCF4=BCCFEFGFFFFEFF;EEF;;CEEE3)9=>@DFC:;?>EGE:((
@M70528:330:000000000-K6D4P:1:1102:18526:3268 2:N:0:GTTGCGTTCA+GTTGCAGTTG
TAAAACAGGGTCCCCTCCCCCTCTAGGGTCAAAAAAAGAGGTATTTAAGTTTCGGTCAGTTAAAAGTATTGTGATAGCTCCCGCTAACACTGGCAAAGATAAAAGAAGAAGAATGGCTGTTAAAATAACTGATCAGACAAATAGTCTAATTTTTTCTGCTGAAAGGTTTTTTGCTTTAAGATTAATAATTGTAGTAATAAAATTTAAGGCACCTAAAATTGAAGAAATCCCTGCAAGGTGTAAAGAAAAAATTGTTAAGTCTACTGAAGGTCCTGAATGATAAAACGTTGATAAAGGTGGA
+
CCCCCGGGGGGGGGGGGGGGGGGGGGGGGGGGGGGGGGGGGGGGGGGGGGGGGGGGGGGFGGGGGGGGGGGGGGGGGFGGGGGGGGGGGGGGGGGGGGGGGGGGGGGGGGGGGGGGGGGEEFGGFFGGGGGGGGGGGGGGGGGGGGGGGGFGGGGGGGGGGGGGFGGGC?FEGGGFFGGGGGGGGGGGGGGGGGGGFGFGEGFECFFFF59A?FFGFGGFGFFFF@5AF=>>FD@F6@DFBBEFFFFFFD>D:FEF@BCCC7CAC@5<3==A)7=68:?EECECE@;@;;83;5;CG34:(
@M70528:330:000000000-K6D4P:1:1102:13436:3269 2:N:0:GTTGCGTTCA+GTTGCAGTTG
TAAAACAGGGGCTCCCTGTCTCTTATACACATCTGACGCTGCCGACGACAACTGCAACGTGTAGATCTCGGTGGGCGCCGTAACATTAAAAAAACAAAACACCTACCAATATAACCGCACCCCCGGGAATTCCGCTTTCCCCACCCCACACCAACCACTCACGTCCCGCTACATGCACCACATTTAAGCCTACAGCTTCACCCCTGCACTTGCAACCCTCCCTCCTCGCCATTGACACCACCTCATCCTGACTACTCCTTCCCCCCTCTTGGTTACTCTCGCTGCTGACCCATCTCTCACC
+
CCCCCGFGGGGC6FFGGFGGGFGG<FGGGGF9FEGGGGEEGGGG@FGGE7F88C<D,CF,D9,6C<CF9EF8,@+,++6=+,88:CC,,5,,+6+:BBA,9,+,,,,,,:,,,,,,+4+++83+6++++6>7,,8@++,,+7+3++1***3*3@***4,=>:;D*******=99,,/,,,*3+2?+++++++0+2*)5++)22(:))0)8)+30**.2*(20(.0(.,);(5*))/)+2*((,)(-))*-)()*(*.)*))),0/(-4.))))(..**).,((,())-((0*28)-057A(
@M70528:330:000000000-K6D4P:1:1102:15126:3270 2:N:0:GTTGCGTTCA+GTTGCAGTTG
TAAAACAGGGTCCCCTCCCCCTCTAGGGTCAAAAAAAGAGGTATTTAAGTTTCGGTCAGTTAAAAGTATTGTGATAGCTCCCGCTAACACTGGCAAAGATAAAAGAAGAAGAATGGCTGTTAAAATAACTGATCAGACAAATAGTCTAATTTTTTCTGCTGAAAGGTTTTTTGCTTTAAGATTAATAATTGTAGTAATAAAATTTAAGGCACCTAAAATTGAAGAAATCCCTGCAAGGTGTAAAGAAAAAATTGTTAAGTCTACTGAAGGTCCTGAATGATAAAACGTTGATAAAGGTGGA
+
CCCCCGGGGGGGGGGGGGGGGGGGGGGGGGGGGGGGGGGGGGGGGGGGGGGGGGGGGGGGGGGGGGGGGGGGGGGGGGGGGGGGGGGGGGGGGGGGGGGGGGGGGGGGGGGGGGFGGGGGGGGGGGGGGGGGGGGGGGGGGGGGGGGGGGFGGGGGGGGGGGGFGGGDFGGGGGGGFGGGGGGGGEGGGGGGGGGGFGFCCGFFFCF?FFFFFGFG5EGFGFCFFBDFFBEFFFFF@DDDBEF6EFFDFFFFFF4FCFC?CA?CEEEFFFEFEEEFG@?A3<<;C;0/=<DDFEFE7E?6(
@M70528:330:000000000-K6D4P:1:1102:13317:3270 2:N:0:GTTGCGTTCA+GTTGCAGTTG
TAAAACAGGGTCCCCTCCCCCTCTAGGGTCAAAAAAAGAGGTATTTAAGTTTCGGTCAGTTAAAAGTATTGTGATAGCTCCCGCTAACACTGGCAAAGATAAAAGAAGAAGAATGGCTGTTAAAATAACTGATCAGACAAATAGTCTAATTTTTTCTGCTGAAAGGTTTTTTGCTTTAAGATTAATAATTGTAGTAATAAAATTTAAGGCACCTAAAATTGAAGAAATCCCTGCAAGGTGTAAAGAAAAAATTGTTAAGTCTACTGAAGGTCCTGAATGATAAAACGTTGATAAAGGTGGA
+
CCCCCGGGGGGGGGGGGGGGGGGGGGGGGGGGGGGGGGGGGGGGGGGGGGGGGGGGGGGGGGGGGGGGGGGGGGGGGGGGGGGGGGGGGGGGGGGGGGGGGGGGGGGGGGGGGGGGGGDFGGGGGGGGGGGGFGGGGGGGGGGGGGGGGGFGGGGGGGGGGGGGGGGGGGGGGGGGFGGGGGGGGGGGGGGGGGGGFGFGFGFFFFFFFFFFFGFGFGGFGFECFFFFFE@FFFFFFFGGFFFFFFFFFD@FFFFFCCFFEFEFG@EE8@EFF@AEFF?EEFFCFF>@DFGFGFEFFFFB(
@M70528:330:000000000-K6D4P:1:1102:13400:3283 2:N:0:GTTGCGTTCA+GTTGCAGTTG
TAAAACAGGGTCCCCTCCCCCTCTAGGGTCAAAAAAAGAGGTATTTAAGTTTCGGTCAGTTAAAAGTATTGTGATAGCTCCCGCTAACACTGGCAAAGATAAAAGAAGAAGAATGGCTGTTAAAATAACTGATCAGACAAATAGTCTAATTTTTTCTGCTGAAAGGTTTTTTGCTTTAAGATTAATAATTGTAGTAATAAAATTTAAGGCACCTAAAATTGAAGAAATCCCTGCAAGGTGTAAAGAAAAAATTGTTAAGTCTACTGAAGGTCCTGAATGATAAAACGTTGATAAAGGTGGA
+
CCCCCGGGGGGGGGGGGGGGGGGGGGGGGGGGGGGGGGGGGGGGGGGGGGGGGGGGGGGGGGGAFGGGGGGGGGGGGGGGGGGGGGGGGGGFFGGGGGGGGGGGGGGGGGGGGGGGGGGDFGGGGGGGGGGGGGGGGGGGGGGGGGGGGGFGGGGGGGGGFD8F9FFGGGGGGGGGFGGGGFGGGGGGGGG:CEGGFF?ECFC@FFFBF59CFFFGF9FEFF9=B@CFFFEFFD=AE5>>><<FEF==FDFFFFFFFFAEC@?AE@?A@EFFFF<3CFCA7537CFFD@FC@FFCFG3.3(
@M70528:330:000000000-K6D4P:1:1102:15411:3299 2:N:0:GTTGCGTTCA+GTTGCAGTTG
TAAAACAGGGTCCCCTCCCCCTCTAGGGTCAAAAAAAGAGGTATTTAAGTTTCGGTCAGTTAAAAGTATTGTGATAGCTCCCGCTAACACTGGCAAAGATAAAAGAAGAAGAATGGCTGTTAAAATAACTGATCAGACAAATAGTCTAATTTTTTCTGCTGAAAGGTTTTTTGCTTTAAGATTAATAATTGTAGTAATAAAATTTAAGGCACCTAAAATTGAAGAAATCCCTGCAAGGTGTAAAGAAAAAATTGTTAAGTCTACTGAAGGTCCTGAATGATAAAACGTTGATAAAGGTGGA
+
CCCCCGGGGGGGGGGGGGGGGGGGGGGGGGGGGGGGGGGGGGGGGGGGGGGGGGGGGGGGGGGGGGGGGGGGGGGGGGGGGGGGGGGGGGGGGGGGGGGGGGGGGGGGGGGGGGGGGGGGGGGGGGGGGGGGGGGGGGGGGGCGGGGGGGFGGGGGGGGGGGGGGGGGGGGGGGGGFGGGGGGGGGGGGGGGGGGG7=CCCEAEFFFFFFFFFGFGFGGFGFFEF@DFFBE>ADBFBGGGEBE:AEF:;>@BEFEF@BCFFFEFGFEAF@;A@E34;;?<EFE<<@1(5;::CECCF@0:(
@M70528:330:000000000-K6D4P:1:1102:23878:3314 2:N:0:GTTGCGTTCA+GTTGCAGTTG
TAAAACAGGGTCCCCTCCCCCTCTAGGGTCAAAAAAAGAGGTATTTAAGTTTCGGTCAGTTAAAAGTATTGTGATAGCTCCCGCTAACACTGGCAAAGATAAAAGAAGAAGAATGGCTGTTAAAATAACTGATCAGACAAATAGTCTAATTTTTTCTGCTGAAAGGTTTTTTGCTTAAGATTAATAATTGTAGTAATAAAATTTAAGGCACCTAAAATTGAAGAAATCCCTGCAAGGTGTAAAGAAAAAATTGTTAAGTCTACTGAAGGTCCTGAATGATAAAACGTTGATAAAGGTGGAA
+
CCCCCGGGGGGFGGGGGGGGGGGGGGGGGGGGGGGGGGGGGFGGGGGGGGGGGGGGGGGGGGGGGGGGGGGGGGGGGGGGGFGGEGGGGGGGGGGGGGGGGGGGGGGGGGGGGGGGGGGGGGGGGGGGGGGFFGGGGGGGGGFFGGGGGGFGGGGFGGGGGGGGGGGFFGGGGGGGFDGGGGGGAFGGFGGGFGGGFFFGCFFEFFFFFFFFFGFF5FC@FCACA@E@4)>A9BEF>>62::AF=3==A=D==CCFF=C<>FFA+17@1.737@E87+=?CCC)7:@@001@D4><0;66)
@M70528:330:000000000-K6D4P:1:1102:22821:3320 2:N:0:GTTGCGTTCA+GTTGCAGTTG
TAAAACAGGGTCCCCTCCCCCTCTAGGGTCAAAAAAAGAGGTATTTAAGTTTCGGTCAGTTAAAAGTATTGTGATAGCTCCCGCTAACACTGGCAAAGATAAAAGAAGAAGAATGGCTGTTAAAATAACTGATCAGACAAATAGTCTAATTTTTTCTGCTGAAAGGTTTTTTGCTTTAAGATTAATAATTGTAGTAATAAAATTTAAGGCACCTAAAATTGAAGAAATCCCTGCAAGGTGTAAAGAAAAAATTGTTAAGTCTACTGAAGGTCCTGAATGATAAAACGTTGATAAAGGTGGA
+
CCCCCGGGGGGGGGGGGGGGGGGGGGGGGGGGGGGGGGGGGGGGGGGGGGGGGGGGGGGGGGGGGGGGGGGGGGGGGGGGGGGGDGGGGGGGGGGGGGGGGGGGGGGGGGGGGGGGGGGGGGGGGGGGGGGGGGGGGGFGGGGGGGGGGGFGGGGGGGGGGFEFGGFFFGGEGGGGBFEGGGGGGGGGGGGGGGGGFGFGFG?@FFFFFFFFFFFGFGGEGF:5BECEF5>4@BB?6DEG;EEFEFF5AB9=EFFFEBCECFEFGEEEF8=A;9<EFFEFFEF3CE9DFFGCGCCCGF0:(
@M70528:330:000000000-K6D4P:1:1102:22809:3333 2:N:0:GTTGCGTTCA+GTTGCAGTTG
TAAAACAGGGTCCCCTCCCCCTCTAGGGTCAAAAAAAGAGGTATTTAAGTTTCGGTCAGTTAAAAGTATTGTGATAGCTCCCGCTAACACTGGCAAAGATAAAAGAAGAAGAATGGCTGTTAAAATAACTGATCAGACAAATAGTCTAATTTTTTCTGCTGAAAGGTTTTTTGCTTTAAGATTAATAATTGTAGTAATAAAATTTAAGGCACCTAAAATTGAAGAAATCCCTGCAAGGTGTAAAGAAAAAATTGTTAAGTCTACTGAAGGTCCTGAATGATAAAACGTTGATAAAGGTGGA
+
CCCCCGGGGGGGGGGGGGCFGGGGGGGGGGGGGGGGGGGGGGGGGGGGGGGGGGGGGGGGGFFGGFFGGGGGGGGGFFDFFFGGDGGGGGGGGGGGGGGGGGGGGGGGGGGGGGFGGGGGGFFGGGGGGFFFGGGGGGGGGGGGGGGGGGDEGFEGGFGGGGGGGGFGGGGGDGGFFGGGGGGGFGGGGGGGGGFGFGFFFGFFFFFFFFFFFGF;AGGECFAAA@=AC6B4;@BB@FGF@EF+::=:AFF9:F58/=B?<C?CC<<;3=EFEFFF>DEEFEC94;13;DC7@EEFFEFB(
@M70528:330:000000000-K6D4P:1:1102:10654:3353 2:N:0:GTTGCGTTCA+GTTGCAGTTG
TAAAACAGGGTCCCCTCCCCCTCTAGGGTCAAAAAAAGAGGTATTTAAGTTTCGGTCAGTTAAAAGTATTGTGATAGCTCCCGCTAACACTGGCAAAGATAAAAGAAGAAGAATGGCTGTTAAAATAACTGATCAGACAAATAGTCTAATTTTTTCTGCTGAAAGGTTTTTTGCTTTAAGATTAATAATTGTAGTAATAAAATTTAAGGCACCTAAAATTGAAGAAATCCCTGCAAGGTGTAAAGAAAAAATTGTTAAGTCTACTGAAGGTCCTGAATGATAAAACGTTGATAAAGGTGGA
+
CCCCCGGGGGGGGGGGGGGGGGGGGGGGGGGGGGGGGGGGGGGGGGGGGGGGGGGGGGGGGGGGGGGGGGGGGGGGGGGGGGGGGGGGGGGGGGGGGGGGGGGGGGGGGGGGGGGGGGGFGGGGGGGGG,EGGGGGGGGGFGGGGGGGGGFGGGGGGGGGGGGGGGGFGGGGGGGGFGGGGGGGGGGGFGGGGGGGFGFGFGFFFFFFFFFFFGFFFFDCFFFFFFFFFEEFABFFBD::==EA<>BFF2@FFFEF?8CEEFFFGFC;E@;@;9EEFGFECCCFFF;;@D:7DCEFGF?F0
@M70528:330:000000000-K6D4P:1:1102:23259:3363 2:N:0:GTTGCGTTCA+GTTGCAGTTG
TAAAACAGGGTCCCCTCCCCCTCTAGGGTCAAAAAAAGAGGTATTTAAGTTTCGGTCAGTTAAAAGTATTGTGATAGCTCCCGCTAACACTGGCAAAGATAAAAGAAGAAGAATGGCTGTTAAAATAACTGATCAGACAAATAGTCTAATTTTTTCTGCTGAAAGGTTTTTTGCTTTAAGATTAATAATTGTAGTAATAAAATTTAAGGCACCTAAAATTGAAGAAATCCCTGCAAGGTGTAAAGAAAAAATTGTTAAGTCTACTGAAGGTCCTGAATGATAAAACGTTGATAAAGGTGGA
+
CCCCCGGGGGGCGFFGGGGGGGGGGGGGGGGGGGGGGGGGGGGGGGGGGGGGGGGGGGGGGGGGGGGGGGGGGGGGGGEFGGGGEGGGGGGGFGGGGGGGGGGGGGGGGGGGGGGGCFGEGGGGGGGGDFGGFGGGFGGGGGGGGGGGGGFGGGGGGGFGGFGGGFBCCEFGGGGGFGGGGGGGGGGGGGGGGGGGFGFGEGFFCFFFFAFFFCAGFCCCF818=@CFF9BFFDDFEGEDB=AFCEFDF=953FCF*8B<?=EFGE?AF;E<<EF9;@E<CEEEFF6:;6*2;?9;C<??(
@M70528:330:000000000-K6D4P:1:1102:7015:3372 2:N:0:GTTGCGTTCA+GTTGCAGTTG
TAAAACAGGGTCCCCTCCCCCTCTAGGGTCAAAAAAAGAGGTATTTAAGTTTCGGTCAGTTAAAAGTATTGTGATAGCTCCCGCTAACACTGGCAAAGATAAAAGAAGAAGAATGGCTGTTAAAATAACTGATCAGACAAATAGTCTAATTTTTTCTGCTGAAAGGTTTTTTGCTTTAAGATTAATAATTGTAGTAATAAAATTTAAGGCACCTAAAATTGAAGAAATCCCTGCAAGGTGTAAAGAAAAAATTGTTAAGTCTACTGAAGGTCCTGAATGATAAACCGTTGATAAAGGTGGA
+
CCCCCGGGGGGGGGGGGGGGGGGGGGGGGGGGGGGGGGGGGGGGGGGGGGGGGGGGGGGGGGGGFFGGGGGGGGGGFGGAGGGGGGGGGGGGGGGFGGGGGGGGGGGGGGGGGGGGGGGGGGGGGFGGGGGGGFGGGGGGGGGGGGGGGGFGGCGGGGGGGGGGDGFF8?DEGGGGFGGGGGGGFFG7DFGGGGGGFGFGCDCEFFFFFFAF9>FGFGGFGFCAFEDEC:BFFBFFEFGG>=ECE=:BFFFD=F?CCCFCEFEFGFC<<EFF)73C6DE8???E),66;;<CGFF9F>?6(
@M70528:330:000000000-K6D4P:1:1102:12271:3385 2:N:0:GTTGCGTTCA+GTTGCAGTTG
TAAAACAGGGTCCCCTCCCCCTCTAGGGTCAAAAAAAGAGGTATTTAAGTTTCGGTCAGTTAAAAGTATTGTGATAGCTCCCGCTAACACTGGCAAAGATAAAAGAAGAAGAATGGCTGTTAAAATAACTGATCAGACAAATAGTCTAATTTTTTCTGCTGAAAGGTTTTTTGCTTTAAGATTAATAATTGTAGTAATAAAATTTAAGGCACCTAAAATTGAAGAAATCCCTGCAAGGTGTAAAGAAAAAATTGTTAAGTCTACTGAAGGTCCTGAATGATAAAACGTTGATAAAGGTGGA
+
CCCCCGGGGGGGGGGGGGGGGGGGGGGGGGGGGGGGGGGGGGGGGGGGGGGGDGGGGGGGGGGGGGGGGGGGGGGGGGGGGGGGGGGGGGGGGGGGGGGGGGGGGGGGGGGGGGGGGGGGGGGGGGGGGGGGGGGGGGGGGGGGFGGGGGFGGGGGGGGGFGGGGGGGGGGGGGGGFGGGGGGGGGGGGGGGGGGGFG7FEGFFFFFAF5FFFFFFFEFEFFCEFFFEFBFFFFFFFFFC>6EBE=D2?2@BEFFF?FFFFFCCF@EE<@@F<@EFGGFFFC?);@>3;?F:CEE>EE01(
@M70528:330:000000000-K6D4P:1:1102:23602:3386 2:N:0:GTTGCGTTCA+GTTGCAGTTG
TAAAACAGGGTCCCCTCCCCCTCTAGGGTCAAAAAAAGAGGTATTTAAGTTTCGGTCAGTTAAAAGTATTGTGATAGCTCCCGCTAACACTGGCAAAGATAAAAGAAGAAGAATGGCTGTTAAAATAACTGATCAGACAAATAGTCTAATTTTTTCTGCTGAAAGGTTTTTTGCTTTAAGATTAATAATTGTAGTAATAAAATTTAAGGCACCTAAAATTGAAGAAATCCCTGCAAGGTGTAAAGAAAAAATTGTTAAGTCTACTGAAGGTCCTGAATGATAAAACGTTGATAAAGGTGGA
+
CCCCCGGGGGGFGFGGGGGGGGGGGGGGGGGGGGGGGGGGGGGGGGGGGGGGGGGGGGGGGFGGGGGGGGGGGGFGGFFGFGGGGDGGGGGGGGGGFGGGGGGGGGGGGGGGGGGGGGGGC=FFFFGGGFGGGGGGGGGGGGFGGGCGGGFGGGDFFGFGGFFFGGGEGGGGGGGGFGGGFGGFGCFFGGGECCGFCGFGEGFFFFFFFFFFFGFGFGGFGFEBBEBE6:7AFD=8@;D@B=EAEFDFF9@FEA8C?=885AC@F@<4=EEE@AEFCC?EECEF93>@DFC@FC<<?<?:(
@M70528:330:000000000-K6D4P:1:1102:22734:3388 2:N:0:GTTGCGTTCA+GTTGCAGTTG
TAAAACAGGGTCCCCTCCCCCTCTAGGGTCAAAAAAAGAGGTATTTAAGTTTCGGTCAGTTAAAAGTATTGTGATAGCTCCCGCTAACACTGGCAAAGATAAAAGAAGAAGAATGGCTGTTAAAATAACTGATCAGACAAATAGTCTAATTTTTTCTGCTGAAAGGTTTTTTGCTTTAAGATTAATAATTGTAGTAATAAAATTTAAGGCACCTAAAATTGAAGAAATCCCTGCAAGGTGTAAAGAAAAAATTGTTAAGTCTACTGAAGTTCCTGAATGATAAAACGTTGAGAAAGGTGGA
+
CCCCCGFGGGGGGGGGGGGGGGGGGGFGGGGGGGGGGGGGGGFDFGGGGGGGGGGGGGGGGGGCFFGGGGGGGGGF9<FGFGGGGGGDFF?FGGGCFGGGGGGGGGEFDGGGGGGGDD>>FFFGDFEGFGGGGFGGFGGGGFGGFGGGGCFFGFGFFDDFDGG9DG>=EFGCGDGG?GFGADCBECFGGGGGFC<C+@CCCFF<FFFFFFFFAFFFFFG:@C08B857+464AB7/>C>EE6A3>*-8AB=D(8887+:7<A?6>36;@)9<9C4);>6;)9<<C<65@09*1?6;F428(
@M70528:330:000000000-K6D4P:1:1102:24443:3391 2:N:0:GTTGCGTTCA+GTTGCAGTTG
TAAAACAGGGTCCCCTCCCCCTCTAGGGTCAAAAAAAGAGGTATTTAAGTTTCGGTCAGTTAAAAGTATTGTGATAGCTCCCGCTAACACTGGCAAAGATAAAAGAAGAAGAATGGCTGTTAAAATAACTGATCAGACAAAAAGTCTAATTTTTTCTGCTGAAAGGTTTTTTGCTTTAAGATTAATAATTGTAGTAATAAAATTTAAGGCACCTAAAATTGAAGAAATCCCTGCAAGGTGTAAAGAAAAATTTGTTAAGTCTACTGAAGGTCCTGAATGATAAAACGTTGATAAAGGTGGA
+
CCCCCGGGGGGGGGGGGGGGGGGGGGGGGGGGGGGGGGFGGFGGGGGGGGGGGDGGGGGGGGGGGGGGGGGGFFFGGGGGGGGGGEGGGGGGGGGGGGGGGGGGGGGGGGGGFGGGGGGGGGGGGGGGGDGGGGGGGGGGFGGGGGGFGGFGGGGGGGGGGGGGGGFGGGGGGGGGFCDFFGGGGGGGGCGGGCFG7ACF=@FFFFFFFFFF?GFGFGGFFFCEAEBFF=@*;>=FEFF866*8?C@2A>(;CA*)84+@@FFCEE97@@;<)7=EFF37CFF<CF938=F7:CFF7<E<0
@M70528:330:000000000-K6D4P:1:1102:22874:3395 2:N:0:GTTGCGTTCA+GTTGCAGTTG
TAAAACAGGGTCCCCTCCCCCTCTAGGGTCAAAAAAAGAGGTATTTAAGTTTCGGTCAGTTAAAAGTATTGTGATAGCTCCCGCTAACACTGGCAAAGATAAAAGAAGAAGAATGGCTGTTAAAATAACTGATCAGACAAATAGTCTAATTTTTTCTGCTGAAAGGTTTTTTGCTTTAAGATTAATAATTGTAGTATTAAAATTTAAGGCACCTAAAATTGAAGAAATCCCTGCAAGGTGTAAAGAAAAAATTGTTAAGTCTACTGAAGGTCCTGAATGATAAAACGTTGATAAAGGTGGA
+
CCCCCGGGGGGGGGFFGGGGGCECEGFGECFGGGGGGGFGGGGGGGGDGGGFFGGFEGGGFGGGCEDEFFGFCDCEACFGGDEG=FEEFFGGF8FGAECGGGGB?FBCFD8F@DGFGGGGGGGGGGGCFAFE?4EE?FFGFFDFEFFGGGFGGGEED=EEFGGFGFGGGGGGEFFGFG=,@>=FFFGDGGGD7,?C+DFGE;EE?F;FF*;?95CFF,C@CF@EFF@EF>B4;)<9::D>1>C9A=B=AB2B38@FC8+9<6<+149/7@49))4>2:.)7<CF3.(6=011;<.4AEBF(
@M70528:330:000000000-K6D4P:1:1102:23606:3405 2:N:0:GTTGCGTTCA+GTTGCAGTTG
TAAAACAGGGTCCCCTCCCCCTCTAGGGTCAAAAAAAGAGGTATTTAAGTTTCGGTCAGTTAAAAGTATTGTGATAGCTCCCGCTAACACTGGCAAAGATAAAAGAAGAAGAATGGCTGTTAAAATAACTGATCAGACAAATAGTCTAATTTTTTCTGCTGAAAGGTTTTTTGCTTTAAGATTAATAATTGTAGTAATAAAATTTAAGGCACCTAAAATTGAAGAAATCCCTGCAAGGTGTAAAGAAAAAATTGTTAAGTCTACTGAAGGTCCTGAATGATAAAACGTTGATAAAGGTGGA
+
CCCCCGGGGGGGGGGGGGGGGGGGGDFGGGGGGGGGGGGGGGGGGGGGGGGGGGGGGDGGGGGGGGGGGGGGGGGGGGGGGGGGGGGGGGGFFGGGGGGGGFGGGGGGGGGGGGGGGGGGGGGGGGGGFGGGGGGGGGGGGGDCFGGGGGFGFGGGGGGGGGGFGGGGGGGDEGGGFGGFFGGGGGGGGGGGGAFG1@CFAFFEFFFFFFFF*;FG59:=A688=CFFFE36AFFFEGGGF=E>EEB5F2933B@A<6=CE6?AE@?AE@FFEEF<CFE339?);<(:@113@CEEFE??0
@M70528:330:000000000-K6D4P:1:1102:7123:3409 2:N:0:GTTGCGTTCA+GTTGCAGTTG
TAAAACAGGGTCCCCTCCCCCTCTAGGGTCAAAAAAAGAGGTATTTAAGTTTCGGTCAGTTAAAAGTATTGTGATAGCTCCCGCTAACACTGGCAAAGATAAAAGAAGAAGAATGGCTGTTAAAATAACTGATCAGACAAATAGTCTAATTTTTTCTGCTGAAAGGTTTTTTGCTTTAAGATTAATAATTGTAGTAATAAAATTTAAGGCACCTAAAATTGAAGAAATCCCTGCAAGGTGTAAAGAAAAAATTGTTAAGTCTACTGAAGGTCCTGAATGATAAAACGTTGATAAAGGTGGA
+
CCCCCGGGGGFGGFGGGGGGGGGFGGGGGGGGGGGGGGGGGFFGGGGGGGGGGDGGGGGGGFGGGGGGGGGGGGGGGDGFFGGGDGGGGGFGGGGGGGGFFFFGGGGGGFGGFGGGGGGEGGGGGGGGFGGGGGGGGGGGDGGGGGGGGGFGGGGFDGGGGGGGGFDFGGGEGGGGFGGGGGGGGGGFDG8FGGDFAFFG<FFB?FFFFFFFFFFFFGFEFFEEF@CE>4@>A>BFEGGGFFF@E47>ABFDE=9CC68C339;FEEAEE@F@FEC<FEECE?<E@F@FFF7F5CEC@F?0
@M70528:330:000000000-K6D4P:1:1102:17037:3430 2:N:0:GTTGCGTTCA+GTTGCAGTTG
TAAAACAGGGTCCCCTCCCCCTCTAGGGTCAAAAAAAGAGGTATTTAAGTTTCGGTCAGTTAAAAGTATTGTGATAGCTCCCGCTAACACTGGCAAAGATAAAAGAAGAAGAATGGCTGTTAAAATAACTGATCAGACAAATAGTCTAATTTTTTCTGCTGAAAGGTTTTTTGCTTTAAGATTAATAATTGTAGTAATAAAATTTAAGGCACCTAAAATTGAAGAAATCCCTGCAAGGTGTAAAGAAAAAATTGTTAAGTCTACTGAAGGTCCTGAATGATAAAACGTTGATAAAGGTGGA
+
CCCCCGGGGGGGGGGGGGGGGGGGGGGGGGGGGGGGGGGGGGGGGGGGGGFGGGGGGGGGGGGGGGGGGGGGGGGGGGGGGGGGGGGGGGGGGGGGGGGGGGGGGGGGGGGGGGGGGGGGGGGGGGGGGGGGGGGGGGGGGGGGGGGGGGFGGGGGGGGGGGGGGGGGGGGGGGGGFGGGGGGGGGGGGGGGGGGGFGFGEEFFFFFFFFFFFGFGFGGFGFCBFFBCF:BAFDFFEGFGFEEFFFDBFFFF=FEFECFEC6?FFEEFF1@97A<C;CCFCC57CE>@@FFCC?<ED<??(
@M70528:330:000000000-K6D4P:1:1102:17027:3447 2:N:0:GTTGCGTTCA+GTTGCAGTTG
TAAAACAGGGTCCCCTCCCCCTCTAGGGTCAAAAAAAGAGGTATTTAAGTTTCGGTCAGTTAAAAGTATTGTGATAGCTCCCGCTAACACTGGCAAAGATAAAAGAAGAAGAATGGCTGTTAAAATAACTGATCAGACAAATAGTCTAATTTTTTCTGCTGAAAGGTTTTTTGCTTTAAGATTAATAATTGTAGTAATAAAATTTAAAGCACCTAAAATTGAAGAAATCTATGCCAGGTGTAAAGAAAAAATTGTTAAGTCTACTGAATGTCCTGCATGATAAAACGTTGATAAAGGTTGA
+
CCCCCGFGGGFGGGGEEE@:EEGFGGGG<F@FGGGCCEGGGGGGGGFGFEEGGGGEGGGEEC99,CFGGGFFCGGGCEFGGGGDCGCFGDFAFFE<EECEFGGDGG,,EEGG,EFGCF6FGCFF9EFAFGF,5EFGFGFFFCFFEFGGFFFF;?6FCFCAEFGFAD>>76@@8EFGFDF,2>DEFEGGGGGCG7+?EG9ECGFE+?C+9+309*679<C),4::+85=F**14**/6=>?9:<B4A@BF2(3.+*4@FA?5=/11777/5.7?341>+7<675>6<@@@69::<64C<3,(
@M70528:330:000000000-K6D4P:1:1102:16829:3461 2:N:0:GTTGCGTTCA+GTTGCAGTTG
TAAAACAGGGTCCCCTCCCCCTCTAGGGTCAAAAAAAGAGGTATTTAAGTTTCGGTCAGTTAAAAGTATTGTGATAGCTCCCGCTAACACTGGCAAAGATAAAAGAAGAAGAATGGCTGTTAAAATAACTGATCAGACAAATAGTCTAATTTTTTCTGCTGAAAGGTTTTTTGCTTTAAGATTAATAATTGTAGTAATAAAATTTAAGGCACCTAAAATTGAAGAAATCCCTGCAAGGTGTAAAGAAAAAATTGTTAAGTCTACTGAAGGTCCTGAATGATAAAACGTTGATAAAGGTGGA
+
CCCCCGGGGGGGGGGGGGGGGGGGGGGGGGGGGGGGGGGGGGGGGGGGGGGGGGGGGGGGGGGGGGGGGGGGGGGGGGGGGGGGGGGGGGGGGGGGGGGGGGGGGGGGGGGGGGFGGGGGGGGGGGGGGGGGGGGGGGGGGGGGGGGGGGFGGGGGFGGGGGGGGGDEFGGGGGGGFGGGGGGGGGGGGGGGGGGGFGFGCDFFFFFFFFFFFGFGFDC:EFEEFFFFF=3AFDFFBDEC>EECEED9F=>B2B?FCBC<?A?AF<5<@EE33>AE6CEAEFF9C):358C7@?;CE77?(
@M70528:330:000000000-K6D4P:1:1102:18866:3462 2:N:0:GTTGCGTTCA+GTTGCAGTTG
TAAAACAGGGTCCCCTCCCCCTCTAGGGTCAAAAAAAGAGGTATTTAAGTTTCGGTCAGTTAAAAGTATTGTGATAGCTCCCGCTAACACTGGCAAAGATAAAAGAAGAAGAATGGCTGTTAAAATAACTGATCAGACAAATAGTCTAAATTTTTCTGCTGAAAGGTTTTTTGCTTTAAGATTAATAATTTTATTAATAAAATTTAAGGCACCTAAAATTTAAGAAATCCCTGCTAGGTGTAAAGAAAAAATTGTTAAGTCTTCTTAAAGTCCTTGATGGTAAAACGTTTATAAAGGTTGA
+
CBCCCGD@EFGGGGGGGGGGGEGGGCFE,CFGGGGGG:FDF@EEGFGGF@,FD7@8B,@<@C@<CEFG9FEE9A9F,,AFFGECFCG,C,,?AEEGGGDFGFGGCFG8=F,??C,B@FDFF;FEGD9FFF9FA9F@=4AF?,+,:4=FE,4EDFCE,@=C=;E<,@=>EDFE+@EA?=D,=,=CGDFC@E,,=,+24E<:AD@CFFF5*3;@AF*CAFAC,13318C@48=6*-)46,<,9:EA*/5);>>33+*:7=+0*+*+4*08)96)775);1)).))7776((//+311)0))/(
@M70528:330:000000000-K6D4P:1:1102:6099:3467 2:N:0:GTTGCGTTCA+GTTGCAGTTG
TAAAACAGGGTCCCCTCCCCCTCTAGGGTCAAAAAAAGAGGTATTTAAGTTTCGGTCAGTTAAAAGTATTGTGATAGCTCCCGCTAACACTGGCAAAGATAAAAGAAGAAGAATGGCTGTTAAAATAACTGATCAGACAAATAGTCTAATTTTTTCTGCTGAAAGGTTTTTTGCTTTAAGATTAATAATTGTAGTAATAAAATTTAAGGCACCTAAAATTGAAGAAATCCCTGCAAGGTGTAAAGAAAAAATTGTTAAGTCTACTGAAGGTCCTGAATGATAAAACGTTGATAAAGGTGGA
+
CCCCCGGGGGGGGGGGGGGGGGEGGGGGGGGGGGGGGGGGGGGGGGGGGGGGGGGGGGGFGFGGGGGGGGGGGGGGGGGGGGGGGGGGGGFGGGGGGGGFGGFGGGGGGGGGGGGGGGGGGGGGGFGGGGGGFGGGGGGGDBFGCDFFGGFGFGGAF8DCFGGGGGFGGGGGGDGGF9DDFGGG9DFDGCEFCGFCFGFFEGFFFFFFAFFF>?AGFCFEGFF@CECCFFEAFFBA=:<CE3<BEFD=FDFDEFFF?CB@CFEAGFE<3@@F<@3CFGFFFEEEC@;8@@5+C<>EEEB:(
@M70528:330:000000000-K6D4P:1:1102:13577:3467 2:N:0:GTTGCGTTCA+GTTGCAGTTG
TAAAACAGGGTCCCCTCCCCCTCTAGGGTCAAAAAAAGAGGTATTTAAGTTTCGGTCAGTTAAAAGTATTGTGATAGCTCCCGCTAACACTGGCGAAGATAAAAGAAGAAGAATGGCTGTTAAAATAACTGATCAGACAAATAGTCTAATTTTTTCTGCTGAAAGGTTTTTTGCTTTAAGATTAATAATTGTAGTAATAAAATTTAAGGCACCTAAAATTGAAGAAATCCCTGCAAGGTGTAAAGAAAAAATTGTTAAGTCTACTGAAGGTCCTGAATGATAAAACGTTGATAAAGGTGGA
+
CCCCCGGGGGGGGGGGGGGGGGGGGGGGGGGGGGGGGGGGGGGGGGGGGGGGGGGGGGGGGGGGGGGGGGGGGGGGGGGGGGGGGGGGGGGGFGGGGGGGGGGGGGGGGGGGGGGGGGDFGGGGFGGGGGGGGGGGGGGGGGGGGGGGGGFGGFGGGFGGGGGGGGGGGGGGGGGGFGGGGGGGGGGGGGGGGGGGFGFFFFFFFFFFFAFF>FFGFFF9FFFBFEBFF@BAFDFFEGGGBEE=?=B(;5>@8FEFEFFFEFEFEECFFF;<E9)7CFEE?CFFFFF;@?C::<>A?4,2(
@M70528:330:000000000-K6D4P:1:1102:14770:3473 2:N:0:GTTGCGTTCA+GTTGCAGTTG
TAAAACAGGGTCCCCTGTCTCTTATACACATCTGACGCTGCCGACGACAACTGCAACGTGTAGATCTCGGTGGGCGCCGTATCATTAAAAAAAAAAAAAAATATGCACATTACGACGGTAACCCAGTACATAATAAAACCACTCAACAACTCTACCAGTACATTATCCAAACCAGTACCTAGTAACAACCCATGTAGTACCCACACTCCACACCAGGTACCCTCCGTGCACTTTGCTCCACATCTCCTCCGACACTCATCCACACCTCTTGTGTCTCATCGCATACTCCACCTTGTTCTCC
+
CCCCCGGGGGGGGGGGGGGGGGGCGGGGGGGGGGGGGGGGGGGGGGGGGGGGFGGGFGGDF8CFEEG,CF@:C+<@+464869@5C55C,CC7C7==8@>C,7,,5,,9,,,7++3++06+,,8+,33@,3,8,,,3,7*0*0,5,,,43*6,,,7242,@>2,,2,2,,,**/4,+41,,6,,,1,*,*****+++1+1)+*(2))0)))2)*)1)++/0*.(0-((0(-/)))1)+++((,))-)))((((8;),)*)-)()2(((.).))()-2*))(-((,,)),.20*)))+).-)
@M70528:330:000000000-K6D4P:1:1102:23037:3481 2:N:0:GTTGCGTTCA+GTTGCAGTTG
TAAAACAGGGTCCCCTCCCCCTCTAGGGTCAAAAAAAGAGGTATTTAAGTTTCGGTCAGTTAAAAGTATTGTGATAGCTCCCGCTAACACTGGCAAAGATAAAAGAAGAAGAATGGCTGTTAAAATAACTGATCAGACAAATAGTCTAATTTTTTCTGCTGAAAGGTTTTTTGCTTTAAGATTAATAATTGTAGTAATAAAATTTAAGGCACCTAAAATTGAAGAAATCCCTGCAAGGTGTAAAGAAAAAATTGTTAAGTCTACTGAAGGTCCTGAATGATAAAACGTTGATAAAGGTGGA
+
CCCCCGGGGGGGGGGGGGGGGGGGGGGGGGGGGGGGGGGGGGGGGGGGGGGGGGGGGGGGGGGGGGGGGGGGGGGGGGGGGGGGGGGGGGGGGGGGGGGGGGGGGGGGGGGGGGGGGGGGGGGGGGGGGGGGGGGGGGGGGGGGGGGGGGFGGGGGGGGGGGGGGGGGGGGGGGGGFGGGGGGGGGGGGGGGGGGGFGFGFGFFFFFFFFFFFGFFFGGFGF8==CCEAE=AFFFBBGGGEFFFCFFBFFFFBFEF?@:?CCEFGEEEF@;A44=ECCEFFEC>C@BFFFFCDECFGE>?(
@M70528:330:000000000-K6D4P:1:1102:7935:3483 2:N:0:GTTGCGTTCA+GTTGCAGTTG
TAAAACAGGGTCCCCTCCCCCTCTAGGGTCAAAAAAAGAGGTATTTAAGTTTCGGTCAGTTAAAAGTATTGTGATAGCTCCCGCTAACACTGGCAAAGATAAAAGAAGAAGAATGGCTGTTAAAATAACTGATCAGACAAATAGTCTAATTTTTTCTGCTGAAAGGTTTTTTGCTTTAAGATTAATAATTGTAGTAATAAAATTTAAGGCACCTAAAATTGAAGAAATCCCTGCAAGGTGTAAAGAAAAAATTGTTAAGTCTACTGAAGGTCCTGAATGATAAAACGTTGATAAAGGTGGA
+
CCCCCGGGGGGGGGGGGGGGGGGGGGGGGGGGGGGGGGGGGGGGGGGGGGGGGGGGGGGGGGGGGGGGGGGGGGGGGGGGGGGGGGGGGGGGGGGGGGGGGGGGGGGGGGGGGGGGGGGGFGGGGGGGGGGGGGGGGGGGGGGGGGGGGGFEGFGGGGGGGGGGGGGGGGGGGGGGFGGGGGGGGGGGGGGGGGGGFGFGEGFFFFFFFFFFFGFGFGC@A6:6FB@EF>EFF=@FEFGGFEFFFF==F=@FFFCFEFFFCFE6CEE=<EF<EAFFD7CEC?CFE@;@DFGDGE<<?EBF0
@M70528:330:000000000-K6D4P:1:1102:5897:3493 2:N:0:GTTGCGTTCA+GTTGCAGTTG
TAAAACAGGGTCCCCTCCCCCTCTAGGGTCAAAAAAAGAGGTATTTAAGTTTCGGTCAGTTAAAAGTATTGTGATAGCTCCCGCTAACACTGGCAAAGATAAAAGAAGAAGAATGGCTGTTAAAATAACTGATCAGACAAATAGTCTAATTTTTTCTGCTGAAAGGTTTTTTGCTTTAAGATTAATAATTGTAGTAATAAAATTTAAGGCACCTAAAATTGAAGAAATCCCTGCAAGGTGTAAAGAAAAAATTGTTAAGTCTACTGAAGGTCCTGAATGATAAAACGTTGATAAAGGTGGA
+
CCCCCGGGGGGGGGGGGGGGGGGGGGGFGGGGGGGGGGGGGGGGGGGGGGGGGGGFDGGEGGGGGGGGGGGGGGGGGGGGGGGGGGGGGFEGGGFGFGGGGGGGGGGGGGGGGGGGGGGGGGGGGGGGGGGGGGGGGGGGFCGGFGGGGGFDGGGFGGAFGGGFGGGGGGGDGGFGFFGGGGGGFGGGGGGDFFFGFGFGFGFFFFFFFFFFFGFGFGF@FF=5BEDEFEB>F2BBECEGBEEFFFF@ABF==CCFCFFE?CEFGF?;;;@EF4;C>CEFFFE<EE9=DDFCCC9CFE?B0
@M70528:330:000000000-K6D4P:1:1102:16739:3505 2:N:0:GTTGCGTTCA+GTTGCAGTTG
TAAAACAGGGTCCCCTCCCCCTCTAGGGTCAAAAAAAGAGGTATTTAAGTTTCGGTCAGTTAAAAGTATTGTGATAGCTCCCGCTAACACTGGCAAAGATAAAAGAAGAAGAATGGCTGTTAAAATAACTGATCAGACAAATAGTCTAATTTTTTCTGCTGAAAGGTTTTTTGCTTTAAGATTAATAATTGTAGTAATAAAATTTAAGGCACCTAAAATTGAAGAAATCCCTGCAAGGTGTAAAGAAAAAATTGTTAAGTCTACTGAAGGTCCTGAATGATAAAACGTTGATAAAGGTGGA
+
CCCCCGGGGGGGGGGGGGGGGGGGGGGGGGGGGGGGGGGGGGGGGGGGGGGGGGGGGDGGGGGAFGGGGGGGGGGGGGGGGGGGGGGGGFGGGFGGGGGGGGGGGGGGGGGGGGGGGGGGGGGGGGGGGGGGGGGGGGGGGGGGGGGGGGFGGGDFGGGFGGGGGGEFCGGGGGGFFGGGGGGFGGGGGGGGGGGFFGCCEFFFFFFFFFFFFGFGA9CCFF9C8@@CFB=AFBFFEEEGBECFFC@(882:E@>C5BF?5A?FFE5;E;@E=E@E6;6E599)9)65=;CCFE36<@>B(
@M70528:330:000000000-K6D4P:1:1102:20039:3508 2:N:0:GTTGCGTTCA+GTTGCAGTTG
TAAAACAGGGTCCCCTCCCCCTCTAGGGTCAAAAAAAGAGGTATTTAAGTTTCGGTCAGTTAAAAGTATTGTGATAGCTCCCGCTAACACTGGCAAAGATAAAAGAAGAAGAATGGCTGTTAAAATAACTGATCAGACAAATAGTCTAATTTTTTCTGCTGAAAGGTTTTTTGCTTTAAGATTAATAATTGTAGTATTAAAATTTAAGGCACTTAAAATTGAAGAAATCCCTGCAAGGTGTAAAGAAAAAATTGTTAAGTCTACTGAAGGTCCTGAATGATAAACCGTTGATAAAGGTGGA
+
CCCCCGGGGGGGGGGGGGGGGGGGGGGGGGGGGGGGGGGGGGGGGGGDGGGGGGGGGGGGGGGGGFGGGGGGGGGGGGGGGGGGGDGGGGGGGGGG=EDGGGG9FGGGGFFGF9FA,ACGEDGG9EG,EDEFF9FFGGGGFB==EA=FFGFGGG=:,=FGFGGFEDGGGGGGGEGGFGGGFFDGFEDDGCA=+3?E+<CFE;EF7C9A?5AF**=CF7E5,=8CFF)9FE396>5*:*2,11949>BDFF(:36?+981>5+91149@E((7))7C<734CEEC3(,6241+;9)1+.,1(
@M70528:330:000000000-K6D4P:1:1102:24166:3519 2:N:0:GTTGCGTTCA+GTTGCAGTTG
TAAAACAGGGTCCCCTCCCCCTCTAGGGTCAAAAAAAGAGGTATTTAAGTTTCGGTCAGTTAAAAGTATTGTGATAGCTCCCGCTAACACTGGCAAAGATAAAAGAAGAAGAATGGCTGTTAAAATAACTGATCAGACAAATAGTCTAATTTTTTCTGCTGAAAGGTTTTTTGCTTTAAGATTAATAATTGTAGTAATAAAATTTAAGGCACCTAAAATTGAAGAAATCCCTGCAAGGTGTAAAGAAAAAATTGTTAAGTCTACTGAAGGTCCTGAATGATAAAACGTTGATAAAGGTGGA
+
CCCCCGGGGGGGGGGGGGGGGGGGFGGGGGGGGGGGGGGGGGGGGGGGGFFFGGGGGGGGGGGGGGGGGGGGGGDFGCGGGGGGGGGGGGGGGGGGGGGGGFGGGGGGGGGGGGGGGGGCGGGGGGGGGGGGGGGGGGGGGGGGGFFGGCDFGGG8FFFDFGFGGFFGGGGGGGGGBGGGGGGGGGGGFGFDGGGGFGFGEEFFFFFFFFFFFGFGFCCEEC5AFFFFF5=4;BBB=CFFEFFF?EBFFFFDFFEACBFC?CEAFEE4@;E<=AEFC73;?C<><@63=1*1;<;CE@3:(
@M70528:330:000000000-K6D4P:1:1102:13392:3520 2:N:0:GTTGCGTTCA+GTTGCAGTTG
TAAAACAGGGTCCCCTCCCCCTCTAGGGTCAAAAAAAGAGGTATTTAAGTTTCGGTCAGTTAAAAGTATTGTGATAGCTCCCGCTAACACTGGCAAAGATAAAAGAAGAAGAATGGCTGTTAAAATAACTGATCAGACAAATAGTCTAATTTTTTCTGCTGAAAGGTTTTTTGCTTTAAGATTAATAATTGTAGTAATAAAATTTAAGGCACCTAAAATTGAAGAAATCCCTGCAAGGTGTAAAGAAAAAATTGTTAAGTCTACTGAAGGTCCTGAATGATAAAACGTTGATAAAGGTGGA
+
CCCCCGGGGGGGGGGGGGGGGGGGGGGGGGGGGGGGGGGGGGGGGGGGGGGGGGGFGGGFGGGGGGGGGGGGGGGFGGGGGGGGGGGFGCFGGGGGGGGGGGGGGFFFGGGFGGFGGGGGGGGGGGGGGGGGGGGGGGGGGGGGGEFGGGFGGGDGGGGFGFFGGGGGGGGGGGGGFGGGGFGFGFGGGGGGGGGGFGAFEFFFFFFFF5FFFGFFFGGFGFFFFECEF<@FFFFFFG9FEECFEE@(?>@FFFCFCCFC?AEFGF?E@FFFEAEFDC<AC?CC9365=;9:;?CCG43:(
@M70528:330:000000000-K6D4P:1:1102:21748:3521 2:N:0:GTTGCGTTCA+GTTGCAGTTG
TAAAACAGGGTCCCCTCCCCCTCTAGGGTCAAAAAAAGAGGTATTTAAGTTTCGGTCAGTTAAAAGTATTGTGATAGCTCCCGCTAACACTGGCAAAGATAAAAGAAGAAGAATGGCTGTTAAAATAACTGATCAGACAAATAGTCTAATTTTTTCTGCTGAAAGGTTTTTTGCTTTAAGATTAATAATTGTAGTAATAAAATTTAAGGCACCTAAAATTGAAGAAATCCCTGCAAGGTGTAAAGAAAAAATTGTTAAGTCTACTGAAGGTCCTGAATGATAAAACGTTGATAAAGGTGGA
+
CCCCCGGGGGGGGGGGGGGGGGGGGGGGGGGGGGGGGGGGGGGGGGGGGGGGGGGGGGGGGGGGGGGGGGGGGGGGGGFGGGGGGGGGGGGGCGGGGGGGGGGGGGGGGGGGFGGGGGGFGGGGGGGGGGGGGGGGGGGGGGGGGGGFGGFGGGGGGGGGGFGGGGGGGGGGGGGGFGGGGGGGGGGGGGGGGGGGFGFGEFFFFFFFFFFFFFFDFFGFGFABFFFFF=>AF=@4>D>F<EEFCCB=FF@DFFFFEFFFF6CFGFC@E81>=9<CC;5;?CEEFE66;@:;CC94F702(
@M70528:330:000000000-K6D4P:1:1102:19378:3528 2:N:0:GTTGCGTTCA+GTTGCAGTTG
TAAAACAGGGTCCCCTCCCCCTCTAGGGTCAAAAAAAGAGGTATTTAAGTTTCGGTCAGTTAAAAGTATTGTGATAGCTCCCGCTAACACTGGCAAAGATAAAAGAAGAAGAATGGCTGTTAAAATAACTGATCAGACAAATAGTCTAATTTTTTCTGCTGAAAGGTTTTTTGCTTTAAGATTAATAATTGTAGTAATAAAATTTAAGGCACCTAAAATTGAAGAAATCCCTGCAAGGTGTAAAGAAAAAATTGTTAAGTCTACTGAAGGTCCTGAATGATAAAACGTTGATAAAGGTGGA
+
CCCCCGGGGGGGGGGGGGGGGGGGGGGGGGGGGGGGGGGGGGGGGGGGGGGGGGGGGGGEGFGGGGGGGGGGGGGGGGGGGGGGGGGGGGGGGGGGGGGGGGGGGG8FFGFGGGGGFGGGGGGGGGGGGGGGGGGGGGGGGGGGGGGGGGFGGGGGGGGGGGGGGGGGGGGGGGGGFGGGGGGGGGGGGGGGGGFGFGFEEGFFFFFFFFFFFGFGFGGFGF5CFFBFF@@AFDBFF@<,96ABACD:FB>BECFF?:B4?FEFF8?3<E@979)72;73<EEC3E@@@<CCD5<4F;?6(
@M70528:330:000000000-K6D4P:1:1102:22984:3533 2:N:0:GTTGCGTTCA+GTTGCAGTTG
TAAAACAGGGTCCCCTGTCTCTTATACACATCTGACGCTGCCGACGACACCTGCAACGTGTAGATCTCGGCGGTCGCTAATTAACTTAAACAAAATGATGCTATTTATGGTTTCCGTTCCTGCAATCTCAAAAACATTTGTACTGATCCGAGTCCTCCTTATACTTAGCCTTCTCTCCAAATGACTACTTCTACCACATCCATTCACAGTCTGCCTCTGCAAGCTGCTTATGCTAATTTGCATACTGACCAAGAACTGTATTACTTCATACGACGCTACCATACTGCTATTTCTTCTTTTT
+
CCCCCEEEGGFE<FDFD@F@FEGFGGEGGG9CF@ECB@FEGDGFFEGGB+D8F8C<C@,,6,<6<96,CF7@++77C,,+,,,5:C9B?,,9A4B,,,<,5@,455,?,A,9,CACEF0,9,:,8,,,55,4A>FG9,98+,6,3,,3,@*+33396,=,9,@,7+33,,32@97:CGD,23<,E,@C,5,E9,>5;,*4)3+0+++++339++*4*>,62/*59)8>@44++/*46AF,1**+0958A(),/5(0)*177+6A+)).)))((.((2*-(3))(-)))-.*22))6+))).
@M70528:330:000000000-K6D4P:1:1102:16979:3534 2:N:0:GTTGCGTTCA+GTTGCAGTTG
TAAAACAGGGTCCCCTCCCCCTCTAGGGTCAAAAAAAGAGGTATTTAAGTTTCGGTCAGTTAAAAGTATTGTGATAGCTCCCGCTAACACTGGCAAAGATAAAAGAAGAAGAATGGCTGTTAAAATAACTGATCAGACAAATAGTCTAATTTTTTCTGCTGAAAGGTTTTTTGCTTTAAGATTAATAATTGTAGTAATAAAATTTAAGGCACCTAAAATTGAAGAAATCCCTGCAAGGTGTAAAGAAAAAATTGTTAAGTCTACTGAAGTTCCTGAATGATAAAACGTTGATAAAGGTGGA
+
CCCCCGGGGGGGGGGGGGGGGGGGGGGGFGFGGGGGGGGGGGGGGGGGGGGGGGGGGGGFGFGGGGGGGGGGFGFDEGGFGGDGGGGGFFAFGFGGGGGGGGGGGGFGGGGGFGGGGGGGGGGGGGGGGFGGGGGGCGGGGGGGGGFGGGFGGGGCFGGGGGFGGFGGGGGGGFAD9DFGFGGGGGGGGFGFFGFDFFFGAFA5A@FFFFFF?CCFF9EFG>CCA@CFABEFFFFFEGFF9@<9ECB@A=@B;+8@C8BC)+18C@3;@.7?).)92CC33C3/63:832CFCC3>F<@B(
@M70528:330:000000000-K6D4P:1:1102:11286:3535 2:N:0:GTTGCGTTCA+GTTGCAGTTG
TAAAACAGGGTCCCCTCCCCCTCTAGGGTCAAAAAAAGAGGTATTTAAGTTTCGGTCAGTTAAAAGTATTGTGATAGCTCCCGCTAACACTGGCAAAGATAAAAGAAGAAGAATGGCTGTTAAAATAACTGATCAGACAAATAGTCTAATTTTTTCTGCTGAAAGGTTTTTTGCTTTAAGATTAATAATTGTAGTAATAAAATTTAAGGCACCTAAAATTGAAGAAATCCCTGCAAGGTGTAAAGAAAAAATTGTTAAGTCTACTGAAGGTCCTGAATGATAAAACGTTGATAAAGGTGGA
+
CCCCCGGGGGGGGGGGGGGGGGGGGGGGGGGGGGGGGGGGGGGGGGGGGGGGGGGGGGGGGGGGGGGGGGGGGGGGGGGGGGGGDGGGGGFGGGGGGGGGGGGFGGGGGGGGGGGGGGGGGGGGGGGGGGGGGGGGGGGGGGGGGGGGGGFGGGGGGGGGGGGFFGFGGGGGGGGGFGGGGGGGGGGGGGFGGGGGFGFCEDFBFFAAFFFF>FFGFGGFGA7CF:CFF4@FFFFFEGFF@FEFEFFFF9@@@F?F5BC?CACFC@?AF8=F=<=C;CFFFC?)9<>FD?GCFEEEC@:?(
@M70528:330:000000000-K6D4P:1:1102:8986:3547 2:N:0:GTTGCGTTCA+GTTGCAGTTG
TAAAACAGGGTCCCCTCCCCCTCTAGGGTCAAAAAAAGAGGTATTTAAGTTTCGGTCAGTTAAAAGTATTGTGATAGCTCCCGCTAACACTGGCAAAGATAAAAGAAGAAGAATGGCTGTTAAAATAACTGATCAGACAAATAGTCTAATTTTTTCTGCTGAAAGGTTTTTTGCTTTAAGATTAATAATTGTAGTAATAAAATTTAAGGCACCTAAAATTGAAGAAATCCCTGCAAGGTGTAAAGAAAAAATTGTTAAGTCTACTGAAGGTCCTGAATGATAAAACGTTGATAAAGGTGGA
+
CCCCCGGGGGGGGGGGGGGGGGGGGGGGAFFGGFGGGGGGGGGGGGFGGFGGGGGGGGGGGGGGGGGGGGGGGGGGGGGGGGGGGGGGGGGGGGGGGGGGGGGGGGGGGGGGGGGGGGGFGGGAFFGGGGGGFGGGGGGGFFFGGGGGDGFGGGGGFGGGGGGGDDGGFGGGGGGGFGGGGGGGGGGGGGGGGGGGAGF7AEFFFFFFFFFFFFFDFFGFGFCBFEDFF4@>FDDF=C9DBFFCFFD@ADFFBCFF>18@<ACAC;<@@34;7;=C9CC<5<E4;8:D(18:CEEFG37((
@M70528:330:000000000-K6D4P:1:1102:17863:3549 2:N:0:GTTGCGTTCA+GTTGCAGTTG
TAAAACAGGGTCCCCTCCCCCTCTAGGGTCAAAAAAAGAGGTATTTAAGTTTCGGTCAGTTAAAAGTATTGTGATAGCTCCCGCTAACACTGGCAAAGATAAAAGAAGAAGAATGGCTGTTAAAATAACTGATCAGACAAATAGTCTAATTTTTTCTGCTGAAAGGTTTTTTGCTTTAAGATTAATAATTGTAGTAATAAAATTTAAGGCACCTAAAATTGAAGAAATCCCTGCAAGGTGTAAAGAAAAAATTGTTAAGTCTACTGAAGGTCCTGAATGATAAAACGTTGATAAAGGTGGA
+
CCCCCGGGGGGGGGGGGGGGGGGGGGGGFGGGGGGGGGGGGGGGGGGGGGGGGGGGGGGGGGGGGGGGGGGGGGFGGGGGGGGGGGGGGGGGFFGGGGGGGGGGGGDFGGGGGGGGGGGGGGGDEGGFGGGGGGGGGGGGFGGFGGGGGGFGGGGGGGGGGGGGGGGGGGGGGGGGFGGFFGGGGGGGGGGGGGGGFFFGFFFFFFFFFFFFFGF7FGGFGF9*=C@EFFBFFFFF>DFC@=EFEF@=AD2>@FEFFCFEFF<CC397;=FA4<<FCFCF3CCCCEF@DFGC@)9>GFF?(
@M70528:330:000000000-K6D4P:1:1102:17851:3566 2:N:0:GTTGCGTTCA+GTTGCAGTTG
TAAAACAGGGTCCCCTCCCCCTCTAGGGTCAAAAAAAGAGGTATTTAAGTTTCGGTCAGTTAAAAGTATTGTGATAGCTCCCGCTAACACTGGCAAAGATAAAAGAAGAAGAATGGCTGTTAAAATAACTGATCAGACAAATAGTCTAATTTTTTCTGCTGACAGGTTTTTTGCTTTAAGATTAATAATTGTAGTAATAAAATTTAAGGCACCTAAAATTGAAGAAATCCCTGCAAGGTGTAAAGAAAAAATTGTTAAGTCTACTGAAGGTCCTGAATGATACAACGTTGATAAAGGTGGA
+
CCCCCGFGGGGGGGGGGGEGGGGGGGGGCGGFFGGGGGGGGGGGGGFGGGGGGGGGGEGGGGGAFGGGGGGGGGGGGGGGGGGGDGGGGGGGGGGGGGGGGGGGGGGDGGGGGGDFGGGGGGGGGGGGGGGFCGGGGGGFGGGGGGGGFGBFAFEGGGFFGG,F,=D99@8CCFFFFGFAEEFAEGGGGGGGGGGGFGFG7AFEFFF?FFFFFGFGFFF)@FEBA8@EF:.9;BBFEDFG>>*=4>::628B@F?FCFFF?F?@FFC@34@E74=EFFFF?C)98@B0@<C7C5;CGF:1(
@M70528:330:000000000-K6D4P:1:1102:24788:3570 2:N:0:GTTGCGTTCA+GTTGCAGTTG
TAAAACAGGGTCCCCTCCCCCTCTAGGGTCAAAAAAAGAGGTATTTAAGTTTCGGTCAGTTAAAAGTATTGTGATAGCTCCCGCTAACACTGGCAAAGATAAAAGAAGAAGAATGGCTGTTAAAATAACTGATCAGACAAATAGTCTAATTTTTTCTGCTGAAAGGTTTTTTGCTTTAAGATTAATAATTGTAGTAATAAAATTTAAGGCACCTAAAATTGAAGAAATCCCTGCAAGGTGTAAAGAAAAAATTGTTAAGTCTACTGAAGGTCCTGAATGATAAAACGTTGATAAAGGTGGA
+
CCCCCGGGGGGGGGGGGGGGGGGGGGGGGGGGGGGGGGGGGGGGGGGGGGFFGGGGGGGGGGGGGGGGGGGGGGGGGFGGGGGGGGGGGGGGGGGGGGGGGGGGGGGGGGGGGGGGGGGGGGGGGGGGGGGGGGGGFGGGGGGGGGGGGGFGGGGGGGGGGDDGGGGGGGGGGGGGFGGGGGGGGGGGGGGGGGGGACFACGFFFFFFFFFFFGFDFCFFGF@EFFBE>B=AFFFFBFF7>EEBCE9>FB>F=FEA/=:?<;CCGEC;<1@E4>@92;5<FE?C<@23;?C;FC9C7=>1(
@M70528:330:000000000-K6D4P:1:1102:22824:3582 2:N:0:GTTGCGTTCA+GTTGCAGTTG
TAAAACAGGGTCCCCTCCCCCTCTAGGGTCAAAAAAAGAGGTATTTAAGTTTCGGTCAGTTAAAAGTATTGTGATAGCTCCCGCTAACACTGGCAAAGATAAAAGAAGAAGAATGGCTGTTAAAATAACTGATCAGACAAATAGTCTAATTTTTTCTGCTGAAAGGTTTTTTGCTTTAAGATTAATAATTGTAGTAATAAAATTTAAGGCACCTAAAATTGAAGAAATCCCTGCAAGGTGTAAAGAAAAAATTGTTAAGTCTACTGAAGGTCCTGAATGATAAAACGTTGATAAAGGTGGA
+
CCCCCGGGGGGGGGGGGGGGGGGGGGGGGGGGGGGGGGGGGGGGGGGGGGGGGGGGGGGGGGGGGGGGGGGGGGGGGGGGGGGGGGGGGGGGGGGGGGGGGGGGGGGGGGGGGGGGGGGGGGGGGGGGGGGGGGGGGGGGGGGGGGGGGGFGGGGGGGGG?GGFGGEFGGGGGGGFFGGGGGDFFGGGGGGGGDGGFGFGFFFFFFFFFAFF>DFG>FGEGF8AFEFFF=BAFDFFEGGGFFFFFFDBFFFFFFCF8=8@CAEAF<<<@(5).4;<8:?AEFF9C@>=DD:::?CEF<>B(
@M70528:330:000000000-K6D4P:1:1102:23527:3588 2:N:0:GTTGCGTTCA+GTTGCAGTTG
TAAAACAGGGTCCCCTCCCCCTCTAGGGTCAAAAAAAGAGGTATTTAAGTTTCGGTCAGTTAAAAGTATTGTGATAGCTCCCGCTAACACTGGCAAAGATAAAAGAAGAAGAATGGCTGTTAAAATAACTGATCAGACAAATAGTCTAATTTTTTCTGCTGAAAGGTTTTTTGCTTTAAGATTAATAATTGTAGTAATAAAATTTAAGGCACCTACAATTGAAGCAATCCCTGCAAGGTGTAAAGAAAAAATTGTTAATTCTACTGAAGGTCCTGAATCATAAAACGTTGAAAAAGGTGGA
+
@C@@CGGGGGGFF@CFFFGGG7@C<EFDGGC@F9<@+B66;;EGFF<AEFAF,@@:,B<F6E@@AAFECFF@CFDB<E9EGG:FFC:=6CF=9E,6FGGGGF,;ECEFF@8,A<C@E=CE5FG?,,<FFGA4E>C?,@,@+9?9@EDFGCFC@<+A;,,=ADDCDF9,763C7DFFFGA,,,@,>=E9,>E=9EFF7E9EED9CA9CF**3;*?5*3357<+0:*3:*/>EFFB4*68>,1:49/*5:8>B:288111+19;675.943(6><AACC@.4635)))./,3:+27(-8<?0(
@M70528:330:000000000-K6D4P:1:1102:22842:3589 2:N:0:GTTGCGTTCA+GTTGCAGTTG
TAAAACAGGGTCCCCTCCCCCTCTAGGGTCAAAAAAAGAGGTATTTAAGTTTCGGTCAGTTAAAAGTATTGTGATAGCTCCCGCTAACACTGGCAAAGATAAAAGAAGAAGAATGGCTGTTAAAATAACTGATCAGACAAATAGTCTAATTTTTTCTGCTGAAAGGTTTTTTGCTTTAAGATTAATAATTGTAGTAATAAAATTTAAGGCACCTAAAATTGAAGAAATCCCTGCAAGGTGTAAAGAAAAAATTGTTAAGTCTACTGAAGGTCCTGAATGATAAAACGTTGATAAAGGTGGA
+
CCCCCGGGGGGGGGGGGGGGGGGGGGGGGGGGGGGGGGGGGGGGGGGGGGGGGDGFGGGGGGGGGGGGGGGGGGGGGGGGGGGGGGGGGGGGGGGGGGGGGGGGGGGGGGGGGGGGGGDEFGGGGGGGGGGGFGGGGGGFFGGGGGGGGGFGGGGGGGGGGGGGGGGGFGGGGGFGFGGGGGGGGDBFGGGGGGGGFGFFFGFFFFFFFFFFF5FCFFGFFFCFFECEF=34A=BFBFFG<=ABEEB>F253EFFF<FFEFAEFG@CAFE@E7><4CDEEFEFFF@9;;@F@F<;CGEFB(
@M70528:330:000000000-K6D4P:1:1102:9066:3595 2:N:0:GTTGCGTTCA+GTTGCAGTTG
TAAAACAGGGTCCCCTCCCCCTCTAGGGTCAAAAAAAGAGGTATTTAAGTTTCGGTCAGTTAAAAGTATTGTGATAGCTCCCGCTAACACTGGCAAAGATAAAAGAAGAAGAATGGCTGTTAAAATAACTGATCAGACAAATAGTCTAATTTTTTCTGCTGAAAGGTTTTTTGCTTTAAGATTAATAATTGTAGTAATAAAATTTAAGGCACCTAAAATTGAAGAAATCCCTGCAAGGTGTAAAGAAAAAATTGTTAAGTCTACTGAAGGTCCTGAATGATAAAACGTTGATAAAGGTGGA
+
CCCCCGGGGGGGGGGGGGGGGGGGGGGGGGGGGGGGGGGGGGGGGGGGGGGGGGGGGGGGGGGGGGGGGGGGGGGGGGGGGGGGGGGGGGGGGGGGGGGGGGGGGGGGGGGGGGGGGGGGGGGGGGGGGGGGGGGGGGGGGGGGGGGGGGFGGCEGGGGGGGGGGGGGGGGGGGGGFGGGGGGGGGGGGGGGGGGGFGFGFGFFFFFFFFFFFGFGFGFFGFE@F@CFA2>>AFFFFC98>9AFEEFFF(5>BFFF@BCE?FEFGEEAE1.77A@ECFEECE<4CE>;@F>CFCE9F771(
@M70528:330:000000000-K6D4P:1:1102:11487:3601 2:N:0:GTTGCGTTCA+GTTGCAGTTG
TAAAACAGGGTCCCCTCCCCCTCTAGGGTCAAAAAAAGAGGTATTTAAGTTTCGGTCAGTTAAAAGTATTGTGATAGCTCCCGCTAACACTGGCAAAGATAAAAGAAGAAGAATGGCTGTTAAAATAACTGATCAGACAAATAGTCTAATTTTTTCTGCTGAAAGGTTTTTTGCTTTAAGATTAATAATTGTAGTAATAAAATTTAAGGCACCTAAAATTGAAGAAATCCCTGCAAGGTGTAAAGAAAAAATTGTTAAGTCTACTGAAGGTCCTGAATGATAAAACGTTGATAAAGGTGGA
+
CCCCCGGGGGGGGGGGGGGGGGGGGGGGGGGGGGGGGGGGGGGGGGGGGGGGGGGGGGGGGGFGGGGGGGGGGGGGGGGGGGGGGGGGGGFGGGGGGGGGGGGGGGGGGGGGGGGGGGGGFGGGGGGGGGGGGGGGGGGGGGGGGGGGGGFGGGGGGGGGGGGGGGGFGGGGGGGGFGGGGGGGGGGGFGGGGGGGFFFGEFFEFFFFFFFFFGFGAGGEFFC@FFFEA:=AFDB;>*4DEEFFEFFBFD=D28>8<B8?E6?F7437;@84744;<D?<CEFE3@03(1CDFE)97@?<0
@M70528:330:000000000-K6D4P:1:1102:15139:3602 2:N:0:GTTGCGTTCA+GTTGCAGTTG
TAAAACAGGGTCCCCTCCCCCTCTAGGGTCAAAAAAAGAGGTATTTAAGTTTCGGTCAGTTAAAAGTATTGTGATAGCTCCCGCTAACACTGGCAAAGATAAAAGAAGAAGAATGGCTGTTAAAATAACTGATCAGACAAATAGTCTAATTTTTTCTGCTGAAAGGTTTTTTGCTTTAAGATTAATAATTGTAGTAATAAAATTTAAGGCACCTAAAATTGAAGAAATCCCTGCAAGGTGTAAAGAAAAAATTGTTAAGTCTACTGAAGGTCCTGAATGATAAAACGTTGATAAAGGTGGA
+
CCCCCGGGGGGGGGGGGGGGGGGGGGGGGGGGGGGGGGGGGGGGGGGGGGGGGGGGGGGGGGGGGGGGGGGGGGGGGGGGGGGGGGGGGGGGGGGGGGGGGGGGGGGGGGGGGGGGGGGGGGGGGGGGGGGGGGGGGGGGGFFGGGGGGGFGGGGGGGGGGGGGGGGGGGGGGGGGFGGGGGGGGGGGGGGGGGGGFGFGFGFFFFFFFFFFFGFGFGGFGFFFFEFFFFFAFFFFEGGF:>EFFFDFFF@FEFFF?C6<7A?FG<?@EE;EEEAFGG?AFFC<><>8@<C@:7;<E@2:(
@M70528:330:000000000-K6D4P:1:1102:18761:3602 2:N:0:GTTGCGTTCA+GTTGCAGTTG
TAAAACGGGTCCCCTCCCCCTCTAGGGTCAAAAAAAGAGGTATTTAAGTTTCGGTCAGTTAAAAGTATTGTGATAGCTCCCGCTAACACTGGCAAAGATAAAAGAAGAAGAATGGCTGTTAAAATAACTGATCAGACAAATAGTCTAATTTTTTCTGCTGAAAGGTTTTTTGCTTTAAGATTAATAATTGTAGTAATAAAATTTAAGGCACCTAAAATTGAAGAAATCCCTGCAAGGTGTAAAGAAAAACTTGTTAAGTCTACTGAAGGTCCTGAATGATAAAACGTTGATAAAGGTGGAT
+
CCCCCGGGGGGGGGGGFGGGGGGFGGGG<EFGGGGGGGGGGGGGGGGGFGFGGGGGGGGFGGGGGGGGGGGGGGGFFGFGGGGGFFGGGGGGGGGGGGGGGGGGGGGGGGGGGGGGGGFGGFGGGGGGGGGGGGGGGGGGGGGGFGGGGFFGCECFFGGGGGGGGGGGGGGGGFGGFGGGGGGGFGGFCCGGGGGGFFFFEFFEFFFFFFFFFGFGFGGFGFFEA@EFFE=FADFABFGFBFEFEFBFF(08:FFF?=F<CFFFGC34444<)79@FGFEFFCCEFDDFF;CFEE39=<F)
@M70528:330:000000000-K6D4P:1:1102:24990:3602 2:N:0:GTTGCGTTCA+GTTGCAGTTG
TAAAACAGGGTCCCCTCCCCCTCTAGGGTCAAAAAAAGAGGTATTTAAGTTTCGGTCAGTTAAAAGTATTGTGATAGCTCCCGCTAACACTGGCAAAGATAAAAGAAGAAGAATGGCTGTTAAAATAACTGATCAGACAAATAGTCTAATTTTTTCTGCTGAAAGGTTTTTTGCTTTAAGATTAATAATTGTAGTAATAAAATTTAAGGCACCTAAAATTGAAGAAATCCCTGCAAGGTGTAAAGAAAAAATTGTTAAGTCTACTGAAGGTCCTGAATGATAAAACGTTGATAAAGGTGGA
+
CCCCCGGGGGGGGFGGGGGGGGGGGGGGGGGGGGGGGGGGGGGGGGGGG<FFGGGGGGGGGGGGGGGGGGGGGGGGGGGGGGGGGGGGGGGGGGGCFGGGGGGGGGGGGFGGGGFGFFGGGGGDGGGGGGGGGGFEFGGGGGGGGGGGGGFGGGGGGGG;FDEGDFFGGGGEEGGGFFGGDGGGDFGGGGGGGGGG7A7ECFFFFFFFAFFF>FFGFFGEGFFEFECFFFFAFDDFE:D@EEEFFC(8F:9(>FEF?:@<EFEFC@5AE@@3=A<<>:CAEECCF@;6@?G7D9)/0.460
@M70528:330:000000000-K6D4P:1:1102:23517:3607 2:N:0:GTTGCGTTCA+GTTGCAGTTG
TAAAACAGGGTCCCCTCCCCCTCTAGGGTCAAAAAAAGAGGTATTTAAGTTTCGGTCAGTTAAAAGTATTGTGATAGCTCCCGCTAACACTGGCAAAGATAAAAGAAGAAGAATGGCTGTTAAAATAACTGATCAGACAAATAGTCTAATTTTTTCTGCTGAAAGGTTTTTTGCTTTAAGATTAATAATTGTAGTAATAAAATTTAAGGCACCTAAAATTGAAGAAATCCCTGCAAGGTGTAAAGAAAAAATTGTTAAGTCTACTGAAGGTCCTGAATGATAAAACGTTGATAAAGGTGGA
+
CCCCCGGGGGGGGGGGGGGGGGGGGFGGGGGGGGGGGGGGGGCGGGGGGGGGGGGGGGGGGFGGGGGGGGGGGGGGGGGGGGGGGGGGGGGGGGGGGGGGGGGGGGGGGGGGGGGGGGGEGGGGGGGGGAFGGGGGGGGGGGFGGGGGGGFGGGGGGGGGGGGGGGGGGGGGGGGGFGGGGGGGGGGGGGGGGGGGEGFGCGFEFFF+?AFF9CACFCF@GFA;BECEF>@4FBB36DFGBEEAECFFF@@DFFFF?8B?ECFFGFCE<1;97>@<>CEFFEF6C<@@DDC@F?77FE(4(
@M70528:330:000000000-K6D4P:1:1102:25008:3607 2:N:0:GTTGCGTTCA+GTTGCAGTTG
TAAAACAGGGTCCCCTCCCCCTCTAGGGTCAAAAAAAGAGGTATTTAAGTTTCGGTCAGTTAAAAGTATTGTGATAGCTCCCGCTAACACTGGCAAAGATAAAAGAAGAAGAATGGCTGTTAAAATAACTGATCAGACAAATAGTCTAATTTTTTCTGCTGAAAGGTTTTTTGCTTTAAGATTAATAATTGTAGTAATACAATTTAAGGCACCTAAAATTGAAGAAATCCCTGCAAGGTGTAAAGAAAAAATTGTTAAGTCTACTGAAGGTCCTGAATGATAAACCGTTCATAAAGGTGGA
+
CCCCCGGGGGGGGGGAFFGGGGGGGGGGGGGGGGGGGGGGGFGGGGGGGFFFGGGGGGGGGGGGDGFGGGGGGGGGGCGFGFGGGGGGGGGGGGGGGGCGGFGGFGGGGGGGGGGGGGGGGGF?EGGGFFGGGGGGGGGGCGDGGFFFEGFDGGEGFEFFEGCFFCDFCGGGGGGGFGGFGGGEEFGGGGGGGGGGFEF,>CFEFFCFFFFFFGFF>9C:,==C65=58>BFFD5/*15D;@*19;20A9((6:CF*4BCCFC:@@<;<EEA77).2:.)56)73(6?1(02:59478??0
@M70528:330:000000000-K6D4P:1:1102:11501:3613 2:N:0:GTTGCGTTCA+GTTGCAGTTG
TAAAACAGGGTCCCCTCCCCCTCTAGGGTCAAAAAAAGAGGTATTTAAGTTTCGGTCAGTTAAAAGTATTGTGATAGCTCCCGCTAACACTGGCAAAGATAAAAGAAGAAGAATGGCTGTTAAAATAACTGATCAGACAAATAGTCTAATTTTTTCTGCTGAAAGGTTTTTTGCTTTAAGATTAATAATTGTAGTAATAAATTTTAAGGCACCTATAATTGAAGAAATCCCTGCAAGGTGTAAAGAAAAAATTGTTAAGTCTACTGAAGGTCCTGAATGATAAAACGTTGATAAGGTTGGT
+
<@@ACGGCCCGDFAE@8;CC@FGG<<A8CC9<CFGG@69CCFGFFAFA<C,6CFGBCFFGGGA,@FFEFGEFE<F<9FF<C6@C@BC==EFE,EFGA==<?E9EBFGFGDB:=F,B8A+,9;<9EBFGGGG9FG944DF8=4==EE=FFFDFGF>,>CDGFG=FFC>DD+>C79,@@D:,9>DEDFFDGG=@C,DC+3?;:,?:?7:?:?A95FF+<,E0:>*01:@AF))339=F6*,,1:7+2>5(62@3;FEFF88C4+)1177)4(().)/);:);?5<4)76@@;*3:6))1)(((
@M70528:330:000000000-K6D4P:1:1102:18498:3618 2:N:0:GTTGCGTTCA+GTTGCAGTTG
TAAAACAGGGTCCCCTCCCCCTCTAGGGTCAAAAAAAGAGGTATTTAAGTTTCGGTCAGTTAAAAGTATTGTGATAGCTCCCGCTAACACTGGCAAAGATAAAAGAAGAAGAATGGCTGTTAAAATAACTGATCAGACAAATAGTCTAATTTTTTCTGCTGAAAGGTTTTTTGCTTTAAGATTAATAATTGTAGTAATAAAATTTAAGGCACCTAAAATTGAAGAAATCCCTGCAAGGTGTAAAGAAAAAATTGTTAAGTCTACTGAAGGTCCTGAATGATAAAACGTTGATAAAGGTGGA
+
CCCCCGGGGGGGGGGGGGGGGGGGGGGGGGGGGGGGGGGGFGGGGGGGGGGGGGGGGGGGGGGGGGGGGGGGGGGGGGGGGGGGGGGGGGGGFFGGGGGGGGGDEFGFGGGGGGGGGGGGGGGGGFGGGGGGGGGGGGGGGGGGGGGGGGFGGGGGGGGGGGEGGGGGGGGGGGGGFGGGFGFGGGGGGGGGGGGFFGFGEGFFFFFFFFFFFGFGFFCECF:5=CCFFF9>FFFFEGGCEEFFFFDFF2@FFFFF?BBECFEFG3)7<@E<@FEEC7<8)<CEEE9;;;F7;99CCE?<(
@M70528:330:000000000-K6D4P:1:1102:13720:3621 2:N:0:GTTGCGTTCA+GTTGCAGTTG
TAAAACAGGGTCCCCTGTCTCTTATACACATCTGACGCTGCCGACGACAACTGCAACGTGTAGATCTCGGTGGTCGCCGTCCCATTAAAAAAAAAAAAAAAACTAACCATTTCCCTGCTAGTCTCGGAATTCCACTCTACTCTTACACACTCCAGACCTGCTTTCACAATTGACGTCACCTATTTAATCCACTCGCTTTACCCTCTATATTACACAACCACACTCTCACTCTTTCCTCCCCTCCATTCTCCCACACTCCACACTCCGTTCCACATGCCCTCTCGCTCGCTCCTACTCCACC
+
CCCCCGGGGGGGGGGGGFGGGGGGGGGGGGGGGGGFGGGGGGGGGGGGGDFDGGGGGGGC<8EF<,E,EC,,@8C7+7+47+B95C?EFCFGE8=:88+4+++,C,3:==,,,@F,,6+8,,,,,,6<>F,,,@<36,,5+3=,,3,3:**4,@,,6*@,,,,3<+;,,,22,,*4)4*0,,,,6,,+,2,4+,*2)3.49+0));*11++1;2**2;5(A.(()),.952*/.-*-<6?0(().-).*.)(()-8()).()-)04((,.()-())*2,(((((-,4-((*)*.).+(),.
@M70528:330:000000000-K6D4P:1:1102:9285:3635 2:N:0:GTTGCGTTCA+GTTGCAGTTG
TAAAACAGGGTCCCCTCCCCCTCTAGGGTCAAAAAAAGAGGTATTTAAGTTTCGGTCAGTTAAAAGTATTGTGATAGCTCCCGCTAACACTGGCAAAGATAAAAGAAGAAGAATGGCTGTTAAAATAACTGATCAGACAAATAGTCTAATTTTTTCTGCTGAAAGGTTTTTTGCTTTAAGATTAATAATTGTAGTAATAAAATTTAAGGCACCTAAAATTGAAGAAATCCCTGCAAGGTGTAAAGAAAACATTGTTAAGTCTACTGAAGGTCCTGAATGATAACACGTTGATAAAGGTGGG
+
CCCCCGGGGGGGGGGGGGGGGGGGGGGGGGGGGFGGGGGGGGGGGGGGGEFGGGGFEEEFGGGGGGGGGGGGGGFGGGGGGGGGGGGGGFGGGGGGGGGGGGFGGGFGGGGGFGGGDGGGGFGGGGGGGGGGGGGGGGGGGGGGGGGGGGFGGDEFGGCFGGGGGGGGGFGGGGGGFGGGGGGGGGGGGGGEFFGGFGFGFGFFFFAFFFFFFFFGFFGFGFEEFEDEF@E4A>BF@CFEBEEFFFFBF(7:?FEC?=CC<BCFFFE@EEEEEFEF6CC@EEE)7@;8@?C:DCCCGEE<(
@M70528:330:000000000-K6D4P:1:1102:23545:3638 2:N:0:GTTGCGTTCA+GTTGCAGTTG
TAAAACAGGGCTCCCTGTCTCTTATACACATCTGACGCTGCCGACGACAACTGCAACGTGTAGATTTAGGTGGTCGCCGGATCATTAAAAAAAAAAAAAAAAACACAAAACAGGATCGGTTACAATAAATAACAAACAAACAAATCTAAGAAACTCCTATGAAAACTTGCTTCACTGAACATCAACATGAGGAGCAGTACAAAATCCACTCACTATTATTTAACAATACTGTGCACCACCACACGATGAACTTCTCGTAACAGTACTGCACTCCAGATACACACGACTGTCTCACGTGCAT
+
CCCCCGGGGGGFGGGGGGGGGGG@C<EFFFFGGGGG>FGGGGGGGGEGGFGGGGGGGGGCCCCF9,C,,CECFF6@:CE7@,@,5CE?FGF>FGGDEE@=>+33,,,+,,38,,,3,8;435,,>,@<,,7,,3,,,3,:*6;,,,,,,,*,,,2,42,,,25,1*2,,42,6,,,+,,,4,53?<?*++0**3:*)+2=)5*4A))*)+))0+++35+/+/-)*))))))*/))*(0/*.-,7((((*).)./-/3))((*)1+)))))().(.(**)))))((-23(-2**)-(0((()
@M70528:330:000000000-K6D4P:1:1102:22931:3643 2:N:0:GTTGCGTTCA+GTTGCAGTTG
TAAAACAGGGTCCCCTCCCCCTCTAGGGTCAAAAAAAGAGGTATTTAAGTTTCGGTCAGTTAAAAGTATTGTGATAGCTCCCGCTAACACTGGCAAAGATAAAAGAAGAAGAATGGCTGTTAAAATAACTGATCAGACAAATAGTCTAATTTTTTCTGCTGAAAGGTTTTTTGCTTTAAGATTAATAATTGTAGTAATAAAATTTAAGGCACCTAAAATTGAAGAAATCCCTGCAAGGTGTAAAGAAAAAATTGTTAAGTCTACTGAAGGTCCTGAATGATAAAACGTTGATAAAGGTGGA
+
CCCCCGGGGGGGGGGGGGGGGGGGGGGGGGGGGGGGGGGGGGGGGGGGGGGGGGGGGGGGGGGGGGGGGGGGGGGGGGGGGGGGGGGGGGGGGGGGGGGGGGGFGGGGGGGGGGGGGGGGGGGGGGGFGGGGGGGGGGGGGGGGGGGGGGFGGGGGGGGGGGGGGGGGGGGGGGGGFGGGGGGGGGGGGGGFGGGGFG;CEGFFFCFFFFFFF>CGFGGFCFEFFFFFFEF49BBFFF9BBEEFFFFDFDFFFFFF*==>CFECEECEFFE9=@FECCEEEEEF4@>DD?F@FE>CF<??(
@M70528:330:000000000-K6D4P:1:1102:12413:3654 2:N:0:GTTGCGTTCA+GTTGCAGTTG
TAAAACAGGGTCCCCTCCCCCTCTAGGGTCAAAAAAAGAGGTATTTAAGTTTCGGTCAGTTAAAAGTATTGTGATAGCTCCCGCTAACACTGGCAAAGATAAAAGAAGAAGAATGGCTGTTAAAATAACTGATCAGACAAATAGTCTAATTTTTTCTGCTGAAAGGTTTTTTGCTTTAAGATTAATAATTGTAGTAATAAAATTTAAGGCACCTAAAATTGAAGAAATCCCTGCAAGGTGTAAAGAAAAAATTGTTAAGTCTACTGAAGGTCCTGAATGAGAAAACGTTGATAAAGGTGGT
+
CCCCCGGGGGGGGGGGGEEGGGGGCGGGGGGGGGGGGDGGGGGGGGGGGEFGGGGGGGGGGGFFFGGGGGGGGGGGGGGGGFGGGGGGGCFGDGGGGGGGGGFGGGGGFFGGGGGGGGDEGGGGGGCGFGGGGGGGFGGGGGGGGGGGGGFGFGGGGGGGGGGGGCGGABEGGGGGFGCGGGGGGGGDGGGF7,DFAD9ECAFFFFFFF5CAFCFFFACBGF@CF8CCFEBFFF=A*=D8698FEEDFFBBFE6?B<BACEFEFGF<<)/6@34432;5<))/5(5:;@1:;:?><F>F?(
@M70528:330:000000000-K6D4P:1:1102:23867:3673 2:N:0:GTTGCGTTCA+GTTGCAGTTG
TAAAACAGGGTCCCCTCCCCCTCTAGGGTCAAAAAAAGAGGTATTTAAGTTTCGGTCAGTTAAAAGTATTGTGATAGCTCCCGCTAACACTGGCAAAGATAAAAGAAGAAGAATGGCTGTTAAAATAACTGATCAGACAAATAGTCTAATTTTTTCTGCTGAAAGGTTTTTTGCTTTAAGATTAATAATTGTAGTAATAAAATTTAAGGCACCTAAAATTGAAGAAATCCCTGCAAGGTGTAAAGAAAAAATTGTTAAGTCTACTGAAGGTCCTGAATGATAAAACGTTGATAAAGGTGGA
+
CCCCCGGGGGGDGFGGGGGGGGGCFFGGGGGGGGGGGGCGGDGGGGGGGGGGGGGGGGGGGFGGGGGGGGGGGGEGGDGGDGGG>FGFGGDFEGGFFGGGGGGGGGGGGGGGFGGGGGGGGGGGGFGGGGGFCGGGGGGGGGGGGGGGGGBFGFGGGGGGGGGFGGEDGGGGGDGGFEGGGGGGFGGGGGGGFFGGCGFG=EFFFFFFFFFF>GFFFGGFGFCBFEBEF2BAFFB9=FFF69E=7;>BF=BD=C>CEFFF?AECCEC8<;;E@EFEFCEE??<79=6;D?7+;?C9FEF<0
@M70528:330:000000000-K6D4P:1:1102:15631:3678 2:N:0:GTTGCGTTCA+GTTGCAGTTG
TAAAACAGGGTCCCCTCCCCCTCTAGGGTCAAAAAAAGAGGTATTTAAGTTTCGGTCAGTTAAAAGTATTGTGATAGCTCCCGCTAACACTGGCAAAGATAAAAGAAGAAGAATGGCTGTTAAAATAACTGATCAGACAAATAGTCTAATTTTTTCTGCTGAAAGGTTTTTTGCTTTAAGATTAATAATTGTAGTAATAAAATTTAAGGCACCTAAAATTGAAGAAATCCCTGCAAGGTGTAAAGAAAAAATTGTTAAGTCTACTGAAGGTCCTGAATGATAACACGTTGATAAAGGTGGA
+
CCCCCGGGGGGGGGGGGGGGGGGGGGGGGGGGGGGGGGGGGGGGGGGGGCGGGGGGGGGGGGGGGGGGGGGGGGGGGGGGGGGGGGGGGGGGGGGGGGGGGGGGGGGGGGGGGGGFFGGGGGGDGGGGGGGGGGGGGGGGGGFGGGGGGGFGGGCFGGGGGGGGGGGGGGGGGGGGFGGGGGGGGGGGGGGGCFGGFGFGFGFFFFFF5FFFFFFGFGGEGFEFFEFEFEEFFFFFEFGGE@E@EFFDFBBDFFEF?=BE?FEFFECEFFEF<A;CC:546CF34=<@@0/3:CEEGFBF0
@M70528:330:000000000-K6D4P:1:1102:20518:3709 2:N:0:GTTGCGTTCA+GTTGCAGTTG
TAAAACAGGGTCCCCTCCCCCTCTAGGGTCAAAAAAAGAGGTATTTAAGTTTCGGTCAGTTAAAAGTATTGTGATAGCTCCCGCTAACACTGGCAAAGATAAAAGAAGAAGAATGGCTGTTAAAATAACTGATCAGACAAATAGTCTAATTTTTTCTGCTGAAAGGTTTTTTGCTTTAAGATTAATAATTGTAGTAATAAAATTTAAGGCACCTAAAATTGAAGAAATCCCTGCAAGGTGTAAAGAAAAAATTGTTAAGTCTACTGAAGGTCCTGAATGATAAAACGTTGATAAAGGTGGA
+
CCCCCGGGGGGGGGFGGGGGGGGGGGGGGGGGGGGGGGGGGGGGGGGGGGGGGFGCGGGGGGGGGGGGGGGGGGGGFGGGGFGDGGGGGGGGGGGGGGGGGGGGGGGGGGGGGGGGGGGDFGGGGGGGGGGGFGGGGGGGGGDDFGGGGGFGGCGFCEGGGGGGGFGGFGGGGGGGFGGCGGGGGGGGGGGGGGGGFGFFCEFEFFFFFFFF>FFGFGGEGF;6FEFFF9EFFFFBEC<EFFEFFEBBF@@FFFFFFFFC?F<CEF3848E</7;E>CEECFFFF<>@;;7;@CCFG@7?(
@M70528:330:000000000-K6D4P:1:1102:24784:3710 2:N:0:GTTGCGTTCA+GTTGCAGTTG
TAAAACAGGGTCCCCTCCCCCTCTAGGGTCAAAAAAAGAGGTATTTAAGTTTCGGTCAGTTAAAAGTATTGTGATAGCTCCCGCTAACACTGGCAAAGATAAAAGAAGAAGAATGGCTGTTAAAATAACTGATCAGACAAATAGTCTAATTTTTTCTGCTGAAAGGTTTTTTGCTTTAAGATTAATAATTGTAGTAATAAAATTTAAGGCACCTAAAATTGAAGAAATCCCTGCAAGGTGTAAAGAAAAAATTGTTAAGTCTACTGAAGGTCCTGAATGATAAAACGTTGATAAAGGTGGA
+
CCCCCGGGGGGGGGGCFGGGGGGGGGGGGGGGGGGGGGGGGFGGGFGGGFGGGGGGGGFGGFGGGGGFGGGGGGGGGCFFFGGGGGGGGGGGGGGGGGGGGGGGGGGGGGGGGGGGGGGFFGFGGGGGGGGGGGGGGGGGDGFFFGGGGGFFCAEFFFGCDFFGGFGFGGGGEGFCFGG8AFGGGGADGGGGGGFFACCA=EFF7E=AFFFFFGFCA7BCGCCEF@BEFE=46:BF6:>,*1>CEEB:;@@:.4/=91=86:6+579=.5=E39<ED76;5CC<9=1(813+3<7<9.(1(
@M70528:330:000000000-K6D4P:1:1102:5915:3713 2:N:0:GTTGCGTTCA+GTTGCAGTTG
TAAAACAGGGTCCCCTCCCCCTCTAGGGTCAAAAAAAGAGGTATTTAAGTTTCGGTCAGTTAAAAGTATTGTGATAGCTCCCGCTAACACTGGCAAAGATAAAAGAAGAAGAATGGCTGTTAAAATAACTGATCAGACAAATAGTCTAATTTTTTCTGCTGAAAGGTTTTTTGCTTTAAGATTAATAATTGTAGTAATAAAATTTAAGGCACCTAAAATTGAAGAAATCCCTGCAAGGTGTAAAGAAAAAATTGTTAAGTCTACTGAAGGTCCTGAATGATAAAACGTTGATAAAGGTGGA
+
CCCCCGGGGGGGGGGGGGGGGGGGGGGGGGGGGGGGGGGGGGGGGGGGGGGGGGGGGGGFGFGGGGGGGGGGGGGGGGGGFGGGGGGGGGGGGGGGGGGGGGGGGGGGGGGGGGGGGGGGGGGGGGGGGGGGGGGFFGGGGGFGGGGGGGFGGGGCFGGGGGCFGDBEFGGGGGGGFGGGFGGGFGGGGGGGGGGGFGFGFGFFCFFFFFFFFGFG5EGEGFFFFFFFF=B4?BBFECDFBECAFEBFFFBDFFE>7A=E?6CFFE9)/35AE@<<CFEFFFEEE@9@@;5;;CC<?E::(
@M70528:330:000000000-K6D4P:1:1102:22581:3715 2:N:0:GTTGCGTTCA+GTTGCAGTTG
TAAAACAGGGTCCCCTCCCCCTCTAGGGTCAAAAAAAGAGGTATTTAAGTTTCGGTCAGTTAAAAGTATTGTGATAGCTCCCGCTAACACTGGCAAAGATAAAAGAAGAAGAATGGCTGTTAAAATAACTGATCAGACAAATAGTCTAATTTTTTCTGCTGAAAGGTTTTTTGCTTTAAGATTAATAATTGTAGTAATAAAATTTAAGGCACCTAAAATTGAAGAAATCCCTGCAAGGTGTAAAGAAAAAATTGTTAAGTCTACTGAAGGTCCTGAATGATAAAACGTTGATAAAGGTGGA
+
CCCCCGGGGGGGGGGGGGGGGGGGGGGGGGGGGGGGGGGGGGGGGGGGGGGGGGGGGGGGGGGGGGGGGGGGGGGGGGGGGGGGGGGGGGGGGGGGGGGGGGGGGFGGGGGGGGGGGGGFGGGGGGGGGGGGGGGGGGGGGGGGGGGGGGFGGGGGGGGGGGGGGFGFGGGGGGGGFGGGGFGGGFGFGGFGGGFGFGFGFGFFFFFFFFFFFGFGFGGFGFA@F@BFFFF>FBDFEGGGEFFFFEFBFDF@>=7FCCFFF=CC936;=E@<343CCFEEFFFCEE>8;022;CEFGF>?(
@M70528:330:000000000-K6D4P:1:1102:23267:3722 2:N:0:GTTGCGTTCA+GTTGCAGTTG
TAAAACAGGGTCCCCTCCCCCTCTAGGGTCAAAAAAAGAGGTATTTAAGTTTCGGTCAGTTAAAAGTATTGTGATAGCTCCCGCTAACACTGGCAAAGATAAAAGAAGAAGAATGGCTGTTAAAATAACTGATCAGACAAATAGTCTAATTTTTTCTGCTGAAAGGTTTTTTGCTTTAAGATTAATAATTGTAGTAATAAAATTTAAGGCACCTAAAATTGAAGAAATCCCTGCAAGGTGTAAAGAAAAAATTGTTAAGTCTACTGAAGGTCCTGAATGATAAAACGTTGATAAAGGTGGA
+
CCCCCGGGGGGGGGGGGGGGGGGGGFGGGGGGGGGGGGGGGGGGGGGGGGGGGGGGGGGGGGGGGGGGGGGGGGGGGGFGGGGGGGGGGGGGGGGGGGGGGGGGGGGGGGGGGGGGGGGGGGGGGGGGGGFGFGGGFGGGGGGGFCFGGGFGGGGGGGGGGGGGGGGGGGGGGGGGFGGGGGGGGGGGGGGGGGGGFGFFCFFBFFFBFFFFFCFGFCGFGF:=C=@C@>FFFFDFEGEDEFFFFFFFFFFF=8?CCFFFFFFFG@<E@EFE3@EFFFFEFCCE<<9@FF::C77>F<B?(
@M70528:330:000000000-K6D4P:1:1102:20507:3727 2:N:0:GTTGCGTTCA+GTTGCAGTTG
TAAAACAGGGTCCCCTCCCCCTCTAGGGTCAAAAAAAGAGGTATTTAAGTTTCGGTCAGTTAAAAGTATTGTGATAGCTCCCGCTAACACTGGCAAAGATAAAAGAAGAAGAATGGCTGTTAAAATAACTGATCAGACAAATAGTCTAATTTTTTCTGCTGAAAGGTTTTTTGCTTTAAGATTAATAATTGTAGTAATAAAATTTAAGGCACCTAAAATTGAAGAAATCCCTGCAAGGTGTAAAGAAAAAATTGTTAAGTCTACTGAAGGTCCTGAATGATAAAACGTTGATAAAGGTGGA
+
CCCCCGGGGGGGGFGGGGGGGGGGGGGGGGGGGGGGGGFFGGGGGGGGGGGGGGGGGGGGGGGGGGFGGGGGGGGGGGGGFGGGGGGGGGGGGGGGGGGGGFFFFGGFGGFFGGFGGGGEGFGGGGGGGGGGFGGGGGGFFGGGGGGGGGFGGFGCGGGGGFGFGGGGGGGEGFGDDFDFGGGGFGGGGDFFGGCE9DCFEGF<FFFFFAFAFGFFFGG@F+9AA@@@F.>AABFFEG>:*:<C<>(5;7>:280=8=BC)37CFFCEE1=E3>@)9:?865CEE<>=DFG7D<))>708(
@M70528:330:000000000-K6D4P:1:1102:16538:3735 2:N:0:GTTGCGTTCA+GTTGCAGTTG
TAAAACAGGGTCCCCTCCCCCTCTAGGGTCAAAAAAAGAGGTATTTAAGTTTCGGTCAGTTAAAAGTATTGTGATAGCTCCCGCTAACACTGGCAAAGATAAAAGAAGAAGAATGGCTGTTAAAATAACTGATCAGACAAATAGTCTAATTTTTTCTGCTGAAAGGTTTTTTGCTTTAAGATTAATAATTGTAGTAATAAAATTTAAGGCACCTAAAATTGAAGAAATCCCTGCAAGGTGTAAAGAAAAAATTGTTAAGTCTACTGAAGGTCCTGAATGATAAAACGTTGATAAAGGTGGA
+
CCCCCGGGGGGGGGGGGEGGGGGGGGGGGGGGGGGGGGGGGGGGGGGGGGGGGGGGGGGGGGGGGGGGGGGGGGGGGGGGGGGGGGGGGGGGGGGGGGGGGGGGGGGGGGGGGGGGGGGGGGGGGGGGGGGGGGGGGGGGGGGGGGGGGFFGGGGGFGGGGGGGGGF=AFFGGGGGFGGGGGGGGGGGGGGGGGGGFGFGCEFFFFFFFFFFFGFGFDFFGFEEFCFFF9=AFDBFFGGGEFC@EEB2A5@DFFFF?BFF?@?FC87AE@EE@A8EDCC337)7;3>=;1C3;?E9FEFB(
@M70528:330:000000000-K6D4P:1:1102:13785:3744 2:N:0:GTTGCGTTCA+GTTGCAGTTG
TAAAACAGGGTCCCCTCCCCCTCTAGGGTCAAAAAAAGAGGTATTTAAGTTTCGGTCAGTTAAAAGTATTGTGATAGCTCCCGCTAACACTGGCAAAGATAAAAGAAGAAGAATGGCTGTTAAAATAACTGATCAGACAAATAGTCTAATTTTTTCTGCTGAAAGGTTTTTTGCTTTAAGATTAATAATTGTAGTAATAAAATTTAAGGCACCTAAAATTGAAGAAATCCCTGCAAGGTGTAAAGAAAAAATTGTTAAGTCTACTGAAGGTCCTGAATGATAAAACGTTGATAAAGGTGGA
+
CCCCCGGGGGGGGGGGGGGGGGGGGGGGGGGGGGGGGGGGGGGGGGGGGGGGFGGGGGGGGGGGGGGGGGGGGGGGGGGEGGGGGGGGGGGGGGGGGGGGGGGGGGFCFGGGGGGGGGGGGGGGGGGGGGGGGGGEFGGGGGGGGGGGGGFGGGGGGGGGGGGGGGGGGGGGGGGGFGGGGGGGGGGGGGGGGGGGFGFFCDFEFFFFFAFAFGFGFFG@AFCFFFFFFBFAFFDBEFFFF@<ACFBDFFFFFFFFEFFC?A?@C@?=EFFF@@@C<;CE3CCC<E>@87>:@?<CC8?0(
@M70528:330:000000000-K6D4P:1:1102:16146:3744 2:N:0:GTTGCGTTCA+GTTGCAGTTG
TAAAACAGGGTCCCCTCCCCCTCTAGGGTCAAAAAAAGAGGTATTTAAGTTTCGGTCAGTTAAAAGTATTGTGATAGCTCCCGCTAACACTGGCAAAGATAAAAGAAGAAGAATGGCTGTTAAAATAACTGATCAGACAAATAGTCTAATTTTTTCTGCTGAAAGGTTTTTTGCTTTAAGATTAATAATTGTAGTAATAAAATTTAAGGCACCTAAAATTGAAGAAATCCCTGCAAGGTGTAAAGAAAAAATTGTTAAGTCTACTGAAGGTCCTGAATGATAAAACGTTGATAAAGGTGGA
+
CCCCCGGGGGGGGGGGGGGGGGGGGGGGGGGGGGGGGGGGGGGGGGGGGGGGGGGGGGGGGGGGGGGGGGGGGFFGGGGGGGGGEEGGGGGGGFDFGGGGGGGGGGGGGGGFGGGDGGGGGGGGGGGGGGGGGGGFGGGGGGGGGGGGGGFGGGDGFGGFGFGGFGGGGGGGGGGGFGGGGGGGGGGGGGGGGGFGFGFGFFF:CFFFFAFFFGFGFGFFGFFFFFFFFEFA>B=A=8FF1*>FCCB2A(6BEFFA*=@?CFFFGF5=<@;E<A<)2;<<CC39443;@07;FC>EF;(4(
@M70528:330:000000000-K6D4P:1:1102:17907:3749 2:N:0:GTTGCGTTCA+GTTGCAGTTG
TAAAACAGGGTCCCCTCCCCCTCTAGGGTCAAAAAAAGAGGTATTTAAGTTTCGGTCAGTTAAAAGTATTGTGATAGCTCCCGCTAACACTGGCAAAGATAAAAGAAGAAGAATGGCTGTTAAAATAACTGATCAGACAAATAGTCTAATTTTTTCTGCTGAAAGGTTTTTTGCTTTAAGATTAATAATTGTAGTAATAAAATTTAAGGCACCTAAAATTGAAGAAATCCCTGCAAGGTGTAAAGAAAAAATTGTTAAGTCTACTGAAGGTCCTGAATGATAAAACGTTGATAAAGGTGGA
+
CCCCCGGGGGGGGGGGGGGGGGGGGGGGGGGGGGGGGGGGGGGGGGGGGGGGGGGGGGGGGGGGGGGGGGGGGGGGGFGGGGGGGDGGGGGGGGGGGGGGGGFGGGGGGGGGGGGGGGGGGGGFGGGGGGGGGGGFGGGGCFFGGGGFGGFGGGGGGGGGGGGGGGFGFFFEGGGGFGGGGCGGGGGGGGGGGGGGFGFFFGFFFFFFFFFFFGFGFAFFGC:C>CFFFFEA6>BAE5>>>;7BCCD=FB===FEFFFACEFFFG)6<EEEE@EE3DCF3<574;)63;;C7:)7>?=?6(
@M70528:330:000000000-K6D4P:1:1102:19689:3750 2:N:0:GTTGCGTTCA+GTTGCAGTTG
TAAAACAGGGTCCCCTCCCCCTCTAGGGTCAAAAAAAGAGGTATTTAAGTTTCGGTCAGTTAAAAGTATTGTGATAGCTCCCGCTAACACTGGCAAAGATAAAAGAAGAAGAATGGCTGTTAAAATAACTGATCAGACAAATAGTCTAATTTTTTCTGCTGAAAGGTTTTTTGCTTTAAGATTAATAATTGTAGTAATAAAATTTAAGGCACCTAAAATTGAAGAAATCCCTGCAAGGTGTAAAGAAAAAATTGTTAAGTCTACTGAAGGTCCTGAATGATAAAACGTTGATAAAGGTGGA
+
CCCCCGGGGGGGGGGGGGGGGGGGGGGGGGGGGGGGGGGGDFGGGGGGGFFGGGGFEGGGG9FAFGFGGGFGGGGGGGGGEFGGGGGFGGGGGFGGGGGGGGFGGGGGGGGGGGGGFGGGGGGFFGGGGGGGGGGFGGGGGGGGG9CGGGFGGGGDFFGGGGGGGGGF8EFEEGGGFGGCGFFGGGGGGGGFCEGG7ECCCFFFFFFFFFAF?FF*9,B=C@A@CC8=AB=494:/:>F@@=EAAC-:69=BECEFEFF?CAE@C<6==8;<34;4;:736<?CC;(36?F7C?E>C<23(
@M70528:330:000000000-K6D4P:1:1102:5421:3758 2:N:0:GTTGCGTTCA+GTTGCAGTTG
TAAAACAGGGTCCCCTCCCCCTCTAGGGTCAAAAAAAGAGGTATTTAAGTTTCGGTCAGCTAAAAGTATTGTGATAGCTCCCGCTAACACTGGCAATGATAAAAGAAGAAGAATGGCTGTTAAAATAACTGATCAGACAAATAGTCTAATTTTTTCTGCTGAAAGGTTTTTTGCTTTAAGATTAATAATTGTAGTAATACAATTTAAGGCACCTAAAATTGAAGAAATCCCTGCAAGGCGAATAGAAAAAATTGTTAAGTCTACTGAAGGTCCTGAATGATAAAACGTTGATAAAGGTGGG
+
BCC@CG<FGGGD<CEF,BBFGG@F@EGCFG-E<FCCC@,CC66C665;;BCE,678,6C,9@,6,<9EEC,6CE,6A,,:EG::+@=6F,?=A8AE,CEFEA<45CF=FCB:?BC8=4=9=F9?EFDG<FGF9A9D9@A8=,6D@EE;FDF;CAEGCA,,AFE9,0,36>E++=,ED32=F=FA,=E?=>=EDC@F@E;,:BBC<FAA5*0*<*;CA,,:7BA5B::7F:@FA=54>:**(6(:>=08?9>@E=<+)++))31@9..7).6))//3*+1;3)7)1765(4>**6:474:((
@M70528:330:000000000-K6D4P:1:1102:12645:3760 2:N:0:GTTGCGTTCA+GTTGCAGTTG
TAAAACAGGGTCCCCTCCCCCTCTAGGGTCAAAAAAAGAGGTATTTAAGTTTCGGTCAGTTAAAAGTATTGTGATAGCTCCCGCTAACACTGGCAAAGATAAAAGAAGAAGAATGGCTGTTAAAATAACTGATCAGACAAATAGTCTAATTTTTTCTGCTGAAAGGTTTTTTGCTTTAAGATTAATAATTGTAGTAATAAAATTTAAGGCACCTAAAATTGAAGAAATCCCTGCAAGGTGTAAAGAAAAAATTGTTAAGTCTACTGAAGGTCCTGAATGATAAAACGTTGATAAAGGTGGA
+
CCCCCGGGGGGGGGGGGGGGGGGGGGGGGGGGGGGGGGGGGGGGGGGGGGGGGGGGGGGGGGGGGGGGGGGGGGGGGGGGGGGGGGGGGGGGGGGGGGGGGGGGGGGGGGGGGGGGGGGGGGGGGGGGGGGGGGGGGGGGGGGGGGGGGGFGGGGGGGGGGGGGGGGGGGGGGGGGFGGGGGGGGGGGGGGGGGEFFGFGFGFFFFFFFFFFFGFGFGGFGFFEFFFFFFFAFFFFECEGFFFFCFFFFFFFFFFF4AFCEFCCF@CEEFFFFFFFGFFFFFEFEFB;@?C@FEE<EF0:0
@M70528:330:000000000-K6D4P:1:1102:24427:3764 2:N:0:GTTGCGTTCA+GTTGCAGTTG
TAAAACAGGGTCCCCTCCCCCTCTAGGGTCAAAAAAAGAGGTATTTAAGTTTCGGTCAGTTAAAAGTATTGTGATAGCTCCCGCTAACACTGGCAAAGATAAAAGAAGAAGAATGGCTGTTAAAATAACTGATCAGACAAATAGTCTAATTTTTTCTGCTGAAAGGTTTTTTGCTTTAAGATTAATAATTGTAGTAATAAAATTTAAGGCACCTAAAATTGAAGAAATCCCTGCAAGGTGTAAAGAAAAAATTGTTAAGTCTACTGAAGGTCCTGAATGATAAAACGTTGATAAAGGTGGA
+
CCCCCGGGGGGGGGGGGGGGGGGGGGGGGGGGGGGGGGGGGGGGGGGGGFGGGGGGGGGGGGGGGGGGGGGGGGGGGGGGGGGGGGGGGGGGGGGGGGGGGGGGGGGGGGGGGGGGGGGGGGGGGGGGGGGGGGGGGGGGGGGGGGGGGGFGGGGGGGGGGF?FGGGGGGGGGGGGFGGGFGGGGGG9DDGGGGGGFFA:A;CEFFFFFFFFFGFGF7;CFFEF6CCEFF)3A9BFEGFC*>6>CEB>FF@9@FFFCFFFE@E67837;@;<;A<3;;5<CE<<>368;151@?4)+7(:0
@M70528:330:000000000-K6D4P:1:1102:21980:3769 2:N:0:GTTGCGTTCA+GTTGCAGTTG
TAAAACAGGGTCCCCTCCCCCTCTAGGGTCAAAAAAAGAGGTATTTAAGTTTCGGTCAGTTAAAAGTATTGTGATAGCTCCCGCTAACACTGGCAAAGATAAAAGAAGAAGAATGGCTGTTAAAATAACTGATCAGACAAATAGTCTAATTTTTTCTGCTGAAAGGTTTTTTGCTTTAAGATTAATAATTGTAGTAATAAAATTTAAGGCACCTAAAATTGAAGAAATCCCTGCAAGGTGTAAAGAAAAAATTGTTAAGTCTACTGAAGGTCCTGAATGATAAAACGTTGATAAAGGTGGA
+
CCCCCGGGGGGGGGGGGGGGGGGGGGGGGGGGGGGGGGGGGGGGGGGGGGGGGGGGGGGGGGGGGGGGGGGGGGGGGGGGGGGGGGGGGGGGGGGGGGGGGGGGGGGGGGGGGFGGGGGGGGGFGFGGFFGGGGGGGGGGGGDFFGGGGGFGGGGGCDGGGFGFGGGGFGGGGGGGFGGGGGGGGGGGGGGGGGGGFGFGFGFFFFFFF5CAFFFGFFGFGF96=8CEABFAFFFFEGFFEFFFECD3F>FFFFEFEFAEEFEAEF5@<EEF8AECFDE<CCFCEEBFF?C@D3>ECEFF(
@M70528:330:000000000-K6D4P:1:1102:17919:3788 2:N:0:GTTGCGTTCA+GTTGCAGTTG
CAAAACAGGGTCCCCTCCCCCTCTAGGGTCAAAAAAAGAGGTATTTAAGTTTCGGTCAGTTAAAAGTATTGTGATAGCTCCCGCTAACACTGGCAAAGATAAAAGAAGAAGAATGGCTGTTAAAATAACTGATCAGACAAATAGTCTAATTTTTTCTGCTGAAAGGTTTTTTGCTTTAAGATTAATAATTGTAGTAATAAAATTTAAGGCACCTAAAATTGAAGAAATCCCTGCAAGGTGTAAGAAAAAATTGTTAAGTCTACTGAAGGTCCTGAATGATAAAACGTTGATAAAGGTGGAT
+
CCCCCGGGGGGGGGGGGGGGGGGGGGGGFGGGGGGGGGGGGGGGGGGGGGGGGGGGGGGGGGGGGGGGGGGGGGGGGGGGGGGGGGGGGGGGGGGGGGGGGGGGGGGGGGGGGGGGGGGGGGGGGGGGGGGGGGGGGGGGGGGGGGGGFGFGGGGGGGGGGGGGGFFGGGFGDGGGFGGGGGGGGGGGGGGGGGGGFGFGFGFFFFFFFFFFFGFGFAFBGFC@CECFF6=FFFFFBGGGFEAFFF(5?8>EEFFF?FACCFFFDFFFF@3).;EEFFFEC<).7;D@FF7;CEEE9:?F)
@M70528:330:000000000-K6D4P:1:1102:24548:3801 2:N:0:GTTGCGTTCA+GTTGCAGTTG
TAAAACAGGTCCCCTCCCCCTCTAGGGTCAAAAAAAGAGGTCTTTAAGTTTCGGTCAGTTAAAAGTATTGTGATAGCTCCCGCTAACACTGGCAAAGATAAAAGAAGAAGAATGGCTGTTAAAATAACTGATCAGACAAATAGTCTAATTTTTTCTGCTGAAAGGTTTTTTGCTTTAAGATTAATAATTGTAGTAATAAAATTTAAGGCACCTAAAATTGAAGAAATCCCTGCAAGGTGTAAAGAAAAAATTGTTAAGTCTACTGAAGGTCCTGAATGATAAAACGTTGATAAAGGTGGAT
+
CCCCCGGGGGGGGGGDGGGGGGGGGGGGGGGGGGGGGGGGE,EFGGGGFFGGGGGGGGGGGGGGGGGGGGGGGGGGGCGGGGGGGGGGGGGGGGGGGGGGGGGFGGGGGGGGGGGGGGGGGGGGGGGGGGFGGGGGGGGGGGGGGGGEGGFGGGGGGGGGFGGGGDGGGGGGGGGGDCFECBFFGGGGGGGGFGGCFGCF@GFEFFFFFFFFFGFFFGGFGFFFFFFFA4>A9==FBG?;:A>FFFFBF@B3C:?F5BBC<CEF@?<@15>@37>;@CECC?)93(:1:@7CFFF3EE(2)
@M70528:330:000000000-K6D4P:1:1102:12989:3849 2:N:0:GTTGCGTTCA+GTTGCAGTTG
TAAAACAGGGTCCCCTCCCCCTCTAGGGTCAAAAAAAGAGGTATTTAAGTTTCGGTCAGTTAAAAGTATTGTGATAGCTCCCGCTAACACTGGCAAAGATAAAAGAAGAAGAATGGCTGTTAAAATAACTGATCAGACAAATAGTCTAATTTTTTCTGCTGAAAGGTTTTTTGCTTTAAGATTAATAATTGTAGTAATAAAATTTAAGGCACCTAAAATTGAAGAAATCCCTGCAAGGGGTAAAGAAAAAATTGTTAAGTCTACTGAAGGTCCTGAATGATAAAACGTTGATAAAGGTGGA
+
CCCCCGGGGGGGGGGGGGGGGGGGGGGGGGGGGGGGGGGGGGGGGGGGGGGGGGGGGGGFFGGGGGGGGGGGGGGGGGGGGGGGGGGCFGGGGGGGGGGGGGGGGGGGGGGFGGGGGGGGGGGGGGGGGGGGGGGGGGGGGGGGGGGGGGFGGGGGGGGGGGGGGGGGGGFGGGGGFGGGFGGGGGGGGGGGGGGGFGFGFFFFFFF?A?CFFGF7AFFFGFEEF@@EF@EFFFFFED*47>EFFFFFFDFDFFCAEA6C5AECDFEFFE@<;EEFGFE@3?EEEF@3@DC+:<>BG70:0
@M70528:330:000000000-K6D4P:1:1102:21116:3856 2:N:0:GTTGCGTTCA+GTTGCAGTTG
TAAAACAGGGTCCCCTCCCCCTCTAGGGTCAAAAAAAGAGGTATTTAAGTTTCGGTCAGTTAAAAGTATTGTGATAGCTCCCGCTAACACTGGCAAAGATAACAGAAGAAGAATGGCTGTTAAAATAACTGATCAGACAAATAGTCTAATTTTTTCTGCTGAAAGGTTTTTTGCTTTAAGATTAATAATTGTAGTAATAAACTTTAAGGCACCTAAAATTGAAGAAATCCCTGCAAGGTGTAAAGAAAAAATTGTTAAGTCTACTGAAGGTCCTGAATGATAAAACGTTGATAAAGGAGGG
+
<CCCCGEFGGFEEEEGB@CFGGGGCFGFGGGFDFCB+B@EA@FGCFEDF@CDD@@B6BE@FEED@CFEFEGFFB6B@DEFGGGGGGC==<F<F8AF<FGGGF,49CBEFDEFCEA<@?CEDFE<ECEFEFFFDBE?9FFGFDFDF9=;FFFGG9CGGDF;CEEEA6=93DDC==9FFCDCFFFFAEEDFGG8=EFF+E9:A,=ACF9C9***3*;7?;<8FF*:FB=AFEF4>B5*:4<:9@6@EED@F225>+/+*4410+<F+)77=EE).;36;:<37.?)93:8(27++17>+(.4(
@M70528:330:000000000-K6D4P:1:1102:10276:3856 2:N:0:GTTGCGTTCA+GTTGCAGTTG
TAAAACAGGGTCCCCTCCCCCTCTAGGGTCAAAAAAAGAGGTATTTAAGTTTCGGTCAGTTAAAAGTATTGTGATAGCTCCCGCTAACACTGGCAAAGATAAAAGAAGAAGAATGGCTGTTAAAATAACTGATCAGACAAATAGTCTAATTTTTTCTGCTGAAAGGTTTTTTGCTTTAAGATTAATAATTATAGTAATAAAATTTAAGGCACCTAAAATTGAAGAAATCCCTGCAAGGTGTAGAGAAAAAATTGTTAAGTCTACTGAAGGTCCTGAATGATAAAACGTTGATAAAGGTGGA
+
CCCCCGGGGGGGGGGGGGGGGGGGGGGGGGGGGGGGGGGGGGGGGGFGGGGGGGGGGGGGGGGGGGGGGGGGGGGGGGGGGGGGGGGGGGGGGGGGGGGGEGG=FGGGGGGGGGGGGGGGGGGGGGFGGGGGGGGFGGGGGGGGGGGGGGFGGGGGGGGGGFGAE=DFGGGGGGGGFGGGGGGGGGGGFG,CGGGGFGFFAFFEFFF5FFFFFGFGFGGEGFCCFFFEFB:FAB@BECFFE=EFCFF2?@BFFFEF?=BC57?F?<?A8=;E8A8<;CEFFEF3>@>@@?GGGF4)9=?<(
@M70528:330:000000000-K6D4P:1:1102:21139:3859 2:N:0:GTTGCGTTCA+GTTGCAGTTG
TAAAACAGGGTCCCCTCCCCCTCTAGGGTCAAAAAAAGAGGTATTTAAGATTCGGTCAGTTAAAAGTATTGTGATAGCTCCCGCTAACACTGGCAAAGATAAAAGAAGAAGAATGGCTGTTAAAATAACTGATCAGACAAATAGTCTAATTTTTTCTGCTGAAAGGTTTTTTGCTTTAAGATTAATAATTGTAGTAATAAAATTTAAGGCACCTAAAATTGAAGAAATCCCTGCAAGGTGTAAAGAAAAAATTGTTAAGTCTACTGAAGGTCCTGAATGATAAACCGTTGATAAAGGTGGA
+
@C@CCGFDGGE<C,CF@66FGGEG@EF,FGC<CF<@FGCAFAGGCFGGG,CFA@CBFC@@F9@E<ECFFFGFE<C6ABA<FGGGGGCF=FFEF8F<EBFGGGA>EFFCFFF=4<5=EFC@FEFAFD9F,EE:AF9@9D<=8EGAF,3,E;DCF?=FFDECEF?F8===DDF+3=9EF9E,@DA=9CEC@E,==FGG?D+5:;CCCFC9***0:9AF>F;8FF55C5):CFFFF4@*:4>?76<A>CDDAB=:@68C@88??CEFC47A33=<3><E<:?=?5)./6:;?;5+279<+48(,
@M70528:330:000000000-K6D4P:1:1102:13077:3863 2:N:0:GTTGCGTTCA+GTTGCAGTTG
TAAAACAGGGTCCCCTCCCCCTCTAGGGTCAAAAAAAGAGGTATTTAAGTTTCGGTCAGTTAAAAGTATTGTGATAGCTCCCGCTAACACTGGCAAAGATAAAAGAAGAAGAATGGCTGTTAAAATAACTGATCAGACAAATAGTCTAATTTTTTCTGCTGAAAGGTTTTTTGCTTTAAGATTAATAATTGTAGTAATAAAATTTAAGGCACCTAAAATTGAAGAAATCCCTGCAAGGTGTAAAGAAAAAATTGTTAAGTCTACTGAAGGTCCTGAATGATAAAACGTTGATAAAGGTGGA
+
CCCCCGGGGGGGGGGGGGGGGGGGGGGGGGGGGGGGGGGGGGGGGGGGGG9FFFGFEGGFFFGGGGGGGDGGGGGGGFGAFFGGDEG=FFGFGGGGGGGDGGGGGGGFGGGGGGGGGGD@<FFFGGGGG9EFFGGGGGGGGGGGGGGGGGFGGFGFCEDCEGGGGGGEFDGGEGGG7FDGGFCFGFFGFGGGGGGGFGFFCEFFFFFFFFFFFCAFFFGFGFF=A@@CF>=>ABFFEDFFFFFFFFFDFFFFFFFFEFFEC@CC7<EEEFE9@A;C<CEFFFFEEF>=DDGFGEFFGF(4(
@M70528:330:000000000-K6D4P:1:1102:16065:3869 2:N:0:GTTGCGTTCA+GTTGCAGTTG
TAAAACAGGGTCCCCTCCCCCTCTAGGGTCAAAAAAAGAGGTATTTAAGTTTCGGTCAGTTAAAAGTATTGTGATAGCTCCCGCTAACACTGGCAAAGATAAAAGAAGAAGAATGGCTGTTAAAATAACTGATCAGACAAATAGTCTAATTTTTTCTGCTGAAAGGTTTTTTGCTTTAAGATTAATAATTGTAGTAATAAAATTTAAGGCACCTAAAATTGAAGAAATCCCTGCAAGGTGTAAAGACAAAATTGTTAAGTCTACTGAAGGTCCTGAATGATACAACGTTGATAAAGGTGGA
+
CCCCCGGGGGGGGGGGGGGGGGGGGGGGGGGGGGGGGGGGGGGGGGGGGGGGGGDGGGGGGGGGGGGGGGGGGGGGGGGGGGGGGGGGGGGGGGGGGGGGGGGGGGGGGGGGGGGFGGGGGGGGGGGGGGFFFGGGGGGGDGGGFGGGGGFGGGGGGFGFFGGGGGGFGGGGGGGFFGGGGGGGGGGGGDFGGGGGCFFGFGFFFFFFFFFFFGFDCGGBGFEEF5@AFEFFFFDA=DDG=B4:7E(;ABBBEFFC/4BCEFFFF397E8EEEEFFCDC<3?)9746,6792:?<4@716(
@M70528:330:000000000-K6D4P:1:1102:21120:3876 2:N:0:GTTGCGTTCA+GTTGCAGTTG
TAAAACAGGGTCCCCTCCCCCTCTAGGGTCAAAAAAAGAGGTATTTAAGTTTCGGTCAGTTAAAAGTATTGTGATAGCTCCCGCTAACACTGGCAAAGATAAAAGAAGAAGAATGGCTGTTAAAATAACTGATCAGACAAATAGTCTAATTTTTTCTGCTGAAAGGTTTTTTGCTTTAAGATTAATAATTGTAGTAATAAAATTTAAGGCACCTAAAATTGAAGAAATCCCTGCAAGGTGTAAAGAAAAAATTGTTAAGTCTACTGAAGGTCCTGAATGATAAAACGTTGATAAAGGTGGA
+
CCCCCGGGGGGGGGGGGGGGGGGGGGGGGGGGGGGGGGGGGGGGGGGGGGGGGGGGGGGGGGGGGGGGFGGGGGGGGGGGGGGGGGGGGGGGGGGGGGGGGFGGGGGGGGGGGGGGGGGFGGGGGGGGGGGGFFGGGGGGFF?FGGGGGGFGGGGGGGFGGGFGFGGGGCGDEGGGFGGGGGGGGGGFGGGGGGGGFGFGFGFFFFF5FFFFFGFFFGGFGFFEF@@5F)6AADFFEGFF>3AAEFFDF=@BFFC@<AFEEAFFGFC=@E@33>ACFGFEEFEEFE9@@<CCFEFF7=:<(
@M70528:330:000000000-K6D4P:1:1102:16059:3887 2:N:0:GTTGCGTTCA+GTTGCAGTTG
TAAAACAGGGTCCCCTCCCCCTCTAGGGTCAAAAAAAGAGGTATTTAAGTTTCGGTCAGTTAAAAGTATTGTGATAGCTCCCGCTAACACTGGCAAAGATAAAAGAAGAAGAATGGCTGTTAAAATAACTGATCAGACAAATAGTCTAATTTTTTCTGCTGAAAGGTTTTTTGCTTTAAGATTAATAATTGTAGTAATAAAATTTAAGGCACCTAAAATTGAAGAAATCCCTGCAAGGTGTAAAGAAAAAATTGTTAAGTCTACTGAAGGTCCTGAATGATAAAACGTTGATAAAGGTTGA
+
CCCCCGGGGGGGGGGGGGGGGGGGGGGGGGGFGGGGGGGGGGGGGGGGFFGGGGGGGCFGGGGGGGGGGGGGGGGGGGGGFGGDEEGGGGGGGGGGGGGGGGGGGGGGGFFGFGFGGGGGGFGGGGGGGDFF9FGGGGGGGGGGGGGGGFFFEDEG,EF8FEGFGCEFFGGDGE8EFGGFADFGGGG7FFFG7,DFFFFGF;9CA9C5A?6FFFFFFGGFGF7AF5@EF:=*;4BFBGGGEEEBCCB:)89DFF7:8BCFEFEFFE5;<;@E7<<CGF?E3<697@:(==::C?CE94)4(
@M70528:330:000000000-K6D4P:1:1102:13692:3896 2:N:0:GTTGCGTTCA+GTTGCAGTTG
TAAAACAGGGTCCCCTCCCCCTCTAGGGTCAAAAAAAGAGGTATTTAAGTTTCGGTCAGTTAAAAGTATTGTGATAGCTCCCGCTAACACTGGCAAAGATAAAAGAAGAAGAATGGCTGTTAAAATAACTGATCAGACAAATAGTCTAATTTTTTCTGCTGAAAGGTTTTTTGCTTTAAGATTAATAATTGTAGTAATAAAATTTAAGGCACCTAAAATTGAAGAAATCCCTGCAAGGTGTAAAGAAAAAATTGTTAAGTCTACTGAAGGTCCTGAATGATAAAACGTTGATAAAGGTGGA
+
CCCCCGGGGGGGGGGGGGGGGGGGGGGGGGGGFGGGGGGGGGGGGGGGGGGGGGGFGGGGGGGGGGGGGGGGGGFGGGGGGGGGGGGGGGGGGGGGGGGFGGGGGGGGGGGGGGGGFGDEFFGGGGGGGGFDGGGGGGGGGGGGGFGGGGFGGFGEGGGGGGFGGGGGGGGGGGGGFGGGGGGGGGGGGGGGGGGGFGFGFCFFFFFFFFFFFGFGFFGEGFFBFFFCF4@FAFFF=DGGFFFFFFFFF>@FEFCA?=B??AE@93<=E8@E@EEFGGEF<CFCCF98@DGGGF4CFE0?(
@M70528:330:000000000-K6D4P:1:1102:19374:3903 2:N:0:GTTGCGTTCA+GTTGCAGTTG
TAAAACAGGGTCCCCTCCCCCTCTAGGGTCAAAAAAAGAGGTATTTAAGTTTCGGTCAGTTAAAAGTATTGTGATAGCTCCCGCTAACACTGGCAAAGATAAAAGAAGAAGAATGGCTGTTAAAATAACTGATCAGACAAATAGTCTAATTTTTTCTGCTGAAAGGTTTTTTGCTTTAAGATTAATAATTGTAGTAATAAAATTTAAGGCACCTAAAATTGAAGAAATCCCTGCAAGGTGTAAAGAAAAAATTGTTAAGTCTACTGAAGGTCCTGAATGATAAAACGTTGATAAAGGTGGA
+
CCCCCGGGGGGGGGGGGGGGGGGGGGGGGGGGGGGGGGGGGGGGGGGGGFGGGGGGGGGGGGGGGGGGGGGGGGGGGGGGGGGGGGGGGGGGGGGGGGGGGGGGGGGGGGGGGGGGGGGGGGGGGGGGGGGGGGGGGGGGGGGGGGGGGGFGGGGGGGGGGGGFGGGGGGGGGGGGFGGGGGGGGGGGGGGFGGGGAGFGEFFFFFFFFFFFFGFGFGGFGFCEFEFEF7:FFFFF>=D8>@EFEFB@FB@@EFCF<FFECFFFFF)73;;377AFGGFFFEC<C@@53;::@ECCG@0:(
@M70528:330:000000000-K6D4P:1:1102:13758:3917 2:N:0:GTTGCGTTCA+GTTGCAGTTG
TAAAACAGGGGCTCCCTGTCTCTTATACACATCTGACGCTGCCGACGACAACTGCAACGTGTAGATCTCGGTGGTCGCCGGATCATTAAAAAAAAAAAAACAAAAAAAAATATAAAAGAGTACATCACATGTGAGCAACTAGCAGAGGTCATATCTACACGACAAGAGCTAAAAAGCACCAGAAAGATGCACTGCGTAAGTCATGACGTACTGTACACAGGTGCAGGACGTACTAGCAGACACTTGGACCAGTAACAACTATATAGTACATGCAACGGTAAAGTGTCTAGACCTCTGTCAA
+
CCCCCGGGGGGGFFGGGGGGGGGGGGGGGGGFGGGGGGGGGGGGGGGGGGEFFGGGGFGGGFGDA<,CFFFGGG@9=CCC+4,8??,<EFGF7CFGGC7F+68,,++33+,9,,,,,3+,,33,,,,,,,,7,,35,,,,0,*,,41*,2/6,7,26,,,******,,,6,,<,0*;+2***/+2+**++20+0**)*)*1++)++2..7))****/0+(**()/-(,)(()0-)/(30*((()))))/.(.-/)*)*).(1.*+))))))))))))),-3)-)).))))*2*)),+)).)
@M70528:330:000000000-K6D4P:1:1102:14068:3921 2:N:0:GTTGCGTTCA+GTTGCAGTTG
TAAAACAGGGTCCCCTCCCCCTCTAGGGTCAAAAAAAGAGGTATTTAAGTTTCGGTCAGTTAAAAGTATTGTGATAGCTCCCGCTAACACTGGCAAAGATAAAAGAAGAAGAATGGCTGTTAAAATAACTGATCAGACAAATAGTCTAATTTTTTCTGCTGAAAGGTTTTTTGCTTTAAGATTAATAATTGTAGTAATAAAATTTAAGGCACCTAAAATTGAAGAAATCCCTGCAAGGTGTAAAGAAAAAATTGTTAAGTCTACTGAAGGTCCTGAATGATAAAACGTTGATAAAGGTGGA
+
CCCCCGGGGGGGGGGGGGGGGGGGGGGGGGGGGGGGGGGGGGGGGGGGGGGGGGGGGGGGGGGGGGGGGGGGGGGGGGGGGGGGGGGGGGGGGFGGGGGGGGGGGGGGGGGGGGGGGGGGGGGGGGGGGGGGGGGGGGGGGGGGGGGGGGFGGGGGGGGGGGGGGGGGGGGGGGFGFGGGGGGGGGGGGGGGGGGGFGFGFGFFFFFFFFFFFCCFFGGFGFE@ACDFFEEFFFBFEDDF>=EFFFFFFFFBFFF>?BAEFFFFD@CEF@EFFEAE>19EEF?97@;:8;/3@CFFGE?:(
@M70528:330:000000000-K6D4P:1:1102:21762:3926 2:N:0:GTTGCGTTCA+GTTGCAGTTG
TAAAACAGGGTCCCCTCCCCCTCTAGGGTCAAAAAAAGAGGTATTTAAGTTTCGGTCAGTTAAAAGTATTGTGATAGCTCCCGCTAACACTGGCAAAGATAAAAGAAGAAGAATGGCTGTTAAAATAACTGATCAGACAAATAGTCTAATTTTTTCTGCTGAAAGGTTTTTTGCTTTAAGATTAATAATTGTAGTAATAAAATTTAAGGCACCTAAAATTGAAGAAATCCCTGCAAGGTGTAAAGAAAAAATTGTTAAGTCTACTGAAGGTCCTGAAGGAGAAAACGTTGATAAAGGTGGA
+
CCCCCGGGGGGGEGGFGFGGGGGGGGGGGGGGGGGGGGGGGGGGGGFFEFFFGDGCGGGDGGGGGFEEFGGGGGGGGGGFGGGGGGGGGGGGGGGGGGGGGGGGGGGG:<AFDFGGGG>EFGGGGGGGGGGGGCGGGGFGGFGGGGGGGGFGGGGGGGGGFFFEGGGGFGGGGD9DFGGGFGGGAEGFGGFG9:EGACA;ACFBFFC+?*:?CCFGA9EFGF98BC@F8E9AA>@?@FDE9BC>AEFDF22==ACFCFFFEF?6<<<<885;;37<8*53(63.:;:;;<*+;944<>??(
@M70528:330:000000000-K6D4P:1:1102:22667:3930 2:N:0:GTTGCGTTCA+GTTGCAGTTG
TAAAACAGGGTCCCCTGTCTCTTATACACATCTGACGCTGCCGACGACAACTGCAACGTGTAGATCTCGGGGGTCGCCGTATCATTAAAAAAAAAAAAAAAAAATTTAATATAAACACTGATGATTCACTTACTTGTCCACATCCTATGCTTCCTGCCTCCCTCCACCCCTCCACTCATCTCTATTATCACTATGCCTATCCGCACACTGCTGCCGTCATCCTCCTTTATCCTGTCCCCTGCTCCCTATGCCTCTCTATTCGCTCCACAATCCGCCAGTCTCATCTGCGCATTTCATCTTC
+
CCCCCGGGGGGGGGGGGEGEGGGGGGGGGGFFGGGGGGGGGGGFGGEFF:EFFGGGGGGGEFFF9CFDFF+@C+444,@+84:,5E9EFCFCEEGG@:++++3+,,,38,,33,<,,5*,,,87,,,3,,,,,,,2,4,64,*5,6,,,,+2,3,7,4<:<C,3*0,<5=*/***+5*+++++24++++3++++++/5+0/3)().)))19*)00))2*(+*)).(-)*.:0*)-))+**(((*)(.-))))))().**).)(0*((((,)((-,()))).6<)4).)-()**)))+.)-.
@M70528:330:000000000-K6D4P:1:1102:20203:3934 2:N:0:GTTGCGTTCA+GTTGCAGTTG
TAAAACAGGGTCCCCTCCCCCTCTAGGGTCAAAAAAAGAGGTATTTAAGTTTCGGTCAGTTAAAAGTATTGTGATAGCTCCCGCTAACACTGGCAAAGATAAAAGAAGAAGAATGGCTGTTAAAATAACTGATCAGACAAATAGTCTAATTTTTTCTGCTGAAAGGTTTTTTGCTTTAAGATTAATAATTGTAGTAATAAAATTTAAGGCACCTAAAATTGAAGAAATCCCTGCAAGGTGTAAAGAAAAAATTGTTAAGTCTACTGAAGGTCCTGAATGATAAAACGTTGATAAAGGTGGA
+
CCCCCGGGGGGGGGGGGGGGGGGGGGGGGGGGGGGGGGGGGGGGGGGGGGGGGGGFGGGGGGGGGGGGGGGGGGGGGGGGGGGGGEGGGGGGGGGGGGGGGGGGGGGGGGGGGGGGFGGGGGGGGGGGGGGGGGGGGGGGGGGGGGGGGGFGGFGFGGGGGG8EGGGFGFGGGGGGFGGGGGGGGGGGGGGFGGGGFCFGFDFFFFF?AAFFFGFGAGFEGFFFFFFEFFFFF==FEGECEFECEFF=FB5>>FEF<C:CCFEFF@777@EF3A@C;:?@EEFEFEFFFFG7FFFFFE?:(
@M70528:330:000000000-K6D4P:1:1102:6327:3941 2:N:0:GTTGCGTTCA+GTTGCAGTTG
TAAAACAGGGTCCCCTCCCCCTCTAGGGTCAAAAAAAGAGGTATTTAAGTTTCGGTCAGTTAAAAGTATTGTGATAGCTCCCGCTAACACTGGCAAAGATAAAAGAAGAAGAATGGCTGTTAAAATAACTGATCAGACAAATAGTCTAATTTTTTCTGCTGAAAGGTTTTTTGCTTTAAGATTAATAATTGTAGTAATAAAATTTAAGGCACCTAAAATTGAAGAAATCCCTGCAAGGTGTAAAGAAAAAATTGTTAAGTCTACTGAAGGTCCTGAATGATAAAACGTTGATAACGGTGGA
+
CCCCCGGGGGFGGGGGGGGGGGGGFGGFGGGGDFEEFGGGGGGEGGGGDEFECGCFFEGGGG9FEEGGGGFGFGGGEGGCF<FGGGE<FGFGGCGFFGGGGGEFFGGGGFGGEGGGGADFFFGGFGFFEFFGDEECCGGGGGFFGGGGGGFGGFEGFFFGFGC<D?>EFGGGEGC8CA:8DGGFBFG@FGGDFCGF7ECG*DF@FFFFFFF6?D>;9<;8A81>9@=8B5@AFB-;>55::6AF*>:(0>2(8BCA?>FFCF3+A3974(=<<EEEF7<<EE3))7633(23;<),1:(((
@M70528:330:000000000-K6D4P:1:1102:15670:3941 2:N:0:GTTGCGTTCA+GTTGCAGTTG
TAAAACAGGGTCCCCTCCCCCTCTAGGGTCAAAAAAAGAGGTATTTAAGTTTCGGTCAGTTAAAAGTATTGTGATAGCTCCCGCTAACACTGGCAAAGATAAAAGAAGAAGAATGGCTGTTAAAATAACTGATCAGACAAATAGTCTAATTTTTTCTGCTGAAAGGTTTTTTGCTTTAAGATTAATAATTGTAGTAATAAAATTTAAGGCACCTAAAATTGAAGAAATCCCTGCAAGGTGTAAAGAAAAAATTGTTAAGTCTACTGAAGGTCCTGAATGATAAAACGTTGATAAAGGTGGA
+
CCCCCGGGGGGGGGGGGGGGGGGGGGGGGGGGGGGGGGGGGGGGGGGGGGGGGGGGGGGGGGFGGGGGGGGGGGGGGGGGGGGGGGGGGGGGGGGGGGGGGGGGGGGGGGGGGGGGGGGGGGGGGGGGGGGGFGGGGGGDGGGGGGGGGGFGGGDGGGGGGGGGGFGGGGGGGGGGFFGGGGGGGGGGGGGGGGGGFGFGEFFEFFFFFFFA?DFFFGGFFF7AFFFEFBFFFB@FBGGGFFFFFFFFFBBBBFFF?CFFFFC+><?E<;EFFEF<7DE3?C?)9;03818;CE;CG/48(
@M70528:330:000000000-K6D4P:1:1102:10719:3947 2:N:0:GTTGCGTTCA+GTTGCAGTTG
TAAAACAGGGTCCCCTCCCCCTCTATGGTCAAAAAAAGAGGTATTTAAGTTTCGGTCAGTTAAAAGTATTGTGATAGCTCCCGCTAACACTGGCAAAGATAAAAGAAGAAGAATGGCTGTTAAAATAACTGATCAGACAAATAGTCTAATTTTTTCTGCTGAAAGGTTTTTTGCTTTAAGATTAATAATTGTAGTAATAAAATTTAAGGCACCTAAAATTGAAGAAATCCCTGCAAGGTGTAAAGAAAAAATTGTTAAGTCTACTGAAGGTCCTGAATGATAAAACGTTGATAAAGGTGGA
+
CCCCCGGGGGGGGGGGGGGGGGGGGGGGGGGGGGGGGGGGGGGGGGGGGGGGGGGGGGGGGGGGGGGGGGGGGGGGGGGDGGGGGGGGGGGGGGGGGGGGGGGGGGGGGGGGGFGGGGGGGGGGGGGGGGGGCFGGGGGGDGGGGGGGGGFFGGGFGGGGGGGGGGGFAFGGGGGGFFGGGGGGGGGGGGGGGFGGFFFGEGFFFFFFFFFFFGFGFGGFGFFFFFFFF@=A>DFFB><EF>EACEFFF=@BBF?CCFFFEFFCE@CE<1(7/;@E9CEEFFEFCE9=;;D@FE<C?@@?(
@M70528:330:000000000-K6D4P:1:1102:20193:3949 2:N:0:GTTGCGTTCA+GTTGCAGTTG
TAAAACAGGGTCCCCTCCCCCTCTAGGGTCAAAAAAAGAGGTATTTAAGTTTCGGTCAGTTAAAAGTATTGTGATAGCTCCCGCTAACACTGGCAAAGATAAAAGAAGAAGAATGGCTGTTAAAATAACTGATCAGACAAATAGTCTAATTTTTTCTGCTGAAAGGTTTTTTGCTTTAAGATTAATAATTGTAGTAATAAAATTTAAGGCACCTAAAATTGAAGAAATCCCTGCAAGGTGTAAAGAAAAAATTGTTAAGTCTACTGAAGGTCCTGAATGATAAAACGTTGATAAAGGTGGA
+
CCCCCGGGGGGGGGGGGGGGGGGGGGGGGGGGGGGGGGGGGGGGGGGGGGGGGGGGGGGGGGGGGGGGGGGGGGGGGGGGGGGCGGGGGGGGGGGGGGGGGGGGGGGGGGGGGGGGFGGGGGGGGGGGGGGGAFGGGGGGFGGGGGGGGGFGFGGGGGGGGGGGGGGGGFGGGGGGFGGGFGGGGGGGGGGGGGGGFFF7CCAEFFFAFFFFFGFFFGGEFA*:BCDCB>;6FDFFFG?F@FFFEFFFFFFFFFCF?FFEEFEFFF7378@E7@7C<:?ECCFEEFFFD1C:F);<C@4:(
@M70528:330:000000000-K6D4P:1:1102:7864:3979 2:N:0:GTTGCGTTCA+GTTGCAGTTG
TAAAACAGGGTCCCCTCCCCCTCTAGGGTCAAAAAAAGAGGTATTTAAGTTTCGGTCAGTTAAAAGTATTGTGATAGCTCCCGCTAACACTGGCAAAGATAAAAGAAGAAGAATGGCTGTTAAAATAACTGATCAGACAAATAGTCTAATTTTTTCTGCTGAAAGGTTTTTTGCTTTAAGATTAATAATTGTAGTAATAAAATTTAAGGCACCTAAAATTGAAGAAATCCCTGCAAGGTGTAAAGAAAAAATTGTTAAGTCTACTGAAGGTCCTGAATGATAAAACGTTGATAAAGGTGGA
+
CCCCCGGGGGGGGGGGGGGGGGGGGGGGGGGGGGGGGGGGGGGGGGGGGGGGGGGGGGGCGGGGGGGGGGGGGGGGGGGGGGGGGGGGGGGGGGGGGGGGGGGGGGGGGGGGGGGFGGGGGGGGGGGGGGGGGGGGGGGGGGGGGGGGGGFGGGGFGGGGGGGGGGGGGGGGGGGGFGGGGGGGGGGGGGGGGGGGFGFGAEFFFFFFFFFFFGFGFFGEFFEFFEDEF;BAF>DFE5DFFEFFEFFDF9>B@FEC<=:>)+7@FFE=@EFF3@EFFCEFFFF4)7:5;;<+@</79@BF0
@M70528:330:000000000-K6D4P:1:1102:21206:3990 2:N:0:GTTGCGTTCA+GTTGCAGTTG
TAAAAACAGGGTCCCCTCCCCCTCTAGGGTCAAAAAAAGAGGTATTTAAGTTTCGGTCAGTTAAAAGTATTGTGCTAGCTCCCGCTAACACTGGCAAAGATAAAAGAAGAAGAATGGCTGTTAAAATAACTGATCAGACAAATAGTCTAATTTTTTCTGCTGAAAGGTTTTTTGCTTTAAGATTAATAATTGTAGTAATAAAATTTAAGGCACCTAAAATTGAAGAAATCCCTGCAAGGTGTAAAGAAAAAATTGTTAAGTCTACTGAAGGTCCTGAATGATAAAACGTTGATAAAGGTGG
+
CCCCCGGGGGGGGFFGGGGGGGGGGGFGGGGGGGGGGGGGGGGGGGFFFGFEFGGGGGGGGGGGGGGGGGGGGG9F<?FFGGGGGGGGGGGGGGGGGGGGGFGGGGGGGGGGGGGGGGGGFFGGGGGGGGGGGFGGGGGGFFFGGGGGGFFFGGGGGGFGGGGGGGGGGGFGGG?FFGGGGGGGGGGGGGGGGGGGFACFFGFFFFFFFFFFFFFGFGGFGFEEFEFFFFF4>EFFFF>?>EEFFFE@FDDFFFEFFFFFFFFFGFEF3;=@EF<AFDCE@CFCFEE>@14<F5C>GA?FB
@M70528:330:000000000-K6D4P:1:1102:14278:3996 2:N:0:GTTGCGTTCA+GTTGCAGTTG
TAAAACAGGGTCCCCTCCCCCTCTAGGGTCAAAAAAAGAGGTATTTAAGTTTCGGTCAGTTAAAAGTATTGTGATAGCTCCCGCTAACACTGGCAAAGATAAAAGAAGAAGAATGGCTGTTAAAATAACTGATCAGACAAATAGTCTAATTTTTTCTGCTGAAAGGTTTTTTGCTTTAAGATTAATAATTGTAGTAATAAAATTTAAGGCACCTAAAATTGAAGAAATCCCTGCAAGGTGTAAAGAAAAAATTGTTAAGTCTACTGAAGGTCCTGAATGATAAAACGTTGATAAAGGTGGA
+
CCCCCGGGGGGGGGGGGGGGGGGGFGGGGGGGGGGGGGGGGGGGGGGGGGGGGGGFGGFGGF<FGGGGGGGGGGGGGGGGGGGGGGGGGGGGGGGGGGGGGGGGGGGGGGGGGGGGGGGFGGGGGGGGGGGGGGGGGGGGGGFGGGGGGGFGGGGGGGGGGGGGGGGFGDFGGGGGFGFGGGGGGGGGGGGGGGGGFFFGFGFFFFFFFFFFFGFDFGGFGFCEFFF@FBFFFFBF@GFFE6EFCFF(89=DEF/B>FFFFFCFGF?EF@E4EEEEC@C@EFF);@>=D?D777;CFFFB(
@M70528:330:000000000-K6D4P:1:1102:10196:4016 2:N:0:GTTGCGTTCA+GTTGCAGTTG
TAAAACAGGATCCCCTCCCCCTCTAGGGTCAAAAAAAGAGGTATTTAAGTTTCGGTCAGTTAAAAGTATTGTGATAGCTCCCGCTAACACTGGCAAAGATAAAAGAAGAAGAATGGCTGTTAAAATAACTGATCAGACAAATAGTCTAATTTTTTCTGCTGAAAGGTTTTTTGCTTTAAGATTAATAATTGTAGTAATAAAATTTAAGGCACCTAAAATTGAAGAAATCCCTGCAAGGTGTAAAGAAAAAATTGTTAAGTCTACTGAAGGTCCTGAATGATAAAACGTTGATAAAGGTGGA
+
CCCCCGGGGGGGGGGGGGGGGGGGGGGGGGGGGGGGGGGGGGGGGGGGGGGGGGGGGGGGGGGGGGGGGGGGGGGGGGGGGGGGGGGGGGGGGGGGGGGGGGGGGGGGGGGGGGGGGGGGFGGGGGGGGGGGGGGGGGGGGGGGGGGGFGFGGGGGGGFFGGGGGGGGGGGGGGGGFFGGGGCFGGGCEFGGGCF@FGFFC@FFFFFFAFFFFGFGFGGFGFFFFEF@FB=AFBBB>8<77>EF*>B:A==@BFFF?=8@CAEC@85=E@@E<EAC;;?865C)7;6;1(2:CC)67@><(
@M70528:330:000000000-K6D4P:1:1102:7898:4019 2:N:0:GTTGCGTTCA+GTTGCAGTTG
TAAAACAGGGTCCCCTCCCCCTCTAGGGTCAAAAAAAGAGGTATTTAAGTTTCGGTCAGTTAAAAGTATTGTGATAGCTCCCGCTAACACTGGCAAAGATAAAAGAAGAAGAATGGCTGTTAAAATAACTGATCAGACAAATAGTCTAATTTTTTCTGCTGAAAGGTTTTTTGCTTTAAGATTAATAATTGTAGTAATAAAATTTAAGGCACCTAAAATTGAAGAAATCCCTGCAAGGTGTAAAGAAAAAATTGTTAAGTCTACTGAAGGTCCTGAATGATAAAACGTTGATAAAGGTGGA
+
CCCCCGGGGGGGGGGGGGGGGGGGGGGGGGGGGGGGGGGGGGGGGGGGGGGGGGGGGGGGGGGGGGGGGGGGGGGGGGGGGGGGGGGGGGGGGGGGGGGGGGGGGGGGGGGGGGGGGGGFGGGGGGGGGGGGFGGGGGGGGGGGGGGGGGFGGGDGGGGGGGGFGFDDGGGGGGGFFGGGGGGGGGGGGGGGGGGGFGFGCFFFFFFFFFFFFGFGFGGFG>>CA@BEFFBFFFFFFGGGF=?><CDDADFFFFFFEFFFFACFGFEFE@E@EEEFGGEFFF?E43:3@FG::<76@;>?(
@M70528:330:000000000-K6D4P:1:1102:12599:4023 2:N:0:GTTGCGTTCA+GTTGCAGTTG
TAAAACAGGGTCCCCTCCCCCTCTAGGGTCAAAAAAAGAGGTATTTAAGTTTCGGTCAGTTAAAAGTATTGTGATAGCTCCCGCTAACACTGGCAAAGATAAAAGAAGAAGAATGGCTGTTAAAATAACTGATCAGACAAATAGTCTAATTTTTTCTGCTGAAAGGTTTTTTGCTTTAAGATTAATAATTGTAGTAATAAAATTTAAGGCACCTAAAATTGAAGAAATCCCTGCAAGGTGTAAAGAAAAAATTGTTAAGTCTACTGAAGGTCCTGAATGATAAAACGTTGATAAAGGTGGA
+
CCCCCGGGGGGGGGGGGGGGGGGGGGGGGGGGGGGGGGGGGGGGGGGGGGFGGGGGGGGGGGGGGGGGGGGGGGGGGGGGGGGGGGGGGGGGGGGGGGGGGGGGGGGFGGGGGGGGGGGGGGGGGGGGGGGGGGGGGGGGGGGGGGGGGGFFGGGGFGGGGGGGGGGGGGGGGGGGFGGGGGGGGGGGGGGGGGGGFGFGFGFFFFFFFFFFFGFCFFGFGFE@BCDFFEFAA9>A>:9,:>?@4=BFFDFFFFEF<A8CFCEF?36;=@;A@<3);7?A6?EFF4>@@FG+@EEFF@(8(
@M70528:330:000000000-K6D4P:1:1102:10408:4036 2:N:0:GTTGCGTTCA+GTTGCAGTTG
TAAAACAGGGTCCCCTCCCCCTCTAGGGTCAAAAAAAGAGGTATTTAAGTTTCGGTCAGTTAAAAGTATTGTGATAGCTCCCGCTAACACTGGCAAAGATAAAAGAAGAAGAATGGCTGTTAAAATAACTGATCAGACAAATAGTCTAATTTTTTCTGCTGAAAGGTTTTTTGCTTTAAGATTAATAATTGTAGTAATAAAATTTAAGGCACCTAAAATTGAAGAAATCCCTGCAAGGTGTAAAGAAAAAATTGTTAAGTCTACTGAAGGTCCTGAATGATAACACGTTGATAAAGGTGGA
+
CCCCCGGGGGFFFDFGGGGGGGGGGGGGFGGGGGGGGGGGGGGGGGGGGGGGGGGFGGGGGFGFGGGGGGGGGGGGFGGGGGGGGGGGGGGGG8?F@FGGFGGGGGGGGGGGGGGGGGGGFGFF;EGGFGGGGGGDCFGGGGGGGGDEGGFCFFGGGGAGGGGCFGGGDFGGGGGG?9EFE;DFFGGGGGGGGGGGFGFFFGFFAFFFFAFFF>FGFGGBGFEFFFFFAB=FA279:;>:69AAECB=A9@DFFE+*=@E3C?@>4?3@@@).>@<>@/7?E?/7@<8325CCCE<C>B((
@M70528:330:000000000-K6D4P:1:1102:25461:4040 2:N:0:GTTGCGTTCA+GTTGCAGTTG
TAAAACAGGGTCCCCTCCCCCTCTAGGGTCAAAAAAAGAGGTATTTAAGTTTCGGTCAGTTAAAAGTATTGTGATAGCTCCCGCTAACACTGGCAAAGATAAAAGAAGAAGAATGGCTGTTAAAATAACTGATCAGACAAATAGTCTAATTTTTTCTGCTGAAAGGTTTTTTGCTTTAAGATTAATAATTGTAGTAATAAAATTTAAGGCACCTAAAATTGAAGAAATCCCTGCAAGGTGTAAAGAAAAAATTGTTAAGTCTACTGAAGGTCCTGAATGATAAAACGTTGATAAAGGTGGA
+
CCCCCGGGGGGGGGGGGGGGGGGGGGGGGGGGGGGGGGGGGGGGGGGGGCFGGGGGGGGGGGGGGGGGGGGGGDFEGDGGGGGGGGGGGGGGGGGGGGGGGGGGGGGGGGGGGGGGGGGGGGGGGGGGGGGFGGGGFGGFGGFDFGGGGGFGGGGFGGFGGEFFFFGGGGGGGGGGFCD9FGGDFGGGGGGGGFGGAE?:=EFEFFFFFFFFFGFCA9FFGFEBFFBEFBEFF>B@E:DFEEFFEF@(;5>=BFEF7=@??FFFFE6781;9/;=327<3<C);4<6:3;5;CCCEG742(
@M70528:330:000000000-K6D4P:1:1102:5910:4059 2:N:0:GTTGCGTTCA+GTTGCAGTTG
TAAAACAGGGTCCCCTCCCCCTATAGGGTCAAAAAAAGAGGTATTTAAGTTTCGGTCAGTTAACAGTATTGTGATAGCTCCCGCTAACACTGGCAAAGATAAAAGAAGAAGAATGGCTGTTAAAATAACTGATCAGACAAATAGTCTAATTTTTTCTGCTGAAAGGTTTTTTGCTTTAAGATTAATAATTGTAGTAATAAAATTTAAGGCACTTAAAATTGAAGAAATCCCTGCAAGGTGTAAAGAAAAAATTGTTAAGTCTACTGAAGGTCCTGAATGATAAAACGTTGATAAAGGTGGA
+
<C@CCC@<8FGE9,;,8BFCCF,CCCFCEEFCFCFDFDDCE;6;CFE<EB@FFGD@B6CFE9E,CCFGEEFGG99FD<EGFC:F:F:EF,EDDC<9FF<<FGGGGEFFFGG8@FFF,?CEGGGGFGADFFGGCAB=@EGGF@F8,@EC@9CDDF=A;DFECD8<D03@DFF>C8DE79:=,7@@DA9@DCFGGGGGFFCE7E+1<9FAA5C5*2B=FD75ACCEF@=7F)549):A*DDFF9CFE*0(;=@BE8@+9@+/*=>6<;37.(64=EE3CCE85?<3.433((*;@3.)>)(,(
@M70528:330:000000000-K6D4P:1:1102:14306:4061 2:N:0:GTTGCGTTCA+GTTGCAGTTG
TAAAACAGGGTCCCCTCCCCCTCTAGGGTCAAAAAAAGAGGTATTTAAGTTTCGGTCAGTTAAAAGTATTGTGATAGCTCCCGCTAACACTGGCAAAGATAAAAGAAGAAGAATGGCTGTTAAAATAACTGATCAGACAAATAGTCTAATTTTTTCTGCTGAAAGGTTTTTTGCTTTAAGATTAATAATTGTAGTAATAAAATTTAAGGCACCTAAAATTGAAGAAATCCCTGCAAGGTGTAAAGAAAAAATTGTTAAGTCTACTGAAGGTCCTGAATGATAAAACGTTGATAAAGGTGGA
+
CCCCCGGGGGGGGGGGGGGGGGGGGGGGGGGGGGGGGGGGGGGGGGGGGGGGGGGGGGGGGGGGCFGGGGGGGGGGGGGGGGGGGGGGGGGGGGGGGGGGGGGGGGGGGGGGGGGGGGGGGGGGFGGGGGGGGGGGGGGGGGGGGGFGGGFGGGGGDGGGGGGFGGGCFGGEGGGGFGGGGGGGGGGGGGGGGGGGFGFGF>FBFFFFFAFFFGFGFGGFGFEFF95AC:BFFDBFEGGGEFEFFEF9A2@2>FEF?FFCCA<6C@)7@;@<=<;3;:<3CE)6>E93@;*++7><+/2((
@M70528:330:000000000-K6D4P:1:1102:12120:4079 2:N:0:GTTGCGTTCA+GTTGCAGTTG
TAAAACAGGGTCCCCTCCCCCTCTAGGGTCAAAAAAAGAGGTATTTAAGTTTCGGTCAGTTAAAAGTATTGTGATAGCTCCCGCTAACACTGGCAAAGATAAAAGAAGAAGAATGGCTGTTAAAATAACTGATCAGACAAATAGTCTAATTTTTTCTGCTGAAAGGTTTTTTGCTTTAAGATTAATAATTGTAGTAATAAAATTTAAGGCACCTAAAATTGAAGAAATCCCTGCAAGGTGTAAAGAAAAAATTGTTAAGTCTACTGAAGGTCCTGAATGATAAAACGTTGATAAAGGTGGA
+
CCCCCGGGGGGGGGGGGGGGGGGGGGGGGGGGGGGGGGGGGGGGGGGGGGGGGGGGGGGGGGGGGGGGGGGGGGGGGGGGGGGGGGGGGGGGFGGGGGGGGGGGGGGGGGGGGGGGGGGFGGGGGGGGGGGGGGGGFFGGGGGGGGGGGGFGGFGGGGGGGGGGGGGGGGGGGGGGBGGGGGGGGGGGGGGGGGGGFGFGEGFFFFFFFFFFFGFFFGGFGFFEFCFFF:@AFFFF@DFGFEFFFFB@FDBFFFFFEFFEF6CFFFEFF@@9;AAE<FFFFFEFEFB@@?F:@?7>F@(3(
@M70528:330:000000000-K6D4P:1:1102:6925:4085 2:N:0:GTTGCGTTCA+GTTGCAGTTG
TAAAACAGGGTCCCCTCCCCCTCTAGGGTCAAAAAAAGAGGTATTTAAGTTTCGGTCAGTTAAAAGTATTGTGATAGCTCCCGCTAACACTGGCAAAGATAAAAGAAGAAGAATGGCTGTTAAAATAACTGATCAGACAAATAGTCTAATTTTTTCTGCTGAAAGGTTTTTTGCTTTAAGATTAATAATTGTAGTAATAAAATTTAAGGCACCTAAAATTGAAGAAATCCCTGCAAGGTGTAAAGAAAAAATTGTTAAGTCTACTGAAGGTCCTGAATGATAAACCGTTGATAAGGGTGGA
+
CCCCCGGGGGGGGGFFEFEGGGGGGGGFFGGGGGGEGEGGGFGGFFFGGGFFGGGGGGGGGGGGGGGGGGGGGGGGGGGGGGEGGGGDGFCEFGGGFGGGGGGGGGGGGFFGGFGGGFDEFGFFGGGGGGGGGGGGGGGGGGGGGEGGGGFGGGCFGGGGG9DFGGEGGGGDGGFGFGEGEFFGGFGGGGGGGGGGFGFCAAC=FFFFFFF?5FFGFGG8@+1048=5+:3?FFB9;8<D<=C=*65=F>2@3=C+/1=C37?AFE<E<14)).4>FF3;EEE6),4<0;77;3))8,:0(
@M70528:330:000000000-K6D4P:1:1102:16825:4087 2:N:0:GTTGCGTTCA+GTTGCAGTTG
TAAAACAGGGTCCCCTCCCCCTCTAGGGTCAAAAAAAGAGGTATTTAAGTTTCGGTCAGTTAAAAGTATTGTGATAGCTCCCGCTAACACTGGCAAAGATAAAAGAAGAAGAATGGCTGTTAAAATAACTGATCAGACAAATAGTCTAATTTTTTCTGCTGAAAGGTTTTTTGCTTTAAGATTAATAATTGTAGTAATAAAATTTAAGGCACCTAAAATTGAAGAAATCCCTGCAAGGTGTAAAGAAAAAATTGTTAAGTCTACTGAAGGTCCTGAATGATAAAACGTTGATAAAGGTGGA
+
CCCCCGGGGGGGGGGGGGGGGGGGGGGGGGGGGGGGGGGGGGGGGGGGGGGGGGGGGGGGGGGGGGGGGGGGGGGGGGGGGGGGGGGGGGGGGGGGGGGGGGGGGGGGGGGGGGGGGGGGGGGGGGGGGGGGGGGFGGGGGGGGGGGGGGFGGGGGGGGGGGGGGGGGFGGGGGGGFGGGGGGGGGGDFFGGGGGGFGFGEFFFFFFFFAA*9?FGFDGFGFE5FFFFFEE4ABFFFE:D>E6AEC=3?2@:=FCF@BFEEFFFGFCFFFFFEAEFDCC3C?3;CEF@D@D:7<CEGFFF0
@M70528:330:000000000-K6D4P:1:1102:6897:4094 2:N:0:GTTGCGTTCA+GTTGCAGTTG
TAAAACAGGGTCCCCTCCCCCTCTAGGGTCAAAAAAAGAGGTATTTAAGTTTCGGTCAGTTAAAAGTATTGTGATAGCTCCCGCTAACACTGGCAAAGATAAAAGAAGAAGAATGGCTGTTAAAATAACTGATCAGACAAATAGTCTAATTTTTTCTGCTGAAAGGTTTTTTGCTTTAAGATTAATAATTGTAGTAATAAAATTTAAGGCACCTAAAATTGAAGAAATCCCTGCAAGGTGTAAAGAAAAAATTGTTAAGTCTACTGAAGGTCCTGAATGATAAAACGTTGATAAAGGTGGA
+
CCCCCGGGGGGGGGGGGGGGGGGGGGGGGGGGGGGGGGGGGGGGGGGGGGGGGGGGDGGGGGGGGGGGGGGGCGGGGGGGGGGGGGGFFFGGGGGGGGGGGGGGGFGGGGGFGGGGGGGEGGGGGGGGGGGGGGGGGGGGGGGGGFGFGGFGGGGGGGFDGGGGGGGGGGGGGGGGFGGCFFGGEDGGGGGGGGGGFGFGFGFE@FFFFFFFFGFGFGF5ECA@FFBFF4>9F)>FBFGGBFF>EEF:FBBFF6>@?FFEEAEFGFC=E(;A)7;>FFFFECE4;8@D@6C7@C))+.,8(
@M70528:330:000000000-K6D4P:1:1102:24776:4102 2:N:0:GTTGCGTTCA+GTTGCAGTTG
TAAAACAGGGTCCCCTCCCCCTCTAGGGTCAAAAAAAGAGGTATTTAAGTTTCGGTCAGTTAAAAGTATTGTGATAGCTCCCGCTAACACTGGCAAAGATAAAAGAAGAAGAATGGCTGTTAAAATAACTGATCAGACAAATAGTCTAATTTTTTCTGCTGAAAGGTTTTTTGCTTTAAGATTAATAATTGTAGTAATAAAATTTAAGGCACCTAAAATTGAAGAAATCCCTGCAAGGTGTAAAGAAAAAATTGTTAAGTCTACTGAAGGTCCTGAATGATAAAACGTTGATAAAGGTGGA
+
CCCCCGGGGGGGGGGGGGGGGGGGGGGGGGGGGGGGGGGGGEGGGGGGGEFFGGGGGGGGGGGGGGGGGGGGGFGGG<FGGGGGGGGGGGGGGGGGGGGGGGGGGGGGGGGGFGFGGFDGFGGGGGGGGFFGFGGGGGGGGFGGGGGG8CFFGGGGGGGFFGGGGGGFE?FEGGGGFGGGGGGGGGGFCFFGGGGGF7F7:;F@FFAFA?AFAFFFF77=,BEEFFFEFB=AAB@?=CCG@EF>ECDDFF=33+/+1==C3173C@C<31=A<EEEGG<).1);>32(/(*+;59CFE(4(
@M70528:330:000000000-K6D4P:1:1102:25699:4110 2:N:0:GTTGCGTTCA+GTTGCAGTTG
TAAAACAGGGTCCCCTCCCCCTCTAGGGTCAAAAAAAGAGGTATTTAAGTTTCGGTCAGTTAAAAGTATTGTGATAGCTCCCGCTAACACTGGCAAAGATAAAAGAAGAAGAATGGCTGTTAAAATAACTGATCAGACAAATAGTCTAATTTTTTCTGCTGAAAGGTTTTTTGCTTTAAGATTAATAATTGTAGTAATAAAATTTAAGGCACCTAAAATTGAAGAAATCCCTGCAAGGTGTAAAGAAAAAATTGTTAAGTCTACTGAAGGTCCTGAATGATAAAACGTTGATAAAGGTGGA
+
CCCCCGGGGGGGGGGGGGGGGGGGGGGGGGGGGGGGGGGGGGGGGGGGGFGGGGGGGGGGGGGFFGGGGGGGGGGGGGGGGGGGGGGGGGGGGGGGGGGGGGGGGGGGGGGGGGGGGGGGFGGFFGGGGGGGGGGGGGGGGGGGGGGGGGFGGGGGGGGFGGFEGFGGFGGG@FGGFGGGGGGGGGGGGGGGGGGG?AF;AEF@FFFAA5699DFGFAFFAFAEFFFFFF3>FFFF@FF@=9A:EFFFFFFFEFCF@BC??@C6+)17@8;<7A<E<C5=EFFE))3=@012@?9C+;>0(
@M70528:330:000000000-K6D4P:1:1102:16257:4114 2:N:0:GTTGCGTTCA+GTTGCAGTTG
TAAAACAGGGTCCCCTGTCTCTTATACACATCTGACGCTGCCGACGACAACTGCAACGTGTAGATCTCGGTGGGCGCCGTATCATTAAAAAAAAAAAAAACTATACACCTTTCCAAACTCTCCTTTTATCTCCACACACATCTCCAGTCATCGCATTTCACCATTTCAATATCAATACCAATATGCGTCCTGCATTATCACACCCACCCTACTACACATACGCCACTCTCTATCCTATCACCAACACTCTTTAACTATAGTCACCTCTCTATCAGCTCTTGTCACACTACCACTCCACCCC
+
CCCCCGGGGGGGGGGGGFGDGGG,FDFGGGFGGGGGFCGGGGGGGGEGGCGGGGGGGDGCC<FFEAE,FF@FG+7FCC=7B9,?,EAFC9?FC886@8@++,9399,,,,,,,7,,,82,,,:7C,3,8,,,,,3,34@C?E?F,,,,4,1>,34:3,,734,3,2@5,,,,,,52=2,,42,,,,**4=5,*5+++4=1*2/(0)0)0)=4*3+*29+)+)((.,(,0/2**).*)+30)(4)((-))))).*-9)**.-0)*+),)()))-)),22))))).))(((.***.(,+4(,,
@M70528:330:000000000-K6D4P:1:1102:21619:4116 2:N:0:GTTGCGTTCA+GTTGCAGTTG
TAAAACAGGGTCCCCTCCCCCTCTAGGGTCAAAAAAAGAGGTATTTAAGTTTCGGTCAGTTAAAAGTATTGTGATAGCTCCCGCTAACACTGGCAAAGATAAAAGAAGAAGAATGGCTGTTAAAATAACTGATCAGACAAATAGTCTAATTTTTTCTGCTGAAAGGTTTTTTGCTTTAAGATTAATAATTGTAGTAATAAAATTTAAGGCACCTAAAATTGAAGAAATCCCTGCAAGGTGTAAAGAAAAAATTGTTAAGTCTACTGAAGTTCCTGAATGATAAAACGTTGATAAAGGTGGA
+
CCCCCGGGGGGGGGGGGGGGGGGGGGGGGGGGGGGGGGGGGGGGGGGGGGGGGGGGGGFEEGGGGGGGGGGGGGGGGGGGGGGGFGGGGGGGGGGGGGGGGGGGGGGGGGGGGGGGGGGGGGGGGGGGGGGGGFGGGGGGGGGGFGEGGGFGGGGGGGFADGFCEGFFGGFGE8DGFGFGGGGGGGGGGGGGFGGCFGFGFGFFFFFFF5A?5CCGFGG9AF85B88*=>7AFDBF6:>E=BFFECBFFFFB(+9F>@=>5A?CGEEEE)6?9?;C;:?EE??34)788?DCGEFFGEE:(
@M70528:330:000000000-K6D4P:1:1102:8735:4119 2:N:0:GTTGCGTTCA+GTTGCAGTTG
TAAAACAGGGTCCCCTCCCCCTCTAGGGTCAAAAAAAGAGGTATTTAAGTTTCGGTCAGTTAAAAGTATTGTGATAGCTCCCGCTAACACTGGCAAAGATAAAAGAAGAAGAATGGCTGTTAAAATAACTGATCAGACAAATAGTCTAATTTTTTCTGCTGAAAGGTTTTTTGCTTTAAGATTAATAATTGTAGTAATAAAATTTAAGGCACCTAAAATTGAAGAAATCCCTGCAAGGTGTAAAGAAAAAATTGTTAAGTCTACTGAAGGTCCTGAATGATAAAACGTTGATAAAGGTGGA
+
CCCCCGGGFCFAFF<FGCEGGEFGFCFGGFCFEFGDGCFGGGGGGAFFCCEGGGGFGGGCFGGG<CFFGG,FFCGC9BEFGGGGGGGGGGGFF8FBFGGGGGGGGFFGGGGGGFGGGGGGGFGFFFGG<FGFGFFC?FGGGGGGFFGCFCDFDECFGFAFFF=FGC>D8DDE=?DCDDFCFADGGGGGGFFGDG77CFCF@;EB8CFF*::?F7@FAFGEEA85C585@):AF=:FEGGFFBCFEF5@F(8BEF?F51B?);CCF3733(/;/4;E4:?3?CE<9@(/5=81;)>4A<:?0
@M70528:330:000000000-K6D4P:1:1102:12569:4125 2:N:0:GTTGCGTTCA+GTTGCAGTTG
TAAAACAGGGTCCCCTCCCCCTCTAGGGTCAAAAAAAGAGGTATTTAAGTTTCGGTCAGTTAAAAGTATTGTGATAGCTCCCGCTAACACTGGCAAAGATAAAAGAAGAAGAATGGCTGTTAAAATAACTGATCAGACAAATAGTCTAATTTTTTCTGCTGAAAGGTTTTTTGCTTTAAGATTAATAATTGTAGTAATAAAATTTAAGGCACCTAAAATTGAAGAAATCCCTGCAAGGTGTAAAGAAAAAATTGTTAAGTCTACTGAAGGTCCTGAATGATAAAACGTTGATAAAGGTGGA
+
CCCCCGGGGGGGGGGGGGGGGGGGGGGGGGGGGGGGGGGGGGGGGGGGGGGGGGGGGGGGGGGGGGGGGGGGGGGGGGGGGGGGGGGGGGGGGGGGGGGGGGGGGGGGGGGGGGGGGGGGGGGGGGGGGGGGGGGGGGGGGGGGGGGGGGFGGGGGGGGGGGGGGGGGGGGGGGGGFGGGGGFGGFGGGGGGGCGGFGFGFGFFFFFFFFFFFGFGFGGFFFCEFEFFF>BFFFFFF>DF@BFFFFFFFFFFEFFFEAFEEFEF937E<E@FEEFFFGEFFE)6<EF@@DGFGFE69<(4(
@M70528:330:000000000-K6D4P:1:1102:12680:4134 2:N:0:GTTGCGTTCA+GTTGCAGTTG
TAAAACAGGGTCCCCTCCCCCTCTAGGGTCAAAAAAAGAGGTATTTAAGTTTCGGTCAGTTAAAAGTATTGTGATAGCTCCCGCTAACACTGGCAAAGATAAAAGAAGAAGAATGGCTGTTAAAATAACTGATCAGACAAATAGTCTAATTTTTTCTGCTGAAAGGTTTTTTGCTTTAAGATTAATAATTGTAGTAATAAAATTTAAGGCACCTAAAATTGAAGAAATCCCTGCAAGGTGTAAAGAAAAAATTGTTAAGTCTACTGAAGGTCCTGAATGATAAAACGTTGATAAAGGTGGA
+
CCCCCGGGGGGGGGGGGGGGGGGGGGGGGGGGGGGGGGGGGGGGGGGGGGGGGGGGGGGGGGGGGGGGGGGGGGGGGGGGGGGGGGGGGGGGGGGGGGGGGGGGGGGGGGGGGGGGFGDFFGGGFGGGGGGGGGGGGGGGGGGGGGGGGGFGGGGGGGGGGGGGGGGGGGGGGGGGFGGGGGGGGGGGFGGGGGGGFGFGFGFFFFFFFFFFFFFGFGGEGFFFFFFFF2=FFFDA>8DCE=EACEF>F=@F=FFF?CACCAEFF@EE@EFAE9;CDCCFFFFFFFF@@;CCFFFF7@7?(
@M70528:330:000000000-K6D4P:1:1102:7755:4141 2:N:0:GTTGCGTTCA+GTTGCAGTTG
TAAAACAGGGCTCCCTGTCTCTTATACACATCTGACGCTGCCGACGACAACTGCAACGTGTAGATCTCGGTGGTTGCCCGACCATTAAAAAAAAAAAGAACTTGTCTTTTTCAACAGACCCAACACCATTCTATGCCGCTATTCTTTATTCCTCAGCATGCCACTATGATTCCTCTTACGCTTTGTCGTTTTCCTCCTCCTTCTCATCATTAAATACCGTCCCATAACTCTTGAGAGTCTTTGACTTCTCCACAACTTTCTTTCTCGCTCGTTTTTCTCTCTGAATATCTCGCGTTTAGTA
+
CCCCCGEEEFFCCCFGGGG<FGGGFCCF@FECEGFFGGGGGG@CFGCFFGFFGGGDGGC,:C<<F,C,CE@B78,BFG,,@+@+A?6,,C,>@BE:+++,4,,95,,,,:=8,@<,8,==,,+33+6B,?EC,@,,@+3+0+66,,,,73;E:,@,,,,3,6,,50,,,73,73:<?3@17C5F,55**6=EC;++)0),0B?*+8+;B++++21+1+*6583);(./+.)+*))))0>+/97:>?C)14>)()20)184:@)/+)(,(((((-(-**.),2<)))).))2**((-*()))
@M70528:330:000000000-K6D4P:1:1102:15969:4161 2:N:0:GTTGCGTTCA+GTTGCAGTTG
TAAAACAGGGTCCCCTGTCTCTTCTACACATCTGACGCTGCCGACGACAACTGCAACGTGGGGATCTCGGGGGGCGCTGTACCATTATATAAAAAAAAAACACTCCTCCTTTCCCCTCTAAACCTAAAATACCACACTCCTATACTTTCCTCACATATCCCCATCTCCACTAACCCTCACCAATTCAACCTTTTACGTTCACCTCAACCTCCTCGACCCTCATACCTGTCCTCTCCACCCCTTCATTCTCGCTCCCGCTCTCCAACGTATCGTGTCCCACTCTGTTTCGCTCTCATTCACC
+
6CCCCFGFGG<E<,C<F6@@EC;,CC6FCFCFCCFEEGGGGGGGGGEEG@FCCFFACFC,,+6FFGFG?<+8++@>C**6,<,3,,,,3,7E=2,5>**1*,,?+,,=++,,7,8,41*+,7,+<5,,8,+7,>,**02**+2++++++09EC5++++3++***0:C<+*++++:A>8**:+/0+++*3*+<*+**)27:(+*)7))0)/)))2)*)*2(2)-)0()-*,.**)48)***((().)))*)(41)()(.0-(*,*+,-((-((((.(**.((())-).)(-***)))35)-)
@M70528:330:000000000-K6D4P:1:1102:13307:4174 2:N:0:GTTGCGTTCA+GTTGCAGTTG
TAAAACAGGGTCCCCTCCCCCTCTAGGGTCAAAAAAAGAGGTATTTAAGTTTCGGTCAGTTAAAAGTATTGTGATAGCTCCCGCTAACACTGGCAAAGATAAAAGAAGAAGAATGGCTGTTAAAATAACTGATCAGACAAATAGTCTAATTTTTTCTGCTGAAAGGTTTTTTGCTTTAAGATTAATAATTGTAGTAATAAAATTTAAGGCACCTAAAATTGAAGAAATCCCTGCAAGGTGTAAAGAAAAAATTGTTAAGTCTACTGAAGGTCCTGAATGATAAAACGTTGATAAAGGTGGA
+
CCCCCGGGGGGGGGGGGGGGGGGGGGGGGGGGGGGGGGGGGGGGGGGGGGGGGGGGGGGGGGGGGGGGGGGGGGGGGGGGGGGGGGGGGGGGGGGGGGGGGGGGGGGGGGGGGGGGGGGGGGGGGGGGGGGGGGGGGGGGGGGGGGGGGGFGGGGGGGGGGGGGGGGGGGGGGCFGFGGGGCFGGGGGGGGGGGGGFGFGEFFFFFFFFFFFFGFGFGGEGFFFF@CFFEFFFFDFEDFFFEFFFFDFFFBF2CEA5>FF?ACA7@?=EFEE7<EECFFFFFF3;E;534C7DF<;E<2?(
@M70528:330:000000000-K6D4P:1:1102:16499:4177 2:N:0:GTTGCGTTCA+GTTGCAGTTG
TAAAACAGGGTCCCCTCCCCCTCTAGGGTCAAAAAAAGAGGTATTTAAGTTTCGGTCAGTTAAAAGTATTGTGATAGCTCCCGCTAACACTGGCAAAGATAAAAGAAGAAGAATGGCTGTTAAAATAACTGATCAGACAAATAGTCTAATTTTTTCTGCTGAAAGGTTTTTTGCTTTAAGATTAATAATTGTAGTAATAAAATTTAAGGCACCTAAAATTGAAGAAATCCCTGCAAGGTGTAAAGAAAAAATTGTTAAGTCTACTGAAGGTCCTGAAGGATAAAACGTTGATAAAGGTGGA
+
CCCCCGGGGGGGGGGGGGGGGGGGGGGG@FGGFGGGGGGGGGGGGGGGGGGGGFGGGDGGFGGGGGFFGGGGGGGGGGFGGCFGGGGFGGGGFGGGGGGGGGGGGGGGGGGGGCFGGGGGDGGGGGGGGCEGFCEGGGGGGGCFFCCGGGFGGGGGCDCFGGGGGGFGFGGGGGEGFGGGDFFGGGGGGCFFDGFGFGFGFFFFFC<FF?FFFFFGFGGFGFFFFF@EC=3*AB<;>*5?>>E=AED@F=>B=FF+88B<3AEA7@<7@(/777;C9*(()7@<E<;8@05;C?;EGF>?(
@M70528:330:000000000-K6D4P:1:1102:19796:4180 2:N:0:GTTGCGTTCA+GTTGCAGTTG
TAAAACAGGGTCCCCTCCCCCTCTAGGGTCAAAAAAAGAGGTATTTAAGTTTCGGTCAGTTAAAAGTATTGTGATAGCTCCCGCTAACACTGGCAAAGATAAAAGAAGAAGAATGGCTGTTAAAATAACTGATCAGACAAATAGTCTAATTTTTTCTGCTGAAAGGTTTTTTGCTTTAAGATTAATAATTGTAGTAATAAAATTTAAGGCACCTAAAATTGAAGAAATCCCTGCAAGGTGTAAAGAAAAAATTGTTAAGTCTACTGAAGGTCCTGAATGATAAAACGTTGATAAAGGTGGA
+
CCCCCFCGGGFGGGGCCFGGGGGGFGGFGGGGGGFGGGGGCGGC<FFGGCF<EEG@FGGGGGFGGFDGGGFGGGGGGGF<CFGGCGGCFFFGGGEDGGGGGGGFGGGGGGGGGFCFCDDGGFGEGGGGCFDFGFFGFFGGGGGGGGGGCE+@D<EGGGFGGGGEFGFAAFG>88AEDFGFFGGGAFGF,CD=CFDGAAC@CFFFA;CCAAFF*?FFFFGFGF@E>5@EFE@6ABBA>*56>BECF9@3FFFFFFCC?CF?<FE=93?EE(=<=E792;?<???<C3:@@;3327..>)3:(
@M70528:330:000000000-K6D4P:1:1102:12095:4189 2:N:0:GTTGCGTTCA+GTTGCAGTTG
TAAAACAGGGTCCCCTCCCCCTCTAGGGTCAAAAAAAGAGGTATTTAAGTTTCGGTCAGTTAAAAGTATTGTGATAGCTCCCGCTAACACTGGCAAAGATAAAAGAAGAAGAATGGCTGTTAAAATAACTGATCAGACAAATAGTCTAATTTTTTCTGCTGAAAGGTTTTTTGCTTTAAGATTAATAATTGTAGTAATAAAATTTAAGGCACCTAAAATTGAAGAAATCCCTGCAAGGTGTAAAGAAAAAATTGTTAAGTCTACTGAAGGTCCTGAATGATAAAACGTTGATAAAGGTGGA
+
CCCCCGGGGGGGGGGGEEGGGGGGGGGGGGGGGGGGGGGGGGGGGGGGFGGGGGGGGGGGGGGGGGGGGGGGGGGGFFGGGGGGGGGFCDFGDGGGGGGGGGFGGGGGGGGGGGGGFGCFFGGFGGGGFGGGFGGGGGGGGGGGDGGGGGFGFGCFGGFGFD8FFGFGEFGCGCFGFGGGGGGGGGGGGGGGGGGGFGFGCGFFFFFFFFFFFGFGFGG5AACFFFDFFE=4ADBFFGFG@EEEEFFBAB@FFFF+*8=55;?=<@EF@@;E@<ACCDEFE6?E<;(6=;CCF<EE?3:((
@M70528:330:000000000-K6D4P:1:1102:22641:4194 2:N:0:GTTGCGTTCA+GTTGCAGTTG
TAAAACAGGGTCCCTGTCTCTTATACCCATCTGACGCTGCCGACGACAACTGCAACGTGTAGATCTCGGGGGTCGCCGTATCATTAAAAAAAAAAAAAAAAAAAAAAAACGCAGAAGAAAAAGAACACTAAAAGAGAAAGAAAGAAAAGAATGAGAGAAAAGTGTGAGGAAACACAAAAAGCGAAGCTATGAAATGGCAGAGACAATCTGAAGCAGAGAAGTGTGAAAAATAAAGTTGAGACAGACAGACAGAACACTACAGTAAAGCACAGATATGAGACACAGCAAATTAGCACAACAA
+
CCCCCGGGGGGGGGGGGGGGGGGGGF9FFGGGDFFFFGGEGGGFFEGDGGCFECFDFDG@AEA,6CEFD+CF+8CC,=C:,:C?,5EFGFCGGGG@=363333+<*@*****1**,,,*,,4**2++,,,+,,+**5+,+0*2+++05+1)++,+,+*+0*++++*+32+*+*0**)*2*****2/*0++++*2*2**)*(*.())*01*/*/*)202*,*1))*)))*((**).*)+++()()(((.)((.,)()(*)()0)*+).)(,(.()))**)))((((((((-***,).*((((
@M70528:330:000000000-K6D4P:1:1102:24851:4200 2:N:0:GTTGCGTTCA+GTTGCAGTTG
TAAAACAGGGTCCCTGTCTCTTATACACATCTGACGCTGCCGACGACAACTGCAACGTGTAGATCTCGGTGGTCGCCGGGTCATTAAAAAAACAAAAAAAATCAATAACTTACACATTTACACTATCACGTTAACTTTCTACCGATTCCCTCCATCGTACCCATATTCCCATCGAATAATATGTTCATCCCGTTATTTTATCACACACTCCTCCATCTACAATCTCACCACTTTCCCCACACCACTACGTACTTCCATGTGCGCCCTCCTAACCCTGCCTTATACACTCGCCATCTACACC
+
CCCCCGGGGGGGGFGFGGGGGGGGGGGGGGGFFFGGGGGGGGGGGGGGGFEFGCFFEGFEC<CEFEECFFFC6,@7:+++8@EEFA<?E<4C=9A,ADC++,,4,,,,,,8,,,55,96,5CC,,,:C,+,,,+,,,,,,+,+++++8,,4,43,3++,5+,,3,+,,,,4,6*1,**2,,,,7,56+,5,**,**+5=,*,1*1))26)/*2*)+1+1.7*.(+))))/,0+))+.**4(/(.(((()()((1.7)**).*(0*-(((())((.,**.)))-))))),,))1-()+)6(.
@M70528:330:000000000-K6D4P:1:1102:9548:4202 2:N:0:GTTGCGTTCA+GTTGCAGTTG
TAAAACAGGGTCCCTGTCTCTTATACACATCTGACGCTGCCGACGACAACTGCAACGTGTAGATCTCGGTGGTCGTAGGATCACTAAAAAAAAACAAATATCTAAAGATTTCACTACTATACTAGGCATTCCAATAACCTCTCTTGTCCTCTAGCTTGTCATTTTAGTTAATGTATACGTGGTTGATCCCCACGCTTTCACTCTCCACTGTCAGTTGCACCTAGCAAACTCTTTACTCACCGTACTTACACATGACGCCTGTCTCCTACGTCTTCCTGTCTCTTCTTGTCTCTAGTGCGCC
+
CCCCCGGFGGFCFEG,C;<EEEFFCF,C6,=;;C<@,B;CFFEGGCCGEDCEE@C;696,CCAC@C,,688@6:@6<,,,9,,,,,,=?6C++>4,9B,C,,,4,,,:,,,C<E<,>F+,<?EF>F?E89,,7EE8BC,8+6+,C9,C=;9>,57,6363,@,,@+,,3@FF;,=:DEFD,6@F+,,53,4C0+***50E;@A5*3191*+04+4++5,:C*)****()0*+118+*=,,/(()/())/)/..*)8()),4+.1+/7)7(5(,(.)**),))).5))-))***.)-+),,-
@M70528:330:000000000-K6D4P:1:1102:26016:4212 2:N:0:GTTGCGTTCA+GTTGCAGTTG
TAAAACAGGGTCCCCTCCCCCTCTAGGGTCAAAAAAAGAGGTATTTAAGTTTCGGTCAGTTAAAAGTATTGTGATAGCTCCCGCTAACACTGGCAAAGATAAAAGAAGAAGAATGGCTGTTAAAATAACTGATCAGACAAATAGTCTAATTTTTTCTGCTGAAAGGTTTTTTGCTTTAAGATTAATAATTGTAGTAATAAAATTTAAGGCACCTAAAATTGAAGAAATCCCTGCAAGGTGTAAAGAAAAAATTGTTAAGTCTACTGAAGGTCCTGAATGATAAAACGTTGATAAAGGTGGA
+
CCCCCGGGGGGGGGGGGGGGGGGGGGGGGGGGGGGGGGGGGGGGGGGGGGFGGGGGGGGGGGGGGGGGGGGGGGFGGGGGGGGGGGGGGGGGGGGGGGGGGGGGGGGGGGGGGGFGGGGGGGGGGGGGGGGGGGGGGGGGGGGGGGGGGGFGGGGGGGGGGGGGGGGGGGGGEGGGFGGGGGGGGGGGGGGGGGGGFGFCAFFFFFFFFFFFFGFDF9FFGFEF>CCFFE@AFDD?@DFCEFCFFFFBFFFF@ACFCFFF?AC;>8?AEFFE4>EFCFEA6??3CF;DDFFFGF<<CE>B0
@M70528:330:000000000-K6D4P:1:1102:5500:4227 2:N:0:GTTGCGTTCA+GTTGCAGTTG
TAAAACAGGGTCCCCTGTCTCTTATACACATCTGACGCTGCCGACGACAACTGCAACGTGTAGATATCGGGGGTCCCCGGACACTTAAAAACAGAAAAATAACGAAAAACTTCACATGTACAGTAGAAGTTAAAAAAACCACAAAGGCACTCAAGCCATGCAGTCTAAACTAGAATACAGATGTTGAACAACCAGGTTGCACACACACATAACACAACCACCGACACAACACTCCCACCCACTAATACACAACATCTCACGCCCCATGCGCACTACTCGAGCGACTTACATACAGACAAAA
+
BCCCCGGGGGGGGGFGGFGFFGGEF@EGGGGGGFGFCFGGGGGEGGCGGFF@AFGFCF@C,,6C66<CC:++6+8,444+4++9,,55,<?+,,:B,:B45,,+6+++8+,,,,85,338,F,,875C,:6A5EC,+@B@+++,5,,83@63,5,3*32,,,77,+,,73,,,2,5+54,,527,,2+6,,,241*/>6EBC=(6/)2.//1;*/2);C(22((2(.(.(()1(()(***,(./())-/).3(>(9)9*-4)(0:3(.(3((((,,**(((449>((-))***.))*.(,(
@M70528:330:000000000-K6D4P:1:1102:17143:4240 2:N:0:GTTGCGTTCA+GTTGCAGTTG
TAAAACAGGGTCCCCTCCCCCTCTAGGGTCAAAAAAAGAGGTATTTAAGTTTCGGTCAGTTAAAAGTATTGTGATAGCTCCCGCTAACACTGGCAAAGATAAAAGAAGAAGAATGGCTGTTAAAATAACTGATCAGACAAATAGTCTAATTTTTTCTGCTGAAAGGTTTTTTGCTTTAAGATTAATAATTGTAGTAATAAAATTTAAGGCACCTAAAATTGAAGAAATCCCTGCAAGGTGTAAAGAAAAAATTGTTAAGTCTACTGAAGGTCCTGAATGATAAAACGTTGATAAAGGTGGA
+
CCCCCGGGGGGGGGGGGGGGGGGGGGGGGGGGGGGGGGGGGGGGGGGGGGGGGGGFGGGFGGGGGGGGGGGGGGGGFFGGGGGGGGGGGGGGGGGGGGGGGGGGGGGGGGGGGGGGGGGGGGGGGGGGGGGGGGGGGGGGGGFGFGGGGGFGGGGGGGGGGGGGDGGGGGGGGGGGFGGGGGGGGGGGGGGGGGFCFGFGCEFEFFFFAFFFFGFGFGGFGF:;AFFFF=>A>BDFFGGFEE4ACEFBF9>B=FEF4BC<7A?AF8))3;@E<<A)>C?8CC<CC@F@;D<:CC><GF0:(
@M70528:330:000000000-K6D4P:1:1102:9939:4245 2:N:0:GTTGCGTTCA+GTTGCAGTTG
TAAAACAGGGTCCCCTCCCCCTCTAGGGTCAAAAAAAGAGGTATTTAAGTTTCGGTCAGTTAAAAGTATTGTGATAGCTCCCGCTAACACTGGCAAAGATAAAAGAAGAAGAATGGCTGTTAAAATAACTGATCAGACAAATAGTCTAATTTTTTCTGCTGAAAGGTTTTTTGCTTTAAGATTAATAATTGTAGTAATAAAATTTAAGGCACCTAAAATTGAAGAAATCCCTGCAAGGTGTAAAGAAAAAATTGTTAAGTCTACTGAAGGTCCTGAATGATAAAACGTTGATAAAGGTGGA
+
CCCCCGGGGGGGGGGFGGGGGGGGGGGGGGGGGGGGGGGGGGGGGGGGGGGGGGGGGGGGGGGGGGGGGGGGGGGGGGGGFGGGGGGGGGGGGGGGGGGGGGGGGGGGGGGGGGGGGGDGGGFFFGGGGGGGFGEGGGGGGGGGGGGGGGFGGCEGGGGGGGGGGGGGGGGGGGGGFFFGCFGGGGGGGGGGGGGGFGFGFGFEFFAFFFFF>CACFEGFGFAB>ECFF2544>BFEF<8>EFFEFD=F7>BEFCF?==C?F?ACE?E@@@<@E@E>;EEFF<CE@:68;:1@?<CC@BF0
@M70528:330:000000000-K6D4P:1:1102:7089:4246 2:N:0:GTTGCGTTCA+GTTGCAGTTG
TAAAACAGGGTCCCCTCCCCCTCTAGGGTCAAAAAAAGAGGTATTTAAGTTTCGGTCAGTTAAAAGTATTGTGATAGCTCCCGCTAACACTGGCAAAGATAAAAGAAGAAGAATGGCTGTTAAAATAACTGATCAGACAAATAGTCTAATTTTTTCTGCTGAAAGGTTTTTTGCTTTAAGATTAATAATTGTAGTAATAAAATTTAAGGCTCCTAAAATTGAAGAAATCCCTGCAAGGTGTAAAGAAAAAATTGTTAAGTCTACTGAAGGTCCTAAATGATAAAACGTTGATAAAGGTGGA
+
CCCCCGGGGGEGGGGGGEGGGG@CEGGGGCFGGGGGGGGDGFF<,F?FFFDEFEFEGGEEEGGGGGEECFGFGGGGGGGGGF4FFGEDFCFGG8<FFFGGGGGCFGFGGGFGGGGGFFGEFFGGGEFGFGFGGGGGGGGGGGGGGFFGGGFGFGD@EGACEE=FFFGC8BD8C?D9?GGGGGDGGGGFGEDFGGGGCF9FFGF@FFFFFF**9CFDFFF5E69AFBDFF=EF>=:AE44>1969A>=DA2>B=88881=9>;6CC)17<3;A7))1;:<<?E?468>8(/23:73)+78,(
@M70528:330:000000000-K6D4P:1:1102:24540:4247 2:N:0:GTTGCGTTCA+GTTGCAGTTG
TAAAACAGGGTCCCCTCCCCCTCTAGGGTCAAAAAAAGAGGTATTTAAGTTTCGGTCAGTTAAAAGTATTGTGATAGCTCCCGCTAACACTGGCAAAGATAAAAGAAGAAGAATGGCTGTTAAAATAACTGATCAGACAAATAGTCTAATTTTTTCTGCTGAAAGGTTTTTTGCTTTAAGATTAATAATTGTAGTAATAAAATTTAAGGCACCTAAAATTGAAGAAATCCCTGCAAGGTGTAAAGAAAAAATTGTTAAGTCTACTGAAGGTCCTGAATGATAAAACGTGGACAAAGGTGGA
+
CCCCCGGGGGGGGFGGGGGGGGGGGGGGGGGGGGGGGGGGGGGGGGGFFAECGGGGGGGFGGGFGGGGGGGGGGGGGGGGGGGGGGGGGGGGGGGGGGGGGGGFGGGGGGGGGGGGGGGGGGFGGGGGGGGGGGGGGGGGGGGGGGGDGGFGGGGGGGGGGGGGG6DCGGFGGGFFFGGGFGDFDFGGGGGGGGGGCDFFCEFE7+CCFFFA?DFGF7C@FF5CF5=AF@EFFDFFECDDEEC+*152A=9(.+*494+9<:<@7=)7<@8A34368:?EEEFE6;63((2*;6618)(-(
@M70528:330:000000000-K6D4P:1:1102:26245:4257 2:N:0:GTTGCGTTCA+GTTGCAGTTG
TAAAACAGGGTCCCCTCCCCCTCTAGGGTCAAAAAAAGAGGTATTTAAGTTTCGGTCAGTTAAAAGTATTGTGATAGATCCCGCTAACACTGGCAAAGATAAAAGAAGAAGAATGGCTGTTAAAATAACTGATCAGACAAATAGTCTAATTTTTTCTGCTGAAAGGTTTTTTGCTTTAAGATTAATAATTGTAGTAATAAAATTTAAGGCACCTAAAATTGAAGAAATCCCTGCAAGGTGTAAAGAACAAATTGTTAAGTCTACTGTAGGTCCTGAATGATAAATCGTTAAAAAAGGTGGA
+
CCCCCGGGGGGFGGF8FCFGGEGGGFGGGGGGGGGGGGGFFFGGFGGGE9EFGGGGGGGGGGGGGGGGGFGGGGGGG,,EEGGGGGDFFGFGGFFGCGGGGEGDGGGGFFFFFFGCFFDGGGGFF?EC9FFGGGGGGGGGGGGAEEGGFGFFGFC@FGGFFD=,D6EDCFFC7DFGFGF,EGEGGFGFGGFC@,CD9C+C879@BFA<5?9C>569?,CC,+0*1:=7@>4A*:-86*,6118=*:@(;72**+9+*+17*49=>>***)1)7;4)01)7))))))(/((1+3733*/,:(
@M70528:330:000000000-K6D4P:1:1102:9180:4259 2:N:0:GTTGCGTTCA+GTTGCAGTTG
TAAAACAGGGTCCCCTCCCCCTCTAGGGTCAAAAAAAGAGGTATTTAAGTTTCGGTCAGTTAAAAGTATTGTGATAGCTCCCGCTAACACTGGCAAAGATAAAAGAAGAAGAATGGCTGTTAAAATAACTGATCAGACAAATAGTCTAATTTTTTCTGCTGAAAGGTTTTTTGCTTTAAGATTAATAATTGTAGTAATAAAATTTAAGGCACCTAAAATTGAAGAAATCCCTGCAAGGTGTAAAGAAAAAATTGTTAAGTCTACTGAAGTTCCTGAATGATAAAACGTTGATAAAGGTGGA
+
CCCCCGGFGGGGGGGGGEGGGGGGGGGGGGGGGGGGGGGGGGGGGGGGGFGGGGGGGGFCFGGGGGGGGGGGGGGGGGGGFFEGGGGGGGGGGGGGGGGGGGGGGGGGGGGGGGGGGGGGGGGGGGGGGGGGGGGGGGGGGGCFGGGFGFFGGFGGGFGGGGGGGGGGGGGCGGGGFGGGGGGGGGGGGGGAFDC9EGFF8EFEFFFFFFFFFGFCFGFFGAEFFFFFF24AF=BFEDFGFEFFFFB(;2523BCFC8AC?+<8CEE<@99C5?4>7CCAEE<63;1:327;C<4CF;@:(
@M70528:330:000000000-K6D4P:1:1102:20301:4269 2:N:0:GTTGCGTTCA+GTTGCAGTTG
TAAAACAGGGTCCCCTCCCCCTCTAGGGTCAAAAAAAGAGGTATTTAAGTTTCGGTCAGTTAAAAGTATTGTGATAGCTCCCGCTAACACTGGCAAAGATAAAAGAAGAAGAATGGCTGTTAAAATAACTGATCAGACAAATAGTCTAATTTTTTCTGCTGAAAGGTTTTTTGCTTTAAGATTAATAATTGTAGTAATAAAATTTAAGGCACCTAAAATTGAAGAAATCCCTGCAAGGTGTAAAGAAAAAATTGTTAAGTCTACTGAAGGTCCTGAATGATAAAACGTTGATAAAGGTGGA
+
CCCCCGGGGGGGGGGGGGGGGGGGGGGGGGGGGGGGGGGGGGGGGGGGGFGGGGGFDGGGGGGGGGGGGGGGGGGGGGGGGGGGGGGGGGGGGGGGGGFFGGGGGGGGGGGGGGGGGGGGGGGGGGGGGGGGGGGGGGGGGGGGGGGGGGFGGEGGGGFCFGGGGGGGGGGGGGGGFGGGGGGGGGGGGGGGDAEF?EFGEEFEFFFFFFFFFGFGFGGFGFFEFFFFF@FFFFFF=EEFBBCAEEDFFFFFFFFFEFF?CF<ACEE348;;/7=EF>?A?CEECE9@;4*3;?C<FEFF0
@M70528:330:000000000-K6D4P:1:1102:12116:4271 2:N:0:GTTGCGTTCA+GTTGCAGTTG
TAAAACAGGGTCCCCTCCCCCTCTAGGGTCAAAAAAAGAGGTATTTAAGTTTCGGTCAGTTAAAAGTATTGTGATAGCTCCCGCTAACACTGGCAAAGATAAAAGAAGAAGAATGGCTGTTAAAATAACTGATCAGACAAATAGTCTAATTTTTTCTGCTGAAAGGTTTTTTGCTTTAAGATTAATAATTGTAGTAATAAAATTTAAGGCACCTAAAATTGAAGAAATCCCTGCAAGGTGTAAAGAAAAAATTGTTAAGTCTACTGAAGGTCCTGAATGATAAAACGTTGATAAAGGTGGA
+
CCCCCGGGGGGGGGGGGGGGGGGGGGGGGGGGGGGGGGGGGGGGGGGGGGGGGGGGGGGGGGGGGGGGGGGGGGGGGGGGGGGDGGGGGGGGFGGGGGGGGGGGGGGGGGGGGGGGGGGFGGGGGGGGGGGGDGGGGGGGGGGGGGGGGGFGGGGGFGGGGGGGGGGGGGGGGGGGFGGGGGGGGGGGGGGGGGGGFFFAC;?EFFFBFFFFF5CGFFFFGFFEFFFFFE@FFFFA:4DBBBEFFFFFF29BFFEF?FFFFFEFF@67=;;E@EEFFFFEFF?>9@>@;;*3:?3>D<(4(
@M70528:330:000000000-K6D4P:1:1102:20183:4272 2:N:0:GTTGCGTTCA+GTTGCAGTTG
TAAAACAGGGTCCCCTCCCCCTCTAGGGTCAAAAAAAGAGGTATTTAAGTTTCGGTCAGTTAAAAGTATTGTGATAGCTCCCGCTAACACTGGCAAAGATAAAAGAAGAAGAATGGCTGTTAAAATAACTGATCAGACAAATAGTCTAATTTTTTCTGCTGAAAGGTTTTTTGCTTTAAGATTAATAATTGTAGTAATAAAATTTAAGGCACCTAAAATTGAAGAAATCCCTGCAAGGTGTAAAGAAAAAATTGTTAAGTCTACTGAAGGTCCTGAATGATAAACCGTTGATAAAGGTGGA
+
@CC<CGGGGGC<CFFG>@FGGGCGCGGFGGGDGGGGGEDEFFGGGFB5EECFCBC6B:CCEFFA<EFCDEEFEE9EC<BFGGCEFEEACFGA?8?FGGGGGFFAD<EEF=FB?FE?EFC@FF?5EFFGGFG:FFFGFGGGGFFDFGGGGGFF=9CGGG8FGGE?F?FGGDFEGFFGFDFF8FF<CEFFFGGFCCFGFG?EEEFFFFFFFFFFFCFGCC,)2B*:B@@@F>EFF2>?:D>DEEC@EC3=F>BBFFC+9:BC37CFF<.=@@;)7>3422775C?<)6:;;;>:CC>EGFB:(
@M70528:330:000000000-K6D4P:1:1102:9665:4278 2:N:0:GTTGCGTTCA+GTTGCAGTTG
TAAAACAGGGTCCCCTCCCCCTCTAGGGTCAAAAAAAGAGGTATTTAAGTTTCGGTCAGTTAAAAGTATTGTGATAGCTCCCGCTAACACTGGCAAAGATAAAAGAAGAAGAATGGCTGTTAAAATAACTGATCAGACAAATAGTCTAATTTTTTCTGCTGAAAGGTTTTTTGCTTTAAGATTAATAATTGTAGTAATAAAATTTAAGGCACCTAAAATTGAAGAAATCCCTGCAAGGTGTAAAGAAAAAATTGTTAAGTCTACTGAAGGTCCTGAATGATAAAACGTTGATAAAGGTGGA
+
CCCCCGGGGGGGGGGGGGGGGGGGGGGGGGGGGGGGGGGGGGGGGGGGGGGGGGGEGGGGGGGGGGGGGGGGGGGGGGGGGGGGGGGGGGGGGGGGGGGGGGFFGGGGGGGGGGGGGGGGGGGGGGGGGGGGFGGGGGGGGGGGFGGGGGFGGGGGGGGGGGGGGGGGGGGGGGGGFGGGGGGGGGGGGGGGGGGGFGFGEFFFFFFFAFFFFGFGFFC@GFFFFFFFA<36@2@F>C<B@FFFEEB@FB@F2BCFEFFF?7?FC@E=E3;<<9AEGGEEFCC9CE;@1@CCGFFFG=?6(
@M70528:330:000000000-K6D4P:1:1102:8042:4309 2:N:0:GTTGCGTTCA+GTTGCAGTTG
TAAAACAGGGTCCCCTCCCCCTCTAGGGTCAAAAAAAGAGGTATTTAAGTTTCGGTCAGTTAAAAGTATTGTGATAGCTCCCGCTAACACTGGCAAAGATAAAAGAAGAAGAATGGCTGTTAAAATAACTGATCAGACAAATAGTCTAATTTTTTCTGCTGAAAGGTTTTTTGCTTTAAGATTAATAATTGTAGTAATAAAATTTAAGGCACCTAAAATTGAAGAAATCCCTGCAAGGTGTAAAGAAAAAATTGTTAAGTCTACTGAAGGTCCTGAATGATAAAACGTTGATAAAGGTGGA
+
CCCCCGGGGGGGEGGGGGGGGGGGGGGGGGGGGGGGGGGGGGFGGGGGGGGGGGGGEGGGGGGGGGGGGGGGGGGGGGGFGGGGGGGCG@GGGGGGGGGGGGGGGGGGGGGGGGGGGGGGEGGGGGGGGGGFGGGGFGGGGCFGFGGGGGFGGFGGGGGGGGGGGGGGFFGGGGGGFGGFGGGGGGGGGGGGGGGG7DFACCF<FFFFCFFFFDFDFGGFGF:;CEDEF:=FFBBFBFGGFFC=ACBFF=@DEFFFEBC?E6CAC@74=@EA@AEC9DEECEEE4;65=;<::)6>D74:(
@M70528:330:000000000-K6D4P:1:1102:13344:4312 2:N:0:GTTGCGTTCA+GTTGCAGTTG
TAAAACAGGGGTCCCCTCCCCCTCTAGGGTCAAAAAAAGAGGTATTTAAGTTTCGGTCAGTTAAAAGTATTGTGATAGCTCCCGCTAACACTGGCAAAGATAAAAGAAGAAGAATGGCTGTTAAAATAACTGATCAGACAAATAGTCTAATTTTTTCTGCTGAAAGGTTTTTTGCTTTAAGATTAATAATTGTAGTAATAAAATTTAAGGCACCTAAAATTGAAGAAATCCCTGCAAGGTGTAAAGAAAAAATTGTTAAGTCTACTGAAGGTCCTGAATGATAAAACGTTGATAAAGGTGG
+
CCCCCGGGGGGGGGGGGGGGGGGGGGGGGFGGGGGGGGGGGGGGGGFGGGFGGGGGGGGGGGGGGGGFGGGGGGGGGGGFGGGGGGGGFGGGGGGGGGGGGGGGGGGGGGGGGGGGGGDEFGGGGGGGGGGGGGGGGGGGCGGGGGGGGGFGGGGGGGGGFGGGGGGFGGGGGGGGFGGGGGGGGGGGGGGGGGGGFFFCCAFEFAFFF>FFFGAFFGFFGFEFFEEFFF=FFFFF=FGFB@EBC?CFABFFDAEA6@FC?A?A+98EE@@@E4><;CCEEEF346<>@F4/+?>>GB?::
@M70528:330:000000000-K6D4P:1:1102:17474:4314 2:N:0:GTTGCGTTCA+GTTGCAGTTG
TAAAACAGGGTCCCCTGTCTCTTATACACATCTGACGCTGCCGACGACAACTGCAACGTGTAGATCTCGGTGGGCGCCGGACCATTAAAAACATAAAAAAATCTACGCATTCCACTGCTACCCCTGGAATTCCAATCGCCTCTCCCGCCCTACAGCCTGTCAGTCTCCACTGCGGTTCCCCTACTAATGCCTCGTCATTCCTCGCTCCGCCTCAACATCTCGCCTGCAAGCTATACGCCCCATTTCGTTACGTCCCACTCTCCCCCGCCCTTTACTCCCCTATCCTTTCACCTCTTTATGC
+
@CCCCGGGGGGGGGGGGFFAFGFGGGGGCFFG9CFCCCGGGGGGGG:FGGGFGGGGFGG<9<@ECDDGE?,8@+C+++++++7,,5,,CC=+A,?CE,=4+4,49,A:++8C9,,,@F+,C,4D+3+BF<BFF@,,,+3@68=,,6++++*,,,,3:,,,7,27<+@9,@,,6**=5:7,,6*,65,+2?C42:*2)4+,/,4()0))))255*/>A*+)+)((0(/(1)-)*-./,*289((*.)(,)(((()(05))())..14(,,,1(.)))2*(((())()))))0**())+).))
@M70528:330:000000000-K6D4P:1:1102:8055:4321 2:N:0:GTTGCGTTCA+GTTGCAGTTG
TAAAACAGGGTCCCCTCCCCCTCTAGGGTCAAAAAAAGAGGTATTTAAGTTTCGGTCAGTTAAAAGTATTGTGATAGCTCCCGCTAACACTGGCAAAGATAAAAGAAGAAGAATGGCTGTTAAAATAACTGATCAGACAAATAGTCTAATTTTTTCTGCTGAAAGGTTTTTTGCTTTAAGATTAATAATTGTAGTAATAAAATTTAAGGCACCTAAAATTGAAGAAATCCCTGCAAGGTGTAAAGAAAAAATTGTTAAGTCTACTGAAGGTCCTGAATGATAAAACGTTGATAAAGGTGGA
+
CCCCCGGGGGGGGGGCGGGGGGGGGGGGGGGGGGGGGGGGGGGGGGGGGGGGGGGGGGGGGGGGGGGGGGGGGGGGFGGGGGGGGGG8FGGGGGGGGFGGGGGGGGGFGGGGGGGGGGGGGGGGGGGGGGGGGGGFGGGGGGGGGGGGGGFGGGGGGGGGGGGGGGGGGGGGGGGGFGGGGGGGGGGGGGGGFGGGFGFGFGFFFFFFAFFF>FFGAFG5EAA8FFCFFEEFFF4;BCFGFFFFFEFDFF@BEFFFEFFEE+?CGFC73=@E<9<9;FEFFCEECE;@DFGGGEE<E<(2(
@M70528:330:000000000-K6D4P:1:1102:12576:4335 2:N:0:GTTGCGTTCA+GTTGCAGTTG
TAAAACAGGGTTCCCTCCCCCTCTAGGGTCAAAAAAAGAGGTATTTAAGTTTCGGTCAGTTAACAGTATTGTGATAGCTCCCGCTAACACTGGCAAAGATAAAAGAAGAAGAATGGCTGTTAAAATAACTGATCAGACAAATAGTCTAATTTTTTCTGCTGAATGTTTTTTTGCTTTAAGATTAATAATTGTAGTAATAAAATTTAAGGTACCTAAACTTGAAGAAATCCCTGCAAGGTGTAAAGAAAAAATTGTTAAGTCTACTGAAGGTCCTGAATGATAAAACGTTGATAAAGGTGGA
+
-BCCCGGGGGG-CCCFF;FEGG7EFDFGFGFGGGG@CFFF@FG9EDFD<<F,C:7,,,9<6CE,,CC<@EFFCFEDF<,?EFGGGG>C<6E948FCFDGGG49,CC<4ECE==?CFCF==,C<9>@FGCFGGA;AE?F84+,6=4=;=4@CD=A+EFC8ADD8,@+,@8+@E8@D=7=FC@@9=,@>E@ACFFGCFFGF;=A+)=FF8C+?8?+87>,@>CA)1+)@EF2=F>):A=444:>6=A=:3)(65B=>85=+0<+.:+7))736)/7737;)7?3)./)6,((113<9>C)(((
@M70528:330:000000000-K6D4P:1:1102:15656:4339 2:N:0:GTTGCGTTCA+GTTGCAGTTG
TAAAACAGGGTCCCCTCCCCCTCTAGGGTCAAAAAAAGAGGTATTTAAGTTTCGGTCAGTTAAAAGTATTGTGATAGCTCCCGCTAACACTGGCAAAGATAAAAGAAGAAGAATGGCTGTTAAAATAACTGATCAGACAAATAGTCTAATTTTTTCTGCTGAAAGGTTTTTTGCTTTAAGATTAATAATTGTAGTAATAAAATTTAAGGCACCTAAAATTGAAGAAATCCCTGCAAGGTGTAAAGAAAAAATTGTTAAGTCTACTGAAGGTCCTGAATGATAAAACGTTGATAAAGGTGGA
+
CCCCCGGGGGGGGGGGGGGGGGGGGGGGGGGGGGGGGGGGGGGGGGGGGGGGGGGGGGGGGGGGGGGGGGGGGGGGGGGGGGGGGGGGGGGGGGGEFFGGGGGGGGGGGGGGGGGGGGGGGGGGGGGGGGGGGGGGGGGGGFDGGGGGGGFGGGEDGGGGGGGGGGGFGFGGGGGGFGGFGGGGGGGGGGGGGGGGFGFGFGFFFFFFFFFFFGFCFGGFGFFFFEFEFFF>FFFFBFFGEBEFEEBBF29@EF?F<CFFFF<CFECAFFFE@@<CC:<75CFFC@3/=@3:@?EEGE72(
@M70528:330:000000000-K6D4P:1:1102:6722:4355 2:N:0:GTTGCGTTCA+GTTGCAGTTG
TAAAACAGGGTCCCCTCCCCCTCTAGGGTCAAAAAAAGAGGTATTTAAGTTTCGGTCAGTTAAAAGTATTGTGATAGCTCCCGCTAACACTGGCAAAGATAAAAGAAGAAGAATGGCTGTTAAAATAACTGATCAGACAAATAGTCTAATTTTTTCTGCTGAAAGGTTTTTTGCTTTAAGATTAATAATTGTAGTAATAAAATTTAAGGCACCTAAAATTGAAGAAATCCCTGCAAGGTGTAAAGAAAAAATTGTTAAGTCTACTGAAGGTCCTGAATGATAAAACGTTGATAAAGGTGGA
+
CCCCCGGGGGGGGGGGGGGGGGGGGGGGGGGGGGGGGGGGGGGGGGGGGGGGGGGGGGGGGGGGGGGGGGGGGGGGGGGGGGGGGGGGGGGGGGGGGGGGGGGGGGGGGGGGGGFGGGGGGGGGGGGGGGGGGGGGGGGGGGGFGGGGGGFGGGGGGGGGGGGGGGGGGGFGGGGGFGGGGGGGGGGGGGGGGGGGAFFFFGFFFFCFAFFFFCFGFGGFGFC;FF@EFEE4F=>FB@EG=@EAECB(?>BFF8@CCBFFE=C+AECAFF;97@EF;C?)55949)1=;?GCFFCEC336(
@M70528:330:000000000-K6D4P:1:1102:14171:4357 2:N:0:GTTGCGTTCA+GTTGCAGTTG
TAAAACAGGGTCCCCTCCCCCTCTAGGGTCAAAAAAAGAGGTATTTAAGTTTCGGTCAGTTAAAAGTATTGTGATAGCTCCCGCTAACACTGGCAAAGATAAAAGAAGAAGAATGGCTGTTAAAATAACTGATCAGACAAATAGTCTAATTTTTTCTGCTGAAAGGTTTTTTGCTTTAAGATTAATAATTGTAGTAATAAAATTTAAGGCACCTAAAATTGAAGAAATCCCTGCAAGGTGTAAAGAAAAAATTGTTAAGTCTACTGAAGGTCCTGAATGATAAAACGTTGATAAAGGTGGA
+
CCCCCGGGGGGGGGGGGGGGGGGGGGGGGGGGGGGGGGGGGGGGGGGGGGGGGGGGGGGGGGGGGGGGGGGGGGGGGGGGGGGGGGGGGGGGGGGGGGGGGGGGGGGGGGGGGGGGGGDGGGGGGGGGGGGGGGGGGGGGGGFGGGGGGGFGGGGGFGFCGGGGGGGGGGGGGGFGFGFGGGGGGGGGFCGGGGGGFGFGFFFEFFFFFFFFFGFGFGGFGF@;F5=EF:E4ADB>=FFGFFFFFED@FFF@BF?FCCFEFFEFCEC7@1=<3>8CFGFFFFC9>@16@@GC>6/;>@:?(
@M70528:330:000000000-K6D4P:1:1102:11741:4360 2:N:0:GTTGCGTTCA+GTTGCAGTTG
TAAAACAGGGTCCCCTCCCCCTCTAGGGTCAAAAAAAGAGGTATTTAAGTTTCGGTCAGTTAAAAGTATTGTGATAGCTCCCGCTAACACTGGCAAAGATAAAAGAAGAAGAATGGCTGTTAAAATAACTGATCAGACAAATAGTCTAATTTTTTCTGCTGAAAGGTTTTTTGCTTTAAGATTAATAATTGTAGTAATAAAATTTAAGGCACCTAAAATTGAAGAAATCCCTGCAAGGTGTAAAGAAAAAATTGTTAAGTCTACTGAAGGTCCTGAATGATAAAACGTTGATAAAGGTGGA
+
CCCCCGGGGGGFGGGGGGGGGGGGGGGGGGGGGGGGGGGGGGGGGGGGGGGGGGGFGGFFFGGGGGGGGGGGGGGGGGGGGGGGGGGFGGFFFGGGFFGGGGGGGGGGFGGGGGGGFGGGGGGGGGGGGGGGGGGFFGGGGFGGGGGGGGFGGGGGGFGFGGGGGCFFGGGGGGGGFGGGGGGGGGGGGGGGGAFGFGFCAE7CFFFFFA?A>C>9AFG@EFEFFFFFFB);A4>9>DD7>=EFFFD=A9@FFFFFFFFF3;<CFFCA3@EFEAEEGGEEC<5>C<936;9+@C9)<=?F0
@M70528:330:000000000-K6D4P:1:1102:23987:4366 2:N:0:GTTGCGTTCA+GTTGCAGTTG
TAAAACAGGGTCCCCTCCCCCTCTAGGGTCAAAAAAAGAGGTATTTAAGTTTCGGTCAGTTAAAAGTATTGTGATAGCTCCCGCTAACACTGGCAAAGATAAAAGAAGAAGAATGGCTGTTAAAATAACTGATCAGACAAATAGTCTAATTTTTTCTGCTGAAAGGTTTTTTGCTTTAAGATTAATAATTGTAGTAATAAAATTTAAGGCACCTAAAATTGAAGAAATCCCTGCAAGGTGTAAAGAAAAAATTGTTAAGTCTACTGAAGGTCCTGAATGATAAAACGTTGATAAAGGTGGA
+
CCCCCGGGGGGGGGGGGGGGGGGGGGGGGGGGGGGGGGFGGGGGGGGGGGGGGGGGGDGGGGGGGGGGGGGGGGGGGGFGGGGGGGGGGGGGGGGGGGGGGGGGGGGGGGGGGGGGGGGBFFGGGGGGGFGGGGGGGGGGGGGGGGGGGGFGGGGGGGGGGGGGCDFFGGGGGGGFFGFGGGC>EGGGGGGGGGGGFGFGFFFEFFFFF5AF?FFGFFGFFF9*18@EF2>>FB=;@GEGEFF6<=B=FB52>FFF?ACCEFCAC@CEEE@;)7A>;CEFFFEEE@6;D@9:DC>CG<>?0
@M70528:330:000000000-K6D4P:1:1102:6729:4371 2:N:0:GTTGCGTTCA+GTTGCAGTTG
TAAAACAGGGTCCCCTCCCCCTCTAGGGTCAAAAAAAGAGGTATTTAAGTTTCGGTCAGTTAAAAGTATTGTGATAGCTCCCGCTAACACTGGCAAAGATAAAAGAAGAAGAATGGCTGTTAAAATAACTGATCAGACAAATAGTCTAATTTTTTCTGCTGAAAGGTTTTTTGCTTTAAGATTAATAATTGTAGTAATAAAATTTAAGGCACCTAAAATTGAAGAAATCCCTGCAAGGTGTAAAGAAAAAATTGTTAAGTCTACTGAAGGTCCTGAATGATAAAACGTTGATAAAGGTGGA
+
CCCCCGGGGGGGGGGGGGGGGGGGGGGGGGGGGGGGGGGGGGGGGGGGGGGGGGGGGGGGGGGGGGGGGGGGGGGGGGGGGGGGGGGGGGFGGGGGGGGGGGGGGGGGGGGGGGGGGGGGGGGGGGGGGGGGGGGGGGGGGGGGGFEGGGFGGGDFGGGGGGGGGGGGGGGGGGFFFGGGGGGGGGGGGGGGGGGGFGFGFGFFFFFFFFFFFGFGFGGFGFA@F5CEFBFFF24B@GGGFFFFECB:;B@=EFEFCAFFF=EFGFEE<@@A<EFF>FC8CFFFFFF@DDD@FEF<CE?F0
@M70528:330:000000000-K6D4P:1:1102:21581:4371 2:N:0:GTTGCGTTCA+GTTGCAGTTG
TAAACAGGGTCCCCTCCCCCTCTCGGGTCAAAAAAAGAGGTATTTAAGTTTCGGTCAGTTAAAAGTATTGTGCTCGCTCCCGCTAACACTGGCAAAGATAAAAGAAGAAGAATGGCTGTTAAAATAACTGATCAGACAAATAGTCTAATTTTTTCTGCTGAAAGGTTTTTTGCTTTAAGATTAATAATTGTAGTAATAAAATTTAAGGCACCTAAAATTGAAGAAATCCCTGCAAGGTGTAAAGAAAAAATTGTTAAGTCTACTGAAGGTCCTGAATGATCAAACGTTGATAAAGGTGGAA
+
CCCCCGGGGGGGGGGGGGGGGGG8FGGGGGGGGGGGGGGGGEFGGGGGFGGGGGGGGGGGGGGGGFGGGGGG,F,BFGGGGGGGGGGGGGGGGGGGGGGGGGGGGGGGGGGGGGGGGGGGGGGGGGGGGGGGGGGGGGGGGGGGGGGGGGFGGDGFGGGGGGGGGGGGGGGGGFGFBFGGGGGGGGGGGGGGGGGGFFAFEGFFFFFFFAFFFGFGFGGFGFBCFDFFFFFFABBFB>8;78CCFFFFFFD@EFCFFFF<EFFC93)7=5>@@EFFCDE?)9=A@03:::0:CA<AFFFF)
@M70528:330:000000000-K6D4P:1:1102:23567:4387 2:N:0:GTTGCGTTCA+GTTGCAGTTG
TAAAACAGGGTCCCCTCCCCCTCTAGGGTCAAAAAAAGAGGTATTTAAGTTTCGGTCAGTTAAAAGTATTGTGATAGCTCCCGCTAACACTGGCAAAGATAAAAGAAGAAGAATGGCTGTTAAAATAACTGATCAGACAAATAGTCTAATTTTTTCTGCTGAAAGGTTTTTTGCTTTAAGATTAATAATTGTAGTAATAAAATTTAAGGCACCTAAAATTGAAGAAATCCCTGCAAGGTGTAAAGAAAAAATTGTTAAGTCTACTGAAGGTCCTGAATGATAAAACGTTGATAAAGGTGGA
+
CCCCCGGGGGGGGGGGGGGGGGGFGGGGGGGGGGGGGGGGGGGGGGGGGGGGGGGGGGGGGGGGGGGGGGGGGGGGGGGGGGGGGGGGGGGGGGGGGGGGGGGGGGGGGGGGGGGGGGGFGGGGFGGGGGGGGGGGGGGGGGGFFGGGGGDDFGGGDFGGGGGFGGFGGGGGGGGGFGGGGGGGGGGGGGGGGGGGFGFGFGFFFFFFF*?FFGF>A@CFGFE@B@@EFBFAFDFA>FEFEFEFFFBBAB=DEFFF54=8CAEFG8?AE8;E=@AC;@EEEFE43323;;5;CCEF7;8:(
@M70528:330:000000000-K6D4P:1:1102:18760:4392 2:N:0:GTTGCGTTCA+GTTGCAGTTG
TAAAACAGGGTCCCCTCCCCCTCTAGGGTCAAAAAAAGAGGTATTTAAGTTTCGGTCAGTTAAAAGTATTGTGATAGCTCCCGCTAACACTGGCAAAGATAAAAGAAGAAGAATGGCTGTTAAAATAACTGATCAGACAAATAGTCTAATTTTTTCTGCTGAAAGGTTTTTTGCTTTAAGATTAATAATTGTAGTAATAAAATTTAAGGCACCTAAAATTGAAGAAATCCCTGCAAGGTGTAAAGAAAAAATTGTTAAGTCTACTGAAGGTCCTGAATGATAAAACGTTGATAAAGGTGGA
+
CCCCCGGGGGGGGGGGGGGGGGGGGGGGGGGGGGGGGGGGGGGGGGGGGGGGGGGGGGGGGGGGGGGGGGGGGGGGGGGGGGGGGGGGGGGGGGGGGGGGGGGGGGGGGGGGGGGGGGGGGGGGGGGGGGGGGGGGGGGGGGGGFGGGGGFGGGGGGGGEGGGFGGGGGGGGGGGGFGGGGGGGGGGGGGGGGGGGFGFGFFFFFFFFFFFFFGFGFGGBGFC@FFFFFEF>FBFFECDCBBEAEFFDF(556BEF?FF??FECGE?AE;EF)>EFDCEFFF<7;@@=DFFCC?<EG@??(
@M70528:330:000000000-K6D4P:1:1102:8714:4393 2:N:0:GTTGCGTTCA+GTTGCAGTTG
TAAAACAGGATCCCCTCCCCCTCTAGGGTCAAAAAAAGAGGTATTTAAGTTTCGGTCAGTTAAAAGTATTGTGATAGCTCCCGCTAACACTGGCAAAGATAAAAGAAGAAGAATGGCTGTTAAAATAACTGATCAGACAAATAGTCTAATTTTTTCTGCTGAAAGGTTTTTTGCTTTAAGATTAATAATTGTAGTAATAAAATTTAAGGCACCTAAAATTGAAGAAATCCCTGCAAGGTGTAAAGAAAAAATTGTTAAGTCTACTGAAGGTCCTGAATGATAAAACGTTGATAAAGGTGGA
+
CCCCCGGGGCGGGGGGGGGGGGGGGGGGGGGGGGGGGGGGGGGGGGGGGGGGGGGGGGGGGGGGGGGGGGGGGGGGGGGGGGGGGGGGGGGGGGGGGGGGGGGFGGGGGGFGGGGGGGGGGGGGGGGGGGGGGGGGGGGGGGGGGGGGGGFGGGGGGGGGGGGGGGGGGGGGGGFGFGGGGGGGGGGGGGGGGGGGFGFGFGFEFFFFFFFFFGFGFGGFGFA;F0=EF>EAFFFFEDFDEEFFFFFFFF>FBAEF?BAECACFGFEEF;E>7<3902?AEEFFE<@DFFF:C?>CFE?:(
@M70528:330:000000000-K6D4P:1:1102:7109:4407 2:N:0:GTTGCGTTCA+GTTGCAGTTG
TAAAACAGGGTCCCCTCCCCCTCTAGGGTCAAAAAAAGAGGTATTTAAGTTTCGGTCAGTTAAAAGTATTGTGATAGCTCCCGCTAACACTGGCAAAGATAAAAGAAGAAGAATGGCTGTTAAAATAACTGATCAGACAAATAGTCTAATTTTTTCTGCTGAAAGGTTTTTTGCTTTAAGATTAATAATTGTAGTAATAAAATTTAAGGCACCTAAAATTGAAGAAATCCCTGCAAGGTGTAAAGAAAAAATTGTTAAGTCTACTGAAGGTCCTGAATGATAAAACGTTGATAAAGGTGGA
+
CCCCCGGGGGGGGGGGGGGGGGGGGGGGGGGGGGGGGGGGGGGGGGGGGGGGGGGGGGGFGGGGGGGGGGGGGGGGGGGGGGGEGGG<FGGGGGGGGGGGGGGGGGGGGGGGGGGGGGDFFEFGGGGGGGGGGGGGGGGGFFGGGGGGGGFDGFCFGGGGGGGGGGGGGFGEGGGDEGGGGGGGGGFGGGGGGGGGFGFFEGFFFFFFFFFAA>FCFGGEFA1*===E+:@4ABBF@@DFBEE:AEBFFDFF=FFFC>FFE=<FFECEE@EA7<EE;DFFFFFF<<636=F7CEFF7@?B0
@M70528:330:000000000-K6D4P:1:1102:7277:4420 2:N:0:GTTGCGTTCA+GTTGCAGTTG
TAAAACAGGGTCCCCTCCCCCTCTAGGGTCAAAAAAAGAGGTATTTAAGTTTCGGTCAGTTAAAAGTATTGTGATAGCTCCCGCTAACACTGGCAAAGATAAAAGAAGAAGAATGGCTGTTAAAATAACTGATCAGACAAATAGTCTAATTTTTTCTGCTGAAAGGTTTTTTGCTTTAAGATTAATAATTGTAGTAATAAAATTTAAGGCACCTAAAATTGAAGAAATCCCTGCAAGGTGTAAAGAAAAAATTGTTAAGTCTACTGAAGGTCCTGAATGATAAAACGTTGATAAAGGTGGA
+
CCCCCGGGGGGGGGGGGGGGGGGGGGGGGGGGGGGGGGGGGGGGGGGGGGGGGGGGGGGGGGGGGGGGGGGGGGGGGGGGGGGGDGGGGGGGGGGGGGGGGGGGGGGGGGGGGGGGGGGGGGGGGGGGGGGGGGGGGGGGGGGGGGGGGGFGGGEGGGGGGGGGGGGGGGGGGGGGFGGGGGGGGGGGGGGGGGGGFGFGFGFFFFFFFFFFFGFGFGGFGFA@F9@EC5@AFBDF:=DGEEFFFFFFFBFB=FFF?BFEF=<AFEEF@EF@FF8CFGFF?EEFFF9@;?F7CCFFGF?F0
@M70528:330:000000000-K6D4P:1:1102:17319:4420 2:N:0:GTTGCGTTCA+GTTGCAGTTG
TAAAACAGGGTCCCCTCCCCCTCTAGGGTCAAAAAAAGAGGTATTTAAGTTTCGGTCAGTTAAAAGTATTGTGATAGCTCCCGCTAACACTGGCAAAGATAAAAGAAGAAGAATGGCTGTTAAAATAACTGATCAGACAAATAGTCTAATTTTTTCTGCTGAAAGGTTTTTTGCTTTAAGATTAATAATTGTAGTAATAAAATTTAAGGCACCTAAAATTGAAGAAATCCCTGCAAGGTGTAAAGAAAAAATTGTTAAGTCTACTGAAGGTCCTGAATGATAAAACGTTGATAAAGGTGGA
+
CCCCCGGGGGGGGGGGGGGGGGGGGGGGGGGGGGGGGGGGGGGGGGGGGGCFGGGFGGGGGGGGGGGGGGGGGGGGGGGGGGGGGGGGGGGGGGGGGGGGGGGGGGGGGGGGGGGGGGGGGGGFGGGGGGGFGGGGGGGGGGGFFGGGGGFGGGGGGGGGGFGGGGGGGGGGGGGGFGGGGGGGGGGGGGGGGGGGFGFGE@F@AFFFFFFFFGFGFFGFGFCEFCDCABEAFFFFEC>FBEEF?E:@A5>DBFCF@8BCE6CAC@3<@FEF<EAFGCE<<CC>CEBDF<C+1<6CC@?6(
@M70528:330:000000000-K6D4P:1:1102:7633:4423 2:N:0:GTTGCGTTCA+GTTGCAGTTG
TAAAACAGGGCTCCCTGTCACTTATACACATCTGACGCTGCCGACGACAACTGCAACGTGTAGATCTCGGTGGTCGCCGTACCATTTAAAAAAAAAAACACAAACCTACATTACCTATTTCCACCCTCACTCTCCACTCTCCTTATAGTTTCGAATTCCCTCTCTTATTCCCATCTCTCCCATCCTCCACCATCTTTTCTCTATTACTTGAGCACTCCTCTACCCTCTTTAGCCATTATCACGTCATCTTCCATCTTCACACATCCGCGTGCACCGAAACATCGCTCAACTCACTATCTAT
+
CCCCCFGGGGEEGGGGGGGFGGGFGGGGGGEFFFGGFGGGGFG:FGGFGGGAFFGGGGGCF<9FFFGCEG@:CG<FEFF=C,B<FD,9CF<FE84CCC+=,,+,,+,,,,545EAF,,+,,;D,,++:333C,6A8F;,8+,+,,,7,,6+8+8,,+,7,,4,3,5,@,,,2,3,,3,44@89<3,?*,,4;8<+++,+,*,+0+++11+*))02*)0,(,*18)),(/.)1+))+1++556()(((/+1)1)+)+)3+)9)()+.((((((()(-))(,(.)(-.(()(*2*(.)06)))
@M70528:330:000000000-K6D4P:1:1102:24801:4444 2:N:0:GTTGCGTTCA+GTTGCAGTTG
TAAAACAGGGTCCCCTCCCCCTCTAGGGTCAAAAAAAGAGGTATTTAAGTTTCGGTCAGTTAAAAGTATTGTGATAGCTCCCGCTAACACTGGCAAAGATAAAAGAAGAAGAATGGCTGTTAAAATAACTGATCAGACAAATAGTCTAATTTTTTCTGCTGAAAGGTTTTTTGCTTTAAGATTAATAATTGTAGTAATAAAATTTAAGGCACCTAAAATTGAAGAAATCCCTGCAAGGTGTAAAGAAAAAATTGTTAAGTCTACTGAAGGTCCTGAATGATAAAACGTTGATAAAGGTGGA
+
CCCCCGGGGGGGGGGGGGGGGGGGGGGGGGGGGGGGGGGGGGGGGGGGGGGGGGGGGGGGGGGGFGGGGGGGGGGGGGGGGGGGGGGGGGGGGGGGGGGGGGGGGGGGGGGGGGGGGGGGGGGGGGGGGGGGGGGGGGGGGGGGGGGGGGFGGGGFFGGGGGGGGGGGGGGGGFGGFGGGGGGGGGGGGGFGGCFG7C7CEEFFFFFFFFFFFGFGF9CE7CEFFE@CFF=*/559>8>B>>C9ACF2ABBDBFE8@@=>EFF8@364=EEE@AFE;:<EEFE<<E9;@?5:FC46+.(4(
@M70528:330:000000000-K6D4P:1:1102:24742:4449 2:N:0:GTTGCGTTCA+GTTGCAGTTG
TAAAACAGGGTCCCCTCCCCCTCTAGGGTCAAAAAAAGAGGTATTTAAGTTTCGGTCAGTTAAAAGTATTGTGATAGCTCCCGCTAACACTGGCAAAGATAAAAGAAGAAGAATGGCTGTTAAAATAACTGATCAGACAAATAGTCTAATTTTTTCTGCTGAAAGGTTTTTTGCTTTAAGATTAATAATTGTAGTAATAAAATTTAAGGCACCTAAAATTGAAGAAATCCCTGCAAGGTGTAAAGAAAAAATTGTTAAGTCTACTGAAGGTCCTGAATGATAAAACGTTGATAAAGGTGGA
+
CCCCCGGGGGGGGGGGGGGGGGGGGGGGGGGGGGGGGGGGGFGGGGGGG<FFGGGGGDFGGGGGGGGGGGGGGGGGGFGGGGGGGGGGGGGGGGGGGGGGGGGGGGGGGGGGGGGGGGGGGGGFGGGGGGGGGGGGGGGGGGGGGGGGGGFGGGEDFGGFGGGGGGGGGGGGGGGGFGGGGGGGGGGGGGGGGGGGFCFGFGFEFFFFFFFFFDFGFEGFFFFFFFFFFEFFFFDFEFGCEEAFEFFFFFBFBFFFEFF?<AEFGE?7<;EE@EAECCCF3?ECCE@8@;C+;?CFGEF<0
@M70528:330:000000000-K6D4P:1:1102:7044:4476 2:N:0:GTTGCGTTCA+GTTGCAGTTG
TAAAACAGGGTCCCTGTCTCTTATACCCATCTGACGCTGCCGACGACAACTGCAACGTGTAGATCTCGGTGGCCGCCGTACCACTAAAAATAAAACATATAATTACACCTGTCTACTCTACTCCATCAATTCAACTCCCCTTACACTCACTCAATCCTTCCCGTTTCTAGTACATTTCCCTCTTTTACCATCGCCACTTAACATTTCATTCCCTACACCGTACACCTGCCCTACACCATATGAAATACCAATACACGATGCACCCTCACGTTACTACTCCGCCCCCGTAACCAACACATTC
+
CC@BCFGGGGG9FFG@AFFFFEGGGD<ED@FFDFEGGGG7@FCGECCGGCAEF,C;:CCECFE,CC,C@BB@,,8@4+4,,6<,:,9EF9,A,;<,,5:,C9,,,,:,,:,,:,,,:,+9F,BF,,,,5,C?,45,,,8+6,+6:>,,,,=B,8=F,,,,,,+A8+,,,,C,37,,+,72,,,8@,,+8,24+++0*,+7*@974<+++5++*+4*3317,/)/=)))*0:)/(.)(*,,***+/0**)08)))/),))/(*.2*((,,/((/());+/(-,((((,-((/**(-(*.)))
@M70528:330:000000000-K6D4P:1:1102:5994:4476 2:N:0:GTTGCGTTCA+GTTGCAGTTG
TAAAACAGGGTCCCCTCCCCCTCTAGGGTCAAAAAAAGAGGTATTTAAGTTTCGGTCAGTTAAAAGTATTGTGATAGCTCCCGCTAACACTGGCAAAGATAAAAGAAGAAGAATGGCTGTTAAAATAACTGATCAGACAAATAGTCTAATTTTTTCTGCTGAAAGGTTTTTTGCTTTAAGATTAATAATTGTAGTAATAAAATTTAAGGCACCTAAAATTGAAGAAATCCCTGCAAGGTGTAAAGAAAAAATTGTTAAGTCTACTGAAGGTCCTGAATGATAAAACGTTGATAAAGGTGGA
+
CCCCCGGGGGGGGGGGGGGGGGGGGGGGGGGGFGGGGGGGGGFGGGGGGGFGFBFFFCFFGGFGGGGGGGGGGGGFFCFGFFGGGGGGGGFGGFFFCGGGGGGGGGFGFEFGFFGGFGGGGDGGGFGGFGGGGGGGGGGG?EFGFGGGGGFGGGGGGGGGG9EGGGFGFGCEEGGC?FFFGFGGGGGGGGGFGGGGFGFGEFFEFFFFFFFF5DFFFFFCGFF@FECEF:=A>@@FEGEFFFEFEFB:;>-5>FFFEFCE?AE;F<9;@;@<=;3>CFEEFFFE9@@@;;<:FC46@E??(
@M70528:330:000000000-K6D4P:1:1102:23791:4477 2:N:0:GTTGCGTTCA+GTTGCAGTTG
TAAAACAGGGTCCCCTCCCCCTCTAGGGTCAAAAAAAGAGGTATTTAAGTTTCGGTCAGTTAAAAGTATTGTGATAGCTCCCGCTAACACTGGCAAAGATAAAAGAAGAAGAATGGCTGTTAAAATAACTGATCAGACAAATAGTCTAATTTTTTCTGCTGAAAGGTTTTTTGCTTTAAGATTAATAATTGTAGTAATAAAATTTAAGGCACCTAAAATTGAAGAAATCCCTGCAAGGTGTAAAGAAAAAATTGTTAAGTCTACTGAAGGTCCTGAATGATAAAACGTTGATAAAGGTGGA
+
CCCCCGGGGGGGGFGGGGGGGGGGGGGGGGGGGGGGGGGGGGGGGGGGGGGGGGGGGGGGGGGGGGGGGGGGGGGGGGGGGGGGGGGGGFGGGGGGGGGGGGGGGGGGGGGGFGGGFGGGGGGGGGGGGFGGGGGGGGGGGGGGGGGGGGFGGGGGCFFGGGGGGGGGGGGGGGGGFGGGGGGGGFDDADFF@FGGFGFGEFFFFFFF?AAAFGFGFCFFGF8:B@BFF2>6FDFFEFCE<6CA68=:A9>@=F?ACFFFEC?3><<@EEEE7AA<C7<ACE<9>E>FF?C+@CCCFE:<(
@M70528:330:000000000-K6D4P:1:1102:26323:4498 2:N:0:GTTGCGTTCA+GTTGCAGTTG
TAAAACAGGGTCCCCTCCCCCTCTAGGGTCAAAAAAAGAGGTATTTAAGTTTCGGTCAGTTAAAAGTATTGTGATAGCTCCCGCTAACACTGGCAAAGATAAAAGAAGAAGAATGGCTGTTAAAATAACTGATCAGACAAATAGTCTAATTTTTTCTGCTGAAAGGTTTTTTGCTTTAAGATTAATAATTGTAGTAATAAAATTTAAGGCACCTAAAATTGAAGAAATCCCTGCAAGGTGTAAAGAAAAAATTGTTAAGTCTACTGAAGGTCCTGAATGATAAAACGTTGATAAAGGTGGA
+
CCCCCGGGGGGGGGGGGGGGGGGGGGGGGGGGGGGGGGGGGGGGGGGGGCFGGGGGGGGGGGGGGGGGGGGGGDGGGGGGGGGGGGGGGGGGGGGGGGGGGGGGFGGGGGGGGGGGGGGGGGGGGGGGGGGGGGGGGGGGGGGGGGGGGGFGGGGGGGGCGGGGGGGGGGGGGGGGFGGGGGGGGGGGGGGGGFGC<FFFC>CEFFAFFFFFFGFGFAFFGFFEFFFFF>EAADB*7DFF=;EFECD5FD@D@FEF?18?<@CAFEEEFEFE)>;<2:7<C?CC9)658@<;C<9<C;:?0
@M70528:330:000000000-K6D4P:1:1102:11295:4504 2:N:0:GTTGCGTTCA+GTTGCAGTTG
TAAAACAGGGTCCCCTCCCCCTCTAGGGTCAAAAAAAGAGGTATTTAAGTTTCGGTCAGTTAAAAGTATTGTGATAGCTCCCGCTAACACTGGCAAAGATAAAAGAAGAAGAATGGCTGTTAAAATAACTGATCAGACAAATAGTCTAATTTTTTCTGCTGAAAGGTTTTTTGCTTTAAGATTAATAATTGTAGTAATAAAATTTAAGGCACCTAAAATTGAAGAAATCCCTGCAAGGTGTAAAGAAAAAATTGTTAAGTCTACTGAAGGTCCTGAATGATAAAACGTTGATAAAGGTGGA
+
CCCCCGGGGGGGGGGGGGGGGGGGGGGGGGGGGGGGGGGGGGGGGGGGGGGGGGGGGGGGGGGGGGGGGGGGGGGGGGGGGGGGGGGGGGGGGGGGGGGGGGGGGGGGGGGGGGGGGGGGGGGGGGGGGGGGGGGGGGGGGGFGGGGGGGFGGGGFGGGGGGGGGGFFFGGGGGGGFGGGGGGGGGGGGDGFGCGGFG@EEGFFFFFFFFFFFGFGFA:EGFFFFFFFF=@*;BFFB5>DEEF=4CBBA2@DEFFFCBFCC=ECFFC@@E@A7>EECCCE3?ECEEB@;1>;FFCEF@71(
@M70528:330:000000000-K6D4P:1:1102:10227:4509 2:N:0:GTTGCGTTCA+GTTGCAGTTG
TAAAACAGGGTCCCCTCCCCCTCTAGGGTCAAAAAAAGAGGTATTTAAGTTTCGGTCAGTTAAAAGTATTGTGATAGCTCCCGCTAACACTGGCAAAGATAAAAGAAGAAGAATGGCTGTTAAAATAACTGATCAGACAAATAGTCTAATTTTTTCTGCTGAAAGGTTTTTTGCTTTAAGATTAATAATTGTAGTAATAAAATTTAAGGCACCTAAAATTGAAGAAATCCCTGCAAGGTGTAAAGAAAAAATTGTTAAGTCTACTGAAGGTCCTGAATGATAAAACGTTGATAAAGGTGGA
+
CCCCCGGGGGGGGGGGGGGGGGGGGGGGGGGGGGGGGGGGGGGGGGGGGGGGGGGGGGGGGGGGGGGGGGGGGGGGGGGGGGGGGGGGGGGGGGGGGGGGGGGGGGGGGGGGGGGGGGGGGGGGGGGGGGGGDGGGGGGGFGGGGGGGGGFGGFGGGGGGGGGGGGGGFGGGGGGGFFGGGGGGGGGGGGGGGGGGFGFGFGFFFFFFFFF>>FFFFEGFGFFFF5C;+::4;=D4>=<8>BF66=:3/7@DFFFFC=+>CFFFFF3A@EEE7@AEDF3=C?E<EFFFD65@DEF9C<?:(
@M70528:330:000000000-K6D4P:1:1102:11328:4526 2:N:0:GTTGCGTTCA+GTTGCAGTTG
TAAAACAGGGTCCCCTCCCCCTCTAGGGTCAAAAAAAGAGGTATTTAAGTTTCGGTCAGTTAAAAGTATTGTGATAGCTCCCGCTAACACTGGCAAAGATAAAAGAAGAAGAATGGCTGTTAAAATAACTGATCAGACAAATAGTCTAATTTTTTCTGCTGAAAGGTTTTTTGCTTTAAGATTAATAATTGTAGTAATAAAATTTAAGGCACCTAAAATTGAAGAAATCCCTGCAAGGTGTAAAGAAAAAATTGTTAAGTCTACTGAAGGTCCTGAATGATAAAACGTTGATAAAGGTGGA
+
CCCCCGGFGGGGGGGGGGGGGGGGGGGGGGGGGGGGGGGGGGGGGGGGGGGGGGGGGGGGGGGGGGGGGGGGGGGGGFFGFGGGGGGGGGGGGGGGGGGGGGGGGGGGGGGGGGGGGGGGGGGGGGGGGGGGGGGGGGGG?FGGGGGGGGFFGGGGGGGFGFGGDGCGFGGGGGGGFGGGGGGGGGGGGGGGGGGGFGFGEGFFFFFFFFFFFGFGFGGEFFCE>@@EFE=AFB@?@GFG=EFFFEBFA5@DEFFA5=BCCAEF7=?E<85<4;<4>:<<CCEEE@:;12>FGFEEGF??(
@M70528:330:000000000-K6D4P:1:1102:19155:4528 2:N:0:GTTGCGTTCA+GTTGCAGTTG
AAAACAGGGTCCCCCCCCCCTCTCGGGTCAAAAAAAGAGGTATTTAAGTTTCGGTCAGTTAAAAGTATTGTGCTCGCTCCCGCTAACACTGGCAAAGATAAAAGAAGAAGAATGGCTGTTAAAATAACTGATCAGACAAATAGTCTAATTTTTTCTGCTGAAAGGTTTTTTGCTTTAAGATTAATAATTGTAGTAATAAAATTTAAGGCACCTAAAATTGAAGAAATCCCTGCAAGGTGTAAAGAAAAAATTGTTAAGTCTACTGAAGGTCCTGAATGATAAAACGTTGATAAAGGTGGAA
+
CCCCCGFGGFGFFG+@CC:F+F@,F@FFFGGGGEGGGF@ECFFGCF??<<@EF:BFEG?CFGEFCCCFCFGF,@5F@CGEGCEC:FCBFGGBFEDEFFEAE=AFGGGGGGGGGDCFFEFGGGGCAFGCDEFFCFDDGDFFCCFDDFFFGCDDDGGGFGCF<FGFFGG;EGBCGEGFAFD?ECD<FGG@;;CFFGGGFC=ECCA=FFFFFF)6AFFGFGFEFF4<A@F<F3;A4(;==+5576<@E(33517:A?FFFFF<)94*35..:4<26AAB:CA<2<4)59?7?F0*:2>7<((()
@M70528:330:000000000-K6D4P:1:1102:15574:4531 2:N:0:GTTGCGTTCA+GTTGCAGTTG
TAAAACAGGGTCCCCTCCCCCTCTAGGGTCAAAAAAAGAGGTATTTAAGTTTCGGTCAGTTAAAAGTATTGTGATAGCTCCCGCTAACACTGGCAAAGATAAAAGAAGAAGAATGGCTGTTAAAATAACTGATCAGACAAATAGTCTAATTTTTTCTGCTGAAAGGTTTTTTGCTTTAAGATTAATAATTGTAGTAATAAAATTTAAGGCACCTAAAATTGAAGAAATCCCTGCAAGGTGTAAAGAAAAAATTGTTAAGTCTACTGAAGGTCCTGAATGATAAAACGTTGATAAAGGTGGA
+
CCCCCGGGGGGGGGGGGGGGGGGGGGGGGGGGGGGGGGGGGGGGGGGGGGGGGGGGGGGGGGGGGGGGGGGGGGGGGGGGGGGGGGGGGGGGGGFGGGGGGGGGGFGGGGGGGGGGGGGGGGGGGGGGGGGGCFGGGGGGGGGFGGGGGGFGGGGGGGGGGGGGGGGGGGGGGGGGFGGGGGGGGGGGGGGGGGGGFFFGFGFFFFFF?AFFFGFC6DFEGFF@F@DFF=EFFFBFEGGGFFF9EEBBFF@:EFCF@=FEFFFFFF<;E;E47;=E*2<EC6<36;7=;?<:@CCF7;(3(
@M70528:330:000000000-K6D4P:1:1102:8570:4533 2:N:0:GTTGCGTTCA+GTTGCAGTTG
TAAAACAGGGTCCCCTCCCCCTCTAGGGTCAAAAAAAGAGGTATTTAAGTTTCGGTCAGTTAAAAGTATTGTGATAGCTCCCGCTAACACTGGCAAAGATAAAAGAAGAAGAATGGCTGTTAAAATAACTGATCAGACAAATAGTCTAATTTTTTCTGCTGAAAGGTTTTTTGCTTTAAGATTAATAATTGTAGTAATAAAATTTAAGGCACCTAAAATTGAAGAAATCCCTGCAAGGTGTAAAGAAAAAATTGTTAAGTCTACTGAAGGTCCTGAATGATAAAACGTTGATAAAGGTGGA
+
CCCCCGGGGGGGGGGGGFGGGGGGGGGFGGGGGGGGGGGGGGGGGGGGGGGGGGGGGGGFGGGGGGGGGGGGGGGGGGGFFFGGGGGGGGGGGGGGGGGGGGGDGGGGGGDGGGGGGGGGGGGGGGGGGGGGGGGGGGGGFGGGGGGGGGFFGGGGGGGGGGGGFGGGGGGGGGGGFF@EGFGGGGGGFGGGGGGGFGFGFCFEFFFFFFFFFCFFFGGFGFA@F@CFF2BFFD=ABFGFEFFFFFFFFFFDBF?FCCF?5@<AFF<4;;EEEFEFCCEACEFEC37@@0CCFEC<CEF<(
@M70528:330:000000000-K6D4P:1:1102:21754:4534 2:N:0:GTTGCGTTCA+GTTGCAGTTG
TAAAACAGGGTCCCCTCCCCCTCTAGGGTCAAAAAAAGAGGTATTTAAGTTTCGGTCAGTTAAAAGTATTGTGATAGCTCCCGCTAACACTGGCAAAGATAAAAGAAGAAGAATGGCTGTTAAAATAACTGATCAGACAAATAGTCTAATTTTTTCTGCTGAAAGGTTTTTTGCTTTAAGATTAATAATTGTAGTAATAAAATTTAAGGCACCTAAAATTGAAGAAATCCCTGCAAGGTGTAAAGAAAAAATTGTTAAGTCTACTGAAGGTCCTGAATGATAAAACGTTGATAAAGGTGGA
+
CCCCCGGGGGGGGGGGGGGGGGGGGGGGGGGGGGGGGGGGGGGGGGGGGGGGGGGGGGGGGGGGGGGGGGGGGGGGGGGGGGGGGGGGGGGGGGGGGGGGGFGGGGGGGGGGGGGGGGGFGGFEFGGGGGGGGGGGGGGGGGGGGGGGGGDGGGGGGGGGGGGGGGGGGGGCEFGGFGGGGGGGGGGGGGGGGFGGFGFGFGFFFFFFFFFFFGFGAEFFGFCEFFFFFFF>ABFFBDDFEFFFEED@F=BFFFFFEFFEFFFFG35@8EEA<EE<>CEFF?C9CE@;DFF7><9;@@BF(
@M70528:330:000000000-K6D4P:1:1102:11498:4540 2:N:0:GTTGCGTTCA+GTTGCAGTTG
TAAAACAGGGTCCCCTCCCCCTCTAGGGTCAAAAAAAGAGGTATTTAAGTTTCGGTCAGTTAAAAGTATTGTGATAGCTCCCGCTAACACTGGCAAAGATAAAAGAAGAAGAATGGCTGTTAAAATAACTGATCAGACAAATAGTCTAATTTTTTCTGCTGAAAGGTTTTTTGCTTTAAGATTAATAATTGTAGTAATAAAATTTAAGGCACCTAAAATTGAAGAAATCCCTGCAAGGTGTAAAGAAAAAATTGTTAAGTCTACTGAAGGTCCTGAATGATAAAACGTTGATAAAGGTGGA
+
CCCCCGGGGGGGGGGGGGGGGGGGGGGGGGGGGGGGGGGGGGGGGGGGGGGGGGGGGGGFFGGGGGGGGGGGGGGGGGGGGGGGGGGGGGGGGGGGGGGGGGGGGGGGGGGGGGGGGGGGGGGGGGGGGGGGGGGGGGGGGGGGGGGGGGFGGFGGGGGGGGGGFGGGGGGGGGGGDGGGGGGGGGGGGGGGGGGGFGFGFGFFFFFFFFFFFDFCFEC@CFCEFFFEF==FFBFFFGGGFFFFFFFFFFFFFFFFCCBE?6<C9<CEFFEFEAEC2;CECE3>C<453;FDCC349@?0(
@M70528:330:000000000-K6D4P:1:1102:7060:4559 2:N:0:GTTGCGTTCA+GTTGCAGTTG
TAAAACAGGGTCCCCTCCCCCTCTAGGGTCAAAAAAAGAGGTATTTAAGTTTCGGTCAGTTAAAAGTATTGTGATAGCTCCCGCTAACACTGGCAAAGATAAAAGAAGAAGAATGGCTGTTAAAATAACTGATCAGACAAATAGTCTAATTTTTTCTGCTGAAAGGTTTTTTGCTTTAAGATTAATAATTGTAGTAATAAAATTTAAGGCACCTAAAATTGAAGAAATCCCTGCAAGGTGTAAAGAAAAAATTGTTAAGTCTACTGAAGGTCCTGAATGATAAAACGTTGATAAAGGTGGA
+
CCCCCGGGGGGGGGGGGGGGGGGGGGGGGGGGGGGGGGGGGGGGGGGGGGGGGGGGGGGGGGGGGGGGGGGGGGGGGGGFGGGGGGGGGGGGGGGGGGGGGGGGGGGGGGGGGGGGGGGGGGGGGGGGGGGGGGGGGGGGGGGGGGGGGGFFGGGGGGGGGGGGGGFGFGGGGGGGFGGGGGGGGGGGGGGGFGGGFGFGFGFFFFCCFFFFFGFGFGGEGF>;FFCFF@BFFDDFFGGGFEEC4@BDFBFBFC?BCCFEFFCAFE<=@FFE<E<C>CEFFF?C94:3;6FFG?4>FF?F0
@M70528:330:000000000-K6D4P:1:1102:25515:4566 2:N:0:GTTGCGTTCA+GTTGCAGTTG
TAAAACAGGGTCCCCTCCCCCTCTAGGGTCAAAAAAAGAGGTATTTAAGTTTCGGTCAGTTAAAAGTATTGTGATAGCTCCCGCTAACACTGGCAAAGATAAAAGAAGAAGAATGGCTGTTAAAATAACTGATCAGACAAATAGTCTAATTTTTTCTGCTGAAAGGTTTTTTGCTTTAAGATTAATAATTGTAGTAATAAAATTTAAGGCACCTAAAATTGAAGAAATCCCTGCAAGGTGTAAAGAAAAAATTGTTAAGTCTACTGAAGGTCCTGAATGATAAAACGTTGATAAAGGTGGA
+
CCCCCGGGGGGGGGGGGGGGGEGGGGGGGGGGGGGGGGGGGGGGGGGGGEGGGGGGGGGGGGGGGGGGGGGGGGGGGGGGGGGGGGGGGGGGGGGGGGGGGGGGGGGGGGGGGGGGGGGGGGGGGGGGGGGGGGGFFGGGGGGGGGGGGGFGGGGGGGGFGFFGFGGGGGGGCGCFFFGGGGGGGGGGGGGGGGGGFFCEA>C@FFFFFFFFFGFCF9FEFFEFFFFEF>>6F=BF>DEG>EE6AEFBFF>=EFFF5=FEFFFACE?7=;@E4AA9*1?EFF)7C<@F18<;CE9EF;?0(
@M70528:330:000000000-K6D4P:1:1102:14585:4573 2:N:0:GTTGCGTTCA+GTTGCAGTTG
TAAAACAGGGTCCCCTCCCCCTCTAGGGTCAAAAAAAGAGGTATTTAAGTTTCGGTCAGTTAAAAGTATTGTGATAGCTCCCGCTAACACTGGCAAAGATAAAAGAAGAAGAATGGCTGTTAAAATAACTGATCAGACAAATAGTCTAATTTTTTCTGCTGAAAGGTTTTTTGCTTTAAGATTAATAATTGTAGTAATAAAATTTAAGGCACCTAAAATTGAAGAAATCCCTGCAAGGTGTAAAGAATAAATTGTTAAGTCTACTGAAGGTCCTGAATGATAACAAGTTGATAAAGGTGGA
+
CCCCCGGGGGGGFGFFGCFGGGGGEGF?EGDGFGGGDEG@FFFGGGGGGGGGGEEGGGGGGGCEFGG9FGGFG9<EBFGAFFEGGGG8CAFFGCFGGGGGF,CEDFGGG<FEFGGGFGGGGGFC>EFCFFGFDGFFCEF?FG?FF;CBDG+,;F6FDFFDFGGGGDFFDGGGG,EFFDCFGGGAFD6+C=FGGC+5+@C5>,+)=9AF?CA5*;993<A@F+:A>)5A>>BAF>@;>:<D@E<>6==*1/4>4:8F58=9>ACFCB4>5@@7;E;90+..9C3)7)/)1.;:@7>CCF@0(
@M70528:330:000000000-K6D4P:1:1102:15961:4578 2:N:0:GTTGCGTTCA+GTTGCAGTTG
TAAAACAGGGTCCCCTGTCTCTTCTACACATCTGACGCTGCCGACGACAACTGCAACGTGTAGATCTCGGTGGGCGCCGTATCATTAAAAAAAAAAAAAAAAAAAAACTAAATAAACGGTAAGAGGAATAATGAAAAAACAAGTGAGTAGAAACTAATAGCACAATTAAGAGAACGAAGCAGAACGCAGGAAATATGGAATACAAAGAGATGACTATAGTATGATGAATGTAGCCAGAGAGACACATGAGACGAAATGAAGAGACTACGTAAGCTTGTAGTCGTATGAATCGGAGACCAGA
+
CCCCCGGGGGGGGGGGGGGGGGG,EEFGGGGGGGGGGGGGGGGGGGGGGEGEFGGGGGGDECCFCFGGGGEGG@CCCCC+8,:A<?ECEAFEC=8@8>8>8+8+63+3,3,,,,,,,***8*8,9,,,,352,,,524***2*,,2,7,,+,,,5,2,,,,,4+*0221++++++*)*2*3:*,2**)**2**30**+*+-+*)**)/).******1+0.+/))*.))*-)/1))*(***,(,0.(.)/).),)-)(**).91.*)),(().()))**)).)((((()))*2*-(,*,(((
@M70528:330:000000000-K6D4P:1:1102:9800:4593 2:N:0:GTTGCGTTCA+GTTGCAGTTG
TAAAACAGGGTCCCCTCCCCCTCTAGGGTCAAAAAAAGAGGTATTTAAGTTTCGGTCAGTTAAAAGTATTGTGATAGCTCCCGCTAACACTGGCAAAGATAAAAGAAGAAGAATGGCTGTTAAAATAACTGATCAGACAAATAGTCTAATTTTTTCTGCTGAAAGGTTTTTTGCTTTAAGATTAATAATTGTAGTAATAAAATTTAAGGCACCTAAAATTGAAGAAATCCCTGCAAGGTGTAAAGAAAAAATTGTTAAGTCTACTGAAGGTCCTGAATGATAAAACGTTGATAAAGGTGGA
+
CCCCCGGGGGGGGGGGGGGGGGGGGGGGGGGGFGGGGGGGGGGGGGGGGGGGGGGGGGGGGGGGGGGGGGGGGGGGGGGGGGGGGGGFGGCDFGGGGGGGGGGGGGGGGGGGGGGGGGGGGGGGGGGGGGFEFGGGFGGGGGGAAEFGGGF=EDEFGGDFGGGGGGGGFGGDCCFGFGGGGGFGCFGGGGGGGGGGFG?FEGFFFFFFFFFFFGFFFDCEFFEEF@DFF2>6@<2ABGFFBBEFEEFFF22@;FEFC>8@C6CFGF?7@1/7)>@<CDCFCCF3.;;@(38:FEC<7@7B0
@M70528:330:000000000-K6D4P:1:1102:10024:4614 2:N:0:GTTGCGTTCA+GTTGCAGTTG
TAAAACAGGGTCCCTGTCTCTTATACACATCTGACGCTGCCGACGACAACTGCAACGTGTAGATCTAGGTGGTCGCAGGTTCATTAAAAAAAAAAAAAAAATAGCCATCTGAAAAGAATGAAGAGAACCACCATTAATAACAGTACCCCACAAACTAACAAACAATAACGGTAACGATGTGCCCGTCGTCTTCTCTAAAACCAGGTCCTGAGACGGTGGAGACATCGAATTGACCACTAGCTTATAAGAACAAATATTTTCATGATGGCGATAAATACTAAGCTGTAACACGAACTCAACC
+
@CCCCGGGGGFGGFG@ED<CFGGGGGGG;=;<<CFFEGGGFCFFGGGGGFCCCFGCGF7,CEF,C6,<C,,@,,6+>,+,,,,C,6CFAEECF8FC+>C+4,57<:5BC?5A,,,,+6+,:,,3,,,83,++@,<,,,,,36+38,7,++0@,,;,53@C98@,,*,25****1,***/0,6,3*4*8*4//+++++112)*),)2/*+*+)+*)*)*1(*)(.*3(().(/*-.)(+++.)-*.)).*.(.,0)*)**)-/)*+)))((((40))**))))(.)))-).**),((3.((,
@M70528:330:000000000-K6D4P:1:1102:19548:4630 2:N:0:GTTGCGTTCA+GTTGCAGTTG
TAAAACAGGGTCCCCTCCCCCTCTAGGGTCAAAAAAAGAGGTATTTAAGTTTCGGTCAGTTAAAAGTATTGTGATAGCTCCCGCTAACACTGGCAAAGATAAAAGAAGAAGAATGGCTGTTAAAATAACTGATCAGACAAATAGTCTAATTTTTTCTGCTGAAAGGTTTTTTGCTTTAAGATTAATAATTGTAGTAATAAAATTTAAGGCACCTAAAATTGAAGAAATCCCTGCAAGGTGTAAAGAAAAAATTGTTAAGTCTACTGAAGGTCCTGAATGATAAAACGTTGATAAAGGTGGA
+
CCCCCGGGGGGGGGGGGGGGGGGGGGGGGGGGGGGGGGGGGGGGGGGGGGGGGGGGGGGGGGGGGGGGGGGGGGGGGGGGGGGGGGGGGGGGGGGGGGGGGGGGGGGGGGGGGGGGGGGGGGGGGGGGGGGGGGGGGGGGGGGGGGGGGGFGGGGGGGGGGGGGGGGGGGGGGGGGFGGGGGGGGGGGGGGFGGGGEFFGFGFFFFFFFFFFFGFGFGGFGFFEFFFFFFE>FFDAECFEBEFBECBBFDFFFFFFEFFFFFFFGFEFFFFF@FFF7:CFFE?C3=>88@F;F?EFGFBB(
@M70528:330:000000000-K6D4P:1:1102:15853:4646 2:N:0:GTTGCGTTCA+GTTGCAGTTG
TAAAACAGGGTCCCCTCCCCCTCTAGGGTCAAAAAAAGAGGTATTTAAGTTTCGGTCAGTTAAAAGTATTGTGATAGCTCCCGCTAACACTGGCAAAGATAAAAGAAGAAGAATGGCTGTTAAAATAACTGATCAGACAAATAGTCTAATTTTTTCTGCTGAAAGGTTTTTTGCTTTAAGATTAATAATTGTAGTAATAAAATTTAAGGCACCTAAAATTGAAGAAATCCCTGCAAGGTGTAAAGAAAAAATTGTTAATTCTACTGAAGTTCCTGAATGATAAAACGTTGATAAAGGTGGA
+
CCCCCGGGFGGGGGGGGGGGGGGGGGGGGGGGGGGGGDGDEGGGGCGGGGGGGGGGGCGFGGGFGGGGGGGGGGGGGGGFFFEGCGGFFGGGG8FGGFGGGGGGCFFGGGGCFGGFFGGGGGGGGGGGFGGGGGGGGGGGGFGGFFCGGGFAFGECFFGFGGGGGGGGFGGGGGDFFGGGFGGGFGGGGEGGGCFFCFFACG7CFFFFFAC5@FAC3;CEGF5A8)=EF>EFADBFEG?2:>EAE4(8A253BF<FC=+*7AC@7=)7;);C<5)79+<@E??34<1//:8:FC4CF=1:(
@M70528:330:000000000-K6D4P:1:1102:12064:4648 2:N:0:GTTGCGTTCA+GTTGCAGTTG
TAAAACAGGGTCCCCTCCCCCTCTAGGGTCAAAAAAAGAGGTATTTAAGTTTCGGTCAGTTAAAAGTATTGTGATAGCTCCCGCTAACACTGGCAAAGATAAAAGAAGAAGAATGGCTGTTAAAATAACTGATCAGACAAATAGTCTAATTTTTTCTGCTGAAAGGTTTTTTGCTTTAAGATTAATAATTGTAGTAATAAAATTTAAGGCACCTAAAATTGAAGAAATCCCTGCAAGGTGTAAAGAAAAAATTGTTAAGTCTACTGAAGGTCCTGAATGATAAAACGTTGATAAAGGTGGA
+
CCCCCGGGGGGGGGGGGGGGGGGGGGGGGGGGGGGGGGGGGGGGGGGGGGGGGGGGGGGGGGGGGGGGGGGGGGGGGGGGGGGGGGGGGGGGGGGGGGGGGGGGGGGGGGGFGGGGGGGGFGGGFGGGGGGGAGGGGGGGGGGGGGGGGGFGGGGGGGGGGGGGGGGGGGGGGGGGFGGGGGGGGGGGGGGGGGGGFGFEAEFEFFFAAAFFFGFGFGGEGFFFFEFFA==>A=FF@GFGEFEA4;@=ABFFFFFFFFFEC=CAEE<AF@EE@4=CCCEFECEFC<9@@;F;C?<CFFF?0
@M70528:330:000000000-K6D4P:1:1102:11649:4648 2:N:0:GTTGCGTTCA+GTTGCAGTTG
TAAAACAGGGTCCCCTCCCCCTCTAGGGTCAAAAAAAGAGGTATTTAAGTTTCGGTCAGTTAAAAGTATTGTGATAGCTCCCGCTAACACTGGCAAAGATAAAAGAAGAAGAATGGCTGTTAAAATAACTGATCAGACAAATAGTCTAATTTTTTCTGCTGAAAGGTTTTTTGCTTTAAGATTAATAATTGTAGTAATAAAATTTAAGGCACCTAAAATTGAAGAAATCCCTGCAAGGTGTAAAGAAAAAATTGTTAAGTCTACTGAAGGTCCTGAATGATAAAACGTTGATAAAGGGGGA
+
CCCCCGGGGGGGGGGGGGGGGGGGGGGGGGGGGGGGGGGGGGGGGGGGGGGGGGGGGGGGGGGGGFGGGGGGGGGGGGGGGGGGGGGGGGGGGGGGGGGGGGGGGGGGGGGGGGGGGGGGGGGGGGGGGGGGGGGGGGGGGGGGGGGGGGFGGGGGGGGGGGFGGGGGGGGGGGGGFGGGGGGGGGGGGGGGGGGGFFFFFGFFFFFFFAFFFGFCFGGFGFF;C5:EF@FFFFDBE>DGFE?F48@BADFBEFFFEFFFCFC@C@CAE@@A<3@CFF?<CEEEE@9;@@>:CC3;+1(((
@M70528:330:000000000-K6D4P:1:1102:18049:4650 2:N:0:GTTGCGTTCA+GTTGCAGTTG
TAAAACAGGGTCCCCTCCCCCTCTAGGGTCAAAAAAAGAGGTATTTAAGTTTCGGTCAGTTAAAAGTATTGTGATAGCTCCCGCTAACACTGGCAAAGATAAAAGAAGAAGAATGGCTGTTAAAATAACTGATCAGACAAATAGTCTAATTTTTTCTGCTGAAAGGTTTTTTGCTTTAAGATTAATAATTGTAGTAATAAAATTTAAGGCACCTAAAATTGAAGAAATCCCTGCAAGGTGTAAAGAAAAAATTGTTAAGTCTACTGAAGGTCCTGAATGATAAAACGTTGATAAAGGTGGA
+
CCCCCGGGGGGGGGGGGGGGGGGGGGGGGGGGGGGGGGGGGGGGGGGGGGGGGGGGGGGGGGGGGGGGGGGGGGGGGGGGGGGGGGGGGGGGGGGGGGGGGGGGGGGFGGGGGGGGGGGGGGGFGGGGGGGGGGGGGGGGGGGGGGGGGGFGGGGGGGGGGGGGGGGGGGGGGGGFFGFGGGGGGGGGGGGGFGFGFGFCCFFFFFFFFFFFFFFGFEEFGFFFFECFFFBAA>=AB8D:=BEFFFBBFFF=EFFF?869<FCFGFEE@EF<@<EFCF<EC?CEEEF8@FFCF<9C+780(
@M70528:330:000000000-K6D4P:1:1102:5200:4650 2:N:0:GTTGCGTTCA+GTTGCAGTTG
TAAAACAGGGTCCCCTCCCCCTCTAGGGTCAAAAAAAGAGGTATTTAAGTTTCGGTCAGTTAAAAGTATTGTGATAGCTCCCGCTAACACTGGCAAAGATAAAAGAAGAAGAATGGCTGTTAAAATAACTGATCAGACAAATAGTCTAATTTTTTCTGCTGAAAGGTTTTTTGCTTTAAGATTAATAATTGTAGTAATAAAATTTAAGGCACCTAAAATTGAAGAAATCCCTGCAAGGTGTAAAGAAAAAATTGTTAAGTCTACTGAAGGTCCTGAATGATAAAACGTTGATAAAGGTGGA
+
CCCCCGGGGGGGGGGGGGGGGGGGGGGGGGGGGGGGGGGGGGGGGGGGGGGGGGGGGGGGGGGGGGGGGGGGGGGGG<FGGGGGGGGGGGGGGGGGGGGGGGGCFGGGGGGGGGGGGGDEFAFGGGGGGGGGFGGGGGGGDEGGEGGGGGFGGGGGGGGGGGGGGFFBFFFGGFGFFGGGGFGGGGGGGGGGGGGGFGFGFGFFFFFFFFFFFFFDF9FEGFF@FF@CFEB6A@BA>@DCBEE>EFFBFF9BEFFA88+967CFGF?=;8;E8<=E7CC<EE<C339@F?D>FFFFG<??0
@M70528:330:000000000-K6D4P:1:1102:6460:4678 2:N:0:GTTGCGTTCA+GTTGCAGTTG
TAAAACAGGGTCCCCTCCCCCTCTAGGGTCAAAAAAAGAGGTATTTAAGTTTCGGTCAGTTAAAAGTATTGTGATAGCTCCCGCTAACACTGGCAAAGATAAAAGAAGAAGAATGGCTGTTAAAATAACTGATCAGACAAATAGTCTAATTTTTTCTGCTGAAAGGTTTTTTGCTTTAAGATTAATAATTGTAGTAATAAAATTTAGGGCACCTAAAATTGAAGAAATCCCTGCAAGGTGTAAAGAAAAAATTGTTAAGTCTACTGAAGGTCCTGAATGATAAAACGTTGATAAAGGTGGA
+
CCCCCGGGGGGGGGGGGGGGGGGGGGGGGGGGGGGGGGGGGGGGGGGGGGGGGGGGGGGGGGGGGGGGGGGGGGGGGGGGGGGGGGGGGGGGGGGGGGGGGGGGGGGGGGGGGGGGGGGGGFFGGGGGGGGGGGGGGGGGGGGGGGGGDFFFGFGGGGGGGGGGGGGGGGGGGGGGFGGGGGGGGGGGGGGGGGGGFGFFCFFFFFFFFFFFFFAGFGGFFC>@FE2*B;BFFFFFEEFCEEFFFFFFFFBFEFEFCFAEEACCGFEFFEFF<<)9<FF<<CCE3@@@FFFCG?;69>(-(
@M70528:330:000000000-K6D4P:1:1102:12194:4679 2:N:0:GTTGCGTTCA+GTTGCAGTTG
TAAAACAGGGTCCCCTCCCCCTCTAGGGTCAAAAAAAGAGGTATTTAAGTTTCGGTCAGTTAAAAGTATTGTGATAGCTCCCGCTAACACTGGCAAAGATAAAAGAAGAAGAATGGCTGTTAAAATAACTGATCAGACAAATAGTCTAATTTTTTCTGCTGAAAGGTTTTTTGCTTTAAGATTAATAATTGTAGTAATAAAATTTAAGGCACCTAAAATTGAAGAAATCCCTGCAAGGTGTAAAGAAAAAATTGTTAAGTCTACTGAAGGTCCTGAATGATAAAACGTTGATAAAGGTGGA
+
CCCCCGGGGGGGGGGGGGGGGGGGGGGGGGGGGGGGGGGGGGGGGGGGGGGGGGGGGGGGGGGGGGGGGGGGGGGGGGGGGGGGGGGGGGGGGGGGGGGGGGGGGGGGGGGGGGGGGGGGGGGGGGGGGGGGGGGGGGGGGGGGGGGGGGFGGGGGGGGFGGGGGGGGGGGGGGGFEFGGGGGGGGGGGGGGGGGGFGFGFGFFFFFFFFFFFGFGFGGFFFEEFFFFFEBAFBDFEFFE6=EFECDDFFFFFFF6>CFFECCFFEEF@8@FE<EF8FEAEFFE4<>3=3FCF<74C;(4(
@M70528:330:000000000-K6D4P:1:1102:20081:4701 2:N:0:GTTGCGTTCA+GTTGCAGTTG
TAAAACAGGGTCCCCTCCCCCTCTAGGGTCAAAAAAAGAGGTATTTAAGTTTCGGTCAGTTAAAAGTATTGTGATAGCTCCCGCTAACACTGGCAAAGATAAAAGAAGAAGAATGGCTGTTAAAATAACTGATCAGACAAATAGTCTAATTTTTTCTGCTGAAAGGTTTTTTGCTTTAAGATTAATAATTGTAGTAATAAAATTTAAGGCACCTAAAATTGAAGAAATCCCTGCAAGGTGTAAAGAAAAAATTGTTAAGTCTACTGAAGGTCCTGAATGATAAAACGTTGATAAAGGTGGA
+
CCCCCGGGGGGGGGGGGGGGGGGGGGGGGGFGGGGGGGGGGGGGGGGGGGGGGGGFGGGGGGGFGGGGGGGGGGGGGGGGGGGGGGGGGGGGGGGGGGGGGGGGGGGGCFGCFGGGGGGGGGGGGGGGFFGGEGGGGGGGGGGGGGGGGFFGGGGGFGGGGFFCGGFGGGEEGGGGFGGGGGGGGGE?GGGGGGGGFGFGE;CCFFFFFFFFFGFG>FGFGF;=CEFFF=:AFBFB@:D>=FFFFEDFF2:==878?FFE)@?FGFCEEFF<@F<4F@E<<ECC9;6@@;97@79CG@5:(
@M70528:330:000000000-K6D4P:1:1102:4905:4725 2:N:0:GTTGCGTTCA+GTTGCAGTTG
TAAAACAGGGTCCCCTCCCCCTCTAGGGTCAAAAAAAGAGGTATTTAAGTTTCGGTCAGTTAAAAGTATTGTGATAGCTCCCGCTAACACTGGCAAAGATAAAAGAAGAAGAATGGCTGTTAAAATAACTGATCAGACAAATAGTCTAATTTTTTCTGCTGAAAGGTTTTTTGCTTTAAGATTAATAATTGTAGTAATAAAATTTAAGGCACCTAAAATTGAAGAAATCCCTGCAAGGTGTAAAGAAAAAATTGTTAAGTCTACTGAAGGTCCTGAATGATAAAACGTTGATAAAGGTGGA
+
CCCCCGGGGGGGGGGGGGGGGGGGGGGGGGGGGGGGGGGGGGGGGGGGGGGGGGGGGGGGGGGGGGGGGGGGGGGGGGGGGGGGGGGGGFGGGGGGGGGGGGGGGGGGGGGGGGGGGGGFG9FFGGGGGGGGGGGGGGGGGGGGGGGGGGFGGGGGGGGEGFFGGGGGFDGGEGGGF=FGGGGGGGGGGGGGGFFGFFFEEGFFFFFFFFFF>GF>AFGCGFC;CE=EFFE4FDFFEDDEBFF>EF>7;B2@EFEF5AA?CFFFGFEF<14><EEFC:CE3CEEF@38@D<7@?E>FFF?0
@M70528:330:000000000-K6D4P:1:1102:15272:4727 2:N:0:GTTGCGTTCA+GTTGCAGTTG
TAAAACAGGGTCCCCTCCCCCTCTAGGGTCAAAAAAAGAGGTATTTAAGTTTCGGTCAGTTAAAAGTATTGTGATAGCTCCCGCTAACACTGGCAAAGATAAAAGAAGAAGAATGGCTGTTAAAATAACTGATCAGACAAATAGTCTAATTTTTTCTGCTGAAAGGTTTTTTGCTTTAAGATTAATAATTGTAGTAATAAAATTTAAGGCACCTAAAATTGAAGAAATCCCTGCAAGGTGTAAAGAAAAAATTGTTAAGTCTACTGAAGGTCCTGAATGATAAAACGTTGATAAAGGTGGA
+
CCCCCGGGGGGGGGGGGGGGGGGGGGGGGGGGGGGGGGGGGGGGGGGGGGGGGGGGGGGGGGGGGGGGGGGGGGGGGGGGGGGGGGGGGGGGGGGGGGGGGGGGGGGGGGGGGGGGGGGGGGGGGGGGGGGGGGGGGGGGGGGGGGGGGGFGGGGGGGGGGGGGGGGGG6FGGGGFFGGGGGGGGGGGGGGGFGGGFGFGFGFFFFFFFFFFFGFGFGGFGFFFFFC@FBFAFFFFBGGGFFF=EED2FD@3BFCFCBFFEFFFGFCAF;EA@A<EFFFFFEE;6.7=@<CFFCEEGEBF0
@M70528:330:000000000-K6D4P:1:1102:12225:4732 2:N:0:GTTGCGTTCA+GTTGCAGTTG
TAAAACAGGGTCCCCTCCCCCTCTAGGGTCAAAAAAAGAGGTATTTAAGTTTCGGTCAGTTAAAAGTATTGTGATAGCTCCCGCTAACACTGGCAAAGATAAAAGAAGAAGAATGGCTGTTAAAATAACTGATCAGACAAATAGTCTAATTTTTTCTGCTGAAAGGTTTTTTGCTTTAAGATTAATAATTGTAGTAATAAAATTTAAGGCACCTAAAATTGAAGAAATCCCTGCAAGGTGTAAAGAAAAAATTGTTAAGTCTACTGAAGGTCCTGAATGATAAAACGTTGATAAAGGTGGA
+
CCCCCGGFGGG@F8EFDB:FGGEGFFGGGGGFDFDFB:FEAFEFEAA@FF@C<FEF:@FECC@@CCFGGFGECFGEFFF<FGGG@FEEG8ED@8FC88FFFAEBEDEFGFFFGFECGFGEEF<EGFGG9FGFFGFDFGFDF9FFFGGGGGFFGCEGFFFFFGAFECFDABEEEGFFFFGCFFGABCGCDFFGGGFGFFCC>,?CAFFFF??AF9FGAAFEGA=CF)=ACEFFFDF494>>7>?CFED@45>DE6/1@AFCE6<FE87)/35>4><4;;<AE<<)98:=;05;D543<758(
@M70528:330:000000000-K6D4P:1:1102:11820:4755 2:N:0:GTTGCGTTCA+GTTGCAGTTG
TAAAACAGGGTCCCCTCCCCCTCTAGGGTCAAAAAAAGAGGTATTTAAGTTTCGGTCAGTTAAAAGTATTGTGATAGCTCCCGCTAACACTGGCAAAGATAAAAGAAGAAGAATGGCTGTTAAAATAACTGATCAGACAAATAGTCTAATTTTTTCTGCTGAAAGGTTTTTTGCTTTAAGATTAATAATTGTAGTAATAAAATTTAAGGCACCTAAAATTGAAGAAATCCCTGCAAGGTGTAAAGAAAAAATTGTTAAGTCTACTGAAGGTCCTGAATGATAAAACGTTGATAAAGGTGGA
+
CCCCCGGGGGGGGGGGGGGGGGGGGGGGGGGGGGGGGGGGGGGCGGGGGFGGGGGGGGGGGGGGGGGGGGGGGGGGGGGGGGGGGGGFGGGGGGGGGGGGGGGFGGGGGGGGGGGGGGDGGGGGGGGGGGGGGGGGGGGGGGGGGGGGGGFGGGGGGGCEGGGGG?DFGDGGGGGG?FFGGDGFGGGCFGGFGGGGFGFGFF?EFFFFFFF>FGFGFGGEGFCCFEFFF4:FFFFFECFGFFFF48@=AB@B3BCF<:AEEFCFC<E<EE@A<@<EC7?;<ECFFEB@@;F:DEFEG<:1(
@M70528:330:000000000-K6D4P:1:1102:11861:4759 2:N:0:GTTGCGTTCA+GTTGCAGTTG
TAAAACAGGGTCCCCTCCCCCTCTAGGGTCAAAAAAAGAGGTATTTAAGTTTCGGTCAGTTAAAAGTATTGTGATAGCTCCCGCTAACACTGGCAAAGATAAAAGAAGAAGAATGGCTGTTAAAATAACTGATCAGACAAATAGTCTAATTTTTTCTGCTGAAAGGTTTTTTGCTTTAAGATTAATAATTGTAGTAATAAAATTTAAGGCACCTAAAATTGAAGAAATCCCTGCAAGGTGTAAAGAAAAAATTGTTAAGTCTACTGAAGGTCCTGAATGATAAAACGTTGATAAAGGTGGA
+
CCCCCGGGGGGGGGGGGGGGGDGGFGGGGGGGGGGGGGGGGGGGGGGGGGGGGGGGGGGGGGGGGGGGGGGGGGGGGGGGGGGGGGGGGGGGGGGGGGGGGGGGGGFGGGGGGGGGGGDGGGGGGGGGGGGGGGGGGGGGGGGGGGGGGGFGGGGGGGGGGGGGGGGGGGGGGGGGFGGGGGGGGGGGGGGGGGGGFGFGCEFEFFCFFFFFFFFGFDGBAFC@FEDEFBBAFFFFFEFFEFFFEFD(?BBFBFFFEFFFCCEFDEEAFFEFEEEFFFEEFFFECE;@@@CCF5;>EF>B0
@M70528:330:000000000-K6D4P:1:1102:12672:4789 2:N:0:GTTGCGTTCA+GTTGCAGTTG
TAAAACAGGGTCCCCTCCCCCTCTAGGGTCAAAAAAAGAGGTATTTAAGTTTCGGTCAGTTAAAAGTATTGTGATAGCTCCCGCTAACACTGGCAAAGATAAAAGAAGAAGAATGGCTGTTAAAATAACTGATCAGACAAATAGTCTAATTTTTTCTGCTGAAAGGTTTTTTGCTTTAAGATTAATAATTGTAGTAATAAAATTTAAGGCACCTAAAATTGAAGAAATCCCTGCAAGGTGTAAAGAAAAAATTGTTAAGTCTACTGAAGGTCCTGAATGATAAAACGTTGATAAAGGTGGA
+
CCCCCGGGGGGGGGGGGGGGGGGGGGGGGGGGGGGGGGGGGGGGGGGGGGGGGGGFGGGFGGGFGGGGGGGGGGGGGGGGGGGGGGGGGGGGGGGGGGGGGGGGGFGGGGGGGGGGGGDGGGGGGGGGGGGGGGGGGGGGGGGGGGGGGGFGGGG:FGGGGGGGGGGGGGGGGGGGFGGGGGGGGGGGGGGGGGGGFGFGEGFFFFFFF?A>?GFGFGGFGF=AFEFEFEFFFFFFEC:D@:EEEFDBFDFFEF?AEFFFEAEFEE67=4@AEFEC>@?<CEE36;>@@1CCFCCCF4(4(
@M70528:330:000000000-K6D4P:1:1102:10676:4789 2:N:0:GTTGCGTTCA+GTTGCAGTTG
TAAAACAGGGTCCCCTCCCCCTCTAGGGTCAAAAAAAGAGGTATTTAAGTTTCGGTCAGTTAAAAGTATTGTGATAGCTCCCGCTAACACTGGCAAAGATAAAAGAAGAAGAATGGCTGTTAAAATAACTGATCAGACAAATAGTCTAATTTTTTCTGCTGAAAGGTTTTTTGCTTTAAGATTAATAATTGTAGTAATAAAATTTAAGGCACCTAAAATTGAAGAAATCCCTGCAAGGTGTAAAGAAAAAATTGTTAAGTCTACTGAAGGTCCTGAATGATAAAACGTTGATAAAGGTGGG
+
CCCCCGGGGGGGFCFGGG7FGGGGGGGGEGGEDGGGGGGFDGGGFGGCFAFF9@CF@GGCFGGF<EFFGGGGFGGGGFFGGGGGGGGGGFFFFGGGFFGGGGGGGGGGGGG@EFDGCEDFGGGGFAFGEFFEFG<DFGGGGFGFFGFFGGFGGCEGGG8@DFGFGGD9A8DGGGGGBDEGGGGCFFFGGGCFFGGGAFFF@GC=AFEFFF?;FGFGAFGFGFFFFFFF>E3AFDFB@55>9>E><4BBF>@BEFFFCAFEF=EFFFEEFF8<)77)23<<EF?<<@;=;=8;C?CE7).4(
@M70528:330:000000000-K6D4P:1:1102:16088:4813 2:N:0:GTTGCGTTCA+GTTGCAGTTG
TAAAACAGGGTCCCCTCCCCCTCTAGGGTCAAAAAAAGAGGTATTTAAGTTTCGGTCAGTTAAAAGTATTGTGATAGCTCCCGCTAACACTGGCAAAGATAAAAGAAGAAGAATGGCTGTTAAAATAACTGATCAGACAAATAGTCTAATTTTTTCTGCTGAAAGGTTTTTTGCTTTAAGATTAATAATTGTAGTAATAAAATTTAAGGCACCTAAAATTGAAGAAATCCCTGCAAGGTGTAAAGAAAAAATTGTTAAGTCTACTGAAGGTCCTGAATGATAACACGTTGATAAAGGTGGA
+
CCCCCGGGGGGFGGGGGGGGGGGGGGGGGGGGGGGGGGGGGGFEECGGGGGGCGGGGGFGGGFGGEFGGGGGGGFGGGFCGFGGGGFEFGGGGFFG?FGGGGGGGDFFGFGFAFGGGGGFGGGFGFGGGGGGGGGFGGGGDGGGGGGGGGFFFFGGGGCEFGFCFFGFDFDGGFFGFGGGFGGGGGGGDFGCFGGGFEF@A;?@FFFFF?FF>FFDA7C:EF;AF8@=A=EFFBB>>EFFE=A>6CD=F=>BE=@FC=8@7CEFF@?<@;EA@<A9;+7<C<E)7;?8@@9;CE3CC?BB(
@M70528:330:000000000-K6D4P:1:1102:9019:4819 2:N:0:GTTGCGTTCA+GTTGCAGTTG
TAAAACAGGGTCCCCTCCCCCTCTAGGGTCAAAAAAAGAGGTATTTAAGTTTCGGTCAGTTAAAAGTATTGTGATAGCTCCCGCTAACACTGGCAAAGATAAAAGAAGAAGAATGGCTGTTAAAATAACTGATCAGACAAATAGTCTAATTTTTTCTGCTGAAAGGTTTTTTGCTTTAAGATTAATAATTGTAGTAATAAAATTTAAGGCACCTAAAATTGAAGAAATCCCTGCAAGGTGTAAAGAAAAAATTGTTAAGTCTACTGAAGGTCCTGAATGATAAAACGTTGATAAAGGTGGA
+
CCCCCGGGGGGEEEFGGECGGGGGCGGGGGGGGGFFGGFGGGGGGGGGGGGGFEECEGGGGGC<@FCDGFGGGGGFGFFGGGGGEFGEFFFFFCEFCFGGE9FBFFGEGEF:,?EFGGGEFFF<DEGGDGFFGFFFGGFG6DGDFGGGGGFGG,@FFFACEF9<EF9E8=EEEGGGFFDDGGGFCEEDFCDFFGGGAF7CECAEFFFFF*;9CF9CFEGFFAEFFEFECEBFFD@9>D>:7:EF4;=BFBBBF8>AC+:@EFCFFE3;<E@<.7)72;6@CEF<))6@=?CCFE9CF786(
@M70528:330:000000000-K6D4P:1:1102:18452:4823 2:N:0:GTTGCGTTCA+GTTGCAGTTG
TAAAACAGGGTCCCCTCCCCCTCTAGGGTCAAAAAAAGAGGTATTTAAGTTTCGGTCAGTTAAAAGTATTGTGATAGCTCCCGCTAACACTGGCAAAGATAAAAGAAGAAGAATGGCTGTTAAAATAACTGATCAGACAAATAGTCTAATTTTTTCTGCTGAAAGGTTTTTTGCTTTAAGATTAATAATTGTAGTAATAAAATTTAAGGCACCTAAAATTGAAGAAATCCCTGCAAGGTGTAAAGAAGAAATTGTTAAGTCTACTGAAGGTCCTGAATGATAAAACGTTGATAAAGGTGGA
+
CCCCCGGGGGGGGGGGGGGGGGGGGGGGGGGGGGGGGGGGGGGGGGGGGGGGGGGGGGGGGFGGGGEGGGGGGGGGGGGGGGGGGGGGGGGGGGGGGGGGGGGGGGGGGGGGGGGGGGGGGDFFGGGGGGGGGGGGGGGGGGGGEGDGGGFGGGGGGGGFGGGGGGGGGGGGGGGGCFGGGGGGGGGGGGGGGGGGFGFGEGF<FFFFFFFFFGFGFGGFGFA@FFDFF):4ADFF@GGGEFFFFCD=F2BECFFF?BFCEFCFFE?@EFFAEEEEFDEECE?3>@B@FDD+;<3>FE1;(
@M70528:330:000000000-K6D4P:1:1102:18437:4834 2:N:0:GTTGCGTTCA+GTTGCAGTTG
TAAAACAGGGTCCCCTCCCCCTCTAGGGTCAAAAAAAGAGGTATTTAAGTTTCGGTCAGTTAAAAGTATTGTGATAGCTCCCGCTAACACTGGCAAAGATAAAAGAAGAAGAATGGCTGTTAAAATAACTGATCAGACAAATAGTCTAATTTTTTCTGCTGAAAGGTTTTTTGCTTTAAGATTAATAATTGTAGTAATAAAATTTAAGGCACTTAAAATGGAAGAAATCCCTGCAAGGTTTAAAGAAGAAATTGTTAAGCCTATTGAAGGTCCTGAATGATAAAACGTTCATAAAGGTGGA
+
CCCCCGFGCCFGGGECFGDGEGGGGGGGECE<FFGGD:FFGDEGACFG<@C@<::FECFFGFFA<9EFFFGGD,,@,CFAFG@CFGGGGGGGF8FGG8CEEGGGEGG@F=B==DGGCFCG@4E@EEAGCFEGD@FFF,EF+4=FGGGFFEFGGGC=DFGAAFFCGF?DEFGGECFGFC=,2,@F=FFDC;FGCFFGAGCEE3+@7CC5?*:A*3<+19E*@C3868@7@<=>4)-*:*2,*.8+**-(933*/+1+81+*.)0+4/)4)(/7.;8<27536?)).72@((22@<49<4(1(
@M70528:330:000000000-K6D4P:1:1102:25297:4840 2:N:0:GTTGCGTTCA+GTTGCAGTTG
TAAAACAGGGTCCCCTCCCCCTCTAGGGTCAAAAAAAGAGGTATTTAAGTTTCGGTCAGTTAAAAGTATTGTGATAGCTCCCGCTAACACTGGCAAAGATAAAAGAAGAAGAATGGCTGTTAAAATAACTGATCAGACAAATAGTCTAATTTTTTCTGCTGAAAGGTTTTTTGCTTTAAGATTAATAATTGTAGTAATAAAATTTAAGGCACCTAAAATTGAAGAAATCCCTGCAAGGTGTAAAGAAAAAATTGTTAAGTCTACTGAAGGTCCTGAATGATAAAACGTTGATAAGGGTGGG
+
CCCCCGGGGGGGGFFAGCGGGGGGFGGGGGGGGGGGGGGGGFGGFGDGGGFCFGGGG@FGGEFFGGGGGDGGGFGGGGGGGGGGGGGGGGGGFFGGFFFFGGGGGGGGGGGGGGGGGGGGG;BFGGGGGGGGGGGGGGGGCFGGGGGGGGFGGCEGGGG,A=EGFGGGGGGGGGDGFCEFGCDBFCFCFFGGGGGGFE;78@FEFF?B5FFFFGFGFFFFGFE@A@DAAEEFF=49EGDC@6*B4C3-;=2>BAEC*=BEE=EFF@?434447A<<*2<3?<)673((/(:+79))0::9(
@M70528:330:000000000-K6D4P:1:1102:22448:4866 2:N:0:GTTGCGTTCA+GTTGCAGTTG
TAAAACAGGGTCCCCTCCCCCTCTAGGGTCAAAAAAAGAGGTATTTAAGTTTCGGTCAGTTAAAAGTATTGTGATAGCTCCCGCTAACACTGGCAAAGATAAAAGAAGAAGAATGGCTGTTAAAATAACTGATCAGACAAATAGTCTAATTTTTTCTGCTGAAAGGTTTTTTGCTTTAAGATTAATAATTGTAGTAATAAAATTTAAGGCACCTAAAATTGAAGAAATCCCTGCAAGGTGTAAAGAAAAAATTGTTAAGTCTACTGAAGGTCCTGAATGATAAAACGTTGATAAAGGTGGA
+
CCCCCGGGGGGGGGGGGGGGGGGGGGFGGGGGGGGGGGGGGGGGGGGGGGGGGGGFGGGGGGGGGGGGGGGGGGGGGGGGGGGGGGGGGGGGGGGGGGGGGGGGGGGGGGGGGGGGGGGGGGGGGGGGGGGGGGGGGGGGGGGGGGGGGGFGGGGGGGGGGGFCFGGGGGGGGGGGFGGGDFFGGGGGGGGGGGGGFFFGFFFEFFFFFAFAFGFGFGFFGF8==80AF@EAFFB@@GFFEEEFFFFFFFFFBFFA<=CEEFCAF@C@<EEF;<E)8@?EFEFFC<>@FFF+;)7CGFFF(
@M70528:330:000000000-K6D4P:1:1102:19976:4871 2:N:0:GTTGCGTTCA+GTTGCAGTTG
TAAAACAGGGTCCCCTCCCCCTCTAGGGTCAAAAAAAGAGGTATTTAAGTTTCGGTCAGTTAAAAGTATTGTGATAGCTCCCGCTAACACTGGCAAAGATAAAAGAAGAAGAATGGCTGTTAAAATAACTGATCAGACAAATAGTCTAATTTTTTCTGCTGAAAGGTTTTTTGCTTTAAGATTAATAATTGTAGTAATAAAATTTAAGGCACCTAAAATTGAAGAAATCCCTGCAAGGTGTAAAGAAAAAATTGTTAAGTCTACTGAAGGTCCTGAATGATAAAACGTTGATAAAGGTGGA
+
CCCCCGGGGGGGGGGGGGGGGGGGGGGGGGGGGGGGGGGGGGGGGGGGGGGGGGGGGGGGGGGGGGGGGGGGGGGGGGGGGGGGGGGGGGGGGGGGGGGGGGGGGGGGGGGGGGGGGGGGGGGGGGGGGGGGGGGGGGGGCGGGGGGGFGFGGGGGGGGGGGGGGGGGGGGGGGGGFGGGGGGGGGGGGGGFFGGGFFFGFGFFFFFFFFFFFGFGFGGEGF5=F@=EFFEFFFF8>8>FBEFFECDFFF>BFFCF9=8<CACACE5;@F@)7>AFCC?37<3;>E:=@@CDFEFEFE?F(
@M70528:330:000000000-K6D4P:1:1102:24159:4895 2:N:0:GTTGCGTTCA+GTTGCAGTTG
TAAAACAGGGTCCCCTCCCCCTCTAGGGTCAAAAAAAGAGGTATTTAAGTTTCGGTCAGTTAAAAGTATTGTGATAGCTCCCGCTAACACTGGCAAAGATAAAAGAAGAAGAATGGCTGTTAAAATAACTGATCAGACAAATAGTCTAATTTTTTCTGCTGAAAGGTTTTTTGCTTTAAGATTAAAAATTGTAGTATTAAAATTTAAGGCACCTAAAATTGAAGAAATCCCTGAAAGGTGAAAAGAAAAAATTGTTAATTCTATTGAAGGTCCTGAATGATAAAAGGTTGAAAAGGTTGGA
+
CCCCCGGGGGGGGGGGGGGGGGGGGGGGGGGGGGGG@B@FGFEFGFGGFGGF<FFF:,EFEGGGAECCFFFFCE,6A9EFG7CCBFEDGFGG,8FFAFAEGFGF,F<CE,BF=<FC8==E?FEF;?FG9,4AE45=DFFG8>=DF9CFFGFGGG>8,@;,?E?,D+@EFGGGG8FFCG,22>=E,,@6DGF,+3=D7,1EC,1@<E+<?5*@**;C>,E52=**4=):AE3**)0*1,2,*:A0(8@BFB22(+>858+9C76+5.71;834)..9*+1))).9/)(77(*+27(65).()
@M70528:330:000000000-K6D4P:1:1102:26384:4899 2:N:0:GTTGCGTTCA+GTTGCAGTTG
TAAAACAGGGTCCCCTCCCCCTCTAGGGTCAAAAAAAGAGGTATTTAAGTTTCGGTCAGTTAAAAGTATTGTGATAGCTCCCGCTAACACTGGCAAAGATAAAAGAAGAAGAATGGCTGTTAAAATAACTGATCAGACAAATAGTCTAATTTTTTCTGCTGAAAGGTTTTTTGCTTTAAGATTAATAATTGTAGTAATAAAATTTAAGGCACCTAAAATTGAAGAAATCCCTGCAAGGTGTAAAGAAAAAATTGTTAAGTCTACTGAAGGTCCTGAATGATAAAACGTTGATAAAGGTGGA
+
CCCCCGGGGGGGGGGGGGGGGGGGGGGGGGGGGGGGGGGGGFGGGGGGGCFGGGGGGGGGGGGGGGGGGGGGGGGGGGGGGGGGGGGGGGGGGGGGGGGGGGGGGGGGFGGGGGFGGGGGGGFFGGGGGFGGGGGGGGGGGGGGGGGGGGFGGGGFGGGGGGCFF6EDGGGDCFGGFG8DFGFGGGGGGGGFGGGG+:9EAEFFFFFF?FFFFGFGADFEGFF@FFFFF@39AB=AB>DG63ABEE=:F>-7=6@80=+9CFFAG)9)74;4/;3<7:)39)/.773(,(/3;<797).4(
@M70528:330:000000000-K6D4P:1:1102:8122:4901 2:N:0:GTTGCGTTCA+GTTGCAGTTG
TAAAACAGGGTCCCCTCCCCCTCTAGGGTCAAAAAAAGAGGTATTTAAGTTTCGGTCAGTTAAAAGTATTGTGATAGCTCCCGCTAACACTGGCAAAGATAAAAGAAGAAGAATGGCTGTTAAAATAACTGATCAGACAAATAGTCTAATTTTTTCTGCTGAAAGGTTTTTTGCTTTAAGATTAATAATTGTAGTAATAAAATTTAAGGCACCTAAAATTGAAGAAATCCCTGCAAGGTGTAAAGAACAAATTGTTAAGTCTACTGAAGGTCCTGAATGATAAAACGTTGATAAAGGTGGA
+
CCCCCGGGGGGGGGGGGGGGGGGGGGGGGGGGGGGGGGGGGGGGGGGGGGGGGGGGGGGGGGGGGGGGGGGGGGGGGGGGGGGGGGGGGGGGFGGGGGGGFGGGGGGGGFGGGGGGGGGGGGGGCGGGGGGGGGGDEGGGGGGGGGGGGGFGGGEGGGGFGGGGGGGGFGGGGGGGFGGGGGGGGGGGGGGGGGGGFGFGFGFFFFFFFFFFFGFGFGGFGF95<)87BEEFFFBFFCFGFFFFEF=(8>=EEFFF<AAEEA?AFEC@@E;A=EECFCC8CC<CC<:@FFFC734;CE@?(
@M70528:330:000000000-K6D4P:1:1102:10996:4910 2:N:0:GTTGCGTTCA+GTTGCAGTTG
TAAAACAGGGTCCCCTCCCCCTCTAGGGTCAAAAAAAGAGGTATTTAAGTTTCGGTCAGTTAAAAGTATTGTGATAGCTCCCGCTAACACTGGCAAAGATAAAAGAAGAAGAATGGCTGTTAAAATAACTGATCAGACAAATAGTCTAATTTTTTCTGCTGAAAGGTTTTTTGCTTTAAGATTAATAATTGTAGTAATAAAATTTAAGGCACCTAAAATTGAAGAAATCCCTGCAAGGTGTAAAGAAAAAATTGTTAAGTCTACTGAAGGTCCTGAATGATAAAACGTTGATAAAGGTGGA
+
CCCCCGGGGGGGGGGGGGGGGGGGGGGGGGGGGGGGGGGGGGGGGGGGGGGGGGGGGGGGGGGGGGGGGGGGGGGGGGGGGGGGGGGGGGGGGGGGGGGGGGGGGGGGGGGGGGGGGGGGGCGGGGGGGGGGGGGGGGGGGGDGFGGGFFFGGGGGGGGGGGGGGGGGGGGGGGGGFGGGGGGGGGGGGGGGGFGGFFFFFGFFFFFFFFFFFGF9AGGFGFFFFFF@AB=AFFFFB@<CBEEFFFFFFFFFFFCCCAFFECFFF<?A@1=>79ACFF?E?CE3;@BDDDF>FEFFFFB?0
@M70528:330:000000000-K6D4P:1:1102:17923:4915 2:N:0:GTTGCGTTCA+GTTGCAGTTG
TAAAACAGGGTCCCCTCCCCCTCTAGGGTCAAAAAAAGAGGTATTTAAGTTTCGGTCAGTTAAAAGTATTGTGATAGCTCCCGCTAACACTGGCAAAGATAAAAGAAGAAGAATGGCTGTTAAAATAACTGATCAGACAAATAGTCTAATTTTTTCTGCTGAAAGGTTTTTTGCTTTAAGATTAATAATTGTAGTAATAAAATTTAAGGCACCTAAAATTGAAGAAATCCCTGCAAGGTGTAAAGAAAAAATTGTTAAGTCTACTGAAGGTCCTGAATGATAAAACGTTGATAAAGGTGGA
+
CCCCCGGGGGGGGGGGGGGGGGGGGGGGGGGGGGGGGGGGGGGGGGGGGGGGGGEFGGGGGGGGGGGGGGGGGGGGGGGGGGGGDGGGGGGGGGGGFGGGGGGGGGGGGGGGGGGGFGGGGFFGGGGGGGGGGGGGEGGGGGGGGGGGGGFGGGGFGGDAFFEDAFGGGGGGGFFGFGFGGGFGGGGGGGGFGGGGFGFGFGFFFFFFF?FFFGFGFFFFGFEAFEDEFB@AADFFEFG?:BFBEF=DF(6B:6CF?BC<)+1;CEC;<4=A79)7;:?<CEFFEEBF@DD@DCEFGFF?(
@M70528:330:000000000-K6D4P:1:1102:8411:4915 2:N:0:GTTGCGTTCA+GTTGCAGTTG
TAAAACAGGGTCCCCTCCCCCTCTAGGGTCAAAAAAAGAGGTATTTAAGTTTCGGTCAGTTAAAAGTATTGTGATAGCTCCCGCTAACACTGGCAAAGATAAAAGAAGAAGAATGGCTGTTAAAATAACTGATCAGACAAATAGTCTAATTTTTTCTGCTGAAAGGTTTTTTGCTTTAAGATTAATAATTGTAGTAATAAAATTTAAGGCACCTAAAATTGAAGAAATCACTGCAAGGTGTAAAGAAAAAATTGTTAAGTCTACTGAAGGTCCTGAATGATAAACCGTTGAAAAAGGTGGA
+
CCCCCGGGGGGGGGGGGGGGGGGGGGGGGGGGGGGGGGGGGGGGGGGGGGGGGGGFGGGGGFGGGGGGGGGGGGGGGGGGGGGGGGGGGGGGGGGGGGGGGGGGGGGGGGGGGGGGGGDGGGGGGGGGGGGGGGGGDGGGGGGGGFFFFGBDGGGGGGGGGGGGGGFGGGGGGGGDFGFGGGGGGGGFFGGFGGFFEFFGFFF@8FEF5AFF>??9AFCC7<3*=80>F3;6B=EB@52,:BF67CD3;2(>2=>A<AFEF+9AF@C@E(6>7.).*+./)<54),.:@@7++//28,:<(
@M70528:330:000000000-K6D4P:1:1102:11824:4919 2:N:0:GTTGCGTTCA+GTTGCAGTTG
TAAAACAGGGTCCCCTCCCCCTCTAGGGTCAAAAAAAGAGGTATTTAAGTTTCGGTCAGTTAAAAGTATTGTGATAGCTCCCGCTAACACTGGCAAAGATAAAAGAAGAAGAATGGCTGTTAAAATAACTGATCAGACAAATAGTCTAATTTTTTCTGCTGAAAGGTTTTTTGCTTTAAGATTAATAATTGTAGTAATAAAATTTAAGGCACCTAAAATTGAAGAAATCCCTGCAAGGTGTAAAGAAAAAATTGTTAAGTCTACTGAAGGTCCTGAATGATAAAACGTTGATAAAGGTGGA
+
CCCCCGGGGGGGGGGGGGGGGGGGGGGGGGGGGGGGGGGGGGGGGGGGGGGGGGGGGGGGGGGGGGGGGGGGGGGGGGGGGGGGGGGGGGGGGGGGGGGGGGGGGGGGGGGGGGGGGGDGGGGGGGGGGGGGGGGGGGGGGGGGGGGGGGFGGGGGCGGGGGFGGGGGGGGGGGGGFGGGGGGGGGGGGGGGGGGGFGFGFGFFFFFFFFFF>FFGFGGFGFFFFBBFFB@FFFFFFFEFFFFFFEF2AD>BBFFF<BACCAEF?@<@EFEE@AE<CFEFFFFFFF9@DFC;CEE9C;7B0
@M70528:330:000000000-K6D4P:1:1102:13708:4930 2:N:0:GTTGCGTTCA+GTTGCAGTTG
TAAAACAGGGTCCCCTCCCCCTCTAGGGTCAAAAAAAGAGGTATTTAAGTTTCGGTCAGTTAAAGGTATTGTGATAGCTCCCGCTAACACTGGCAAAGATAAAAGAAGAAGAATGGCTGTTAAAATAACTGATCAGACAAATAGTCTAATTTTTTCTGCTGAAAGGTTTTTTGCTTTAAGATTAATAATTGTAGTAATAAAATTTAAGGCACCTAAAATTGAAGAAATCCCTGCAAGGTGTAAAGAAAAAATTGTTAAGTCTACTGAAGGTCCTGAATGATAAAACGTTGATAAAGGTGGA
+
CCCCCGGGGGGGGGGGGGGGGGGGGGGGGGGGGGGGGGGGGGGGGGGGGGGGGGGGGGGGGGGGGGGGGGGGGGGGGGGGGGGGGGGGGGGGFGGGGGGGGGGGGGGGGGGGGGGGGGGFGGGGGGGGGGFGFGGGGGGGGGGGGGGGGGFGGGGGGGGGGGGGGDGGGFGGGGGGFGGGGGGGGGGGGGGGGFGG9CFFCFFFFFFFFFFFFGFFFDFFGFE5@C5AA@4>ADBBBFC8>@EFC4>@ADFF=FFF?CAE<7CCF@EEFFE@FEE9CCCFEECEFE@88;C@FEFEG??6(
@M70528:330:000000000-K6D4P:1:1102:19899:4932 2:N:0:GTTGCGTTCA+GTTGCAGTTG
TAAAACAGGGTCCCCTCCCCCTCTAGGGTCAAAAAAAGAGGTATTTAAGTTTCGGTCAGTTAAAAGTATTGTGATAGCTCCCGCTAACACTGGCAAAGATAAAAGAAGAAGAATGGCTGTTAAAATAACTGATCAGACAAATAGTCTAATTTTTTCTGCTGAAAGGTTTTTTGCTTTAAGATTAATAATTGTAGTAATAAAATTTAAGGCACCTAAAATTGAAGAAATCCCTGCAAGGTGTAAAGAAAAAATTGTTAAGTCTACTGAAGGTCCTGAATGATAAAACGTTGATAAAGGTGGA
+
CCCCCGGGGGGGGGGGGGGGGGGGGGGGGGGGGGGGGGGGGGGGGGGGGGGGGGDFGGGGGGGGGGGGGGGGGGGGGGGGGGGGGGGGGGGGGGGGGGGGGGGGGGGGGGGGGGGGGGGGFGGGGGGGGGGGGGGGGGGFGGGGGFGFGGFGGFGGGGGGGFGGGGGGFGGDGGGCDGCGGGFGGGGGGGGGGFGGFFFFFGFFFFFFFFFFFFFFFGGFGFFFFE@EFFFFFDDFEEFGEEEFCE:3FBFFFF4ACBFE);CFGF5<@;EE@EFEFGFAFE<C4@;@FFFFGFFEGE0:(
@M70528:330:000000000-K6D4P:1:1102:10950:4946 2:N:0:GTTGCGTTCA+GTTGCAGTTG
TAAAACAGGGTCCCCTCCCCCTCTAGGGTCAAAAAAAGAGGTATTTAAGTTTCGGTCAGTTAAAAGTATTGTGATAGCTCCCGCTAACACTGGCAAAGATAAAAGAAGAAGAATGGCTGTTAAAATAACTGATCAGACAAATAGTCTAATTTTTTCTGCTGAAAGGTTTTTTGCTTTAAGATTAATAATTGTAGTAATAAAATTTAAGGCACCTAAAATTGAAGAAATCCCTGCAAGGTGTAAAGAAAAAATTGTTAAGTCTACTGAAGGTCCTGAATGATAAAACGTTGATAAAGGTGGA
+
CCCCCGGGGGGGGGGGGGGGGGGGGGGGGGGGGGGGGGGGGGGGGGGGGGGGGGEGGGGFGGGGGGGGGGGGGGGGFGGGGGGGEGGGGGGGGGGGGGGGGGGGGGGGGGGGGGGGGGGGGGGGGGGGGGGGGGGGGGGGGGGGGGGGFGFGGGGGGGGFGGGGGGFDGGGGGGGGFGGGGGGGGGGGGGGGGGGGFGFGFGCEAFFFFFFFFGFGFGFCFFFEFFFFC=:AFF9A:;>D==EBEFDBFFFFEFEFCFFFFA?FFECAEFEF@<EFFCC@EC<)9=>D@<<:CCFCF33((
@M70528:330:000000000-K6D4P:1:1102:22508:4949 2:N:0:GTTGCGTTCA+GTTGCAGTTG
TATAACAGGGTCCCCTCCCCCTCTAGGGTCAAAAAAAGAGGTATTTAAGTTTCGGTCAGTTAAAAGTATTGTGATAGCTCCCGCTAACACTGGCAAAGATAAAAGAAGAAGAATGGCTGTTAAAATAACTGATCAGACAAATAGTCTAATTTTTTCTGCTGAAAGGTTTTTTGCTTTAAGATTAATAATTGTAGTAATAAAATTTAAGGCACCTAAAATTGAAGAAATCCCTGCAAGGTGTAAAGAAAAAATTGTTAAGTCTACTGAAGTTCCTGAATGATAAAACGTTGATAAAGGTGGA
+
CC@CCGGGGGGGGGGGGGGGGGGGGGGGGGGGGGGGGGGGGGGGGGGGGGGGGGGGGGGGGGGGGFGGGGGGGGGGGGGGGGGGGGGGGGGGGGGGGGGGGGGGGGGGGGGGGGGGGGGGGGGGGGGGGGGGGGGGGGGGGGGGGGGGGGFFGGGGGGGGFGC?FGGGFGGGGGGGFGGGFGGGGGGGGGGGFGGGFGFGFGFFFFFBFFFFFGFGAEFFFFE5BECEAEFAFBB;>CFFBEFFEC=:FFBDFFFF*=87@6<6C794=)1<9?CEDC<<)9C7636@FDDCGCEE7=;((
@M70528:330:000000000-K6D4P:1:1102:26126:4987 2:N:0:GTTGCGTTCA+GTTGCAGTTG
TAAAACAGGGTCCCCTCCCCCTCTAGGGTCAAAAAAAGAGGTATTTAAGTTTCGGTCAGTTAAAAGTATTGTGATAGCTCCCGCTAACACTGGCAAAGATAAAAGAAGAAGAATGGCTGTTAAAATAACTGATCAGACAAATAGTCTAATTTTTTCTGCTGAAAGGTTTTTTGCTTTAAGATTAATAATTGTAGTAATAAAATTTAAGGCACCTAAAATTGAAGAAATCCCTGCAAGGTGTAAAGAAAAAATTGTTAAGTCTACTGAAGGTCCTGAATGATAAAACGTTGATAAAGGTGGA
+
CCCCCGGGGGGGGGGGGGGGGGGGGGGGGGGGGGGGGGGGGGGGGGGGGCFGGGGGGGGGGGGGGGGGGGGGGGFGGEFGGGGGGGGGGGGGGGGGGGGGGGGGGGGGGGGGGFFGGGGGGGGGGGGGGGGGGGGGGGGGGGGGGGFFGGFGGGGGGGG8EEFGGGGGGGFG>FFGFGCGGGAFFAFGGGDDGGGF?CCFFAFFFCC??*;C5CFGF,@8,1:CFFFEFBFAABDF=*>DEE49EF@:FB237AE>5BFCFFE=9@?7)5;A8<A38:<7<C)73;93@DC7@7))37(3(
@M70528:330:000000000-K6D4P:1:1102:6059:5012 2:N:0:GTTGCGTTCA+GTTGCAGTTG
TAAAACAGGGTCCCCTCCCCCTCTAGGGTCAAAAAAAGAGGTATTTAAGTTTCGGTCAGTTAAAAGTATTGTGATAGATCCCGCTAACACTGGCAAAGATAAAAGAAGAAGAATGGCTGTTAAAATAACTGATCAGACAAATAGTCTAATTTTTTCTGCTGAAAGGTTTTTTGCTTTAAGATTAATAATTGTAGTAATAAAATTTAAGGCACCTAAAATTGAAGAAATCCCTGCAAGGTGTAAAGAAAAAATTGTTAAGTCTACTGAAGGTCCTGAATGATAAAACGTTGATAAAGGTGGA
+
CCCCCGGGGGGGGGGGGGEFGGGGGGGGGGGGGGGGGGGGGDEGGGFFFCAFGGGGG@FFGGGGGGFGGFGGGGGGG,,C,@B@FGGG8<AFGGGGFFCFFDDEGGGGGGGGEGGGFGDEFFFGGGDGGCEGGGGFCFGGFFGFAF;EGC;B;A>BBGFFGDDFFCDCEFDEG?EFFFDGGGGGFFFGGGGEGGGGFGFFAFFFAFFFFFFFFGFGFGGEF>CEFB8CF):4;2>9@>EC@FFFCE@369>:EFEC5A8/9+9:<<<<=(6;7>;32;?EE3576<63,(:7@7>EFFB?0
@M70528:330:000000000-K6D4P:1:1102:17388:5013 2:N:0:GTTGCGTTCA+GTTGCAGTTG
AAAACAGGGTCCCCTCCCCCTCTAGGGTCAAAAAAAGAGGTATTTAAGTTTCGGTCAGTTAAAAGTATTGTGATAGCTCCCGCTAACACTGGCAAAGATAAAAGAAGAAGAATGGCTGTTAAAATAACTGATCAGACAAATAGTCTAATTTTTTCTGCTGAAAGGTTTTTTGCTTTAAGATTAATAATTGTAGTAATAAAATTTAAGGCACCTAAAATTGAAGAAATCCCTGCAAGGTGTAAAGAAAAAATTGTTAAGTCTACTGAAGGTCCTGAATGATAAAACGTTGATAAAGGTGGAA
+
CCCCCGGGGFFGGGGGGGGGGGGGGGGG8EFGGGGGGGGGGFGGGGGGGGGGGGGGGGGGGGGGGGGGGGGGGGGGGGDGGGGGGGGGGGGGGGGGGGGGGGGFGGGGGGGGGGGGGGGGGGGGGGGGGFGGGGGGGGFGGGGGFGGFFGFGAFCFFGGGADGGGGGGGGGGGCAFFGGGGGFFFGGGFGFGGFGGCACFEGFFFFFFFFFFFGFFAGFFGFC@?CFEAEBFFFFFFFGGE7A>C>BBF(7@>CFFEFFCFFCFCE)416@@3=E)+2=ECC)9=B@DFFCFFFE@9=0<)
@M70528:330:000000000-K6D4P:1:1102:21401:5013 2:N:0:GTTGCGTTCA+GTTGCAGTTG
TAAAACAGGGTCCCCTGTCTCTTCTACACATCTGACGCTGCCGACGACAACTGCAACGTGTAGATCTCGGGGGGCGCCGGATCATTAAAAACCAAAAAAAAACAAAGCAACGCCCCGTGATAACATATATTAAACTAACAAATAACGATATACAGAATCAAATGAATCTGTGCATTACCTGTCTACAACTCCGTGACTGACTACTCACACTATCCGAAATCAGATGGTTCACAGCTCCTAGCATCTACCTCACCAGAGAATCCATACGGTAGATGGCTCCATTTGACACTATATCAACTAA
+
CCCCCGGGGGGGGGGGGFGFGGG,CFGGGGGGGGGGGGGGGGGGGGGGGGGFFGGGGGG76@9CEGGAFG+@C+:FEC:*5+>FCGB=FFDC78FGFDF:*1***++8?42**1*4***1,0,+2++,02+2++3++2::*2*+++**/*)++000++++++++30++++++300+*+2+++++0<+0++++/*/*)+03(+*(*)*0/)))**)*)*1.<*).*)))*.)**)())++3-4)*).).*))(()).()0()*)/+)4((.(())))*2)(())))-)),)***-6)+()()
@M70528:330:000000000-K6D4P:1:1102:16049:5014 2:N:0:GTTGCGTTCA+GTTGCAGTTG
TAAAACAGGGCTCCCTGTCTCTTTATACACATCTGACGCTGCCGCCGACAACTGCAACGTGTAGATCTCGGTGGTCGCCGTATCATTAAAAAAAAAAAAAAAAAATAAAAAAAAAAAATAGAGGAAGAATGAATTAACAGTACGAGAATAGATAACATACAAAATAGAACGATCTAGCAACTCAGTTACAACAGATCAAGACTAGTAAAGAAAAGAGTACTCTGCGACTGCACAGATATATGAGATGTAAGTCATTAGTGCGAAACACATCGTCCTATCACTGTACAAGCTGTAAGAAGAT
+
CCCCCGGGGGGFGGGGGGGGGGGGGGGGGGGGGGGGGGGGGGGG+CFGG7FFFGGGGGGGGFFCFA<FGGGEEG@@F7@F@??=,CFAE<?F@=84@CCF7+8>F,,,=,3++5+****63,,,,,,,,,,,7,,,,,3,+44****1,>*2+2+,3++3,++*+0++1+**4*2+++++2++,+0+*0+0+****)+0+.0*.)/**1**))*)/02+)+*))*((,0((*0)(/)+++-)6=)-).*)))-*)*.**-4)()*((.())(((((**)).-).44))5(0*0-5)+..,)
@M70528:330:000000000-K6D4P:1:1102:20339:5017 2:N:0:GTTGCGTTCA+GTTGCAGTTG
TAAAACAGGGTCCCCTCCCCCTCTAGGGTCAAAAAAAGAGGTATTTAAGTTTCGGTCAGTTAAAAGTATTGTGATAGCTCCCGCTAACACTGGCAAAGATAAAAGAAGAAGAATGGCTGTTAAAATAACTGATCAGACAAATAGTCTAATTTTTTCTGCTGAAAGGTTTTTTGCTTTAAGATTAATAATTGTAGTAATAAAATTTAAGGCACCTAAAATTGAAGAAATCCCTGCAAGGTGTAAAGAAAAAATTGTTAAGTCTACTGAAGGTCCTGAATGATAAAACGTTGATAAAGGTGGA
+
CCCCCGCFFGF-CDEGEG:@CDECCAFEGGG@FADEEFFGGGFGFEG?FGGGGGECGEFEFGGGGGFGGFGFDFAAFGGFGGGGGGEEFFCGGGFGFGGGGCC9FFCFCDCF=AFEDGGEFEGGCFGF@FFFFGGGGFF8=FFGGGGGGGFGGGGGGGGCEDFFA6EG8FFGGGGGFGGGGGFADFGFFEGEGFF;FFF=CA7@FFFFFAF*<?FGFCF@GFEBA5CAB24AFBB>9;>DEFF>ACB(?=@BFF?@@+=??AEFF8?4@@EE@EFE7;CEE6C))7066(1;@?<EGE??(
@M70528:330:000000000-K6D4P:1:1102:5345:5036 2:N:0:GTTGCGTTCA+GTTGCAGTTG
TAAAACAGGGTCCCCTCCCCCTCTAGGGTCAAAAAAAGAGGTATTTAAGTTTCGGTCAGTTAAAAGTATTGTGATAGCTCCCGCTAACACTGGCAAAGATAAAAGAAGAAGAATGGCTGTTAAAATAACTGATCAGACAAATAGTCTAATTTTTTCTGCTGAAAGGTTTTTTGCTTTAAGATTAATAATTGTAGTAATAAAATTTAAGGCACCTAAAATTGAAGAAATCCCTGCAAGGTGTAAAGAAAAAATTGTTAAGTCTACTGAAGGTCCTGAATGATAACACGTTGATAAAGGTGGA
+
CCCCCGGGGGGGGGGGGGGGGGGGGGGGGGGGGGGGGGGGGGGGGGGGGGGGGGGGGGGGGGGGGGGGGGGGGGGGGGGGGGGGGGGGGGGGGGGGGGGGGGGGGGGGGGGGGGGGGGGGGGGGGGGGGGGGGGGGGGGG?>FGGFGGGGFGGGGGGGGGGGGGGGGGGGGEGGGGFFEFFGGGFGGFGGGGGGGGFGFGFGFFFFFF?FFFFFFGFFGEGFFBFFBEFB=>FF:BEEDFEFFFAC75A@@25B>F4=BECFEF7@?EFE@EEA@FCFFFF??)7;6864>:FC4<EBBF0
@M70528:330:000000000-K6D4P:1:1102:12888:5039 2:N:0:GTTGCGTTCA+GTTGCAGTTG
TAAAACAGGGTCCCCTCCCCCTCTAGGGTCAAAAAAAGAGGTATTTAAGTTTCGGTCAGTTAAAAGTATTGTGATAGCTCCCGCTAACACTGGCAAAGATAAAAGAAGAAGAATGGCTGTTAAAATAACTGATCAGACAAATAGTCTAATTTTTTCTGCTGAAAGGTTTTTTGCTTTAAGATTAATAATTGTAGTAATAAAATTTAAGGCACCTAAAATTGAAGAAATCCCTGCAAGGTGTAAAGAACAAATTGTTAAGTCTACTGAAGGTCCTGAATGATAAAACGTTGATAAAGGTGGA
+
CCCCCGGGGGGGGGGGGGGGGGGGGGGGGGGGGGGGGGGGGGGGGGGGGGGGGGGGGGGGGGGGGGGGGGGGGGGGGGGGGGGGGGGGGGGGGGGGGGGGGGGGGGGGGGGGGGGGGGDGFGGGGGGGGGGGGGGGGGGGGGGGGGGGGFFGGGGGGGGGGGGGGGGFGGGGGGGFBGGGGGGGGGGGGGGGGGGGFGFGCGFFFFFFAFFFFGFGFCFFGFFFFFFEF)>AFFFFE@:8>BFFFFF(;=BEFFEFEFF<CFFF@BCE<EE@@@AFFDEFFE<37<>383>@CEFFGF(,(
@M70528:330:000000000-K6D4P:1:1102:4882:5048 2:N:0:GTTGCGTTCA+GTTGCAGTTG
TAAAACAGGGTCCCCTCCCCCTCTAGGGTCAAAAAAAGAGGTATTTAAGTTTCGGTCAGTTAAAAGTATTGTGATAGCTCCCGCTAACACTGGCAAAGATAAAAGAAGAAGAATGGCTGTTAAAATAACTGATCAGACAAATAGTCTAATTTTTTCTGCTGAAAGGTTTTTTGCTTTAAGATTAATAATTGTAGTAATAAAATTTAAGGCACCTAAAATTGAAGAAATCCCTGCAAGGTGTAAAGAAAAAATTGTTAAGTCTACTGAAGGTCCTGAATGATAACACGTTGATACAGGTGGA
+
CCCCCGEFGGGFDCFGECEGGGCCDFF<FFEGGFFEGGGGGGFCGFFGGEFFFFEBFEGCFFGDGGCFGGGGFFFAEEFGGGGGGDFFFFFFF@F=<FGGGGEFGGGGGGGGGGGGGGGFGGGCFFFGDFFFGGGE?FFGF9+EEEGGDGFFDBCFDEGFFFEEG?D,@DGGGGGGF8EACFGGFGG?DFGG7DFG@FA2>E7CFCFFFFFFFGF7ADCEFFE5BE@EFBBAFFBB>=D:617+/*07AB=3=FC=@FFCCFCF>@<4<@EE3;<C47C<3<3)/363877:C)7CEFFB(
@M70528:330:000000000-K6D4P:1:1102:18652:5066 2:N:0:GTTGCGTTCA+GTTGCAGTTG
TAAAACAGGGTCTCCTCCCCCTCTAGGGACAAAAAAAGAGGTATTTAAGTTTCGGTCAGTTAAAAGATTTGTGATACCTCCCGCTAACACTGGCAAAGATAAAAAAAAAAGAATGGCTTTTAAACTAACTGATCAGCCAACTAGTCTAATTTTTTCTGCTGAAAGGTTTTTTGCTTTAAGTTTATTAATTTTAGAATTAAAATTTAAGGCACCTAAATTTGAATAAACCCTTGCAAGTTGTAAAGAAAAATTTGTTAGTCCTATTGAAGGTCCTGCATGCTAGAACGTGCATAAAGGTGGA
+
CCCCCFGGDFGGGDDEFG7@6@:C<CEE,:CC<AEE+@,6,;,CDFFE,;CF<FC@:,,CF9,F,,,,9,,<F,,C,,,:E6@@7C>=,CFF,@4F,B,ACDEF,:++@+?F,,,4,4+@<985,5CF8,,,9>,@,73>+,6,F>:F,>=9DA@6,3838DC<=6DCFF8>+,@<7E2@,55;,7@+@;,,+,*53>9,92=4BF+?/*3*:?>D/,:*4140B*1*//(28=:+7594.95@<9388((/9A155++))+1+5//)/(6;))/(2:))..)52)-4((9**-)6+,5((
@M70528:330:000000000-K6D4P:1:1102:12960:5087 2:N:0:GTTGCGTTCA+GTTGCAGTTG
TAAAACAGGGTCCCCTCCCCCTCTAGGGTCAAAAAAAGAGGTATTTAAGTTTCGGTCAGTTAAAAGTATTGTGATAGCTCCCGCTAACACTGGCAAAGATAAAAGAAGAAGAATGGCTGTTAAAATAACTGATCAGACAAATAGTCTAATTTTTTCTGCTGAAAGGTTTTTTGCTTTAAGATTAATAATTGTAGTAATAAAATTTAAGGCACCTAAAATTGAAGAAATCCCTGCAAGGTGTAAAGAAAAAATTGTTAAGTCTACTGAAGGTACTGAATGATAAAACGTTGATAAAGGTGGA
+
CCCCCGGGGGGGGGGGGGGGGGGGGGGGGGGGGGGGGGGGGGGGGGGGGGGGGGGGGGGGGGGGGGGGGGGGGGGGGGGGGGGGGGGGGGGGGGGGGGGGGGGGGGGGGGGGGGGGGGDFFGGGGGGGGGGGCFGGGGGGGGGGGGGGGGFGGGGGGGGGGGGGGGGGGGGGGGGGFGGGGGGGGGGGGGGGGGGGFFFGFGFFFFFFFFFFFGFGFGGFGFFFFFFFFBEFFFBBE>DD@EFFFFF9FBBDFFFFCCFFFFEFGEEFFF@)9C??DFFFFFE3>E@=DDG@:CEEGF::(
@M70528:330:000000000-K6D4P:1:1102:7857:5100 2:N:0:GTTGCGTTCA+GTTGCAGTTG
TAAAACAGGGTCCCCTCCCCCTCTAGGGTCAAAAAAAGAGGTATTTAAGTTTCGGTCAGTTAAAAGTATTGTGATAGCTCCCGCTAACACTGGCAAAGATAAAAGAAGAAGAATGGCTGTTAAAATAACTGATCAGACAAATAGTCTAATTTTTTCTGCTGAAAGGTTTTTTGCTTTAAGATTAATAATTGTAGTAATAAAATTTAAGGCACCTAAAATTGAAGAAATCCCTGCAAGGTGTAAAGAAAAAATTGTTAAGTCTACTGAAGGTCCTGAATGATAAAACGTTGATAAAGGTGGA
+
CCCCCGGGGGGGGGGGGGGGGGGFGGGGGGGGGGGGGGGGGGGGGGFGGGGGGGEGGGGGGFGGGGGGGGGGGGGGGGGGGGGGGGGGGGGGGGGGGGGGGGGGGGGGGGGGGGGGGGGGGGGGGGGGGGGGGGGGGGGGGGGGGGGGGGFFGCEFFGGGGGGGGGGGGGGGGGGGFGGGGGGGGGGGFGFGCFGGFG?FEFFFFFFFFFFAFGFGFGGFGFA6B@CEF=B>A9=F@GGGFFFFFFFFF=5@==EFFFFFEFEFGFCF@@@F;<39;DEFFF3>4<968<:+;?.6C<2:(
@M70528:330:000000000-K6D4P:1:1102:26320:5129 2:N:0:GTTGCGTTCA+GTTGCAGTTG
TAAAACAGGGTCCCCTCCCCCTCTAGGGTCAAAAAAAGAGGTATTTAAGTTTCGGTCAGTTAAAAGTATTGTGATAGCTCCCGCTAACACTGGCAAAGATAAAAGAAGAAGAATGGCTGTTAAAATAACTGATCAGACAAATAGTCTAATTTTTTCTGCTGAAAGGTTTTTTGCTTTAAGATTAATAATTGTAGTAATAAAATTTAAGGCACCTAAAATTGAAGAAATCCCTGCAAGGTGTAAAGAAAAAATTGTTAAGTCTACTGAAGGTCCTGAATGATAAAACGTTGATAAAGGTGGA
+
CCCCCGGGGGGGGGGFGGGGGGGGGGGGGGGGGGGGGGGGGFGCGGGGGGCFGGGGGGGGGGGGGGGGGGGGGGGGGCFGGGGDGGGGFGGGGGGFGGGGGGGGFGFGGGGGGGGGGGGGFDGGGGGGGGGGGGGGGGGGGGGFGGGGGGFGGGGGC=DFFGGGDFFGGGGGGGGGFGGFCD9=DGGGFEFGDCCGFGFA:@E5@CCFAFFFFGFCFCG9,BACFFDEF239A=BABF>C9@EFFFF9FD@B=FE67=BEFFCA@<7@<@@E;E@<7;<EE??<<@9DF@FDCEFF+)5-(
@M70528:330:000000000-K6D4P:1:1102:12011:5148 2:N:0:GTTGCGTTCA+GTTGCAGTTG
TAAAACAGGGTCCCCTCCCCCTCTAGGGTCAAAAAAAGAGGTATTTAAGTTTCGGTCAGTTAAAAGTATTGTGATAGCTCCCGCTAACACTGGCAAAGATAAAAGAAGAAGAATGGCTGTTAAAATAACTGATCAGACAAATAGTCTAATTTTTTCTGCTGAAAGGTTTTTTGCTTTAAGATTAATAATTGTAGTAATAAAATTTAAGGCACCTAAAATTGAAGAAATCCCTGCAAGGTGTAAAGAAAAAATTGTTAAGTCTACTGAAGGTCCTGAATGATAAAACGTTGATAAAGGTGGA
+
CCCCCGGGGGGGGGGGGGGGGGGGGGGGGGGGGGGGGGGGGGGGGGGGGGGGGGGGGGGGGGGGGGGGGGFFGDGGGGGGGFEDGGGGGGGGGFGGGGGGGGFDDFFDGGGCFGGGGGDGGGG9EGGGGGGGGGGGGGGGGG?FFFGGGGFGGGGGGFFGGGCGGGGGGGGGGGGGFGGFGFGGGGGGGGGGGGGGFGAGEGFEFFFFF5:AF5FDFFGEGF7>BEFC@55AFFDFEDEFFFFFEFFFFFFFFFFFECFE<AEAC@CFFF;@8AFEFFFF?C?3;8>3:=DC@)46C;(4(
@M70528:330:000000000-K6D4P:1:1102:5550:5153 2:N:0:GTTGCGTTCA+GTTGCAGTTG
TAAAACAGGGTCCCCTCCCCCTCTAGGGTCAAAAAAAGAGGTATTTAAGTTTCGGTCAGTTAAAAGTATTGTGATAGCTCCCGCTAACACTGGCAAAGATAAAAGAAGAAGAATGGCTGTTAAAATAACTGATCAGACAAATAGTCTAATTTTTTCTGCTGAAAGGTTTTTTGCTTTAAGATTAATAATTGTAGTAATAAAATTTAAGGCACCTAAAATTGAAGAAATCCCTGCAAGGTGTAAAGAAAAAATTGTTAAGTCTACTGAAGGTCCTGAATGATCAAACGTTGATAAAGGTGGA
+
CCCCCGGGGGGFFEFGGGGGGGGGEFFGGCFGGGGGGGGGGGGGGGE<FGFGGG:C:FGGFGGGGFCEFGGGGGGGGGGGFGGGGGGGGDGFFGGGGCFFGFGGGGGGGGGGGGGGGGGGGDCD9FGGGGGGFDFEFFGGD9DFFGGFGGFGDEGGGGG8EFDFGGFCDDG63EAFF8DG9BCFFD>EGGGG@3CGFGFEEGCF7?EFAFF>**9*05@@EAC*8=CEFFF4990*:*26*1/:4*:=F=>B3A5B5=8@):CFFE)/7(6)49<E*+)/6).)7)7@87C7D?<;C)(((
@M70528:330:000000000-K6D4P:1:1102:20569:5175 2:N:0:GTTGCGTTCA+GTTGCAGTTG
TAAAACAGGGTCCCCTCCCCCTCTAGGGTCAAAAAAAGAGGTATTTAAGTTTCGGTCAGTTAAAAGTATTGTGATAGCTCCCGCTAACACTGGCAAAGATAAAAGAAGAAGAATGGCTGTTAAAATAACTGATCAGACAAATAGTCTAATTTTTTCTGCTGAAAGGTTTTTTGCTTTAAGATTAATAATTGTAGTAATAAAATTTAAGGCACCTAAAATTGAAGAAATCCCTGCAAGGTGTAAAGAAAAAATTGTTAAGTCTACTGAAGGTCCTGAATGATAAAACGTTGATAAAGGTGGA
+
CCCCCGGGGGGGGGGGGGGGGGGGGGGGGGGGGGGGGGGGGGGGGGGGGGGGGGGGGGGGGGGGGGGGGGGGGGGGGGGGGGGGGGGGGGGGGFGFGGGGGGGGGGGGGGGGGGGGGGGGGGGGGGGGGGGGGGGGGGGGGGGGGGFGGGFGGGGGGGGGGGGGGFGGGGGGGFGGFGGGGGGGGGGGGGGGDGGGFGFGFGFFFFFFFFFAFGFGFGGFGF@EF)@EF4@FFDFFBCFFFBEFE=BBFFFFFFEFCFFE?A5A9@FFFFEE=<@FFFEF<?CECEFFFFC7:CFCGEBF(
@M70528:330:000000000-K6D4P:1:1102:21966:5177 2:N:0:GTTGCGTTCA+GTTGCAGTTG
TAAAACAGGGTCCCCTCCCCCTCTAGGGTCAAAAAAAGAGGTATTTAAGTTTCGGTCAGTTAAAAGTATTGTGATAGCTCCCGCTAACACTGGCAAAGATAAAAGAAGAAGAATGGCTGTTAAAATAACTGATCAGACAAATAGTCTAATTTTTTCTGCTGAAAGGTTTTTTGCTTTAAGATTAATAATTGTAGTAATAAAATTTAAGGCACCTAAAATTGAAGAAATCCCTGCAAGGTGTAAAGAAAAAATTGTTAAGTCTACTGAAGGTCATGAATGATAAAACGTTGATAAAGGTGGA
+
CCCCCGGGGGGGFGGGGGGGGGGGGGGGGGGGGGGGGGGGGFGGGGGGGGGGGGGGGGGGDCGGGGGGGGGGFGGGGGGGGFGGGGCEFFFFGGGFGGFGGGGFG@EFGGG8BFGGGGDEGGGGGFG<FFGGGGGGGGGGGGGFGGFGGGCGGGGGGFGGGDFFDDFDFGGGGGFGDDEAFGGDGGGGGGGGGGGGFGFGFFFFF7?FFFFF>CFGFGG@F>9A@CCEF=EFFB@>:DDE:><=7;3>F2@:BACB4=CCE6?FG@<=EEEE.945;CEFFFFF3<;5=183@EEEG<01(
@M70528:330:000000000-K6D4P:1:1102:17714:5198 2:N:0:GTTGCGTTCA+GTTGCAGTTG
TAAAACAGGGTCCCCTCCCCCTCTAGGGTCAAAAAAAGAGGTATTTAAGTTTCGGTCAGTTAAAAGTATTGTGATAGCTCCCGCTAACACTGGCAAAGATAAAAGAAGAAGAATGGCTGTTAAAATAACTGATCAGACAAATAGTCTAATTTTTTCTGCTGAAAGGTTTTTTGCTTTAAGATTAATAATTGTAGTAATAAAATTTAAGGCACCTAAAATTGAAGAAATCCCTGCAAGGTGTAAAGAAAAAATTGTTAAGTCTACTTAAGGTCCTGAATGATAAAACGTTGATAAAGGTGGA
+
CCCCCGFGGGGGGGGGEFFGGGGGFGGGFGEGGGGGGGGGGGGGGGGGGGGGGGGFE@FFEGFGCEGCGGGGGGGGCFFGGGGGGDGGGGGG8EFG<FGGGGGGGGGGGGGGFGGGGGGGGCF?EGGGGGGGFGGGGGGFGGDDGGGFFGFGGGGGGGGEEGGGGGCFFDGGGGGGFC=AFDGFGGGGGGGDCFFFAFFF@,CE7C?CAFFFFC?FAAFEGF7*+0=AA:=FABBFBFFF>=EA6E=(8(5>3+*49+BCCF?+5))993C)4;AC6+9;?C)9>3.(3(12;<CCGFBF(
@M70528:330:000000000-K6D4P:1:1102:6785:5212 2:N:0:GTTGCGTTCA+GTTGCAGTTG
TAAAACAGGGTCCCCTCCCCCTCTAGGGTCAAAAAAAGAGGTATTTAAGTTTCGGTCAGTTAAAAGTATTGTGATAGCTCCCGCTAACACTGGCAAAGATAAAAGAAGAAGAATGGCTGTTAAAATAACTGATCAGACAAATAGTCTAATTTTTTCTGCTGAAAGGTTTTTTGCTTTAAGATTAATAATTGTAGTAATAAAATTTAAGGCACCTAAAATTGAAGAAATCCCTGCAAGGTGTAAAGAAAAAATTGTTAAGTCTACTGAAGGTCCTGAATGATAAAACGTTGATAAAGGTGGA
+
CCCCCGGGGGGGGGGGGGGGGGGGGGGGGGGGGGGGGGGGGGGGGGGGGGGGGGGGGGGGGGGGGGGGGGGGGGGGGGGGGGGGGGGGGGGGGGGGGGGGGGGGGGGGGGGGGGGGGGGGGGGGGGGGGGGGGGGGGGGGGGGGGGGGGGFGGGGGGGGGGGGGGGGGGGGGGGGGFGGGGGGGGGGGGGGGGGGGFGFGFGFFFFFFFFFFFGFG>CC:A>:=B@CEFFF>FFFFEFFFFFEFEEB3FFFFFFFF?+=<<7<AFFF<@;@43;<E;@EEE?C67<:6=DGFG?CFFF:B(
@M70528:330:000000000-K6D4P:1:1102:24211:5220 2:N:0:GTTGCGTTCA+GTTGCAGTTG
TAAAACAGGGTCCCCTCCCCCTCTAGGGTCAAAAAAAGAGGTATTTAAGTTTCGGTCAGTTAAAAGTATTGTGATAGCTCCCGCTAACACTGGCAAAGATAAAAGAAGAAGAATGGCTGTTAAAATAACTGATCAGACAAATAGTCTAATTTTTTCTGCTGAAAGGTTTTTTGCTTTAAGATTAATAATTGTAGTAATAAAATTTAAGGCACCTAAAATTGAAGAAATCCCTGCAAGGTGTAAAGAAAAAATTGTTAAGTCTACTGAAGGTCCTGAATGATAAAACGTTGATAAAGGTGGA
+
CCCCCGGGGGGGGGGGGGGGGGGGGGGGGGGGGGGGGGGGGGGGGGGGGEFFFGGGGGGGGGGGGGGGGGGGGGGGFFGGGGGGGGGGGGGGGGGGGGGGGGGGFGGGGGGGGGGGGGGGGGGGGGGCFFGGGGGGGGGGGG8FGGFGGGFGGGGGGGGGGGFGC6EGFGFGEGGGFGFGFGGGGDFGGGGGGGGGFGFGA>FEFFFFFFFFFGFDA;ACFFFFFF@EF<=FFBBFB59?;=EFEFB2F>2(8BE85B8857?AF<.781447439<@38C<CC<E1/36<:C?9.+/(4(
@M70528:330:000000000-K6D4P:1:1102:18041:5240 2:N:0:GTTGCGTTCA+GTTGCAGTTG
TAAAACAGGGTCCCCTCCCCCTCTAGGGTCAAAAAAAGAGGTATTTAAGTTTCGGTCAGTTAAAAGTATTGTGATAGCTCCCGCTAACACTGGCAAAGATAAAAGAAGAAGAATGGCTGTTAAAATAACTGATCAGACAAATAGTCTAATTTTTTCTGCTGAAAGGTTTTTTGCTTTAAGATTAATAATTGTAGTAATAAAATTTAAGGCACCTAAAATTGAAGAAATCCCTGCAAGGTGTAAAGAAAAAATTGTTAAGTCTACTGAAGGTCCTGAATGATAAAACGTTGATAAAGGTGGA
+
CCCCCGGGGGGGGGGGGGGGGGGGGGGGGGGGGGGGGGGGFGGGGGGGGGGGGGGGGGGGGGDGGGGGGGGGGGGGFGFGGGGGGGGGGGGGGGGGGGGGFGGFFGGGGGGGGGGGGGGGGGGGGGGGGGGGGGGGGGGGGGCFGGGGGFFGGGGGGGCGGGGGGGGGGGGGGGGGFGGGGGGGGGGGGGGGGGGGFGFGFGFEFFFBAAFFFGFFFAF@7B=66CFFF:EFFD@F=@DFEFEACFFBF9@FFFFFEFFCEFCCG357<@E@=@AFC@<@CCF66@F@;<C:DCE<774<(
@M70528:330:000000000-K6D4P:1:1102:5254:5243 2:N:0:GTTGCGTTCA+GTTGCAGTTG
TAAAACAGGGTCCCCTCCCCCTCTAGGGTCAAAAAAAGAGGTATTTAAGTTTCGGTCAGTTAAAAGTATTGTGATAGCTCCCGCTAACACTGGCAAAGATAAAAGAAGAAGAATGGCTGTTAAAATAACTGATCAGACAAATAGTCTAATTTTTTCTGCTGAAAGGTTTTTTGCTTTAAGATTAATAATTGTAGTAATAAAATTTAAGGCACCTAAAATTGAAGAAATCCCTGCAAGGTGTAAAGAAAAAATTGTTAAGTCTACTGAAGGTCCTGAATGATAAAACGTTGATAAAGGTGGA
+
CCCCCGGGGGGGGGGGGGGGGGGGGGGGGGGGGGGGGGGGGGGGGGGGGGGGGGGGGGGGGGGGGGGGGGGGGGGGGGGGGGGGGGGGGGGGGGGGGGGGGGGGGGGGGGGGGGGGGGDEGFFGGGGGGGGGGGGGGGGGGFGFEGGGFFFGGGGFGGGGGGFGGFEGGGFGGGGGFGGGGGGGGGDDGGGGGEFGFGFGEGFFFFFFFFFFFGFGFGGFGFC*=@CFFE=*@BDF;DEFE=?EEEB2ABF=EFCF*=BEECEFGF?3=15>=;47;:?EEFECCEFDFFFCFEEFGE?F0
@M70528:330:000000000-K6D4P:1:1102:11307:5265 2:N:0:GTTGCGTTCA+GTTGCAGTTG
TAAAACAGGGTCCCCTCCCCCTCTAGGGTCAAAAAAAGAGGTATTTAAGTTTCGGTCAGTTAAAAGTATTGTGATAGATCCCGCTAACACTGGCAAAGATAAAAGAAGAAGAATGGCTGTTAAAATAACTGATCAGACAAATAGACTAATTATTTCTGCTGAAAGGTTTTTTTCTTTAAAATTAATAATTGTAGTTATTAAATTTAAGGCACCTAAAATTTAAGAAATAACTTCAAGATGTAAATAAAAAATTGTTAAATCTACTGAAGTTCCTGAATGATAAAAAGATTAAAAATATGAG
+
CCCCCDDDCDFGGGGCEFCFE+B<FFGG8EEGAFGGGEEDGGCE<CFGDE<F@FD@C,C,<6CFGFEGGGFGGFDF,,:<FGFCFEF,C8?B<@=FGFF9,@?E,CFCFG=:?F<B=FCEEFEGGABF9,,=9=A,,4EFFFGG,C=FE,?,8?=4@,@CF9=ED?,@@+@C+,3=+7@,2,,7@8>F;;,@+,++1@+27CCC@9++*6A99;0CA,25,+2887@*+**++11+*,,,**;9*/*98*(((198/4+1*+/+,*155).7353)7397..5)7)(())1+2.)(+.)))
@M70528:330:000000000-K6D4P:1:1102:19205:5266 2:N:0:GTTGCGTTCA+GTTGCAGTTG
TAAAACAGGGTCCCCTCCCCCTCTAGGGTCAAAAAAAGAGGTATTTAAGTTTCGGTCAGTTAAAAGTATTGTGATAGCTCCCGCTAACACTGGCAAAGATAAAAGAAGAAGAATGGCTGTTAAAATAACTGATCAGACAAATAGTCTAATTTTTTCTGCTGAAAGGTTTTTTGCTTTAAGATTAATAATTGTAGTAATAAAATTTAAGGCACCTAAAATTGAAGAAATCCCTGCAAGGTGTAAAGAAAAAATTGTTAAGTCTACTGAAGGTCCTGAATGATAAAACGTTGATAAAGGTGGA
+
CCCCCGGGGGGGGGGGGGGGGGGGGGGGGGGGGGGGGGGGGGGGGGGGGGGGGGGGGGGGGGGGGGGGGGGGGGGGGGGGGGGGGGGGGGGGGGGGGGGGGGGGGGGGGGGGGGGGGGGGGGGGGGGGGGGGGGGGGGGGGFFGGGGGGGFGGGGGFGGGGGGGGGGGGGGGGGGGFGGGGGGGFGGGGGGGGGGGFGFFEGFFFFFFFFFFFGFGFGGFACEBFFFFF2>4FFFBEFGGFFFFEC=:FBFFFFFFEFFEEA3:?@?EF8;@7AEFFFFF<E37632;@D>;CCCEFEFF(
@M70528:330:000000000-K6D4P:1:1102:13264:5316 2:N:0:GTTGCGTTCA+GTTGCAGTTG
TAAAACAGGGTCCCCTCCCCCTCTAGGGTCAAAAAAAGAGGTATTTAAGTTTCGGTCAGTTAAAAGTATTGTGATAGCTCCCGCTAACACTGGCAAAGATAAAAGAAGAAGAATGGCTGTTAAAATAACTGATCAGACAAATAGTCTAATTTTTTCTGCTGAAAGGTTTTTTGCTTTAAGATTAATAATTGTAGTAATAAAATTTAAGGCACCTAAAATTGAAGAAATCCCTGCAAGGTGTAAAGAAAAAATTGTTAAGTCTACTGAAGGTCCTGAATGATAACACGTTGATAAAGGTGGA
+
CCCCCGGGGGGGGGGGGGGGGGGGGGGGGGGGGGGGGGGGGGGGGGGGGGFGGGGGGGGGGGGGGGGGGGGGGFGGGGGGGGGGGGGGGGGGGGGGGGGGGGGGGGGGGGGGGGGGGGGGGGGGGGGGGGGGGGGGGGGGGGGGGGGGGGFGGGGGGGGGGGGGGGGGGGGGGGGGFGGGGGFFGGGGGGGGGGGGFGFFFGFFFFFFFFFFFGFGFGGFGFFFFFBFFB=FFFFFEC>CEFFFFFFFF9>=BFEFCFFEFFFFC@C<@;8>@EEC;:CAFEF<4=D@FFGFGFFFG?F:(
@M70528:330:000000000-K6D4P:1:1102:14456:5317 2:N:0:GTTGCGTTCA+GTTGCAGTTG
TAAAACAGGGTCCCCTCCCCCTCTAGGGTCAAAAAAAGAGGTATTTAAGTTTCGGTCAGTTAAAAGTATTGTGATAGCTCCCGCTAACACTGGCAAAGATAAAAGAAGAAGAATGGCTGTTAAAATAACTGATCAGACAAATAGTCTAATTTTTTCTGCTGAAAGGTTTTTTGCTTTAAGATTAATAATTGTAGTAATAAAATTTAAGGCACCTAAAATTGAAGAAATCCCTGCAAGGTGTAAAGAAAAAATTGTTAAGTCTACTGAAGGTCCTGAATGATAAAACGTTGATAAAGGTGGA
+
CCCCCGGGGGGGGGGGGGGGGGGGGGGGGGGGGGGGGGGGGGGGGGGGGGGGGGGGGGGGGGGGGGGGGGGGGGGGGGGGGGGGGGGGGGGGGGGGGGGGGGGGGGGGGGGGGGGGGGGGGGGFGGGGGGGGGGGGGGGFGFFGGGGGFGFGGGGGGGGGGGGGGGGGGGGGGGGGFGGGGGFFGGGGCFGGGGGGFEFGCGFFFFFFFFFAFGFGFGGFGFCFFFDFFEFFFDFF=GFF67EFEFF2ADFFFFEFECFFEFF6<3);EFF))4=6CFFEEEFFFF>@@@CDFCCEGF(3(
@M70528:330:000000000-K6D4P:1:1102:16204:5331 2:N:0:GTTGCGTTCA+GTTGCAGTTG
TAAAACAGGGTCCCCTCCCCCTCTAGGGTCAAAAAAAGAGGTATTTAAGTTTCGGTCAGTTAAAAGTATTGTGATAGCTCCCGCTAACACTGGCAAAGATAAAAGAAGAAGAATGGCTGTTAAAATAACTGATCAGACAAATAGTCTAATTTTTTCTGCTGAAAGGTTTTTTGCTTTAAGATTAATAATTGTAGTAATAAAATTTAAGGCACCTAAAATTGAAGAAATCCCTGCAAGGTGTAAAGAAAAAATTGTTAAGTCTACTGAAGGTCCTGAATGATAAAACGTTGATAAAGGTGGA
+
CCCCCGGGGGGGGGGGGGGGGGGGGGGGGGGGGGGGGGGGGGGGGGGGGGGGGGGGGGGGGGGGGGGGGGGGGGGGGGGGGGGGGGGGGGGGGGGGGGGGGGGGGGFGGGGGGGGFGGGGGGGGGGGGGGGFGGGGGGGGGGGGGGGGGGFGGGGGGGGGGGGGGGGGGGGGGGGGFGGFGGGGGGGGGGGGGGGGFFFGFGFFFFFFAFFFFGFGFGGEGF5CF@CEF5@AFFBFEGGG@@EFEE2BAFFD@FFFC8CFEFFFDF37=8;A3>EE;:C<EFC9CF:88;52@3>E?;?B(
@M70528:330:000000000-K6D4P:1:1102:21960:5331 2:N:0:GTTGCGTTCA+GTTGCAGTTG
TAAAACAGGGTCCCCTCCCCCTCTAGGGTCAAAAAAAGAGGTATTTAAGTTTCGGTCAGTTAAAAGTATTGTGATAGCTCCCGCTAACACTGGCAAAGATAAAAGAAGAAGAATGGCTGTTAAAATAACTGATCAGACAAATAGTCTAATTTTTTCTGCTGAAAGGTTTTTTGCTTTAAGATTAATAATTGTAGTAATAAAATTTAAGGCACCTAAAATTGAAGAAATCCCTGCAAGGTGTAAAGAAAAAATTGTTAAGTCTACTGAAGGTCCTGAATGATAAAACGTTGATAAAGGTGGA
+
CCCCCGGGGGGGGGGGGGGGGGGGGGGGGGGGGGGGGGGGGGGGGGGGGGGGGGGGGGGGGGGGGGGGGGGGGGGGGGGGGGGGGDGGGGGGFDGGGGGGGGGGGGGGGGGGFGGGGGGGGGGGGGGGGGGGGGGGGGGGGGGGGGGGGGFGGFGFFGGGGGGGGGGGGGGGGGGGFGGGGGGGGGGGGGGGG7CFFGFGEGFFFFFFFFFFFGFGFFGFGFC@FE@AF5@AFFFFEGFGFEF9AC=@ABFFEFFF<@BCEF?AGEEFFF@FE@EFGD<<EEE44=;3;;8::?CCGE??(
@M70528:330:000000000-K6D4P:1:1102:5942:5334 2:N:0:GTTGCGTTCA+GTTGCAGTTG
TAAAACAGGGTCCCCTCCCCCTCTAGGGTCAAAAAAAGAGGTATTTAAGTTTCGGTCAGTTAAAAGTATTGTGATAGCTCCCGCTAACACTGGCAAAGATAAAAGAAGAAGAATGGCTGTTAAAATAACTGATCAGACAAATAGTCTAATTTTTTCTGCTGAAAGGTTTTTTGCTTTAAGATTAATAATTGTAGTAATAAAATTTAAGGCACCTAAAATTGAAGAAATCCCTGCAAGGTGTAAAGAAAAAATTGTTAAGTCTACTGAAGGTCCTGAATGATAAAACGTTGATAAATGTGGA
+
CCCCCGGGGGGGGGGGGGGGGGGGFGGGGGGGGGGGGGGGGGGGGGGGGGGGGGGGGGGGGGGGGGGGGGGGGGGGGGGGGGGGGGGGGGFGGGGGFGGGGGGGGGGGGGGGGGGGGGGEFGGGGGDGGGGGGGGGGGGG?9FGFGGGGGFGGGGGGGGGGGFCFGGGGGGGGGGGFFEGGFGGGGGGGGGGGGGGFGFGFGFFFFFFFFFFFGFGFGGFGFFBFCCEF@FFFFFFEG<7*:4:EFFFF==BFF@FFFFF<7CAE@<EE@E<<7=C>;?EFFF4;<>D1(>CFCCEGFFA2
@M70528:330:000000000-K6D4P:1:1102:8172:5344 2:N:0:GTTGCGTTCA+GTTGCAGTTG
TAAAACAGGGTCCCCTCCCCTGCCCTCGGTCAACAATGGGGGCGGCGCGGCGGGGAGCGTCCGAGCCAGTTCTGTCAAGCCTTTTGTCACTTTGTGGGGCACGGTTTAAGGAAATGCCAGTGACCCGAGTTGTGTCATAGTGCGGCGCGGCACCGCGCCGAACCCTTTGCGGCTATTATGTCAGGGGCCCCCTGTCTCTTATACACATCTGACGCTTCCGACGCCCACGGCCACGTTGTGTTCTCGGTGCTCTCCCGTCCACCTACTCAGATAACTCACTCGCTGATTGTCCTCGGAGTCT
+
CCCCCGGGGGGGGGGGGGGGGGGGGG<EGGGGGGGGGGGDGGGGFGCDFEGGGGGGCEGGGGGGGGGGGGGGGFGG9<DFGGGGGGFG9CCFFFGGGGGG@CFG>F:FFFGGGGGGGGF@FGGGFGGCFGGGGGGGGGGGG?FCFGGDDGBCG:=>8EEGGGGGGDGGFFEGDGDGFFGGGFEGCGGD*:EDDFC4/<*<<<6-*<F66667@<51)/<?*89()(-4)(())((0(2/*(()*)(,-8()5471)())((*(00()..,5)).).**.).2((--))--2**)(-*,,()
@M70528:330:000000000-K6D4P:1:1102:26990:5357 2:N:0:GTTGCGTTCA+GTTGCAGTTG
TAAAACAGGGTCCCCTCCCCCTCTAGGGTCAAAAAAAGAGGTATTTAAGTTTCGGTCAGTTAAAAGTATTGTGATAGCTCCCGCTAACACTGGCAAAGATAAAAGAAGAAGAATGGCTGTTAAAATAACTGATCAGACAAATAGTCTAATTTTTTCTGCTGAAAGGTTTTTTGCTTTAAGATTAATAATTGTAGTAATAAAATTTAAGGCACCTAAAATTGAAGAAATCCCTGCAAGGTGTAAAGAAAAAATTGTTAAGTCTACTGAAGGTCCTGAATGATAAAACGTTGATAAAGGTGGA
+
CCCCCGGGGGGGGGGGGGGGGGGGGGGGGGGGGGGGGGGGGGGGGGGGGGAFGGGCGGGGGGGGGGGGGGGGGGGGGGGGGGGCGGGCFGGGGGGGGGGGGGGGGGGGGGGGGGGGGGGGGGGGGGGFGFGGGGGGGGGGGF8DGGFGGGFGGGEGFFGGGGCDFFCGFGGCEGGGFGFFCFGGGGGGGFGFGFFG?FAFC;FFFACFFFFFF5>DF,EEFFFEFFFFF=BAF2>9:;DB*989EFFFF>=B@FEF?=+86@C6C333=(6>49<E;>EFFFFFCF18=?C>:))1+48?(
@M70528:330:000000000-K6D4P:1:1102:17235:5361 2:N:0:GTTGCGTTCA+GTTGCAGTTG
TAAAACAGGGTCCCCTCCCCCTCTAGGGTCAAAAAAAGAGGTATTTAAGTTTCGGTCAGTTAAAAGTATTGTGATAGCTCCCGCTAACACTGGCAAAGATAAAAGAAGAAGAATGGCTGTTAAAATAACTGATCAGACAAATAGTCTAATTTTTTCTGCTGAAAGGTTTTTTGCTTTAAGATTAATAATTGTAGTAATAAAATTTAAGGCACCTAAAATTGAAGAAATCCCTGCAAGGTGTAAAGAAAAAATTGTTAAGTCTACTGAAGGTCCTGAATGATAAAACGTTCATACAGGTGGA
+
CCCCCGGGGGGGGGGGGGGGGGGGGGGGGGGGGGGGGGGGGGGGGGGGGGFGGGGEGGGGGGGFGGGGGGGGGGGGGGGGGGGGDGGGGGGGGGGGGGGGGGGGGGGGGGGGGGGGGGGGGGGGGGGGGGGGGGGGGGGGGGGGEGGGGGFGGGDAEGGGGGGFGGFGFGGGGGGGFGGGGGGGGGGGGGGGGGGGFGFE>@C@BFFFFFFFFGF>C@EFGFFFFEFFFF39;>DFEE9>>BEF?>2>FB2:3B?F94@CE8?AC<67<EEE)/=<;;C3<?6>E36;((2+3)7>F802(
@M70528:330:000000000-K6D4P:1:1102:16837:5362 2:N:0:GTTGCGTTCA+GTTGCAGTTG
TAAAACAGGGTCCCCTCCCCCGCCTCCTTCCCGTGCGCGTACCCGCGCCCTTTTCGAGGGTGGCAATTCAACCGGCCACCCTTGAAGCCATGCTGAAGCGGGAAGTTTGATTCCAGGCGGCGCAGAGACACCCTCCAGGTCCAGGTGGAAAGCACCCTTGATTGTGGCAGCGCTGGCCCTGTGCGCCTACCGAGGACTCGAGTACTACAGCTACTGGTACTCACTGAGTAAGAACACATCCTCCGTTCCACGCTTAAATATTACTCGCTAGGCCATAGACACTTCCATCAGAAGCAGAAGG
+
CCCCCGGGGGGGGGGGGGGGGGGGGGGGGGGGGGCFFGGGGGGGGGGGGGGGGGGGGGGEFGGGGGGGGGGGGGGGGGGGGFFCGFGGGGGGGGFE@EFGFGGGGFFGGFGGGGGGGGGGGGGGGGGG>@FGGGGGFFFGGGCFGFGGGGFGGGGGGGDGDD:FGGGGFEGGGGEGFGGDGFGFGGGGCGGGGGGGFFFG1;61@FFFF?F9FGFGFFCA09479:3>@4<FFFBF:C8E??B@(32:F9A2;3(0)17A4@59+446:?>(7??FCFAF9:?A?294:>**25>(*8?2(
@M70528:330:000000000-K6D4P:1:1102:15540:5363 2:N:0:GTTGCGTTCA+GTTGCAGTTG
TAAAACAGGGTCCCCTCCCCCTCTAGGGTCAAAAAAAGAGGTATTTAAGTTTCGGTCAGTTAAAAGTATTGTGATAGCTCCCGCTAACACTGGCAAAGATAAAAGAAGAAGAATGGCTGTTAAAATAACTGATCAGACAAATAGTCTAATTTTTTCTGCTGAAAGGTTTTTTGCTTTAAGATTAATAATTGTAGTAATAAAATTTAAGGCACCTAAAATTGAAGAAATCCCTGCAAGGTGTAAAGAAAAAATTGTTAAGTCTACTGAAGGTCCTGAATGATAAAACGTTGATAAAGGTGGA
+
CCCCCGGGGGGGGGGGGGGGGGGGGGGGGGGGGGGGGGGGGGGGGGGGGGGGGGGGGGGGGGGGGGGGGGGGGGGGGGGGGGGGGGGGGGGGGGGGGGGGGGGGGGGGGGGGGGGGGGGGGGGGGGGGGGGGGGA?EGGGGFCFCGGGGGFGGGGGFGGGGGGGGGGGGGGGGGGGFGGGGGGGGGGGGGGGFGGGFFFGEEFEFFFFFFFA5;CGFFFEFFEFFEFEF=EFFDFFBGGGFFFFFFF=FFFFFF4A5CFC?FEFFECAF;EF<E=)67?A??E);@63@?C@F?9C?@0:(
@M70528:330:000000000-K6D4P:1:1102:15529:5380 2:N:0:GTTGCGTTCA+GTTGCAGTTG
TAAAACAGGGTCCCCTCCCCCTCTAGGGTCAAAAAAAGAGGTATTTAAGTTTCGGTCAGTTAAAAGTATTGTGATAGCTCCCGCTAACACTGGCAAAGATAAAAGAAGAAGAATGGCTGTTAAAATAACTGATCAGACAAATAGTCTAATTTTTTCTGCTGAAAGGTTTTTTGCTTTAAGATTAATAATTGTAGTAATAAAATTTAAGGCACCTAAAATTGAAGAAATCCCTGCAAGGTGTAAAGAAAAAATTGTTAAGTCTACTGAAGGTCCTGAATGATAATACGTTGATAAAGGTGGA
+
CCCCCGFGGGGGEFFGGFGGGGGGFGGGGGFGGGGGGGFGGGGGGGGGGFGGGGGGGGGGGGFGDGGGGGGGGCCFFGGGGGGGGGGGGGGGGFGGGGGGGGGGGGGGGGGGGCGGGGGGGGEGGGGGGGAFGGFGGGDGDFGGGGGEFFFA;FCGGCGFGGFGGFFGCDGGGGGGFDGGGGGGGGGGGGGGGG9FCFCCE,CCFFFFF*3*<7?DAFGFG899BC@>F@FAA2BBBGCGB*6+::=2A(>(68>C*1=CCA?6><C@@1;4=AA>FFF3??))1;=),623+9>CF;3?(
@M70528:330:000000000-K6D4P:1:1102:21058:5383 2:N:0:GTTGCGTTCA+GTTGCAGTTG
TAAAACAGGGTCCCCTCCCCCTCTAGGGTCAAAAAAAGAGGTATTTAAGTTTCGGTCAGTTAAAAGTATTGTGATAGCTCCCGCTAACACTGGCAAAGATAAAAGAAGAAGAATGGCTGTTAAAATAACTGATCAGACAAATAGTCTAATTTTTTCTGCTGAAAGGTTTTTTGCTTTAAGATTAATAATTGTAGTAATAAAATTTAAGGCACCTAAAATTGAAGAAATCCCTGCAAGGTGTAAAGAAAAAATTGTTAAGTCTACTGAAGGTCCTGAATGATAAAACGTTGATAAAGGTGGA
+
CCCCCGGGGGGGGGGGGGGGGGGGGGGGGGGGGGGGGGGGGGGGGGGGGGGGGGGGGGGGGFGGGGGGGGGGGGGGGGGGGGGGGGGGGGGGGGGGGGGGGGGGGGGGGGGGGGGGGGGGGGGGGGGGGGGGGGGGGGGGGGGGGGGGGGFGGGGGGGGGGGGGGGGGGGGGGGGGFGGGGGGGGGGGGGGGGGGGFGFGFGFFFFFFFFFFFGFGFGGFGFEFFFFFF2:>FDB@EGGGFFFCEFFFFFFFFFEF@CFCCFCACE?@EFEFEA<C;;CEFFF<EFF@@?D:DC4;EEFF(
@M70528:330:000000000-K6D4P:1:1102:9342:5396 2:N:0:GTTGCGTTCA+GTTGCAGTTG
TAAAACAGGGTCCCCTCCCCCTCTAGGGTCAAAAAAAGAGGTATTTAAGTTTCGGTCAGTTAAAAGTATTGTGATAGCTCCCGCTAACACTGGCAAAGATAAAAGAAGAAGAATGGCTGTTAAAATAACTGATCAGACAAATAGTCTAATTTTTTCTGCTGAAAGGTTTTTTGCTTTAAGATTAATAATTGTAGTAATAAAATTTAAGGCACCTAAAATTGAAGAAATCCCTGCAAGGTGTAAAGAAAACATTGTTAAGTCTACTGAAGGTCCTGAATGATAAAACGTTGATAAAGGTGGA
+
CCCCBECFGGGGGGG,@6BFGGCE@FFF<FA<FEFGGGGGGGGGGGFFFGGGGGGFGEGGGGGFGGGGGGGGGGGG9FGGGGGGGGGGGGGGGGGGGGGGFFGGGGGGGGGGGGGGGGGGFGGGGGGGGGFGGGGGGGGGCFFGAFGGFGFGFGGFGGGGGGGGFGFGGFGDEFGGFGGGGGGGGGGFFFFFFAECFGFCAGFFFFFAAFFFFGFGAEGFGFEEFFFEFF:6*))4:8<>.18A*07=F:9;5BE>@B@?<F?8CB?73.;34>E3875<365>C=9@88>:7?;EG;;<(
@M70528:330:000000000-K6D4P:1:1102:12726:5418 2:N:0:GTTGCGTTCA+GTTGCAGTTG
TAAAACAGGGTCCCCTCCCCCTCTAGGGTCAAAAAAAGAGGTATTTAAGTTTCGGTCAGTTAAAAGTATTGTGATAGCTCCCGCTAACACTGGCAAAGATAAAAGAAGAAGAATGGCTGTTAAAATAACTGATCAGACAAATAGTCTAATTTTTTCTGCTGAAAGGTTTTTTGCTTTAAGATTAATAATTGTAGTAATAAAATTTAAGGCACCTAAAATTGAAGAAATCCCTGCAAGGTGTAAAGAAAAAATTGTTAAGTCTACTGAAGGTCCTGAATGATAAAACGTTGATAAAGGTGGA
+
CCCCCGGGGGGGGGGGGGGGGGGGGGGGGGGGGGGGGGGGGGGGGGGGGGGGGGGGGGGGGG<FGGGGGGGGGGGGGGGFGGGGGGGGGGGGGGGGGGGGGGGGGGGGGGGGGGGGGGDGFGGGGGGGGGGGGGGGGGGGGGGGGGGGGGFGGGGGFGGGGGGGFFGGGGCEGGGGFGGGGCFGEFGGGGGGGGGGFGFGFGFFFFFFFFFFFGFFFGGFGFFFF@CEFEBFF=BF@@:?6>EFFC>0879BEFFFCFCC?CE@C@EF38;<=<EFDFCE<CECEF@=DFG:C<CEG<3:(
@M70528:330:000000000-K6D4P:1:1102:26269:5476 2:N:0:GTTGCGTTCA+GTTGCAGTTG
TAAAACAGGGTCCCCTCCCCCTCTAGGGTCAAAAAAAGAGGTATTTAAGTTTCGGTCAGTTAAAAGTATTGTGATAGCTCCCGCTAACACTGGCAAAGATAAAAGAAGAAGAATGGCTGTTAAAATAACTGATCAGACAAATAGTCTAATTTTTTCTGCTGAAAGTTTTTTTGCTTTAAGATTAATAATTGTAGTAATAAAATTTAAGGCACCTAAAATTGAAGAAATCCCTGCAAGGTGTAAAGAAAAAATTGTTAAGTCTACTGAAGGTCTTGAATGATAAAACGTTGATAAAGGTGGA
+
CCCCCGGGGGGGGGGFGGGGGGGGGGGGGGGGGGDGGDGGGGGGFGGGG<FEGFGGGGGGGGGGFFFGGGGEGGGGG9DGGGGGGGGGGFGGG8FFFGGFGFGGGFEGFFG:FGGGFFGGGFGDFGGGGGGGGFFFGGGG6EFEFGFFF=DDGGGGGGF4FCEFF+,EEGGGGFFFFGGFFGADFFGCFGGGG7<C9DC:8;CEFFFFAFFA**6;C,=CGFACCEBABB>AA)79652DEFF6*92>656==FEFC68C?FCFEF))/1.>)17C;DE3/.)9)).5(13:C?449)51(
@M70528:330:000000000-K6D4P:1:1102:12046:5479 2:N:0:GTTGCGTTCA+GTTGCAGTTG
TAAAACAGGGTCCCCTCCCCCTCTAGGGTCAAAAAAAGAGGTATTTAAGTTTCGGTCAGTTAAAAGTATTGTGATAGCTCCCGCTAACACTGGCAAAGATAAAAGAAGAAGAATGGCTGTTAAAATAACTGATCAGACAAATAGTCTAATTTTTTCTGCTGAAAGGTTTTTTGCTTTAAGATTAATAATTGTAGTAATAAAATTTAAGGCACCTAAAATTGAAGAAATCCCTGCAAGGTGTAAAGAAAAAATTGTTAAGTCTACTGAAGGTCCTGAATGATAAAACGTTGATAAAGGTGGA
+
CCCCCGGGGGGGGGGGGGGGGGGGGGGGGGGGGGGGGGGGGGGGGGGGGGFGGGGGGGGGGGGGGGGGGGGGGGGGGGGGGGGGGGGGGGGGGGGGGGGGGGGGGGGGGGGGGGGGGGGGFGGGGGGGGGGGGGGGGGGFGGFGGGGGFGFGGGGGGGGGGGGGGGGGGGGGGGGGFGGGGGGGGGGGGGGGGGGGFGFGFGFFFFFFFFFFFDFFFGGFFFE@FFFFFEEFFFFFFGGGF3EFFFD=FFFFFFEFEFFFCF?FC@CEFEFFF<@FFFEA?EEEFFF=@DF@FCEFG<3?(
@M70528:330:000000000-K6D4P:1:1102:22509:5489 2:N:0:GTTGCGTTCA+GTTGCAGTTG
TAAAACAGGGTCCCCTCCCCCTCTAGGGTCAAAAAAAGAGGTATTTAAGTTTCGGTCAGTTAAAAGTATTGTGATAGCTCCCGCTAACACTGGCAAAGATAAAAGAAGAAGAATGGCTGTTAAAATAACTGATCAGACAAATAGTCTAATTTTTTCTGCTGAAAGGTTTTTTGCTTTAAGATTAATAATTGTAGTAATAAAATTTAAGGCACCTAAAATTGAAGAAATCCCTGCAAGGTGTAAAGAAAAAATTGTTAAGTCTACTGAAGGTCCTGAATGATAAAACGTTGATAAAGGTGGA
+
CCCCCGGGGGGGGGGGGGGGGGGGGGGGGGGGGGGGGGGGGGGGGGGGGGGGGGGGGGGGGGGGGGGGGGGGGGGGGGGGGGGGGGGGGGGGGGGGGGGGGGGGGGGGGGGGGGGGGGGGGGGGGGGGGGGGGGGGGGGGGGGGGGGGGGFGGGGGGGGGGGGGGGGGGGGGGGGGFGGGGGGGGGGGGGGGFCGGFGFFCGFFFFFFF5FFFGFFFGGFGFEFFFFFFFFFFFFB@GFG>3AAEFFFFFFFFFFF?BBCEF<FF@?=EFFF@FFF;@EFFFFFF@B@@?<+C?)6;@??(
@M70528:330:000000000-K6D4P:1:1102:11774:5495 2:N:0:GTTGCGTTCA+GTTGCAGTTG
TAAAACAGGGTCCCCTCCCCCTCTAGGGTCAAAAAAAGAGGTATTTAAGTTTCGGTCAGTTAAAAGTATTGTGATAGCTCCCGCTAACACTGGCAAAGATAAAAGAAGAAGAATGGCTGTTAAAATAACTGATCAGACAAATAGTCTAATTTTTTCTGCTGAAAGGTTTTTTGCTTTAAGATTAATAATTGTAGTAATAAAATTTAAGGCACCTAAAATTGAAGAAATCCCTGCAAGGTGTAAAGAAAAAATTGTTAAGTCTACTGAAGGTCCTGAATGATAAAACGTTGATAAAGGTGGA
+
CCCCCGGGGGGGGGGGGFGGGGGGGGGGGGGGGGGGGGGGGGGGGGGGGGGGGGGGGGGGGGGGGGGGGGGGGGGGGGGGGGGGGGGGGGGGGGGGGGGGFGGGGGGGGGGGGGGGGGGGGGGGGGGGGGGGGGGGGGGGGGGGGGGGGGFGGGGGGGGGGGFGGGGGGGGGGGGGFGGGGGGFGGGGGGGGGGGGFGFGFFFEFFFFFFFFFGFDFFCCGFEFFECEFEEAFFFA@>DCEEEFFEFFFFFFFFFA4=BEE=CFFFEFFFF<@EFECFCEE?CEEFB6=<F@FCFFGFFF0
@M70528:330:000000000-K6D4P:1:1102:4603:5499 2:N:0:GTTGCGTTCA+GTTGCAGTTG
TAAAACAGGGGCTCCCTGTCTCTTATACACATCTGACGCTGCCGCCGACAACTGCAACGTGTAGATATCGGTGGTCGTCGTAACCTTAAAACCTAAAAACATCTAAAAATTACACCGGTTCACCGGTACTTATAGATTACAATGCTAACTGCACGACGTGCAGTCCCCAACTCCCTTCGCAAGTTACGCTCATGACTAGCAAATCATGTGTCTACAACGACCATCGCACTCTGTCAGCCACTTCATTCTGATTAGCTATCGCGTCTGTCTCTATACCTACTCTCCTCTGCCCTCGTTCTGC
+
<CCCCGGGGGGGCGFFGFGGEGGGFGGGFGFAG<@CFECFGGGG7C>BF6@ED@E<FFGGGGGGGC,6@,66@@6C++A:+:,,9C,CA?,,,,A5,,C4F9,,99,,9,,,:C,,@8++89,,+++++,64,,54,,9C+,6,,,,7,,+6,A+++++6+32@,5>,5>+,,,,3@6*@**37=,;*****+,+33,3,*6)01*41+44++4++*5*(2)()2,((.((++/)1)+0*(/.;?)))*--)-*)).*9::3()/(()..)-).))02)(,,5).)(.)5***,(,1.())
@M70528:330:000000000-K6D4P:1:1102:25197:5504 2:N:0:GTTGCGTTCA+GTTGCAGTTG
TAAAACAGGGTCCCCTCCCCCTCTAGGGTCAAAAAAAGAGGTATTTAAGTTTCGGTCAGTTAAAAGTATTGTGATAGCTCCCGCTAACACTGGCAAAGATAAAAGAAGAAGAATGGCTGTTAAAATAACTGATCAGACAAATAGTCTAATTTTTTCTGCTGAAAGGTTTTTTGCTTTAAGATTAATAATTGTAGTAATAAAATTTAAGGCACCTAAAATTGAAGAAATCCCTGCAAGGTGTAAAGAAAAAATTGTTAAGTCTACTGAAGGTCCTGAATGATAAAACGTTGATAAAGGTGGA
+
CCCCCGGGGGGGGGGGGGGGGGGGGGGGGGGGGGGGGGGG?FGGGGGGFGGGFGGGGGGGGGGGGGGGGGGGGGGGGGGGGGGGGGGGGGGGGGGGGGGGGGGGGGGGGGGGGGGGGFGGGGGGGGGGGGGFGFFGFGGGGGFGGGFFGGFGGGGGGGGGGGGGGFGGGGGE@FGFFFECFGFGGGG7FGFFGFFGCC9FC@FFFFFFAFFFFGF5FCFB,9AEFFFFFE=AF9:9B*>EBFFFEFFFF>55@F<8/==@<FC6;=<@@(;EFFFFF1)7?37773./(35++1))+.,3(
@M70528:330:000000000-K6D4P:1:1102:12733:5511 2:N:0:GTTGCGTTCA+GTTGCAGTTG
TAAAACAGGGTCCCCTCCCCCTCTAGGGTCAAAAAAAGAGGTATTTAAGTTTCGGTCAGTTAAAAGTATTGTGATAGCTCCCGCTAACACTGGCAAAGATAAAAGAAGAAGAATGGCTGTTAAAATAACTGATCAGACAAATAGTCTAATTTTTTCTGCTGAAAGGTTTTTTGCTTTAAGATTAATAATTGTAGTAATAAAATTTAAGGCACCTAAAATTGAAGAAATCCCTGCAAGGTGTAAAGAAAAAATTGTTAAGTCTACTGAAGGTCCTTAATGATAAAACGTTGATAAAGGTGGA
+
CCCCCGGGGGGGGGGGGGGGGGGGGGGGGGGGGGGGGGGGGGGGGGGGGGGGGGGGGGGGGGGGGGGGGGGGGGGGGGGGGGGGGGGGGGGGGGGGGGGGGGGGGGGGGGGGGGGGGGDFGGGGGGGGGGGGGGGGGGGGGGGGGGGGGGFGGGGGFGGGGGGGGGGFGGGEGGFGFGGGGGGGGGGGGGGGGGGGFGFGFGFFFFF?CAFFFGFFFFFFGFEFFFFFFEFAFBBBEGGGEFFFEFBBAB@BEFFACFFFEFCF?@EFF1=EEEEE;:?CE?ECEEF@@?5+:<>EFF:6(
@M70528:330:000000000-K6D4P:1:1102:7138:5514 2:N:0:GTTGCGTTCA+GTTGCAGTTG
TAAAACAGGGTCCCCTCCCCCTCTAGGGTCAAAAAAAGAGGTATTTAAGTTTCGGTCAGTTAAAAGTATTGTGATAGCTCCCGCTAACACTGGCAAAGATAAAAGAAGAAGAATGGCTGTTAAAATAACTGATCAGACAAATAGTCTAATTTTTTCTGCTGAAAGGTTTTTTGCTTTAAGATTAATAATTGTAGTAATAAAATTTAAGGCACCTAAAATTGAAGAAATCCCTGCAAGGTGTAAAGAAAAAATTGTTAAGTCTACTGAAGGTCCTGAATGATAAAACGTTGATAAAGGTGGA
+
CCCCCGGGGGGGGGGGGGGGGGGGGGGGGGGGGGGGGGGGGGGGGGGGGGGGGGGGGGGGGGGGGGGGGGGGGGGGGGGGGGGGGGGGGGGGGGGGGGGGGFGGGGGGGGGGGGGCFGGDGGGGGGGGGGGGGGGGGGGGFGGGGGGGGGFGGGGGGGGGGGGGGGGGGGGGGGGGFGGGGGGGGGGGGGGGGGGFFGFFCGFFFFFF5AFFFGFGFG:576:AA5:AF:BFFDDF=GGGFFFF<CDDFFBBE87B@BBEC7?AFEC=3@;EEEA<;C5<EFFFEE>@D;CCD<7>CE0?(
@M70528:330:000000000-K6D4P:1:1102:13023:5514 2:N:0:GTTGCGTTCA+GTTGCAGTTG
TAAAACAGGGTCCCCTCCCCCTCTAGGGTCAAAAAAAGAGGTATTTAAGTTTCGGTCAGTTAAAAGTATTGTGATAGCTCCCGCTAACACTGGCAAAGATAAAAGAAGAAGAATGGCTGTTAAAATAACTGATCAGACAAATAGTCTAATTTTTTCTGCTGAAAGGTTTTTTGCTTTAAGATTAATAATTGTAGTAATAAAATTTAAGGCACCTAAAATTGAAGAAATCCCTGCAAGGTGTAAAGAAAAAATTGTTAAGTCTACTGAAGGTCCTGAATGATAAAACGTTGATAAAGGTGGA
+
CCCCCGGGGGGFGGGGGGGGGGGGGGGGGGGGGGGGGGGGGGGGGGGGGGGGGGGFGGGFFGGGGGGGGGGGGGGGGGGGGGGGGGG?GGGGGGGGGGGGGGGGGGGGGGGGGGGGCFDFFGGGGGFGGGGGDGGGGGGGGGGGGGGGDGFGGFGGGGGGGGFGGGGGGGGGGGGGFGGGGGGGGGGGGGGGGGGGFGFGFGFEFFFFFFFF57CGFFGFFFFFFEDEF2BFF2BAEGDGE7ACEE=2A>@F:ACA@B@7CAEA;;57<@F<7<4>D@?@CEE6C@>@8@F@FEEFGFFF0
@M70528:330:000000000-K6D4P:1:1102:10148:5517 2:N:0:GTTGCGTTCA+GTTGCAGTTG
TAAAACAGGGTCCCCTCCCCCTCTAGGGTCAAAAAAAGAGGTATTTAAGTTTCGGTCAGTTAAAAGTATTGTGATAGCTCCCGCTAACACTGGCAAAGATAAAAGAAGAAGAATGGCTGTTAAAATAACTGATCAGACAAATAGTCTAATTTTTTCTGCTGAAAGGTTTTTTGCTTTAAGATTAATAATTGTAGTAATAAAATTTAAGGCACCTAAAATTGAAGAAATCCCTGCAAGGTGTAAAGAAAAAATTGTTAAGTCTACTGAAGGTCCTGAATGATAACACGTTGATAAAGGTGGA
+
CCCCCGGGGGGGGGGGGGGGGGGGGGGGGGGGGGGGGGGGGGGGGGGGGFGGGGGGGGGGGGGFGGGGGGGGGGGGDFGGGGGGGGGGGGFGGGGGGGGGGGGGGGGGGGGCFGGGGGGGGGGGGAFGGGGGGGGGGGGGGGFGGGFGCGFGGGGCEGGGFCFGFFFFGGGGGGGGFGFGGGGFGFGGGGGGGGGGFGFGFFFEFF9AFFFFFGFGFDFECFABFE5AF646;BBFED9:;:CFAEFFA(8:>FFF?@=56;<F73<A<3@E<<EE;7<<3?E)78<;@;C+19CCC??0(
@M70528:330:000000000-K6D4P:1:1102:6266:5518 2:N:0:GTTGCGTTCA+GTTGCAGTTG
TAAAACAGGGTCCCCTCCCCCTCTAGGGTCAAAAAAAGAGGTATTTAAGTTTCGGTCAGTTAAAAGTATTGTGATAGCTCCCGCTAACACTGGCAAAGATAAAAGAAGAAGAATGGCTGTTAAAATAACTGATCAGACAAATAGTCTAATTTTTTCTGCTGAAAGGTTTTTTGCTTTAAGATTAATAATTGTAGTAATAAAATTTAAGGCACCTAAAATTGAAGAAATCCCTGCAAGGTGTAAAGAAAAAATTGTTAAGTCTACTGAAGGTCCTGAATGATAAAACGTTGATAAAGGTGGG
+
CCCCCGGGGGGGGGGGGGGGGGGFFGCEGGGGGGGGGGGGGGGGGGGGGGGGGGGGGGGGGGGGGGGGGGGGGGGGGGGGGGGGGGGGGGGGGGGGGGGGGGGGGGGGGGGGGGGGGGGGGFGFGFGGGGGGGGGGGGGGGGGGGGGGFGFGGGGGGGGGGGGFGGGGGGGGGGGGFGGGFGGGAFGGGGGE7;EFFGFECFFFFFCFFFFFFGFFFGGEGB:;A)8AAB3AFF49>EDCEBEBACD2FBFFFFFFE@BCCCEFGFFFFF@E<<@E<@EACE3;<EBFFFDCG?4CG<>B(
@M70528:330:000000000-K6D4P:1:1102:5548:5523 2:N:0:GTTGCGTTCA+GTTGCAGTTG
TAAAACAGGGTCCCCTCCCCCTCTAGGGTCAAAAAAAGAGGTATTTAAGTTTCGGTCAGTTAAAAGTATTGTGATAGCTCCCGCTAACACTGGCAAAGATAAAAGAAGAAGAATGGCTGTTAAAATAACTGATCAGACAAATAGTCTAATTTTTTCTGCTGAAAGGTTTTTTGCTTTAAGATTAATAATTGTAGTAATAAAATTTAAGGCACCTAAAATTGAAGAAATCCCTGCAAGGTGTAAAGAAAAAATTGTTAAGTCTACTGAAGGTCCTGAATGATAAAACGTTGATAAAGGTGGA
+
CCCCCGGGGGGGGGGGGGGGGGEFFGGGGGGGGGGGGGGGGGGGGGGFGGGGGGGGGGGGGGGGGGGGGGGGGGGGGGFGGGGGGGGGGGGGGGGGGGGGGGGGGGGGGGGGGGGGGGGFGGGGGGGGGFGGFGGGGGGGGGGGFGGGGGFGGGGGGGGGGGGGGGGGFGGGGGGGFGGGGGGGGGGGGGGGGGGGFGFGFFAEACFFAFFFFGFGFGGEGFF5C@@EF4@6ABBFFDAFEFFFFFFDFFB::FEFEFA??7CFG@9;;E@FFF<C;CEECEECEFF@179+CE<CFE>?0
@M70528:330:000000000-K6D4P:1:1102:23979:5548 2:N:0:GTTGCGTTCA+GTTGCAGTTG
TAAAACAGGGTCCCCTCCCCCTCTAGGGTCAAAAAAAGAGGTATTTAAGTTTCGGTCAGTTAAAAGTATTGTGATAGCTCCCGCTAACACTGGCAAAGATAAAAGAAGAAGAATGGCTGTTAAAATAACTGATCAGACAAATAGTCTAATTTTTTCTGCTGAAAGGTTTTTTGCTTTAAGATTAATAATTGTAGTAATAAAATTTAAGGCACCTAAAATTGAAGAAATCCCTGCAAGGTGTAAAGAAAAAATTGTTAAGTCTACTGAAGGTCCTGAATGATAAAACGTTGATAAAGGTGGA
+
CCCCCGGGGGGGGGGGGGGGGGGFGGGGGGGGGGGGGGGGGGGGGGGGGGGGGGGGGGGGGGGGGGGGGGGGGGGGGGFGGGGGGGGGGGGGFGGGGGGGGGGGGGGGGGGGGGGGGGGGGGGGGGGGGGGGGGGGCGGGGGGGGGGGGGFGGGGGGGGGGGGGGGGGGGGGGGGGFGGGGGGGGFFGFGGGGGGGFGFGEFFEFFFFAFFFFFFGFGGFGFCFFFFFF:B4ABBFEGFG@FFFFFFBFBFDEFCA9=BE?FE=7=?83;@F44=CDFFEF6CFFEFFFFC+;C6>C@?<(
@M70528:330:000000000-K6D4P:1:1102:19574:5555 2:N:0:GTTGCGTTCA+GTTGCAGTTG
TAAAACAGGGTCCCCTCCCCCTCTAGGGTCAAAAAAAGAGGTATTTAAGTTTCGGTCAGTTAAAAGTATTGTGATAGCTCCCGCTAACACTGGCAAAGATAAAAGAAGAAGAATGGCTGTTAAAATAACTGATCAGACAAATAGTCTAATTTTTTCTGCTGAAAGGTTTTTTGCTTTAAGATTAATAATTGTAGTAATAAAATTTAAGGCACCTAAAATTGAAGAAATCCCTGCAAGGTGTAAAGAAAAAATTGTTAAGTCTACTGAAGGTCCTGAATGATAAAACGTTGATAAAGGTGGA
+
CCCCCGGGGGGGGGGGGGGGGGGGGGGGGGGGGGGGGGGGGGGGGGGGGGGGFGGGGGGGGGGGGGGGGGGGGGGGGGGGGGGGGGGGGGGGGGGGGGGGGFGGGGGGGGGGGGGGGGGGGGGGGGGGGGGGGGGGGGGGFGCGGCFGDGFGFGGGGGGGGFFFGGGGFFGGGGCGFGGCFGGGGGGCFGGGGFGGCCFGFFFFFFF5AFFFFGFGFGGFGFFFFFFFF25AFB=9@:DEEFEFC9@:AD2@EFEFCBFECAEACEEFE8@A<E;CCCEFEFFFFF:;@?C7@?;CFEBB(
@M70528:330:000000000-K6D4P:1:1102:18492:5555 2:N:0:GTTGCGTTCA+GTTGCAGTTG
TAAAACAGGGTCCCCTCCCCCTCTAGGGTCAAAAAAAGAGGTATTTAAGTTTCGGTCAGTTAAAAGTATTGTGATAGCTCCCGCTAACACTGGCAAAGATAAAAGAAGAAGAATGGCTGTTAAAATAACTGATCAGACAAATAGTCTAATTTTTTCTGCTGAAAGGTTTTTTGCTTTAAGATTAATAATTGTAGTAATAAAATTTAAGGCACCTAAAATTGAAGAAATCCCTGCAAGGTGTAAAGAAAAAATTGTTAAGTCTACTGAAGGTCCTGAATGATAAAACGTTGATAAAGGTGGA
+
CCCCCGGGGGGGGGGGGGGGGGGGGGGGGGGGGGGGGGGGGGGGGGGGGGGGGGGGGGGGGFGGGGGGGGGGGGGGGGGGGGGGGGGGGGGGGGGGGGGGGGGGGGGGGGGGGGGGGGGGGGGGGGGGGGGGGGGGGGGGGGGGGGGGGGFGGGGGFGGGGGEFGGGGGGGGGGGGFGGGGGGGGGGGGGGGGGGGFGFGFFFFFFFFFFFFFGFGFFGFGFEFFFFFFFFFFFFFE;DFEEF>AEFFF2>DEFEFEFFFCA<FFEEEFEEF=@@EF>C<CC?<EFBF@FFC7CCCGFFF(
@M70528:330:000000000-K6D4P:1:1102:9394:5561 2:N:0:GTTGCGTTCA+GTTGCAGTTG
TAAAACAGGGTCCCCTCCCCCTCTAGGGTCAAAAAAAGAGGTATTTAAGTTTCGGTCAGTTAAAAGTATTGTGATAGCTCCCGCTAACACTGGCAAAGATAAAAGAAGAAGAATGGCTGTTAAAATAACTGATCAGACAAATAGTCTAATTTTTTCTGCTGAGAGGTTTTTTGCTTTAAGATTAATAATTGTAGTAATAAAATTTAAGGCACCTAAAATTGAAGAAATCCCTGCAAGGTGTAAAGAAAAAATTGTTAAGTCTACTGAAGGTCCTGAATGATAAAACGTTGATAAAGGTGGA
+
CCCCCGGGGGGGGGGGGFGGGGGGGGGGGGGFGGGGGGGGGGGGGGGGGFFGGGGGGDGGGGGGGGFGGGGGGGGGGGGGGGGGGGGGGGGGGGGGGGGGGGGGGGGGGGGGGGGGGGGFGGGGGGGGGGGGGGGGGGGGDGGGGGGGGGFGGFEGGGGGGFDAFD8DFFFGGGGGCCFGGGGGGGGGGGGGGGGGFGFGEGFFFFFFFFFFFGFGFGGFGFFFF@BFF)>6ABB8@FECEEFFE=BDFB@D96*49==CE+<A+3<@E@EF;<AEGGEF?C<<<.:@;(5+:?FFF?B1(
@M70528:330:000000000-K6D4P:1:1102:26108:5567 2:N:0:GTTGCGTTCA+GTTGCAGTTG
TAAAACAGGGTCCCCTCCCCCTCTAGGGTCAAAAAAAGAGGTATTTAAGTTTCGGTCAGTTAAAAGTATTGTGATAGCTCCCGCTAACACTGGCAAAGATAAAAGAAGAAGAATGGCTGTTAAAATAACTGATCAGACAAATAGTCTAATTTTTTCTGCTGAAAGGTTTTTTGCTTTAAGATTAATAATTGTAGTAATAAAATTTAAGGCACCTAAAATTGAAGAAATCCCTGCAAGGTGTAAAGAAAAAATTGTTAAGTCTACTGAAGGTCCTGAATGATAAAACGTTGAAAAAGGTGGA
+
CCCCCGGGFCFGGGGGGFGGGGGCCGGGGGGGGGGGGGGGGFFECGEGG<E<CGGGG>FGGGGGGFGGGGGGGGGGG9FFGFGDDEEFFGFGGFFGGGGFGGGGGFGGGGGGGGCGDFGG?EFFGGFGGGGGG9EFGCGGGGFGGGDGGGFGGGC8=AFDGFCGGCG9EF7CCFGFFE:,AFD9=DFCAFGGGGGG779@7>CEC9FFFA**<7FFF;C5,<7ACFBA87)*?>4;>5>D>@CBCFFBF25>2@EB9+495:CFG<).74;<<4@99CEE<??C3<:3513+;@3;*).1(
@M70528:330:000000000-K6D4P:1:1102:5514:5575 2:N:0:GTTGCGTTCA+GTTGCAGTTG
TAAAACAGGGTCCCCTCCCCCTCTAGGGTCAAAAAAAGAGGTATTTAAGTTTCGGTCAGTTAAAAGTATTGTGATAGATCCCGCTAACACTGGCAAAGATAAAAGAAGAAGAATGGCTGTTAAAATAACTGATCAGACAAATAGTCTAATTTTTTCTGCTGAAAGGTTTTTTGCTTTAAGATTAATAATTGTAGTAATAAAATTTAAGGCACCTAAAATTGAAGAAATCCCTGCAAGGTGTAAAGAAAAAATTGTTAAGTCTACTGAAGGTCCTGAATGATAAAACGTTGATAAAGGTGGA
+
CCCCCGDFFGGGGGGGGGGGGGGGGGGFGGGGGGGGGGGGGGGGGGGGGGFFGFGFGFGGGGGGGGGGGGGDEEFGD,AAFGGGGGGGGGFGGGGGFGGGGGGGGGGGGGCFCGGFGGDEFGGGGGGGFGGGGGGGCGGG?9DFFEGGGGFGGGGAFFGGGGGGGFEGCGGGGGGFDCFFFDEGFGGFGGGFFFGGFCFCCCCCFFFFFFAF9DFFFGF@FFC5BEF@>@@44>:B9DD?9>EFFF=BFBF2>F5=8B@<C6<:1)177;=EEFEEC@E<57)9;EB33(237?49A<?0(
@M70528:330:000000000-K6D4P:1:1102:7783:5583 2:N:0:GTTGCGTTCA+GTTGCAGTTG
TAAAACAGGGTCCCCTCCCCCTCTAGGGTCAAAAAAAGAGGTATTTAAGTTTCGGTCAGTTAAAAGTATTGTGATAGCTCCCGCTAACACTGGCAAAGATAAAAGAAGAAGAATGGCTGTTAAAATAACTGATCAGACAAATAGTCTAATTTTTTCTGCTGAAAGGTTTTTTGCTTTAAGATTAATAATTGTAGTAATAAAATTTAAGGCACCTAAAATTGAAGAAATCCCTGCAAGGTGTAAAGAAAAAATTGTTAAGTCTACTGAAGGTCCTGAATGATAAAACGTTGATAAAGGTGGA
+
CCCCCGGGGGGGGGGGGGGGGGGGGGGGGGGGGGGGGGGGGGGGGGGGGGGGGGGGDGGGGGGGGGGGGGGGGGGGGGGGGGGGGGGGGGGGGFGGGGGGGGGGGGGFGGGGGGGGGGGFGGGGGGGGGGGGGGGFFGGGGGGGGGFGFGFEFFGGGGGGGGGDFGFGADFGGGGGFGGGGGGGGGGGGGGGGGGGFGFGFGFFFFFFFFFFFGFGFGA5:8:CAECFFB=6>D=9=FFFE@?AEFFBFBBFFFEC8=CCFFEAFEEEE4;A79AC>17@EE)6><:36?:;@EE3C@08(
@M70528:330:000000000-K6D4P:1:1102:16103:5594 2:N:0:GTTGCGTTCA+GTTGCAGTTG
TAAAACAGGGGCTCCCTGTCTCTTATACACATCTGACGCTGCCGCCGACAACTGCAACGTGTAGATTTCGGGGGGCGTCGTATCATTAATAAAAAAAAATATCTAATCATATTCCTGCTTCTCACTTGATTCCGTAATCATTGTAAGTTCTCACGACCGCCCTTCTCCCACTCACTCCGCCCGTCACTCTCATCCCTTCCCTCTTTCTCTTACCCCCCCTCTTGAGCCTCCTGTGCGCCCACTCCGTCTTGTGTCAGCATCGCACTACCTGTTACACTCGTGTGCTACACCCGCTATCGCC
+
CCCCCGGGGGGG+FFFFGGGGGGGGGGGGGGFGGGGGGCFGGGG:FFGG6@FGGGFGGGFGGFFD,,<CFF+@F++3+8@@,,87FG,>,3E,2,5>*1,,6,,,,,,,@3,,,<2?<C+2,8,?<,,8227?+,**3<+1++1,21,+3+59<**2/*/::*0**++*2****+012**2******02+++0+*1)+):(+),***19*****)*)*27=)))*).2)(..0))*(***((()((,,)()))).*-0*)..1.*().()-)-)))0*.(((,().--)(*1)(-(*(((-
@M70528:330:000000000-K6D4P:1:1102:9262:5597 2:N:0:GTTGCGTTCA+GTTGCAGTTG
TAAAACAGGGTCCCCTCCCCCTCTAGGGTCAAAAAAAGAGGTATTTAAGTTTCGGTCAGTTAAAAGTATTGTGATAGCTCCCGCTAACACTGGCAAAGATAAAAGAAGAAGAATGGCTGTTAAAATAACTGATCAGACAAATAGTCTAATTTTTTCTGCTGAAAGGTTTTTTGCTTTAAGATTAATAATTGTAGTAATAAAATTTAAGGCACCTAAAATTGAAGAAATCCCTGCAAGGTGTAAAGAAAAAATTGTTAAGTCTACTGAAGGTCCTGAATGATAAAACGTTGATAAAGGTGGG
+
CCCCCGGGGGGGGGGGGGGGGGGGGGGGGGGGGGGGGGGGGGGGGGGGGGGGGGGGGGGFGGGGGGGGGGGGGGGGGDGGGGGGGGGGGGGGGGGGGGGGGGGGGGGGGGGGGFGGGGGFGGGGGGGGGGGGGGGGGGGGGGGGGGGGGGFGGGGGGGGGGGGGGGGGFGGGGGGGFGGGGGGGGGGGGGGGGGGGFGFGFGFFFFFFFFFFFGFGFGGFGFFFFEFEF:6>FF>B@EDFFBEFEFBBFB@=EF?CC@:C?@<AC=9)7;@@))7C9;CA?<61>36883/3:64>CE0?(
@M70528:330:000000000-K6D4P:1:1102:10950:5613 2:N:0:GTTGCGTTCA+GTTGCAGTTG
TAAAACAGGGTCCCCTCCCCCTCTAGGGTCAAAAAAAGAGGTATTTAAGTTTCGGTCAGTTAAAAGTATTGTGATAGCTCCCGCTAACACTGGCAAAGATAAAAGAAGAAGAATGGCTGTTAAAATAACTGATCAGACAAATAGTCTAATTTTTTCTGCTGAAAGGTTTTTTGCTTTAAGATTAATAATTGTAGTAATAAAATTTAAGGCACCTAAAATTGAAGAAATCCCTGCAAGGTGTAAAGAAAAAATTGTTAAGTCTACTGAAGGTCCTGAATGATAAAACGTTGATAAAGGTGGA
+
CCCCCGGGGGGGGGGGGGGGGGGGGGGGGGGGGGGGGGGGGGGGGGDFGGGGGGGGGGGFGGGGGGGGGGGGGGGGFGGGGGGGGGGGFGGGGGGGGGGGGGGGGGGGGGGGFGGGGGGGGGGGGGFGGGGGGGGGGGGGGGGGGGGGGGFGGEEGGGGGGGGGGGGGGGGGGGGGBADGGFGFGGGGGGGFFFGGFGFFCEFFFFFFFFACFGFGFGD8EFEEFFFC>:=4ABFF>D@EEFFCFFFFF59((=9C@B65<@E=EE<7;4;@<E=3;1<EFFF<C@>@@@C++919<@?:(
@M70528:330:000000000-K6D4P:1:1102:18884:5623 2:N:0:GTTGCGTTCA+GTTGCAGTTG
TAAAACAGGGTCCCCTCCCCCTCTAGGGTCAAAAAAAGAGGTATTTAAGTTTCGGTCAGTTAAAAGTATTGTGATAGCTCCCGCTAACACTGGCAAAGATAAAAGAAGAAGAATGGCTGTTAAAATAACTGATCAGACAAATAGTCTAATTTTTTCTGCTGAAAGGTTTTTTGCTTTAAGATTAATAATTGTAGTAATAAAATTTAAGGCACCTAAAATTGAAGAAATCCCTGCAAGGTGTAAAGAAAAAATTGTTAAGTCTACTGAAGGTCCTGAATGATAAAACGTTGATAAAGGTGGA
+
CCCCCGGGGGGGGGGGGGGGGGGGGGGGEGGGGGGGGGGGGGGGGGGGGGGGGGGGGGGGGGGGGGGGGGGGGGGGGGGGGGGGGGGGGGGGGGGGGGGGGGGGGGGGGGGGGGGGGGGGGGGGGGGGGGGGGGGGGGGGGGGGGGGGGGFGGGGGGGGFGGGGGGGGFGGGGGGGFGFGGGGGGGGGGGGGFGGGFGFGEGFFFFFFFFFFFGFGFFGFGFCFFEFFFE=AFFFFFGFGFFFFEFFFF(85;FCFEFFFFFFFGFEE@EFE@EEFC@?AFFFFF<:8@D>;DEC<F@(4(
@M70528:330:000000000-K6D4P:1:1102:25793:5633 2:N:0:GTTGCGTTCA+GTTGCAGTTG
TAAAACAGGGTCCCCTCCCCCTCTAGGGTCAAAAAAAGAGGTATTTAAGTTTCGGTCAGTTAAAAGTATTGTGATAGCTCCCGCTAACACTGGCAAAGATAAAAGAAGAAGAATGGCTGTTAAAATAACTGATCAGACAAATAGTCTAATTTTTTCTGCTGAAAGGTTTTTTGCTTTAAGATTAATAATTGTAGTAATAAAATTTAAGGCACCTAAAATTGAAGAAATCCCTGCAAGGTGTAAAGAAAAAATTGTTAAGTCTACTGAAGGTCCTGAATGATAAAACGTTATTAAAGGTGTA
+
CCCCCGGGGGGGGFCFGGGGGCCGGGGGGGGGGGGGGGGGGGGGGGGGGEFFGGGGGGGGGGGGGGGGGGGGGFGGG9EFGFGGGCCEGGFGGGGGGGCADGGGGGGGGGGGGDEGGGGGFGG9EFGGGGG9EFGFG?FGGGGGGGGGGGFGGGC8=DFFGG8AF+7DFG?CCGGGFCFFFG,>;:CCFGG8+@<F7A7@>CA88C7AF?FFFCA703E@CFCC>:@@F4)9>@=;>D<C@=EFEFF9FB5B(+1=8818<AEFGF6<E@4<).332:5)6?CF<@9@((*137?<+/5))
@M70528:330:000000000-K6D4P:1:1102:14983:5635 2:N:0:GTTGCGTTCA+GTTGCAGTTG
TAAAACAGGGTCCCCTCCCCCTCTAGGGTCAAAAAAAGAGGTATTTAAGTTTCGGTCAGTTAAAAGTATTGTGATAGCTCCCGCTAACACTGGCAAAGATAAAAGAAGAAGAATGGCTGTTAAAATAACTGATCAGACAAATAGTCTAATTTTTTCTGCTGAAAGGTTTTTTGCTTTAAGATTAATAATTGTAGTAATAAAATTTAAGGCACCTAAAATTGAAGAAATCCCTGCAAGGTGTAAAGAAAAAATTGTTAAGTCTACTGAAGGTCCTGAATGATAAAACGTTGATAAAGGTGGA
+
CCCCCGGGGGGGGGGGGGGGGGGGGGGGGGGGGGGGGGGGGGGGGGGGGGGGGGGGGGGGGGGGGGGGGGGGGGGGGGGGGGGGGGGGGGGGGGGGGGGGGGGGGGGGGGGGGGGGGGGGGGGGGGGGGGGGGGGGGGGGGGGGGGGGGGFGGGGGGGGFGGGGFGGGGGGGGGGGFGGGGGGGGGGGGGGGGGGG?CFGEFFFFFFFFFFFFGFGFGGFGFEFFBDFFFFFF>BF>DFGFFFEEEFDFDBFBACFCFFFFFEFFF<8<EEF7>EE9CFFEEE<E<@@DFG>FFFFGFFB(
@M70528:330:000000000-K6D4P:1:1102:22689:5640 2:N:0:GTTGCGTTCA+GTTGCAGTTG
TAAAACAGGGTCCCCTCCCCCTCTAGGGTCAAAAAAAGAGGTATTTAAGTTTCGGTCAGTTAAAAGTATTGTGATAGCTCCCGCTAACACTGGCAAAGATAAAAGAAGAAGAATGGCTGTTAAAATAACTGATCAGACAAATAGTCTAATTTTTTCTGCTGAAAGGTTTTTTGCTTTAAGATTAATAATTGTAGTAATAAAATTTAAGGCACCTAAAATTGAAGAAATCCCTGCAAGGTGTAAAGAAAAAATTGTTAAGTCTACTGAAGGTCCTGAATGATAACACGTTGATAAAGGTGGA
+
CCCCCGGGGGGGGGGGGGGGGGGGGGGGGGGGGGGGGGGGGGGGGGGGGGGGGGGGGGGGGGGGGGGGGGGGGGGGGGGGGGGGGGGGGGGGGGGGGGGGGGGFGGGGGGGGGGGGGGGGGGGGGGGGGGGGGGGGGGFGGGGGGGGGGGFGGGGGFGGGGGGGGGGFGGFGGGGGFGFGGGGGGGGGGGGGGGGGFGFGFGFFFFF?FFFFFCFGFGG@FFAEF@BFF6B4?>4;>8DDB@EAEEB@FBBDEFFF*4=?CFFFGEFFF@FE=@EFCC?<CEF7@E;=;(1;CCEE728?(
@M70528:330:000000000-K6D4P:1:1102:14057:5647 2:N:0:GTTGCGTTCA+GTTGCAGTTG
TAAAACAGGGTCCCCTCCCCCTCTAGGGTCAAAAAAAGAGGTATTTAAGTTTCGGTCAGTTAAAAGTATTGTGATAGCTCCCGCTAACACTGGCAAAGATAAAAGAAGAAGAATGGCTGTTAAAATAACTGATCAGACAAATAGTCTAATTTTTTCTGCTGAAAGGTTTTTTGCTTTAAGATTAATAATTGTAGTAATAAAATTTAAGGCACCTAAAATTGAAGAAATCCCTGCAAGGTGTAAAGAAAAAATTGTTAAGTCTACTGAAGGTCCTGAATGATAAAACGTTGATAAAGGTGGA
+
CCCCCGGGGGGGGGGGGGGGGGGGGGGGGGGGGGGGGGGGGGGGGGGGGGGGGGGGGGGGGFGGGGGGGGGGGGGGGGGGGGGGGGGGGGGGGGGGGGGGGGGGGGGGGGGGGGGGGGGGGGGFGGGGGGGGGGGGGGGGDG?CFFGGGGFGGGGGGGGFGGGGGGGGGGGGGGGGFGGGGGGGGGFGGGGGGGGGCGFGFGFBFFFFFFFFFGFCFFGEGF@EF@CEF=EFFDBFEGGGBEEBEFFBF@FFFF@F?B+9<=EFGFFFF1=>@FFFDCE36?CCCE;D@@F7FEFEF7?((
@M70528:330:000000000-K6D4P:1:1102:21239:5651 2:N:0:GTTGCGTTCA+GTTGCAGTTG
TAAAACAGGGTCCCCTCCCCCTCTAGGGTCAAAAAAAGAGGTATTTAAGTTTCGGTCAGTTAAAAGTATTGTGATAGCTCCCGCTAACACTGGCAAAGATAAAAGAAGAAGAATGGCTGTTAAAATAACTGATCAGACAAATAGTCTAATTTTTTCTGCTGAAAGGTTTTTTGCTTTAAGATTAATAATTGTAGTAATAAAATTTAAGGCACCTAAAATTGAAGAAATCCCTGCAAGGTGTAAAGAAAAAATTGTTAAGTCTACTGAAGGTCCTGAATGATAACACGTTGATAAAGGTGGA
+
CCCCCGGGGGGGGGGGGGGGGGGGGGGGGGGGGGGGGGGGGGGGGGGGGGGGGGGFGGGGGGGGGGGGGGGGGGGGGGGGGGGGGGGGGGGGGGGGGGGGGGGGGGGGGGGGGGGGGGGFGGGGGGGGGGGGGGGGGGGGGGGGGGGGGGFGGDGGGGGGGGGGGGGGGGGGGGGGFFGGGGGGGGGGGGGGGGGF7AFGFFFFFFFFFFFFFGFFFGFFGFFC>E=AFEFAAB=F>:2>:>EB?CF@ABBD9C7+988937<@><C<@@FE4;EEDDEF35<)7;65==D:C3>CF<?:(
@M70528:330:000000000-K6D4P:1:1102:14292:5660 2:N:0:GTTGCGTTCA+GTTGCAGTTG
TAAAACAGGGTCCCCTCCCCCTCTAGGGTCAAAAAAAGAGGTATTTAAGTTTCGGTCAGTTAAAAGTATTGTGATAGCTCCCGCTAACACTGGCAAAGATAAAAGAAGAAGAATGGCTGTTAAAATAACTGATCAGACAAATAGTCTAATTTTTTCTGCTGAAAGGTTTTTTGCTTTAAGATTAATAATTGTAGTAATAAAATTTAAGGCACCTAAAATTGAAGAAATCCCTGCAAGGTGTAAAGAAAAAATTGTTAAGTCTACTGAAGGTCCTGAATGATAAAACGTTGATAAAGGTGGA
+
CCCCCGGGGGGGGGGGGGGGGGGGGGGGGGGGGGGGGGGGGGGGGGGGGGGGGGGGGGGGGGGGGGGGGGGGGGGGGGGGGGGGGGGGGGGGGGGGGGGGGGGGFGGGGGGGGGGGGGGGGGGGGGGGGGGGGGGGGGGGGGGGGGGGGGFGGGGGGGGGGGGGGGGGGGGGGGFFFGGGGGGGGGGGGGGGGGGGFGFGFGFFFFFFFFFFFGFGFGGFGFFFFBFFF=B>FDFFEGFGBEFBFFB(;8@FFFFFEFFFEACAGF?=<EEFFFEFDCEEEFFFEF9@@FGCCCEFGFFF(
@M70528:330:000000000-K6D4P:1:1102:16597:5662 2:N:0:GTTGCGTTCA+GTTGCAGTTG
TTAACGAAACACCCCCTCCTCCCGCGCGAGGGGAGAAGAGACAAAAAAAAAGAATCCCCTCCGCTCCCGGCTTTAAAAAAAAGGTTTATACGTGTCGGACCAAATAAAGAAATCAATTATAGTAGAACAACTCTGGAAAAAAAGAAAATAAAAGAAATGGTATGTAATTTATTTTTTATCAATAAAATTTAATTTTTTATTTTTAATATAAATTTAGTTTTAATATACAAATATGACTCACTATAAATAAAATATAACAATCTTATACATGTAATTAAAAAGACATAAACATACATTACAT
+
---,6,,@,7,68++++-,;,,,+7+6+8@+67F+,6,C,,6,,,,4+8++,,,,,:,,4,,+,47+++4+8+,,,9?,6+88+,,,8,,,65,68+++3++,688,3,,=>,,,,8,5,,8<3,3,,,,,,,,,,,6@,*****64,25+,,,*2,,,,3,1,5=,,5,,,,,,,)*+++++,+3++++++1++++30AC+;))0/******0/*/0+)+*.-*)))*,)**))*.+++().*.)-.*))))1)*)1*.)).*0)))-))--)))**)))((,()).))0*2)))+))))
@M70528:330:000000000-K6D4P:1:1102:5465:5677 2:N:0:GTTGCGTTCA+GTTGCAGTTG
TAAAACAGGGTCCCCTCCCCCTCTAGGGTCAAAAAAAGAGGTATTTAAGTTTCGGTCAGTTAAAAGTATTGTGATAGCTCCCGCTAACACTGGCAAAGATAAAAGAAGAAGAATGGCTGTTAAAATAACTGATCAGACAAATAGTCTAATTTTTTCTGCTGAAAGGTTTTTTGCTTTAAGATTAATAATTGTAGTAATAAAATTTAAGGCACCTAAAATTGAAGAAATCCCTGCAAGGTGTAAAGAACAAATTGTTAAGTCTACTGAAGGTCCTGAATGATAAAACGTTGATAAAGGTGGA
+
CCCCCGGGGGGGGGGGGGGGGGGGGGGGGGGGGGGGGGGGGGGGGGFEGGEFGFFFGGGFGFGFGGGGFGGGGGGGGFGGGGGGGGGGGGFFGGGG?EFGGGGGGGGGFFFAAFGFGGGGGDFFGGGGFFGGGGGGGGGG=9DGGGGGFGFFGCGCGGGGGGGFGGGFGFFGGGGGFFGGGGGGGGGGGGGGGGGGFGFC>EFEFFFFF?FFACFDFCGEGFECAE5:C@=FF>BFFGD76>EF4>=>A39EFFEFEAA8C@7FGFE3EEEF=AAF6;?<<<9>))6@;(/1;<..;@;@(
@M70528:330:000000000-K6D4P:1:1102:17569:5686 2:N:0:GTTGCGTTCA+GTTGCAGTTG
TAAAACAGGGTCCCCTCCCCCTCTAGGGTCAAAAAAAGAGGTATTTAAGTTTCGGTCAGTTAAAAGTATTGTGATAGCTCCCGCTAACACTGGCAAAGATAAAAGAAGAAGAATGGCTGTTAAAATAACTGATCAGACAAATAGTCTAATTTTTTCTGCTGAAAGGTTTTTTGCTTTAAGATTAATAATTGTAGTAATAAAATTTAAGGCACCTAAAATTGAAGAAATCCCTGCAAGGTGTAAAGAAAAAATTGTTAAGTCTACTGAAGGTCCTGAATGATAAACCGTTGATAAAGGTGGA
+
CCCCCGGGGGGGGGGGGGGGGGGGGGGFFGGGGGGGGGGGGGGGGGGGGGGGGGGGGGGGGGGGGGGGGGGGGGGGGGGGGGGGGGGGGGGGGGGGGGGGGGGGGGFGGGGGGGGGGGGGGGGGGGGGGGGGGGGGGGGGGGGGGGGGGGFGGGGGDGGDFGGGGGEGGGGGGGGGFGGAFGGGGFGGGGFGGFGGCGFFFGFFFFFFFFFFFCCGFGE@GFA5=@@EFFE>FFFFEDE86;CFFED=FF>@EFEF5B6@CFCFE3577;@E<E@<FGCEFFEC)/:;D<C:;?><73(,(
@M70528:330:000000000-K6D4P:1:1102:13048:5687 2:N:0:GTTGCGTTCA+GTTGCAGTTG
TAAAACAGGGTCCCCTCCCCCTCTAGGGTCAAAAAAAGAGGTATTTAAGTTTCGGTCAGTTAAAAGTATTGTGATAGCTCCCGCTAACACTGGCAAAGATAAAAGAAGAAGAATGGCTGTTAAAATAACTGATCAGACAAATAGTCTAATTTTTTCTGCTGAAAGGTTTTTTGCTTTAAGATTAATAATTGTAGTAATAAAATTTAAGGCACCTAAAATTGAAGAAATCCCTGCAAGGTGTAAAGAACAAATTGTTACGTCTACTGAAGGTCCTGAATGATAAAACGTTGATAAAGGTGGA
+
CCCCCGGGGGGGGGGGGG@FGGGGGGGGGGGGGGGGGGGGGGGGGGGGGGFFGGGGBFFFFGCFGGGGGGGGGGGGGGGGGGGGGGGCFFGEFFGGGGGGGGGGGGGGGGGGGGGG?FCFCFFGGGGGGGGGCGGGGGGGGGGGGGGGGGFGGGGGGGGDFGGFGFEFGGGGGGGGFGGGGGGGFGFFGGGGGGGFFFF7AFF5CFFFA*33?FF?FCFFFFC5+58*+):69B=*>D>C7@EFA::(;>2=4=>89+/:2;5B<@CE@@@E7EE3CCCFF3C9CF9:36:;DC<E7<@;(
@M70528:330:000000000-K6D4P:1:1102:8509:5688 2:N:0:GTTGCGTTCA+GTTGCAGTTG
TAAAACAGGGTCCCCTCCCCCTCTAGGGTCAAAAAAAGAGGTATTTAAGTTTCGGTCAGTTAAAAGTATTGTGATAGCTCCCGCTAACACTGGCAAAGATAAAAGAAGAAGAATGGCTGTTAAAATAACTGATCAGACAAATAGTCTAATTTTTTCTGCTGAAAGGTTTTTTGCTTTAAGATTAATAATTGTAGTAATAAAATTTAAGGCACCTAAAATTGAAGAAATCCCTGCAAGGTGTAAAGAAAAAATTGTTAAGTCTACTGAAGGTCCTGAATGATAAAACGTTGATAAAGGTGGA
+
CCCCCGGGGGGGGGGGGGGGGGGGGGGGGGGGGGGGGGGGGGGGGGGGGGGGGGGGGGGGGGGGGGGGGGGGGGGGGGGGGGGGGGGGGGGGGGGGGGGGGGGGGGGGGGGGGGGGGGGGGGGGGGGGGGGGGGGGGGGGGGGGGGGGGGFGGGGGFGGGGGGGGGGGGFGGGGGGFGGGGGGGGCG?FGGGGGGGFGFGFGFFFFFFFFFF?GFGFGGFGF9*458AFE=AAB@96DE7>=EFFFF=F2@BFFCF?B@CCFEFF85@=@EA393>>CCEEE?4CFF;DFG+;CCEFF?F0
@M70528:330:000000000-K6D4P:1:1102:11855:5708 2:N:0:GTTGCGTTCA+GTTGCAGTTG
TAAAACAGGGTCCCCTCCCCCTCTAGGGTCAAAAAAAGAGGTATTTAAGTTTCGGTCAGTTAAAAGTATTGTGATAGCTCCCGCTAACACTGGCAAAGATAAAAGAAGAAGAATGGCTGTTAAAATAACTGATCAGACAAATAGTCTAATTTTTTCTGCTGAAAGGTTTTTTGCTTTAAGATTAATAATTGTAGTAATAAAATTTAAGGCACCTAAAATTGAAGAAATCCCTGCAAGGTGTAAAGAAAAAATTGTTAAGTCTACTGAAGGTCCTGAATGATAAAACGTTGATAAAGGTGGA
+
CCCCCGGGGGGGGGGGGGGGGGGGGGGGGGGGGGGGGGGGGGGGGGGGGGGGGGGGGGGFGGGGGGGGGGGGGGGGGFGGGGGGGGGGGGGGGGGGGGGGGGGGGGGGGGGGGGGGGGGFFGGGGGGGGGGGGGGGGGGGGGGGGGGGGGFGGGGGGGGGFGGGGGGGGGGGGGGGFGGGGGGGGGGGGGGGGGFGFFAFEGFBFFFFAFFFFFFFFGDCEA;@FEFEFEFFFFFFFGCEBEEFCFBB;BFFFF5F>+4>?FCAC))/4@@EEEEEC@EE375)9EB@D0>CFC4C+.4?(
@M70528:330:000000000-K6D4P:1:1102:5935:5709 2:N:0:GTTGCGTTCA+GTTGCAGTTG
TAAAACAGGGTCCCCTCCCCCTCTAGGGTCAAAAAAAGAGGTATTTAAGTTTCGGTCAGTTAAAAGTATTGTGATAGCTCCCGCTAACACTGGCAAAGATAAAAGAAGAAGAATGGCTGTTAAAATAACTGATCAGACAAATAGTCTAATTTTTTCTGCTGAAAGGTTTTTTGCTTTAAGATTAATAATTGTAGTAATAAAATTTAAGGCACCTAAAATTGAAGAAATCCCTGCAAGGTGTAAAGAAAAAATTGTTAAGTCTACTGAAGGTCCTGAATGATAAAACGTTGATAAAGGTGGA
+
CCCCCGGGGGGGGGGGGGGGGGGGGGGGGGGGGGGGGGGGGGGGGGGGGGGGGGGFGGGFGGGGGGGGGGGGGGGGGGFGFGGGGGGGGGGGGGGFGGGGGGGGGGGGGGGGGGGGGGGGGGGGGGGGGGGGGGGGGGGG=9DFEFGGGGFGGGGGGGGGGGFGGDEF9EGGGFGGFGGGGGFGFGGGGGFFGGGGFFFGFDCFFFFFFFFFFGFGFEFFGFCEF5C@BEEAFFFFFCEF@EFAEFFF4@FFFFEF5BAE<FEFG@CEF(677@=<FGFFFF?EF<>@;?C;CC;CFE:8(
@M70528:330:000000000-K6D4P:1:1102:13130:5718 2:N:0:GTTGCGTTCA+GTTGCAGTTG
TAAAACAGGGTCCCCTCCCCCTCTAGGGTCAAAAAAAGAGGTATTTAAGTTTCGGTCAGTTAAAAGTATTGTGATAGCTCCCGCTAACACTGGCAAAGATAAAAGAAGAAGAATGGCTGTTAAAATAACTGATCAGACAAATAGTCTAATTTTTTCTGCTGAAAGGTTTTTTGCTTTAAGATTAATAATTGTAGTAATAAAATTTAAGGCACCTAAAATTGAAGAAATCCCTGCAAGGTGTAAAGAACAAATTGTTACGTCTACTGAAGGTCCTGAATGATAATACGTTGATAAAGGTGGA
+
CCCCCGGGGGGGGGGGGGGGGGGGGGGGGGGGGGGGGGGGGGGGGGGGGGGGGGGGGGGFFFGGGGGGGGGGGGGGGGGGGGGGGGGGGFGGGGGGGGGGGGGGGGGGGGGGGGGGGGGEFGGGGFGGGGGGGGGGGGG??FGGDFGGGGFGGGGGGFCEFGGGGGCFGFFEGGGGFGFGFGGGGGGGGGGGGGGGFGEGEBFFFFFFFFFFFGFDF7EEGFCEFEFFFFFAFDFFFGGGE@EF6:B(ABDBCF4@8+28>ADFG@);@;@F7<E)0+9=?<<)9?7@1;DDGE44C@ED(
@M70528:330:000000000-K6D4P:1:1102:20583:5719 2:N:0:GTTGCGTTCA+GTTGCAGTTG
TAAAACAGGGTCCCTGTCTCTTATACACATCTGACGCTGCCGACGACAACTGCAACGTGTAGATCTCGGTGGTCGCCGTATCATCAAAAAACAAAAAAATATATACACCTTTCGCCTCTCCACCGGTACTTAACCCACCCACTCCACTCCTCACCTCTTCCCATTTCCCCTTCCCATCCCTATTCCTTCCCTTCTCTTACGCCATCAACTACACCCCCCTCCGCCCCCCCTCTTACCCCCATCCATGACGACCCACCGTTCCACCCTCACACTTCTCTTCTCTGCTTGCCCCCCGTTCCAC
+
CCCCCGGGGGGGGGGGGGGGFGGGGGGGGGGDGGGGGGGGGGGGGGGGGGEFG<FGGCCECG<,C<<FF,BF7,8@:C+,:CF@,,CEFGEF,9F,,4C,B,,9FFA,4,,,,++8+86,B;,6++++8,8,,3,,+3+3+++,,,,,,,33@,33>6,,8@,,923;,,3,@,9333,@7,,,,7,+6,,,5,*54,+,)*2())/*)1););67)**(*.((..((04())))1(+/1((,7))))0,(((0()())-.0)*2,-80()..)4):*))))-.,)),-(**1(((*(())
@M70528:330:000000000-K6D4P:1:1102:12767:5739 2:N:0:GTTGCGTTCA+GTTGCAGTTG
TAAAACAGGGTCCCCTCCCCCTCTAGGGTCAAAAAAAGAGGTATTTAAGTTTCGGTCAGTTAAAAGTATTGTGATAGCTCCCGCTAACACTGGCAAAGATAAAAGAAGAAGAATGGCTGTTAAAATAACTGATCAGACAAATAGTCTAATTTTTTCTGCTGAAAGGTTTTTTGCTTTAAGATTAATAATTGTAGTAATAAAATTTAAGGCACCTAAAATTGAAGAAATCCCTGCAAGGTGTAAAGAACAAATTGTTAAGTCTACTGAAGGTCCTGAATGATAAAACGTTGATAAAGGTGGA
+
CCCCCGGGGGGGGGGGGGGGGGGGGGGGGGGGGGGGGGGGGGGGGGGGGGGGGGGGGGGGGGGGGGGGGGGGGGGGGGGGGGGGGGGGGGGGGGGGGGGGGGFGGGGGGGGGGGGGGGDGGGGGGGGGGGGGGGGGGGGGFGFGGGGGGGFGGGGGFGGGGGGGGGGGGGGGGGGGFGGGGFGGGGFFGGGGGGGFFF?GFGFF7CFFAFFFFCFFFFFFGFFFFFBCFEE>>>=A>;AE=BFCEED(?BFFFF78>11>EFFFFE?E@EFF<3@EGFFEEEFCEE06=DF>:C9)9;;=(
@M70528:330:000000000-K6D4P:1:1102:22920:5750 2:N:0:GTTGCGTTCA+GTTGCAGTTG
TAAAACAGGGTCCCCTCCCCCTCTAGGGTCAAAAAAAGAGGTATTTAAGTTTCGGTCAGTTAAAAGTATTGTGATAGCTCCCGCTAACACTGGCAAAGATAAAAGAAGAAGAATGGCTGTTAAAATAACTGATCAGACAAATAGTCTAATTTTTTCTGCTGAAAGGTTTTTTGCTTTAAGATTAATAATTGTAGTAATAAAATTTAAGGCACCTAAAATTGAAGAAATCCCTGCAAGGTGTAAAGAAAAAATTGTTAAGTCTACTGAAGGTCCTGAATGATAAAACGTTGATAAAGGTGGA
+
CCCCCGGGGGGGGGGGGGGGGGGGGGGGGGGGGGGGGGGGGGFGGGGGGFGGGGGGGGGGGGGGGGGGGGGGGGGGGGGGGGGGGGGGGGGGGGGGGGGGGGGGGGGGGGGGFGGGGGGEGGGGGGGGGGGGGGFFGGGBFGFGFFGFGGFGGGGCFGGGGG?FEGDBCGFGGF8EFGGGGGGGFDD7DFGGGGGG?FFFFGFFFFFFFFFFFGFFFGG@FFEFFFFEA>:>A9=A:FFFEEEFFF::ADFFFFEF@==CE=CFE@?AEE@37<AC;:<@C3<)7@9(6;C7DE<C@8>1(
@M70528:330:000000000-K6D4P:1:1102:13986:5779 2:N:0:GTTGCGTTCA+GTTGCAGTTG
TAAAACAGGGTCCCCTCCCCCTCTAGGGTCAAAAAAAGAGGTATTTAAGTTTCGGTCAGTTAAAAGTATTGTGATAGCTCCCGCTAACACTGGCAAAGATAAAAGAAGAAGAATGGCTGTTAAAATAACTGATCAGACAAATAGTCTAATTTTTTCTGCTGAAAGGTTTTTTGCTTTAAGATTAATAATTGTAGTAATAAAATTTAAGGCACCTAAAATTGAAGAAATCCCTGCAAGGTGTAAAGAAAAAATTGTTAAGTCTACTGAAGGTCCTGAATGATAAAACGTTGATAAAGGTGGA
+
CCCCCGGGGGGGGGGGGGGGGGGGGGGGGGGGGGGGGGGGFGGGGGGGGGGGGGGGGGGGGGGGFGGGGGGGGGGGGGGGGGGGGGGGGGGGGCFDCFGGGFGCFFGGGGGGGGGGGGGGFGGGGGGGGGGGGG?FGGGGFGGGGGGGGGFGGGGGGGGGGGGGFFFGGGGDDGGGFFGGGGGGGFEGGGGGGGGGFGFEA@EEFFF8CFFFFGFGFFG@CC5AFFFFFFFFFDFF@C>BBECCEEF2ABFBFF8B?FFFEACF;)174@EEEE3.;CEE6CF<CF@@F0::C<CCCE08(
@M70528:330:000000000-K6D4P:1:1102:26244:5780 2:N:0:GTTGCGTTCA+GTTGCAGTTG
TAAAACAGGGTCCCCTCCCCCTCTAGGGTCAAAAAAAGAGGTATTTAAGTTTCGGTCAGTTAAAAGTATTGTGATAGCTCCCGCTAACACTGGCAAAGATAAAAGAAGAAGAATGGCTGTTAAAATAACTGATCAGACAAATAGTCTAATTTTTTCTGCTGAAAGGTTTTTTGCTTTAAGATTAATAATTGTAGTAATAAAATTTAAGGCACCTAAAATTGAAGAAATCCCTGCAAGGTGTAAAGAAAAAATTGTTAAGTCTACTGAAGGTCCTGAATGATAAAACGTTGATAAAGGTGGA
+
CCCCCGGGGGGGGGGGGGGGGGGGGGGGGGGGGGGGGGGGGGGGGGGGGGFGGGGGGGGGGGGGGGGGGGGGGGGGGGGGGGGGGGGGGGGGGGGGGGGGGGGGGGGGGGGGGGGGGGGGGGGGGGGGFGGGGGGGGGGGGGGGGGGGGGFGGGGGGGGGGGFDCGGFGGGGGGGGFGGGGGGGGGGGGGGGGGGGFDFECCFFFFFFFFFFFFFGFEF@EACEFB@ECFFAFBFFB;>EFEAAEFF3FBFF@FFF?FFFCFEAEEE7@EE<343);@CA<<E33=168?<;CCCCA@:?(
@M70528:330:000000000-K6D4P:1:1102:6776:5782 2:N:0:GTTGCGTTCA+GTTGCAGTTG
TAAAACAGGGTCCCCTCCCCCTCTAGGGTCAAAAAAAGAGGTATTTAAGTTTCGGTCAGTTAAAAGTATTGTGATAGCTCCCGCTAACACTGGCAAAGATAAAAGAAGAAGAATGGCTGTTAAAATAACTGATCAGACAAATAGTCTAATTTTTTCTGCTGAAAGGTTTTTTGCTTTAAGATTAATAATTGTAGTAATAAAATTTAAGGCACCTAAAATTGAAGAAATCCCTGCAAGGTGTAAAGAAAAAATTGTTAAGTCTACTGAAGGTCCTGAATGATAAAACGTTGATAAAGGTGGA
+
CCCCCGGGGGGGGGGGGGGGGGGGGGGGGGGGGGGGGGGGGGGGGGGGGGGGGGGGGGGGGGGGGGGGGGGGGGGGGGGGGGGGGGGGGGGGGGGGGGGGGGGGGGGGGGGGGGGGGGGEFGGGGGGGFFGGGGGGGGGGGGGGGGGGGGBGGFGGFGGGGGGGGGGGGGGGGGGGFGGGGGGGGGGGGGGGGGGGFGFGEFFFFFFFFFFFFGFFFGGFGFFEFFFFFBBAADDFEGG@EE*=EFFDF>FBFF?FEFFFEF?FG<C=3;@A3>ECCFFFFFC6>E@;@;7:C?CEDF::(
@M70528:330:000000000-K6D4P:1:1102:19853:5785 2:N:0:GTTGCGTTCA+GTTGCAGTTG
TAAAACAGGGCTCCCTGTCTCTTCTACACATCTGACGCTGCCGACGACAACTGCAACGTGTAGATCTCGGTGGGCGCCGCATCATTAAAAACACAAAAATAAAACAACTAGAATTGCTGCCCAACTCACGTATAACCCAACTTAGCTAAATTTATATACTGAATGTTATGCTTCTATCAGCTTACAACTCATACAATGTCCATCTACTCCACTCCAACCTGACACCATCCGTTCTAGTCGTATGCATCCTCCTATCACATCTACTGACGATCTGCACTGCTCAACTTTCACCACCTATTTC
+
CCCCCGGGGGGCGGGGGFGEGGG9FGGGGGGGGGGGDGGGGGGGGGGGGGGFGGGGGGGFEE<9CEFGFF:@F+,@7F7+784<@5C,C9FCE,A<<8?,:>FD,,,4,4,9,5,,,A+,,,,++,,5::44E8A;,@+@+,+3,83933C,,87,,,,63,2,3+7,@,,6,@9,45:FD9;<,,7+>A,,?,**+,+,*7+0<9++*;*;1****,4),3)**)07)-(:/-(+9,,*(00).))))))(/*)*9A*))3)+14)/((/(()1)*+.).)6)()))))***,((+)-)-
@M70528:330:000000000-K6D4P:1:1102:11306:5788 2:N:0:GTTGCGTTCA+GTTGCAGTTG
TAAAACAGGGTCCCCTCCCCCTCTAGGGTCAAAAAAAGAGGTATTTAAGTTTCGGTCAGTTAAAAGTATTGTGATAGCTCCCGCTAACACTGGCAAAGATAAAAGAAGAAGAATGGCTGTTAAAATAACTGATCAGACAAATAGTCTAATTTTTTCTGCTGAAAGGTTTTTTGCTTTAAGATTAATAATTGTAGTAATAAAATTTAAGGCACCTAAAATTGAAGAAATCCCTGCAAGGTGTAAAGAAAAAATTGTTAAGTCTACTGAAGGTCCTGAATGATAAAACGTTGATAAAGGTGGA
+
CCCCCGGGGGGGGGGGGGEGGCGGGGGGGGGGGGGG@CFGGGGGGGGGGGGGGGGGGGGFEFFGGGGFGGGGGCGFGGGGFGGGGGGGGGGGFDFGGFFDGFEEFFEFFFGF@FGGG8=4BFGFGGFGGCGGGGGCF8EGGGGGGGFFGGFGGGGGGGGGGGGFFGGGGGGCGFGGFGFFFGGGGGGCFGGGGGGGFGFFEGFFFFFFFFFFFGFGFGGFGFA5B@=CFBF49@:9>FG7@EEFF::@FFFFEFCFE=+/.;CFGFFFF15>/>ACCFFFEECCEE@380::FECEG<?F(
@M70528:330:000000000-K6D4P:1:1102:13969:5789 2:N:0:GTTGCGTTCA+GTTGCAGTTG
TAAAACAGGGTCCCCTCCCCCTCTAGGGTCAAAAAAAGAGGTATTTAAGTTTCGGTCAGTTAAAAGTATTTTGATAGCTCCCGCTAACACTGGCAAAGATAAAAGAAGAAGAATGGCTGTTAAAATAACTGATCAGACAAATAGTCTAATTTTTTCTGCTGAAAGGTTTTTTGCTTTAAGATTAATAATTTTAGTATTAAAATTTAAGGAACCTAAAATTGAGTAAATCCCTGCAAGTGGTAAAGAAAAAATGGTTAAGCCTACTGACGTTCCTGAAGGATAAAACGTTGATAAAGGTGGT
+
CCCCCGGGGGGGGGGGGGGGGGGGFFFGGGGGGGGGGGGGGGGFGGGGFGGGGGGFGGGGGGDGAACFEF,6<BFC,,,CFDDGEC:,CE<FEFGGFEE<FGFFEG,:A?,EAFGFGFDGE9F9C@FGF,>=,=EF9BFGDG994,EFCFDFCG+,@DAEGDEDG+@DFGGGD@FDFF8,,7=B,,@=;D,7C,5?+=C,;3?59E90**5;**;CAAF@F6*14A;AF>=4@2)9>2,,12:8765:?B(7**88*4+*0;;F9)7(,(,5/9))**(/7);3>).6/3*+0-.5+4:((
@M70528:330:000000000-K6D4P:1:1102:15016:5804 2:N:0:GTTGCGTTCA+GTTGCAGTTG
TAAAACAGGGTCCCCTCCCCCTCTAGGGTCAAAAAAAGAGGTATTTAAGTTTCGGTCAGTTAAAAGTATTGTGATAGCTCCCGCTAACACTGGCAAAGATAAAAGAAGAAGAATGGCTGTTAAAATAACTGATCAGACAAATAGTCTAATTTTTTCTGCTGAAAGGTTTTTTGCTTTAAGATTAATAATTGTAGTAATAAAATTTAAGGCACCTAAAATTGAAGAAATCCCTGCAAGGTGTAAAGAAAAAATTGTTAAGTCTACTGAAGGTCCTGAATGATAAAACGTTGATAAAGGTGGA
+
CCCCCGGGGGGGGGGGGGGGGGGGGGGGGGGGGGGGGGGGGGGGGGGGGGGGGGGGGGGGGGGGGGGGGGGGGGGGGGGGGGGGGGGGGGGGFGGGGGGGGGGGGGGGGGGGGGGGGGGGGGGGGGGGGGGGGGGGGGGGGGGGGGGGGGFGGGGGGGGGGGGGGGGGGGGGGGGGFGGGGGGGGGGGGGGGGGGGFGFGFGFFFFFFFFFFFGFGFGGFGFFFFFFFFBEAFFFFEFDFEEEFFFB@A5>@EFFF?CBECCECC<C;<@EF=AFEGGFFFFF9EFBDDFC+:CEFG<(4(
@M70528:330:000000000-K6D4P:1:1102:22075:5811 2:N:0:GTTGCGTTCA+GTTGCAGTTG
TAAAACAGGGTCCCCTCCCCCTCTAGGGTCAAAAAAAGAGGTATTTAAGTTTCGGTCAGTTAAAAGTATTGTGATAGCTCCCGCTAACACTGGCAAAGATAAAAGAAGAAGAATGGCTGTTAAAATAACTGATCAGACAAATAGTCTAATTTTTTCTGCTGAAAGGTTTTTTGCTTTAAGATTAATAATTGTAGTAATAAAATTTAAGGCACCTAAAATTGAAGAAATCCCTGCAAGGTGTAAAGAAAAAATTGTTAAGTCTACTGAAGGTCCTGAATGATAACACGTTAAAAAAGGTGGA
+
CCCCCGGGGGGGGGGGGGGGGGGGGGGGGGGGGGGGGGGGGGGGGGGGGGEFGGGGGGGGGGGGGGGGGGGGGGGGGFGGFGGGGGGGGGGGGGGGGGGGGGGGGGGGGGGGGGGGGGGGGGGGGGGGGGFFGGGGGGGGGGGGGGGGGGFGGCEGGGGGGGGGGGEFGGGGCCGGFGGFFFGGGGGGGGFFGAFD@FCFFGFFFFFFFFFFAFFGFGGFCF@AFE@EFFBFFDBFFCE7<=ECCE>B;B@FE=EFCFAE);?@E3973=;EE<<>*+.)15<)73;5@(:+17638<:((
@M70528:330:000000000-K6D4P:1:1102:15470:5819 2:N:0:GTTGCGTTCA+GTTGCAGTTG
TAAAACAGGGTCCCCTCCCCCTCTAGGGTCAAAAAAAGAGGTATTTAAGTTTCGGTCAGTTAAAAGTATTGTGATAGCTCCCGCTAACACTGGCAAAGATAAAAGAAGAAGAATGGCTGTTAAAATAACTGATCAGACAAATAGTCTAATTTTTTCTGCTGAAAGGTTTTTTGCTTTAAGATTAATAATTGTAGTAATAAAATTTAAGGCACCTAAAATTGAAGAAATCCCTGCAAGGTGTAAAGAAAAAATTGTTAAGTCTACTGAAGGTCCTGAATGATAAAACGTTGATAAAGGTGGA
+
CCCCCGGGGGGGGGGGGGGGGGGGGGGGGGGGGGGGGGGGGGGGGGGGGGGGGGGGGGGGGGGGGGGGGGGGGGGGGGGGGGGGGGGGGGGGGGGGGGGGGGGGGGGGGGGGGGGFGGGGGGGGGGGGGGGGGGGGGGGGGGGGGGGGGGFGGGGGGGGGGGGGFGGGGGGGGGGGFGGGGGGGGGGGGGGGFGGGAFFGFGFFFFC?F?FFFGFGFCGFGFFFFFFEF>EFFFFF@GGFFFFFFEF2?8@FEFCFCFAFECEFGFEE3=FFEFEEDCEA3?534)668@FC@?EFGF0:(
@M70528:330:000000000-K6D4P:1:1102:19171:5821 2:N:0:GTTGCGTTCA+GTTGCAGTTG
TAAAACAGGGTCCCCTCCCCCTCTAGGGTCAAAAAAAGAGGTATTTAAGTTTCGGTCAGTTAAAAGTATTGTGATAGCTCCCGCTAACACTGGCAAAGATAAAAGAAGAAGAATGGCTGTTAAAATAACTGATCAGGCAAATAGTCTAATTTTTTCTGCTGAAAGGTTTTTTGCTTTAAGATTAATAATTGTAGTAATAAAATTTAAGGCACCTAAAATTGAAGAAATCCCTGCAAGGTGTAAAGAAAAAATTGTTAAGTCTACTGAAGGTCCTGAATGATAAAACGTTGATAAAGGTGGG
+
CCCCCGGGGGGGGGGGGGGGGGGGGGGGGGGGGGGGGGGGGGGGGGGGGGGGGGGFFGGGGGGGGGGGGGGGGGGGGGGGGGGGGGGGGGGGGGGGGGGGGGGGGGGGGGGCGFGGGGGGGGGGGGGGGGGGGGGGGGGGGGGGGGGGGFFGGGGGGGGGGGGGGGGGGGG6>EFFFGGGGGGGFGGGGGGGGGGGFGFGEFF5CFFFFFFFFGFGFGG@DFEFFFFFF=B>FFDF>5<?9@EFFFFBFFFBFFEF<FAC<7CFCE<<E@@E74<<FDC<<?E<>.66335+;?CE?<:?(
@M70528:330:000000000-K6D4P:1:1102:15002:5821 2:N:0:GTTGCGTTCA+GTTGCAGTTG
TAAAACAGGGTCCCCTCCCCCTCTAGGGTCAAAAAAAGAGGTATTTAAGTTTCGGTCAGTTAAAAGTATTGTGATAGCTCCCGCTAACACTGGCAAAGATAAAAGAAGAAGAATGGCTGTTAAAATAACTGATCAGACAAATAGTCTAATTTTTTCTGCTGAAAGGTTTTTTGCTTTAAGATTAATAATTGTAGTAATAAAATTTATGGCACCTAAAATTGACGAAATCCCTGCAAGGTGTAAAGAACAAATTGTTAAGTCTACTGAAGGTCCTGAATGATAAGACGTTGCTAAATGTGGA
+
CCCCCG,FFGGCG@FGGG@FGGGGACFCFGG<CGCFGGDFC@9CCC?EF@@FC@@BFGDCEF,E<FF<CFGFF9,<FFDFGGEG>FGGGFFFF8AFBGGG9;EBE<EEFAFGFA9EF@6@FF?FFGFG,C,C5C,,4DA=+EFF;EGFGCFAFD=FCFGGBACEFFFFGDEEEFGGF9==,@=C>FFEG;:E9FCG7D<,0,?=7F+???AF>5>FF,E)9@*8@7)>FEFFF)5;@8>4>=5=14>3A(>=<8>+9:B5@8CAA)9)45@@=EF);@E@<C?).73;2;*0+9>)>CC>.
@M70528:330:000000000-K6D4P:1:1102:23686:5832 2:N:0:GTTGCGTTCA+GTTGCAGTTG
TAAAACAGGGTCCCCTCCCCCTCTAGGGTCAAAAAAAGAGGTATTTAAGTTTCGGTCAGTTAAAAGTATTGTGATAGCTCCCGCTAACACTGGCAAAGATAAAAGAAGAAGAATGGCTGTTAAAATAACTGATCAGACAAATAGTCTAATTTTTTCTGCTGAAAGGTTTTTTGCTTTAAGATTAATAATTGTAGCAATAAAATTTAAGGCACCTAAAATTGAAGAAATCCCTGCAAGGTGTAAAGAAAAAATTGTTAAGTCTACTGAAGGTCCTGAATGATAAAACGTTGATAAAGGTGGA
+
CCCCCGGGGGGGGGGGGGGGGGGGGGGGGGGGGGGGGGGGGFGGGGGGGFGGGGGFGGFFEFGGGGGGGGGGGGGGGGGGGGGGGGGGGGGGGGGFGGGGFGGGGGGGGGGGGGGGGGGGGGGGGGGGGGGGGGGGGGGGGGGGGGGGGGFGGGGGGGGGGGFGFGGGGGGGGGGGFGGDFGFGGGGGGGGGGGGGAGFGA>FEFFFFFFFFFGFGFCCBFFEFFFFFFFFFFFFFFFDC9=E>CEFFFF@DFFFA4B8?EAEFF<CEE@@E<AFEC:?E<CE3;7:DDFFCF?<9<3.4(
@M70528:330:000000000-K6D4P:1:1102:12110:5837 2:N:0:GTTGCGTTCA+GTTGCAGTTG
TAAAACAGGGTCCCCTCCCCCTCTAGGGTCAAAAAAAGAGGTATTTAAGTTTCGGTCAGTTAAAAGTATTGTGATAGCTCCCGCTAACACTGGCAAAGATAAAAGAAGAAGAATGGCTGTTAAAATAAATGATCAGACAAATAGTCTAATTTTTTCTGCTGAAAGGTTTTTTGCTTTAAGATTAATAATTGTAGTAATAAAATTTAAGGCACCTAAAATTGAAGAAATCCCTGCAAGGTGTAAAGAAAAAATTGTTAAGTCTACTGAAGGTCCTGAATGATAAAACGTTGATAAAGGTGGA
+
CCCCCGGGGGGGGGGGGGGGGGGGFGGGGGGGGGGGGGGGGFFGGGGGGGGGGGGGGGGGGGGGGGGGGGGGGGGGFGGGGGGGGGGGGGGGGGGGGGGGGGFGGGGGGFGGGGGGGGDGGGGFGGGGGGGGGGGFGGGGGGFFGGGGGGFGGGGFGGGGGGDGADFGFGGGGGGGFGFGGGGGGGGGGGGCFFGGFGEGC@9CFFFF?FFFFGFF>7EEGFFFFF@EF9BFF=BFB:<>9>?AEEB(ADBBEF?8/:B?<FEFGEC<@15>)7A9;CE)).1/;@9;1(71;CCE+/(8(
@M70528:330:000000000-K6D4P:1:1102:15466:5838 2:N:0:GTTGCGTTCA+GTTGCAGTTG
TAAAACAGGGTCCCCTCCCCCTCTAGGGTCAAAAAAAGAGGTATTTAAGTTTCGGTCAGTTAAAAGTATTGTGATAGCTCCCGCTAACACTGGCAAAGATAAAAGAAGAAGAATGGCTGTTAAAATAACTGATCAGACAAATAGTCTAATTTTTTCTGCTGAAAGGTTTTTTGCTTTAAGATTAATAATTGTAGTAATAAAATTTAAGGCACCTAAAATTGAAGAAATCCCTGCAAGGTGTAAAGAAAACATTGTTAAGTCTACTGAAGGTCCTGAATGATAAAACGTTGATAAAGGTGGA
+
CCCCCGGGGGGGGGGGGGGGGGGGGGGGGGGGGGGGGGFGGGGGGGGGFGGCFGGFGEGGGGGGGFGGGGGGGGGGFGGGGGGGGDEGGGGGGGGGFGGGG;FEGGGGGGGGGGGFGGDGGGGGGGFGFFGGGGGGGGGGGGGGGGGGDGFGFG6FCGGGGG?F,DEGFGG+39DFDGFGFFGGGFGGGGGGGGGGFFFA=@CECCFFFFFF5CAFFGG=FFEEA@DCFEE4AFFFE>DGEEEFEFF-?(7B*49F5BB<8BCFG=C3;;;9=<AEC+6AF??C)/(=DFGF7C7)0=@((
@M70528:330:000000000-K6D4P:1:1102:27272:5839 2:N:0:GTTGCGTTCA+GTTGCAGTTG
TAAACAGGGTCCCCTCCCCCTCTAGGGTCAAAAAAACATTGCTTTAAGTTTCGGTCAGTTAAAAGTATTGTGATCTCTCCCGCTAACACTGGCAAAGATAAAAGAAGAAGAATGGCTGTTAAAATAACTGATCAGACAAATAGTCTAATTTTTTCTGCTGAAAGGTTTTTTGCTTTAAGATTAATAATTGTAGTAATAAAATTTAAGGCACCTAAAATTGAAGAAATCCCTGCAAGGTGTAAAGAAAAAATTGTTAAGTCTACTGAAGGTCATGAATGATAAAACGTTGATAAAGGGGGTT
+
CCCCCGGGGFGGFGFDEGGGGGGGGGGGGGGGGGGG6,;,,,<C<CFF<<<EEG::@F<,E<EF<FGG,C<CEFFCCFG8FCCGDCFFGGGCEGFGGGGGGGGGGGGGG8FGGGGGDGFGGGFGEGGGFCGFGGGGGGGEFGGGGGG9EFFGGGFGGGGGGFGGGGGFCGEGCGFGFFF8EFFGFGGFFFFCGFF@C<=FAC6AFCA?FFFFFGFFFG7C7F=@F5AE9>:A>):4>DFGEFCFEB=5A(5;489>C=FCEFE6+).=1(7./;9.;CA7)1.))(6@;?CCCCE/*-1((
@M70528:330:000000000-K6D4P:1:1102:22590:5844 2:N:0:GTTGCGTTCA+GTTGCAGTTG
TAAAACAGGGTCCCCTCCCCCTCTAGGGTCAAAAAAAGAGGTATTTAAGTTTCGGTCAGTTAAAAGTATTGTGATAGCTCCCGCTAACACTGGCAAAGATAAAAGAAGAAGAATGGCTGTTAAAATAACTGATCAGACAAATAGTCTAATTTTTTCTGCTGAAAGGTTTTTTGCTTTAAGATTAATAATTGTAGTAATAAAATTTAAGGCACCTAAAATTGAAGAAATCCCTGCAAGGTGTAAAGAAAAAATTGTTAAGTCTACTGAAGGTCCTGAATGATAAAACGTTGATAAAGGTGGA
+
CCCCCGGGGGGGGGGGGGGGGGGGGGGGGGGGGGGGGGGGGGGGGGGGGGGGGGGGGGGGGGGGGGGGGGGGGGGGGGGGGGGGGGGGGGGGGGGGGGGGGGGGGGGGGGGGGGGGGGGGGGGGGGGGGGGGGGGGGGGGGGGGGGGGGFFGGGGGGGGGGGGGGGGGGGGGGGGGFGGGGGGGGGGGGGGGGGGGFGFGECFFFFFFF?FFFGFGFGGECFEFFFC=FE=AF==FBGFFE=EFFF=:FBBFEA*=?FBC58C69<5@E@@93<<E6;?A??CC679@@17+:<>EF3(((
@M70528:330:000000000-K6D4P:1:1102:19180:5855 2:N:0:GTTGCGTTCA+GTTGCAGTTG
TAAAACAGGGTCCCCTCCCCCTCTAGGGTCAAAAAAAGAGGTATTTAAGTTTCGGTCAGTTAAAAGTATTGTGATAGCTCCCGCTAACACTGGCAAAGATAAAAGAAGAAGAATGGCTGTTAAAATAACTGATCAGACAAATAGTCTAATTTTTTCTGCTGAAAGGTTTTTTGCTTTAAGATTAATAATTGTAGTAATAAAATTTAAGGCACCTAAAATTGAAGAAATCCCTGCAAGGTGTAAAGAAAAAATTGTTAAGTCTACTGAAGGTCCTGAATGATAAAACGTTGATAAAGGTGGA
+
CCCCCGGGGGGGGGGGGGGGGGGGGGGGGGGGGGGGGGGGGGGGGGGGGGGGGGGFGGGGGGGGGGGGGGGGGFGGGGGGGGGGGGDGGGGGGGGGGGGGGGFGGFGGGGGGGGGGGGGGGGGGGFGGGGGGGGGGGGGGGGGGGGGGGGFGGFGGGGGEFE8FEGGGGGGCEGGGFGGGGGGGGGGGGGGGGFGGFGFGCFFFFFFFFFFFFFFGFGGFGFEFFFFFFEBAFFFF@;DDE@EFCE=BFBB=BFCF5=8@<ACCFFF@@3=E@EFFFFFF3<E3.765:;F7@C<<E;:0(
@M70528:330:000000000-K6D4P:1:1102:22666:5856 2:N:0:GTTGCGTTCA+GTTGCAGTTG
TAAAACAGGGTCCCCTCCCCCTCTAGGGTCAAAAAAAGAGGTATTTAAGTTTCGGTCAGTTAAAAGTATTGTGATAGCTCCCGCTAACACTGGCAAAGATAAAAGAAGAAGAATGGCTGTTAAAATAACTGATCAGACAAATAGTCTAATTTTTTCTGCTGAAAGGTTTTTTGCTTTAAGATTAATAATTGTAGTAATAAAATTTAAGGCACCTAAAATTGAAGAAATCCCTGCAAGGTGTAAAGAAAAAATTGTTAAGTCTACTGAAGGTCCTGAATGATAAAACGTTGATAAAGGTGGA
+
CCCCCGGGGGGGGGGGGGGGGGGGGGGGGGGGGGGGGGGGGGGGGGGGGGGGGGGGGGGGGGGGGGGGGGGGGGGGGGGGGGGGGGGGGGGGGGGGGGGGGGGGGGGGGGGGGGGGGGGGGGGGGGGGGGGGGGGGGGGGGGGGGGGGGGFGFFGGGGGGGGGGGGGGGGGGGGGGFGGGGGGGGGGGGGGGGGGGFGFGFGFFFFFFFFFFFGFGFGGFGFFEFFFFFEFFFFBA>:>DE>A9EFBDABFFFFFFC>=EEFEF935.=@@E<FEF;:EE<3?)9=256(::DCEEG<?:(
@M70528:330:000000000-K6D4P:1:1102:10766:5857 2:N:0:GTTGCGTTCA+GTTGCAGTTG
TAAAACAGGGTCCCCTCCCCCTCTAGGGTCAAAAAAAGAGGTATTTAAGTTTCGGTCAGTTAAAAGTATTGTGATAGCTCCCGCTAACACTGGCAAAGATAAAAGAAGAAGAATGGCTGTTAAAATAACTGATCAGACAAATAGTCTAATTTTTTCTGCTGAAAGGTTTTTTGCTTTAAGATTAATAATTGTAGTAATAAAATTTAAGGCACCTAAAATTGAAGAAATCCCTGCAAGGTGTAAAGAAAAAATTGTTAAGTCTACTGAAGGTCCTGAATGATAACACGTTGATAAAGGTGGA
+
CCCCCGGGGGGGGGGGGGGGGGGGGGGGGGGGGGGGGGGGGGGGGGGGGGGGGGGGGGGGGGGGFGGGGGGGGGGGGGGGGGGGGGGGGGGGGGGGGGGGGGGGGGGGGGGGGGGGGGGGGGGGGGGGGGGGGGGGGGGGGGFFGGGGGGFGGGGGGGGGGGGGGGGGGGGDEGGGFFEGGGGGGGGGGGGGGGGGFGFFEFFFFFFFAFFFFGFGF7FEGF*8FFCEFBEAFFB8>>CD6@?CF4=>FBBBFFFF*4BCEFFFGEC73@5@7<3C9;?@C3?)7@?D;(/+199794?<(
@M70528:330:000000000-K6D4P:1:1102:8840:5868 2:N:0:GTTGCGTTCA+GTTGCAGTTG
TAAAACAGGGTCCCCTCCCCCTCTAGGGTCAAAAAAAGAGGTATTTAAGTTTCGGTCAGTTAAAAGTATTGTGATAGCTCCCGCTAACACTGGCAAAGATAAAAGAAGAAGAATGGCTGTTAAAATAACTGATCAGACAAATAGTCTAATTTTTTCTGCTGAAAGGTTTTTTGCTTTAAGATTAATAATTGTAGTAATAAAATTTAAGGCACCTAAAATTGAAGAAATCCCTGCAAGGTGTAAAGAAAAAATTGTTAAGTCTACTGAAGGTCCTGAATGATAAAACGTTGATAAAGTTGGA
+
CCCCCGGGGGGGGGGGGGGGGGGGGGGGGGGGGGGGGGGGGGGGGGGGGGGGGGGGGGGGGGGGGGGGFGGGGFGGGGGGGGGGGGGGGGGGGGGGGGGGGGGGGGGGGGGGGGGGGGDGGGGDFFGCFGGGGGGGGGGGFGGGGGGGGGFGGGGGGGGGGGFFDGGGGGGGGGGGFFGGGGGGGGGGGGGGGGGGFGF:CGFFFFFFFFFFFGF5ACGFGFF@FFBCF@EFFFFABFGFFEFEEFF=69@BBFEFE8@ECFFFGF?)75;@=<AF<>?3CEEEE86;8?CFG<CE+7>?)
@M70528:330:000000000-K6D4P:1:1102:26132:5871 2:N:0:GTTGCGTTCA+GTTGCAGTTG
TAAAACAGGGTCCCCTCCCCCTCTAGGGTCAAAAAAAGAGGTATTTAAGTTTCGGTCAGTTAAAAGTATTGTGATAGCTCCCGCTAACACTGGCAAAGATAAAAGAAGAAGAATGGCTGTTAAAATAACTGATCAGACAAATAGTCTAATTTTTTCTGCTGAAAGGTTTTTTGCTTTAAGATTAATAATTGTAGTAATAAAATTTAAGGCACCTAAAATTGAAGAAATCCCTGCAAGGTGTAAAGAAAAAATTGTTAAGTCTACTGAAGGTCCTGAATGATAAAACGTTGATAAAGGTGGA
+
CCCCCGGGGGGGGGGGGGGGGGGGGGGGGGGGGGGGGGGGGGGGGGGGGGGGGGGGGGGGGGGGGGGGGGGGGGGGGGGGFGGGGGGGGGGGGGGGGGGGGGGGGGGGGGGGGGGGGGGGGGGGGGGGGGGGGGGGGGGGGGGGGGGGGGFGGGGGGGGGGGGGGGGGGGGGGGGGFGF8FGGGGGGGGGGGGGGGFGFGEEFFFFFFFFFFFGFGFGGEGFEAFFFFFF3AFDFFBDDDEFCA44>:FF>=EFCFCBBEE6EAGFC<EFE3)7=40;CFCCECE@>D8@3;CEEFGEBB0
@M70528:330:000000000-K6D4P:1:1102:6854:5876 2:N:0:GTTGCGTTCA+GTTGCAGTTG
TAAAACAGGGTCCCCTCCCCCTCTAGGGTCAAAAAAAGAGGTATTTAAGTTTCGGTCAGTTAAAAGTATTGTGATAGCTCCCGCTAACACTGGCAAAGATAAAAGAAGAAGAATGGCTGTTAAAATAACTGATCAGACAAATAGTCTAATTTTTTCTGCTGAAAGGTTTTTTGCTTTAAGATTAATAATTGTAGTAATAAAATTTAAGGCACCTAAAATTGAAGAAATCCCTGCAAGGTGTAAAGAAAAAATTGTTAAGTCTACTGAAGGTCCTGAATGATAAAACGTTGATAAAGGTGGA
+
CCCCCGGGGGGGGGGGGGGGGGGGGGGGGGGGGGGGGGGGGGGGGGGGGGGGGGGGGGGGGGGGGGGGGGGGGGGGGGGGFGGGGGGGGGGGGGGGGGGGGGGGGGGGGGGGGGGGGGGGG9FGGGGGGGGGGGGGGGGGFGFGGGGGGGFGGGGGGGGGGGGGGGGGFGGGGGGGFGGGGGGGGGGGGGGGGGGGFGFGEFFFFFFF5FFFFGFGFGGEFFEEFFFFFFFAFFFB@DD@@EFFFFF2A2>DEFEFEBAEEFEFFEEFFFEE7AFFFFEECE?6;=>@F0*7CEFFFFFF0
@M70528:330:000000000-K6D4P:1:1102:13212:5883 2:N:0:GTTGCGTTCA+GTTGCAGTTG
TAAAACAGGGTCCCCTCCCCCTCTAGGGTCAAAAAAAGAGGTATTTAAGTTTCGGTCAGTTAAAAGTATTGTGATAGCTCCCGCTAACACTGGCAAAGATAAAAGAAGAAGAATGGCTGTTAAAATAACTGATCAGACAAATAGTCTAATTTTTTCTGCTGAAAGGTTTTTTGCTTTAAGATTAATAATTGTAGTAATAAAATTTAAGGCACCTAAAATTGAAGAAATCCCTGCAAGGTGTAAAGAAAAAATTGTTAAGTCTACTGAAGGTCCTGAATGATAAAACGTTGATAAAGGTGGA
+
CCCCCGGGGGFEGGGECEECFCFCFGGFFCE9FEFGGGFGGGGF<FFFGGGGFGECFFDFAF<E@ECFFFGF<FGGGFDGFGGGEGGGDEFCGGGGFGGGGDGGGGGGGGGCGGEE8FD@EGFFFGDGGGGG9FGFGGFFG9FFFGGGGGFGGGGGGGA8BEGGFGGGGGGGGGGFD=CFAFDGGGGGFFFGGGGGFGFG@CC)8CFFFFFFF>AF5DACEFCFF@CCF):AF9BFEC>B:>6BEED5FFFB2+1+91B@C;?6><5)/6@E)787DFEACFCFFE6=(6>+:7;4C)28(
@M70528:330:000000000-K6D4P:1:1102:10349:5896 2:N:0:GTTGCGTTCA+GTTGCAGTTG
TAAAACAGGGTCCCCTCCCCCTCTAGGGTCAAAAAAAGAGGTATTTAAGTTTCGGTCAGTTAAAAGTATTGTGATAGCTCCCGCTAACACTGGCAAAGATAAAAGAAGAAGAATGGCTGTTAAAATAACTGATCAGACAAATAGTCTAATTTTTTCTGCTGAAAGGTTTTTTGCTTTAAGATTAATAATTGTAGTAATAAAATTTAAGGCACCTAAAATTGAAGAAATCCCTGCAAGGTGTAAAGAACAAATTGTTAAGTCTACTGAAGGTCCTGAATGATAAAACGTTGATAAAGGTGGA
+
CCCCCGGGGGGGGGGGGGDGGGGGGGGGGGGGGGGGGGGGGGGGGGGGGFFGGGGFGGGGGGGGGGGGGGGGGGGGGGGGGGGGGGGGGGGGGGGGGGGGGGCGGGGGGGGGGGGGGGGGGGFGGGGGGGCFGGGGGGGGFGGGGGGGGGFGGGGGGGGGGGGGGGGGGGGGGGGGFG,8AFGFGGGGGGGGGGF7CFFAA@FFFFFFFFFFFGFFF;F@FF;A6:CEFBEFFFBFB:>DBFFFE=:5?:=>EFCFEFFE4BCFGE?@3@@>;E3)2+63)5?)9=9DF;>++974A@E;(
@M70528:330:000000000-K6D4P:1:1102:8719:5909 2:N:0:GTTGCGTTCA+GTTGCAGTTG
TAAAACAGGGTCCCCTCCCCCTCTAGGGTCAAAAAAAGAGGTATTTAAGTTTCGGTCAGTTAAAAGTATTGTGATAGCTCCCGCTAACACTGGCAAAGATAAAAGAAGAAGAATGGCTGTTAAAATAACTGATCAGACAAATAGTCTAATTTTTTCTGCTGAAAGGTTTTTTGCTTTAAGATTAATAATTGTAGTAATAAAATTTAAGGCACCTAAAATTGAAGAAATCCCTGCAAGGTGTAAAGAAAAAATTGTTAAGTCTACTGAAGGTCCTGAATGATAAAACGTTGATAAAGGTGGA
+
CCCCCGGGGGGCFGGGGCCGGGGGGGFFGGGFFGFGGDFGGGGGGGGGGFGFDEGBFEFFFAFGGGGEFGGGGGFEFGFFGGEGGGGGGGGG88EG8FFGGF9DFFGFGFAFEEECFGGGFGFGG9FGGGGFFGFFFGGGFGGGGGGFGGFCDFEGGFFGGGGGGGGFGGGGGGFGFAEGGGGGGFGGGFGGGGGGCFF7CCFFFFFFFFFF>CFFF9FEGAACF@5>FEFF*>:ABF?>>EFFC=B(?52>BF7=CCFFECEF?@?;4@E><<@E;@EFEFE3>@B;3;>+;?)7+7??0
@M70528:330:000000000-K6D4P:1:1102:20478:5911 2:N:0:GTTGCGTTCA+GTTGCAGTTG
TAAAACAGGGTCCCCTCCCCCTCTAGGGTCAAAAAAAGAGGTATTTAAGTTTCGGTCAGTTAAAAGTATTGTGATAGCTCCCGCTAACACTGGCAAAGATAAAAGAAGAAGAATGGCTGTTAAAATAACTGATCAGACAAATAGTCTAATTTTTTCTGCTGAAAGGTTTTTTGCTTTAAGATTAATAATTGTAGTAATAAAATTTAAGGCACCTAAAATTGAAGAAATCCCTGCAAGGTGTAAAGAAAAAATTGTTAAGTCTACTGAAGGTCCTGAATGATAAAACGTTGATAAAGGTGGA
+
CCCCCGGGGGGGGGGGGGGGGGGGGGGGGGGGGGGGGGGGGGGGGGGGGGGGGGGGGGGGGGGGGGGGGGGGGGGGGGGGGGGGGGGGGGGGGGGGGGGGGGGGGGGGGGGGGGGGGGGGGGGGGGGGGGGGGGGGGGGGGGGGGGGGGGFGGGGGGGGGGGGGGGFGFFGGGGGGFGGGGGGGGGGGGGGGGGGGFGFGEFFEFFFFFAFFFGFGFGGFGFEFFF@EFFEFFFDFEDDGEBEFFFDBFBBB9A8:>B=CC7CAFF?=EEFF8<<EC7<@CEF3CE:6:<C+;?6>C;>B(
@M70528:330:000000000-K6D4P:1:1102:21213:5930 2:N:0:GTTGCGTTCA+GTTGCAGTTG
TAAAACAGGGTCCCCTGTCTCTTATACACATCTGACGCTGCCGACGACAACTGCAACGTGTAGATCTAGGTGGGCGCCGGCCCATGAAAAAAAAAATAATATCTACGAATCCCACATCTACACTCACAATTCTACTTTCCTCTCCCGTCTTCACACTTCACATTCTCAAACGCCACTCCTTAGTTAAGCCCCGGTCTGTCACGCACCAATTCACCAGCATCCTACGCGCGCTTTACGCCCCGTCATTACGCCCTACTGTAGCCACCCCCTTATCACCACATCTGATTGCCCGTCGTTACTC
+
CCCCCGGGGGGGGGGGGEF9FFFGG9FFGGEFDFGGGGGGGFCFGC=FFGGCEFGGFEF7:@<E@CF,C<,6,+:6+4++++4,A,,5?CAF:6@+,5:B9=,,,C+=,,+,,,,+8,6@D9F,,,,:,,8D,CCF,,C,6,==,,6,A,*@,8,57,,77,,3,?,739>*@4***5,22,2,229:,,*:)*):8,1=*<)(:)22)/111+**)**)+0/94;607(-7:0<=(*/2-7:E(3))*(((,)().**.)*.*:(((,((,))-.9*-.))-.)-4.))**1-((2,().
@M70528:330:000000000-K6D4P:1:1102:16984:5941 2:N:0:GTTGCGTTCA+GTTGCAGTTG
TAAAACAGGGTCCCCTCCCCCTCTAGGGTCAAAAAAAGAGGTATTTAAGTTTCGGTCAGTTAAAAGTATTGTGATAGCTCCCGCTAACACTGGCAAAGATAAAAGAAGAAGAATGGCTGTTAAAATAACTGATCAGACAAATAGTCTAATTTTTTCTGCTGAAAGGTTTTTTGCTTTAAGATTAATAATTGTAGTAATAAAATTTAAGGCACCTAAAATTGAAGAAATCCCTGCAAGGTGTAAAGAAAAAATTGTTAAGTCTACTGAAGGTCCTGAATGATAAAACGTTGATAAAGGTGGA
+
CCCCCGGGGGGGGGGGGGGGGGGGGGGGGGGGGGGGGGGGGGGGGGGGGGGGGGGGGGGGGGGGGGGGGGGGGGGGGGGGGGGGGGGGGGGGGGGGGGGGGGGGGGGGGGGGGGGGGGGGGGGGGGGGGGGFGGGGGGGGGGGGGGGGGGFGGGGGGCEFEGGGGDFFGGGGGGGGFGGGGGGGGGGGGGGGGGGGFG7F<DFFFFFFFFFFFGFFFDGFGFECFEFEFFFAABDF=DFE@ECFFED(;BFFFFCF*@FEFFCAFFC)=@E<EFF<CGFEC?<3>;(35;*;CE34@=?B(
@M70528:330:000000000-K6D4P:1:1102:20652:5948 2:N:0:GTTGCGTTCA+GTTGCAGTTG
TAAAACAGGGTCCCCTCCCCCTCTAGGGTCAAAAAAAGAGGTATTTAAGTTTCGGTCAGTTAAAAGTATTGTGATAGCTCCCGCTAACACTGGCAAAGATAAAAGAAGAAGAATGGCTGTTAAAATAACTGATCAGACAAATAGTCTAATTTTTTCTGCTGAAAGGTTTTTTGCTTTAAGGTTAATAATTGTAGTAATAAAATTTAAGGCACCTAAAATTGAAGAAATCCCTGCAAGGTGTAAAGAAAAAATTGTTAAGTCTACTGAAGTTCCTGAATGAGAACACGTTGATAAAGGTGGA
+
CCCCCGDGGGGGGGFFEF@FGGGGFFF@FFEFGGGGGGGGGGFEFGGDFFFGGEEBBEECF<FDFGFCFGGEF9FBFGAEFG@FEGGGGGGGGFFFEFGGGF,EFDFFFGFFGGCGGFC9EFEFF<9F9EGE<=99FD?FD9=D=9E@E>9==?8EDFGGDF,?DF9DAD@+@@=DF=CF833E98EFFFGF+,2?<AF7AEFF8CFF5::A?>?9F9@8AF*:BCC4+74AF9>;@C>,*:8@8C@B62>((+*1848>C+<:;@)=3))9)9));+).)/;/:DF((,*+1/))<<>0(
@M70528:330:000000000-K6D4P:1:1102:23157:5956 2:N:0:GTTGCGTTCA+GTTGCAGTTG
TAAAACAGGGTCCCCTCCCCCTCTAGGGTCAAAAAAAGAGGTATTTAAGTTTCGGTCAGTTAAAAGTATTGTGATAGCTCCCGCTAACACTGGCAAAGATAAAAGAAGAAGAATGGCTGTTAAAATAACTGATCAGACAAATAGTCTAATTTTTTCTGCTGAAAGGTTTTTTGCTTTAAGATTAATAATTGTAGTAATAAAATTTAAGGCACCTAAAATTGAAGAAATCCCTGCAAGGTGTAAAGAAAAAATTGTTAAGTCTACTGAAGGTCCTGAATGATAAAACGTTGATAAAGGTGGA
+
CCCCCGGGGGGGGGGGGGGGGGGGGGGGGGGGGGGGGGGGGGGGGGGGGGGGGGGGGGGGGGGGGGGGGGGGGGGGGGGGGGGGGGGGGGGGGGGGGGGGGGGGGGGGGGGGGGGGGGGGGGGGGGGGGGGGGGGGGGGGGGFGGGGGGGFGGGGGGGGGGGGGGGGGGGGGGGGGFGGGFGGGGGGGGGGGGGGGFGFGFFFFFFFFFFFAFFFGFGGFGFFFFFFFFFFFFFDA=FGF=@FEEFDFFFFBFFEFCFAE<:C8C3?AEFFE7>AE;CEFFFF<EF:@8:C7DC;CE<?:(
@M70528:330:000000000-K6D4P:1:1102:22493:5957 2:N:0:GTTGCGTTCA+GTTGCAGTTG
TAAAACAGGGTCCCCTCCCCCTCTAGGGTCAAAAAAAGAGGTAATTAAGTTTTCGGCAATTAAAAGGAATGTGATTGCCTCCGCTAAAAACGGCAAAGATAAAAGAAGAAGGATGGTTGATAAAATAACTTAACCGAACAATAGTTCAATTTTTTCCTGTGAAAAGGTTTTTGCCTTAAGATTTAAAATTGTAAGAATTAAATTTAAAGCTACCAAAAATGAAGAAATCCCTGCAAGGGGGAAAGAAAAAATTGGTAAATCCACCGAAGGTCCTTAATGGTAAACTGTTGATAAATGTGGG
+
CCC@CGGE@FF-C@EFE;:FFGGGF@F<EFA-CDDGE,6,C6,,CE,A,<6C,,6++6+,:,C@E<68,C,,,,,,,:,,:F8,,8=,,:,4,++8E,,?99?=A+A,9E8,A?<A,4+,C=ED>?,C,,,4,4,+666C066,,,,,@;D9E98,@3,3,@6=,=+@9FGGE?C;B9,577@,8,,==D72+,++=;+@;@+*31;8BF*1?4?FFG*-,+/*1.:/:>B66=BA3/**(((2((/,=26/4+(+):+75)7)2-(4(,4626))**-)-.)-)).-.)**2)6-+.5)-
@M70528:330:000000000-K6D4P:1:1102:9127:5970 2:N:0:GTTGCGTTCA+GTTGCAGTTG
TAAAACAGGGTCCCCTCCCCCTCTAGGGTCAAAAAAAGAGGTATTTAAGTTTCGGTCAGTTAAAAGTATTGTGATAGCTCCCGCTAACACTGGCAAAGATAAAAGAAGAAGAATGGCTGTTAAAATAACTGATCAGACAAATAGTCTAATTTTTTCTGCTGAAAGGTTTTTTGCTTTAAGATTAATAATTGTAGTAATAAAATTTAAGGCACCTAAAATTGAAGAAATCCCTGCAAGGTGTAAAGAAAAAATTGTTAAGTCTACTGAAGGTCCTGAATGATAAAACGTTGATAAAGGTGGA
+
CCCCCGFGCEGGGGFGGGGEGGGGEEFGGGFGEGGDGGGGGEFEFFFGFGGGGG@GGEGGGFAFGFGGGGGGADGFGGGGGGGGGGGCCFGFFGGFAGGFGGG;ADEFGGGGGGGDDGGGFEFGGGGFFGGGGGGGFGGGGGGGGGGFGGF=FGGGGGGGGDAF=FGGFGGGGGGGFGFGCGGFGGGGGGGGFGFCFGFFCGFFFFFFF5?FFFFGAGGFGFEFFFFFFEE4ABBAE5>,.:A=A458F=@DBCEFEF6?<A<AA49/.1=@)4.>CGFF?EE<<EB@D(9;FFEC?4:0(
@M70528:330:000000000-K6D4P:1:1102:13384:5982 2:N:0:GTTGCGTTCA+GTTGCAGTTG
TAAAACAGGGTCCCCTGTCTCTTATCCACATCTGACGCTGCCGACGACAACTGCAACGTGTAGATCTCGGGGGTCGCCGTATCATTAAAAAAAAAAAAAAACAACAAATAAACCCAACACCACAACTACATGCTATAAATTCAACAACGCTACCACTTTATGATACCCACATTCTTATTACATGACGTGACCCTTGCATTCTTCCCTCTTTTCAGCTTCACCACCACTCTCTTACACACTCATCCATGCACCTCGAACTACTCTCCTCGCTCATCGCACTTCGTATCATCAATCCTGCACC
+
CCCCCGGGGGFGGGGGGFGGGGGGG,EGGGGGGGGGGGGGGGEGGGGGGGGGGGGGGGGCFCGGFGF9FF++@+B:=B44899F,,,9EEGEGG@G@:F+3+,63,38,:333,+3@8:B@*@,,3,88,,,,,,5,,,,2,+,,64,**)6*,5,,,,1,,,,,+2++3862++51+1++++,++3*4*2+****)+++1+1)156))******0/+3)+/),)(-,8)4**))/)32*.(4*68)-/))(()()())-)*.*<(6(((((,)../*4()5(,((()).***)()+.(((
@M70528:330:000000000-K6D4P:1:1102:16176:5996 2:N:0:GTTGCGTTCA+GTTGCAGTTG
TAAAACAGGGTCCCCTCCCCCTCTAGGGTCAAAAAAAGAGGTATTTAAGTTTCGGTCAGTTAAAAGTATTGTGATAGCTCCCGCTAACACTGGCAAAGATAAAAGAAGAAGAATGGCTGTTAAAATAACTGATCAGACAAATAGTCTAATTTTTTCTGCTGAAAGGTTTTTTGCTTTAAGATTAATAATTGTAGTAATAAAATTTAAGGCACCTAAAATTGAAGAAATCCCTGCAAGGTGTAAAGAAAAAATTGTTAAGTCTACTGAAGGTCCTGAATGATAAAACGTTTATAAAGGTGGG
+
CCCCCGGGGGGGGGGGGGGGGGGGGGGFGGGGGGGGGGGGGGGGGGGGFGFFGGDGGGGGGGGGGGGGGGGGGGGGGGFGGGGDGDGGGGGGGGGGGGGGGAEFGFGGGGG@GGG?EGGGGGDGGGGGGGGGGGGGGGGGGGGGGGGGGGFGCFEGGGGGFGGFGGGGGGGGGGGGFGGGCFFGGGGGGGFFFGGFFGFGEGFFFFFFFAFFFGFGFGGEFFCEC@FCF)>FFD2?*DFFEEFFECFFF2@:@C?FCF+*9178C))/.5@9@EAEFGF<C3CC33:;3(*++)197@(2(
@M70528:330:000000000-K6D4P:1:1102:18525:6011 2:N:0:GTTGCGTTCA+GTTGCAGTTG
TAAAACAGGGTCCCCTCCCCCTCTAGGGTCAAAAAAAGAGGTATTTAAGTTTCGGTCAGTTAAAAGTATTGTGATAGCTCCCGCTAACACTGGCAAAGATAAAAGAAGAAGAATGGCTGTTAAAATAACTGATCAGACAAATAGTCTAATTTTTTCTGCTGAAAGGTTTTTTGCTTTAAGATTAATAATTGTAGTAATAAAATTTAAGGCACCTAAAATTGAAGAAATCCCTGCAAGGTGTAAAGAAAAAATTGTTAAGTCTACTGAAGGTCCTGAATGATAAAACGTTGATAAAGGTGGA
+
CCCCCGGGGGGGGGGGGGGGGGGGGGGGGGGGGGGGGGGGGGGGGGGGGGGFGGGGGGGGGGGGGGGGGFGGGGGGGGGGGGGGCFEGGGGGGGGGGGGGGGGGGGGGGGGGGGGFFGGGGGGGGGGGGGGGGGG?GFGGGGGGGGGGGGFGGGGGFGGGGGGGGGGGFGGGGDGGFGGGGGGGGGGGGGGGGGGGFGFFCFFEFFFFFFFFFGFFFFGFGFEEF@CFFFEAFFFF:D<>@ECAE=B:29=:==@FEFAE<FCFFFFF@E@E3AACCFCFE?C34@;:3?:@FCEE770:(
@M70528:330:000000000-K6D4P:1:1102:19591:6017 2:N:0:GTTGCGTTCA+GTTGCAGTTG
TAAAACAGGGTCCCCTCCCCCTCTAGGGTCAAAAAAAGAGGTATTTAAGTTTCGGTCAGTTAAAAGTATTGTGATAGCTCCCGCTAACACTGGCAAAGATAAAAGAAGAAGAATGGCTGTTAAAATAACTGATCAGACAAATAGTCTAATTTTTTCTGCTGAAAGGTTTTTTGCTTTAAGATTAATAATTGTAGTAATAAAATTTAAGGCACCTAAAATTGAAGAAATCCCTGCAAGGTGTAAAGAAAAAATTGTTAAGTCTACTGAAGGTCCTGAATGATAAAACGTTGATAAAGGTGGG
+
CCCCCGGGGGGGGGGGGGGGGGGGGGGGGGGGGGGGGGGGGGGGGGGGGGGGGGGGGGGGGGGGGGGGGGGGGGGGGGGGGGGGGGGGGGGGGGGGGGGGGGGGGGGGGGGGGGGGGGGGGGGGGGGGGGGGGGGGGGGGGGGGGGGGGGFGFFGGGGGGGGGGGGGFGGGG7FGDDGGGGGGGGGGGGGGGGGGGFGFGFGFFFFFFFFFFFGFGFGGFGFFFFFFFF@E>FFFFB@FFEEFFFFFFFFF=BFEFC+1@<ACFGFF<@8@A7>EFFFE@3?FFFF>=@?9+;<<7>3:<(
@M70528:330:000000000-K6D4P:1:1102:21810:6033 2:N:0:GTTGCGTTCA+GTTGCAGTTG
TAAAACAGGGTCCCCTCCCCCTCTAGGGTCAAAAAAAGAGGTATTTAAGTTTCGGTCAGTTAAAAGTATTGTGATAGCTCCCGCTAACACTGGCAAAGATAAAAGAAGAAGAATGGCTGTTAAAATAACTGATCAGACAAATAGTCTAATTTTTTCTGCTGAAAGGTTTTTTGCTTTAAGATTAATAATTGTAGTAATAAAATTTAAGGCACCTAAAATTGAAGAAATCCCTGCAAGGTGTAAAGAAAAAATTGTTAAGTCTACTGAAGGTCCTGAATGATAAAACGTTGATAAAGGTGGA
+
CCCCCGGGGGGGGGGGGGGGGGGGGGGGGGGGGGGGGGGGGGGGGGGGGGGGGGGGGGGGGGGGGGGGGGGGGGGGGGGGGGGGGGGGGGGGGGGGGGGGGGGGGGGFGGGGGGGGGGGFGGGGGGGGGGGGGGGGGGGGGGGGGGGGGGFGGGGGGGGGGGGGGGGGGGGGGGGGFGGGGGGGGGGGGGGGGGGGFGFGFGFFFFFFFFFFFGFGFGGFGFFFFFFFF9=FFFFFECAFEFFFFFFDFBFFFFFFCFACEFCFC<EFFFFF;<3;*+7<?6C6CF>DDFC+;?C9EEFB(
@M70528:330:000000000-K6D4P:1:1102:8352:6057 2:N:0:GTTGCGTTCA+GTTGCAGTTG
TAAAACAGGGTCCCCTCCCCCTCTAGGGTCAAAAAAAGAGGTATTTAAGTTTCGGTCAGTTAAAAGTATTGTGATAGCTCCCGCTAACACTGGCAAAGATAAAAGAAGAAGAATGGCTGTTAAAATAACTGATCAGACAAATAGTCTAATTTTTTCTGCTGAAAGGTTTTTTGCTTTAAGATTAATAATTGTAGTAATAAAATTTAAGGCACCTAAAATTGAAGAAATCCCTGCAAGGTGTAAAGAAAACATTGTTAAGTCTACTGAAGTTCCTGAATGATAAAACGTTGATAAAGGTGGA
+
CCCCCGGGGGGGGGGGGGGGGGGGGGGGGGGGGGGGGGGGGGGGGGGGGGGGGCFFGGGGGGGGGGGGGGGGFGGGGGGGFGGGGGGGGGGGGGGGGGGGGGGGGGGGGGGGGGGGGFGGGGGGGGGGGGFGFGGGGGGGGGGGGGGGGGFGGGGFGGGGGGGDFGGGGGGGGGGFFDFGGGGGGGGGGGGGGGGGFGFGFGFFFFFFFFFFFGFGFGGFGF@EFFFFF4BFFFFFEFF8@>>AEFFBF(:BCFFFEB=C?AEFD=CAF)7<9CFE;CC<CEF<;;:@;;<7@?4977;;(
@M70528:330:000000000-K6D4P:1:1102:22884:6060 2:N:0:GTTGCGTTCA+GTTGCAGTTG
TAAAACAGGGTCCCCTCCCCCTCTAGGGTCAAAAAAAGAGGTATTTAAGTTTCGGTCAGTTAAAAGTATTGTGATAGCTCCCGCTAACACTGGCAAAGATAAAAGAAGAAGAATGGCTGTTAAAATAACTGATCAGACAAATAGTCTAATTTTTTCTGCTGAAAGGTTTTTTGCTTTAAGATTAATAATTGTAGTAATAAAATTTAAGGCACCTAAAATTGAAGAAATCCCTGCAAGGTGTAAAGAAAAAATTGTTAAGTCTACTGAAGGTCCTGAATGATAAAACGTTGATAAAGGTGGA
+
CCCCCGGGGGGGGGGGGGGGGGGGGGGGGGGGGGGGGGGGGGGGGGGGGGGGGGGGGGGGGGGGGGGGGGGGGGGGGGGGGGGGGGGGGGGFGGGGGGGGGGGGGGGGGGGGGGGGGGGGGGGGFFGGGGGGGGGFGGGGGGGGFFGGGGFGGGGGFGGGGGGGGFGDGGGGGDGFFGFGGGGGGGGGGGGGGGGGFGFGFGFFFFFFF5CFFCFGFGG@CFFFF@@CFE=6A9BF@FDF=EF9<EDBFDBF@F<CCAACCACF@)7)/4;74.;>27?EEEF);;3582*+39>E7@?6(
@M70528:330:000000000-K6D4P:1:1102:19617:6070 2:N:0:GTTGCGTTCA+GTTGCAGTTG
TAAAACAGGGTCCCTGTCTCTTATACCCATCTGACGCTGCCGACGACAACTGCAACGTGTAGATCTCGGTGGTCGCCGTCTCATTAAAAAAAACAAAAAAAACCAAAACACACATATGATATGTACATTCTAATAAACAAAGCAAGCATCACCTCCATTATTCAGCAACATTACACCTCATCACACCCCAAATCCTGCCCGTGCTCACAGACTTATTGTATCTGTACATGTAAACTAATCTCACAAAATTTGCTTGTTCTAATGTATGACCTACCGTAACATATTACTCGCATCTGCCTAT
+
CCCCCGGGGGGGGGGGGGGGGGGGGG<FGGGGGGGGGGGGGGGGGGGGGGEFGFGGGGGGGGA<FGGGG:FF7EED>>++6CFEFFGGGGEEG+A?,:<8+44+,+:<,4,,+4:,,,+3,,,,:,,,:5,,8,A,,,,,6,+,3,+,,30,6,,,3,2,,3,,,5;,36,53,@,*,,123,,,5*****,*,*+*,3,(*)/041+)+)))4+++5+.+1))1).)+/)++))1)+5+/)1+/)((*()))+1*(**))*)/+)))))())((-*/(().)).))).())1(.)0))))
@M70528:330:000000000-K6D4P:1:1102:12722:6074 2:N:0:GTTGCGTTCA+GTTGCAGTTG
TAAAACAGGGTCCCCTCCCCCTCTAGGGTCAAAAAAAGAGGTATTTAAGTTTCGGTCAGTTAAAAGTATTGTGATAGCTCCCGCTAACACTGGCAAAGATAAAAGAAGAAGAATGGCTGTTAAAATAACTGATCAGACAAATAGTCTAATTTTTTCTGCTGAAAGGTTTTTTGCTTTAAGATTAATAATTGTAGTAATAAAATTTAAGGCACCTAAAATTGAAGAAATCCCTGCAAGGTGTAAAGAAAAAATTGTTAAGTCTACTGAAGGTCCTGAATGATAAAACGTTGATAAAGGTGGA
+
CCCCCGGGGGEGGGGGGGGGGGGGGGGGGGGGGGGGGGGGGGGGGGGGGGGGGGGGGGGGGGGGGGGGGGGGGGGGGGGGGGGGGGGGGGGGGGGGGGGGGGGGGGGGGGGGGGGGGGGGGGGGGGGGGGGGGGGGGGGGGGGGGGGGGGFGGGGGGGGGGG?FCDFGGGGGGGGGFFGGGGGGGGGGGGGGGDGGFGFGEGFFFFFFFFFFFGFGFGGFGFFFF@@EFEF>FFFFFGGGFFFFEFF(?BBB=F<F4BFEFCEFG@E33;@E4>EFG>5@FFF6;<9=DFFCFC7E7;>((
@M70528:330:000000000-K6D4P:1:1102:5073:6078 2:N:0:GTTGCGTTCA+GTTGCAGTTG
TAAAACAGGGCTCCCTGTCTTTTATACACATCTGACGCTGCCGACGACAACTGCAACGTGTTGATTTCGGTGGTAGCCGGCTTTTTTAAAATAACAAATCCATCGTCAACCATACCTTCATAATAAGCATCACCACAATCACACTTCCATCACTTAATCTCATTCAACTCCCCCGCATTATAATCACGATTATCCCTTCCTTTATAACCTTCCCACCTACCACCACACTCAACCCAATCCATCAAACTCGAAGTAACTCTCACCATGCCATGCTCTCACGAATACTATAGAACTCACTTAT
+
CCCCCFF@<FGF9:DF@FDF,CEA@<C@FFF9EF9FEG7;:<C++@:F+86C6E9E,@FEF,,CE<CC,+,6+B9@,,8++@+:,<+455,,,,,:C9?,E,9@++,9?,4@,,,,,,0@@F5,,,,,,58?,,,+,4,8+,2@,,,C,,1,3,,,@,@EA,,,,27,,6,6++++*++7,3,,87@***49;,+**,*,1,+*+14:*+*3*49D*,,00/8(65(/)8:6?31)6*<2.9)0../)/((,())31+2)6*.)+))..4),2)))**)((((()6))-)**:)..<-)))
@M70528:330:000000000-K6D4P:1:1102:20214:6082 2:N:0:GTTGCGTTCA+GTTGCAGTTG
TAAAACAGGGTCCCCTCCCCCTCTAGGGTCAAAAAAAGAGGTATTTAAGTTTCGGTCAGTTAAAAGTATTGTGATAGCTCCCGCTAACACTGGCAAAGATAAAAGAAGAAGAATGGCTGTTAAAATAACTGATCAGACAAATAGTCTAATTTTTTCTGCTGAAAGGTTTTTTGCTTTAAGATTAATAATTGTAGTAATAAAATTTAAGGCACCTAAAATTGAAGAAATCCCTGCAAGGTGTAAAGAAAAAATTGTTAAGTCTACTGAAGGTCCTGAATGATAAAACGTTGATAAAGGTGGA
+
CCCCCGGGGGGGGGGGGGGGGGGGGGGGGGGGGGGGGGGGGGGGGGGGGFFGGGGGGDGGGGGGGGGGGGGGGGGGGGGGGGGGGGGGGGGGGGGGGGGGGGGGGGGFGGGGGGGGGGGGGGGGGGGGFGGGGGGGGGGGGGGGGGGGGGFCFG6DGGGGFG9FDGGGGCGCEGGFFGGGGGGGGGGGGGGGGGGGFGFEAGFCFFFAFFFFFGFGF7ACAFAEFFFFF=@FFFFFF5<>76*=<8:(;7>3>F98*B=CEFF6;<?<<8@A@EFE6@CEEEC64<9;(0>@FC6>77:((
@M70528:330:000000000-K6D4P:1:1102:14036:6087 2:N:0:GTTGCGTTCA+GTTGCAGTTG
AAAACAGGGTCCCCTCCCCCCCTCGGGTCAAAAAAAAAGGGATTTAAGATTTGGTCCGGTAAAAGTATTTTGCTAGCTCCCCCTAACCCTGGGCAAAATTAAAGAAGAAGAATGGCTGTTAAAATAACAGATCAGACAAATAGTCTAAATTTTTCTTCTGCAAGGTTTTTTGTTTTTAGATTAATAATTGTAGTTATAAAATTTAAGGGACCTAAAATTTAAGAAAATCCCTCAAGGTGTAAAAAAAAAAATATTTAATATACTTAAAGGTCTGAAAGATAAAAAGTTTAAAAAAGGGGAT
+
-BCC<F,;BC8FFF,BCGGG:C6,+@@@+,CFGGGG7@@:,6:CF<5,,<@,<EC,@:+7+,CC,996E,C,5B<<E,?FF,=++B4,4,A7+9?@,4,,CBF9EF<EE,9A,,,,@+=>,,FF;FG,,,83A8<E8=>>8ED,A;FD,6?DDG,,,37,,7A,3:9>DCG634:D0:6@,,,>@C;9;,=<+22+=,3,8,/>:@+9**)/)*/;8,=*,+.8FB(*1.)0)(/*.+3?)16+)62.>7(4)9)*)/*))/)1+)-.))46.().02.)-)6))())))*0:8((*((((
@M70528:330:000000000-K6D4P:1:1102:12969:6095 2:N:0:GTTGCGTTCA+GTTGCAGTTG
TAAAACAGGGTCCCCTCCCCCTCTAGGGTCAAAAAAAGAGGTATTTAAGTTTCGGTCAGTTAAAAGTATTGTGATAGCTCCCGCTAACACTGGCAAAGATAAAAGAAGAAGAATGGCTGTTAAAATAACTGATCAGACAAATAGTCTAATTTTTTCTGCTGAAAGGTTTTTTGCTTTAAGATTAATAATTGTAGTAATAAAATTTAAGGCACCTAAAATTGAAGAAATCCCTGCAAGGTGTAAAGAAAAAATTGTTAAGTCTACTGAAGGTCCTGAATGATAAAACGTTGATAAAGGTGGA
+
CCCCCGGGGGEFGGGGGGGGGGGGGGGGGGGGGGGGGGGGGGGGGGGGGGGGGGGGGGGGGGGGGGGGGGGGGGGGGGGGGGGGGGGGGGGGGGGGGGGGGGGGGGGGGFGFGGGGGGGGGGGGGGGGGGGGGGGGGGGGGGGGGGGGGGFGGF>FGGGGGGGGGFFFDGGGGGFGFGGGGGGGGGGGDGGGGGGGFGFGFGFFFFFFFFFFFGFGFGFEGF5@FEFFF4>4ABBA@EFFFFEFFFD3ADFBE=C6>+BC?=?FF@CEF@@E<<EE;7)4CEE)9;9DF<<+;<)974:<(
@M70528:330:000000000-K6D4P:1:1102:12953:6105 2:N:0:GTTGCGTTCA+GTTGCAGTTG
TAAAACAGGGTCCCCTCCCCCTCTAGGGTCAAAAAAAGAGGTATTTAAGTTTCGGTCAGTTAAAAGTATTGTGATAGCTCCCGCTAACACTGGCAAAGATAAAAGAAGAAGAATGGCTGTTAAAATAACTGATCAGACAAATAGTCTAATTTTTTCTGCTGAAAGGTTTTTTGCTTTAAGATTAAAAGTTGTAGTAATAAAATTTAAGGCACCTAAAATTGAAGAAATCCCTGCAAGGTGAAAAGAAAAAAATGTCAAGTCTACTGAAAGTCCTGAATGATAAGACGGTGATAAATGGGGA
+
-A6,AF<EFG<<66CFF;@FGGGGEEF@FA-;<FF@@E<<6CFD96A<<,6;C::66B:6<CFFEE<FGCF@CAEBE<,5CFCCEEB=C<ECG84AFFGGGGA;AFGFEE,?E<<<8?84CA<FFECGGGDADGE49=?80,=D@@CAF>EA,8+87,7=?E9,3D9,,6@+@,2D2,2@E,=,6,7+3@E2=F=;9D3CC,+01CC895:*00A9A;;)@B*A=:56CBF4*5<AE856*:9;3>2(/(5(/=7+/+*7.+9++)1=)/?).937017).96);)3(,3**0)-)0)(,(
@M70528:330:000000000-K6D4P:1:1102:8511:6116 2:N:0:GTTGCGTTCA+GTTGCAGTTG
TTTAAAAAACCACCCCTCCCCCCCCCGCGTTATAAAAAAAAGAGTATAAAAAGTGCCCTTCTTCACCATTTGTATAAGACTAGCGAGCTTCATTTCGTTCACAAAAAAGAAATGAGGTAGTTTTATCAACCAATAGCAAACAAAACAAAAATAAATGTTGTGTAAGATGATTGTGTTACAAAAAAACAATTATTTTTTTCAATTCAAAGATTTTCTATTTTTATATAATACTTATAGGTATTAAATAAAAATAAATTAAATTTTATGTATTCTCTCATGTGTGCAAACGTAAAAAAGTTGA
+
8--8,6;C+,,-9B,@,6,6BB:++8++++8--69<,CF++,,9,,,:6,,,,5,,,::,C,5C,C,:,,,,,,<,9,C,5,,,+++++4,,,,,<,:,,,,5,8BFC++3,,5,,,,+,3,,,,,:88,@+8,3,7,@8+,+,8,4,5>@,,,,,5,,,661,3+,,5,,,6A::*,,,,,,1*/**,,1,+1+++*)+.21)+++3+)*++1+++++9++(.+.6)0.)**).1)0++)))*.)))1).()*)*)0*-)/)1+).)6))-)4).0*)))).))46,(,***))(*-)))
@M70528:330:000000000-K6D4P:1:1102:15100:6130 2:N:0:GTTGCGTTCA+GTTGCAGTTG
TAAAACAGGGTCCCTGTCTCTTATACACATCTGACGCTGCCGACGACAACTGCAACGTGTAGATCTCGGTGGTCGCCGTATCATTAAAAAAAAAAAAAAAAACAAAGAATAACCAAGTAACTGGGAAACAATCAACAACAAAAACAAGCAGATTACGTAATATATTAATCACAAACACAAGACAAGACAGAACAGACAGCTCATAGAGAGCGTAAGATGTCTCAACAAGACAGCGCAAAATCATGTATCCCTATTGCTACTACATCTATAGTCTCTGCCCATTATGTATGGCTTCTGCAGG
+
CCCCCGGGGGGGGGGGGGGGGGGGGGGGGGGGGGGGGGGEGGGGGGGGGGEFG@EDFGGECGGEGFFGG@FB6:CCCE+@,EFEFGGGGGGGG=FF78>@C>+6A<6,3,39:,,+,3+,,3,,35,8,,>,,@3,,,56*@***@,,:,*4,,2>*,,41,,,5+6,,,,,6,/4),,/,,0,6,,*+**+*<**)3)>)+*1++3++2))02)*/+0)+*))*()()(()0(-8(***.()*))))*-)))))*)/1))*.0+)))))).))))**)().))))..))**0(()+)-((
@M70528:330:000000000-K6D4P:1:1102:17335:6131 2:N:0:GTTGCGTTCA+GTTGCAGTTG
TAAAACAGGGTCCCCTCCCCCTCTAGGGTCAAAAAAAGAGGTATTTAAGTTTCGGTCAGTTAAAAGTATTGTGATAGCTCCCGCTAACACTGGCAAAGATAAAAGAAGAAGAATGGCTGTTAAAATAACTGATCAGACAAATAGTCTAATTTTTTCTGCTGAAAGGTTTTTTGCTTTAAGATTAATAATTGTAGTAATAAAATTTAAGGCACCTAAAATTGAAGAAATCCCTGCAAGGTGTAAAGAAAAAATTGTTAAGTCTACTGAAGGTCCTGAATGATAAAACGTTGATAAAGGTGGA
+
CCCCCGGGGGGGGGGGGGGGGGGGGGGGGGGGGGGGGGGGGGGGGGGGGGGGGGGGGGGGGGGGGGGGGGGGGGGGGGGGGGGGGGGGGGGGGGGGGGGGGGFGGGGGGGGGGGGGGGGFFGGGGGGGGCFGGGGGGGGGGGGGGGGGGGFGGFGGGGGGGGGGFGGDFCFGGGGGFGGGGGGGGGGGGGGGGGGGFGFFCFACFFFFFFFFFGFGFAFFGFFFCC@EFF=AADFFEGGGF@CFE=BDA>F@2@CF@>FEEFEFFE?4@(=9@4;E>D?AFCE9E<>(,89+;CFFFE?F(
@M70528:330:000000000-K6D4P:1:1102:18292:6133 2:N:0:GTTGCGTTCA+GTTGCAGTTG
TAAAACAGGGTCCCCTCCCCCTCTAGGGTCAAAAAAAGAGGTATTTAAGTTTCGGTCAGTTAAAAGTATTGTGATAGCTCCCGCTAACACTGGCAAAGATAAAAGAAGAAGAATGGCTGTTAAAATAACTGATCAGACAAATAGTCTAATTTTTTCTGCTGAAAGGTTTTTTGCTTTAAGATTAATAATTGTAGTAATAAAATTTAAGGCACCTAAAATTGAAGAAATCCCTGCAAGGTGTAAAGAAAAAATTGTTAAGTCTACTGAAGGTCCTGAATGATAAAACGTTGATAAAGGTGGA
+
CCCCCGGGGGGGGGGGGGGGGGGGGGGGGGGGGGGGGGGGGGGGGGGGGGGGGGGGGGGGGGGGGGGGGGGGGGGGGGGGDGGGGGGGGGGGGGGGGGGGGGGGGGGGGGGGGGGGGGGGGGGGGGGGGGGGFGGGGGGGGGGGGGGGGGFGGGGGGGFFFGGGGGGGGFGGGGGGFGGGGGGGGGGFGGGGDGGGFGFGFFFFFFFFAFFFFGFGFAFFFFFEFFFFAFBFFFFBBGGGFECFEFFDA@FDBFFF4B8C3AEFGF?3@FFE=A<CDFFFF<CCCFBFFFD7:CFEFEFB(
@M70528:330:000000000-K6D4P:1:1102:21889:6142 2:N:0:GTTGCGTTCA+GTTGCAGTTG
TAAAACAGGGTCCCCTCCCCCTCTAGGGTCAAAAAAAGAGGTATTTAAGTTTCGGTCAGTTAAAAGTATTGTGATAGCTCCCGCTAACACTGGCAAAGATAAAAGAAGAAGAATGGCTGTTAAAATAACTGATCAGACAAATAGTCTAATTTTTTCTGCTGAAAGGTTTTTTGCTTTAAGATTAATAATTGTAGTAATAAAATTTAAGGCACCTAAAATTGAAGAAATCCCTGCAAGGTGTAAAGAAAAAATTGTTAAGTCTACTGAAGGTCCTGAATGATAAAACGTTGATAAAGGTGGA
+
CCCCCGGGGGGGGGGGGGGGGGGGGGGGGGGGGGGGGGGGGGGGGGGGGGGGGGGGGGGGGGGGGGGGGGGGGGGGGGGGGGGGGGGGGGGGGGGGGGGGGGGGGGGGGGGGGGGGGGGGGGGGGGGGGGGGGGGGGGGGGGGGGGGGGGFGGGGGGGGGGG9FGGGFFGGGGGGGFGGGGGGGGGGGGGGGGGGGFGFGEEFFFFFFFFFFFGFGFGGBFFCFFFFEFEFFFFDFEGGGEEFFFFFFFFFFFFCFCFFCEAEFFE<@<@E@@FFFCGF85774)73;=@F775>C9=??(
@M70528:330:000000000-K6D4P:1:1102:19459:6143 2:N:0:GTTGCGTTCA+GTTGCAGTTG
TAAAACAGGGTCCCCTCCCCCTCTAGGGTCAAAAAAAGAGGTATTTAAGTTTCGGTCAGTTAAAAGTATTGTGATAGCTCCCGCTAACACTGGCAAAGATAAAAGAAGAAGAATGGCTGTTAAAATAACTGATCAGACAAATAGTCTAATTTTTTCTGCTGAAAGGTTTTTTGCTTTAAGATTAATAATTGTAGTAATAAAATTTAAGGCACCTAAAATTGAAGAAATCCCTGCAAGGTGTAAAGAAAAAATTGTTAAGTCTACTGAAGGTCCTGAATGATAAAACGTTGATAAAGGTGGA
+
CCCCCGEFGGGGGGFGGGGGGGGGGGGGGGGGGGGGGGGGGGGDFFCFFGFFFGGEFFGGGGGGGGDGGGGGGGGGGGGFGGGGCFGGGGGGGGGGGGGGGGGGGFFGGGGGFGGGEGGGGFFAA<FGGGGGFFFGGGGGGGGGGGGGGGFGG,@DFGDAECDEFGCD8@DEEGGDDCFGGFFGGGFFFCGF=FFGFGFGFGF@CFFCFFF*:DFGF,@0@>>EFF=A6<@A>)<?BC>D;>AF*95>)>BBEFE><FFFECCFFE3=<;EE<9EF<:C;?EF3>E65((1+394>C7?B(
@M70528:330:000000000-K6D4P:1:1102:15981:6154 2:N:0:GTTGCGTTCA+GTTGCAGTTG
TAAAACAGGGTCCCCTCCCCCTCTAGGGTCAAAAAAAGAGGTATTTAAGTTTCGGTCAGTTAAAAGTATTGTGATAGCTCCCGCTAACACTGGCAAAGATAAAAGAAGAAGAATGGCTGTTAAAATAACTGATCAGACAAATAGTCTAATTTTTTCTGCTGAAAGGTTTTTTGCTTTAAGATTAATAATTGTAGTAATAAAATTTAAGGCACCTAAAATTGATGAAATCCCTGCAAGGTGTAAAGAAAAAATTGTTAAGTCTACTGAAAGTCCTGAATGATAAAACGTTGATAAAGGTGGA
+
CCCCCGGGGGGGGGGGGGGGGGGGGGGGGGGGGGGGGDGGGGGGGGGGGGGGGGGGGGGGGGGGGGGGGGGGGGGGGGGGGGGGGGGGGGGGGGGGGGGGGGGGGDGGGGGGGG<BFGGGGGFGGGGGGFFGGGGGGGGGGGGGGGGG8FFGGGGGGGGGGGGGGGGGGGGGGGGGFFGFGGGGGGGGGGGGGGGGFGCFEGFFFFFFFFFFFGFGFGGFGFEFF@EEFBFFADFF>DFCEBEFFFD(?>@BF=7A4B6@CFFFGFE;<EFF;<<C<CCFFCFFFF@FF?CCC);EC@12(
@M70528:330:000000000-K6D4P:1:1102:21932:6161 2:N:0:GTTGCGTTCA+GTTGCAGTTG
TAAAACAGGGTCCCCTCCCCCTCTAGGGTCAAAAAAAGAGGTATTTAAGTTTCGGTCAGTTAAAAGTATTGTGATAGCTCCCGCTAACACTGGCAAAGATAAAAGAAGAAGAATGGCTGTTAAAATAACTGATCAGACAAATAGTCTAATTTTTTCTGCTGAAAGGTTTTTTGCTTTAAGATTAATAATTGTAGTAATAAAATTTAAGGCACCTAAAATTGAAGAAATCCCTGCAAGGTGTAAAGAAAAAATTGTTAAGTCTACTGAAGGTCCTGAATGATAAAACGTTGATAAAGGTGGA
+
CCCCCGGGGGGGGGGGGGGGGGGGGGGGGGGGGGGGGGGGGGGGGGGGGGGGGGGGGGGGGGGGGGGGGGGGGGGGGGGGGGGGGGGGGGGGGGGGGGGGGGGGGGGGGGGGGGGGGGGGGGGGGGGGFGGGGGGGGGGGGGGGFGGGFFFGGFGGGGGGGGFGGGGGGGGGGGGGFGGGFGGGGGGGGGGGGGGGFGFGFFFFFFFFFAFFFGFGAFGECFEEFF@AFEF4>BBFEEDGEFFAACDDFFFFFFEFCA6C6;?AFFEEFEEF=AFE6CEAEFF36765@;97@?CCGE>6(
@M70528:330:000000000-K6D4P:1:1102:21208:6163 2:N:0:GTTGCGTTCA+GTTGCAGTTG
TAAAACAGGGTCCCCTCCCCCTCTAGGGTCAAAAAAAGAGGTATTTAAGTTTCGGTCAGTTAAAAGTATTGTGATAGCTCCAGCTAACACTGGCAAAGATAAAAGAAGAAGAATGGCTGTTAAAATAACTGATCAGACAAATAGTCTAATTTTTTCTGCTGAAAGGTTTTTTGCTTTAAGATTAATAATTGTAGTAATAAAATTTAAGGCACCTAAAATTGAAGAAATCCCTGCAAGGTGTAAAGAAAAAATTGTTAAGTCTACTGAAGGTCCTGAATGATAAAACGTTGATAAAGGTGGG
+
CCCCCGGGGGGGGGGGGGGGGGGGGGGGGGGGGGGGGGGGGGGGGGFGGGGFGGGGGGGGGGGGGGGGGGGGGGGGGGGGGGFGGGGGGGGGGGGGGGGGGGGCGGGGGGGGGGGGGGGCFGDGGGGGGGGGGGGGGGGGGGFGGGGGGGBFFGDGGGCFFGGGGGGGGGGGGGGEFGGGGGGGGGGGGGGGGGGGFGFGFGFFFFFFFFFA@CFGFGGFE>=EFE5:@@EAA@CFEFFG=BECEFFBFDFDEFFF*BF*8=<FC**7@@F<<A<3D@EE?EF3);:@DFD>>?)7C;(,(
@M70528:330:000000000-K6D4P:1:1102:21023:6167 2:N:0:GTTGCGTTCA+GTTGCAGTTG
TAAAACAGGGTCCCCTCCCCCTCTAGGGTCAAAAAAAGAGGTATTTAAGTTTCGGTCAGTTAAAAGTATTGTGATAGCTCCCGCTAACACTGGCAAAGATAAAAGAAGAAGAATGGCTGTTAAAATAACTGATCAGACAAATAGTCTAATTTTTTCTGCTTAAAGGTTTTTTGCTTTAAGATTAATAATTGTAGTAATAAAATTTAAGGCACCTAAAATTGAAGAAATCCCTGCAAGGTGTAAAGAAAAAATTGTTAAGTCTACTGAAGGTCCTGAATGATAAAACGTTGATAAAGGTGGA
+
CCCCCGGGGGGGGGGGGGGGGGGGGGGGGGGGGGGDGGGGGGGGGGGGGGGGGGGGGGGGGGGGGGGGGGGGGGGGGGGGGGGGGGGGGGGGGGGGGGGGGGFGGGGGGGGGGGGGGGGGGGFGGGGGGGGGGGGGGGGGGFGGGGGGGGFGGFGGGGGGDGDGGGGGGGGGGGGGFGGGGGGGGGGFGFGFGFGDC:<ECFFEFFFFFAFFFGFFFGG578CCFFB@CBEAFFFF=8>B6BECEFF=FFF2;CEA?BBEF6?F9@7);@EE@FE<F+3;CC?<;)78;89+;797<).((
@M70528:330:000000000-K6D4P:1:1102:10759:6179 2:N:0:GTTGCGTTCA+GTTGCAGTTG
TAAAACAGGGTCCCCTCCCCCTCTAGGGTCAAAAAAAGAGGTATTTAAGTTTCGGTCAGTTAAAAGTATTGTGATAGCTCCCGCTAACACTGGCAAAGATAAAAGAAGAAGAATGGCTGTTAAAATAACTGATCTGACAAATAGTCTAATTTTTTCTGCTGAAAGGTTTTTTGCTTTAAGATTAATAATTGTAGTAATAAAATTTAAGGCACCTAAAATTGAAGAAATCCCTGCAAGGTGTAAAGAAAAAATTGTTAAGTCTACTGAAGGTCCTGAATGATAAAACGTTGATAAAGGTGGA
+
CCCCCGGGGGGGGGGGGGGGGGGGGGGGGGGGGGGGGGGGGGGGGGGGGGGGGGGGGGGGGGGGGGGGGGGGGGGGGGGGGGGGGGGGGGGGGGGGGGGGGGGGGGGGGGGGGGGGGGGGGGGGGGGGGGGGGGGGGGGGGGGGGGGGGGFGGGGGGGGGGGGGGGGGGFGGGGGGFGFGGGGGGGGGGGGGGGGGFGCFEGFFFFFFFFFFFFFFFGGFFFE@FBFEF=B6ADFFEGGFEFFFFFFFFFFFFFE>@BAECAEFCE3;<@FAEFFFCFFAEFFEFF;@FFG7;CECGF;?(
@M70528:330:000000000-K6D4P:1:1102:4053:6226 2:N:0:GTTGCGTTCA+GTTGCAGTTG
TAAAACAGGGTCCCCTCCCCCTCTAGGGTCAAAAAAAGAGGTATTTAAGTTTCGGTCAGTTAAAAGTATTGTGATAGCTCCCGCTAACACTGGCAAAGATAAAAGAAGAAGAATGGCTGTTAAAATAACTGATCAGACAAATAGTCTAATTTTTTCTGCTGAAAGGTTTTTTGCTTTAAGATTAATAATTGTAGTAATAAAATTTAAGGCACCTAAAATTGAAGAAATCCCTGCAAGGTGTAAAGAAAAAATTGTTAAGTCTACTGAAGGTCCTGAATGATAAAACGTTGATAAAGGTGGA
+
CCCCCGGGGGGGGGGGGGGGGGGGGGGGGGGGGGGGGGFGGGGGGGGGGGGGGGGGGGGGGGGGGGGGGGGGGGGGGGGDGGGGGGGGGGGGGGGGGGGGGGGGGGGGGGGGGGGGGGGGGGGGGGGGGGGEGGGGGGGGFD8DFFGGGGFGGGGGGGGGGGGGGGGGGGGGGGGGFGGGGGGGGGGGGGGFGGGGFGFFCGAFFFAFFFFFFGFFFGGEGFFFFE@EFEE>F=DBBGGGFFFFECD5FBFFEFFF?:BC?FEA9<<AEF@@7;AFFF37CEC7CF>@8;7;D<6C?;0:(
@M70528:330:000000000-K6D4P:1:1102:6406:6229 2:N:0:GTTGCGTTCA+GTTGCAGTTG
TAAAACAGGGTCCCCTCCCCCTCTAGGGTCAAAAAAAGAGGTATTTAAGTTTCGGTCAGTTAAAAGTATTGTGATAGCTCCCGCTAACACTGGCAAAGATAAAAGAAGAAGAATGGCTGTTAAAATAACTGATCAGACAAATAGTCTAATTTTTTCTGCTGAAAGGTTTTTTGCTTTAAGATTAATAATTGTAGTAATAAAATTTAAGGCACCTAAAATTGAAGAAATCCCTGCAAGGTGTAAAGAAAAAATTGTTAAGTCTACTGAAGGTCCTGAATGATAAAACGTTGATAAAGGTGGA
+
CCCCCGGGGGGGGGGGGGGGGGGGGGGGGGGGGGGGGGGGGGGGGGGGGFCFGGEGGGGGGGGGGGGGGGGGGGGGGGGGGGGGGGGGGGGGGGGGGGGGGGGGGGGGGGGGGGGGGGGGGGGFGGGGGFGGCGGGGGGGGGGGFGGGGGCGFFGGGGGGGGGGGGGGGGGGGGGGFGGGGGGGGGGGGGGGGGGGFGFECBFFFFFFFFFFFGFGFGGCGFEFFFFFFEFAADDFEGG@@EE>?E:=F=@BEFFF?ACFEFCF736@EE@E8AAFFFEEFFF9C@>@8@C+:?EFG;04(
@M70528:330:000000000-K6D4P:1:1102:20114:6242 2:N:0:GTTGCGTTCA+GTTGCAGTTG
TAAAACAGGGTCCCCTCCCCCTCTAGGGTCAAAAAAAGAGGTATTTAAGTTTCGGTCAGTTAAAAGTATTGTGATAGCTCCCGCTAACACTGGCAAAGATAAAAGAAGAAGAATGGCTGTTAAAATAACTGATCAGACAAATAGTCTAATTTTTTCTGCTGAAAGGTTTTTTGCTTTAAGATTAATAATTGTAGTAATAAAATTTAAGGCACCTAAAATTGAAGAAATCCCTGCAAGGTGTAAAGAAAAAATTGTTAAGTCTACTGAAGGTCCTGAATGATAAAAAGTTGATAAAGGTGGA
+
CCCCCGGGGGGGGGGGGGGGGGGGGGGGGGGGGGGGGGGGGGGGGGFGGEFGGGGGGGGGGGFGFGGGGGGGGGAFGGGGGGGGGGGGGGGGGGGGGGGGGGGGGGGGGGGGGGGGGGGGGGGGGGGGGGGGGG9DGGGGGGGGGGGEGFFEFG6FCGFFFD?FGGGGGGGCEFGGCGGGGGGGGGGFGGGGGGGGFFFGEGFFFFFFFFFFFGFGFCCCFFFFFFFAFEEAFFDA>1>>1;4BAC@:FFBF:FCC7=@<C656CE6@@1=E877>C>6;3??)))/.9)+++117+/6((
@M70528:330:000000000-K6D4P:1:1102:3893:6257 2:N:0:GTTGCGTTCA+GTTGCAGTTG
TAAAACAGGGTCCCCTCCCCCTCTAGGGTCAAAAAAAGAGGTATTTAAGTTTCGGTCAGTTAAAAGTATTGTGATAGCTCCCGCTAACACTGGCAAAGATAAAAGAAGAAGAATGGCTGTTAAAATAACTGATCAGACAAATAGTCTAATTTTTTCTGCTGAAAGGTTTTTTGCTTTAAGATTAATAATTGTAGTAATAAAATTTAAGGCACCTAAAATTGAAGAAATCCCTGCAAGGTGTAAAGAAAAAATTGTTAAGTCTACTGAAGGTCCTGAATGATAAAACGTTGATAAAGGTGGA
+
CCCCCGGGGGGGGGGGGGGGGGGGGGGGGGGGGGGGGGGGGGGGGGGGGGGGGGGGGGGGGGGGGGGGGGGGGGGGGGGGGGGGGGGGGGGGGGGGGGGGGGGGGGGFGGGGGGGGGGGGDAFGGGGGGGGGGGGGGGGGCF?GCFGGGGFGGGGGGGGGGGGGGGGGGGGGGGGGFGGGGGGGGGGGGGGGGFGGFGFGFGFFFFFFFFFFFGFGFCFFFFEFFFFFAEBFFFFFFG@CEFFF?CB@ABFFFFFF5BFEFFF:FFC83@E<EFFFCCCEF?F36=6=@?D:7CFFFF2:(
@M70528:330:000000000-K6D4P:1:1102:5549:6273 2:N:0:GTTGCGTTCA+GTTGCAGTTG
TAAAACAGGGTCCCCTCCCCCTCTAGGGTCAAAAAAAGAGGTATTTAAGTTTCGGTCAGTTAAAAGTATTGTGATAGCTCCCGCTAACACTGGCAAAGATAAAAGAAGAAGAATGGCTGTTAAAATAACTGATCAGACAAATAGTCTAATTTTTTCTGCTGAAAGGTTTTTTGCTTTAAGATTAATAATTGTAGTAATAAAATTTAAGGCACCTAAAATTGAAGAAATCCCTGCAAGGTGTAAAGAAAAAATTGTTAAGTCTACTGAAGGTCCTGAATGATAAAACGTTGATAAAGGTGGA
+
CCCCCGGGGGGGGGGGGGGGGGGGGGGGGGGGGGGGGGGGGGGGGGGGGGGGGGGFGGGGGGGGGGGGGGGGGGGGGGGGGGGGGGGGGGGGGGGGGGGGGGGGFGGGGGGGGFGGGGGGFGGGGGGGGGGGGGGGGGGGCGFGGGGGGGFGGGGGGGGGGGGGGGGGGGGGGGGGFGGGGGGGGGGGGGGGGGGGFGAFE;;CFFFFFFFFFGFGFGFFGFFEFFBEFEEFFFFFFC<D=EFFFFBB4BBFFFFFC=B?C6CCC8CEF;@48E3;;75A5CF)>@9:@?F+;9CEC@:?(
@M70528:330:000000000-K6D4P:1:1102:23325:6274 2:N:0:GTTGCGTTCA+GTTGCAGTTG
TAAAACAGGGTCCCCTCCCCCTCTAGGGTCAAAAAAAGAGGTATTTAAGTTTCGGTCAGTTAAAAGTATTGTGATAGCTCCCGCTAACACTGGCAAAGATAAAAGAAGAAGAATGGCTGTTAAAATAACTGATCAGACAAATAGTCTAATTTTTTCTGCTGAAAGGTTTTTTGCTTTAAGATTAATAATTGTAGTAATAAAATTTAAGGCACCTAAAATTGAAGAAATCCCTGCAAGGTGTAAAGAAAAAATTGTTAAGTCTACTGAAGGTCCTGAATGATAACACGTTGATAAAGGTTGA
+
CCCCCGGGGGGGG?FGGGGGGGGGGGGGGGGGGGGGGGGGGGGGGGGGGGGGGGGFGGGGGGGFGGGGGGGGGGGGGGGGGGGGGGGGGGGGGGGGGGGGGGGGGGGGGGGGGGGGGGGGGGFGGGGGGGGGGGGFGGGGGGGGGGGGGGFGGGGGGGGGGGGFGGGGDFFGGGGGFGGGGGGGGGGGGGGGGGGGCFFGFGFFFFFFF5AFFGFGFFGF76:CC@DFFFFFFBDFEGFDB=E9>4::;DFBFFFA?++8)1<AFFC8E1;A@339;@<E<5C)7;;;@157@);;9))4(
@M70528:330:000000000-K6D4P:1:1102:3805:6274 2:N:0:GTTGCGTTCA+GTTGCAGTTG
TAAAACAGGGCTCCCTGTCTCTTATACACATCTGACGCTGCCGACGACAACTGCAACGTGTAGATCTCGGTGGGCGCCGTCTCCATATAAACAAAAAAATCACTACTGATGTGACTACTGCACATAAGAGTCCAACTACCTCTAGCACCATCGACCCTGCAACTATCCAATACACTTCCCCTTTTGCTACCATTCCATTCTCACATGTTTATCAACCCACCGTCCTCAGACTTGTACCCCAGTCCTCTGTGTTATACATATCCACAAGCATAATAACATGAGTTACTTCACGTCATTATCC
+
@CCCCFGGGGGGGGFGGCFEFGECGCEGGGGGFDCDGGGGGGGGGGEGGEF8,CFFDFC@6,CFCAF,E<866+,6+84++,,:,9<,C?55A,:,4+8,,,,,AB5,4,,,,,59,,6,5,9,,,,,,,68?,,,,6,,+363,C,A,,5D63+++6,=,6,,,?;8,382,3,,5,:6@,,7@,,2,,,,27+++,1@*@6/*4*+++3+=997***(*)0()(**/.))+.*3)1+*(//*)..))).1(+)3.++.)+)+0(/(,,).)).)02).)).))))).-2/0(-(+.2).
@M70528:330:000000000-K6D4P:1:1102:20609:6280 2:N:0:GTTGCGTTCA+GTTGCAGTTG
TAAAACAGGGTCCCCTCCCCCTCTAGGGTCAAAAAAAGAGGTATTTAAGTTTCGGTCAGTTAAAAGTATTGTGATAGCTCCCGCTAACACTGGCAAAGATAAAAGAAGAAGAATGGCTGTTAAAATAACTGATCAGACAAATAGTCTAATTTTTTCTGCTGAAAGGTTTTTTGCTTTAAGATTAATAATTGTAGTAATAAAATTTAAGGCACCTAAAATTGAAGAAATCCCTGCAAGGTGTAAAGAAAAAATTGTTAAGTCTACTGAAGGTCCTGAATGATAAAACGTTGATAAAGGTGGG
+
CCCCCGGGGGGGGGGGGGGGGGGGGGGGGGGGGGGGGGGGGGGGGGGGGGGGGGGGGGGGGGGGGGGGGGGGGGGGGGGGGGGGGGGGGGGGGGGGGGGGGGFGGGGGGGGGGGGGGGGGGGGGGGGGGGGGGGGGGGGGGGGGGGGGGGBGGGGGGGGGGGGGGGGGGFFEEGGGFGGGGFGGGGGGGGGFGGGGFGFGFGFFFFFFFFFFFGFGFGGFGFFFFFFFF=EFFFFFFGGFBEFFCEF=FDBBFFFFCFFFFACFGFCFFFFF7AFEFFCAEEC9CE;@@?G+799>F)4:(
@M70528:330:000000000-K6D4P:1:1102:22061:6283 2:N:0:GTTGCGTTCA+GTTGCAGTTG
TAAAACAGGGTCCCCTCCCCCTCTAGGGTCAAAAAAAGAGGTATTTAAGTTTCGGTCAGTTAAAAGTATTGTGATAGCTCCCGCTAACACTGGCAAAGATAAAAGAAGAAGAATGGCTGTTAAAATAACTGATCAGACAAATAGTCTAATTTTTTCTGCTGAAAGGTTTTTTGCTTTAAGATTAATAATTGTAGTAATAAAATTTAAGGCACCTAAAATTGAAGAAATCCCTGCAAGGTGTAAAGAAAAAATTGTTAAGTCTACTGAAGGTCCTGAATGATAAAACGTTGATAAAGGTGGA
+
CCCCCGGGGGGGGGGGGGGGGGGGGGGGGGGGGGGGGGGGGGGGGGGFGFFGGGGGGGFFGGGFGGGGGGGGGGGGGGGGGGGGGGGGGGGGDFGGGGGGGGGGGGGGGGGG,FGGGGGGGGGGGGGGGGGGGGGFGGGGGGGGGGGFGFFGCFGGFGGGGGFGG?EFFGGGGGGGFAFGGGGGGGGGGGGGGFGG?FFGFGAECFFFFFFFFGFGFGF5,<*:CEFEF>@>ABBFBFDFEEFFECDDFF@2@FFA*=8CEAC=;@<;@EFA@EEF7;CEFE5C<E631=71;6C99=8((
@M70528:330:000000000-K6D4P:1:1102:23302:6283 2:N:0:GTTGCGTTCA+GTTGCAGTTG
TAAAACAGGGTCCCCTCCCCCTCTAGGGTCAAAAAAAGAGGTATTTAAGTTTCGGTCAGTTAAAAGTATTGTGATAGCTCCCGCTAACACTGGCAAAGATAAAAGAAGAAGAATGGCTGTTAAAATAACTGATCAGACAAATAGTCTAATTTTTTCTGCTGAAAGGTTTTTTGCTTTAAGATTAATAATTGTAGTAATAAAATTTAAGGCACCTAAAATTGAAGAAATCCCTGCAAGGTGTAAAGAAAAAATTGTTAAGTCTACTGAAGGTCCTGAATGATAAACCGTTGATAAAGGTGGA
+
CCCCCGFGGGGGGCFGGGGGGGGGGGGGGGGGGGGGGGGGGGGGGGGGGFGGGGGGGDGGGGGFDFGGGGGGGGGGGGGGGGGGGGGGGFGGGGGGGGGGGGGGGGGGGFGGFGGGGGGGGGGGGGGGGGGGGGGGGGGGGGGGGGGGGGFGGGGGGGGGGGGGGGGGGGGGGGGGFEFGGGGGGGGGGGGGGGGGFGAFEFFFFFFFFFFFFFFGFFE@A69CFEFFFEFFADBF@8DCEFFFEEDBFF@B=FCF*BFCEFCFF@?3;1=@7>34;:CE?C39)336;;DFC?CC?).:(
@M70528:330:000000000-K6D4P:1:1102:12077:6324 2:N:0:GTTGCGTTCA+GTTGCAGTTG
TAAAACAGGGTCCCCTCCCCCTCTAGGGTCAAAAAAAGAGGTATTTAAGTTTCGGTCAGTTAAAAGTATTGTGATAGCTCCCGCTAACACTGGCAAAGATAAAAGAAGAAGAATGGCTGTTAAAATAACTGATCAGACAAATAGTCTAATTTTTTCTGCTGAAAGGTTTTTTGCTTTAAGATTAATAATTGTAGTAATAAAATTTAAGGCACCTAAAATTGAAGAAATCCCTGCAAGGTGTAAAGAAAAAATTGTTAAGTCTACTGAAGGTCCTGAATGATAAAACGTTGATAAAGGTGGA
+
CCCCCGGGGGDGGGGGGGGGGGGGGGGGGGGGGGGGGGGGGGGGGGGGGGGGGGGGGGGGGGGGGGGGGGGGGGGGGGGGGGGGGGGGGGFGGGGGGGGGGGGGFFGGGGFFGGGGGGGGGGGFGGGGGGGGGGGGGGGGGGGGGGGGGGFGGGGGGGGGGGGGFGGGAGGGGGGGFGFFFGGGGGGGGGGGGGGGFFCFCFFFFFFFFAFFFFFGFCGECF7EFFFFFEEFADFF:CFC=>?FFFD:6>B@EFFFC+:@EFECF<3<33@E/;AF<DFFFCE)9E>@@DFFC<6);<>B(
@M70528:330:000000000-K6D4P:1:1102:17834:6345 2:N:0:GTTGCGTTCA+GTTGCAGTTG
TAAAACAGGGTCCCCTCCCCCTCTAGGGTCAAAAAAAGAGGTATTTAAGTTTCGGTCAGTTAAAAGTATTGTGATAGCTCCCGCTAACACTTGCAAAGATAAAAGAAGAAGAATGGCTGTTAAAATAACTGATCAGACAAATAGTCTAATTTTTTCTGCTGAAAGTTTTTTTGCTTTAAGATTAATAATTGTAGTAATAAAATTTAAGGCACCTAAAATTGAAGAAATCCCTGCAAGGTGTAAAGAAAAAATTGTTAAGTCTACTGAAGGTCCTGAATGATAAAACGTTAATAAAGGTGGA
+
CCCCCGGGGGGGGGGGE@@FGGGGCEGFFG@ECFGFEDFFGGGFFFFDFGFGFCE@FFFFGGA<6EFGGGGGGGGGGEAFGGGGGCFFGFGFFC@<FEGGGFGCEFGGFFDF8,FECEDE<F?EEAEGC<EEFGG8DFF8?DGFFGGFGGF=FFGGDGGGGFCA9+@;A6CEE?,EDA=E,6D>>FGEGGFGFFFG?F+:8D7@?FFA?5A5FFFFA,50@60:8=-:CB=FFBDF>*5,.6*=7>35;>@2@F>8@@A?<:?FE<))/(;4)7;)23<<EF).;7:35(*3@)159336(
@M70528:330:000000000-K6D4P:1:1102:21419:6357 2:N:0:GTTGCGTTCA+GTTGCAGTTG
TAAAACAGGGTCCCCTCCCCCTCTAGGGTCAAAAAAAGAGGTATTTAAGTTTCGGTCAGTTAAAAGTATTGTGATAGCTCCCGCTAACACTGGCAAAGATAAAAGAAGAAGAATGGCTGTTAAAATAACTGATCAGACAAATAGTCTAATTTTTTCTGCTGAAAGGTTTTTTGCTTTAAGATTAATAATTGTAGTAATAAAATTTAAGGCACCTAAAATTGAAGAAATCCCTGCAAGGTGTAAAGAAAAAATTGTTAAGTCTACTGAAGGTCCTGAATGATAAAACGTTGATAAAGGTGGG
+
CCCCCGGGGGGGGGGGGGGGGGGGGGGGGGGGGGGGGGGGGGGGGGGGGGGGGGGCGGGGGGGGGGGGGGGGGGGGGGGGGGGGGGGGGGGGGGGGGGGGGGGGGGGGGGGFGGGGGGGGGGGGGGGGGGGGGGGGGGGGGFGGGGGGGGFGGGGGGGGCFFGGGGCFFGGGDFGGFGFGGGGGGFGGGGGG9EGGFGFGEFFFFFFFFAFFFGFGFEGFGFEFFFFFFFEFFFFFBCDC@BFFFEB3FBFDBCC>?8+93:CFF@3=@1@E@E@3>C<3)664639811DCGFF9EE??(
@M70528:330:000000000-K6D4P:1:1102:21657:6368 2:N:0:GTTGCGTTCA+GTTGCAGTTG
TAAAACAGGGTCCCCTCCCCCTCTAGGGTCAAAAAAAGAGGTATTTAAGTTTCGGTCAGTTAAAAGTATTGTGATAGCTCCCGCTAACACTGGCAAAGATAAAAGAAGAAGAATGGCTGTTAAAATAACTGATCAGACAAATAGTCTAATTTTTTCTGCTGAAAGGTTTTTTGCTTTAAGATTAATAATTGTAGTAATAAAATTTAAGGCACCTAAAATTGAAGAAATCCCTGCAAGGTGTAAAGAAAAAATTGTTAAGTCTACTGAAGGTCCTGAATGATAAAACGTTGATAAAGGTGGA
+
CCCCCGGGGGGGGGGGGGGGGGGGGGGGGGGGGGGGGGGGGGGGGGGGGGGGGGGGGGGGGGGGGFGGGGGGGGGGGGGGFGGGGGGGGGGGGGGGGGGGGGGGGGGGGGGGGGGGGGGGGGGDGGGGGGGGGGGGGGGGGGGGGGGFGGFGGGGGGGGGGGGGGGGGGGGGDFGGFGGGCGGGGGGGGGGGGGGGAFFGFGFFFFFFFFFFFGFGFGGFGF5EFF@AFEEAADFFB@FGEFF+7=B>FDFFEFFF4=BCEFEFGEFAF@EE3@EE<DEACEC)4@:8@FFCF?CEC@??(
@M70528:330:000000000-K6D4P:1:1102:20849:6373 2:N:0:GTTGCGTTCA+GTTGCAGTTG
TAAAACAGGGTCCCCTCCCCCTCTAGGGTCAAAAAAAGAGGTATTTAAGTTTCGGTCAGTTAAAAGTATTGTGATAGCTCCCGCTAACACTGGCAAAGATAAAAGAAGAAGAATGGCTGTTAAAATAACTGATCAGACAAATAGTCTAATTTTTTCTGCTGAAAGGTTTTTTGCTTTAAGATTAATAATTGTAGTAATAAAATTTAAGGCACCTAAAATTGAAGAAATCCCTGCAAGGTGTAAAGAAAAAATTGTTAAGTCTACTGAAGGTCCTGAATGATAAAACGTTGATAAGGGTGGG
+
CCCCCGGGGGGGGGGGGGGGGGGGGGGGGGGGGGGGGGGGGGGGGGGGGGGGGGGGGGGGGGGGGGGGGGGGGGGGGGGGGGGGGGGGGGGGGGGGGGGGGGGGGGGGGGGGGGGGGGGEGGGGGGGGGGGGGGGGGGGGGGGGFGGGGGFGGGGFGGGGGFGGGGGGFGGGGCDDDFGGGGGGGGGGGFDEGGGGFGFGFGF@FFFFFFFFFGFGAGGFGFFFFFFFFEFAFBBABDDFEE4AEEDBFFFF:F*:9=:>)1<F9<)7;@@F74@C87?A6)7);3:85(*+;9))3,3((
@M70528:330:000000000-K6D4P:1:1102:8515:6374 2:N:0:GTTGCGTTCA+GTTGCAGTTG
TAAAACAGGGTCCCCTCCCCCTCTAGGGTCAAAAAAAGAGGTATTTAAGTTTCGGTCAGTTAAAAGTATTGTGATAGCTCCCGCTAACACTGGCAAAGATAAAAGAAGAAGAATGGCTGTTAAAATAACTGATCAGACAAATAGTCTAATTTTTTCTGCTGAAAGGTTTTTTGCTTTAAGATTAATAATTGTAGTAATAAAATTTAAGGCACCTAAAATTGAAGAAATCCCTGCAAGGTGTAAAGAAAAAATTGTTAAGTCTACTGAAGGTCCTGAATGATAAAACGTTGATAAAGGTGGA
+
CCCCCGGGGGGEGFFGGGEGGGGGGGGGGGFGGGGGGGGGDFEGFGFGG<<EFGGFGGGGFGGGFGGCFGGGGGFGGGGGGFGGGGGGGGGGGFGE,EFGGGFGAFEF@F@FGFGGFGGGGGGGGGGGGF9BDFG=FGGGGGGGGGFGGGFGGGDFFFFGGGFG9?DDGGGGGDEFFGGGGGFGCEGFGGGFGAFG@EFFF9CCFFAFFFAAFDFDA@FFGFFFFCFFF946;9=4::>C>ECFE4:=A=@D:@CFC=+07:?F@@<@@1697><E;:5;CE56.)2/37C+:9;CC@B:0
@M70528:330:000000000-K6D4P:1:1102:24962:6392 2:N:0:GTTGCGTTCA+GTTGCAGTTG
TAAAACAGGGTCCCCTCCCCCTCTAGGGTCAAAAAAAGAGGTATTTAAGTTTCGGTCAGTTAAAAGTATTGTGATAGCTCCCGCTAACACTGGCAAAGATAAAAGAAGAAGAATGGCTGTTAAAATAACTGATCAGACAAATAGTCTAATTTTTTCTGCTGAAAGGTTTTTTGCTTTAAGATTAATAATTGTAGTAATAAAATTTAAGGCACCTAAAATTGAAGAAATCCCTGCAAGGTGTAAAGAAAAAATTGTTAAGTCTACTGAAGGTCCTGAATGATAAAACGTTGATAAAGGTGGA
+
CCCCCGGGGGGGGGGGGGGGGGGGGGGGGGGGGGGGGGGGGGGGGGGGGGGGGGGFGGGGGGGFDFGGGGGGGGGGGGGGGGGGGGGGGGGGGGGGGGGGGGGGGGGGGGGGGGGGGGGGGGGGGGGGGGGGGGGGFGGGGGGGGGGGGGFGGGGGFGGGGGEFGGFFGGGGGGGGFGGGGGGGGGFGGGGGGCCGFGFGECFFFFFFFFFFFGFGFFG59BA;FFFFFEE4ADF8>DEF>EFFECDFFF=B:FFF@:=?CA?@FE?;E;;E<EEC;@<3<EFFC@:6=7<CFC<F738?0
@M70528:330:000000000-K6D4P:1:1102:18631:6417 2:N:0:GTTGCGTTCA+GTTGCAGTTG
TAAAACAGGGTCCCCTCCCCCTCTAGGGTCAAAAAAAGAGGTATTTAAGTTTCGGTCAGTTAAAAGTATTGTGATAGCTCCCGCTAACACTGGCAAAGATAAAAGAAGAAGAATGGCTGTTAAAATAACTGATCAGACAAATAGTCTAATTTTTTCTGCTGAAAGGTTTTTTGCTTTAAGATTAATAATTGTAGTAATAAAATTTAAGGCACCTAAAATTGAAGAAATCCCTGCAAGGTGTAAAGAAAAAATTGTTAAGTCTACTGAAGGTCCTGAATGATAAAACGTTGATAAAGGTGGA
+
CCCCCGGGGGGGGGGGGGGGGGGGGGGGGGGGGGGGGGGGGGGGGGGGGGGGGGGGGGGGGGGFGGGGGGGGGGGGGGGGGGGGGGGGGGGGEGGGGGGGGGGGGGGGGGGGGGFFGGGGGGGFGGGFGGFGGGGCGGGGGG?EFGGFFGFGGGGGGGGGCFGGGGGGGGGGGFFFFFGGGGGEGGGGGGFGFDFDFGFGFGFFFFFF5FFFFGFGF9FFGFEFFFFEFFF4;B@FB;D8>E6AEFFB6BFFFFFFEF@CCFCCE@3<3@EF<9E<>D?)<.9)3;:@FF>:FEE9F@3?(
@M70528:330:000000000-K6D4P:1:1102:16701:6421 2:N:0:GTTGCGTTCA+GTTGCAGTTG
TAAAACAGGGTCCCCTCCCCCTCTAGGGTCAAAAAAAGAGGTATTTAAGTTTCGGTCAGTTAAAAGTATTGTGATAGCTCCCGCTAACACTGGCAAAGATAAAAGAAGAAGAATGGCTGTTAAAATAACTGATCAGACAAATAGTCTAATTTTTTCTGCTGAAAGGTTTTTTGCTTTAAGATTAATAATTGTAGTAATAAAATTTAAGGCACCTAAAATTGAAGAAATCCCTGCAAGGTGTAAAGAAAAAATTGTTAAGTCTACTGAAGGTCCTGAATGATAAAACGTTGATAAAGGTGGA
+
CCCCCGGGGGGGGGGGGGGGGGGGGGGGGGGGGGGGGGGGGGGGGGGGGGGGGGGFGGGGGGGGGGGGGGGGGGGGGGGFGGGGGGGGGGGGGGGGGGGGGGGGGGGGGGGGGGGGGGGGGGGGGGGGGGGGGGGGGGGGGGGGFGGGGGFGGGGGGGGGGGGGGGGGGGGGGGDGCGGGGGGGGGGGGGGGGGGGFGFGEGFFFF?FFFFFFGFGFGGEGFEBF@CEFFF>ADFFFGFFFFFFFEB5?DBBFFEF?BCEEFFFFF?AEF;E39ACCFCFFE<;>F;@@?>@C3CEF3(8(
@M70528:330:000000000-K6D4P:1:1102:26629:6431 2:N:0:GTTGCGTTCA+GTTGCAGTTG
TAAAACAGGGTCCCCTCCCCCTCTAGGGTCAAAAAAAGAGGTATTTAAGTTTCGGTCAGTTAAAAGTATTGTGATAGCTCCCGCTAACACTGGCAAAGATAAAAGAAGAAGAATGGCTGTTAAAATAACTGATCAGACAAATAGTCTAATTTTTTCTGCTGAAAGGTTTTTTGCTTTAAGATTAATAATTGTAGTAATAAAATTTAAGGCACCTAAAATTGAAGAAATCCCTGCAAGGTGTAAAGAAAAAATTGTTAAGTCTACTGAAGGTCCTGAATGATAAAACGTTGATAAAGGTGGA
+
<C@CCGGFCFGGGCFGGFEFGGEGDGGGGGGGGGGGG7DFDGGGGGFFGFGFDGEGGGGGEG<C@FFFGGFFFEFFFGG?FFCEGGGGFEFGFFGGGGFGGEEFFFGGGGGGDFF8DGDFFEFFEFFGFGGGGEFGGGFE+EDG=FFDGGD;EC>@FGFGG9@FFCGFGGGGGCEFF=ADEGD<,D=9EGGGGFGC7=7ECGFF7=?CF?FFAFFG5;F9FACB@)=CFFBFFF2;>82?7>A9AC==F2(:=FCF>8+9<8.8>).)7=;)7);48F?)/7796)./63*32)7C?4:((
@M70528:330:000000000-K6D4P:1:1102:3734:6442 2:N:0:GTTGCGTTCA+GTTGCAGTTG
TAAAACAGGGTCCCCTCCCCCTCTAGGGTCAAAAAAAGAGGTATTTAAGTTTCGGTCAGTTAAAAGTATTGTGATAGCTCCCGCTAACACTGGCAAAGATAAAAGAAGAAGAATGGCTGTTAAAATAACTGATCAGACAAATAGTCTAATTTTTTCTGCTGAAAGGTTTTTTGCTTTAAGATTAATAATTGTAGTAATAAAATTTAAGGCACCTAAAATTGAAGACATCCCTGCAAGGTGTAAAGAACAAATTGTTAAGTCTACTGAAGGTCCTGAATGATAAAACGTTGATAAAGGTGGA
+
CCCCCGGGGGGGGGGGGGGGGGGGGGGGGGGGGGGGGGGGGGGGGGGGFFGGGGGGGGGGGGGGGGGGGGGGGGGGGGGGGGGGGGGGGGGGGGGGGGGGGGGGGGGGGGGGGGGGGGGGGGGGGGGGGGGGGGGGGGGGGGGGGGGGFGFGGGGGGGGGGFGGGGGGGGGGGGGGFGFFGGGGFGGGGGGFDCGGFFACCGFFFFFFFFFFFGFGAFEEEFEFF):>F429;B@AEFG8BE4BCED26>BEFFFF48BEEFFFG3/=E@@EEEEEDGFFFEFEC@FFFFGGG5CEFF3;(
@M70528:330:000000000-K6D4P:1:1102:25627:6451 2:N:0:GTTGCGTTCA+GTTGCAGTTG
TAAAACAGGGTCCCCTCCCCCTCTAGGGTCAAAAAAAGAGGTATTTAAGTTTCGGTCAGTTAAAAGTATTGTGATAGCTCCCGCTAACACTGGCAAAGATAAAAGAAGAAGAATGGCTGTTAAAATAACTGATCAGACAAATAGTCTAATTTTTTCTGCTGAAAGGTTTTTTGCTTTAAGATTAATAATTGTAGTAATAAAATTTAAGGCACCTAAAATTGAAGAAATCCCTGCAAGGTGTAAAGAAAAAATTGTTAAGTCTACTGAAGGTCCTGAATGATAAAACGTTGATAAAGGTGGA
+
CCCCCGGGGGGGGGGGGGGGGGGGGGGGGGGGGGGGGGGFDFGGGGGGGGGGGGGGGGGGGGGGGGGGGGGGGGGGGGGGGGGGGGGGGGGGGGGGGGGGGGGGGGGGGGFFGGDFGGGGGGGAFGGGGGGCFGGGGGGGGGGGGGGGGGFGGGG@FGGGGGGGGGGGGGFGGFGGFGFGGGGGGGGGGGGGGGGGFFFGCFFFFFF?C5C>FGFGFGGFGFFFF@CEFFF>;BB?>DFFBEE+7C23FB@=;CFC5=@?56?FGE<7<E;E<EE<9D?ECCC94E6(315:@?9C77?0(
@M70528:330:000000000-K6D4P:1:1102:3888:6458 2:N:0:GTTGCGTTCA+GTTGCAGTTG
TAAAACAGGGTCCCCTCCCCCTCTAGGGTCAAAAAAAGAGGTATTTAAGTTTCGGTCAGTTAAAAGTATTGTGATAGCTCCCGCTAACACTGGCAAAGATAAAAGAAGAAGAATGGCTGTTAAAATAACTGATCAGACAAATAGTCTAATTTTTTCTGCTGAAAGGTTTTTTGCTTTAAGATTAATAATTGTAGTAATAAAATTTAAGGCACCTAAAATTGAAGAAATCCCTGCAAGGTGTAAAGAAAAAATTGTTAAGTCTACTGAAGGTCCTGAATGATAAAACGTTGATACAGGTTGA
+
CCCCCGGGGGGGGGGGGGGGGGGGGGGGGGGGGGGGGGGGGGGGGGGGGGGGGGGFGGGGGGGGGGGGGGGGGGGGGFGGEGGGGGGGGGGGGGGGGGGGGGGGGGFGGGGGGGGGGGGFGGGGGGGGGFFGGGGGGGGGFAFGGGGGGGFGGFGGGGGGGFDGGGFGGFGGGGGGFGFGFGGGGGGGGGGGGGGGFGFGFGFEFFFBF*?CFGFC9DCCGF5A@ECCF4=*;BBA>E9:1:AFFFFFFDFF=A<A?=@CECE@FFEAF1=E;A@EF@EEFEFCC@9@@DD@F)1)=224(
@M70528:330:000000000-K6D4P:1:1102:15202:6477 2:N:0:GTTGCGTTCA+GTTGCAGTTG
TAAAACAGGGTCCCCTCCCCTCTAGGGTCAAAAAAAGAGGTATTTAAGTTTCGGTCAGTTAAAAGTATTGTGATAGCTCCCGCTAACACTGGCAAAGATAAAAGAAGAAGAATGGCTGTTAAAATAACTGATCAGACAAATAGTCTAATTTTTTCTGCTGAAAGGTTTTTTGCTTTAAGATTAATAATTGTAGTAATAAAATTTAAGGCACCTAAAATTGAAGAAATCCCTGCAAGGTGTAAAGAAATAATTGTTAAGTCTACTGAAGGTCCTGAATGATAAAACGTTGATAAAGGTGGAT
+
CCCCCGGGGGGGGGGGGGGGGGGCGGGGGGGGGGGGGGGGGGGGGGGGGGGGGGGGGGGGGGGGGGGGGGGG,EGGGGGGGGGGGGGGGGGGF8FGGGGAFGGGGGGGGGGGGGGGGGGGGGFGFGGGGGGGGGGGGGGGFGGGGGGGFGFFGGGGGGGGFGGGGFGGGGGGGGGGCFGGGGGGGGGGGGGGGG+CCECCEGAEFFFAFFFFFGCGFGGCGF@A;@EEFFFF4=@FFGGGEEFFFFF*=.>EEAFF4AFEEFFFCC:EF.8=<AE4CFEFCCCCEF@@FF;;C<<3C@?;)
@M70528:330:000000000-K6D4P:1:1102:17257:6489 2:N:0:GTTGCGTTCA+GTTGCAGTTG
TAAAACAGGGTCCCCTGTCTCTTATACACATCTGACGCTGCCGACGACAACTGCAACGTGTAGATCTCGGTGGTCGCCGTACCATTAAAAAACAAAAACTAACTCCTCATTTCACCTCTACACTACTACTTCCCCTCACCCCTCCCCCCCTCTATTCCCACCCTTTTCACCGCCCCTCTTTTTTTTACCCCCACAGTTTTCCCACCCACCTTCCTTCCCCGCTTCCCACCCCTTCCCCCCCGTTCTCTCCAGCCCACCATTTCTCCTCTGTTTTCCCCACTCCTACTCCTCCACATTTGCC
+
CCCCCGGGGGF<F<FGGC,@FFGFG,CFDGCGGGGGECGGGGGEGC@FGFGF8FGFCFGGC<@F9@GAFC,B66C++,+8,,8F<E,6<,,@?8<,,:+,,4,,,5,BFC?,:FFA9A6,C;E59,,,,99CF,<,+,88++=++@++369@,,,,,@,,,6++,+,,,,6*34*434=9,5>C**,2,,**/***0+1+1+/)05.)))./)9+++565*5((0),).-,07(().02*-(-)(()-/2)(.0-)(0))-*)*+.)())).),65**((((.4))).()7*2((.0).))
@M70528:330:000000000-K6D4P:1:1102:23238:6489 2:N:0:GTTGCGTTCA+GTTGCAGTTG
TAAAACAGGGTCCCCTCCCCCTCTAGGGTCAAAAAAAGAGGTATTTAAGTTTCGGTCAGTTAAAAGTATTGTGATAGCTCCCGCTAACACTGGCAAAGATAAAAGAAGAAGAATGGCTGTTAAAATAACTGATCAGACAAATAGTCTAATTTTTTCTGCTGAAAGGTTTTTTGCTTTAAGATTAATAATTGTAGTAATAAAATTTAAGGCACCTAAAATTGAAGAAATCCCTGCAAGGTGTAAAGAAAAAATTGTTAAGTCTACTGAAGGTCCTGAATGATAAAACGTTGATAAAGGTGGA
+
CCCCCGGGGGGGGGGGGGGGGGGGGGGGGGGGGGGGGGGGGGGGGGGGGGGGGGGFGGGGGGGGGGGGGGGGGGGGGGGGGGGGGGGGGGGGGGGGGGGGGGGGGGGGGGGGGGGGGGGGGGGGGGGGGGGGGFGGGGGGGGGGGGGGGGFGGGGGGGGGGGGGGGGGGGGGGGGGFDGGGGGGGGGGGGGGGGGGFGFGECFFFFFFFFFFFGFGFGGEFFA=BCCEFEFAFBBFB:AD@:EAEFFDFF23BFEF4BCEE=56AEEFFFEFE@<C>FE37CF);@;@F69:@EEFGEB6(
@M70528:330:000000000-K6D4P:1:1102:24525:6507 2:N:0:GTTGCGTTCA+GTTGCAGTTG
TAAAACAGGGTCCCCTCCCCCTCTAGGGTCAAAAAAAGAGGTATTTAAGTTTCGGTCAGTTAAAAGTATTGTGATAGCTCCCGCTAACACTGGCAAAGATAAAAGAAGAAGAATGGCTGTTAAAATAACTGATCAGACAAATAGTCTAATTTTTTCTGCTGAAAGGTTTTTTGCTTTAAGATTAATAATTGTAGTAATAAAATTTAAGGCACCTAAAATTGAAGAAATCCCTGCAAGGTGTAAAGAAAAAATTGTTAAGTCTACTGAAGGTCCTGAATGATAAAACGTTGATAAAGGTGGA
+
CCCCCGGGGGGGGFFGGGEGGGGGGGGGGGGGGGGEGGGGGGGGGGGGGCFFGGGGGGGGFGGDGGGGGGGGGGGGGGGGGGGGGGGGGGGGGFDFGGGGGGGGGGGGGGCGGGGGGG>FGGGEFCCFBFAFGGGGGGGGGGGGGGGGGGFGGGGGGGGGGFFAEGGGFGG+@DDDFGD8=EADE8EGGGA:DFDG?EC,ADCEFFFFA56*97AFAEG5CACBBEB@6BF>F=B9;5>CBFFFE4(0ABB=3B5>8=:@FAFFGFFEFF=<373)2+1;CECC3).,:273;?.;@<:4(
@M70528:330:000000000-K6D4P:1:1102:9373:6509 2:N:0:GTTGCGTTCA+GTTGCAGTTG
TAAAACAGGGTCCCCTCCCCCTCTAGGGTCAAAAAAAGAGGTATTTAAGTTTCGGTCAGTTAAAAGTATTGTGATAGCTCCCGCTAACACTGGCAAAGATAAAAGAAGAAGAATGGCTGTTAAAATAACTGATCAGACAAATAGTCTAATTTTTTCTGCTGAAAGGTTTTTTGCTTTAAGATTAATAATTGTAGTAATAAAATTTAAGGCACCTAAAATTGAAGAAATCCCTGCAAGGTGTAAAGAAAAAATTGTTAAGTCTACTGAAGGTCCTGAATGATAAAACGTTGATAAAGGTGGA
+
CCCCCGGGGGGGGGGGGGGGGGGGGGGFGGFFGGGGGGGGGGGGGGGGGEAGGFGFEGGGFFGFGFGGGGGGGGGGGGFGGGGGGGGGEGGGGGGGGGGGGGFGGGFFGGFGGGGFGGGGFGGCFGGGGGGGFFGGGGGGDGGGGGGGGGFGGGGGGGGGGGFGDF?>DEFGGGGGFCFGGGGGGGGGGGGGGG@F?EEFFGC@AFFFFAFFFGACCFGFGF8AFEFEFFFAABBF@F<?@EE19CBF6BFF=FEFCBFEFFFFGFEE@EE<@EEF>FEA?EC9>8;81=7::<EFG@:B(
@M70528:330:000000000-K6D4P:1:1102:24150:6524 2:N:0:GTTGCGTTCA+GTTGCAGTTG
TAAAACAGGGTCCCCTCCCCCTCTAGGGTCAAAAAAAGAGGTATTTAAGTTTCGGTCAGTTAAAAGTATTGTGATAGCTCCCGCTAACACTGGCAAAGATAAAAGAAGAAGAATGGCTGTTAAAATAACTGATCAGACAAATAGTCTAATTTTTTTTGCTGAAAGGTTTTTTGCTTTAAGATTAATAATTGTAGTAATAAAATTTAAGGCACCTAAAATTGAAGAAATCCCTGCAAGGTGTAAAGAAAAAATTGTTAAGTCTACTGAAGGTCCTGAATGATAAAACGTTGATAAAGGTGGA
+
CCCCCGGGGGGGGFGGGGGGGGGGGGGGGGGGGGGGGGGGGGGGGGGGGGGGGGGFGGGGGGGGGGGGGGGGFFGGGGGGGGGGGGGGGGFFGGGGGGGGGGGGGGGGGGGGGGGGGGGGGGGGGGGGGGGGGDGGGGGGGGGGFGFGGGFGGGE+BEGGGGFGFGGCGGGGGGGGFGFGFGGGGGGGGDFGGGGGFGFGFGFFFFFFFAFA>CF7ACG=7@CEFFDEF2BAFF=?@EFFBFF8@CD=FF>DEFE+)3@C?C36EE<=E@8<74;E8;CE?C7E33(8315:FF2<C?F?0
@M70528:330:000000000-K6D4P:1:1102:27409:6530 2:N:0:GTTGCGTTCA+GTTGCAGTTG
TAAAACAGGGTCCCCTCCCCCTCTAGGGTCAAAAAAAGAGGTATTTAAGTTTCGGTCAGTTAAAAGTATTGTGATAGCTCCCGCTAACACTGGCAAAGATAAAAGAAGAAGAATGGCTGTTAAAATAACTGATCAGACAAATAGTCTAATTTTTTCTGCTGAAAGGTTTTTTGCTTTAAGATTAATAATTGTAGTAATAAAATTTAAGGCACCTAAAATTGAAGAAATCCCTGCAAGGTGTAAAGAAAAAATTGTTAAGTCTACTGAAGGTCCTGAATGATAAAACGTTGATAAAGGTGGA
+
CCCCCGGGGGGGGGGGGGGGGGGGGGGGGGGGGGGGGGGGGGGGGGGGGGGGGGGGGGFGFGGGGGGGGGGGGGGGGGGGGGGGGGGGGGGGGGGGGGGGGGGGGGGGGGGGGGGGGGGGGGGGGGGGGGGGGGGFGGFGFGGGFGGGGGFGGEEGFGGGGGGFGGGGGFGCEGGGFGGGGGGGGGGGGGFGDFGGFGFF@DFFFFFFFFFFFGFGF,E@CFEEFFBC8B=4ABDFFGGCEBEFEF2:FDFB=A56/BAEFACFGFEFFEE<@3@EFFEE3CC9CE;35=<7@<)1+.,4(
@M70528:330:000000000-K6D4P:1:1102:25937:6544 2:N:0:GTTGCGTTCA+GTTGCAGTTG
TAAAACAGGGTCCCCTCCCCCTCTAGGGTCAAAAAAAGAGGTATTTAAGTTTCGGTCAGTTAAAAGTATTGTGATAGCTCCCGCTAACACTGGCAAAGATAAAAGAAGAAGAATGGCTGTTAAAATAACTGATCAGACAAATAGTCTAATTTTTTCTGCTGAAAGGTTTTTTGCTTTAAGATTAATAATTGTAGTAATAAAATTTAAGGCACCTAAAATTGAAGAAATCCCTGCAAGGTGTAAAGAAAAAATTGTTAAGTCTACTGAAGGTCCTGAATGATAAAACGTTGATAAAGGTGGA
+
CCCCCGGGGGGGGGGGGGGGGGGGGGGGGGGGGGGGGGGGGGGGGGGGGGGGGGGGGGGGGGGGGGGGGGGGGGGGGGGGGGGGGGGGGGGGGGGGGGGGGGGGGGGGGGGGGGGGGGGGGGGGGGGGGGGGGGGGGGGGGGGGGGGGGGFGGGGGGGGFGGGGGGGGGGGGGGGGFGGGGGGFFGGFGGGFCGFFFGFGFDFBFFFFFAAFFFFCAFGFGFE5BEDFFFF*35@A@CEG77EB6ED(?:@B26<65==?C=56C49338@47;<E67?36??E9@1@;(/CD<)9+)(((
@M70528:330:000000000-K6D4P:1:1102:27230:6572 2:N:0:GTTGCGTTCA+GTTGCAGTTG
TAAAACAGGGTCCCCTCCCCCTCTAGGGTCAAAAAAAGAGGTATTTAAGTTTCGGTCAGTTAAAAGTATTGTGATAGCTCCCGCTAACACTGGCAAAGATAAAAGAAGAAGAATGGCTGTTAAAATAACTGATCAGACAAATAGTCTAATTTTTTCTGCTGAAAGGTTTTTTGCTTTAAGATTAATAATTGTAGTAATAAAATTTAAGGCACCTAAAATTGAAGAAATCCCTGCAAGGTGTAAAGAAAAAATTGTTAAGTCTACTGAAGGTCCTGAATGATAAAACGTTGATAAAGGTGGA
+
CCCCCGGGGGGGGGGGGGGGGGGGGGGGGGGGGGGGGGGGGGGGGGGGGGGGGGGGGGGGGGGGGGGGGGGGGGGGGGGGGGGGGGGGGGGGGGGGGGGGGGGGGGGGGGGGGGGFDFGGGGGGGGGGGGGGGGGGGGGGGGGGGGGGGGFGGGGGGGGGGGGFGGGGGGGGGGFGFGGGGGGGGGGGGGGGGGGGFGFGFGFF7FFFFFAFFFFGFDFECFEEFFDFFF=4?>>FBFFE>EFBEEB2ABBD3BCF>+1>?=CAFE<7@(6@/;@CFGFFEFE)6@9@329;DCFF?<:?0
@M70528:330:000000000-K6D4P:1:1102:17108:6575 2:N:0:GTTGCGTTCA+GTTGCAGTTG
TAAAACAGGGTCCCCTCCCCCTCTAGGGTCAAAAAAAGAGGTATTTAAGTTTCGGTCAGTTAAAAGTATTGTGATAGCTCCCGCTAACACTGGCAAAGATAAAAGAAGAAGAATGGCTGTTAAAATAACTGATCAGACAAATAGTCTAATTTTTTCTGCTGAAAGGTTTTTTGCTTTAAGATTAATAATTGTAGTAATAAAATTTAAGGCACCTAAAATTGAAGAAATCCCTGCAAGGTGTAAAGAAAAAATTGTTAAGTCTACTGAAGGTCCTGAATGATAAAACGTTGATAAAGGTGGA
+
CCCCCGGGGGGGGGGGGGGGGGGGGGGGGGGGGGGGGGGGGGGGGGGGGGGGGGGGGGGGGGGGGGGGGGGGGGGGGGGGGGGGGGGGGGGGGGGGGGGGGGGGGGGGGGGGGGGGGGGGGGGGDAFGGGGGGGGGGGGGGGGGGGGGGGFGGGGGGGGGGGDGGFGGGGGGGGGGFGGGGGGGGGGGGGGGGGGGFGFGFFFFFFFFFFFFAFFGFGGFGFEFF9CEFEFAFFFFEGGGFFFFFEFD;>FFFFFFE>FEEFEFGFE3<@@EEFFC6CEFFFF37<9;6?GDGFFFFFBB(
@M70528:330:000000000-K6D4P:1:1102:27323:6597 2:N:0:GTTGCGTTCA+GTTGCAGTTG
TAAAACAGGGTCCCCTGTCTCTTATACACATCTGACGCTGCCGACGACAACTGCAACGTGTAGATCTCGGTGGGCGTCGTATCCTGAAACAACAAAAAACACACAAAAATTGCATATCTACCCATTCTATCTCAACATCAATTCACACATATATTATCAACCTCATCCTCGTTACTAACCTACGCCCATTCTTATCATGTTTGTTCACTCTTACAGCTCCCTTAGCTTTCCTATCATGCCTCCTATCTGCTCATTTTTGTCCATACGTGCATAAACACACACTCACATGCTAATGCACAGT
+
CCCCCGGGGGGGGGGGGGGGGGGCG,FEGFGGG9FGGGGGGGGGEFFECCGFGGGGGGGCF<9EG,9CED@:7+<C+=>:,:4,C,,,55,ACFG8:=:+=4,++4A,+,,4:9,,C9=9,,,,85,,,:,,,,,66,8,+,3,,,,3+,5,35,73,,66,6,,+7,,68=+6+,1,,,,,,++3*3>,,,<,2=+,+5;,333=+=1+;++++2/,2)*2*0****+08+4*0+*,16*7()/1/)+))))3)+)+),)+)++((/(((1)).)2/((-,,((().))***)))+))()
@M70528:330:000000000-K6D4P:1:1102:16657:6599 2:N:0:GTTGCGTTCA+GTTGCAGTTG
TAAAACAGGGTCCCCTCCCCCTCTAGGGTCAAAAAAAGAGGTATTTAAGTTTCGGTCAGTTAAAAGTATTGTGATAGCTCCCGCTAACACTGGCAAAGATAAAAGAAGAAGAATGGCTGTTAAAATAACTGATCAGACAAATAGTCTAATTTTTTCTGCTGAAAGGTTTTTTGCTTTAAGATTAATAATTGTAGTAATAAAATTTAAGGCACCTAAAATTGAAGAAATCCCTGCAAGGTGTAAAGAAAAAATTGTTAAGTCTACTGAAGGTCCTGAATGATAAAACGTTGATAAAGGTGGA
+
CCCCCGGGGGGGGGGGGGGGGGGGGGGGGGGGGGGGGGGGGGGGGGGGGGGGGGGGGGGGGGGGGGGGGGGGGGGGGGGGFGGGGGGGGGGGGGGGGGGGGGGGGGGGGGGGGGGGGGGGGGGFGGGGGFGGGGGGGGGGGGGGGGGGGGFGGFGGGGGGFGGGGGGGGGGGGFDGFGGGGGGGGGGGGGGGGGGGFFFGEGFEFFFFFFFFFGF7?DFEGFEEFBDEFFFAFBFF@FFC>EEFFEBBFD@FFFCF?FF7?CCFCE?;<3;<)/=CCFCEFCC);<:;;@CDGE>E+7>F(
@M70528:330:000000000-K6D4P:1:1102:16650:6615 2:N:0:GTTGCGTTCA+GTTGCAGTTG
TAAAACAGGGTCCCCTCCCCCTCTAGGGTCAAAAAAAGAGGTATTTAAGTTTCGGTCAGTTAAAAGTATTGTGATAGCTCCCGCTAACACTGGCAAAGATAAAAGAAGAAGAATGGCTGTTAAAATAACTGATCAGACAAATAGTCTAATTTTTTCTGCTGAAAGGTTTTTTGCTTTAAGATTAATAATTGTAGTAATAAAATTTAAGGCACCTAAAATTGAAGAAATCCCTGCAAGGTGTAAAGAAAAAATTGTTAAGTCTACTGAAGGTCCTGAATGATAAAACGTTGATAAAGGTGGA
+
CCCCCGGGGGGGGGGGGGGGGGGGGGGGGGGGGGGGGGGGGGGGGGGGGGGGGGGGGGGGGGGGGEGGFGGGGGGGGGGGGGGGGGGGGGGGGGGGGGGGGGGGGGGGGGGGGGGGGGGGGGGGGFFGGGFFGGGCGGGGGGGGGGGGGGFGGGGGGGGFEG=FGGGGGFFGGGGGFFCFGGGGGGGGGGGGGCCGFGCCC@CEFFFFFFFFFGFDFGGFGFEFFB@8BB:4ABDF@D>?BEEFFFDB6@BFFFFF?==?5@CFFF5)7=;<3>@6;7?EC5CEF<6@@@C7CCC<FE?:(
@M70528:330:000000000-K6D4P:1:1102:6126:6634 2:N:0:GTTGCGTTCA+GTTGCAGTTG
TAAAACAGGGTCCCCTCCCCCTCTAGGGTCAAAAAAAGAGGTATTTAAGTTTCGGTCAGTTAAAAGTATTGTGATAGCTCCCGCTAACACTGGCAAAGATAAAAGAAGAAGAATGGCTGTTAAAATAACTGATCAGACAAATAGTCTAATTTTTTCTGCTGAAAGGTTTTTTGCTTTAAGATTAATAATTGTAGTAATAAAATTTAAGGCACCTAAAATTGAAGAAATCCCTGCAAGGTGTAAAGAACAAATTGTTAAGTCTACTGAAGGTCCTGAATGATAAAACGTTGATAAAGGTGGA
+
CCCCCGGGGGGGGGGGGGGGGGGGGGGGGGGGGGGGGGGGGGGGGGGGGGGGGGGGGGGGGGGGGGGGGGGGGGGGGGGGGGGGGGGGGGGGGGGGGGGGGGGGGFGGGGGGGGFGGGGGGGGGGGGGGGGGGGGGGGGGGGGGGGGGGGFGGGGGGGGGGGGGGGGFGFGGGGGGFG:EFGGGGGGGGGGGGGGFFGFGF9?@FFFFFFFFFGFGFFGEFF8CFFFFF=@FF>BF=DFFFFFFFFF2A29EFFFF41=?<6CFE*/784=A@E<>>7?@E?7>C@06@FF7C?C>CE;0(
@M70528:330:000000000-K6D4P:1:1102:21023:6636 2:N:0:GTTGCGTTCA+GTTGCAGTTG
TAAAACAGGGTCCCCTCCCCCTCTAGGGTCAAAAAAAGAGGTATTTAAGTTTCGGTCAGTTAAAAGTATTGTGATAGCTCCCGCTAACACTGGCAAAGATAAAAGAAGAAGAATGGCTGTTAAAATAACTGATCAGACAAATAGTCTAATTTTTTCTGCTGAAAGGTTTTTTGCTTTAAGATTAATAATTGTAGTAATAAAATTTAAGGCACCTAAAATTGAAGAAATCCCTGCAAGGTGTAAAGAAAAAATTGTTAAGTCTACTGAAGGTCCTGAATGATAAAACGTTGATAAAGGTGGG
+
CCCCCGGGGGGGGGGGGGGGGGGGGGGGGGGGGGGGGGGGGGGGGGGGGGGGGGGFGGGGGGGGGGGGGGGGGGGGGGGGGGGGGGGGGGGGGGGGGGGGGGGGGGGGGGGGGGGGGGGGGGGGGGGGGGGGGGGGGGGGGGGGGGGGGGFGGGGGGGGGGGFGGGFFGGGGGGGGFGGGGGGGGGGGGGGGGGCFFFFGFGFBFFFFFFFFFGFGFGG=FFC@FFFFF=EFF=DF>52?9@EFCEFBFDB@BFFF?C+83;?:C<E4<@EEE<EF4+?A?CE)6=9=3?F@@?3C7@??(
@M70528:330:000000000-K6D4P:1:1102:25531:6638 2:N:0:GTTGCGTTCA+GTTGCAGTTG
TAAAACAGGGTCCCCTCCCCCTCTAGGGTCAAAAAAAGAGGTATTTAAGTTTCGGTCAGTTAAAAGTATTGTGATAGCTCCCGCTAACACTGGCAAAGATAAAAGAAGAAGAATGGCTGTTAAAATAACTGATCAGACAAATAGTCTAATTTTTTCTGCTGAAAGGTTTTTTGCTTTAAGATTAATAATTGTAGTAATAAAATTTAAGGCACCTAAAATTGAAGAAATCCCTGCAAGGTGTAAAGAAAAAATTGTTAAGTCTACTGAAGGTCCTGAATGATAAAACGTTGATAAAGGTGGA
+
CCCCCGGGGGGGGGGGGGGGGGGGGGGGGGGGGGGGGGGGGGGGGGGGGGGGGGGGGGGGGGGGGGGGGGGGGGGGGGGGGGGGGGGGGGGGGGGGGGGGGGGGFGGGGGGGGGGGGGGGGGGGGGGGGFGGGGGGGGGGGGGGGGGGGGFGGGGGGGGGGGFGGGFGGGGEGGGGFGFGFGGGGGFDFGGGGFGG+=EGCFFFFFFF559A<FFGFGGBAC5*48=EAE=*3>D4>*2,1>C9<=:@A=>DF=C>5=BCCFEAC<?3;(;4/73;07<<5?)9)41(:;5++1)19=?((
@M70528:330:000000000-K6D4P:1:1102:5043:6655 2:N:0:GTTGCGTTCA+GTTGCAGTTG
TAAAACAGGGTCCCCTCCCCCTCTAGGGTCAAAAAAAGAGGTATTTAAGTTTCGGTCAGTTAAAAGTATTGTGATAGCTCCCGCTAACACTGGCAAAGATAAAAGAAGAAGAATGGCTGTTAAAATAACTGATCAGACAAATAGTCTAATTTTTTCTGCTGAAAGGTTTTTTGCTTTAAGATTAATAATTGTAGTAATAAAATTTAAGGCACCTAAAATTGAAGAAATCCCTGCAAGGTGTAAAGAAAAAATTGTTAAGTCTACTGAAGATCCTGAATGATAAAACGTTGATAAAGGTGGA
+
CCCCCGGGGGGCFFGGGGGGGGGGGGGGGGGGGGGGGGGGGGGGGGGGGGGGGGGGGGGGGGGGGFFEFGGGGGGGGGGFGGGGGGGFGGGGGGGGGGGGGGGGGGGGGGGGGGGFFGGFGGFFCGGGFGGGFGGGGGGGGGCFEFDGGGFGGGGGGGFGGFGGGGGGGDFGGGGFFGGGEFGGGGGGGGGGGGGGFGFAC9+@ACCFAFFFFGFGFGD@GC*AF@CEFB94ADBFFF?,:9AF4CB()-9>(188*44@C@ECC@<=E);E;E=C6@539)174)253(>+@?69CE03(
@M70528:330:000000000-K6D4P:1:1102:15210:6671 2:N:0:GTTGCGTTCA+GTTGCAGTTG
TAAAACAGGGCTCCCTGTCTCTTATACACATCTGACGCTGCCGACGACAACTGCAACGTGTAGATCTCGGTGGGCGCCGTGTCATTAAAAAAAAAAACAACCATCAACATATCACTGATGCCCCCATAATACCTCACACACATACCAACCTCAACCACAACCAGTACCCACTCACATCCCCATGTATCACAGTCCTTCCCCCCCACCCCTATACTTCCCCCACCCTCACTCCTTCACCCACTTCCCTCATCTCCCCCATTTCACCCTGCACCTCCGCCCTACTTCACACCCAATCCACTCA
+
CCCCCFGGGGGGGGGGGFGGGGGGG,EGGGGGGGGGGGGGGGGGGGDGGFGGGGGGGGGGDC9EEFGGGGEGE+:66=48+:B,EG9?FFGGG8FBC+,,,+8,,5,=E4,9A,C,@,+,<A,++3:,3,,,3,3,6,8++3+,839,++*,@F,86D,4*3*,,+33,,6,41=2+,,4*,,6,,4+,?9,*,2++,),(*.(2)))))))+3+++0*(2)(()((,))-0*--*.3;*,()*.,.3)))-.*45(0)))*-*2(-(((,((.((**-((.)).)..(()**(((+,).,
@M70528:330:000000000-K6D4P:1:1102:23363:6674 2:N:0:GTTGCGTTCA+GTTGCAGTTG
TAAAACAGGGTCCCCTCCCCCTCTAGGGTCAAAAAAAGAGGTATTTAAGTTTCGGTCAGTTAAAAGTATTGTGATAGCTCCCGCTAACACTGGCAAAGATAAAAGAAGAAGAATGGCTGTTAAAATAACTGATCAGACAAATAGTCTAATTTTTTCTGCTGAAAGGTTTTTTGCTTTAAGATTAATAATTGTAGTAATAAAATTTAAGGCACCTAAAATTGAAGAAATCCCTGCAAGGTGTAAAGAAAAAATTGTTAAGTCTACTGAAGGTCCTGAATGATAAAACGTTGATAAAGGTGGA
+
CCCCCGGGGGGGGGGGGGGGGGGGGGGGEGGGGGGGGGGGGGGGGGGGGGGGGGGGGGGGGGGGGGGGGGGGGGGGGGGGGGGGGGGFGGGGGGGGGGGGGGGGGGGGGGGGGGGGGGGGGGFGGGGGGGGGGGGGGGGGGGGGGGGGGGFGGGGGGGGFGGCGGGGGGGGGGGGGFGGGGGGGGGGFGGGFGGGGFGFGFFFFFFFFFFFFFGFGADF59B5EFFCFF9B>FBBA>@97>BE6<:>BAB2=BFEF<=CCCFEAFF<7<@@E7).>2@?7<3?1)/6=81/1;7CF7<?B(
@M70528:330:000000000-K6D4P:1:1102:23900:6676 2:N:0:GTTGCGTTCA+GTTGCAGTTG
TAAAACAGGGTCCCCTGTCTCTTATACACATCTGACGCTGCCGACGACAACTGCAACGTGTAGATCTCGGTGGTCGCCGGATCACTCAAACAACAAAAAAACACTCACTTTTTACTTCTCATCTATCCTCTTGTTCATCCCTCTTCAACTCTCACCATTCCACTTATTGCTCTTTTTTTACTTTTCCACCACAGCCTCTTCCTACCACACCGCTCTCGCATCCTCCTACCCATGCACCCCCACTATACTCGCATGCCATCCCTCCGCTCGCACTCACCACTCATCCTTTTGCCCCACCGTA
+
CCCCCGGGGGFFG8EFGGGFGFGFGDFGGGGGGGGGGGGGEGG@BFEEC@FFFGFFFDFFC<A9C,,<@CFB:,6+@?++@,4,,<,4:CEE=8E,,,9=7B,,,,:9,5,4,95,,,+,,,,,,,,:,,,,,,,3;;9,+,+,,,,,,,+,3,,,,3,,3,,,,+,,,,,,,,2,*54,2,,35@,+,,,**,/*/=*,*,+***3;3)))))0***/(*0()//(.*((*)((*/*/4(,6).))6*)((()(),**(())0/((((,(,4(,(**)-((())).)))***)(-*(,((
@M70528:330:000000000-K6D4P:1:1102:20966:6679 2:N:0:GTTGCGTTCA+GTTGCAGTTG
TAAAACAGGGTCCCCTCCCCCTCTAGGGTCAAAAAAAGAGGTATTTAAGTTTCGGTCAGTTAAAAGTATTGTGATAGCTCCCGCTAACACTGGCAAAGATAAAAGAAGAAGAATGGCTGTTAAAATAACTGATCAGACAAATAGTCTAATTTTTTCTGCTGAAAGGTTTTTTGCTTTAAGATTAATAATTGTAGTAATAAAATTTAAGGCACCTAAAATTGAAGAAATCCCTGCAAGGTGTAAAGAAAAAATTGTTAAGTCTACTGAAGGTCCTGAATGATAAAACGTTGATAAAGGTGGA
+
CCCCCGGGGGGGGGGGGGGGGGGGGGGGGGGGGGGGGGGGGGGGGGGGGGGGGGGGGGGGGGGGGGGGGGGGGGGGGGGGGGGGGGGGGGGGGGGGGGGGGGGGGGGGGGGGGGGGGGGGGGGGGGFGGGGGGGGGGGGGGGGGGGGGGGFGGGGGGGGGGGGGGGFGGGGGGGFGFGEGGGGGGGGGGGGGGGGGFGEGEFFFFFFFFFFFFGFGF9A579=EFFFFF:=FFFFFFFD>BFCFEFF(;9@=EFEFE8:CCAEFGFFFFFF33EEFF7?ACE<)13:8@D<@FECF7),3(
@M70528:330:000000000-K6D4P:1:1102:9591:6682 2:N:0:GTTGCGTTCA+GTTGCAGTTG
TAAAACAGGGTCCCCTCCCCCTCTAGGGTCAAAAAAAGAGGTATTTAAGTTTCGGTCAGTTAAAAGTATTGTGATAGCTCCCGCTAACACTGGCAAAGATAAAAGAAGAAGAATGGCTGTTAAAATAACTGATCAGACAAATAGTCTAATTTTTTCTGCTGAAAGGTTTTTTGCTTTAAGATTAATAATTGTAGTAATAAAATTTAAGGCACCTAAAATTGAAGAAATCCCTGCAAGGTGTAAAGAAAAAATTGTTAAGTCTACTGAAGGTCCTGAATGATAAAACGTTGATAAAGGTGGA
+
CCCCCGGGGGGGGGGGGGGGGGGGGGGGGGGGGGGGGGGGGGGGGGGGGFGGGG>FGGGGGGGFCGGGGGGGGGGGGGGGGGGGGGGFGGGGFGGGGGGGGDGCGFGFGFDFGGGGGGGGGCGCEFGGGGGGGGGGCDFGGGGGGGGGGGFGGGEGGGGFGGGFFGFGG6DEGGGGFACCDFFGFFFFEGGGGGGGCC9CEGFBFFFFF59F?GFFF7ACFFFFFFBEFFFAABFFFGE7=3AFA*75;9>==A*=58BE?CFFGEEFFEFA<EE4>@EF?ECCFF9:@?<CFEFEF@06(
@M70528:330:000000000-K6D4P:1:1102:10527:6684 2:N:0:GTTGCGTTCA+GTTGCAGTTG
TAAAACAGGGTCCCCTCCCCCTCTAGGGTCAAAAAAAGAGGTATTTAAGTTTCGGTCAGTTAAAAGTATTGTGATAGCTCCCGCTAACACTGGCAAAGATAAAAGAAGAAGAATGGCTGTTAAAATAACTGATCAGACAAATAGTCTAATTTTTTCTGCTGAAAGGTTTTTTGCTTTAAGATTAATAATTGTAGTAATAAAATTTAAGGCACCTAAAATTGAAGAAATCCCTGCAAGGTGTAAAGAAAAAATTGTTAAGTCTACTGAAGGTCCTGAATGATAAAACGTTGATAAAGGTGGA
+
CCCCCGGGGGGGGGGGGGGGGGGGGGGGGFGGDGGEEEFGFGDFGFGFGFFGGEG@GDFFFGEGAFGGGGGGGGGGGGGGGGGGGGGGGGGFFGFGGGGGGGGGGGGGGGGGGGGGGGGFGGGGGGGGGGGGFGGFFGGGGDFGGGGFGGFGGFGGGGGGGCFGGFGFD?FDEFFGFAEFGGFGCGF7DD=@CFGGCE@E@FCEFF?50**A?>FGCCFEFF*:+8)8F@EF62:@6D>,776=A4536>2:B:CC<=6>.+9:?))7716A))))239<EFC).3153(/2+91)0721(
@M70528:330:000000000-K6D4P:1:1102:11094:6703 2:N:0:GTTGCGTTCA+GTTGCAGTTG
TAAAACAGGGTCCCCTCCCCCTCTAGGGTCAAAAAAAGAGGTATTTAAGTTTCGGTCAGTTAAAAGTATTGTGATAGCTCCCGCTAACACTGGCAAAGATAAAAGAAGAAGAATGGCTGTTAAAATAACTGATCAGACAAATAGTCTAATTTTTTCTGCTGAAAGGTTTTTTGCTTTAAGATTAATAATTGTAGTAATAAAATTTAAGGCACCTAAAATTGAAGAAATCCCTGCAAGGTGTAAAGAAAAAATTGTTAAGTCTACTGAAGGTCCTGAATGATAAAACGTTGATAAAGGTGGA
+
CCCCCGGGGGGGGGGGGGGGGGGGGGGGGGGGGGGGGGGGGGGGGGGGGGGGGGGGGEGGGGGGGGGGGGGGGGGGGGGGGGGGGGGGGGGGGGGGEGGGGGGGGGGGGGGGGGGGGGGGGGGGGGGGGGGGGGGGGGGGGGGGGGGGGGFFGCGGGGGFFGFFCGGGGGGGEGGGFGGGGGGGGFGGGGGGGGGGFGFGFGF@?FFFFFFFFGFFFGGEF69CFEFFFFFA@@DFFGGF6@EFEEFBFBFFFFEF8=B>CFC6><?4<;E<7A<3CCEFEC5)17663;<;:37C7=:<0
@M70528:330:000000000-K6D4P:1:1102:4245:6709 2:N:0:GTTGCGTTCA+GTTGCAGTTG
TAAAACAGGGTCCCCTGTCTCTTATACACATCTGACGCTGCCGACGACAACTGCAACGTGTAGATCTCGGTGGTCGCCGTATCCTTAAAAAAAAAAAAAAAATCATAAGCATAAAACATAACGCGCGTCCCTTGATCACACCCGGAGCGGTAAACAGTAAACGCATTACCGCTTCGGTGTGTGAAACAAACAGAAACTCTATAATGTCGATGACAGGACTGGAGATAGATATGGACCTGGATTGCAATAACCAACAAAGTACACATGAACACGCAGATGACACGTATACCACATACCAGAA
+
CCCCCGGGGGGGFGGGGCFGGFGAFGGGGGCFFGGGGCGGGGGGGGFGGGGCDFGGGGGGGFGC<CFFFGFFFB,@:CF+C<,,A<,CF,E7C+BFF>F+8B8>F,75:,:,,,<5,,+,38B73+++3**,,7,,53,,3*31*4*54*)4*<1:,51>,,2***3<++12*3**)*1*2*00+++2***1***0)+*+)3*)***1)0)**0**0**./)(()(-.1))**.))(**/()))3).)*))())(),))--1)*2.).)).(((,,)0)))-)(.(.5)60**)-)0,,((
@M70528:330:000000000-K6D4P:1:1102:20062:6711 2:N:0:GTTGCGTTCA+GTTGCAGTTG
TAAAACAGGGTCCCCTCCCCCTCTAGGGTCAAAAAAAGAGGTATTTAAGTTTCGGTCAGTTAAAAGTATTGTGATAGCTCCCGCTAACACTGGCAAAGATAAAAGAAGAAGAATGGCTGTTAAAATAACTGATCAGACAAATAGTCTAATTTTTTCTGCTGAAAGGTTTTTTGCTTTAAGATTAATAATTGTAGTAATAAAATTTAAGGCACCTAAAATTGAAGAAATCCCTGCAAGGTGTAAAGAAAAAATTGTTAAGTCTACTGAAGGTCCTGAATGATAAAACGTTGATAAAGGTGGA
+
CCCCCGGGGGGGGGGGGGGGGGGGGGGGGGGGGGGGGGGGGGGGGGGGGGGGGGGGGGGGGGGGGGGGGGGGGGGGGGGGGGGGGGGGGGGGGGGGGGGGGGGGGGGGGGGFGGGGGGGGGGGFGGDGGGGGGGGGGGGGGGGGGGGGGGFGGGGGGGGGGGGDFGGFFG?GGGGGFGGGFGGGGFGGGGGGGGGFFFFFFGFFFFFFFFFFFGFGFGGFGF;CFFF7BEEFFBFF@CE>6@EFFFFDFBFF@F<F?CAE?+9:E@CA@FFA374;8;C<<E?)>@656;C7;<9;775((
@M70528:330:000000000-K6D4P:1:1102:20381:6717 2:N:0:GTTGCGTTCA+GTTGCAGTTG
TAAAACAGGGTCCCCTCCCCCTCTAGGGTCAAAAAAAGAGGTATTTAAGTTTCGGTCAGTTAAAAGTATTGTGATAGCTCCCGCTAACACTGGCAAAGATAAAAGAAGAAGAATGGCTGTTAAAATAACTGATCAGACAAATAGTCTAATTTTTTCTGCTGAAAGGTTTTTTGCTTTAAGATTAATAATTGTAGTAATAAAATTTAAGGCACCTAAAATTGAAGAAATCCCTGCAAGGTGTAAAGAAAAAATTGTTAAGTCTACTGAAGGTCCTGAATGATAAAACGTTGATAAAGGTGGA
+
CCCCCGGGGGGGGGGGGGGGGGGGGGGEGGGGGGGGGGDGGGGGGGGGGGGGGGGGGGGGFGFGGGGGGGGGGGGGGGGGGGGGGGGGGGGGGGGGGGGGGGGGGGGGGGGGGGGGGGGGGGGGGGGGGGGGGGGGGGGGGGGGGGGGGGFGGGGGGGGGGGGFGGGGGDFGGGGGFGFGGGGFGGGGGGGGGGGGFFFGEFFEFFFFFFFFFGFGFFF=CF5A6@:EFEBFFFDFED>DEBEFC>>:F=@BFF4B411@?C?AC83;7@EE@EFFF+.7??<3))7=;65+;?>4CEF0(
@M70528:330:000000000-K6D4P:1:1102:10068:6723 2:N:0:GTTGCGTTCA+GTTGCAGTTG
TAAAACAGGGTCCCCTCCCCCTCTAGGGTCAAAAAAAGAGGTATTTAAGTTTCGGTCAGTTAAAAGTATTGTGATAGCTCCCGCTAACACTGGCAAAGATAAAAGAAGAAGAATGGCTGTTAAAATAACTGATCAGACAAATAGTCTAATTTTTTCTGCTGAAAGGTTTTTTGCTTTAAGATTAATAATTGTAGTAATAAAATTTAAGGCACCTAAAATTGAAGAAATCCCTGCAAGGTGTAAAGAAAAAATTGTTACGTCTACTGAAGGTCCTGAATGATCAAACGTTGATAAAGGTGGA
+
CCCCCGGGGGGGGGGGGGGGGGGGFFGGGGGGGGGGGGGGGGEGGGGGGGGGGGGGGGGGGGCFGGGGGGGGGGGGGGFFGGGGGGGGGGGGGGGFGGGGGGFCFFGEFGGGGGGGGFGGDGGFGGGGGGGFFGGGGGGGGGFGGGGGGGFA=BEGGFFGGGGGGFFFGEDEEGGG9AFFGGGGGGG?FGGGGGGGFF?CAGFFFFFFFFFFFGFGFFGFGFEFACBAFEFFFFD9:F@B6><>E=2569@D@CEF8+:8?4;FF8?;@1=A34;E0;?33)/)/;?@8(1+77:AF>B0(
@M70528:330:000000000-K6D4P:1:1102:12435:6728 2:N:0:GTTGCGTTCA+GTTGCAGTTG
TAAAACAGGGTCCCTGTCTCTTATACACATCTGACGCTGCCGACGACAACTGCAACGTGTAGATCTCGGTGGTCGCCGTACCACTAACAATAAAACCAATAACAACAGAAATAACGCTTTCACTCTACATTCCACTCACCTTACCTTCCTTTTAACTACTCACAGGTTCATTCCTTTCCGCTTAATAATTGTGTTCATACACATCCCAACTCCCTCTATTTCTAACATCACTGTTCGCCGTATAATACACCTTACCACCTCTCACGCATTTCCTCCATCCTATACGTTCAATACCGTCGCA
+
CCCCCGGGGGCFGGDF@FFGCFFGFF,EE<FFFGGGGGG@FFBCCGEGGFAFGGGF@@DFFGF,CC<6C@FCB66@,4+,6BF=FEF,CF,,C,9,,,CA,@,,9,4,9,,,,,,+++0+:,5,45,,9C9,,C?8,,,86,=,846,4,<,,,,9378,,7,,,+36,,3,3,@D=AA++33+,,,+,,,,+5+5+=+@>F*3*00****4*0**3,,*,+**+1:4;*:A+**10***(((2**))*)/(6+())).,(*6*+((((()9)))(*+.,)))).,).(.***,.(2((,(
@M70528:330:000000000-K6D4P:1:1102:20063:6743 2:N:0:GTTGCGTTCA+GTTGCAGTTG
TAAAACAGGGTCCCCTCCCCCTCTAGGGTCAAAAAAAGAGGTATTTAAGTTTCGGTCAGTTAAAAGTATTGTGATAGCTCCCGCTAACACTGGCAAAGATAAAAGAAGAAGAATGGCTGTTAAAATAACTGATCAGACAAATAGTCTAATTTTTTCTGCTGAAAGGTTTTTTGCTTTAAGATTAATAATTGTAGTAATAAAATTTAAGGCACCTAAAATTGAAGAAATCCCTGCAAGGTGTAAAGAAAAAATTGTTAAGTCTACTGAAGGTCCTGAATGATAAAACGTTGATAAATGTGGA
+
CCCCCGGGGGGGGGGGGGGGGGGGGGGGGGGGGGGGGGGGGGGGGGGGGGGGGGGGGGGGGGGFFGGFGGGGGFFGGGGGGGGGGGGGGGGGGGGGGGGGGGDGGGGGGGGGGGGGGGGGGGGGGDGGGGGGGGGGGGGG8EFGGGGGGGFGGFEGGGGGGGGGGGGFGGGGDGGGFGGGFGFGGGGGGGGGGGGFFFCECDFFFFFFFFFFFFFGFFGFGFEFFFDEFBFFFDB;>:>D6>4BEFD2A9@BEFCF8BFFFCEFGFCEFF@A8AAC0;CAFFF64@>@;(/+;<46?17<)
@M70528:330:000000000-K6D4P:1:1102:24982:6748 2:N:0:GTTGCGTTCA+GTTGCAGTTG
TAAAACAGGGTCCCTGTCTCTTATACACATCTGACGCTGCCGACGACAACTGCAACGTGTAGATCTCGGTGGTCGCCGTATCATTAAAAAAAAAAAAAATAAAAGACAAAGCATGATTGTAAACATAACACAACAAACTTATCGTCTAATTATCTATACTCCAAGAGTTTTAGCTTTCAGATTACTAATTGTCATCATCACTGTTAGTCACACTAAAATATACAACACACCTTCCAATACACCAGAATCACACTTCACGGCTCTGCACGCTCAGGAGCGCAAGTTCTATCACTGATTGTAC
+
CCCCCGGGGGGGGGGGGGGGGGGGGGGGGFGGFGGGGGGGGGGGDGGGGGGGGGGGGG<CCCE<EF9EF:B:@C+84+>,9CF,EEFFGGCCCEFGG@@,BD,,,?6,,:,,:E?,,,66,,,78A9,,,,38+,,,,,,+,5+,8,+57+,,,3,7,,3,,2,5*,3,7=,3<,7+<,5=,,3>,6+6,,5+,+211:=>,+0++++++++/*)*),,*1+.)2/((.//)2(/+)5++).,)((,)+/()/.)*.*)((03)+,)(-(-(,.(.**(,-(().))--)22*)).+.6..
@M70528:330:000000000-K6D4P:1:1102:9964:6751 2:N:0:GTTGCGTTCA+GTTGCAGTTG
TAAAACAGGGTCCCCTCCCCCTCTAGGGTCAAAAAAAGAGGTATTTAAGTTTCGGTCAGTTAAAAGTATTGTGATAGCTCCCGCTAACACTGGCAAAGATAAAAGAAGAAGAATGGCTGTTAAAATAACTGATCAGACAAATAGTCTAATTTTTTCTGCTGAAAGGTTTTTTGCTTTAAGATTAATAATTGTAGTAATAAAATTTAAGGCACCTAAAATTGAAGAAATCCCTGCAAGGTGTAAAGAAAAAATTGTTAAGTCTACTGAAGGTCCTGAATGATAAAACGTTGATAAAGGTGGA
+
CCCCCGGGGGGGGGGGGGGGGGGGGGGGGGGGGGGGGGGGGGGGGGGGGGGGGGGGGGGGGGGGGGGGGGGGGGGGGGGGGGGGGGGGGGGGGGGGGGGGGGGGGGGGGGGGGGGGGGGFGGGFGGGGGGGGGGGGGGGGGGGGGGGGGGFGGGGGGGGGGG?FGGGGGGGGGGGGFGDGGGGGGGGGGGGGGGFGFGFCEGFFFFFFFFFFFGF>CCACGF5ABBFFFFFAAB@B=FFE>BEFCFFD;2@BFFFF5+1>?FEFGEC3=1@E@F83*C?EFEE))71;@FG7F);CC;:((
@M70528:330:000000000-K6D4P:1:1102:17420:6769 2:N:0:GTTGCGTTCA+GTTGCAGTTG
TAAAACAGGGTCCCCTCCCCCTCTAGGGTCAAAAAAAGAGGTATTTAAGTTTCGGTCAGTTAAAAGTATTGTGATAGCTCCCGCTAACACTGGCAAAGATAAAAGAAGAAGAATGGCTGTTAAAATAACTGATCAGACAAATAGTCTAATTTTTTCTGCTGAAAGGTTTTTTGCTTTAAGATTAATAATTGTAGTAATAAAATTTAAGGCACCTAAAATTGAAGAAATCCCTGCAAGGTGTAAAGAAAAAATTGTTAAGTCTACTGAAGGTCCTGAATGATAAAACGTTGATAAAGGTGGA
+
CCCCCGGGGGGGGGGGGGGGGGGGGGGGGGGGGGGGGGGGGGGGGGGFGGGGGGGGGGGGGGGGGGGGGGGGGGGGGGGGGGGGGGGGGGGGGGGGGGGGGGFGGGGGGGGGGGGGGGGGGGGFCFFGGFGFGGGGGGGGGGGGGGGGGGFGGGGGGFGFFGFGGGGGGGGGGGGGFGGGGGGGGGGGGGFGGGGFFGFGFGFEFFFFFFFFFGFGFGGFGFEECECCFFFFFFBFEGGGFFF>AEB=AD>FFFEF?BBE5FEFC3<7@@@F3@EEGC?<?CE6>@>@D?>:@<<C7;:B(
@M70528:330:000000000-K6D4P:1:1102:24641:6785 2:N:0:GTTGCGTTCA+GTTGCAGTTG
TAAAACAGGGTCCCCTCCCCCTCTAGGGTCAAAAAAAGAGGTATTTAAGTTTCGGTCAGTTAAAAGTATTGTGATAGCTCCCGCTAACACTGGCAAAGATAAAAGAAGAAGAATGGCTGTTAAAATAACTGATCAGACAAATAGTCTAATTTTTTCTGCTGAAAGGTTTTTTGCTTTAAGATTAATAATTGTAGTAATAAAATTTAAGGCACCTAAAATTGAAGAAATCCCTGCAAGGTGTAAAGAAAAAATTGTTAAGTCTACTGAAGGTCCTGAATGATAAAACGTTGATAAAGGTGGA
+
CCCCCGGGGGGGGGGGGGGGGGGGGGGGGGGGGGGGGGGGGGGGGGGGGGGGGGGGGGGGGGGGGGGGGGGGGGGGGGGGGGGGGGGGGGGGGGGGGGGGGGGGGGGGGGGGGGGGGGGGGGGGGGGGGGGGGGGG?DFGGGGGGGGGGGFGGGGGGGGGGGGGGGGGGFGGGGGGFGGGGGGGGGGGGGGGGGGGFFF<=DFFFFFFFFFFFGFGFGGFDFCBFFDFFEE>ADFFEDDFEBCFEFD5AB>:=FCFCFFFFCEAGECFE@E<=A8);FCACEF<9E2=8?C7;?9>C@:?(
@M70528:330:000000000-K6D4P:1:1102:7732:6798 2:N:0:GTTGCGTTCA+GTTGCAGTTG
TAAAACAGGGCTCCCTGTCCCTTATACACATCTGACGCTGCCGACGACAACTGCAACGTGTAGATCTCGGCGGTCGTTCGCCCATTGTATAAATAAAAATATCTACGCATTTCACTGCTACACCATGAATTCCACTCTCCTCTGCCTAACTCAATCCTTCACTTCCCGTATTCCCTCTCCATTTTCCTCATCCTGCTTTCCCCTCCTCCTTCCATAACCTCCCTCCCACTCTTTCACCCCATTTCTTCCGACTAACTCTTCACCCCTACTGTTTACCCCTCACTCTGTCACACATTTCTCC
+
ACCBCGEDGGFGG7DGFC,,CEFCFCFFCE6F<CEFC,C;FFDBFD+@F:E,CFGF<FF6C,,,,,C,F<,++7>>674,8,8+,5,595,5:,,,,,:4CCE9,B4>CCCCC,9,CE+4?,BFD,AC,A9FCC,@8>FGDFF3DFE,,6<E,,,9@,,,,,,@,6>+3+,18@,<*,,,7@,@=,3+7,,,+52*3,?C*9*)3*/***0+3++5*>=*:6(-2(/-;(-81/9+/>=E((.1))));((.()/2);+/)+/1*-4?084)..5:224((((-)---))0*0())+))..
@M70528:330:000000000-K6D4P:1:1102:5420:6798 2:N:0:GTTGCGTTCA+GTTGCAGTTG
TTTACCAAACATCTCGTCCGCCCGGGGATGTGTTGAAATAGGAGCCCATCCCCCCCCACGGCCCCAAAAAAAGAGATGAATATTATTCACATATATAATAATTGTTATGACGCCACTTACAACCTGCAAAGATAACAGAAGAAAAATGAACAGTAAAAGAACAGATCAAGATAATAGTTAAATTTATATTCCTTATATGAATGTTGTTTTCATCTCAAGTAATTTTAGAATTAAAATTCTTGATAGTGAAACACTACACATACTGACATGAACATAAAAAATAATAATAGATTATAATGAA
+
6--86=6@F<,-;,,,9-,7+8++++++88;-6,-,,C,;,,,,:,9<6B,,C6+6++66+++++,84,::F+:49,,,,,,,9,,5,,5,,,9,,:C,,,,9,8,5,,,,6+484,,+3,7,+38,:,<,,7,3,6,63+6+,,@,,,50,,8,,5@,5<,,,,5,,,,,,7,,3+,,2,7,,6,,+,2,,+,+++,1,*?+1=12/86+++2+++,4/,+**=**())/+3)/+)+++1))1))))+)/)())/(/27)+)++)..))-)))))**.,(().))))))***)).36)))
@M70528:330:000000000-K6D4P:1:1102:14466:6805 2:N:0:GTTGCGTTCA+GTTGCAGTTG
TAAAACAGGGTCCCCTCCCCCTCTAGGGTCAAAAAAAGAGGTATTTAAGTTTCGGTCAGTTAAAAGTATTGTGATAGCTCCCGCTAACACTGGCAAAGATAAAAGAAGAAGAATGGCTGTTAAAATAACTGATCAGACAAATAGTCTAATTTTTTCTGCTGAAAGGTTTTTTGCTTTAAGATTAATAATTGTAGTAATAAAATTTAAGGCACCTAAAATTGAAGAAATCCCTGCAAGGTGTAAAGAAAAAATTGTTAAGTCTACTGAAGGTCCTGAATGATAAAACGTTGATAAAGGTGGA
+
CCCCCGGGGGGGGGGGGGGGGGGGGGGGGGGGGGGGGGGGGGGGGGGGGGGGGGGGGGGGGGGGGGGGGGGGGGGGGGGGGGGGGGGGGGGGGGGGGGGGGGGGGGGGGGGGGGGGGGGGGGGGFGGGGGGGGGGGGGGGGGGGGGGGGGFGGGGGGFFGGGGGGGGGGGGGGGGGFGGGGGGGDFGGGGDGFGGGFGFFCEFFFFFFFFFFFGFCFFGFGFFFFFFFFFEFFB@FB@AFEEFFFFFBFBFFFFEF5CF?C6?AF;?EF;;E4@EC>CCEFFFFF@B@@3<;CC379@??0
@M70528:330:000000000-K6D4P:1:1102:25352:6818 2:N:0:GTTGCGTTCA+GTTGCAGTTG
TAAAACAGGGTCCCCTCCCCCTCTAGGGTCAAAAAAAGAGGTATTTAAGTTTCGGTCAGTTAAAAGTATTGTGATAGCTCCCGCTAACACTGGCAAAGATAAAAGAAGAAGAATGGCTGTTAAAATAACTGATCAGACAAATAGTCTAATTTTTTCTGCTGAAAGGTTTTTTGCTTTAAGATTAATAATTGTAGTAATAAAATTTAAGGCACCTAAAATTGAAGAAATCCCTGCAAGGTGTAAAGAAAAAATTGTTAAGTCTACTGAAGGTCCTGAATGATAAAACGTTGATAAAGGTTGA
+
CCCCCGGGGGGGGGGGGGGGGGGGGGGGGGGGGGGGGGGGGGGGGGGGGGGGGGGGGGGEGGGGGGGGGGGGGGGGGGGGGGGGGGGGGGGGGGGGGGFFGGGGGGGGGCFDGDFGFGGGGGGCDGGGGGGGGGFGGGGGGGDFGCFGGGFGGGGGFGGGGFGGFGGGGGGGGGGGFFFFCGGGGGGGGGFDCCFGFFF7:>CEFF?CAFFF5DFCF<FFGF5CFEFFF9=AFBDAB>>@>=66/;5(;2((;AEF*48/98CAF@<8EEE<<FAE8:<AFFE).;15@@D7+9EFGE)2(
@M70528:330:000000000-K6D4P:1:1102:6714:6820 2:N:0:GTTGCGTTCA+GTTGCAGTTG
TAAAACAGGGTCCCCTCCCCCTCTAGGGTCAAAAAAAGAGGTATTTAAGTTTCGGTCAGTTAAAAGTATTGTGATAGCTCCCGCTAACACTGGCAAAGATAAAAGAAGAAGAATGGCTGTTAAAATAACTGATCAGACAAATAGTCTAATTTTTTCTGCTAAAAGGTTTTTTGCTTTAAGATTAATAATTGTAGTAATAAAATTTAAGGCACCTAAAATTGAAGAAATCCCTGCAAGGTGTAAAGAAAAAATTGTTAAGTCTACTGAAGGTCCTGAATGATAAACCGTTGATAAAGGTGGA
+
CCCCCGGGGGGGGGGGGGGGGGGGGGGGGGGGGGGGGGGGGGGGGGGGDGGGGGGGGGGGGGGGGGGGGGGGGGGGGGGGGGGGGGGGGGGGFFFGFGGGGGGGGGGGGGGGGGFGGGGGGFFGGGGGGGGGGGGGGGGGGGGGGGGGGGFGGGGGGGGG9EEGGGGGGGGGGGGGFGGGGGGGGGGFGGGGGGGGFGFCCFFFFFFFFFFFFGFGFAECF998A8@EFBFF>BFFEGGF6>EFEFBFFDFBFFCFEFFFFFEFG)).=;EFF3<CCGEECEFF)(6<7D7++)747<:?(
@M70528:330:000000000-K6D4P:1:1102:22415:6834 2:N:0:GTTGCGTTCA+GTTGCAGTTG
TAAAACAGGGTCCCCTGTCTCTTATACACATCTGACGCTGCCGACGACAACTGCAACGTGTAGATCTCGGTGGGCGCCCGATCATTAAAATACTAAAAATCTCTCAGCATTTCACTGCTCCACCACAAATTCCATCGTCCCCTAACTCACTCCATCTTTGTCAGTTCACCCGCCCTTCCACGTTTCAGCCCTTGTCTTTCACATCTAACTTACAACCCCACCTACCCCCACTATACGCCCAATGAGTACACTTCAAGCTTGCGCAACCCATCGTACCTCTACTGCTATCACCCAGTGTGCC
+
CCCCCGGGGGGFGEFGGFD<FGG9F9FFFGDGFGGGGGGGGGGGGECFG7FFGGGGFGGEC<@C9EEEGD6B++C:++++@++,9,,,C5,A,,,,:5C<4;,,,:,:,:BAF,E,,:B9F,9,,+,,,9@=F99,64,B+@=+8@,,3,3@,,,A6,6,9,,,,+@,,7,1@++35DF,7+4,3,,5>EC7382*+3+,0E+/;8++4B9@A:@**;*(5)(8A(((2/())1.@3*:86(())).)1).)./.+)*).,0()*((,(((((,4(/*))).)))6))()2**,(.+).).
@M70528:330:000000000-K6D4P:1:1102:14975:6862 2:N:0:GTTGCGTTCA+GTTGCAGTTG
TAACAGGGTCCCCTCCCCCTCTAGGGTCAAAAAAAGAGGTATTTAAGTTTCGGTCAGTTAAAAGTATTGTGATAGCTCCCGCTAACACTGGCACAGATAAAAGAAGAAGAATGGCTGTTAAAATAACTGATCAGACAAATAGTCTAATTTTTTCTGCTGAAAGGTTTTTTGCTTTAAGATTAATAATTGTAGTAATAAAATTTAAGGCACCTAAAATTGAAGAAATCCCTGCAAGGTGTAAAGAAAAAATTGTTAAGTCTACTGAAGGTCCTGAATGATAAAACGTTGATAAAGGTGGATA
+
CCCCCGGGGGGGGGGGGGGGGGFGGGGGGGGGGGGGGGGGGGGGGGGFFGGGGGGGGGGGGGGGGGGGGGGGGGGGGGGGGGGGGGGGGGGGG,EFGGG?FGGGGGFGGGGGGGGGGGGGGGGGGGGGGGGG9FGGGGGFGGGGGGGGGGFGGGGGGGGG9BFGGGGGGGGGGGGGFGFGGGGGGGGGGGGGGGCC?CBCCGFFFFFFFFFFFGFGFGGFGFCFFEF5AE=FFFF47E@EEECFFFFDDF248=CF@BC4@CEAGF@4@EFA<<EEC>EF3C<E>@@FDECDFEAFGF()-
@M70528:330:000000000-K6D4P:1:1102:8402:6874 2:N:0:GTTGCGTTCA+GTTGCAGTTG
TAAAACAGGGTCCCCTCCCCCTCTAGGGTCAAAAAAAGAGGTATTTAAGTTTCGGTCAGTTAAAAGTATTGTGATAGCTCCCGCTAACACTGGCAAAGATAAAAGAAGAAGAATGGCTGTTAAAATAACTGATCAGACAAATAGTCTAATTTTTTCTGCTGAAAGGTTTTTTGCTTTAAGATTAATAATTGTAGTAATAAAATTTAAGGCACCTAAAATTGAAGAAATCCCTGCAAGGTGTAAAGAAAAAATTGTTAAGTCTACTGACGGTCCTGAATGATAAAACGTTGATAAAGGTGGA
+
CCCCCGGGGGGGGGGGGGGGGGGGGGGGGGGGGGGGGGGGGGGGGGGGGFGGGGGGGGGGGGGGGGGGGGGGGGGGGGGGGGGGGGGGGGGGGGGGGGGGGGGGGGGGGGGGGGGGGGGGGGGGGGGGGGGGFGGGGGFGGGFGGGGGGGFGGFGGDFGGGGGGFFDEGGGGGGGGFGGGGGGGGGGGGGGGGFFDFGFGFGFFFFFFFFFFCFFGFFGCFCEFFFD@A=EFABFA;DF,6>A=/*7(;(8BB6@F4=:><76@F7)((.3;1>3/9@5<3)94)7>33232:94)+84((
@M70528:330:000000000-K6D4P:1:1102:16836:6883 2:N:0:GTTGCGTTCA+GTTGCAGTTG
TAAAACAGGGTCCCCTCCCCCTCTAGGGTCAAAAAAAGAGGTATTTAAGTTTCGGTCAGTTAAAAGTATTGTGATAGCTCCCGCTAACACTGGCAAAGATAAAAGAAGAAGAATGGCTGTTAAAATAACTGATCAGACAAATAGTCTAATTTTTTCTGCTGAAAGGTTTTTTGCTTTAAGATTAATAATTGTAGTAATAAAATTTAAGGCACCTAAAATTGAAGAAATCCCTGCAAGGTGTAAAGAAAAAATTGTTAAGTCTACTGAAGGTCCTGAATGATAAAACGTTGATAAAGGTGGA
+
CCCCCGGGGGGGGGGGGGGGGGGGGGGGGGFGGGGGGGGGGGGGGGGGGGGGGGGGGGGGGGGGGGGGGGGGGGGGGGGGGGGGGGGGGGGGGGGGGGGGGGGGGGGGGGGGGGGGFGGGGGGGGFFGGGFFGGGGGGGGGGGGFGGGGGFGGAEGGGGFEGDFGGGFGGGGGGGGFGGGGGGGGGGGGGGFGGGGAFFFCFFFFFFFFAFFFGFFFCFFGFAEFEFFFEF>A=FFBFDDEEEFFFFFFFFFEFFF<BCEFFFFGFE3@1=9=>ECC;?EF?E9E@9;1(9:CECC74:0(
@M70528:330:000000000-K6D4P:1:1102:8395:6894 2:N:0:GTTGCGTTCA+GTTGCAGTTG
TAAAACAGGGTCCCCTCCCCCTCTAGGGTCAAAAAAAGAGGTATTTAAGTTTCGGTCAGTTAAAAGTATTGTGATAGCTCCCGCTAACACTGGCAAAGATAAAAGAAGAAGAATGGCTGTTAAAATAACTGATCAGACAAATAGTCTAATTTTTTCTGCTGAAAGGTTTTTTGCTTTAAGATTAATAATTGTAGTAATAAAATTTAAGGCACCTAAAATTGAAGAAATCCCTGCAAGGTGTAAAGAAAAAATTGTTAAGTCTACTGAAGGTCATGAATGATAAAACGTTGATAAAGGTGGA
+
CCCCCGGGGGGGGGGGGGGGGGGGGGGGGGGGGGGGGGGGGGGGGGGGGFGGGDGFGGGGGGGFGGGGGGGGGGGGGGGGGGGGGGGGGGGGGGGGGGGGGGGGGGGGGGGGGGGGGGCFFGGGGGGGGDFGGGGGGGGGGGFGGGGGGGFGGGGGGGGGGGGGGGGGGGGGGGGGFGGGGGGGGGGGGGGGFDCFFFFF=DFEFFFFFFFFFGFGFGGFGFEAFEFFFFEAFFFF6FGGFFFBCE==F@BFBFCF?=@??FFFG357<(64)/.6:;CEEEFEE8(/609+;<);77:?0
@M70528:330:000000000-K6D4P:1:1102:24044:6898 2:N:0:GTTGCGTTCA+GTTGCAGTTG
TAAAACAGGGTCCCCTCCCCCTCTAGGGTCAAAAAAAGAGGTATTTAAGTTTCGGTCAGTTAAAAGTATTGTGATAGCTCCCGCTAACACTGGCAAAGATAAAAGAAGAAGAATGGCTGTTAAAATAACTGATCAGACAAATAGTCTAATTTTTTCTGCTGAAAGGTTTTTTGCTTTAAGATTAATAATTGTAGTAATAAAATTTAAGGCACCTAAAATTGAAGAAATCCCTGCAAGGTGTAAAGAAAAAATTGTTAAGTCTACTGAAGGTCCTGAATGATAAAACGTTGATAAAGGTGGG
+
CCCCCGGGGGGGGGGGGGGGGGGGGGGGGGGGGGGGGGGGGGGGGGGGGGGGGGGGGGGFGGGGGGGGFGGGGGGGGGGGGGGGGGGGGGGGGGGGFGGGGGGGGGGGGGGGGGGGGGGGGGGGGGGGGGGGGGGGGGGGGGGGGGGGGGFGGGGGGGGGGGDGGGGGGGGGGGGGFGGGGGGGGGGGGGGGGGGGFGFGFGFFFFFA5AFAFGFGFGGFGFFEFFBAFE=AFFF9>CDGFFFFFF=BFD9@@=@F7BA?E@CFC87<E;@<77@FCFCECC?)670:@09:CC>EGEFB(
@M70528:330:000000000-K6D4P:1:1102:22426:6928 2:N:0:GTTGCGTTCA+GTTGCAGTTG
TAAAACAGGGTCCCCTGTCTCTTATACACATCTGACGCTGCCGACGACAACTGCAACGTGTAGATCTCGGTGGTCGCCGTATCATTAAAACAAAAAAAAAAAAAAAAAATACACAATGCGCCACGGTACGTGCAATAAAAACACCAACACCATCACATAACAAGAACAAAGTAATAACAACATCGAACACCTCAACACATAGCCAGAACATCACATCGTCGAGTCACAGACATCCATGACCGTTAATACACGTAACTACACACATGCAACAACTGTCATACGATCTGCGCTCGCACAGTAC
+
CCCCCGGGGGGGGGGGGGGGGGG9FCFGGGGGGGGGGGGGGGGGGGGGG7FFGGGGGGGGGFFE,CF9FF@,C:E@=CC@BEEFCF<<ED=F,4ABC>F+88+6433@>,,,,,,+3,+++++++++8**,,63,,,,,,*>*:*>7C**34,4,7,5,,>,<,,*2,,,2++5+5++++*2*,1*2*4*/*1+**98)77+))*))))8*)0**0)**(20()))6)*(.)0).0-+03(((0(())/))(()())*/)(1,)+)),))((.)()*2...((-((.)(()1)(-(/().)
@M70528:330:000000000-K6D4P:1:1102:4798:6939 2:N:0:GTTGCGTTCA+GTTGCAGTTG
TAAAACAGGGTCCCCTCCCCCTCTAGGGTCAAAAAAAGAGGTATTTAAGTTTCGGTCAGTTAAAAGTATTGTGATAGCTCCCGCTAACACTGGCAAAGATAAAAGAAGAAGAATGGCTGTTAAAATAACTGATCAGACAAATAGTCTAATTTTTTCTGCTGAAAGGTTTTTTGCTTTAAGATTAATAATTGTAGTAATAAAATTTAAGGCACCTAAAATTGAAGAAATCCCTGCAAGGTGTAAAGAAAAAATTGTTAAGTCTACTGAAGGTCCTGAATGATAAAACGTTGATAAAGGTGGA
+
CCCCCGGGGGGGGGGGGGGGGGGGGGGGGGGGGGGGGGGGGGGGGGGGGGGGGGGGGDGGGGGGGGGGGGGGGGGGGGGGGGGGGGGGGGGGGGGGGGGGGGGGGGGGGGGGGGGGGGGGGGGGFGGGGGGGGGGGGGGGCFFGGGGGGGFGGGGGGGGGGGGGGGGGGGGGGGGGFGFGGGGGGGGGGGGGGGGGFGFGFFFEFFFFFFFFFGFGFFGFGFEEFFFCFFFAFDFFFFG7@@EC44>-8BBBBFEF?FAC?CEFGF<EEFFFFFF3;@EFFFEC;@9@FFCDF9)/>@:?(
@M70528:330:000000000-K6D4P:1:1102:18558:6943 2:N:0:GTTGCGTTCA+GTTGCAGTTG
TAAAACAGGGTCCCCTCCCCCTCTAGGGTCAAAAAAAGAGGTATTTAAGTTTCGGTCAGTTAAAAGTATTGTGATAGCTCCCGCTAACACTGGCAAAGATAAAAGAAGAAGAATGGCTGTTAAAATAACTGATCAGACAAATAGTCTAATTTTTTCTGCTGAAAGGTTTTTTGCTTTAAGATTAATAATTGTAGTAATAAAATTTAAGGCACCTAAAATTGAAGAAATCCCTGCAAGGTGTAAAGAAAAAATTGTTAAGTCTACTGAAGGTCCTGAATGATAAAACGTTGATAAAGGTGGA
+
CCCCCGGGGGGGGGGGGGGGGGGGGGGGGGGGGGGGGGGGGGGGGGGGGGGGGGGGGGGGGGGGGGGGGGGGGGGGGGGGGGGGGGGGGGGGGGGGGGGGGGGFGGGGGGGGGGGGGGGGGGGGGGGGGGGGGGGGGGGGGFGGGGGGGGFGGGGGGGGGGGGGGGGGGGGGGGGGFGGGGGGGGGGGGGGGGGGGFGFGFGFFFFFFFFFFFGFFFGGFGFEFFEFEFBF4ADFFFGD77@EFEFFFFFBDFFFFFFCFEFFFGFFFFEFFEEE<8:5=EEFEEFBFDFF>FFFFG@B:(
@M70528:330:000000000-K6D4P:1:1102:3641:6946 2:N:0:GTTGCGTTCA+GTTGCAGTTG
TAAAACAGGGTCCCCTCCCCCTCTAGGGTCAAAAAAAGAGGTATTTAAGTTTCGGTCAGTTAAAAGTATTGTGATAGCTCCCGCTAACACTGGCAAAGATAAAAGAAGAAGAATGGCTGTTAAAATAACTGATCAGACAAATAGTCTAATTTTTTCTGCTGAAAGGTTTTTTGCTTTAAGATTAATAATTGTAGTAATAAAATTTAAGGCACCTAAAATTGAAGAAATCCCTGCAAGGTGTAAAGAAAAAATTGTTAAGTCTACTGAAGTTCCTGAATGATAAAACGTTGATAAAGGTGGA
+
CCCCCGGGFGGGGGDFGFGGFGGGGGGFGFGGGGGGGGGEDEFGGGGGGGCFEGGCC@FF@FFFDEFGFGGGAEEFEF<FFG@CCEC<FGEE8CFFEFDGGGGDFGG@FFFGGGGGFGGGGGGDFEGG=FBAEGGGFGGGGGFGFG=FDC<ECEGFFFGFG9@<AFFGGGGGGGGGFF:EAFGGGDFFGFF87,?EFG@EEAFFFFFFF?F09*;7F9ECFFCE6=8A9):*@=4>EFG@>E4+/@D3?B@DBF489418619C+;))717<<?E<8@<A).9174;@D@52C<<CC3@0(
@M70528:330:000000000-K6D4P:1:1102:9162:6958 2:N:0:GTTGCGTTCA+GTTGCAGTTG
TAAAACAGGGTCCCCTCCCCCTCTAGGGTCAAAAAAAGAGGTATTTAAGTTTCGGTCAGTTAAAAGTATTGTGATAGCTCCCGCTAACACTGGCAAAGATAAAAGAAGAAGAATGGCTGTTAAAATAACTGATCAGACAAATAGTCTAATTTTTTCTGCTGAAAGGTTTTTTGCTTTAAGATTAATAATTGTAGTAATAAAATTTAAGGCACCTAAAATTGAAGAAATCCCTGCAAGGTGTAAAGAACAAATTGTTAAGTCTACTGAAGGTCCTGAATGATAATACGTTGATAAAGGTGGA
+
CCCCCGGGGGGGGGGGGGGGGGGGGGGGGGGGGGGGGG8FFGGGGGGGGEGGGGGGGGGGFFDCGGGGGGGGGGGGGGGGGGGGGGGGGGGGGGGGGGGGGGGGDFGGGGGGGGGGGGGGGGGGGGGGGGGGGGGGGGGGGGGGGGGGGFFGFCGGGGGFGGGGGGGFG+D8CFFGFGFGGGGGGGDFGGGFGDFCAFFACFFEFFFFFFFFFD?DFCFF7BE@FBDEB4@>AB48>*5>9><F4>B2A=BFFAEF>4+8@FEFC3?E@;;>/7AFF>?3?E))17;@@;7+;<;CC=8;(
@M70528:330:000000000-K6D4P:1:1102:3316:6974 2:N:0:GTTGCGTTCA+GTTGCAGTTG
TAAAACAGGGTCCCCTCCCCCTCTAGGGTCAAAAAAAGAGGTATTTAAGTTTCGGTCAGTTAAAAGTATTGTGATAGCTCCCGCTAACACTGGCAAAGATAAAAGAAGAAGAATGGCTGTTAAAATAACTGATCAGACAAATAGTCTAATTTTTTCTGCTGAAAGGTTTTTTGCTTTAAGATTAATAATTGTAGTAATAAAATTTAAGGCACCTAAAATTGAAGAAATCCCTGCAAGGTGTAAAGAAAAAATTGTTAAGTCTACTGAAGGTCCTGAATGATAAAACGTTGATAAAGGTGGA
+
CCCCCGGGGGGFFGGGGFEGGGGGFEGGGGGGGGGGFGGFFGCGGGGFG@EFCFC8FFGFFGCFGFGGGGGGFFGFGGGAFGDEGGGGDGGGGFGFFGGGGGGEFGGGGGGGGGGGGGGFFGAGGGFGFGFAEC<EGGGGGGGGGFGGGGFGGGDFGGCFFADFFGGGGGGGGGGGFGGGFFGGFF;DFGFGGGGFFFCE@FF@FF?BFAFFAFFG>FD8FA;695:8=@EAAB:?=FGGF=ABECB:A99BEA7@?:FCEAEAF<7/;E@;3A<C62749/))94:@@;<7C?E<C<:((
@M70528:330:000000000-K6D4P:1:1102:19235:6975 2:N:0:GTTGCGTTCA+GTTGCAGTTG
TAAAACAGGGTCCCCTCCCCCTCTAGGGTCAAAAAAAGAGGTATTTAAGTTTCGGTCAGTTAAAAGTATTGTGATAGCTCCCGCTAACACTGGCAAAGATAAAAGAAGAAGAATGGCTGTTAAAATAACTGATCAGACAAATAGTCTAATTTTTTCTGCTGAAAGGTTTTTTGCTTTAAGATTAATAATTGTAGTAATAAAATTTAAGGCACCTAAAATTGAAGAAATCCCTGCAAGGTGTAAAGAACAAATTGTTAAGTCTACTGAAGGTCCTGAATGATAAAACGTTGATAAAGGTGGA
+
CCCCCGGGGGGGGGGGGGGGGGGGGGGGGGGGGGGGGGGGFFGGGGGGGGGGGGGGGGGGGGGGGGGGGGGGGGGGGGGGGGGGGGGGGGGGGFGFGGGGGFGFGGGGGGGGGGGGGGGGGGGGGGGGGGGGGGGGGGGGGGGGGGGGGGFGFGEGGGGGFAFFCCDFCEGGGGGGFGFGGGGGGGGGGGGGGGGGAFFGFGF5FFFFFACFFGFGFFGEGF=E@CFFFBEFFFBBB:>CEECFF4@(;(9>?FFF?88C<@CFGFE@E14@7773CCEFF3<9CE;=;<D;DEFFFFE<(
@M70528:330:000000000-K6D4P:1:1102:6459:6979 2:N:0:GTTGCGTTCA+GTTGCAGTTG
TAAAACAGGGTCCCCTCCCCCTCTAGGGTCAAAAAAAGAGGTATTTAAGTTTCGGTCAGTTAAAAGTATTGTGATAGCTCCCGCTAACACTGGCAAAGATAAAAGAAGAAGAATGGCTGTTAAAATAACTGATCAGACAAATAGTCTAATTTTTTCTGCTGAAAGGTTTTTTGCTTTAAGATTAATAATTGTAGTAATAAAATTTAAGGCACCTAAAATTGAAGAAATCCCTGCAAGGTGTAAAGAAAAAATTGTTAAGTCTACTGAAGGTCCTGAATGATAAACCGTTGATAAAGGTGGA
+
CCCCCGGGGGGGGGGGGGGGGGGGGGGGGGGGGGGGGGGGGGGGGGGGGGGGGGGGGGGGGGGGFCFFGGGGGGGGGGGGGGGGGGGGGGGGGGGGGGGGGGGGGGGGGGGGGGGGGGGGGGGGGGGGGGGGFGGGGGGGGGGGGGGGGGFGGGGGGGGGGFGGGGGGGGGGDGGGFGGFGGGGGGGGGGGGGGFGFGFFFGFFFFFFFAFAFFFGFGGCFA5AA@DEA<5AAD=;=FFFBEEFEFFBF2@BFFFFFFFE);?FFECA@(;<7;@C439@?F3;)623;<>7:6.;CB?F(
@M70528:330:000000000-K6D4P:1:1102:9076:6981 2:N:0:GTTGCGTTCA+GTTGCAGTTG
TAAAACAGGGTCCCCTCCCCCTCTAGGGTCAAAAAAAGAGGTATTTAAGTTTCGATCAGTTAAAAGTATTGTGATAGCTCCCGCTAACACTGGCAAAGATAAAAGAAGAAGAATGGCTGTTAAAATAACTGATCAGACAAATAGTCTAATTTTTTCTGCTGAAAGGTTTTTTGCTTTAAGATTAATAATTGTAGTAATAAAATTTAAGGCACCTAAAATTGAAGAAATCCCTGCAAGGTGTAAAGAAAAAATTGTTAAGTCTACTGAAGGTCCTGAATGATAAAACGTTGATAAAGGTGGA
+
CCCCCGGGGGGGGGGGGGGGGGGGFFGFGGFGGGGGGGGGGGGGGGGGGGGGGGGFGGFGGGGGGGGGGGGGGGGGGGGGGGGGGGGGGGGGGGGGGGGGGGGGGGGGGGFGGGGFFGGGGGGGGGGGGGGGGGGFGGGFGGGGGGGGGGFFGGGGGGGGGGFFGGFCGGGEGGDGFDFGGGGGGGGGGGGGGGGGFGA,>EFFFFFFFFFFFGFF><ECAF@EF@BCFBFAADBAE:>D969:<E=3A7>DBFCFE86@CAEFGE<EFFEA@EEFDD<<?<<7>;9316/77<6CF3;<(
@M70528:330:000000000-K6D4P:1:1102:4271:6997 2:N:0:GTTGCGTTCA+GTTGCAGTTG
TAAAACAGGGTCCCCTCCCCCTCTAGGGTCAAAAAAAGAGGTATTTAAGTTTCGGTCAGTTAAAAGTATTGTGATAGCTCCCGCTAACACTGGCAAAGATAAAAGAAGAAGAATGGCTGTTAAAATAACTGATCAGACAAATAGTCTAATTTTTTCTGCTGAAAGGTTTTTTGCTTTAAGATTAATAATTGTAGTAATAAAATTTACGGCACCTAAAATTGACGAAATCCCTTCAAGGTGTAACGAACAAATTGTTAAGTCAACTGAAGTTCCTGAATGATAAAACGTTCATCAATGTGGA
+
CCCC@GGGGGGFFGGGEFGGGGGGEGGGGGGGGGGGEEGGFFFFGGGEG@FGFGGGGGGFGEFDG<FGEGGGG9FF9FEECFGGGGGGDGGGEGGFFGFGF;?EFCF8F,FFEEFDCFD>EEEEDFFFFGG9FGGGFGGG6E8=FGGG8EBEGGDEFGGGGGGCD6,@DFFGGGGGCFF8EFFAEFGGGGFGGGGGAFFCC,+@FA+*0@DFFGFGF,@8@C*-@A4>F2)*+07ACCC,*8<+(0/(:5(/)+9:)+3.9+.21(4)7.4?)).;*7)/5)))1)(/((00*.)-3)).)
@M70528:330:000000000-K6D4P:1:1102:9378:7003 2:N:0:GTTGCGTTCA+GTTGCAGTTG
TAAAACAGGGTCCCCTCCCCCTCTAGGGTCAAAAAAAGAGGTATTTAAGTTTCGGTCAGTTAAAAGTATTGTGATAGCTCCCGCTAACACTGGCAAAGATAAAAGAAGAAGAATGGCTGTTAAAATAACTGATCAGACAAATAGTCTAATTTTTTCTGCTGAAAGGTTTTTTGCTTTAAGATTAATAATTGTAGTAATAAAATTTAAGGCACCTAAAATTGAAGAAATCCCTGCAAGGTGTAAAGAAAAAATTGTTAAGTCTACTGAAGGTCCTGAATGATAAAACGTTGATAAAGGTGGA
+
CCCCCGGGGGGGGGGGGGGGGGGGGGGGGGGGGGGGGGGGGGGGGGGGGGGGGGGGGGGGGGGCFGGGGGGGGGGGFGGGGGGGGGGGGGGGGGGGEFGGGG9EGGGGGGGGGGGGGGGGGGG9FGGGGGGGGGGGGGGGGGGGGGGFGGFGGGGGGGGGGG?FFFGGGGGGGGGGF8EGGFGFGGGGGGGGGGGFFFCFCGFFFFFFFFFFFGFGFGGFGFFEFEDFFBFFFDD;=>EBBEFFFEB=FF@BFFEF?+=CCFEAFF57@@E@@@A)8CCFF??);E9@D?>;+99CC@F?(
@M70528:330:000000000-K6D4P:1:1102:23118:7018 2:N:0:GTTGCGTTCA+GTTGCAGTTG
TAAAACAGGGTCCCCTCCCCCTCTAGGGTCAAAAAAAGAGGTATTTAAGTTTCGGTCAGTTAAAAGTATTGTGATAGCTCCCGCTAACACTGGCAAAGATAAAAGAAGAAGAATGGCTGTTAAAATAACTGATCAGACAAATAGTCTAATTTTTTCTGCTGAAAGGTTTTTTGCTTTAAGATTAATAATTGTAGTAATAAAATTTAAGGCACCTAAAATTGAAGAAATCCCTGCAAGGTGTAAAGAAAAAATTGTTAAGTCTACTGAAGGTCCTGAATGATACAACGTTGATAAAGGTGGA
+
CCCCCGGGGGGGGGGGGGGGGGGGGGGGGGGGGGGGGGGGGFGGFGGGGFGGGGGFGGGGGGGGGGGGGGGGGGGGGGGGGGGGGGGGGGGGGGGFGGGGGGGGGGGGGGGGGGGGGGGGGGGGGGGGGGGGGGGGGGGGGGDGGGGGGGFGGGGGGGGGGGGFGGGGGGGGGGFGFGGGGGGFGFGGGGGGGGGGAGFFEBCFFFFFFFFAA>FGFGGFGFEEFFFEF<BFFFB>@:FGEBEA?E=5ADFFFFFF<=B<);7AG<<77@@7/>EFCFEEEF)94;1==?CFG);39<?F(
@M70528:330:000000000-K6D4P:1:1102:13515:7018 2:N:0:GTTGCGTTCA+GTTGCAGTTG
TAAAACAGGGTCCCCTCCCCCTCTAGGGTCAAAAAAAGAGGTATTTAAGTTTCGGTCAGTTAAAAGTATTGTGATAGCTCCCGCTAACACTGGCAAAGATAAAAGAAGAAGAATGGCTGTTAAAATAACTGATCAGACAAATAGTCTAATTTTTTCTGCTGAAAGGTTTTTTGCTTTAAGATTAATAATTGTAGTAATAAACTTTAAGGCACCTAAAATTGAAGAAATCCCTGCAAGGTGTAAAGAAAAAATTGTTAAGTCTACTGAAGGTCCTGAATGATAACACGGTACACAAGGTGGA
+
CCC@CGFGGG@EDEFGGF@FGGGGECFEFG<C<E<FF7<D@FDGAFEFGGGGCCFFCGCFCFFF<FFGGGF@<FDFGC<5EGEGGGGFGGFEF8,,<FGGGG<DFGGGFE88AEEFC8=EFGFCDEGGGGGC<EF8=EFD8,=F=FF9EFEDFEEGG8AF@E@<=DD@D?FG8FGGF8@FFEGGGGGGGGADGGCF+<+2:,+>9CFFAA*6@FFGA,@5:B5A95)*B=EF*07;>*5,..*B64((2->DFC?@C@BE<6?A+733/5;@);8E<CE<<35))(/(((*++/-(*..-(
@M70528:330:000000000-K6D4P:1:1102:17644:7019 2:N:0:GTTGCGTTCA+GTTGCAGTTG
TAAAACAGGGTCCCCTCCCCCTCTAGGGTCAAAAAAAGAGGTATTTAAGTTTCGGTCAGTTAAAAGTATTGTGATAGCTCCCGCTAACACTGGCAAAGATAAAAGAAGAAGAATGGCTGTTAAAATAACTGATCAGACAAATAGTCTAATTTTTTCTGCTGAAAGGTTTTTTGCTTTAAGATTAATAATTGTAGTAATAAAATTTAAGGCACCTAAAATTGAAGAAATCCCTGCAAGGTGTAAAGAAAAAATTGTTAAGTCTACTGAAGGTCCTGAATGATAAAACGTTGATAAAGGTGGA
+
CCCCCGGGGGGGGGGGGGGGGGGGGGGGGGGGGGGGGGGGGGGGGGGGGGGGGGGGGGGGGG9FFFGGGGGGGGGGGGGGGGGGGGGGGGGGGGGGGGGGGGGGFGGGGFGG8FFGFGGGGGGGGGFGGGGGGGGGGGGFGD8EFGGFFGFGGGGGGGGGGF?FG6FGGGGGGGGGFGFGGGGGGGGDGGGGGGGGFFFG@FFFFF++@FFFFGFGFFGEGFEEFED*3>>AABDABEDBBE?FCFF2ADBFBFFF?FFEEFFFG@34<E@E@AA4;:78EE33><6@@02:DEEEFFB?(
@M70528:330:000000000-K6D4P:1:1102:13884:7022 2:N:0:GTTGCGTTCA+GTTGCAGTTG
TAAAACAGGGTCCCCTCCCCCTCTAGGGTCAAAAAAAGAGGTATTTAAGTTTCGGTCAGTTAAAAGTATTGTGATAGCTCCCGCTAACACTGGCAAAGATAAAAGAAGAAGAATGGCTGTTAAAATAACTGATCAGACAAATAGTCTAATTTTTTCTGCTGAAAGGTTTTTTGCTTTAAGATTAATAATTGTAGTAATAAAATTTAAGGCACCTAAAATTGAAGAAATCCCTGCAAGGTGTAAAGAAAAAATTGTTAAGTCTACTGAAGGTCCTGAATGATAAAACGTTGATAAAGGTGGA
+
CCCCCGGGGGGGGGGGGGGGGGGGDGGGGGFGFGGGGGGGGGGGGGGGGGGGGGGGGGGGGFFGAFGGFGGGGGGGGGGGGGGGGGGGGGGGGGGGGGGGGDAFGGGGGGGGGGGGGGGFGGG?FGGGGGGGGGG8DGGFFGGGGGGGGGFGGG6FGDGGGGGFADFGGGGGGGFFFG8DFGGGGGGGGGGGDGGGFFAFEGFFFFFFFFFFFGFGFGGFCCEEFEFAFFEFFBFFF8>C>E6BEC3:;BFB:=CC>1=<?F?FGEC<@F=E;A@);DC8C?))7=0:=1*+3.9;C@?:(
@M70528:330:000000000-K6D4P:1:1102:12901:7024 2:N:0:GTTGCGTTCA+GTTGCAGTTG
TAAAACAGGGTCCCCTCCCCCTCTAGGGTCAAAAAAAGAGGTATTTAAGTTTCGGTCAGTTAAAAGTATTGTGATAGCTCCCGCTAACACTGGCAAAGATAAAAGAAGAAGAATGGCTGTTAAAATAACTGATCAGACAAATAGTCTAATTTTTTCTGCTGAAAGGTTTTTTGCTTTAAGATTAATAATTGTAGTAATAAAATTTAAGGCACCTAAAATTGAAGAAATCCCTGCAAGGTGTAAAGAAAAAATTGTTAAGTCTACTGAAGGTCCTGAATGATAAAACGTTGATAAAGGTGGA
+
CCCCCGGGGGGGGGGGGGGGGGGGGGGGGGGGGGGGGGGGGFGGGGGGGGGGGGGGGGGGGGGGGGGGGGGGGGGGGDFGGGGGGGGGGGGGGGGGGGGGGGGGGGGGGGGGGGGGGGGGGGGGFGGGGGGGGGGGGGGGGGGGGGGGGGFGGGDGGGGGGGGGFGGFGGGGDGGGFGFGDFGGGGGGGGGGGGGGFGFFFGFFFFFFFFFFFGFGFGGCGFEFFFFFF25>FDFFE@>FBBEFFEF245@92CEFC+=??FFFGE?EE;EA4AACGGFFFF?)9=>@183;@3;<?@26(
@M70528:330:000000000-K6D4P:1:1102:28171:7042 2:N:0:GTTGCGTTCA+GTTGCAGTTG
TAAAACAGGGTCCCCTCCCCCTCTAGGGTCAAAAAAAGAGGTATTTAAGTTTCGGTCAGTTAAAAGTATTGTGATAGCTCCCGCTAACACTGGCAAAGATAAAAGAAGAAGAATGGCTGTTAAAATAACTGATCAGACAAATAGTCTAATTTTTTCTGCTGAAAGGTTTTTTGCTTTAAGATTAATAATTGTAGTAATAAAATTTAAGGCACCTAAAATTGAAGAAATCCCTGCAAGGTGTAAAGAACAAATTGTTAAGTCTACTGAAGGTCCTGAATGATAAAACGTTGATAAAGGTGGA
+
CCCCCGGGGGGGGGGGGGGGGGGGGGGFGGGGGGGGGGGGGGGGGGGGGGGGGGGGGGGGGFGGGGGGGGGGGGFGGGGGGGGGGGGGGGGGGGGGFGGGGGGGGGFDGGGGGGGGGGGGGGGFGGGGCFGGGGFFGGGGGGGGGGFGGFFGFGEFGGGGGDDFGGGFGGGGGGGGFGGGGGGGGGGFGGGGGFGGFGFFEDFBAFFFFAFFFGFGF7ECGF8=CEDFFEFFFF@A>FF7BEFF84B2?2>@EFFFC8BEEFE=FFEF@EEA7@EFGGFFECCFFF>@,(27;54>G@FF0
@M70528:330:000000000-K6D4P:1:1102:18398:7044 2:N:0:GTTGCGTTCA+GTTGCAGTTG
TAAAACAGGGTCCCCTCCCCCTCTAGGGTCAAAAAAAGAGGTATTTAAGTTTCGGTCAGTTAAAAGTATTGTGATAGCTCCCGCTAACACTGGCAAAGATAAAAGAAGAAGAATGGCTGTTAAAATAACTGATCAGACAAATAGTCTAATTTTTTCTGCTGAAAGGTTTTTTGCTTTAAGATTAATAATTGTAGTAATAAAATTTAAGGCACCTAAAATTGAAGAAATCCCTGCAAGGTGTAAAGAAAAAATTGTTAAGTCTACTGAAGGTCCTGAATGATAAAACGTTGATAAAGGTGGA
+
CCCCCGGGGGGGGGGGGGGGGGGGGGGGGGGGGGGGGDGGGGGGGGGGGGGGGGGGGGGGGGGGGFGGGGGGGGGGGGGGGGGGGGGGGGGGGGGGGGGGGGFGFGGGGFFGGGGGGGGGGGGGGGGGGGGGGGGGGGGGGGGGGGGGGGFGGGGGGGGGFGGGGGGFGGGGGGGGFGGG=EGGGGGGGGGFGGGFFGCFCGFFFFFFFFFFFGFGFGGFGFFEF@DEFFFA>BDAE8DEBEFFFF2@FF9DBFEF?BBECFFFGFE3@@@E;E<47:)3?3C<379;8;FFGE;EF<:6(
@M70528:330:000000000-K6D4P:1:1102:21793:7053 2:N:0:GTTGCGTTCA+GTTGCAGTTG
TAAAACAGGGTCCCCTCCCCCTCTAGGGTCAAAAAAAGAGGTATTTAAGTTTCGGTCAGTTAAAAGTATTGTGATAGCTCCCGCTAACACTGGCAAAGATAAAAGAAGAAGAATGGCTGTTAAAATAACTGATCAGACAAATAGTCTAATTTTTTCTGCTGAAAGGTTTTTTGCTTTAAGATTAATAATTGTAGTAATAAAATTTAAGGCACCTAAAATTGAAGAAATCCCTGCAAGGTGTAAAGAAAAAATTGTTAAGTCTACTGAAGGTCCTGAATGATAAAACGTTGATAAAGGTGGG
+
CCCCCGGGGGGGGGGGGGGGGGGGGGGGGGGGGGGGGGGGGGGGGGGGGGGFGGGGGGGGGGGGGGGGGGGGGGGGGGGGFGGGGGGGGGGGGGGGGGGGGGGGAFGDGGGGGGGGGGGGGGFGGGGGGGGGGGGGGGGGGGFGGGGECDFGGGGGFDGGGFGGGGGFGGGGGGGGFGGD8FGGGGGCFGGGGGGGFGFGEGFEFAFFFFFFFGFGFEFECFEFFF@8BEFAABBFB5D8>EFFFFB2;D@DFF?FCB6>6FEFF8<7);@@7>AECF3=CCC3C@>@;1:7CEFCFF2:(
@M70528:330:000000000-K6D4P:1:1102:7661:7054 2:N:0:GTTGCGTTCA+GTTGCAGTTG
TAAAACAGGGTCCCCTCCCCCTCTAGGGTCAAAAAAAGAGGTATTTAAGTTTCGGTCAGTTAAAAGTATTGTGATAGCTCCCGCTAACACTGGCAAAGATAAAAGAAGAAGAATGGCTGTTAAAATAACTGATCAGACAAATAGTCTAATTTTTTCTGCTGAAAGGTTTTTTGCTTTAAGATTAATAATTGTAGTAATAAAATTTAAGGCACCTAAAATTGAAGAAATCCCTGCAAGGTGTAAAGAAAAAATTGTTAAGTCTACTGAAGGTCCTGAATGATAAAACGTTGATAAAGGTGGA
+
CCCCCGGGGGGFGGGGGGGGGGGGGGGGGGGGGGGGGEFGGGGGGGGGFCFCGGGFGGGGFFCFEGFDGGGFFDGGGGGGGGGGGGGGGGGGGGG@AFGGGGGGGGGGGGGGGGGGGGGGGGCFGGGGGGGFFGGGGGGFFAFFFFGFGGFGGCEGGGGGGGFGGGGGGGGDDCFGFFFGFGGFGGGGGGGGGGGGFGFFEFFFFFFFFFFAFFFFFCFEGFC@CECEFFFFADDFFGGGEBAFEC>:FB@BBFEFEAA?EFE;>37735;><@EEC@?AFCEC>@6;5=F>FFFFF@03(
@M70528:330:000000000-K6D4P:1:1102:21000:7058 2:N:0:GTTGCGTTCA+GTTGCAGTTG
TAAAACAGGGTCCCCTCCCCCTCTAGGGTCAAAAAAAGAGGTATTTAAGTTTCGGTCAGTTAAAAGTATTGTGATAGCTCCCGCTAACACTGGCAAAGATAAAAGAAGAAGAATGGCTGTTAAAATAACTGATCAGACAAATAGTCTAATTTTTTCTGCTGAAAGGTTTTTTGCTTTAAGATTAATAATTGTAGTAATAAAATTTAAGGCACCTAAAATTGAAGAAATCCCTGCAAGGTGTAAAGAAAAAATTGTTAAGTCTACTGAAGGTCCTGAATGATAAAACGTTGATAAAGGTGGA
+
CCCCCGGGGGGGGGGGGGGGGGGGGGGFGGGGGGGGGGGGGGGGGGGGGGGGGGGGGGGGGGGGGGGGGGGGGFFGGGGGGGGGGGGGGGGGGGGGGGGGGGGFGGGGGGGFGGGGGGGGGGGCGGGGGGGGGGGGGGGGGGGGGGGGGGFGGGGGGGGGGGGGGGGGGGGGGGGGFGGGGGGGGGGGFGGGFFGGFGCGFGFFFFFAFFFFFGFGFGG5ACCBFF@EFEFFFFFFEEDFFE?A4CF=FB@FFFFA7=8C);?=FEEFFFFFEEFFGGFFFCE933:;@FG77<))<@?((
@M70528:330:000000000-K6D4P:1:1102:7084:7078 2:N:0:GTTGCGTTCA+GTTGCAGTTG
TAAAACAGGGTCCCCTCCCCCTCTAGGGTCAAAAAAAGAGGTATTTAAGTTTCGGTCAGTTAAAAGTATTGTGATAGCTCCCGCTAACACTGGCAAAGATAAAAGAAGAAGAATGGCTGTTAAAATAACTGATCAGACAAATAGTCTAATTTTTTCTGCTGAAAGGTTTTTTGCTTTAAGATTAATAATTGTAGTAATAAAATTTAAGGCACCTAAAATTGAAGAAATCCCTGCAAGGTGTAAAGAAAAAATTGTTAAGTCTACTGAAGGTCCTGAATGATAAACCGTTGATAAAGGTGGA
+
CCCCCG<FFDGGGGFGECEFGGGGFFGGGGGGGG9FGGGGD@9EEFFFF,C<AC@C@FGEGGGGGGGGFGFGFCEFFGGGGGGGGEEGGGF98EEECGGEFFG=DFGGGGGFFGGCGG>FGGGGGGGFEFFGCGEFFGGGGGG8FGGG8FB;8ECGFGFE8EFFCGDGFGGGGGGGF8E=@D=9EFFEGG,@FGGFCFFCAC@@CFFFF5AFFCAG*<<89BCEFEF;3:)@AB=99:>?:;4B*@=2;22:(+9=7=:7?8?+C87;8=347<EFF7?<?C3/)(67?6*;@CCC7<??(
@M70528:330:000000000-K6D4P:1:1102:7099:7087 2:N:0:GTTGCGTTCA+GTTGCAGTTG
TAAAACAGGGTCCCCTCCCCCTCTAGGGTCAAAAAAAGAGGTATTTAAGTTTCGGTCAGTTAAAAGTATTGTGATAGCTCCCGCTAACACTGGCAAAGATAAAAGAAGAAGAATGGCTGTTAAAATAACTGATCAGACAAATAGTCTAATTTTTTCTGCTGAAAGGTTTTTTGCTTTAAGATTAATAATTGTAGTAATAAAATTTAAGGCACCTAAAATTGAAGAAATCCCTGCAAGGTGTAAAGAAAAAATTGTTAAGTCTACTGAAGGTCCTGAATGATAAAACGTTGATAAAGGTGGA
+
CCCCCGGGGGF@FGGGGGGGGGGGGGGGGGGGGGGGGGGGGGGGFFCFGGGGGGEGGGGGGGGGGFGGGGGGGGGGGGGGFGGGGGGGGGGGCGGGGGGGGGFGCFGCFFFGGGGGFGDGGGGGGGGGGGGGGGGGGGGGGGGGGGGGGGFGGGGGGGGGGGGGGFGGGGGGGFCFFGGGGGGGGGED;FGGGFGGFGFGCCAEFFFFFFF6FGFGFGGFGF;CFFBEF>EFFFBFBGF8>>CF?EB5F2>BFF<8?@CEEF?FF)5;<EEEEEFFC>C<3?5C<<;@FFG+@CC<F@2:(
@M70528:330:000000000-K6D4P:1:1102:8133:7106 2:N:0:GTTGCGTTCA+GTTGCAGTTG
TAAAACAGGGTCCCCTCCCCCTCTAGGGTCAAAAAAAGAGGTATTTAAGTTTCGGTCAGTTAAAAGTATTGTGATAGCTCCCGCTAACACTGGCAAAGATAAAAGAAGAAGAATGGCTGTTAAAATAACTGATCAGACAAATAGTCTAATTTTTTCTGCTGAAAGGTTTTTTGCTTTAAGATTAATAATTGTAGTAATAAAATTTAAGGCACCTAAAATTGAAGAAATCCCTGCAAGGTGTAAAGAAAAAATTGTTAAGTCTACTGAAGGTCCTGAATGATAAAACGTTGATAAAGGTGGA
+
CCCCCGGGGGGGGGGGGGGGGGGGGGGGGGGGGGGGGGGGGGGGGGGGGGGGGGGGGGGGGGGGGGGGGGGGGGGGGGGGGGGGGGGGGGGGGGGGGGGGGGGGGGGGGGGGGGGGGGGGGGGGGGGGGGGGGGGGGGGGDGGGGGGGGGFGGGGGGGGGGGGGGGGGGGGGGGGGFGGGGGGGGGGGGGGGGGGFFFFGFGFFFFFFFFFFFGFGFDFCGFEFFEFFFEFFFFDFEGGGFFFFFFFFF2>BE@CF@88?CFFFC3?;3;@A3AEECFFFFFEC<@>DDDD+19997=F?(
@M70528:330:000000000-K6D4P:1:1102:9269:7107 2:N:0:GTTGCGTTCA+GTTGCAGTTG
[truncated: 69,238,843 more chars]
