# Supplementary material for: Phylogenetic and population genetic analyses of Thrips tabaci Lindeman (Thysanoptera: Thripidae) on Allium host in India
Source: PeerJ. 2024 Jul 12;12:e17679. doi: 10.7717/peerj.17679 (PMC11249009; doi:10.7717/peerj.17679)
Supplement: Supplemental Information 15 [file peerj-12-17679-s015.gz › peerj-12-17679-s015]

@M70528:330:000000000-K6D4P:1:1102:23101:1756 1:N:0:GTTGCGTTCA+GTTGCAGTTG
GGAGCCCCTGACATAGCATTCCCTCGATTAAATAATATAAGATTCTGACTTTTACCCCCTTCTCTGGGATTATTAATTATAGGACTTTATAAAGAAGGAGCGGGAACGGGATGAACAGTATATCCACCTTTATCAACGTTTTATCATTCAGGACCTTCAGTAGACTTAACAATTTTTTCTTTACACCTTGCAGGGATTTCTTCAATTTTAGGTGCCTTAAATTTTATTACTACAATTATTAATCTTAAAGCAAAAAACCTTTCAGCAGAAAAAATTAGACTATTTGTCTGATCAGTTATTT
+
-@8CCEGGGFCFCFD<C@FGGGFFGCEFGDFGGGFFEFFCC<FGGGGGGGGGGGGGGGGGGGGGGGGGGGGGGGGGGGGGGGGGGGGGGGGGGGGGGGGGGGGGGGGGGGGGGGGGGGGGGGGGGGGGGGGGGGGGGGGGGGGGGGGGGGFGGGGGGGGGGGGGGGGGFGGGGGGGGGGGGGGGGG?FGAEEGGGGGGGGGGGGGGGGGGGGGEFCGGGGGFGGGFGG7EFEGGFGGGGFFFFFGFGGGGGFFFFGGGFFFFFGEGCDFFFGG6FF@@39?FGFF5FCCCCCEC<CC?FFF
@M70528:330:000000000-K6D4P:1:1102:9137:1800 1:N:0:GTTGCGTTCA+GTTGCAGTTG
GGAGCCCCTGACATAGCATTCCCTCGATTAAATAATATAAGATTCTGACTTTTACCCCCTTCTCTGGGATTATTAATTATAGGACTTTATAAAGAAGGAGCGGGAACGGGATGAACAGTATATCCACCTTTATCAACGTTTTATCATTCAGGACCTTCAGTAGACTTAACAATTTTTTCTTTACACCTTGCAGGGATTTCTTCAATTTTAGGTGCCTTAAATTTTATTACTACAATTATTAATCTTAAAGCAAAAAACCTTTCAGCAGAAAAAATTAGACTATTTGTCTGATCAGTTATTT
+
9C@CCFGEGGGGFGGCG<FGGGGGGGGGGGGGGGFGFGC<DGGGGGGGFGGGGFGGGGGGGGGGGGGGFGGGGGGGGGGGFGGGGGGGGGGGGGGGGGG8FGGGGGGGGGGGGFDGGGGGGGGGGGGGGGGGGGGGGGGGGGGGGGGGGGGGGGEGGGGGGGGGGGDDFGGGGGGGGGGGGGGGGGGGGGGGG@GGGGGGGGGGGGGGGCGCG9FFGGFEFGGGGEFGGGFGGGFGGFFFFFFFGFGGGGGGFGFGGGDFBB6DCFCGFFFGG9AFEFFB;FFFCEF<EFCECE@FFFFFF
@M70528:330:000000000-K6D4P:1:1102:11259:1822 1:N:0:GTTGCGTTCA+GTTGCAGTTG
GGAGCCCCTGACATAGCATTCCCTCGATTAAATAATATAAGATTCTGACTTTTACCCCCTTCTCTGGGATTATTAATTATAGGACTTTATAAAGAAGGAGCGGGAACGGGATGAACAGTATATCCACCTTTATCAACGTTTTATCATTCAGGACCTTCAGTAGACTTAACAATTTTTTCTTTACACCTTGCAGGGATTTCTTCAATTTTAGGTGCCTTAAATTTTATTACTACAATTATTAATCTTAAAGCAAAAAACCTTTCAGCAGAAAAAATTAGACTATTTGTCTGATCAGTTATTT
+
CCCCCGGGGGGGGGGGGGGGGGGGGGGGGEGGGGGGGGGGFGGGGGGGGGGGGGGGGGGGGGGGGGGGGGGGGGGGGGGGGGGGGGGGGGGGGGGGGGGCGGGGGGGGGGGGGGGGGGGGGGGGGGGGGGGGGGGGGGGGGGGGGGGGGGGGGGGGGGGGGGGGGGGGGGGGGGGGGGGGGGGGGGGGGGGGGGDGGGGGGGGGGGGGGGGGGGGGGGGGGGGGGGGGGGFGGGFGGGGFFFFAGFGGFFGGFGFGGDEFFE=C?GEGAFFGG@FGFEFFFFGFFEFFF3<3433CFFEFF
@M70528:330:000000000-K6D4P:1:1102:17197:1856 1:N:0:GTTGCGTTCA+GTTGCAGTTG
GGAGCCCCTGACATAGCATTCCCTCGATTAAATAATATAAGATTCTGACTTTTACCCCCTTCTCTGGGATTATTAATTATAGGACTTTATAAAGAAGGAGCGGGAACGGGATGAACAGTATATCCACCTTTATCAACGTTTTATCATTCAGGACCTTCAGTAGACTTAACAATTTTTTCTTTACACCTTGCAGGGATTTCTTCAATTTTAGGTGCCTTAAATTTTATTACTACAATTATTAATCTTAAAGCAAAAAACCTTTCAGCAGAAAAAATTAGACTATTTGTCTGATCAGTTATTT
+
CCCCCGGGGGGGGGGGGGGGGGGGGGGGGGGGGGGGGGGGGGGGGGGGGGGGGGGGGGGGGGGGGGGGGGGGGGGGGGGGGGGGGGGGGGGGGGGGGGGGGGGGGGGGGGGGGFGGGGGGGGGGGGGGGGGGGGGGGGGGGGGGGGGGGGGGGGGGGGGGGGGGFGGFGFGGGGGGGGGFEGGGGGGGGGGGGGGGGGGGGGGGFGGGGGCFGFGGGGG7EGGGGFGFFGBCFGAFGGGFFFFFGFGCCFGFFDFFDGFFFFFGFGF4AFFGFBFGF)76?AFFFFFFFFEFE5@C??FFF
@M70528:330:000000000-K6D4P:1:1102:14012:1856 1:N:0:GTTGCGTTCA+GTTGCAGTTG
GGAGCCCCTGACATAGCATTCCCTCGATTAAATAATATAAGATTCTGACTTTTACCCCCTTCTCTGGGATTATTAATTATAGGACTTTATAAAGAAGGAGCGGGAACGGGATGAACAGTATATCCACCTTTATCAACGTTTTGTCATTCAGGACCTTCAGTAGACTTAACAATTTTTTCTTTACACCTTGCAGGGATTTCTTCAATTTTAGGTGCCTTAAATTTTATTACTACAATTATTAATCTTAAAGCAAAAAACCTTTCAGCAGAAAAAATTAGACTATTTGTCTGATCAGTTATTT
+
<C@CCGGGGGGGGGGGGFGGGGGGGGGGGGGGGGGGGGGGGGGGGGGGGGGGGGGGGGGGGGGGGGGGGGGGGGGGGGGGGGGGGGGGGGGGGGGGGFFGGGGGGGGGCFFGGGGGGGGGGGGGGGGGGGGGGGGGGGGGGGGGGGGGGGGGCFFGGGGGGGGGGGGEGFGGGGGGGGGGGGGGGFGGGGGFGGG7EGGFGFGGGGGGGGGFGCFGGGDG:DGGGGGGDFBEG6AGC+CFAFFCGFGGGFG>ACFFDGBFFBFGCFC;/;;?C@AFF;<47ACF6);53)7<>E8??73<?
@M70528:330:000000000-K6D4P:1:1102:18469:1865 1:N:0:GTTGCGTTCA+GTTGCAGTTG
GGACCCTGTTTTACTGTCTCTTATACACATCTCCGAGCCCACGAGACGTTGCGTTCAATCTCGTATGCCGTCTTCTGCTTGAAAAAAAAAAAAATAGTATAAATATAATAAATTGAATAGGAAAATACTACACATATAAACCGTGGCTTCTTAATATTATTAATATATGCTACTAGCAGTATTTTAGCATGTGTTATCTGTGCTCGTCTGTGACTTTTGTTTTGATAGTACGTCGTGTGTTCTATGACACGGTCTTAGTGCATCATTATTATTGTGCCTCTATGAATTGTTGTACACACGA
+
CCCCCGGGGGGGGGGGGGGGGGGGGGGG,;=CEFGGGGGGGGGGGGGGGGGGGFGGGC<6EFGGGGGGGGFGGGCEFGGGGGGGGFFCFCE887,:5,,,,,<,5,,,,,5,,,,,,,,,,,5,,,,,,,,5,55,,,,5,,68,++,>,,,73,,,,,@,3,3,,,,,8,,,,,,,,,3@,,8,,,,,3,3,,6,,,,,7,,,,44*,4,,2,,5,5,,,6,,*,,,1,+**,/4*1*))+3++++++**))*.+1++++)++.2.+++12*)/*))-0.****)*.)-)(.))-))((,
@M70528:330:000000000-K6D4P:1:1102:10749:1883 1:N:0:GTTGCGTTCA+GTTGCAGTTG
GGAGCCCCTGACATAGCATTCCCTCGATTAAATAATATAAGATTCTGACTTTTACCCCCTTCTCTGGGATTATTAATTATAGGACTTTATAAAGAAGGAGCGGGAACGGGATGAACAGTATATCCACCTTTATCAACGTTTTATCATTCAGGACCTTCAGTAGACTTAACAATTTTTTCTTTACACCTTGCAGGGATTTCTTCAATTTTAGGTGCCTTAAATTTTATTACTACAATTATTAATCTTAAAGCAAAAAACCTTTCAGCAGAAAAAATTAGACTATTTGTCTGATCAGTTATTT
+
CCCCCGGGGGGGGGGGGGGGGGGGGGGFGGGGGGGGGGGGGGGGGGGGGGGGGGGFGGGGGGGGGGGGGGGGGGGGGGGGGGGGGGGGGGGGGGGGGGGDGGGGGGGGGGGGGGGGGGGGGGDGGGGGGGGGGGGGGGGGGGFGGGGGGGGGGGGGGGGGGGGGGGGGGGFGGGGGGGGGGGGGGGGGGGGGGGGGGGGGGGGGGGGGGGGGGGGGGGGGGGGGG7CC@EFGGGFGGGGFFFFFGFCFDFGGFCFGGGFFFE=@<FCFFF)CGFFG@@CFFFGFFFFFFFEF).3<C37?C
@M70528:330:000000000-K6D4P:1:1102:16852:1902 1:N:0:GTTGCGTTCA+GTTGCAGTTG
GGAGCCCTGTTTTACTGTCTCTTATACAAATCTCCGAGCCCACGAGACGTTGCGTTCAATCTCGTATGCCGTCTTCTGCTTGAAAAAAAAAAAAAAAAAGCAGGAACGAATATAACCGATGCTTCCACTTTCTCAACTTTTTATTATACAGCACATCAAGTAGCGTTAGATAGTTTTTCATACCACCCTTCCTTCATTTCTTCTATGTTGTTTGTCTTCATTTTTATTGATTCCATTATTACTCTTTACTTTCACAGCCTCTCATACTAATAATTTAGCTAACATGTACGATTACTTACCT
+
CCCCCGGFGGGGGFGFFFFGGGGFGGG<,CFGGFGFGGGGGGGG7FCCCFGGGFCFGGGE<FFGGGGGA<F7FFGFGGGGGG@FF<::CCFGB+764+>+,,,+488++3,+8,,,,3++++3,8D,@,,@<,:9,:=,@,,,,,8,,@@,,5,>C,,7,,7,,*1*5*,,,,73,<*?,,4,,,6:*6,6,,2,<9;+2+22+++++++3*3**4;7+5+5+>C*>9++111++4:++++1/00**23****20?*/))05<*-*)*/**+*)*0.))*)/*)/(1))((-(-)))))(.
@M70528:330:000000000-K6D4P:1:1102:19679:1903 1:N:0:GTTGCGTTCA+GTTGCAGTTG
GGAGCCCCTGACATAGCATTCCCTCGATTAAATAATATAAGATTCTGACTTTTACCCCCTTCTCTGGGATTATTAATTATAGGACTTTATAAAGAAGGAGCGGGAACGGGATGAACAGTATATCCACCTTTATCAACGTTTTATCATTCAGGACCTTCAGTAGACTTAACAATTTTTTCTTTACACCTTGCAGGGATTTCTTCAATTTTAGGTGCCTTAAATTTTATTACTACAATTATTAATCTTAAAGCAAAAAACCTTTCAGCAGAAAAAATTAGACTATTTGTCTGATCAGTTATTT
+
CCCCCGGGGGGGGGGGGEGGGGGGGGGGGGGGGGGGGGGGGGGGGGGGGGGGGGGGGGGGGGGGGGGGGDFGGGGGGGGGGGGGGGGGGGGGGGGGGGGGGGGGGGGGGGGGGGGGGGGGGGGGGGGGGGGGGGGGGGGGGGGGGGGGGGFGGGGGFGGGGGGGGGGGFGGGGGGGGGGGGDFGGFGGGFGGGGDFEGGGGGGCDA;CFGGGF9EFGGGGFGGGGDFFFGFGGGACFFGFFFA>EACG7:F4>7ADCCDAF9AFF7=CFAF??>4CE@6AEFG=A7@5CC<<C<8EFFEFF
@M70528:330:000000000-K6D4P:1:1102:14737:1916 1:N:0:GTTGCGTTCA+GTTGCAGTTG
GGAGCCCCTGACATAGCATTCCCTCGATTAAATAATATAAGATTCTGACTTTTACCCCCTTCACTGGGATTATTAATTATAGGACTTTATAAAGAAGGAGCGGGAACGGGATGAACAGTATATCCACCTTTATCAACGTTTTATCATTCAGGACCTTCAGTAGACTTAACAATTTTTTCTTTACACCTTGCAGGGATTTCTTCAATTTTAGGTGCCTTAAATTTTATTACTACAATTATTAATCTTAAAGCAAAAAACCTTTCAGCAGAAAAAATTAGACTATTTGTCTGATCAGTTATTT
+
CCCCCGGGGGGGGGGGGGGGGGGGGGGGGGGGGGGGGGGGGGGGGGGGGGGGGGGGGGGGGGGGGGGGGGGGGGGGGGGGGGGGGGGGGGGGGGGGGGGGGGGGGGGGGGGGGGGGGGGGGGGGGGGGGGGGGGGGGGGGGGGGGGGGGGGGGGGGGGGGGGGGGGGGGFGGGGGGGGGGGGGGGGGGGGGGGGGGGGGGGGGGGGGGGGGGGCGFFGGGGGGGGGGGGGFECGFGGGGFFFFFGFGGGFGDAFFGGGFFFFFG?FEGFFFGGBAFFFFF?A7CFFF)9?C?EEFFEFFFF
@M70528:330:000000000-K6D4P:1:1102:10440:1929 1:N:0:GTTGCGTTCA+GTTGCAGTTG
GGAGCCCCTGACATAGCATTCCCTCGATTAAATAATATAAGATTCTGACTTTTACCCCCTTCTCTGGGATTATTAATTATAGGACTTTATAAAGAAGGAGCGGGAACGGGATGAACAGTATATCCACCTTTATCAACGTTTTATCATTCAGGACCTTCAGTAGACTTAACAATTTTTTCTTTACACCTTGCAGGGATTTCTTCAATTTTAGGTGCCTTAAATTTTATTACTACAATTATTAATCTTAAAGCAAAAAACCTTTCAGCAGAAAAAATTAGACTATTTGTCTGATCAGTTATTT
+
CCCCCGGGGGGGGGGGGGGGGGGGGGGGGGGGGGGGGGGGGGGGGGGGGGGGGGGGGGGGGGGGGGGGGGGGGGGGGGGGGGGGGGGGGGGGGGGGGGGFGGGGGGGGGGGGGGGGGGGGGGGGGGGGGGGGGGGGGGGGGGGGGGGGGGGGGGGGGGGGGGGGGGGGGGGGGGGGGGGGGGGGGGGGGGGGGFGGGGGGGGGGGGGGGGGGGGGGGGGGGGGGGEGGGGFAFGFGGFGFFFFFGFGGGGGGFGFGGGFFFFAGFFEDFFFGFFFGEFFFFFGFFCFFC?EEC?@EFEFFF
@M70528:330:000000000-K6D4P:1:1102:23464:1931 1:N:0:GTTGCGTTCA+GTTGCAGTTG
GGAGCCCCTGACATAGCATTCCCTCGATTAAATAATATAAGATTCTGACTTTTACCCCCTTCTCTGGGATTATTAATTATAGGACTTTATAAAGAAGGAGCGGGAACGGGATGAACAGTATATCCACCTTTATCAACGTTTTATCATTCAGGACCTTCAGTAGACTTAACAATTTTTTCTTTACACCTTGCAGGGATTTCTTCAATTTTAGGTGCCTTAAATTTTATTACTACAATTATTAATCTTAAAGCAAAAAACCTTTCAGCAGAAAAAATTAGACTATTTGTCTGATCAGTTATTT
+
CCCCCGGGGGGGGGGGGGGGGGGGGGGGGGGGGGGGGGGGGGGGGGGGGGGGGGGGGGGGGGGGGGGGGGGGGGGGGGGGGGGGGGGGGGGGGGGGGGGGGGGGGGGGGGGGGGGGGGGGGGGDGGGGGGGGGGGGGGGGGGGGGGGGGGGGGGGGGGGGGGGGGGGGGGGGGGGGGGGGGGGGGGGGGGGGFGDFDGGGGFFGGGFGGCFCFGGGGGGGGGGGGGGGCGFGGGFGGGGFFFFFGFGGF8FFFGFCGGFFFFFGFGCGFFFFGBFGF@FFEFGFFCFFECFFFFFFFCEEF
@M70528:330:000000000-K6D4P:1:1102:8585:1940 1:N:0:GTTGCGTTCA+GTTGCAGTTG
GGAGCCCCTGACATAGCATTCCCTCGATTAAATAATATAAGATTCTGACTTTTACCCCCTTCTCTGGGATTATTAATTATAGGACTTTATAAAGAAGGAGCGGGAACGGGATGAACAGTATATCCACCTTTATCAACGTTTTATCATTCAGGACCTTCAGTAGACTTAACAATTTTTTCTTTACACCTTGCAGGGATTTCTTCAATTTTAGGTGCCTTAAATTTTATTACTACAATTATTAATCTTAAAGCAAAAAACCTTTCAGCAGAAAAAATTAGACTATTTGTCTGATCAGTTATTT
+
CCCCCGGGGGGGGGGGGGGGGGGGGGGGGGGGGGGGGGFFGGGGGGGFFGGGGGGGGGGGGGEFGGGGGGGGGGGGGGGGGGGGGGGGGGGGGGGGGGGGGGGGGGGGGGGGGGGGFFGGGGGGGGGGGGGGGGGGGGGGGGGGGGGGGGGGGGGGGGGGGGGC<EFGGGGGGGGGGGFGGGGGGGFFGGGGGDGGGGGFGGDFAEFGGFG6E9EGGGGGGGGGGGFGFDFC>76CFFGFFFA9:BDGFGGGFGFGC4?FFFA7@B:CAF4?C(5CEEEFCFCFF3CC<CCEEEFF?7?EF
@M70528:330:000000000-K6D4P:1:1102:19048:1956 1:N:0:GTTGCGTTCA+GTTGCAGTTG
GGAGCCCCTGACATAGCATTCCCTCGATTAAATAATATAAGATTCTGACTTTTACCTCCTTCTCTGGGATTATTAATTATAGGACTTTATAAAGAAGGAGCGGGAACGGGATGAACAGTATATCCACCTTTATCAACGTTTTATCATTCAGGACCTTCAGTAGACTTAACAATTTTTTCTTTACACCTTGCAGGGATTTCTTCAATTTTAGGTGCCTTAAATTTTATTACTACAATTATTAATCTTAAAGCAAAAAACCTTTCAGCAGAAAAAATTAGACTATTTGTCTGTTCAGTTATTT
+
CCCCCGGF@FCFFEGA<6<F<@FFGGGGF;FGCFEG<FEG9F,66FGCCC<<C<FE,C<F,CFCFGEC8E@@CF9CEF9@<C,,6CF,C@C<F<,,CFCGG:@@FGF=:6FCF8,559<5:?,<,CAFEFF??,EEG:D<<4E@,,555555=44F<4,E<FG,AEFEFE?:E;F?F+@=DFDD,C=DCDEG,8>7F@F,;<ECFGCD:E,,547:@F9FC;FGF,EC+717+,*75B91BA>9CFGGF78*9*;>D*:68>8C*=4*;;FC<3;FE)78)/:11)3)94))7??C?.)9?
@M70528:330:000000000-K6D4P:1:1102:13972:1962 1:N:0:GTTGCGTTCA+GTTGCAGTTG
GGAGCCCCTGACATAGCATTCCCTCGATTAAATAATATAAGATTCTGACTTTTACCCCCTTCTCTGGGATTATTAATTATAGGACTTTATAAAGAAGGAGCGGGAACGGGATGAACAGTATATCCACCTTTATCAACGTTTTATCATTCAGGACCTTCAGTAGACTTAACAATTTTTTCTTTACACCTTGCAGGGATTTCTTCAATTTTAGGTGCCTTAAATTTTATTACTACAATTATTAATCTTAAAGCAAAAAACCTTTCAGCAGAAAAAATTAGACTATTTGTCTGATCAGTTATTT
+
CCCCCGGGGGGGGGGGGGGGGGGGGGGGGGGGGGGGGGGGGGGGGGGGGGGGGGGGGGGGGGGGGGGGFGGGGGGGGGGGGGGGGGGGGGGGGGGGGGGGGGGGGGGGGGGGGGGGGGGGGGGGGGGGGGGGGGGGGGGGGGGGGGGGGGGGGGGGGGGGGGGGGGGGGGGGGGGGGGGGGGGGGGGGGGGGGGD@FGGGGGGGGGFGGGGFGGGGGGGFGGGGECFGGGFFFGFGGGFFFAFFGFGCFGGGFFFCDGFFFFFGFGEGFFAEG@FGFF?BCFGFFFFEE?EE)<<CECEFF
@M70528:330:000000000-K6D4P:1:1102:19844:1970 1:N:0:GTTGCGTTCA+GTTGCAGTTG
GGAGCCCCTGACATAGCATTCCCTCGATTAAATAATATAAGATTCTGACTTTTACCCCCTTCTCTGGGATTATTAATTATAGGACTTTATAAAGAAGGAGCGGGAACGGGATGAACAGTATATCCACCTTTATCAACGTTTTATCATTCAGGACCTTCAGTAGACTTAACAATTTTTTCTTTACACCTTGCAGGGATTTCTTCAATTTTAGGTGCCTTAAATTTTATTACTACAATTATTAATCTTAAAGCAAAAAACCTTTCAGCAGAAAAAATTAGACTATTTGTCTGATCAGTTATTT
+
CCCCCGGGGGGGGGGGGGGGGGGGGGGGGGGGGGGGGGGGGGGGGGGGGGGGGGGGGGGGGGGGGGGGGGGGGGGGGGGGGGGGGGGGGGGGGGGGGGGGGGGGGGGGGGGGGGGGGGGGGGGGGGGGGGGGGGGGGGGGGGGGGGGGGGGGGGGGGGGGGGGGGGGGFFGGGGGGGGGGGGGGGGGGGG8FGGDGGGGGGGGGGGFGGGGGGGGGGGGGGGGGGGGGGGFFGGFFGFGFFFFFGFGGEFGGFGFGGGFAFFFGCGFGFAFFF@FGF838?FFFF3FEFCF?<E@FFEEFE
@M70528:330:000000000-K6D4P:1:1102:17877:1973 1:N:0:GTTGCGTTCA+GTTGCAGTTG
GGAGCCCCTGACATAGCATTCCCTCGATTAAATAATATAAGATTCTGACTTTTACCCCCTTCTCTGGGATTATTAATTATAGGACTTTATAAAGAAGGAGCGGGAACGGGATGAACAGTATATCCACCTTTATCAACGTTTTATCATTCAGGACCTTCAGTAGACTTAACAATTTTTTCTTTACACCTTGCAGGGATTTCTTCAATTTTAGGTGCCTTAAATTTTATTACTACAATTATTAATCTTAAAGCAAAAAACCTTTCAGCAGAAAAAATTAGACTATTTGTCTGATCAGTTATTT
+
ACCCCFGGGGFGFGGFGDDGGGGGGEGEFFGFFGFCFFGGFDFGGGGGDGGGGGGGGFGGGDFFGECEFGFGDFFGGGGGGGGFFFGGFGGGGGFFGFFGGGDCFGGGGG@BECFGA<FFGGGGGGGGGGGGGF9EFDGGGGGGGGGGGGGFGGDGGGDGGE?FFGG;EFFGEGFGGGFGGGGGGEDEFFFCB@>FGGGFGGGGEGGGGC63@FDEFGGFFFGGGGGFGGFGGFFGGGGF9BFFGFG9:+AFA>FFD5BFFE8:<8*8?4A6*6543)7A?AFFF);C?9CFCC@C9?55?
@M70528:330:000000000-K6D4P:1:1102:16393:1974 1:N:0:GTTGCGTTCA+GTTGCAGTTG
GGAGCCCCTGACATAGCATTCCCTCGATTAAATAATATAAGATTCTGACTTTTACCCCCTTCTCTGGGATTATTAATTATAGGACTTTATAAAGAAGGAGCGGGAACGGGATGAACAGTATATCCACCTTTATCAACGTTTTATCATTCAGGACCTTCAGTAGACTTAACAATTTTTTCTTTACACCTTGCAGGGATTTCTTCAATTTTAGGTGCCTTAAATTTTATTACTACAATTATTAATCTTAAAGCAAAAAACCTTTCAGCAGAAAAAATTAGACTATTTGTCTGATCAGTTATTT
+
CCCCCFGGGGGGGGGGGGGGGGGGGGGGGGGGGGGGGGGGGGGGGGGGGGGGGGGGGGGGGGGGGGGGGGGGGGGGGGGGGGGGGGGGGGGGGGGGGGGGGGGGGGGGGGGGGGGGGGGGGGGGGGGGGGGGGGGGGGGGGGGGGGGGGGGGGGGGGGGGGGGGGGGGGGGFGGGGGGGGGFGGGGGGGGGGGGGGGGGGGGGGGGGGGGGGGGGGGGGGGGGGGGGGGGFGFGFGC7FFFFFFGFGGGGGF>FFGGGFFFFFFE=EGFFFGGFFGEFEAE4+AF);)669?)7<EC?C?C
@M70528:330:000000000-K6D4P:1:1102:23975:1981 1:N:0:GTTGCGTTCA+GTTGCAGTTG
GGAGCCCCTGACATAGCATTCCCTCGATTAAATAATATAAGATTCTGACTTTTACCCCCTTCTCTGGGATTATTAATTATAGGACTTTATAAAGAAGGAGCGGGAACGGGATGAACAGTATATCCACCTTTATCAACGTTTTATCATTCAGGACCTTCAGTAGACTTAACAATTTTTTCTTTACACCTTGCAGGGATTTCTTCAATTTTAGGTGCCTTAAATTTTATTACTACAATTATTAATCTTAAAGCAAAAAACCTTTCAGCAGAAAAAATTAGACTATTTGTCTGATCAGTTATTT
+
CCCCCGGGGGGGGGGGGGGGGGGGGGGGGGGGGGGGGGGGGGGGGGGGGGGGGGGGGGGGGGGGGGGGGGGGGGGGGGGGGGGGGGGGGGGGGGGGGGGGGGGGGGGGGGGGGGGGGGGGGGGGGGGGGGGGGGGGGGGGGGGGGGGGGGGGGGGGFGGGGGGGGGGGGGGGGGGGGGFGGGGFGDGGGGGGGGGGFGGGGGGGGGGGGGGGGGFCGGGGCGGFGEGGG7B:CCFGF>GFF>AFG>FFC>7>A>FGDDEFFEFGEFEGFFF?DBF6=@FFEFGFF3@5CE3<<?EEFFECE
@M70528:330:000000000-K6D4P:1:1102:17225:1989 1:N:0:GTTGCGTTCA+GTTGCAGTTG
GGAGCCCCTGACATAGCATTCCCTCGATTAAATAATATAAGATTCTGACTTTTACCCCCTTCTCTGGGATTATTAATTATAGGACTTTATAAAGAAGGAGCGGGAACGGGATGAACAGTATATCCACCTTTATCAACGTTTTATCATTCAGGACCTTCAGTAGACTTAACAATTTTTTCTCTACACCTTGCAGGGATTTCTTCAATTTTAGGTGCCTTAAATTTTATTACTACAATTATTAATCTTAAAGCAAAAAACCTTTCAGCAGAAAAAATTAGACTATTTGTCTGATCAGTTATTT
+
CCCCCGGGGGGGGGGGGGGGGGGGGGGGGGGGGGGGGGGGGGGGGGGGGGGGGGGGGGGGGGGGGGGGGGGGGGGFGGGGGGGGGGGGGGGGGGGGGGGGGGGGGGGGGGGGGGGGGGGGFGGGGGGGGGGFGGGGGGFGGGGGGGGGGGGGGGGGGGGGGGGGGGEAFGGFGGGGGGGGGGGGGGGGGGGGGGGGGGGGGGGGGGGGGG8EFFGGGGGGGGGFGGGGGGFFCFFGCGGFFFFFGFFGGGGCFGFGG:BFBB=GFGEFFFFGGBFFF;5;?AG=FEFFFFEEC?EE<CCFE
@M70528:330:000000000-K6D4P:1:1102:20297:2002 1:N:0:GTTGCGTTCA+GTTGCAGTTG
GGAGCCCCTGACATAGCATTCCCTCGATTAAATAATATAAGATTCTGACTTTTACCCCCTTCTCTGGGATTATTAATTATAGGACTTTATAAAGAAGGAGCGGGAACGGGATGAACAGTATATCCACCTTTATCAACGTTTTATCATTCAGGACCTTCAGTAGACTTAACAATTTTTTCTTTACACCTTGCAGGGATTTCTTCAATTTTAGGTGCCTTAAATTTTATTACTACAATTATTAATCTTAAAGCAAAAAACCTTTCAGCAGAAAAAATTAGACTATTTGTCTGATCAGTTATTT
+
CCCCCGGGGGGGGGGGGGGGGGGGGGGGGGGGGGGGFGGGGGGGGGGGGGGGGGGGGGGGGGGGGGGGGGGGGGGGGGGGGGGGGGGGGGGGGGGGGGGGGGGGGGGGGGCFGGGGGGGGGGGGGFGGGGGGGGGGGGGGGGGGGGGGGGGCGGGGGGGGGGGFGGGGGGGGGGGGGGGGGGGGGGGGGGCFGGDCGGGGGGGGFGGGFFGGGDCFFFGGGGGGGFGGGEFCFGFGGGGFFCCFGFGGG>CFFGFCDGBFFB6@?FEGFAFGGFFGFFFF)/@FF)@))67C6C@EC<??E
@M70528:330:000000000-K6D4P:1:1102:22776:2006 1:N:0:GTTGCGTTCA+GTTGCAGTTG
GGAGCCCCTGACATAGCATTCCCTCGATTAAATAATATAAGATTCTGACTTTTACCCCCTTCTCTGGGATTATTAATTATAGGACTTTATAAAGAAGGAGCGGGAACGGGATGAACAGTATATCCACCTTTATCAACGTTTTATCATTCAGGACCTTCAGTAGACTTAACAATTTTTTCTTTACACCTTGCAGGGATTTCTTCAATTTTAGGTGCCTTAAATTTTATTACTACAATTATTAATCTTAAAGCAAAAAACCTTTCAGCAGAAAAAATTAGACTATTTGTCTGATCAGTTATTT
+
CC<CC@<FFF<FGCCEFGFGGFGGFEFFGGGGGGGGGGGGCFEFCFGFGFGGGFGGGGGGCGFAFFFEDEFFCFAAF,EFDECFGGFEEFFFGFFC@FD,DFD@FFFG@FCGEEFFGFGFGD9EDFFGGEF5,EFGFGBGFG9FFGG<EFGFFEGGFCGGGGGGFFGCF<F:EGGFG=BFGGGGGGGDDGGGG8B+,@B==FGFEF;CGAECGCF6AFGFCFFFFEFGG,BEG7>9C@FAFAC6CFGFFCC*30;CGC8;8>FFFFC8AAA6DBFFE@?=C6:@7):<3)9C)<@EEEF??
@M70528:330:000000000-K6D4P:1:1102:20795:2009 1:N:0:GTTGCGTTCA+GTTGCAGTTG
GGAGCCCCTGACATAGCATTCCCTCGATTAAATAATATAAGATTCTGACTTTTACCCCCTTCTCTGGGATTATTAATTATAGGACTTTATAAAGAAGGAGCGGGAACGGGATGAACAGTATATCCACCTTTATCAACGTTTTATCATTCAGGACCTTCAGTAGACTTAACAATTTTTTCTTTACACCTTGCAGGGATTTCTTCAATTTTAGGTGCCTTAAATTTTATTACTACAATTATTAATCTTAAAGCAAAAAACCTTTCAGCAGAAAAAATTAGACTATTTGTCTGATCAGTTATTT
+
CCCCCGGGGGGGGGGGGGGGGGGGGGGGGGGGGGGGGGGGGGGGGGGGGGGGGGGGGGGGGGGGGGGGGGGGGGGGGGGGGGGGGGGGGGGGGGGGGGGGGGGGGGGGGGGGGGGGGGGGGGGGGGGGGGGGGGGGGGGGGGGGGGGGGGGGGGGGGGGGGGGGGGGGGGGGGGGGGGGGGGGGGGGGGGGGGGGGGGGGGGGGGGGGGGGGGGGGGGGGGGGGGGGGGGFGGGFFGGGFFFFFGFGGGFCFFGFGGDEFFFFGEGF4AFFGGFFGFECFFFGFF<F3?CECCF<EEE?EE
@M70528:330:000000000-K6D4P:1:1102:20280:2015 1:N:0:GTTGCGTTCA+GTTGCAGTTG
GGAGCCCCTGACATAGCATTCCCTCGATTAAATAATATAAGATTCTGACTTTTACCCCCTTCTCTGGGATTATTAATTATAGGACTTTATAAAGAAGGAGCGGGAACGGGATGAACAGTATATCCACCTTTATCAACGTTTTATCATTCAGGACCTTCAGTAGACTTAACAATTTTTTCTTTACACCTTGCAGGGATTTCTTCAATTTTAGGTGCCTTAAATTTTATTACTACAATTATTAATCTTAAAGCAAAAAACCTTTCAGCAGAAAAAATTAGACTATTTGTCTGATCAGTTATTT
+
CCCCCGGGGGGGGGGGGGGGGGGGGGGGGGGGGGGGGGGGGGGGGGGGGGGGGGGGGGGGGGGGGGGGGGGGGGGGGGGGGGGGGGGGGGGGGGGGGGGGGGGGGGGGGGGGGGGGGGGGGGGGGGGGGGGGGGGGGGGGGGGGGGGGGGGGGGGGGGGGGGGGGGGGGGGGGGGGGGGGGGFEGGGGGGFGFGGFCFFGGGGGGGGGGGGGGGGGGDFGGGGGGFGGGGFGGGFGGGGFFFFFGAFGC@FFFGFGGGAFFEFG4>EC;FFGGFFGF))8;FGFF)375;CFEF<CECEEF
@M70528:330:000000000-K6D4P:1:1102:9932:2035 1:N:0:GTTGCGTTCA+GTTGCAGTTG
GGAGCCCCTGACATAGCATTCCCTCGATTAAATAATATAAGATTCTGACTTTTACCCCCTTCTCTGGGATTATTAATTATAGGACTTTATAAAGAAGGAGCGGGAACGGGATGAACAGTATATCCACCTTTATCAACGTTTTATCATTCAGGACCTTCAGTAGACTTAACAATTTTTTCTTTACACCTTGCAGGGATTTCTTCAATTTTAGGTGCCTTAAATTTTATTACTACAATTATTAATCTTAAAGCAAAAAACCTTTCAGCAGAAAAAATTAGACTATTTGTCTGATCAGTTATTT
+
CCCCCGGGGGGGGGGGGGGGGDGGFEE8ECGGGGGGGGGGGGGGFGFFFGGFGGFFGGGFGGGGGGGGGGGGGGGGGFGFGGGGGGGGGGGGGDFFGGGEFGGGGGGGGGFGGEGFGGEAFGFFFGGFGGGGGGGGGGDDF>EGDGGFFFGGFGC<DFGGFGGFEGGGDGGGGGGGGGGGGGGCF=EFFAFFCGGGGGC,EFGG9CGGGC?FGDC?FGGGGGGGGGGGFFFGFG*9C@2BE>9AFA:E@7CGFCFDGDF;B@FFEDC*);;6C>F<33.*711:C)1)7).6773)79)19
@M70528:330:000000000-K6D4P:1:1102:9562:2043 1:N:0:GTTGCGTTCA+GTTGCAGTTG
GGAGCCCCTGACATAGCATTCCCTCGATTAAATAATATAAGATTCTGACTTTTACCCCCTTCTCTGGGATTATTAATTATAGGACTTTATAAAGAAGGAGCGGGAACGGGATGAACAGTATATCCACCTTTATCAACGTTTTATCATTCAGGACCTTCAGTAGACTTAACAATTTTTTCTTTACACCTTGCAGGGATTTCTTCAATTTTAGGTGCCTTAAATTTTATTACTACAATTATTAATCTTAAAGCAAAAAACCTTTCAGCAGAAAAAATTAGACTATTTGTCTGATCAGTTATTT
+
CCCCCGGGGGGGGGGGGGGGGGGGGGGGGGGGGGGGGGGGGGGGGGGGGGGGGGGGGGGGGGGGGGGGGGGGGGGGGGGGGGGGGGGGGGGGGGGGGGGFFGGGGGGGGGGGGGFGGGGGGGFGGGGGGGGGGGGGGGGGGGGGGGGGGGGGGGGGGGGGGGGGGGGGGGGGGGGGGGGGGGFGFGFGFFGGGGGFEGGGGGGGFGGGGGGGGGCGGGFGFGGGGFGGGAFFFGFGGFGFFFFFGFGGGGGGF>FFDCBFFFFGFDEGFFFF?>FGFFFFFBDFFFFEFFFFEEFFFFFFF
@M70528:330:000000000-K6D4P:1:1102:9941:2055 1:N:0:GTTGCGTTCA+GTTGCAGTTG
GGAGCCCCTGACATAGCATTCCCTCGATTAAATAATATAAGATTCTGACTTTTACCCCCTTCTCTGGGATTATTAATTATAGGACTTTATAAAGAAGGAGCGGGAACGGGATGAACAGTATATCCACCTTTATCAACGTTTTATCATTCAGGACCTTCAGTAGACTTAACAATTTTTTCTTTACACCTTGCAGGGATTTCTTCAATTTTAGGTGCCTTAAATTTTATTACTACAATTATTAATCTTAAAGCAAAAAACCTTTCAGCAGAAAAAATTAGACTATTTGTCTGATCAGTTATTT
+
CCCCCGGGGGGGGGGGGGGGGGGGGGGGGGGGGGGGGGGGGGGGGGGGGGGGGGGGGGGGGGGGGGGGGGGGGGGGGGGGGGGGGGGGGGGGGGGGGGGGGGGGGGGGGGGGGGGGGGGGGGGGGGGGGGGGGGGGGGGGGGGGGGGGGGGGGGGGGGGGGGGGGGGGGGGGGGGGGGGGGGGGGGGGGGGGGGGGGGGGGGGGGGGGGGGFG,@CGGGGGGGGGGGGGCA:FGFGFGGFFAFFFFGGDFFGFGFGGGFFFFFGEGFCFFAC765DEFEFEFGFFCFEE?CEE?EEEFFFF
@M70528:330:000000000-K6D4P:1:1102:17070:2060 1:N:0:GTTGCGTTCA+GTTGCAGTTG
GGAGCCCCTGACATAGCATTCCCTCGATTAAATAATATAAGATTCTGACTTTTACCCCCTTCTCTGGGATTATTAATTATAGGACTTTATAAAGAAGGAGCGGGAACGGGATGAACAGTATATCCACCTTTATCAACGTTTTATCATTCAGGACCTTCAGTAGACTTAACAATTTTTTCTTTACACCTTGCAGGGATTTCTTCAATTTTAGGTGCCTTAAATTTTATTACTACAATTATTAATCTTAAAGCAAAAAACCTTTCAGCAGAAAAAATTAGACTATTTGTCTGATCAGTTATTT
+
CCCCCGGGGGGGGGGGGGGGGGGGGGGGGGGGGGGGGGGGGGGGGGGGGGGGGGGGGGGGGGGGGGGGGGGGGGGGGGGGGGGGGGGGGGGGGGGGGGGGGGGGGGGGGGGGGGGGGGGGGGGGGGGGGGGGGGGGGGGGGGGGGGGGGGGGGGGGGGGGGGGGGGGGGGGGGGGGGGGGGGGGGGGGGGGGGGGGGGGGGGGDGGGGGGGGGGGGGGGGGGGGGGGGGGFGGGFGGGGFFFFFGFGGGGGGFGFGGGFFFFFGFGEFFFFCG@FGFEFFFFGFFFA?EFFFFFFEEFF?C
@M70528:330:000000000-K6D4P:1:1102:12006:2063 1:N:0:GTTGCGTTCA+GTTGCAGTTG
GGAGCCCCTGACATAGCATTCCCTCGATTAAATAATATAAGATTCTGACTTTTACCCCCTTCTCTGGGATTATTAATTATAGGACTTTATAAAGAAGGAGCGGGAACGGGATGAACAGTATATCCACCTTTATCAACGTTTTATCATTCAGGACCTTCAGTAGACTTAACAATTTTTTCTTTACACCTTGCAGGGATTTCTTCAATTTTAGGTGCCTTAAATTTTATTACTACAATTATTAATCTTAAAGCAAAAAACCTTTCAGCAGAAAAAATTAGACTATTTGTCTGATCAGTTATTT
+
CCCCCG8FGGGGGGFFGGGGGGGGEE7FGGGGGGGGGGEGGGFGGGCFFGGGACDGFGGGFGCFGGGCFCFDEGGGFFCFFGGFFGGGGGGGGGCEFCDCECEGGGGGGGGGGGGGGGGGGGDGCFGDGGGFGGGGGGGGGGGGGGGGGFGGGGFGGFGFFFCGEDG,ABA:EFGFGCGGGGFGGGGGGGGGGCEDFFFFGGFFFGGGG76CC,@CEAC9E9B9F,:DCCFDDGAFFFGFA9BBGFC:5+2;AFAFGG4AF4+=5+>2;8ACG@AFE3?46AFFFFF9C4)).9/9CC?EC
@M70528:330:000000000-K6D4P:1:1102:12706:2065 1:N:0:GTTGCGTTCA+GTTGCAGTTG
GGAGCCCCTGACATAGCATTCCCTCGATTAAATAATATAAGATTCTGACTTTTACCCCCTTCTCTGGGATTATTAATTATAGGACTTTATAAAGAAGGAGCGGGAACGGGATGAACAGTATATCCACCTTTATCAACGTTTTATCATTCAGGACCTTCAGTAGACTTAACAATTTTTTCTTTACACCTTGCAGGGATTTCTTCAATTTTAGGTGCCTTAAATTTTATTACTACAATTATTAATCTTAAAGCAAAAAACCTTTCAGCAGAAAAAATTAGACTATTTGTCTGATCAGTTATTT
+
CCCCCGFGGGGGGGGGGGGGGGGGGGGGGGGGGGGGGGGGGGGGGGGGGGGGGGGGGGGGGGGGGGGGGGGGGGGGGGGGGGGGGGGGGGGGGGGGGGGGGGGGGGGGGGGGGGGGGGGGGGGGGGGGGGGGGGGGGGGGGGGGGGGGGGGGGGGGGGGGGGGGGGGGGGGGGGGGGGGGFFGGGGGGGGGGGGDCGGGGGGGGGGGGGGDFGGGGGGGGGGGGGGGGGGFCF?FGGGGFFFFFGFGFEFFFFGFGGGDFFFFGFFCF4AF:D>FGFFFACFFFFFFCEE37463C<EC?C
@M70528:330:000000000-K6D4P:1:1102:8261:2075 1:N:0:GTTGCGTTCA+GTTGCAGTTG
GGAGCCCCTGACATAGCATTCCCTCGATTAAATAATATAAGATTCTGACTTTTACCCCCTTCTCTGGGATTATTAATTATAGGACTTTATAAAGAAGGAGCGGGAACGGGATGAACAGTATATCCACCTTTATCAACGTTTTATCATTCAGGACCTTCAGTAGACTTAACAATTTTTTCTTTACACCTTGCAGGGATTTCTTCAATTTTAGGTGCCTTAAATTTTATTACTACAATTATTAATCTTAAAGCAAAAAACCTTTCAGCAGAAAAAATTAGACTATTTGTCTGATCAGTTATTT
+
CCCCCGGGGGGGGGGGGGGGGGGGGGGGGGGGGGGGGGGGGFGGGGGGGGGGGGGGGGGGGGGGGGGGGGGGGGGGGGGGGGGGGGGGGGGGGGGGGGGGGGGGGGGGGGGGGGGGGGGGGGGGGGGGGGGGGGGGGGGGGGGGGGGGGGGGGGGGGGGGGGGGGGGGGGGGGGGGGGGGGGGFGGGGGGDFGGGGGGGGGGFGGGGCGGGGGFFFGGGGGGGGGGGGGGFFGGAFGGGFFAFFGFGG?DGGFFFGG4AA8BFGFF6CFF;FFBFGF@EFFFGFACFEFFEEEEEFFECFF
@M70528:330:000000000-K6D4P:1:1102:21467:2076 1:N:0:GTTGCGTTCA+GTTGCAGTTG
GGAGCCCCTGACATAGCATTCCCTCGATTAAATAATATAAGATTCTGACTTTTACCCCCTTCTCTGGGATTATTAATTATAGGACTTTATAAAGAAGGAGCGGGAACGGGATGAACAGTATATCCACCTTTATCAACGTTTTATCATTCAGGACCTTCAGTAGACTTAACAATTTTTTCTTTACACCTTGCAGTGATTTCTTCAATTTTAGGTGCCTTAAATTTTATTACTACAATTATTAATCTTAAAGCAAAAAACCTTTCAGCAGAAAAAATTAGACTATTTGTCTGATCAGTTATTT
+
CCCCCGGGGGGGGGGGGGGGGGGGGGGGGGGGGGGGGGGGGGGGGGGGGGGGGGGGGGGGGGGGGGGGGGGGGGGGGGGGGGGGGGGGGGGGGGGGGGGGGGGGGGGGGGGGGGGGGGGGGGGGGGGGGGGGGGGGGGGGGGGGGGGGGGGGGGGGGGGGGGGGGGGGGGGGGGGGGGGGGGGGGGGGGGGGGGGFGGGGGGGGGGGGGGGGGFGGGGGGGGGGGGGGGGFFGGFGGGGFFFFFGFGGGCFGFGFGGGAFFFFGEFFCFAFGF04<EEEFEFGFF3FCE9<EFFFFFFF?C
@M70528:330:000000000-K6D4P:1:1102:11436:2083 1:N:0:GTTGCGTTCA+GTTGCAGTTG
GGAGCCCCTGACATAGCATTCCCTCGATTAAATAATATAAGATTCTGACTTTTACCCCCTTCTCTGGGATTATTAATTATAGGACTTTATAAAGAAGGAGCGGGAACGGGATGAACAGTATATCCACCTTTATCAACGTTTTATCATTCAGGACCTTCAGTAGACTTAACAATTTTTTCTTTACACCTTGCAGGGATTTCTTCAATTTTAGGTGCCTTAAATTTTATTACTACAATTATTAATCTTAAAGCAAAAAACCTTTCAGCAGAAAAAATTAGACTATTTGTCTGATCAGTTATTT
+
CCCCCGGGGGGGGGGGGGGGGGGGGGGGGGGGGGGGGGGGGGGGGGGGGGGGGGGGGGGGGGGGGGGGGGGGGGGGGGGGGGGGGGGGGGGGGGGGGGGGGGGGGGGGGGGGGGGGGGGGGGGGGGGGGGGGGGGGGGGGGGGGGGGGGGGGGGGGGGGGGGGGGGGGGGGGGGGGGGGGGGGGGGGGGGGGGGGGGGGGGGGGGGGGGGCCGFGGGGGFGGGGGFGGGGFEGGFGGGGFFACFCFGFGDGGACACGC;FFF=F4D>FFFF6?9FCA3<A9AFAF)@)9?3?35=6CEECE
@M70528:330:000000000-K6D4P:1:1102:8271:2089 1:N:0:GTTGCGTTCA+GTTGCAGTTG
GGAGCCCCTGACATAGCATTCCCTCGATTAAATAATATAAGATTCTGACTTTTACCCCCTTCTCTGGGATTATTAATTATAGGACTTTATAAAGAAGGAGCGGGAACGGGATGAACAGTATATCCACCTTTATCAACGTTTTATCATTCAGGACCTTCAGTAGACTTAACAATTTTTTCTTTACACCTTGCAGGGATTTCTTCAATTTTAGGTGCCTTAAATTTTATTACTACAATTATTAATCTTAAAGCAAAAAACCTTTCAGCAGAAAAAATTAGACTATTTGTCTGATCAGTTATGT
+
CC@CCEGC<FFGGDG9EFCAEFFGE@;FF@FG9FFFECA@CFFDGFEFFFFFGGGFFEFEGECCFGAFE@@FA9FCFGGGGDFFEGGGG@FGEEFGGCE<<CCGCFFCCFGGCGFFGF?EFGGGDBFGF<FGG?FFGGD8A?D?EFGGGF9FFGGFGGGDGGEFFEEFFGG99EF,?CFDFE=EAF=3D,@<EF>FGGGGGGGGCEF;<DDGGEFCGGGG2DGCCCDFGCFFF6?7=+<EFFFF7B@F9:FDF9*;5<8??*=B?>6??F6C67;CE3)*9=FFFEFECEFECE)).<?)9
@M70528:330:000000000-K6D4P:1:1102:22164:2100 1:N:0:GTTGCGTTCA+GTTGCAGTTG
GGAGCCCCTGACATAGCATTCCCTCGATTAAATAATATAAGATTCTGACTTTTACCCCCTTCTCTGGGATTATTAATTATAGGACTTTATAAAGAAGGAGCGGGAACGGGATGAACAGTATATCCACCTTTATCAACGTTTTATCATTCAGGACCTTCAGTAGACTTAACAATTTTTTCTTTACACCTTGCAGGGATTTCTTCAATTTTAGGTGCCTTAAATTTTATTACTACAATTATTAATCTTAAAGCAAAAAACCTTTCAGCAGAAAAAATTAGACTATTTGTCTGATCAGTTATTT
+
CCCCCGGGGGGGGGGGGGGGGGGGGGGGGGGGGGGGGGGGGGGGGGGGGGGGGGGGGGGGGGGGGGGGGGGGGGGGGGGGGGGGGGGGGGGGGGGGGGGGGGGGGGGGGGGGGGGGGGGGGGGGGGGGGGGGGGGGGGGGGGGGGGGGGGGGGGGGGGGGGGGGGGGGGGGGGGGGGGGGGGGGGGGGGGGFFGGGGGGGGGGGGGGGGGGFGGGGGGGGGGGGGGGGGGFGGGFGGGGFFFFFGFGGEGGGFGFGGGFFFFFGFGFFFFFGGFFGFF?BFFFFFFFFCFFFEFEFFFFFF
@M70528:330:000000000-K6D4P:1:1102:22818:2110 1:N:0:GTTGCGTTCA+GTTGCAGTTG
GGAGCCCCTGACATAGCATTCCCTCGATTAAATAATATAAGATTCTGACTTTTACCCCCTTCTCTGGGATTATTAATTATAGGACTTTATAAAGAAGGAGCGGGAACGGGATGAACAGTATATCCACCTTTATCAACGTTTTATCATTCAGGACCTTCAGTAGACTTAACAATTTTTTCTTTACACCTTGCAGGGATTTCTTCAATTTTAGGTGCCTTAAATTTTATTACTACAATTATTAATCTTAAAGCAAAAAACCTTTCAGCAGAAAAAATTAGACTATTTGTCTGATCAGTTATTT
+
CCCCCGGGGGGGGDGGG9@CCGCEGGGGDGFGGGGDGAFFE,<C@FGCGFFGFGGGGGGDGFGGGGGFG,CCFGAFGGFFFGGGGGFAGGCE@E@6C@<FCFGCFGCGCEGEG<F9AFGCFGCDGGGGFFGGFGGCEGGGGGGG9FFFGGGGC=DGGGFAEE<F<ECFFFGGGGGGGGGGGGGGFE8DFGGGG8++>8DDFGGG9DGCFFF6@EF?FFFC9EDFGGCFG7FGGCFAC89=A1=BGFFGG+;FAFFFCCAFAE=F?C=CFFFFD>FGE3);?FFFFEF3?)3779.<EEF5<
@M70528:330:000000000-K6D4P:1:1102:23153:2123 1:N:0:GTTGCGTTCA+GTTGCAGTTG
GGAGCCCCTGACATAGCATTCCCTCGATTAAATAATATAAGATTCTGACTTTTACCCCCTTCTCTGGGATTATTAATTATAGGACTTTATAAAGAAGGAGCGGGAACGGGATGAACAGTATATCCACCTTTATCAACGTTTTATCATTCAGGACCTTCAGTAGACTTAACAATTTTTTCTTTACACCTTGCAGGGATTTCTTCAATTTTAGGTGCCTTAAATTTTATTACTACAATTATTAATCTTAAAGCAAAAAACCTTTCAGCAGAAAAAATTAGACTATTTGTCTGATCAGTTATTT
+
CCCCCGGGGGGGGGGGGGGGGGGGGGGGGGGGGGGGGGGGGGGGGGGGGGGGGGFGGGGGGGGGGGGGGGGGGGGGGGGGGGGGGGGGGGGGGGGGGGGGGGGGGGGGGGGGGGGGGGGGGGGGGGGGGGGGGGGGGGGGGGGGGGGGGGGGGGGGGGGGGGGGGGGGGGGGGGGGGGGGGGGGGGFGGGGGGFGGGGGGGGGGGGGGGGGFGGGGGGGGGGGGGGGGGFFCGFFGGGGFFFFFGFGGGGGGFFFGGGBFFFFGE>4CAFFGGFFGFEEFEFGFFFF?EFFFFFFFFEFFF
@M70528:330:000000000-K6D4P:1:1102:7391:2139 1:N:0:GTTGCGTTCA+GTTGCAGTTG
GGACCCTGTTTTACTGTCTCTTATACACATCTCCGAGCCCACGAGACGTTGCGTTCAATCTCGTATGCCGTCTTCTGCTTGAAAAAAAAAAACCTGGGATATACTGTTAATACGACTATCAATCAAGTGCAGATACCTTGCCTGTACACATTTGGACAGTCTCAGCAAATTACTTGCCAGCATCTGATATATTAGTGCGCTTGTAAATTCTATCCAGATTTGTTGCACGTAGAGAGCTCCAAGTCGGTTCTTCAATGCGACTGTCGCAGTGCCAGACACATCACGCTACGTGCATACTACA
+
CCCCCGGGC6CEFGGGGFFCFCEG9FCEEEECDGG+@FF@F;B+C+@FC<CFC@@:FG9CCGCGCDADGGGGC<,6C@<F<FFGFGG+:FGG++,,,+,,,,,,<CE55,5C<++@:+,5,,,,5C,8,,5C,,?,=,,C,>A,:,,,,,,,,:,,8,+,,,,,,8,3,,:7@,,3,3,,3,,8,,,,7,7,3@,,,344*34,2,,,25>,,,,,5,2=:,5,,,,,*487*,+:C+8)))*+2))/*/0++++++0)))(.0/*()0)/+0.)0(((0.):*.(.,((.((-6)).6-)
@M70528:330:000000000-K6D4P:1:1102:17499:2147 1:N:0:GTTGCGTTCA+GTTGCAGTTG
GGAGCCCCTGACATAGCATTCCCTCGATTAAATAATATAAGATTCTGACTTTTACCCCCTTCTCTGGGATTATTAATTATAGGACTTTATAAAGAAGGAGCGGGAACGGGATGAACAGTATATCCACCTTTATCAACGTTTTATCATTCAGGACCTTCAGTAGACTTAACAATTTTTTCTTTACACCTTGCAGGGATTTCTTCAATTTTAGGTGCCTTAAATTTTATTACTACAATTATTAATCTTAAAGCAAAAAACCTTTCAGCAGAAAAAATTAGACTATTTGTCTGATCAGTTATTT
+
CCCCCGGGGGGGGGGGGGGGGGGGGGGGGGGGGGGGGGGGGGGGGGGGGGGGGGGGGGGGGGGGGGGGGGGGGGGGGGGGGGGGGGGGGGGGGGGGGGGGGGGGGGGGGGGGGGGGGGGGGGGGGGGGGGGGGGGGGGGGGGGGGGGGGGGGGGGGGGGGGGGGGGGGFGGGGGGGGGGGGGGGGGGGGGGGGGGGGGGGGGGGGGGGGGGGGGGGGGGGGGGGGEGGGGFFGGFCFFGFFFFFGFGGGGGFFGFGGGBFFFFFE7@86FFCFFFGFFEFFFGFF<C654;<>?3<?36CE
@M70528:330:000000000-K6D4P:1:1102:19918:2161 1:N:0:GTTGCGTTCA+GTTGCAGTTG
GGAGCCCCTGACATAGCATTCCCTCGATTAAATAATATAAGATTCTGACTTTTACCCCCTTCTCTGGGATTATTAATTATAGGACTTTATAAAGAAGGAGCGGGAACGGGATGAACAGTATATCCACCTTTATCAACGTTTTATCATTCAGGACCTTCAGTAGACTTAACAATTTTTTCTTTACACCTTGCAGGGATTTCTTCAATTTTAGGTGCCTTAAATTTTATTACTACAATTATTAATCTTAAAGCAAAAAACCTTTCAGCAGAAAAAATTAGACTATTTGTCTGATCAGTTATTT
+
CCCCCGGGGGGGGGGGGGGGGGGGGGGGGGGGGGGGGGGGGGGGGGGGGGGGGGGGGGGGGGGGGGGGGGGGGGGGGGGGGGGGGGGGGGGGGGGGGGGGGGGGGGGGGGGGGGGGGGGGGGGGGGGGGGGGGGGGGGGGGGGGGGGGGGGGGGGGGGGGGGGGGGGGGGGGGGGGGGGGGGGGCFGFFFFGGGGGGGGGGGGGGGGGGGGGGGDGGGGGGGGGGGGGGGFEFGFGGDFFF6EFFFFGCFGGFGFGD<5FBEFGFCCCFFFFF0FCAEFFCBFFFCF?EC399<EE<CFFF
@M70528:330:000000000-K6D4P:1:1102:14115:2162 1:N:0:GTTGCGTTCA+GTTGCAGTTG
GGAGCCCCTGACATAGCATTCCCTCGATTAAATAATATAAGATTCTGACTTTTACCCCCTTCTCTGGGATTATTAATTATAGGACTTTATAAAGAAGGAGCGGGAACGGGATGAACAGTATATCCACCTTTATCAACGTTTTATCATTCAGGACCTTCAGTAGACTTAACAATTTTTTCTTTACACCTTGCAGGGATTTCTTCAATTTTAGGTGCCTTAAATTTTATTACTACAATTATTAATCTTAAAGCAAAAAACCTTTCAGCAGAAAAAATTAGACTATTTGTTTGATCAGTTATTT
+
CCCCCGGGGGGGGGGGGGGGGGGGGGGGGGGGGGGGGGGGGGGGGGGGGGGGGGGGGGGGGGGGGGGGFGGGGGGGGGGGGGGGGGGGGGGGGGGGGGGGGGGGGGGGGGGGGGGGGGGGGGGGGGGGGGGGGGGGGGGGGGGGGGGGGGGGGGGGGGGCGG9<FGGGGGGGGGGGGGGGGGG9DAFFGAEFGGGFGGGGGGGGGGGGGGGFGGGGGGGGGGGGC@EFFFFG8F>EGFGFFFFADFFCGC7FFFFGGGDFFFFGF=6FAFFGGFACE@EFE67AF?F(6=ECCE<?EFFFF
@M70528:330:000000000-K6D4P:1:1102:19026:2169 1:N:0:GTTGCGTTCA+GTTGCAGTTG
GGAGCCCCTGACATAGCATTCCCTCGATTAAATAATATAAGATTCTGACTTTTACCCCCTTCTCTGGGATTATTAATTATAGGACTTTATAAAGAAGGAGCGGGAACGGGATGAACAGTATATCCACCTTTATCAACGTTTTATCATTCAGGACCTTCAGTAGACTTAACAATTTTTTCTTTACACCTTGCAGGGATTTCTTCAATTTTAGGTGCCTTAAATTTTATTACTACAATTATTAATCTTAAAGCAAAAAACCTTTCAGCAGAAAAAATTAGACTATTTGTCTGATCAGTTATTT
+
CCCCCGGGGGGGGGGGGGGGGGGGGGGGGGGGGGGGGGGGGGGGGGGGGGGGGGGGGGGGGGGGGGGGGGGGGGGGGGGGGGGGGGGGGGGGGGGGGGGGGGGGGGGGGGGGGGGGGGGGGGGGGGGGGGGGGGGGGGGGGGGGGGGGGGGGGGGGGGGGGGGGGGGAFGGGGGGGGGGGGGGGGGGGGGGGGGGGGGGGGGGGGGGGGGCCGGGGGGGGGGGGGGGGGGFGGGFGGGGFFFFFGFGGGCGGFGFGGGFFFFFGFGFGFFFGGFFFF8CFEFGFFEFEFFFFEF<EFFFFE
@M70528:330:000000000-K6D4P:1:1102:22274:2178 1:N:0:GTTGCGTTCA+GTTGCAGTTG
GGAGCCCCTGACATAGCATTCCCTCGATTAAATAATATAAGATTCTGACTTTTACCCCCTTCTCTGGGATTATTAATTATAGGACTTTATAAAGAAGGAGCGGGAACGGGATGAACAGTATATCCACCTTTATCAACGTTTTATCATTCAGGACCTTCAGTAGACTTAACAATTTTTTCTTTACACCTTGCAGGGATTTCTTCAATTTTAGGTGCCTTAAATTTTATTACTACAATTATTAATCTTAAAGCAAAAAACCTTTCAGCAGAAAAAATTAGACTATTTGTCTGATCAGTTATTT
+
CCCCCGGGGGGGGGGFGGGGGGGGGGGGGGGGGGGGGGGGGGGGGGGGGGGGGGGGGGGGGGGGGGGGGGGGGGGGGGGGGGGGGGGGGGGGGGGGGGGGGGGGGGGGGGGGGGGGGGGGGGGGGGGGGGGGGGGGGGGGGGGGGGGGGGGGGGGGGGGGGGGGGGGGGGGGGGGGGGGGGGGGGGGGGGGGGGGGGGGGGFGGEGGGGGGCGGGGGGGGCGGGGGGGGFFGGFAFFGGFF+BEGFGGFGCFFGFGGGDFFFFGEGEFFFFF69FCA;?=?FGFFEA6<C9ECCFFFFFFF
@M70528:330:000000000-K6D4P:1:1102:19627:2192 1:N:0:GTTGCGTTCA+GTTGCAGTTG
GGAGCCCCTGACATAGCATTCCCTCGATTAAATAATATAAGATTCTGACTTTTACCCCCTTCTCTGGGATTATTAATTATAGGACTTTATAAAGAAGGAGCGGGAACGGGATGAACAGTATATCCACCTTTATCAACGTTTTATCATTCAGGACCTTCAGTAGACTTAACAATTTTTTCTTTACACCTTGCAGGGATTTCTTCAATTTTAGGTGCCTTAAATTTTATTACTACAATTATTAATCTTAAAGCAAAAAACCTTTCAGCAGAAAAAATTAGACTATTTGTCTGATCAGTTATTT
+
CCCCCEFGGGDFGGGGGFFFDFFGG7@EEEDGGGFFGGFFF<FFAFFFFGGGGFGGGFEEEGCFGGDCGGGFEFEEFGGFFGFEGGGGGFFGGGFFGFGC7@BF:FDFG@:FEFGGDFFEGFFFABF@<FGGGGGDFE?FFGGFGGFGGGFAEFDFGGGAGFFCFGGEEFFEFFFGFGGGGFGGGGGFGGFCF8ECGFFGGGGGGGFFGGGFG9CGGGGGEFGAFGGCCAFFGFFFGGGFFF>CFFGCCCGFFFAGDDBFFEFGFCECF4FCF9AGFFCFEFGFFEF3C3)19<;E77EFF
@M70528:330:000000000-K6D4P:1:1102:18204:2194 1:N:0:GTTGCGTTCA+GTTGCAGTTG
GGAGCCCCTGACATAGCATTCCCTCGATTAAATAATATAAGATTCTGACTTTTACCCCCTTCTCTGGGATTATTAATTATAGGACTTTATAAAGAAGGAGCGGGAACGGGATGAACAGTATATCCACCTTTATCAACGTTTTATCATTCAGGACCTTCAGTAGACTTAACAATTTTTTCTTTACACCTTGCAGGGATTTCTTCAATTTTAGGTGCCTTAAATTTTATTACTACAATTATTAATCTTAAAGCAAAAAACCTTTCAGCAGAAAAAATTAGACTATTTGTCTGATCAGTTATTT
+
CCCCCGGGGGGGGGGGGGGGGGGGGGGGGGGGGGGGGGGGGGGGGGGGGGGGGGGGGGGGGGGGGGGGGGGGGGGGGGGGGGGGGGGGGGGGGGGGGGGGGGGGGGGGGGGGGGGGGGGGGGGGGGGGGGGGGGGGGGGGGGGGGGGGGGGGGGGGGGGGGGGGGGGGGGGGGGGGGGGGGGGGGGGGGGGGGGGGFGGGGGGGGGGGGGGGGGGGGGGFFGGGGFGGGGFGGGFGGGGFFFFFGFGGFGGGFGFGGGEFFFFGCGCFFFFGG>FGFFFFFFFFCCFFFFFFFFFFEFFCE
@M70528:330:000000000-K6D4P:1:1102:16231:2241 1:N:0:GTTGCGTTCA+GTTGCAGTTG
GGAGCCCCTGACATAGCATTCCCTCGATTAAATAATATAAGATTCTGACTTTTACCCCCTTCTCTGGGATTATTAATTATAGGACTTTATAAAGAAGGAGTGGGAACGGGATGAACAGTATATCCACCTTTATCAACGTTTTATCATTCAGGACCTTCAGTAGACTTAACAATTTTTTCTTTACACCTTGCAGGGATTTCTTCAATTTTAGGTGCCTTAAATTTTATTACTACAATTATTAATCTTAAAGCAAAAAACCTTTCAGCAGAAAAAATTAGACTATTTGTCTGATCAGTTATTT
+
CCCCCEGGGGGFGFGGGGGG,FFGGGGGGGGGGGGGGFGGGGGGGGFGGGGGGGGGGGGGGGGGGGGGGGGGGGGGFGGGGGGGGGGGGGGGGGGGGGGGGGGGGGGGGGGGGGGGGGGGGGGGGGGGGGGGGGGGGGGGGGGGGGGGGGGGGGGGG?EFGGGGGGGGGGGGGGGFGGGGGGFGGGGGGGGGGGGGGGGGGGGFGGFGGGGGGCFGGFGGGGGCFFCGGGFFCFAFGGGFFCAF>ADCE78CAF>DDDDFA>>GC86CFFFFC@6DFFEFFADFF);)7?EE<CECEEFE?
@M70528:330:000000000-K6D4P:1:1102:19635:2248 1:N:0:GTTGCGTTCA+GTTGCAGTTG
GGAGCCCCTGACATAGCATTCCCTCGATTAAATAATATAAGATTCTGACTTTTACCCCCTTCTCTGGGATTATTAATTATAGGACTTTATAAAGAAGGAGCGGGAACGGGATGAACAGTATATCCACCTTTATCAACGTTTTATCATTCAGGACCTTCAGTAGACTTAACAATTTTTTCTTTACACCTTGCAGGGATTTCTTCAATTTTAGGTGCCTTAAATTTTATTACTACAATTATTAATCTTAAAGCAAAAAACCTTTCAGCAGAAAAAATTAGACTATTTGTCTGATCAGTTATTT
+
CCCCCGGGGGGGGGGGGGGGGGGGGGGGGGGGGGGGGGGGGGGGGGGGGGGGGGGGGGGGGGGGGGGGGGGGGGGGGGGGGGGGGGGGGGGGGGGGGGGGGGGGGGGGGGGGGGGGGGGGGGGGGGGGGGGGGGGGGGGGGGGGGGGGGGGGGGGGGGGGGGGGGGGGGGFGGGGGGGGGGGGGGGGGGGGGGGGGGGGGGGGGGGGGGGGGGGGGGGGGGGGGGFGGGGFGGGFGGGGFFFFFGFGGGGGGFGFGGGFFFE=FFGFGFFFEGBFGF8?=CFGFF);<CE3C;?EE?CFFF
@M70528:330:000000000-K6D4P:1:1102:22390:2255 1:N:0:GTTGCGTTCA+GTTGCAGTTG
GGAGCCCCTGACATAGCATTCCCTCGATTAAATAATATAAGATTCTGACTTTTACCCCCTTCTCTGGGATTATTAATTATAGGACTTTATAAAGAAGGAGCGGGAACGGGATGAACAGTATATCCACCTTTATCAACGTTTTATCATTCAGGACCTTCAGTAGACTTAACAATTTTTTCTTTACACCTTGCAGGGATTTCTTCAATTTTAGGTGCCTTAAATTTTATTACTACAATTATTAATCTTAAAGCAAAAAACCTTTCAGCAGAAAAAATTAGACTATTTGTCTGATCAGTTATTT
+
CCCCCGGGGGGGGGGGGGGGGGGGGGGGGGGGGGGGGGGGGGGGGGGGGGGGGGGGGGGGGGGGGGGGGGGGGGGGGGGGGGGGGGGGGGGGGGGGGGGGGGGGGGGGGGGGGGGGGGGGGGGGGGGGGGGGGGGGGGGGGGGGGGGGGGGGGGGGGGGGGGGGGGGGGGGGGGGGGGGGGGGGGGGGGGGGGGGGGGGGGGGGGGGGGGGGFGGGGGGGGGGGGGGGGGFGGGFGGGGFFFFFGFGGGGGGFGFGGGFFFFFGFGFGFFFGGFFGFEFFEFGFA3FFFFEEFFFF<CECE
@M70528:330:000000000-K6D4P:1:1102:8453:2272 1:N:0:GTTGCGTTCA+GTTGCAGTTG
GGGACCCTGTTTTACTGTCTCTTATACACATCTCCGAGCCCACGAGCCGTTGCGTTCAATCTCGTATGCCGTCTTCTGCTTGAAAAAAAAAAAAAAACACTGTGACGATATTCTTAAGCATGTTCTACGTTTGCGAAATTCTTACACTAAGTTTACAGTTGCTCAGCTTATTTATTTTCGTTTTACTCCTTATTCATTTTATTACACTTAGCATCTTATTTAATAATTATTTTTCTCTAATCATCATACATATCTACATTTGCAATCTCTCTACATTATCATCCATTTTTATCCTTATCTT
+
CCCCCGGGGFFGGGGGGGGGGGFGGFGGGGGGGGGGEGGFGGGCFG+@FFEGGEFFGGG,CFCEGGGGGGGGGCG,FEFGGGCGGGGEGG7F7+664:8,,,<<,,+44+3,,,8,58<,,,5,,,,8+,B,+,++++8,,3,,,,38<D,,@,3,7,7,3>,,7,,7,,,,7,,7,,5*>,*1,,,,,,5,44,26@,,,74,,,,,4<,,,,04,2++<+5>++3+1+++++)+1;11;/+7:6+++0+++++++++13)00.0)29**+*.**.).0)/*/))*)-)4)-).).:)))
@M70528:330:000000000-K6D4P:1:1102:9315:2300 1:N:0:GTTGCGTTCA+GTTGCAGTTG
GGAGCCCCTGACATAGCATTCCCTCGATTAAATAATATAAGATTCTGACTTTTACCCCCTTCTCTGGGATTATTAATTATAGGACTTTATAAAGAAGGAGCGGGAACGGGATGAACAGTATATCCACCTTTATCAACGTTTTATCATTCAGGACCTTCAGTAGACTTAACAATTTTTTCTTTACACCTTGCAGGGATTTCTTCAATTTTAGGTGCCTTAAATTTTATTACTACAATTATTAATCTTAAAGCAAAAAACCTTTCAGCAGAAAAAATTAGACTATTTGTCTGATCAGTTATTT
+
CCCCCGGGGGGGGGGGGGGGGGGGGGGCGGGGGGGGGGGGGGGGGGGGGGGGGGGGGGGGGGGGGGGGGGGGGGGGGGGGGGGGGGGGGGGGGGGGGGGGGGGGGGGGGGGGGGGGGGGGGGGGGGGGGGGGGGGGGGGGGGGGGGGGGGGGGGGGGGGGGGGGGGGGGGGGGGGGGGGGGGGGGGGGGGGGGGGGGGGGGGGGGGGGGGGGGGGGGGGGGGGGGGGGGGFGGGFGGGGFFFFFGFGGGGGGFGFGGGEFFFFGFGFGFFFGG@AFE@EACFGFFFF<CCFFCEEFFFFFF
@M70528:330:000000000-K6D4P:1:1102:15302:2313 1:N:0:GTTGCGTTCA+GTTGCAGTTG
GGAGCCCCTGACATAGCATTCCCTCGATTAAATAATATAAGATTCTGACTTTTACCCCCTTCTCTGGGATTATTAATTATAGGACTTTATAAAGAAGGAGCGGGAACGGGATGAACAGTATATCCACCTTTATCAACGTTTTATCATTCAGGACCTTCAGTAGACTTAACAATTTTTTCTTTACACCTTGCAGGGATTTCTTCAATTTTAGGTGCCTTAAATTTTATTACTACAATTATTAATCTTAAAGCAAAAAACCTTTCAGCAGAAAAAATTAGACTATTTGTCTGATCAGTTATTT
+
CCCCCGGGGGGGGGGGGGGGGGGGGGGGGGGGGGGGFGGGGGGGGGGGGGGGGGGGGGGGGGGGGGGGGGGGGGGGGGGGGGGGGGGGGGGGGGGGGGGGGGGGGGGGGGGGGGGGGGGGGGGGGGGGGGGGGGGGGGGGGGGGGGGGGGGGGGGGGGGGGGGGGGGGGGGGGGGGGGGGGGGGGGGGGGGGGGGGGGGGGGGGGGGGGGGGGGFGGGGGGGGGGGGGGGFGGGFGGGGFFFFFGFGGFGFGFGFGGGFFFFFGFFEGFFFGGFFGFEFF?FFCA3@)76EC4CEEFFFFF
@M70528:330:000000000-K6D4P:1:1102:19793:2314 1:N:0:GTTGCGTTCA+GTTGCAGTTG
GGAGCCCCTGACATAGCATTCCCTCGATTAAATAATATAAGATTCTGACTTTTACCCCCTTCTCTGGGATTATTAATTATAGGACTTTATAAAGAAGGAGCGGGAACGGGATGAACAGTATATCCACCTTTATCAACGTTTTATCATTCAGGACCTTCAGTAGACTTAACAATTTTTTCTTTACACCTTGCAGGGATTTCTTCAATTTTAGGTGCCTTAAATTTTATTACTACAATTATTAATCTTAAAGCAAAAAACCTTTCAGCAGAAAAAATTAGACTATTTGTCTGATCAGTTATTT
+
CCCCCGGGGGGGGGGGGGGGGGGGGGGGGGGGGGGGGGGGGGGGGGGGGGGGGGGGGGGGGGGGGGGGGGGGGGGGGGGGGGGGGGGGGGGGGGGGGGGGGGGGGGGGGGGGGGGGGGGGGGGGGGGGGGGGGGGGGGGGGGGGGGGGGGGGGGGGGGGGGGGGGGGFFGGGGGGGGGGGGGGGGGGGGGGGGGGFGGGGGGGG<EFGGGGGGGFGGGGAEGGGGFFGGFFFCFAGGCFFFFFAGFFGGC>>AFAFGGFFFFFGFFFGFAFGGFFF<;5BCFGFF);CEFEE)<@5CFFEF
@M70528:330:000000000-K6D4P:1:1102:15140:2319 1:N:0:GTTGCGTTCA+GTTGCAGTTG
GGAGCCCCTGACATAGCATTCCCTCGATTAAATAATATAAGATTCTGACTTTTACCCCCTTCTCTGGGATTATTAATTATAGGACTTTATAAAGAAGGAGCGGGAACGGGATGAACAGTATATCCACCTTTATCAACGTTTTATCATTCAGGACCTTCAGTAGACTTAACAATTTTTTCTTTACACCTTGCAGGGATTTCTTCAATTTTAGGTGCCTTAAATTTTATTACTACAATTATTAATCTTAAAGCAAAAAACCTTTCAGCAGAAAAAATTAGACTATTTGTCTGATCAGTTATTT
+
CCCCCFFGGGGGGGGGGGGGGGGGGGEGGGGGGGFGFGGGGGGGGGGGGGGGGGGGGGGGGGFGGGGGFGGGGGGGGGGGFFGGGGGGGGGGGGGGGGGGGGGGGGGGGGGGGFGGGGGGGGGGGGGGGGGGGGGGGGGGGGGGGGGGGGGGGGGGGGGGGGAFGGGFFFFGGGGGGGGGGGGGECFGFGGFGCEFGGGGGGGGFGGGGGGGGGGGGC@EFGGGF7CFFGFFFEFGGGGFFFFFFFFGG789FGFGDG>FFFFGF=>FFFA6F>AFEFF4CAFFFCF3?43).93CEEFFF
@M70528:330:000000000-K6D4P:1:1102:12528:2336 1:N:0:GTTGCGTTCA+GTTGCAGTTG
GGAGCCCCTGACATAGCATTCCCTCGATTAAATAATATAAGATTCTGACTTTTACCCCCTTCTCTGGGATTATTAATTATAGGACTTTATAAAGAAGGAGCGGGAACGGGATGAACAGTATATCCACCTTTATCAACGTTTTATCATTCAGGACCTTCAGTAGACTTAACAATTTTTTCTTTACACCTTGCAGGGATTTCTTCAATTTTAGGTGCCTTAAATTTTATTACTACAATTATTAATCTTAAAGCAAAAAACCTTTCAGCAGAAAAAATTAGACTATTTGTCTGATCAGTTATTT
+
CCCCCG8FGGGGGGGGGGGGGGGGGGGGGGGGGGGGGGGGGGGGGGGGFGGGGGGGGGGGGGGGGGGGD8FGGGGFGGGGGGGGGGGGGGGGGGFGGGGGGGGGGGGGGGGGG@EGFGGGGGGGGGGGGGGGGGGDFFFGGGGFFFGGGGGGGGGGGGGGGGGGGGGGGGGGGGGGGGGGDFGGGGGGGGGGGGCD@DEFGFGGGGGFGGGGGGFGGFFGDGGGGFGCDFFGGGFGGGGFFFFFGFGGFGGFFGFGDGFAFEFG?GFGFFFCDBFGFFFBEFFACEFECEFFC?@E737?C
@M70528:330:000000000-K6D4P:1:1102:21156:2358 1:N:0:GTTGCGTTCA+GTTGCAGTTG
GGAGCCCCTGACATAGCATTCCCTCGATTAAATAATATAAGATTCTGACTTTTACCCCCTTCTCTGGGATTATTAATTATAGGACTTTATAAAGAAGGAGCGGGAACGGGATGAACAGTATATCCACCTTTATCAACGTTTTATCATTCAGGACCTTCAGTAGACTTAACAATTTTTTCTTTACACCTTGCAGGGATTTCTTCAATTTTAGGTGCCTTAAATTTTATTACTACAATTATTAATCTTAAAGCAAAAAACCTTTCAGCAGAAAAAATTAGACTATTTGTCTAATCAGTTATTT
+
CCCCCEGGGGGGGGGGGGGGGGGGGGGGGGGGGGGGGGGGGGGGGGGGGGGGGGGGGGGEFFEGGGGGGGGGGGGGGGGEFGGGGGGGGGGGGFGGGGGGGGGGGGGGGGGGGGGGGGGGGGGGGGGGGGFEGGGFGEFFGGGGGFGGGGGGGGGGGGGGFGFGGGGGGGGGGGGGGGGGGGGGGDFGGGGGGGGFGG9EGGGGGGGFGGGGGGGGGGGGGGGGGCGGFGFEGGFGGFFFFFFFFFG@CGGFFFFGGGFFFFFG?FEGFFFGGFAFA3C47AFFFEF)))1?A?AFCFFFF
@M70528:330:000000000-K6D4P:1:1102:11130:2366 1:N:0:GTTGCGTTCA+GTTGCAGTTG
GGAGCCCCTGACATAGCATTCCCTCGATTAAATAATATAAGATTCTGACTTTTACCCCCTTCTCTGGGATTATTAATTATAGGACTTTATAAAGAAGGAGCGGGAACGGGATGAACAGTATATCCACCTTTATCAACGTTTTATCATTCAGGACCTTCAGTAGACTTAACAATTTTTTCTTTACACCTTGCAGGGATTTCTTCAATTTTAGGTGCCTTAAATTTTATTACTACAATTATTAATCTTAAAGCAAAAAACCTTTCAGCAGAAAAAATTAGACTATTTGTCTGATCAGTTATTT
+
CCCCCGGGGGGGG9FFFGGGGGGGGGGGCFGGGGGGGGGGGGGGGGGGGGGGGGGGGGGGGGGGGGGGGGGGGGGGGGGGGGFGGGGGGGGGGGGGGGG8DFGGEGGGGGGGGGGGGGGGGGFGGGGGGGGGGGGGGGGGGGGGGGGGGGGGGGFGGGFEEEFGGGGGGGGGGGGGFGGGGGGGGCGGGFFDFGGGGGGGGGGGGGFGGGGGGCGGGGGGFGGGGGGGGGFGCFFFGGFFFFFFGFGDFFGGFGFGGDEFFFFGFGCFFFFGGBFGAEEFCFGFFFFCEEEFEEEEFFFCE
@M70528:330:000000000-K6D4P:1:1102:17365:2375 1:N:0:GTTGCGTTCA+GTTGCAGTTG
GGAGCCCCTGACATAGCATTCCCTCGATTAAATAATATAAGATTCTGACTTTTACCCCCTTCTCTGGGATTATTAATTATAGGACTTTATAAAGAAGGAGCGGGAACGGGATGAACAGTATATCCACCTTTATCAACGTTTTATCATTCAGGACCTTCAGTAGACTTAACAATTTTTTCTTTACACCTTGCAGGGATTTCTTCAATTTTAGGTGCCTTAAATTTTATTACTACAATTATTAATCTTAAAGCAAAAAACCTTTCAGCAGAAAAAATTAGACTATTTGTCTGATCAGTTATTT
+
CCCCCGGGGGGGGGGGGGGGGGGGGGGGGGGGGGGGGGGGGGGGGGGGGGGGGGGGGGGGGGGGGGGGGGGGGGGGGGGGGGGGGGGGGGGGGGGGGGGGGGGGGGGGGGGGGGGGGGGGGGGGGGGGGGGGGGGGGGGGGGGGGGGGGGGGGFGGGGGGGGGGGGGGGGGGGGGGGGGGGGGGGGGGGGGGGGGGGGGGGGGGGGGGGGGGGFFGGGGGGGGGGGGGGGFGFFFGGGGFFFFFGFGGFFGGFGFGGGFFFFFGFGECFFFGGFFGF@EFFFGFFEFCFEFFFFFFECEEF
@M70528:330:000000000-K6D4P:1:1102:8939:2378 1:N:0:GTTGCGTTCA+GTTGCAGTTG
GGAGCCCCTGACATAGCATTCCCTCGATTAAATAATATAAGATTCTGACTTTTACCCCCTTCTCTGGGATTATTAATTATAGGACTTTATAAAGAAGGAGCGGGAACGGGATGAACAGTATATCCACCTTTATCAACGTTTTATCATTCAGGACCTTCAGTAGACTTAACAATTTTTTCTTTACACCTTGCAGGGATTTCTTCAATTTTAGGTGCCTTAAATTTTATTACTACAATTATTAATCTTAAAGCAAAAAACCTTTCAGCAGAAAAAATTAGACTATTTGTCTGATCAGTTATTT
+
CCCCCGGGGGGGGGGGGGGGGGGGGGGGFGGGGGGGGGGGGGGGGGGGGGGGGGGGGGGGGGGGGGGGGGGGGGGGGGGGGGGGGGGGGGGGGGGGGGGGGGGGGGGGDGGGGFGGGGGGGGGGGGGGGGGGGGGGGGGGGGGGGGGGGGGGGGGGGGGGGGGGGGGGGGGGGGGGGGGGGGGGGGGGGGGGGGGGGGGGGGGGDGGGGGCGGGGGGGGDFGGGGGGGGGFFGGAFGFFFFAFFGFGGGGGGFFFGGGEFFFFGFGFGFFFE<9ADEEEF?FGFFFFFFFEFFFFFFCEEE
@M70528:330:000000000-K6D4P:1:1102:10624:2388 1:N:0:GTTGCGTTCA+GTTGCAGTTG
GGAGCCCCTGACATAGCATTCCCTCGATTAAATAATATAAGATTCTGACTTTTACCCCCTTCTCTGGGATTATTAATTATAGGACTTTATAAAGAAGGAGCGGGAACGGGATGAACAGTATATCCACCTTTATCAACGTTTTATCATTCAGGACCTTCAGTAGACTTAACAATTTTTTCTTTACACCTTGCAGGGATTTCTTCAATTTTAGGTGCCTTAAATTTTATTACTACAATTATTAATCTTAAAGCAAAAAACCTTTCAGCAGAAAAAATTAGACTATTTGTCTGATCAGTTATTT
+
CCCCCGGGGGGGGGGGGGGGGGGGGGGFGGGGGGGGGGGGGGGGGGGGGGGGGGGGGGGGGGGGGGGGGGGGGGGGGGGGGGGGGGGGGGGGGGGGGGGGGGGGGGGGGGGGGGGGGGGGGGGGGGGGGGGGGGGGGGGGGGGGGGGGGGGGGGGGGGGGGGGGGGGGGGGGGGGGGGGGGGGGGGGGGGGGGGGGGGGGGGGGGGGGGGGGGGGGGGGCGGGGGGGGGGFFGGFGGGGFFFFFGFGGGGGGFGFGG<AFB@@FEGFGF6AGGFFGFFFFEFFFF?FFEFFFFEFFEEFFF
@M70528:330:000000000-K6D4P:1:1102:17357:2391 1:N:0:GTTGCGTTCA+GTTGCAGTTG
GGAGCCCCTGACATAGCATTCCCTCGATTAAATAATATAAGATTCTGACTTTTACCCCCTTCTCTGGGATTATTAATTATAGGACTTTATAAAGAAGGAGCGGGAACGGGATGAACAGTATATCCACCTTTATCAACGTTTTATCATTCAGGACCTTCAGTAGACTTACCAATTTTTTCTTTACACCTTGCAGGGATTTCTTCAATTTTAGGTGCCTTAAATTTTATTACTACAATTATTAATCTTAAAGCAAAAAACCTTTCAGCAGAAAAAATTAGCCTATTTGTCTGATCAGTTATTT
+
CCCCCGGGGGGGGCGDGGGGGGGGGGGCGFGGGGGGGGGGGGGGGGFGGGGGGGGGEGGGGGGGGFGGGFGGGG,<FFGGGGFGGGGCFGGGGFFGGFGGGGGGGGGDGDEGGGGGGGGGFEDGGGGFGFFFGGGGGDFCEEGGCGGFGGGCFFFGDGGGGGGGGGGG,4FFGFGGGGGGFGGGGFGFGFFGFG6FGFGGFFGGGGGGGGG,>BFFGFFGAEFDGAGGGGFGGGAGGGGFF9BFFFG9:DG4;*9?CCEFF9+4/76*?A;899A*.)()/;;A6)35?4;39?EF3)99?
@M70528:330:000000000-K6D4P:1:1102:7637:2395 1:N:0:GTTGCGTTCA+GTTGCAGTTG
GGAGCCCCTGACATAGCATTCCCTCGATTAAATAATATAAGATTCTGACTTTTACCCCCTTCTCTGGGATTATTAATTATAGGACTTTATAAAGAAGGAGCGGGAACGGGATGAACAGTATATCCACCTTTATCAACGTTTTATCATTCAGGACCTTCAGTAGACTTAACAATTTTTTCTTTACACCTTGCAGGGATTTCTTCAATTTTAGGTGCCTTAAATTTTATTACTACAATTATTAATCTTAAAGCAAAAAACCTTTCAGCAGAAAAAATTAGACTATTTGTCTGATCAGTTATTT
+
CCCCCGGGGGGGGGGGGGGGGGGGGGGGGGGGGGGGGGGGGGGGGGGGGGGGGGGGGGGGGGGGGGGGGGGGGGGGGGGGGGGGGGGGGGGGGGGGGGGGGGGGGGGGGGGGGGGGGGGFGGGGGGGGGGGGGGGGGGGGGGGGGGGGGGGGGGGGGGGGGGGGGGGGGGGGGGGGGGGGGGGGGGGGGGGGGGGGGGGGGGGGGGGGGGGGGGGGFGGGGGGGGGGGGGFGFGFFGGGFFFFFGFGGEGFGFGFGGCEFF@FGFGCFFFFGF@FFEEFFFFFFFFFEEEC<>EEFEEFEF
@M70528:330:000000000-K6D4P:1:1102:11733:2400 1:N:0:GTTGCGTTCA+GTTGCAGTTG
GGAGCCCCTGACATAGCATTCCCTCGATTAAATAATATAAGATTCTGACTTTTACCCCCTTCTCTGGGATTATTAATTATAGGACTTTATAAAGAAGGAGCGGGAACGGGATGAACAGTATATCCACCTTTATCAACGTTTTATCATTCAGGACCTTCAGTAGACTTAACAATTTTTTCTTTACACCTTGCAGGGATTTCTTCAATTTTAGGTGCCTTAAATTTTATTACTACAATTATTAATCTTAAAGCAAAAAACCTTTCAGCAGAAAAAATTAGACTATTTGTCTGATCAGTTATTT
+
CCCCCGGGGGGGGGGGGGGGGGGGGGGGGGGGGGGGGGGGGGGGGGGGGGGGGGGGGGGGGGGGGGGGGDGGGGGGGGGGGGGGGGGGGGGGGGGGGGGGGGGGGGGGGGGGGGGGGGGGGGGGGGGGGGGGGGGGGGFGGGGGGGGGGGGGGGGGGGGGGGGGGGGGGGGGGGGGGGGGGGGGGGGGGGGGGGGGGGGGGGGGGGGGGGGGGGGGGGGGGGGGGFGGGGFGGGFGGGGFFFFFGFDG7DGCFGFGGDBFFFFGFGEGFFFGGBFGFEEFFFGFFFFEFFFFEFEFFFFFF
@M70528:330:000000000-K6D4P:1:1102:20471:2428 1:N:0:GTTGCGTTCA+GTTGCAGTTG
GGAGCCCTGTTTTCCTGTCTCTTATACACATCTCCGAGCCCACGAGACGTTGCGTTCAATCTCGTATGCCGTCTTCTGCTTGAAAAAAAAAAAAAACTAAAAGGAAAAAAAGAACAAAAAATGTCTAACGTATACAGTACAGATAACAACATAAAATAAAAGAAACAACAAAAACAATAATGAACAGGGTAGAAAGAATAGCAACAAAAAGATGACGAAATGACGTGTCAGAAAAGGAGTAGACTGATATAAGTATAGTAGCAAACAACTCGAGTGAACTAAGGCATTGACGTGAAGAGAA
+
CCCCCFGGGCCEE,CEFFFGGFFEFFFFGFFGGGGFGGEGGGFGGGFEEDFGGG@BFGGCFGGFGGGGCGGFGGGGGGGGGFGGGGF@CGGG@+48+,595,,+,,,8,+8++,,:,<,<+,3,<,,,8+,,,7,333,,:,3,8,,,,,8,,,3@,,,,7,*,,6,3,,,,,**,,,,,,,,,6,,,*,,*,,6,66,,2?++********++++**38*+++***0*+*0*+)+/25)99***09*+*22*****0*/14**(*(*)0***(**---*))*))().)).((-(().(((
@M70528:330:000000000-K6D4P:1:1102:18353:2463 1:N:0:GTTGCGTTCA+GTTGCAGTTG
GGAGCCCCTGACATAGCATTCCCTCGATTAAATAATATAAGATTCTGACTTTTACCCCCTTCTCTGGGATTATTAATTATAGGACTTTATAAAGAAGGAGCGGGAACGGGATGAACAGTATATCCACCTTTATCAACGTTTTATCATTCAGGACCTTCAGTAGACTTAACAATTTTTTCTTTACACCTTGCAGGGATTTCTTCAATTTTAGGTGCCTTAAATTTTATTACTACAATTATTAATCTTAAAGCAAAAAACCTTTCAGCAGAAAAAATTAGACTATTTGTCTGATCAGTTATTT
+
CCCCCGGGGGGGGGGGGGGGGGGGGGGGGGGGGGGGGGGGGGGGGGGGGGGGGGGGGGGGGGGGGGGGGGGGGGGGGGGGGGGGGGGGGGGGGGGGGGGGGGGGGGGGGGGGGFGGGGGGGGGGGGGGGGGGGGGGGGGGGGGGGGGGGGGGGGGGGGGGGGGGGGGFGGGGGGGGGGGGGGGGGGGGGGGGGGGEFGGGGGGGGGGGGGFGGGGGGGGCGGGGGGGGGFFFCCFGGGGFFFFFGFGGDGGGFGFGGGBFFFFG4CCGFFF?F>FFA@EFCFGFCEFCCEE?CF@?CCF?C
@M70528:330:000000000-K6D4P:1:1102:17630:2464 1:N:0:GTTGCGTTCA+GTTGCAGTTG
GGAGCCCCTGACATAGCATTCCCTCTATTAAATAATATAAGATTCTGACTTTTACCCCCTTCTCTGGGATTATTAATTATAGGACTTTATAAAGAAGGAGCGGGAACGGGATGAACAGTATATCCACCTTTATCAACGTTTTATCATTCAGGACCTTCAGTAGACTTAACAATTTTTTCTTTACACCTTGCAGGGATTTCTTCAATTTTAGGTGCCTTAAATTTTATTACTACAATTATTAATCTTAAAGCAAAAAACCTTTCAGCAGAAAAAATTAGACTATTTGTCTGATCAGTTATTT
+
CCCCCGGGGGFGFGGGGGGGGGGGGGGGCFGGGGGGGGGFGGGGGGGGGGGGGFGEFGGGGGGGGFGFGGGGFGGGGGFGFFFGGGGGGGFFFFFFFGFGGGCEGGGGGGECFCGGGGGEFEFGDGGGGGGGGGGGGGGGGGGGGCFFGGGGGGGEFGGGGGGGGGGDFGGGGGGGGFGGGGGGGGCGGGGGGGG:DGGGFGGFGGGGGGCCGFGGGGFFGGGGG:DFF7BFGCFGFFGFFFFFGFGDCG>7AFFCCDEFFFFG<7@?494,81FGF)<AC4FFFCA??C<CCC3??EEFF
@M70528:330:000000000-K6D4P:1:1102:14466:2469 1:N:0:GTTGCGTTCA+GTTGCAGTTG
GGAGCCCCTGACATAGCATTCCCTCGATTAAATAATATAAGATTCTGACTTTTACCCCCTTCTCTGGGATTATTAATTATAGGACTTTATAAAGAAGGAGCGGGAACGGGATGAACAGTATATCCACCTTTATCAACGTTTTATCATTCAGGACCTTCAGTAGACTTAACAATTTTTTCTTTACACCTTGCAGGGATTTCTTCAATTTTAGGTGCCTTAAATTTTATTACTACAATTATTAATCTTAAAGCAAAAAACCTTTCAGCAGAAAAAATTAGACTATTTGTCTGATCAGTTATTT
+
CCCCCGGGGGGGGGGGGGGGGGGGGGGGGGGGGGGGGGGGGGGGGGGGGGGGGGGGGGGGGGGGGGFGGGGGFGGGGGGGGGGGGGGGGGGGGGGGGGGGGGGGGGGGGGGGGFGGGGGGGGGGGGGGGGGGGGGGGGGGGGGGGGGGGGGGGGGGGGGGGGGGGDFGGGGGGGGGGGGGGGGGGGGGGGGGGGGGGGGGGGGGGGGGGGGGGGGFGFGGGGGGGGGGGGFGG6AGFGGFFFFFGFFGFG>DAFFGGGFFFE=F<DEGFFFGGBFCE8CFCFFFFFF3?CEFEFFFFEEFE
@M70528:330:000000000-K6D4P:1:1102:23107:2476 1:N:0:GTTGCGTTCA+GTTGCAGTTG
GGAGCCCCTGACATAGCATTCCCTCGATTAAATAATATAAGATTCTGACTTTTACCCCCTTCTCTGGGATTATTAATTATAGGACTTTATAAAGAAGGAGCGGGAACGGGATGAACAGTATATCCACCTTTATCAACGTTTTATCATTCAGGACCTTCAGTAGACTTAACAATTTTTTCTTTACACCTTGCAGGGATTTCTTCAATTTTAGGTGCCTTAAATTTTATTACTACAATTATTAATCTTAAAGCAAAAAACCTTTCAGCAGAAAAAATTAGACTATTTGTCTGATCAGTTATTT
+
CCCCCGGGGGGGGGGGGGGGGGFGGGGGGGGGGGGGGGGGGGGGGGFGFGGGGGGGGGGGGGFGGGGGGGGDEFGGGEDGGGGGGGGGGGGGGGEGGGGGGGGGGGGFGGGGGGGGFGGGGGGGGGFGGGGGGGGGGGFGGGGGGGGGGGGGGGGGGGGGGGGFGGGGCAFGGGGGGGGGGGGGGGGGGFGGGGGFGGGGGGFFFGGGGGGGGGFFGGGGGGGGGGGFCCBFGCFFGFGFFFFC:AFFE>>DFG9DDDDFAB6><FE?FFFGGFFGFFFA;F7AFC;66C376586?<<)7
@M70528:330:000000000-K6D4P:1:1102:17613:2476 1:N:0:GTTGCGTTCA+GTTGCAGTTG
GGAGCCCCTGACATAGCATTCCCTCTATTAAATAATATAAGATTCTGACTTTTACCCCCTTCTCTGGGATTATTAATTATAGGACTTTATAAAGAAGGAGCGGGAACGGGATGAACAGTATATCCACCTTTATCAACGTTTTATCATTCAGGACCTTCAGTAGACTTAACAATTTTTTCTTTACACCTTGCAGGGATTTCTTCAATTTTAGGTGCCTTAAATTTTATTACTACAATTATTAATCTTAAAGCAAAAAACCTTTCAGCAGAAAAAATTAGACTATTTGTCTGATCAGTTATTT
+
CCCCCGGGGGGGGGGGGGGGGGGGGGGGGGGGGGGGGGGGGGGGGGGGGGGGGGGGGGGGGGGGGGGGGGGGGGGGGGGGGGFGGGGGGGGGGGGGGGGGGGGGGGGGGGGGGGGGGGGGGGGGGGGGGFGFGGGGGGGGGGGGGGGGGGGGGGGGGGGGGGGGGGGGGGGGGGGGGGGGGGGGGGGGGGFGGCEFFGGGGGGGGGGGGGGGGGGGGGGGGGGGGGGGGGFCCFFFCFGFFFFFGFGGFGGGFCFGGGFFFFFCCF:CA4?F4;FGA)?FCFGFF3FE<CEEE)4CE<CCE
@M70528:330:000000000-K6D4P:1:1102:18070:2480 1:N:0:GTTGCGTTCA+GTTGCAGTTG
GGAGCCTGACATAGCATTCCCTCGATTAAATAATATAAGATTCTGACTTTTACCCCCTTCTCTGGGATTATTAATTATAGGACTTTATAAAGAAGGAGCGGGAACGGGATGAACAGTATATCCACCTTTATCAACGTTTTATCATTCAGGACCTTCAGTAGACTTAACAATTTTTTCTTTACACCTTGCAGGGATTTCTTCAATTTTAGGTGCCTTAAATTTTATTACTACAATTATTAATCTTAAAGCAAAAAACCTTTCAGCAGAAAAAATTAGACTATTTGTCTGATCAGTTATTTTA
+
CCCCCGGGGGGGGGGGGGGGGGGGEGG@,<<CFGGGGGGGGGGGGGGGGGGGGGGGGGGGGGGGGGGGGGGGGGGGGGGGGGGGGGGGGGGGGGFGGGGGGGGGGGGGGGGGGGGGGGGGGGGGGGGGGGGGGGGGGGGGGGGGGGGGGGGGGGGGGGGGGGGGGGGGGGGGGGGGGGGGGGGGGGGGGGGGGGGGGGGGGGGGGGGGGGGGGGGGGGGGGGGGGGGGGGCE7FFGGGFFFAFFGFDFFGFGFGFDGGAF6CF7>F9FFFFGF@F*74?ACFGFFCF3CEF?<<???6CE)
@M70528:330:000000000-K6D4P:1:1102:6988:2488 1:N:0:GTTGCGTTCA+GTTGCAGTTG
GGAGCCCCTGACATAGCATTCCCTCGATTAAATAATATAAGATTCTGACTTTTACCCCCTTCTCTGGGATTATTAATTATAGGACTTTATAAAGAAGGAGCGGGAACGGGATGAACAGTATATCCACCTTTATCAACGTTTTATCATTCAGGACCTTCAGTAGACTTAACAATTTTTTCTTTACACCTTGCAGGGATTTCTTCAATTTTAGGTGCCTTAAATTTTATTACTACAATTATTAATCTTAAAGCAAAAAACCTTTCAGCAGAAAAAATTAGACTATTTGTCTGATCAGTTATTT
+
CCCCCGGGGGGGGGGGGGGGGGGGGGGGGGGGGGGGGGGGGGGGGGGGGGGGGGGGGGGGGGGGGGGGGGGGGGGGGGGGGGGGGGGGGGGGGGGGGGGGGGGGGGGGGGGGGGGGGGGGGGGGGGGGGGGGGGGGGGFGGGGGGGGGGGGGGCFGGGGGGGGGGGGGGGGGGGGGGGGGGFGGGGGGGGGGGGGGGGGGGGGGGGGGGGGGGGGGGGGGGGGGGGGGGGFGGGFGGGGFFFFFGFGGFGGGFGFGGDFFFFFGF7=FFFFGGFFFE@EFFFGFFEFFEFCEEEEEFFFEE
@M70528:330:000000000-K6D4P:1:1102:24520:2495 1:N:0:GTTGCGTTCA+GTTGCAGTTG
GGAGCCCCTGACATAGCATTCCCTCGATTAAATAATATAAGATTCTGACTTTTACCCCCTTCTCTGGGATTATTAATTATAGGACTTTATAAAGAAGGAGCGGGAACGGGATGAACAGTATATCCACCTTTATCAACGTTTTATCATTCAGGACCTTCAGTAGACTTAACAATTTTTTCTTTACACCTTGCAGGGATTTCTTCAATTTTAGGTGCCTTAAATTTTATTACTACAATTATTAATCTTAAAGCAAAAAACCTTTCAGCAGAAAAAATTAGACTATTTGTCTGATCAGTTATTT
+
CCCCCGGGGGGGGGGGGGGGGGGGGGGGGGGGGGGGGGGGGGGGGGGGGGGGGGGGGGGGGGGGGGGGGGGGGGGGGGGGGGGGGGGGGGGGGGGGGGGGGGGGGGGGGGGGGGGGGGGGGGGGGGGGGGGGGGGGGGGGGGGGGGGGGFGGGGGGGGGGGGFGGGGGGGGGGGGGGGGGGGGGGGGGGGFGGGGGGGGCFGGGGGGGGGGFFFFGGGGGFFGGGGGGGGFGGGFGGCGFFFFFCFGGGDGGFGFGGGEFFFFGEFFCFFFGG@FGE@EFEFGFFFFFF?EFFE@ECCC?C
@M70528:330:000000000-K6D4P:1:1102:8434:2497 1:N:0:GTTGCGTTCA+GTTGCAGTTG
GGAGCCCCTGACATAGCATTCCCTCGATTAAATAATATAAGATTCTGACTTTTACCCCCTTCTCTGGGATTATTAATTATAGGACTTTATAAAGAAGGAGCGGGAACGGGATGAACAGTATATCCACCTTTATCAACGTTTTATCATTCAGGACCTTCAGTAGACTTAACAATTTTTTCTTTACACCTTGCAGGGATTTCTTCAATTTTAGGTGCCTTAAATTTTTTTACTACAATTATTAATCTTAAAGCAAAAAACCTTTCAGCAGAAAAAATTAGACTATTTGTCTGATCAGTTATTT
+
CCCCCGEFGGFGGGGGGGGGGGGFGGEGGGGGGGGGFGGGGGDCGFGGGGGGGGGGGGGGGGGGGGGGGGGGGGGGGGGGGGGGGGGGGGGGGGGGGGGGGGGGGGGGGGGGGGGGGGGGGGGGGGGGGFGGGGGFGFGGGGGGDFGGGGGGGGGGGGGGGFFGGGGGGFGGGGGGGGGGGGGGGGGGGGGGGGEGGGGGGGGGGGEFGFG6FGGGGGGGGGGGGGGGGGFC>FFGCCFFCBFFGFGGFCFF;FFGCD>AAACFFGE4=FFGFFFFE;?8?8@AC?FEF?C?EEFA>AFFF
@M70528:330:000000000-K6D4P:1:1102:8191:2505 1:N:0:GTTGCGTTCA+GTTGCAGTTG
GGAGCCCCTAACATAGCATTCCCTCGATTAAATAATATAAGATTCTGACTTTTACCCCCTTCTCTGGGATTATTAATTATAGGACTTTATAAAGAAGGAGCGGGAACGGGATGAACAGTATATCCACCTTTATCAACGTTTTATCATTCAGGACCTTCAGTAGACTTAACAATTTTTTCTTTACACCTTGCAGGGATTTCTTCAATTTTAGGTGCCTTAAATTTTATTACTACAATTATTAATCTTAAAGCAAAAAACCTTTCAGCAGAAAAAATTAGACTATTTGTCTGATCAGTTATTT
+
CCCCCCFDG<FFGGGCFGGGGGGFFE,FECEGGGGGGGGGFGF6<,CA<FCFGFFGDFGD@FCFGGGGGGCEFFGGGFGGGGGGFFGGGGGGG<FE,F<EG7@EGGGEFDGEGGFAFCFGGFF9DF8FFDEAFGEFCGGGGCE?FFFGFFGGG+D<FGGGGGFGFFFC;EFCFDEFG>FDG9AEGGGFGF?>EEEGGCFFGC;@CGGGGFCFGD,@AFCC7EGGGA,EDCFGCFFEGF9AF+=BFFCF<@>CFGFGGG5;=;=CECCFFFFGG6A6363*1=DAFFFFFF)))7=7C376<
@M70528:330:000000000-K6D4P:1:1102:23454:2566 1:N:0:GTTGCGTTCA+GTTGCAGTTG
GGAGCCCCTGACATAGCATTCCCTCGATTAAATAATATAAGATTCTGACTTTTACCCCCTTCTCTGGGATTATTAATTATAGGACTTTATAAAGAAGGAGCGGGAACGGGATGAACAGTATATCCACCTTTATCAACGTTTTATCATTCAGGACCTTCAGTAGACTTAACAATTTTTTCTTTACACCTTGCAGGGATTTCTTCAATTTTAGGTGCCTTAAATTTTATTACTACAATTATTAATCTTAAAGCAAAAAACCTTTCAGCAGAAAAAATTAGACTATTTGTCTGATCAGTTATTT
+
CCCCCGGGGGGGGFGGGGGGGGGGGGGGGGGGGGGGGGGGGGGGGGGGGGGGGGGGGGGGGGGGGGGGG,FFEGGGGGGGGGGGGGGGGGFGGGGGGGGGGGGGGGGGGGGGGGGGFGGGGGGGGGGGGGGGGGGGGGGGGGGGFFGGGGGGGGGGGGGGGGCCGGGGGGGGGGGGGGGGGGFFGGGGGFDGGG+FFGGGDGGGGGGGGFCFG:EFGGCFFGGGGFGGGGFGGGFF>@CBC6EFFFGGG@CFFGFDCD>FFB+17CC<AFAF7@FGF3<FEFFFFCF6?4>CEFFFEFFFF
@M70528:330:000000000-K6D4P:1:1102:14993:2583 1:N:0:GTTGCGTTCA+GTTGCAGTTG
GGAGCCCCTGACATAGCATTCCCTCGATTAAATAATATAAGATTCTGACTTTTACCCCCTTCTCTGGGATTATTAATTATAGGACTTTATAAAGAAGGAGCGGGAACGGGATGAACAGTATATCCACCTTTATCAACGTTTTATCATTCAGGACCTTCAGTAGACTTAACAATTTTTTCTTTACACCTTGCAGGGATTTCTTCAATTTTAGGTGCCTTAAATTTTATTACTACAATTATTAATCTTAAAGCAAAAAACCTTTCAGCAGAAAAAATTAGACTATTTGTCTGATCAGTTATTT
+
CCCCCGGGGGGGGGGGGGGGGGGGGGGGGGGGGGGGGGGGGGGGGGGGGGGGGGGGGGGGGGGGGGGGGGGGGGGGGGGGGGGGGGGGGGGGGGGGGGGGGGGGGGGGGGGGGGGGGGGGGGGGGGGGGGGGGGGGGGGGGGGGGGGGGGGGGGGGGGGGGGGGGGGGGGGGGGGGGGGGGGGGGGGGGGGGGGGGGGGGGGGGGGGGGGGGGFGGGGGGGGGGGFGGGGFGGFFGGGGFFAAFGFGFCFCFAGFDGGFFFFFGFGFGFFFGGFFGFFFFFFFFFEF??CF?<EE5?EF?C
@M70528:330:000000000-K6D4P:1:1102:23455:2584 1:N:0:GTTGCGTTCA+GTTGCAGTTG
GGAGCCCCTGACATAGCATTCCCTCGATTAAATAATATAAGATTCTGACTTTTACCCCCTTCTCTGGGATTATTAATTATAGGACTTTATAAAGAAGGAGCGGGAACGGGATGAACAGTATATCCACCTTTATCAACGTTTTATCATTCAGGACCTTCAGTAGACTTAACAATTTTTTCTTTACACCTTGCAGGGATTTCTTCAATTTTAGGTGCCTTAAATTTTATTACTACAATTATTAATCTTAAAGCAAAAAACCTTTCAGCAGAAAAAATTAGACTATTTGTCTGATCAGTTATTT
+
CCCCCGGGGFGGGCGAGEGGGGGGGGGGGGGGGGGGGGGGGEGGGGGGGGGGGGGGGGGGGGGGGGGGGGGGGGGGGGGGGGCGGGGGGGGGGGGGGGGGGGGGGGGGGGGGGGGGGGGGGGFGGGGGGGGGGGGGGGGGGGGGGGGGGGGGGGGGGGGEDFEGGGGGGGGGGGGGGGGGGGGGGGGGGGFFGGCF@DFGGGGGGGGGGGG6EF?CGGGGGGGGGGCFGFAFGCFGGGGFF6FFGFGG=++9AFFFGGEFF@FG<::4AFAGGFFGFE?FEFGFFFFE??<<CCECEEFFE
@M70528:330:000000000-K6D4P:1:1102:8619:2602 1:N:0:GTTGCGTTCA+GTTGCAGTTG
GGACCCTGTTTTACTGTCTCTTATCCACATCTCCGCGCCCACGCGCCGTTGCGTTCAATCTCGTATGCCGTCTTCTGCTTGAAAAAAAAAAAAAAAAAACCTGTAACGAAAATGATGGTATAACAACATTGAGCCACAACTTATCATACAACAACTTCTAATAATGTCCCAATTTTTACTTTACCCCAACTATTACACTCTTACCTATTGTATCTCATACATTTCATTTCTTCAATTCTTCATCTTCCACAACACAAACTTTGATCCTTCAACCTTAACCTACTTACCTTCACTATTATTT
+
CCCCCGGGGFGGGGGGGDGGGGGGDFGGGGGGDFE,CFGGGGE+@+CFFGGGGFFGGG<<FFGGEGGGGGGGGGGGFGGGGGGGGGGEGGE+4+84++6++3,:,,C++>:>,3,33,,,:@3,,,:,3<3,,,,,@,,*377883,3,,,,,,5<<@,,33,7,3,27?,,,,7,,,,,6,,,,6*13**54++,++3*+2<++++=+++++2+4++11++21<++1+0*02+*+0*00**1@****+**1)*)***./9)**)*.**0*+*.):)))/))***)1,-.4).).-)).))
@M70528:330:000000000-K6D4P:1:1102:12033:2626 1:N:0:GTTGCGTTCA+GTTGCAGTTG
GGAGCCCCTGACATAGCATTCCCTCGATTAAATAATATAAGATTCTGACTTTTACCCCCTTCTCTGGGATTATTAATTATAGGACTTTATAAAGAAGGAGCGGGAACGGGATGAACAGTATATCCACCTTTATCAACGTTTTATCATTCAGGACCTTCAGTAGACTTAACAATTTTTTCTTTACACCTTGCAGGGATTTCTTCAATTTTAGGTGCCTTAAATTTTATTACTACAATTATTAATCTTAAAGCAAAAAACCTTTCAGCAGAAAAAATTAGACTATTTGTCTGATCAGTTATTT
+
CCCCCGBFGGGGGGGGGGGGGGGGGGGGGGGGGGGGGGGGGFGGGGGGGGGGGGGGGGGGGGGGGGGGDFGGGGGGGGGGGGGGGGGGFGGGGGGGGGFFGGGGGGGGGGGGGGGGGGGGGGGCFGGGGGGGGGFGGGGGGGGGGFGGGGGGFGGGGGGGGGGGGGGGGGGGGGGGGGGGGGGGGGGGGGGGGCEFGGGDGGDFFGGGFCCGFFFGGGGGGFCEFGGGGGFGGDFGGDFFFFFFFFGGC8D49CFGGGAFFFA@<D6DFAF6FBFGFF69;FF=F?C<CEECE?<?C??<C
@M70528:330:000000000-K6D4P:1:1102:23331:2652 1:N:0:GTTGCGTTCA+GTTGCAGTTG
GGAGCCCCTGACATAGCATTCCCTCGATTAAATAATATAAGATTCTGACTTTTACCCCCTTCTCTGGGATTATTAATTATAGGACTTTATAAAGAAGGAGCGGGAACGGGATGAACAGTATATCCACCTTTATCAACGTTTTATCATTCAGGACCTTCAGTAGACTTAACAATTTTTTCTTTACACCTTGCAGGGATTTCTTCAATTTTAGGTGCCTTAAATTTTATTAATACAATTATTAATCTTAAAGCAAAAAACCTTTCAGCAGAAAAAATTAGACTATTTGTCTGATCAGTTATTT
+
CCCCCGGGGGGGGGGGGGGGGGGGGGGGGGGGGGGGGGGGGFGGGGGGGGGGGGGGGGGGGGGGGGGGGGGGGGGGGGGGGGGGGGGGGGGGGGGGGFGGGGGGGGGGGGGGGGGGGGGGGGGGGGGGGGGGGGGGGGGGGGGGGFGGGGGGGGGGGGGGGGGGGGGFFGDCFGGGGGGGGGGGGFCGGFDEGGGGGGGGGGGGGGGGGGGGGGGGGGGGFGGGGGGGGCFGDGFGGGGFF@FFGFGGFGGGFGFGGGFFFFAGEGE46FFGG9FCEEC//;FFF3@3?C<<CC<CECC?C
@M70528:330:000000000-K6D4P:1:1102:21771:2661 1:N:0:GTTGCGTTCA+GTTGCAGTTG
GGAGCCCCTGACATAGCATTCCCTCGATTAAATAATATAAGATTCTGACTTTTACCCCCTTCTCTGGGATTATTAATTATAGGACTTTATAAAGAAGGAGCGGGAACGGGATGAACAGTATATCCACCTTTATCAACGTTTTATCATTCAGGACCTTCAGTAGACTTAACAATTTTTTCTTTACACCTTGCAGGGATTTCTTCAATTTTAGGTGCCTTAAATTTTATTACTACAATTATTAATCTTAAAGCAAAAAACCTTTCAGCAGAAAAAATTAGACTATTTGTCTGATCAGTTATTT
+
CCCCCFGGGGGGGGGGGGGGGGGGGGGGGGGGGGGGGGGGGGGGGGGGGGGGGGGGGGGGGGGGGGGGGGGGGGGGGGGGGGGGGGGGGGGGGGEGGGGGGGGGGGGGGGGGGGGGGGGGGGGGGGGGGGGGGGGGGGGGGGGGGGGGGGGGCGGGGGGGGGGGGGGGDGGGGGGGGGGGGGGGGGGGGFGGGGGCFGGDGGGGGGGGGGGGGGGFGGGGGGGGGFGGGGFGGGFGGGGFFFFFGFGFFDGGFGFGGGFFFFFGEGFGFFFCFBFGFF?BEFGFFFFFF9>EEF3??<CEE
@M70528:330:000000000-K6D4P:1:1102:14386:2663 1:N:0:GTTGCGTTCA+GTTGCAGTTG
GGAGCCCCTGACATAGCATTCCCTCGATTAAATAATATAAGATTCTGACTTTTACCCCCTTCTCTGGGATTATTAATTATAGGACTTTATAAAGAAGGAGCGGGAACGGGATGAACAGTATATCCACCTTTATCAACGTTTTATCATTCAGGACCTTCAGTAGACTTAACAATTTTTTCTTTACACCTTGCAGGGATTTCTTCAATTTTAGGTGCCTTAAATTTTATTACTACAATTATTAATCTTAAAGCAAAAAACCTTTCAGCAGAAAAAATTAGACTATTTGTCTGATCAGTTATTT
+
CCCCCGGGGGGGGGGGGFGGGGGGGDEGGGGGGGGGGEFD<EFFGG9FFFFGGGGGGGGGFDAEFGGFCFDGGCGFFGFCFGGGGGGGAEGGFGGGGC@FCGGGGGGGGGGGGGCFGFEFF<FGFGGGGGGGGGGGGGGGG7<EAEFCFFGGGGGGGGEFGGFGFGGGFDGDGGGGGGFGGCEEF9DFFGGFGGGGGGG;FGAFFGGGGGGGGFGEGFFGGGGGFCFGC:A:CF5C:+BBF9EFFFGGD87?FGFGGGAFB4CCE7;<A?A?D@F<<4CF.=FFF?A)<6<E>C3<757?E
@M70528:330:000000000-K6D4P:1:1102:16758:2702 1:N:0:GTTGCGTTCA+GTTGCAGTTG
GGAGCCCCTGACATAGCATTCCCTCGATTAAATAATATAAGATTCTGACTTTTACCCCCTTCTCTGGGATTATTAATTATAGGACTTTATAAAGAAGGAGCGGGAACGGGATGAACAGTATATCCACCTTTATCAACGTTTTATCATTCAGGACCTTCAGTAGACTTAACAATTTTTTCTTTACACCTTGCAGGGATTTCTTCAATTTTAGGTGCCTTAAATTTTATTACTACAATTATTAATCTTAAAGCAAAAAACCTTTCAGCAGAAAAAATTAGACTATTTGTCTGATCAGTTATTT
+
CCCCCGGGGGGGGGGGGGGGGGGGGGGGGGGGGGGGGGGGGGGGGGGGGGCGGGGGGGGGGGGGGGGGGGGCFGGGGGGGGGGGGGGGGGGGGGGFGGGGGGGGGGGGGGGGGGFGGGFGGGGGFGGGGGGGGGGGGGGGGDFGGGGGGGGGGGGGFGGGGGFFGGGCEFGGGFGGGGGGGGFGGGGGGGGGGGGFGGGGGGGGGGGGGFGGDFGGGGGDGGGGGGGGCEFF>F?E:CFFFFFFGFGGFGGC47AFGG)AAB+BCDCGFFF6C@FGF3<FCFFFFFFFFFFFFFFFFFFEE
@M70528:330:000000000-K6D4P:1:1102:10909:2717 1:N:0:GTTGCGTTCA+GTTGCAGTTG
GGAGCCCCTGACATAGCATTCCCTCGATTAAATAATATAAGATTCTGACTTTTACCCCCTTCTCTGGGATTATTAATTATAGGACTTTATAAAGAAGGAGCGGGAACGGGATGAACAGTATATCCACCTTTATCAACGTTTTATCATTCAGGACCTTCAGTAGACTTAACAATTTTTTCTTTACACCTTGCAGGGATTTCTTCAATTTTAGGTGCCTTAAATTTTATTACTACAATTATTAATCTTAAAGCAAAAAACCTTTCAGCATAAAAAATTAGACTATTTGTCTGATCAGTTATTT
+
CCCCCGGGGGGGGGGGGGGDGGGGGGGGGGGGGGGGGGGGGGGGGGGGGGGGGGGGGGGGGGGGGGGGGGGGGGGGGGGGGGGGGGGGGGGGGGGGGGGGGGGGGGGGGGGGGGGGGGGGGGGGGGGGGGGGGGGGGGGGGGGGGGGGGGGGGGGGGGGGGGGGGGGGGGGGGGGGGGGGGGGGGGGGGGGGGGGGGGGGGGGGGGGGGGGDGFGGGGGGGGGGGGGGGGFGGGFGGFGFFFFFGFGGGGGGFGFGGGFFFFFGFGFGFFFFC>FGF@EFFFGFFFFFFCEFFFFFFFFFF
@M70528:330:000000000-K6D4P:1:1102:7169:2738 1:N:0:GTTGCGTTCA+GTTGCAGTTG
GGAGCCCCTGACATAGCATTCCCTCGATTAAATAATATAAGATTCTGACTTTTACCCCCTTCTCTGGGATTATTAATTATAGGACTTTATAAAGAAGGAGCGGGAACGGGATGAACAGTATATCCACCTTTATCAACGTTTTATCATTCAGGACCTTCAGTAGACTTAACAATTTTTTCTTTACACCTTGCAGGGATTTCTTCAATTTTAGGTGCCTTAAATTTTATTACTACAATTATTAATCTTAAAGCAAAAAACCTTTCAGCAGAAAAAATTAGACTATTTGTCTGATCAGTTATTT
+
CCCCCGGGGGGGGDGGGGGGGGGGGGGGGGGGGGGGGGGGGGGGGGGGGGGGGGGGGDEGGGGGGGGGGGGGGGGGGGGGGGGGGGGGGFGGGGGGGGGGGGGGGGGGGGGGGEFGGFFGFGG9EFFEFGFGGGGGGGGGGGGGGGGGGGGGGGGGGEGGGGGGGGGGGGGGGGGGGGGGGGGFGGFGCFFGGGGFCFFGGGGGGGGGFGGFFGDGGGGGAFGGGFCGFFEGFFFFGGGFFAFFFFFF=7?CFFFGGDFFFFFFCGFFFAFGGFFFE8CFEFGFFCC?EEEEEF@FFEEEE
@M70528:330:000000000-K6D4P:1:1102:17131:2741 1:N:0:GTTGCGTTCA+GTTGCAGTTG
GGAGCCCCTGACATAGCATTCCCTCGATTAAATAATATAAGATTCTGACTTTTACCCCCTTCTCTGGGATTATTAATTATAGGACTTTATAAAGAAGGAGCGGGAACGGGATGAACAGTATATCCACCTTTATCAACGTTTTATCATTCAGGACCTTCAGTAGACTTAACAATTTTTTCTTTACACCTTGCAGGGATTTCTTCAATTTTAGGTGCCTTAAATTTTATTACTACAATTATTAATCTTAAAGCAAAAAACCTTTCAGCAGAAAAAATTAGACTATTTGTCTGATCAGTTATTT
+
CCCCCGGGGGGGGGGGGGGGGGGGGGGGGGGGGGGGGGGGGGGGGGGGGGGGGGGGGGGGGGGGGGGGGGGGGGGGGGGGGGGGGGGGGGGGGGGGGGGGGGGGGGGGGGGGGGGGGGGGGGGGGGGGGGGGGGGGGGGGGGGGGGGGGGGGGGGGGGGGGGGGGGGGGGGGGGGGGGGGGGGGGGGGGGGGGGGGGGGGGGGGGGGGGGGGGFGGGGGGGGGGGGGGGGFGGGFGGGFFFFFFGFGGBCFDAGFFGGEFFEFGFGEGFAFGG@FGFFFF9=FFF<FCEFFFFF@FFFFCE
@M70528:330:000000000-K6D4P:1:1102:8537:2742 1:N:0:GTTGCGTTCA+GTTGCAGTTG
GGAGCCCCTGACATAGCATTCCCTCGATTAAATAATATAAGATTCTGACTTTTACCCCCTTCTCTGGGATTATTAATTATAGGACTTTATAAAGAAGGAGCGGGAACGGGATGAACAGTATATCCACCTTTATCAACGTTTTATCATTCAGGACCTTCAGTAGACTTAACAATTTTTTCTTTACACCTTGCAGGGATTTCTTCAATTTTAGGTGCCTTAAATTTTATTACTACAATTATTAATCTTAAAGCAAAAAACCTTTCAGCAGAAAAAATTAGACTATTTGTCTGATCAGTTATTT
+
CCCCCGGGGGGGGGGGGGGGGGGGGGGGGGGGGGGGGGGGGGGGGGGGGGGGGGGGGGGGEGEEGGGGFGGGGGGGGGGGGGGGGGGGGGGGGGGGFFEDFGGGGGGGGGGGGGFGGGGGGGGGGGGGGGGGGGGGGGGGGECGGGGGGGGGGGGGGGFFFFFGGGGCFGGGFFGGGGGGGGGGGGGGGGGGGGG?FGGGGGGGGGFFGFFFGFGGGGGGGGGGG:FGFGFGGEFGGGGFFFFFGFGGFGGGFGFGGGDFFFFG<7CCAF4?GBFGFFE=?FGFFFFFCC3?EE@7?CECE
@M70528:330:000000000-K6D4P:1:1102:11111:2748 1:N:0:GTTGCGTTCA+GTTGCAGTTG
GGAGCCCCTGACATAGCATTCCCTCGATTAAATAATATAAGATTCTGACTTTTACCCCCTTCTCTGGGATTATTAATTATAGGACTTTATAAAGAAGGAGCGGGAACGGGATGAACAGTATATCCACCTTTATCAACGTTTTATCATTCAGGACCTTCAGTAGACTTAACAATTTTTTCTTTACACCTTGCAGGGATTTCTTCAATTTTAGGTGCCTTAAATTTTATTACTACAATTATTAATCTTAAAGCAAAAAACCTTTCAGCAGAAAAAATTAGACTATTTGTCTGATCAGTTATTT
+
A@6AC8BFEFDFF,F@F<EAFGGGFCEFA@EEGGAEFFGGFGFF9FEGGGFGEDFFCDF:FEACFGGCGF66C<FAFFGDE,<AFCDFGGGGGG<,CAD8DGGCEB<:F=FFGFGAFFEFCFF?FFGBFFDFFGGG==9EF7EGGCFGGGFFGEFGFGFGEF<FA,C=AFFGFFFF9:D;EFADCDGCCBCCFDGFGGGGGGACCFFGGGGFGC?:;99FFGCFGCDFF:BG>C>FGGDFFCCFDFF9:=CC4CFGDCDFF*=CE7:066ACGBF*;459)8@F=5C5C9>C>?EFFFF3?
@M70528:330:000000000-K6D4P:1:1102:9295:2751 1:N:0:GTTGCGTTCA+GTTGCAGTTG
GGAGCCCCTGACATAGCATTCCCTCGATTAAATAATATAAGATTCTGACTTTTACCCCCTTCTCTGGGATTATTAATTATAGGACTTTATAAAGAAGGAGCGGGAACGGGATGAACAGTATATCCACCTTTATCAACGTTTTATCATTCAGGACCTTCAGTAGACTTAACAATTTTTTCTTTACACCTTGCAGGGATTTCTTCAATTTTAGGTGCCTTAAATTTTATTACTACAATTATTAATCTTAAAGCAAAAAACCTTTCAGCAGAAAAAATTAGACTATTTGTCTGATCAGTTATTT
+
CCCCCGGGGGGGGGGGGGGGGGGGGGGGGGGGGGGGGGGGGGGGGGGGGGGGGGGGGGGGGGGGGGGGGGGGGGGGGGGGGGGGGGGGGGGGGGGGGGGGGGGGGGGGGGGGGGGGGGGGGGGGGGGGGGGGGGGGGGGGGGGGGGGGGGGGGGGGGGGGGGGGGGGGGGGGGGGGGGGGGGGGGGGGGGGGGFGGGGGGGGGGGGGGGGGGGFGGGGGGGGGGGGGGGGFGGGFGGGGFFFFFGFFGGGGGFGFGCDFFFFFGFGFGAFFEFFFFFFFFFFGFFFFFF?EFFFFFFFFFF
@M70528:330:000000000-K6D4P:1:1102:12123:2755 1:N:0:GTTGCGTTCA+GTTGCAGTTG
GGAGCCACTGACATAGCATTCCCTCGATTAAATAATATAAGATTCTGACTTTTACCCCCTTCTCTGGGATTATTAATTATAGGACTTTATAAAGAAGGAGCGGGAACGGGATGAACAGTATATCCACCTTTATCAACGTTTTATCATTCAGGACCTTCAGTAGACTTAACAATTTTTTCTTTACACCTTGCAGGGATTTCTTCAATTTTAGGTGCCTTAAATTTTATTACTCCAATTATTAATCTTAAAGCAAAAAACCTTTCAGCAGAAAAAATTAGACTATTTGTCTGATCAGTTATTT
+
CCCCCG<ECCEFFGGGGGGGGGGGCEFFDCG<FFFFEFFGGADFGGGGGG<FGGGDE@FGG@FGGGFGGFFAGFAFFGGGGGGCFGFFGGGGGGGFFFFGGEEGCFGEC@:FD,F?EFGFA??FFGFGGFFE<ECCFEGGGFGEDDFGGGDGFG@EF<CEGBFA?EGFGGGCFFFEFFGG;FDGD9EEGFGDFGCGBF?;DFF:DFGGGFE?E?7,EE:3EFFFFGGCFAE,*,;EF7CFFFFFGFG7=::CAG*@416AF=FF5+**/)/0/6FFE35F;AFF=?F5C3;?))/9?CC??
@M70528:330:000000000-K6D4P:1:1102:16240:2762 1:N:0:GTTGCGTTCA+GTTGCAGTTG
GGAGCCCCTGACATAGCATTCCCTCGATTAAATAATATAAGATTCTGACTTTTACCCCCTTCTCTGGGATTATTAATTATAGGACTTTATAAAGAAGGAGCGGGAACGGGATGAACAGTATATCCACCTTTATCAACGTTTTATCATTCAGGACCTTCAGTAGACTTAACAATTTTTTCTTTACACCTTGCAGGGATTTCTTCAATTTTAGGTGCCTTAAATTTTATTACTACAATTATTAATCTTAAAGCAAAAAACCTTTCAGCAGAAAAAATTAGACTATTTGTCTGATCAGTTATTT
+
CCCCCGGGGGGGGGGGGGGGFGGGGGGGGGGGGGGGGGGGGGGGGGDGGGGGGGGGGGGGGGGGGGGGGGGGGGGGGGGGGGGGGGGGGGGGGGGGGGGGGGGGGGGGGGGGGFGGGGGGGGGGGGGGGGGGGGGGGGGGDEGGGGGGGGGGGGGGGGGGGGGGGGGGGGGGGGGGGGGGGGGGGGGFGGGGGGGGGGGGGGGGGGGGGGGGGGGGGGGEFGGGFFGFGGFGGGFGGGGFFFFFGFGGFGGGFCACGG>AFEFFC>CGFFFGGBFDEFEF?FCFFCFCEF<?EF<CCEFFF
@M70528:330:000000000-K6D4P:1:1102:24339:2770 1:N:0:GTTGCGTTCA+GTTGCAGTTG
GGAGCCCCTGACATAGCATTCCCTCGATTAAATAATATAAGATTCTGATTTTTACCCCCTTCCCTGGGATTATTAATTATAGGACTTTATAAAGAAGGAGCGGGAACGGGATGAACAGTATATCCACCTTTATCAACGTTTTATCTTTCAGGACCTTCAGTAGACTTAACAATTTTTTCTTTACACCTTGCAGGGATTTCTTAAATTTTAGGTGCCTTAAATTTTATTACTACAATTATTAATCTTAAAGCAAAAAACTTTTCAGCAGAAAAAATTAGACTATTTGTCTGATAAGTTATTT
+
CCCCCGGGGGGGGGGGGGGGGGGGGGGGGGGGGGGGGGGGGGGGGGGGEFGG<8FGGG7C6,,,;EFF,F,CFAF,F9CFFG9,6EF,69EFEAFFFFEFCFE@F7DFEC@+8FC,?459,<?E,<E8FG9?5,C,:?FFG+,:,,:5:AFGGD<FF<:AEAA<5F;F;,E=EEGGG:@FGCFA;E8D8D,@FGC7FE9,@=,@<FGG7@63@?C9F2EG7EGGC2EA@<1:;F0E<2?AF+9+=9CF?8+3A9AG4D)=C41=@+408AFFG;F<E3)*);CFF)1))1)))/7<3)95<
@M70528:330:000000000-K6D4P:1:1102:20057:2773 1:N:0:GTTGCGTTCA+GTTGCAGTTG
GGAGCCCCTGACATAGCATTCCCTCGATTAAATAATATAAGATTCTGACTTTTACCCCCTTCTCTGGGATTATTAATTATAGGACTTTATAAAGAAGGAGCGGGAACGGGATGAACAGTATATCCACCTTTATCAACGTTTTATCATTCAGGACCTTCAGTAGACTTAACAATTTTTTCTTTACACCTTGCAGGGATTTCTTCAATTTTAGGTGCCTTAAATTTTATTACTACAATTATTAATCTTAAAGCAAAAAACCTTTCAGCAGAAAAAATTAGACTATTTGTCTGATCAGTTATTT
+
CCCCCGGGGGGGGGGGGGGGGGGGGGGGGGGGGGGGGGGGGGGGGGGGGGGGGGGGGGGGGGGGGGGGGGGGGGGGGGGGGGGGGGGGGGGGGGGGGGGGGGGGGGGGGGGGGGCGGGGGGGGGGGGGGGGGGGGGGGGGGGGGGGGGGGGGGGGGGGGGGGGGGGGGFGGGGGGGGGGGGGGGGDFGGFGGGGGGGGGGGGGGGGGGGGGGGGGGGGGGGGGGGGFGGGFFGGFGFFGFAFFFGFGGGGGGFGFGGGFFFEFGCGEGFFFGFBFG33?FFFGFFEFEEEFFFFFFFFFFF
@M70528:330:000000000-K6D4P:1:1102:18829:2775 1:N:0:GTTGCGTTCA+GTTGCAGTTG
GGAGCCCCTGACATAGCATTCCCTCGATTAAATAATATAAGATTCTGACTTTTACCCCCTTCTCTGGGATTATTAATTATAGGACTTTATAAAGAAGGAGCGGGAACGGGATGAACAGTATATCCACCTTTATCAACGTTTTATCATTCAGGACCTTCAGTAGACTTAACAATTTTTTCTTTACACCTTGCAGGGATTTCTTCAATTTTAGGTGCCTTAAATTTTATTACTACAATTATTAATCTTAAAGCAAAAAACCTTTCAGCAGAAAAAATTAGACTATTTGTCTGATCAGTTATTT
+
CCCCCGGGGGGGGGGGGGGGGGGGGGGGGGGGGGGGGGGGGGGGGGGGGGGGGGGGGGGGGGGGGGGGGGGGGGGGGGGGGGGGGGGGGGGGGGGGGGGGGGGGGGGGGGGGGGGGGGGGGGGGGGGGGGGGGGGGGFGGGGGFFGGGGGGGGGGGGGGGGGGGGGGGGFGGGGGGGGGGGGGGGGGGGGGGGGGGGGGGGGGGGGGGGGGGGFGGGGGGGGGGGFGGGGFGGFAFGGGFFFFFGFGGGGGGFGFGGG>AFFAGEFFCF;FFG@F<EFCFEFGF=?ACF4<C9CEE3CFEF
@M70528:330:000000000-K6D4P:1:1102:15923:2781 1:N:0:GTTGCGTTCA+GTTGCAGTTG
GGAGCCCCTGACATAGCATTCCCTCGATTAAATAATATAAGATTCTGACTTTTACCCCCTTCTCTGGGATTATTAATTATAGGACTTTATAAAGAAGGAGCGGGAACGGGATGAACAGTATATCCACCTTTATCAACGTTTTATCATTCAGGACCTTCAGTAGACTTAACAATTTTTTCTTTACACCTTGCAGGGATTTCTTCAATTTTAGGTGCCTTAAATTTTATTACTACAATTATTAATCTTAAAGCAAAAAACCTTTCAGCAGAAAAAATTAGACTATTTGTCTGATCAGTTATTT
+
CCCCCFGGGGGGGGGGGGGGGGGGGGGGGGGGGGGGGGGGGGGGGGGGGGGGGGGGGGGGGGGGGGGGGGGGGGGGGGGGGGGGGGGGGGGGGFGGGGGGGGGGGGGGGGGGGGGGGGGGGGGGGGGGGGGGGGGGGGGGGGGGGGGGGGGGGGGGGGGGGGGGGGGGGGGGGGGGGGGGGGGGGGGGGGGGGGGGGGGGGGGGGGGGGGGFGFGGGGGFGGGGFFGGGGFDGGFGGGGFFAAFGFGGGGGGFGFGGGFFFFFGFGFGFFFGGFFGFFFFEFGFFEFEFFFF9?EFF?EFF
@M70528:330:000000000-K6D4P:1:1102:12207:2788 1:N:0:GTTGCGTTCA+GTTGCAGTTG
GGAGCCCCTGACATAGCATTCCCTCGATTAAATAATATAAGATTCTGACTTTTACCCCCTTCTCTGGGATTATTAATTATAGGACTTTATAAAGAAGGAGCGGGAACGGGATGAACAGTATATCCACCTTTATCAACGTTTTATCATTCAGGACCTTCAGTAGACTTAACAATTTTTTCTTTACACCTTGCAGGGATTTCTTCAATTTTAGGTGCCTTAAATTTTATTACTACAATTATTAATCTTAAAGCAAAAAACCTTTCAGCAGAAAAAATTAGACTATTTGTCTGATCAGTTATTT
+
CCCCCGDEGGGGGGGGGGGGGGGGGGGGGGGGGGGGGGGGGGGGGGGGGGGGGGGGGGGGFGGGGGGGGGGGGGGGGGGGGGGGGGGGGGGGGGGGGGGGGGGGGGGGGGGGGGGGGGGGGFGGGGGGGGGGGGGGGGFGGGGGGGGGGGGGGGGGGGGGGGGGGGGGAFGGGGGGGGGGGGGGGFFGGGGFGGGGGGFGGGGGGGGGGGEGFGGGGGGGGGGGFGGGGGFGCGFCGCFFFCFFGFFGFGF?ACFFGGBFFFFGFGCFA;FFFBFGFF?FFAFFFCF)<?EECEEEEFFFF
@M70528:330:000000000-K6D4P:1:1102:24568:2796 1:N:0:GTTGCGTTCA+GTTGCAGTTG
GGAGCCCCTGACATAGCATTCCCTCGATTAAATAATATAAGATTCTGACTTTTACCCCCTTCTCTGGGATTATTAATTATAGGACTTTATAAAGAAGGAGCGGGAACGGGATGAACAGTATATCCACCTTTATCAACGTTTTATCATTCAGGACCTTCAGTAGACTTAACAATTTTTTCTTTACACCTTGCAGGGATTTCTTCAATTTTAGGTGCCTTAAATTTTATTACTACAATTATTAATCTTAAAGCAAAAAACCTTTCAGCAGAAAAAATTAGACTATTTGTCTGATCAGTTATTT
+
CCCCCGGGGGGGGGGGGGGGGGGGGGGGGGGGGGGGGGGGGGGGGGGGGGGGGGGGGGGGGGGGGGGGGGGGGGGGGGGGGGGGGGGGGGGGGGGGGGGGGGGGGGGGGGGGGGGGGGGGGGGGGGGGGGGGGGGGGGGGGGGGAGGGGGGGGGGGGGGGGGGGGGGGGGGGGGGGGGGGGGGGGGGGGGGGGGGGGGGGGGGGGGGGFC?FGGGGGGGGGGGGGGGGGFFFGGFGGGGFFFFFGFGGG>F4AGFGGGDFFFCGEFEGFFFGGBAC@;CFEFGFFCFCEF<CC?;C<<CCE
@M70528:330:000000000-K6D4P:1:1102:16745:2799 1:N:0:GTTGCGTTCA+GTTGCAGTTG
GGACCCTGTTTTACTGTCTCTTATACACATCTCCGAGCCCACGAGACGTTGCGTTCAATCTCGTATGCCGTCTTCTGCTTGAAAAAAAAAAACCACTGTTTATGGAGCCTAACGACTGGGTACTGCTATCCCCCCTCCATGCCACTACCCCCCCAGACACCCCCCACAGCCTCCTTACCCTCCCCCTCCCTCTTACCTCCGGGACCATCTTTCGTCTAACATCCACTACCTGTCAGACCACTACCCTGCTTTGTCGATACTACGACCACCCCCTTTACTTACGTCCATCCCGCATGTTACA
+
CCCCCGGGGGGFFGFGFGEFGDFFGGG8,;;;=CFGGGDGGC@E@FFFFGGGG@BFGG<CEF@C@FEFFFFGGGGGGGCFGGGGG@6:4@F@:+:AEA,,<,,C,,,,8,B,,+++?8,EFC,?,C,,,4,,:+@+++,C,:==,,,8:>++8***,6,,**5*****,3C<,=,,,?8C9C***1:B***+++5,+++*1*1*:**3++++3/*22*+++00;++++2**+*+99*9D))))0*)*0/**2*0*1**..*)**(1,)0))2)-0*.6)*)**.0174).(((((())-.-
@M70528:330:000000000-K6D4P:1:1102:7681:2813 1:N:0:GTTGCGTTCA+GTTGCAGTTG
GGAGCCCCTGACATAGCATTCCCTCGATTAAATAATATAAGATTCTGACTTTTACCCCCTTCTCTGGGATTATTAATTATAGGACTTTATAAAGAAGGAGCGGGAACGGGATGAACAGTATATCCACCTTTATCAACGTTTTATCATTCAGGACCTTCAGTAGACTTAACAATTTTTTCTTTACACCTTGCAGGGATTTCTTCAATTTTAGGTGCCTTAAATTTTATTACTACAATTATTAATCTTAAAGCAAAAAACCTTTCAGCAGAAAAAATTAGACTATTTGTCTGATCAGTTATTT
+
CCCCCGGGGGGGGGGGGGGGGGGGGGGGGGGGGGGGGGGGGGGGGGGGGGGGGGGGGGGGGGGGGGGGGGGGGGGGGGGGGGGGGGGGGGGGGGGGGGGGGGGGGGGGGGGGGGGGGGGGGGGGGGGGGGGGGGGGGGGGGGFGGGGGGGGGGGGGGGGGGGGGGGGGGGGGGGGGGGGGGGGGGGGGGGFGGGGGGGGGGGGGGGGGGGGGFEGGGGGGGGGGGGGGGGFGGGFGGGGFFFFFGFGG?FGGFGFGDGFFFEFGCCEFFFFGGFFGFFFFEFGFFFFFEE<CFFFFEEFFF
@M70528:330:000000000-K6D4P:1:1102:14332:2814 1:N:0:GTTGCGTTCA+GTTGCAGTTG
GGAGCCCCTGACATAGCATTCCCTCGATTAAATAATATAAGATTCTGACTTTTACCCCCTTCTCTGGGATTATTAATTATAGGACTTTATAAAGAAGGAGCGGGAACGGGATGAACAGTATATCCACCTTTATCAACGTTTTATCATTCAGGACCTTCAGTAGACTTAACAATTTTTTCTTTACACCTTGCAGGGATTTCTTCAATTTTAGGTGCCTTAAATTTTATTACTACAATTATTAATCTTAAAGCAAAAAACCTTTCAGCAGAAAAAATTAGACTATTTGTCTGATCAGTTATTT
+
CCCCCGGGGGGGGGGGGGGGGGGGGGGGGGGGGGGGGGGGGGGGGGGGGGGGGGGGGGGGGGGGGGGGGGGGFGGGGGGGGGGGGGGGGGGGGGGGGGGGGGGGGGGGGGGGGGGGGGGGGGGFFGGGGGGGGGGGGGGGGGGGGGGGGGGGGGGGGGGGGGGGGGGGGGGGGGGGGGGGGGGGGFGGGGGGGGGGFGGGGGGGGGFFGFGFFGGGGGFCGGGGGGGGGGFGGGFGGGGFFFFFGFGGGFFDFDFGGGFFFFFGEFEGFFFGGBFFF@CAEFFFFFFCEF9<EEFFFFFFF
@M70528:330:000000000-K6D4P:1:1102:15269:2821 1:N:0:GTTGCGTTCA+GTTGCAGTTG
GGAGCCCCTGACATAGCATTCCCTCGATTAAATAATATAAGATTCTGACTTTTACCCCCTTCTCTGGGATTATTAATTATAGGACTTTATAAAGAAGGAGCGGGAACGGGATGAACAGTATATCCACCTTTATCAACGTTTTATCATTCAGGACCTTCAGTAGACTTAACAATTTTTTCTTTACACCTTGCAGGGATTTCTTCAATTTTAGGTGCCTTAAATTTTATTACTACAATTATTAATCTTAAAGCAAAAAACCTTTCAGCAGAAAAAATTAGACTATTTGTCTGATCAGTTATTT
+
CCCCCGGGGGGGGGGGGGGGGGGGGGGGGGGGGGGGGGGGGGCFGGGGGGGGGGGGGGGGGGGGGGGGGGGGGGGGGGGGGGGGGGGGGGGGGGGGGGGGGGGGGGGGGGGGGGGGGGGGGGGGFGGGGGGGGEGGGGGGGGGGGFGGGGGGGGGGGGGGGGGGGGGGFGGGGGGGGGGFGGFGGCDFGFDDGFGGGGGGGGGGGGFGGGGGFGGGGGFGEGGGGGGGGFFGGGAGGGGFA>AACFFGFGC??FFGGDDFFEFGEDCFFFFGGBFGFEE*9BFFFFF??CEEEEFFFFFEC
@M70528:330:000000000-K6D4P:1:1102:7699:2821 1:N:0:GTTGCGTTCA+GTTGCAGTTG
GGAGCCCCTGACATAGCATTCCCTCGATTAAATAATATAAGATTCTGACTTTTACCCCCTTCTCTGGGATTATTAATTATAGGACTTTATAAAGAAGGAGCGGGAACGGGATGAACAGTATATCCACCTTTATCAACGTTTTATCATTCAGGACCTTCAGTAGACTTAACAATTTTTTCTTTACACCTTGCAGGGATTTCTTCAATTTTAGGTGCCTTAAATTTTATTACTACAATTATTAATCTTAAAGCAAAAAACCTTTCAGCAGAAAAAATTAGACTATTTGTCTGATCAGTTATTT
+
CCCCCEBBDFDFGFGEFGDEEFFFF+@F<CFGFGFCC9CCCFGGGG@FGGAAFFGG8,@CEFAEGGGGF,CE<<FF,CCFFCFA8FFEGFGGF<FGFGAEF::+:>FBCFGGC<CFEGGG<EFGFG<4,B?<?FEA8FFF8BFGGGCCCFFAFD@FFCFGDFEFEF,CEEFFG;,C,@DC>EFFGGFF8FDGDCEDFF9A@FD<@DE7==>,@:,@9@FGAFF7ECDGGFFGGG>C8CGA;9BAFFG9=+;CFG?CDGFF8>FD<8>CFFFGC;AG@@EF);C1;?@CEC49CC)9996)/
@M70528:330:000000000-K6D4P:1:1102:23482:2859 1:N:0:GTTGCGTTCA+GTTGCAGTTG
GGAGCCCCTGACATAGCATTCCCTCGATTAAATAATATAAGATTCTGACTTTTACCCCCTTCTCTGGGATTATTAATTATAGGACTTTATAAAGAAGGAGCGGGAACGGGATGAACAGTATATCCACCTTTATCAACGTTTTATCATTCAGGACCTTCAGTAGACTTAACAATTTTTTCTTTACACCTTGCAGGGATTTCTTCAATTTTAGGTGCCTTAAATTTTATTACTACAATTATTAATCTTAAAGCAAAAAACCTTTCAGCAGAAAAAATTAGACTATTTGTCTGATCAGTTATTT
+
CCCCCGGGGGGGGGGGGGGGGGGGGGGGGGGGGGGGGGGGGCGGGGGGGGGGGGGGGGGGGGGGGGGGGFGGGGGGGGGGGGGGGGGGGGGGGGGGGGGGGGGGGGGGGGGGGGGGGGGGGGGGGGGGGGGGGGGGGGGGGGGGGGGGGGGGGGGGGGGGGGGGGGGGDGGGGGGGGGGGGGGGGGGGGGGGGGD7FGGGGGGGAGGGGCG?FEFGGGGGGGGGGGGGGGFGGFFGGGGFFAFFGFGGGFGGFGFGGGFFFFFGEGF<FFFGGFFGF@FBEFGFFFFEEEFFCE@C?EFFF
@M70528:330:000000000-K6D4P:1:1102:16044:2875 1:N:0:GTTGCGTTCA+GTTGCAGTTG
GGAGCCCCTGACATAGCATTCCCTCGATTAAATAATATAAGATTCTGACTTTTACCCCCTTCTCTGGGATTATTAATTATAGGACTTTATAAAGAAGGAGCGGGAACGGGATGAACAGTATATCCACCTTTATCAACGTTTTATCATTCAGGACCTTCAGTAGACTTAACAATTTTTTCTTTACACCTTGCAGGGATTTCTTCAATTTTAGGTGCCTTAAATTTTATTACTACAATTATTAATCTTAAAGCAAAAAACCTTTCAGCAGAAAAAATTAGACTATTTGTCTGATCAGTTATTT
+
CCCCCGGGGGGGGGGGGGGGAGGGGGGGGGGGGGGGGGGGGGGGGGGGGGGGGGGGGGGGGGGGGGGGGGGGGGGGGGFGGGGGGGGGGGGGGGGFGGGGGGGGGGGGGGGGGGGGGGGGGGGGGGGGGGGGGGGGGGGGGGGGGGGGGGGGGGGGGGGGGGGGGGGGFGGCEGGGGGGGGGGGGGGGGGGGGGGFFGGGGGGGGGGGGGGFG?FGGGGDFGGGGFGGFGFCGGFGGCFFFFFFGFCGGGGGFGFGGGFFFFFGF7=FFFFG<;FG@3?FE6DFFCF3CECCC?@FEEFEE
@M70528:330:000000000-K6D4P:1:1102:9461:2897 1:N:0:GTTGCGTTCA+GTTGCAGTTG
GGAGCCCCTGACATAGCATTCCCTCGATTAAATAATATAAGATTCTGACTTTTACCCCCTTCTCTGGGATTATTAATTATAGGACTTTATAAAGAAGGAGCGGGAACGGGATGAACAGTATATCCACCTTTATCAACGTTTTATCATTCAGGACCTTCAGTAGACTTAACAATTTTTTCTTTACACCTTGCAGGGATTTCTTCAATTTTAGGTGCCTTAAATTTTATTACTACAATTATTAATCTTAAAGCAAAAAACCTTTCAGCAGAAAAAATTAGACTATTTGTCTGATCAGTTATTT
+
CCCCCGGGGGGGGGGGGGGGGGGGGGGGGGGGGGGGGGGGGGGGGGGGGGGGGGGGGGGGGGGGGGGGGGGGGGGGGGGGGGGGGGGGGGGGGGGGGGFFGGDGGGGGGGGGGGGGGGGGGGGGGGGGGGGGGGGGGGGGGGGGGGGGGGGGGGGGGGGGGGGGGGFGGGGGGGGGGGGGGGGGGGGGGGFGGGGGGGGGGGGGFGGFGGG?FGFGGGGGGGFGGGGGGFFFC6FGGGGFFFFFGFGDCGGGAGFGGDEFFFFDEGEGFFFG<>FGFEFFFFGFFFFEFEEEFEFFFFC9C
@M70528:330:000000000-K6D4P:1:1102:16363:2899 1:N:0:GTTGCGTTCA+GTTGCAGTTG
GGAGCCCCTGACATAGCATTCCCTCGATTAAATAATATAAGATTCTGACTTTTACCCCCTTCTCTGGGATTATTAATTATAGGACTTTATAAAGAAGGAGCGGGAACGGGATGAACAGTATATCCACCTTTATCAACGTTTTATCATTCAGGACCTTCAGTAGACTTAACAATTTTTTCTTTACACCTTGCAGGGATTTCTTCAATTTTAGGTGCCTTAAATTTTATTACTACAATTATTAATCTTAAAGCAAAAAACCTTTCAGCAGAAAAAATTAGACTATTTGTCTGATCAGTTATTT
+
CCCCCGGGGGGGGGGGGGGGFGGGGGGGGGGGGGGGGGGGGGGGGGGGGGGGGGGGGGGGGGGGGGGGGGGGGGGGGGGGGGGGGGGGGGGGGGGGGGGGGGGGGGGGGGGGGGGGGGGGGGGGGGGGGGGGGGGGGGGGGGGGGGGGGGGGGGGGGGGGGGGGGGGGGGGGGGGGGGGGGGGGGGGGGGGGGGGGGGGGGGGGGGGGGGGGGGGGGGGGGGGGGGGGGGFGGGFGGGGFFFFFGFGGGGGGFGFGGGFFFFFGFGFGFFFGFFFGFFFBEFFFFFF3CFFFFFFFFFFEF
@M70528:330:000000000-K6D4P:1:1102:19059:2923 1:N:0:GTTGCGTTCA+GTTGCAGTTG
GGAGCCCCTGACATAGCATTCCCTCGATTAAATAATATAAGATTCTGACTTTTACCCCCTTCTCTGGGATTATTAATTATAGGACTTTATAAAGAAGGAGCGGGAACGGGATGAACAGTATATCCACCTTTATCAACGTTTTATCATTCAGGACCTTCAGTAGACTTAACAATTTTTTCTTTACACCTTGCAGGGATTTCTTCAATTTTAGGTGCCTTAAATTTTATTACTACAATTATTAATCTTAAAGCAAAAAACCTTTCAGCAGAAAAAATTAGACTATTTGTCTGATCAGTTATTT
+
CCCCCGGGGGGGGGGGGGGGGGGGGGGGGGGGGGGGGGGGGGGGGGGGGGGGGGGGGGGGGGGGGGGGGGGGGGGGGGGGGGGGGGGGGGGGGGGGGGGGGGGGGGGGGGGGGGGGGGGGGGGGGGGGGGGGGGGGGGGGGGGGGGGGGGGGGGGGGGGGGGGGGGGGGGGGGGGGGGGGGGGGGGGGGGGGGGGGGGGGGGGGGGGGGGGGGGGGGGGGGGGGGGGGGGFGGGFGGGGFFFFFGFGG@CFGFGFGDDEFFFFGFGFGFFFGGFFGF@EFFFGFFFFFFFFFFFFFFFFFF
@M70528:330:000000000-K6D4P:1:1102:6763:2928 1:N:0:GTTGCGTTCA+GTTGCAGTTG
GGAGCCCCTGACATAGCATTCCCTCGATTAAATAATATAAGATTCTGACTTTTACCCCCTTCTCTGGGATTATTAATTATAGGACTTTATAAAGAAGGAGCGGGAACGGGATGAACAGTATATCCACCTTTATCAACGTTTTATCATTCAGGACCTTCAGTAGACTTAACAATTTTTTCTTTACACCTTGCAGGGATTTCTTCAATTTTAGGTGCCTTAAATTTTATTACTACAATTATTAATCTTAAAGCAAAAAACCTTTCAGCAGAAAAAATTAGATTATTTGTCTGATCAGTTATTT
+
CCCCCGGGGGGGGGGFGFGGGGGGGGGGGGGGGGGGGGGGFCE<@EEGGFGGGGGGFG@CFGFCEGFGFEDGFFGGGGGGGGGGFFFGGGGFGGCFFGCFGDGGDGGGGGDFGGFFGFGGGA<FAFGGGFFGGGGGFD@FGCAFGGGC9FFGFBFFAGFGFFGGC9FFGGGGGGGGGEFGGGGGGDFEGG8>,@BFFGGFFG;DEFGGAADFF9CEFGGGGGFFGFFF9=B,+@AC>CFFFFFA76CC787;69AGD*8AF4+1874646AGF>;4)5<+.+3;F3F?ECCEF?7<?C3??
@M70528:330:000000000-K6D4P:1:1102:7475:2929 1:N:0:GTTGCGTTCA+GTTGCAGTTG
GGAGCCCCTGACATAGCATTCCCTCGATTAAATAATATAAGATTCTGACTTTTACCCCCTTCTCTGGGATTATTAATTATAGGACTTTATAAAGAAGGAGCGGGAACGGGATGAACAGTATATCCACCTTTATCAACGTTTTATCATTCAGGACCTTCAGTAGACTTAACAATTTTTTCTTTACACCTTGCAGGGATTTCTTCAATTTTAGGTGCCTTAAATTTTATTACTACAATTATTAATCTTAAAGCAAAAAACCTTTCATCAGAAAAAATTAGACTATTTGTCTGATCAGTTATTT
+
CCCCCEFEGGGGGGGGFGGGFFGGGDFGDEGGGGGGGGGGGGGEGGGCFGGGDDGGGGGGGCEEGGGGCEFGCD@FCFGGGGGGGGGGGGGCFGGFGGGGGGGGDGGGGGGGGFEGGGECFGGGFGGGGGGGGAFGEFAFF@FGDEGGGGGGGGFGFGGGCFFGFGGGF<EFGGGGGGFD;DDFGG8@FGCB,BCFF8DAFGC:ACG7CA?FBF7CEF9ECDFGFCFFG:BE>?69:DCF6B9=F>FGGGFGFCA@DD?FFBFCE@CGFFFFFFFFA@5*)=@7AEFCEE<E7?@FC3<CE
@M70528:330:000000000-K6D4P:1:1102:24692:2933 1:N:0:GTTGCGTTCA+GTTGCAGTTG
GGAGCCCCTGACATAGCATTCCCTCGATTAAATAATATAAGATTCTGACTTTTACCCCCTTCTCTGGGATTATTAATTATAGGACTTTATAAAGAAGGAGCGGGAACGGGATGAACAGTATATCCACCTTTATCAACGTTTTATCATTCAGGACCTTCAGTAGACTTAACAATTTTTTCTTTACACCTTGCAGGGATTTCTTCAATTTTAGGTGCCTTAAATTTTATTACTACAATTATTAATCTTAAAGCAAAAAACCTTTCAGCAGAAAAAATTAGACTATTTGTCTGATCAGTTATTT
+
CCCCCGGGGGGGGGGGGGGGGGGGGGGGGGGGGGGGGGGGGGGGGGGGGGGGGGGGGGGGGGGGGGGGGGGGGGGGGGGGGGGGGGGGGGGGGGGGGGGGGGGGGGGGGGGGGGGGGGGGGGGGGGGGGGGGGGGGGGGGGGGGGGGGGGGDGFGGGGGGGGGGGGGGGGGGGGGGGGGGGGGGGGGGGGGGGGGGGGGGGGGGGGGGGGGFGGGGGGGGGGGGGGGGGFFGGGFGGGGFFFFFGFGGGGFFFGFGGGFFFEFFFGEGFFF6C@F6@EFFFFGFFEFFF9EE45@FFE?CE
@M70528:330:000000000-K6D4P:1:1102:16659:2937 1:N:0:GTTGCGTTCA+GTTGCAGTTG
GGAGCCCCTGACATAGCATTCCCTCGATTAAATAATATAAGATTCTGACTTTTACCCCCTTCTCTGGGATTATTAATTATAGGACTTTATAAAGAAGGAGCGGGAACGGGATGAACAGTATATCCACCTTTATCAACGTTTTATCATTCAGGACCTTCAGTAGACTTAACAATTTTTTCTTTACACCTTGCAGGGATTTCTTCAATTTTAGGTGCCTTAAATTTTATTACTACAATTATTAATCTTAAAGCAAAAAACCTTTCAGCAGAAAAAATTAGACTATTTGTCTGATCAGTTATTT
+
CCCCCGGGGGGGGGGGGGGGGGGGGGGGGGGGGGGGGGGGGGGGGGGGGGGGGGGGGGGGGGGGGGGGGGGGGGGGGGGGGGGGGGGGGGGGGGGGGGGGGGGGGGGGGGGGGGGGGGGGGGGGGGGGGGGGGGGGGGGGGGGGGGGGGGGGGGGGGGGGGGGGGGGGGGGGGGGGGGGGGGGGGGGGGGGGGGGFGGGGGGGGGGGGGGGGGGGGGGGGGGGGGGGGGGFFGGFGGGGFFFFFGFGGFCFGFGFGGDBAFFFGFG=GFFFGGFFGFEEACFGFFEFEF9EFFFFFFFF?C
@M70528:330:000000000-K6D4P:1:1102:7476:2948 1:N:0:GTTGCGTTCA+GTTGCAGTTG
GGAGCCCCTGACATAGCATTCCCTCGATTAAATAATATAAGATTCTGACTTTTACCCCCTTCTCTGGGATTATTAATTATAGGACTTTATAAAGAAGGAGCGGGAACGGGATGAACAGTATATCCACCTTTATCAACGTTTTATCATTCAGGACCTTCAGTAGACTTAACAATTTTTTCTTTACACCTTGCAGGGATTTCTTCAATTTTAGGTGCCTTAAATTTTATTACTACAATTATTAATCTTAAAGCAAAAAACCTTTCATCAGAAAAAATTAGACTATTTGTCTGATCAGTTATTT
+
CCCCCGGGGGGGGGGGGGGGGGGGGGGGGGGGGGGGGGGGGGGGGGGGGGGGGGGGGGGGGGGGGGGGGGGGGGGGGGGGGGGGGGGGGGGGGGGGGGGGGGGGGGGGGGGGGGGGGGGGGGGGGGGGGGGGGGGGGGGGGGGGGGGGGGGGGGGGGGGGGGGGGGGGGGGGGGGGGGGGGGGGGGGGGGGGGGGGGGGGGGGGFGGGGGGGGGGGGGGGGGGGGGGGGGFGGGFGGGGFFFFFGFGGGGGGFGFGGGFFFEFFEFFGFFFGGFFGFFFFFFGFFFFFFECFFFFFEEEFF
@M70528:330:000000000-K6D4P:1:1102:19449:2979 1:N:0:GTTGCGTTCA+GTTGCAGTTG
GGAGCCCCTGACATAGCATTCCCTCGATTAAATAATATAAGATTCTGACTTTTACCCCCTTCTCTGGGATTATTAATTATAGGACTTTATAAAGAAGGAGCGGGAACGGGATGAACAGTATATCCACCTTTATCAACGTTTTATCATTCAGGACCTTCAGTAGACTTAACAATTTTTTCTTTACACCTTGCAGGGATTTCTTCAATTTTAGGTGCCTTAAATTTTATTACTACAATTATTAATCTTAAAGCAAAAAACCTTTCAGCAGAAAAAATTAGACTATTTGTCTGATCAGTTATTT
+
CC,@C@FEGGF<FFFGGEFGGDDFGGEGEEFGCGFGGGDFFFGFGGGGGGGFGGGFGFGGGGGGGGGGCFFFECECFGGFCFGF<FGGGGGC<@CFFC<FFGCGCEGGGGGEG8<EDCFFGGFFDFFFFGGFFGGGGGGGFGGFF,AFGGGCA@<FFGGGGECAFDFGDD94>FGGG=EE;=EDCGGGGGFGGG67DFGGGGGGFG,E:C:FGD,@FCGGCFFFFFGF+;BF>FFGG>F9BAAFG9FF78DC4C9FCDEFA@AGFGCC4A6,?;FGF@CF9AFFF3A?C);?<?EFFC??C
@M70528:330:000000000-K6D4P:1:1102:21246:2983 1:N:0:GTTGCGTTCA+GTTGCAGTTG
GGAGCCCCTGACATAGCATTCCCTCGATTAAATAATATAAGATTCTGACTTTTACCCCCTTCTCTGGGATTATTAATTATAGGACTTTATAAAGAAGGAGCGGGAACGGGATGAACAGTATATCCACCTTTATCAACGTTTTATCATTCAGGACCTTCAGTAGACTTAACAATTTTTTCTTTACACCTTGCAGGGATTTCTTCAATTTTAGGTGCCTTAAATTTTATTACTACAATTATTAATCTTAAAGCAAAAAACCTTTCAGCAGAAAAAATTAGACTATTTGTCTGATCAGTTATTT
+
CCCCCFGGGGGGGGGGGGGGGGGFGGGGGGGGGGGGGGGGGGGGGGGGGGGGGGGFGGGGGGGGGGGGGGGGGGGGGGGFGGGGGGGGGGGGGGGFEFGGGGGGGGGGDGGGG<EFFGGGGGFFFGGCFFGGGGGGGGGGGGFGGCGGGCFFGFGGGGGGFGGAEFF;FFGB9FDFGGFFFFGDEGDFGGFGGGGGGGGGGGGFAFGCCEGEG?FEFDGGGGFGFCFGFFFGGCAEGGGAA>FFGFGGG>C7>FFGGGFFFFFGFGCFFFFGG>FGFFCA?FGFFEFEC?3?>6@CCEEFF
@M70528:330:000000000-K6D4P:1:1102:6905:2987 1:N:0:GTTGCGTTCA+GTTGCAGTTG
GGAGCCCCTGACATAGCATTCCCTTGATTAAATAATATAAGATTCTGACTTTTACCCCCTTCTCTGGGATTATTAATTATAGGACTTTATAAAGAAGGAGCGGGAACGGGATGAACAGTATATCCACCTTTATCAACGTTTTATCATTCAGGACCTTCAGTAGACTTAACAATTTTTTCTTTACACCTTGCAGGGATTTCTTCAATTTTAGGTGCCTTAAATTTTATTACTACAATTATTAATCTTAAAGCAAAAAACCTTTCAGCAGAAAAAATTAGACTATTTGTCTGATCAGTTATTT
+
CCCCCGGGGGGGGGGGGGGGGGGGGGGGGGGGGGGGFGGGGGGGGGGFGGGGGGGGGGGGGGGGGGGGGGGGGGGGGGGGGGGGGGGGGGGGGGGGGGGGGGGGGGGGGGGGGGGGGGGGGGGGGGGGGGGGGGGGGGGGGGGGFGGGGGGGGGGGGGGGGGGGGGGGGGGGGGGGGGGFGGGGGGGGGGCGGFGGGGGGGGGGFFGGGGGGGGGGGGGGGGGGGGGGGGFGGGFGGGGFFFFFGFGGGCGFFGFGGGEFFEFGFFEFFFFGG;FFF@FFEFGFF3A5??3<CEFECFFFF
@M70528:330:000000000-K6D4P:1:1102:14956:2991 1:N:0:GTTGCGTTCA+GTTGCAGTTG
GGAGCCCCTGACATAGCATTCCCTCGATTAAATAATATAAGATTCTGACTTTTACCCCCTTCACTGGGATTATTAATTATAGGACTTTATAAAGAAGGAGCGGGAACGGGATGAACAGTATATCCACCTTTATCAACGTTTTATCATTCAGGACCTTCAGTAGACTTAACAATTTTTTCTTTACACCTTGCAGGGATTTCTTCAATTTTAGGTGCCTTAAATTTTATTACTACAATTATTAATCTTAAAGCAAAAAACCTTTCAGCAGAAAAAATTAGACTATTTGTCTGATCAGTTATTT
+
CCCCCGGGGGGGGGGGGFGGGGGGGGGFGEGGGGGGGGGGGGGGGGGGGGGGGGGGGGGGFGGGGGGGGGGGGGGGGGGGGGGGGGGGGGGGGGGGGGGGGGGGGGGGGGGGGGGGGGGGGGGGGGGGGFGGGGGGGGGGGEGGGGCGGGGGGGGGGGGGGGGGGGGGGGGGGGGGGGGDCFGGGFCGGGGGGGGGGGFGGFCF9FFGGGGFGDGGGGGGAFGGGGGGCGFGGGFGGGGF9AFFGFGGFDG>AFAGGGDAFEAGFGFGFFFGG@FFEFC64ACFF<FFCFFFFFEFFFFCE
@M70528:330:000000000-K6D4P:1:1102:24517:3028 1:N:0:GTTGCGTTCA+GTTGCAGTTG
GGAGCCCCTGACATAGCATTCCCTCGATTAAATAATATAAGATTCTGACTTTTACCCCCTTCTCTGGGATTATTAATTATAGGACTTTATAAAGAAGGAGCGGGAACGGGATGAACAGTATATCCACCTTTATCAACGTTTTATCATTCAGGACCTTCAGTAGACTTAACAATTTTTTCTTTACACCTTGCAGGGATTTCTTCAATTTTAGGTGCCTTAAATTTTATTACTACAATTATTAATCTTAAAGCAAAAAACCTTTCAGCAGAAAAAATTAGACTATTTGTCTGATCAGTTATTT
+
CCCCCGGEGGGGGGGGGGGGGGGGGGGGGGGFGGGGGGGGFGGGGGGGGGGGGGGGGGGGGGDFGGGDFFGGGGGGGGGGGFGGGGGGGGGGGGGFFFFDFGGGGGGGGGGGGGGGGGGGGGGDFGGGGGFFFGGGGGFGGEEFGGGFGGGGGGGGFFGGFGFGGGGGFGGGGGGGGGGGGFGGGFDGGGGFGGDFFGGFGGGGGGGFFFCGGGGGGGGG7FGGEFGGGFFGG6FFG<FFFFA6CFGG9FDF699DGDEFF48CE7@FAFFCF>FCE@C=6FFFF?FE?CCFC?EFCFFEF
@M70528:330:000000000-K6D4P:1:1102:23384:3029 1:N:0:GTTGCGTTCA+GTTGCAGTTG
GGAGCCCCTGACATAGCATTCCCTCGATTAAATAATATAAGATTCTGACTTTTACCCCCTTCTCTGGGATTATTAATTATAGGACTTTATAAAGAAGGAGCGGGAACGGGATGAACAGTATATCCACCTTTATCAACGTTTTATCATTCAGGACCTTCAGTAGACTTAACAATTTTTTCTTTACACCTTGCAGGGATTTCTTCAATTTTAGGTGCCTTAAATTTTATTACTACAATTATTAATCTTAAAGCAAAAAACCTTTCAGCAGAAAAAATTAGACTATTTGTCTGATCAGTTATTT
+
CCCCCGGGGGGGGGGGGGGGGGGGGGGGGGGGGGGGGGGGGGGGGGGGGGGGGAFGGGGGGGGGGGGGGGGGGGGGGGGGGGGGGGGGGGGGGGGGGGGGGGGGGGGGGGGGGGGGGGGGGGGGGGGGGGGGGGGGGGGGGGGGGGGGGGGGGGGGGGGGGGGGGGGGGGGGGGGGGGGGGGGGGGGGGGFGGGG?FGGGGGGGGGGGGGGFGCFEGGGGGGGGGGGGCFFFCFFGGGGFFFFFGFGGFFGGFGFGGGFFFFFGFFEDAFFFG@FGFFF=EFGFFEFC?CFFFFFEEEFFF
@M70528:330:000000000-K6D4P:1:1102:11856:3047 1:N:0:GTTGCGTTCA+GTTGCAGTTG
GGAGCCCCTGACATAGCATTCCCTCGATTAAATAATATAAGATTCTGACTTTTACCCCCTTCTCTGGGATTATTAATTATAGGACTTTATAAAGAAGGAGCGGGAACGGGATGAACAGTATATCCACCTTTATCAACGTTTTATCATTCAGGACCTTCAGTAGACTTAACAATTTTTTCTTTACACCTTGCAGGGATTTCTTCAATTTTAGGTGCCTTAAATTTTATTACTACAATTATTAATCTTAAAGCAAAAAACCTTTCAGCAGAAACAATTAGACTATTTGTCTGATCAGTTATTT
+
CCCCCGGGGGGGGGGGGGGGGGGGGGGGGGGGGGGGGGGGGGGGGGGGGGGGGGGGGGGGGGGGGGGGGGGGGGGGGGGGGGGGGGGGGGGGGGGGGGGGGGGGGGGGGGGGGFGGGGGGGGGGGGGGGGGGGGGGGGGGGGGGGGGGGGGGFGGGGGGGGGGGGGGGFGGGGGGGGGGGGGGGGGGGGGFFFEEFGGGGGGGGGGGGGGGFGGFGGGGGGGGGGGGGFGFGG?FGGGGFFFFFGFGF@CFC>FFFDGDFFFFFCCCCF4A,;?FGE3?FEFGFFFF?EC4CEEEFFEFEE
@M70528:330:000000000-K6D4P:1:1102:19942:3060 1:N:0:GTTGCGTTCA+GTTGCAGTTG
GGAGCCCCTGACATAGCATTCCCTCGATTAAATAATATAAGATTCTGACTTTTACCCCCTTCTCTGGGATTATTAATTATAGGACTTTATAAAGAAGGAGCGGGAACGGGATGAACAGTATATCCACCTTTATCAACGTTTTATCATTCAGGACCTTCAGTAGACTTAACAATTTTTTCTTTACACCTTGCAGGGATTTCTTCAATTTTAGGTGCCTTAAATTTTATTACTACAATTATTAATCTTAAAGCAAAAAACCTTTCAGCAGAAAAAATTAGACTATTTGTCTGATCAGTTATTT
+
CCCCCGGGGGGGGGGGGGGGGGGGGGGGGGGGGGGGGGGGGGGGGGGGGGGGGGGGGGGGGGGGGGGGGGGGGGGGGGGGGGGGGGGGGGGGGGGGGGGGGGGGGGGGGGGGGGGGGGGGGGGGGGGGGGGGGGGGGGGGGGGGGGGGGGGGGGGGGGGGGGGGGGGGGGGGGGGGGGGGGGGGGGGGGGGGGGGGGGGGGGGGGGGGGGGGGGGGGGGGGGGGGGGGGGFGGGFGGGGFFFFFGFGGGGGGFGFGGGFFFFFGFGFGFFFGGBFGF@CFFFGFFFFCFFFFFFFFFFFFF
@M70528:330:000000000-K6D4P:1:1102:9794:3082 1:N:0:GTTGCGTTCA+GTTGCAGTTG
GGAGCCCCTGACATAGCATTCCCTCGATTAAATAATATAAGATTCTGACTTTTACCCCCTTCTCTGGGATTATTAATTATAGGACTTTATAAAGAAGGAGCGGGAACGGGATGAACAGTATATCCACCTTTATCAACGTTTTATCATTCAGGACCTTCAGTAGACTTAACAATTTTTTCTTTACACCTTGCAGGGATTTCTTCAATTTTAGGTGCCTTAAATTTTATTACTACAATTATTAATCTTAAAGCAAAAAACCTTTCAGCAGAAAAAATTAGACTATTTGTCTGATCAGTTATTT
+
CCCCCGGGGGGGGGGGGGGGGGGGGGGGGGGGGGGGGGGGGGGGGGGGGGGGGGGGGGGGGGGGGGGGFGGGGGGGGGGGGGGGGGGGGGGGGGGGGGGGGGGGGGGGGGGGGGGGGGGGGGGGGGGGGGGGGGGGGGGGGGGGGGGGGGGGGGGGGGGGGGGGGGGFGGGGGGGGGGGGGGGGGDGGGGGGGGGGGGGGGGGGGGGGGGGGGGGGGGGGGGGGGGGGGGFGGGFGGGGFFAFFGFGGGGDGFGFGGGFFFECF?GFGFFFGG1FFEFFFEFGFFEFFFECEFF@EFEEEF
@M70528:330:000000000-K6D4P:1:1102:17063:3085 1:N:0:GTTGCGTTCA+GTTGCAGTTG
GGAGCCCCTGACATAGCATTCCCTCGATTAAATAATATAAGATTCTGACTTTTACCCCCTTCTCTGGGATTATTAATTATAGGACTTTATAAAGAAGGAGCGGGAACGGGATGAACAGTATATCCACCTTTATCAACGTTTTATCATTAAGGACCTTCAGTAGACTTAACAATTTTTTCTTTACACCTTGCAGGGATTTCTTCAATTTTAGGTGCCTTAAATTTTATTACTACAATTATTAATCTTAAAGCAAAAAACCTTTCAGCAGAAAAAATTAGACTATTTGTCTGATCAGTTATTT
+
CCCCCGGGGGGGGGGGGGGGGGGGGGGGGGGGGGGGGGGGGGGGGGGGGGGGGGGGGGGGGGGGGGGGGGGGGGGGGGGGGGDGGGGGGGGGGGGGGGGGGGGGGGGGGGGGEGGGGGGGGGGGGGGGGGGGGGGGGGGGGGGGGGGGGGGGGGGGGGGGGGGGGGGGGGGFGGGGGGGGGGGGGGGGGGGGGGGGGGGGGGGGGGGGGGFGGGGGGGGCFGGGGCGGGGFGGGFGGGGFFFFFGFGGGGGGFGADDGFFFFFGEFECFFF?FFFGF;CFEFGFFFFFFFFFEFEEEEFEE
@M70528:330:000000000-K6D4P:1:1102:17502:3088 1:N:0:GTTGCGTTCA+GTTGCAGTTG
GGAGCCCCTGACATAGCATTCCCTCGATTAAATAATATAAGATTCTGACTTTTACCCCCTTCTCTGGGATTATTAATTATAGGACTTTATAAAGAAGGAGCGGGAACGGGATGAACAGTATATCCACCTTTATCAACGTTTTATCATTCAGGACCTTCAGTAGACTTAACAATTTTTTCTTTACACCTTGCAGGGATTTCTTCAATTTTAGGTGCCTTAAATTTTATTACTACAATTATTAATCTTAAAGCAAAAAACCTTTCAGCAGAAAAAATTAGACTATTTGTCTGATCAGTTATTT
+
CCCCCGGGGGGGGGGGGGGGGGGGGGGGGGGGGGGGGGGGGGGGGGGGGGGGGGGGGGGGGGGGGGGGGGGGGGGGGGGGGGFFGGGGGGGGGGGGGCFFGGGGGGGGGGGGGGGGGGGGGGGGGGGGGGGGGGGGGGGGGGGGGGGGGGGGGGGGGGGGGGGGGGGCGGFGGGGGGGGGGGGGGGGGGGGGGGGFGGGGGGGGFGGGGGG6EGCGGGGGCGGGGFGGGGFDGCAGGGGFFFFFGFGFCFFGFGA7CDEFFFFGCF=FFAFGG>FGF@EFCAFFFEFFFEEFEEFFFFFEF
@M70528:330:000000000-K6D4P:1:1102:18175:3093 1:N:0:GTTGCGTTCA+GTTGCAGTTG
GGAGCCCCTGACATAGCATTCCCTCGATTAAATAATATAAGATTATGACTTTTACCCCCTTCTCTGGGATTATTAATTATAGGACTTTATAAAGAAGGAGCGGGAACGGGATGAACAGTATATCCACCTTTATCAACGTTTTATCATTCAGGACCTTCAGTAGACTTAACAATTTTTTCTTTACACCTTGCAGGGATTTCTTCAATTTTAGGTGCCTTAAATTTTATTACTACAATTATTAATCTTAAAGAAAAAAACCTTTCAGCAGAAAAAATTAGACTATTTGTCTGATCAGTTATTT
+
CCCCCGGGGGGGGGGGGGGGGGGGGGGGGGGGGGGGGGGGGGGGGGGGGGGGGGGGGGGGGGGGGGGGGGGGGGGGGGGGGGGGGGGFGGGGGGGGGFFGGGGGGGGGGGGGEGGGGGGGGGGGGGGGGGGGGGGGGGFGGGGGGGGGGGGGGGGGGGGGGGFGGFGGGGGGGGGGGGGGGGGGGGGGGGGGGFGGGGGGGGGGGGGGGGCFFFFFGFGCCGGGGCGGGGFCGGAGGGDFFFFFGFGDC>CGFCACCGEFFEFC5FEFFFFGC9FC<).9;6CC@6CFEFFFEFFFC<CEE
@M70528:330:000000000-K6D4P:1:1102:24909:3097 1:N:0:GTTGCGTTCA+GTTGCAGTTG
GGAGCCCCTGACATAGCATTCCCTCGATTAAATAATATAAGATTCTGACTTTTACCCCCTTCTCTGGGATTATTAATTATAGGACTTTATAAAGAAGGAGCGGGAACGGGATGAACAGTATATCCACCTTTATCAACGTTTTATCATTCAGGACCTTCAGTAGACTTAACAATTTTTTCTTTACACCTTGCAGGGATTTCTTCAATTTTAGGTGCCTTAAATTTTATTACTACAATTATTAATCTTAAAGCAAAAAACCTTTCAGCAGAAAAAATTAGACTATTTTTCTGATCAGTTATTT
+
C9BCC7F@FFCGFGGCGEGGGDGGG7FGGCGGGGGGGGGGGFFGGGGDGGGGGGGGGGGGGGGGGGDGGG8FGCFGGGGGGGAFEFGGGGGCF9EEFFGEFGCEE7F7FEEGGGGGGGFGGGGGGGGCFGFFGGGC,=FGGGGGFGGGFFGCFFFFGD@9EEG,?FEGGGGGGGFFG:FFGFAFFGGFGG8FFFEG6DFGGGD:EFGACF:?DG,@EGFGCFFGG,7E7EB7BF5EF7EFFCFFGFCC9+?FA*/CCD>FFFFGCGE*?)98C05C<)7=;=:FF)3=<3).)<<?CC??C
@M70528:330:000000000-K6D4P:1:1102:18166:3113 1:N:0:GTTGCGTTCA+GTTGCAGTTG
GGAGCCCCTGACATAGCATTCCCTCGATTAAATAATATAAGATTATGACTTTTACCCCCTTCTCTGGGATTATTAATTATAGGACTTTATAAAGAAGGAGCGGGAACGGGATGAACAGTATATCCACCTTTATCAACGTTTTATCATTCAGGACCTTCAGTAGACTTAACAATTTTTTCTTTACACCTTGCAGGGATTTCTTCAATTTTAGGTGCCTTAAATTTTATTACTACAATTATTAATCTTAAAGAAAAAAACCTTTCAGCAGAAAAAATTAGACTATTTGTCTGATCAGTTATTT
+
6-<AB@@FGGGGGGDGGGGGGGGGGGDF9BEECFF9CEFGFFAE,E6EFGGDGFFFEDCCGG<EFGGC8EF@CFFGCGFGE<F@CFGFGGGEGGD8@ADEEEDGGGGDD7FEC8FGCFFA<EF<EF?=E<FFCFFFGGGGGEDGGCGGGGGF@FFFGGGGGGCFGGCFDCEGGGGGGEFFCFFDDGDFDG=FEFG?FGFDDFFFECGGAF66@>,;E9EFCFGFG7FG7AAFCFFFG+DEFA6@GFGF,+57ADAD4:;FFF=:4=@46/6?F9;8<3)19B>CA3;?3)6947@CCCF59
@M70528:330:000000000-K6D4P:1:1102:23514:3117 1:N:0:GTTGCGTTCA+GTTGCAGTTG
GGAGCCCCTGACATAGCATTCCCTCGATTAAATAATATAAGATTCTGACTTTTACCCCCTTCTCTGGGATTATTAATTATAGGACTTTATAAAGAAGGAGCGGGAACGGGATGAACAGTATATCCACCTTTATCAACGTTTTATCATTCAGGACCTTCAGTAGACTTAACAATTTTTTCTTTACACCTTGCAGGGATTTCTTCAATTTTAGGTGCCTTAAATTTTATTACTACAATTATTAATCTTAAAGCAAAAAACCTTTCAGCAGAAAAAATTAGACTATTTGTCTGATCAGTTATTT
+
CCCCCGGGGGGGGGGGGGGGGGGGGGGGGGGGGGGGGGGGGGGGGGGGGGGGGGGGGGGGGGGGGGGGGGGGGGGGGGGGGGGGGGGGGGGGGGGGGGGGGGGGGGGGGGGGGGGGGGGGGGGGGGGGGGGGGGGGGGGGGGGGGGGGGGGGGGGGGGGGGGGGGGGFGGGGGGGGGGGGGGGGGGGGGDFGFCEFGGGFGGGGGGGGGGGGGGGGGGGGGGGGGGGGFAF;8EFGGFGFFAFFGFGGGDGGFGFGGGFFFFACCG94AFFFGFFFF@CFEFGFFEF?<C9?CEEFEFFEF
@M70528:330:000000000-K6D4P:1:1102:17929:3117 1:N:0:GTTGCGTTCA+GTTGCAGTTG
GGAGCCCCTGACATAGCATTCCCTCGATTAAATAATATAAGATTCTGACTTTTACCCCCTTCTCTGGGATTATTAATTATAGGACTTTATAAAGAAGGAGCGGGAACGGGATGAACAGTATATCCACCTTTATCAACGTTTTATCATTCAGGACCTTCAGTAGACTTAACAATTTTTTCTTTACACCTTGCAGGGATTTCTTCAATTTTAGGTGCCTTAAATTTTATTACTACAATTATTAATCTTAAAGCAAAAAACCTTTCAGCAGAAAAAATTAGACTATTTGTCTGATCAGTTATTT
+
CCCCCGGGGGGGGGGGGGGGGGFGGGGGGFGGGGFGGGFGGGGFGGGGGGGGGGGGGGGGGGGAFFFEFGGGGGGGGGGGGGGGGGGGEGGDFGDFGGGGCECFGGFGGGGGDGFGFGGGGGGFGGGGGGGGGGGGGGFFGGGGGGGGGGGGGGFGGGGDGGGCCFGGGGGGGDAFAFGGGFGGGGGEBFFF=EE7DEFGGGGGGGGGGFEEF9?CGFGGGGGGGCFGGGFECF6AF+DAFAFFGFGF9:CFFDFCDGFFAEFF5CE4AFF67:F<44C4?FFFF3F3C?EFFCEC7597<
@M70528:330:000000000-K6D4P:1:1102:10393:3148 1:N:0:GTTGCGTTCA+GTTGCAGTTG
GGAGCCCCTGACATAGCATTCCCTCGATTAAATAATATAAGATTCTGACTTTTACCCCCTTCTCTGGGATTATTAATTATAGGACTTTATAAAGAAGGAGCGGGAACGGGATGAACAGTATATCCACCTTTATCAACGTTTTATCATTCAGGACCTTCAGTAGACTTAACAATTTTTTCTTTACACCTTGCAGGGATTTCTTCAATTTTAGGTGCCTTAAATTTTATTACTACAATTATTAATCTTAAAGCAAAAAACCTTTCAGCAGAAAAAATTAGACTATTTGTCTGATCAGTTATTT
+
CCCCCGGGGGGGGGGGGGGGGGGGGGGGGGGGGGGGGGGGGGGGGGGGGGGGGGGGGGGGGGGGGGGGGGGGGGGGGGGGGGGGGGGGGGGGGGGGGGGGGGGGGGGGGGGGGGGGGGGGGGGGGGGGGGGGGGGGGGGGGGGGGGGGGGGGGGGGGGGGGGGGGGGGGGGGGGGGGGGGGGGGGGGGGGGGGGGGGGGGGGGGGGGGGGGGGFGGGGGGGGGGGGGGGGFGGGFGFFGFFFFFGFGDGGGGFGFGGGFFFFFGCGEFFFFGGFFGFFFFFFGFFCFEF9ECFFFFFFFFF
@M70528:330:000000000-K6D4P:1:1102:23544:3162 1:N:0:GTTGCGTTCA+GTTGCAGTTG
GGAGCCCCTGACATAGCATTCCCTCGATTAAATAATATAAGATTCTGACTTTTACCCCCTTCTCTGGGATTATTAATTATAGGACTTTATAAAGAAGGAGCGGGAACGGGATGAACAGTATATCCACCTTTATCAACGTTTTATCATTCAGGACCTTCAGTAGACTTAACAATTTTTTCTTTACACCTTGCAGGGATTTCTTCAATTTTAGGTGCCTTAAATTTTATTACTACAATTATTAATCTTAAAGCAAAAAACCTTTCAGCAGAAAAAATTAGACTATTTGTCTGTTCAGTTATTT
+
CCCCCGGGGGGGGGGFGGGGGGGGGGGGGGGGGGGGGGGGGFGGGGGGGGGGGGGGGGGGGGGGGGGGFGGGGGFGGGGGGGGGGGGGGGGGGGGGGGGGGEGGGGGGDGGGGCGGAFGGGGGGGGGGGGFGGGGGGGGGGGGGGGGGGGGGGGGGGGGGGGGGGGG;BFGGGGGGGGGGGGGGFDGGGGGGGGGGGGGGGGGGGGGGGGGGFF6FGGGGFGGGGAEFGGFGGFFFGGGFFFFFGFGG7DGGFFF4CDEFFFFGFG:CFFFGGFFGE@5ACFGFFFF3?C4<?CFFFFFFF
@M70528:330:000000000-K6D4P:1:1102:6106:3164 1:N:0:GTTGCGTTCA+GTTGCAGTTG
GGAGCCCCTGACATAGCATTCCCTCGATTAAATAATATAAGATTCTGACTTTTACCCCCTTCTCTGGGATTATTAATTATAGGACTTTATAAAGAAGGAGCGGGAACGGGATGAACAGTATATCCACCTTTATCAACGTTTTATCATTCAGGACCTTCAGTAGACTTAACAATTTTTTCTTTACACCTTGCAGGGATTTCTTCAATTTTAGGTGCCTTAAATTTTATTACTACAATTATTAATCTTAAAGCAAAAAACCTTTCAGCAGAAAAAATTAGACTATTTGTCTGATCAGTTATTT
+
CCCCC>DFGFGGGGGGGGGGGGGGGGGGGGGGGGGGFGGGGGGFGGGFFGGGGGGCFGGGGGFGGGGGFFGEGGFGGGGGGG9EEGFGFGGFGGG<F8FDFE:CEGGGGGGGG,,,CFFFGGFGG9FGGGGFGGGFCGEACFFGGGGGGGCFGGGGGGFGGC<FGFFACEEFEFCFGEFGFF,@FG8EFG?<98=@BEF,EFGF;9DFGGDGDGDCFFGACFFGGDFGGCCGGFFCFFCBC@>FGFG7=:7*;;;DCG)8B>=FEGFGFFF,/(;FFEFFF47AFFF??4)1.17CC7?CE
@M70528:330:000000000-K6D4P:1:1102:19234:3166 1:N:0:GTTGCGTTCA+GTTGCAGTTG
GGAGCCCCTGACATAGCATTCCCTCGATTAAATAATATAAGATTCTGACTTTTACCCCCTTCTCTGGGATTATTAATTATAGGACTTTATAAAGAAGGAGCGGGAACGGGATGAACAGTATATCCACCTTTATCAACGTTTTATCATTCAGGACCTTCAGTAGACTTAACAATTTTTTCTTTACACCTTGCAGGGATTTCTTCAATTTTAGGTGCCTTAAATTTTATTACTACAATTATTAATCTTAAAGCAAAAAACCTTTCAGCAGAAAAAATTAGACTATTTGTCTGATCAGTTATTT
+
CCCCCGGGGGGGGGGGGGGGGGGGGGGGGGGGGGGGGGGGGGGDGGGGGGGGGGGGGGGGGGGGGGGGGGGGGGGGGGGGGGGGGGGGGGFGGGGGGEFAFGGGGGGGGGGGGGGGGFGGGGGGFGFAFGFGFFFGFGGEGCGGFFGGGGGGB@FGGGGGGCFGFGGCFGGGGGFFFFCFGGGGGAFGGGGGGGGGGGGGGGGGGGGFGFFGGCFGGGCFGGGGGGG=@:FCG6AF>>FFFFFFGFGG?FCCFGADDG;FFB8CECCGFFFFG6AFFFFFFFD7:):?3?33473CCE??C
@M70528:330:000000000-K6D4P:1:1102:23530:3180 1:N:0:GTTGCGTTCA+GTTGCAGTTG
GGAGCCCCTGACATAGCATTCCCTCGATTAAATAATATAAGATTCTGACTTTTACCCCCTTCTCTGGGATTATTAATTATAGGACTTTATAAAGAAGGAGCGGGAACGGGATGAACAGTATATCCACCTTTATCAACGTTTTATCATTCAGGACCTTCAGTAGACTTAACAATTTTTTCTTTACACCTTGCAGGGATTTCTTCAATTTTAGGTGCCTTAAATTTTATTACTACAATTATTAATCTTAAAGCAAAAAACCTTTCAGCAGAAAAAATTAGACTATTTGTCTGATCAGTTATTT
+
CCCCCGGGGGGGGGGGGGGGGGGGGGGGGGGGGGGGGGGGGGGGGGGGGGGGGGGGGGGGGGGGGGGGGGGGGGGGGGGGGGGGGGGGGGGGGGGGGGGGGGGGGGGGGGGGGGGGGGGGGGGGGGGGGGGGGGGGGGGGGGGGGGGGGGGGGGGGGGGGGGGGGGGGGGGGGGGGGGGGGGGGGGGGGGGGGGGGGGGGGGGGGGGGGGGGGGGGGGGGGGGGGGGGGGFCGGFGGGGFFFFFGFGGGFGGFGFGGGFFFFFGFGECFFAFF@FCEEEFFFGFFFFEFFFFFFFFCFFFF
@M70528:330:000000000-K6D4P:1:1102:18121:3185 1:N:0:GTTGCGTTCA+GTTGCAGTTG
GGAGCCCCTGACATAGCATTCCCTCGATTAAATAATATAAGATTCTGACTTTTACCCCCTTCTCTGGGATTATTAATTATAGGACTTTATAAAGAAGGAGCGGGAACGGGATGAACAGTATATCCACCTTTATCAACGTTTTATCATTCAGGACCTTCAGTAGACTTAACAATTTTTTCTTTACACCTTGCAGGGATTTCTTCAATTTTAGGTGCCTTAAATTTTATTACTACAATTATTAATCTTAAAGCAAAAAACCTTTCAGCAGAAAAAATTAGACTATTTGTCTGATCAGTTATTT
+
CCCCCGGGGGGGGGGGGGGGGGGGGGGGGGGGGGGGGGGGGGGGGGGGGGGGGGGGGGGGGGGGGGGGGGGGGGGGGGGGGGGGGGGGGGGGGGGGGGGGGGGGGGGGGGGGGGGGGGGGGGGGGGGGGGGGGGGGGGGGGGGGGGGGGGGGGGGGGGGGGGGGGGGFGGGGGGGGGGGGGGGGGGGGGGGGGGGGGGGGGGGGGGGGGFGGGGGGGGGGGGGGGGGGGGFGGGFGGGGFFFFFGFGFFGGGFGFGGGFFFFFGFGFGFFFFGFFGFFFFFFGFFFFFFFEFEEEFE??EE
@M70528:330:000000000-K6D4P:1:1102:7267:3186 1:N:0:GTTGCGTTCA+GTTGCAGTTG
GGAGCCCCTGACATAGCATTCCCTCGATTAAATAATATAAGATTCTGACTTTTACCCCCTTCTCTGGGATTATTAATTATAGGACTTTATAAAGAAGGAGCGGGAACGGGATGAACAGTATATCCACCTTTATCAACGTTTTATCATTCAGGACCTTCAGTAGACTTAACAATTTTTTCTTTACACCTTGCAGGGATTTCTTCAATTTTAGGTGCCTTAAATTTTATTACTACAATTATTAATCTTAAAGCAAAAAACCTTTCAGCAGAAAAAATTAGACTATTTGTCTGATCAGTTATTT
+
CCCCCGGGGGGGGGGGGGGGGGGGGGGGGGGGGGGGGGGGGGGGGGGGGGGGGGGGGGGGGGGGGGGGGGGGGGGGGGGGGGGGGGGGGGGGGGGGGGGGGGGGGGGGGGGGGGGGGGGGGGGGGGGGGGGGGGGGGGGGGGGCGGGGGGGGGGGGGGGGGGGGGGGGGGGGGGGGGGGGGGGGGGGGFGGGGGGGG8@FGGGGGGGGGGGFGGGGGGGGGGGFGGGGGGFGGGAGGGGFFFFFGFGGFGFGAFFFGGFFFB8DFCEGFFFGGFFGFFFFEFFFFFFFEFFFCC@EEFFFF
@M70528:330:000000000-K6D4P:1:1102:10053:3193 1:N:0:GTTGCGTTCA+GTTGCAGTTG
GGAGCCCCTGACATAGCATTCCCTCGATTAAATAATATAAGATTCTGACTTTTACCCCCTTCTCTGGGATTATTAATTATAGGACTTTATAAAGAAGGAGCGGGAACGGGATGAACAGTATATCCACCTTTATCAACGTTTTATCATTCAGGACCTTCAGTAGACTTAACAATTTTTTCTTTACACCTTGCAGGGATTTCTTCAATTTTAGGTGCCTTAAATTTTATTACTACAATTATTAATCTTAAAGCAAAAAACCTTTCAGCAGAACAAATTAGACTATTTGTCTTATCAGTTATTT
+
CC?8CFCFGGCFG9,C@6@FCD<F@CGF,,<@FFGG9@@CEFGDGGG@<FFFG<FF8FGFGGGAF<88@E@ADEG<FFFFGFDAFGGGDFGGGF9<FAD@FEDEC=C@CFFG=FA,E<B9F<F9FF<FGG<EE9ECFBF8,CACGDFFFGFF<4FFE=FFGGFEE?,,7EE:EFGGG7>FGGCA;E8DGGDAGDE7DFGGGGGDCFAE:EC?D,@AFA6@,>EFGAEC7,<ED?*2=+<??>B>F6@FCC+;;?>*/98AFBACEDF44/)024AFE;E*?6DFFEFEE)95>3)17?53?
@M70528:330:000000000-K6D4P:1:1102:21539:3193 1:N:0:GTTGCGTTCA+GTTGCAGTTG
GGGACCCTGTTTTCCTGTCTCTTATACACATCTCCGAGCCCACGAGACGTTGCGTTCAATCTCGTATGCCGTCTTCTGCTTGAAAAAAAAAAACAATCTAACAATAATTGAAAATGAAAGTACCTTGCGAATAAATACAGATTAACTACATGCAATCTGCCGCGATAATCAGGAGCAGGCTAGCGTATTTCCGCATTACTTGGCTTAAATAGCAAGTAGGCGGATTGTGAAGTCAGAGGTAACAACCTAGGGTGTCACTCGTGAACTTCCGATAAAATCAGTAGACAGTTGTCATTACATC
+
CCCCCGGFGFFGG9FGFGGGGGGGGGGCGGGGGGGGGGGGGGGGGGGGGGGGGGGEGGGCFFFGGGGGGGGGGGGGGGGGGGGGGGF>FGGG:+,,5,,,,9:9,,9,,,5,,:<,?5959EF9C,,4++>++5,,,,,,5,,5C,,55,,,,,3,,,7,,3++3+++@@,,,6**533*,,6,****,,2,**1**,,,,3,,1,,,11,,,2+;+++>+*1/*/*0+++++++++**0*009*)9*+**1)/)2*2**).)2,74*/*0*/,)262,*)****)*())))))--))).-
@M70528:330:000000000-K6D4P:1:1102:7334:3199 1:N:0:GTTGCGTTCA+GTTGCAGTTG
GGAGCCCCTGACATAGCATTCCCTCGATTAAATAATATAAGATTCTGACTTTTACCCCCTTCTCTGGGATTATTAATTATAGGACTTTATAAAGAAGGAGCGGGAACGGGATGAACAGTATATCCACCTTTATCAACGTTTTATCATTCAGGACCTTCAGTAGACTTAACAATTTTTTCTTTACACCTTGCAGGGATTTCTTCAATTTTAGGTGCCTTAAATTTTATTACTACAATTATTAATCTTAAAGCAAAAAACCTTTCAGCAGAAAAAATTAGACTATTTGTCTGATCAGTTATTT
+
CCCCCGGGGGGGGGGGGGGGGGGGGGGGGGGGGGGGGGGGGGGGGGGGGGGGGGGGGGGGGGGGGGGGGGGGGGGGGGGGGGGGGGGGGGGGGGGGGGGGGGGGGGGGGGGGGGGGGGGGGGGGGGGGGGGGGGGGGGGGGGGGGGGGGGGGGGGGGGGGGGGGGGGGGGGGGGGGGGGGGGGGGFGFGGCFGGGFGFGGGGFGGDGGGGGGGGGGGGGGGGGGGGGGGGFGGGFGGGGFFFFFGFGGGDCGFGFGGGFFFEFGF7@GFFFGGFFGF@FFFFDFFEFFFFFEEF@EEEFFF
@M70528:330:000000000-K6D4P:1:1102:7062:3202 1:N:0:GTTGCGTTCA+GTTGCAGTTG
GGAGCCCCTGACATAGCATTCCCTCGATTAAATAATATAAGATTCTGACTTTTACCCCCTTCTCTGGGATTATTAATTATAGGACTTTATAAAGAAGGAGCGGGAACGGGATGAACAGTATATCCACCTTTATCAACGTTTTATCATTCAGGACCTTCAGTAGACTTAACAATTTTTTCTTTACACCTTGCAGGGATTTCTTCAATTTTAGGTGCCTTAAATTTTATTACTACAATTATTAATCTTAAAGCAAAAAACCTTTCAGCAGAAAAAATTAGACTATTTGTCTGATCAGTTATTT
+
CCCCCGGGGGGGGGGGGGGGGGGGGGGGGGGGGGGGGGGGGGGGGGGFGGGGGGGGGGGGGGGGGGGGGGGGGGGGGGGGGGGGGGGGGGGGGGGGGGGGGGGGGGGGGGGGGGGGGGGGGGGGGGGGGGGGGGGGGGGGGGGGGGGGGGGGGGGGGGGGGGGGGGGGGGGGGGGGFGGGGGGGGGGGGGGGGGGGGGGGGGGGGGGGGGGFGGGGGGGGGGGGGGGGGGFGGGFGGGGFFFFFGFGGCGGGFGFGGGFFFEFGFFEGFFFGGFFGEFFFFFGFFFFFFFFFFFEEFEFCE
@M70528:330:000000000-K6D4P:1:1102:15988:3206 1:N:0:GTTGCGTTCA+GTTGCAGTTG
GGAGCCCCTGACATAGCATTCCCTCGATTAAATAATATAAGATTCTGACTTTTACCCCCTTCACTGGGATTATTAATTATAGGACTTTATAAAGAAGGAGCGGGAACGGGATGAACAGTATATCCACCTTTATCAACGTTTTATCATTCAGGACCTTCAGTAGACTTAACAATTTTTTCTTTACACCTTGCAGGGATTTCTTCAATTTTAGGTGCCTTAAATTTTATTACTACAATTATTAATCTTAAAGCAAAAAACCTTTCAGCAGAAAAAATTAGACTATTTGTCTGATCAGTTATTT
+
CCCCC7FGGGGFGGGGGGGGGGGGGGGGGGGGGGGGGGGGGGGGGGGGGGGGGGGGGGGGGGGGGGGGFGGGGGGGGGGGGGGGGGGGGGGGGGGGGFFGGGGGGGGGGGDGGGGGGGGGGGGGFFGGGGGGGGGGGGFGFGGGGGGGGGGFGGGGGGGGGGGGGGGGGGGFFGGGGGGCGFGGFFGGGGGDGGGGGGGGGFGGGGGGFGGGG?CGGGGGFGGACCGGGGF7FGFGGGGFFAFFGFGFFGGGAGFCDDAFFFFC?GF4AAFGGFFGEEEF36FFF)3/7CCEFEEFE?ECE
@M70528:330:000000000-K6D4P:1:1102:11738:3220 1:N:0:GTTGCGTTCA+GTTGCAGTTG
GGAGCCCCTGACATAGCATTCCCTCGATTAAATAATATAAGATTCTGACTTTTACCCCCTTCTCTGGGATTATTAATTATAGGACTTTATAAAGAAGGAGCGGGAACGGGATGAACAGTATATCCACCTTTATCAACGTTTTATCATTCAGGACCTTCAGTAGACTTAACAATTTTTTCTTTACACCTTGCAGGGATTTCTTCAATTTTAGGTGCCTTAAATTTTATTACTACAATTATTAATCTTAAAGCAAAAAACCTTTCAGCAGAAAAAATTAGACTATTTGTCTGATCAGTTATTT
+
CCCCCGGGGGGGGGGGGGGGGGGGGGDGGGGGGGGGGGFCFGGGGGGGGGGGGGGGGGGGGGGGGGFGGGGGGGGGGGGGGGGFGGGGGGGGGGAFFGGGGGGGDGGGDD7FEFGGFGGGFGGGGGGGGGGGGGFFGGGGGGGGGGGGGDFGGDFGGGGFGEFDCFGDFGGFGGGGGGGGGGFFCCFGGFCDCFEFFFGGGGGFADGGGG,@FECFGGFFGGGGGFGGGGFE>7AFFFGFF9BCGFFF78>F*AACDDAFFFFG?D46;4A,?1FGA5CFFBGFFEF3??3C35=CEFEFF
@M70528:330:000000000-K6D4P:1:1102:22238:3227 1:N:0:GTTGCGTTCA+GTTGCAGTTG
GGAGCCCTGTTTTACTGTCTCTTATACACATCTCCGAGCCCACGAGACGTTGCGTTCAATCTCGTATGCCGTCTTCTGCTTGAAAAAAAAAAACAAGCACCGGTACCATGATCATAATTATTTCCACCTCTGTTATGTTTTTCTAGTTCATCACCTTAATTTAACTTCTTAACTTTTTCTTTACACCTTGTATGTTTTTCTTCAGTTTTACTTCCCATGTTTTTTATTACTACCATGTTTCATCTTCTCTCCCTACCACTTTACACGAAAATATTTTATACACTTTTTAAATTACATTTTC
+
CCCCCGGGGFFGGEGGGGGGGGGFGFFFGGGGGGGGGGGGGGGGGGDGGGGGGGGGGGGFDGFGGGGGGGGFGGGGGCFGGGGGGGGGGGGG:+4=,9A,<+++4+5,5,:,,C5,<EAE,,5,,,C?E:A,,,,,,<5,,+,,,,5,7CB<,,,,3,3,,8,,,7E9,8,@,3@FAEG9A3,,33,,,,73,,3378C,7,,,,5,,2,>,?221,,,,,6>F5,,,1,=,+0)44+1++++1:3:+33**.0;**00)8)++)0()).)+2)10).)*)1***)*)()-)-)))))).)
@M70528:330:000000000-K6D4P:1:1102:18670:3243 1:N:0:GTTGCGTTCA+GTTGCAGTTG
GGAGCCCCTGACATAGCATTCCCTCGATTAAATAATATAAGATTCTGACTTTTACCCCCTTCTCTGGGATTATTAATTATAGGACTTTATAAAGAAGGAGCGGGAACGGGATGAACAGTATATCCACCTTTATCAACGTTTTATCATTCAGGACCTTCAGTAGACTTAACAATTTTTTCTTTACACCTTGCAGGGATTTCTTCAATTTTAGGTGCCTTAAATTTTATTACTACAATTATTAATCTTAAAGCAAAAAACCTTTCAGCAGAAAAAATTAGACTATTTGTCTGATCAGTTATTT
+
CCCCCGGGGGGGGGGGGGGGGGGGGGGGGGGGGGGGGGGGGGGGGGGGGGGGGGGGGGGGGGGGGGGGFGGGGGGGGGGGGGGGGGGGGGGGGGGGGGGGGGGGGGGGGGGGGFGGGGGGGGGGGGGGGGGGGGGGGGGGGGGGGGGGGGGGGGGGGGGGGGGGGGGGGGGGGGGGGGGGGGGGGGGGGGGGGGGGGGGGGGGGFGGGGGGGGGGGGGGGGGFGGGGGGGFGGFFGGGGFFFFFGFGGGFFGFGFFGGFFFFFGFGFGFFFGGBFGFFFFFFGFFFFFEFFFFFFFFFFFF
@M70528:330:000000000-K6D4P:1:1102:18927:3247 1:N:0:GTTGCGTTCA+GTTGCAGTTG
GGAGCCCCTGACATAGCATTCCCTCGATTAAATAATATAAGATTCTGACTTTTACCCCCTTCTCTGGGATTATTAATTATAGGACTTTATAAAGAAGGAGCGGGAACGGGATGAACAGTATATCCAACTTTATCAACGTTTTATCATTCAGGACCTTCAGTAGACTTAACAATTTTTTCTTTACACCTTGCAGGGATTTCTTCAATTTTAGGTGCCTTAAATTTTATTACTACAATTATTAATCTTAAAGCAAAAAACCTTTCAGCAGAAAAAATTAGACTATTTGTCTGATCAGTTATTT
+
CCCCCGGGGGGGGGGGGGGGGGGGGGGGGGGGGGGGGGGGGGGGGGGGGGGGGGGGGGGGGGGGGGGGGGGGGGGGGGGGGGGGGGGGGGGGGGGGGGGGGGGGGGGGGGGGGGGGGGGGGGGGGGGGGGGGGGGGGGGGGGGGGGGGGGGGGGGGGGGGGGGGGGGGGGGGGGGGGGGGGGGGGGGGGGGGGGGGGGGGGGGGGGGGGGGGGGGGGGGGGGGGGGGGGGFGGGFGGGGFFFFFGFGGGGGGFGFGGGFFFFFGFGCGFFFGGFFGFEFFFFGFFFFFEFFFFFFF<CF<C
@M70528:330:000000000-K6D4P:1:1102:11107:3251 1:N:0:GTTGCGTTCA+GTTGCAGTTG
GGAGCCCCTGACATAGCATTCCCTCGATTAAATAATATAAGATTCTGACTTTTACCCCCTTCTCTGGGATTATTAATTATAGGACTTTATAAAGAAGGAGCGGGAACGGGATGAACAGTATATCCACCTTTATCAACGTTTTATCATTCAGGACCTTCAGTAGACTTAACAATTTTTTCTTTACACCTTGCAGGGATTTCTTCAATTTTAGGTGCCTTAAATTTTATTACTACAATTATTAATCTTAAAGCAAAAAACCTTTCAGCAGAAAAAATTAGACTATTTGTCTGATCAGTTATTT
+
CCCCCGGGGGGGGGGGGGGGGGGGGGGGGGGGGGGGGGGGGGGGGGGGGGGGGGGGGGGGGGGGGGGGGGGGGGGGGGGGGGGGGGGGGGGGGGGGGGGGGGGGGGGGGGGGGGGGGGGGGGGGGGGGGGGGGGGGGGGGGGGGGGGGGGGGGGGGGGGGGGGGGGGGGGGGGGGGGGGGGGGGGGGGGGGGGGGGGGGGGGGGGGGGGGGGGGGGGGGGGGGGGGGGGGFGGGFGGGGFFFFFGFGGGGGGFGFGGGFFFFFGFGFGFFFGGFFGFFFFFFGFFFFFEFFFFFFECFFFF
@M70528:330:000000000-K6D4P:1:1102:15349:3252 1:N:0:GTTGCGTTCA+GTTGCAGTTG
GGAGCCCCTGACATAGCATTCCCTCGATTAAATAATATAAGATTCTGACTTTTACCCCCTTCTCTGGGATTATTAATTATAGGACTTTATAAAGAAGGAGCGGGAACGGGATGAACAGTATATCCACCTTTATCAACGTTTTATCATTCAGGACCTTCAGTAGACTTAACAATTTTTTCTTTACACCTTGCAGGGATTTCTTCAATTTTAGGTGCCTTAAATTTTATTACTACAATTATTAATCTTAAAGCAAAAAACCTTTCAGCAGAAAAAATTAGACTATTTGTCTGATCAGTTATTT
+
CCCCCGGGGGGGGGGGGGGGFGGGGGGGGGGGGGGGGGGGGGGGGGGGGGGGGGGGGGGGGGGGGGGGFGDFGFGGGGGGGGFFGGGGGGGGGGGGGGFGGGGEGGGGGDDGEFFFGGGGGGGGGGGGGGGFEGGFFGGGGGGGGGGFGGGGGGGGGGGGGGDGGGGGGGGGGGGGGGGGGGGGGGFGFFGGGGEGGGGGGGGGGGGGFGGFGGGGGGGGFGGGFGGGGFFGGGFGDGGFFFFFGFGGGGGGFFFGGGBFFFFGFC=FFFFGGFFDEFEF?AGFFFF))7>CEFFEEFFEC
@M70528:330:000000000-K6D4P:1:1102:17629:3253 1:N:0:GTTGCGTTCA+GTTGCAGTTG
GGAGCCCCTGACATAGCATTCCCTCGATTAAATAATATAAGATTCTGACTTTTACCCCCTTCTCTGGGATTATTAATTATAGGACTTTATAAAGAAGGAGCGGGAACGGGATGAACAGTATATCCACCTTTATCAACGTTTTATCATTCAGGACCTTCAGTAGACTTAACAATTTTTTCTTTACACCTTGCAGGGATTTCTTCAATTTTAGGTGCCTTAAATTTTATTACTACAATTATTAATCTTAAAGCAAAAAACCTTTCAGCAGAAAAAATTAGACTATTTGTCTGATCAGTTATTT
+
CCCCCGGGGGGGGGGGGGGGGGGGGGGGGGGGGGGGGGGGGGGGGGGGGGGGGGGGGGGGGGGGGGGGGGGGGGGGGGGGGGGGGGGGGGGGGGGGGFGGGGGGGGGGGGGGGGGGGGGGGGGGGGGGGGGGGGGGGGGGGGGGGGGGGGFGGGGGGGGGGGGGGGGGGGGGGGGGGGGGGGGGGGGGGGGGFFEGGGGGGGGGGFGGGGF6FFGGGGGGGGGGGGGGGGFGGGFGGGGFFFFFGFGGCCFGFFFFGGFFFFFGFGFGFAF67>FGFECFFFGFFFFFFFEFFFFFFFFFF
@M70528:330:000000000-K6D4P:1:1102:11167:3254 1:N:0:GTTGCGTTCA+GTTGCAGTTG
GAGCCCCTGACATAGCATTCCCTCGATTAAATAATATAAGATTCTGACTTTTACCCCCTTCTCTGGGATTATTAATTATAGGACTTTATAAAGAAGGAGCGGGAACGGGATGAACAGTATATCCACCTTTATCAACGTTTTATCATTCAGGACCTTCAGTAGACTTAACAATTTTTTCTTTACACCTTGCAGGGATTTCTTCAATTTTAGGTGCCTTAAATTTTATTACTACAATTATTAATCTTAAAGCAAAAAACCTTTCAGCAGAAAAAATTAGACTATTTGTCTGATCAGTTATTTT
+
CCCCCGGGFGGGG@ECEFGGGGGGGGGG6CCFGGGGGGGGGGGGGGGGGGGGGGGGGGGGGGGGGGGGGGGGGGGGGFGGGGGGGGGGGGGGGGGGGGGGGGGGGGGGGGGGGGGGGGGGGGGGGGFGGGGGGGGGGGGGGGGGFGGGGGGGGGGGGGGGGGFFGGGGGGGGGGGGGGGGGGGGFFGGGGFGGDGGGGGGGGGGGGGGGG6EFGFGGGGGGGGGGGGGGGFGGGFE+CFFFFFFGFGGG>FGAGFDG4AFBCFGEFBGFFFE3:;F3)78<FGFFE+1)79>C@FFFFFFF
@M70528:330:000000000-K6D4P:1:1102:11677:3255 1:N:0:GTTGCGTTCA+GTTGCAGTTG
GGAGCCCCTGACATAGCATTCCCTCGATTAAATAATATAAGATTCTGACTTTTACCCCCTTCTCTGGGATTATTAATTATAGGACTTTATAAAGAAGGAGCGGGAACGGGATGAACAGTATATCCACCTTTATCAACGTTTTATCATTCAGGACCTTCAGTAGACTTAACAATTTTTTCTTTACACCTTGCAGGGATTTCTTCAATTTTAGGTGCCTTAAATTTTATTACTACAATTATTAATCTTAAAGCAAAAAACCTTTCAGCAGAAAAAATTAGACTATTTGTCTGATCAGTTATTT
+
CCCCCGGGGGGGGGGGGGGGGGGGGGGGGGGGGGGGGGGGGGGGGGGGGGGGGGGGGGGGGGGGGGGGGGGGGGGGGGGGGGGGGGGGGGGGGGFGGGGGGGGGGGGGGGGGGGGGGGGGGDFGGGGGGGGGGGGGGGGGGGGGGGGGGGGGGGGGGGFGGGGGGGGCEGGGGGGGGGGGGGGGGGGGGGGEDF+FGGGGGGGGFGGGGDGGGFGGGGGCFGGGGCFGGGFFCCFGGCFFFFFFGFG@F7?FFFAFGDAFFFFGFFEG;6AC86FCEEEFF4DFFEC3C?9ECE@EC<CEE
@M70528:330:000000000-K6D4P:1:1102:16378:3257 1:N:0:GTTGCGTTCA+GTTGCAGTTG
GGAGCCCCTGACATAGCATTCCCTCGATTAAATAATATAAGATTCTGACTTTTACCCCCTTCTCTGGGATTATTAATTATAGGACTTTATAAAGAAGGAGCGGGAACGGGATGAACAGTATATCCACCTTTATCAACGTTTTATCATTCAGGACCTTCAGTAGACTTAACAATTTTTTCTTTACACCTTGCAGGGATTTCTTCAATTTTAGGTGCCTTAAATTTTATTACTACAATTATTAATCTTAAAGCAAAAAACCTTTCAGCAGAAAAAATTAGACTATTTGTCTGATCAGTTATTT
+
CCCCCEGGGGGGGGGGGGGGFGGGGGGGGGGGGGGGGGGGGGGGGGGGGGGGGGGGGGGGGGGGGGGGGGGGGGGGGGGGGGGGGGGGGGGGGGGGGGGGGGGGGGGGGGGGGGGGGGGGGGGGGGGGGGGGGGGGGGGGFGGGGGGGGGGGGGGGGGGGGGGGGGGFGGGGGGGGGGGGGGGGGGGGGGGGGGGGGGGGGGGGGGGGGGGGGGGGGGGGGGGGGGGGGGFFGGFGGGGFF=BFGFGGGGGGFGAFGGFFFEFG?GFGFFFGGBFFFFFBEFGFFFFFFFFFFFEEFFFFF
@M70528:330:000000000-K6D4P:1:1102:18526:3268 1:N:0:GTTGCGTTCA+GTTGCAGTTG
GGAGCCCCTGACATAGCATTCCCTCGATTAAATAATATAAGATTCTGACTTTTACCCCCTTCTCTGGGATTATTAATTATAGGACTTTATAAAGAAGGAGCGGGAACGGGATGAACAGTATATCCACCTTTATCAACGTTTTATCATTCAGGACCTTCAGTAGACTTAACAATTTTTTCTTTACACCTTGCAGGGATTTCTTCAATTTTAGGTGCCTTAAATTTTATTACTACAATTATTAATCTTAAAGCAAAAAACCTTTCAGCAGAAAAAATTAGACTATTTGTCTGATCAGTTATTT
+
CCCCCGGGGGGGGGGGGGGGGGGGGGGGGGGGGGGGGGGGGGGGGGGGGGGGGGGGGGGGGGGGGGGGGGGGGGGGGGGGGGGGGGGGGGGGGGGGGGGGGGGGGGGGGGGGGGGGGGGGGGGGGGGGGGGGGGGGGGGGGGGGGGGGGGGGGGGGGGGGGGGGGGGFGGGGGGGGGGGGGGGGGGGGGGGGGGGGGGGGGGGGGGGGGGFGGGGGGGGGGGGGGGGGGGFGGGFGCGGAFAFFGFGFFGGGFFFGDG4FFEFGEF=FFFFGGBFCEEFFEFGFFEFEEFEEECEEEFFFF
@M70528:330:000000000-K6D4P:1:1102:13436:3269 1:N:0:GTTGCGTTCA+GTTGCAGTTG
GGAGCCCCTGTTTTACTGTCTCTTATACACATCTCCGAGCCCACGAGACGTTGCGTTCAATCTCGTATGCCGTCTTCTGCTTGAAAAAAAAAACCTATCCTAATGTAAAAATCGAGTCTACCTCCTACCTCGGTTCCTCAATATTCCCCACCCACACATCCCCGGCTATCTCTTCACCGGCAGCCGCGGCCATACATCAGTGGCAAGCGTTATTCTGCCATATTGGGCGTCAATCGCTCGTAGTCCTCTTTTCATGTTCCGTCTCATATCTCTTCGCCTATACTACCATCCTACTTCCTAG
+
CC<CCB,BFFCC<FGAEGFFCDCFCFFFFFGFGGFFGGGCFGGGGGGGGGFCFGB8BFEFCFCFFGGFF9,@@FF<EFD<F<FGFADGGGGEFF+:,55,<9,,,,CE,,C,,+4+,B,5,,9:,,:,,,,48+4+,,,,>,,,,:?,,,++++++83,3@=>++@+3,:3@,3,,,@*33**6,4*****4+52?9++++,***+*/**3**54++40+1+0<++**/27*/<=53*7<5)))2**2<*CD?******/))0/(2)0*18A:)**-,4))*2**-)).((4))))))).)
@M70528:330:000000000-K6D4P:1:1102:15126:3270 1:N:0:GTTGCGTTCA+GTTGCAGTTG
GGAGCCCCTGACATAGCATTCCCTCGATTAAATAATATAAGATTCTGACTTTTACCCCCTTCTCTGGGATTATTAATTATAGGACTTTATAAAGAAGGAGCGGGAACGGGATGAACAGTATATCCACCTTTATCAACGTTTTATCATTCAGGACCTTCAGTAGACTTAACAATTTTTTCTTTACACCTTGCAGGGATTTCTTCAATTTTAGGTGCCTTAAATTTTATTACTACAATTATTAATCTTAAAGCAAAAAACCTTTCAGCAGAAAAAATTAGACTATTTGTCTGATCAGTTATTT
+
CCCCCGGGGGGGGGGGGGGGGGGGGGGGGGGGGGGGGGGGGGGGGGGGGGGGGGGGGGGGGGGGGGGGGGGGGGGGGGGGGGGGGGGGGGGGGGGGGGGGGGGGGGGGGGGGGGGGGGGGGGGGGGGGGGGGGGGGGGGGGGGGGGGGGGGGGGGGGGGGGGFGGGGGGGGGGGGGGGGGGGGGGGGGGGGGGGGGGGGGGGGGGGGGGGGFGGGGGGGGGFGGGGGGGGFGGFFGGGGFFFFFGFGGGGGGFGFGGGFFFFFGFGFGFFFGGFFGFFCFEFGFCEFFFFFFFFFCFFFFF
@M70528:330:000000000-K6D4P:1:1102:13317:3270 1:N:0:GTTGCGTTCA+GTTGCAGTTG
GGAGCCCCTGACATAGCATTCCCTCGATTAAATAATATAAGATTCTGACTTTTACCCCCTTCTCTGGGATTATTAATTATAGGACTTTATAAAGAAGGAGCGGGAACGGGATGAACAGTATATCCACCTTTATCAACGTTTTATCATTCAGGACCTTCAGTAGACTTAACAATTTTTTCTTTACACCTTGCAGGGATTTCTTCAATTTTAGGTGCCTTAAATTTTATTACTACAATTATTAATCTTAAAGCAAAAAACCTTTCAGCAGAAAAAATTAGACTATTTGTCTGATCAGTTATTT
+
CCCCCGGGGGGGGGGGGGGGGGGGGGGGGGGGGGGGGGGGGGGGGGGGGGGGGGGGGGGGGGGGGGGGGGGGGGGGGGGGGGGGGGGGGGGGGGGGGGGGGGGGGGGGGGGGGGGGGGGGGGGGGGGGGGGGGGGGGGGGGGGGGGGGGGGGGGGGGGGGGGGGGGGGFGGGGGGGGGGGGGGGGGGGGGGGGGGGGGGGGGGGGGGGGGGGGGGGGGGGGGGGGGGGGGFGGGFGGGGFFFFFGFGGCGGGFGFGGGBFFFFFCCCGFFFCGFFC43?BEFGFFFFCEFFFFEEEEFFFF
@M70528:330:000000000-K6D4P:1:1102:13400:3283 1:N:0:GTTGCGTTCA+GTTGCAGTTG
GAGCCCCTGACATAGCATTCCCTCGATTAAATAATATAAGATTCTGACTTTTACCCCCTTCTCTGGGATTATTAATTATAGGACTTTATAAAGAAGGAGCGGGAACGGGATGAACAGTATATCCACCTTTATCAACGTTTTATCATTCAGGACCTTCAGTAGACTTAACAATTTTTTCTTTACACCTTGCAGGGATTTCTTCAATTTTAGGTGCCTTAAATTTTATTACTACAATTATTAATCTTAAAGCAAAAAACCTTTCAGCAGAAAAAATTAGACTATTTGTCTGATCAGTTATTTT
+
CCCCCGGGGFGGGGGGGGGGGGGGGGGGEGGGGGGGGGGGGGGGGGGGGGGGGGGGGGGGGGGGGGGGGGGGGGGGGFGEGGGGGGGGGGGGGAFGGGGGGGGGGGGGGGGGGGGGGGGGGGGGGGGGGGGGGGGGGGGGGGGGGGGGGGGGGGGGGGGGGGGGGG9FGGGGGGGGGGGGGGGGGGGGGGGGGGGGGGGGGGGGGGGGGGGGGGGGGGGGGGGFGGGGGGFGGGFGGGGFFFFFGFGGGGGGFGFGGGFFF4CCFGFGFFF7D;AFECEFFFGFFEFEFEFECECEEFFFF
@M70528:330:000000000-K6D4P:1:1102:15411:3299 1:N:0:GTTGCGTTCA+GTTGCAGTTG
GGAGCCCCTGACATAGCATTCCCTCGATTAAATAATATAAGATTCTGACTTTTACCCCCTTCTCTGGGATTATTAATTATAGGACTTTATAAAGAAGGAGCGGGAACGGGATGAACAGTATATCCACCTTTATCAACGTTTTATCATTCAGGACCTTCAGTAGACTTAACAATTTTTTCTTTACACCTTGCAGGGATTTCTTCAATTTTAGGTGCCTTAAATTTTATTACTACAATTATTAATCTTAAAGCAAAAAACCTTTCAGCAGAAAAAATTAGACTATTTGTCTGATCAGTTATTT
+
CCCCCGGGGGGGGGGGGGGGGGGGGGGGGGGGGGGGGGGGGGGGGGGGGGGGGGGGGGGGGGGGGGGGGGGGGGGGGGGGGGGGGGGGGGGGGGGGGGGGGGGGGGGGGGGGGGGGGGGGGGGGGGGGGGGGGGGGGGGGGGGGGGGGGGGGGGGGGGGGGGGGGGGGGGGGGGGGGGGGGGGGGGGGGGGGGGGGGGGGGGGGGGGGGGGGGGGGGGGGGGGGGGGGGGFGGGFGGGGFFFFFGFGGGGGGFGFGGGFFFFFGFGFGFFFGGFFGFEFFCFFFFFF?CFFFFFFEFFFFF
@M70528:330:000000000-K6D4P:1:1102:23878:3314 1:N:0:GTTGCGTTCA+GTTGCAGTTG
GGAGCCCTGACATAGCATTCCCTCGATTAAATAATATAAGATTCTGACTTTTACCCCCTTCTCTGGGATTATTAATTATAGGACTTTATAAAGAAGGAGCGGGAACGGGATGAACAGTATATCCACCTTTATCAACGTTTTATCATTCAGGACCTTCAGTAGACTTAACAATTTTTTCTTTACACCTTGCAGGGATTTCTTCAATTTTAGGTGCCTTAAATTTTATTACTACAATTATTAATCTTAAGCAAAAAACCTTTCAGCAGAAAAAATTAGACTATTTGTCTGATCAGTTATTTTA
+
CCCCCGGGGFG<FFFF9FGGGGGGGGGGGGGGGGG,FFGGFGGGGG,EFGGGGGGGGGGGGGGGGGGGGGGGGGGGGGG,CFFGGGGGGGGGF,CFFFGGGGGGGGGGGGGGGGGGGGGGGGGGGGGGGGGGGGGGGGGGGGGGGGGGGGGGGGGGGGGGGGGGGGGFGGGGGGGGGGGGGGGGGGGGGGGGGGGGGGGGGGGGGGGGGGGGGGGFFGGGGGGGFGGGGGFGGGF9CFCFFFFFGFGGFGGGFGFGGGFFFCFFCCDGFFFGGFA75=?AEFGFF?FECCCE@???E5<E3
@M70528:330:000000000-K6D4P:1:1102:22821:3320 1:N:0:GTTGCGTTCA+GTTGCAGTTG
GGAGCCCCTGACATAGCATTCCCTCGATTAAATAATATAAGATTCTGACTTTTACCCCCTTCTCTGGGATTATTAATTATAGGACTTTATAAAGAAGGAGCGGGAACGGGATGAACAGTATATCCACCTTTATCAACGTTTTATCATTCAGGACCTTCAGTAGACTTAACAATTTTTTCTTTACACCTTGCAGGGATTTCTTCAATTTTAGGTGCCTTAAATTTTATTACTACAATTATTAATCTTAAAGCAAAAAACCTTTCAGCAGAAAAAATTAGACTATTTGTCTGATCAGTTATTT
+
CCCCCGGGGGGGGGGGGGGGGGGGGGGGGGGGGGGGGGGGGGGGGGGGGGGGGGGGGGGGGGGGGGGGGGGGGGGGGGGGGGFGGGGGGGGGGGGGGGGGFGGGGGGGGGGGGGGGGGGGGGGGGGGGGGGGGGGGGGGGGGGGGGGGGGGGFGGGGGGGGGGGGGGGGGGGGGGGGGGGGGGGGGGGGGGGGCGFGGGGGGGGGGGGGGGGGGGGGGGGGGGGGGGGGGFGGFFGFFGFFFFFGFGGGGGGFGFFDDFFFFFGFGFGFFFGG@FFFFFFFFGFFFFFFFFFFFEEFFFFF
@M70528:330:000000000-K6D4P:1:1102:22809:3333 1:N:0:GTTGCGTTCA+GTTGCAGTTG
GGAGCCCCTGACATAGCATTCCCTCGATTAAATAATATAAGATTCTGACTTTTACCCCCTTCTCTGGGATTATTAATTATAGGACTTTATAAAGAAGGAGCGGGAACGGGATGAACAGTATATCCACCTTTATCAACGTTTTATCATTCAGGACCTTCAGTAGACTTAACAATTTTTTCTTTACACCTTGCAGGGATTTCTTCAATTTTAGGTGCCTTAAATTTTATTACTACAATTATTAATCTTAAAGCAAAAAACCTTTCAGCAGAAAAAATTAGACTATTTGTCTGATCAGTTATTT
+
CCCCCGGGGGGGGGGFGGGGGGGGGGGGGGGGGGGGGGGGGGGGGGGGGGGGGGGGGGGGGGGGGGGGGGDGGGGGGGGGGGGGGGGGGGGGGGGGGGGGGGGGGGGGGGGGGFGGGGGGGGGGGGGGGGGGGGGGGGGGGGGGFGGGGGGGGGGGGGGGGGGGGGGGFGGGGGGGGGGGGGGFFGFGGFGGGFGFGGGGFGFGAGGGFGGFGGGGGGGG9DFGGGGGGGFCF??ACFGFFFFFGFGGGFFGFGFGGGFFFFC=CCE4AFFGGFFGF;3AEFGFFFFFFFFFEE@FFFFFF
@M70528:330:000000000-K6D4P:1:1102:10654:3353 1:N:0:GTTGCGTTCA+GTTGCAGTTG
GGAGCCCCTGACATAGCATTCCCTCGATTAAATAATATAAGATTCTGACTTTTACCCCCTTCTCTGGGATTATTAATTATAGGACTTTATAAAGAAGGAGCGGGAACGGGATGAACAGTATATCCACCTTTATCAACGTTTTATCATTCAGGACCTTCAGTAGACTTAACAATTTTTTCTTTACACCTTGCAGGGATTTCTTCAATTTTAGGTGCCTTAAATTTTATTACTACAATTATTAATCTTAAAGCAAAAAACCTTTCAGCAGAAAAAATTAGACTATTTGTCTGATCAGTTATTT
+
CCCCCGGGGGGGGGGGGGGGGGGGGGGGGGGGGGGGGGGGGGGGGGGGGGGGGGGGGGGGGGGGGGGGGGGGGGGGGGGGGGGGGGGGGGGGGGGGGGGGGGGGGGGGGGGGGGGGGGGGGGGGGGGGGGGGGGGGGGGGGGGGGGGGGGGGGGGGGGGGGGGGGGGGGGGGGGGGGGGGGGGGGGGGGGGGGGGGGGGGGGGGGGGGGGGGGGGGGGGGGGGGGGGGGGFGGGFGGFGFFFFFGFGGGGGGFGFGGGFFFFFGFGCFFFFGFFFGFE?6CFFFFFFFFEFFF349??EEE
@M70528:330:000000000-K6D4P:1:1102:23259:3363 1:N:0:GTTGCGTTCA+GTTGCAGTTG
GGAGCCCCTGACATAGCATTCCCTCGATTAAATAATATAAGATTCTGACTTTTACCCCCTTCTCTGGGATTATTAATTATAGGACTTTATAAAGAAGGAGCGGGAACGGGATGAACAGTATATCCACCTTTATCAACGTTTTATCATTCAGGACCTTCAGTAGACTTAACAATTTTTTCTTTACACCTTGCAGGGATTTCTTCAATTTTAGGTGCCTTAAATTTTATTACTACAATTATTAATCTTAAAGCAAAAAACCTTTCAGCAGAAAAAATTAGACTATTTGTCTGATCAGTTATTT
+
CCCCCGGGGGGGGGGGGGGGGGGGGGGGGGGGGGGGGGGGGGGGGGGGGGGGGGGGGGGGGGGGGGGGGCGGGGGGGGGGGGGGGGGGGGGGGGGGGGGGGGGGGGGGGGGGGGGGGGGGGGGGGGGGGGGGGGGGGGFGGGGGGGGGGGGGGGGGGGGGGGGGGGGCFGGGGGGGGGGGGGGGGGGGGGGFGGGGGGGGGGGGGGGGGGGGGGGGGGGGGGGGGFGGGCFGGGFGGGGFFFFFGFFGGGFGFGFGDGFFFFFGFGEGAFFGGFFGFFCFEFGFFEFFFFFEFFFFFFFFF
@M70528:330:000000000-K6D4P:1:1102:7015:3372 1:N:0:GTTGCGTTCA+GTTGCAGTTG
GGAGCCCCTGACATAGCATTCCCTCGATTAAATAATATAAGATTCTGACTTTTACCCCCTTCTCTGGGATTATTAATTATAGGACTTTATAAAGAAGGAGCGGGAACGGGATGAACAGTATATCCACCTTTATCAACGTTTTATCATTCAGGACCTTCAGTAGACTTAACAATTTTTTCTTTACACCTTGCAGGGATTTCTTCAATTTTAGGTGCCTTAAATTTTATTACTACAATTATTAATCTTAAAGCAAAAAACCTTTCAGCAGAAAAAATTAGACTATTTGTCTGATCAGTTATTT
+
CC@CCGGGGGGGGGGGGGGGGGGGGDEGGGGGGGGGGGGGGGGGGGGCGGGGGGGFGGGGGGFGGGGGGGGGGGGGGGGGGGGFCGGGGGGGGGGGGGGGGGGGGGGGGGGGG8FEEGGGGGGDGFGGGGGGGGGGGGGGGGGGGGGGGGGGGGGGGGGGGGGGGGGGGFGGFGGGGGGGGGGGGFGGFAFFGGGDDGCFGGGFGGGGGGGGGGGGGGGGGFGGGGGGGFFGGGFGGCFFAAFFGFGGCFFGFCAF:CEFFEFGFDCGFAAFG>AGEEFFEFGFFEFFFFFFFFE?C3C6?
@M70528:330:000000000-K6D4P:1:1102:12271:3385 1:N:0:GTTGCGTTCA+GTTGCAGTTG
GGAGCCCCTGACATAGCATTCCCTCGATTAAATAATATAAGATTCTGACTTTTACCCCCTTCTCTGGGATTATTAATTATAGGACTTTATAAAGAAGGAGCGGGAACGGGATGAACAGTATATCCACCTTTATCAACGTTTTATCATTCAGGACCTTCAGTAGACTTAACAATTTTTTCTTTACACCTTGCAGGGATTTCTTCAATTTTAGGTGCCTTAAATTTTATTACTACAATTATTAATCTTAAAGCAAAAAACCTTTCAGCAGAAAAAATTAGACTATTTGTCTGATCAGTTATTT
+
CCCCCGGGGGGGGGGGGGGGGGGGGGGGGGGGGGGGGGGGGGGGGGGGGGGGGGGGGGGGGGGGGGGGGGGGGGGGGGGGGGGGGGGGGGGGGGGGGGGGGGGGGGGGGGGGGGGGGGGGGGGGGGGGGGGGGGGGGGGGGGGGGGGGGGGGGGGGGGGGGGGGGGGFGGGGGGGGGGGGGGGGGGGGGGGGGGGGGGGGGGGGGGGGGGGGGGGGGGGGGGGGGGGGGGFGGGFGGGGFFFFFGFFCCFGGFGFGGGFFFFFGFGEFAAAEGFFGF8CFFFGFFFFFEFFFFFECE?EEE
@M70528:330:000000000-K6D4P:1:1102:23602:3386 1:N:0:GTTGCGTTCA+GTTGCAGTTG
GGGGCCCCTGACATAGCATTCCCTCGATTAAATAATATAAGATTCTGACTTTTACCCCCTTCTCTGGGATTATTAATTATAGGACTTTATAAATAAGGAGCGGGAACGGGATGAACAGTATATCCACCTTTATCAACGTTTTATCATTCAGGACCTTCAGTAGACTTAACAATTTTTTCTTTACACCTTGCAGGGATTTCTTCAATTTTAGGTGCCTTAAATTTTATTACTACAATTATTAATCTTAAAGCAAAAAACCTTTCAGCAGAAAAAATTAGACTATTTGTCTGATCAGTTATTT
+
CCCCCGGGGGGGGGGGGGGGGGGGGGGGFGGGGGGGGGGGGGGGGGGGGGGGGGGGGGGGGGGGGGGGGGGGGGGGGGGGGGGGGGGGGGGGGGGGGGGGGGGGGGGGGGGGGGGGGGGGGGGGGGGGGGGGGGGGGGGGGGGGGGGGGGGGGGGGGGGGGGGGGGGGFGGGGGGGGGGGGGGGGGGGGGGGGGGGGGFGGGGGGGGGGFGFGGGGGGCFGGGGGGGGGGFFGGFGGGGFFFFFGFGCFGGGFGFGGGFFFFC:?FFGFFFGGBFGEE3BEFGFFFFEFEFEEFFFFFFFF
@M70528:330:000000000-K6D4P:1:1102:22734:3388 1:N:0:GTTGCGTTCA+GTTGCAGTTG
GGAGCCCCTGACATAGCATTCCCTCGATTAAATAATATAAGATTCTGACTTTTACCCCCTTCTCTGGGATTATTAATTATAGGACTTTATAAAGAAGGAGCGGGAACGGGATGAACAGTATATCCACCTTTATCAACGTTTTATCATTCAGGACCTTCAGTAGACTTAACAATTTTTTCTTTACACCTTGCAGGGATTTCTTCAATTTTAGGTGCCTTAAATTTTATTACTACAATTATTAATCTTAAAGCAAAAAACCTTTCAGCAGAAAAAATTAGACTATTTGTCTGATCAGTTATTT
+
C@CCCCECFFFFGGGEGGGGGGFEFGGFGCEGGGAEGGFFGC<FGFGGFGFFEFGGFFGG<FAEFFGFFFFDAF<<EEFGGFGGGGGGGGFDG9CFFGFC7@FFGGGEEDEDDCFFGFFFFGGGEFGFF<FEG9@FFGGGGGF9E<EFGGGGGGEGGGGGFBF<FGGF=FGCFFFGABF,EF;DGGGGGFCGF8EGGFG9FFA;DFFGGGGGGFEFGGGGFGFGGFGGGFFFGGFGGGGFFCFFGFGGF>+;69?D59BA=:6CC:0*/;FGGB5>A35*)/;AFEF<??;C<3.?<<CCE
@M70528:330:000000000-K6D4P:1:1102:24443:3391 1:N:0:GTTGCGTTCA+GTTGCAGTTG
GGAGCCCCTGACATAGCATTCCCTCGATTAAATAATATAAGATTCTGACTTTTACCCCCTTCTCTGGGATTATTAATTATAGGACTTTATAAAGAAGGAGCGGGAACGGGATGAACAGTATATCCACCTTTATCAACGTTTTATCATTCAGGACCTTCAGTAGACTTAACAATTTTTTCTTTACACCTTGCAGGGATTTCTTCAATTTTAGGTGCCTTAAATTTTATTACTACAATTATTAATCTTAAAGCAAAAAACCTTTCAGCAGAAAAAATTAGACTTTTTGTCTGATCAGTTATTT
+
CCCCCGGGGGGGGGGGGGGGGGGGGGGGGGGGGGGGGGGGGGGGGGGGGGGGGGGGGGGGGGGGGGGGGGGGGGGGGGGGGGGGGGGGGGGGGGGGGGGGGGGGGGGGGGGGGGGGGGGGGGGGGGGGGGGGGGGGGGGGGGGGGGGGGGGGGGGGGGGGGGGGGGGGGGGGGGGGGGGGGGGGGGGGGGCFGGGGFGGGGGFGFGGGGGGFGGGGGGGGGGGGGGGGDGFGGGFGGFGFFFF6FFGGG78CFGFGGGFFFBAGFGFGFFFGGFFCA8?=CFGFFFFCFE<<6<<EEEFEE
@M70528:330:000000000-K6D4P:1:1102:22874:3395 1:N:0:GTTGCGTTCA+GTTGCAGTTG
GGAGCCCCTGACATAGCATTCCCTCGATTAAATAATATAAGATTCTGACTTTTACCCCCTTCTCTGGGATTATTAATTATAGGACTTTATAAAGAAGGAGCGGGAACGGGATGAACAGTATATCCACCTTTATCAACGTTTTATCATTCAGGACCTTCAGTAGACTTAACAATTTTTTCTTTACACCTTGCAGGGATTTCTTCAATTTTAGGTGCCTTAAATTTTATTACTACAATTATTAATCTTAAAGCAAAAAACCTTTCAGCAGAAAAAATTAGACTATTTGTCTGATCAGTTATTT
+
CCCCCGGGGGGGGGGFGGGGGGGGGGGGGGGGGGGGGGGGGGGGGGGGGGGGGGGGGGGGGGGGGGGGGGGGGGGGGGGGGGGGGGGGGGGGGGGGGGGGGGGGGGGGGDGGGGGGGGGGGGGGGGGGGGGGGGGGGGGGGGGGGGGGGGGGGGGGGGGGGGGGGGGGGGGGGGGGGGGGGGGGGGGGGCFGGGGGGGGGGGGGGGGGGGGGGGGGGGGGGGGGGGGGGGFGGGFGGGGFFFFFGFGGFGGGFGFGDGFFFFFGFGFGFFFGGFFGFEFFFFGFFEFFCFFFFFFFFFFEF
@M70528:330:000000000-K6D4P:1:1102:23606:3405 1:N:0:GTTGCGTTCA+GTTGCAGTTG
GGGGCCCCTGACATAGCATTCCCTCGATTAAATAATATAAGATTCTGACTTTTACCCCCTTCTCTGGGATTATTAATTATAGGACTTTATAAATAAGGAGCGGGAACGGGATGAACAGTATATCCACCTTTATCAACGTTTTATCATTCAGGACCTTCAGTAGACTTAACAATTTTTTCTTTACACCTTGCAGGGATTTCTTCAATTTTAGGTGCCTTAAATTTTATTACTACAATTATTAATCTTAAAGCAAAAAACCTTTCATCAGAAAAAATTAGACTATTTGTCTGATCAGTTATTT
+
CCCCCGGGGGGGGGGGGGGGGGGGGGGGGGGGGGGGGGGGGGGGGGGGGGGGGGGGGGGGGGGGGGGGGGGGGGGGGGGGGGGGGGGGGGGGGGGGGFGFFGGGGGGGGGGGGEFGGGGGGGGGGGGGGGGFGGGGGGGGGGGGGGGGGGGGGGGGGGGGGGGGGGGGGGGGGGGGGGGGGGGGFGGGG=DFF?EGGGGGGGGGGGGGGGGGGGGGGGGGGFGGG7EGGGFGGGFGGGGFFAFFGFGG,BDGFGFGGGFFFEFG*:>D4CFGG;FGF@6AEFGFF<ACEC)5CE)<CCEFE
@M70528:330:000000000-K6D4P:1:1102:7123:3409 1:N:0:GTTGCGTTCA+GTTGCAGTTG
GGAGCCCCTGACATAGCATTCCCTCGATTAAATAATATAAGATTCTGACTTTTACCCCCTTCTCTGGGATTATTAATTATAGGACTTTATAAAGAAGGAGCGGGAACGGGATGAACAGTATATCCACCTTTATCAACGTTTTATCATTCAGGACCTTCAGTAGACTTAACAATTTTTTCTTTACACCTTGCAGGGATTTCTTCAATTTTAGGTGCCTTAAATTTTATTACTACAATTATTAATCTTAAAGCAAAAAACCTTTCAGCAGAAAAAATTAGACTATTTGTCTGATCAGTTATTT
+
CCCCCGGGGGGGGGGGGGGGGGGGGGGGGGGGGGGGGGGGGGGGGGGGGGGGGGGGGGGGGGGGGGGGGGGGGGGGGGGGGGGGGGGGGGGGGGGGGGGGGGGGGGGGGGGGGGGGGGGGGGGGGGGGGGGGGGGGGGGGGGGGGGGGGGGGGGGGGGGGGGGGGGGGGGGGGGGGGGGGGGGGGGGGGG8FGGGGGGGGGGGGGGGGGGGGGGFFGGGGGGGGGGGGGGFGGGFGGGGFFFFFGFGFFFGGFGFCGGFFFFFGFGF;FFFGGFFGFFFFFFGFFCFFEF9?FEFFC?EEF
@M70528:330:000000000-K6D4P:1:1102:17037:3430 1:N:0:GTTGCGTTCA+GTTGCAGTTG
GGAGCCCCTGACATAGCATTCCCTCGATTAAATAATATAAGATTCTGACTTTTACCCCCTTCTCTGGGATTATTAATTATAGGACTTTATAAAGAAGGAGCGGGAACGGGATGAACAGTATATCCACCTTTATCAACGTTTTATCATTCAGGACCTTCAGTAGACTTAACAATTTTTTCTTTACACCTTGCAGGGATTTCTTCAATTTTAGGTGCCTTAAATTTTATTACTACAATTATTAATCTTAAAGCAAAAAACCTTTCAGCAGAAAAAATTAGACTATTTGTCTGATCAGTTATTT
+
CCCCCGGGGGGGGGGGGGGGGGGGGGGGGGGGGGGGGGGGGGGGGGGGGGGGGGGGGGGGGGGGGGGGGGGGGGGGGGGGGGGGGGGGGGGGGGGGGGGGGGGGGGGGGGGGGGGGGGGGGGGGGGGGGGGGGGGGGGGGGGGGGGGGGGGGGGGGGGGGGGGGGGGGGGGFFGGGGGGGGGGGGGGGGGGGG?EGGGGGGGGGGGGGGGGGGGGGGGGGFGGGGGGGGGFGGGFGGGGFFFFFGFGGGGGGFGFGGGEFFFFGFGE8AAFGGFFGFEFFFFGFFEFE?CCEEFFFFFCEF
@M70528:330:000000000-K6D4P:1:1102:17027:3447 1:N:0:GTTGCGTTCA+GTTGCAGTTG
GGAGCCCCTGACATAGCATTCCCTCGATTAAATAATATAAGATTCTGACTTTTACCCCCTTCTCTGGGATTATTAATTATAGTACTTTATAAAGAATGAGCGGGAACGTGATGAACAGTATATCCACCTTTATCAACGTTTTATCATTCAGGACCTTCAGTAGACTTAACAATTTTTTCTTTACACCTTGCATGGATTTCTTCAATTTTAGGTGCCTTACATTTTATTACTACAATTATTAATCTTAAAGCAAAAAACCTTTCAGCAGAAAAAATTAGACTATTTGTCTGATCAGTTCTTT
+
<@C<CFGDG@@FFGGGG-CFGGGGGCEG9,FFGGGGGGG<F,CFGGGFGGGGGGGFFGGGGGGFGFE,CFGGGGAEFGGGCE@EDEFFGFFFFGEE9FEAFF++:FFGC=E<CAAA9FF9FGGCGCG84EE<FGG9FGGFGGGGDAFFF,C,AFFGGGGGGG9F9FFE4EF9EFFFEFFGGG9FGFCDFDDF9E8:DFDFGF,7=DFDGF3,@,@DFFD,,@;EC,@A;FF7=E*722BB9AFFFFF+,+2;*09*3;9>F;+5/+84A)2,*-;C:)*;E=GCF);779)9><=<5)9.7
@M70528:330:000000000-K6D4P:1:1102:16829:3461 1:N:0:GTTGCGTTCA+GTTGCAGTTG
GGAGCCCCTGACATAGCATTCCCTCGATTAAATAATATAAGATTCTGACTTTTACCCCCTTCTCTGGGATTATTAATTATAGGACTTTATAAAGAAGGAGCGGGAACGGGATGAACAGTATATCCACCTTTATCAACGTTTTATCATTCAGGACCTTCAGTAGACTTAACAATTTTTTCTTTACACCTTGCAGGGATTTCTTCAATTTTAGGTGCCTTAAATTTTATTACTACAATTATTAATCTTAAAGCAAAAAACCTTTCAGCAGAAAAAATTAGACTATTTGTCTGATCAGTTATTT
+
CCCCCGGGGGGGGGGGGGGGGGGGGGGGGGGGGGGGGGGGGGGGGGGGGGGGGGGGGGGGGGGGGGGGGGGGGGGGGGGGGGGGGGGGGGGGGFFGGGGGGGGGGGGGGGGGGGGGGGGFGGGGGGGGGGGGGGGGGGGGGGGGGGGGGGGGGGGGGGGGGGGGGGGFGGGGGGGGGGGGGGGGGGGGGGGGGGGCFGGGGGGFGGGGGGGGGGGGGGGGGGGGGFGGGGFGGGFGGDGFFFFFGFGGFGGGFGFGGGDFFFFGFG9FFFFGGFFGFFFFFFGFCCCCECFFFEEFEFFFF
@M70528:330:000000000-K6D4P:1:1102:18866:3462 1:N:0:GTTGCGTTCA+GTTGCAGTTG
GGAGCCCCTGACATAGCATTCCCTCGATTAAATAATATAAGATTCTGACTTTTACCCCCTTCTCTGGGATTATTAATTATAGGACTTTATAAAGAAGGAGCGGGAACGGGATGAACAGTATATCCACCTTTATCAACGTTTTATCATTCAGGACCTTCAGTAGACTTAACAATTTTTTCTTTACACCTTGCAGGGATTTCTTCAATTTTAGGTGCCTTAAATTTTATTACTACAATTATTAATCTTAAAGCAAAAAACCTTTCAGCAGAAAAAATTAGACTATTTGTCTGATCAGTTATTT
+
CCCCCGGGGGGGGGGGGGGGGGGGGGGGGGGGGGGGGGGGGGGGGGGGGGGGGGGGGGGGGGGGGGGGGGGGGGGGGGGGGGGGGGGGGGGGGGGGGGGGGGGGGGGGGGGGGGGGGGGGGGGGGGGGGGGGGGGGGGGGGGGGGGGGGGGGGGGGGGGGGGGGGGGGGGGGGGGGGGGGGGGGGGGGGGGGGFGGGGGGGGGGGGGGGGGGGGGGGGGFGGGGGGGGGGFGGGFGGGFFFFFFGFGGFGGFAFFCGGFFFEFGFGFGFFFGGFFGF@FFEFGFFEFFEF<CEFFEEEFEE
@M70528:330:000000000-K6D4P:1:1102:6099:3467 1:N:0:GTTGCGTTCA+GTTGCAGTTG
GGAGCCCCTGACATAGCATTCCCTCGATTAAATAATATAAGATTCTGACTTTTACCCCCTTCTCTGGGATTATTAATTATAGGACTTTATAAAGAAGGAGCGGGAACGGGATGAACAGTATATCCACCTTTATCAACGTTTTATCATTCAGGACCTTCAGTAGACTTAACAATTTTTTCTTTACACCTTGCAGGGATTTCTTCAATTTTAGGTGCCTTAAATTTTATTACTACAATTATTAATCTTAAAGCAAAAAACCTTTCAGCAGAAAAAATTAGACTATTTGTCTGATCAGTTATTT
+
CCCCCGGGGGGGGGGGGGGGGGGGGGGGGGGGGGGFGGGGGGGGGGGGGGGGGGGGGGGGGGGGGGGGGGGGGGGGGGGGGGDDGGGGGGGGGGGGGGGGGGGGGGGGGGGGGGGGGGGGGGFFFGGGGGGGGGGGGGGGGGGGGGGGGGGGGGGGGGGGGGGGGGG;FFGGGGGGGGGGGGGGGGGGGGGGCGEDFGFDGGGGGGGGGGGGGGGGGGFFGGGGGFGGGGFFGFFGGGGFFCFFGFGFGGGGFGFGGGDFFFFGFGFCAFFCGFFGFE?FEFGFFFFFCCCEFFFFFFFFE
@M70528:330:000000000-K6D4P:1:1102:13577:3467 1:N:0:GTTGCGTTCA+GTTGCAGTTG
GGAGCCCTGACATAGCATTCCCTCGATTAAATAATATAAGATTCTGACTTTTACCCCCTTCTCTGGGATTATTAATTATAGGACTTTATAAAGAAGGAGCGGGAACGGGATGAACAGTATATCCACCTTTATCAACGTTTTATCATTCAGGACCTTCAGTAGACTTAACAATTTTTTCTTTACACCTTGCAGGGATTTCTTCAATTTTAGGTGCCTTAAATTTTATTACTACAATTATTAATCTTAAAGCAAAAAACCTTTCAGCAGAAAAAATTAGACTATTTGTCTGATCAGTTATTTT
+
CCCCCGFGG@GFGGGGGGGGGGGGGGGGEGGGGGGGGGGGGGGGGGGGGGGGGGGGGGGGGFGGGGGGGGGGGGGGGCFFGGGGGGGGGGGGG,EFGGGGGGGGGGGGGGGGGGGGGGGGGGGGGGGGGGGGGGGGGGGGGGGGGGGFGGGGGGGGGGGGGGGFGGFAFGGGGGGGGGGGGGFGGGGGGGG?FGGGGGGGGGGGGGGGGGGGGGGGGGDCGGGGCGGGFGFFGGFGGGGFAFFFGFGDGFFFFGFDCGFF=6FFFC@FFFF,5=AGFF@FEFGFFC=E3>CECFE6CFFFE
@M70528:330:000000000-K6D4P:1:1102:14770:3473 1:N:0:GTTGCGTTCA+GTTGCAGTTG
GGGACCCTGTTTTACTGTCTCTTATACACATCTCCGAGCCCACGAGACGTTGCGTTCAATCTCGTATGCCGTCTTCTGCTTGAAAAAAAAAAAACCTATCAACAGTTAATAAGAGATCACGACGTCTCCTCTCTAAACAGACCATTATCACCACGGGCCACCAGCGGATATAAGACTTGGAGGGCATGGTGTGATCGTCTTCATGAGTCGTTCATAGGTGTTAGGTGTCATCACTGCGCGTCTGCAAAACGTCCAGTCTCACCACGTGTCACTCGTACTAACCATGGACACGACAGTATAT
+
CCCCCGGEGCEFGGGGGGGGGGGGGGFDGGGGGGGGGGGGGGGGGGGFGGGGGGC@FFG<FEGGGFGGGGGGGGGGGGGGGGFGGGGEEGGG47++,,:,,C,=,?,CB,,<,,5,5,,,+++++8,3,,,,:7,5,,,,,3@,=,3,3,,,33@++++@+,,,6*53**,,6,,,,7,,,,**14,,,7,4=,,7B+***72+5+++4*3**+++5+++03+12+5+*+++*3*+21))05.)*1****)*0*0*2*/*/47*,1(*)0*206)/(4:62)**/)).),,(((((-)).)
@M70528:330:000000000-K6D4P:1:1102:23037:3481 1:N:0:GTTGCGTTCA+GTTGCAGTTG
GGAGCCCCTGACATAGCATTCCCTCGATTAAATAATATAAGATTCTGACTTTTACCCCCTTCTCTGGGATTATTAATTATAGGACTTTATAAAGAAGGAGCGGGAACGGGATGAACAGTATATCCACCTTTATCAACGTTTTATCATTCAGGACCTTCAGTAGACTTAACAATTTTTTCTTTACACCTTGCAGGGATTTCTTCAATTTTAGGTGCCTTAAATTTTATTACTACAATTATTAATCTTAAAGCAAAAAACCTTTCAGCAGAAAAAATTAGACTATTTGTCTGATCAGTTATTT
+
CCCCCGGGGGGGGGGGGGGGGGGGGGGGGGGGGGGGGGGGGGGGGGGGGGGGGGGGGGGGGGGGGGGGGGGGGGGGGGGGGGGGGGGGGGGGGGGGGGGGGGGGGGGGGGGGGGGGGGGGGGGGGGGGGGGGGGGGGGGGGGGGGGGGGGGGGGGGGGGGGGGGGGGGGGGGGGGGGGGGGGGGGGGGGGGGGGGGGGGGGGGGGGGGGGGGGGGGGGGGGGGGGGGGGGFGGGFGGGGFFFFFGFGGGGGGFGFGGGFFFFFGFGFGFFFGGFFGFFEFFFGFFFFFFEEFFFFFFFFFF
@M70528:330:000000000-K6D4P:1:1102:7935:3483 1:N:0:GTTGCGTTCA+GTTGCAGTTG
GGAGCCCCTGACATAGCATTCCCTCGATTAAATAATATAAGATTCTGACTTTTACCCCCTTCTCTGGGATTATTAATTATAGGACTTTATAAAGAAGGAGCGGGAACGGGATGAACAGTATATCCACCTTTATCAACGTTTTATCATTCAGGACCTTCAGTAGACTTAACAATTTTTTCTTTACACCTTGCAGGGATTTCTTCAATTTTAGGTGCCTTAAATTTTATTACTACAATTATTAATCTTAAAGCAAAAAACCTTTCAGCAGAAAAAATTAGACTATTTGTCTGATCAGTTATTT
+
CCCCCGGGGGGGGGGGGGGGGGGGGGGGGGGGGGGGGGGGGGGGGGGGGGGGGGGGGGGGGGGGGGGGGGGGGGGGGGGGGGGGGGGGGGGGGGGGGGGGGGGGGGGGGGGGGGGGGGGGGGGGGGGGGGGGGGGGGGGGGGGGGGGGGGGGGGGGGGGGGGGGGGGGGGGGGGGGGGGGGGGGGGGGGGGGGGGGGGGGGGGGGGGGGGGGGGGGGGFGGGGGGGGGGGFGGGFGGGGFFFFFGFGGGGGGFGFGGGFFFFFFFGFGFFFGGFFGFFFFFFGFFFFFFFFFFFFFFEF?C
@M70528:330:000000000-K6D4P:1:1102:5897:3493 1:N:0:GTTGCGTTCA+GTTGCAGTTG
GGAGCCCCTGACATAGCATTCCCTCGATTAAATAATATAAGATTCTGACTTTTACCCCCTTCTCTGGGATTATTAATTATAGGACTTTATAAAGAAGGAGCGGGAACGGGATGAACAGTATATCCACCTTTATCAACGTTTTATCATTCAGGACCTTCAGTAGACTTAACAATTTTTTCTTTACACCTTGCAGGGATTTCTTCAATTTTAGGTGCCTTAAATTTTATTACTACAATTATTAATCTTAAAGCAAAAAACCTTTCAGCAGAAAAAATTAGACTATTTGTCTGATCAGTTATTT
+
CCCCCGGGGGGGGGGGGGGGGGGGGGGGGGGGGGGGGGGGGGGGFGGGGGGGGGGCGCGGGGFGGGGGGGGGGGGGGFGGGGGGGGGGGGGGGGGGGFFCFGEGGGGGEGGGGGGGGGGGGGGGGGGGGGGGGGGFGGGGGGGGGGGGGGGFGFGGGGGGGGGGGGGFGGGGGGGGG@DGGGGGGGGGGGGGFGE7DFGFGGGGFBEGGGGGFFEGGGGGGGGFFGGGFFFGGG>FFGGFFFFFGFGGDFGDFGFGGGBFFFFGFGEGFFFGGFFGF3C6?FGFFEF?E3CFFEEFECECE
@M70528:330:000000000-K6D4P:1:1102:16739:3505 1:N:0:GTTGCGTTCA+GTTGCAGTTG
GGAGCCCCTGACATAGCATTCCCTCGATTAAATAATATAAGATTCTGACTTTTACCCCCTTCTCTGGGATTATTAATTATAGGACTTTATAAAGAAGGAGCGGGAACGGGATGAACAGTATATCCACCTTTATCAACGTTTTATCATTCAGGACCTTCAGTAGACTTAACAATTTTTTCTTTACACCTTGCAGGGATTTCTTCAATTTTAGGTGCCTTAAATTTTATTACTACAATTATTAATCTTAAAGCAAAAAACCTTTCAGCAGAAAAAATTAGACTATTTGTCTGATCAGTTATTT
+
CCCCCGGGGGGGGGGGGGGGGGGGGGGGGGGGGGGGGGGGGGGGGGGGGGGGGGGGGGGGGGGGGGGGGGGGGGGGGGGGGGGGFFGFGGGGGGGGGGGGGGGGGGGGGGGGGGGGGGGGGGGGGGGGGGGGGGGGGGGGGGGGGGGGGGGGGGGGGGGGGGGGGGGFEGGGGGGGGGGGGGGGGGGGGGGGGGGGGGGGGGGGGGGGGGCFGGGGGGGGGGGGGGGGGGFGGGFGGGGFFFFFGFGFGFGGFGFGGGFFFFFGEGEGFFF6C@FGF;CFEFGFFEFCEE<C<CEEFE??E
@M70528:330:000000000-K6D4P:1:1102:20039:3508 1:N:0:GTTGCGTTCA+GTTGCAGTTG
GGAGCCCCTGACATAGCATTCCCTCGATTAAATAATATAAGATTCTGACTTTTACCCCCTTCTCTGGGATTATTAATTATAGGACTTTATAAAGAAGGAGCGGGAACGGGATGAACAGTATATCCACCTTTATCAACGTTTTATCATTCAGGACCTTCAGTAGACTTAACAATTTTTTCTTTACACCTTGCAGGGATTTCTTCAATTTTAGGTGCCTTAAATTTTATTACTACAATTATTAATCTTAAAGCAAAAAACCTTTCAGCAGAAAAAATTAGACTATTTGTCTGATCAGTTATTT
+
CCCCCGGGGGGGGGGGGGGGGGGGGGGGGGGGGGGGGGGGGGGGGGGGGGGGGGGGGGGGGGGGGGGGGGGGGGGGGGGGGGGGGGGGGGGGGGFGGGGGGGGGGGGGGGGGGGGGGGGGGGGGGGGGGGGGGGGGGGGGGGGGGGGGGGGGGGGGGGGGGGGGGGGGGGGGGGGGGGGGGGGGGGGGGGGGGGGGGGGGGGGGGGGGGGGGGGGGGGFGGGGGGGGGGGFGGGFGGDGFFFFFGFGGGGGGFGFGGGFFFFFGFGFGAFFCGFFGFFFFFFGFFFFFFFFEFFFEFFFCE
@M70528:330:000000000-K6D4P:1:1102:24166:3519 1:N:0:GTTGCGTTCA+GTTGCAGTTG
GGAGCCCCTGACATAGCATTCCCTCGATTAAATAATATAAGATTCTGACTTTTACCCCCTTCTCTGGGATTATTAATTATAGGACTTTATAAAGAAGGAGCGGGAACGGGATGAACAGTATATCCACCTTTATCAACGTTTTATCATTCAGGACCTTCAGTAGACTTAACAATTTTTTCTTTACACCTTGCAGGGATTTCTTCAATTTTAGGTGCCTTAAATTTTATTACTACAATTATTAATCTTAAAGCAAAAAACCTTTCAGCAGAAAAAATTAGACTATTTGTCTGATCAGTTATTT
+
CCCCCGGGGGGGGGGGGGGGGGGGGGGGGGGGGGGGGGGGGGGGGGGGGGGGGGGGGGGGGGGGGGGGGGGGGGGGGGGGGGGGGGGGGGGGGGGGGGGGGGGGGGGGGGGGGFGGGGGGGGGGGGGGGGGGGGGGGGGGGGGGGGGGGFGGGGGGGGGGGGGGGGGGGGGGGGGGGGGGGGGGFGGGGGGGGGGGGGGGGGGGGGGGGGDFGGGGGGGGGGGGGGGGGFFFGGFGGGGFAAFFGFGGGGFFFGFGCGFFFFFGFFFDFFFGGFFFFFFFFFGFF?FE?CEFEEFFFFFFF
@M70528:330:000000000-K6D4P:1:1102:13392:3520 1:N:0:GTTGCGTTCA+GTTGCAGTTG
GGAGCCCCTGACATAGCATTCCCTCGATTAAATAATATAAGATTCTGACTTTTACCCCCTTCTCTGGGATTATTAATTATAGGACTTTATAAAGAAGGAGCGGGAACGGGATGAACAGTATATCCACCTTTATCAACGTTTTATCATTCAGGACCTTCAGTAGACTTAACAATTTTTTCTTTACACCTTGCAGGGATTTCTTCAATTTTAGGTGCCTTAAATTTTATTACTACAATTATTAATCTTAAAGCAAAAAACCTTTCAGCAGAAAAAATTAGACTATTTGTCTGATCAGTTATTT
+
CCCCCG@FGGGGGGGGGGGGGGGGGGGGGGGGGGGGGGGGGGGGGGGGGGGGGGGGGGDEGGGGGGGGFFGGGGGGGGGGGGGGGGGGGGGGGGGFFGGGGGGGGGGGGGGGGGDFGGGGGGGGGGGGGGGGGGGGGGFFFGGGGGGGGGGGFGGGGGGFFFFFFGGGGGGGGGGGGGGGGGGGGGFFGGGGGFEGFGGFGGGFDFFGGGGGGGGGGGGGGGGFFFGGGGFGGGFGGGGFFFFCGFGFFFGGFGFGGGFFFFFGFFFFF6;:6;FGFEFFFFGFFEFFFFFFFFFECEFEF
@M70528:330:000000000-K6D4P:1:1102:21748:3521 1:N:0:GTTGCGTTCA+GTTGCAGTTG
GGAGCCCCTGACATAGCATTCCCTCGATTAAATAATATAAGATTCTGACTTTTACCCCCTTCTCTGGGATTATTAATTATAGGACTTTATAAAGAAGGAGCGGGAACGGGATGAACAGTATATCCACCTTTATCAACGTTTTATCATTCAGGACCTTCAGTAGACTTAACAATTTTTTCTTTACACCTTGCAGGGATTTCTTCAATTTTAGGTGCCTTAAATTTTATTACTACAATTATTAATCTTAAAGCAAAAAACCTTTCAGCAGAAAAAATTAGACTATTTGTCTGATCAGTTATTT
+
CCCCCGGGGGGGGGGGGGGGGGGGGGGGGGGGGGGGGGGGGGGGGGGGGGGGGGGGGGGGGGGGGGGGGGGGGGGGGGGGGGGGGGGGGGGGGGGGGGGGGGGGGGGGGGGGGFGGGGGGGGGGGGGGGGGGGGGGGGGGGGGGGGGGGGGGGGGGGGGGGGGGGGGGGGGGGGGGGGGGGGGGGGGGGGGFGGGFGGGGGGGGGGGGGGGCGGGGGGGGGFGGGGGGGGFGGGFGGGGFFFFFGFGGGGGGFGFGGGFFFFFFCGFCFFFGGFFGFFFFFFGFFFFFFFFFFF8<<5CEF
@M70528:330:000000000-K6D4P:1:1102:19378:3528 1:N:0:GTTGCGTTCA+GTTGCAGTTG
GGAGCCCCTGACATAGCATTCCCTCGATTAAATAATATAAGATTCTGACTTTTACCCCCTTCTCTGGGATTATTAATTATAGGACTTTATAAAGAAGGAGCGGGAACGGGATGAACAGTATATCCACCTTTATCAACGTTTTATCATTCAGGACCTTCAGTAGACTTAACAATTTTTTCTTTACACCTTGCAGGGATTTCTTCAATTTTAGGTGCCTTAAATTTTATTACTACAATTATTAATCTTAAAGCAAAAAACCTTTCAGCAGAAAAAATTAGACTATTTGTCTGATCAGTTATTT
+
CCCCCGGGGGGGGGGGGGGGGGGGGGGGGGGGGGGGGGGGGGGGGGGGGGGGGGGGGGGGGGGGGGGGGGGGGGGGGGGGGGGGGGGGGGGGGGGGGGGGGGGGGGGGGGGGGGGGGGGGGGGGGGGGGGGGGGGGGGGGGGGGGGGGGGGGGGGGGGGGGGGGGGGFFGGGGGGGGGGGGGGGGGGGGGFGGGGGGGGGGGGGGGGGGGFGGGGGGGGGGGGGGGGGGGFGGGFGGGGFFFFFGFGGGGGGFFFGGGFFFFFGFGFGFFFGGFFFA@EFEFGFFFFEEFFFFFFCEEFFF
@M70528:330:000000000-K6D4P:1:1102:22984:3533 1:N:0:GTTGCGTTCA+GTTGCAGTTG
GGGACCCTGTTTTACTGTCTCTTATACACATCTCCGAGCCCACGAGACGTTGCGTTCAATCTCGTATGCAGTCTTCTGCTTGAAAAAAAAAAATCACTTTTGTCAACGTCATAATAAATTTTACCTCCAAATGAATAACTAATATCCTGGTAAAGCTGCATTAATTAATCACTTTTTTGGTCATTATTCAAATTAGCATATGCAGCTTCTAGACCCATAATTTTCATATATGTTGTACAACTCTCTATTTTTCGATAAAGCTCATTATCATGAAGAAGCGCAGCATTGCCATTGTTTTTAT
+
@CCCCEG@F@@FGGFGGEFAF<CEEFGGGFGGGEGFEE@CC<FCGG+6B:CFGEG,B<CCCD9FFCECA<FC,EE<<EF9CF8CF,EF:+@FF4:CAC,9?,B,9,,+4BFG<F,C,,CFF9F9B9,=?ECF,,,,:F,55,,:,?,,5A,:5,,?,::3,:7C,,C;D<AD9CA,,@88@DCCEF3,@,@FEA,3,,73,,35,,6<,,,,2,,1,45>,,,,,,,,+,44=,+=B788));+**++4+2+2)2+18@+/);CEF)+;+1++/+2((60(02))-1,)).)).6:(.(()
@M70528:330:000000000-K6D4P:1:1102:16979:3534 1:N:0:GTTGCGTTCA+GTTGCAGTTG
GGAGCCCCTGACATAGCATTCCCTCGATTAAATAATATAAGATTCTGACTTTTACCCCCTTCTCTGGGATTATTAATTATAGGACTTTATAAAGAAGGAGCGGGAACGGGATGAACAGTATATCCACCTTTATCAACGTTTTATCATTCAGGACCTTCAGTAGACTTAACAATTTTTTCTTTACACCTTGCAGGGATTTCTTCAATTTTAGGTGCCTTAAATTTTATTACTACAATTATTAATCTTAAAGCAAAAAACCTTTCAGCAGAAAAAATTAGACTATTTGTCTGATCAGTTATTT
+
CCCCCGGGGGGGGGGGGGGGGGGGGGGGGDGGGGGGGGGGGGGGGGGGGGGGGGGGGGGGGGGGGGGGGGGFGGGGGGGGGGGGGGGGGGGGGGFDGFGGGGGGGGGGGGGGGGGGGGGGGGGGGGGGGGGGGGGFGGGGGGGGGGGGGGFGGGGGGGGGGGGGGGGGGGGGGGGGFGGGGGGGGFFFFGFGGFEEGGGGGGF7AFGGGFFGGGGGGGGC:EGGGCGGGGFGGGFFGGGFFFFAFFF7C>FG64?F5DEFFFAGEG=GFFF6*45CE3?AEFGF=5@?EFEECEF75)75<
@M70528:330:000000000-K6D4P:1:1102:11286:3535 1:N:0:GTTGCGTTCA+GTTGCAGTTG
GGAGCCCCTGACATAGCATTCCCTCGATTAAATAATATAAGATTCTGACTTTTACCCCCTTCTCTGGGATTATTAATTATAGGACTTTATAAAGAAGGAGCGGGAACGGGATGAACAGTATATCCACCTTTATCAACGTTTTATCATTCAGGACCTTCAGTAGACTTAACAATTTTTTCTTTACACCTTGCAGGGATTTCTTCAATTTTAGGTGCCTTAAATTTTATTACTACAATTATTAATCTTAAAGCAAAAAACCTTTCAGCAGAAAAAATTAGACTATTTGTCTGATCAGTTATTT
+
CCCCCGGGGGGGGGGGGGGGGGGGGGGGGGGGGGGGGGGGGGGGGGGGGGGGGGGGGGGGGGGGGGGGGGGGGGGGGGGGGGGGGGGGGGGGGGGGGGGGGGGGGGGGGGGGGGGGGGGGGGGGGGGGGGGGGGGGGGGGGGGGGGGGGGGGGGGGGGGGGGGGGGGGGGGGGGGGGGGGGGGGGGGGGGGGGGGGGGGGGGGGGGGGGGGGGGGGGGGGGGGGGGGGGGFFGGFGGGGFFFFFGFGGFGGGFCFGGGFFFFFGFGFFAF4FG@FGFEFFFFGFFFFEFFFFEFFFCEFEE
@M70528:330:000000000-K6D4P:1:1102:8986:3547 1:N:0:GTTGCGTTCA+GTTGCAGTTG
GGAGCCCCTGACATAGCATTCCCTCGATTAAATAATATAAGATTCTGACTTTTACCCCCTTCTCTGGGATTATTAATTATAGGACTTTATAAAGAAGGAGCGGGAACGGGATGAACAGTATATCCACCTTTATCAACGTTTTATCATTCAGGACCTTCAGTAGACTTAACAATTTTTTCTTTACACCTTGCAGGGATTTCTTCAATTTTAGGTGCCTTAAATTTTATTACTACAATTATTAATCTTAAAGCAAAAAACCTTTCAGCAGAAAAAATTAGACTATTTGTCTGATCAGTTATTT
+
CCCCCGGGGGGGGGGGGGGGGGGGGGGGFGFGGGGGGGGGGFGGGGGGGGGGGGGCGGGGGGGGGGGGGGGGGGGGGGGGGGGGGGGGGGGGGGGGGGGGGGGGGGGGGGGGGGGGGGGGGFGGGGGGGGGGGGFGGGGGGGGGGGGGGGGGGGGGGGGGGGGGGGGDGGGGGGGGGGGGGGGGGGGGGGGGGEGGGGGGGGGGGGGGGGGGGGGGGFGDAFGGGGFGFGFGGGFGGGGFFFBFGFGGGGGFFFFGCCFFF=6DFGF;FFFC*4FFFF<BCFGAA<F?CC3?CEFEEEFFE
@M70528:330:000000000-K6D4P:1:1102:17863:3549 1:N:0:GTTGCGTTCA+GTTGCAGTTG
GGAGCCCCTGACATAGCATTCCCTCGATTAAATAATATAAGATTCTGACTTTTACCCCCTTCTCTGGGATTATTAATTATAGGACTTTATAAAGAAGGAGCGGGAACGGGATGAACAGTATATCCACCTTTATCAACGTTTTATCATTCAGGACCTTCAGTAGACTTAACAATTTTTTCTTTACACCTTGCAGGGATTTCTTCAATTTTAGGTGCCTTAAATTTTATTACTACAATTATTAATCTTAAAGCAAAAAACCTTTCAGCAGAAAAAATTAGACTATTTGTCTGATCAGTTATTT
+
CCCCCGGGGGGGGGGGGGGGGGGGGGGGGGGGGGGGGGGGGGGGGGGGGGGGGGGGGGGGGGGGGGFGDGGGGGGGGGGGGGFGGGGGGGGGGGGGDFGGGGGGGGGGGGGGEGGGGGGGGGGGGGGGGGGGGGGFGGGGGGGGGGGGGGGGGGGGGGGGGGGGGGGCFGGGGGGGGGGGGGGGGGGGGGGGDGGFGGGGGGGGGGGGGGF6FGFGGGGGGGGGGFGGGGFGGFFGGGCFFFFFGFGF9FGGFGFGGGBFFEFGFGEFFFF6C>FFFEFFFFGFFFFFFCEFFFFFFCFFF
@M70528:330:000000000-K6D4P:1:1102:17851:3566 1:N:0:GTTGCGTTCA+GTTGCAGTTG
GGAGCCCCTGACATAGCATTCCCTCGATTAAATAATATAAGATTCTGACTTTTACCCCCTTCTCTGGGATTATTAATTATAGTACTTTATAAAGAAGGAGCGGGAACGGGATGAACAGTATATCCACCTTTATCAACGTTTTATCATTCAGGACCTTCAGTAGACTTAACAATTTTTTCTTTACACCTTGCAGGGATTTCTTCAATTTTAGGTGCCTTAATTTTTATTACTACAATTATTAATCTTAAAGTACAAAACCTTTCAGCAGATAAAATTAGACTATTTGTCTGATCAGTTATTT
+
9CCCCGGGGGFGFFE9FFFGGGGFGGGGGFGGGFGGGGFDGGACGFAEGGGGGGGAFFFFGGGGG9E8EFFGG9EFCCGGFG@CFGGGFGGGGCE,,CFEFE++@FG@FGGGCCDGGGGGGGGF<EGGGFGDGGCFDEGGFFGFFDFGGGDGGGGFA8:=E@<AE<EEFC,:9FFGGGGFFDAED,>DGFFGGF6BDD>EGGFCEGGGGC,,@?C9FGF,,5;EFAEGF;AE@F5C:+?+5;FCFFG7C7+2+=97>99FFF6=5+*;?*=1=*=*06*;*/=CCCC<?CEF9)49<3?)1
@M70528:330:000000000-K6D4P:1:1102:24788:3570 1:N:0:GTTGCGTTCA+GTTGCAGTTG
GGAGCCCCTGACATAGCATTCCCTCGATTAAATAATATAAGATTCTGACTTTTACCCCCTTCTCTGGGATTATTAATTATAGGACTTTATAAAGAAGGAGCGGGAACGGGATGAACAGTATATCCACCTTTATCAACGTTTTATCATTCAGGACCTTCAGTAGACTTAACAATTTTTTCTTTACACCTTGCAGGGATTTCTTCAATTTTAGGTGCCTTAAATTTTATTACTACAATTATTAATCTTAAAGCAAAAAACCTTTCAGCAGAAAAAATTAGACTATTTGTCTGATCAGTTATTT
+
CCCCCGGGGGGGGGGGGGGGGGGGGGGGGGGGGGGGGGGGGGGGGGGGGGGGGGGGGGGGGGGGGGGGGGGGGGGGGGGGGGGGGGGGGGGGGGGGGGGGGGGGGGGGGGGGGGGGGGGGGGGGGGGGGGGGGGGGGGGGGGGGGGGGGGGGGGGGGGGGGGGGGGGGGGGGGGGGFGGGGGGGGGGGGGGGGGGGGGGGGGGGGGFGFFCFGGGGGGGGDFGGGGGGGFFFGGFGG7EFFFFFGFGGGFGGFGFGGGFFFFFC5CCGFFFGGFFGFE?=?AGFF<FEF?EE;CFEECC?C
@M70528:330:000000000-K6D4P:1:1102:22824:3582 1:N:0:GTTGCGTTCA+GTTGCAGTTG
GGAGCCCCTGACATAGCATTCCCTCGATTAAATAATATAAGATTCTGACTTTTACCCCCTTCTCTGGGATTATTAATTATAGGACTTTATAAAGAAGGAGCGGGAACGGGATGAACAGTATATCCACCTTTATCAACGTTTTATCATTCAGGACCTTCAGTAGACTTAACAATTTTTTCTTTACACCTTGCAGGGATTTCTTCAATTTTAGGTGCCTTAAATTTTATTACTACAATTATTAATCTTAAAGCAAAAAACCTTTCAGCAGAAAAAATTAGACTATTTGTCTGATCAGTTATTT
+
CCCCCGGGGGGGGGGGGGGGGGGGGGGGGGGGGGGGGGGGGGGGGGGGGGGGGGGGGGGGGGGGGGGGGGGGGGGGGGGGGGGGGGGGGGGGGGGGGGGGGGGGGGGGGGGGGCGGFGGGGGGGGGGGGGGGGGGGGGGGGGGGGFGGGGGG@FGGGGGGGGGGGGGGGGGGGGGGGGGGGGGEGGFGGGGGGGGFCFGGGGGGGGGGGGGCFGGGGGGGGGGGGGGGGGFGGGFGGGGFFFFFGFDGFGGGFGFGCGBFFFFG4:CFFFFGGFFFFECBEFGFFFF<CE3<>E<FECCEF
@M70528:330:000000000-K6D4P:1:1102:23527:3588 1:N:0:GTTGCGTTCA+GTTGCAGTTG
GGAGCCCCTGACATAGCATTCCCTCGATTAAATAATATAAGATTCTGACTTTTACCCCCTTCTCTGGGATTATTAATTATAGGACTTTATAAAGAAGGAGCGGGAACGGGATGAACAGTATATCCACCTTTATCAACGTTTTATCATTCAGGACCTTCAGTAGACTTCACAATTTTTTCTTTACACCTTGCAGGGATTTGTTCAATTTTAGGTGCCTTAAATTTCATTACTACAATTATTAGTCTTAAAGCAAAAAACCTTTCAGCAGAAAAAATTAGACTATTTGTCTAATCAGTTATTT
+
@C8@CFDE@FEFGG<<EFFGFCC@DC@EG;,,<F@F@E,;6F@,C;EF@EFCE9FEEG7@<@6;FGG@,,6C<@FC<F<FCFGFCFEGFCFG<@ECC8F<DC+7:FFE@CGDC85F<<<CE?9,5C,,,5C<@F5B4CBEFEGDDAF@E9FF<++A<EFFA<55?EE;,=F=E=<@FGGFCG,;=DGG8F83>=8FGFF,CF,@,7>,@,@,@D?,7E:AFFGG,,5E?FF78EA;C8+?9+49E99@:=FGFGAFGG)8?@8:E7*8?AA?FBFF<E?=?FCA:5;6))17744?E)9CE
@M70528:330:000000000-K6D4P:1:1102:22842:3589 1:N:0:GTTGCGTTCA+GTTGCAGTTG
GGAGCCCCTGACATAGCATTCCCTCGATTAAATAATATAAGATTCTGACTTTTACCCCCTTCTCTGGGATTATTAATTATAGGACTTTATAAAGAAGGAGCGGGAACGGGATGAACAGTATATCCACCTTTATCAACGTTTTATCATTCAGGACCTTCAGTAGACTTAACAATTTTTTCTTTACACCTTGCAGGGATTTCTTCAATTTTAGGTGCCTTAAATTTTATTACTACAATTATTAATCTTAAAGCAAAAAACCTTTCAGCAGAAAAAATTAGACTATTTGTCTGATCAGTTATTT
+
CCCCCGGGGGGGGGGGGGGGGGGGGGGGGGGGGGGGGGGGGGGGGGGGGGGGGGGGGGGGGGGGGGGGGGGGGGGGGGGGGGGGGGGGGGGGGGGGGGGGGGGGGGGGGGGGGGGGGGGGGFGGGGGGGGGGGGGGGGGGGGGGGGGGGGGGGGGGGGGGGGGGGGGGEFGGGGGGGGGGGGGGGGGGGGGGGFGGGGGGGGGGGGGGGGGGGGGGGGGGFGGGGGGGGF>FGGFGGGGFFFFFGFGGGFGGFGFGGGFFFF8:5F=FFFFGF9FFEEFFEFGFFCFFEF<EFFECEFEFF
@M70528:330:000000000-K6D4P:1:1102:9066:3595 1:N:0:GTTGCGTTCA+GTTGCAGTTG
GGAGCCCCTGACATAGCATTCCCTCGATTAAATAATATAAGATTCTGACTTTTACCCCCTTCTCTGGGATTATTAATTATAGGACTTTATAAAGAAGGAGCGGGAACGGGATGAACAGTATATCCACCTTTATCAACGTTTTATCATTCAGGACCTTCAGTAGACTTAACAATTTTTTCTTTACACCTTGCAGGGATTTCTTCAATTTTAGGTGCCTTAAATTTTATTACTACAATTATTAATCTTAAAGCAAAAAACCTTTCAGCAGAAAAAATTAGACTATTTGTCTGATCAGTTATTT
+
CCCCCGGGGGGGGGGGGGGGGGGGGGGGGGGGGGGGGGGGGGGGGGGGGGGGGGGGGGGGGGGGGGGGGGGGGGGGGGGGGGGGGGGGGGGGGGGGGGGFGGGGGGGGGGGGGGGGGGGGGGGGGGGGGGGGGGGGGGGGGGGGGGGGGGGGGGGGGGGGGGGGGGGGGGGGGGGGGGGGGGGGGGGGGGGGGGGGGGGGGGGGGGGGGGGGGFGGGGGGGGGGGGGGGGFGGGFGGGGFFFFFGFGGFGGGFGFGGGFFFFFGFGFGFFFGG9AFEFFFFFGFFFFCFFCFFEFEC?ECE
@M70528:330:000000000-K6D4P:1:1102:11487:3601 1:N:0:GTTGCGTTCA+GTTGCAGTTG
GGAGCCCCTGACATAGCATTCCCTCGATTAAATAATATAAGATTCTGACTTTTACCCCCTTCTCTGGGATTATTAATTATAGGACTTTATAAAGAAGGAGCGGGAACGGGATGAACAGTATATCCACCTTTATCAACGTTTTATCATTCAGGACCTTCAGTAGACTTAACAATTTTTTCTTTACACCTTGCAGGGATTTCTTCAATTTTAGGTGCCTTAAATTTTATTACTACAATTATTAATCTTAAAGCAAAAAACCTTTCAGCAGAAAAAATTAGACTATTTGTCTGATCAGTTATTT
+
CCCCCG@FGGGGGGGGGGGGGGGGGGGGGGGGGGGGGGGGGGGGGGGGGGGGGGGGGGGGGGGGGGGGGGGGGGGGGGGGGGGGGGGGGGGGGGGGGGGGGGGGGGGGGGGGGGGGGGGGGGGGGGGGGGGGGGGGGGGGGGGGGGGGGGGGGGGGGGGGGGGGGGGGGGGGGGGGGGGGGGGGGGGGGGGFGGGFGGGGGGGGFGGGGGGGGGGGGGGGGGGGGGGGGGFGGGFGGGGFFFFFGFGGFF>FFGFGGGBFFFFGEGFGFFFCG6FFE5CFFFGFFFF?EFCFF?@EFFFFF
@M70528:330:000000000-K6D4P:1:1102:15139:3602 1:N:0:GTTGCGTTCA+GTTGCAGTTG
GGAGCCCCTGACATAGCATTCCCTCGATTAAATAATATAAGATTCTGACTTTTACCCCCTTCTCTGGGATTATTAATTATAGGACTTTATAAAGAAGGAGCGGGAACGGGATGAACAGTATATCCACCTTTATCAACGTTTTATCATTCAGGACCTTCAGTAGACTTAACAATTTTTTCTTTACACCTTGCAGGGATTTCTTCAATTTTAGGTGCCTTAAATTTTATTACTACAATTATTAATCTTAAAGCAAAAAACCTTTCAGCAGAAAAAATTAGACTATTTGTCTGATCAGTTATTT
+
CCCCCGGGGGGGGGGGGGGGGGGGGGGGGGGGGGGGFGGGGGGGGGGGGGGGGGGGGGGGGGGGGGGGGGGGGGGGGGGGGGGGGGGGGGGGGGGGGGGGGGGGGGGGGGGGGGGGGGGGGGGGGGGGGGGGGGGGGGGGGGGGGGGGGGGGGGGGGGGGGGGGGGGGGGGGGGGGGGGGGGGGGGGGGGGGGGGGGGGGGGGGGGGGGGGGGGGGGGGGGGGGGGGGGGFGGGFGGGGFFFFFGFGGGGGGFGFGGGFFFFFG?GEGFFFGGFFGFFFFEFGFFFF<CF<EEF@?EEFEF
@M70528:330:000000000-K6D4P:1:1102:18761:3602 1:N:0:GTTGCGTTCA+GTTGCAGTTG
GGAGCCCCTGACATAGCATTCCCTCGATTAAATAATATAAGATTCTGACTTTTACCCCCTTCTCTGGGATTATTAATTATAGGACTTTATAAAGAAGGAGCGGGAACGGGATGAACAGTATATCCACCTTTATCAACGTTTTATCATTCAGGACCTTCAGTAGACTTAACAATTTTTTCTTTACACCTTGCAGGGATTTCTTCAATTTTAGGTGCCTTAAATTTTATTACTACAATTATTAATCTTAAAGCAAAAAACCTTTCAGCAGAAAAAATTAGACTATTTGTCTGATCAGTTATTT
+
CCCCCGGGGGGGGGGGGGGGGGGGGGGGGGGGGGGGGGGGGGGGGGGGGGGGGGGGGGGGGGGGGGGGFGGGGGGGGGGGGGGGGGGGGGGGGGGGGGGGGGGGGGGGGGGGGGGGGGGGGGGGGGGGGGGGGGGGGGGGGGGGGGGGGGGGGGGGGGGGGGGGGGGGGGGGGGGGGGGGGGGGGGGGGGGGGGGFGGGGGGGGGGGGGGGGGGGGGGGGGGGGGGGGGGFGGGFGGGGFFFFFGFGGFGGGFGFGGGFFFFFGFGFGFFFGGFFGFFFFEFGFFFFFEEFFFFEFFFFEE
@M70528:330:000000000-K6D4P:1:1102:24990:3602 1:N:0:GTTGCGTTCA+GTTGCAGTTG
GGAGCCCCTGACATAGCATTCCCTCGATTAAATAATATAAGATTCTGACTTTTACCCCCTTCTCTGGGATTATTAATTATAGGACTTTATAAAGAAGGAGCGGGAACGGGATGGACAGTATATCCACCTTTATCAACGTTTTATCATTCAGGACCTTCAGTAGACTTAACAATTTTTTCTTTACACCTTGCAGGGATTTCTTCAATTTTAGGTGCCTTAAATTTTATTACTACAATTATTAATCTTAAAGCAAAAAACCTTTCAGCAGAAAAAATTAGACTATTTGTCTGATCAGTTATTT
+
CCCCCGGGGGGGGGGGGGGGGGGGGGGGGGGGGGGGGGGGGGFGGGGGGGGGGGGGGGGGGGGGGGFGGGGGGGGGGGGGGGGGGGGGGGGGGGGGGGGGGGGGGGGDGGGGG,CFGGGGGGGGGGGGGGGGGGGGGGFGGGGGGGGGGGGGGGGGGGGFGGGGGGGGGGGGGGGGGGGFGGGGGCFGGGGGGGEGGGGGGGGGFGGGGGGGGGGGGGGFGGFGGGGGGGFCFGFGGGGFFFF6BEGCFFFFFFFGGGEFFFFGFGE<6AFGG9FCAECACFGFFCFF?3<C<CEFFFFFF
@M70528:330:000000000-K6D4P:1:1102:23517:3607 1:N:0:GTTGCGTTCA+GTTGCAGTTG
GGAGCCCCTGACATAGCATTCCCTCGATTAAATAATATAAGATTCTGACTTTTACCCCCTTCTCTGGGATTATTAATTATAGGACTTTATAAAGAAGGAGCGGGAACGGGATGAACAGTATATCCACCTTTATCAACGTTTTATCATTCAGGACCTTCAGTAGACTTAACAATTTTTTCTTTACACCTTGCAGGGATTTCTTCAATTTTAGGTGCCTTAAATTTTATTACTACAATTATTAATCTTAAAGCAAAAAACCTTTCAGCAGAAAAAATTAGACTATTTGTCTGATCAGTTATTT
+
CCCCCGGGGGGGGGGGGGGGGGGGGGGGGGGGGGGGGGGGGGGGGGGGGGGGGGGGGGGGGGGGGGGGGGGGGGGGGGGGGGFGGGGGGGGGGGGGGGGGGGGGGGGGGGGGGGGGGGGGGGGGGGGGGGGGGGGGGGGGGGGGGGGGGGGGGGGGGGGGGGGGGGGGCGGGGGGGGGGGGGGGGGGGGGGGGGGGGGGGGGGGGGGGGGGFGGGGGGGGGGGGGGGGGGFGGGFGGGGFF6BFGFGGGGGGFGFGGGFFFFFGFGFGFFFFGFFGF@FFFFGFF3CEC;9CFCEEFFFCE
@M70528:330:000000000-K6D4P:1:1102:25008:3607 1:N:0:GTTGCGTTCA+GTTGCAGTTG
GGAGCCCCTGACATAGCATTCCCTCGATTAAATAATATAAGATTCTGACTTTTACCCCCTTCTCTGGGATTATTAATTATAGGACTTTATAAAGAAGGAGCGGGAACGGGATGGACAGTATATCCACCTTTATCAACGTTTTATCATTCAGGACCTTCAGTAGACTTAACAATTTTTTCTTTACACCTTGCAGGGATTTCTTCAATTTTAGGTGCCTTAAATTTTATTACTACAATTATTAATCTTAAAGCAAAAAACCTTTCAGCAGAAAAAATTAGACTATTTGTCTGATCAGTTATTT
+
C9@CCGG-FDGGGGFGGGGGGGGGGGGGGGGGGGGGDGGGGCFGGGGGGGGGGGDAFGGGD<FGGGGGGGGEGGGFFFDFGA@FGGGGGGFGEFF@FGGGGFEGGGGGGEGGG,EF<FD<FGGEFGGGGGGGGGGCGEBEGGGGGFGFGEFGGGGGEFGGGGGFGGG9FFGGFEFGGEGGGCFCAF==D@B@@EGFGGGGGGGGGGGGGGGFF?<EGGGGGGEDA@CF7AA,=?5CG@CFF>EFFA7C7++*/0AC5:DA?EFG<GC466A6F>FGF;)*9*;A@);336.9)1.76?EFF
@M70528:330:000000000-K6D4P:1:1102:11501:3613 1:N:0:GTTGCGTTCA+GTTGCAGTTG
GGAGCCCCTGACATAGCATTCCCTCGATTAAATAATATAAGATTCTGACTTTTACCCCCTTCTCTGGGATTATTAATTATAGGACTTTATAAAGAAGGAGCGGGAACGGGATGAACAGTATATCCACCTTTATCAACGTTTTATCATTCAGGACCTTCAGTAGACTTAACAATTTTTTCTTTACACCTTGCAGGTATTTCTTCAATTTTAGGTGCCTTAAATTTTATTACTACACTTATTAATCTTAAAGCAAAAAACCTTTCAGCAGAAAAAATTAAACTATTTGTATGATCAGTTATTT
+
CCCCCGFGGFEEFGDDF<FGGGE<F@B<F7@FC96FFFGGGFFF@@CFEEGGGGCEFDFCFFFGGGGGFCGGGAEE@FEGFGD<FGFFGDEGGG9F,:C,CCBC@CFC@BCFFGGGGGFGGGGGGGFG<EDE<FDEGEG<FEGE<9FA95F9FG<E,A,A?EDGGGFGGGEDF9DE?CFDGGFFEFFFF;DF,>,9@,3>FDCFFGGFGG8,EECGFFGFGGGFAFDA+;B,+@*25:FEFFF9CFFF,DF7AF?DGG>FF48C5BC*/))4/.A<7)98CBF7A);)9)7767@?CEEFE
@M70528:330:000000000-K6D4P:1:1102:18498:3618 1:N:0:GTTGCGTTCA+GTTGCAGTTG
GGAGCCCCTGACATAGCATTCCCTCGATTAAATAATATAAGATTCTGACTTTTACCCCCTTCTCTGGGATTATTAATTATAGGACTTTATAAAGAAGGAGCGGGAACGGGATGAACAGTATATCCACCTTTATCAACGTTTTATCATTCAGGACCTTCAGTAGACTTAACAATTTTTTCTTTACACCTTGCAGGGATTTCTTCAATTTTAGGTGCCTTAAATTTTATTACTACAATTATTAATCTTAAAGCAAAAAACCTTTCAGCAGAAAAAATTAGACTATTTGTCTGATCAGTTATTT
+
CCCCCGGGGGGGGGGGGGGGGGGGGGGGGGGGGGGGGGGGGGGGGGGGGGGGGGGGGGGGGGGGGGGGGGGGGGGGGGGGGGGGGGGGGGGGGGGGGGGGGGGGGGGGGGGGGGGGGGGGGGGGGGGGGGGGGGGGGGGGGGGGGGGGGGGGGGGGGGGGGGGGGGGGGGGGGGGGGGGGGGGGGGGGGGGGGGGGGGGGGGGGGGGGGGGGGGGGGGGGGGGGGGGGGGFGGGFGGGGFFFFFGFGGGGGGFGFGGGFFFFFGFGFGFFFGFBFGF;<AE6CFFFFEFFFFFFFFEFFFF
@M70528:330:000000000-K6D4P:1:1102:13720:3621 1:N:0:GTTGCGTTCA+GTTGCAGTTG
GGGACCCTGTTTTACTGTCTCTTATACACATCTCCGAGCCCACGAGACGTTGCGTTCAATCTCGTATGCCGTCTTCTGCTTGAAAAAAAAAAACTCTTTTACCAGGGACGAAACTGATCGCGTCAATCTCGCTACCTACTGCCTCGACCAGTCGTATCACCACCGTCTAACTTCTTACTAGCAGCCGCTGCAAAACTTAGGGTCGTCACTCGCATCTCAACTACTTCTCGTATAGCGATCGCAGTCAGTTGTGTAAGACACATCTACATGCACAACACTTTGCCTGGACATGGTATTAGGG
+
CCCCCGDFGFCEFDGFGGGGGGFGGGGGGGGGGGGGGGGGGGGGEGGGGGGGGGFFGFGECFFGGGGGGGGGGGGGGEGGGGEFGGFGFGGG+8,55,,C,,:,,+++4>>48+,C,,5+++6+3+,,,,,88++B,,D,8,,3,++8<+,,:>+83,,3F:3**,*,5@D,,,7,,,,,6,?>,,4*41*,6;,,,,62<*?**1***1<;****+++5*53++++0;/.*2+*<))9)<)7)*)**227*)2*2**/)..6*-*)**0)+2.)*(-8*)****))(().).).)))).(
@M70528:330:000000000-K6D4P:1:1102:9285:3635 1:N:0:GTTGCGTTCA+GTTGCAGTTG
GGAGCCCCTGACATAGCATTCCCTCGATTAAATAATATAAGATTCTGACTTTTACCCCCTTCTCTGGGATTATTAATTATAGGACTTTATAAAGAAGGAGCGGGAACGGGATGAACAGTATATCCACCTTTATCAACGTTTTATCATTCAGGACCTTCAGTAGACTTAACAATTTTTTCTTTACACCTTGCAGGGATTTCTTCAATTTTAGGTGCCTTAAATTTTATTACTACAATTATTAATCTTAAAGCAAAAAACCTTTCAGCAGAAAAAATTAGACTATTTGTCTGATCAGTTATTT
+
CCCCCGGGGGGGGGGGGGGGGGGGGGGGFGGGGGGGGGGGGGGGGGGGGGGGGGGGGGGGGGGGGGGGGGGGGGGGGGGGGGGGGGGGGGGGGGGGGGGGGGGGGGGGGGGGGFGGGGFGGGGGGGGGGGGGGGGGGGGGGGGGGGGGGGGGGGGGGGGGGGGGGGGGGGGGGGGGGGGGGGGGGGGGGGGGGFGGGGGGGGGGGGGGGGGGGGFGGGGGFGFFGGGGGGFGGGAGFGGFFCFFGFGGGGGFF4AFGGFFFFFGFGFFFFFG?>FGFFFFFFGFFFFFFEFFFFEFFFFCE
@M70528:330:000000000-K6D4P:1:1102:23545:3638 1:N:0:GTTGCGTTCA+GTTGCAGTTG
GGAGCCCTGTTTTACTGTCTCTTATACACATCTCCGAGCCCACGAGCCGTTGCGTTCAATCTCGTATGCCGTCTTCTGCTTGAAAAAAAAAAAGCAGAAAATGAAAAGGCAAAAACAGTACAGGCACATTTATCAATGATTTATCATCCATGAAATATAGCAAACTCACCCATTCGTCATTCAAACCTTGAAAGGCTGACGTCAATTGTATGTGTCTTAAATAATGACACTAAATTAGTTAATATCAAATCAAGTACCACTCATGACACACACATACTCATATTCAGTGATGACATCTGAT
+
CCCCCGGGG;EFGEFFGGGGGEFGGGGGGGGGGGGGGGGGGGGGGG+@FGGEGGGGGFFC<FEGGGGGGGGGGGGFG9FGGGGGGGCEGEGGC+,:,,:,,,:<9,,,+,,,,,+88=5,,B<,+,8,,,:,,:,5,,5<,,::,5,,:,,,,,7,,,9,9,,,,3,,8,,+88,,8++,7,,,5,*,,,37,,,3,,,28>6**,,,2,>2,,,,,,14,6,14,1,04)0*4+,**21++3++++1++****+1+3+)0()+/+)*))2:C<)*)))1)1***)1)))))))..3))).
@M70528:330:000000000-K6D4P:1:1102:22931:3643 1:N:0:GTTGCGTTCA+GTTGCAGTTG
GGAGCCCCTGACATAGCATTCCCTCGATTAAATAATATAAGATTCTGACTTTTACCCCCTTCTCTGGGATTATTAATTATAGGACTTTATAAAGAAGGAGCGGGAACGGGATGAACAGTATATCCACCTTTATCAACGTTTTATCATTCAGGACCTTCAGTAGACTTAACAATTTTTTCTTTACACCTTGCAGGGATTTCTTCAATTTTAGGTGCCTTAAATTTTATTACTACAATTATTAATCTTAAAGCAAAAAACCTTTCAGCAGAAAAAATTAGACTATTTGTCTGATCAGTTATTT
+
CCCCCGGGGGGGGGGGGGGGGGGGGGGGGGGGGGGGGGGGGGGGGGGGGGGGGGGGGGGGGGGGGGGGGGGGGGGGGGGGGGGGGGGGGGGGGGGGGGGGGGGGGGGGGGGGGGGGGGGGGGGGGGGGGGGFGGGGGGGGGGGGGGGGGGGGGGGGFGGGGGGGGGGGGGGGGGGGGGGGGGGGGGGGGGGGGGGGGGGGGGGGGGGGGGGGGGGGGGGGGGGGGGGGGGFGGGFGGGGFFFFFGFGGGGGGFGFGGGFFFFFGEGFFFFFGGFFGFFCFFFGFFEFEFEFFFFEEFFFFF
@M70528:330:000000000-K6D4P:1:1102:12413:3654 1:N:0:GTTGCGTTCA+GTTGCAGTTG
GGAGCCCCTGACATAGCATTCCCTCGATTAAATAATATAAGATTCTGACTTTTACCCCCTTCTCTGGGATTATTAATTATAGGACTTTATAAAGAAGGAGCGGGAACGGGATGAACAGTATATCCACCTTTATCAACGTTTTATCATTCAGGACCTTCAGTAGACTTAACAATTTTTTCTTTACACCTTGCAGGGATTTCTTCAATTTTAGGTGCCTTAAATTTTATTACTACAATTATTAATCTTAAAGCAAAAAACCTTTCAGCAGAAAAAATTAGACTATTTGTCTGATCAGTTATTT
+
CCCCCG,FGGGGGGGGGGGGGGGGGGGGGGGGGGGGGGGGGGGGGGGGGGGGGGGGGGGGGGGGGGGGGGGGGGGGGGGGGGGGGGGGGGGGGGGGGGGGGGGGGGGGGGGGGFGGGGGGGGGGGGGGGGGGGGGGGGEFGGGGGGGGGGGGGGGGGGGGGGGGGGGGGGGGGGGGGGGGGGGGGFGGGGGGGGDDGGGGGGGGGGGGGGGFGCGCGGGGGGGGGGGGGGFGGGFGFGGF>FFFGFGGGGGGAFFGGGBFFFFGFGEGF4AF<9FFFEEFFFGFFFF?EEFFFFFFFEFFF
@M70528:330:000000000-K6D4P:1:1102:23867:3673 1:N:0:GTTGCGTTCA+GTTGCAGTTG
GGAGCCCCTGACATAGCATTCCCTCGATTAAATAATATAAGATTCTGACTTTTACCCCCTTCTCTGGGATTATTAATTATAGGACTTTATAAAGAAGGAGCGGGAACGGGATGAACAGTATATCCACCTTTATCAACGTTTTATCATTCAGGACCTTCAGTAGACTTAACAATTTTTTCTTTACACCTTGCAGGGATTTCTTCAATTTTAGGTGCCTTAAATTTTATTACTACAATTATTAATCTTAAAGCAAAAAACCTTTCAGCAGAAAAAATTAGACTATTTGTCTGATCAGTTATTT
+
CCCCCGGGGGGGGGGGGGGGGGGGGGGGGGGGGGGGGGGGGGGGGGGGGGGGGGGGGGGGGGGGGGGGGGGFGGGGGGGGGGFGGGGGGGGGGGGGGGGGGGGGGGGGDGGGGGGGGGGFGGGGGGGGGGGGGGGGGGGGGGGGGGGGGGGGGGGGGGGGGGGGGGGGDGGGGGGGGGGGGGGGFFGGGGDFGGG7FGGGGGGGGGFGGGGFGGGGGGGFCGGGGGGGGGFGGGFGGGGFFAFFGFGGCFGGFGFGDGFFFFFGFGFGFFAFGBFFA)1ACFGFF?A??CC?CE<CE?CEE
@M70528:330:000000000-K6D4P:1:1102:15631:3678 1:N:0:GTTGCGTTCA+GTTGCAGTTG
GGAGCCCCTGACATAGCATTCCCTCGATTAAATAATATAAGATTCTGACTTTTACCCCCTTCTCTGGGATTATTAATTATAGGACTTTATAAAGAAGGAGCGGGAACGGGATGAACAGTATATCCACCTTTATCAACGTTTTATCATTCAGGACCTTCAGTAGACTTAACAATTTTTTCTTTACACCTTGCAGGGATTTCTTCAATTTTAGGTGCCTTAAATTTTATTACTACAATTATTAATCTTAAAGCAAAAAACCTTTCAGCAGAAAAAATTAGACTATTTGTCTGATCAGTTATTT
+
CCCCCGGGGGGGGGGGGGGGGGGGGGGGGGGGGGGGGGGGGGGGGGGGGGGGGGGGGGGGGGGGGGGGGGGGGGGGGGGGGGGGGGGGGGGGGGGGGGGGGGGGGGGGGGGGGGGGGGGGGGGGGGGGGGGGGGGGGGGGGGGGGGGGGGGGGGGGGGGGGGGGGGGEGGGGGGGGGGGGGGGGGGGGGGGGGGGGGGGGGGGGGGGGGGGGGGGGGGGGGGGGGGGGGGFGGGFGGGGFFFFFGFGFFGGGFGFGGGFFFFFGFGFGFFFGGFFGFFFFFFGFFFFFFEEEFFFEFFFFF
@M70528:330:000000000-K6D4P:1:1102:20518:3709 1:N:0:GTTGCGTTCA+GTTGCAGTTG
GGAGCCCCTGACATAGCATTCCCTCGATTAAATAATATAAGATTCTGACTTTTACCCCCTTCTCTGGGATTATTAATTATAGGACTTTATAAAGAAGGAGCGGGAACGGGATGAACAGTATATCCACCTTTATCAACGTTTTATCATTCAGGACCTTCAGTAGACTTAACAATTTTTTCTTTACACCTTGCAGGGATTTCTTCAATTTTAGGTGCCTTAAATTTTATTACTACAATTATTAATCTTAAAGCAAAAAACCTTTCAGCAGAAAAAATTAGACTATTTGTCTGATCAGTTATTT
+
CCCCCGGGGGGGGGGGGGGGGGGGGGGGGGGGGGGGGGGGGGGGGGGGGGGGGGGGGGGGGGGGGGGGGGGGGGGGGGGFFFFGGGGGGGGGGGGGGGGGGGGGGGGGGGGGGGGGGGGGGGGGGGGGGGGGGGGGGGGGGGGGGGGGGGGGGGGGGGGGGGGGGGGFGGGGGGGGGGGGGGGGGGGGGGGFGGGGFFFGGGCFCGGGGGGGGGDFFFGGGGGGGFGFGGFFGGFGGGGFFFFFGFGGGGFGFGFGGD>FF:CFF=>F4FFGG@FFF@CF?FGFF?7CECEE9<@FFFFFF
@M70528:330:000000000-K6D4P:1:1102:24784:3710 1:N:0:GTTGCGTTCA+GTTGCAGTTG
GGAGCCCCTGACATAGCATTCCCTCGATTAAATAATATAAGATTCTGACTTTTACCCCCTTCTCTGGGATTATTAATTATAGGACTTTATAAAGAAGGAGCGGGAACGGGATGAACAGTATATCCACCTTTATCAACGTTTTATCATTCAGGACCTTCAGTAGACTTAACAATTTTTTCTTTACACCTTGCAGGGATTTCTTCAATTTTAGGTGCCTTAAATTTTATTACTACAATTATTAATCTTAAAGCAAAAAACCTTTCAGCAGAAAAAATTAGACTATTTGTCTGATCAGTTATTT
+
CCCCCGGEGGGGGGGGGGGGGGGGGGGGGGGGGGGGGGGGGFGGGGGGGGGGGGGGGGGGGGGGGGGGGGGGGGGGGGGGGGGGGGGGGGGGGGGGGGGGGGGGGGGGGGGGGGGGGGGGGGGGGFGGGGGGGGGGGGGGGGGGGGGGGGCGGGGGGGGGGGGGGGGGCFGGGGGGGGGGGGGFFCGGDFGGGGGFGGGGGGFGFGGGGGGGGGGGGGGGDFGGGGGGGGFGFGFFFFFFFFFAGFGGGGG49F>?C<AFFE6FEGCCFAFFGFFGE@5ACAGFF?ACFEFFE3)9?EFEF
@M70528:330:000000000-K6D4P:1:1102:5915:3713 1:N:0:GTTGCGTTCA+GTTGCAGTTG
GGAGCCCCTGACATAGCATTCCCTCGATTAAATAATATAAGATTCTGACTTTTACCCCCTTCTCTGGGATTATTAATTATAGGACTTTATAAAGAAGGAGCGGGAACGGGATGAACAGTATATCCACCTTTATCAACGTTTTATCATTCAGGACCTTCAGTAGACTTAACAATTTTTTCTTTACACCTTGCAGGGATTTCTTCAATTTTAGGTGCCTTAAATTTTATTACTACAATTATTAATCTTAAAGCAAAAAACCTTTCAGCAGAAAAAATTAGACTATTTGTCTGATCAGTTATTT
+
CCCCCGGGGGGGGFGGGGGGGGGGGGGGGGGGGGGGGGGGGGGGGGEGGGGGGGGGGGGGGGGGGGGGGGGGGGGGGGGGGGGGGGGGGGGGGGGGGFGGGGGGGGGGGGGGGGGGGGGGGGGGGGGGGGGGGGGGGGGGGGGGGGGGGGGGGGGGGGGGGGGGGGGGGGGGGGGGGCGGGGGGGGFGGGGG9FGGGGGGGGGGGGGGGFCCFFGGGGGFGGGGGGGGGGFCGGAFGFGF>FFFGFGGGFGGFGFGGGAFFEFGFGEFFFFGGFF<E@EFEBGFFEC???EEEEFEFFFFF
@M70528:330:000000000-K6D4P:1:1102:22581:3715 1:N:0:GTTGCGTTCA+GTTGCAGTTG
GGAGCCCCTGACATAGCATTCCCTCGATTAAATAATATAAGATTCTGACTTTTACCCCCTTCTCTGGGATTATTAATTATAGGACTTTATAAAGAAGGAGCGGGAACGGGATGAACAGTATATCCACCTTTATCAACGTTTTATCATTCAGGACCTTCAGTAGACTTAACAATTTTTTCTTTACACCTTGCAGGGATTTCTTCAATTTTAGGTGCCTTAAATTTTATTACTACAATTATTAATCTTAAAGCAAAAAACCTTTCAGCAGAAAAAATTAGACTATTTGTCTGATCAGTTATTT
+
CCCCCGGGGGGGGGGGGGGGGGGGGGGGGGGGGGGGGGGGGGGGGGGGGGGGGGGGGGGGGGGGGGGGGGGGGGGGGGGGGGGGGGGGGGGGGGGGGGGGGGGGGGGGGGGGGGGGGGGGGGGGGGGGGGGGGGGGGGGGGGGGGGGGGGGGGGGGGGGGGGGGGGGGGGGGGGGGGGGGGGGGGGGGGGGGGGGGGGGGGGGGGGGGGGGGGGGGGGGGGGGGGGGGGGFGGGFGGGGFFFFFGFGGGGFGFGFGDGFFFEFGEGFGFFFGGFFGFFFFFFGFFFFECFFFFFFEEFFFF
@M70528:330:000000000-K6D4P:1:1102:23267:3722 1:N:0:GTTGCGTTCA+GTTGCAGTTG
GGAGCCCCTGACATAGCATTCCCTCGATTAAATAATATAAGATTCTGACTTTTACCCCCTTCTCTGGGATTATTAATTATAGGACTTTATAAAGAAGGAGCGGGAACGGGATGAACAGTATATCCACCTTTATCAACGTTTTATCATTCAGGACCTTCAGTAGACTTAACAATTTTTTCTTTACACCTTGCAGGGATTTCTTCAATTTTAGGTGCCTTAAATTTTATTACTACAATTATTAATCTTAAAGCAAAAAACCTTTCAGCAGAAAAAATTAGACTATTTGTCTGATCAGTTATTT
+
CCCCCGGGGGGGGGGGGGGGGGGGGGGGGGGGGGGGGGGGGGGGGGGGGGGGGGGGGGGGGGGGGGGGGGGGGGGGGGGGGGGGGGGGGGGGGGGGGGGGGGGGGGGGGGGGGGGGGGGGGGGGGGGGGGGGGGGGGGGGGGGGGGGGGGGGGGGGGGGGGGGGGGGGGGGGGGGGGGGGGGGGGGGGGGGGGGGGGGGGGGGGGGGGGGGGGGGGGGGGGGGGGGGGGGFGGGFGGGGFFFFFGFGGGGFGFGFGGGFFFFFGEGEGFFFGGFFGFFFFFFGFFFFCFFFFFFFFFEFFF
@M70528:330:000000000-K6D4P:1:1102:20507:3727 1:N:0:GTTGCGTTCA+GTTGCAGTTG
GGAGCCCCTGACATAGCATTCCCTCGATTAAATAATATAAGATTCTGACTTTTACCCCCTTCTCTGGGATTATTAATTATAGGACTTTATAAAGAAGGAGCGGGAACGGGATGAACAGTATATCCACCTTTATCAACGTTTTATCATTCAGGACCTTCAGTAGACTTAACAATTTTTTCTTTACACCTTGCAGGGATTTCTTCAATTTTAGGTGCCTTAAATTTTATTACTACAATTATTAATCTTAAAGCAAAAAACCTTTCAGCAGAAAAAATTAGACTATTTGTCTGATCAGTTATTT
+
CCCCCGGGGGGGGGGGGGGGGGGGGGGFGGGGGGGGGGGGGGGGGGGFGGGGGGGGGGGGGGGGGGGGGGGGGFGGGGGAAE<FFGGGFCGGGGGGGGGCFGGGGGGGGGGGGGGGGGGE9FFGGGGGGGGGGGGGGGGGGGGCE@FFGGGGGGGGGGGGGGGFGGGDGGGGGGGFFEFGFGGGGGGGGGGFGGEGGGFGGGFGFGGDCCFDGGGFGFFCGGGGFFGGGGFGGGFGGGGFFFAFFFGGGC>FFG*@GGEFFFAFCC4*AA8CD>FFAE3*7FGFFCACEECCC63CEEF?C
@M70528:330:000000000-K6D4P:1:1102:16538:3735 1:N:0:GTTGCGTTCA+GTTGCAGTTG
GGAGCCCCTGACATAGCATTCCCTCGATTAAATAATATAAGATTCTGACTTTTACCCCCTTCTCTGGGATTATTAATTATAGGACTTTATAAAGAAGGAGCGGGAACGGGATGAACAGTATATCCACCTTTATCAACGTTTTATCATTCAGGACCTTCAGTAGACTTAACAATTTTTTCTTTACACCTTGCAGGGATTTCTTCAATTTTAGGTGCCTTAAATTTTATTACTACAATTATTAATCTTAAAGCAAAAAACCTTTCAGCAGAAAAAATTAGACTATTTGTCTGATCAGTTATTT
+
CCCCCGGGGGGGGGGGGGGGGGGGGGGGGGGGGGGGGGGGGGGGGGGGGGGGGGGGGGGGGGGGGGGGGGGGGGGGGGGGGGGGGGGGGGGGGGGGGGGGGGGGGGGGGGGGGGGGGGGGGGGGGGGGGGGGGGGGGGGGGGGGGGGGGGGGGGGGGGGGGGGGGGGGGGGGGGGGGGGGGGGGGGGGGGGGGGGGGGGGGGGGGGGGGGGGGGGGGGGFGGGGGGGGGGFGGGFGGGGFFFFFGFGGCGFGFFFGGGFFFFFGFGFGFFFGGFFDF3?FFFGFFCFFFFFFFFFFFFFFF
@M70528:330:000000000-K6D4P:1:1102:13785:3744 1:N:0:GTTGCGTTCA+GTTGCAGTTG
GGAGCCCCTGACATAGCATTCCCTCGATTAAATAATATAAGATTCTGACTTTTACCCCCTTCTCTGGGATTATTAATTATAGGACTTTATAAAGAAGGAGCGGGAACGGGATGAACAGTATATCCACCTTTATCAACGTTTTATCATTCAGGACCTTCAGTAGACTTAACAATTTTTTCTTTACACCTTGCAGGGATTTCTTCAATTTTAGGTGCCTTAAATTTTATTACTACAATTATTAATCTTAAAGCAAAAAACCTTTCAGCAGAAAAAATTAGACTATTTGTCTGATCAGTTATTT
+
CCCCCGGGGGGGGGGGGGGGGGGGGGGGGGGGGGGGGGGGGGGGGGGGGGGGGGGGGGGGGGGGGGGGGGGGGGGGGGGGGGGGGGGGGGGGGGGGGGGGGGGGGGGGGGGGGGGGGGGGGGFGGGGGGGGGGGGGGGGGGGGGGGGGGGGGGGGGGGGGGGGGGGGGGGGGGGGGGGGGGGGGGGGGGGGGGGDFFFGGGGGGGGGGGGGFGGGGGGGGGGGGGGGGGGFGGGFGGGGFFFFFGFGGGGGGFGFGGGFFFFFGFGFGFFFGFBFGFEFFFFGFFFFCFFFFFFEEEFFEF
@M70528:330:000000000-K6D4P:1:1102:16146:3744 1:N:0:GTTGCGTTCA+GTTGCAGTTG
GGAGCCCCTGACATAGCATTCCCTCGATTAAATAATATAAGATTCTGACTTTTACCCCCTTCTCTGGGATTATTAATTATAGGACTTTATAAAGAAGGAGCGGGAACGGGATGAACAGTATATCCACCTTTATCAACGTTTTATCATTCAGGACCTTCAGTAGACTTAACAATTTTTTCTTTACACCTTGCAGGGATTTCTTCAATTTTAGGTGCCTTAAATTTTATTACTACAATTATTAATCTTAAAGCAAAAAACCTTTCAGCAGAAAAAATTAGACTATTTGTCTGATCAGTTATTT
+
CCCCCGGGGGGGGGGGGGGGFGGGGGGGGGGGGGGGGGGGGGGGGGGGGGGGGGGGGGGGGGGGGGGGGGGGGGGGGGGGGGGGGGGGGGGGGGGGGGGGGGGGGGGGEGGGGFGGGGGGGGGGGGGGGGGGGGGGGGGGGGGGGGGGGGGGGGGGGGGGGGGGGGGGGGGGGGGGGGGGGGGGGGGGGGGGGGGGGGGGGGGGGGFGGGGGGGGGGGGGGGGGGGGGGGFGGGFGGGGFFFFFGFGGGGGGFGFGGGBFFFFGFDE4AFFGGFFGF86AEFGFF3CECE3?CE<<EEFFF
@M70528:330:000000000-K6D4P:1:1102:17907:3749 1:N:0:GTTGCGTTCA+GTTGCAGTTG
GAGCCCCTGACATAGCCTTCCCTCGATTAAATAATATAAGATTCTGACTTTTACCCCCTTCTCTGGGATTATTAATTATAGGACTTTATAAAGAAGGAGCGGGAACGGGATGAACAGTATATCCACCTTTATCAACGTTTTATCATTCAGGACCTTCAGTAGACTTAACAATTTTTTCTTTACACCTTGCAGGGATTTCTTCAATTTTAGGTGCCTTAAATTTTATTACTACAATTATTAATCTTAAAGCAAAAAACCTTTCAGCAGAAAAAATTAGACTATTTGTCTGATCAGTTATTTT
+
CCCCCGGGGGGGGGGG-EFGGGGGGGGG6<<CFGGGGGGGGGGGGGFGGGGGGGGGGGGGGGGGGGGGGGGGGGGGGGGGGGGGGGGGGFGGGDGGGGGGGGGGGGGGGGGGGGGGGGGGGGGGGGGGGGGGGGGGGFGGGGGGFFGGGGGGGGGGGGGGGGGGGGGGGGFGGGGGGGGGGGGGGDGGGGGGGGGGGFFGGGGGGGGGGF6EFGGGGGGGGGGGGGGFGFC7FFFFFGFFCFFFGFFG?FGGFF>DCDFFFEFF?F3FFFFFG68:3)4;4FFFA?FECECCC<??EFE<<
@M70528:330:000000000-K6D4P:1:1102:19689:3750 1:N:0:GTTGCGTTCA+GTTGCAGTTG
GGAGCCCCTGACATAGCATTCCCTCGATTAAATAATATAAGATTCTGACTTTTACCCCCTTCTCTGGGATTATTAATTATAGGACTTTATAAAGAAGGAGCGGGAACGGGATGAACAGTATATCCACCTTTATCAACGTTTTATCATTCAGGACCTTCAGTAGACTTAACAATTTTTTCTTTACACCTTGCAGGGATTTCTTCAATTTTAGGTGCCTTAAATTTTATTACTACAATTATTAATCTTAAAGCAAAAAACCTTTCAGCAGAAAAAATTAGACTATTTGTCTGATCAGTTATTT
+
CCCCCGGGGGGGGGGGGGGGGGGGGGGGGGGGGGGGGGGGGGGGGGGGGGGGGGGGGGGGGGGGGGGGGGGGGGGGGGGGGGGGGGGGGGGGGGGGGGGGGGGGGGGGGGGGGGGGGGGGGGGGGGGGGGGGGGGGGGGGGGGGGGGGGGGGGGGGGGGGGGGGGGGGAFGGGGGGGGGGGGGGGGGGGGGGGGGFGGGGGGGGGGGGGGGGGGGGGGGGGGGGGGGGGGFGGGFGGGGFFFFFGFGGGGGGFGAFGGFFFFFGFGFGFFFGGFFGFFFFFFGFFEFEF?EEEFFFFCFFF
@M70528:330:000000000-K6D4P:1:1102:5421:3758 1:N:0:GTTGCGTTCA+GTTGCAGTTG
GGAGCCCCTGACATAGCATTCCCTCGATTAAATAATATAAGATTCTGACTTTTACCCTCTTCTCTGGGATTATTAATTATAGGACTTTATAAAGTAGTAGCGGGAACGGGATGAACAGTATATCAATCTTTATCAACGTTTTATCATTCAGGACCTTAAGTAGACTTAACAATTTTTTCTTTACACCTTGCAGGGCTTTCTTCAATTTTAGGTGCCTTAAATTTTATTACTACAATTATTAATCTTAAAGCAAAAAACCTTTCAGCAGAAAAAATTAGACTATTTGTCTGATCAGTTATTT
+
@A<@CB@BFGCFGG<6;6CCEAEC@@,C,BFCEF<CCGFDCG<6F<@C,EA<@@FG@,,,6<,;CF8F8EFFE9FF9,,C@@FA@FFA<EGGF<,C@<,,9+6+@@,?=FGB:,<EE4<5A,C<,C,,9,,5,CC5,8+:B+,<F,9,E<F9F7+AC,CFCG<55A,4C,:,6,,CF+@,>@FDFGE=DG8D>,6+6DB9BF,:,@;,2=,863,@CFFF:F><C;EF+,<E+@62B;91?69;F>C;5=+*0*;C*C>986+BC7>6A6)4?@F6>)<86B:1;?;<576CEF<CE?ECE
@M70528:330:000000000-K6D4P:1:1102:12645:3760 1:N:0:GTTGCGTTCA+GTTGCAGTTG
GGAGCCCCTGACATAGCATTCCCTCGATTAAATAATATAAGATTCTGACTTTTACCCCCTTCTCTGGGATTATTAATTATAGGACTTTATAAAGAAGGAGCGGGAACGGGATGAACAGTATATCCACCTTTATCAACGTTTTATCATTCAGGACCTTCAGTAGACTTAACAATTTTTTCTTTACACCTTGCAGGGATTTCTTCAATTTTAGGTGCCTTAAATTTTATTACTACAATTATTAATCTTAAAGCAAAAAACCTTTCAGCAGAAAAAATTAGACTATTTGTCTGATCAGTTATTT
+
CCCCCGGGGGGGGGGGGGGGGGGGGGGGGGGGGGGGGGGGGGGGGGGGGGGGGGGGGGGGGGGGGGGGGGGGGGGGGGGGGGGGGGGGGGGGGGGGGGGGGGGGGGGGGGGGGGGGGGGGGGGGGGGGGGGGGGGGGGGGGGGGGGGGGGGGGGGGGGGGGGGGGGGGGGGGGGGGGGGGGGGGGGGGGGGGGGGGGGGGGGGGGGGGGGGGGGGGGGGGGGGGGGGGGGFGGGFGGGGFFFFFGFGGCGGGFGFGGGFFFFFGFGFGFFFGGFFGFEFFFFGFFFF?EFFFFFFFFFFFF
@M70528:330:000000000-K6D4P:1:1102:24427:3764 1:N:0:GTTGCGTTCA+GTTGCAGTTG
GGAGCCCCTGACATAGCATTCCCTCGATTAAATAATATAAGATTCTGACTTTTACCCCCTTCTCTGGGATTATTAATTATAGGACTTTATAAAGAAGGAGCGGGAACGGGATGAACAGTATATCCACCTTTATCAACGTTTTATCATTCAGGACCTTCAGTAGACTTAACAATTTTTTCTTTACACCTTGCAGGGATTTCTTCAATTTTAGGTGCCTTAAATTTTATTACTACAATTATTAATCTTAAAGCAAAAAACCTTTCAGCAGAAAAAATTAGACTATTTGTCTGATCAGTTATTT
+
CCCCCGGEGGGGGGGGGGGGGGGGGGGGGGGGGGGGGGGGGGGGGGGGGGGGGGGGGGGGGGGGGGGGGGGGGGGGGGGGGGGFCGGGGGGGGGGGGGGGGGGGGGGGGGGGGGGDFGGFGGGGGGGGGGGGGGGGGGGGGGGGGGGGGFGGGGGGGGGGGGGGGGGCEGGGGGGGGGGGGGGGGGGGGGFF9FGDGGFGGGGGGGCFGFGGGFCFGGGGGGGGGGGGGAFFGF>FGGDFFFFFGFCFG779FDFFDGBFF=@DEFFGF4FDD6FCEFEFC=FFF?FEEC9<7CEC??EEE
@M70528:330:000000000-K6D4P:1:1102:21980:3769 1:N:0:GTTGCGTTCA+GTTGCAGTTG
GGAGCCCCTGACATAGCATTCCCTCGATTAAATAATATAAGATTCTGACTTTTACCCCCTTCTCTGGGATTATTAATTATAGGACTTTATAAAGAAGGAGCGGGAACGGGATGAACAGTATATCCACCTTTATCAACGTTTTATCATTCAGGACCTTCAGTAGACTTAACAATTTTTTCTTTACACCTTGCAGGGATTTCTTCAATTTTAGGTGCCTTAAATTTTATTACTACAATTATTAATCTTAAAGCAAAAAACCTTTCAGCAGAAAAAATTAGACTATTTGTCTGATCAGTTATTT
+
CCCCCGGGGGGGGGGGGGGGGGGGGGGGGGGGGGGGGGGGGGGGGGGGGGGGGGGGGGGGGGGGGGGGGGGGGGGGGGGGGGGGGGGGGGGGGGGGGGGGGEGGGGGGGGGGGGGGGGGGGGGGGGGGGGGGGGGGGGGGGGGGGGGGGGGGGGGGGGGGGGGGGGGGGGGGGGGGGGGGGGGGGGGGGGGGGGGGGGGGGGGGGGGGGGFFGGGGGGGGGGGGGGGGGGFGGGFGGGGFFFFFGFGGGGGGFGFFGGFFFFFGFGFGFFFGGFFFF@CFEFGFFFFCFEEFFFEEEEEFF
@M70528:330:000000000-K6D4P:1:1102:17919:3788 1:N:0:GTTGCGTTCA+GTTGCAGTTG
GGAGCCCCTGACATAGCATTCCCTCGATTAAATAATATAAGATTCTGACTTTTACCCCCTTCTCTGGGATTATTAATTATAGGACTTTATAAAGAAGGAGCGGGAACGGGATGAACAGTATATCCACCTTTATCAACGTTTTATCATTCAGGACCTTCAGTAGACTTAACAATTTTTTCTTACACCTTGCAGGGATTTCTTCAATTTTAGGTGCCTTAAATTTTATTACTACAATTATTAATCTTAAAGCAAAAAACCTTTCAGCAGAAAAAATTAGACTATTTGTCTGATCAGTTATTTT
+
CCCCCGGGGGGGGGGGGGGGGGGGGGGGGGGGGGGGGGGGGGGGGGGGGGGGGGGGGGGGGGGGGGGGGGGGGGGGGGGGGGGGGGGGGGGGGGGGGGGGGGGGGGGGGGGGGGGGGGGGGGGGGGGGGGGGGGGGGGGGGGGGGGGGGGGGGGGGGGGGGGGGGGGFGGGGGGGGGGGGGGGGGGGGGGFGGGGGGGGGGGGGGGGGGG6EFGGGGGGGFGGGGGGGCFFGGGFGFGGF9FFFGFCFF7CGFGFD:DFFFFFGFFBCF6A,9;AF;?@FFFGFFF6C3CECFFEEFFFFE
@M70528:330:000000000-K6D4P:1:1102:24548:3801 1:N:0:GTTGCGTTCA+GTTGCAGTTG
GGAGCCCCTGACATAGCATTCCCTCGATTAAATAATATAAGATTCTGACTTTTACCCCCTTCTCTGGGATTATTAATTATAGGACTTTATAAAGAAGGAGCGGGAACGGGATGAACAGTATATCCACCTTTATCAACGTTTTATCATTCAGGACCTTCAGTAGACTTAACAATTTTTTCTTTACACCTTGCAGGGATTTCTTCAATTTTAGGTGCCTTAAATTTTATTACTACAATTATTAATCTTAAAGCAAAAAACCTTTCAGCAGAAAAAATTAGACTATTTGTCTGATCAGTTATTT
+
CCCCCGGGGGGGGGGGGGGGGGGGGGGGGGGGGGGGGGGGGGGGGGGGGGGGGGGGGGGGGGGGGGGGGGGGGGGGGGGGGGGGGGGGGGGGGGGGGGGGGGGGGGGGGGGGGGGGGGGGGGGGGGGGGGGGGGGGGGGGGGGGGGGGGGGGGGGGGGGGGGGGGGGGGGGGGGGGGGGGGGGGGGGGGGGGGGGGGGGGGGGGGGGGGGGGGGGGGGGGGGGGGGGGGGFFGFFGGGGFFFFFGFGGGGGGFGFGGGFFFFFGFGFGFFAFFFFGFFFFFFGFFFFFFFFFFFFFEFFEF
@M70528:330:000000000-K6D4P:1:1102:12989:3849 1:N:0:GTTGCGTTCA+GTTGCAGTTG
GGAGCCCCTGACATAGCATTCCCTCGATTAAATAATATAAGATTCTGACTTTTACCCCCTTCTCTGGGATTATTAATTATAGGACTTTATAAAGAAGGAGCGGGAACGGGATGAACAGTATATCCACCTTTATCAACGTTTTATCATTCAGGACCTTCAGTAGACTTAACAATTTTTTCTTTACACCTTGCAGGGATTTCTTCAATTTTAGGTGCCTTAAATTTTATTACTACAATTATTAATCTTAAAGCAAAAAACCTTTCAGCAGAAAAAATTAGACTATTTGTCTGATCAGTTATTT
+
CCCCCGFGGGGGGGGGGGGGGGGGGGGGGGGGGGGGGGGGGGGGGGGGGGGGGGGGGGGGGGGGGGGGGGGGGGGGGGGGGGGGGGGGGGGGGGGGGGGGGGGGGGGGGGGGGGGGGGGGGGGGGGGGGGGFFGGGGGFGGDGGGGGGGGGGGGGGGGGGGGGGGGGGGGGGGGGGGGGGGGGGGGGGGGGGGGGGGGGGGGGGGGGGGGGGGGGGGGGGGGGGGGGGGGFGGGFGGGGFFFFFGFGGFDDG9DAFGGBFFEFGFGFGF)6=C9AGFFFFFFGFFEFEFCC?EE<EECEEE
@M70528:330:000000000-K6D4P:1:1102:21116:3856 1:N:0:GTTGCGTTCA+GTTGCAGTTG
GGAGCCCCTGACATAGCATTCCCTCGATTAAATAATATAAGATTCTGACTTTTACCCCCTTCTCTGGGATTATTAATTATAGGACTTTATAAAGAAGGAGCGGGAACGGGATGAACAGTATATCCACCTTTATCAACGTTTTATCATTCAGGACCTTCAGTAGACTTAACAATTTTTTCTTTACACCTTGCAGGGATTTCTTCAATTTTAGGTGCCTTAAATTTTATTACTACAATTATTAATCTTAAAGCAAAAAACCTTTCAGCAGAAAAAATTAGACTATTTGTCTGATCAGTTATTT
+
CCCCCFBFEGDGFGDEEFFGCEFFFECFCCFGAGFGFECFGGGFAFGFGGDFCFGGDGGGGGCEFGGFFFFGFFGGFE<FEGFFGGFGGGGGGFEFDFCEEGGEEFGGGGGGGGEAFFGEGGFGFGGGFFGGG<EFGGFGGGFGGFFGGGGGGGGGGGGGF9EGGGGGCFGF9FFFFCDFDGCEDGF@GGGGGEEFGGFGGGGGGGGCECFFG9CFFEGGGGFGG;CAC;FGGGFGGGGFFAAFFFGGCF8CFGFFDCBAF;CGFGFGFF4CD9;*7;3*78C=F?FEE))7>3397?EFF
@M70528:330:000000000-K6D4P:1:1102:10276:3856 1:N:0:GTTGCGTTCA+GTTGCAGTTG
GGAGCCCCTGACATAGCATTCCCTCGATTAAATAATATAAGATTCTGACTTTTACCCCCTTCTCTGGGATTATTAATTATAGGACTTTATAAAGAAGGAGCGGGAACGGGATGAACAGTATATCCACCTTTATCAACGTTTTATCATTCAGGACCTTCAGTAGACTTAACAATTTTTTCTCTACACCTTGCAGGGATTTCTTCAATTTTAGGTGCCTTAAATTTTATTACTATAATTATTAATCTTAAAGCAAAAAACCTTTCAGCAGAAAAAATTAGACTATTTGTCTGATCAGTTATTT
+
CCCCCGGGGGGGGGGGGGGGGGGGGGGGCGGGGGGGGGGGGGGGGGGGGGGGGGGGGGGGGGGGGGGGGGGGGGGGGGGGGGGGGGGGGGGGGGGGGGGFGGGGGGGGGGGGGGGGGGGGGGGGGGGGGGGGGGGGGGGGGGGGGGGGGGGGGGGGGGGGGGGGGGGGGGGGGGGGGGGGGGGGGFGGGGGGDFGGGGGGGGGGGGFGGGGGGDGGGGGGGGGGGFGGGGFG9BFGGGGF9B>FGFF@EFFGFCFGDGFFFFFGFGFGFFFFF@FCE@FFEFGFFEFFFEFFFFFFEEEEE
@M70528:330:000000000-K6D4P:1:1102:21139:3859 1:N:0:GTTGCGTTCA+GTTGCAGTTG
GGAGCCCCTGACATAGCATTCCCTCGATTAAATAATATAAGATTCTGACTTTTACCCCCTTCTCTGGGATTATTAATTATAGGACTTTATAAAGAAGGAGCGGGAACGGGATGAACAGTATATCCACCTTTATCAACGTTTTATCATTCAGGACCTTCAGTAGACTTAACAATTTTTTCTTTACACCTTGCAGGGATTTCTTCAATTTTAGGTGCCTTAAATTTTATTACTACAATTATTAATCTTAAAGCAAAAAACCTTTCAGCAGAAAAAATTAGACTATTTGTCTGATCAGTTATTT
+
CCBCCFDFFGEFFG<@EEFFEE@FDC,FECFF@FEEEF<CFGCGEFFE<E@EEEGGCECGF<@CFGGCEEFGGDDFA@EF@F<9CFFGFGGGGD9@C,,C<66C=CDGGG7FCFFDFFGAEGD<<<=F?EFFFCAFGCDFGCE@?@BFEGGGGGFFFGFGFEEGGGG9;EEEEEAFD@DAFGDFFDG8FFFCGFEFDF>FFGF;9EGCF7BFGFD9ECDCFGGGGFGCGFFA><97CGGFF6AFGF@:=C>>67*;CGFFF;FGC7/?;AAF49FGA3?A4AGF75A6?C<EEC<?C??3?
@M70528:330:000000000-K6D4P:1:1102:13077:3863 1:N:0:GTTGCGTTCA+GTTGCAGTTG
GGAGCCCCTGACATAGCATTCCCTCGATTAAATAATATAAGATTCTGACTTTTACCCCCTTCTCTGGGATTATTAATTATAGGACTTTATAAAGAAGGAGCGGGAACGGGATGAACAGTATATCCACCTTTATCAACGTTTTATCATTCAGGACCTTCAGTAGACTTAACAATTTTTTCTTTACACCTTGCAGGGATTTCTTCAATTTTAGGTGCCTTAAATTTTATTACTACAATTATTAATCTTAAAGCAAAAAACCTTTCAGCAGAAAAAATTAGACTATTTGTCTGATCAGTTATTT
+
CCCCCG8FGGGGGGGGGGGGGGGGGGGGGGGGGGGGGGGGGGGGGGGGGGGGGGGGGGGGGGGGGGGGGGGGGGGGGGGGGGGGGGGGGGGGGGGGGGGGGGGGGGGGGGGGGGGGGGGGGGGGGGGGGGGGGGGGGGGFGGGGGGGGGGGGGGGGGGGGGGGGGGGGGGGGGGGGGGGGGGGGGGGGGGGGGGGGGGGGGGGGGGGGGGGGGGGGGGGGGGGGGGGGGGFGGGFGGGGFFFFFGFGGGGGGFGFGGGFFFFFGFFFGFFFDGFFGFEFFFFGFFFFEFFFFFFFFFFFCE
@M70528:330:000000000-K6D4P:1:1102:16065:3869 1:N:0:GTTGCGTTCA+GTTGCAGTTG
GGAGCCCCTGACATAGCATTCCCTCGATTAAATAATATAAGATTCTGACTTTTACCCCCTTCTCTGGGATTATTAATTATAGGACTTTATAAAGAAGGAGCGGGAACGGGATGAACAGTATATCCACCTTTATCAACGTTTTATCATTCAGGACCTTCAGTAGACTTAACAATTTTTTCTTTACACCTTGCAGGGATTTCTTCAATTTTAGGTGCCTTAAATTTTATTACTACAATTATTAATCTTAAAGCAAAAAACCTTTCAGCAGAAAAAATTAGACTATTTGTCTGATCAGTTATTT
+
CCCCCGGGGGGGGGGGGGGGGGGGGGGGGGGGGGGGGGGGGGGGGGGGGGGGGGGGGGGGGGGGGGGGGGGGGGGGGGGGGGGGGGGGGGGGGGGGGGGGGGGGGGGGGGGGGGGGGGGGGGGGGGGGGGGGGGGGGGGGGGGGGGGGGGGGGGGGGGGGGGGGGGGGGGGGGGGGGGGGGGGGGGGGGGGGGGGGGGGGGGGGGGGGGGGGGGGGGGGGGGGGGGGGGGFGGGFGGGGFFFFFGFGGGGGGFGFGGGFFFFFGFGFGFFFGGFFGFFFAEFGFFFFCFFEC<E@??EFFF
@M70528:330:000000000-K6D4P:1:1102:21120:3876 1:N:0:GTTGCGTTCA+GTTGCAGTTG
GGAGCCCCTGACATAGCATTCCCTCGATTAAATAATATAAGATTCTGACTTTTACCCCCTTCTCTGGGATTATTAATTATAGGACTTTATAAAGAAGGAGCGGGAACGGGATGAACAGTATATCCACCTTTATCAACGTTTTATCATTCAGGACCTTCAGTAGACTTAACAATTTTTTCTTTACACCTTGCAGGGATTTCTTCAATTTTAGGTGCCTTAAATTTTATTACTACAATTATTAATCTTAAAGCAAAAAACCTTTCAGCAGAAAAAATTAGACTATTTGTCTGATCAGTTATTT
+
CCCCCGGGGGGGGGG9FFGGGGGGGEGGGGGGGGGGFGGGGGGGGGCFGGGGGGGGGGGGGGGGGGGGGGGGGGGGGGGGGGGGGGGGGGGGGGEGGGGGGGGDGGGGGGGGGGGGGGGGGGGGGGGGGGGGGGGGGGGGGGGGGGGGGGGFGGGGGGGGGGGFGFGGFFGFFGGGGCFGGGGGGGGCGGGGGGGFGGGGGGGGGGGGGGGFGEEGGGGGFGGGFFGGGGFGGFFGGFGFFFFFGFDGE+AFACAFDGFFF=FGFGFCFAFGF@FGF;?B9A7AF3@?CEFFFE@EFFFFF
@M70528:330:000000000-K6D4P:1:1102:16059:3887 1:N:0:GTTGCGTTCA+GTTGCAGTTG
GGAGCCCCTGAAATAGCATTCCCTCGATTAAATAATATAAGATTCTGACTTTTACCCCCTTCTCTGGGATTATTAATTATAGGACTTTATAAAGAAGGAGCGGGAACGGGATGAACAGTATATCCACCTTTATCAACGTTTTATCATTCAGGACCTTCAGTAGACTTAACAATTTTTTCTTTACACCTTGCAGGGATTTCTTCAATTTTAGTGTCCTTAAATTTTATTACTACAATTATTAATCTTAAAGCAAAAAACCTTTCAGCAGAAAAAATTAGCCTATTTGTCTGATCAGTTATTT
+
CCCCC>FFGGG-FGGFGGGGEGGGGGGGGDFGGGGGGGGGGFFFGGFGGGGFGGGGGGGGGGGGGGGF8EGGGGGGG9EFGFGFGGGFFGGGGGGGFGGGGG7CCFGGGGGGE8EGGGGGGGGFGGGGGGGGGGFG8FFGGGFCGGGGGGGGGCGGGGDGGGAAFGGGFGGGGGGFFFF;DAEGAFGFGGGG9>>:@DEECFG,9EGGGGG,,3,7E:F7CF9;C:DFC:A2CCFFC7EFFFFFGFGF?FCG*3?7?C?;FFF+>FE*268,9>F433(;7;:@ACA3))193?8?C3?3<
@M70528:330:000000000-K6D4P:1:1102:13692:3896 1:N:0:GTTGCGTTCA+GTTGCAGTTG
GGAGCCCCTGACATAGCATTCCCTCGATTAAATAATATAAGATTCTGACTTTTACCCCCTTCTCTGGGATTATTAATTATAGGACTTTATAAAGAAGGAGCGGGAACGGGATGAACAGTATATCCACCTTTATCAACGTTTTATCATTCAGGACCTTCAGTAGACTTAACAATTTTTTCTTTACACCTTGCAGGGATTTCTTCAATTTTAGGTGCCTTAAATTTTATTACTACAATTATTAATCTTAAAGCAAAAAACCTTTCAGCAGAAAAAATTAGACTATTTGTCTGATCAGTTATTT
+
CCCCCGGGGGGGGGGGGGGGGGGGGGGGGGGGGGGGGGGGGGGGGGGGGGGGGGGGGGGGGGGGGGGGGGGGGGGGGGGGGGGGGGGGGGGGGGGGGGGGGGGGGGGGGGGGGGGGGGGGGGGGGGGGGGGGGGGGGGGGGGGGGGGGGGGGGGGGGGGGGGGGGGGGGGGGGGGGGGGGGGGGGGGGGGGGGGGGGGGGGGGGGGGGGGGGGGGGGGGGGGGGGGGGGGFGGGFGGGGFFFFFGFGGEGGGFGFGGGFFFFFGFGFGFFFFGBFGF@FFFFGFFFFFFFCFFFFFFFFEF
@M70528:330:000000000-K6D4P:1:1102:19374:3903 1:N:0:GTTGCGTTCA+GTTGCAGTTG
GGAGCCCCTGACATAGCATTCCCTCGATTAAATAATATAAGATTCTGACTTTTACCCCCTTCTCTGGGATTATTAATTATAGGACTTTATAAAGAAGGAGCGGGAACGGGATGAACAGTATATCCACCTTTATCAACGTTTTATCATTCAGGACCTTCAGTAGACTTAACAATTTTTTCTTTACACCTTGCAGGGATTTCTTCAATTTTAGGTGCCTTAAATTTTATTACTACAATTATTAATCTTAAAGCAAAAAACCTTTCAGCAGAAAAAATTAGACTATTTGTCTGATCAGTTATTT
+
CCCCCGGGGGGGGGGGGGGGGGGGGGGGGGGGGGGGGGGGGGGGGGGGGGGGGGGGGGGGGGGGGGGGGGGGGGGGGGGGGGGGGGGGGGGGGGFGGFGGGGGGGGGGGGGGGGGGGGGGGGGGGGGGGGGGGGGGGGGGGGGGGGGGGGGGGGGGGGGGGGGGGGGGGGGGGGGGGGGGGGGGGGGGGGGGGGGGGGGGGGGGGGGGGGCDGGGGGGGGGGGGGGGGGGFGGGFGGGGFFFFAFFGGGGFGFGFGGGFFFFFGFGFGFFFGGFFGFECFFFGFFFF?CFFFFFFEFFFFF
@M70528:330:000000000-K6D4P:1:1102:13758:3917 1:N:0:GTTGCGTTCA+GTTGCAGTTG
GGAGCCCCTGTTTTACTGTCTCTTATACACATCTCCGAGCCCACGAGACGTTGCGTTCAATCTCGTATGCCGTCTTCTGCTTGAAAAAAAAAACATAAAAACAGAATATAAAAACAGACATGCTTTCTCAGCAACTGCGAAGTAAAAAATGATTAAACAGAACAAATTAGCACCGACGATAATGCATACAAGTGTCATACCACCTACCACTGTAATCTATGCGGTACAGTTGGCGACAATGCAAGACAATATTGCTCTTGTACTTGTTAGTTAGAATGTAGCACTTGATGAGCTTGCTTCT
+
CCCCCGDGGGGGGGGGGGGGGGGGFFGGGGGGGGGGGGGGGGGGGGGGGGGGGGGFEGGGAEFGGFGGGGGGGGCFGGGGGGGGGGGFGGGGG4:,:,,:5+:,B<,5,C<,,5+,4B,,,,,,,,,B,,,,,:,A,,+++++,,,,,+,,:,,,8,,,,,3,5,,,,,,,838+***333*,,,,5,,,,,,,,2,,,,,,,*,,2,,,6,,64,11,,,+**1*/+1+++*+)/)))**)1*2)*00*0*****2****)**)0)*0/*+2)**))-*)**1))0)6)))--((()).)
@M70528:330:000000000-K6D4P:1:1102:14068:3921 1:N:0:GTTGCGTTCA+GTTGCAGTTG
GGAGCCCCTGACATAGCATTCCCTCGATTAAATAATATAAGATTCTGACTTTTACCCCCTTCTCTGGGATTATTAATTATAGGACTTTATAAAGAAGGAGCGGGAACGGGATGAACAGTATATCCACCTTTATCAACGTTTTATCATTCAGGACCTTCAGTAGACTTAACAATTTTTTCTTTACACCTTGCAGGGATTTCTTCAATTTTAGGTGCCTTAAATTTTATTACTACAATTATTAATCTTAAAGCAAAAAACCTTTCAGCAGAAAAAATTAGACTATTTGTCTGATCAGTTATTT
+
CCCCCGGGGGGGGGGGGGGGGGGGGGGGGGGGGGGGGGGGGGGGGGGGGGGGGGGGGGGGGGGGGGGGGGGGGGGGGGGGGGGGGGGGGGGGGGFGGGGGGGGGGGGGGGGGGGGGGGGGGGGGGGGGGGGGGGGGGGGGGGGGGGGGGGGGGGGGGGGGGGGGGGGGGGGGGGGGGGGGGGGGGGGGGGGGGFGGGGGGGGGGGGGGGGGGGGGGGGGGGGGGGGGGGGFGGGFGGGGFFFFFGFGGGGGGFGFGGGFFFFFGFGEGFFFGGFFGFFCFFFFFFFF?CF<?CEEFEFFFF
@M70528:330:000000000-K6D4P:1:1102:21762:3926 1:N:0:GTTGCGTTCA+GTTGCAGTTG
GGAGCCCCTGACATAGCATTCCCTCGATTAAATAATATAAGATTCTGACTTTTACCCCCTTCACTGGGATTATTAATTATAGGACTTTATAAAGAAGGAGCGGGAACGGGATGAACAGTATATCCACCTTTATCAACGTTTTATCATTCAGGACCTTCAGTAGACTTAACAATTTTTTCTTTACACCTTGCAGGGATTTCTTCAATTTTAGGTGCCTTAAATTTTATTACTACAATTATTAATCTTAAAGCAAAAAACCTTTCAGCAGAAAAAATTAGACTATTTGTCTGATCAGTTATTT
+
CCCCCGGGGGGGGFGGGFGGGGGGGGGGGGGGGGGGGGGGGGGGGGGGGGGGGGGGGGGGGGGFGGGGGGFGFFGGGGGFFFFFGGGGGGGGGGGGGGGGGGD@FGGFEGGGGEFGGGGGGGGGGGGGGGGGGGGGGGFGFEGGGFGGGGGGGGGGGGGCFGGFGGGGGGGGGGGGGGGGFFGGGGGGGEGGGGGGGGGGGGGGGGGGGGGGFGGGFGGGGGGGGFGGGGFGDGFGGGGFFFFFGFGFGFGGFFFGGGFFFBFGCCEGFFFGGFFF<EEA7FFFFEA?CCEFFEFFFEEFF
@M70528:330:000000000-K6D4P:1:1102:22667:3930 1:N:0:GTTGCGTTCA+GTTGCAGTTG
GGGACCCTGTTTTACTGTCTCTTATACACATCTCCGAGCCCACGAGACGTTGCGTTCAATCTCGTATGCCGTCTTCTGCTTGAAAAAAAAAAACAAATACTCATTAAAGTTCAATACCATTACATAGAATTTCATAGCGTTACCATACGACTCCTGCCACACAACCACAATACACTCTGCGTTTGATACTTACAACTTAACCACTATGATTTCGATTACATTGATGTCATACTGTAACACTATCTTAATCTTTCATTTACAACACCTATCCACAGCAATCAAGCAATGACGTATGATCAAT
+
CCCCCGGGGFGGFFGGGGGGGGGGGGGGGGGGGGGGGGGGGGGGGGFEFFGGGGGFGGGCFGGGGGGGGFFBFFGGGFFGGGGGGGGGGGGG+4,,::,,,:,5,,5,,,,,,,,,9,,<59,,,8:,,,,8,5,55,+++8+58,,,,:3+8,,,,,,,,++358+3,,7,3,,,,,,,56*5*,,,5,,,,,,,,5,,,,,*,2,5,,,,,,/9,*5,,,2,,,,,2,+12++1+++)/)++++++++++3+++1++++))//*(*2*)+*.)*(.)0)**1)(*).)(((6,))))))
@M70528:330:000000000-K6D4P:1:1102:20203:3934 1:N:0:GTTGCGTTCA+GTTGCAGTTG
GGAGCCCCTGACATAGCATTCCCTCGATTAAATAATATAAGATTCTGACTTTTACCCCCTTCTCTGGGATTATTAATTATAGGACTTTATAAAGAAGGAGCGGGAACGGGATGAACAGTATATCCACCTTTATCAACGTTTTATCATTCAGGACCTTCAGTAGACTTAACAATTTTTTCTTTACACCTTGCAGGGATTTCTTCAATTTTAGGTGCCTTAAATTTTATTACTACAATTATTAATCTTAAAGCAAAAAACCTTTCAGCAGAAAAAATTAGACTATTTGTCTGATCAGTTATTT
+
CCCCCGGGGGGGGGGGGGGGGGGGGGGGGGGGGGGGGGGGGGGGGGGGGGGGGGGGGGGGGGGGGGGGGGGGGGGGGGGGGGGGGGGGGGGGGGGGGGGGGGGGGGGGGGGGGGGGGGGGGGGGGGGGGGGGGGGGGGGGGGGGGGGGGGGGGGGGGGGGGGGGGGGBFGGGGGGGGGGGGGGGGGGGGGGGGGGGGGGGGGGGGGGGGGGGGGGGGGGGGGGGGGGGGGFGGGFGGGGFFFFFGFGGGGGGFGFGGGFFFEFGFGFGFFFGGFFGFFFFFFGFFFFFFFFFFFFFF<EFF
@M70528:330:000000000-K6D4P:1:1102:6327:3941 1:N:0:GTTGCGTTCA+GTTGCAGTTG
GGAGCCCCTGACATAGCATTCCCTCGATTAAATAATATAAGATTCTGACTTTTACCCCCTTCTCTGGGATTATTAATTATAGGACTTTATAAAGAAGGAGCGGGAACGGGATGAACAGTATATCCACCTTTATCAACGTTTTATCATTCAGGACCTTCAGTAGACTTAACAATTTTTTCTTTACACCTTGCAGGGATTTCTTCAATTTTAGGTGCCTTAAATTTTATTACTACAATTATTAATCTTAAAGCAAAAAACCTTTCAGCAGAAAAAATTAGACTATTTGTCTGATCAGTTATTT
+
CCCCCGGGGGGGEFGEFFGGGGGGGGEGGGFGGGGGGGFFF<FCFGGGGGGGGGGGGGGGGGFGGGFGDGFEAFFGGGGGFFGGGGGGGGGGGGFFFCFGFEGECGGC7FCGGFGGFEGEFFFG?AFGGGGGGGEFGGGGGGGGGGGGGGGGGGGFFFGGGGGGGCFBFEFGGGEGFFGFGGFGGG8BFFDFFGGGGGGGGGGGCFGGGGGCFCFGGGGGGGGFCAFGGGFGFG*EFFGFFAFFGFDFGGGGFFAFGGDA?@FGFFFGFA6EF9FFEFEF9=7CACACEFCFCCFFFEFCC
@M70528:330:000000000-K6D4P:1:1102:15670:3941 1:N:0:GTTGCGTTCA+GTTGCAGTTG
GGAGCCCCTGACATAGCATTCCCTCGATTAAATAATATAAGATTCTGACTTTTACCCCCTTCTCTGGGATTATTAATTATAGGACTTTATAAAGAAGGAGCGGGAACGGGATGAACAGTATATCCACCTTTATCAACGTTTTATCATTCAGGACCTTCAGTAGACTTAACAATTTTTTCTTTACACCTTGCAGGGATTTCTTCAATTTTAGGTGCCTTAAATTTTATTACTACAATTATTAATCTTAAAGCAAAAAACCTTTCAGCAGAAAAAATTAGACTATTTGTCTGATCAGTTATTT
+
CCCCCGGGGGGGGGGGGGGGGGGGGGGGGGGGGGGGGGGGGGGGGGGGGGGGGGGGGGGGGGGGGGGGGGGGGGGGGGGGGGGGGGGGGGGGGGGGGGGGGGGGGGGGGGGGGGGGGGGGGGGGGGGGGGGGGGGGGGGGGGGGGGCFGGGGGGGGGGGGGGGGGGGGGGGGGGGGGGGGGGGGFGGGGGGGGGGGGGGGGGGGFGGGGGGGGGGGGGGGGGGGGGGGGGFGGGFGGGGFFFFFGFGGFGGGFGFFGGFFFFFGEGEGFFFGGFFGFFFFFFGFFFFFFFFFFFFFFFFFF
@M70528:330:000000000-K6D4P:1:1102:10719:3947 1:N:0:GTTGCGTTCA+GTTGCAGTTG
GGAGCCCCTGACATAGCATTCCCTCGATTAAATAATATAAGATTCTGACTTTTACCCCCTTCTCTGGGATTATTAATTATAGGACTTTATAAAGAAGGAGCGGGAACGGGATGAACAGTATATCCACCTTTATCAACGTTTTATCATTCAGGACCTTCAGTAGACTTAACAATTTTTTCTTTACACCTTGCAGGGATTTCTTCAATTTTAGGTGCCTTAAATTTTATTACTACAATTATTAATCTTAAAGCAAAAAACCTTTCAGCAGAAAAAATTAGACTATTTGTCTGATCAGTTATTT
+
CCCCCGGGGGGGGGGGGGGGGGGGGGGGGGGGGGGGGGGGGGGGGGGGGGGGGGGGGGGGGGGGGGGGGGGGGGGGGGGGGGGGGGGGGGGGGGGGGGGGGGGGGGGGGGGGGGGGGGGGGGGGGGGGGGGGGGGGGGGGGGGGGGGGGGGGGGGGGGGGGGGGGGGGGGGGGFGGGGGGGGFGGGGGGGGGGGGGGGGGGGGGGGGGGGGDGGGGGGGGGGGGGGGGGGFGGFFGGGGFFFFFGFGG?FFFFGFGDDDFFEFGFGFFFFFGGFFGFFCFFFGFAEFFFFFEFFFFFCFFF
@M70528:330:000000000-K6D4P:1:1102:20193:3949 1:N:0:GTTGCGTTCA+GTTGCAGTTG
GGAGCCCCTGACATAGCATTCCCTCGATTAAATAATATAAGATTCTGACTTTTACCCCCTTCTCTGGGATTATTAATTATAGGACTTTATAAAGAAGGAGCGGGAACGGGATGAACAGTATATCCACCTTTATCAACGTTTTATCATTCAGGACCTTCAGTAGACTTAACAATTTTTTCTTTACACCTTGCAGGGATTTCTTCAATTTTAGGTGCCTTAAATTTTATTACTACAATTATTAATCTTAAAGCAAAAAACCTTTCAGCAGAAAAAATTAGACTATTTGTCTGATCAGTTATTT
+
CCCCCGGGGGGGGGGGGGGGGGGGGGGGGGGGGGGGGGGGGGGGGGGGGGGGGGGGGGGGGGGGGGGGGGGGGGGGGGGGGGGGGGGGGGGGGGGGGGGGGGGGGGGGGGGGGGGGGGGGGGGGGGGGGGGGGGGGGGGGGGGGGGGGGGGGGGGGGGGFGGGGGGGGGGGGGGGGGGGGGGGGGGGGGGGGGGGGGGGGGFGGGGFGGGGGGGGGGGGGGGGGGGGGGGFGGGFGGGGFFFFFGFGFGGGGFGFGGGFFFFFGFGFCFFFFGFFGFFEFFFGFFFFFFFFFFFFFFFFFF
@M70528:330:000000000-K6D4P:1:1102:7864:3979 1:N:0:GTTGCGTTCA+GTTGCAGTTG
GGAGCCCCTGACATAGCATTCCCTCGATTAAATAATATAAGATTCTGACTTTTACCCCCTTCTCTGGGATTATTAATTATAGGACTTTATAAAGAAGGAGCGGGAACGGGATGAACAGTATATCCACCTTTATCAACGTTTTATCATTCAGGACCTTCAGTAGACTTAACAATTTTTTCTTTACACCTTGCAGGGATTTCTTCAATTTTAGGTGCCTTAAATTTTATTACTACAATTATTAATCTTAAAGCAAAAAACCTTTCAGCAGAAAAAATTAGACTATTTGTCTGATCAGTTATTT
+
CCCCCGGGGGGGGGGGGGGGGGGGGGGGGGGGGGGGGGGGGGGGGGGGGGGGGGGGGGGGGGGGGGGGGGGGGGGGGGGGGGGGGGGGGGGGGGGGGGGGGGGGGGGGGGGGGGGGGGGGGGGGGGGGGGGGGGGGGGFGGGGGGGGGGGGGGGGGGGGGGGGGGGGGGGGGGGGGGGGGGGGGGGGGGGGGGGGGGGGGGGGGGGGGGGGGGGGFGGGGGGGGGGGGGGFFGGFGGFGFFFFFGFGFCGGGFGFGGGFFF@FGFGEGFFFGF9FCEEFFEFGFFEFFCFCF<6EECFFCE
@M70528:330:000000000-K6D4P:1:1102:21206:3990 1:N:0:GTTGCGTTCA+GTTGCAGTTG
GGAGCCCCTGACATAGCATTCCCTCGATTAAATAATATAAGATTCTGACTTTTACCCCCTTCTCTGGGATTATTAATTATAGGACTTTATAAAGAAGGAGCGGGAACGGGATGAACAGTATATCCACCTTTATCAACGTTTTATCATTCAGGACCTTCAGTAGACTTAACAATTTTTTCTTTACACCTTGCAGGGATTTCTTCAATTTTAGGTGCCTTAAATTTTATTACTACAATTATTAATCTTAAAGCAAAAAACCTTTCAGCAGAAAAAATTAGACTATTTGTCTGATCAGTTATTT
+
CCCCCGGGGGGGGGGGGGGGGGGGGGGGGGGGGGGGGGGGG9FGGGGGGGGGGGGGGGGGGGGGGGGGGGGGGGGGGGGGGGGGGGGGGGGGGGGGGGGGGGGGGGGGGGGGGGGGGGGGGGGGGGGGGGGGGGGGGGGGGGGGGGGGGGGGGGGGGGGGGGGGGGGGGGGGGGGGGGGGGGGGGGGGGGGGGGGGFGGGGGGGGGGGGGGGGGGGGFGGGGGGGGGGGGFFGCFGGGGFFFFFGFGGGGGDFGFGGGEFFFFGFGFGFFFGGFFGFFFFFFGFFFFFEFFFEEEFEFFFF
@M70528:330:000000000-K6D4P:1:1102:14278:3996 1:N:0:GTTGCGTTCA+GTTGCAGTTG
GGAGCCCCTGACATAGCATTCCCTCGATTAAATAATATAAGATTCTGACTTTTACCCCCTTCTCTGGGATTATTAATTATAGGACTTTATAAAGAAGGAGCGGGAACGGGATGAACAGTATATCCACCTTTATCAACGTTTTATCATTCAGGACCTTCAGTAGACTTAACAATTTTTTCTTTACACCTTGCAGGGATTTCTTCAATTTTAGGTGCCTTAAATTTTATTACTACAATTATTAATCTTAAAGCAAAAAACCTTTCAGCAGAAAAAATTAGACTATTTGTCTGATCAGTTATTT
+
CCCCCGGGGGGGGGGGGGGGGGGGGGGGGGGGGGGGFGGGGGGGGGGGGGGGGGGGGGGGGGGGGGGGGGGGGGGGGGGGGGGGGGGGGGGGGGGGGGGGGGGGGGGGGGGGGGGGGGGGGGGGGGGGGGGGGGGGGGGGGGGGGGGGGGGGGGGGGGGGGGCEGGGGFGGGGGGGGGGGGGGGGGGGGGFGGGGGGGGGGGGGGGFGGGGGGGGGGGGGGGGGGGGGGGFGGGFGGGGFFFFFGFGGGGGGFGFGGGFFFFFG?FFGFF)AC>FC<;E4;FDFFEFEFFCEFEFFEFFFF
@M70528:330:000000000-K6D4P:1:1102:10196:4016 1:N:0:GTTGCGTTCA+GTTGCAGTTG
GGAGCCCCTGACATAGCATTCCCTCGATTAAATAATATAAGATTCTGACTTTTACCCCCTTCTCTGGGATTATTAATTATAGGACTTTATAAAGAAGGAGCGGGAACGGGATGAACAGTATATCCACCTTTATCAACGTTTTATCATTCAGGACCTTCAGTAGACTTAACAATTTTTTCTTTACACCTTGCAGGGATTTCTTCAATTTTAGGTGCCTTAAATTTTATTACTACAATTATTAATCTTAAAGCAAAAAACCTTTCAGCAGAAAAAATTAAACTTTTTGTCTTATCAGTTATTT
+
CCCCCGGGF<CEF9C@ECFFFGGGGG>,CCFGFEGFFD@FF@9F<FF9EFGGGGGGGGGGGGFGFGGGFGGFGGCFFGGEFAFFGGGGGF@FGA@FGGE,CCFGGGGCGG:CE<FEE8FFDFEFGACFDGGFFEAF<+BFGGFEEC@FGGGGFFFEFGGGAEG9?BAFADFFGGGGGGFAFGGDGFGGG;F<9FG?DEGA=FFGGGGGGFCGG9?FDGEGFGGGG:;E9CA,+49;C<5B;BA=:A9CF>?4>CFGGGFFFFFGCF4*2;AFGB5C))1*)++3A(=57)7)1799?37<C
@M70528:330:000000000-K6D4P:1:1102:7898:4019 1:N:0:GTTGCGTTCA+GTTGCAGTTG
GGAGCCCCTGACATAGCATTCCCTCGATTAAATAATATAAGATTCTGACTTTTACCCCCTTCTCTGGGATTATTAATTATAGGACTTTATAAAGAAGGAGCGGGAACGGGATGAACAGTATATCCACCTTTATCAACGTTTTATCATTCAGGACCTTCAGTAGACTTAACAATTTTTTCTTTACACCTTGCAGGGATTTCTTCAATTTTAGGTGCCTTAAATTTTATTACTACAATTATTAATCTTAAAGCAAAAAACCTTTCAGCAGAAAAAATTAGACTATTTGTCTGATCAGTTATTT
+
CCCCCGGGGGGGGGGGGGGGGGGGGGGGGGGGGGGGGGGGFGGGGGGGGGGGGGGGGGGGGGGEGGGGFFGGGGGGGGGGGGGGGGGGGGGGGGGGGGGGGGGGGGGGGGGGGGGGGGFFFFGGGGGGGGGGGGGGGGFGGGGGGGFGGGGGGGGGGGGGGGFDGGGGGGGGGGGGGGGGGGGGGGGGGGGGGFEGFGEGGGGGGGGGGGGCGGGFGGGGGGGGGFGGGGFE8FFGGGGFFFFFGFGGGGGGFGFGGGEFFFFGFGFGFFFGGFFGFFFFFFGFFFFFFFEFECEEFFFFF
@M70528:330:000000000-K6D4P:1:1102:12599:4023 1:N:0:GTTGCGTTCA+GTTGCAGTTG
GGAGCCCCTGACATAGCATTCCCTCGATTAAATAATATAAGATTCTGACTTTTACCCCCTTCTCTGGGATTATTAATTATAGGACTTTATAAAGAAGGAGCGGGAACGGGATGAACAGTATATCCACCTTTATCAACGTTTTATCATTCAGGACCTTCAGTAGACTTAACAATTTTTTCTTTACACCTTGCAGGGATTTCTTCAATTTTAGGTGCCTTAAATTTTATTACTACAATTATTAATCTTAAAGCAAAAAACCTTTCAGCAGAAAAAATTAGACTATTTGTCTGATCAGTTATTT
+
CCCCCGFGGGGGGGGGGGGGGGGGGGGGGGGGGGGGGGGGGGGGGGGGGGGGGGGGGGGGGGGGGGGGGGGGGGGGGGGGGGGGGGGGGGGGGGGGGGGGGGGGGGGGGGGGGGGGGGGGGGGGGGGGGGGGGGGGGGGGGGGGGGGGGGGGGGGGGGGGGGGGGGGGGGGGGGGGGGGGGGGGGGGGGGGGGGGGGGGGGGGGGGGGGGGGGGGGGGGGGGGGGGGGGGFGGGFGGGGFFFFFGFGGFGGGFGFGGGFFFFFGFDFGFFFFGFFGFFFFFFGFFFFFEFEEFFFFEFFFE
@M70528:330:000000000-K6D4P:1:1102:10408:4036 1:N:0:GTTGCGTTCA+GTTGCAGTTG
GGAGCCCCTGACATAGCATTCCCTCGATTAAATAATATAAGATTCTGACTTTTACCCCCTTCTCTGGGATTATTAATTATAGGACTTTATAAAGAAGGAGCGGGAACGGGATGAACAGTATATCCACCTTTATCAACGTTTTATCATTCAGGACCTTCAGTAGACTTAACAATTTTTTCTTTACACCTTGCAGGGATTTCTTCAATTTTAGGTGCCTTAAATTTTATTACTACAATTATTAATCTTAAAGCAAAAAACCTTTCAGCAGAAAAAATTAGACTATTTGTCTGATCAGTTATTT
+
CCCCCGGFGGGGGGGGGGGGGGGGGGGGGGGGGGFGDGGFGGGGGGGFGGGGGGGCFGGGGGGFGGGGGGGGGGGGGGGGGGGGGFGGGGGGGGE@FEG,DFEFGGGGGGGGGGGGFFGGGGGGGGGGGGGGGGGFGGAFGGGGGGGGGGGGGGGGGGGGGGGGGGFFGGGGGGGGGGGGFGGDFGGFBFGDF8EGGGGGGGGFFGFFGGGGGGFFGGGGGGFGGFFFFFC:>FF;:?CCFFFFGFGGGGGGFCFGDDDFFFFDEGFGFFFGF>FGFFC6?ADAFFC5<CC37C@CCEFFF
@M70528:330:000000000-K6D4P:1:1102:25461:4040 1:N:0:GTTGCGTTCA+GTTGCAGTTG
GGAGCCCCTGACATAGCATTCCCTCGATTAAATAATATAAGATTCTGACTTTTACCCCCTTCTCTGGGATTATTAATTATAGGACTTTATAAAGAAGGAGCGGGAACGGGATGAACAGTATATCCACCTTTATCAACGTTTTATCATTCAGGACCTTCAGTAGACTTAACAATTTTTTCTTTACACCTTGCAGGGATTTCTTCAATTTTAGGTGCCTTAAATTTTATTACTACAATTATTAATCTTAAAGCAAAAAACCTTTCAGCAGAAAAAATTAGACTATTTGTCTGATCAGTTATTT
+
CCCCCGGEGGGGGGGGGGGGGGGGGGGGGGGGGGGGGGGGGGGGGGGGGGGGGGGGGGGGGGGGGGGGGGGGGGGGGGGGGGGGGGGGGGGGGGGGGGFFGGGGGGGGGGGGGGGGGGGGGGGFGGGGGGGGGGGGGGGGGGGGGGGGGGGGGGGGGGGGGGGDGGGGGGGGGGGGGGGGGGGFGGGGGGGGGGGGGGGGGGGG7CFFGGGGGGGGGGGGGDDGGGGGGGCEGGFGFDGFFCFFGFGGGFFFFGFGGGAFFFFG?FFF4FAFG1;DE3?A6=FFFFFCCE3?E?<E???3?
@M70528:330:000000000-K6D4P:1:1102:5910:4059 1:N:0:GTTGCGTTCA+GTTGCAGTTG
GGAGCCCCTGACATAGCATTCCCTCGATTAAATAATATAAGATTCTGACTTTTACCCCCTTCTCTGGGATTATTAATTATAGGACTTTATAAAGAAGGAGCGGGAACGGGATGAACAGTATATCCACCTTTATCAACGTTTTATCATTCAGGACCTTCAGTAGACTTAACAATTTTTTCTTTACACCTTGCAGGGATTTCTTCAATTTTAGGTGCCTTAAATTTTATTACTACAATTATTAATCTTAAAGCAAAAAACCTTTCAGCAGAAAAAATTAGACTATTTGTCTGATCAGTTATTT
+
CCCCCEGDEFGGGGGGFGGGGFGGGGGFFGGGGGGGGGGDGC<FGGGGGGGGG@EFDFDGGGFAFGGGGECGFGGGGGGGGGGGGGGGGGGGGGDEFFFDFGGGGGDFFEGGGGGGGGGGGGGGGGGGGGGFG9DGGEGGGGGGFFGGGGGFFFEFFFGGGGFGGGGFFGGGFGGGGGGGGGGGGGFGFFFGGEE:=FGGFGGGGGGGGGEFGGG?FFGAEECFGGGGGFFG>C>FFGGFFFFFCFGGGG+A?FFGGG4AFEFGEGFGFFFGGBFFFFFBEFFAACA<E9EC6CEC?CE?C
@M70528:330:000000000-K6D4P:1:1102:14306:4061 1:N:0:GTTGCGTTCA+GTTGCAGTTG
GGAGCCCCTGACATAGCATTCCCTCGATTAAATAATATAAGATTCTGACTTTTACCCCCTTCTCTGGGATTATTAATTATAGGACTTTATAAAGAAGGAGCGGGAACGGGATGAACAGTATATCCACCTTTATCAACGTTTTATCATTCAGGACCTTCAGTAGACTTAACAATTTTTTCTTTACACCTTGCAGGGATTTCTTCAATTTTAGGTGCCTTAAATTTTATTACTACAATTATTAATCTTAAAGCAAAAAACCTTTCAGCAGAAAAAATTAGACTATTTGTCTGATCAGTTATTT
+
CCCCCGGGGGGGGGGGGGGGGGGGGGGGGGGGGGGGGGGGGGGGGGGGGGGGGGGGGGGGGGGGGGGGGGGGGGGGGGGGGGGGGGGGGGGGGFCFGGGGGGGGGGGGGGGGGFGGGGGGGGGGGGGGGGGGGGGGGGGGGGGGGGGGGGGGGGGGGGGGGGFGGGGGGGGGGGGGGGGGGGGGGGGGGGGFGGGGGGGGGGGGGGGGGGGGG?FGGGGGGGFGFFGGGGFGGGFGGGGFFFFFGFGGCFFCFGFGGGFFFFFGFGFGFFFGGFFGFFCFFFGFFCC3?CCEEC<CEEFFF
@M70528:330:000000000-K6D4P:1:1102:12120:4079 1:N:0:GTTGCGTTCA+GTTGCAGTTG
GGAGCCCCTGACATAGCATTCCCTCGATTAAATAATATAAGATTCTGACTTTTACCCCCTTCTCTGGGATTATTAATTATAGGACTTTATAAAGAAGGAGCGGGAACGGGATGAACAGTATATCCACCTTTATCAACGTTTTATCATTCAGGACCTTCAGTAGACTTAACAATTTTTTCTTTACACCTTGCAGGGATTTCTTCAATTTTAGGTGCCTTAAATTTTATTACTACAATTATTAATCTTAAAGCAAAAAACCTTTCAGCAGAAAAAATTAGACTATTTGTCTGATCAGTTATTT
+
CCCCCGGGGGGGGGGGGGGGGGGGGGGGGGGGGGGGGGGGGGGGGGGGGGGGGGGGGGGGGGGGGGGGGGGGGGGGGGGGGGGGGGGGGGGGGGGGGGGGGGGGGGGGGGGGGGGGCGGGGGGGGGGGGGGGGGGGGGGGGGGGGGGGGGGGGGGGGGGGGGGGGGGGGGGGGGGGGGGGGGGGGGGGGGGGGGGGGGGGGGGGGGGGGGFGGGGGGGGGGGGGGGGGGGFDGFFGGGGFFFFFGFGFFGGGFGFGGGBFFFFGEGEGFFFFGBFGFFEFFFGFFCFFFFCFFFFFEFFFF
@M70528:330:000000000-K6D4P:1:1102:6925:4085 1:N:0:GTTGCGTTCA+GTTGCAGTTG
GGAGCCCCTGACATAGCATTCCCTCGATTAAATAATATAAGATTCTGACTTTTACCCCCTTCTCTGGGATTATTAATTATAGGACTTTATAAAGAAGGAGCGGGAACGGGATGAACAGTATATCCACCTTTATCAACGTTTTATCATTCAGGACCTTCAGTAGACTTAACAATTTTTTCTTTACACCTTGCAGGGATTTCTTCAATTTTAGGTGCCTTAAATTTTATTACTACAATTATTAATCTTAAAGCAAAAAACCTTTCAGCAGAAAAAATTAGACTATTTGTCTGATCAGTTATTT
+
CCCCCGGGGGGGGGGGGGGGGFGGGGGGGGGGGGGGGGGGGGGGGGFFGGGGGFGGGGGGGGGGGGGGFGGGGGGGGGGGGGGGFGGGGGGGGGGGGGGGGGGGEGGGGGDEGGGGGGGGG9FGGEFCFGGGGGGGGGGGGGGGGGGAEGGGGDGGGGGGGGFCEGGGGGFGGGGGGGGGGFCGGGGGFG,CCD8CFFGFGGCF7CGFFFGCGFG:EAFGGGGGGGGGGGFGGGFGG7E699A9EACFD++;AGFGGG>AF>AC5+9F;FFGGBFCA)5;7AFFF3@ECC<?)74<?CFFF
@M70528:330:000000000-K6D4P:1:1102:16825:4087 1:N:0:GTTGCGTTCA+GTTGCAGTTG
GGAGCCCCTGACATAGCATTCCCTCGATTAAATAATATAAGATTCTGACTTTTACCCCCTTCTCTGGGATTATTAATTATAGGACTTTATAAAGAAGGAGCGGGAACGGGATGAACAGTATATCCACCTTTATCAACGTTTTATCATTCAGGACCTTCAGTAGACTTAACAATTTTTTCTTTACACCTTGCAGGGATTTCTTCAATTTTAGGTGCCTTAAATTTTATTACTACAATTATTAATCTTAAAGCAAAAAACCTTTCAGCAGAAAAAATTAGACTATTTGTCTGATCAGTTATTT
+
CCCCCGGGGGGGGGGGGGGGGGGGGGGGGGGGGGGGGGGGGGGGGGGGGGGGGGGGGGGGGGGGGGGGGGGGGGGGGGGGGGFGGGGGGGGGGGGGGGGGGGGGGGGGGGGGGGGGGGGGGGGGGGGGGGGGGGGGGGGGGGGGGGGGGGGGGGGGGGGGGGGGGGGGGGGGGGGGGGGGGGGGGGGGGGGGGGGGFGGGGGGGGGGGGGG:FGGGGGGGGGGGGGGGGGFGGGFGGGGFFFFFGFGGFGGGFGFFGGFFFEFGFGFGFFFDF>FGE;EFFFGFFFFFFFE?<EFFEFFCE
@M70528:330:000000000-K6D4P:1:1102:6897:4094 1:N:0:GTTGCGTTCA+GTTGCAGTTG
GGAGCCCCTGACATAGCATTCCCTCGATTAAATAATATAAGATTCTGACTTTTACCCCCTTCTCTGGGATTATTAATTATAGGACTTTATAAAGAAGGAGCGGGAACGGGATGAACAGTATATCCACCTTTATCAACGTTTTATCATTCAGGACCTTCAGTAGACTTAACAATTTTTTCTTTACACCTTGCAGGGATTTCTTCAATTTTAGGTGCCTTAAATTTTATTACTACAATTATTAATCTTAAAGCAAAAAACCTTTCAGCAGAAAAAATTAGACTATTTGTCTGATCAGTTATTT
+
CCCCCGGGGGGGGGGGGGGGGGGGGGGGGGGGGGGGGGGGGGGGGGGGGGGGGGGGGGGGGGFGGGGGGGGGGFGGGGGGGGGGGGGGGGGGGGGGGGGGGGGGGGGGFGGGGGGGGGGGGGGGGGGGGGGGGGGGGGFGGGFGGFGGGGGGGGGGGGGGGGGGGGGFGGGFGGGGGGGGGGGGGGFGFGGGGGGGGGGFGGGGGGGGGGGFFGGGGGGGFGFEF:7ECCFGDGFGF7FFFC:EG>FC9@:>F4AFGGFFA4=FFFEFFFAG49FGFEEA6*7@FCFFE4)7;EFFF?EEF
@M70528:330:000000000-K6D4P:1:1102:24776:4102 1:N:0:GTTGCGTTCA+GTTGCAGTTG
GGAGCCCCTGACATAGCATTCCCTCGATTAAATAATATAAGATTCTGACTTTTACCCCCTTCTCTGGGATTATTAATTATAGGACTTTATAAAGAAGGAGCGGGAACGGGATGAACAGTATATCCACCTTTATCAACGTTTTATCATTCAGGACCTTCAGTAGACTTAACAATTTTTTCTTTACACCTTGCAGGGATTTCTTCAATTTTAGGTGCCTTAAATTTTATTACTACAATTATTAATCTTAAAGCAAAAAACCTTTCAGCAGAAAAAATTAGACTATTTGTCTGATCAGTTATTT
+
CCCCCGGGGGGGGGGGGGGGGGGGGGGGGGGGGGGGGGGGGGGGGGGGGGGGGGGGGGGGGGGGGGGGGGGGGGGGGGGGGGGGGGGGGGGGGGGGGGGGGGGGGGGGGGGGGGGGGGGGGGGGGGGGGGGGGGGGGGFGGGGGGGGGGGGGGGGGGGGGGGGGGGGGGGGGGGGGGGGGGGGGGGGGGGGGGGGGGGGGGGGGGGGGGGGGGGGGGGGGGGGGGGGGGGFGFGFGGGGFFFFCFFGGGGGGFGFDGDFFFFFGF=@FFFFGGBFGFEF=CFGFFEF))6CC3CEECEFFF
@M70528:330:000000000-K6D4P:1:1102:25699:4110 1:N:0:GTTGCGTTCA+GTTGCAGTTG
GGAGCCCCTGACATAGCATTCCCTCGATTAAATAATATAAGATTCTGACTTTTACCCCCTTCTCTGGGATTATTAATTATAGGACTTTATAAAGAAGGAGCGGGAACGGGATGAACAGTATATCCACCTTTATCAACGTTTTATCATTCAGGACCTTCAGTAGACTTAACAATTTTTTCTTTACACCTTGCAGGGATTTCTTCAATTTTAGGTGCCTTAAATTTTATTACTACAATTATTAATCTTAAAGCAAAAAACCTTTCAGCAGAAAAAATTAGACTATTTGTCTGATCAGTTATTT
+
CCCCCGGCGGGGGGGGGGGGGGGGGGGGGGGGGGGGGGGGGGGGGGGGGGGGFGGGGGGGGGGGGGGGGGGGGGGGGGGGGGFGGGGGGGGGGFGGGGGGGGGGGGGGGGGGGGGGGGGGGGGGGGGGGGGGGGGGGGGGGGGGGGFGGGGGGGGGGGGGGGGGGGGGGGGGGGGFFGGGGGGGGGGGGFFGGGGFFGGGGGGGGGGFGGGGGCFCFGGGGF9FFFGGGDFFGGFFF8C>ACCFGFGGFGC4>;>D54?8A=+1*+/6F4A?F9FFEE5FCFCFF3:)9CCEEE3?CEEEE
@M70528:330:000000000-K6D4P:1:1102:16257:4114 1:N:0:GTTGCGTTCA+GTTGCAGTTG
GGGACCCTGTTTTACTGTCTCTTATACACATCTCCGAGCCCACGAGACGTTGCGTTCAATCTCGTATGCCGTCTTCTGCTTGAAAAAAAAAAAAAAAATGAAAGTGAACAACAGAAAAACAGCGTAATACTGTTCTTAACAGACTGTACGATAATATCAAGCTCCTGCTACATACAGTACCAGAGCGTCGCTAATACATATGTCACGCACGTTAACCAGACTTCATTACTGTACACGTAGTCTGGTTAGTTGTTCACATGTGCATTTCAACTTCTATTGTCAACACTTCATTGAGTTCCCC
+
CCCCCFGGGFFGG,EFFGGFFFGFFGGFGGGGGGGGGGGGGGGGGG:8B:CFFGCBFFGCEFFGGGGGGGGCGGGGGGGGGGGGGGGGGGGG+84+64,,<,,,55,5?,,:>,,,,8,+,,,+8+8+<,,,3,<,,<38,333,,3,:+++++,,,7,3,,,7,5,,@;=F=,@,,2,,,,,,4?***=*<*1,2<,,5+,2;++3********+00***2+>+4++++13*21+*02)0*******0*:**9****07*.9*.*574*43*-*2)6)*.9***4*-)))-)-).))).(
@M70528:330:000000000-K6D4P:1:1102:21619:4116 1:N:0:GTTGCGTTCA+GTTGCAGTTG
GGAGCCCCTGACATAGCATTCCCTCGATTAAATAATATAAGATTCTGACTTTTACCCCCTTCTCTGGGATTATTAATTATAGGACTTTATAAAGAAGGAGCGGGAACGGGATGAACAGTATATCCACCTTTATCAACGTTTTATCATTCAGGACCTTCAGTAGACTTAACAATTTTTTCTTTACACCTTGCAGGGATTTCTTCAATTTTAGGTGCCTTAAATTTTATTACTACAATTATTAATCTTAAAGCAAAAAACCTTTCAGCAGAAAAAATTAGACTATTTGTCTGATCAGTTATTT
+
CCCCCGGGGGGGGGGGGGGGGGGGGGGGGGGGGGGGGGGGGFFGGGGGGGGGGGGGGGGGGGFGGGGGGGGGGGGGGGGGGGGGGGGGGGGGGGGGGGGGGGGGGGGGGGGGGGGGGGGGGGGGGGGGGGGGGGGGGGGGGGGGGGGGGGGGGGGGGGGGGFGGGGGGGGGGGGGGGGGGGGGGGGFGGGGGGGGGFGGGGGGGGGGGGGGGGGGGGGGFGGGGGGGGGGFGGGFGGGGFFFFFGFGG?FGGFDFGGGFFFF8FEGFGFFADC2ADA878CFGFFFFEF?CEEFFFEFFCE
@M70528:330:000000000-K6D4P:1:1102:8735:4119 1:N:0:GTTGCGTTCA+GTTGCAGTTG
GGAGCCCCTGACATAGCATTCCCTCGATTAAATAATATAAGATTCTGACTTTTACCCCCTTCTCTGGGATTATTAATTATAGGACTTTATAAAGAAGGAGCGGGAACGGGATGAACAGTATATCCACCTTTATCAACGTTTTATCATTCAGGACCTTCAGTAGACTTAACAATTTTTTCTTTACACCTTGCAGGGATTTCTTCAATTTTAGGTGCCTTAAATTTTATTACTACAATTATTAATCTTAAAGCAAAAAACCTTTCAGCAGAAAAAATTAGACTATTTGTCTGATCAGTTATTT
+
CCCCCGCEGGGGDFGGGGFGGFGGGGCFGDGGGGGGGGGGGGGGGGGECFDEFGGGEFGGGGGGGGGGGGFGGGGGGGGGGFGGGGGGGGGGGGCGGGGFG>FEGCGGGGGGGFFFGGGGGGGGGG@EGGGGGGGEEF=FG7FFFFFGGGGFG+AEGEFGGGGFFGGCFFGGGFGGGGGGGGGF;DGEFGGGGG>@DFGGGCEGAFGFGGC,@FFGGGGFCGGGGEGGGGFGCFFGGGGFFFCFGFGG78>7AFFFCD;;F:FGE7C4AFFGG@5FFFF64ACFFFFF<CCFFFEE<7<CC
@M70528:330:000000000-K6D4P:1:1102:12569:4125 1:N:0:GTTGCGTTCA+GTTGCAGTTG
GGAGCCCCTGACATAGCATTCCCTCGATTAAATAATATAAGATTCTGACTTTTACCCCCTTCTCTGGGATTATTAATTATAGGACTTTATAAAGAAGGAGCGGGAACGGGATGAACAGTATATCCACCTTTATCAACGTTTTATCATTCAGGACCTTCAGTAGACTTAACAATTTTTTCTTTACACCTTGCAGGGATTTCTTCAATTTTAGGTGCCTTAAATTTTATTACTACAATTATTAATCTTAAAGCAAAAAACCTTTCAGCAGAAAAAATTAGACTATTTGTCTGATCAGTTATTT
+
CCCCCGGGGGGGGGGGGGGGGGGGGGGGGGGGGGGGGGGGGGGGGGGGGGGGGGGGGGGGGGGGGGGGGGGGGGGGGGGGGGGGGGGGGGGGGGGGGGGGGGGGGGGGGGGGGGGGGGGGGGGGGGGGGGGGGGGGGGGGGGGGGGGGGGGGGGGGGGGGGGGGGGGGCFGGGGGGGGGGGGGGGGGGGGGGGGGGGGGGGGGGGGGGGGFGGGGGGGGGGGGGGGGGGGFGGGFGGGGFFFFFGFGGGGGGFGFGGGFFFFFGFGFGFFFGG>FGFEFFFFGFFEFFEFFFFEECCEFCE
@M70528:330:000000000-K6D4P:1:1102:12680:4134 1:N:0:GTTGCGTTCA+GTTGCAGTTG
GGAGCCCCTGACATAGCATTCCCTCGATTAAATAATATAAGATTCTGACTTTTACCCCCTTCTCTGGGATTATTAATTATAGGACTTTATAAAGAAGGAGCGGGAACGGGATGAACAGTATATCCACCTTTATCAACGTTTTATCATTCAGGACCTTCAGTAGACTTAACAATTTTTTCTTTACACCTTGCAGGGATTTCTTCAATTTTAGGTGCCTTAAATTTTATTACTACAATTATTAATCTTAAAGCAAAAAACCTTTCAGCAGAAAAAATTAGACTATTTGTCTGATCAGTTATTT
+
CCCCCGGGGGGGGGGGGGGGGGGGGGGGGGGGGGGGGGGGGGGGGGGGGGGGGGGGGGGGGGGGGGGGGGGGGGGGGGGGGGGGGGGGGGGGGGGGGGGGGGGGGGGGGGGGGGGGGGGGGGGGGGGGGGGGGGGGGGGGGGGGGGGGGGGGGGGGGGGGGGGGGGGGGGGGGGGGGGGGGGGGGGGGGGGGGGGGGGGGGGGGGGGGGGGGGGGGGGGGGGGGGGGGGGFGGGFGGGGFFFFFGFGGGGGGFGFGGGFFFFFGEFEGFFFCGBFGA5CFFFGFFFFFEFCCEFFFFFFFF
@M70528:330:000000000-K6D4P:1:1102:7755:4141 1:N:0:GTTGCGTTCA+GTTGCAGTTG
GGAGCCCTGTTTTACTGTCTCTTATACACATCTCCGAGCCCACGAGACGTTGCGTTCAATCTCGTATGCCGTCTTCTGCTTGAAAAACAAAACAACCGCCATAATCAAAATAGGTCCCTGCGCATAAACACCTAAACTCTGAACAAAGTTTTTATATGACTACTACCCACTTCCCTACAACTAGCCTCAGTAATATTGTGCATTTCTATCCACATCGTATCCATCTTCCCGCAAAGTCTCGCAGATGACCACTAATAGCCGATGTTAAGCGTCATACTCTATGACTAGCACTCATCTGAAC
+
CCCCCGGEGFECGFFFGGGFGDFFFGFGGGGGGGGGGGGGGGEGDE+@FGGGEGGGG,C<CCFEGDGGFGGGGGDGGGGGG<FCFGG,EEGG,,C:,8>+4,,,,59C,?,C,,<,CFA@,+++++,9<<,+,,,8,C,<8,,B5,,,,,,CA=,@@,,8A,39,,8,,B,,838,,66C,,@,@>9,,,,,53,3,8,,3,7<:,,,2@,,>,47*4,5126,,225+4/*2*26=+++;)))22++A***2*;++3+))(2*/+)3++)*:()2)))*.**77)9(().).().:)))(
@M70528:330:000000000-K6D4P:1:1102:15969:4161 1:N:0:GTTGCGTTCA+GTTGCAGTTG
GGGACGCTGTTTTCCTGTCTCTTATACACATCTCCGAGCCCACGAGACGTTGCGTTCAATCTCGTATGCCGTCTTCTGCTTGAAAAAAAAAAAACCATTCATCCGGAATAACATCTGTTTAATTAACTGTTCACAACTTAAACGTACCTAATCATACAAACCACTGTACCTCCATTCACACAACCCCCAGTATACTGAAGAGTTCCACGTGATTCAGCAATATTCGTCATCACAATGACCGCTGATCTGGTGTCTTTCTGATTTGAAAACCCCCTGATCTACCGCTACGTAGCCTTCAAGC
+
CC8CB+F@F-66CC<CFFGGCFFFFGGFE<<EEF<F:FCFCFF:FF+88D@DGGF6B<CC<@CFFGGGFE:BBCDFEGCFFGEGGGGFFGGG+4++,,:,,,,,+++8+,:,8,,<,C,B,,B<9E,A,,,,,75,8,5,:,:+3,++7,:,788@9B,,,+8+,,87@F,@83@7@,77>E**6***16,7,,,,,,,,,3,,,,2,44,,6,,,,,55+++++0+/**+1*+0+*1*)))).)0+1+2**0***2*9**)1*-*)2*5)**()/()-*.9*0)()((.)(()-.))--)
@M70528:330:000000000-K6D4P:1:1102:13307:4174 1:N:0:GTTGCGTTCA+GTTGCAGTTG
GGAGCCCCTGACATAGCATTCCCTCGATTAAATAATATAAGATTCTGACTTTTACCCCCTTCTCTGGGATTATTAATTATAGGACTTTATAAAGAAGGAGCGGGAACGGGATGAACAGTATATCCACCTTTATCAACGTTTTATCATTCAGGACCTTCAGTAGACTTAACAATTTTTTCTTTACACCTTGCAGGGATTTCTTCAATTTTAGGTGCCTTAAATTTTATTACTACAATTATTAATCTTAAAGCAAAAAACCTTTCAGCAGAAAAAATTAGACTATTTGTCTGATCAGTTATTT
+
CCCCCGEGGGGGGGGGGGGGGGGGGGGGGGGGGGGGGGGGGGGGGGGGGGGGGGGGGGGGGGGGGGGGGGGGGGGGGGGGGGGGGGGGGGGGGGGGGGGGGGGGGGGGGGGGGGGGGGGGGGGGGGGGGGGGGGGGGGGGGGGGGGGGGGGGGGGGGGGGGGGGGGGGGGGGGGGGGGGGGGGGGGGGGGGGGGGGGGGGGGGGGGGGGGGGGGGGGGGGGGGGGGGGGGFGGGFGGGGFFFFFGFGGGGGGFGFGGGFFFEFGFGFGFFFGG9FFFFFFFFGFFFFFFFEFFFFFFEFFF
@M70528:330:000000000-K6D4P:1:1102:16499:4177 1:N:0:GTTGCGTTCA+GTTGCAGTTG
GGAGCCCCTGACATAGCATTCCCTCGATTAAATAATATAAGATTCTGACTTTTACCCCCTTCTCTGGGATTATTAATTATAGGACTTTATAAAGAAGGAGCGGGAACGGGATGAACAGTATATCCACCTTTATCAACGTTTTATCATTCAGGACCTTCAGTAGACTTAACAATTTTTTCTTTACACCTTGCAGGGATTTCTTCAATTTTAGGTGCCTTAAATTTTATTACTACAATTATTAATCTTAAAGCAAAAAACCTTTCAGCAGAAAAAATTAGACTATTTGTCTGATCAGTTATTT
+
CCCCCGGGGGGGGGGGGGFGGGGGGGGCCFGGGGGGGGGGGGGGGGGGGGGGGGGGGGGGGGGGGGGGGGGGGGGGGGGGGGGGGGGGGGGGGGGGGGGGGGGGGGGGGGGGGGGGGGGGGGGGGGGGGGGGGGGGGGGGFGGGGGGGGGGGGGGGGGGGGGGGGGGGGGGGGGGGGGGFGGGGGGGGGGGGGGGGGGGGGGGGGGGGGGGGGGGGGGGGGGGGGFGGGGFGGGFGGGGFFFFFGFGGGGGGFGFGDDAFFFFGFF=FFFAFGFFGFFFF3BGFAEFEEEEFFFFFEFFFF
@M70528:330:000000000-K6D4P:1:1102:19796:4180 1:N:0:GTTGCGTTCA+GTTGCAGTTG
GGAGCCCCTGACATAGCATTCCCTCGATTAAATAATATAAGATTCTGACTTTTACCCCCTTCTCTGGGATTATTAATTATAGGACTTTATAAAGAAGGAGCGGGAACGGGTGAAAAGGTTTACCAACTTTTTCCAAGTTTTTTTATTTCAGGCCTTCCATTGGACTAAACATTTTTTTCTTAACCCTTTCAAGGAATTCCTCCAATTTAAGTGCCCTAAAATTTTTTTACTAAAATTATTATCCTTAATCCAAAAAACTTTTCACCAGAAAAAATTAGACTATTTGTTTATTCAGTAATTT
+
CC8CCEGGFGGGGGGGGFGGGGGFGGGFFGGGGGGGFFCFGF<FFGGGGGGGGGGGGGGGGGFFGGGGGCFGGGGGGGFGFGEFGGGGGGGGGGGGFGGGGGDGGGGGG,8=,E,,,,5,,,,C,5B,EF95,5595,CFF++4,,:,,,C,,B,E,=,,,,,8,5,==,C,C@FGG+,CD,,,,8,>,,7,8;,,8D,,@,,53@BC:,@3,3,,5,@>,?DG7,:?9,1,+414*021=+++21=F,++2;FFG)5);A)++)*)*;;A?<6F4)))*)*2@4<8(,-)--)).)).<A
@M70528:330:000000000-K6D4P:1:1102:12095:4189 1:N:0:GTTGCGTTCA+GTTGCAGTTG
GGAGCCCCTGACATAGCATTCCCTCGATTAAATAATATAAGATTCTGACTTTTACCCCCTTCTCTGGGATTATTAATTATAGGACTTTATAAAGAAGGAGCGGGAACGGGATGAACAGTATATCCACCTTTATCAACGTTTTATCATTCAGGACCTTCAGTAGACTTAACAATTTTTTCTTTACACCTTGCAGGGATTTCTTCAATTTTAGGTGCCTTAAATTTTATTACTACAATTATTAATCTTAAAGCAAAAAACCTTTCAGCAGAAAAAATTAGACTATTTGTCTGATCAGTTATTT
+
CCCCCGFGGGGGGGGGGGGGGGGGFGGFGGGGGGGGGGGGGGGGGGGGGGGGGGGGGGGGGGGGGGGGGGGGGGGGGGGGGGFFGGGGGGGGGGGGGGGGGG>FGGGGGGGG,=FGGGGGGGFGGGGGGGG9EFFFGGFGGGGFGGGGGGGGGGGGGG@EGGGGGGGGFGGGGGGGGGGEGGGGFCDFFBFGGGGFGGGGGGGGGGGGGGGGGFGGGGGGGGGGGGFF7FFF>7AFF7CF>FAFFFGGF7:>6FFFC<BFFEAFFF=8AAFGF>FD<456E4CCF);3?EE<33)9?<5CE
@M70528:330:000000000-K6D4P:1:1102:22641:4194 1:N:0:GTTGCGTTCA+GTTGCAGTTG
GGACCCTGTTTTACTGTCTCTTATACACATCTCCGAGCCCACGAGACGTTGCGTTCAATCTCGTATGCCGTCTTCTGCTTGAAAAAAAAAAAAAAAAGAAATAGAAAGAAAAGAAGGAGAAGTAAAAAATGAAACAAAAAAAGACAAGAAGAGTGCTAGAGAAAAGAAGAAGATGGATTAGTGGAGAACAGAAACATATAATGAGAGAGTAGAATACAGTATGAGAGATGGAAATAGAGACACAACACAGAATATGTGTGAACTACGTGTAAGACGCAAGATTGTAGATGAGAAAGGATGA
+
CCCCCGGGEFGGFGGGGGFGGGEFFFGGGGGGGGGGFGGGFFGGF+@CDFGGG@FFFG@FGGEDCEFGGEBF@GGGFGEAFGAFGGGGGGG@4+8+++8,,,5,:,5,,,,3,+,,,,,8,,,,,3,,3,,:,,8,,,,+++**,3,,,,,3,,,,,,,777,,,,*,,,3,,,,,,,,,,,6,6,6,,,,+++*++++2+,+++++/*+2++++++++++++3++0*13)**+12**280).)*)**1**21****2*)*)/*)*(*)0)+*)**-(()(**/*)/)))))))(((.)5(
@M70528:330:000000000-K6D4P:1:1102:24851:4200 1:N:0:GTTGCGTTCA+GTTGCAGTTG
GGACCCTGTTTTACTGTCTCTTATACACATCTCCGCGCCCACGCGACGTTGCGTTCAATCTCGTATGCCGTCTTCTGCTTGAAAAACAAAAAACAAAAAAGTAAGAAAATGAGTAGTGATCAGAGCAGAAATTATACAAATAAAATGAACTACGTACGCAGATCTGGAACACTAATCCACACACCTGATGATTCTAGTTTTAATACGAGAGCTTATTGATACTACAGTGCAGAGTCTACTATCACTCAGTGCTATGTAATAACTACAATAATCCACAACACAGAACTCGCTCCGCATGGTA
+
CCCCCGGGFFGGGGGGGGGGGGGGGGGGGGGGGGGCGGGGGGG+FFGGFGGGGFFFGGFDGFGGGGGGGGFGGGGGGGGGGGGGGG7<EFFC8,,,,,9>+5,5,,9,,,,95<9,9,,,,,,,,,:,?45,,5,,,<A,<,C,,,,8,,,,,3,,+86@@+33,>>,,:,,,,,,,,,,36*36,,,,,3,,,,7,5,,,72,,,11****,,1,,4,4=,,1,,,,+,+,+*13++++1+++3++*+3++++3++++13)*+1*)*12*++)**((,)-./)),*),((((-(((((-)
@M70528:330:000000000-K6D4P:1:1102:9548:4202 1:N:0:GTTGCGTTCA+GTTGCAGTTG
GGACCCTGTTTTACTGTCTCTTATACACATCTCCGAGCCCACGAGACGTTGCGTTCAATCTCGTATGCCGTCTTCTGCTTGAAAAAAAAAAAATGCTTGTATCTGTTACGATTATGACGGTAGCAGATGAATAAAGATCGGCTAACTCCGTACCAGCAGCCGCGGTCATACGGAGGATCCAAGCGTTATCCGGAATTACTGAGCGTAAAAAGTTGCGTAGGGTGCATTGCAATTTGATAGTGACAGCGGTTTGCTCAACCACTTATCCATTATCAAAACTTCCAATCTAGAGTGCAAGAAA
+
CCCCCG@FFE@C<9FFE@CED<C<CC@,6;;CE<C@F@FDF@C@@7CF8FG@FC,BFF,CCCC66,C<6@66,C,<CECECFF@CCGC:FGF+:,,99,,<,<5,C,5,+:B,8,,5,+4CD+E,,BE?FD,DF,:?,?+3@3FC,D<D+3,6B=<B<88,+@<*5**3DC<7>F*1,?,,2,;*:*;CFFCEE**4BCC+,5+/13>=+2*+5C?8/*:/***23++2<F7*0*2*2:@****29C)**)*.*9D*9)7)()*.:<C*96<*<=*)-.)6=**9-).4:9)6).6))(((
@M70528:330:000000000-K6D4P:1:1102:26016:4212 1:N:0:GTTGCGTTCA+GTTGCAGTTG
GGAGCCCCTGACATAGCATTCCCTCGATTAAATAATATAAGATTCTGACTTTTACCCCCTTCTCTGGGATTATTAATTATAGGACTTTATAAAGAAGGAGCGGGAACGGGATGAACAGTATATCCACCTTTATCAACGTTTTATCATTCAGGACCTTCAGTAGACTTAACAATTTTTTCTTTACACCTTGCAGGGATTTCTTCAATTTTAGGTGCCTTAAATTTTATTACTACAATTATTAATCTTAAAGCAAAAAACCTTTCAGCAGAAAAAATTAGACTATTTGTCTGATCAGTTATTT
+
CCCCCGGGGGGGGGGGGGGGGGGGGGGGGGGGGGGGGGGGGGGGGGGGGGGGGGGGGGGGGGGGGGGGGGGGGGGGGGGGGGGGGGGGGGGGGGGGGGGGGGGGGGGGGGGGGGGGGGGGGGGGGGGGGGGGGGGGGGGGGGGGGGGGGGGGGGGGGGGGGGGGGGGGGGGGGGGGGGGGGGGGGGGGGGGGGGGGGGGGGGGGGGGGGGFGGGGGGGGGFFGGGGGGGGFFGGFGGGGFFFFFGFGGGFFGAGFGGGFAFFFGFGFFFFFGGFFCEFF=EACFFFFEEFCC<E3<656EE
@M70528:330:000000000-K6D4P:1:1102:5500:4227 1:N:0:GTTGCGTTCA+GTTGCAGTTG
GGGACCCTGTTTTACTGTCTCTTATACACATCTCCGAGCCCACGCGACGTTGCGTTCAATCTCGTATGCCGTCTTCTGCTTGAAAAAAAAAAAAAATAAATACAGGAAATAAAAGAGAATTTATAATGAACTATGATGAGTCTGGTAACAGGTCAAAAGGTACGTTCATAACAAAGGAGATGAGGGTGGGCGAGCAAGATGAGGATAGGGAAAGTGGTGAAGGCAGAGTTTATATCAGGTGTCATGCGATTTGTAAGCAGACACGTAGACGTCTGTGAGTCGCGGCGTCATGAAGTGTGGA
+
CCCCCGGGG@FFG6CCFFFGGGGGGGGAFFFGGGGGGGGGGGGG+@@CFFGGGGFFFGA,,CFFGGGGGGG@FGFGFGGGGGGGGGGCFFGG:+48,,,,,,C,,,,8,:A,:5,+,,:5,,,,,,8,8,33,,,,,,<,:<<,3C3,:,,,:,8,,,,+,37*6,,>,8,,,3533,,22,2,,4****1***1*++352,+*++22+***33++++*++++3***1*+*+*3*3*2*1//)*2/09*//**27***007()0-2(*)*.**(02666*-))0)()--,46)))).))()
@M70528:330:000000000-K6D4P:1:1102:17143:4240 1:N:0:GTTGCGTTCA+GTTGCAGTTG
GGAGCCCCTGACATAGCATTCCCTCGATTAAATAATATAAGATTCTGACTTTTACCCCCTTCTCTGGGATTATTAATTATAGGACTTTATAAAGAAGGAGCGGGAACGGGATGAACAGTATATCCACCTTTATCAACGTTTTATCATTCAGGACCTTCAGTAGACTTAACAATTTTTTCTTTACACCTTGCAGGGATTTCTTCAATTTTAGGTGCCTTAAATTTTATTACTACAATTATTAATCTTAAAGCAAAAAACCTTTCAGCAGAAAAAATTAGACTATTTGTCTGATCAGTTATTT
+
CCCCCGGGGGGGGGGGGGGGGGGGGGGGGGGGGGGGGGGGGGGGGGGGGGGGGGGGGGGGGGGGGGGGGGGGGGGGGGGGGGGGGGGGGGGGGGGGGGGGGGGGGGGGGGGGGGGGGGGGGGGGGGGGGGGGGGGGGGGGGGGGGGGGGGGGGGGGGGGGGGGGGGGGGGGGGGGGGGGGGGGGGGGGGGGGGGGGGGGGGGGGGGGGGGGGGGGGGGGGGGGGGGGGGGFGGGFGGGGFFFFFGFGGGGGGFGFGGGFFFFFGFGFGFFFGGFFGFFFF3FGFFFFFCEFFFFFFFFFFF
@M70528:330:000000000-K6D4P:1:1102:9939:4245 1:N:0:GTTGCGTTCA+GTTGCAGTTG
GGAGCCCCTGACATAGCATTCCCTCGATTAAATAATATAAGATTCTGACTTTTACCCCCTTCTCTGGGATTATTAATTATAGGACTTTATAAAGAAGGAGCGGGAACGGGATGAACAGTATATCCACCTTTATCAACGTTTTATCATTCAGGACCTTCAGTAGACTTAACAATTTTTTCTTTACACCTTGCAGGGATTTCTTCAATTTTAGGTGCCTTAAATTTTATTACTACAATTATTAATCTTAAAGCAAAAAACCTTTCAGCAGAAAAAATTAGACTATTTGTCTGATCAGTTATTT
+
CCCCCGGGGGGGGGGGGGGGGGGGGGGDFGGGGGGGGGGGGGGGGGGGGGGGGGGGGGGGGGGGGGGGGGGGGGGGGGGGGGGGGGGGGGGGGGGGGGGGGGGGGGGGGGGGGGGGGGGGGGGGGGGGGGGGGGGGGGGGGGGGGGGGGGGGGGGGGGGGGGGGGGGGGGGGGGGGGGGGGGGGGGGGGGFGGGGGGGGGGGGGGGGGGGGGGGGGGGGGGGGGGGGGFGFGGG?EFDGFFFAAFFGGGGGGFFFGCCEFFFCGFGFGFFFGF9FGFFFFFFGFFFFFFFFCEFECEFFFF
@M70528:330:000000000-K6D4P:1:1102:7089:4246 1:N:0:GTTGCGTTCA+GTTGCAGTTG
AGAGCCCCTGACATAGCATTCCCTCGATTAAATAATATAAGATTCTGACTTTTACCCCCTTCTCTGGGATTATTAATTATAGGACTTTATAAAGAAGGAGCGGGAACGGGATGAACAGTATATCCACCTTTATCAACGTTTTATCATTCAGGACCTTCAGTAGACTTAACAATTTTTTCTTTACACCTTGCAGGGATTTCTTCAATTTTAGGCGCCTTAAATTTTATTACTACAATTATTAATCTTAAAGCAAAAAACCTTTCAGCAGAAAAAATTAGACTATTTGTCTGATCAGTTATTT
+
ACCCCGFGGGGGGGGGGGCFGDGGGGGGGGGGGGGGGGGGGGGGGGGGGGGGGGGGGGGGGGFFGGGGFGGGGFGF<FFGGGGGGGDGFGGGGGGGGGGGGDGGGGGGEFGGGGGGGFGGGGGGGGFG?FEAFGFGGGFGGGGFGGGGFFGGGDFCFGGGGGFGGGGGGCEDFFEG9BC9EFDBDFC@DGFGGEEGD@DAFFF7FFFCFF8,,31:CCGGGGGGGGGGDCCFFCFGGGGFFFFFGCF@:C+;AG;DDCDF;5AFE+9C5FA?F64>A@FF44@AFFCE5?EEEE3<CEFEE
@M70528:330:000000000-K6D4P:1:1102:24540:4247 1:N:0:GTTGCGTTCA+GTTGCAGTTG
GGAGCCCCTGACATAGCATTCCCTCGATTAAATAATATAAGATTCTGACTTTTACCCCCTTCTCTGGGATTATTAATTATAGGACTTTATAAAGAAGGAGCGGGAACGGGATGAACAGTATATCCACCTTTGTCAACGTTTTATCATTCAGGACCTTCAGTAGACTTAACAATTTTTTCTTTACACCTTGCAGGGATTTCTTCAATTTTAGGTGCCTTAAATTTTATTACTACAATTATTAATCTTAAAGCAAAAAACCTTTCAGCAGAAAAAATTAGACTATTTGTCTGATCAGTTATTT
+
CCCCCGGGGGGGGGGGGGGGGGGGGGGGGGGGGGGGGGGGGGGGGGGGGGGGGGGGGGGGGGGGGGGGGGGGGGGGGGGGGGDGGGGGGGGGGGGGGGGGGGGGGGGG>FGGGGGGGGGGGGGFGGGGGGGFGGGGGGGGGGGGGGGGGGGGGGGGGGGGGGGGGGGGGGGGGGGGGGGGGGGGGGGGGGGGGGGGGGGFGGGGGGGGFGD6FCFCGGGGGGGGGGGGGGFGGGFGGGGFFFFFGFGGGGFGFGFGDDEAF:FGEGEGFFFFG>FGF@?FEFCFF3C?5CEEEFFFFFFFF
@M70528:330:000000000-K6D4P:1:1102:26245:4257 1:N:0:GTTGCGTTCA+GTTGCAGTTG
GGAGCCCCTGACATAGCATTCCCTCGATTAAATAATATAAGATTCTGACTTTTACCCCCTTCTCTGGGATTATTAATTATAGGACTTTATAAAGAAGGAGCGGGAACGGGATGAACAGTATATCCACCTTTATCAACGTTTTATCATTCAGGACCTTCAGTAGACTTAACAATTTTTTCTTTACACCTTGCAGGGATTTCTTCAATTTTAGGTGCCTTAAATTTTATTACTACAATTATTAATCTTAAAGCAAAAAACCTTTCAGCAGAAAAAATTAGACTATTTGTCTGATCAGTTATTT
+
CCCCCGGGGGGGGGGGGGGGGGGGGGGGGGGGGGGGGGGGGGGGGGGGGGGGGGGGGGGGGGGGGGGGGGGGGGGGGGGGGGGGGGGGGGGGGGGGGGGGGGGGGGGGGGGGGGGGGGGGGGGGGGGGGGGGGGGGGGGGGGGGGGGGGGGGGGGGGGGGGGGGGGGGGGGGGGGGGGGGGGGGGGGGGGGGGGGGGGGGGGGGGGGGGGGGGGFGGGGGGGGGGGGGGGFGGGFGGGGFFFFFGFGGGGGGFGFGGGFFFBFGFGFGFFFGGFFGFFCBFFGFFEFEEFFFFFFFEEFFF
@M70528:330:000000000-K6D4P:1:1102:9180:4259 1:N:0:GTTGCGTTCA+GTTGCAGTTG
GGAGCCCCTGACATAGCATTCCCTCGATTAAATAATATAAGATTCTGACTTTTACCCCCTTCTCTGGGATTATTAATTATAGGACTTTATAAAGAAGGAGCGGGAACGGGATGAACAGTATATCCACCTTTATCAACGTTTTATCATTCAGGACCTTCAGTAGACTTAACAATTTTTTCTTTACACCTTGCAGGGATTTCTTCAATTTTAGGTGCCTTAAATTTTATTACTACAATTATTAATCTTAAAGCAAAAAACCTTTCAGCAGAAAAAATTAGACTATTTGTCTGATCAGTTATTT
+
CCCCCGGGGGGGGGGGGGGGGGGGGGGGGGGGGGGGGGGGGGGGGGGGGGGGGGGGGGGGGGGGGFGGGGGGFGGGGGGFGGGGGGGGGFFFGGGGGGGGGGGGGGGGGGDGGGGGGGGFGGGGGGGGGGGFGGGGGGGGGGGGGGGGGGGGFGGGGGGGGGGGGGAGDFGGGGGGFGGGFGGGGGEFFGGGFFCGGGGGGGGCEGGGADGGGGGGGGGGEGGGGGGGGGFGGGFGGFGFFFFCGFGFFGFGFGFGGG>F=BFFCGEGFAFF73AC<=?BEFGFFFFFFEFFEFFFFFFFF
@M70528:330:000000000-K6D4P:1:1102:20301:4269 1:N:0:GTTGCGTTCA+GTTGCAGTTG
GGAGCCCCTGACATAGCATTCCCTCGATTAAATAATATAAGATTCTGACTTTTACCCCCTTCTCTGGGATTATTAATTATAGGACTTTATAAAGAAGGAGCGGGAACGGGATGAACAGTATATCCACCTTTATCAACGTTTTATCATTCAGGACCTTCAGTAGACTTAACAATTTTTTCTTTACACCTTGCAGGGATTTCTTCAATTTTAGGTGCCTTAAATTTTATTACTACAATTATTAATCTTAAAGCAAAAAACCTTTCAGCAGAAAAAATTAGACTATTTGTCTGATCAGTTATTT
+
CCCCCGGGGGGGGGGGGGGGGGGGGGGGGGGGGGGGGGGGGGGGGGGGGGGGGGGGGGGGGGGGGGGGGGGGGGGGGGGDGGGGGGGGGGFGGGGGGGGGGGGGGGGGGGGGGGGGGGGGGGGGGGGGGGGGGGGGGGFGGGGFGFGGGGGGGGGGGGGGGGGGGGGGGGGGGGGGGGGGGGGGGGGGGGFGGGGGGGGGGGGGGGGGGGGGGGGGGGGGGGGGGGGGGGFGFGFGGFGFFFFFGFGGGGGGFGFGGCEFFEFGEGFGFFFGG6ADEEFFFFGFFFF<EFFFFFFEFFFFE
@M70528:330:000000000-K6D4P:1:1102:12116:4271 1:N:0:GTTGCGTTCA+GTTGCAGTTG
GGAGCCCCTGACATAGCATTCCCTCGATTAAATAATATAAGATTCTGACTTTTACCCCCTTCTCTGGGATTATTAATTATAGGACTTTATAAAGAAGGAGCGGGAACGGGATGAACAGTATATCCACCTTTATCAACGTTTTATCATTCAGGACCTTCAGTAGACTTAACAATTTTTTCTTTACACCTTGCAGGGATTTCTTCAATTTTAGGTGCCTTAAATTTTATTACTACAATTATTAATCTTAAAGCAAAAAACCTTTCAGCAGAAAAAATTAGACTATTTGTCTGATCAGTTATTT
+
CCCCCGFGGGGGGGGGGGGGGGGGGGGGGGGGGGGGGGGGGFGGGGGFGGGGGGGGGGGGGGGGGGGGGGGGGGGDGGGGGGGGGGGGGGGGGGGGGGGGGGGGGGGGGGGGGFGGGGGGGGGGGGGGGGGGGGGGGGGGGGGGGGGGGGGGFGGGGGGGGGGGGGGGFGGGGGGGGGGGGGGGGGGGGGGGGGEFGGGGGGGGGGGGGGGGGGFGGGGGAEFGGGGGGGFGGFFGGGGFFFFFGFFCFGFG4CAGGG4AFEFGEGFGF4FC4:FFFE<BCFGFFFFEE?9ECEECEFFFF
@M70528:330:000000000-K6D4P:1:1102:20183:4272 1:N:0:GTTGCGTTCA+GTTGCAGTTG
GGAGCCCCTGACATAGCATTCCCTCGATTAAATAATATAAGATTCTGACTTTTACCCCCTTCTCTGGGATTATTAATTATAGGACTTTATAAAGAAGGAGCGGGAACGGGATGAACAGTATATCCACCTTTATCAACGTTTTATCATTCAGGACCTTCAGTAGACTTAACAATTTTTTCTTTACACCTTGCAGGGATTTCTTCAATTTTAGGTGCCTTAAATTTTATTACTACAATTATTAATCTTAAAGCAAAAAACCTTTCAGCAGAAAAAATTAGACTATTTGTCTGATCAGTTATTT
+
CCCCCEDCFGFGGGEEG<DCFFGGFCEGDFGGFGFGGGGGGGGDGFGGG9FGGGGGGGGD@F@FFGGGGGCAFFGGGGGGAFGEEFGGGGGGGGEGGGFFGG@CEEFFGCGGGGGGG<FFGGGGGGDGFGDFGGGGGGGGGGGGGEGGGGGDFGGGGGGGF9E<FGC,FFFGGGEGG@EGGFFG;EF8BF8DFGG?FGGGGGGGGGFFACFDF:<EGFGGAFGGGFAEDFFGGGFFF7@BCAFFGFDG9@DFFCAFGGDFFFFFEFCGF;FFG>FG363ACFFACCFECEFCE?3.<E?CE
@M70528:330:000000000-K6D4P:1:1102:9665:4278 1:N:0:GTTGCGTTCA+GTTGCAGTTG
GGAGCCCCTGACATAGCATTCCCTCGATTAAATAATATAAGATTCTGACTTTTACCCCCTTCTCTGGGATTATTAATTATAGGACTTTATAAAGAAGGAGCGGGAACGGGATGAACAGTATATCCACCTTTATCAACGTTTTATCATTCAGGACCTTCAGTAGACTTAACAATTTTTTCTTTACACCTTGCAGGGATTTCTTCAATTTTAGGTGCCTTAAATTTTATTACTACAATTATTAATCTTAAAGCAAAAAACCTTTCAGCAGAAAAAATTAGACTATTTGTCTGATCAGTTATTT
+
CCCCCGGGGGGGGGGGGGGGGGGGGGGGGGGGGGGGGGGGGGGGGGGGGGGGGGGGGGGGGGGGGGGGGGGGGGGGGGGGGGGGGGGGGGGGGGGGGGGGGGGGGGGGGGGGGGGGGGGGGGGGGGGGGGGGGGGGGGGGGGGGGGGGGGGGGGGGGGGGGGGGGGGGGGGGGGGGGGGGGGGGGGGGGGGGGFGGGGGGGGGGGGGGGGGFGGGGGGGGGGGGGGGGGGFGGGFGGGGFFFFFGFGGGGGGFGFGGGFFFFFGFGFGFFFGGBAFFEEFCFGFFFFEE?CE<EFFFFEFF
@M70528:330:000000000-K6D4P:1:1102:8042:4309 1:N:0:GTTGCGTTCA+GTTGCAGTTG
GGAGCCCCTGACATAGCATTCCCTCGATTAAATAATATAAGATTCTGACTTTTACCCCCTTCTCTGGGATTATTAATTATAGGACTTTATAAAGAAGGAGCGGGAACGGGATGAACAGTATATCCACCTTTATCAACGTTTTATCATTCAGGACCTTCAGTAGACTTAACAATTTTTTCTTTACACCTTGCAGGGATTTCTTCAATTTTAGGTGCCTTAAATTTTATTACTACAATTATTAATCTTAAAGCAAAAAACCTTTCAGCAGAAAAAATTAGACTATTTGTCTGATCAGTTATTT
+
CCCCCGGGGGGGGGGGGGGGGGGGGGGGGGGGGGGGGGGGGGGGGGGGGGGGGGGGGGGGGGGGGGGGGGGGGGGGGGGGGGGGGGGGGGCFGGGGGGGGGGGGGGGGGGCGGGGGGFGGGGGGGGGGGGGGGGGGGGGGGGGGGGGGGGGGFGGGGFGGGGGFFGGGGGGCGGGGGGGGGGFGGGFGGGFGGGGGGGGFGGGGGGGGGGGFGGGGGGGGGGGGGGGGGFFGGGFGGGGFFFFFGFGGGFGGFFFGGDFFFEFFF=>FFFFGGFFGFFEFFFGFF3@C?EEFE?3?EFFFF
@M70528:330:000000000-K6D4P:1:1102:13344:4312 1:N:0:GTTGCGTTCA+GTTGCAGTTG
GGAGCCCCTGACATAGCATTCCCTCGATTAAATAATATAAGATTCTGACTTTTACCCCCTTCTCTGGGATTATTAATTATAGGACTTTATAAAGAAGGAGCGGGAACGGGATGAACAGTATATCCACCTTTATCAACGTTTTATCATTCAGGACCTTCAGTAGACTTAACAATTTTTTCTTTACACCTTGCAGGGATTTCTTCAATTTTAGGTGCCTTAAATTTTATTACTACAATTATTAATCTTAAAGCAAAAAACCTTTCAGCAGAAAAAATTAGACTATTTGTCTGATCAGTTATTT
+
CCCCCGGGGGGGGGGGGGGGGGGFGGGGGGGGGGGGGGGGGGGGGGGGGGGGGGGGGGGGGGGGGGGGGGGGGGGGGGGGGGGGGGGGGGGGGGGGGGGGGGGGGGGFGGGGGGGGGGGGGGGGGGGGGGGGDGGGGGGGGGGGGGGGGGGGGGGGGGGGGGGGGGGGGGGGGGGGGGGGGGGGGGGGGGGGGGGFGGGGGGGGGGFGGGGGGGFGGGGGGGGGGGGGGGFGGGFFGGGFFFFFGFGGCFGGADFGGGFFF==FEF>FFFFGF6;>E8EFFFGFFFFEEF9EEEFFFEFFF
@M70528:330:000000000-K6D4P:1:1102:17474:4314 1:N:0:GTTGCGTTCA+GTTGCAGTTG
GGGACCCTGTTTTACTGTCTCTTATACACATCTCCGAGCCCACGAGACGTTGCGTTCAATCTCGTATGCCGTCTTCTGCTTGAAAAAAAAAAACACTTTTATAGGGGAAGACACGGCAGCTGTGAATAGCCGGGACTCTTGACGGTACCCTCAGCAGAAGCACCGTCTAACTACGTTCCAGCATCCGCGGTAATACATAGGGTTCGAGCGTGAATCGGAATTACTGGGCGTCAAGCGCGCGCAGGCGGCTTTGTAAGTCAGCTCTGAAAACGCCGTGCTTAACCTGGGAATGGACTTGTGG
+
CCCCCCFEFC<<EEFCFGF9CC<EFGE<6CFGEEECCFFBFG@F@B::CFFECF@CFGA,CCFGGEFGFCB@@CC<9@FGGC,:@<:68FCG+8:4,,:,,<A,,,+@+=E,<,BF++++,:83,55:,,,+++++BB,C,@=F+3@CF,@+,,,,,,<,6DFF*,63DFF9,7>F,>8B,>,,2?58*=CC7<9?++?<CE6*3:E6*8E*38<C8C*8*<+<?9+C<E>*9*109)9.))5>D))1*/5*0:*2:01/*)025F)***)*1,5930(0)/:?64)(,.()(),).--.-
@M70528:330:000000000-K6D4P:1:1102:8055:4321 1:N:0:GTTGCGTTCA+GTTGCAGTTG
GGAGCCCCTGACATAGCATTCCCTCGATTAAATAATATAAGATTCTGACTTTTACCCCCTTCTCTGGGATTATTAATTATAGGACTTTATAAAGAAGGAGCGGGAACGGGATGAACAGTATATCCACCTTTATCAACGTTTTATCATTCAGGACCTTCAGTAGACTTAACAATTTTTTCTTTACACCTTGCAGGGATTTCTTCAATTTTAGGTGCCTTAAATTTTATTACTACAATTATTAATCTTAAAGCAAAAAACCTTTCAGCAGAAAAAATTAGACTATTTGTCTGATCAGTTATTT
+
CCCCCGGGGGGGGGGGGGGGGGGGGGGGGGGGGGGGGGGGGGGGGGGGGGGGGGGGGGGGGGGGGGGGGGGGGGGGGGGGGGGGGGGGGGGGGGGGGGGGGGGGGGGGGGGGGGGGGGGGGGGGGGGGGGGGGGGGGGGGGGGGGGGGGGGGGGGGGGGGGGGGGGGGGGGGGGGGGGGGGGGGGGGGGGFGGGGGGGGGGGGGGGGGGGGGGGGGGGGGGGGGGGGGGGFGGGAEGGGFFFFFGFGGGGGFFGFGGGFFFFFGFGCGFFFGGFFGFFFFFFGFFEFEEFFFFFFFFFFEE
@M70528:330:000000000-K6D4P:1:1102:12576:4335 1:N:0:GTTGCGTTCA+GTTGCAGTTG
GGAGCCCCTGACATAGCATTCCCTCGATTAAATAATATAAGATTCTGACTTTTACCCCCTTCTCTGGGATTATTAATTATAGGACTTTATAAAGAAGGAGCGGGAACGGGATGAACAGTATATCCACCTTTATCAACGTTTTATCATTCAGGACCTTCAGTAGACTTAACAATTTTTTCTTTACACCTTGCAGGGATTTCTTCAATTTTAGGTGCCTTAAATTTTATTACTACAATTATTAATCTTAAAGCAAAAAACCTTTCAGCAGAAAAAATTAGACTATTTGTCTGATCAGTTATTT
+
CC<CCGGC<F@FFFGDGFGAFCGGEFCF,;<FCFFGGGG<FFFAFFEFFDFDEFGGGGGGGGCFGGGGC@GGGGGFAFGGGGGGGGGE@CFGGGF8CEC<@FGEEEFCEEGCG,?FAFEFGD9AFGGGCEEEFFFAFGGGGGEGGCGFGAFCFFGF?BEDE,A<E9E?FCFG9FFFE+D;=3E=EGG@FGGGGCEGGFGGGFDFGGFFFECFFCFGA;FG9ECCF:AED:BGGGCF7F9FF;=ACFGGCC+3/;?FCC?F48BGFDCFFAA8*.=4=@3*9ACFFCF5C?C?453??77)9
@M70528:330:000000000-K6D4P:1:1102:15656:4339 1:N:0:GTTGCGTTCA+GTTGCAGTTG
GCGCCCCTGACATAGCATTCCCTCGATTAAATAATATAAGATTCTGACTTTTACCCCCTTCTCTGGGATTATTAATTATCGGACTTTATAAAGAAGGAGCGGGAACGGGATGAACAGTATATCCACCTTTATCAACGTTTTATCATTCAGGACCTTCAGTAGACTTAACAATTTTTTCTTTACACCTTGCAGGGATTTCTTCAATTTTAGGTGCCTTAAATTTTATTACTACAATTATTAATCTTAAAGCAAAAAACCTTTCAGCAGAAAAAATTAGACTATTTGTCTGATCAGTTATTTT
+
C@CCCGGFFCFFFEFGFGGGFGFGFFFGGGGGFGGGGGGGGGGGGGGGGGGGGGGGGGEGGCGFGGGGGGGGGGGFGGG9DFGGGGGGGGGGGGGGGGGGGGGGGGGGGGGGFGGGGGGGGFGGGGGGGGGGGGGGGGGGGGGGGGGGGGGGGGGGGGGGFGGGGGGGGGGGGGGFGGGGGGGGGGGGGDGGGGGFGGGGGGGGGGGGGGFFGGGGGGGGGGGGGGECFGFGGGFC@FGFFFFFGFGGGGDCAFFGGGFFFEFG4==5AFFGGFFGFF<CFFGFA?8CEEF<EFFEEEFFA
@M70528:330:000000000-K6D4P:1:1102:6722:4355 1:N:0:GTTGCGTTCA+GTTGCAGTTG
GGAGCCCCTGACATAGCATTCCCTCGATTAAATAATATAAGATTCTGACTTTTACCCCCTTCTCTGGGATTATTAATTATAGGACTTTATAAAGAAGGAGCGGGAACGGGATGAACAGTATATCCACCTTTATCAACGTTTTATCATTCAGGACCTTCAGTAGACTTAACAATTTTTTCTTTACACCTTGCAGGGATTTCTTCAATTTTAGGTGCCTTAAATTTTATTACTACAATTATTAATCTTAAAGCAAAAAACCTTTCAGCAGAAAAAATTAGACTATTTGTCTGATCAGTTATTT
+
CCCCCGGGGGGGGGGGGGGGGGGGGGGGGGGGGGGGGGGGGGGGGGGGGGGGGGGGGGGGGGGGGGGGGGGGGGGGGGGGGGGGGGGGGGGGGGGGGGGGGGGGGGGGGGGGGGGGGGGGGGGGGGGGGGGGGGGGGGGGGGGGGGGGGGGGFGGGGGGGGGGGGGGGGGGGGGGGGGGGGGGGGGGGGGGGGGGGGGGGGGGGGGGGGGGGGGGGGGGGGGGGGGGGGGFDCGFGGGGFFCBEGFGDGFDGFGFGCDEFFEFF?84CFFFGGFAFF;3FEFGFFEF3<?CEFF@EEEFEF
@M70528:330:000000000-K6D4P:1:1102:14171:4357 1:N:0:GTTGCGTTCA+GTTGCAGTTG
GGAGCCCCTGACATAGCATTCCCTCGATTAAATAATATAAGATTCTGACTTTTACCCCCTTCTCTGGGATTATTAATTATAGGACTTTATAAAGAAGGAGCGGGAACGGGATGAACAGTATATCCACCTTTATCAACGTTTTATCATTCAGGACCTTCAGTAGACTTAACAATTTTTTCTTTACACCTTGCAGGGATTTCTTCAATTTTAGGTGCCTTAAATTTTATTACTACAATTATTAATCTTAAAGCAAAAAACCTTTCAGCAGAAAAAATTAGACTATTTGTCTGATCAGTTATTT
+
CCCCCGGGGGGGGGGGGGGGGGGGGGGGGGGGGGGGGGGGGGGGGGGGGGGGGGGGGGGGGGGGGGGGGGGGGGGGGGGGGGGGGGGGGGGGGGGGGGGGGGGGGGGGGGGGGGGGGGGGGGGGGGGGGGGGGGGGGGGGGGGGGGGGGGGGGGGGGGGGGGFGGGGGGGGGGGGGGGGGGGGGGGGFFGGGGGGGGGGGGGGGGGGGGGGGGGGGGGGGGGGGGGGGGGFGGGFGGGGFFFFFGFGGGGGGFGFFGGFFFFFGFGFGFFFGGFFGFFF4CFFFFFFE?EFCFEFFEFE?C
@M70528:330:000000000-K6D4P:1:1102:11741:4360 1:N:0:GTTGCGTTCA+GTTGCAGTTG
GGAGCCCCTGACATAGCATTACCTCGATTAAATAATATAAGATTCTGACTTTTACCCCCTTCTCTGGGATTATTAATTATAGGACTTTATAAAGAAGGAGCGGGAACGGGATGAACAGTATATCCACCTTTATCAACGTTTTATCATTCAGGACCTTCAGTAGACTTAACAATTTTTTCTTTACACCTTGCAGGGATTTCTTCAATTTTAGGTGCCTTAAATTTTATTACTACAATTATTAATCTTAAAGCAAAAAACCTTTCAGCAGAAAAAATTAGACTATTTGTCTGATCAGTTATTT
+
CCCCCG8FGGGGGGGGGGGGFGGGGGGGGGGGGGGGGGGGGGGFGGGGGGGGGGGGGGGGGGGGGGGGGGGGGGGGGGGGGGGGGGGGGGGGGGGGGGGGGGGGGGGGGGGGGGGGGGGGGGGGGGGGGGGGGGGGGGGGGGGGGGGGGGGGGGGGGGGGGGGGGGGGGGGGGGGGGDGGGGGGGGGGGGGGGGDGGGGGGGGGGGGGGGGGGGGGCGGGGGGGGGGGGGFGGGFGGGGFF?FAFFGGGGGGFGFFDDEFFFFGFGFGFFFDG>AGFECBEFGFFFFEFFEFFFFFFFFEF
@M70528:330:000000000-K6D4P:1:1102:23987:4366 1:N:0:GTTGCGTTCA+GTTGCAGTTG
GGAGCCCCTGACATAGCATTCCCTCGATTAAATAATATAAGATTCTGACTTTTACCCCCTTCTCTGGGATTATTAATTATAGGACTTTATAAAGAAGGAGCGGGAACGGGATGAACAGTATATCCACCTTTATCAACGTTTTATCATTCAGGACCTTCAGTAGACTTAACAATTTTTTCTTTACACCTTGCAGGGATTTCTTCAATTTTAGGTGCCTTAAATTTTATTACTACAATTATTAATCTTAAAGCAAAAAACCTTTCAGCAGAAAAAATTAGACTATTTGTCTGATCAGTTATTT
+
CCCCCGGGGGGGGGGGGGGGGGGGGGGGGGGGGGGGGGGGGGGGGGGGGGGGGGGGGGGGGGGGGGGGGDGGGGGGGGGGGGGGGGGGGGGGGGGGGGGGGGGGGGGGGGGGGGGGGGGGGGGGGGGGGGGGGGGGGGGGGGGGGGGGGGGGGGGGGGGGGGGGGGGGGGGGGGGGGGGGGGGGGGGGGGGGGGGGGGGGGGGGGGGGFGGGGGGGGGGGGGGGGGGGGGFGGGFGGGGFFFFFGFGGGGGGFGFGGGFFFFCFFGEGFFFGGFFGFFEFFFGFFFFFFEEEEEEFEFFFF
@M70528:330:000000000-K6D4P:1:1102:6729:4371 1:N:0:GTTGCGTTCA+GTTGCAGTTG
GGAGCCCCTGACATAGCATTCCCTCGATTAAATAATATAAGATTCTGACTTTTACCCCCTTCTCTGGGATTATTAATTATAGGACTTTATAAAGAAGGAGCGGGAACGGGATGAACAGTATATCCACCTTTATCAACGTTTTATCATTCAGGACCTTCAGTAGACTTAACAATTTTTTCTTTACACCTTGCAGGGATTTCTTCAATTTTAGGTGCCTTAAATTTTATTACTACAATTATTAATCTTAAAGCAAAAAACCTTTCAGCAGAAAAAATTAGACTATTTGTCTGATCAGTTATTT
+
CCCCCGGGGGGGGGGGGGGGGGGGGGGGGGGGGGGGGGGGGGGGGGGGGGGGGGGGGGGGGGGGGGGGGGGGGGGGGGGGGGGGGGGGGGGGGGGGGGGGGGGGGGGGGGGGGGGGGGGGGGGGGGGGGGGGGGGGGGGGGGGGGGGGGGGGGGGGGGGGGGGGGGGGGGGGGGGGGGGGGGGGGGGGGGGGGGGFGGGGGGGGGGGGGGGGGGGGGGGGGGGGGGGGGGFGGGFGGGGFFFFFGFGGFGGGFGFGGGFFFFFGFFFGFFFGGFFGF@EFFFGFFEFFFFFFEFEFFFFFF
@M70528:330:000000000-K6D4P:1:1102:21581:4371 1:N:0:GTTGCGTTCA+GTTGCAGTTG
GGAGCCCCTGACATAGCATTCCCTCGATTAAATAATATAAGATTCTGACTTTTACCCCCTTCTCTGGGATTATTAATTATAGGACTTTATAAAGAAGGAGCGGGAACGGGATGAACAGTATATCCACCTTTATCAACGTTTTATCATTCAGGACCTTCAGTAGACTTAACAATTTTTTCTTTACACCTTGCAGGGATTTCTTCAATTTTAGGTGCCTTAAATTTTATTACTACAATTATTAATCTTAAAGCAAAAAACCTTTCAGCAGAAAAAATTAGACTATTTGTCTGATCAGTTATTT
+
CCCCCGGGGGGGGGGGGGGGGGGGGGGGGGGGGGGGGGGGGGGGGGGGGGGGGGGGGGGGGGGGGGGGGGGGGGGGGGGGGGGGGGGGGGGGGGGGGGGGGGGGGGGGGGGGGGGGGGGGGGGGGGGGGGGGGGGGGGGGGGGGGGGGGGGGGGGGGGGGGGGGGGGGGGGGGGGGGGGGGGGGGGGGGGGGGGGGGGGGGGGGGGGGGGGGGGGGGGGGGGGGGGGGGGFGGGFGGGGFFFFFGFGGGGGGFGFGGGFFFFFGFCEFFFFGGFFGFFFFFFGFFCFFFF<?CFFFFFFFF
@M70528:330:000000000-K6D4P:1:1102:23567:4387 1:N:0:GTTGCGTTCA+GTTGCAGTTG
GGAGCCCCTGACATAGCATTCCCTCGATTAAATAATATAAGATTCTGACTTTTACCCCCTTCTCTGGGATTATTAATTATAGGACTTTATAAAGAAGGAGCGGGAACGGGATGAACAGTATATCCACCTTTATCAACGTTTTATCATTCAGGACCTTCAGTAGACTTAACAATTTTTTCTTTACACCTTGCAGGGATTTCTTCAATTTTAGGTGCCTTAAATTTTATTACTACAATTATTAATCTTAAAGCAAAAAACCTTTCAGCAGAAAAAATTAGACTATTTGTCTGATCAGTTATTT
+
CCCCCGGGGGGGGGGGGGGGGGGGGGGGGGGGGGGGGGGGGGGGGGGGGGGGGGGGGGGGGGGGGGGGGGGGGGGGGGGGGGGGGGGGGGGGGGGGGGGGGGGGGGGGGGGGGGGGGGGGGGGGGGGGGGGGGGGGGGGGGGGGGGGGFGGGGGGGGGGGGGGGGGGGGGGGGGGGGGGGGGGGGGGGGGGGGFGGGGGGGGGGGGGGGGGGGGFGGGGGGGGGGGGGGGFGGGFGGGGFF>FFGFGGCDGGFFFFGGFFFEFG?GEGFFFGGBFGE;?FEFGFF<FEFEEFEFFFFEFFF
@M70528:330:000000000-K6D4P:1:1102:18760:4392 1:N:0:GTTGCGTTCA+GTTGCAGTTG
GGAGCCCCTGACATAGCATTCCCTCGATTAAATAATATAAGATTCTGACTTTTACCCCCTTCTCTGGGATTATTAATTATAGGACTTTATAAAGAAGGAGCGGGAACGGGATGAACAGTATATCCACCTTTATCAACGTTTTATCATTCAGGACCTTCAGTAGACTTAACAATTTTTTCTTTACACCTTGCAGGGATTTCTTCAATTTTAGGTGCCTTAAATTTTATTACTACAATTATTAATCTTAAAGCAAAAAACCTTTCAGCAGAAAAAATTAGACTATTTGTCTGATCAGTTATTT
+
CCCCCGGGGGGGGGGGGGGGGGGGGGGGGGGGGGGGGGGGGGGGGGGGGGGGGGGGGGGGGGGGGGGGGGGGGGGGGGGGGGGGGGGGGGGGGGGGGGGGGGGGGGGGGGGGGGGGGGGGGGGGGGGGGGGGGGGGGGFGGGGGGGGGGGGGGGGGGGGGGGGGGGGGGGGGGGGGGGGGGGGGGGGGGGGGGGGGGGGGGGGGGGGGGGGGGGGGGGGGGGGGGGGGGGFGGGFGGGGFFFFFGFGG@FDGFGFGGGFFFE6DEGFGFFFGGFFGFFFFEFGFFFFFFFEE4?3CEFF?C
@M70528:330:000000000-K6D4P:1:1102:8714:4393 1:N:0:GTTGCGTTCA+GTTGCAGTTG
GGAGCCCCTGACATAGCATTCCCTCGATTAAATAATATAAGATTCTGACTTTTACCCCCTTCTCTGGGATTATTAATTATAGGACTTTATAAAGAAGGAGCGGGAACGGGATGAACAGTATATCCACCTTTATCAACGTTTTATCATTCAGGACCTTCAGTAGACTTAACAATTTTTTCTTTACACCTTGCAGGGATTTCTTCAATTTTAGGTGCCTTAAATTTTATTACTACAATTATTAATCTTAAAGCAAAAAACCTTTCAGCAGAAAAAATTAGACTATTTGTCTGATCAGTTATTT
+
CCCCCGGGGGGGGGGGGGGGGGGGGGGGGGGGGGGGFGGGGGGGGGGGGGGGGGGGGGGGGGGGGGGGGGGGGGGGGGGGGGGGGGGGGGGGGGGGGGGGGGGGGGGGGGGGGGGGGGGGGGGGGGGGGGGGGGGGGGGGGGGGGGGGGGGGGGGGGGGGGGGGGGGGGGGGGGGGGGGGGGGGGGGGGGGGGGGGGGGGGGGGGGGGGGGDGGGGGGGGGGGGGGGGGGFGGGFGGGGFFFFFGFGGFGGGFGFGGGFFFFFGFFEGFFFGGFFGFFFFFFGFFFFFFFCCFFFFFFFFF
@M70528:330:000000000-K6D4P:1:1102:7109:4407 1:N:0:GTTGCGTTCA+GTTGCAGTTG
GGAGCCCCTGACATAGCATTCCCTCGATTAAATAATATAAGATTCTGACTTTTACCCCCTTCTCTGGGATTATTAATTATAGGACTTTATAAAGAAGGAGCGGGAACGGGATGAACAGTATATCCACCTTTATCAACGTTTTATCATTCAGGACCTTCAGTAGACTTAACAATTTTTTCTTTACACCTTGCAGGGATTTCTTCAATTTTAGGTGCCTTAAATTTTATTACTACAATTATTAATCTTAAAGCAAAAAACCTTTCAGCAGAAAAAATTAGACTATTTGTCTGATCAGTTATTT
+
CCCCCGGGGGGGGGGGGGGGGGGGGGGGGGGGGGGGGGGGGGGGGGGGGGGGGGGGGGGGGGGGGGGGGGGGGGGGGGGGGGGGGGGGGGGGGGGGGGGGGGGGGGGGGGGGGGGGGGGGGGGGGGGGGGGGGGGGGGGGGGGGGGGGGGGGGGGGGGGGGGGGGGGGGGGGGGGGGGGGGGGGGGGGGGGGGGGGGGGGGGGGGGGGGGGFGGGGGGGGGGGGGGGGGGFGGGFGGGGFFAFFGFGGGGGGFGFGGGFFFFFGF7=FFFFGGFF6@EFF?FGFFEFFFFFFCCECEFFFF
@M70528:330:000000000-K6D4P:1:1102:7277:4420 1:N:0:GTTGCGTTCA+GTTGCAGTTG
GGAGCCCCTGACATAGCATTCCCTCGATTAAATAATATAAGATTCTGACTTTTACCCCCTTCTCTGGGATTATTAATTATAGGACTTTATAAAGAAGGAGCGGGAACGGGATGAACAGTATATCCACCTTTATCAACGTTTTATCATTCAGGACCTTCAGTAGACTTAACAATTTTTTCTTTACACCTTGCAGGGATTTCTTCAATTTTAGGTGCCTTAAATTTTATTACTACAATTATTAATCTTAAAGCAAAAAACCTTTCAGCAGAAAAAATTAGACTATTTGTCTGATCAGTTATTT
+
CCCCCGGGGGGGGGGGGGGGGGGGGGGGGGGGGGGGGGGGGGGGGGGGGGGGGGGGGGGGGGGGGGGGGGGGGGGGGGGGGGGGGGGGGGGGGGGGGGGGGGGGGGGGGGGGGGGGGGGGGGGGGGGGGGGGGGGGGGGGGGGGGGGGGGGGGGGGGGGGGGGGGGGGGGGGGGGGGGGGGGGGGGGGGGGGGGGGGGFGGGGGGGGGGGGGGGGGGGGGGGGGGGGGGGFGGGFGGGGFFFFFGFGGDFGGFGFGGGFFFBFFFGFGFFFGGFFGFFFFFFGFFFFFFFFEFFFFFFFFF
@M70528:330:000000000-K6D4P:1:1102:17319:4420 1:N:0:GTTGCGTTCA+GTTGCAGTTG
GGAGCCCCTGACATAGCATTCCCTCGATTAAATAATATAAGATTCTGACTTTTACCCCCTTCTCTGGGATTATTAATTATAGGACTTTATAAAGAAGGAGCGGGAACGGGATGAACAGTATATCCACCTTTATCAACGTTTTATCATTCAGGACCTTCAGTAGACTTAACAATTTTTTCTTTACACCTTGCAGGGATTTCTTCAATTTTAGGTGCCTTAAATTTTATTACTACAATTATTAATCTTAAAGCAAAAAACCTTTCAGCAGAAAAAATTAGACTATTTGTCTGATCAGTTATTT
+
CCCCCGGGGGGGGGGGGGGGGGGGGGGGFGGGGGGGGGGGGGGGGGGGGGGGGGGGGGGGGGGGGGGGGGGGGGGGGGGGGGGGGGGGGGGGGGGGGGGGGGGGGGGGGGGGGGGGGGGGGGGGGGGGGGGGGGGGGGGGGGGGGGGGGGGGGGGGGGGGGGGGGGGGGGGGGGGGGDFGGGGGGGGGGGGFFGGGGGGGGGGGGGGGGGGGGGGFGGGGGGGGGGGGGGFGGGFGGGGFFFFFGFGGEGGGFGFGGGFFFFFGCF=GFFFGGFFGFFFFFFGFFEF<C?EEFFFFFFFFF
@M70528:330:000000000-K6D4P:1:1102:7633:4423 1:N:0:GTTGCGTTCA+GTTGCAGTTG
GGAGCCCTGTTTTACTGTCTCTTATACACATCTCCGAGCCCACGAGCCGTTGCGTTCAATCTCGTATGCCGTCTTCTGCTTGAAAAAAAAAAAAGACAAAAACCAACACAATGCGTCTAAACTACAATTTCAGTCACTATATATGCCATACCACCTTTTCTTGAACTCTCTTACCTACCCTCTATGTACGTATTGTTCTGTTATCTCCCATCACACTGTCCTTACTCCACTATCATCCTAACCTCCTCTAACACTCCTTCCTCTCTATCTTCTCACAACCTACACACCACTACTCACTCAT
+
CCCCCGGFFEFGDGGFGGFGGG9FGGGGDFGGGGGGGGG@FGGEFF+8F:FGGEF:EFFCFGAFGGGG9ECBF8DDGFGGGGGGDFG7FECB4+++,4,,,+4+,+8:+B+,,,+++++,,,,,8,,,,,,,:,:C,,,,:,,,,,:,,,:@,,+,3,,8,,,,,,,7,,,,,7,,,,36,*,,,,,3,*,,,,2,,6,,,,,,,,,20,,22,4,,,,5,,,4,,,5*=+++4++++*++))+*)*0+*++)0**0*++))++/*)****<*)**))-)()0))))-(((..5))().,)
@M70528:330:000000000-K6D4P:1:1102:24801:4444 1:N:0:GTTGCGTTCA+GTTGCAGTTG
GGAGCCCCTGACATAGCATTCCCTCGATTAAATAATATAAGATTCTGACTTTTACCCCCTTCTCTGGGATTATTAATTATAGGACTTTATAAAGAAGGAGCGGGAACGGGATGAACAGTATATCCACCTTTATCAACGTTTTATCATTCAGGACCTTCAGTAGACTTAACAATTTTTTCTTTACACCTTGCAGGGATTTCTTCAATTTTAGGTGCCTTAAATTTTATTACTACAATTATTAATCTTAAAGCAAAAAACCTTTCAGCAGAAAAAATTAGACTATTTGTCTGATCAGTTATTT
+
CCCCCGGGGGGGGGGGGGGGGGGGGGGGGGGGGGGGGGGGGGGGGGGGGGGGGGGGGGGGGGGGGGGGGGGGGGGGGGGGGGGGGGGGGGGGGGGGGGGGGGGGGGGGGGGGGGGGGGGGGGGGGGGGGGGGGGGGGGGGGGGGGGGGGGGGGGGGGGGGGGGGGGGGGGGGGGGGGGGGGGGGGGGGGGGGGGGGGGGGGGGGGGGGGGGGGFGGGGGGGGGGGGGGGGFGGGFGGGGFFFFFGFGGGCDGFGFGGGFFFEFGFFFGFFFGGFFFAEFFEFGFFFFFFE3CCEEFFFFFF
@M70528:330:000000000-K6D4P:1:1102:24742:4449 1:N:0:GTTGCGTTCA+GTTGCAGTTG
GGAGCCCCTGACATAGCATTCCCTCGATTAAATAATATAAGATTCTGACTTTTACCCCCTTCTCTGGGATTATTAATTATAGGACTTTATAAAGAAGGAGCGGGAACGGGATGAACAGTATATCCACCTTTATCAACGTTTTATCATTCAGGACCTTCAGTAGACTTAACAATTTTTTCTTTACACCTTGCAGGGATTTCTTCAATTTTAGGTGCCTTAAATTTTATTACTACAATTATTAATCTTAAAGCAAAAAACCTTTCAGCAGAAAAAATTAGACTATTTGTCTGATCAGTTATTT
+
CCCCCGGGGGGGGGGGGGGGGGGGGGGGGGGGGGGGGGGGGGGGGGGGGGGGGGGGGGGGGGGGGGGGGGGGGGGGGGGGGGGGGGGGGGGGGGGGGGGGGGGGGGGGGGGGGGGGGGGGGGGGGGGGGGGGGGGGGGGGGGGGGGGGGGGGGGGGGGGGGGGGGGGGGGGGGGGGGGGGGGGGGGGGGGGGGGGGGGGGGGGGGGGGGGGGGGGGGGGGGGGGGGGGGGFFGGAEFFGFFFFFGFGGGGGGFGFGGGFFFFFGF7@GFFFGG;FFEEFFFFGCFCFEFFEFEC@F?CFFF
@M70528:330:000000000-K6D4P:1:1102:7044:4476 1:N:0:GTTGCGTTCA+GTTGCAGTTG
GGACCCTGTTTTACTGTCTCTTATACACATCTCCGCGCCCACGAGCCGTTGCGTTCAATCTCGTATGCCGTCTTCTGCCTGAAAAAAAAAAACTCCTTTCCACCCGGCCTCACCCTATTCTGTCCACTACTCCCCATTTTCGATTGTACCTTTCCTTGCATCACCTTCTAACTCTTTTCCATCCCCCTCGGTAATATACCATTGCAAATCTTTATTCTTCATTTCTGTTCTTTAACTGCTCCTCTGCCGTCTCGCACCCCCATTTTCACATTCCCCTGGTCACCTTTCGTCTTCTGCACTC
+
CCC,CFBFE-@-EE9F@<<EE9EF,;CFE@EEACF,@BFFGCF+7+@FBBF7F+8:C,6CEEE<6EFAFGFC<DCEFF,CFFAFFFC+>>C=4<C,9B,?,B,B+84C=+8,B,B+,=,,:,,<:A,CAE,5>D+,8,3<<3@,,8C3,,333,,,,:,,,3,,8,8,,:,,>:9>=733,,@8,*4**5*5,6;,,6,,,7;1,,6,,4,,62,,4,5,,2?,4+5+3=+++1++11*3;)))+)22*/)*)2)))))0)()*)0)0*//+0)*2(((/.**/*,1)(((,(.))-..)(
@M70528:330:000000000-K6D4P:1:1102:5994:4476 1:N:0:GTTGCGTTCA+GTTGCAGTTG
GGAGCCCCTGACATAGCATTCCCTCGATTAAATAATATAAGATTCTGACTTTTACCCCCTTCTCTGGGATTATTAATTATAGGACTTTATAAAGAAGGAGCGGGAACGGGATGAACAGTATATCCACCTTTATCAACGTTTTATCATTCAGGACCTTCAGTAGACTTAACAATTTTTTCTTTACACCTTGCAGGGATTTCTTCAATTTTAGGTGCCTTAAATTTTATTACTACAATTATTAATCTTAAAGCAAAAAACCTTTCAGCAGAAAAAATTAGACTATTTGTCTGATCAGTTATTT
+
CCCCCGGGGGGGGGGGGGGGGGGGGGGGGGGGFGGGGGGGGGGGGGGGGGGGGGGGGGGGGGGGGGGGGGGGGGGGGGGGGGGGGGGGGGGGGGGCFFGGGGGGGGGGGGGGGGGGGGGGGGGGGGGGGGGGGGGGGGGGGGGGGGGGGGGGGGGGGGGGGGGGGGGGGGGGGGGGGGGGGGGGGGGGGGGGGGGGFGGFFGGGGGGGGGGGGCCFGGGFGGGGGGGGGGFAFGFGG7@AAFFFGFGGGGGGFGFG<C5AFFFGFGFGFFFGGFFGA@FFFFGFFEF?ECFEFC@EEFFFE
@M70528:330:000000000-K6D4P:1:1102:23791:4477 1:N:0:GTTGCGTTCA+GTTGCAGTTG
GGAGCCCCTGACATAGCATTCCCTCGATTAAATAATATAAGATTCTGACTTTTACCCCCTTCTCTGGGATTATTAATTATAGGACTTTATAAAGAAGGAGCGGGAACGGGATGAACAGTATATCCACCTTTATCAACGTTTTATCATTCAGGACCTTCAGTAGACTTAACAATTTTTTCTTTACACCTTGCAGGGATTTCTTCAATTTTAGGTGCCTTAAATTTTATTACTACAATTATTAATCTTAAAGCAAAAAACCTTTCAGCAGAAAAAATTAGACTATTTGTCTGATCAGTTATTT
+
CC?CCGGGGGGGGGGGGGGGGGGGGGGGGGGGGGGGGGGGGGGGGGGGGGGGGGGGGGGGGGGGGGGGGFFFFFGGGFGGGGFGGGGGGGGGGGGGGGGGGGGGGGGGGGGGGGGGGGGGGGGGFFGGGGGGGGGGGGGGGGGGGGGGGGGFGGGGGGGGGGGGGGGGFGGGGGGGGGGGGGGGGGGGGGFFGGCGFGGGGGGGGGGGGGGGFGFFGGGGFGGGGDGGGGFFFCFG>FGFFFFFGFGGGGDGAGFGGGFFFFFGFGF4FFFGFBFCEE?F?FFFFEFE?C<ECF@E?EFCE
@M70528:330:000000000-K6D4P:1:1102:26323:4498 1:N:0:GTTGCGTTCA+GTTGCAGTTG
GGAGCCCCTGACATAGCATTCCCTCGATTAAATAATATAAGATTCTGACTTTTACCCCCTTCTCTGGGATTATTAATTATAGGACTTTATAAAGAAGGAGCGGGAACGGGATGAACAGTATATCCACCTTTATCAACGTTTTATCATTCAGGACCTTCAGTAGACTTAACAATTTTTTCTTTACACCTTGCAGGGATTTCTTCAATTTTAGGTGCCTTAAATTTTATTACTACAATTATTAATCTTAAAGCAAAAAACCTTTCAGCAGAAAAAATTAGACTATTTGTCTGATCAGTTATTT
+
CCCCCGGGGGGGGGGGGGGGGGGGGGGGGGGGGGGGGGGGGGGGGGGGGGGGGGGGGGGGGGGGGGGGGGGGGGGGGGGGGGGGGGGGGGGGGGGGGGGGGGGGGGGGDGGGGGGGGGGGGGGGGGGGGGGGGGGGGGGGGGGGGGGGGGGGGGGGGGGGGGGGGGGGGGGGGGGGGGGGGGGGGGGGGGGGGGGGGGGGGGGGGGGGGGGGGGGGGGGGGGGGGGGGGFFGGGFGGDGFFFFFGFGGGFCFFGFGGGFFFFFGFGFGAFFGG@FGFFCFEFGFFEA5CFCFECEFFFFFF
@M70528:330:000000000-K6D4P:1:1102:11295:4504 1:N:0:GTTGCGTTCA+GTTGCAGTTG
GGAGCCCCTGACATAGCATTCCCTCGATTAAATAATATAAGATTCTGACTTTTACCCCCTTCTCTGGGATTATTAATTATAGGACTTTATAAAGAAGGAGCGGGAACGGGATGAACAGTATATCCACCTTTATCAACGTTTTATCATTCAGGACCTTCAGTAGACTTAACAATTTTTTCTTTACACCTTGCAGGGATTTCTTCAATTTTAGGTGCCTTAAATTTTATTACTACAATTATTAATCTTAAAGCAAAAAACCTTTCAGCAGAAAAAATTAGACTATTTGTCTGATCAGTTATTT
+
CCCCCGGGGGGGGGGGGGGGGGGGGGGFGGGGGGGGGGGGGGGGGGGGGGGGGGGGGGGGGGGGGGGGGGGGGGGGGGGGGGGGGGGGGGGGGGGGGGGGGGGGGGGGGGGGGGGGGGGGGGGGGGGGGGGGGGGGGGGGGGGGGGGGGGGGGGGGGGGGGGGGGGGGGGGGGGGGGGGGGGGGGGGGGGGGGGGCGGGGGGGGGGGGGGGGGGGGGGGGGGGGGGGGGGFGGGFGGGGFFFFFGFGGGGGGFGFGGGFFFEFGFGFGFFFGGFFGFFFFFFGFFFFFFEFFFFFFFF3CE
@M70528:330:000000000-K6D4P:1:1102:10227:4509 1:N:0:GTTGCGTTCA+GTTGCAGTTG
GGAGCCCCTGACATAGCATTCCCTCGATTAAATAATATAAGATTCTGACTTTTACCCCCTTCTCTGGGATTATTAATTATAGGACTTTATAAAGAAGGAGCGGGAACGGGATGAACAGTATATCCACCTTTATCAACGTTTTATCATTCAGGACCTTCAGTAGACTTAACAATTTTTTCTTTACACCTTGCAGGGATTTCTTCAATTTTAGGTGCCTTAAATTTTATTACTACAATTATTAATCTTAAAGCAAAAAACCTTTCAGCAGAAAAAATTAGACTATTTGTCTGATCAGTTATTT
+
CCCCCGGGGGGGGGGGGGGGGGGGGGGGGGGGGGGGGGGGGGGGGGGGGGGGGGGGGGGGGGGGGGGGGGGGGGGGGGGGGGGGGGGGGGGGGGGGGGGGGGGGGGGGGGGGGGGGGGGGGGGGGGGGGGGGGGGGGGGGGGGGGGGGGGGGGGGGGGGGGGGGGGGGGGGGGGGGGGGGGGGGGGGGGGGGGGGGGGGGGGGGGGGGGGGGGGGGGGGGGGGGGGGGGGFGGGFGGGGFFFFFGFGGGDGGFGFGGGEFFFFGFG=GFAA?C@FGFFFFFFGFFFFFFEFFFFFFFEFEE
@M70528:330:000000000-K6D4P:1:1102:11328:4526 1:N:0:GTTGCGTTCA+GTTGCAGTTG
GGAGCCCCTGACATAGCATTCCCTCGATTAAATAATATAAGATTCTGACTTTTACCCCCTTCTCTGGGATTATTAATTATAGGACTTTATAAAGAAGGAGCGGGAACGGGATGAAAAGTATATCCACCTTTATCAACGTTTTATCATTCAGGACCTTCAGTAGACTTAACAATTTTTTCTTTACACCTTGCAGGGATTTCTTCAATTTTAGGTGCCTTAAATTTTATTACTACAATTATTAATCTTAAAGCAAAAAACCTTTCAGCAGAAAAAATTAGACTATTTGTCTGATCAGTTATTT
+
CCCCCGFGGGGGGGGGGGGGGGGGGGGGGGGFGGGGGGGGGGGGGGGFGGGGGGGGGGGGGGGGGGGGGGGGGGGGGGGGGGGGGGGGGGGGGGGGGGGGGGGGGGGGGGGGGGGGGGGGGGGGGGGGGGGGGGGGGGGGGGGGGGGGGGGGGGGGGGGGGGGGGGGGGGGGGGGGGGGGGGGGGGGGGGGGGGGGGGGGGGGGGGGGGGGGGGGGGGGGGGGGGGFGGGFGGGFFGGGFFFFFGFGGGGGGFGFGGDBFFFFGFFECFFFGGFFGFFFFFFGFFCFFFFEFEFFEFFFFF
@M70528:330:000000000-K6D4P:1:1102:19155:4528 1:N:0:GTTGCGTTCA+GTTGCAGTTG
GGAGCCCCTGACATAGCATTCCCTCGATTAAATAATATAAGATTCTGACTTTTACCCCCTTCTCTGGGATTATTAATTATAGGACTTTATAAAGAAGGAGCGGGAACGGGATGAACAGTATATCCACCTTTATCAACGTTTTATCATTCAGGACCTTCAGTAGACTTAACAATTTTTTCTTTACACCTTGCAGGGATTTCTTCAATTTTAGGTGCCTTAAATTTTATTACTACAATTATTAATCTTAAAGCAAAAAACCTTTCAGCAGAAAAAATTAGACTATTTGTCTGATCAGTTATTT
+
@C<BCCFGGGGGEDGFGFEFFFFGGG@FEGGGGGDGGGGGFFGGGGGGGFGGGGGFGGGGCGEFGGGGFGGF9FFEFGGGA@FFCFFGGGGGGGGGGG<EEGGGGGGGGGGGEAFGGGGGGGGFAEEG@FGGGGGF=E4AEBFGFGAFFFFFFGGGFGGFFGGGGGEEFEFGGGFGFDEEDEGGGGGGGFGFGFEGD@DFD9DGGCFGGGDFEFGGGGFGAFGGGGGGGGFFFFCCFFGFFFFFGFG:EF>CFGAFDDFFFFFFCG4C6;FCCB4D@@<=;FCFFFFFFFFFFFEF?EFEE
@M70528:330:000000000-K6D4P:1:1102:15574:4531 1:N:0:GTTGCGTTCA+GTTGCAGTTG
GGAGCCCCTGACATAGCATTCCCTCGATTAAATAATATAAGATTCTGACTTTTACCCCCTTCTCTGGGATTATTAATTATAGGACTTTATAAAGAAGGAGCGGGAACGGGATGAACAGTATATCCACCTTTATCAACGTTTTATCATTCAGGACCTTCAGTAGACTTAACAATTTTTTCTTTACACCTTGCAGGGATTTCTTCAATTTTAGGTGCCTTAAATTTTATTACTACAATTATTAATCTTAAAGCAAAAAACCTTTCAGCAGAAAAAATTAGACTATTTGTCTGATCAGTTATTT
+
CCCCCEGGGGGGGGGGGGGGGGGGGGGGGGGGGGGGGGGGGGGGGGGGGGGGGGGGGGGGGGGGGGGGGGGGGGGGGGGGGGGGGGGGGGGGGGGGGGGGGGGGGGGGGGGGGGGGGGGGGGGGGGGGGGGGGGGGGGGGGGGGGGGGGGGGGGGGGGGGGGGGGGFGGGGGGGGGGGGGGGGGGGGGGGGGGGEGGGGGGGGGGGGGGGGGFGGFGGGGGFGGGGGGGGFGFGFGGGGFFCFFGFGGGGGGFGFGDG4FFEFGEDFFFFFGGFFGFFFFFFGFFCF?CFFFFFFFEFFEF
@M70528:330:000000000-K6D4P:1:1102:8570:4533 1:N:0:GTTGCGTTCA+GTTGCAGTTG
GGAGCCCCTGACATAGCATTCCCTCGATTAAATAATATAAGATTCTGACTTTTACCCCCTTCTCTGGGATTATTAATTATAGGACTTTATAAAGAAGGAGCGGGAACGGGATGAACAGTATATCCACCTTTATCAACGTTTTATCATTCAGGACCTTCAGTAGACTTAACAATTTTTTCTTTACACCTTGCAGGGATTTCTTCAATTTTAGGTGCCTTAAATTTTATTACTACAATTATTAATCTTAAAGCAAAAAACCTTTCAGCAGAAAAAATTAGACTATTTGTCTGATCAGTTATTT
+
CCCCCGGGGGGGGGGGGGGGGGGGGGGGGGGGGGGGFGGGGGGGGGGFEGGGGGGGGGGGGGGGGGGGGGGGGGGGGGGGGGGGGGGGGGCGGGGGGGGGGEGGGGGGGGGGGGGGGGGGGGGGGGGGGGGGGGG9FGFGGGGGGFGGGGGGGGGGGGGGGGGGGGGGGGGGGGGGGGGGGGGGGGGFGGFGGGGCGGGGGGGGGGGGGGGDFGGGGGGGGGGGGFGGGGF7BFAGGFGFFFFFGFGGGFGGFGFGGGFFFFFGFDCGAAAEFFFGF8CAEFGFF3AEEEEFEFFFEEEFE
@M70528:330:000000000-K6D4P:1:1102:21754:4534 1:N:0:GTTGCGTTCA+GTTGCAGTTG
GGAGCCCCTGACATAGCATTCCCTCGATTAAATAATATAAGATTCTGACTTTTACCCCCTTCTCTGGGATTATTAATTATAGGACTTTATAAAGAAGGAGCGGGAACGGGATGAACAGTATATCCACCTTTATCAACGTTTTATCATTCAGGACCTTCAGTAGACTTAACAATTTTTTCTTTACACCTTGCAGGGATTTCTTCAATTTTAGGTGCCTTAAATTTTATTACTACAATTATTAATCTTAAAGCAAAAAACCTTTCAGCAGAAAAAATTAGACTATTTGTCTGATCAGTTATTT
+
CCCCCGGGGGGGGGGGGGGGGGGGGGGGGGGGGGGGGGGGGGGGGGGGGGGGGGGGGGGGGGGGGGGGGGGGGGGGGGGGGGGGGGGGGGGGGGGGGGGGGGGGGGGGGGGGGFGGGGGGGGGGGGGGGGGGGGGGGGGGGGGGGGGGGGGGGGGGGGGGGGGGGGGGGGGGGGGGGGGGGGGGGGGGGGGGGGGGGGGGGGGGGGGGGGGGGGGGGGGGGGGGGGGGGGFGGGFGGGGFFFFFGFGGGGGGFGFGGGFFFFFGFGFGFFFGGFFFFFFFFFGFFFFEFFFFFFFFEEFFF
@M70528:330:000000000-K6D4P:1:1102:11498:4540 1:N:0:GTTGCGTTCA+GTTGCAGTTG
GGAGCCCCTGACATAGCATTCCCTCGATTAAATAATATAAGATTCTGACTTTTACCCCCTTCTCTGGGATTATTAATTATAGGACTTTATAAAGAAGGAGCGGGAACGGGATGAACAGTATATCCACCTTTATCAACGTTTTATCATTCAGGACCTTCAGTAGACTTAACAATTTTTTCTTTACACCTTGCAGGGATTTCTTCAATTTTAGGTGCCTTAAATTTTATTACTACAATTATTAATCTTAAAGCAAAAAACCTTTCAGCAGAAAAAATTAGACTATTTGTCTGATCAGTTATTT
+
CCCCCGFGGGGGGGGGGGGGGGGGGGGGGGGGGGGGGGGGGGGGGGGGGGGGGGGGGGGGGGGGGGGGGGGGGGGGGGGGGGGGGGGGGGGGGGGGGGGGGGGGGGGGGGGGGGGGGGGGGGGGGGGGGGGGGGGGGGFGGGGGGGGGGGGGGGGGGGGGGGGGGGGGGGGGGGGGGGGGGGGGGGGGGGGGGGGGGGGGGGGGGGGGGGGGGGGGGGGGGGGGGGGGGGFGGGFGGGGFFFFFGFGGFG>FFGFGGGFFFFFGFGFGFFFGGFFGF8CFEFGFFFFEFFFFCFFFFFFFF
@M70528:330:000000000-K6D4P:1:1102:7060:4559 1:N:0:GTTGCGTTCA+GTTGCAGTTG
GGAGCCCCTGACATAGCATTCCCTCGATTAAATAATATAAGATTCTGACTTTTACCCCCTTCTCTGGGATTATTAATTATAGGACTTTATAAAGAAGGAGCGGGAACGGGATGAACAGTATATCCACCTTTATCAACGTTTTATCATTCAGGACCTTCAGTAGACTTAACAATTTTTTCTTTACACCTTGCAGGGATTTCTTCAATTTTAGGTGCCTTAAATTTTATTACTACAATTATTAATCTTAAAGCAAAAAACCTTTCAGCAGAAAAAATTAGACTATTTGTCTGATCAGTTATTT
+
CCCCCGGGGGGGGGGGGGGGGGGGGGGGGGGGGGGGGGGGGGGGGGGGGGGGGGGGGGGGGGGGGGGGGGGGGGGGGGGGGGGGGGGGGGGGGGGGGGGGGGGGGGGGGGGGGGGGGGGGGGGGGGGGGGGGGGGGGGGGGGGGGGGGGGGGGGGGGGGGGGGGGGGGGGGGGGGGGGGGGGGGGGGGGFGGGGGGGGGGGGGGGGGGGGGGGGGGFGGGGGGGGGGGGGFGGGFGGGGFF9BFFFGGGGGGFGFGGGFFFEFFCCEFFFFGGFFGF;?F9FGFFFFFFFFFFC7CEFCFF
@M70528:330:000000000-K6D4P:1:1102:25515:4566 1:N:0:GTTGCGTTCA+GTTGCAGTTG
GGAGCCCCTGACATAGCATTCCCTCGATTAAATAATATAAGATTCTGACTTTTACCCCCTTCTCTGGGATTATTAATTATAGGACTTTATAAAGAAGGAGCGGGAACGGGATGAACAGTATATCCACCTTTATCAACGTTTTATCATTCAGGACCTTCAGTAGACTTAACAATTTTTTCTTTACACCTTGCAGGGATTTCTTCAATTTTAGGTGCCTTAAATTTTATTACTACAATTATTAATCTTAAAGCAAAAAACCTTTCAGCAGAAAAAATTAGACTATTTGTCTGATCAGTTATTT
+
CCCCCGGGGGGGGGGGGGGGGGGGGGGGGGGGGGGGGGGGGGGGGGGGGGGGGGGGGGGGGGGGGGGGGGGGGGGGGGGGGGGGGGGGGGGGGGGGGGGGGGGGGGGGGGGGGGGGGGGGGFGGGGGGGGGGGGGGGGGGGGGGGGGGGGGGGGGGGGGGGGGGGGGFGGGGGGGGGGGGGGGGGGGGGFGGGGGGGGGGGGGGGGGGGGGGGGGGGGGGFGGGGGGGGFFGGGFFGGGFFFFFGFGGGGFGFGFFGGFFFFFGFGFGFFFGGFFGFFFFFFGFFFFF?FEFFFFFFFFCE
@M70528:330:000000000-K6D4P:1:1102:14585:4573 1:N:0:GTTGCGTTCA+GTTGCAGTTG
GGAGCCCCTGACATAGCATTCCCTCGATTAAATAATATAAGATTCTGACTTTTACCCCCTTCTCTGGGATTATTAATTATAGGACTTTATAAAGAAGGAGCGGGAACGGGATGAACAGTATATCCACCTTTATCAACGTTTTATCATTCAGGACCTTCAGTAGACTTAACAATTTTTTCTTTACACCTTGCAGGGATTTCTTCAATTTTAGGTGCCTTAAATTTTATTACTACAATTATTAATCTTAAAGCAAAAAACCTTTCAGCAGAAAAAATTAGACTATTTGTCTGATCAGTTATTT
+
CCCCCGGGGGFGFFGGGGGGFGGGGGGGGGGGGGGGGGGGGGGGGGGGGGGGGGGGGGGGGG<FGGGGGGGGGGGGGGGGEFGDFGGGGGGGGGGGGGGGGGGGGGGGEFGGGGGGGGGGGGGAFFGGGGGGGGGGGGGGGFGFGGGGGGGGFGGGGGGGGGGGGGGGGGGGGGGGGGGFGFGGGGGGFG?FFGEFGFGFGGGGGGGGGGCFGEGGGGGE:FGGCEGGGGFGGGFGGFFFFAFF7CGG@FGFFFFGGGDFFE6CCDFGFFFGGFFGFFC*9BCA=EFC3?<CECE?EECCE
@M70528:330:000000000-K6D4P:1:1102:15961:4578 1:N:0:GTTGCGTTCA+GTTGCAGTTG
GGGACCCTGTTTTACTGTCTCTTATACACATCTCCGAGCCCACGAGACGTTGCGTTCAATCTCGTATGCCGTCTTCTGCTTGAAAAAAAAAAAAAAAAAAAAAAGAAAAAATAAGGATGATGGTGAAACAAAAAAAGAACAGAAGAGAGTAAGAGAAAACATTGAGGAAATGGAGAGACACGAGAAAGAAAATCATCACAAGAAAGATAGTAGAAAACAGACACAGTAAGAATGAAGTGGATACATGATAGAGGTAATAGAGTGAGATGATAGCGGACTAGTGGACAAGCGCACAGTGTGA
+
CCCCCFGFFCFGG,EFFFGGGFFEFGGFGGGGGGGFFGGGGGGGGG68BCCFGGGCFFGCFFGGGGGGGGGFGGGGGGGGGGGGGGGGGGGG@44848+8+8+3++,3,:38,:,3,,,,,,,,,3,,,,,,8****8,,,,,,,8,,6,,,,,,3,,,,,,,,,,2,+2,,5,+,*1++**3***++2+*23++2+++++/***3*++0+3+3++********0*++0+*+*+*+******0)****020***)2***/*)/*)*-2*/*20)))(((/(/*0/()((.((((((-))-)
@M70528:330:000000000-K6D4P:1:1102:9800:4593 1:N:0:GTTGCGTTCA+GTTGCAGTTG
GGAGCCCCTGACATAGCATTCCCTCGATTAAATAATATAAGATTCTGACTTTTACCCCCTTCTCTGGGATTATTAATTATAGGACTTTATAAAGAAGGAGCGGGAACGGGATGAACAGTATATCCACCTTTATCAACGTTTTATCATTCAGGACCTTCAGTAGACTTAACAATTTTTTCTTTACACCTTGCAGGGATTTCTTCAATTTTAGGTGCCTTAAATTTTATTACTACAATTATTAATCTTAAAGCAAAAAACCTTTCAGCAGAAAAAATTAGACTATTTGTCTGATCAGTTATTT
+
CCCCCGGGGGGGGGGGGGGGGFGGGGGGGGGGGGGGGGGGFFGGGGGGGGGGGGGGGGDGFGGGGGGGGGGGGGGGGGGFGGGGFGGGGGGGGGGGGFFFDGGGGGGGGGGGGGGGGGGGGGGGGGGGGGGGGGGGGGGGFGGGGGGGGGGGGGGGGFGGGGGFFGFGGGGCEFGGGEGGGGGGGGGGFDFD@CDFFG?FGGGGGGGGGGGGGGGFGGGGGGGGGFGGGGFF>C*AFDFFFFFAFFGFGFFFFDADDGFFFEFGFG*;A;FF*7ACE@<BEFFFF<CEF?<<<EFFFFFFF
@M70528:330:000000000-K6D4P:1:1102:10024:4614 1:N:0:GTTGCGTTCA+GTTGCAGTTG
GGACCCTGTTTTACTGTCTCTTATACACATCTCCGAGCCCACGAGACGTTGCGTTCAATCTCGTATGCCGTCTTCTGCTTGAAAAAAAAAATTAATATCTGGCCGTAATTCACACTTTTTTTATGATAAGCTGATTCTCACTTCAGTTACTCCAGCTTCTTCGGCACCGTTTTTATCGCCACCTACAGCTACATCGTAAACGTTATGTTGTGATAGTTTAACGGTTAATGCGGACATTTCGGGGTGTCTTCATTCGATCCATATGTATACATCGCTCACTGCCGCAAAAAAGGTTATTTCT
+
CCCCCFGGEEFFFFGGGFGGGGGGGGGF,==CEFGEGGGGGCFFEE7FFDFCFGGEECE@FGFFGGGFDFC@FG<,CEEFCEEFGFC@CF@,:,C,,5C?,,,:+8+4:,9A,5,,5,<,6>,5,BEE,,C<,,,8,<,85,7:,8C<,:,3:D,@F,37<@+++5@++,<BE@F,,6*5**:D@>2,?>9B,??*>,D5,<6:=F,11,,6??,,,4,,4,1/*2*+;+1*)*)/*3;+2)))1)96<*2:@D****))*.*:2*)01/*0*()*,44*)**8)(0,((,,(5)4.:)).
@M70528:330:000000000-K6D4P:1:1102:19548:4630 1:N:0:GTTGCGTTCA+GTTGCAGTTG
GGAGCCCCTGACATAGCATTCCCTCGATTAAATAATATAAGATTCTGACTTTTACCCCCTTCTCTGGGATTATTAATTATAGGACTTTATAAAGAAGGAGCGGGAACGGGATGAACAGTATATCCACCTTTATCAACGTTTTATCATTCAGGACCTTCAGTAGACTTAACAATTTTTTCTTTACACCTTGCAGGGATTTCTTCAATTTTAGGTGCCTTAAATTTTATTACTACAATTATTAATCTTAAAGCAAAAAACCTTTCAGCAGAAAAAATTAGACTATTTGTCTGATCAGTTATTT
+
CCCCCGGGGGGGGGGGGGGGGGGGGGGGGGGGGGGGGGGGGGGGGGGGGGGGGGGGGGGGGGGGGGGGGGGGGGGGGGGGGGGGGGGGGGGGGGGGGGGGGGGGGGGGGGGGGFGGGGGGGGGGGGGGGGGGGGGGGGGGGGGGGGGGGGGGGGGGGGGGGGGGGGGGGGGGGGGGGGGGGGGGGGGGGGGGGGGGGGGGGGGGFGGGGGGGGGGGGGGGGGGGGGGGGGFGGGFGGGGFFFFFGFGGGGGGFGFGGGFFFFFGFGFGFFFGG9FFFFEFFFGFFFFFFFCECFFEFFFFF
@M70528:330:000000000-K6D4P:1:1102:15853:4646 1:N:0:GTTGCGTTCA+GTTGCAGTTG
GGAGCCCCTGACATAGCATTCCCTCGATTAAATAATATAAGATTCTGACTTTTACCCCCTTCTCTGGGATTATTAATTATAGGACTTTATAAAGAAGGAGCGGGAACGGGATGAACAGTATATCCACCTTTATCAACGTTTTATCATTCAGGACCTTCAGTAGACTTAACAATTTTTTCTTTACACCTTGCAGGGATTTCTTCAATTTTAGGTGCCTTAAATTTTATTACTACAATTATTAATCTTAAAGCAAAAAACCTTTCAGCAGAAAAAATTAGACTATTTGTCTGATCAGTTATTT
+
CCCCCDGGGGGGGGGGGGGG9FGGGGGGGGGGGGGGGGGGGGGGGGFGGGGGGGGGGGGGGGGGGGGGGGGGGGGGGGGGGGGGGGGGGGGGGGGGGGGGGGGGGGGGGGGGGGGGGGGGGGGGGGGGGGGGGGGGGGEGGGGGGGGGGGGGGGGGGGGGGGGGGGGGGGGGGGGGGGGFGGGGGGGGGGGGGGGGGGGGGGGGGGGGGGGGGGGGGGGGFGGGGGGGGGFDGGFGGGGFFFFFGFGGGGGGAFFCGGBFFEAFF7CGFFFGGFFGFF<=?AFFFFF3CECE3<EFFCEFF
@M70528:330:000000000-K6D4P:1:1102:12064:4648 1:N:0:GTTGCGTTCA+GTTGCAGTTG
GGAGCCCCTGACATAGCATTCCCTCGATTAAATAATATAAGATTCTGACTTTTACCCCCTTCTCTGGGATTATTAATTATAGGACTTTATAAAGAAGGAGCGGGAACGGGATGAACAGTATATCCACCTTTATCAACGTTTTATCATTCAGGACCTTCAGTAGACTTAACAATTTTTTCTTTACACCTTGCAGGGATTTCTTCAATTTTAGGTGCCTTAAATTTTATTACTACAATTATTAATCTTAAAGCAAAAAACCTTTCAGCAGAAAAAATTAGACTATTTGTCTGATCAGTTATTT
+
CCCCCGFGGGGGGGGGGGGGGGGGGGGGGGGGGGGGGGGGGGGGGGGGGGGGGGGGGGGGGGGGGGGGGGGGGGGGGGGGGGGGGGGGGGGGGGGGGGGGGGGGGGGGGGGGGGGGGGGGGGGGGGGGGGGGGGGGGGGGGGGGGGGGGGGGGGGGGGGGGGGGGGGFGGGGGGGGGGGGGGGGGGGGGGGGGGGGGGGGGGGGGGGGGGGGGGGGGGGGGGGGGGGGGGFGGGFGGGGFFFFFGFGGFGGG>FFGGG>FFFFGFGFGFFFCFFFGFFFFFFGFFCFEFEEF3EFFFEFFF
@M70528:330:000000000-K6D4P:1:1102:11649:4648 1:N:0:GTTGCGTTCA+GTTGCAGTTG
GGAGCCCCTGACATAGCATTCCCTCGATTAAATAATATAAGATTCTGACTTTTACCCCCTTCTCTGGGATTATTAATTATAGGACTTTATAAAGAAGGAGCGGGAACGGGATGAACAGTATATCCACCTTTATCAACGTTTTATCATTCAGGACCTTCAGTAGACTTAACAATTTTTTCTTTACACCTTGCAGGGATTTCTTCAATTTTAGGTGCCTTAAATTTTATTACTACAATTATTAATCTTAAAGCAAAAAACCTTTCAGCAGAAAAAATTAGACTATTTGTCTGATCAGTTATTT
+
CCCCCGDGGGGGGGGGGGGGGGGGGGGGGGGGGGGGGGGGGGGGGGGGGGGGGGGGGGGGGGGGGGGGGGGGGGGGGGGGGGGGGGGGGGGGGGGGGGGGGGGGGGGGGGGGGGGGGGGGGGGGGGGGGGGGGGGGGGGGGGGGGGGGGGGGGGGGGGGGGGGGGGGGFFGGFGGGGGGGGGGGGGGGGGGGGGDF@EGGGGGGGGGGGGGFGGGGGGGGGGGGGGGGGGFGGFFGGGGFFFFFGFGGFFGGFGFGGGFFFFFGFGFGFFFCF@FGFEEFFFGFFFFEFFFFFFEFFFFFF
@M70528:330:000000000-K6D4P:1:1102:18049:4650 1:N:0:GTTGCGTTCA+GTTGCAGTTG
GGAGCCCCTGACATAGCATTCCCTCGATTAAATAATATAAGATTCTGACTTTTACCCCCTTCTCTGGGATTATTAATTATAGGACTTTATAAAGAAGGAGCGGGAACGGGATGAACAGTATATCCACCTTTATCAACGTTTTATCATTCAGGACCTTCAGTAGACTTAACAATTTTTTCTTTACACCTTGCAGGGATTTCTTCAATTTTAGGTGCCTTAAATTTTATTACTACAATTATTAATCTTAAAGCAAAAAACCTTTCAGCAGAAAAAATTAGACTATTTGTCTGATCAGTTATTT
+
CCCCCGGGGGGGGGGGGGGGGGGGGGGGGGGGGGGGGGGGGGGGGGGGGGGGGGGGGGGGGGGGGGGGGGGGGGGGGGGGGGGGGGGGGGGGGGGGGGGGGGGGGGGGGGGGGGGGGGGGGGGGGGGGGGGGGGGGGGGGGGGGGGGGGGGGGGGGGGGGGGGGGGGGGGGGGGGGGGGGGGGGGGGGGGGGGGGGGGGGGGGGGGGGGGGGGGGGGGGGGGGGGGGGGGFGGGFGGGGFFFFFGFGGGGGGFGFGGGFFFFFGFGFGFFFFGFFGFEFFFFGFFFFFFFEEEFFFFFFFF
@M70528:330:000000000-K6D4P:1:1102:5200:4650 1:N:0:GTTGCGTTCA+GTTGCAGTTG
GGAGCCCCTGACATAGCATTCCCTCGATTAAATAATATAAGATTCTGACTTTTACCCCCTTCTCTGGGATTATTAATTATAGGACTTTATAAAGAAGGAGCGGGAACGGGATGAACAGTATATCCACCTTTATCAACGTTTTATCATTCAGGACCTTCAGTAGACTTAACAATTTTTTCTTTACACCTTGCAGGGATTTCTTCAATTTTAGGTGCCTTAAATTTTATTACTACAATTATTAATCTTAAAGCAAAAAACCTTTCAGCAGAAAAAATTAGACTATTTGTCTGATCAGTTATTT
+
CCCCCGGGGGGGGGGGGGGGGGGGGGGGGGGGGGGGGGGGGGGGGGGGGGGGGGGGGGGGGGGGGGGGGGGGGGGGGGGGGGGGGGGGGGGGGGGGGFGGGGGGGGGGGGGGGGGGGGGGGGGGGGGGGGGGGGGGGGGGGGGGGGGGGGGGGGGGGGGGGGGGGGGGGGGGGGGGGGGGGGGGGGGGGGGGGGGGGGGGGGGGGGGFGGGGGCFGGGGGFGGGGGGGGGFGGGFGGGGFFFFFGFGGGCCCFFFG:CDFFFFGFGFFFAFGG;FG<8?4?6CFFEFEF?EECEFFEFEEE
@M70528:330:000000000-K6D4P:1:1102:6460:4678 1:N:0:GTTGCGTTCA+GTTGCAGTTG
GGAGCCCCTGACATAGCATTCCCTCGATTAAATAATATAAGATTATGACTTTTACCCCCTTCTCTGGGATTATTAATTATAGGACTTTATAAAGAAGGAGCGGGAACGGGATGAACAGTATATCCACCTTTATCAACGTTTTATCATTCAGGACCTTCAGTAGACTTAACAATTTTTTCTTTACACCTTGCAGGGATTTCTTCAATTTTAGGTGCCCTAAATTTTATTACTACAATTATTAATCTTAAAGCAAAAAACCTTTCAGCAGAAAAAATTAGACTATTTGTCTGATCAGTTATTT
+
CCCCCGGGGGGGGGGGGGGGGGGGGGGGGGGGGGGGGGGGGGGGGGGGGGGGGGGGGGGGGGGGGGGGGGGGGGGGGGGGGGGGGGGGGGGGGGGGGGGGGGGGGGGGGGGGGGGGGGGGGGGGGGGGGGGGGGGGGGGGGGGGGGGGGGGGGGGGGGGGGGGGGGGGGGGGGGGGGGGGGGGGGGGGGGGGGGGGGGGGGGGGGGGGGGGCGGGGGGGGGGGGGGGGGGFGGGFGGGGFFFFFGFGGGGGGFGFGGGFFFFFGEFEGFFFGGFFGFFFFFFGFFEFEFFFFFF@EEEFFE
@M70528:330:000000000-K6D4P:1:1102:12194:4679 1:N:0:GTTGCGTTCA+GTTGCAGTTG
GGAGCCCCTGACATAGCATTCCCTCGATTAAATAATATAAGATTCTGACTTTTACCCCCTTCTCTGGGATTATTAATTATAGGACTTTATAAAGAAGGAGCGGGAACGGGATGAACAGTATATCCACCTTTATCAACGTTTTATCATTCAGGACCTTCAGTAGACTTAACAATTTTTTCTTTACACCTTGCAGGGATTTCTTCAATTTTAGGTGCCTTAAATTTTATTACTACAATTATTAATCTTAAAGCAAAAAACCTTTCAGCAGAAAAAATTAGACTATTTGTCTGATCAGTTATTT
+
CCCCCGCGGGGGGGGGGGGGGGGGGGGGGGGGGGGGGGGGGGGGGGGGGGGGGGGGGGGGGGGGGGGGGGGGGGGGGGGGGGGGGGGGGGGGGGGGGGGGGGGGGGGGGGGGGGGGGGGGGGGGGGGGGGGGGGGGGGGGGGGGGGGGGGGGGGGGGGGGGGGGGGGGGGGGGGGGGGGGGGGGGGGGGGGGGGGGGGGGGGGGGGGGGGGGGGGGGGGGGGGGGGGGGGFGGGFGGGGFFFFFGFGGBFGG*CFGGGAFFEFGFGFGFFFDGFFGFEEFFFGFFFFFFFEFFFFEEFFFF
@M70528:330:000000000-K6D4P:1:1102:20081:4701 1:N:0:GTTGCGTTCA+GTTGCAGTTG
GGAGCCCCTGACATAGCATTCCCTCGATTAAATAATATAAGATTCTGACTTTTACCCCCTTCTCTGGGATTATTAATTATAGGACTTTATAAAGAAGGAGCGGGAACGGGATGAACAGTATATCCACCTTTATCAACGTTTTATCATTCAGGACCTTCAGTAGACTTAACAATTTTTTCTTTACACCTTGCAGGGATTTCTTCAATTTTAGGTGCCTTAAATTTTATTACTACAATTATTAATCTTAAAGCAAAAAACCTTTCAGCAGAAAAAATTAGACTATTTGTCTGATCAGTTATTT
+
CCCCCGGGGGGGGGGGGGGGGGGGGGGGGGGGGGGGGGGGGGGGGGGGGGGGGGGGGGGGGGGGGGGGGGGGGGGGGGGGGGGGGGGGGGGGGGGGGGGGGGGGGGGGGGGGGGGGGGGGGGGGGGGGGGGGGGGGGGGGGGGGGGGGGGGGGGGGGGGGGGGGGGGGGGGGGGGGGGGGGGFGGFGGGGGFGGGGGGGGGGGGGGGGGGFGGGGGGGGGGGGGGFGFGGFGGGFGGGGFFFFFGFGGCDFFFGAFDGBFFBFGFGFGFFFFD157E@CBEFGFFEFEFCCFFFFFFF?<C
@M70528:330:000000000-K6D4P:1:1102:4905:4725 1:N:0:GTTGCGTTCA+GTTGCAGTTG
GGAGCCCCTGACATAGCATTCCCTCGATTAAATAATATAAGATTCTGACTTTTACCCCCTTCTCTGGGATTATTAATTATAGGACTTTATAAAGAAGGAGCGGGAACGGGATGAACAGTATATCCACCTTTATCAACGTTTTATCATTCAGGACCTTCAGTAGACTTAACAATTTTTTCTTTACACCTTGCAGGGATTTCTTCAATTTTAGGTGCCTTAAATTTTATTACTACAATTATTAATCTTAAAGCAAAAAACCTTTCAGCAGAAAAAATTAGACTATTTGTCTGATCAGTTATTT
+
CCCCCGGGGGGGGGGGGGGGGGGGGGGGGGGGGGGGGGGGGGGGGGGGGGGGGGGGGGGGGGGGGGGGGGGGGGGGGGGGGGGGGGGGGGGGGGGGGFGGGGGGGGGGGGGGGGGGGGGGGGGGGGGGGGGGGGGGGGGGGGGGGGGGGGGGGGGGGGGGGGFGGGGGGGGGGGGGGGGGGGGGGGGGGGGGGGE:DFFGGGGGGGGGGFCFGGGGGGGGGGGGGGGGGGFGGGAGGGGFFFFFGFGGGFFGFGFGDGDFFFFGFGE4FFFGG@FFF@FFEFGFFEC<CEFFFF<ECEFEF
@M70528:330:000000000-K6D4P:1:1102:15272:4727 1:N:0:GTTGCGTTCA+GTTGCAGTTG
GGAGCCCCTGACATAGCATTCCCTCGATTAAATAATATAAGATTCTGACTTTTACCCCCTTCTCTGGGATTATTAATTATAGGACTTTATAAAGAAGGAGCGGGAACGGGATGAACAGTATATCCACCTTTATCAACGTTTTATCATTCAGGACCTTCAGTAGACTTAACAATTTTTTCTTTACACCTTGCAGGGATTTCTTCAATTTTAGGTGCCTTAAATTTTATTACTACAATTATTAATCTTAAAGCAAAAAACCTTTCAGCAGAAAAAATTAGACTATTTGTCTGATCAGTTATTT
+
CCCCCGGGGGGGGGGGGGGGGGGGGGGGGGGGGGGGGGGGGGGGGGGGGGGGGGGGGGGGGGGGGGGGGGGGGGGGGGGGGGGGGGGGGGGGGGGGGGGGGGGGGGGGGGGGGGGGGGGGGGGGGGGGGGGGGGGGGGGGGGGGGGGGGGGGGGGGGGGGGGGGGGGGGGGGGGGGGGGGGGGGGGGGGGGGGGGFGGGGGGGGGGGGGGGGGGGGGGGGGGGGGGGGGGFGGGFGGGGFFFFFGFGGGGGGFGFGGGFFFFFGFGFGFFFGGFFGFFFFFFGFFFFFFFFFFFFCCFFEE
@M70528:330:000000000-K6D4P:1:1102:12225:4732 1:N:0:GTTGCGTTCA+GTTGCAGTTG
GGAGCCCCTGACATAGCATTCCCTCGATTAAATAATATAAGATTCTGACTTTTACCCCCTTCTCTGGGATTATTAATTATAGGACTTTATAAAGAAGGAGCGGGAACGGGATGAACAGTATATCCACCTTTATCAACGTTTTATCATTCAGGACCTTCAGTAGACTTAACAATTTTTTCTTTACACCTTGCAGGGCTTTCTTCAATTTTAGGTGCCTTAAATTTTATTACTACAATTATTAATCTTAAAGCAAAAAACCTTTCAGCAGAAAAAATTACACTATTTGTCTGATCAGTTATTT
+
B@,ACC,BFGFFGF@EE@C<@CEFCC;FFCFEFGCFFGGFFGCDF@CDFFCC@CFFFFE@@<6CFFGG?FFEECF<E,CFEAFEDFGCC@FGC<<@C8<@CFDGGDFC7FGEGGGCGGGEB?<@<FG=FFGG9FFGGGGG8:F@CFFGGFFEFFEFC4EF?F?FEF;A9?@:>FFGFFFD,3EFGFFFDDFGFF++88,9DDFGGGCC5=:DCF6EFEFGCCC;EAF:7;@FCGFC>8+599=AFFCG,=:FF0;FDGEFAB6FFC9DF)?6<;FCA)7ACADAFFFCEFFF).4?ECCEE
@M70528:330:000000000-K6D4P:1:1102:11820:4755 1:N:0:GTTGCGTTCA+GTTGCAGTTG
GGAGCCCCTGACATAGCATTCCCTCGATTAAATAATATAAGATTCTGACTTTTACCCCCTTCTCTGGGATTATTAATTATAGGACTTTATAAAGAAGGAGCGGGAACGGGATGAACAGTATATCCACCTTTATCAACGTTTTATCATTCAGGACCTTCAGTAGACTTAACAATTTTTTCTTTACACCTTGCAGGGATTTCTTCAATTTTAGGTGCCTTAAATTTTATTACTACAATTATTAATCTTAAAGCAAAAAACCTTTCAGCAGAAAAAATTAGACTATTTGTCTGATCAGTTATTT
+
CCCCCG<FGGGGGGGGGGGGGGGGGGGGGGGGGGGGGGGGGGGGGGGGGGGFGGGGGGGEFGEGGGGGGGGGGGGGGGGGFGGGGGGGGGGGGGGGGGFGGGGGGGGGGGGGGGGGGFGGGGGGGGGGDGGEFGFGFGFGGGGGGGGGGGGGGGGGGGGGEGG9FGGGGGGDGGGGGGGGGGGGGGGGGGGGGGGGGGGGGGGGGGGGDFGFGGGGGGGGGGGGGGGGGGFFGDFGFFGFFFFFDFFG9FGGFFFFGGFFFBFGFGFGFFFFG>FCA@?=4FFFFFF3?97CCEFFFEFFF
@M70528:330:000000000-K6D4P:1:1102:11861:4759 1:N:0:GTTGCGTTCA+GTTGCAGTTG
GGAGCCCCTGACATAGCATTCCCTCGATTAAATAATATAAGATTCTGACTTTTACCCCCTTCTCTGGGATTATTAATTATAGGACTTTATAAAGAAGGAGCGGGAACGGGATGAACAGTATATCCACCTTTATCAACGTTTTATCATTCAGGACCTTCAGTAGACTTAACAATTTTTTCTTTACACCTTGCAGGGATTTCTTCAATTTTAGGTGCCTTAAATTTTATTACTACAATTATTAATCTTAAAGCAAAAAACCTTTCAGCAGAAAAAATTAGACTATTTGTCTGATCAGTTATTT
+
CCCCCGDGGGGGGGGGGGGGGGGGGGGGGGGGGGGGGGGGGGGGGGGGGGGGGGGGGGGGGGGGGGGGGGGGGGGGGGGGGGGGGGGGGGGGGGGGGGGGGGGGGGGGGGGGGFGGGGGGGGGGGGGGGGGGGGGGGGGGGGGGGGGGGGGGGGGGGGGGGGGGGGGGGGFGGGGGGGGGGGGGGGGGGGGGGGGCGGGGGGGGGGGGFGGGGGGGGGGGGGGGGGGGGGFGGDFGGGFFFFFFGFCFCFGFFGFGGG4FFFFGFGFGAAFCG@FFFEFFEFGFFCFEEFFEEFFFFFFFF
@M70528:330:000000000-K6D4P:1:1102:12672:4789 1:N:0:GTTGCGTTCA+GTTGCAGTTG
GGAGCCCCTGACATAGCATTCCCTCGATTAAATAATATAAGATTCTGACTTTTACCCCCTTCTCTGGGATTATTAATTATAGGACTTTATAAAGAAGGAGCGGGAACGGGATGAACAGTATATCCACCTTTATCAACGTTTTATCATTCAGGACCTTCAGTAGACTTAACAATTTTTTCTTTACACCTTGCAGGGATTTCTTCAATTTTAGGTGCCTTAAATTTTATTACTACAATTATTAATCTTAAAGCAAAAAACCTTTCAGCAGAAAAAATTAGACTATTTGTCTGATCAGTTATTT
+
CCCCCGDGGGGGGGGGGGGGGGGGGGGGGGGGGGGGGGGGGGGGGGGGGGGGGGGGGGGGGGGGGGGGGGGGGGGGGGGGGGGGGGGGGGGGGGGGGGGGGGGGGGGGGGGGGGGGGGGGGGGGGGGGGGFGGGGGGGGGGGGGGGGGGGGGGGGGGGGGGGGGGGGGCFGGGFGGGGGGGGGGGGGGGGGGGGGGCFGGGGGGGGGGGGGGGGGGGGGGCFGGGGGGGGFGGGFGGGGFFFFFGFFFGGGGAGFGGGFFFFFGE7CGAFF,C@FCE8?FFFGFFFFFFFCEEC@ECEFFF
@M70528:330:000000000-K6D4P:1:1102:10676:4789 1:N:0:GTTGCGTTCA+GTTGCAGTTG
GGAGCCCCTGACATAGCATTCCCTCGATTAAATAATATAAGATTCTGACTTTTACCCCCTTCTCTGGGATTATTAATTATAGGACTTTATAAAGAAGGAGCGGGAACGGGATGAACAGTATATCCACCTTTATCAACGTTTTATCATTCAGGACCTTCAGTAGACTTAACAATTTTTTCTTTACACCTTGCAGGGATTTCTTCAATTTTAGGTGCCTTAAATTTTATTACTACAATTATTAATCTTAAAGCAAAAAACCTTTCAGCAGAAAAAATTAGACTATTTGTCTGATCAGTTATTT
+
CC<CCGGGGGGGGGGGGFGGGGGGGGEFGGGGGGGGGGGGGGDGGDFGGGEFFGGGG@FFEGAFGGGGGGGFGGGGGGGGGGDGGGGGGGGGGGCEFG<ECFEDGGGGEGGGGGFFGGGGGGGGGGGGGGGFFGGGFCBFGGGFGFGGGGGGGGGF?FFCFEAFGGGGGGGCE=FGGGGCFGGFGCFFGFFFGGE7DF99EGF:CE@CFFEF;CFGGFFGFGFFGDGGGGFECCACGGGFFFFFGFC+<CCFACAGGGFFFEB7?F=?;A)=C6FD3@<=CFGFFEFEFEEF3)7CF?CCC
@M70528:330:000000000-K6D4P:1:1102:16088:4813 1:N:0:GTTGCGTTCA+GTTGCAGTTG
GGAGCCCCTGACATAGCATTCCCTCGATTAAATAATATAAGATTCTGACTTTTACCCCCTTCTCTGGGATTATTAATTATAGGACTTTATAAAGAAGGAGCGGGAACGGGATGAACAGTATATCCACCTTTATCAACGTTTTATCATTCAGGACCTTCAGTAGACTTAACAATTTTTTCTTTACACCTTGCAGGGATTTCTTCAATTTTAGGTGCCTTAAATTTTATTACTACAATTATTAATCTTAAAGCAAAAAACCTTTCAGCAGAAAAAATTAGACTATTTGTCTGATCAGTTATTT
+
CCCCC:DFGGFGGGGGGFGG9FGGGGGGGGGGGGGGGGGGGGGGGGGGGAFGGGGGGGGGGD9FGGGGFGFFGGGGGGGGGGGGGGGGGGGGGGFFFGGGGGEGGGGGGGGEGFGGGGGGGFFDFGGGGGGGFGGGGGGGGGGGGGGGGDGGGGGGGGGGGGGGGGDFFGFFFGGGGGGGGFG;DFGFGG?FGFGDFGGFAFGFFGFGGGGGGGDCGGGFGGFGGFGGGEFGGGFGC7E9FCFFGFGGGC7CFGFGG:>FF=FGCCEGFAACC9FGFF3=EFFFFFF5CC<EEF@CEFF3?
@M70528:330:000000000-K6D4P:1:1102:9019:4819 1:N:0:GTTGCGTTCA+GTTGCAGTTG
GGAGCCCCTGACATAGCATTCCCTCGATTAAATAATATAAGATTCTGACTTTTACCCCCTTCTCTGGGATTATTAATTATAGGACTTTATAAAGAAGGAGCGGGAACGGGATGAACAGTATATCCACCTTTATCAACGTTTTATCATTCAGGACCTTCAGTAGACTTAACAATTTTTTCTTTACACCTTGCAGGGATTTCTTCAATTTTAGGTGCCTTAAATTTTATTACTACAATTATTAATCTTAAAGCAAAAAACCTTTCAGCAGAAAAAATTAGACTATTTGTCTGATCAGTTATTT
+
CCBCCGFFGGGGGGGGGGGFGGGGEF@CFGGGGGFEFGGGFGGGGGGGGGGGGEGGGGGGFGFGGGGGEFCFEEFGAEFFGGGGFGGGGGGGGGGGGGFGGGGGGGGGGGGGGGGGGGGGGFGFFG<AEFFFGGGGFGFGGGFCFFGFGGGGGGFFGCGGGGGGGGGGFGFFGGGGGCFFCFGAEGFEGGFGG@CFGGFGGGFGCFGGGGFGGGGFFDGGFGBDFEFGGGFGFGF7DCF>FFFFGFGGGCGFACFGGGFFB;FGCFCCFAAG605CEFEFCFGFFFFCFF<CECEFFFF3?
@M70528:330:000000000-K6D4P:1:1102:18452:4823 1:N:0:GTTGCGTTCA+GTTGCAGTTG
GGAGCCCCTGACATAGCATTCCCTCGATTAAATAATATAAGATTCTGACTTTTACCCCCTTCTCTGGGATTATTAATTATAGGACTTTATAAAGAAGGAGCGGGAACGGGATGAACAGTATATCCACCTTTATCAACGTTTTATCATTCAGGACCTTCAGTAGACTTAACAATTTCTTCTTTACACCTTGCAGGGATTTCTTCAATTTTAGGTGCCTTAAATTTTATTACTACAATTATTAATCTTAAAGCAAAAAACCTTTCAGCAGAAAAAATTAGACTATTTGTCTGATCAGTTATTT
+
CCCCCGGGGGGGGGGGGGGGGGGGGGGGGGGGGGGGGGGGGGGGGGGGGGGGGGGGGGGGGGGGGGGGGGGGGGGGGGGGGGGGGGGGGGGGGGGGGGGGGGGGGGGGGGGGGFGGGGGGGGGGGGGGGGGGGGGGGGGGGGGGGGGGGGGGGGGGGGGGGGGGGGGFFGGDGFFFGGGGGGGGGGGGGGGGGGGGGGGGGGGGGGGGGGGFFGGGGGGEGGGGGFGGGGFGGGFGGGGFFFFFGFGGGGFGFGFGGGBFFEFGFCEFFFFFGFFGFEFFCFGFFEFFFF<EEE@EEEEFF
@M70528:330:000000000-K6D4P:1:1102:18437:4834 1:N:0:GTTGCGTTCA+GTTGCAGTTG
GGAGCCCCTGACATAGCATTCCCTCGATTAAATAATATAAGATTCTGACTTTTACCCCCTTCTCTGGGATTATTAATTATAGGACTTTATAAAGAAGGAGCGGTAACGGGATGAACAGTATATCCACCTTTATCAACGTTTTATCATTCAGGACCTTCAGTAGACTTAACAATTTCTTCTTTACACCTTGCAGGGATTTCTTCAATTTTAGGTGCCTTAAATTTTATTACTACAATTATTAATCTTAAAGCAAAAAACCTTTCAGCAGCAAAAATTAGACTATTTGTCTAATCAGTTATTT
+
CCCCC7FBF<CFGGGGGCFFEFGGGGGD9@FGFFEGGGFGGGFGFGGGGFEFFGFFGGGGGDEDGEGGGFDGGGFFGGGFGFFGGFF@<@EEEGFF<CCFFEG87BD,:::@C,CFFCEFGGGDFFFGGGGGGGAFGFBEE=FCFGAFAEF,=+DFGGCGFGDGGGGGCFGGGGGGGFFFGGFFGF=DDDDFD@CF@=EFFGGAFDFDCADB,,@DFDC7EGECEAFFCGCFFCAA2?;?9FFFGFG7CFFG>9CFGGDFB;>FC7A<)6A6FDFG@5**>ADFF?A?E)9?EFFF<)95<
@M70528:330:000000000-K6D4P:1:1102:25297:4840 1:N:0:GTTGCGTTCA+GTTGCAGTTG
GGAGCCCCTGACATAGCATTCCCTCGATTAAATAATATAAGATTCTGACTTTTACCCCCTTCTCTGGGATTATTAATTATAGGACTTTATAAAGAAGGAGCGGGAACGGGATGAACAGTATATCCACCTTTATCAACGTTTTATCATTCAGGACCTTCAGTAGACTTAACAATTTTTTCTTTACACCTTGCAGGGATTTCTTCAATTTTAGGTGCCTTAAATTTTATTACTACAATTATTAATCTTAAAGCAAAAAACCTTTCAGCAGAAAAAATTAGACTATTTGTCTGATCAGTTATTT
+
CCCCCGGEGGFFGGDFGEGGGGGGGGGGGGGGGGFFEGDFGGGGGGGFGGGGGGGGGGGGFGCFGGGGGGFGGGGGGGGGEFGGFGGGDGGGEFGGGGFGFGGGGGGGGFGGGGGGGGGCFFFGFGGGGGGGGGGGGGEFGGGFGGFFGFGGGGGGGGGGGGGGGGFFCFGGGEFGGGGGFGGFGGFDGGGGGGEGGGGGGGGGGGFGDGGGGGGGGGGGGGGGGACDCFFFCGF7CCGFF6B>CFFGF7:>A7ADDDBAF>FGFF4DFF)CDBFFF;EFEFFA@CFE<3>?C?3<CC<6C
@M70528:330:000000000-K6D4P:1:1102:22448:4866 1:N:0:GTTGCGTTCA+GTTGCAGTTG
GGAGCCCCTGACATAGCATTCCCTCGATTAAATAATATAAGATTCTGACTTTTACCCCCTTCTCTGGGATTATTAATTATAGGACTTTATAAAGAAGGAGCGGGAACGGGATGAACAGTATATCCACCTTTATCAACGTTTTATCATTCAGGACCTTCAGTAGACTTAACAATTTTTTCTTTACACCTTGCAGGGATTTCTTCAATTTTAGGTGCCTTAAATTTTATTACTACAATTATTAATCTTAAAGCAAAAAACCTTTCAGCAGAAAAAATTAGACTATTTGTCTGATCAGTTATTT
+
CCCCCGGGGGGGGGGGGGGGGGGGGGGGGGGGGGGGGGGGGGGGGGGGGGGGGGGGGGGGGGGGGGGGGGGGGGGGGGGGGGGGGGGGGGGGGGGGGGGGGGGGGGGGGGGGGGGGGGGGGGGGGGGGGGGGGGGGGGGGGGGGGGGGGGGGGGGGGGGGGGGGGGGGGGGGGGGGGGGGGGGGGGGGGGGGGGGGGGGGGGGGGGGGGGGGGGGGGGGGGGFGGGGGGGFGGGFGGGGFFFFFGFGGGGGGFGFGGGFFFEFGFFFCFFFFGFFFFFFFFFGFFFFEFFFFFFFFEFFFF
@M70528:330:000000000-K6D4P:1:1102:19976:4871 1:N:0:GTTGCGTTCA+GTTGCAGTTG
GGAGCCCCTGACATAGCATTCCCTCGATTAAATAATATAAGATTCTGACTTTTACCCCCTTCTCTGGGATTATTAATTATAGGACTTTATAAAGAAGGAGCGGGAACGGGATGAACAGTATATCCACCTTTATCAACGTTTTATCATTCAGGACCTTCAGTAGACTTAACAATTTTTTCTTTACACCTTGCAGGGATTTCTTCAATTTTAGGTGCCTTAAATTTTATTACTACAATTATTAATCTTAAAGCAAAAAACCTTTCAGCAGAAAAAATTAGACTATTTGTCTGATCAGTTATTT
+
CCCCCGGGGGGGGGGGGGGGGGGGGGGGGGGGGGGGGGGGGGGGGGGGGGGGGGGGGGGGGGGGGGGGGGGGGGGGGGGGGGGGGGGGGGGGGGGGGGGGGGGGGGGGGGGGGGGGGGGGGGGGGGGGGGGGGGGGGGGGGGGGGGGGGGGGGGGGGGGGGGGGGGGGGGGGGGGGGGGGGGGGGGGGGGGGGGGGGGGGGGGGGGGGGGGGGGGGGGGGGGGGGGGGGGFGGGFGGGGFFFFFGFGGGGGGFGFGGGFFFFFGFGEGFFFGGFFGF;?AEFGFFFFFFFCEEC<CEEEFF
@M70528:330:000000000-K6D4P:1:1102:24159:4895 1:N:0:GTTGCGTTCA+GTTGCAGTTG
GGAGCCCCTGACATAGCATTCCCTCGATTAAATAATATAAGATTCTGACTTTTACCCCCTTCTCTGGGATTATTAATTATAGGACTTTATAAAGAAGGAGCGGGAACGGGATGAACAGTATATCCACCTTTATCAACGTTTTATCATTCAGGACCTTCAGTAGACTTAACAATTTTTTCTTTACACCTTGCAGGGATTTCTTCAATTTTAGGTGCCTTAAATTTTATTACTACAATTATTAATCTTAAAGCAAAAAACCTTTCAGCAGAAAAAATTAGACTATTTGTCTGATCAGTTATTT
+
CCCCCGGGGGGGGGGGGGGGGGGGGGGGGDGFGGGGGGGGGGGGGGGGGGGGGGGGGGGGGGGGGGGGGGGGGGGGGGGGGGFGGGGGGGGGGGGGGGGGGGGGGGGGGGGGGFGGGGFGGGFGGGGGGGGGDFGGGGGGGGGGGGGGGGGGGGGGGGGGGGGGGGGGFGGGGGGGGGGGGGGCGGDDD=DDGGGFGGGGGGGGGGGGGGGCGG6CGGGGGGGGGGGGGGCAFFFFFGGFF>FFGFGGF78CFGFGDDFFFFFFECEGFFFGG;F<A@396;CCFEF7CECE<7)9).??E
@M70528:330:000000000-K6D4P:1:1102:26384:4899 1:N:0:GTTGCGTTCA+GTTGCAGTTG
GGAGCCCCTGACATAGCATTCCCTCGATTAAATAATATAAGATTCTGACTTTTACCCCCTTCTCTGGGATTATTAATTATAGGACTTTATAAAGAAGGAGCGGGAACGGGATGAACAGTATATCCACCTTTATCAACGTTTTATCATTCAGGACCTTCAGTAGACTTAACAATTTTTTCTTTACACCTTGCAGGGATTTCTTCAATTTTAGGTGCCTTAAATTTTATTACTACAATTATTAATCTTAAAGCAAAAAACCTTTCAGCAGAAAAAATTAGACTATTTGTCTGATCAGTTATTT
+
CCCCCGGGGGGGGGGGGGGGGGGGGGGGGGGGGGGGGGGGGGGGGGGGGGGGGGGGGGGGGGGGGGGGGGGGGGGGGGGGGGGGGGGGGGGGGGGGGGGGGGGGGGGGGGGGGGGGGGGGGGGGGGGGGGGGGGGGGGGGGGGGGGGGGGGGGGGGGGGGGGGGGGGFFGGGGGGGGGGGGGGGGGGGGGGGGGGGGGGGGGGGGGGGGGGGGGGGGGGGGGGGGGGGGGFGGGFGGGGFFFFFGFGGGGGGFFFGGGFFF@FGFCCGFAFGG@FGF;EFFFGFFEFCCECFFFFFEFFFF
@M70528:330:000000000-K6D4P:1:1102:8122:4901 1:N:0:GTTGCGTTCA+GTTGCAGTTG
GGAGCCCCTGACATAGCATTCCCTCGATTAAATAATATAAGATTCTGACTTTTACCCCCTTCTCTGGGATTATTAATTATAGGACTTTATAAAGAAGGAGCGGGAACGGGATGAACAGTATATCCACCTTTATCAACGTTTTATCATTCAGGACCTTCAGTAGACTTAACAATTTTTTCTTTACACCTTGCAGGGATTTCTTCAATTTTAGGTGCCTTAAATTTTATTACTACAATTATTAATCTTAAAGCAAAAAACCTTTCAGCAGAAAAAATTAGACTATTTGTCTGATCAGTTATTT
+
CCCCCGGGGGGGGGGGGGGGGGGGGGGGGGGGGGGGGGGGGGGGGGGGGGGGGGGGGGGGGGGGGGGGGGGGGGGGGGGGGGGGGGGGGGGGGGGGGGGGGGGGGGGGGGGGGFGGGGGGGGGGGGGGGGGGGGGGGGGGGGGGGGGGGGGGGGGGGGGGGGGGGGGGGGGGFGGGGGGGGGDFGGGGGGGGGGGGGGGGGGGGGGGGGGGDGGGGGGGGGGGGGGGGGGFGGGFGGGGFFFFFGFGGFGGFFGFGGGFFFFFGFGFGFFFGGFFGFFEFFFGFFEFFFFFFFF<CFEFEF
@M70528:330:000000000-K6D4P:1:1102:10996:4910 1:N:0:GTTGCGTTCA+GTTGCAGTTG
GGAGCCCCTGACATAGCATTCCCTCGATTAAATAATATAAGATTCTGACTTTTACCCCCTTCTCTGGGATTATTAATTATAGGACTTTATAAAGAAGGAGCGGGAACGGGATGAACAGTATATCCACCTTTATCAACGTTTTATCATTCAGGACCTTCAGTAGACTTAACAATTTTTTCTTTACACCTTGCAGGGATTTCTTCAATTTTAGGTGCCTTAAATTTTATTACTACAATTATTAATCTTAAAGCAAAAAACCTTTCAGCAGAAAAAATTAGACTATTTGTCTGATCAGTTATTT
+
CCCCCGGGGGGGGGGGGGGGGGGGGGGGGGGGGGGGGGGGGGGGGGGGGGGGGGGGGGGGGGGGGGGGGGGGGGGGGGGGGGGGGGGGGGGGGGGGGGGFGGGGGGGGGGGGGGGGGGGGGGGGGGGGGGGGGGGGGGGGGGGGGGGGGGGGGGGGGGGGGGGGGGGGGGGGGGGGGGGGGGGGGGGGGGGGGGGGGGGGGGGGGGGGGGGGGGGFGGGGGGGGGGGGGGFGGGFGGGGFFFFFGFGGGGGGFGFGGGFFFFAGFGEFFFFGGFFFFFEFEFGFFFFFFFFFFFFFFECFF
@M70528:330:000000000-K6D4P:1:1102:17923:4915 1:N:0:GTTGCGTTCA+GTTGCAGTTG
GGAGCCCCTGACATAGCATTCCCTCGATTAAATAATATAAGATTCTGACTTTTACCCCCTTCTCTGGGATTATTAATTATAGGACTTTATAAAGAAGGAGCGGGAACGGGATGAACAGTATATCCACCTTTATCAACGTTTTATCATTCAGGACCTTCAGTAGACTTAACAATTTTTTCTTTACACCTTGCAGGGATTTCTTCAATTTTAGGTGCCTTAAATTTTATTACTACAATTATTAATCTTAAAGCAAAAAACCTTTCAGCAGAAAAAATTAGACTATTTGTCTGATCAGTTATTT
+
CCCCCGGGGGGGGGGGGGGGGGGGGGGGGGGGGGGGGGGGGGGGGGGGGGGGGGGGGGGGGGGGGGGGGGGGGGGGGGGGGGGGGGGGGGGGGGGGGGGGGGGGGGGGGGGGGGGGGGGGGGGGGGGGGGGGGGGGGGGGGGGGGGGGGGGGGGGGGGGGGGGGGGGGGGGGGGGGGGGGGGGGGGGGGGGGGGGGGFGGGGGGGGGGGGGGGGGGGGGDEGGGGGGGGGFGGGFGGGGFFFFFGFGGGGGGF>FGGGEFFEFGEGFGFFFGGFFGFEFFFFGFFFFFFECEFFFFFFFFF
@M70528:330:000000000-K6D4P:1:1102:8411:4915 1:N:0:GTTGCGTTCA+GTTGCAGTTG
GGAGCCCCTGACATAGCATTCCCTCGATTAAATAATATAAGATTCTGACTTTTACCCCCTTCTCTGGGATTATTAATTATAGGACTTTATAAAGAAGGAGCGGGAACGGGATGAACAGTATATCCACCTTTATCAACGTTTTATCATTCAGGACCTTCAGTAGACTTAACAATTTTTTCTTTACACCTTGCAGGGATTTCTTCAATTTTAGGTGCCTTAAATTTTATTACTACAATTATTAATCTTAAAGCAAAAAACCTTTCAGCAGAAAAAATTAGACTATTTGTCTGATCAGTTATTT
+
CCCCCGGGGGGGGGGGGGGGGGGGGGGGGGGGGGGGGGGGGGGGGGGGGGGGGGGGGGGGGGGGGGGGGGGGGGGGGGGGGGGGGGGGGGGGGGGGGGGGGGGGGGGGGGGGGGGGGGGGGGGGGGGGGGGGGGGGGGGGGGGGGFGGGGGGGGGGGGGGGGGFDFGGGGGGGGGGGGGFGGFGGGGGGGGGGGGGGGGGGGGGFGGGGGGCGDGGGGGGCGGGGGGGGGF:DFFGGGGFC9EFGFGGGGGFFGFG:58AFFFG4CEFFFFFG(=FA3CFCFGFFFFFEE3<E?<C??CEE
@M70528:330:000000000-K6D4P:1:1102:11824:4919 1:N:0:GTTGCGTTCA+GTTGCAGTTG
GGAGCCCCTGACATAGCATTCCCTCGATTAAATAATATAAGATTCTGACTTTTACCCCCTTCTCTGGGATTATTAATTATAGGACTTTATAAAGAAGGAGCGGGAACGGGATGAACAGTATATCCACCTTTATCAACGTTTTATCATTCAGGACCTTCAGTAGACTTAACAATTTTTTCTTTACACCTTGCAGGGATTTCTTCAATTTTAGGTGCCTTAAATTTTATTACTACAATTATTAATCTTAAAGCAAAAAACCTTTCAGCAGAAAAAATTAGACTATTTGTCTGATCAGTTATTT
+
CCCCCGGGGGGGGGGGGGGGGGGGGGGGGGGGGGGGGGGGGGGGGGGGGGGGGGGGGGGGGGGGGGGGGGGGGGGGGGGGGGGGGGGGGGGGGGGGGGGGGGGGGGGGGGGGGGGGGGGGGGGGGGGGGGGGGGGGGGGGGGGGGGGGGGGGGGGGGGGGGGGGGGGGGGGAFGGGGGGGGGGGGGGGGGGGGGGGGGGGGGGGGGGGGGGGGGGGGGGGGGGGGGGGGGFGGGFGGGGFFFFFGF@FCFGGFGFGGGFFFFFGFGFGFFF6FFFGFFFFFFGFFFFFFF<EFFFECFFFF
@M70528:330:000000000-K6D4P:1:1102:13708:4930 1:N:0:GTTGCGTTCA+GTTGCAGTTG
GGAGCCCCTGACATAGCATTCCCTCGATTAAATAATATAAGATTCTGACTTTTACCCCCTTCTCTGGGATTATTAATTATAGGACTTTATAAAGAAGGAGCGGGAACGGGATGAACAGTATATCCACCTTTATCAACGTTTTATCATTCAGGACCTTCAGTAGACTTAACAATTTTTTCTTTACACCTTGCAGGGATTTCTTCAATTTTAGGTGCCTTAAATTTTATTACTACAATTATTAATCTTAAAGCAAAAAACCTTTCAGCAGAAAAAATTAGACTATTTGTCTGATCAGTTATTT
+
CCCCCGGGGGGGGGGGGGGGGGGGGGGGGGGGGGGGGGGGGGGGGGGGGGGGGGGGGGGGGGGGGGGGGGGGGGGGGGGGGGGGGGGGGGGGGGGGGGGGGGGGGGGGGGGGGGGGGGGGGGGGGGGGGGGGGGGGGGGGGGGGGGGGGGGGGGGGGGGGGAEGGGGGGGGGGGGGGGGGGGGGGGGGGGGGGGGGGGGGGGGGGGGGGGGGGGGGGGGGGGGGGGGGGGFGGGFGGGGFFFFFGFGFFGGGFGFGGGFFFEFGFGEGFFFDF>FFE;CFFFGFFEFFFFFFEE<EEFFFF
@M70528:330:000000000-K6D4P:1:1102:19899:4932 1:N:0:GTTGCGTTCA+GTTGCAGTTG
GGAGCCCCTGACATAGCATTCCCTCGATTAAATAATATAAGATTCTGACTTTTACCCCCTTCTCTGGGATTATTAATTATAGGACTTTATAAAGAAGGAGCGGGAACGGGATGAACAGTATATCCACCTTTATCAACGTTTTATCATTCAGGACCTTCAGTAGACTTAACAATTTTTTCTTTACACCTTGCAGGGATTTCTTCAATTTTAGGTGCCTTAAATTTTATTACTACAATTATTAATCTTAAAGCAAAAAACCTTTCAGCAGAAAAAATTAGACTATTTGTCTGATCAGTTATTT
+
CCCCCGGGGGGGGGGGGGGGGGGGGGGGGGGGGGGGFGGGGGGGGGGGGGGGGGGGGGGGGGGGGGGGGGGGGGGGGGGGGGGGGGGGGGGGGGGGGGGGGGGGGGGGGGGGGGGGGGGGGGGGGGGGGGGGGGGGGGGGGGGGGGGGGGGGGGGGGGGGGGGGGGGGGGGGGGGGGGGGGGGGGGGGGGGGGGGGGGGGGGGGGGGGGGGGGFGGGGGGGGGGGGGGGGFGGGFGGGGFFFFFGFGGC8DGFGFGGGFFFFFGFGFGF4FGGFFGFFCFFFGFFEFEEFFFCFEFFFFFF
@M70528:330:000000000-K6D4P:1:1102:10950:4946 1:N:0:GTTGCGTTCA+GTTGCAGTTG
GGAGCCCCTGACATAGCATTCCCTCGATTAAATAATATAAGATTCTGACTTTTACCCCCTTCACTGGGATTATTAATTATAGGACTTTATAAAGAAGGAGCGGGAACGGGATGAACAGTATATCCACCTTTATCAACGTTTTATCATTCAGGACCTTCAGTAGACTTAACAATTTTTTCTTTACACCTTGCAGGGATTTCTTCAATTTTAGGTGCCTTAAATTTTATTACTACAATTATTAATCTTAAAGCAAAAAACCTTTCAGCAGAAAAAATTAGACTATTTGTCTGATCAGTTATTT
+
CCCCCGGGGGGGGGGGGGGGGGGGGGGGGGGGGGGGGGGGGGGGGGGFGGGGGGGGGGGGGGGGGGGGGGGGGGGGGGGGGGGGGGGGGGGGGGGGGGGGGGGGGGGGGGGGGGGGGGGGGGGGGGGGGGGGGGGGGGGGFFGGGGGGGGGGGGGGGGGGGGGGGGGGGGGGGGFFFGGGGGGGGGGGGGGGGGGGGGGGGGGGGGGGGGGGGGGGGGGGGGGGGGGGGGFGGGFGGGGFFFFFGFGGGGGFFFFGGGDFFFFGFGCGFFAEFBFGFFFFFFGFFFFFFFFFFFFFFFFFF
@M70528:330:000000000-K6D4P:1:1102:22508:4949 1:N:0:GTTGCGTTCA+GTTGCAGTTG
GGAGCCCCTGACATAGCATTCCCTCGATTAAATAATATAAGATTCTGACTTTTACCCCCTTCTCTGGGATTATTAATTATAGGACTTTATAAAGAAGGAGCGGGAACGGGATGAACAGTATATCCACCTTTATCAACGTTTTATCATTCAGGACCTTCAGTAGACTTAACAATTTTTTCTTTACACCTTGCAGGGATTTCTTCAATTTTAGGTGCCTTAAATTTTATTACTACAATTATTAATCTTAAAGCAAAAAACCTTTCAGCAGAAAAAATTAGACTATTTGTCTGATCAGTTATTT
+
CCCCCGGGGGGGGGGGGGGGGGGGGGGGGGGGGGGGGGGGGGGGGGGGGGGGGGGGGGGGGGGGGGGGGGGGGGGGGGGGGGGGGGGGGGGGGGGGGGGGGGGGGGGGGGGGGGGGGGGGGGGGGGGGGGGGGGGGGGGGGGGGGGGGGGGGGGGGGGGGGGGGGGGGGGGGGGGGGGGGGGGGGGGGGGGGGGGGGGGGGGGGGGGGGGGGGGGGGGGGGGGGGGGGGGFGGGFGGGGFFFFFGFFFGGGGFGFGGGFFFFFGEGFGFFFGGFFGFEFFFFGFFEFFEFFFEFFFFFFFF
@M70528:330:000000000-K6D4P:1:1102:26126:4987 1:N:0:GTTGCGTTCA+GTTGCAGTTG
GGAGCCCCTGACATAGCATTCCCTCGATTAAATAATATAAGATTCTGACTTTTACCCCCTTCTCTGGGATTATTAATTATAGGACTTTATAAAGAAGGAGCGGGAACGGGATGAACAGTATATCCACCTTTATCAACGTTTTATCATTCAGGACCTTCAGTAGACTTAACAATTTTTTCTTTACACCTTGCAGGGATTTCTTCAATTTTAGGTGCCTTAAATTTTATTACTACAATTATTAATCTTAAAGCAAAAAACCTTTCAGCAGAAAAAATTAGACTATTTGTCTGATCAGTTATTT
+
CCCCCGGGGGGGGGGGGGGGGGGGGGGGGGGGGGGGGGGGGGGGGGGGGGGGGGGGGGGGGGGGGGGGGGGGGGGGGGGGGGGGGGGGGGGGGGGGGGGGGGGGGGGGGGGGGGGGGFFGGGGGGGGGGGGGGGGGGGGGGGGGGGGGGGGGGGGGGGGGGGGGGGGGGGGGGGGGGGGGGGGGGGFGGGGGFGDFGGGGGGGGGGGGGGGGGEFFGGGGGGGGGEGGGGFGGGFGGGGFFFFFGFGGGG>DFGFGGGFFFEFGFGFFF6AGGFFGAECFFFGFFFFFE9>EEEECFECEF
@M70528:330:000000000-K6D4P:1:1102:6059:5012 1:N:0:GTTGCGTTCA+GTTGCAGTTG
GGAGCCCCTGACATAGCATTCCCTCGATTAAATAATATAAGATTCTGACTTTTACCCCCTTCTCTGGGATTATTAATTATAGGACTTTATAAAGAAGGAGCGGGAACGGGATGAACAGTATATCCACCTTTATCAACGTTTTATCATTCAGGACCTTCAGTAGACTTAACAATTTTTTCTTTACACCTTGCAGGGATTTCTTCAATTTTAGGTGCCTTAAATTTTATTACTACAATTATTAATCTTAAAGCAAAAAACCTTTCAGCAGAAAAAATTAGACTATTTGTCTGATCAGTTATTT
+
CCCCCGGGGGGGGGGGGGGGGGGGGGGGGGGGGGGGGGGGGGGGGGGGGGGGGGGGGGGGGGGGGGGGGGGGGGFGGGGGGGGGGGGGGGGGGGGGGGGGGGGGGGGGGGGGGGGGGGGGGGGGGGGGGGGGGGGGGGGGGGGGGGGGGGGGGGGGGGGGGGGGGGGGGGGGGGGFGGCFGGGGGGCGGGFGGGG@FGGGGGGGGGGGGGGGGGFFGGGCFGGGGGGGFGFGGFFGGGGFFFFFGFGGGGGGFGFFCG4FFFFGEGEGAFFGGFFGFFFFFFGFFCFCC4CEFFFFFFFEF
@M70528:330:000000000-K6D4P:1:1102:17388:5013 1:N:0:GTTGCGTTCA+GTTGCAGTTG
GGAGCCCCTGACATAGCATTCCCTCGATTAAATAATATAAGATTCTGACTTTTACCCCCTTCTCTGGGATTATTAATTATAGGACTTTATAAAGAAGGAGCGGGAACGGGATGAACAGTATATCCACCTTTATCAACGTTTTATCATTCAGGACCTTCAGTAGACTTAACAATTTTTTCTTTACACCTTGCAGGGATTTCTTCAATTTTAGGTGCCTTAAATTTTATTACTACAATTATTAATCTTAAAGCAAAAAACCTTTCAGCAGAAAAAATTAGACTATTTGTCTGATCAGTTATTT
+
CCCCCGGGGGGGGGGGGGGGGGGGGGGGGGGGGGGGGGGGGGGGGGGGGGGGGGGGGGGGGGGGGGGGGGGGGGGGGGGGGGGGGGGGGGGGGGGGGGGGGGGGGGGGGGGGGGGGGGGGGGGGGGGGGGGGGGGGGGGGGGGGGGGGGGGGGGGGGGGGGGGGGGGGGGGGGGGGGGGGGGGGGGGGGGGGGGGGGGGGGGGGGGGGGGGGGGGGGGGFGGGGGGGGGGFGGGFGGGGFFFFFGFGGGFGGFGFGGGEFFBFFCGEGF6FGG9FFE;CFFFGFFFFE<EFFFFFEEEEEF
@M70528:330:000000000-K6D4P:1:1102:21401:5013 1:N:0:GTTGCGTTCA+GTTGCAGTTG
GGGACCCTGTTTTCCTGTCTCTTATACACATCTCCGAGCCCACGAGACGTTGCGTTCAATCTCGTATGCCGTCTTCTGCTTGAAAAAAAAAAATAACCAAAACCTTACAAACGACTCATTTCCCTGCAATAACATCCCTTGTCAATGCCTAGACCTCCCATGCATCAACACTGTCGGTCCACGCTTTACACACTATTACGGGATCTACATTCCAGTGATTAGTGATTATGAGAGTGTGAGTAGAGCACATAGATTCAATTGTTCATACCATTGAATCACCTCTCAATTGACACCCTACATT
+
CCCCCFGFGFFCF9CFFGGGGGGFGGGFGGGGGGGGGGGGGGGGGGFGEGGGGGFBGFG<FEFGGGGGGGGGGGGGGGGGGGGGGGF6@FGE4,:,9,,+,,:+,,,9,,5,+6++4,,88,,,,,8,:,,,,,,8,,,,::,<,,5>7,,:,3,8,,+,,@F,3,,,53+,,,3++**5,,3*63>,,,6,*,?,,,5******,,41,?;,,,,,,,,,+5++25++++11+)+1+++13+3++**2+++++++++++0/+2)*)*)**+2)/*.).).)*)*)*))6)6)(((..(-.
@M70528:330:000000000-K6D4P:1:1102:16049:5014 1:N:0:GTTGCGTTCA+GTTGCAGTTG
GGAGCCCTGTTTTCCTGTCTCTTATACACATCTCCGAGCCCACGAGACGTTGCGTTCAATCTCGTATGCCGTCTTCTGCTTGAAAAAAAAAAAAAAAAAAAAAACGGAAGCATACTATAGAATAATCCTAAAAAGGAACAACGAAAACCAGAAAACATAAACAATAGAAAAAAAAGACTGCCGAGAACTACAAGTAATAAAAAAGAGCAGAAAGATACGTGACGAAGGCACAAACAACAAAAGAGAAGAAAATAGATCCACTCGTATCACAGTCTATATAGAACTAAAATTGTATGATAGA
+
CCCCCGGGGEFGG,FGGGGGFGGFGGGFGGGGGGGGGGGGGGGGGG:8BDFGGGGFGGGEFGGGGGGGGGGGGGGGGGGGGGGGGGGCGGGGC@@48>+6++363++3++,3,,,,,3,,,,,<,,8,38,,,3**3,8,,6***8*818,,,,43F9,,,,7,3,,,,3,******++,*+***/*+02+00+2+3+++0++**12*+**+++*<A+*+**1**1**1*)***)1*1*0.)))*)**0*20/**2****).)*(*.***0+*)00.))*)***/)0))).).).)6<4))
@M70528:330:000000000-K6D4P:1:1102:20339:5017 1:N:0:GTTGCGTTCA+GTTGCAGTTG
GGAGCCCCTGACATAGCATTCCCTCGATTAAATAATATAAGATTCTGACTTTTACCCCCTTCTCTGGGATTATTAATTATAGGACTTTATAAAGAAGGAGCGGGAACGGGATGAACAGTATATCCACCTTTATCAACGTTTTATCATTCAGGACCTTCAGTAGACTTAACAATTTTTTCTTTACACCTTGCAGGGATTTCTTCAATTTTAGGTGCCTTAAATTTTATTACTACAATTATTAATCTTAAAGCAAAAAACCTTTCAGCAGAAAAAATTAGACTATTTGTCTGATCAGTTATTT
+
CCCCCFGGGGGGGGGGGGGGGGGGGEGGGGGGGGGGGGGGGGGGGGGGGGGGGGGGGGGGGGGGDGGGGGGGGGGGGGGFGGGGGGGGGGGGGGDGGGGGGGGGGGGGGGGGGGGGGGFFGGGGGGGGGGGGGGGGGGGGGEGGGGGGGGGGGGGGGGGGGDGFGGGCFGGFGGGGGGGGGGGGGGGGGGGGGGGGGGGGGGGGDGGGGGGCGGGGGFGGFFGGGGGGGGFGGGFGGGGFFFFFGFCGFCFGFGFGGGFFFFFGFF4;AF4CFBFFF@EACFGFFFFC??ECEFF<773?C
@M70528:330:000000000-K6D4P:1:1102:5345:5036 1:N:0:GTTGCGTTCA+GTTGCAGTTG
GGAGCCCCTGACATAGCATTCCCTCGATTAAATAATATAAGATTCTGACTTTTACCCCCTTCTCTGGGATTATTAATTATAGGACTTTATAAAGAAGGAGCGGGAACGGGATGAACAGTATATCCACCTTTATCAACGTTTTATCATTCAGGACCTTCAGTAGACTTAACAATTTTTTCTTTACACCTTGCAGGGATTTCTTCAATTTTAGGTGCCTTAAATTTTATTACTACAATTATTAATCTTAAAGCAAAAAACCTTTCAGCAGAAAAAATTAGACTATTTGTCTGATCAGTTATTT
+
CCCCCGGGGGGGGGGGGGGGGGGGGGGGGGGGGGGGGGGGGGGGGGGGGGGGGGGGGGGGGGGGGGGGGGGGGGGGGGGGGGGGGGGGGGGGGGGGGGGFGGGGGGGGGGGGGGGGGGGGGGGGGGGGGGGGGGGGGGGGGGGGGGGGGGGGGGGGGGGGGGGGGGGGFGGGGGGGGFGGGGGGGGGGGGGGGGG@FGGGGGGGGGGGGGGGGGGGGGGGGGGGGFGGFFFGGGFGGGGFFFFFGFGGGFGGFFAGC<6AFFFGFGFGAFFGGFFGFFFFFFGFFFFFFFFFFF@FFFFEF
@M70528:330:000000000-K6D4P:1:1102:12888:5039 1:N:0:GTTGCGTTCA+GTTGCAGTTG
GGAGCCCCTGACATAGCATTCCCTCGATTAAATAATATAAGATTCTGACTTTTACCCCCTTCTCTGGGATTATTAATTATAGGACTTTATAAAGAAGGAGCGGGAACGGGATGAACAGTATATCCACCTTTATCAACGTTTTATCATTCAGGACCTTCAGTAGACTTAACAATTTTTTCTTTACACCTTGCAGGGATTTCTTCAATTTTAGGTGCCTTAAATTTTATTACTACAATTATTAATCTTAAAGCAAAAAACCTTTCAGCAGAAAAAATTAGACTATTTGTCTGATCAGTTATTT
+
CCCCCGFGGGGGGGGGGGGGGGGGGGGGGGGGGGGGGGGGGGGGGGGGGGGGGGGGGGGGGGGGGGGGGGGGGGGGGGGGGGGGGGGGGGGGGGGGGGGGGGGGGGGGGGGGGFGGGGGGGGGGGGGGGGGGGGGGGGGGGGGGGGGGGGGGGGGGGGGGGGGGGGGGGGGGGGGGGGGGGGGGGGGGGGGGGGGGGGGGGGGGGGGGGGGGGGGGGGGGGGGGGGGGGGFGGGFGGGGFFFFFGFGGGGGGFGFGGGBFFFFGFGFGFFFFGFFGFFFFFFGFFFFFFFFFFFFFFFFFF
@M70528:330:000000000-K6D4P:1:1102:4882:5048 1:N:0:GTTGCGTTCA+GTTGCAGTTG
GGAGCCCCTGACATAGCATTCCCTCGATTAAATAATATAAGATTCTGACTTTTACCCCCTTCTCTGGGATTATTAATTATAGGACTTTATAAAGAAGGAGCGGGAACGGGATGAACAGTATATCCACCTTTATCAACGTTTTATCATTCAGGACCTTCAGTAGACTTAACAATTTTTTCTTTACACCTTGCAGGGATTTCTTCAATTTTAGGTGCCTTAAATTTTATTACTACAATTATTAATCTTAAAGCAAAAAACCTTTCAGCAGAAAAAATTAGACTATTTGTCTGATCAGTTATTT
+
CCCCCCFEGFGGGFEFGGGFGGGGGGGGGGGGGGGDFFFFGGGGGGDFEFFGGGGGFGGEFGGGGGGGFGGFGGGGGGGGGFFFGGFFDGFGGGCFFGCFGGGGGGGGGGE@FGGGGGGGGFGFGGCGFGGGGGGGGGGFFGGGGGGGGGGGCFFGFGGGFFGGGGGGGGGGFGFFGGFGGGGGGGGGGGGGGGGFGGGGGGFGFGGGGGGFGGGGGGGGGGGGG:CCFGFGFGFFGGCFF@CFGFGCFCCFFGFGDGAFFFFGFGEGAFFCFBACEFEFFFGFFCF<EEFFEF87?EEEF
@M70528:330:000000000-K6D4P:1:1102:18652:5066 1:N:0:GTTGCGTTCA+GTTGCAGTTG
GGATCCCCTGACATAGCATTCCCTCGATTAAATAATATAAGATTCTGACTTTTACCCCCTTCTCTGGGATTATTAATTATAGGACTTTATAAAGAAGGAGCGGGAACGGGATGAACAGTATCTCCACCTTTATCAACGTTTTATCATTCAGGACCTTCAGTAGACTTAACAATTTTTTCTTTACACCTTGCAGGGATTTCTTCAATTTTAGGTGCCTTAAATTTTATTACTACAATTATTAATCTTAAAGCAAAAAACCTTTCAGCAGAAAAAATTAGACTATTTGTCTGATCAGTTATTT
+
<-B,6CF9FFFGCFC<E9CFFGEEEEGAGE<EFGGGGG<F<6@FADFFFGGGGGGFFGGGGFGGGGG8FGEFFGGGFG<6CFF9FFEEAFGF,CFGF?8FDF7EF@@FE:FGG<FA,CEE?,99?FFDE<E?DFGFEGEFECFG9DFEFGGFFFGF?FGGFGGGFFGG9FFAFGGCFGGDDGAFGGGGGFDDD@=>=DCCCECFEGC@EFGC;BEFGG?G7E@CFF:AFGFGCGFG>DDFF@FAGFGF,=FGF;949<BFB;8@*C;F4)14;;AC45?=EFGFA9AEC?E<CEE?73?CE
@M70528:330:000000000-K6D4P:1:1102:12960:5087 1:N:0:GTTGCGTTCA+GTTGCAGTTG
GGAGCCCCTGACATAGCATTCCCTCGATTAAATAATATAAGATTCTGACTTTTACCCCCTTCTCTGGGATTATTAATTATAGGACTTTATAAAGAAGGAGCGGGAACGGGATGAACAGTATATCCACCTTTATCAACGTTTTATCATTCAGGACCTTCAGTAGACTTAACAATTTTTTCTTTACACCTTGCAGGGATTTCTTCAATTTTAGGTGCCTTAAATTTTATTACTACAATTATTAATCTTAAAGCAAAAAACCTTTCAGCAGAAAAAATTAGACTATTTGTCTGATCAGTTATTT
+
CCCCCGGGGGGGGGGGGGGGGGGGGGGGGGGGGGGGGGGGGGGGGGGGGGGGGGGGGGGGGGGGGGGGGGGGGGGGGGGGGGGGGGGGGGGGGGGGGGGGGGGGGGGGGGGGGFGGGGGGGGGGGGGGGGGGGGGGGGGGGGGGGGGGGGGGGGGGGGGGGGGGGGGGGGGGGGGGGGGGGGGGGGGGGGGGGGGGGGGGGGGGGGGGGGGGGGGGGGGGGGGGGGGGGGFGGGFGGGGFFFFFGFGGGGGGFGFGCCBFFFFGFGCGFFFGGFFGFFEFFFGFFEFFEFFFFFFFEFEFF
@M70528:330:000000000-K6D4P:1:1102:7857:5100 1:N:0:GTTGCGTTCA+GTTGCAGTTG
GGAGCCCCTGACATAGCATTCCCTCGATTAAATAATATAAGATTCTGACTTTTACCCCCTTCTCTGGGATTATTAATTATAGGACTTTATAAAGAAGGAGCGGGAACGGGATGAACAGTATATCCACCTTTATCAACGTTTTATCATTCAGGACCTTCAGTAGACTTAACAATTTTTTCTTTACACCTTGCAGGGATTTCTTCAATTTTAGGTGCCTTAAATTTTATTACTACAATTATTAATCTTAAAGCAAAAAACCTTTCAGCAGAAAAAATTAGACTATTTGTCTGATCAGTTATTT
+
CCCCCGGGGGGGGGGGGGGGGGGGGGGGGGGGGGGGGGGGGGGGGGGGGGGGGGGGGGGGGGGGGGGGGGGGGGGGGGGGGGGGGGGGGGGGGGGGGGGGGGGGGGGGGGGGGGGGGGGGGFGGGGGGGGGGGGGGGGGGGGGGGGGGGGGGGGGGGGGGGGGGGGGGFGGGGGGGGGGGGGGGGGGGGGFF@FGGGGGGGGGGGFGGGGGGGGGGGGGGGGGGGFGFGGAAFGFGGGGFFFFFGFGGGFFCFGFGGG>FFFFGF796FFFGD9FC@3?FCFGFFEF?EC3?3<EEFFFFF
@M70528:330:000000000-K6D4P:1:1102:26320:5129 1:N:0:GTTGCGTTCA+GTTGCAGTTG
GGAGCCCCTGACATAGCATTCCCTCGATTAAATAATATAAGATTCTGACTTTTACCCCCTTCTCTGGGATTATTAATTATAGGACTTTATAAAGAAGGAGCGGGAACGGGATGAACAGTATATCCACCTTTATCAACGTTTTATCATTCAGGACCTTCAGTAGACTTAACAATTTTTTCTTTACACCTTGCAGGGATTTCTTCAATTTTAGGTGCCTTAAATTTTATTACTACAATTATTAATCTTAAAGCAAAAAACCTTTCAGCAGAAAAAATTAGACTATTTGTCTGATCAGTTATTT
+
CCCCCGGGGGGGGGGGGGGGGGGGGEGGGGGGGGGGGGGGGGGGGGGGGGGGGGGGGGGGGGGGGGGGGGGGGFGGGGGGGGGGGGGGGGGGGGGGGGGGGGGGGGGGGGGGGGGGGGGGGGGGGGGGGGGGGGGGGGFGGGGGGGGGGGGGGGGGGGGGGGGGGGGAEFGGGGGGGGGGGGCGDFFGGGGFGGGEGGFAFGGFCGGGGGGEFDGFGGGGGGGGGGGGGGFAFEAFGCCFAFFFC9DDC+;;ACFFDGBFF=6CECECFFFGGFFG8@FFFFGFFFF3?ECEFF8C<?CCC
@M70528:330:000000000-K6D4P:1:1102:12011:5148 1:N:0:GTTGCGTTCA+GTTGCAGTTG
GGAGCCCCTGACATAGCATTCCCTCGATTAAATAATATAAGATTCTGACTTTTACCCCCTTCTCTGGGATTATTAATTATAGGACTTTATAAAGAAGGAGCGGGAACGGGATGAACAGTATATCCACCTTTATCAACGTTTTATCATTCAGGACCTTCAGTAGACTTAACAATTTTTTCTTTACACCTTGCAGGGATTTCTTCAATTTTAGGTGCCTTAAATTTTATTACTACAATTATTAATCTTAAAGCAAAAAACCTTTCAGCAGAAAAAATTAGACTATTTGTCTGATCAGTTATTT
+
CCCCCGDGGGGGGGGGGGGGGGGGGGGGGGGGGGGGGGGGGGGGGGGGGGGGGGGGGGGGGGGGGGGGGGGGGGGGGGGGGGGGGGGGGGGGGGGGGGGGGGGGGGGGGGGGGGGGGGGGGGGGGGGGGGGGGGGGGGGGGGGGGGGGGGGGGGGGGGGGGGGGGGGGFGGFGGGGGGGGGGGGGGGGGGGGGGGGGGGGGGGGGGGGGGGGGGGGGGGGGGGGGGGGGGFGGFFGGFGFFFFFGFCF7CDC4CFGGDDFFFFGFC=DFFFCFFFGFFEFFFGACCFFFFFFFFFFFEFFF
@M70528:330:000000000-K6D4P:1:1102:5550:5153 1:N:0:GTTGCGTTCA+GTTGCAGTTG
GGAGCCCCTGACATAGCATTCCCTCGATTAAATAATATAAGATTCTGACTTTTACCCCCTTCTCTGGGATTATTAATTATAGGACTTTATAAAGAAGGAGCGGGAACGGGATGAACAGTATATCCACCTTTATCAACGTTTTATCATTCAGGACCTTCAGTAGACTTAACAATTTTTTCTTTACACCTTGCAGGGATTTCTTCAATTTTAGGTGCCTTAAATTTTATTACTACAATTATTAATCTTAAAGCAAAAAACCTTTCAGCAGAAAAAATTAGACTATTTGTCTGATCAGTTATTT
+
CCCCCGGGGGGGGCGECFGGGGFAEGEGGGGFGGGAFAGGGCFGGGFGGGGGGFG66DFGCGFGGGGCFFFEFGGFFGGGGGGECGGGGGGGGGGGGGGDGD7:FEGGG@EGGGGGGGGE,<EEGG8FFGGGCFGGGGGF=?FGCFFEGGGGGGGFGGGGFCFGGGCAF<FFGGGGF7EEFFGGGGGGFFFF9EGF8>FFCFGCECCFGGGGD3<EGGGGGGFGGAFC+@BFCGFGGFFFFFFFGFF7=C7C>FFFCD)A*8=F<F88AFFGGFFF8)/;);:AF?F)<47?<E879CC)9
@M70528:330:000000000-K6D4P:1:1102:20569:5175 1:N:0:GTTGCGTTCA+GTTGCAGTTG
GGAGCCCCTGACATAGCATTCCCTCGATTAAATAATATAAGATTCTGACTTTTACCCCCTTCTCTGGGATTATTAATTATAGGACTTTATAAAGAAGGAGCGGGAACGGGATGAACAGTATATCCACCTTTATCAACGTTTTATCATTCAGGACCTTCAGTAGACTTAACAATTTTTTCTTTACACCTTGCAGGGATTTCTTCAATTTTAGGTGCCTTAAATTTTATTACTACAATTATTAATCTTAAAGCAAAAAACCTTTCAGCAGAAAAAATTAGACTATTTGTCTGATCAGTTATTT
+
CCCCCGGGGGGGGGGGGGGGGGGGGGGGGGGGGGGGGGGGGGGGGGGGGGGGGGGGGGGGGGGGGGGGGGGGGGGGGGGGGGGGGGGGGGGGGGGGGGGGGGGGGGGGGGGGGGGGGGGGGGGGGGGGGGGGGGGGGGGGGGGGGGGGGGGGGGGGGGGGGGGGGGGGGGGGGGGGGGGGGGGGGGGGGGGGGGGGGGGGGGGGGGGGGGGGGGGGGGGGGGGGFFGFGGFCGGFGGGGFFFFFGFGGGGGGFDAGGGFFFFFG<@EGFFFGG@FCE;5BEFGFFEF?E?CE<C@FFFFFF
@M70528:330:000000000-K6D4P:1:1102:21966:5177 1:N:0:GTTGCGTTCA+GTTGCAGTTG
GGAGCCCCTGACATAGCATTCCCTCGATTAAATAATATAAGATTCTGACTTTTACCCCCTTCTCTGGGATTATTAATTATAGGACTTTATAAAGAAGGAGCGGGAACGGGATGAACAGTATATCCACCTTTATCAACGTTTTATCATTCAGGACCTTCAGTAGACTTAACAATTTTTTCTTTACACCTTGCAGGGATTTCTTCAATTTTAGGTGCCTTAAATTTTATTACTACAATTATTAATCTTAAAGCAAAAAACCTTTCAGCAGAAAAAATTAGACTATTTGTCTGATCAGTTATTT
+
CCCCCGGGGGGGGGGFGGGGGGFGGGGGGGGGGFGGGGGFFFGGGGGGGGGGGGDFGGGGGGGGGGGGGGFGGFGGGGGGGGGGGGGGFGGGGGGGGGGGGGGGGGGGGGEFGGGGGGGGGGGGGGGGGGGGGGGGGGGGGGGGGGGGGGFFGGGGGGGGGGGGGGGFCGFGGGGGGGGGGGGGGGFGGCGFGFGGGGGGGGGGFGGGGFGGG9FFGGGGGGGGGGGGDFFFF7FGFGGFFCFFGFGFCFCDAGFGGGFFFF=FCGFFFFFGG@FGFFEFFFGFFFFFFEFCEFFEFFFFF
@M70528:330:000000000-K6D4P:1:1102:17714:5198 1:N:0:GTTGCGTTCA+GTTGCAGTTG
GGAGCCCCTGACATAGCATTCCCTCGATTAAATAATATAAGATTCTGACTTTTACCCCCTTCTCTGGGATTATTAATTATAGGACTTTATAAAGAAGGAGCGGGAACGGGATGAACAGTATATCCACCTTTATCAACGTTTTATCATTCAGGACCTTCAGTAGACTTAACAATTTTTTCTTTACACCTTGCAGGGATTTCTTCAATTTTAGGTGCCTTAAATTTTATTACTACAATTATTACTCTTAAAGCAAAAAACCTTTCAGCAGAAAAAATTAGACTATTTGTCTGATCAGTTATTT
+
CCCCCGGGGGGGGGGGGGGGGGGGGGGFDEGGGGGGGGFGGGGGGGGGGGGGGGGGGGGGGGGGGGGGGGGGGGGGGGFGGFGGGGGGGGGGGGFFCFFGGGGGGGGGEGGGDCFFGGGGGGGGGGGGGGGGGGGGGGGGGGFGGGGGGGGGGGGGGGGGGGGGGGGGGGGGGGGGGGGGFAFGGGGGGGFBFGGGGGGGGGGGFGGGGFGGGGGGGGGEFGFGGGGGGGFGFCAFGFGFF+3BFFG@EGGGF*?CCGFFFFFGFGEGFFACF@FCE)68?8DFF?FEFFFFEE@CCEFFF
@M70528:330:000000000-K6D4P:1:1102:6785:5212 1:N:0:GTTGCGTTCA+GTTGCAGTTG
GGAGCCCCTGACATAGCATTCCCTCGATTAAATAATATAAGATTCTGACTTTTACCCCCTTCTCTGGGATTATTAATTATAGGACTTTATAAAGAAGGAGCGGGAACGGGATGAACAGTATATCCACCTTTATCAACGTTTTATCATTCAGGACCTTCAGTAGACTTAACAATTTTTTCTTTACACCTTGCAGGGATTTCTTCAATTTTAGGTGCCTTAAATTTTATTACTACAATTATTAATCTTAAAGCAAAAAACCTTTCAGCAGAAAAAATTAGACTATTTGTCTGATCAGTTATTT
+
CCCCCGGGGGGGGGGGGGGGGGGGGGGGGGGGGGGGGGGGGGGGGGGGGGGGGGGGGGGGGGGGGGGGGGGGGGGGGGGGGGGGGGGGGGGGGGGGGGGGGGGGGGGGGGGGGGGGGGGGGGGGGGGGGGGGGGGFGGFGGGGGGGGGGGGGGGGGGGGGGGGGGGGGGGGGGGGGGGGGGGGGGGGGGGGGGGGGGGGGGGGGGGGGGGGGGGGGGGGGGGGGGGGGGGFGGGFGGGGFFFFFGFGGCDGGFGAF5?>FFFFFEGEGFFFGGBFGFF?FFFGFFCA?CEFFFC<ECEEEE
@M70528:330:000000000-K6D4P:1:1102:24211:5220 1:N:0:GTTGCGTTCA+GTTGCAGTTG
GGAGCCCCTGACATAGCATTCCCTCGATTAAATAATATAAGATTCTGACTTTTACCCCCTTCTCTGGGATTATTAATTATAGGACTTTATAAAGAAGGAGCGGGAACGGGATGAACAGTATATCCACCTTTATCAACGTTTTATCATTCAGGACCTTCAGTAGACTTAACAATTTTTTCTTTACACCTTGCAGGGATTTCTTCAATTTTAGGTGCCTTAAATTTTATTACTACAATTATTAATCTTAAAGCAAAAAACCTTTCAGCAGAAAAAATTAGACTATTTGTCTGATCAGTTATTT
+
CCCCCGGGGGGGGGGGGGGGGGGGGGGGGGGGGGGGGGGGGGGGGGGGGGGGGGGGGGGGGGGGGGGGGGGGGGGGGGGGGGGGGGGGGGGGGGGGGGGGGGGGGGGGGGGGGGGGGGGGGGGGGGGGGGGGGGGGGGGGGGGGGGGGGGGGGGGGGGGGGGGGGGGGGGGGGGGGGGGGGGGGGGGGGGGGGFGGGGGGGGGGGGGGGFFFG:EGGGGGGGGGGGGGGGA,+CFGGDGFFFFFGFG@F7+?FGFGGGFFFBFGF==<AFFGG@FFFFFBCBFFFFF374;<3<3E556<C
@M70528:330:000000000-K6D4P:1:1102:18041:5240 1:N:0:GTTGCGTTCA+GTTGCAGTTG
GGAGCCCCTGACATAGCATTCCCTCGATTAAATAATATAAGATTCTGACTTTTACCCCCTTCTCTGGGATTATTAATTATAGGACTTTATAAAGAAGGAGCGGGAACGGGATGAACAGTATATCCACCTTTATCAACGTTTTATCATTCAGGACCTTCAGTAGACTTAACAATTTTTTCTTTACACCTTGCAGGGATTTCTTCAATTTTAGGTGCCTTAAATTTTATTACTACAATTATTAATCTTAAAGCAAAAAACCTTTCAGCAGAAAAAATTAGACTATTTGTCTGATCAGTTATTT
+
CCCCCGGGGGGGGGGGGGGGGGGGGGGGGGGGGGGGGGGGGGGGGGGGGGGGGGGGGGGGGGGGGGGGGGGGGGGGGGGGGGGGGGGGGGGGGGGGGGGGGGGGGGGGGGGGGGGGGGGGGGGGGGGGGGGGGGGGGGGGGGGGGGGGGGGGGGGGGGGGGGFGGGGGGGGGGGGGGGGGGGGGGGGGGGGGGGGGGGGGGGGGGGGGGGGGGGGGGGGGGGGGGGGGGGFFGGFFGGGFFFFFGFFFCGGGFGFGGGFFFFFGFGEGFFFGGFFGFEEFFFGFF5F?FCEF<EEFFFFFF
@M70528:330:000000000-K6D4P:1:1102:5254:5243 1:N:0:GTTGCGTTCA+GTTGCAGTTG
GGAGCCCCTGACATAGCATTCCCTCGATTAAATAATATAAGATTCTGACTTTTACCCCCTTCTCTGGGATTATTAATTATAGGACTTTATAAAGAAGGAGCGGGAACGGGATGAACAGTATATCCACCTTTATCAACGTTTTATCATTCAGGACCTTCAGTAGACTTAACAATTTTTTCTTTACACCTTGCAGGGATTTCTTCAATTTTAGGTGCCTTAAATTTTATTACTACAATTATTAATCTTAAAGCAAAAAACCTTTCAGCAGAAAAAATTAGACTATTTGTCTGATCAGTTATTT
+
CCCCCGGGGGGGGGGFGGGGGGGGGGGGGGGGGGGGGGGGGFGGGGGGGGGGGGGGGGGGGGGGGGGGGGGGGGGGGGGGGGFGGGGGGGGGGGGGGGGGGGGGGGGGGGCFGGGGGGGGGGGGGGGGGGGGGGGGGGGGGGGGGGGGGGGGGGGGGGGGGGGGGGFFFGGGGGGGGGGGGGGGGGGGGGGGGGGGGGGGGGGGGGGGGGGGGGGGGGGGGGGGGGGGGGFFGGFGGGGFFFFFFFGGGGGGFGFGDG>FFFFGFFEG4FFGGFFGFEFFFFGFFFFEF?EEFFEFFFFFE
@M70528:330:000000000-K6D4P:1:1102:11307:5265 1:N:0:GTTGCGTTCA+GTTGCAGTTG
GGAGCCCCTGACATAGCATTCCCTCGATTAAATAATATAAGATTCTGACTTTTACCCCCTTCTCTGGGATTATTAATTATAGGACTTTATAAAGAAGGAGCGGGAACGGGATGAACAGTATATCCACCTTTATCAACGTTTTATCATTCAGGACCTTCAGTAGACTTAACAATTTTTTCTTTACACCTTGCAGGGATTTCTTCAATTTTAGGTGCCTTAAATTTTATTACTACAATTATTAATCTTAAAGCAAAAAACCTTTCAGCAGAAAAAATTAGACTATTTGTCTGATCAGTTATTT
+
CCCCCG8FGGGGGGGGGGGGGGGGGGGFGGGGGGGGGGGGGGGGGGGGGGGGGGGGGGGGGGGGGGGGGGGGGGGGGGGGGGGGGGGGGGGGGGGGGGGGGGGGGGGGGGGGGGGGGGGGGGGGGGGGGGGGGGGGGGGGGGGGGGGGGGGGGGGGGGGGGGGGGGGGGGGGGGGGGGGGGGGGGGGGGGGGGGGGGGGGGGGGGGGGGGGGGGGGGGGGGGGGGGGGGGFGGGFGGGGFFFFFGFGGFGGGFGFGGGFFFFFGFGFGAFFGG>FGFFFFFFGFFCFFFCFFFFFFFFFFF
@M70528:330:000000000-K6D4P:1:1102:19205:5266 1:N:0:GTTGCGTTCA+GTTGCAGTTG
GGAGCCCCTGACATAGCATTCCCTCGATTAAATAATATAAGATTCTGACTTTTACCCCCTTCTCTGGGATTATTAATTATAGGACTTTATAAAGAAGGAGCGGGAACGGGATGAACAGTATATCCACCTTTATCAACGTTTTATCATTCAGGACCTTCAGTAGACTTAACAATTTTTTCTTTACACCTTGCAGGGATTTCTTCAATTTTAGGTGCCTTAAATTTTATTACTACAATTATTAATCTTAAAGCAAAAAACCTTTCAGCAGAAAAAATTAGACTATTTGTCTGATCAGTTATTT
+
CCCCCGGGGGGGGGGGGGGGGGGGGGGGGGGGGGGGGGGGGGGGGGGGGGGGGGGGGGGGGGGGGGGGGGGGGGGGGGGGGGGGGGGGGGGGGGGGGGGGGGGGGGGGGGGGGGGGGGGGGGGGGGGGGGGGGGGGGGGGGGGGGGGGGGGGGGGGGGGGGGGGGGGGGGGGGGGGGGGGGGGGGGGGGGGGGGGGGGGGGGGGGGGGGGGGGGGGGGGGGGGGGGGGGGFGGGFGGGGFFFFFGFGGGGGGFGFGGGFFFFFGFFFGFFFGGFFGFFFFFFGFFFFFFFFFFFFFFFFFF
@M70528:330:000000000-K6D4P:1:1102:13264:5316 1:N:0:GTTGCGTTCA+GTTGCAGTTG
GGAGCCCCTGACATAGCATTCCCTCGATTAAATAATATAAGATTCTGACTTTTACCCCCTTCTCTGGGATTATTAATTATAGGACTTTATAAAGAAGGAGCGGGAACGGGATGAACAGTATATCCACCTTTATCAACGTTTTATCATTCAGGACCTTCAGTAGACTTAACAATTTTTTCTTTACACCTTGCAGGGATTTCTTCAATTTTAGGTGCCTTAAATTTTATTACTACAATTATTAATCTTAAAGCAAAAAACCTTTCAGCAGAAAAAATTAGACTATTTGTCTGATCAGTTATTT
+
CCCCCGGGGGGGGGGGGGGGGGGGGGGGGGGGGGGGGGGGGGGGGGGGGGGGGGGGGGGGGGGGGGGGGGGGGGGGGGGGGGGGGGGGGGGGGGGGGGGGGGGGGGGGGGGGGGGGGGGGGGGGGGGGGGGGGGGGGGGGGGGGGGGGGGGGGGGGGGGGGGGGGGGGGGGGGGGGGGGGGGGGGGGGGGGGGGGGGGGGGGGGGGGGGGGGGGGGGGGGGGGGGGGGGGFFGFFGGGGFFFFFGFGGGGGGFGFGGGFFFFFGFGFGFFFGGBFGFEFFFFGFFFFFFFFFFFEFFFC?E
@M70528:330:000000000-K6D4P:1:1102:14456:5317 1:N:0:GTTGCGTTCA+GTTGCAGTTG
GGAGCCCCTGACATAGCATTCCCTCGATTAAATAATATAAGATTCTGACTTTTACCCCCTTCTCTGGGATTATTAATTATAGGACTTTATAAAGAAGGAGCGGGAACGGGATGAACAGTATATCCACCTTTATCAACGTTTTATCATTCAGGACCTTCAGTAGACTTAACAATTTTTTCTTTACACCTTGCAGGGATTTCTTCAATTTTAGGTGCCTTAAATTTTATTACTACAATTATTAATCTTAAAGCAAAAAACCTTTCAGCAGAAAAAATTAGACTATTTGTCTGATCAGTTATTT
+
CCCCCGGGGGGGGGGGGGGGGGGGGGGGGGGGGGGGGGGGGGGGGGGGGGGGGGGGGGGGGGGGGGGGGGGGGGGGGGGGGGGGGGGGGGGGGGFGGGGGGGGGGGGGGGGGGGGGGGGGGGGGGGGGGGGGGGGGGGGGGGGGGGGGGGGGGGGGGGGGGGGGGGGGGGGGGGGGGGGGGGGGGGGGGGGGGGGGGGGGGGGGGGGGGGGGGGFGGGGFGGGGGGGGGGFGC?FGGCGFFABFGFGGGGGGFGFGDCEFFEFGFGFGFFFGGFFGFFFFFFGFFEFEEFCCFCEFFFFFF
@M70528:330:000000000-K6D4P:1:1102:16204:5331 1:N:0:GTTGCGTTCA+GTTGCAGTTG
GGAGCCCCTGACATAGCATTCCCTCGATTAAATAATATAAGATTCTGACTTTTACCCCCTTCTCTGGGATTATTAATTATAGGACTTTATAAAGAAGGAGCGGGAACGGGATGAACAGTATATCCACCTTTATCAACGTTTTATCATTCAGGACCTTCAGTAGACTTAACAATTTTTTCTTTACACCTTGCAGGGATTTCTTCAATTTTAGGTGCCTTAAATTTTATTACTACAATTATTAATCTTAAAGCAAAAAACCTTTCAGCAGAAAAAATTAGACTATTTGTCTGATCAGTTATTT
+
CCCCCFGGGGGGGGGGGGGGAFGGGGGGGGGGGGGGGGGGGGGGGGAFGGGGGGGGGGGGGGGGGGGGGGGGGGGGGGGGGGGGGGGGGGGGGGGGGGGGGGGGGGGGGGGGGGGGGGGGGGGGGGGGGGGGGGGGGGGGGGGGGGGGGGGGGGGGGGGGGGGGGGGGGGGGGGGGGGGGGGGGGGGGGGGGGGGGGGGGGGGGGGGGGGGGGGGGGGGGGGGGGGGGGGFGGGFGGDGFFFFFGFGGGGGGFGFGGGFFFFFGFGFGFFFGG@FGEEEFFFGFFFFFFFFFFFFFFFFEF
@M70528:330:000000000-K6D4P:1:1102:21960:5331 1:N:0:GTTGCGTTCA+GTTGCAGTTG
GGAGCCCCTGACATAGCATTCCCTCGATTAAATAATATAAGATTCTGACTTTTACCCCCTTCTCTGGGATTATTAATTATAGGACTTTATAAAGAAGGAGCGGGAACGGGATGAACAGTATATCCACCTTTATCAACGTTTTATCATTCAGGACCTTCAGTAGACTTAACAATTTTTTCTTTACACCTTGCAGGGATTTCTTCAATTTTAGGTGCCTTAAATTTTATTACTACAATTATTAATCTTAAAGCAAAAAACCTTTCAGCAGAAAAAATTAGACTATTTGTCTGATCAGTTATTT
+
CCCCCGGGGGGGGGGGGGGGGGGGGGGGGGGGGGGGGGGGGGGGGGGGGGGGGGGGGGGGGGGGGGGGGFGGGGGGGGGGGGGGGGGGGGGGGGGGGGGGGGDGGGGGGGGGGGGGGGGGGGFGGGGGGGGGGGGGGGGGGGGGGGGGGGGGGGGGGGGGGGGGGGGGGGGGGGGGGGGGGGGGGGGGGGGGGGGGGFGGGGGGGGGGGGGGGGGGGGGGGGGGGFGGGGFGGGFGF8FFFFFFGFGGGGGGFFFCGGFFBFFGEGFGFFFGGFFGFEFFEFFFFEFECFFFFF<CECFFF
@M70528:330:000000000-K6D4P:1:1102:5942:5334 1:N:0:GTTGCGTTCA+GTTGCAGTTG
GGAGCCCCTGACATAGCATTCCCTCGATTAAATAATATAAGATTCTGACTTTTACCCCCTTCTCTGGGATTATTAATTATAGGACTTTATAAAGAAGGAGCGGGAACGGGATGAACAGTATATCCACATTTATCAACGTTTTATCATTCAGGACCTTCAGTAGACTTAACAATTTTTTCTTTACACCTTGCAGGGATTTCTTCAATTTTAGGTGCCTTAAATTTTATTACTACAATTATTAATCTTAAAGCAAAAAACCTTTCAGCAGAAAAAATTAGACTATTTGTCTGATCAGTTATTT
+
CCCCCGGGGGGGGGGGGGGGGGGGGGGGGGGGGGGGGGGGGGGGGGGGGGGGGGGGGGGGGGGGGGGGGGGGGGFGGFGGGGGGGGGGGGGGGGGGGFFCFGGGGGGGGGGGGGGGGGGGGGGGGGGGGGGGGGGGGGGGGGGGGGGGGGGGGGGGGGGGGGGGGGGGFGGGGGGGGGGGGGGGGGGGGGGGGGGGGGGGGGGGGGGGGGGGGGGGGGGFGGGGGGGGGGFGGFFCFFGFFFFFGFC@CDGGF>FD?DAFFFFGFGFGFFFGGFFGFFEFEFGFFCFFFEFFFFFEEFFFF
@M70528:330:000000000-K6D4P:1:1102:8172:5344 1:N:0:GTTGCGTTCA+GTTGCAGTTG
GGAGCCCCTGACATAATAGCCGCACAGGGTTCGGCGCGGTGCCGCGCCGCCCTATGACACAACTCGGGTCACTGGCATTTCCTTAAACCGTGCCCCACAAAGTGACAAAAGGCTTGACAGAACTGGCTCGGACGCTCCCCGCCGCGCCGCCCCCATTGTTGACCTAGGGCAGGGGAGGGGACCCTGTTTTACTGTCTCTTATACACATCTCCGAGCCCACGAGACGTTGCGTTCAATCTCGTATGCCGTCTTCTGCTTGAAAAAAAAAAATCTATACAACAATCTCCGACTCCGCTGCAGT
+
CCCCCGGGGGGGGGGGGFGGGGGG+CFGGGGGEEFGGGGGGGGGGGGGGG7FGGGGGGCFC7FGGGDGGGGGGGFG8FGGGGGGGGGGGGGGGGGGCGGFGGGGGGGGGGEFGGGGFGGGGGGGGGGFGGGGGGGGGGGGGGGCFCGGDGGGGGEEFGFGGGGGG:CFG:CBEGGGGGGGC>>EEF<:CFGGGFCG?20<EGGGFF96C@FGCC5>GGGGC5:CEE8CFCE:5E?FCFFFFF)59FG3ACCC=>?7::*8?4B417;C>5)3*)*0)-))()*)*.*(3(,(((((((((-
@M70528:330:000000000-K6D4P:1:1102:26990:5357 1:N:0:GTTGCGTTCA+GTTGCAGTTG
GGAGCCCCTGACATAGCATTCCCTCGATTAAATAATATAAGATTCTGACTTTTACCCCCTTCTCTGGGATTATTAATTATAGGACTTTATAAAGAAGGAGCGGGAACGGGATGAACAGTATATCCACCTTTATCAACGTTTTATCATTCAGGACCTTCAGTAGACTTAACAATTTTTTCTTTACACCTTGCAGGGATTTCTTCAATTTTAGGTGCCTTAAATTTTATTACTACAATTATTAATCTTAAAGCAAAAAACCTTTCAGCAGAAAAAATTAGACTATTTGTCTGATCAGTTATTT
+
CCCCCGGGGGGGGGGGGGGGGGGGGGGGGGGGGGGGFGGGGFGGGGGGGGGGGGGGGGGGGGGGGGGGGGGGGGGGGGGFGGGGGGGGGGGGGGGGGGGGGGGGGGGGGGEDGGGGGGGGGGGGGGGGGGGGGGGGGGGGGGGGGGGGGFGCFGGGGGGGFFFGGGGGGGGGGGGGGGGGGGGGGGCFGCCEDDDFGGGFGGGGGGGGGFGGGGG?GGGDEFFGGFGGGDFCFFFGGFGFFFFFGFGGG>CF>FFGGGFFFFFGFGCGF6AEGBFGF@F4CADFF);<?CEFFF@FC?CCE
@M70528:330:000000000-K6D4P:1:1102:17235:5361 1:N:0:GTTGCGTTCA+GTTGCAGTTG
GGAGCCCCTGACATAGCATTCCCTCGATTAAATAATATAAGATTCTGACTTTTACCCCCTTCTCTGGGATTATTAATTATAGGACTTTATAAAGAAGGAGCGGGAACGGGATGAACAGTATATCCACCTTTATCAACGTTTTATCATTCAGGACCTTCAGTAGACTTAACAATTTTTTCTTTACACCTTGCAGGGATTTCTTCAATTTTAGGTGCCTTAAATTTTATTACTACAATTATTAATCTTAAAGCAAAAAACCTTTCAGCAGAAAAAATTAGACTATTTGTCTGATCAGTTATTT
+
CCCCCGGGGGGGGGGGGGGGGGGGGGGGGGGGGGGGGGGGGGGGGGGGGGGGGGGGGGGGGGGGGGGGFGGGGGGGGGGGGGGGGGGGGGGGGGGGGGGGGGGGGGGGGGGGGGGGFFGGGGGGGGGGGGGGGGGGGGGGGGGGGGGGGGGGGGGGGGGGGGGGGGGGGGGGGGGGGGGGGGGGGGGGGGGGGGGGGFGGGGFGGGGGGGGGGGGGGGGGGGGGGDGGGGFGGGFGGGGFFFFFGFGDCGGGFCFFDGBFFFFGFGFGFFFCGFFGFFFFFFGFFEFFF?CEFFEEFFFFF
@M70528:330:000000000-K6D4P:1:1102:16837:5362 1:N:0:GTTGCGTTCA+GTTGCAGTTG
GGAGCCCCTGGAAGGCGAAGTACTCCGTGCCCGCACTGGTGACGGCGGCGCGGCCCTGCACCGGACCCTGCCTCACCTCAACCACGGGGCCTGGAAGGAACAGACGCAGGAAAGAATAACTAAAACCGGAAACGGTTTTCGAAAATCACTTCTGCTTCTGATGGAAGTGTCTATGGCCTAGCGAGTAATATTTAAGCGTGGAACGGAGGATGTGTTCTTACTCAGTGAGTACCAGTAGCTGTAGTACTCGAGTCCTCGGTAGGCGCACAGGGCCAGCGCTGCCACAATCAAGGGTGCTTTC
+
CCCCCGGGGGGGGGGGGGGGGGGGGGGGGGGGGGGGGGGGGGGGGGGGGGGGGGGGGGGGGGGGGGGGGGGGGGGGGGGAFGGGGGGGGGGGGGGGGGGGGGGGGGGGGGGGGGGGGGGGGGGGGGGGGGGGGGGFGGGGGGGGGGGGGGGGGGGGGGGGGGGGGGGGGGGGGGGGGGGGGGGGGGGGGGGGGGGGGGGGGGGGGGGGGGGGGGGGGGGFGGGGGGGGGGFEGGFGGGGFFFFFGFGGGGGGFGFGGGFFFFFGFDFDEFFGGFEFB>BDBEGF=3>D?DBB??FF04A4)
@M70528:330:000000000-K6D4P:1:1102:15540:5363 1:N:0:GTTGCGTTCA+GTTGCAGTTG
GGAGCCCCTGACATAGCATTCCCTCGATTAAATAATATAAGATTCTGACTTTTACCCCCTTCTCTGGGATTATTAATTATAGGACTTTATAAAGAAGGAGCGGGAACGGGATGAACAGTATATCCACCTTTATCAACGTTTTATCATTCAGGACCTTCAGTAGACTTAACAATTTTTTCTTTACACCTTGCAGGGATTTCTTCAATTTTAGGTGCCTTAAATTTTATTACTACAATTATTAATCTTAAAGCAAAAAACCTTTCAGCAGAAAAAATTAGACTATTTGTCTGATCAGTTATTT
+
CCCCCGGGGGGGGGGGGGGGGGGGGGGGGGGGGGGGGGGGGGGGGGGGGGGGGGGGGGGGGGGGGGGGGGGGGGGGGGGGGGGGGGGGGGGGGGFGGGGGGGGGGGGGGGGGGGGGGGGGGGGGGGGGGGGGGGGGGGGGGGGGGGGGGGGGGGGGGGGGGGFGGGGGGGGGGGGGGGGGGGGGGGGGGGGEGGGGGGGGGGGGGGGGGGGGGGGGGGGGGGGGGGGGGGFGGGFGGGGFFFFFGFGGFGGGFGFGGGFFFFFGFGFGFFFGGFFGFFEFFFGFFFF<EEFFFFEFFFFFF
@M70528:330:000000000-K6D4P:1:1102:15529:5380 1:N:0:GTTGCGTTCA+GTTGCAGTTG
GGAGCCCCTGACATAGCATTCCCTCGATTAAATAATATAAGATTCTGACTTTTACCCCCTTCTCTGGGATTATTAATTATAGGACTTTATAAAGAAGGAGCGGGAACGGGATGAACAGTATATCCACCTTTATCAACGTTTTATCATTCAGGACCTTCAGTAGACTTAACAATTTTTTCTTTACACCTTGCAGGGATTTCTTCAATTTTAGGTGCCTTAAATTTTATTACTACAATTATTAATCTTAAAGCAAAAAACCTTTCAGCAGAAACAATTAGACTATTTTTCTGATCAGTTATTT
+
CCCCCGGGGGGGGGGGGGGGGGGGGGGGGGGGGGGGGGGGGGGGGGDGGGGGGGGGGGGGGGGGGGGGGGGGGGGGDGGGGGGGGGGGGGGGGGGGGGGFGGGGGGGGCGGGGGGGGGGGGGGGGGGGGGGGGGGGGGGGCEFFGGGGGGGGGGGGGGGGGGGGGGGFFGGGGG<FGDFFGGGGGGGGGGG@FFGGGGGGGGGGGDGFF7ECG9CFGGGGGGGFGGCGGGFGGGFGGGGFF6BF7ECCFGGDF4>FDDDFFFF><8CCFFF,8(9DEEFFCFGFF)@8CC?EFF@FFEFFE
@M70528:330:000000000-K6D4P:1:1102:21058:5383 1:N:0:GTTGCGTTCA+GTTGCAGTTG
GGAGCCCCTGACATAGCATTCCCTCGATTAAATAATATAAGATTCTGACTTTTACCCCCTTCTCTGGGATTATTAATTATAGGACTTTATAAAGAAGGAGCGGGAACGGGATGAACAGTATATCCACCTTTATCAACGTTTTATCATTCAGGACCTTCAGTAGACTTAACAATTTTTTCTTTACACCTTGCAGGGATTTCTTCAATTTTAGGTGCCTTAAATTTTATTACTACAATTATTAATCTTAAAGCAAAAAACCTTTCAGCAGAAAAAATTAGACTATTTGTCTGATCAGTTATTT
+
CCCCCGGGGGGGGGGGGGGGGGGGGGGGGGGGGGGGGGGGGFGGGGGGGGGGGGGGGGGGGGGGGGGGGGGGGGGGGGGGGGGGGGGGGGGGGGGGGGGGGGGGGGGGGGGGGGGGGGGGGGGGGGGGGGGGGGGGGGGGGGGGGGGGGGGGGGGGGGGGGGGGGGGGGGGGGGGGGGGGGGGGGGGGGGGGGGGGGGGGGGGGGGGGGGGGGGGGGGGGGGGGGGGGGGFGGGFGGGGFFFFFGFGGGGGGFGFGGGFFFFFGFGFGFFFGG9AGFFFFFFGFFFFEFEEEEF@EFFFFF
@M70528:330:000000000-K6D4P:1:1102:9342:5396 1:N:0:GTTGCGTTCA+GTTGCAGTTG
GGAGCCCCTGACATAGCATTCCCTCGATTAAATAATATAAGATTCTGACTTTTACCCCCTTCTCTGGGATTATTAATTATAGGACTTTATAAAGAAGGAGCGGGAACGGGATGAACAGTATATCCACCTTTATCAACGTTTTATCATTCAGGACCTTCAGTAGACTTAACAATTTTTTCTTTACACCTTGCAGGGATTTCTTCAATTTTAGGTGCCTTAAATTTTATTACTACAATTATTAATCTTAAAGCAAAAAACCTTTCAGCAGAAAAAATTAGACTATTTGTCTGATCAGTTATTT
+
CCCCCGGGGGGGGGGGGGGGGGGGGGGGGGGGGGGGGGGGGGGGGGGGGGGGGGGGGGGGGGGGGGGGGGGGGGGGGGGGGGGGGGGGGGGGGGGGGGGCGGGGGGGGGGGGGGGGGGGGGGGGGGGGGGGGGGGDGGGGGGGGGGGGGGGGGGGGGGGGGGGGGGGFGGGGGGGGGGGGGGGGGGGGGGGGGGGGGGGGGGGGDGGGGGGGGGGGGGGGGGGGGGGGDGFEFCCGGGGFFFFFGFGGDGFGFGFGGGFFFFFGEGFC6AFGFBFGFFFFCFGFFFFFFEFFFF39??E?C
@M70528:330:000000000-K6D4P:1:1102:12726:5418 1:N:0:GTTGCGTTCA+GTTGCAGTTG
GGAGCCCCTGACATAGCATTCCCTCGATTAAATAATATAAGATTCTGACTTTTACCCCCTTCTCTGGGATTATTAATTATAGGACTTTATAAAGAAGGAGCGGGAACGGGATGAACAGTATATCCACCTTTATCAACGTTTTATCATTCAGGACCTTCAGTAGACTTAACAATTTTTTCTTTACACCTTGCAGGGATTTCTTCAATTTTAGGTGCCTTAAATTTTATTACTACAATTATTAATCTTAAAGCAAAAAACCTTTCAGCAGAAAAAATTAGACTATTTGTCTGATCAGTTATTT
+
CCCCCGFGGGGGGGGGGGGGGGGGGGGGGGGGGGGGGGGGGGGGGGGGGGGGGGGGGGGGGGGGGGGGGGGGGGGGGGGGGGGGGGGGGGGGGGGGGGGGGGGGGGGGGGGGGGGGGGGGGGGGGGGGGGGGGGGGGGGFGGGGGGGGGGGGGGGGGGGGGGGGGGGGGGGGGGGGGGGGGGGGGGGGGGGGGGGGGGFGGGGGFGGGGGGGGGGGGGGGFGGGGGGGGGFGGFFGGGGFFFFFGFFFFGGGFGFG48>FFFFGFFEGFAF6?>FGFFFFFFGFFFFFFFFFFFFFEFFFF
@M70528:330:000000000-K6D4P:1:1102:26269:5476 1:N:0:GTTGCGTTCA+GTTGCAGTTG
GGAGCCCCTGACATAGCATTCCCTCGATTAAATAATATAAGATTCTGACTTTTACCCCCTTCTCTGGGATTATTAATTATAGGACTTTATAAAGAAGGAGCGGGAACGGGATGAACAGTATATCCACCTTTATCAACGTTTTATCATTCAGGACCTTCAGTAGACTTAACAATTTTTTCTTTACACCTTGCAGGGATTTCTTCAATTTTAGGTGCCTTAAATTTTATTACTACAATTATTAATCTTAAAGCAAAAAACCTTTCAGCAGAAAAAATTAGACTATTTGTCTGATCAGTTATTT
+
CCCCCGGGGGGGGGGGGGGGGGGGGGGGGGGGGGGGGGGGGGGGGGGGGGGGGGGGGGDGGGGGGGGGGGGGGGGGGGGGFGGGFGGGGGGGGGGGGGGGGGGGGGGGGGGGGGGGGGGGGGGGGGGGGGGGGGGGGGGGGGGGGGGGGGGGGGGGGGGGGGGCGGG;FGGGGGGGGGGGGG9EFGGGGGGGFGGCGCGGGGGFFGGGDGFCGGFCGGGGGGGGGGGGGGFFGGFG>CFAFCFFGFGFCGGGFGFGGDBFFF=FE7@D;;AFC9FF<@3=?FGFFFC3CECF9CEF5CC??
@M70528:330:000000000-K6D4P:1:1102:12046:5479 1:N:0:GTTGCGTTCA+GTTGCAGTTG
GGAGCCCCTGACATAGCATTCCCTCGATTAAATAATATAAGATTCTGACTTTTACCCCCTTCTCTGGGATTATTAATTATAGGACTTTATAAAGAAGGAGCGGGAACGGGATGAACAGTATATCCACCTTTATCAACGTTTTATCATTCAGGACCTTCAGTAGACTTAACAATTTTTTCTTTACACCTTGCAGGGATTTCTTCAATTTTAGGTGCCTTAAATTTTATTACTACAATTATTAATCTTAAAGCAAAAAACCTTTCAGCAGAAAAAATTAGACTATTTGTCTGATCAGTTATTT
+
CCCCCGGGGGGGGGGGGGGGGGGGGGGGGGGGGGGGGGGGGGGGGGGGGGGGGGGGGGGGGGGGGGGGGGGGGGGGGGGGGGGGGGGGGGGGGGGGGGGGGGGGGGGGGGGGGGGGGGGGGGGGGGGGGGGGGGGGGGGGGGGGGGGGGGGGGGGGGGGGGGGGGGGGGGGGGGGGGGGGGGGGGGGGGGGGGGGGGGGGGGGGGGGGGGGGGGGGGGGGGGGGGFGGGGFGGGFGGGGFFFFFGFGGCGGGFGFGGGFFFFFGFGFG;FFDGFFGF@EFFFGFFFFFFFFFFFFFFFFEE
@M70528:330:000000000-K6D4P:1:1102:22509:5489 1:N:0:GTTGCGTTCA+GTTGCAGTTG
GGAGCCCCTGACATAGCATTCCCTCGATTAAATAATATAAGATTCTGACTTTTACCCCCTTCTCTGGGATTATTAATTATAGGACTTTATAAAGAAGGAGCGGGAACGGGATGAACAGTATATCCACCTTTATCAACGTTTTATCATTCAGGACCTTCAGTAGACTTAACAATTTTTTCTTTACACCTTGCAGGGATTTCTTCAATTTTAGGTGCCTTAAATTTTATTACTACAATTATTAATCTTAAAGCAAAAAACCTTTCAGCAGAAAAAATTAGACTATTTGTCTGATCAGTTATTT
+
CCCCCGGGGGGGGGGGGGGGGGGGGGGGGGGGGGGGGGGGGGGGGGGGGGGGGGGGGGGGGGGGGGGGGGGGGGGGGGGGGGGGGGGGGGGGGGGGGGGGGGGGGGGGGGGGGGGGGGGGGGGGGGGGGGGGGGGGGGGGGGGGGGGGGGGGGGGGGGGGGGGGGGGGGGGGGGGGGGGGGGGGGGGGGGGGGGGGGGGGGGGGGGGGGGGGGGGGGGGGGGGGGGGGGGFGGGFGGGGFFFFFGFGGGGGGFGFGGGFFFFAGFGFDFFFGGFFFFE?A9FGFFCFFFECE<EFFEFFFF
@M70528:330:000000000-K6D4P:1:1102:11774:5495 1:N:0:GTTGCGTTCA+GTTGCAGTTG
GGAGCCCCTGACATAGCATTCCCTCGATTAAATAATATAAGATTCTGACTTTTACCCCCTTCTCTGGGATTATTAATTATAGGACTTTATAAAGAAGGAGCGGGAACGGGATGAACAGTATATCCACCTTTATCAACGTTTTATCATTCAGGACCTTCAGTAGACTTAACAATTTTTTCTTTACACCTTGCAGGGATTTCTTCAATTTTAGGTGCCTTAAATTTTATTACTACAATTATTAATCTTAAAGCAAAAAACCTTTCAGCAGAAAAAATTAGACTATTTGTCTGATCAGTTATTT
+
CCCCCGFGGGGGGGGGGGGGGGGGGGGGGGGGGGGGGGGGGGGGGGGGGGGGGGGGGGGGGGGGGGGGGGGGGGGGGGGGGGGGGGGGGGGGGGGGGGGGGGGGGGGGGGGGGEGGGGGGFGGGGGGGGGGGGGGGGGGGGGGGGGGGGGGGGGGGGGGGGGGGGGGFGGGGGGGGGGGGGGGGGGGGGGGGGGGGGGGGGGGGGGGGGGFGGGGGGGGFGGGFFFGGGGFGGGAFGGGFFFFFGFGGEGFCFFFGGGFFFFFGCGFGFFFGG>FFEFCFFFGFFFFFEE<EEF@FFFFFF
@M70528:330:000000000-K6D4P:1:1102:4603:5499 1:N:0:GTTGCGTTCA+GTTGCAGTTG
GGAGCCCCTGTTTTACTGTCTCTTCTACACATCTCCGAGCCCACGAGACGTTGCGTTCACTCTCGTATGCCGTCTTCTGCTTGAAAAAAAAAAAAATTTAGACCTGTCTAAAACGTATCGCGAGAAAGTTTGTGTATACTTACAAAACGTTAAGAATCAAGAGTATATTGCTAGTATACTCAGAGCATTGTGAACCTTGCTTTTCTCACATTCGTATTCATTGATGGTATAATTGTCTTGTCGTAGGTTGTTGTGTCCACCAGAGTCATCCAATGAGTATTGCCTGATGTCACGATACTGT
+
CCCCCGGGGGGGGGGGGGGGGGGG,EGGGGGGGGGGGGGGGGGGGG7FGDGGDFGEEGEA9FGGGGGGGGFGGGGGGGEGGGCGGGGGGEGGG844,,,,5,:,,,,,,,5,::+4,:,+8+++++,,,,3,8,,,:<,<:3,,,,:,+8,3+:,,,733<,,3,7,@,,,,3,,,,7,,,,,,66,,,7>,,,,*,6,,,,,1,,6,,,,,4,,,0411,,+++++5+++++++++++++*)028*+1*11)2.*121*)()*(2.****+*))*.))*)****))))-)).-(((()).
@M70528:330:000000000-K6D4P:1:1102:25197:5504 1:N:0:GTTGCGTTCA+GTTGCAGTTG
GGAGCCCCTGACATAGCATTCCCTCGATTAAATAATATAAGATTCTGACTTTTACCCCCTTCTCTGGGATTATTAATTATAGGACTTTATAAAGAAGGAGCGGGAACGGGATGAACAGTATATCCACCTTTATCAACGTTTTATCATTCAGGACCTTCAGTAGACTTAACAATTTTTTCTTTACACCTTGCAGGGATTTCTTCAATTTTAGGTGCCTTAAATTTTATTACTACAATTATTAATCTTAAAGCAAAAAACCTTTCAGCAGAAAAAATTAGACTATTTGTCTGATCAGTTATTT
+
CCCCCGGGGGGGGGGGGGGGGGGGGGGGGGGGGGGGGGGGGGGGGGGGGGGGGGGGGGGGGGGGGGGGGGGGGGGGGGGGGGGGGGGGGGGGGGGGGGGGGGGGGGGGGGGGGGGGGGGGGGGGGGGGGGGGGGGGGGGGGGGGGGGGGGGGGGGGGGGGGGGGGGGGGGGGGGGGGGGGGGGGGGGGGGGGGGGGGGGFGGGGGGGGFC8FGGGGGGGGGGGGGGGGGGFFGGFGGGGFFCFFGFGGGGCFFGFGGGFFFFFGFFEGAFFGGFFGEFFFCAFFFEFFFFEFFFECEEFFF
@M70528:330:000000000-K6D4P:1:1102:12733:5511 1:N:0:GTTGCGTTCA+GTTGCAGTTG
GGAGCCCCTGACATAGCATTCCCTCGATTAAATAATATAAGATTCTGACTTTTACCCCCTTCTCTGGGATTATTAATTATAGGACTTTATAAAGAAGGAGCGGGAACGGGATGAACAGTATATCCACCTTTATCAACGTTTTATCATTAAGGACCTTCAGTAGACTTAACAATTTTTTCTTTACACCTTGCAGGGATTTCTTCAATTTTAGGTGCCTTAAATTTTATTACTACAATTATTAATCTTAAAGCAAAAAACCTTTCAGCAGAAAAAATTAGACTATTTGTCTGATCAGTTATTT
+
CCCCCGGGGGGGGGGGGGGGGGGGGGGGGGGGGGGGGGGGGGGGGGGGGGGGGGGGGGGGGGGGGGGGGGGGGGGGGGGGGGGGGGGGGGGGGGGGGGGGGGGGGGGGGGGGGGGGGGGGGGGGGGGGGGGGGGGGGGGGGGGGGGGGGGGGGGGGGGGGGGGGGGGGGGGGFFGGGGGGGGGGGGGGGGGGGGGGGGGGGGGGGGGGGGGGGGGGGGGGGGGGGGGGGGFGGGFGGFGFFFFFGFGGGGGGFGFGGGFFFFFGFGEGFAFEGBFGFFFFFFGFFEFFFFFFFFFF?EEFF
@M70528:330:000000000-K6D4P:1:1102:7138:5514 1:N:0:GTTGCGTTCA+GTTGCAGTTG
GGAGCCCCTGACATAGCATTCCCTCGATTAAATAATATAAGATTCTGACTTTTACCCCCTTCTCTGGGATTATTAATTATAGGACTTTATAAAGAAGGAGCGGGAACGGGATGAACAGTATATCCACCTTTATCAACGTTTTATCATTCAGGACCTTCAGTAGACTTAACAATTTTTTCTTTACACCTTGCAGGGATTTCTTCAATTTTAGGTGCCTTAAATTTTATTACTACAATTATTAATCTTAAAGCAAAAAACCTTTCAGCAGAAAAAATTAGACTATTTGTCTGATCAGTTATTT
+
CCCCCGGGGGGGGGGGGGGGGGGGGGGGGGGGGGGGGGGGGGGGGGGGGGGGGGGGGGGGGGGGGGGGGGGGGGGGGGGGGGGGGGGGGGGGGGGGGGGGGGGGGGGGGGGGGGGGGGGGGGGGGGGGGGGGGGGGGGGGGGGGGGGGGGGGGGGGGGGGGGGGGGGGGGGGGGGGGGGGGGGGGFGGGGGGGGGGGGGGGGGGGGGGGGGGGGFFGGGGGGGGGGGGGGFGGGFGGGGFFFFFGFGGGGGGFGFGGGFFFFFGFGFGFFFGGBF<38?BCFGFFEFFEF<CFF@ECCEFE
@M70528:330:000000000-K6D4P:1:1102:13023:5514 1:N:0:GTTGCGTTCA+GTTGCAGTTG
GGAGCCCCTGACATAGCATTCCCTCGATTAAATAATATAAGATTCTGACTTTTACCCCCTTCTCTGGGATTATTAATTATAGGACTTTATAAAGAAGGAGCGGGAACGGGATGAACAGTATATCCACCTTTATCAACGTTTTATCATTCAGGACCTTCAGTAGACTTAACAATTTTTTCTTTACACCTTGCAGGGATTTCTTCAATTTTAGGTGCCTTAAATTTTATTACTACAATTATTAATCTTAAAGCAAAAAACCTTTCAGCAGAAAAAATTAGACTATTTGTCTGATCAGTTATTT
+
CCCCCGDGGGGGGGGGGGGGGGGGGGGGGGGGGGGGGGGGGGGGGGGGGGGGGGGGGGGGGGGGGGGGGGGGGGGGGGGGGGGGGGGGGGGGGGGGGGGGGGGGGGGGGGGGGGGGGGGGGGGGGGGGGGGGGGGGGGGGGGGGGGGGGGGGGGGGGGGGGGGGGGGGGGGGGGGGGGGGGGGGGGGGGGGGGGGGGGGGGGGGGGGGGGGGGGGGGGGGGGGGGGGGGGC7FFFGGGGFFFFFGFGGFGFGFGFGDG:FFFFGFCEFFFFFG@FGF;EFFFGFFFFFEFFFEF@EECEEF
@M70528:330:000000000-K6D4P:1:1102:10148:5517 1:N:0:GTTGCGTTCA+GTTGCAGTTG
GGAGCCCCTGACATAGCATTCCCTCGATTAAATAATATAAGATTCTGACTTTTACCCCCTTCTCTGGGATTATTAATTATAGGACTTTATAAAGAAGGAGCGGGAACGGGATGAACAGTATATCCACCTTTATCAACGTTTTATCATTCAGGACCTTCAGTAGACTTAACAATTTTTTCTTTACACCTTGCAGGGATTTCTTCAATTTTAGGTGCCTTAAATTTTATTACTACAATTATTAATCTTAAAGCAAAAAACCTTTCAGCAGAAAAAATTAGACTATTTGTCTGATCAGTTATTT
+
CCCCCGGGGGGGGGGGGGGGGGGGGGGGGGGGGGGGGGGGGGGGGGGGGGGGGGGGGGGGGGGGGGGGGGGGGGGGGGGGGGGGGGGGGGGGGGGGGGGFGGGGGGGGGGGGGGGGGGGGGGGGGGGGGGGGGGGGGGGGGGGGGGGGGGGGGGGGGGGGGGGGGGGFGGGGGGGGGEGFGGGGGGGGGGGGGGGEFGGGGGGGGGGGGGGGGGGGGGGGGGGGGGGGGGFGGGFGGGGFFFFFGFGGGGGGFGFGGGFFFFFDEGF6FAFG6>FGAFEFFFGFFFFFEEFFFEFFFFFFF
@M70528:330:000000000-K6D4P:1:1102:6266:5518 1:N:0:GTTGCGTTCA+GTTGCAGTTG
GGAGCCCCTGACATAGCATTCCCTCGATTAAATAATATAAGATTCTGACTTTTACCCCCTTCTCTGGGATTATTAATTATAGGACTTTATAAAGAAGGAGCGGGAACGGGATGAACAGTATATCCACCTTTATCAACGTTTTATCATTCAGGACCTTCAGTAGACTTAACAATTTTTTCTTTACACCTTGCAGGGATTTCTTCAATTTTAGGTGCCTTAAATTTTATTACTACAATTATTAATCTTAAAGCAAAAAACCTTTCAGCAGAAAAAATTAGACTATTTGTCTGATCATTTATTT
+
CC?CCGGGGGGGGGGDGFGGFGGGGGFGGGGGGEGFEFGDGFGEFGGDFGGGGFFGGGGGGGGGGGGGGGGGFG,,CECFCFFFGGGGCFEFAFFFGGFGCFGD7:DCEFGGG@FGGFGAFGGGGAFGGGGFGGCFGGGDGGGGGGGGGGFGGGGGGGGGGFGGGGGF9FGFFGFGGGGGGGGFGGGGG9D9=D8:DFGGGGGEDFGGGEFCDCEGGG?CAGGGGFGGFCF;FFFGGGFF6;FFFFFF,2C46C9D<DEFFEFDECCF)6/:66F<A;<FEFGFFCA?EC<?EF)<?3???
@M70528:330:000000000-K6D4P:1:1102:5548:5523 1:N:0:GTTGCGTTCA+GTTGCAGTTG
GGAGCCCCTGACATAGCATTCCCTCGATTAAATAATATAAGATTCTGACTTTTACCCCCTTCTCTGGGATTATTAATTATAGGACTTTATAAAGAAGGAGCGGGAACGGGATGAACAGTATATCCACCTTTATCAACGTTTTATCATTCAGGACCTTCAGTAGACTTAACAATTTTTTCTTTACACCTTGCAGGGATTTCTTCAATTTTAGGTGCCTTAAATTTTATTACTACAATTATTAATCTTAAAGCAAAAAACCTTTCAGCAGAAAAAATTAGACTATTTGTCTGATCAGTTATTT
+
CCCCCGGGGGGGGGGGGGGGGGGGGGGGGGGGGGGGGGGGGGGGGGGGGGGGGGGGGGGGGGGGGGGGGGGGGGGGGGGGGGGGGGGGGGGGGGGGGGGGGGGGGGGGGGGCEFGGGGGGGGGGGGGGGGGGGGGGGGGGGGGGGGGGGGGGGGGGGGGGGGGGGGGGGGGGGGGGGGFGGGGGGGGGGGGGGGGGGGGGGGGGGGGGGGGGGGGGGGGGGGGGCFGGGGFGGGFGGGGFFFFFGFGGGGGGFGFGGGDFFFFGFGFGFFFGCBFGFFFFFFGFFFFCEEFFFFFFFFFFF
@M70528:330:000000000-K6D4P:1:1102:23979:5548 1:N:0:GTTGCGTTCA+GTTGCAGTTG
GGAGCCCCTGACATAGCATTCCCTCGATTAAATAATATAAGATTCTGACTTTTACCCCCTTCTCTGGGATTATTAATTATAGGACTTTATAAAGAAGGAGCGGGAACGGGATGAACAGTATATCCACCTTTATCAACGTTTTATCATTCAGGACCTTCAGTAGACTTAACAATTTTTTCTTTACACCTTGCAGGGATTTCTTCAATTTTAGGTGCCTTAAATTTTATTACTACAATTATTAATCTTAAAGCAAAAAACCTTTCAGCAGAAAAAATTAGACTATTTGTCTGATCAGTTATTT
+
CCCCCGGGGGGGGGGGGGGGGGGGGGGGGGGGGGGGGGGGGGGGGGGGGGGGGGGGGGGGGGGGGGGGGGGGGGGGGGGGGGGGGGGGGGGGGGGGGGGGGGGGGGGGGGGGGGGGGGGGGGGGGGGGGGGGGGGGGGGGGGGGGGGGGGGGGGGGGGGGGGGGGGGCGGGGGGGGGGGGGGGGGGGGGGGGGGGGGGGGGGGGGGGGGGGGGGGGGGGGGGFGGGGGGGFGGGFGGGGFFFFFGFGGGGGGFGFFDGFFFFCGEGCGFFFGGFFGFFFFFFGFFFF?EEEEFFFEC???C
@M70528:330:000000000-K6D4P:1:1102:19574:5555 1:N:0:GTTGCGTTCA+GTTGCAGTTG
GGAGCCCCTGACATAGCATTCCCTCGATTAAATAATATAAGATTCTGACTTTTACCCCCTTCTCTGGGATTATTAATTATAGGACTTTATAAAGAAGGAGCGGGAACGGGATGAACAGTATATCCACCTTTATCAACGTTTTATCATTCAGGACCTTCAGTAGACTTAACAATTTTTTCTTTACACCTTGCAGGGATTTCTTCAATTTTAGGTGCCTTAAATTTTATTACTACAATTATTAATCTTAAAGCAAAAAACCTTTCAGCAGAAAAAATTAGACTATTTGTCTGATCAGTTATTT
+
CCCCCGGGGGGGGGGGGGGGGGGGGGGGGGGGGGGGGGGGGGGGGGGGGGGGGGGGGGGGGGGGGGGGGGGGGGGGGGGGGGGGGGGGGGGGGGDGGGGGGGGGGGGGGGGGGFGGGGGGGGGGGGGGGGGGGGGGGGGGGGGGGGGGGGGGGGGGGGGGGGGGGGGGFGGGGGGGGGGGGGGGGGGGGGGGGGDGGGGGGGGGGGGGGGDFFGGGGGGFCGGGGGGGGGFGGGFGGGGFFFFFGFGGGCFGFGFGGGFFFFFGFGEGFAFGGFFG@;CFEFGFFFF<CFFFFFFFFFEEF
@M70528:330:000000000-K6D4P:1:1102:18492:5555 1:N:0:GTTGCGTTCA+GTTGCAGTTG
GGAGCCCCTGACATAGCATTCCCTCGATTAAATAATATAAGATTCTGACTTTTACCCCCTTCTCTGGGATTATTAATTATAGGACTTTATAAAGAAGGAGCGGGAACGGGATGAACAGTATATCCACCTTTATCAACGTTTTATCATTCAGGACCTTCAGTAGACTTAACAATTTTTTCTTTACACCTTGCAGGGATTTCTTCAATTTTAGGTGCCTTAAATTTTATTACTACAATTATTAATCTTAAAGCAAAAAACCTTTCAGCAGAAAAAATTAGACTATTTGTCTGATCAGTTATTT
+
CCCCCGGGGGGGGGGGGGGGGGGGGGGGGGGGGGGGGGGGGGGGGGGGGGGGGGGGGGGGGGGGGGGGGGGGGGGGGGGGGGGGGGGGGGGGGGGGGGGGGGGGGGGGGGGGGGGGGGGGGGGGGGGGGGGGGGGGGGGGGGGGGGGGGGGGGGGGGGGGGGGGGGGGGGGGGGGGGGGGGGGGGGGGGGGGGGGGGGGGGGGGGGGGGGGGGGGGGGGGGGGGGGGGGGFGGGFGGGGFFFFFGFGGGGGGFFFGGGFFFFFGFGFGFFFGGBFGF@FFFFGFFFFFEEFFFFFFFEFFF
@M70528:330:000000000-K6D4P:1:1102:9394:5561 1:N:0:GTTGCGTTCA+GTTGCAGTTG
GGAGCCCCTGACATAGCATTCCCTCGATTAAATAATATAAGATTCTGACTTTTACCCCCTTCTCTGGGATTATTAATTATAGGACTTTATAAAGAAGGAGCGGGAACGGGATGAACAGTATATCCACCTTTATCAACGTTTTATCATTCAGGACCTTCAGTAGACTTAACAATTTTTTCTTTACACCTTGCAGGGATTTCTTCAATTTTAGGTGCCTTAAATTTTATTACTACAATTATTAATCTTAAAGCAAAAAACCTCTCAGCAGAAAAAATTAGACTATTTGTCTGATCAGTTATTT
+
CCCCCGGGGGGGGGGGGGGGGGGGGGGGGGGGGGGGGGGGGGGGGGGGGGGGGGGGGGGGGGGGGGGGGGGGGGGGGGGGGGGGGGGGGGGGGGGGGGGFGGGGGGGGGGGGGGGGGGGGGGGGGGGGGGGGGGGGGGGGGGGGGGGGGGGGGGGGGGFGFGGGGGGGGGGGGGGGGGGGGGGGGGGGGGGGGGGGGGGGGGGGGGGGGGGFGFFGGGGGGGGGGAFGGGFGGGFGGGGFFFFFGFGGG8CCFFFGGGFFFF;F?CCDFFFGGFFGFFFFCFGFFFFFFFCCE?@EEEECE
@M70528:330:000000000-K6D4P:1:1102:26108:5567 1:N:0:GTTGCGTTCA+GTTGCAGTTG
GGAGCCCCTGACATAGCATTCCCTCGATTAAATAATATAAGATTCTGACTTTTACCCCCTTCTCTGGGATTATTAATTATAGGACTTTATAAAGAAGGAGCGGGAACGGGATGAACAGTATATCCACCTTTATCAACGTTTTATCATTCAGGACCTTCAGTAGACTTAACAATTTTTTCTTTACACCTTGCAGGGATTTCTTCAATTTTAGGTGCCTTAAATTTTATTACTACAATTATTAATCTTAAAGCAAAAAACCTTTCAGCAGAAAAAATTAGACTATTTGTCTGATCAGTTATTT
+
CCCCCGGGGGGGGGGGGGGGGGGGGGGGGGGGGGGGGGGGGGGGGGGGGGGGGGGGGGGGGGGGGGGGGGGGGGGGGGGGGGGGGGGGGGGGGGGGGGGGGGGGGGGGGGGGGFGGGGGGGGGGGGGGGGGGGGGGGGGGGGGGGGGGGGGGGGGGGGGGGGGGGGGGGGGGGGGGGGGGGGGGGGGGGGGGGGGGGGGGGGGGGGGGGGGGGGGGGGGGGGGGGGGGGGFCDFFGGCGFF>FFGFGGFGFDFGFG4DAFFFFGFGFGFFFGC;FGE@CFE6FFFFFFFEEEFFFFFFFFF
@M70528:330:000000000-K6D4P:1:1102:5514:5575 1:N:0:GTTGCGTTCA+GTTGCAGTTG
GGAGCCCCTGACATAGCATTCCCTCGATTAAATAATATAAGATTCTGACTTTTACCCCCTTCTCTGGGATTATTAATTATAGGACTTTATAAAGAAGGAGCGGGAACGGGATGAACAGTATATCCACCTTTATCAACGTTTTATCATTCAGGACCTTCAGTAGACTTAACAATTTTTTCTTTACACCTTGCAGGGATTTCTTCAATTTTAGGTGCCTTAAATTTTATTACTACAATTATTAATCTTAAAGCAAAAAACCTTTCAGCAGAAAAAATTAGACTATTTGTCTGATCAGTTATTT
+
CCCCCCFGGGGGGGGGGFGGGGGGGGGGGGGGGGGFGGGGGGGGGGGGGGGGGEGFGGGDEGCFFGGGGGGGGGGGGGFGFGGGGGG9FGGGDFCEFEFGGGGGGGGGGGGGGGGGGGGGFGFAGFGFGGGGGGGGGGGGGGGGGGGGGGGGGGGGGGGGGGGGFGGGGGGGGFFGGCEGGGGCFGGGGGGGGGGGDFGGGGGG9CFGGGC676CFGGGGGGGGGGGGGG92B?AGGGGFFFFFGFGGGFFCFGFG4D4?FEFGFGFGFFAEFBFGA8CAEFCFF<:)1)7<CE@.7<?CC
@M70528:330:000000000-K6D4P:1:1102:7783:5583 1:N:0:GTTGCGTTCA+GTTGCAGTTG
GGAGCCCCTGACATAGCATTCCCTCGATTAAATAATATAAGATTCTGACTTTTACCCCCTTCTCTGGGATTATTAATTATAGGACTTTATAAAGAAGGAGCGGGAACGGGATGAACAGTATATCCACCTTTATCAACGTTTTATCATTCAGGACCTTCAGTAGACTTAACAATTTTTTCTTTACACCTTGCAGGGATTTCTTCAATTTTAGGTGCCTTAAATTTTATTACTACAATTATTAATCTTAAAGCAAAAAACCTTTCAGCAGAAAAAATTAGACTATTTGTCTGATCAGTTATTT
+
CCCCCGGGGGGGGGGGGGGGGGGGGGGGGGGGGGGGGGGGGGGGGGGGGGGGGGGGGGGGGGGGGGGGGGGGGGGGGGGGGGGGGGGGGGGGGGGGGGGGGGGGGGGGGGGGGCGFFFFGGGGGGGGGGGGGGGGGGGEFGGGGFGGGGGGGGGGGGGGGGGFGFGGGGGGGGGGGGGGGGGGGGGFGGGGGGGGCGFFGGGGGGGFCGGGCGFGGGGGFGGGGFCGGGFFGFCFFDGGF>BFFFFGCCDFFFGFFGGBFBBFGFFEFFAFGGFFG33C6CFGFFFFFFFFC<<8?CEFFF
@M70528:330:000000000-K6D4P:1:1102:16103:5594 1:N:0:GTTGCGTTCA+GTTGCAGTTG
GGAGCCCCTGTTTTACTGTCTCTTATACACATCTCCGAGCCCACGAGACGTTGCGTTCAATCTCGTATGCCGTCTTCTGCTTGAAAAAAAAAACCCTATTCACATGTACACCCCACCCTTCTCTTCCCTCCCATTTACATATCATTACCCTTTGAATCCTGCACTTCTTCCTCCTATCCTACCCACACTGTAACCACTAGGTTCCAAACCTCTCTACTCATTCCACTCCACTAACGTCACCCCACCTAGTCGGTCCTGCCATACATTTATCCCCGAGTGACCACTCATCACCTCCCTACAT
+
CCCCCFFGGGFFGGGGGGGGGGGGCFFGCGGGGGGGGGGGGFGGGG7CFFGGGGGFEEG9CECGFGGGGGGGGGCFGGGGGGGFGF9ECFGGG+++,4,,C,,,,9<?9,,B+F+@8+:4,,:,,8CAF,4+::,,,,,,,,::,5,:A>=:,,3,3,@,7336,,,,,:,7,3,,38,,@,,,8@*6,,,7,@,,*3,6,,,,,,,,**6,,,225,5,=,?B,4,<9,2,*4)****2*)2)/)**+23))))/+2))0)2*)*)*1*9+*())((-1.*25).)).).(,(((.)..)
@M70528:330:000000000-K6D4P:1:1102:9262:5597 1:N:0:GTTGCGTTCA+GTTGCAGTTG
GGAGCCCCTGACATAGCATTCCCTCGATTAAATAATATAAGATTCTGACTTTTACCCCCTTCTCTGGGATTATTAATTATAGGACTTTATAAAGAAGGAGCGGGAACGGGATGAACAGTATATCCACCTTTATCAACGTTTTATCATTCAGGACCTTCAGTAGACTTAACAATTTTTTCTTTACACCTTGCAGGGATTTCTTCAATTTTAGGTGCCTTAAATTTTATTACTACAATTATTAATCTTAAAGCAAAAAACCTTTCAGCAGAAAAAATTAGACTATTTGTCTGATCAGTTATTT
+
CCCCCGGGGGGGGGGGGGGGGGGGGGGFGGGGGGGGGGGGGGGGGGGGGGGGGGGGGGGGGGGGGGGGGGGGGGGGGGGGGGGGGGGGGGGGGGGGGFGCFGGGGGGGGGGGGGGGGGGGGGGGGGGGGGGGGGGGGGGGGGGGGGGGGGGGGGGGGGGGGGGGGGGGGGGGGGGGGGGGGGGGGGGGGGGGGGGGGGGGGGGGGGGGGGGGGFGGGGGGGGGGGGGGGGFGFGFGGGGFFFFFGFGGGGGGFFFGGGDFFFFGFGFGFFFFD>AFFFFFFFGFFFFFFF<EEEEFFFFFF
@M70528:330:000000000-K6D4P:1:1102:10950:5613 1:N:0:GTTGCGTTCA+GTTGCAGTTG
GGAGCCCCTGACATAGCATTCCCTCGATTAAATAATATAAGATTCTGACTTTTACCCCCTTCTCTGGGATTATTAATTATAGGACTTTATAAAGAAGGAGCGGGAACGGGATGAACAGTATATCCACCTTTATCAACGTTTTATCATTCAGGACCTTCAGTAGACTTAACAATTTTTTCTTTACACCTTGCAGGGATTTCTTCAATTTTAGGTGCCTTAAATTTTATTACTACAATTATTAATCTTAAAGCAAAAAACCTTTCAGCAGAAAAAATTAGACTATTTGTCTGATCAGTTATTT
+
CCCCCGGGGGGGGGGGGGGGGGGGGGGG9FGGGGGGGGGGGGGGGGGGGGGGGGGGGGGGGGGGGGGGGGGGGGGGGGGGGGGGGGGGGGGGGGGGGGGGGGGGGGGGGGGGGGGGGGGGGGGGGGGGGGGGGGGGGGGGGGGGGGGGGGGGGGGGGGGGGGGGGGGGGGGGGGGGGFGGGGGGGGDGGGGGGGGGGGGGGGGGFGGGGGGGGGGGGGGGGGGGGGGGGGFFGGAFFCFFFAFFGFGGCFGGFGFGGGAFAEFFFGFGFFFFFBFGFFFFEFGFFFFFEF3C<EECFFFEF
@M70528:330:000000000-K6D4P:1:1102:18884:5623 1:N:0:GTTGCGTTCA+GTTGCAGTTG
GGAGCCCCTGACATAGCATTCCCTCGATTAAATAATATAAGATTCTGACTTTTACCCCCTTCTCTGGGATTATTAATTATAGGACTTTATAAAGAAGGAGCGGGAACGGGATGAACAGTATATCCACCTTTATCAACGTTTTATCATTCAGGACCTTCAGTAGACTTAACAATTTTTTCTTTACACCTTGCAGGGATTTCTTCAATTTTAGGTGCCTTAAATTTTATTACTACAATTATTAATCTTAAAGCAAAAAACCTTTCAGCAGAAAAAATTAGACTATTTGTCTGATCAGTTATTT
+
CCCCCGGGGGGGGGGGGGGGGGGGGGGGGGGGGGGGGGGGGGGGGGGGGGGGGGGGGGGGGGGGGGGGGGGGGGGGGGGGGGGGGGGGGGGGGGGGGGGGGGGGGGGGGGGGGGGGGGGGGGGGGGGGGGGGGGGGGGGGGGGGGGGGGGGGGGGGGGGGGGGGGGGGGGGGGGGGGGGGGGGGGGGGGGGGGGGGGGGGGGGGGGGGGGGGGGGGGGGGGGGGGGGGGGFGGGFGGGGFFFFFGFGGGGGGFGFGGGFFFFFGFGFGFFFGGFFGFEFFFFGFFFFFFFFFFFFFFFFEF
@M70528:330:000000000-K6D4P:1:1102:25793:5633 1:N:0:GTTGCGTTCA+GTTGCAGTTG
GGAGCCCCTGACATAGCATTCCCTCGATTAAATAATATAAGATTCTGACTTTTACCCCCTTCTCTGGGATTATTAATTATAGGACTTTATAAAGAAGGAGCGGGAACGGGATGAACAGTATATCCACCTTTATCAACGTTTTATCATTCAGGACCTTCAGTAGACTTAACAATTTTTTCTTTACACCTTGCAGGGATTTCTTCAATTTTAGGTGCCTTAAATTTTATTACTACAATTATTAATCTTAAAGCAAAAAACCTTTCAGCAGAAAAAATTAGACTATTTGTCTGATCAGTTATTT
+
CCCCCGGGGGGGGGGGGGGGGGGGGGGGGGGGGGGGGGGGGGGGGGGGGGGGGGGGGGGGGGGGGGGGGGGGGGGFGGGGGGGGGGGGGGGGGGGFGGGGGGGGGDGGDGDGGGGGGGGFGGGGGGGGGGGGGGGGGGGGGGGGGGGGGGGGGGGGGGGGGGGGGGGGGGGGGGGGGGGGGGGGGGGGGGGGGGGGGGGGGGFECFFGFGDGGGFFGGGG7EFFGGGGGGFACFFGGGGFFFFFGFGFE>FGADFGDCBFFEFGFDEDF4AEGBF6A;EACFGFFEFFFE6)65@E3<EFF
@M70528:330:000000000-K6D4P:1:1102:14983:5635 1:N:0:GTTGCGTTCA+GTTGCAGTTG
GGAGCCCCTGACATAGCATTCCCTCGATTAAATAATATAAGATTCTGACTTTTACCCCCTTCTCTGGGATTATTAATTATAGGACTTTATAAAGAAGGAGCGGGAACGGGATGAACAGTATATCCACCTTTATCAACGTTTTATCATTCAGGACCTTCAGTAGACTTAACAATTTTTTCTTTACACCTTGCAGGGATTTCTTCAATTTTAGGTGCCTTAAATTTTATTACTACAATTATTAATCTTAAAGCAAAAAACCTTTCAGCAGAAAAAATTAGACTATTTGTCTGATCAGTTATTT
+
CCCCCGGGGGGGGGGGGGGGGGGGGGGGGGGGGGGGGGGGGGGGGGGGGGGGGGGGGGGGGGGGGGGGGGGGGGGGGGGGGGGGGGGGGGGGGGGGGG?GGGGGGGGGGGGGGGGGGGGGGGGGGGGGGGGGGGGGGGGGGGGGGGGGGGGGGGGGGGGGGGGGGGGGGGGGGGGGGGGGGGGGGGGGGGGGGGGGGGGGGGGGGGGGGGGGGGGGGGGGGGGGGGGGGGFGGGFGGGGFFFFFGFGGGGGGFGFGGGFFFFFGFFEGFFFGGFFGFFFAEFFFFFFEFFFFFFFFFFFEF
@M70528:330:000000000-K6D4P:1:1102:22689:5640 1:N:0:GTTGCGTTCA+GTTGCAGTTG
GGAGCCCCTGACATAGCATTCCCTCGATTAAATAATATAAGATTCTGACTTTTACCCCCTTCTCTGGGATTATTAATTATAGGACTTTATAAAGAAGGAGCGGGAACGGGATGAACAGTATATCCACCTTTATCAACGTTTTATCATTCAGGACCTTCAGTAGACTTAACAATTTTTTCTTTACACCTTGCAGGGATTTCTTCAATTTTAGGTGCCTTAAATTTTATTACTACAATTATTAATCTTAAAGCAAAAAACCTTTCAGCAGAAAAAATTAGACTATTTGTCTGATCAGTTATTT
+
CCCCCGGGGGGGGGGGGGGGGGGGGGGGGGGGGGGGGGGGGGGGGGGGGGGGGGGGGGGGGGGGGGGGGGGGGGGGGGGGGGGGGGGGGGGGGGGGGGGGGGGGGGGGGGGGGGGGGGGGGGGGGGGGGGGGGGGGGGFGGGGGGGGGGGGGGGGGGGGGGGGGGGGGGGGGGGGGGGGGGGGGGGGGGGGGGGGFGGGGGGGGGGGGGGGFGGGGGGGGGGGGGGGGGFBEFGFGGGGFFFFFGFGGCGGGFGFGGGFFFFFGFGFGFFFGGBFCEEFFFFGFFFFFFEFFFFFFFFFFF
@M70528:330:000000000-K6D4P:1:1102:14057:5647 1:N:0:GTTGCGTTCA+GTTGCAGTTG
GGAGCCCCTGACATAGCATTCCCTCGATTAAATAATATAAGATTCTGACTTTTACCCCCTTCTCTGGGATTATTAATTATAGGACTTTATAAAGAAGGAGCGGGAACGGGATGAACAGTATATCCACCTTTATCAACGTTTTATCATTCAGGACCTTCAGTAGACTTAACAATTTTTTCTTTACACCTTGCAGGGATTTCTTCAATTTTAGGTGCCTTAAATTTTATTACTACAATTATTAATCTTAAAGCAAAAAACCTTTCAGCAGAAAAAATTAGACTATTTGTCTGATCAGTTATTT
+
CCCCCGGGGGGGGGGGGGGGGGGGGGGGGGGGGGGGGGGGGGGGGGGGGGGGGGGGGGGGGGGGGGGGGGGGGGGGGGGGGGGGGGGGGGGGGGGGGGGGGGGGGGGGGGGGGGGGGGGGGGGGGGGGGGGGGGGGGGGGGGGGGGGGGGGGGGGGGGGGGGFGGGGGGGGGGGGGGGGGGGGGGCGGGGGGGGGGGGGGGGGGGGGGGGGGGGGGGGGGGGGGGGGGGGFGGGFGGGGFFFFFGFGGGGGGFGFGGGFFFFFGFGFGFFF6FFFGFFFFFFGFFFFFFFFFFFFFFFFEF
@M70528:330:000000000-K6D4P:1:1102:21239:5651 1:N:0:GTTGCGTTCA+GTTGCAGTTG
GGAGCCCCTGACATAGCATTCCCTCGATTAAATAATATAAGATTCTGACTTTTACCCCCTTCTCTGGGATTATTAATTATAGGACTTTATAAAGAAGGAGCGGGAACGGGATGAACAGTATATCCACCTTTATCAACGTTTTATCATTCAGGACCTTCAGTAGACTTAACAATTTTTTCTTTACACCTTGCAGGGATTTCTTCAATTTTAGGTGCCTTAAATTTTATTACTACAATTATTAATCTTAAAGCAAAAAACCTTTCAGCAGAAAAAATTAGACTATTTGTCTGATCAGTTATTT
+
CCCCCGGGGGGGGGGGGGGGGGGGGGGGGGGGGGGGGGGGGGGGGGGGGGGGGGGGGGGGGGGGGGGGGGGGGGGGGGGGGGGGGGGGGGGGGGGGGGGGGGGGGGGGGGGGGGGGGGGGGGGGGGGGGGGGGGGGGGGGGGGGGGGGGGGGGGGGGGGGGGGGGGGCFGGGGGGGGGGGGGGGGGGGGGGGGGGGGGGGGGGGGGGGGGGGGGGGGGGGGGGGGGGGGGFGGC?FGGGFFFFFGFG9EGGGFG4CGGDFFFFGEGEGFFFGC>FGFFFFFFGFFEFFECFEFCFFECFFF
@M70528:330:000000000-K6D4P:1:1102:14292:5660 1:N:0:GTTGCGTTCA+GTTGCAGTTG
GGAGCCCCTGACATAGCATTCCCTCGATTAAATAATATAAGATTCTGACTTTTACCCCCTTCTCTGGGATTATTAATTATAGGACTTTATAAAGAAGGAGCGGGAACGGGATGAACAGTATATCCACCTTTATCAACGTTTTATCATTCAGGACCTTCAGTAGACTTAACAATTTTTTCTTTACACCTTGCAGGGATTTCTTCAATTTTAGGTGCCTTAAATTTTATTACTACAATTATTAATCTTAAAGCAAAAAACCTTTCAGCAGAAAAAATTAGACTATTTGTCTGATCAGTTATTT
+
CCCCCGGGGGGGGGGGGGGGGGGGGGGGGGGGGGGGGGGGGGGGGGGGGGGGGGGGGGGGGGGGGGGGGGGGGGGGGGGGGGGGGGGGGGGGGGGGGGGGGGGGGGGGGGGGGGGGGGGGGGGGGGGGGGGGGGGGGGGGGGGGGGGGGGGGGGGGGGGGGGGGGGGGGGGGGGGGGGGGGGGGGGGGGGGGGGGGGGGGGGGGGGGGGGGGGGGGGGGGGGGGFFGGGGFGGGFGGGGFFFFFGFGGGGGGFGFGGGFFFFFGFFCG4FFGGFFGFFFFFFGFFFFCFFFFFFFFFFCEF
@M70528:330:000000000-K6D4P:1:1102:16597:5662 1:N:0:GTTGCGTTCA+GTTGCAGTTG
GGAGCCCCTGACATAGCATTCCCTCGATTAAATAATATAAGATTCTGACTTTTACCCCCTTCTCTGGGATTATTAATTATAGGACTTTATAAAGAAGGAGCGGGAACGGGATGAACAGTATATCCACCTTTATCAACGTTTTATCATTCAGGACCTTCAGTAGACTTAACAATTTTTTCTTTACACCTTGCAGGGATTTCTTCAATTTTAGGTGCCTTAAATTTTATTACTACAATTATTAATCTTAAAGCAAAAAACCTTTCAGCAGAAAAAATTAGACTATTTGTCTGATCAGTTATTT
+
CCCCCGGGGGGGGGGGGGGGGGGGGGGGGGGGGGGGGGGGGGGGGGGGGGGGGGGGGGGGGGGGGGGGGGGGGGGGGGGGGGGGGGGGGGGGGGGGGGGGGGGGGGGGGGGGGGGGGGGGGGGGGGGGGGGGGGGGGGGGGGGGGGGGGGGGGGGGGGGGGGGGGGGGGGGGGGGGGGGGGGGGGGGGGGGGGGGFGGGGGGGGGGGGGGGGGGGGGGGGGGGGGGGGGGFGGGFGGGGFFFFFGFGGFGGGFGFGGGFFFFFGFGFGFFFFGFFGFEFFEFGFFFFFEFFFFFFFFFFFF
@M70528:330:000000000-K6D4P:1:1102:5465:5677 1:N:0:GTTGCGTTCA+GTTGCAGTTG
GGAGCCCCTGACATAGCATTCCCTCGATTAAATAATATAAGATTCTGACTTTTACCCCCTTCTCTGGGATTATTAATTATAGGACTTTATAAAGAAGGAGCGGGAACGGGATGAACAGTATATCCACCTTTATCAACGTTTTATCATTCAGGACCTTCAGTAGACTTAACAATTTTTTCTTTACACCTTGCAGGGATTTCTTCAATTTTAGGTGCCTTAAATTTTATTACTACAATTATTAATCTTAAAGCAAAAAACCTTTCAGCAGAAAAAATTAGACTATTTGTCTGATCAGTTATTT
+
CCCCCGGGGGGGGGGGGGGGGGGGGGGGGGGGGGGGGGDFGGGGGGFFGGGGGGGGGGGGGGFGGGGGGGGGGGGFGFCGGGCFGGGGGGGGGGFFG8F@FGCFGGGGGGGGGGGGGGGGGFGGGGGGGGGGGGGGGG7?FFCFFGGGGGGDFGGGFGGGGGGGGGGFEGGGGGGGG@FFGGGGGGGGGGGGFGGGGGGGGGGGFGGGGGGFGGGFGGGGGGCGGGGGGFFFCFFGGGGAFFFFFFGCFFGFFGFGDG?FFFFGFGCDFFFGGFFFE;CFFFFCF?AEF9>C<C86??E3?
@M70528:330:000000000-K6D4P:1:1102:17569:5686 1:N:0:GTTGCGTTCA+GTTGCAGTTG
GGAGCCCCTGACATAGCATTCCCTCGATTAAATAATATAAGATTCTGACTTTTACCCCCTTCTCTGGGATTATTAATTATAGGACTTTATAAAGAAGGAGCGGGAACGGGATGAACAGTATATCCACCTTTATCAACGTTTTATCATTCAGGACCTTCAGTAGACTTAACAATTTTTTCTTTACACCTTGCAGGGATTTCTTCAATTTTAGGTGCCTTAAATTTTATTACTACAATTATTAATCTTAAAGCAAAAAACCTTTCAGCAGAAAAAATTAGACTATTTGTCTGATCAGTTATTT
+
CCCCCGGGGGGGGGGGGGGGGGGGGGGGGGGGGGGGGGGGGGGGGGGGGGGGGGGGGGGGGGGGGGGGGGGGGGGGGGGGGGGGGGGGGGGGGGGGGGGGGGGGGGGGGGGGGGGGGGGGGGGGGGGGGGGGGGGGGGGGGGGGGGGGGGGGGGGGGGGGGGGGGGGGGGGGGFGGGGGGGGGGGGGGGGGGGGGGGGGGGGGGGGGGGGCGGGGGGGGFGGGGGGGGGGFGGGFGGGGFFFFFGFGGGGGGFGFGGGFFAEFGF7CFFFFEGBFGEFFFFFGFFFFFFFFFFFFFFFFFF
@M70528:330:000000000-K6D4P:1:1102:13048:5687 1:N:0:GTTGCGTTCA+GTTGCAGTTG
GGAGCCACTGACATAGCATTCCCTCGATTAAATAATATAAGATTCTGACTTTTACCCCCTTCTCTGGGATTATTAATTATAGGACTTTATAAAGAAGGAGCGGGAACGGGATGAACAGTATATCCACCTTTATCAACGTTTTATCATTCAGGACCTTCAGTAGACTTAACAATTTTTTCTTTACACCTTGCAGGGATTTCTTCAATTTTAGGTGCCTTAAATTTTATTACTACAATTATTAATCTTAAAGCAAAAAACCTTTCAGCAGAAAAAATTAGACTATTTGTCTGATCAGTTATTT
+
CC<CCE,CFGGGGGGFGCFGFGFGFEFGGGGGGGEGGGGGGGGGGAFDEGGDEGGGGFGGGGGGGGGGGFFGGGGGGGGGGGGGGGGGEGGGGGGGGDDCDFCG@FFGGGGGEGGGGGGGGGGFFGGGGGGGGGGGGGGFGGGGGFGGGGGDEBFGGGGGFGGGGGGAFGGCGGGGGBFDFDFGGGGGGGFGGGGGFGGGGFCDFEEGFFFGGGCFFFGGCGCEFGGGGFFGGGFGGGGFFFFFGFGGFF>DFFFGG<5AF=F@E+>FFAFF/:AFEE6B?F7AFEFCF3<EEEFEFFEEE
@M70528:330:000000000-K6D4P:1:1102:8509:5688 1:N:0:GTTGCGTTCA+GTTGCAGTTG
GGAGCCCCTGACATAGCATTCCCTCGATTAAATAATATAAGATTCTGACTTTTACCCCCTTCTCTGGGATTTTAATTATAGGACTTTATAAAGAAGGAGCGGGAACGGGATGAACAGTATATCCACCTTTATCAACGTTTTATCATTCAGGACCTTCAGTAGACTTAACAATTTTTTCTTTACACCTTGCAGGGATTTCTTCAATTTTAGGTGCCTTAAATTTTATTACTACAATTATTAATCTTAAAGCAAAAAACCTTTCAGCAGAAAAAATTAGACTATTTGTCTGATCAGTTATTTT
+
CCCCCGGGGGGGGGGGGGGGGGGGGGGGGGGGGGGGGGGGGGGGGGGGGGGGGGGGGGGGGGGGGGGGGGGGGGGGGGGGGGGGGGGCFGGGGGGGG8FFGGGGGGGGGGGGGGGGGGGGGGGGGGGGGGGGGGGGGGGGGGGGGGGGGGGGGGGGGGGGGGGGGGGGGGGGGGGGGGGGGGGFGGGGGGGGGGGGGGGGGGGGGGGGGCFGEGFGGGGGGGGGGGGGGGFGGGFGGGGFFFFFGFGGGGGGFGFGGGFFFFFCEFBDFFFGGDFG3EEFFFGFFCFFCFFFFFEEFFFFE
@M70528:330:000000000-K6D4P:1:1102:11855:5708 1:N:0:GTTGCGTTCA+GTTGCAGTTG
GGAGCCCCTGACATAGCATTCCCTCGATTAAATAATATAAGATTCTGACTTTTACCCCCTTCTCTGGGATTATTAATTATAGGACTTTATAAAGAAGGAGCGGGAACGGGATGAACAGTATATCCACCTTTATCAACGTTTTATCATTCAGGACCTTCAGTAGACTTAACAATTTTTTCTTTACACCTTGCAGGGATTTCTTCAATTTTAGGTGCCTTAAATTTTATTACTACAATTATTAATCTTAAAGCAAAAAACCTTTCAGCAGAAAAAATTAGACTATTTGTCTGATCAGTTATTT
+
CCCCCGFGGGGGGGGGGGGGGGGGGGGGGGGGGGGGGGGGGGGGGGGGGGGGGGGGGGGGGGGGGGGGGGGGGGGGGGGGGGGGGGGGGGGGGGGGGGGGGGGGGGGGGGGGGFGGGGGGGGGGGGGGGGGGGGGGGGGGGGGGGGGGGGGGGGGGGGGGGGGGGGGGGGGGGGGGGGGGGGGGGGGGGGGGGGGGGGGGGGGGGGGGGGGGGGGGGGGGGGGGGGGGGGFGGGFGGGGFFFFFGFGGFGGGFGFGGGFFFFFGFGFGFFF6D;FDEFFFFFGFFFFEFFFFFFFFFFFFF
@M70528:330:000000000-K6D4P:1:1102:5935:5709 1:N:0:GTTGCGTTCA+GTTGCAGTTG
GGAGCCCCTGACATAGCATTCCCTCGATTAAATAATATAAGATTCTGACTTTTACCCCCTTCTCTGGGATTATTAATTATAGGACTTTATAAAGAAGGAGCGGGAACGGGATGAACAGTATATCCACCTTTATCAACGTTTTATCATTCAGGACCTTCAGTAGACTTAACAATTTTTTCTTTACACCTTGCAGGGATTTCTTCAATTTTAGGTGCCTTAAATTTTATTACTACAATTATTAATCTTAAAGCAAAAAACCTTTCAGCAGAAAAAATTAGACTATTTGTCTGATCAGTTATTT
+
CCCCCGGGGGGGGGGGGGGGGGGGGGGGGGGGGGGGGGGGGGGGGGGGGGGGGGGGGGGGGGGGGGGGGGGGGGGGGGGGGGGGGGGGGGGGGGGGGGGGGGGGGGGGGGGGGGGGGGGGGGGGGGGGGGGGGGGGGGGGGGGGGGGGGGGGGGGGGGGGGGGGGGGGGGGGGGGGGEGGGGGGGGGGGGGGGGGGGGGGGGGGGGGGGGFFGFGGGGGFGGGGGGGGGGFFFGFGGGGFCCFBFFGGGFGGFGFGDDAFFFFGFGFGFFFGGBFGE@E=C=DFFEFFFEEFFE<CEEEFE
@M70528:330:000000000-K6D4P:1:1102:13130:5718 1:N:0:GTTGCGTTCA+GTTGCAGTTG
GGAGCCCCTGACATAGCATTCCCTCGATTAAATAATATAAGATTCTGACTTTTACCCCCTTCTCTGGGATTATTAATTATAGGACTTTATAAAGAAGGAGCGGGAACGGGATGAACAGTATATCCACCTTTATCAACGTTTTATCATTCAGGACCTTCAGTAGACTTAACAATTTTTTCTTTACACCTTGCAGGGATTTCTTCAATTTTAGGTGCCTTAAATTTTATTACTACAATTATTAATCTTAAAGCAAAAAACCTTTCAGCAGAAAAAATTAGACTATTTGTCTGATCAGTTATTT
+
CCCCCGFGGGGGGGGGGGGGGGGGGGGGGGGGGGGGGGGGGGGGGGGGGGGGGGGGGGGGGGGGGGGGGGGGGGGGGGGGGGGGGGGGGGGGGGGGGGGGGGGGGGGGGGGGGGGGGGGGGGGGGGGGGGGGGGGGGGGGGGGGGGGGGGGGGGGGGGGGGGGGGGGGGGGGGGGGGGGGGGGGGGGCFGFGGGGGGGGGGGGGGGGGGGGGGGFGGGGFGGGGGGGGGGFGGGFGGGGFFFFFGFGFFGDGFGFGGG>FFEFGFFCGFFFEGFFGFFFFFFGFFFFFFFEFCC@EFFECE
@M70528:330:000000000-K6D4P:1:1102:20583:5719 1:N:0:GTTGCGTTCA+GTTGCAGTTG
GGACCCTGTTTTACTGTCTCTTATACACATCTCCGCGCCCACGAGACGTTGCGTTCAATCTCGTATGCCGTCTTCTGCTTGAAAAAAAAAAAATCATTAAAAGTTGAAAAAACAGCATATGTGCTAATATCCCCTATTTTTGACGGTACCAACGAAGGACGCCCCGGCTTACTCCTTGCCATCATCGTCAGTACTACTTACGATTCACACGTTGTTCGACATTGCTTCTACTCACTCACTCGTCGTCTTATTGATATCTCAGCGTTGACCACGCATCGCACCGCACTGGCTGCTACGTTTA
+
CCCCCGGGFEFFGGGGFFGGFEFGGGGGGFGGGGG,CFFGGGGGGGGGCDFGGF@FGG,CFGGGGGGGGEFFGGGGFGFGGGGGGGE>FGGF84:,5,,,<?,9,,C<,,,+8,,,BF9E9A,<8,E9<,:8,+3BB,,<,>79::6F:E<3+3+++8:,3*55>**>7*7?22?,>,B,662,,@,*6*432,,2>+2++*18*++1+0*3232*<1**:85+2409*+*00+9+*20*1)))/)1**220/**2***10))/(*,1*1):*()*((-)()).0().((((()))-(.((
@M70528:330:000000000-K6D4P:1:1102:12767:5739 1:N:0:GTTGCGTTCA+GTTGCAGTTG
GGAGCCCCTGACATAGCATTCCCTCGATTAAATAATATAAGATTCTGACTTTTACCCCCTTCTCTGGGATTATTAATTATAGGACTTTATAAAGAAGGAGCGGGAACGGGATGAACAGTATATCCACCTTTATCAACGTTTTATCATTCAGGACCTTCAGTAGACTTAACAATTTTTTCTTTACACCTTGCAGGGATTTCTTCAATTTTAGGTGCCTTAAATTTTATTACTACAATTATTAATCTTAAAGCAAAAAACCTTTCAGCAGAAAAAATTAGACTATTTGTCTGATCAGTTATTT
+
CCCCCGDGGGGGGGGGGGGGGGGGGGGGGGGGGGGGGGGGGGGGGGGGGGGGGGGGGGGGGGGGGGGGGGGGGGGGGGGGGGGGGGGGGGGGGGGGGGGGGGGGGGGGGGGGGGGGGGGGGGGGGGGGGGGGGGGGGGGGGGGGGGGGGGGGGGGGGGGGGGGGGGGGFGGGGGGGGGGGGGGGGGGGGGGGGGGGGGGGGGGGGGGGGGGGGGGGGGGGGGGGGGGGGGFGGGFGGGGFFFFFGFGGFGGGFGFGGGEFFFFGFDFGFFFGGFFFEFFFFFGFF?CEFFFFFFFFEFFFF
@M70528:330:000000000-K6D4P:1:1102:22920:5750 1:N:0:GTTGCGTTCA+GTTGCAGTTG
GGAGCCCCTGACATAGCATTCCCTCGATTAAATAATATAAGATTCTGACTTTTACCCCCTTCTCTGGGATTATTAATTATAGGACTTTATAAAGAAGGAGCGGGAACGGGATGAACAGTATATCCACCTTTATCAACGTTTTATCATTCAGGACCTTCAGTAGACTTAACAATTTTTTCTTTACACCTTGCAGGGATTTCTTCAATTTTAGGTGCCTTAAATTTTATTACTACAATTATTAATCTTAAAGCAAAAAACCTTTCAGCAGAAAAAATTAGACTATTTGTCTGATCAGTTATTT
+
CCCCCGGGGGGGGGGGGGGGGGGGGGGGGGGGGGGGGGGGGGGGGGGGGGGGGGGGGGGGGGGGGGGGGGGGGGGGGGGGGGGGGGGGGGGGGGGGGGGGGGGGGGGGGGGGGFGGGGGGGGGGGGGGGGGGGGGGGGGGGGGGGGGGGGGGGGGGGGGGGGGGGGGFFGGGGGGGGGGGGGGGGGGGGGGGGGGGGGGGGGGGGGGFGGGGGGGGGGGGGGGGGGGGGGFGGGFGGGGFFFFFGFGGGFFGFGFDDGFFFFFGFGFGFFFGGFFGFFFFEFGFFCFCFF<ECEEFFFFFF
@M70528:330:000000000-K6D4P:1:1102:13986:5779 1:N:0:GTTGCGTTCA+GTTGCAGTTG
GGAGCCCCTGACATAGCATTCCCTCGATTAAATAATATAAGATTCTGACTTTTACCCCCTTCTCTGGGATTATTAATTATAGGACTTTATAAAGAAGGAGCGGGAACGGGATGAACAGTATATCCACCTTTATCAACGTTTTATCATTCAGGACCTTCAGTAGACTTAACAATTTTTTCTTTACACCTTGCAGGGATTTCTTCAATTTTAGGTGCCTTAAATTTTATTACTACAATTATTAATCTTAAAGCAAAAAACCTTTCAGCAGAAAAAATTAGACTATTTGTCTGATCAGTTATTT
+
CCCCCGGGGGGGGGGGGGGGGGGGGGGGGGGGGGGGFGGGGGGGGGGGGGGGGGGGGGGGGGGGGGGGGGGGGGGGGGGGGGGGGGGGGGGGGGGFGGGGGGGGGGGGGGGGGGGGGGGGGGGGGGGGGGGGGGGGGGGGGGGGGGGGGGGGGGGGGGGGGFFGGGGGGGGGGGGGGGGGGGGGFGGGGDGGFGGGFGGGGGGFGGGGGGGGGCEGGGGGGGFGGGGGGFFFGGFGGGGFFFFFGFGFGGGF>GFGGGDFFFFGFGCCFFFFG@FGFF<=C=DFFEF3?CEECCEFFFFFE
@M70528:330:000000000-K6D4P:1:1102:26244:5780 1:N:0:GTTGCGTTCA+GTTGCAGTTG
GGAGCCCCTGACATAGCATTCCCTCGATTAAATAATATAAGATTCTGACTTTTACCCCCTTCTCTGGGATTATTAATTATAGGACTTTATAAAGAAGGAGCGGGAACGGGATGAACAGTATATCCACCTTTATCAACGTTTTATCATTCAGGACCTTCAGTAGACTTAACAATTTTTTCTTTACACCTTGCAGGGATTTCTTCAATTTTAGGTGCCTTAAATTTTATTACTACAATTATTAATCTTAAAGCAAAAAACCTTTCAGCAGAAAAAATTAGACTATTTGTCTGATCAGTTATTT
+
CCCCCGGGGGGGGGGGGGGGGGGGGGGGGGGGGGGGGGGGGGGGGGGGGGGGGGGGGGGGGGGGGGGGGGGGGGGGGGGGGGGGGGGGGGGGGGGGGGGGGGGGGGGGGGGGGGGGGGGGGGGGGGGGGGGGGGGGGGGGGGGGGGGGGGGGGGGGGGGGGGGGGGGFGGGGGGGGGGGGGGGGGGGGGGGGGGGGGGGGGGGGGGGGGGGGGGGGGGGGGGGGGGGGGCFGGGFGGGGFFFFFGFGFGFGGFGFGGGFFFFAGFGFGF;FCGFFGFFFFFFGFFFFCCCEF3?EFEEFFF
@M70528:330:000000000-K6D4P:1:1102:6776:5782 1:N:0:GTTGCGTTCA+GTTGCAGTTG
GGAGCCCCTGACATAGCATTCCCTCGATTAAATAATATAAGATTCTGACTTTTACCCCCTTCTCTGGGATTATTAATTATAGGACTTTATAAAGAAGGAGCGGGAACGGGATGAACAGTATATCCACCTTTATCAACGTTTTATCATTCAGGACCTTCAGTAGACTTAACAATTTTTTCTTTACACCTTGCAGGGATTTCTTCAATTTTAGGTGCCTTAAATTTTATTACTACAATTATTAATCTTAAAGCAAAAAACCTTTCAGCAGAAAAAATTAGACTATTTGTCTGATCAGTTATTT
+
CCCCCGGGGGGGGGGGGGGGGGGGGGGGGGGGGGGGGGGGGGGGGGGGGGGGGGGGGGGGGGGGGGGGGGGGGGGGGGGGGGGGGGGGGGGGGGGGGGGGGGGGGGGGGGGGGGGGGGGGGGGGGGGGGGGGGGGGGGGGGGGGGGGGGGGGGGGGGGGGGGGGGGGGGGGGGGFGGGGGGGGGGGGGGGGGGGGGGGGGGGGGGGGGGGGFGGGGGGGFGGGGGGGGGGFGGGFGGGGFFFFFGFGGGGGGFGFGGGFFFEFFFFCFFFFGGFFGAEFFFFGFFFFF?ECEFFFFFFFFF
@M70528:330:000000000-K6D4P:1:1102:19853:5785 1:N:0:GTTGCGTTCA+GTTGCAGTTG
GGAGCCCTGTTTTCCTGTCTCTTATACACATCTCCGAGCCCACGAGACGTTGCGTTCAATCTCGTATGCCGTCTTCTGCTTGAAAAAAAAAAACAGGCCATTAGTCCCCTTCACATATTTTTTTCACCCCACATGAAGAATTATCACCCTGGTACCTCTGTCTGCTGTTCAATCTTTCTTGTGCACCCTGCACATTCTCATACACATCTTGCATACTCATATTTTCTATCGACCAGTTCATATCTTTCATCACACTACAATTCTTAGACACCACATCAAGCATATCTGTTGAAACTCATTT
+
CCCCCGGFGFFFGAFGGGGGGGGGGGGCFGGGGGGGGGGGGGGGGGDGCGGGGGFFGFDCFFFGGGGGGGGGGGGGGGGGGGGGGEF+FGGG>8,,:++,,,,5,,,,,4,4,,5,,,,,8,++:,,5:++++,,,,:,,,,,,,,,,,+,6,,@<,@,,,,3,,,,,,:,,33@=,@,,,34,,,,*67,@E9,,,2,6,35:22>,2,,26<9444>,,,,4@,,,+,24)1)22++++1+1+++3=7++**/00*)*+)++)+)+1*8**()*,.)*,)***.*-.-)))))..)-).
@M70528:330:000000000-K6D4P:1:1102:11306:5788 1:N:0:GTTGCGTTCA+GTTGCAGTTG
GGAGCCCCTGACATAGCATTCCCTCGATTAAATAATATAAGATTCTGACTTTTACCCCCTTCTCTGGGATTATTAATTATAGGACTTTATAAAGAAGGAGCGGGAACGGGATGAACAGTATATCCACCTTTATCAACGTTTTATCATTCAGGACCTTCAGTAGACTTAACAATTTTTTCTTTACACCTTGCAGGGATTTCTTCAATTTTAGGTGCCTTAAATTTTATTACTACAATTATTAATCTTAAAGCAAAAAACCTTTCAGCAGAAAAAATTAGACTATTTATCTGATCAGTTATTT
+
CCCCCG@FGGGGGGGGGGGGGGGGGGGGGGGGGGGGGGGGGGGGGGGGGGGGGGGGGGGGGGGGGGGGGGGGGGGGGGGGGGGGGFGGFGGGGGGGGGGGGGGCFFGGGGGGGGGGGGGGGGGGGGGGGGGGGGGGGGGGGGGGGGGGGGGGGGEGGGGGGGGGGGGGGGGGGGGGGGGGGGGFGGDGGGGGGGGGGGGGGGGGGGGGGGGGGGGGGGGGGGGGGGGGGGFGGGFGGGGFFFFFGFGGGFDGFGFGGGFF4@FGFFFGFFFGGBFDEFFFEFFFF<FFFCFFFFFEFFFEF
@M70528:330:000000000-K6D4P:1:1102:13969:5789 1:N:0:GTTGCGTTCA+GTTGCAGTTG
GGAGCCCCTGACATAGCATTCCCTCGATTAAATAATATAAGATTCTGACTTTTACCCCCTTCTCTGGGATTATTAATTATAGGACTTTATAAAGAAGGAGCGGGAACGGGATGAACAGTATATCCACCTTTATCAACGTTTTATCATTCAGGACCTTCAGTAGACTTAACAATTTTTTCTTTACACCTTGCAGGGATTTCTTCAATTTTAGGTGCCTTAAATTTTATTACTACAATTATTAATCTTACAGCAAAACACCTTTCAGCAGAAAAAATTAGACTATTTGTCTGATCAGTTATTT
+
CCCCCEGGGGGGGGGCFFGGGGGGGGGGGGGGGGGFEFGGGGGGGGGGGDGFGGGGGGGGGGGGGGCEEFFGGGGFGFFGAFGGGGGGGGGGGGGFGG?FFGGGDGGECGGGGGCGGGGGGGFGAFGGFFFEGGGGGGFGF:FGGFFGFDFAFFFFGGGGGF,5FFF9BFGGGGGGFGGDFGFGGGGGGGGGG?EFFEFGGGGGG;CGGGG?FFGGFGFFGFGGFCEGFDFGGGAFGFGFFFFFGFG+:29;FFF4DCDFFE6F?F=*8)):C>FG)6?FFB+AFE7??C<34?7CF5CCC
@M70528:330:000000000-K6D4P:1:1102:15016:5804 1:N:0:GTTGCGTTCA+GTTGCAGTTG
GGAGCCCCTGACATAGCATTCCCTCGATTAAATAATATAAGATTCTGACTTTTACCCCCTTCTCTGGGATTATTAATTATAGGACTTTATAAAGAAGGAGCGGGAACGGGATGAACAGTATATCCACCTTTATCAACGTTTTATCATTCAGGACCTTCAGTAGACTTAACAATTTTTTCTTTACACCTTGCAGGGATTTCTTCAATTTTAGGTGCCTTAAATTTTATTACTACAATTATTAATCTTAAAGCAAAAAACCTTTCAGCAGAAAAAATTAGACTATTTGTCTGATCAGTTATTT
+
CCCCCGGGGGGGGGGGGGGGGGGGGGGGGGGGGGGGGGGGGGGGGGGGGGGGGGGGGGGGGGGGGGGGGGGGGGGGGGGGGGGGGGGGGGGGGGGGGGGGGGGGGGGGGGGGGGGGGGGGGGGGGGGGGGGGGGGGGGGGGGGGGGGGGGGGGGGGGGGGGGCGGGGGGGGGGGGGGGGGGGGGGGGGGGGGGGGGGGGGGGGGGGGGGGGGGGGGGGGGGGGGGGGGGGFGGGFGGDFFFFFFGFGGGGFGFGFCDGFFFFFGFFFGFFFGGFFGFFFFFFGFFFFEEFFFFF@?CFF3?
@M70528:330:000000000-K6D4P:1:1102:22075:5811 1:N:0:GTTGCGTTCA+GTTGCAGTTG
GGAGCCCCTGACATAGCATTCCCTCGATTAAATAATATAAGATTCTGACTTTTACCCCCTTCTCTGGGATTATTAATTATAGGACTTTATAAAGAAGGAGCGGGAACGGGATGAACAGTATATCCACCTTTATCAACGTTTTATCATTCAGGACCTTCAGTAGACTTAACAATTTTTTCTTTACACCTTGCAGGGATTTCTTCAATTTTAGGTGCCTTAAATTTTATTACTACAATTATTAATCTTAAAGCAAAAAACCTTTCAGCAGAAAAAATTAGACTATTTGTCTGATCAGTTATTT
+
CCCCCGGGGGGGGGGGGGGGGGGGGGGGGGGGGGGGGGGGGGGGGGGGGGGGGGGGGGGGGGGGGGGGGGGGGGGGGGGGGGGGGGGGGGGGGGGGGGGGGGGGGGGGGGGGGGGGGGGGGGGGGGGGGGGGGGGGGGGGGGGGGGGGGGGGGGGGGGGGGGGGGGGFFGGGGGGGGGGGGGGGGGGGGGGGFGGGGGGGGGGGGGGGGGG?GGGGGGGGGGGGGGGGGFFFGGFGGGGFFFFFGFGGFGGGFGFFDGFFFFFG<>EG;FFGGFFGFEFFFFGFFFCCE?<CCEFFECCCC
@M70528:330:000000000-K6D4P:1:1102:15470:5819 1:N:0:GTTGCGTTCA+GTTGCAGTTG
GGAGCCCCTGACATAGCATTCCCTCGATTAAATAATATAAGATTCTGACTTTTACCCCCTTCTCTGGGATTATTAATTATAGGACTTTATAAAGAAGGAGCGGGAACGGGATGAACAGTATATCCACCTTTATCAACGTTTTATCATTCAGGACCTTCAGTAGACTTAACAATTTTTTCTTTACACCTTGCAGGGATTTCTTCAATTTTAGGTGCCTTAAATTTTATTACTACAATTATTAATCTTAAAGCAAAAAACCTTTCAGCAGAAAAAATTAGACTATTTGTCTGATCAGTTATTT
+
CCCCCGGGGGGGGGGGGGGGGGGGGGGGGGGGGGGGGGGGGGGGGGGGGGGGGGGGGGGGGGGGGGGGGGGGGGGGGGGGGGGGGGGGGGGGGGGGGGGGGGGGGGGGGGGGGGGGGGGGGGGGGGGGGGGGGGGGGGGGGGGGGGGGGGGGGGGGGGGGGGGGGGGGGGGGGGGGGGGGGGGGGGGGGGGGGGGGGGGGGGGGFGGGGGGGGGGGGGGGGGGGGGGGGGFGGGFGGGGFFFFFFFGGGGFGFGFGGGFFFFFGFGFGFFFGGFFF@@EFCFFFFEFEEEFFFFE<ECE?C
@M70528:330:000000000-K6D4P:1:1102:19171:5821 1:N:0:GTTGCGTTCA+GTTGCAGTTG
GGAGCCCCTGACATAGCATTCCCTCGATTAAATAATATAAGATTCTGACTTTTACCCCCTTCTCTGGGATTATTAATTATAGGACTTTATAAAGAAGGAGCGGGAACGGGATGAACAGTATATCCACCTTTATCAACGTTTTATCATTCAGGACCTTCAGTAGACTTAACAATTTTTTCTTTACACCTTGCAGGGATTTCTTCAATTTTAGGTGCCTTAAATTTTATTACTACAATTATTAATCTTAAAGCAAAAAACCTTTCAGCAGAAAAAATTAGACTATTTGCCTGATCAGTTATTT
+
CCCCCGGGGGGGGGGGGGGGGGGGGGGGGGGGGGGGGGGGGGGGGGGGGGGGGGGGGGGGGGGGGGGGGGGGGGGGGGGGGGGGGGGGGGGGGGGGGGGGGGGGGGGGGGGGGGGGGGGGGGGGGGGGGGGGGGGGGGGGGGGGGGGGGGGGGGGGGGGGGGGGGGGGGGGGGGGGGGGGGGGGGGGGGGGGGGGGGGGGGGGGGGGGGGGGGGGGGGGGGGGGGGGGGGFGGGFGGGGFFFFFGFGGGGGGFGFGGGFFFFFG?FFGFFFGGFFGEFEFFFGFFF6AEFFFFFFFECFFF
@M70528:330:000000000-K6D4P:1:1102:15002:5821 1:N:0:GTTGCGTTCA+GTTGCAGTTG
GGAGCCCCTGACATAGCATTCCCTCGATTAAATAATATAAGATTCTGACTTTTACCCCCTTCTCTGGGATTATTAATTATAGGACTTTATAAAGAAGGAGCGGGAACGGGATGAACAGTATATCCACCTTTATCAACGTTTTATCATTCAGGACCTTCAGTAGACTTAACAATTTTTTCTTTACACCTTGCAGGGATTTCTTCAATTTTAGGTGCCTTAAATTTTATTACTACAATTATTACTCTTAAAGCAAAAAACCTTTCAGCAGAAAAAATTAGACTATTTGTCTGATCAGTTATGT
+
CCCCCGGGGGGGG<CEGGGGGGGA<@;FGGGGGGGGFG9C@FFFGFCFFEFGGFGGGGGGCG<FFGGGGGGGGAFGGGCFEFFGGGGGCFGGFDFG8FEEGGGGGGGGGGGGEGGFGGDFCFDFAFGGGGDFGF?EFDGGGGGGGFGGGGGCFGGGEFGGEEFEGGGGDGCFDEEFEEGAE;ADB9DFGGDGGG6+@DEC9>DGAFFGGAC,@32AFFFGGGA7ECFGGGFFGGF988E+B+=9C+CB92A*3;AGDDBFF4BC5D=6FAF,?1A*7;3*9A:CF3;)<?CFCC39)1?)9
@M70528:330:000000000-K6D4P:1:1102:23686:5832 1:N:0:GTTGCGTTCA+GTTGCAGTTG
GGAGCCCCTGACATAGCATTCCCTCGATTAAATAATATAAGATTCTGACTTTTACCCCCTTCTCTGGGATTATTAATTATAGGACTTTATAAAGAAGGAGCGGGAACGGGATGAACAGTATATCCACCTTTATCAACGTTTTATCATTCAGGACCTTCAGTAGACTTAACAATTTTTTCTTTACACCTTGCAGGGATTTCTTCAATTTTAGGTGCCTTAAATTTTATTGCTACAATTATTAATCTTAAAGCAAAAAACCTTTCAGCAGAAAAAATTAGACTATTTGTCTGATCAGTTATTT
+
CCCCCGGGGGGGGGGGGGGGGGGGGGGGGGGGGGGGGGGGGGGGGGGGGGGGGGGGGGGGGGGGGGGGGGGGGGGGGGGGGGFGGGGGGGGGGGGGGGGGGGGGGGGGGGGGGGGGGGGGGGGGGFGGGGGGGGGGGGGGGGGGGGGGGGGGGGGGGGGGGGGGGGGGGGGGGGGGGGGGGGGGGGGGGGGGGGGGGGGGGGGGCFGGGGGGGGGGGGGGFGGGGFGGGFFGGFFGGGGFFFFFGFGGGGGGFGFGDGFFFFFGFGFGFFFGGBFC<36=;FFFFECCECFCCC@ECEFFF
@M70528:330:000000000-K6D4P:1:1102:12110:5837 1:N:0:GTTGCGTTCA+GTTGCAGTTG
GGAGCCCCTGACATAGCATTCCCTCGATTAAATAATATAAGATTCTGACTTTTACCCCCTTCTCTGGGATTATTAATTATAGGACTTTATAAAGAAGGAGCGGGAACGGGATGAACAGTATATCCACCTTTATCAACGTTTTATCATTCAGGACCTTCAGTAGACTTAACAATTTTTTCTTTACACCTTGCAGGGATTTCTTCAATTTTAGGTGCCTTAAATTTTATTACTACAATTATTAATCTTAAAGCAAAAAACCTTTCAGCAGAAAAAATTAGACTATTTGTCTGATCATTTATTT
+
CCCCCGEGGGGGGGGGGGGGGGGGGGGGGGGGGGGGGGGGGGGGGGGFGGGGGGGGGGGGGGGGGGGGGGGGGGGGGGGGGGGGGGGGGGGGGGGGGGGGGGGGGGGGGGGGGGGGGGGGGGGGGGGGGGGGFGGGGGGGGGGGGGGGGGGGGGGGGGGGGGGGGGGGGGGGGGGGGGGGGGGGGGGGGGGGGGGGGGGGGGGGGGGGGGGGGGGGGGGGGGGGGGGGGGFGCFFGGGGFFFFFGFGG?FGGFGFFCDDFFFFFFGFGFFFFF@FGEEEFEFGFFFFFEFEFFFFFFFFFE
@M70528:330:000000000-K6D4P:1:1102:15466:5838 1:N:0:GTTGCGTTCA+GTTGCAGTTG
GGAGCCCCTGACATAGCATTCCCTCGATTAAATAATATAAGATTCTGACTTTTACCCCCTTCTCTGGGATTATTAATTATAGGACTTTATAAAGAAGGAGCGGGAACGGGATGAACAGTATATCCACCTTTATCAACGTTTTATCATTCAGGACCTTCAGTAGACTTAACAATTTTTTCTTTACACCTTGCAGGGATTTCTTCAATTTTAGGTGCCTTAAATTTTCTTACTACAATTATTAATCTTAAAGCAACAAACCTTTCAGCAGAAAAAATTAGACTATTTGTCTGATCAGTTATTT
+
CCCCCGGGGGFGGGGGGGGGGGGGGGGGGDGGFGGFEFEFGGGGGGGGGGGGGGGGGGGGGGGGGGCGG<EFFGGGGGGGGGGGGGGGGGCGGGGGGGGGGFGGGGGCGGGGGGGGGGGGGGFGGGGFGGGGGGGGGGDGGCAFGGGGFFGFFG7ECFFGGGF9FGGGGGGGGGGGGGGGGGGGGGFGGGGGGGED>DECEGGGGD9F7,DGGGCCFF:FGGGCA,=<FA;CGFFGFCGFFFFCGFG+<D>GF*;?FGFFB=+218@CFFA6C0AFE@FFFFFF@5F?EE<))9=C57?CE
@M70528:330:000000000-K6D4P:1:1102:27272:5839 1:N:0:GTTGCGTTCA+GTTGCAGTTG
GGAGCCCCTGACATAGCATTCCCTCGATTAAATAATATAAGATTCTGACTTTTACCCCCTTCTCTGGGATTATTAATTATAGGACTTTATAAAGAAGGAGCGGGAACGGGATGAACAGTATATCCACCTTTATCAACGTTTTATCATTCAGGACCTTCAGTAGACTTAACAATTTTTTCTTTACACCTTGCAGGGATTTCTTCAATTTTAGGTGCCTTAAATTTTATTACTACAATTATTAATCTTAAAGCAAAAAACCTTTCAGCAGAAAAAATTAGACTATTTGTCTGATCAGTTATTT
+
CCCCCGGGGGGGGGGGGGGGGGGGGGGGGGGGGGGGGGGGGGGGGGGGGGGGGGGFGGGGGGGGGGGGGGGGGGGDGGGGGGGGGGGGGGGGGGG@FFGGGGGGGGFGGGEGGGGGGGGGGGGGGGGGGGGGGGGGGGGGGGGGGGGGGGGGGFGGGGGGGGGGGGGFFGGFGGGGGGGGGGGGGGGGGGG<FFGFFGFGGGGG7EGGGAFCFCF6EGFGCFGGGAFFFFEFDGFGGFFFF>FFFFGCBFGDFGAGDGAFFEFGFCEGFFAFFFFFEFEFFFFFF?A?EE<?C?3<<EFFF
@M70528:330:000000000-K6D4P:1:1102:22590:5844 1:N:0:GTTGCGTTCA+GTTGCAGTTG
GGAGCCCCAGACATAGCATTCCCTCGATTAAATAATATAAGATTCTGACTTTTACCCCCTTCTCTGGGATTATTAATTATAGGACTTTATAAAGAAGGAGCGGGAACGGGATGAACAGTATATCCACCTTTATCAACGTTTTATCATTCAGGACCTTCAGTAGACTTAACAATTTTTTCTTTACACCTTGCAGGGATTTCTTCAATTTTAGGTGCCTTAAATTTTATTACTACAATTATTAATCTTAAAGCAAAAAACCTTTCAGCAGAAAAAATTAGACTATTTGTCTGATCAGTTATTT
+
CCCCCGGGGGGGGGGGGGGGGGGGGGGGGGGGGGGGGGGGGGGGGGGGGGGGGGGGGGGGGGGGGGGGGGGGGGGGGGGGGGGGGGGGGGGGGGGGGGGGGGGGGGGGGGGGGFGGGGGGGGGGGGGGGGGGGGGGGGGGGGGGGGGGGGGGGGGGGGGGGGGGGGGGGGGGGGGGGGGGGGGGGGGGGGGGGGGGGGGGGGGGGGGGGGGGGGGGGGGGGGGGGGGGGGFGGGFGGGGFFFFFGFGGGGGGFGFGGGFFFFFGFFEGFFFGGFFCEEEF4FGFFFFEECCECFFEFFFFF
@M70528:330:000000000-K6D4P:1:1102:19180:5855 1:N:0:GTTGCGTTCA+GTTGCAGTTG
GGAGCCCCTGACATAGCATTCCCTCGATTAAATAATATAAGATTCTGACTTTTACCCCCTTCTCTGGGATTATTAATTATAGGACTTTATAAAGAAGGAGCGGGAACGGGATGAACAGTATATCCACCTTTATCAACGTTTTATCATTCAGGACCTTCAGTAGACTTAACAATTTTTTCTTTACACCTTGCAGGGATTTCTTCAATTTTAGGTGCCTTAAATTTTATTACTACAATTATTAATCTTAAAGCAAAAAACCTTTCAGCAGAAAAAATTAGACTATTTGTCTGATCAGTTATTT
+
CCCCCGGGGGGGGGGGGGGGGGGGGGGGGGGGGGGGGGGGGGGGGGGGGGGGGGGGGGGGGGGGGGGGGGGGGGGGGGGGGGGGGGGGGGGGGGGGGGGGGGGGGGGGGGGGGGGGGGGGGGGGGGGGGGGGGGGGGGGGGGGGGGGGGGGGGGGGGGGGGGGGGGGGGGGGGGGGGGGGGGGGGGGGGGGGGGGGGGGGGGGGGGGGGGGGGGGGGGGGGGGGGGGGGGFGGGFGGGGFFFFFGFGGGGGGFGFGGGFFFFFGFGFGFFFGGFFGFFEFEFGFFFFFFCEFFFFFFFFFF
@M70528:330:000000000-K6D4P:1:1102:22666:5856 1:N:0:GTTGCGTTCA+GTTGCAGTTG
GGAGCCCCTGACATAGCATTCCCTCGATTAAATAATATAAGATTCTGACTTTTACCCCCTTCTCTGGGATTATTAATTATAGGACTTTATAAAGAAGGAGCGGGAACGGGATGAACAGTATATCCACCTTTATCAACGTTTTATCATTCAGGACCTTCAGTAGACTTAACAATTTTTTCTTTACACCTTGCAGGGATTTCTTCAATTTTAGGTGCCTTAAATTTTATTACTACAATTATTAATCTTAAAGCAAAAAACCTTTCAGCAGAAAAAATTAGACTATTTGTCTGATCAGTTATTT
+
CCCCCGGGGGGGGGGGGGGGGGGGGGGGGGGGGGGGGGGGGGGGGGGGGGGGGGGGGGGGGGGGGGGGGGGGGGGGGGGGGGGGGGGGGGGGGGGGGGGGGGGGGGGGGGGGGGGGGGGGGGGGGGGGGGGGGGGGGGGGGGGGGGGGGGGGGGGGGGGGGGGGGGGGGGGGGGGGGGGGGGGGGGGGGGGGGGGGGGGGGGGGGGGGGGGGGGGGGGGGGGGGGGGGGF>EGGFGGGGFFFFFGFGGGGGGFGFGGGFFFFFGFFEGFFFGGFFFE;EFCFGFFFFFEE<ECEEEFFFFF
@M70528:330:000000000-K6D4P:1:1102:10766:5857 1:N:0:GTTGCGTTCA+GTTGCAGTTG
GGAGCCCCTGACATAGCATTCCCTCGATTAAATAATATAAGATTCTGACTTTTACCCCCTTCTCTGGGATTATTAATTATAGGACTTTATAAAGAAGGAGCGGGAACGGGATGAACAGTATATCCACCTTTATCAACGTTTTATCATTCAGGACCTTCAGTAGACTTAACAATTTTTTCTTTACACCTTGCAGGGATTTCTTCAATTTTAGGTGCCTTAAATTTTATTACTACAATTATTAATCTTAAAGCAAAAAACCTTTCAGCAGAAAAAATTAGACTATTTGTCTGATCAGTTATTT
+
CCCCCGGGGGGGGGGGGGGGGGGGGGGGGGGGGGGGGGGGGGGGGGGGGGGGGGGGGGGGGGGGGGGGGGGGGGGGGGGGGGGGGGGGGGGGGGGGGGGDGGGGGGGGGGGGGGGGGGGGGGGGGGGGGGGGGGGGGGGGGGGGGGGGGGGGGGGGGGGGGGGGGGGGGGGGGGGGGGGGGGGGGGGGGGGGGGGGGGGGGGGGGGGGGGGGGGGGGGGGGGGGGGGGGGFGGGFGGGGFFFFFGFGGGGGGFFFGGGFFFFFGFGFGFFFGGBFFEEFFFFGFFFFFFFEFFF@FFF?EE
@M70528:330:000000000-K6D4P:1:1102:8840:5868 1:N:0:GTTGCGTTCA+GTTGCAGTTG
GGAGCCCCTGACATAGCATTCCCTCGATTAAATAATATAAGATTCTGACTTTTACCCCCTTCTCTGGGATTATTAATTATAGGACTTTATAAAGAAGGAGCGGGAACGGGATGAACAGTATATCCACCTTTATCAACGTTTTATCATTCAGGACCTTCAGTAGACTTAACAATTTTTTCTTTACACCTTGCAGGGATTTCTTCAATTTTAGGTGCCTTAAATTTTATTACTACAATTATTAATCTTAAAGCAAAAAACCTTTCAGCAGAAAAAATTAGACTATTTGTCTGATCAGTTATTT
+
CCCCCGGGGGGGGGGGGGGGGGGGGGGGGGGGGGGGGGGGGGGGGGGGGGGGGGGGGGGGGGGGGGGGGGGGGGGGGGGGGGGGGGGGGGFGGGGGGGGGGGDGGGGGGGGGGGGGGGGDFFGGGGGGGGGGGGGGGGGGGGGGGGGGGGGGGGGGGGGGGGGGGGGGGGGGGGGGGGGGGGGGGGGGGGGGGDGGGGGGGGGGGGGGGGGGGGGGGGGGGGGGGGGGGGFCGGFGGGGFFFFFGFGGGCGGFGFGGGFFFFFGFGFGAFFGGFFGEFFFFFGFFEFEF?EFFFFFFFFFF
@M70528:330:000000000-K6D4P:1:1102:26132:5871 1:N:0:GTTGCGTTCA+GTTGCAGTTG
GGAGCCCCTGACATAGCATTCCCTCGATTAAATAATATAAGATTCTGACTTTTACCCCCTTCTCTGGGATTATTAATTATAGGACTTTATAAAGAAGGAGCGGGAACGGGATGAACAGTATATCCACCTTTATCAACGTTTTATCATTCAGGACCTTCAGTAGACTTAACAATTTTTTCTTTACACCTTGCAGGGATTTCTTCAATTTTAGGTGCCTTAAATTTTATTACTACAATTATTAATCTTAAAGCAAAAAACCTTTCAGCAGAAAAAATTAGACTATTTGTCTGATCAGTTATTT
+
CCCCCGGGGGGGGGGGGGGGGGGGGGGGGGGGGGGGGGGGGGGGGGGGGGGGGGGGGGGGGGGGGGGGGGGGGGGGGGGGGGGGGGGGGGGGGGGGGGGGGGGGGGGGGGGGGGGGGGGGGGGGGGGGGGGGGGGGGGGGGGGGGGGGGGGGGGGGGGGGGGGGGGGGGGGGGGGGGGGGGGGGGGGGGGGGGGGGGGGGGGGGGGGGGGGGGGGGGGGGGGGGGGGGGGFGGGAGGGGFFFFFGFGGGGGGFGFGGGFFFE=CCFEGFFFGG9FFF@EF?AGFF?FFEC3737<EECEEE
@M70528:330:000000000-K6D4P:1:1102:6854:5876 1:N:0:GTTGCGTTCA+GTTGCAGTTG
GGAGCCCCTGACATAGCATTCCCTCGATTAAATAATATAAGATTCTGACTTTTACCCCCTTCTCTGGGATTATTAATTATAGGAATTTATAAAGAAGGAGCGGGAACGGGATGAACAGTATATCCACCTTTATCAACGTTTTATCATTCAGGACCTTCAGTAGACTTAACAATTTTTTCTTTACACCTTGCAGGGATTTCTTCAATTTTAGGTGCCTTAAATTTTATTACTACAATTATTAATCTTAAAGCAAAAAACCTTTCAGCAGAAAAAATTAGACTATTTGTCTGATCAGTTATTT
+
CCCCCGGGGGGGGGGGGGGGGGGGGGGGGGGGGGGGGGGGGGGGGGGGGGGGGGGGGGGGGGGGGGGGGGGGGGGGGGGGGGGGGGGGGGGGGGGGGGGGGGGGGGGGGGGGGGGGGGGGGGGGGGGGGGGGGGGGGGGGGGGGGGGGGGGGGGGGGGGGGGGGGGGGGGGGGGGGGGGGGGGGGGGGGGGGGGGGGGGGGGGGGGGGGGGGGGGGGGGGGGGGGGGGGGFGGGFGGGGFFFFFGFGGGGGGFGFGGGFFFFFGFGFGFFFGGFFGFFFFFFGFFFFCFFFFFF<CEFFFF
@M70528:330:000000000-K6D4P:1:1102:13212:5883 1:N:0:GTTGCGTTCA+GTTGCAGTTG
GGAGCCCCTGACATAGCATTCCCTCGATTAAATAATATAAGATTCTGACTTTTACCCCCTTCTCTGGGATTATTAATTATAGGACTTTATAAAGAAGGAGCGGGAACGGGATGAACAGTATATCCACCTTTATCAACGTTTTATCATTCAGGACCTTCAGTAGACTTAACAATTTTTTCTTTACACCTTGCAGGGATTTCTTCAATTTTAGGTGCCTTAAATTTTATTACTACAATTATTAATCTTAATGCAAAAAACCTTTCAGCAGAAAAAATTATACTATTTGTCTGATCAGTTATTT
+
CCCCCG<BDGGGGGGGGGGGGF@<FCCEDFEFGGFFFGGAE<FCFFGFFCFDFFFGFGGECD<@EFFGEG8EFGGFFDEEGGGGGGGGGGGFFFGGGGCEFGGDGGFFCFFGG8EFC<EFGGG<AFEFDFFFAGEFFCFFEC9@,E9EEFGFGFFFGGGCEFGCDF;,EFFEGGFFCFGFFFGGGCC@DC,3EF6+>DGGGGGGGGGCFFG6D97C9E9<,>FGCAFGGFA:@C*75=@CFFA6CFFG,=+:+23*CG4AFFF>4@@CFA)CF0A<A)9@?FGFF?F3?E4?>?).)957?
@M70528:330:000000000-K6D4P:1:1102:10349:5896 1:N:0:GTTGCGTTCA+GTTGCAGTTG
GGAGCCCCTGACATAGCATTCCCTCGATTAAATAATATAAGATTCTGACTTTTACCCCCTTCTCTGGGATTATTAATTATAGGACTTTATAAAGAAGGAGCGGGAACGGGATGAACAGTATATCCACCTTTATCAACGTTTTATCATTCAGGACCTTCAGTAGACTTAACAATTTTTTCTTTACACCTTGCAGGGATTTCTTCAATTTTAGGTGCCTTAAATTTTATTACTACAATTATTAATCTTAAAGCAAAAAACCTTTCAGCAGAAAAAATTAGACTATTTGTCTGATCAGTTATTT
+
CCCCCGGGGGGGGGGGGGGGGGGGGGGGGGGGGGGGGGGGGGGGGGGGGGGGGGGGGGGGGGGGGGGGGGGGGGGGGGGGGGGGGGGGGGGGGGGGGGGGGGGGGGGGGGGGGGGGGGGGGGGGGGGGGGGGGGGGGGGGGGGGGGGGGGGGGGGGGGGGGGGGGGGGGGGGGGGGGGGGGGGGDGGGGGGFGGGGGGGGGGGGGGGGGGGGGGGGGGGGGGGGGGGGGGFFFFFGGGGFFFFFGFGGCGFFFFFGGGFFFFFGFGFGFFFGGFFGE@<BEFGFFCFEEFFFFFFFFFFFE
@M70528:330:000000000-K6D4P:1:1102:8719:5909 1:N:0:GTTGCGTTCA+GTTGCAGTTG
GGAGCCCCTGACATAGCATTCCCTCGATTAAATAATATAAGATTCTGACTTTTACCCCCTTCTCTGGGATTATTAATTATAGGACTTTATAAAGAAGGAGCGGGAACGGGATGAACAGTATATCCACCTTTATCAACGTTTTATCATTCAGGACCTTCAGTAGACTTAACAATTTTTTCTTTACACCTTGCAGGGATTTCTTCAATTTTAGGTGCCTTAAATTTTATTACTACAATTATTAATCTTAAAGCAAAAAACCTTTCAGCAGAAAAAATTAGACTATTTGTCTGATCAGTTATTT
+
CCCCCGGFGGGGGGGGFDGGGGGGGEDGGGFGGGGGFGGFDGGGGGGGGGGGGGGGGGGGGGGGGGGGFGGGGGGGGGGGGGGGGGGGGGGGGGGGGGGGGGDGGGGGGGGGGGGFGGGGGFDFGGGGFGGGGGGGGGGGGGGGGGFF?FFGGGGGGGGGFGGAEEF9FFGGGGGGGGGGGGGGGGGGG;DD@FGBFGGFGGGGGGGFGGGGGGGGGGGC:BFGGGGGGFFGG?CFGGGFFFFFF>@FGFGGFGFGGDFFFEAFFCCC8AFFGFFGA)7FFFGCC3ACCC9CCE<E<ECEF
@M70528:330:000000000-K6D4P:1:1102:20478:5911 1:N:0:GTTGCGTTCA+GTTGCAGTTG
GGAGCCCCTGACATAGCATTCCCTCGATTAAATAATATAAGATTCTGACTTTTACCCCCTTCTCTGGGATTATTAATTATAGGACTTTATAAAGAAGGAGCGGGAACGGGATGAACAGTATATCCACCTTTATCAACGTTTTATCATTCAGGACCTTCAGTAGACTTAACAATTTTTTCTTTACACCTTGCAGGGATTTCTTCAATTTTAGGTGCCTTAAATTTTATTACTACAATTATTAATCTTAAAGCAAAAAACCTTTCAGCAGAAAAAATTAGACTATTTGTCTGATCAGTTATTT
+
CCCCCGGGGGGGGGGGGGGGGGGGGGGGGGGGGGGGGGGGGGGGGGGGGGGGGGGGGGGGGGGGGGGGGGGGGGGGGGGGGGGGGGGGGGGGGGFGGGGGGGGGGGGGGGGGGFGGGGGGGGGGGGGGGGGGGGGGGGGGGGGGGGGGGGGGGGGGGGGGGGGGGGGGGGGGGGGGGGGGGGGGGGGGGGGGGGGGGGGGGGGGGGGGGGGGFGGFGGGGGGGGGGGGGGFGGGFGGGG>CFFFGFGGGGGGFGFGGGFFFFFGFGFGFFFGGBFGFE<FFFGFFFF?EFFFFFFFEFFFF
@M70528:330:000000000-K6D4P:1:1102:21213:5930 1:N:0:GTTGCGTTCA+GTTGCAGTTG
GGGACCCTGTTTTCCTGTCTCTTATACACATCTCCGAGCCCACGAGACGTTGCGTTCAATCTCGTATGCCGTCTTCTGCTTGAAAAAAAAAAATACTTAAACCCTTACTACTCATTACGTTCTACATAACATACGTTCCACCTACATCCCTCCTATCCTCCCAGTTATAACTAAGTTATCTTCCTAGTCTACGCCTTCCTAGTCTACCACGTGACCGCTCCATATGTTCACCTTCTTTCTTACGTCACGTTCCTTCACCCCTTCCTATCGTTTTGTCTTTGATCGCTGTATACACTGCACT
+
CCCCCGGGGFFGG,EEFGGGGGGGGGG9FGFGGFGGGGGEGGGGGGGGEGGGGGGEGFFCFDFFGGFGGFGECGCFGFFGGGFGFFF7@CFG+:,5<,,,5,,+,4,B,,,,:,C,5?9B,,4,<,5,,,,,8,,,:,:,,::,A,5A=,,,3,,7,@9F<:,=,,,,,3@,,373,,,,,,,,,33@,7,,***,3,,,5,,,,,6,=,4*,242/**4*,,,1,11+,1000)23++11+302)*2*09*.CCG***)26)*,:):F))//(72)))0)**1)(),,-.))),))))()
@M70528:330:000000000-K6D4P:1:1102:16984:5941 1:N:0:GTTGCGTTCA+GTTGCAGTTG
GGAGCCCCTGACATAGCATTCCCTCGATTAAATAATATAAGATTCTGACTTTTACCCCCTTCTCTGGGATTATTAATTATAGGACTTTATAAAGAAGGAGCGGGAACGGGATGAACAGTATATCCACCTTTATCAACGTTTTATCATTCAGGACCTTCAGTAGACTTAACAATTTTTTCTTTACACCTTGCAGGGATTTCTTCAATTTTAGGTGCCTTAAATTTTATTACTACAATTATTAATCTTAAAGCAAAAAACCTTTCAGCAGAAAAAATTAGACTATTTGTCTGATCAGTTATTT
+
CCCCCGGGGGGGGGGGGGGGGGGGGGGGGGGGGGGGGGGGGGGGGGGGGGGGGGGGGGGGGGGGGGGGGGGGGGGGGGGGGGGGGGGFGGGGGGGGGGGGGGGGGGGGGGGGGGGGGGGGGGGGGFGGGGGGGGGGGGGGFGGFGGGGGGGGGGGGGGGGEGGGGDGGGGGGGCEGFFGGGGGGGFGGDGGGGGGGGGGGGFGGGGGGGGGGGGGGGGGGCGGGGGGGGGFGGGFGGGCFFFFFFFFGGGCFFFFGGD5F8>=FE76CFFFGGFF43;CBFB;C7?FCE?EF<?EF?ECEE
@M70528:330:000000000-K6D4P:1:1102:20652:5948 1:N:0:GTTGCGTTCA+GTTGCAGTTG
GGAGCCCCTGACATAGCATTCCCTCGATTAAATAATATAAGATTCTGACTTTTACCCCCTTCTCTGGGATTATTAATTATAGGACTTTATAAAGAAGGAGCGGGAACGGGATGAACAGTATATCCACCTTTATCAACGTTTTATCATTCAGGACCTTCAGTAGACTTAACAATTTTTTCTTTACACCTTGCAGGGATTTCTTCAATTTTAGGTGCCTTAAATTTTATTACTACAATTATTAATCTTAAAGCAAAAAAACTTTCAGCAGAAAAAATTAGACTATATGTCTGATCAGTTATTT
+
CCCCCGCFGGGGGGGGGGGGGGGGGGEGFGGGGGGGFGGGFGE<FFGGCFCFGFGFEFGEACCFFGGGFGFG<FFGEE@FGEFGGGGGGGGG<FFFFGGGGGGGEDFFEGGCG=ECFGEDFGFGGGFCC8EEF<FGGG:B4@FG9FCG<<FFFGGFFGGGCEGGF9F;E<FFFGFF9FGAEEGGGCFGFGGGGGGGGGFGGBFF73;C,EG8FCFGGGGDFFCFFCFFCFAF8CFGGFC;;;69+=C7=77CFGFDD)86=*:C714?FA4:76;>A35ACF7++)1.7CE34?<EEEEC?
@M70528:330:000000000-K6D4P:1:1102:23157:5956 1:N:0:GTTGCGTTCA+GTTGCAGTTG
GGAGCCCCTGACATAGCATTCCCTCGATTAAATAATATAAGATTCTGACTTTTACCCCCTTCTCTGGGATTATTAATTATAGGACTTTATAAAGAAGGAGCGGGAACGGGATGAACAGTATATCCACCTTTATCAACGTTTTATCATTCAGGACCTTCAGTAGACTTAACAATTTTTTCTTTACACCTTGCAGGGATTTCTTCAATTTTAGGTGCCTTAAATTTTATTACTACAATTATTAATCTTAAAGCAAAAAACCTTTCAGCAGAAAAAATTAGACTATTTGTCTGATCAGTTATTT
+
CCCCCGGGGGGGGGGGGGGGGGGGGGGGGGGGGGGGGGGGGGGGGGGGGGGGGGGGGGGGGGGGGGGGGFGGGGGGGGGGGGGGGGGGGGGGGGGGGGGGGGGGGGGGGGGGGGGGGGGGGGGGGGGGGGGGGGGGGGGGGGGGGGGGGGGGGGGGGGGGGGGGGGGGGGGGGGGGGGGGGGGGGGGGGGGGGGGGGGGGGGGGGGFGGGGGGGGGGGGGGGGGGGGGGFFGGGFGGGGFFFFFGFGGGCGF69ADDGFFFFFGFGFGFFFGGFFDE@EFFFGFFFFEFFFCCEFFEC3CE
@M70528:330:000000000-K6D4P:1:1102:22493:5957 1:N:0:GTTGCGTTCA+GTTGCAGTTG
GGAGCCCCTGACATAGCATTCCCTCGATTAAATAATATAAGATTCTGACTTTTACCCCCTTCTCTGGGATTATTAATTATAGGACTTTATAAAGAAGGAGCGGGAACGGGATGAACAGTATATCCACCTTTATCAACGTTTTATCATTCAGGACCTTCAGTAGACTTAACAATTTTTTCTTTACACCTTGCAGGGATTTCTTCAATTTTAGGTGCCTTAAATTTTATTACTACAATTATTAATCTTAAAGCACAAAACCTTTCAGCAGAAAAAATTAGACTATTTGTCTGATCAGTTATTT
+
CCCCC@FEGGGGGGGGGGGGFGGGFGGGGEGGGGGGFFCGGGGGGGGFFGGGGGGGGGGG@FFGGGGGFGG<EEGGF9FGGGGDGGGGGGGGGGFFDGFGGGGGGGGEFGGGGGC?FFFCCGGGGF?FEFAFEECCGG?=EG5CAFFGFGGGGGFGGGGGGEFEEGGGGFFDEGGGGGGAF,>EF,38DFCAECE+@8=@EFFFFFFGCFGFGGGFGGGFAFGGGGGGGGFGG?AGGGGFFFA@FF@C,=?9*9?CCF5AFEF@CF=FF4)0;648@4)8?AFF=CA<7?9?)7@?3?ECE
@M70528:330:000000000-K6D4P:1:1102:9127:5970 1:N:0:GTTGCGTTCA+GTTGCAGTTG
GGAGCCCCTGACATAGCATTCCCTCGATTAAATAATATAAGATTCTGACTTTTACCCCCTTCTCTGGGATTATTAATTATAGGACTTTATAAAGAAGGAGCGGGAACGGGATGAACAGTATATCCACCTTTATCAACGTTTTATCATTCAGGACCTTCAGTAGACTTAACAATTTTTTCTTTACACCTTGCAGGGATTTCTTCAATTTTAGGTGCCTTAAATTTTATTACTACAATTATTAATCTTAAAGCAAAAAACCTTTCAGCAGAAAAAATTAGACTATTTGTCTGATCAGTTATTT
+
CCCCCGGGGFGGGGGGGGGGGGGFFGG8AFGGGGGGGGFGGGGGGGGGGGGFFGGGGGGDFGGGGGGGGGFGGGGCFFGGGGGGFGGGGGGGGGGGGGGFGGCEFGCFGGCFGGGGGGGGGGGGGGGGGFFFGGGGGGGGGGFGGACEGGGGGGGGGGGFGGGGGGGGAFGGGGGGGGGFFGGGGGFGGFGGGGGGGGGGGGGGGGGGFFFFGGGGGGFGCFGGGGGFFAAFGCCFFFGFFFFFGFGGGGGGFGFGGGFFFFFGFC=FFA;FGFFGF31*9BFFFFFFFFEEFFFFCEFFF
@M70528:330:000000000-K6D4P:1:1102:13384:5982 1:N:0:GTTGCGTTCA+GTTGCAGTTG
GGGACCCTGTTTTACTGTCTCTTATACACATCTCCGAGCCCACGCGACGTTGCGTTCAATCTCGTATGCCGTCTTCTGCTTGAAAAAAAAAAAAAACTATACTAATCAAATAAACTTATCCACGTACACATTTTTTTAACTCATATATTCACAGTTCCACGCTAACTCACATCCATCACCCTCGTCCATACATCTCTCAAACTCAATATACTATTTTCCATAGCCTACCTTAATCTACTTGGAACTCATCTAACTACTGTTACAATCCTGTCCGACACATCCACACTCTATACTTACTTCT
+
CCCCCGDFFCCFGGGGGGGGGGFFGGGGGGGGGGGGGGGGGGGG7F@FGGGGGGFCFGGFG9FGGFGGGGGGGGGGGGGGGGGGGFF=CFFG>4668,:,,,,<,,,5,:,,,,,8,:5,5C3++,3+3,,,:<,6<,,,3,,,,3,8,,=7,,3,77,>>C@**?,27,,,?5:<,,,,>*1*4***,,?,;C;7,,5++,+++++<<+5+++++1++++++++++*03++++++++1**))**)2*+****2*29:*0*)/2)0(***1<*()/(-(/5)0))-)()--))))-.)).)
@M70528:330:000000000-K6D4P:1:1102:16176:5996 1:N:0:GTTGCGTTCA+GTTGCAGTTG
GGAGCCCCTGACATAGCATTACCTCGATTAAATAATATAAGATTCTGACTTTTACCCCCTTCTCTGGGATTATTAATTATAGGACTTTATAAAGAAGGAGCGGGAACGGGATGAACAGTATATCCACCTTTATCAACGTTTTATCATTCAGGACCTTCAGTAGACTTAACAATTTTTTCTTTACACCTTGCAGGGATTTCTTCAATTTTAGGTGCCTTAAATTTTATTACTACAATTATTAATCTTAAAGCAAAAAACCTTTCAGCAGAAAAAATTAGACTATTTGTCTGATCAGTTATTT
+
CCCCCFGGGGGFGGGGGGGG,FCFGGGGG7FGGGGGGGGGGGGGGGGGGGGGGGGGGGGGGGGGGGGGGGGGGGGGGGGGGGGGGGGFDGGGGGGGGGGGGGGGGGGGGGGEDGGGDGGGGGGGGGGGGGGGGGGFGGGGGGGGGGGGGGGGGGGGDGGGGGGGGGGFGGGGGGGGGGGGGGGGGGGGGGGGGCEGGGGGGGGGGGGGGGGFFGGGGGGGGGGGGGGFDFBCGGFGFGGFFFFFCFGCFDFGFGFG4?B;FEFGCGF*AA4CFBFGF@EFCFGFFEFEFFECEFFFEEEEF
@M70528:330:000000000-K6D4P:1:1102:18525:6011 1:N:0:GTTGCGTTCA+GTTGCAGTTG
GGAGCCCCTGACATAGCATTCCCTCGATTAAATAATATAAGATTCTGACTTTTACCCCCTTCTCTGGGATTATTAATTATAGGACTTTATAAAGAAGGAGCGGGAACGGGATGAACAGTATATCCACCTTTATCAACGTTTTATCATTCAGGACCTTCAGTAGACTTAACAATTTTTTCTTTACACCTTGCAGGGATTTCTTCAATTTTAGGTGCCTTAAATTTTATTACTACAATTATTAATCTTAAAGCAAAAAACCTTTCAGCAGAAAAAATTAGACTATTTGTCTGATCAGTTATTT
+
CCCCCGGGGGGGGGGGGGGGGGGGGGGGGGGGGGGGGGGGGGGGGGGGGGGGGGGGGGGGGGGGGGGGGGGGGGGGGGGGGGGGGGGGGGGGGGGGGGGGGGGGGGGGGGGGGGGGGGGGGGGGGGGGGGGGGGGGGGGGGGGFGGGGGGGGGGGGGGGGGGGGGGGGGGGGGGGGGGGGGFCGGGGGGGFFGGG7DGGDGGFGAEFGGGGGGGGFGGGGGGGGGFGGFCFGFEFGGGGFFFFFGFGGFCCCAGADGD?FFBFGEFEDFFFGGBFGF8CA7AFF6);7?E<C6C8EEFFFF
@M70528:330:000000000-K6D4P:1:1102:19591:6017 1:N:0:GTTGCGTTCA+GTTGCAGTTG
GGAGCCCCTGACATAGCATTCCCTCGATTAAATAATATAAGATTCTGACTTTTACCCCCTTCTCTGGGATTATTAATTATAGGACTTTATAAAGAAGGAGCGGGAACGGGATGAACAGTATATCCACCTTTATCAACGTTTTATCATTCAGGACCTTCAGTAGACTTAACAATTTTTTCTTTACACCTTGCAGGGATTTCTTCAATTTTAGGTGCCTTAAATTTTATTACTACAATTATTAATCTTAAAGCAAAAAACCTTTCAGCAGAAAAAATTAGACTATTTGTCTGATCAGTTATTT
+
CCCCCGGGGGGGGGGGGGGGGGGGGGGGGGGGGGGGGGGGGGGGGGGGGGGGGGGGGGGGGGGGGGGGGGGGGGGGGGGGGGGGGGGGGGGGGGGGGGGGGGGGGGGGGGGGGGGGGGGGGGGGGGGGGGGGGGGGGGGGGGGGGGGGGGGGGGGGGGGGGGGFGGGFGGGGGFGGGGGGGGGGGGGGGGGGGGGGGGGGGGGGGGGGGGGGGGGGGGGGGGGGGGGGGGFGGGFGGGGFCFFFGFGGGGGGFGFGGGFFFFFGFGFGFFFFF@FGFFEFFFGFFFFFFFEFFFFEFFFFF
@M70528:330:000000000-K6D4P:1:1102:21810:6033 1:N:0:GTTGCGTTCA+GTTGCAGTTG
GGAGCCCCTGACATAGCATTCCCTCGATTAAATAATATAAGATTCTGACTTTTACCCCCTTCTCTGGGATTATTAATTATAGGACTTTATAAAGAAGGAGCGGGAACGGGATGAACAGTATATCCACCTTTATCAACGTTTTATCATTCAGGACCTTCAGTAGACTTAACAATTTTTTCTTTACACCTTGCAGGGATTTCTTCAATTTTAGGTGCCTTAAATTTTATTACTACAATTATTAATCTTAAAGCAAAAAACCTTTCAGCAGAAAAAATTAGACTATTTGTCTGATCAGTTATTT
+
CCCCCEGGGGGGGGGGGGGGGGGGGGGGGGGGGGGGGGGGGGGGGGGGGGGGGGGGGGGGGGGGGGGGGGGGGGGGGGGGGGGGGGGGGGGGGGGGGGGGGGGGGGGGGGGGGGGGGGGGGGGGGGGGGGGGGGGGGGGGGGGGGGGGGGGGGGGGGGGGGGGGGGGGGGGGGGGGGGGGGGGGGGGGGGGGGGGGGGGGGGGGGGGGGGGCGGGGGGGGGGGGGGGGGGFGGGFGGGGFFFFFGFGGGGGGFGFGGGFFFFFGFGFGFFFGG6FGFFCFFFGFFFFFFF<EFFFFFFFFF
@M70528:330:000000000-K6D4P:1:1102:8352:6057 1:N:0:GTTGCGTTCA+GTTGCAGTTG
GGAGCCCCTGACATAGCATTCCCTCGATTAAATAATATAAGATTCTGACTTTTACCCCCTTCTCTGGGATTATTAATTATAGGACTTTATAAAGAAGGAGCGGGAACGGGATGAACAGTATATCCACCTTTATCAACGTTTTATCATTCAGGACCTTCAGTAGACTTAACAATTTTTTCTTTACACCTTGCAGGGATTTCTTCAATTTTAGGTGCCTTAAATTTTATTACTACAATTATTAATCTTAAAGCAAAAAACCTTTCAGCAGAAAAAATTAGACTATTTGTCTGATCAGTTATTT
+
CCCCCGGGGGGGGGGGGGGGGGGGGGGGGGGGGGGGGGGGGGGGGGGGGGGGGGGGGGGGGGGGGGGGGGGGGGGGGGGGGGGGGGGGGGGGGGGGGGGGGGGGGGGGGGGGGGGGGGGGGGGGGGGGGGGGGGGGGGGGGGGGGGGGGGGGGGGGGGGGGGGGGGGGGGGGGGGGGGGGGGGGGGGGGGGGGGGGGGGGGGGGGGGGGGGGGGGGGGGGGGGGGGGGGGFGGGFGGGFFFFFFGFGGGGGGFGFGGGFFFFFGFGFGFFFGGFFGFFFFFFGFFFFFEFFFFFFFFFFFF
@M70528:330:000000000-K6D4P:1:1102:22884:6060 1:N:0:GTTGCGTTCA+GTTGCAGTTG
GGAGCCCCTGACATAGCATTCCCTCGATTAAATAATATAAGATTCTGACTTTTACCCCCTTCTCTGGGATTATTAATTATAGGACTTTATAAAGAAGGAGCGGGAACGGGATGAACAGTATATCCACCTTTATCAACGTTTTATCATTCAGGACCTTCAGTAGACTTAACAATTTTTTCTTTACACCTTGCAGGGATTTCTTCAATTTTAGGTGCCTTAAATTTTATTACTACAATTATTAATCTTAAAGCAAAAAACCTTTCAGCAGAAAAAATTAGACTATTTGTCTGATCAGTTATTT
+
CCCCCGGGGGGGGGGGGGGGGGGGGGGGGGGGGGGGGGGGGGGGGGGGGGGGGGGGGGGGGGGGGGGGGGGGGGGGGGGGGGGGGGGGGGGGGGGGGGGGGGGGGGGGGGGGGGGGGGGGGGGGGGGGGGGGGGGGGGGGGGGGGGGGGGGGGGGGGGGGGGGGGGGGGGGGGGGGGGGGGGGGGGGGGGGGGGGGGGGGGGGGGGGGGGGGGGGGGGGGGGGGGGGGGGFGGGFGGGGFFFFFGFGGGFGGAGFGGGFFFEFDEFEGFFFGGFFGEFFFFFGFFFFFFFFFFFFEFE5?E
@M70528:330:000000000-K6D4P:1:1102:19617:6070 1:N:0:GTTGCGTTCA+GTTGCAGTTG
GGACCCTGTTTTACTGTCTCTTATACACATCTCCGCGCCCACGAGACGTTGCGTTCAATCTCGTATGCCGTCTTCTGCTTGAAAAAAAAAAAAAATCAACAGAGAAAAGTGCAATTTTTCCATGGATGTCTCCTAACTAGCATGACACATATACAATCATCGTACACTCCGGAAACGAGTATGAAATAGACACCACATGGGTACTGCGATCGATGCAGAGATAGCCGTCTAGTGAATTGTCTCGCATTAATGCACGCTCCTCAACATAGTATCGCTCTCCACTACAGCATGTTCTACTATC
+
CCCCCG8FFGGGGGGGGGGGGGGG@CCFFGGGGGG;FGGGGGGGGGGGGGGGGFGGGGDFGGFFECFGGGGGGGGFGGGGGGGGGCCFFGG87++,4:5,B,4,4B<,,,,,,5,,,,,:,5,,,,,,:5,,,,5,3,,,,:7,3:,,,,3,,,,,,,,,,,3,++,,,,****5,****,,,,,,,,,,,,,1**,,,,*,6,,6,*4*1*1*+*+++**+++++**)*)++1++1+2***/)*)**+****2**/*)))(00(*(****+*()*.())-.*/))))())))))..-)))
@M70528:330:000000000-K6D4P:1:1102:12722:6074 1:N:0:GTTGCGTTCA+GTTGCAGTTG
GGAGCCCCTGACATAGCATTCCCTCGATTAAATAATATAAGATTCTGACTTTTACCCCCTTCTCTGGGATTATTAATTATAGGACTTTATAAAGAAGGAGCGGGAACGGGATGAACAGTATATCCACCTTTATCAACGTTTTATCATTCAGGACCTTCAGTAGACTTAACAATTTTTTCTTTACACCTTGCAGGGATTTCTTCAATTTTAGGTGCCTTAAATTTTATTACTACAATTATTAATCTTAAAGCAAAAAACCTTTCAGCAGAAAAAATTAGACTATTTGTCTGATCAGTTATTT
+
CCCCCGGGGGGGGGGGGGGGGGGGGGGGGGGGGGGGGGGGGGGGGGGGGGGGGGGGGGGGGGGGGGGGGGGGGGGGGGGGGGGGGGGGGGGGGGGGGGGGGGGGGGGGGGGGGFGGGGGGGGGGGGGGGGGGGGGGGGGGGGGGGGGGGGGGGGGGGGGGGGGGGGGFGGGGGGGGGGGGGGGGGGGGGGGGGGGGGGGGGGGGCGGGGGGGGGGGGGGGGGGGGGGGGGFGGGFGGFGFFFFFGFGGFGFGFCFGGGFFFFFGFDEGFFFFFFFGFFFFFFGFFFFFF?<EEFFF??CEF
@M70528:330:000000000-K6D4P:1:1102:5073:6078 1:N:0:GTTGCGTTCA+GTTGCAGTTG
GGAGCCCTGTTTTACTGTCTCTTATACACATCTCCGAGCCCACGAGCCGTTGCGTTCAATCTCGTATGCTGTCTTCTGCTTGAAAACAAAAAAGTATTCTATAAAGCATCCATGTTTGGTCGTCCTTTCTCTCATATCTCTCTCTGTTTATTGTTGAAGTTTGTGTTATTTTCTTGTAACTCCTTTTAATTGACTTTCCTCTTGATTGCGTTCTCTATCTATTTCCTTCACTATTTTTTTTTATGTCCTACGATTTTATTAACTACTCTTTTTCACTCACATTACTCTTTGATCACGTCAT
+
CCCCCCFGGCEEDDF9@<C6CFF@FCF6,CCCF,@@+C+89C,@+7+@FGGF7@@E:FFGF,6:DF,CF,CECF9CF<FGC@,66CC,,6C,+,C<C<CF9AE,5<,9,:4,5,CCFC+,,++:4BAE,9,EF,5:,<55,,:5,,9:,?,,,,,,,,,,,,,44ADF9,<BFF,,7,,9@CE9ED9,,,@73C>F,,6,6CA,,@,=,+@@+@,5,7;E,,EF,,7,2,*25,4,++3*36)11+++1+2*)*)2;+187);+92)23+81;(8+))()/3++1)3.).)))1.6,21,(
@M70528:330:000000000-K6D4P:1:1102:20214:6082 1:N:0:GTTGCGTTCA+GTTGCAGTTG
GGAGCCACTGACATAGCATTCCCTCGATTAAATAATATAAGATTCTGACTTTTACCCCCTTCTCTGGGATTATTAATTATAGGACTTTATAAAGAAGGAGCGGGAACGGGATGAACAGTATATCCACCTTTATCAACGTTTTATCATTCAGGACCTTCAGTAGACTTAACAATTTTTTCTTTACACCTTGCAGGGATTTCTTCAATTTTAGGTGCCTTAAATTTTATTACTACAATTATTAATCTTAAAGCAAAAAACCTTTCAGCAGAAAAAATTAGACTATTTGTCTGATCAGTTATTT
+
CCCCCG8FGGGGGGGGGGGGGGGGGGGGGGGGGGGGGGGGGGGGGGGGGGGGGGGGGGGGGGGGGGGGGGGGGGGGGGGGGGGGGGGGGGGGGGGGGGGGGGGGGGGGGGGGGGGGGGGGGGGGGGGGGGGGGGGGGGGGGGGGGGGGGGGGGGGGGGGGGGFGGFGGGGGGGGGGFGGGGGGGGGGGGGGGGGGGGGGGGGGGGGGGGGGFGGGGGGGGGGGGGGGGGGFGFGFGGGGFFFFFGFGGGGGGFGFGGGFFFFFGFGFGFFFGGFFGFFEFCFGFFFFFCCEFFF@EFFFEE
@M70528:330:000000000-K6D4P:1:1102:14036:6087 1:N:0:GTTGCGTTCA+GTTGCAGTTG
GGAGCCCCTGACATAGCATTCCCTCGATTAAATAATATAAGATTCTGACTTTTACCCCCTTCTCTGGGATTATTAATTATAGGACTTTATAAAGAAGGAGCGGGAACGGGATGAACAGTATATCCACCTTTATCAACGTTTTATCATTCAGGACCTTCAGTAGACTTAACAATTTTTTCTTTACACCTTGCAGGGATTTCTTCAATTTTAGGTGCCTTAAATTTTATTACTACAATTATTAATCTTAAAGCAAAAAACCTTTCAGCAGAAAAAATTAGACTATTTGTCTGATCAGTTATTT
+
CCCCCGGGGGGGGGGGGGGGGGGGGGGGGGGGGGGGGGGGGGGGGGGGGGGGGGGGGGGGGGGGGGGGGGGGGGGGGGGGGGGGGGGGGGGGGGGGGGGGGGGGGGGGGGGGGGGGGGGGGGGGGGGGGGGGGGGGGGGGGGGGGGGGGGGGGGGGGGGGGGGGGGGFGGGGGGGGGGGGGGGGGGGGGGGGGGGCGGGGGGGGGGGGGGGGGGGGGGGCGGGGGFGGGGFGGGFGGGGFFFFFGFGDFCFCFGFGGGFFFFFGFGEFFFFGGBFGFFEFFFGFFFFFFCEFFFFFF?EFF
@M70528:330:000000000-K6D4P:1:1102:12969:6095 1:N:0:GTTGCGTTCA+GTTGCAGTTG
GGAGCCCCTGACATAGCATTCCCTCGATTAAATAATATAAGATTCTGACTTTTACCCCCTTCTCTGGGATTATTAATTATAGGACTTTATAAAGAAGGAGCGGGAACGGGATGAACAGTATATCCACCTTTATCAACGTTTTATCATTCAGGACCTTCAGTAGACTTAACAATTTTTTCTTTACACCTTGCAGGGATTTCTTCAATTTTAGGTGCCTTAAATTTTATTACTACAATTATTAATCTTAAAGCAAAAAACCTTTCAGCAGAAAAAATTAGACTATTTGTCTGATCAGTTATTT
+
CCCCCGGGGGGGGGGGGGGGGGGGGGGGGGGGGGGGGGGGGGGGGGGGGGGGGGGGGGGGGGGGGGGGGGGGGGGGGGGGGGGGGGGGGGGGGGGGGGGGGGGGGGGGGGGGGGGGGGGGGGGGGGGGGGGGGGGGGGGGGGGGGGGGGGGGGGGGGGGGGGGGGGGGGGGGGGGGGGGGGGGGGGGGGGGGGGGGGGGGGGGGGGGGGGGGGGGGGGGGGGGGGGGGGGFFGGFGGGGFFFFFGFGCGGGGFGFGGGFFFFFGFGFGFFFGGFFGFFFFFFGFFFFEFFFFFFFFFFFFF
@M70528:330:000000000-K6D4P:1:1102:12953:6105 1:N:0:GTTGCGTTCA+GTTGCAGTTG
GGAGCCCCTGACATAGCATTCCCTCGATTAAATAATATAAGATTCTGACTTTTACCCCCTTCTCTGGGATTATTAATTATAGGACTTTATAAAGTAGGAGCGGGAACGGGATGAACAGTATATCCACCTTTATCAACGTTTTAGCATTCAGGACCTTCAGTAGACTTAACAATTTTTTCTTTACACCTTGCAGGGATTTCTTCAATTTTAGTTTCCTTAAATTTTATTACTACAATTATTAATCTTAAAGCAATAAACCTGTCAGCAGAGAAAATTAGACTATTTGTCTGATCAGTTATTT
+
AA<@CB<8CFCFF<;;@6CFD<ED@68F,BF@6EC<@<6@CFEDACF<,C;<C@E<,C@:66,,EFCF8<,C@6F<CF9E6,C@@E<,@EFGGA,<6F,9<6+++@6,6=F7?F,,CFG9<55<<E,EG,F?9?5,BF<F<+,4,5AFFA,59F7,54FFG9,,7,,,C,@,445C?=D==@D3=E336D8F33++,@,7@F9,,7,,,8:33,@EC7D,=E3=F:A,+,?E8FFC+B@+<69+?+5=,5+*/*4;@*@F*1*848>DF)),25B?;@4**;++1?+5<9;56)75??)/6
@M70528:330:000000000-K6D4P:1:1102:8511:6116 1:N:0:GTTGCGTTCA+GTTGCAGTTG
GGAGCCCCTGACATAGCATTCCCTCGATTAAATAATATAAGATTCTGACTTTTACCCCCTTCTCTGGGATTATTAATTATAGGACTTTATAAAGAAGGAGCGGGAACGGGATGAACAGTATATCCACCTTTATCAACGTTTTATCATTCAGGACCTTCAGTAGACTTAACAATTTTTTCTTTACACCTTGCAGGGATTTCTTCAATTTTAGGTGCCTTAAATTTTATTACTACAATTATTAATCTTAAAGCAAAAAACCTTTCAGCAGAAAAAATTAGACTATTTGTCTGATCAGTTATTT
+
CCCCCGGGGGGGGGGGGGGGGGGGGGGGGGGGGGGGGGGGGGGGGGGGGGGGGGGGGGGGGGGGGGGGGGGGGGGGGGGGGGGGGGGGGGGGGGGGGGGGGGGGGGGGGGGGGGGGGGGGGGGGGGGGGGGGGGGGGGGGGGGGGGGGGGGGGGGGGGGGGGGGGGGGGGGGGGGGGGGGGGGGGGGGFGGGGGGGGGGGGGGGGGGGGGGDCFGGGGGGCDFGGGGGGGFGGGFGGFGFFFFFGFGGGGGGFFFFGGFFFFFGFGEGFFFGG>FGF;EFFFGFFFFFFFFFFF@E??EFF
@M70528:330:000000000-K6D4P:1:1102:15100:6130 1:N:0:GTTGCGTTCA+GTTGCAGTTG
GGACCCTGTTTTACTGTCTCTTATACACATCTCCGAGCCCACGAGACGTTGCGTTCAATCTCGTATGCCGTCTTCTGCTTGAAAAAAAAAAAAAAAAAAGAAAAACAAACAAGGCACAAAACTCATTAAAAACAAGAAATAATAAAAAACGAAGACGAAAACTGCGACGACGTCGCGCCGAGAGCTAAGTGATACAAAGCAATGATGTAATGCTGACAATGGAGTCAAGTAGTATCTTGAAATATACAATGTGATATGCGACGTAGTATCAACGTAGAGATACGATTGAATCTATAAAAGA
+
CCCCCGGGGGGGGGGGGGGGGGGGGGGGGGGGGGGGGGGGGGGGGGGGGGGGGGGGGG9EFGGGGGGGGFFFGGGGGGGGGGGGGG7=CFG87786+46+4:3B3+,,,8,,:B+,,,,,,,,,,,8,,,8,+,3,,8,,,,,3,,,,*8*3***351***,,,,**4********1******/29+++2++00+2+0**+++0+++3++++++++*++++++*3+0002*+0+*+2***)/*/****+***02*0***)0())(1(*1**3*()2(,)*)**))(.()-.)))))))))(
@M70528:330:000000000-K6D4P:1:1102:17335:6131 1:N:0:GTTGCGTTCA+GTTGCAGTTG
GGAGCCCCTGACATAGCATTCCCTCGATTAAATAATATAAGATTCTGACTTTTACCCCCTTCTCTGGGATTATTAATTATAGGACTTTATAAAGAAGGAGCGGGAACGGGATGAACAGTATATCCACCTTTATCAACGTTTTATCATTCAGGACCTTCAGTAGACTTAACAATTTTTTCTTTACACCTTGCAGGGATTTCTTCAATTTTAGGTGCCTTAAATTTTATTACTACAATTATTAATCTTAAAGCAAAAAACCTTTCAGCAGAAAAAATTAGACTATTTGTCTGATCAGTTATTT
+
CCCCCFGGGGGGGGGGGGGGGFGGGGGGGGGGGGGGGGGGGGGGGGGGGGGGGGGGGGGGGFGGGGGGGGGGGGGGGGGGGGGGGGGGGGGGGGGGGGGGGGGGGGGGGGGGGFGGGGGGGGGGGGGGGGGGGGGGGGGGGGGGGFGFGGGGGGGGGGGGGFGGGGGGGGGGGGGGGGGGGGGGFFGGGGFGFFGGGGGGGGDCFGFG7EECFGFGGGGGFFGGGGGGGGFFGGFGGGGF6FFFGFG7F78C>FFFGGFFFE6CEFEFFFFCF9FGF@7ACFGFFFFEEFFFFFFFFFFFF
@M70528:330:000000000-K6D4P:1:1102:18292:6133 1:N:0:GTTGCGTTCA+GTTGCAGTTG
GGAGCCCCTGACATAGCATTCCCTCGATTAAATAATATAAGATTCTGACTTTTACCCCCTTCTCTGGGATTATTAATTATAGGACTTTATAAAGAAGGAGCGGGAACGGGATGAACAGTATATCCACCTTTATCAACGTTTTATCATTCAGGACCTTCAGTAGACTTAACAATTTTTTCTTTACACCTTGCAGGGATTTCTTCAATTTTAGGTGCCTTAAATTTTATTACTACAATTATTAATCTTAAAGCAAAAAACCTTTCAGCAGAAAAAATTAGACTATTTGTCTGATCAGTTATTT
+
CCCCCGGGGGGGGGGGGGGGGGGGFGGGGGGGGGGGGGGGGGGGGGGGGGGGGGGGGGGGGGGGGGGGGGGGGGGGGGGGGGGGGGGGGGGGGGGGGGGGGGGGGGGGGGGGGGGGGGGGGGGGGGGGGGGGGGGGGGGGGGGGGGGGGGGGGGGGGGGGGGGGGGGGGGGGGGGGGGGGGGGGGGGGGGGGGFEGGGGGGGGGFGGGGGGCEGFGGGGGGGGGGGGGFGFGGGFGGGGFFFFFGFGGFGFGFGFFGGBFFFFGEGFGFFFFGBFGA@FFEFGFFFFFFFEFFEFFFFFEF
@M70528:330:000000000-K6D4P:1:1102:21889:6142 1:N:0:GTTGCGTTCA+GTTGCAGTTG
GGAGCCCCTGACATAGCATTCCCTCGATTAAATAATATAAGATTCTGACTTTTACCCCCTTCTCTGGGATTATTAATTATAGGACTTTATAAAGAAGGAGCGGGAACGGGATGAACAGTATATCCACCTTTATCAACGTTTTATCATTCAGGACCTTCAGTAGACTTAACAATTTTTTCTTTACACCTTGCAGGGATTTCTTCAATTTTAGGTGCCTTAAATTTTATTACTACAATTATTAATCTTAAAGCAAAAAACCTTTCAGCAGAAAAAATTAGACTATTTGTCTGATCAGTTATTT
+
CCCCCGGGGGGGGGGGGFGGGGGGGGGGGGGGGGGGGGGGGGGGGGGGGGGGGGGGGGGGGGGGGGGGGGGGGGGGGGGGFGGGGGGGGGGGGGGGGGGGGGGGGGGGGGGDGGGGGGGGGGGGGGGGGGGGGGGGGGGGGGGGGGGGGGGGGGGGGGGGGGGGGGGGFGGGGGGGGGGGGGGGGGGGGGGGGGGFGGGGGGGGCFGGGFGCFGFFGGGGCGGGGGGGGGFFFCCGF>DFFFFAFFGGF>CFAGFGGGDFFFFGFFEGFFFGGFFGFFEA?FFFFFF3579CCE3?EFEFF
@M70528:330:000000000-K6D4P:1:1102:19459:6143 1:N:0:GTTGCGTTCA+GTTGCAGTTG
GGAGCCCCTGACATAGCATTCCCTCGATTAAATAATATAAGATTCTGACTTTTACCCCCTTCTCTGGGATTATTAATTATAGGACTTTATAAAGAAGGAGCGGGAACGGGATGAACAGTATATCCACCTTTATCAACGTTTTATCATTCAGGACCTTCAGTAGACTTAACAATTTTTTCTTTACACCTTGCAGGGATTTCTTCAATTTTAGGTGCCTTAAATTTTATTACTACAATTATTAATCTTAAAGCAAAAAACCTTTCAGCAGAAAAAATTAGACTATTTGTCTGATCAGTTATTT
+
CC@CCEC@FGFFGGEFGFGGGGGGGGGGGGGGGGGGFGGGDGGGGGGEEGAFGDGGDCFFGGGGGGGG8EFFGGGFFGGGGGGGGGGGCFGGGGGCFGGCDEFEEDGEEGGGGGGGGGGGGGGGFGGD<EFFGGFGGGFFGDDGGGG?FGGFGFFEEFFGGGDGFC9,BDFBFD<FFEFEGGGGGGGGGG8FDFGGGGGGFGFFGGGGGCEFG?EEA9FGGFCAFCFGFF@C@FFFGFGFFFFF+BGF9F>DA>FCCDBFF=FF<GEFFAAE635>AE5F3;1AFFAC??3733;?EE?EE
@M70528:330:000000000-K6D4P:1:1102:15981:6154 1:N:0:GTTGCGTTCA+GTTGCAGTTG
GGAGCCCCTGACATAGCATTCCCTCGATTAAATAATATAAGATTCTGACTTTTACCCCCTTCTCTGGGATTATTAATTATAGGACTTTATAAAGAAGGAGCGGGAACGGGATGAACAGTATATCCACCTTTATCAACGTTTTATCATTCAGGACTTTCAGTAGACTTAACAATTTTTTCTTTACACCTTGCAGGGATTTCATCAATTTTAGGTGCCTTAAATTTTATTACTACAATTATTAATCTTAAAGCAAAAAACCTTTCAGCAGAAAAAATTAGACTATTTGTCTGATCAGTTATTT
+
CCCCCGGGGGGGGGGGGGGGGGGGGGGGGGGGGGGGGGGGGGGGGGGGGGGGGGGGGGGGGGGGGGGGGGGGGGGGGGGGGGGGGGGGGGGGGGGGGGGGGGGGGGGGGGGGGGGGGGGGGGGGGGGGGGGGGGGGGGGGGGGGGGGGGGGGGGGGGGGGGGGGGGGGGGGGGGGGGGGGGGGGGGGGGFGGGFGCCFGGGGGGGGGGGGG6FGGGGGGGGGGGGGGGGGFGGGFGGGGFFFFFGFGCCFGGFGFGGGFFFFFGFGFGFFFGGBFGFF3AEFGFFFFFEC<EF?EFFFFEF
@M70528:330:000000000-K6D4P:1:1102:21932:6161 1:N:0:GTTGCGTTCA+GTTGCAGTTG
GGAGCCCCTGACATAGCATTCCCTCGATTAAATAATATAAGATTCTGACTTTTACCCCCTTCTCTGGGATTATTAATTATAGGACTTTATAAAGAAGGAGCGGGAACGGGATGAACAGTATATCCACCTTTATCAACGTTTTATCATTCAGGACCTTCAGTAGACTTAACAATTTTTTCTTTACACCTTGCAGGGATTTCTTCAATTTTAGGTGCCTTAAATTTTATTACTACAATTATTAATCTTAAAGCAAAAAACCTTTCAGCAGAAAAAATTAGACTATTTGTCTGATCAGTTATTT
+
CCCCCGGGGGGGGGGGGGGGGGGGGGGGGGGGGGGGGGGGGGGGGGGGGGGGGGGGGGGGGGGGGGGGGGGGGGGGGGGGGGGGGGGGGGGGGGGGGGGGGGGGGGGCFGGGGGGGGGGGGGGGGGGGGGGGGGGGGGGGGGGGGGGGGGGGGGGGGGGGGGGGGGGFGGGGGGGGGGGGGEGGFGGGGGGGGGGFGGGGGGGGFGGGGGGGGGFGGGGGDGGGGGGGGGFE>CFGGFFFFFFFGFGGCFGGFGFFGGEFFFFGFDFFFFFGGFFGFEC4?BCFFEFCEFEEEFFFFFECE
@M70528:330:000000000-K6D4P:1:1102:21208:6163 1:N:0:GTTGCGTTCA+GTTGCAGTTG
GGAGCCACTGACATAGCATTCCCTCGATTAAATAATATAAGATTCTGACTTTTACCCCCTTCTCAGGGATTATTAATTATAGGACTTTATAAAGAAGGAGCGGGAACGGGATGAACAGTATATCCACCTTTATCAACGTTTTATCATTCAGGACCTTCAGTAGACTTAACAATTTTTTCTTTACACCTTGCAGGGATTTCTTCAATTTTAGGTGCCTTAAATTTTATTACTACAATTATTAATCTTAAAGCAAAAAACCTTTCAGCAGAAAAAATTAGACTATTTGTCTGATCAGTTATTT
+
CCCCCG8FGGGGGGGGGGGGGGGGGGGGGGGGGGGGGGGGGGGGGGGGGGGGGGGGGGGGGGGGGGGGGGGGGGGGGGGGGGGGGGGGGGGGGGGGGGGGGGGGGGGGGGGGGGGGGGGGGGGGGGGGGGGGGGGGGGGGGGGGGGGGGGGGGGGGGGGGGGGGGGGGGGGGGGGGGGGGGGGGGGGGGGGGGGGGFGGGGGGGGGGGGGGDGGGGGGGGGGGGGGGGGGFGGGFFGGGFFFFFFFGGGGGGFGFGDGFFFFFGFGEGFFAGG>AFEFFFEFGF6CFFEFFFEEEEFFFFF
@M70528:330:000000000-K6D4P:1:1102:21023:6167 1:N:0:GTTGCGTTCA+GTTGCAGTTG
GGAGCCACTGACATAGCATTCCCTCGATTAAATAATATAAGATTCTGACTTTTACCCCCTTCTCTGGGATTATTAATTATAGGACTTTATAAAGAAGGAGCGGGAACGGGATGAACAGTATATCCACCTTTATCAACGTTTTATCATTCAGGACCTTCAGTAGACTTAACAATTTTTTCTTTACACCTTGCAGGGATTTCTTCAATTTTAGGTGCCTTAAATTTTATTACTACAATTATTAATCTTAAAGCAAAAAACCTTTAAGCAGAAAAAATTAGACTATTTGTCTGATCAGTTATTT
+
CCCCCG8FGGGGGGGGGGGGGGGGGGGGGGGGGGGGGGGGGGGGGGGGGGGGGGGGGGGGGGGGGGGGGGGGGGGGGGGGGGGGGFGGGGGGGGGGGFGGGGGGGGGGGGGGGFGGGGGGGGGGGGGGFGGGGGGGGGGGFGGGGGGGGGGGGGGGFGGGGGGGGGGGGGGGGGGGFGGGFGGGGGGGGGGGGGGGGGGGFGGGFGGGGGG?CFGGCCGGGGGGGGGGGGFFGGFE>FGFFFFFGFGGGGGGAFAGGGFFA=FCBDBGF?AFGBFGFFFF?FGFFEFECCCEFFFECFC5?
@M70528:330:000000000-K6D4P:1:1102:10759:6179 1:N:0:GTTGCGTTCA+GTTGCAGTTG
GGAGCCCCTGACATAGCATTCCCTCGATTAAATAATATAAGATTCTGACTTTTACCCCCTTCTCTGGGATTATTAATTATAGGACTTTATAAAGAAGGAGCGGGAACGGGATGAACAGTATATCCACCTTTATCAACGTTTTATCATTCAGGACCTTCAGTAGACTTAACAATTTTTTCTTTACACCTTGCAGGGATTTCTTCAATTTTAGGTGCCTTAAATTTTATTACTACAATTATTAATCTTAAAGCAAAAAACCTTTCAGCAGAAAAAATTAGACTATTTGTCAGATCAGTTATTT
+
CCCCCGGGGGGGGGGGGGGGGGGGGGGGGGGGGGGGGGGGGGGGGGGGGGGGGGGGGGGGGGGGGGGGGGGGGGGGGGGGGGGGGGGGGGGGGGGGGGGGGGGGGGGGGGGGGGGGGGGGGGGGGGGGGGGGGGGGGGGGGGGGGGGGGGGGGGGGGGGGGGGGGGGGGGGGGGGGGGGGGGGGGGGGGGGGGGGGGGGGGGGGGGGGGGGGGGGGGGGGGGGGGGGGGGFGGGFGGGGFFFFFGFGFGFDGFGFGGGFFFFFGFGFGFFFGGFFGFFEFCFGFFFFCEEEEEFFFFFFFF
@M70528:330:000000000-K6D4P:1:1102:4053:6226 1:N:0:GTTGCGTTCA+GTTGCAGTTG
GGAGCCCCTGACATAGCATTCCCTCGATTAAATAATATAAGATTCTGACTTTTACCCCCTTCTCTGGGATTATTAATTATAGGACTTTATAAAGAAGGAGCGGGAACGGGATGAACAGTATATCCACCTTTATCAACGTTTTATCATTCAGGACCTTCAGTAGACTTAACAATTTTTTCTTTACACCTTGCAGGGATTTCTTCAATTTTAGGTGCCTTAAATTTTATTACTACAATTATTAATCTTAAAGCAAAAAACCTTTCAGCAGAAAAAATTAGACTATTTGTCTGATCAGTTATTT
+
CCCCCGGGGGGGGGGGGGGGGGGGGGGGGGGGGGGGGGGGGGGGGGGGGGGGGGGGGGGGGGGGGGGGGGGGGGGGGGGGGGGGGGGGGGGGGGGGGGGGGGGGGGGGGGGGGGGGGGGGGGGGGGGGGGGGGGGGGGGGGGGGGGGGGGGGGGGGGGGGGGGGGGGGGGGGGGGGGGGGGGGGGGGGGGGGGGGGGGGGGGGGGGFGGGGGGGGGGGGGGGGGGGGGGGFGGGFGGGGFFFFFGFGDGGGGFGFGGGBAFFFGE+>CFFFGFFFGFFFFEFGFFFFFFFFEEFFFFFFEF
@M70528:330:000000000-K6D4P:1:1102:6406:6229 1:N:0:GTTGCGTTCA+GTTGCAGTTG
GGAGCCCCTGACATAGCATTCCCTCGATTAAATAATATAAGATTCTGACTTTTACCCCCTTCTCTGGGATTATTAATTATAGGACTTTATAAAGAAGGAGCGGGAACGGGATGAACAGTATATCCACCTTTATCAACGTTTTATCATTCAGGACCTTCAGTAGACTTAACAATTTTTTCTTTACACCTTGCAGGGATTTCTTCAATTTTAGGTGCCTTAAATTTTATTACTACAATTATTAATCTTAAAGCAAAAAACCTTTCAGCAGAAAAAATTAGACTATTTGTCTGATCAGTTATTT
+
CCCCCGGGGGGGGGGGGGGGGGGGGGGGGGGGGGGGGGGGGGGGGGGGGGGGGGGGGGGGGGGGGGGGGGGGGGGGGGGGGGGGGGGGGGGGGGGGGGGGGGGGGGGGGGGGGGGGGGGGGGFFGGGGGGGGGGGGGGGGGGGGGGGGGGGGGGGGGGGGGGGGGGGGGGGGGGGGGGGGGGGGGGGGGGGGGGDEGGGGGGGGGGGGGGGGGGGGGGGGFFFGGGGGGGFGGGFGGGGFFFFFGFGGFFGGFGFGGGFFFFFGFGFGFFFFG>FGFEEFFFGFFFFEFCCEEFEEFFFFF
@M70528:330:000000000-K6D4P:1:1102:20114:6242 1:N:0:GTTGCGTTCA+GTTGCAGTTG
GGAGCCCCTGACATAGCATTCCCTCGATTAAATAATATAAGATTCTGACTTTTACCCCCTTCTCTGGGATTATTAATTATAGGACTTTATAAAGAAGGAGCGGGAACGGGATGAACAGTATATCCACCTTTATCAACGTTTTATCATTCAGGACCTTCAGTAGACTTAACAATTTTTTCTTTACACCTTGCAGGGATTTCTTCAATTTTAGGTGCCTTAAATTTTATTACTACAATTATTAATCTTAAAGCAAAAAACCTTTCAGCAGAAAAAATTAGACTATTTGTCTGATCAGTTATTT
+
CCCCCG,CFGGGGGGGGGGGGGGGGGGGGGGGGGGGGGGGGGGGGGGGGGGGGGGGGGGGGGGGGGGGGGGGGGGGGGGGGGGGGGGGGGGGGGGGGGGGGGGGGGGGGGGGGGGGGGGGGGGGGGGGGGGGGGGGGGGGGGGGGGGGGGGGGGGGGGGGGGGGGGGGGGGGGGGGGGGGGGGGGGGGGGGGGGGGGGGGGGGGGGGGGGGGGGGGGGGGGGGGGGGGGGFGGGFGGGGFFFFFGFGGDGGGFFFGGGFFFEFGFGCGFFFFG9AFAEFFFFGFFFFEFFFFFFFFFFFFF
@M70528:330:000000000-K6D4P:1:1102:3893:6257 1:N:0:GTTGCGTTCA+GTTGCAGTTG
GGAGCCCCTGACATAGCATTCCCTCGATTAAATAATATAAGATTCTGACTTTTACCCCCTTCTCTGGGATTATTAATTATAGGACTTTATAAAGAAGGAGCGGGAACGGGATGAACAGTATATCCACCTTTATCAACGTTTTATCATTCAGGACCTTCAGTAGACTTAACAATTTTTTCTTTACACCTTGCAGGGATTTCTTCAATTTTAGGTGCCTTAAATTTTATTACTACAATTATTAATCTTAAAGCAAAAAACCTTTCAGCAGAAAAAATTAGACTATTTGTCTGATCAGTTATTT
+
CCCCCGGGGGGGGGGGGGGGGGGGGGGGGGGGGGGGGGGGGGGGGGGGGGGGGGGGGGGGGGGGGGGGGGGGGGGGGGGGGGGGGGGGGGGGGGGGGGGGGGGGGGGGGGGGGGGGGGGGGGGGGGGGGGGGGGGGGGGGG+FGGGGGGGGGGGGGGGGGGGGGGGGGGGGGGGGGGGGGGGGGGGGGGGGGGGGGGGGGGGGGGGGGGGGGGGGGGGGGGGGGGGGGGGFGGGFGGFGFFFFFGFGGGGGGFGFGGGFFFFFGFGEGFFFGGFFGFFEFFFGFFFFEFFFEFFFFFFFFF
@M70528:330:000000000-K6D4P:1:1102:5549:6273 1:N:0:GTTGCGTTCA+GTTGCAGTTG
GGAGCCCCTGACATAGCATTCCCTCGATTAAATAATATAAGATTCTGACTTTTACCCCCTTCTCTGGGATTATTAATTATAGGACTTTATAAAGAAGGAGCGGGAACGGGATGAACAGTATATCCACCTTTATCAACGTTTTATCATTCAGGACCTTCAGTAGACTTAACAATTTTTTCTTTACACCTTGCAGGGATTTCTTCAATTTTAGGTGCCTTAAATTTTATTACTACAATTATTAATCTTAAAGCAAAAAACCTTTCAGCAGAAAAAATTAGACTATTTGTCTGATCAGTTATTT
+
CCCCCGGGGGGGGGGGGGGGGGGGGGGGGGGGGGGGGGGGGGGGGGGGGGGGGGGGGGGGGGGGGGGGGGGGGGGGGGGGGGGGGGGGGGGGGGGGGGGGGGGGGGGGGGGGGGGGGGGGGGGGGGGGGGGGGGGGGGGGGGGGGGGGGGGGGGGGGGFGGGGGGGGGGGGGGGGGGGGGGGGGGGGGGGGGGGGGGGGGGGGGGGGGGGGGGGGGGGGGGGGGGGGGGFFGGGFGGGGFFFFFGFGGFGGGFGFGGGEFFFFGFG=FF4AGG>AFF@FF?FGFFFFEEFFFFF3CFEF?E
@M70528:330:000000000-K6D4P:1:1102:23325:6274 1:N:0:GTTGCGTTCA+GTTGCAGTTG
GGAGCCCCTGACATAGCATTCCCTCGATTAAATAATATAAGATTCTGACTTTTACCCCCTTCTCTGGGATTATTAATTATAGGACTTTATAAAGAAGGAGCGGGAACGGGATGAACAGTATATCCACCTTTATCAACGTTTTATCATTCAGGACCTTCAGTAGACTTAACAATTTTTTCTTTACACCTTGCAGGGATTTCTTCAATTTTAGGTGCCTTAAATTTTATTACTACAATTATTAATCTTAAAGCAAAAAACCTTTCAGCAGAAAAAATTAGACTATTTGTCTGATCAGTTATTT
+
CCCCCGGGGGGGGGGGGGGGGGGGGGGGGGGGGGGGGGGGGGGGGGGGGGGGGGGGGGGGGGGGGGGGGGGGGGGGGGFGGGGGGGGGGGGGGFGGGGGGGGGGGGGGGGGGGGGGGGGGGGGGGGGGGGGGGGGGGGGGGGGGGGGGGGGGGGGGGGGGGGGFGGGGGGGGGGGGGGGGGGGGGGGGGGCFGGGGGGGGGGGGGGGGGGGGGGDFGGGGGGGGGGGGGGFGDGFGGGGFFFFFGFGGFFFFFFFFDGDFFFFGFGFGFFFGGBFGF@6FCFGFFEF3CCCCEFFFFFFEF
@M70528:330:000000000-K6D4P:1:1102:3805:6274 1:N:0:GTTGCGTTCA+GTTGCAGTTG
GGAGCCCTGTTTTACTGTCTCTTATACACATCTCCGAGCCCACGAGACGTTGCGTTCAATCTCGTATGCCGTCTTCTGCTTGAAAAAAAAAATCAGTATTTTCCTTCATGAAACACTTCTTATTAATGCCCCAAAATCATAGTATTCCCATACTAATACTCGCCGTGTAAATACTTACTCAAGACATCTTATCCACTTAAACAACTAACATTCCTATGTATACCAATCCTTGACACTTGCTTCACTCATTTTATCCATCTGCTTGTAATGCCATTACTCACACATTTTCATTAGACTGTAT
+
CCCCC@FGGFFGGGGGFGGEFGGFGF96EFGGGGGGGGGEGGGG6C+@CDCEFGCCEGF,9CEFGGGGGGGFFGFA9FFGGF,EFFCFCEGG,45,55,,95,,,5,:,,<,9,4,55<,,55,,,<,,59++48,,:,C<,,5,5,B,?,A,,8,AE93F+>+83+83,:,,7,7,,,,,33,3,,3,,,,3,,,3,733,,,,,4,4,,2,6,,,,,25,,54,,,2=8,;<+,*++++++0*++*,21@+++++++21)3+)01++++32)2+7))3/)0)))+)1))))))).)))-
@M70528:330:000000000-K6D4P:1:1102:20609:6280 1:N:0:GTTGCGTTCA+GTTGCAGTTG
GGAGCCCCTGACATAGCATTCCCTCGATTAAATAATATAAGATTCTGACTTTTACCCCCTTCTCTGGGATTATTAATTATAGGACTTTATAAAGAAGGAGCGGGAACGGGATGAACAGTATATCCACCTTTATCAACGTTTTATCATTCAGGACCTTCAGTAGACTTAACAATTTTTTCTTTACACCTTGCAGGGATTTCTTCAATTTTAGGTGCCTTAAATTTTATTACTACAATTATTAATCTTAAAGCAAAAAACCTTTCAGCAGAAAAAATTAGACTATTTGTCTGATCAGTTATTT
+
CCCCCG8FGGGGGGGGGGGGGGGGGGGGGGGGGGGGGGGGGGGGGGGGGGGGGGGGGGGGGGGGGGGGGGGGGGGGGGGGGGGGGGGGGGGGGGGGGGGGGGGGGGGGGGGGGGGGGGGGGGGGGGGGGGGGGGGGGGGGGGGGGGGGGGGGGGGGGGGGGGFGGGGGGGGGGGGGGGGGGGGGGGGGGGGGGGGGGGGGGGGGGGGGGGGCGGGGGGGGGGGGGGGGGGFGGGFGGGGFFFFFGFGGGGFGFGFGGGFFFFFGFGEFFFFGGFFDE@FF?BFFFEAEFFFE373CFFF3C
@M70528:330:000000000-K6D4P:1:1102:22061:6283 1:N:0:GTTGCGTTCA+GTTGCAGTTG
GGAGCCCCTGACATAGCATTCCCTCGATTAAATAATATAAGATTCTGACTTTTACCCCCTTCTCTGGGATTATTAATTATAGGACTTTATAAAGAAGGAGCGGGAACGGGATGAACAGTATATCCACCTTTATCAACGTTTTATCATTCAGGACCTTCAGTAGACTTAACAATTTTTTCTTTACACCTTGCAGGGATTTCTTCAATTTTAGGTGCCTTAAATTTTATTACTACAATTATTAATCTTAAAGCAAAAAACCTTTCAGCAGAAAAAATTAGACTATTTGTCTGATCAGTTATTT
+
CCCCC@FGGGFFGGGGGGGGGGGGGGGGGGGGGGGFGGGGGGGGGGGGGGGGGGGGGGGGGGGGGGGGGGGGGGGGGGGGFGGGGGGGGGGGGGGFFGGGGGGGGGGGGGGGGGGGGGGGGGGGFGGGGGGGGGGGGGGGGGGGGGGGGGGGGGGGGGGGFGGGGGGGGGGGGGGGCGGGGGGFGGGGGGGGGGGEFGGGGGGGGGGGGGG?BEGGGGGGAFFGCEDFGEEFDGFGGGFAAFFFGFFGGGGF*;FGGGAFFFFFFGFGFFFGG@FGA;CFCFDFFFA)64CF<EEEFEF?E
@M70528:330:000000000-K6D4P:1:1102:23302:6283 1:N:0:GTTGCGTTCA+GTTGCAGTTG
GGAGCCCCTGACATAGCATTCCCTCGATTAAATAATATAAGATTCTGACTTTTACCCCCTTCTCTGGGATTATTAATTATAGGACTTTATAAAGAAGGAGCGGGAACGGGATGAACAGTATATCCACCTTTATCAACGTTTTATCATTCAGGACCTTCAGTAGACTTAACAATTTTTTCTTTACACCTTGCAGGGATTTCTTCAATTTTAGGTGCCTTAAATTTTATTACTACAATTATTAATCTTAAAGCAAAAAACCTTTCAGCAGAAAAAATTAGACTATTTGTCTGATCAGTTATTT
+
CCCCCGGGGGGGGGGGGGGGGGGGGGGGGGGGGGGGGGGGGGGGGGGGGGGGGGGGGGGGGGGGGGGGGGGGGGGGGGGGGGGGGGGGGGGGGGGGGGGGGGGGGGGGGGGGGFGGGGGGGGGGGGGGGGGGGGGGGGGGGGGGGGGGGGGGGGGGGGGGGGGGGGGGGGGGGGGGGGGGGGGGGGGGGGGGGGGGGGGGGGGGGGGGGGGGGGGGGGGGGGFGGGGGGGFGGGFGGFGFFFFFGFGG<CFGFFFGGGFFFFFGFFFGFFFGGBFGFEFFEFGFFFFCEEFE3C@ECFFFF
@M70528:330:000000000-K6D4P:1:1102:12077:6324 1:N:0:GTTGCGTTCA+GTTGCAGTTG
GGAGCCCCTGACATAGCATTCCCTCGATTAAATAATATAAGATTCTGACTTTTACCCCCTTCTCTGGGATTATTAATTATAGGACTTTATAAAGAAGGAGCGGGAACGGGATGAACAGTATATCCACCTTTATCAACGTTTTATCATTCAGGACCTTCAGTAGACTTAACAATTTTTTCTTTACACCTTGCAGGGATTTCTTCAATTTTAGGTGCCTTAAATTTTATTACTACAATTATTAATCTTAAAGCAAAAAACCTTTCAGCAGAAAAAATTAGACTATTTGTCTGATCAGTTATTT
+
CCCCCGGGGGGGGGGGGGGGGGGGGGGGGGGGGGGGGGGGGGGGGGGGGGGGGGGGGGGGGGGGGGGGGGGGGGGGGGGGGGGGGGGGGGGGGGGGGGGGGGGGGGGGGGGGGGGGGGGGGGGGGGGGGGGGGGGGGGGGGGGGGGGGGGGGGGGGGGGGGGGGGGGGGGGGGGGGGGGGGGGGGGGGGGGGGGGGGGGGGGGGGGGGGCGCGFGGGGGGGGGGGGGGGGFGGEFGGGGFFFFFGFGGFGGGF>AFGDFFFFFGFGFGFFFFGBFGFFFFFFGFFFFFFFFFFFFFFFFFF
@M70528:330:000000000-K6D4P:1:1102:17834:6345 1:N:0:GTTGCGTTCA+GTTGCAGTTG
GGAGCCCCTGACATAGCATTCCCTCGATTAAATAATATAAGATTCTGACTTTTACCCCCTTCTCTGGGATTATTAATTATAGGACTTTATAAAGAAGGAGCGGGAACGGGATGAACAGTATATCCACCTTTATCAACGTTTTATCATTCAGGACCTTCAGTAGACTTAACAATTTTTTCTTTACACCTTGCAGGGATTTCTTCAATTTTAGGTGCCTTAAATTTTATTACTACAATTATTAATCTTACAGCAAAAAACCTTTCAGCAGACAAAATTAGACTATTTGTCTGATCAGTTATTT
+
@@6,A@DFGFFGGEEFEFFFFFGGCGEFGFGCFGFFFFAFFGGFG9EFFF9CFGFGGEFG8,CFFGGGE@C<ECFEEC<FEFGFEFGFAFGGFGGGD8FAECCEEGGG@FEGGGCEGEFDGGGGGGGGGGFFEFF<FGFGGCFFGGGFGC?F8FFG9FBCAEDAFFFG9E<CE9FFGGGGFAEGFFFGGGGFGC8=DFC=EAE,@E@CGCFGGFFEG7@F,@FGG;F;+@BFC2;F>8@BAFF9E>F7CC*7*9?FGGBAF48F48/4;)/40:BFE3)06BG++);))94C9?)99?C6?
@M70528:330:000000000-K6D4P:1:1102:21419:6357 1:N:0:GTTGCGTTCA+GTTGCAGTTG
GGAGCCCCTGACATAGCATTCCCTCGATTAAATAATATAAGATTCTGACTTTTACCCCCTTCTCTGGGATTATTAATTATAGGACTTTATAAAGAAGGAGCGGGAACGGGATGAACAGTATATCCACCTTTATCAACGTTTTATCATTCAGGACCTTCAGTAGACTTAACAATTTTTTCTTTACACCTTGCAGGGATTTCTTCAATTTTAGGTGCCTTAAATTTTATTACTACAATTATTAATCTTAAAGCAAAAAACCTTTCAGCAGAAAAAATTAGACTATTTGTCTGATCAGTTATTT
+
CCCCCG8FGGGGGGGGGGGGGGGGGGGGGGGGGGGGGGGGGGGGGGGGGGGGGGGGGGGGGGGGGGGGGGGGGGGGGGGGGGGGGGGGGGGGGGGGGGGGGGGGGGGGGGGGGFGGGGGGGGGGGGGGGGGGGGGGGGGGGGGGGGGGGGGGGGGGGGGGGGGGGGGGGGGGGGGGGGGGGGGFGGGGGGGGGGGFGGGGGGGGGGGFGGGDGGGGGGGGGGGGGGGGGGFGGGFGGGGFFFFFGFGGGGGGFGFGGGFFFFFGFGFGFFFGGFF;;@EF?FGFFFFFFE<CFFFFFFCEE
@M70528:330:000000000-K6D4P:1:1102:21657:6368 1:N:0:GTTGCGTTCA+GTTGCAGTTG
GGAGCCCCTGACATAGCATTCCCTCGATTAAATAATATAAGATTCTGACTTTTACCCCCTTCTCTGGGATTATTAATTATAGGACTTTATAAAGAAGGAGCGGGAACGGGATGAACAGTATATCCACCTTTATCAACGTTTTATCATTCAGGACCTTCAGTAGACTTAACAATTTTTTCTTTACACCTTGCAGGGATTTCTTCAATTTTAGGTGCCTTAAATTTTATTACTACAATTATTAATCTTAAAGCAAAAAACCTTTCAGCAGAAAAAATTAGACTATTTGTCTGATCAGTTATTT
+
CCCCCCGGGGGGGGGGGGGGGGGGGGGGGGGGGGGGGGGGGGGGGGGGGGGGGGGGGGGGGGGGGGGGGGGGGGGGGGGGGGGGGGGGGGGGGGGGGGGGGGGGGGGGGGGGGGGGGGGGGGGGGGGGGGGGGGGGGGGGGGGGGGGGGGGGGGGGGGGGGGGFFFGGGGGGGGGGGGGGGGGGGGGGGGGGGDGGGGGGGGGGGGGGGGGGGFGGGGGGGGGGGEGGGGFGGGFGGFGFFFFFGFGGGGGGFGFGGGFFFFFGFFEGFF6F<6AFF@EFEFGFFFFFFFCFCEEEEEFFE
@M70528:330:000000000-K6D4P:1:1102:20849:6373 1:N:0:GTTGCGTTCA+GTTGCAGTTG
GGAGCCCCTGACATAGCATTCCCTCGATTAAATAATATAAGATTCTGACTTTTACCCCCTTCTCTGGGATTATTAATTATAGGACTTTATAAAGAAGGAGCGGGAACGGGATGAACAGTATATCCACCTTTATCAACGTTTTATCATTCAGGACCTTCAGTAGACTTAACAATTTTTTCTTTACACCTTGCAGGGATTTCTTCAATTTTAGGTGCCTTAAATTTTATTACTACAATTATTAATCTTAAAGCAAAAAACCTTTCAGCAGAAAAAATTAGACTATTTGTCTGATCAGTTATTT
+
CCCCCG,FGGGGGGGGGGGGGGGGGGGGGGGGGGGGGGGGGGGGGGGGGGGGGGGGGGGGGGGGGGGGGGGGGGGGGGGGGGGGGGGGGGGGGGGGGGGGGGGGGGGEGGGGGGGGGGFGGGGGGGGGGGGGGGGGGGGGGGGGGGGFGGGGGGGGGGGGGGGGGGGGGGGGGGGGGGGGGGGGGGGGGGDGFFGGGGGGGGGGGGGGGGGGGGGGGFGGGGGGGGGGGGFGGGFFFDFFFFFFGFGGGFDGFGFGGGBFFBFGFG=DAFFGGFFFEFFF9AFFFFFFFFCCEFFFFCEFF
@M70528:330:000000000-K6D4P:1:1102:8515:6374 1:N:0:GTTGCGTTCA+GTTGCAGTTG
GGAGCCCCTGACATAGCATTCCCTCGATTAAATAATATAAGATTCTGACTTTTACCCCCTTCTCTGGGATTATTAATTATAGGACTTTATAAAGAAGGAGCGGGAACGGGATGAACAGTATATCCACCTTTATCAACGTTTTATCATTCAGGACCTTCAGTAGACTTAACAATTTTTTCTTTACACCTTGCAGGGATTTCTTCAATTTTAGGTGCCTTAAATTTTATTACTACAATTATTAATCTTAAAGCAAAAAACCTTTCAGCAGAAAAAATTAGACTATTTGTCTGATCAGTTATTT
+
CCCCCGGGGGGGGFGGGGGGFGGGGGGCGGFGG<FEFGGGGGGGGGGGGGGGGGGGFGGGGGGAFFGGFFGGGFFGGGGGGGGGFFGGGGGGGGGFGFFGGGGGGGGGGGGGGGGGGGGGGGGGGGGGGGGGGGGGGGGGGGDFGFFFGFGGGGGGGGGFFGGGGGGGGGGGFGGGGGGGGGGCFFEFGFFFGGGGGGGFFGGAFFEGGGGGGGGGGGGGDGGGGGGGGGFFFGFFGFGFFFFFGFGGGFFGF49>CDEFFFFG?FE6FFA?FFFGF;CFFFGFFFFEC?EFFFEFFFFFF
@M70528:330:000000000-K6D4P:1:1102:24962:6392 1:N:0:GTTGCGTTCA+GTTGCAGTTG
GGAGCCCCTGACATAGCATTCCCTCGATTAAATAATATAAGATTCTGACTTTTACCCCCTTCTCTGGGATTATTAATTATAGGACTTTATAAAGAAGGAGCGGGAACGGGATGAACAGTATATCCACCTTTATCAACGTTTTATCATTCAGGACCTTCAGTAGACTTAACAATTTTTTCTTTACACCTTGCAGGGATTTCTTCAATTTTAGGTGCCTTAAATTTTATTACTACAATTATTAATCTTAAAGCAAAAAACCTTTCAGCAGAAAAAATTAGACTATTTGTCTGATCAGTTATTT
+
CCCCCGFGGGGGGGGGGGGGGGGGGGGGGGGGGGGGGGGGGGGGGGGGGGGGGGGGGGGGGGGGGGGGGGGGGGGGGGGGGGGGGGGGGGGGGGGGGGGGGGGGGGGGGGGGGGGGGGGGGGGGGGGGGGGGGGGGGGGGGGGGGGGGGGGGGGGGGGGGGGGGGGGGGGGGGGGGGGFGGGGGGDDGGGFGGGEGGGGGGGGGGGGGGGGFEEEFGGGGFGGGGGGGGGFGFGFGGFGFFFFFGFGGFG>FFFFFGD>F9>FGEGEGFAA?D>FGFF<BEFGFFFFFFF<EEFEFFCCEF
@M70528:330:000000000-K6D4P:1:1102:18631:6417 1:N:0:GTTGCGTTCA+GTTGCAGTTG
GGAGCCCCTGACATAGCATTCCCTCGATTAAATAATATAAGATTCTGACTTTTACCCCCTTCTCTGGGATTATTAATTATAGGACTTTATAAAGAAGGAGCGGGAACGGGATGAACAGTATATCCACCTTTATCAACGTTTTATCATTCAGGACCTTCAGTAGACTTAACAATTTTTTCTTTACACCTTGCAGGGATTTCTTCAATTTTAGGTGCCTTAAATTTTATTACTACAATTATTAATCTTAAAGCAAAAAACCTTTCAGCAGAAAAAATTAGACTATTTGTCTGATCAGTTATTT
+
CCCCCGGGGGGGGGGGGGGGGGGGGGGGGGGGGGGGGGGGGGGGGGGGGGGGGGGGGGGGGGGGGGGGGGGGGGGGGGGGGGGGGGGGGGGGGGGGGGGGGGGGGGGGGGGGGGGGGGGGGGGGGGGGGGGGGGGGGGGGGGGGGGGGGGGGGGGGGGGGGGGFGGGGGGGGGGGGGGGGGGGGGGGGGGGGGGGGGGGGGGGGGGGGGGGGGGGGGGGGGGGGGGGGGGFGGGFGGDFFFFFFGFGGGFFFFGFGGGFFFFFG?GEDFFFGC>FGF@EFFFGFFEFCECEFEC<EEFFFF
@M70528:330:000000000-K6D4P:1:1102:16701:6421 1:N:0:GTTGCGTTCA+GTTGCAGTTG
GGAGCCCCTGACATAGCATTCCCTCGATTAAATAATATAAGATTCTGACTTTTACCCCCTTCTCTGGGATTATTAATTATAGGACTTTATAAAGAAGGAGCGGGAACGGGATGAACAGTATATCCACCTTTATCAACGTTTTATCATTCAGGACCTTCAGTAGACTTAACAATTTTTTCTTTACACCTTGCAGGGATTTCTTCAATTTTAGGTGCCTTAAATTTTATTACTACAATTATTAATCTTAAAGCAAAAAACCTTTCAGCAGAAAAAATTAGACTATTTGTCTGATCAGTTATTT
+
CCCCCGGGGGGGGGGGGGGGGGGGGGGGGGGGGGGGGGGGGGGGGGGGGGGGGGGGGGGGG?GGGGGGGGGGGGGGGGGGGGGGGGGGGGGGGGGGGGGGGGGGGGGGGGGGGGGGGGGGGGGGGGGGGGGGGGGGGGGGGGGGGGGGGGGGGGGGGGGGGGGGGGGGGGGGGGGGGGFGGGGGGGGGGGGGGGDGGGGGGGGGCGGGGGGFGEGGGGGGGGGGGGGGGGFGGGFGGFFFFFFFGFGC=CCDAFAGGGEFFFFGEGFGFFFGG6AGFEEF?FGFFEFEFFCFFFFFFEEFF
@M70528:330:000000000-K6D4P:1:1102:26629:6431 1:N:0:GTTGCGTTCA+GTTGCAGTTG
GGAGCCCCTGACATAGCATTCCCTCGATTAAATAATATAAGATTCTGACTTTTACCCCCTTCTCTGGGATTATTAATTATAGGACTTTATAAAGAAGGAGCGGGAACGGGATGAACAGTATATCCACCTTTATCAACGTTTTATCATTCAGGACCTTCAGTAGACTTAACAATTTTTTCTTTACACCTTGCAGGGATTTCTTCAATTTTAGGTGCCTTAAATTTTATTACTACAATTATTAATCTTAAAGCAAAAAACCTTTCAGCAGAAAAAATTAGACTATTTGTCTGATCAGTTATTT
+
CCCCCCEEFGGGGGGF96CEEFGAFFCFGGGGGG<DCFFGFEFGGGGGGGFFAEGFGGGGGG9@FFCFFFGEFCFGAEGGGGGGGGGGGFGFGFGEAFGGGGGCEGGGGCCCCGFGFGGGFGGGGGGDFGGGGGGGFCFFGED<FCFGAFGFFFDEG<DFFDFFGGG9F?FFFF?FGE@FFGADEBBFECF<D=EG=E,EFFFD;EEFFGFF;DF6E=EEGGGGG7EE7,9EFFFGGGGFFFFFGFG7:2+@FGFFGG;AFE=D<+8964AF*(88A;)*7=FFFC:).?.).).979?5?
@M70528:330:000000000-K6D4P:1:1102:3734:6442 1:N:0:GTTGCGTTCA+GTTGCAGTTG
GGAGCCCCTGACATAGCATTCCCTCGATTAAATAATATAAGATTCTGACTTTTACCCCCTTCTCTGGGATTATTAATTATAGGACTTTATAAAGAAGGAGCGGGAACGGGATGAACAGTATATCCACCTTTATCAACGTTTTATCATTCAGGACCTTCAGTAGACTTAACAATTTTTTCTTTACACCTTGCAGGGATTTCTTCAATTTTAGGTGCCTTAAATTTTATTACTACAATTATTAATCTTAAAGCAAAAAACCTTTCAGCAGAAAAAATTAGACTATTTGTCTGATCAGTTATTT
+
CCCCCGGGGGGGGGGGGGGGGGGGGGGGGGGGGGGGGGGGGGGGGGGGGGGGGGGGGGGGGGGGGGGGGGGGGGGGGGGGGGGGGGGGGGGGGCGGGGGGGGGGGGGGGGGGGGGGGGGGGGGGGGGGGGGGGGGGGGGGGGGGGGGGFGGGGGGGGGGGGGFGGGG9FGGGGGGGGGGGGGFGGGGGGGGGGGGGFGGGGGFFGGGGGGGGGFFFGGF9EFGGGGGFFGFCFE>FGGGFFFFFGFGFGGGGFCFFDDBFFFFGFCCCFFAGG9FGFFEFFFGFFCFEFCEE<?;CEEFFF
@M70528:330:000000000-K6D4P:1:1102:25627:6451 1:N:0:GTTGCGTTCA+GTTGCAGTTG
GGAGCCCCTGACATAGCATTCCCTCGATTAAATAATATAAGATTCTGACTTTTACCCCCTTCTCTGGGATTATTAATTATAGGACTTTATAAAGAAGGAGCGGGAACGGGATGAACAGTATATCCACCTTTATCAACGTTTTATCATTCAGGACCTTCAGTAGACTTAACAATTTTTTCTTTACACCTTGCAGGGATTTCTTCAATTTTAGGTGCCTTAAATTTTATTACTACAATTATTAATCTTAAAGCAAAAAACCTTTCAGCAGAAAAAATTAGACTATTTGTCTGATCAGTTATTT
+
CCCCCGGGGGGGGGGGGGGGGGGGGGGGGGGGGGGGGGGGGGGGGGGGGGGGGGGGGGGGGGGGGGGGGGGGGGGGGGGGGGGGGGGGGGGGGGGGGGGGGGGGGGGGGGGGGGGGGGGGGGGGGGGGGGGGGGGGGGGGGGGGGGGGGGGGGGGGGGGGGGGGGGGGGGGGGGGGGGGGGGGGGGGGGGGGGFGFGGGGGGGGGGGGGGGGGGGFGGGGGGGGGCFGGGFGGGFGGGGFFFFFGFGDEGGGFGFGGGFFF:8:CFEGFFFGF6FFE336?FGFFCFEFFFFEC<EEFFFF
@M70528:330:000000000-K6D4P:1:1102:3888:6458 1:N:0:GTTGCGTTCA+GTTGCAGTTG
GGAGCCCCTGACATAGCATTCCCTCGATTAAATAATATAAGATTCTGACTTTTACCCCCTTCTCTGGGATTATTAATTATAGGACTTTATAAAGAAGGAGCGGGAACGGGATGAACAGTATATCCACCTTTATCAACGTTTTATCATTCAGGACCTTCAGTAGACTTAACAATTTTTTCTTTACACCTTGCAGGGATTTCTTCAATTTTAGGTGCCTTAAATTTTATTACTACAATTATTAATCTTAAAGCAAAAAACCTTTCAGCAGAAAAAATTAGACTATTTGTCTGATCAGTTATTT
+
CCCCCGGGGGGGGGGGGGGGGGGGGGGGGGGGGGGGGGGGGEFGGGGGGGGGGGGGGGGGGFGGGGGGFGGGGGGGGGGGGGGGGGGGGGGGGGGFFGGGGGGEGGGGGGEGGFGGGGGGGGGGGGGGGGGGGGGGGGGGGGGGGGGGGGGGGGGGGGGGGGGGGGGGGGGGGGGGGGGGGGGGFCGGGGGGGGGGGGGGGGDGGGCGGGGGGFDGGFFGGGGGGGGGGFFGGGFGGFGFFFAFGFGGCGFFFGFGDGEFFBFGEGE6F;FGCBFGFFFFFFGFFEFCEFFEFE3CECECE
@M70528:330:000000000-K6D4P:1:1102:15202:6477 1:N:0:GTTGCGTTCA+GTTGCAGTTG
GGAGCCCTGACATAGCCTTCCCTCGATTAAATAATATAAGATTCTGACTTTTACCCCCTTCTCTGGGATTATTAATTATAGGACTTTATAAAGAAGGAGCGGGAACGGGATGAACAGTATATCCACCTTTATCAACGTTTTATCATTCAGGACCTTCAGTAGACTTAACAATTTTTTCTTTACACCTTGCAGGGATTTCTTCAATTTTAGGTGCCTTAAATTTTATTACTACAATTATTAATCTTAAAGCAAAAAACCTTTCAGCAGAAAAAATTAGACTATTTGTCTGATCAGTTATTTT
+
CCCCCGGGFCFGGFGG@FGEGGGGGGGGGGGGGGGGGGGGGGGGGG<FGGGGGGGGGGGGGGGGGGGGGGGGGGGGGGGCFGCGGGGFGGGGGGGGGGGGGGGGGGGGGGGGGGGGGGGGGGGGGGGGGGGGGGGGGFGGGGGGGGGGGGGGGGGGGGGGGGGGGGGGGGGGGGGGGGGGGGGGGGGGGGGGGGGGGGGGGGGGGGGGGGFGGGGGGGGGGGGGGGGGGGCGGGFGGGGFFFFFGFGCFFGGFGFGGGFFFFFGEGFGFFFGGFFGFFEFFFGFFFFFEFEFFFFFFFFFF
@M70528:330:000000000-K6D4P:1:1102:17257:6489 1:N:0:GTTGCGTTCA+GTTGCAGTTG
GGGACCCTGTTTTACTGTCTCTTATACACATCTCCGAGCCCACGAGACGTTGCGTTCAATCTCGTATGCCGTCTTCTGCTTGAAAAAAAAAACCACTTTCATTAATTACTATAATCACTTTACTTTCCTCATCCTTTCCGGCTCACTACGTTCCCTCAGCCTCTTTCCCCCGTCCGTCCCCAGCGTTGTCCGTCCTTCCTTTTCGTAAATCTCTCGCATTCGATGCTGCCCTTCGTATGTGCCACCTCTTTTCTTCACCCCTCCCCTCCCTTCTCTCCTTCTTTTCTTAGATCTTGCTTCT
+
CCCCCCFGFFCEFAFEGGFFGGGGGGAEFGGGGGGFDGGGGGGGGC@CFFFFGG@@FGF<EEFGGGGGEFEFFGGGGFGGGFCEGE,@=FFG,+:9B,:,9,,,,,,,<CF,5,C,<4,A?F?B,,C?,,,8?F,C,,B++8+3,CE,A+BC,B,,3,,3D,>3,,,,,,8+3+++,,5@,4*,3*4147D*6,4>B9?D43;;:8,,4>2,=EF**1**15+++*++**03;*.2*223++++0;5*30*29:****15>,>9:C4*).00*)1*)44/6*2*1-*64)).)6)).)))-
@M70528:330:000000000-K6D4P:1:1102:23238:6489 1:N:0:GTTGCGTTCA+GTTGCAGTTG
GGAGCCCCTGACATAGCATTCCCTCGATTAAATAATATAAGATTCTGACTTTTACCCCCTTCTCTGGGATTATTAATTATAGGACTTTATAAAGAAGGAGCGGGAACGGGATGAACAGTATATCCACCTTTATCAACGTTTTATCATTCAGGACCTTCAGTAGACTTAACAATTTTTTCTTTACACCTTGCAGGGATTTCTTCAATTTTAGGTGCCTTAAATTTTATTACTACAATTATTAATCTTAAAGCAAAAAACCTTTCAGCAGAAAAAATTAGACTATTTGTCTGATCAGTTATTT
+
CCCCCGGGGGGGGGGGGGGGGGGGGGGGGGGGGGGGGGGGGGGGGGGGGGGGGGGGGGGGGGGGGGGGGGGGGGGGGGGGGGGGGGGGGGGGGGGGGGGGGGGGGGGGGGGGGGGGGGGGGGGGGGGGGGGGGGGGGGGGGGGGGGGGGGGGGGGGGGGGGGGGGGGGGGGGGGGGGGGGGGGGGGGGGGGGGGGGGGGGGGGGGGGGGGGGGGGGGGGGGGGGGGGGGGFGGGFGGGGFFFFFGFGGGGGGFGFGGGFFFFFGFGFGFFFGGBFGFFFFFFGFFCFFFFFEFFFEFFFFF
@M70528:330:000000000-K6D4P:1:1102:24525:6507 1:N:0:GTTGCGTTCA+GTTGCAGTTG
GGAGCCCCTGACATAGCATTCCCTCGATTAAATAATATAAGATTCTGACTTTTACCCCCTTCTCTGGGATTATTAATTATAGGACTTTATAAAGAAGGAGCGGGAACGGGATGAACAGTATATCCACCTTTATCAACGTTTTATCATTCAGGACCTTCAGTAGACTTAACAATTTTTTCTTTACACCTTGCAGGGATTTCTTCAATTTTAGGTGCCTTAAATTTTATTACTACAATTATTAATCTTAAAGCAAAAAACCTTTCAGCAGAAAAAATTAGACTATTTGTCTGATCAGTTATTT
+
CCCCCGFGGGGGGGGGGGGGGGGGGGGGGGGGGGGGGGGGGGGFGGGGGGGGGGGGGGGGGGGGGGGGGGGGFGGGGFGGGGGGGGGGGGGGGFFGGGGGGGGGGFGEGGGGGGGGGGGGGGGGGGGGFEFGGGGGGGFEGEGGGGGFGGGFFGGGGGGGGGGGGGFEFFGGGGGGGGGGGFGGGGGDFGFDGFEGGGGGGGCFGGGGFGGCFGGGGAFGGGGFFEFCGGCGGGFDGGGAFBFFF6FDFGGFACFFGD6AA>AGFF=GFFAC6;F<EFCACFDFC<@EECFFEEFFFFF5C
@M70528:330:000000000-K6D4P:1:1102:9373:6509 1:N:0:GTTGCGTTCA+GTTGCAGTTG
GGAGCCCCTGACATAGCATTCCCTCGATTAAATAATATAAGATTCTGACTTTTACCCCCTTCTCTGGGATTATTAATTATAGGACTTTATAAAGAAGGAGCGGGAACGGGATGAACAGTATATCCACCTTTATCAACGTTTTATCATTCAGGACCTTCAGTAGACTTAACAATTTTTTCTTTACACCTTGCAGGGATTTCTTCAATTTTAGGTGCCTTAAATTTTATTACTACAATTATTAATCTTAAAGCAAAAAACCTTTCAGCAGAAAAAATTAGACTATTTGTCTGATCAGTTATTT
+
CCCCCGGGGGGGGGGGGGGGGGGGGGGGGGGGGGGGGGGGGGGGGGGDGGGGGGGFGGGGFFEFGGGGCGGGGGGGGGGGGGGGGGGGDGGGGGGFGGGGGGGGGGGGGGGGGGGGGGGGGGGGGGGGGGGGGGGGGGEGGGGGGGGGGDGGGGGGFGGFGGFFGGGGGGGGGGFGGEGGGGGGGGGGGGGGGGGGGGGGGGGGFGGGGGGGGGGGGGGGCGGGGFGGGGFGGGFFGDFFFFFFGFGGGCFGFGFGDGFFFFFGFGCFFFFGG>FCAEEFFFGFFFFCEFCEFCFFEFEEF
@M70528:330:000000000-K6D4P:1:1102:24150:6524 1:N:0:GTTGCGTTCA+GTTGCAGTTG
GGAGCCCCTGACATAGCATTCCCTCGATTAAATAATATAAGATTCTGACTTTTACCCCCTTCTCTGGGATTATTAATTATAGGACTTTATAAAGAAGGAGCGGGAACGGGATGAACAGTATATCCACCTTTATCAACGTTTTATCATTCAGGACCTTCAGTAGACTTAACAATTTTTTCTTTACACCTTGCAGGGATTTCTTCAATTTTAGGTGCCTTAAATTTTATTACTACAATTATTAATCTTAAAGCAAAAAACCTTTCAGCAAAAAAAATTAGACTATTTGTCTGATCAGTTATTT
+
CCCCCGFGGGGGGGGGGGGGGGGGGGGGGGGGGGGGGGGGGGGGGGGGGGGGGGGGGGGGGGGGGGGGGGGGGGGGGGGGGGGGGGGFEGGGGGGGGGGGGGGGGGGGGGGGGGGGGGGGGGGGGGGGGGGGGGGGGGGGGGGGGGGGCEFGGGGGFFGGGFFGGGGGGFGFFGGGGEEFGGGGFGGGGGFGGGGDGGGGGGGGGGGGGGG6FFGGGGGGFGGGGGGG7EBFFGFGGGGAFFFFGFGG:DGDFFFGGG4AFBFGFGE*?F4ECBF<A@CFEFGFFFFE<?EC43<CCBFFF
@M70528:330:000000000-K6D4P:1:1102:27409:6530 1:N:0:GTTGCGTTCA+GTTGCAGTTG
GGAGCCCCTGACATAGCATTCCCTCGATTAAATAATATAAGATTCTGACTTTTACCCCCTTCTCTGGGATTATTAATTATAGGACTTTATAAAGAAGGAGCGGGAACGGGATGAACAGTATATCCACCTTTATCAACGTTTTATCATTCAGGACCTTCAGTAGACTTAACAATTTTTTCTTTACACCTTGCAGGGATTTCTTCAATTTTAGGTGCCTTAAATTTTATTACTACAATTATTAATCTTAAAGCAAAAAACCTTTCAGCAGAAAAAATTAGACTATTTGTCTGATCAGTTATTT
+
CCCCCGGGGGGGGGGGGGGGGGGGGGGGGGGGGGGGGGGGGGGGGGGGGGGGGGGGGGGGGGGGGGGGGGGGGGGGGGGGGGGGGGGGGGGGGFGGGCGGGGGGGGGGGGGGGGGGGGGGGGGGGGGGGGGGGGGGGGGGGGGGGGGGGGGGGGGGGGGGGGGGGGGGGGGGGGGGGGGGGGGGGGGGGGGGGGGGGGGGGGGGFGGGGGGGGGFGGGGGGGGGGFGGGGFFGGFGGGGFFBFFGFGGGGGGFGFFGGFFA=CG5FCFFFFGG;ADE@C=EAGFFFF?C)7?EF3ECEFFF
@M70528:330:000000000-K6D4P:1:1102:25937:6544 1:N:0:GTTGCGTTCA+GTTGCAGTTG
GGAGCCCCTGACATAGCATTCCCTCGATTAAATAATATAAGATTCTGACTTTTACCCCCTTCTCTGGGATTATTAATTATAGGACTTTATAAAGAAGGAGCGGGAACGGGATGAACAGTATATCCACCTTTATCAACGTTTTATCATTCAGGACCTTCAGTAGACTTAACAATTTTTTCTTTACACCTTGCAGGGATTTCTTCAATTTTAGGTGCCTTAAATTTTATTACTACAATTATTAATCTTAAAGCAAAAAACCTTTCAGCAGAAAAAATTAGACTATTTGTCTGATCAGTTATTT
+
CCCCCGGGGGGGGGGGGGGGGGGGGGGGGGGGGGGGGGGGGGGGGGGGGGGGGGGGGGGGGGGGGGGGGGGGGGGGGGGGGGGGGGGGGGGGGGGGGGGGGGGGGGGGGGGGGGGGGGGGGGGGGGGGGGGGGGGGGGGGGGGGGGGGGGGGGGGGGGGGGGGGGGGGGGGGGGGGGGGGGGGGGGGGGGFGGGGGGGGGGGGGGGGGGGGGGGGGGGGGGGGGGCGCGGFGGGFGG>FFFCFFGFGGGGDGFGFGGGDFFECDEFFGFFFFGFFGF@EF?AGFFFFFF?<CEE@FEFFFF
@M70528:330:000000000-K6D4P:1:1102:27230:6572 1:N:0:GTTGCGTTCA+GTTGCAGTTG
GGAGCCCCTGACATAGCATTCCCTCGATTAAATAATATAAGATTCTGACTTTTACCCCCTTCTCTGGGATTATTAATTATAGGACTTTATAAAGAAGGAGCGGGAACGGGATGAACAGTATATCCACCTTTATCAACGTTTTATCATTCAGGACCTTCAGTAGACTTAACAATTTTTTCTTTACACCTTGCAGGGATTTCTTCAATTTTAGGTGCCTTAAATTTTATTACTACAATTATTAATCTTAAAGCAAAAAACCTTTCAGCAGAAAAAATTAGACTATTTGTCTGATCAGTTATTT
+
CCCCCGGGGGGGGGGGGGGGGGGGGGGGGGGGGGGGGGGGGGGGGGGGGGGGGGGGGGGGGGGGGGGGGGGGGGGGGGGGGGGGGGGGGGGGGGGGGFGGGGGGGGGGGGGGGGGGGGGGGGGGGGGGGGGGGGGGGGGGGGGGGGGGGGGGGGGGGGGGGGGGGGGGGGGFFGGGGGGGGGGGGGGGGGGGGGGGGGGGGGGGGGGGGGGGGGGGGGGGGGGGGGGGGGFGGGFGGFGFFFFFGFGGFGGGFGFGGGFFFFFGFFEDFFFGGFFFFFFFFFGFFFF39?4?CE3CEFFFF
@M70528:330:000000000-K6D4P:1:1102:17108:6575 1:N:0:GTTGCGTTCA+GTTGCAGTTG
GGAGCCCCTGACATAGCATTCCCTCGATTAAATAATATAAGATTCTGACTTTTACCCCCTTCTCTGGGATTATTAATTATAGGACTTTATAAAGAAGGAGCGGGAACTGGATGAACAGTATATCCACCTTTATCAACGTTTTATCATTCAGGACCTTCAGTAGACTTAACAATTTTTTCTTTACACCTTGCAGGGATTTCTTCAATTTTAGGTGCCTTAAATTTTATTACTACAATTATTAATCTTAAAGCAAAAAACCTTTCAGCAGAAAAAATTAGACTATTTGTCTGATCAGTTATTT
+
CCCCCGGGGGGGGGGGGGGGGGGGGGGGGGGGGGGGGGGGGGGGGGGGGGGGGGGGGGGGGGGGGGGGGGGGGFGGGGGGGGGGGGGGGGGGGGGGGGGGGGGGGGGGGGGGGGGGGGGGGGGGGGGGGGGGGGGFGGGGGGGGGGGGGGGGGGGGGGGGGGGGGGGGGGGGGGGGGGFGGGGGGGGGGGGGGFGGGGGGGGGGGGGGGGGFGGGGGGGGGGGGGGGGGABEGGFGGFGFFCFFGFGGF7C4FGFGDGFFFEFGEFFGFFFGFBFDEEEBCFGFACF?EECFEF@EEFFFF
@M70528:330:000000000-K6D4P:1:1102:27323:6597 1:N:0:GTTGCGTTCA+GTTGCAGTTG
GGGACCCTGTTTTACTGTCTCTTATACACATCTCCGAGGCCCACGAGACGTTGCGTTCAATCTCGTATGCCGTCTTCTGCTTGAAACAAAAAAATAAAAAATACCCTACTTCTAGCTCGCTGTTATTTTCCTCTTATACTATTAATAACACGTCGTTTAACGTCTCTATCAATTGCATATGCTACTTGCACTCATCATCGTCCTTTTTTCCCAGCTCCCATTCTGTGCATACAGCCTATGCTTACTCTCCTATAGATTCGAACTCATAATTCATTACCTATCTGTCTCCGCGCGTCACACC
+
CCCCCGGGGFGDG,EFFFGGGGGGGGG<FFFGGGGGGGGEGGGGGDGGGGGGGGGGGGGGFGFF@FGGGGGGGGFGGADFGGGGGGEEFGGGG7,:,9:,+,5,,:,,9,,9,,<,9,44++4,5,<5,8,5,,C,,,,,,,:5<<,5:,,+:+++8++9,+,6,6,,,,,,63@,,,,,,,,,33,,,,68,,,,,,,,*,*5,7,4*5,,2,,2,,*,,,2,4,,,11+<*,)4**+*011+2+++3*+*+2:++3+)+/.*)*)++++++)++.7)3)/**1)*-)(,((((-(()(-
@M70528:330:000000000-K6D4P:1:1102:16657:6599 1:N:0:GTTGCGTTCA+GTTGCAGTTG
GGAGCCCCTGACATAGCATTCCCTCGATTAAATAATATAAGATTCTGACTTTTACCCCCTTCTCTGGGATTATTAATTATAGGACTTTATAAAGAAGGAGCGGGAACAGGATGAACAGTATATCCACCTTTATCAACGTTTTATCATTCAGGACCTTCAGTAGACTTAACAATTTTTTCTTTACACCTTGCAGGGATTTCTTCAATTTTAGGTGCCTTAAATTTTATTACTACAATTATTAATCTTAAAGCAAAAAACCTTTCAGCAGAAAAAATTAGACTATTTGTCTGATCAGTTATTT
+
CCCCCGGGGGGGGGGFGFGGGGGGGGGGGGGGGGGGGGGGGGGGGGGGGGGGGGGGGGGGGGGGGGGGGGGGGGGGGGGGGGGGGGGGGGGGGGGGGGGGGGGGGGGGGGGGGGGGGGGGGGGGGGGGGGGGGGGGGGGGGGGGGGGGGGGGGGGGGGGGGGGGGGGGGGGGGGGGGGGGGGGGGGGGGGGGGGGGGGGGGGGGGGGGGGGGGGGGGGGGGGGGGGGGGGFGGGFGGGGFFFFFGFGFCFFFFCAGGGDFFFFGCFCGFFAG:6FFEEFFFFGFFEFFFFCFFEEFEFFFF
@M70528:330:000000000-K6D4P:1:1102:16650:6615 1:N:0:GTTGCGTTCA+GTTGCAGTTG
GGAGCCCCTGACATAGCATTCCCTCGATTAAATAATATAAGATTCTGACTTTTACCCCCTTCTCTGGGATTATTAATTATAGGACTTTATAAAGAAGGAGCGGGAACAGGATGAACAGTATATCCACCTTTATCAACGTTTTATCATTCAGGACCTTCAGTAGACTTAACAATTTTTTCTTTACACCTTGCAGGGATTTCTTCAATTTTAGGTGCCTTAAATTTTATTACTACAATTATTAATCTTAAAGCAAAAAACCTTTCAGCAGAAAAAATTAGACTATTTGTCTGATCAGTTATTT
+
CCCCCEFGGGGDGGGGGGGGGGGGGGGGGGGGGGGGGGGGGGGGGGGGGGGGGGGGGGGGGFGGGGGGGGGGGGGGGGGGGGGGGGGGGGGGGGGGGGGGGGGGDFGGGGGGGGGGGGGGGGGGGGGGGGGGGGGGGGFGGGGGGGGGGGGGGGGGGGGGFGGGGGGGGGGGGCFGGGGGGGGGGGGGGGGGGGGGGGGGGGGGGFGGGGGGGFGEEDFDCEEGGGGGGFFGGGAGCGGFCFFFGFGFFFC>9FAFGGEFFFFGCGFGF;FGGFFGFF<FCFGFFFFFFFCEFF@FFFFEF
@M70528:330:000000000-K6D4P:1:1102:6126:6634 1:N:0:GTTGCGTTCA+GTTGCAGTTG
GGAGCCCCTGACATAGCATTCCCTCGATTAAATAATATAAGATTCTGACTTTTACCCCCTTCTCTGGGATTATTAATTATAGGACTTTATAAAGAAGGAGCGGGAACGGGATGAACAGTATATCCACCTTTATCAACGTTTTATCATTCAGGACCTTCAGTAGACTTAACAATTTTTTCTTTACACCTTGCAGGGATTTCTTCAATTTTAGGTGCCTTAAATTTTATTACTACAATTATTAATCTTAAAGCAAAAAACCTTTCAGCAGAAAAAATTAGACTATTTGTCTGATCAGTTATTT
+
CCCCCGGGGGGGGGGGGGGGGGGGGGGGGGGGGGGGGGGGGGGGGGGGGGGGGGGGGGGGGGGGGGGGGGGGGGFGGGGGGGGGGGGGGGGGGGGGGGGGGGGGGGGGGGGGGGGGGGGGGGGGGGGGGGGGGGGGGGGGGGGGGGGGGGGGGGGGGGGGGGGGGGGGGGGGGGGGGGGGGGGGGGGGGGGGGGGGGGGGGGGGGGGGGGDDGFGGGGGGGGGGGGGGGFFCFGFGGGGFFFFFGFGGGFGGFFFGGGFFFFFGFGFGFFFGC6FFFFFFFFFFFFF<?EEFFF@ECEFFF
@M70528:330:000000000-K6D4P:1:1102:21023:6636 1:N:0:GTTGCGTTCA+GTTGCAGTTG
GGAGCCACTGACATAGCATTCCCTCGATTAAATAATATAAGATTCTGACTTTTACCCCCTTCTCTGGGATTATTAATTATAGGACTTTATAAAGAAGGAGCGGGAACGGGATGAACAGTATATCCACCTTTATCAACGTTTTATCATTCAGGACCTTCAGTAGACTTAACAATTTTTTCTTTACACCTTGCAGGGATTTCTTCAATTTTAGGTGCCTTAAATTTTATTACTACAATTATTAATCTTAAAGCAAAAAACCTTTCAGCAGAAAAAATTAGACTATTTGTCTGATCAGTTATTT
+
CCCCCGFGGGGGGGGGGGGGGGGGGGGGGGGGGGGGGGGGGGGGGGGGGGGGGGGGGGGGGGGGGGGGGGGGGGGGGGGGGGGGGGGGGGGGGGGGGGGGGGGGGGGGGGGGGGGGGGGGGGGGGGGGGGGGGGGGGGGGGGGGGGGGGGGGGGGGGGGGGGGGGGGGGGGGGGGGGGGGGGGGGGGGGGGGGGGGGGGGGGGGGGGGGGGFGGGGGGGGGGGGGGGGGGFGGGFGGGGFFFFFGFGGGGGGFGFGGGFFFEFGEDEGFFFGGFADAEFFEFGFFFFFFFEEEFFFFFEEE
@M70528:330:000000000-K6D4P:1:1102:25531:6638 1:N:0:GTTGCGTTCA+GTTGCAGTTG
GGAGCCCCTGACATAGCATTCCCTCGATTAAATAATATAAGATTCTGACTTTTACCCCCTTCTCTGGGATTATTAATTATAGGACTTTATAAAGAAGGAGCGGGAACGGGATGAACAGTATATCCACCTTTATCAACGTTTTATCATTCAGGACCTTCAGTAGACTTAACAATTTTTTCTTTACACCTTGCAGGGATTTCTTCAATTTTAGGTGCCTTAAATTTTATTACTACAATTATTAATCTTAAAGCAAAAAACCTTTCAGCAGAAAAAATTAGACTATTTGTCTGATCAGTTATTT
+
CCCCCGGGGGGGGGGGGGGGGGGGGGGGGGGGGGGGGGGGGGGGGGGGGGGGGGGGGGGGGGGGGGGGGGGGGGGGGGGGGGGGGGGGGGGGGGGGGGGGGGGGGGGGGGGGGGGGGGGGGGGGGGGGGGGGGGGGGGGGGGGGGGGGGGGGGGGGGGGGGGGGGGGGGGGGGGGGGGGGGGGGGGGGGGGGGFGFGGGGGGGGGGGGGGGGGGFFGGGGGGGGGGGGGGFGFGFGGFFFFFFFGFGGCFFGFCFGGGFFFFFGFGFFFFFGG>FGFEFFEFGFFFFEF?<CEC3CEEFFF
@M70528:330:000000000-K6D4P:1:1102:5043:6655 1:N:0:GTTGCGTTCA+GTTGCAGTTG
GGAGCCCCTGACATAGCATTCCCTCGATTAAATAATATAAGATTCTGACTTTTACCCCCTTCTCTGGGATTATTAATTATAGGACTTTATAAAGAAGGAGCGGGAACGGGATGAACAGTATATCCACCTTTATCAACGTTTTATCATTCAGGACCTTCAGTAGACTTAACAATTTTTTCTTTACACCTTGCAGGGATTTCTTCAATTTTAGGTGCCTTAAATTTTATTACTACAATTATTAATCTTAAAGCAAAAAACCTTTCAGCAGAAAAAATTAGACTATTTGTCTGATCAGTTATTT
+
CCCCCGGGGGGGGGGGGGGGGGGGGGGGGGGGGGGGGGGGGGGGGGGGGGGGGGGFGGGGG<FGGGGGGGGFGGGFFGGGGGGGGGGGGGGGGGGGGGGGGCGGGGGGGGGGGGGGFGGGGGGGGFGGGGDEEEDGGGGFGGGGGGGGGGGGGFGGGGGGGFGFGGGGGGGGGGGGGGFGGGGCDDFFFGCFGGG?FGGGGGGGGGGGGGGGGGGGGGGFFGGGGGGGGGFGG?9FFFGFF@FFGFGDEGGGF>F7?DBFFFF>E7;F;6A6C>FGFFCAEFGFFEFEEFECEFFFFECFF
@M70528:330:000000000-K6D4P:1:1102:15210:6671 1:N:0:GTTGCGTTCA+GTTGCAGTTG
GGAGCCCTGTTTTACTGTCTCTTATACACATCTCCGAGCCCACGAGACGTTGCGTTCAATCTCGTATGCCGTCTTCTGCTTGAAAAAAAAAAAAACTATCAATTTATCCACCACAACCCCGTTGCCTACCCAATTCTTACACATTTCCGTACTTCGTGCCCGCCTTCACACTCCTCGCACCATCCTACGTTTCTACCCATCCTTCACACGCTACTCCTCCTTCTATCCCTTTCCTATCTAGTAACCTTGAGTTATCATACCTGTATTCCATCTCGTTCCGTACACTCTCATTGTCGCTTCC
+
CCCCCCGGGFGFGGGGGGGGGGGGGGFEGGGGGGGGGGGGGGGGGG@CFFGGGGFFGGA<CFGGGCFGEEFFFGGGGGGGGGDGGG<:@@FG487+,,,,,,,,,<,9,,=,,4,,8+B:+8,++,5,8,B,+,5,,,,,,,7,,,::+,,8+,,+,+++,+85**7,78@3,7,,6**1*,,62,,,*,,,6,,,,,,,,,611<:+03*3**3+++**05+++1++*++++23+***********:+***1*1*****)-*2.0)***/3*))*(((.)0*)*-0),54-)))(-((()
@M70528:330:000000000-K6D4P:1:1102:23363:6674 1:N:0:GTTGCGTTCA+GTTGCAGTTG
GGAGCCCCTGACATAGCATTCCCTCGATTAAATAATATAAGATCCTGACTTTTACCCCCTTCTCTGGGATTATTAATTATAGGACTTTATAAAGAAGGAGCGGGAACGGGATGAACAGTATATCCACCTTTATCAACGTTTTATCATTCAGGACCTTCAGTAGACTTAACAATTTTTTCTTTACACCTTGCAGGGATTTCTTCAATTTTAGGTGCCTTAAATTTTATTACTACAATTATTAATCTTAAAGCAAAAAACCTTTCAGCAGAAAAAATTAGACTATTTGTCTGATCAGTTATTT
+
CCCCCGGGGGGGGGGGGGGGGGGGGGGGGGGGGGGGGGGGGGG<FGGGGGGGGGGGGGGGGGGGGGGGGGGGGGGGGGGGGGGGGGGGGGGGGGGGGGGGGGGGGGGGGGGGGGGGGGGGGGGGGGGGGGGGGGGGGGGGGGGGGGGGGGGGGGGGGGGGGGGGGGGGGGGGGGGGGGGGGGGGGGGGGGGGGGGGGGGGGGGGGGGGGGGGGGGDGGGGGGGGGGGGGGFGGGFGGGGFFFFFGFGGFGGDAGFGGGEFFFFGFGFGFFFGF>FGFFFAEFGFFFFEFCEFFFEFEFFFF
@M70528:330:000000000-K6D4P:1:1102:23900:6676 1:N:0:GTTGCGTTCA+GTTGCAGTTG
GGGACCCTGTTTTACTGTCTCTTATACACATCTCCGAGCCCACGAGACGTTGCGTACAACCTCGTATGCCGTCTTCTCCTTGAAAAAATAAACTGCTTTTGTCTGTGACGAATATGACGTTAGCAGACGACTAAGTATCGGCTAACTACGTGCCAGCAGCCGCGGTCATACGTAGGATCCGAGCGTTATCCGGCTTTACTGGGCGTAATGATTTGCGTATGTTGCATAGTAAGTTAATAGTGAACGCGTTTGGCTCAATCATCCTCACATTACTAATACTGCTCAGCTTCAAGATGATAGA
+
<-@CC@@EFF6<<=C@FGC,CEAFF9@,C@,EA9<C7F@+DF7+@++7@F8F,C+,+8,:B,ECG@<C<,6C+9:69,CCF,,,,6,+,:EF?EFFGDFFAFEGAFGFFB:F<FFFFGG+DEC?F<<F+@+4455,CAF84+++BFDAFBFD<3F<D8AFF+C=<>@CFCFBBF7:<;BFC**@>C>>,,?:4*4C7CGG;,;ACB*=*995CCEE*2C**5++=?++04+=:<1<+;7:A*8=*.*92)97)7729**9?A=7)*)*)/9<C)/0).6@:4*=93?<A)9A)).--.66)
@M70528:330:000000000-K6D4P:1:1102:20966:6679 1:N:0:GTTGCGTTCA+GTTGCAGTTG
GGAGCCCCTGACATAGCATTCCCTCGATTAAATAATATAAGATTCTGACTTTTACCCCCTTCTCTGGGATTATTAATTATAGGACTTTATAAAGAAGGAGCGGGAACGGGATGAACAGTATATCCACCTTTATCAACGTTTTATCATTCAGGACCTTCAGTAGACTTAACAATTTTTTCTTTACACCTTGCAGGGATTTCTTCAATTTTAGGTGCCTTAAATTTTATTACTACAATTATTAATCTTAAAGCAAAAAACCTTTCAGCAGAAAAAATTAGACTATTTGTCTGATCAGTTATTT
+
CCCCCG8CFGGGGGGGGGGGGGGGGGGGGGGGGGGGGGGGGGGGGGGGGGGGGGGGGGGGGGGGGGGGGGGGGGGGGGGGGGGGGGGGGGGGGGGGGGGGGGGGGGGGGGGGGGGGGGGGGGGGGGGGGGGGGGGGGGGGGGGGGGGGGGGGGGGGGGGGGGGGGGFGGGGGGGGGGGGGGGGGGGGGGGGGGGGGGGGGGGGGGGGGGGGGGGGGGGGGGGGGGGGGGGFGGGFGGGGFFFFFFFGGGGGFFGFGGGFFFFFGFGEGAFFFGFFGFFFFFFGFFFFFFFFFFFEEEE??C
@M70528:330:000000000-K6D4P:1:1102:9591:6682 1:N:0:GTTGCGTTCA+GTTGCAGTTG
GGAGCCCCTGACATAGCATTCCCTCGATTAAATAATATAAGATTCTGACTTTTACCCCCTTCTCTGGGATTATTAATTATAGGACTTTATAAAGAAGGAGCGGGAACGGGATGAACAGTATATCCACCTTTATCAACGTTTTATCATTCAGGACCTTCAGTAGACTTAACAATTTTTTCTTTACACCTTGCAGGGATTTCTTCAATTTTAGGTGCCTTAAATTTTATTACTACAATTATTAATCTTAAAGCAAAAAACCTTTCAGCAGAAAAAATTAGACTATTTGTCTGATCAGTTATTT
+
CCCCCGGGGGGGGGGGGGGGGGGGGGGGGGGGGGGGGGGGGGGGGGFGGGGGGGGGGGGGGGGGGGGGGGGGGGGGGGGGGGGGGGGGGGGGGGGGGGGGGGGGGGGGGGGGCFGGGGGGGGGGGGGGGGGGGGGGGGGGGGGEFGGGGGGGGGGGGGGGGGFFGGGGGGGGGGGGGGGGGGFGCFFFGGGFGGGGGGGGGGGGGGGFGGGGGG?FGGGGFGGGGCFDCGFGGGFGGGGFFFFFGFGFGDFFFFFGGGFFFFFGF7CGAFFGGBFGFF3BEFCFFFFFF?<<C?EF?CC3<
@M70528:330:000000000-K6D4P:1:1102:10527:6684 1:N:0:GTTGCGTTCA+GTTGCAGTTG
GGAGCCCCTGACATAGCATTCCCTCGATTAAATAATATAAGATTCTGACTTTTACCCCCTTCTCTGGGATTATTAATTATAGGACTTTATAAAGAAGGAGCGGGAACGGGATGAACAGTATATCCACCTTTATCAACGTTTTATCATTCAGGACCTTCAGTAGACTTAACAATTTTTTCTTTACACCTTGCAGGGATTTCTTCAATTTTAGGTGCCTTAAATTTTATTACTACAATTATTAATCTTAAAGCAAAAAACCTTTCAGCAGAAAAAATTAGACTATTTGTCTGATCAGTTATTT
+
CCCCCGGGGGGGGGGGGGGGGGGGGGGGGGGGGGGGGGGGGGGGGGGGGGGGGGGGGGGGGGGGGGGGGGGGGGGGGGGGGGGGGGGGGGGGGGGGGGGGGGGGGGGGGGGGGGGGGGGGGGGGGGGGGGGGGGGGGGGGGGGGGGGGGGGGGGFGGGGGGGGGGGGGGGGGGGGGGGGGGGGGGGGGGGFFGGGGGGGGGGGGGGGGGGG6E3CFGGGGGFGGGFGGFGFFGGFGGGGFFAFFGFGG,BDFFGFG4<8AFEFG?+9CAAFFG0AFE)./7AGFF5ACF?4<9?EFE<EEE
@M70528:330:000000000-K6D4P:1:1102:11094:6703 1:N:0:GTTGCGTTCA+GTTGCAGTTG
GGAGCCCCTGACATAGCATTCCCTCGATTAAATAATATAAGATTCTGACTTTTACCCCCTTCTCTGGGATTATTAATTATAGGACTTTATAAAGAAGGAGCGGGAACGGGATGAACAGTATATCCACCTTTATCAACGTTTTATCATTCAGGACCTTCAGTAGACTTAACAATTTTTTCTTTACACCTTGCAGGGATTTCTTCAATTTTAGGTGCCTTAAATTTTATTACTACAATTATTAATCTTAAAGCAAAAAACCTTTCAGCAGAAAAAATTAGACTATTTGTCTGATCAGTTATTT
+
CCCCCGGGGGGGGGGGGGGGGGGGGGGGGGGGGGGGGGGGGGGGGGGGGGGGGGGGGGGGGGGGGGGGGGGGGGGGGGGGGGGGGGGGGGGGGGGGGGGGGGGGGGGGGGGGGGGGGGGGGGGGGGGGGGGGGGGGGGGGGGGGGGGGGGGGGGGGGGGGGGGGGGGGGGGGGGGGGGGGGGGGGGGGGGGGGGGGGGGGGGGGGGGGGGGGGGGGGGGGGGGGGGGGGGFGGGAGGGGFFFFFGFGFFGGGFGFGDGEFFFFGFGEFFFFGGFFGE;EFFFGFFFF3?ECEFFFFFFEEF
@M70528:330:000000000-K6D4P:1:1102:4245:6709 1:N:0:GTTGCGTTCA+GTTGCAGTTG
GGGACCCTGTTTTACTGTCTCTTATACACATCTCCGAGCCCACGAGCCGTTGCGTTCAATCTCGTATGCCGTCTTCTGCTTGAAAAAAAAAAAAAGTGAAAAATGAAAAAAGGTGGGTTAACGTGAAGGTTAGGATATCAAGAGAGCTACGAACAGTTGGCGGTTAAGTAAGGAGTTGCGAGAAGAGTAGTGAGAGAGCTTCTATCAGGCATGAGCATACATACAGGCAAGTATGGCAGCGTGGTGCGTTATCATATCAGGTGCAACTTCTACTAGGTTACATAGGTTAAGTAGTGTACAA
+
CCCCCGGEGFFGGFGGGGFGGGGGGGG,EFGGGGGGGGGGGGGG+@+@FFGGGGGGGGGF@FFGGFGGGGGGGGGGGGGGGGGGGG8@FFEG+++4:,,,5,4,5,,,,::+4,,+3+33,8+33,+,,3,,,,,3,,,,,3,,,+:3,,++,8*,,,,,7**1*67,,,,2,2,,3,6*****,,*5+,+,+2+,***++,25+++++*3+*+0<++++020+++***2)<0+/*12/)0)))*)2)***1*2******0))0)*)2***+*.*0,))*)**1*)*).).)).6()).))
@M70528:330:000000000-K6D4P:1:1102:20062:6711 1:N:0:GTTGCGTTCA+GTTGCAGTTG
GGAGCCCCTGACATAGCATTCCCTCGATTAAATAATATAAGATTCTGACTTTTACCCCCTTCTCTGGGATTATTAATTATAGGACTTTATAAAGAAGGAGCGGGAACGGGATGAACAGTATATCCACCTTTATCAACGTTTTATCATTCAGGACCTTCAGTAGACTTAACAATTTTTTCTTTACACCTTGCAGGGATTTCTTCAATTTTAGGTGCCTTAAATTTTATTACTACAATTATTAATCTTAAAGCAAAAAACCTTTCAGCAGAAAAAATTAGACTATTTGTCTGATCAGTTATTT
+
CCCCCGEGGGGGGGGDGGGGGGGGGGGGGGGGGGGGGGGGGGGGGGGGGGGGGGGGGGGGGGGGGGGGGGGGGGGGGGGGGGGGGGGGGGGGGGGGGGGGGGGGGGGGGGGGGGGGGGGGGGGGGGGGGGGGGGGGGGGGGGGGGGGGGGGGGGGGGGGGGGGGGGGFGGGGGGGGGGGGGGGGGGGGGGGGGGGGGGGGGGGGFGGGGGGGGGGGGGGGGGGGGGGGGGCFGGFGGGGFFFFFGFGGFGGGFGFGGGFFFFFFFGFGFFFGGBFCEFEFFFFFCEFFE?EFFFFFEE?CF
@M70528:330:000000000-K6D4P:1:1102:20381:6717 1:N:0:GTTGCGTTCA+GTTGCAGTTG
GGAGCCACTGACATAGCATTCCCTCGATTAAATAATATAAGATTCTGACTTTTACCCCCTTCTCTGGGATTATTAATTATAGGACTTTATAAAGAAGGAGCGGGAACGGGATGAACAGTATATCCACCTTTATCAACGTTTTATCATTCAGGACCTTCAGTAGACTTAACAATTTTTTCTTTACACCTTGCAGGGATTTCTTCAATTTTAGGTGCCTTAAATTTTATTACTACAATTATTAATCTTAAAGCAAAAAACCTTTCAGCAGAAAAAATTAGACTATTTGTCTGATCAGTTATTT
+
CCCCCGCFGGGGGGGGGGGGGGGGGGGGGGGGGGGGGGGGGGGGGGGGGGGGGGGGGGGGGGGGGGGGGGGGGGGGGGGGGGGGGGGGGGGGGGGGGGGGGGGGGGGGGGGGGGGGGGGGGGGGGGGGGGGFGGGGGGGGFGGGGGGGGGGGGGGGGGDFGGGGGGGGFGGGGGGGGGGGCGGGGGGGGGCFGGGGGGGGGGGGGGGGGGGGGGGGFGGFFGFGGGGGGGFGGGFGGGGFFFFFGFGCFGFGF4AFGGFFFFFGFGFGFFFGGFFGFFEFCFGFFFFEEEEFFFFEFFF?E
@M70528:330:000000000-K6D4P:1:1102:10068:6723 1:N:0:GTTGCGTTCA+GTTGCAGTTG
GGAGCCCCTGACATAGCATTCCCTCGATTAAATAATATAAGATTCTGACTTTTACCCCCTTCTCTGGGATTATTAATTATAGGACTTTATAAAGAAGGAGCGGGAACGGGATGAACAGTATATCCACCTTTATCAACGTTTTATCATTCAGGACCTTCAGTAGACTTAACAATTTTTTCTTTACACCTTGCAGGGATTTCTTCAATTTTAGGTGCCTTAAATTTTATTACTACAATTATTAATCTTGAAGCAAAAAACCTTTCAGCAGAAAAAATTAGACTATTTGTCTGATCAGTTATTT
+
CCCCCGGGGGGGGGGGGGGGGGGGGGGGGGGGGGGGGGGGGGGGGGGGGGGGGGGGGGGGGGGGGGGGGGGGGGGGGGGGGGGGGGGGGGGGGGGFGGGGGGGGGGGGGGGGGFGGGGGGGGGGGGGGGGGGGGGGGGGGGGGFFGGGGGGGGGGGGGGGGGGGGGGFDGGGGGGGGGGGGGGGGGGGGGGGGCGGGGGGGGGFEGGGGGFFGGGGGGGGGGGGGFFGGGFGGGFFGGGFFAFFGF+CF>GGFGFFGG;AFFFG*=CGFFFCF6FGF@EFEFGFFEFEFF<EEE<FFFECE
@M70528:330:000000000-K6D4P:1:1102:12435:6728 1:N:0:GTTGCGTTCA+GTTGCAGTTG
GGACCCTGTTTTACTGTCTCTTATACACATCTCCGCGCCCACGAGACGTTGCGTTCAATCTCTTATGCCGTCTTCTGCTTGAAAAAAAAAAACACATGTCCTAAGACAGACAGCACCCTATACTCATCCTTCAGAGCGTTTTATCTATCCTCACCGTCAGCCTCCTCTACATTTTTTTCTTCCGCCCTTGTAATCCATTCTTCACTATTCTTTTTCTTAATTTTTGTTCCTACAGTGCATCTTCATCGACCCTCAAATCTTTCACTAACTACCCTTACTTTACTTATCTACTCCCTTCTAT
+
CCCCCGGGEFG<FFFGGFGFGGGGEFGGEAFFFEG>FGGGGEGGCFEGDFGGGG7FG<<<EE,66CFEFGGGGGGGG9CFFFFGG,7+=@F@+,:,:,<,,,,,,:<,,,,,:,4B,8:,,5,,:B,,,,:,,,,,,8@7F+,:,,5,C,,,,:3+8+@@,,,83FF9,,3,,7@>>*@,,,,**>**6@,722,72,,6,@<,,,61,,6?,>,44,,3+5++4*3<:+;+23)12+++3++++++**))))*.***/*/)1:)*.6)**+*(*2,4)*)/***-1)).5-)((4)()))
@M70528:330:000000000-K6D4P:1:1102:20063:6743 1:N:0:GTTGCGTTCA+GTTGCAGTTG
GGAGCCCCTGACATAGCATTCCCTCGATTAAATAATATAAGATTCTGACTTTTACCCCCTTCTCTGGGATTATTAATTATAGGACTTTATAAAGAAGGAGCGGGAACGGGATGAACAGTATATCCACATTTATCAACGTTTTATCATTCAGGACCTTCAGTAGACTTAACAATTTTTTCTTTACACCTTGCAGGGATTTCTTCAATTTTAGGTGCCTTAAATTTTATTACTACAATTATTAATCTTAAAGCAAAAAACCTTTCAGCAGAAAAAATTAGACTATTTGTCTGATCAGTTATTT
+
CCCCCG,CGGGGGGGGGGGGGGGGGGGGGGGGGGGGGGGGGGGGGGGGGGGGGGGGGGGGGGGGGGGGGGGGGGGGGGGGGGGGGGGGGGGGGGEFGGGGGGGGGGGGGGGGGGGGGGGGGGGGGGGGGGGGGGGGGGGGGGGGGGGGGGGGGGGGGGGGGGGAFFGGDGGGGGGGGGGGGGGGGGGGGGGGGFGGGGGGGGGGGGGGGGFGGGGGGGGGFGGGGGGGGGFGGGFGGGGFAFFFGFG9=FFFAGFGGGFFFFFGEGFGFFAFG9FGAF?=EFGFFFFFFECEFFFFFFFCE
@M70528:330:000000000-K6D4P:1:1102:24982:6748 1:N:0:GTTGCGTTCA+GTTGCAGTTG
GGACCCTGTTTTACTGTCTCTTATACACATCTCCGAGCCCACGAGACGTTGCGTTCAATCTCGTATGCCGTCTTCTGCTTGAAAAAAAAAAAAAAATGACCAGGAAAATTCTTCACAATATCTCCTACTTTATAATCACTCTATCCTTCATTACCTTCATACCACATCCATATTTTTTCTACACACCTTTCATCATACTCTTTCACTTTACTATCCTTAATTTTTATTACTTCCTTCATTCAGCTTACACCACACAACCTCTCCGTCACACACGTCACTCCTTTAGTATCCTGAGCTACCT
+
CCCCCGGGGGGGGGGGGGGGGGGGGGGGGGGGGGGGGGGGGGGGGGGGGGGGGGGGGGFGGGGGGGGGGGGGGGGGGGGGGG8FGFGCGEF@4++8,,C988,+4?BA5,,5,,,8,,,,:85,:,,,5A,,,,,,,,,,,,,,:,3,C9,,,:E>,@3@,,,,,,,,33,,,3,,33,7,,3,,61,,,,,,,6,,,66,7,51,,,0544,,,,,1<9,2,,1,,,14+++++1+*2;++3++*22+**2)2.***20).0*(*(*)1)**()*,-)*,**//)*)-..).),(.),(.
@M70528:330:000000000-K6D4P:1:1102:9964:6751 1:N:0:GTTGCGTTCA+GTTGCAGTTG
GGAGCCCCTGACATAGCATTCCCTCGATTAAATAATATAAGATTCTGACTTTTACCCCCTTCTCTGGGATTATTAATTATAGGACTTTATAAAGAAGGAGCGGGAACGGGATGAACAGTATATCCACCTTTATCAACGTTTTATCATTCAGGACCTTCAGTAGACTTAACAATTTTTTCTTTACACCTTGCAGGGATTTCTTCAATTTTAGGTGCCTTAAATTTTATTACTACAATTATTAATCTTAAAGCAAAAAACCTTTCAGCAGAAAAAATTAGACTATTTGTCTGATCAGTTATTT
+
CCCCCGGGGGGGGGGGGGGGGGGGGGGGGGGGGGGGGGGGGGGGGGGGGGGGGGGGGGGGGGGGGGGGGGGGGGGGGGGGGGGGGGGGGGGGGGGGGGGGGGGGGGGGGGGGGGGGGGGGGGGGGGGGGGGGGGGGGGGGGGGGGGGGGGGGGGGGGGGGGGGGGGGGGGGGGGGGGGGGGGGGGGGGGGGGGGGGGGGGGGGGGGGGGGGGGGGGGGGGGGGGGGGGGGFGGGFGGGGFFFFFGFGGFDGGFGFGGGFFFFFGFGFGFFFGGFFGFE3AEFGFFFFFFFEFFFFFFFEFF
@M70528:330:000000000-K6D4P:1:1102:17420:6769 1:N:0:GTTGCGTTCA+GTTGCAGTTG
GGAGCCCCTGACATAGCATTCCCTCGATTAAATAATATAAGATTCTGACTTTTACCCCCTTCTCTGGGATTATTAATTATAGGACTTTATAAAGAAGGAGCGGGAACGGGATGAACAGTATATCCACCTTTATCAACGTTTTATCATTCAGGACCTTCAGTAGACTTAACAATTTTTTCTTTACACCTTGCAGGGATTTCTTCAATTTTAGGTGCCTTAAATTTTATTACTACAATTATTAATCTTAAAGCAAAAAACCTTTCAGCAGAAAAAATTAGACTATTTGTCTGATCAGTTATTT
+
CCCCCGGGGGGGGGGGGGGGGGGGGGGGGGGGGGGGGGGGGGGGGGGGGGGGGGGGGGGGGGGGGGGGGGGGGGGGGGGGGGGGGGGGGGGGGGGGGGGGGGGGGGGGGGGGGGGGGGGGGGGGGGGGGGGGGGGGGGGGGGGGGGGGGGGGGGGGGGGGGGGGGGGGGGGGGGGGGGGGGGGGGGGGGGGGGGGGGGGGGGGGGGGGGGGGGGGGGGGGGFFGGGGGGGFGGGFGGGGFFFFFGFGCEGFGFFFGGGFFFB6FC7CFFFAFGBFGFEFFFFGFFEFFFEFEFE@ECEECE
@M70528:330:000000000-K6D4P:1:1102:24641:6785 1:N:0:GTTGCGTTCA+GTTGCAGTTG
GGAGCCCCTGACATAGCATTCCCTCGATTAAATAATATAAGATTCTGACTTTTACCCCCTTCTCTGGGATTATTAATTATAGGACTTTATAAAGAAGGAGCGGGAACGGGATGAACAGTATATCCACCTTTATCAACGTTTTATCATTCAGGACCTTCAGTAGACTTAACAATTTTTTCTTTACACCTTGCAGGGATTTCTTCAATTTTAGGTGCCTTAAATTTTATTACTACAATTATTAATCTTAAAGCAAAAAACCTTTCAGCAGAAAAAATTAGACTATTTGTCTGATCAGTTATTT
+
CCCCCGGGGGGGGGGGGGGGGGGGGGGGGGGGGGGGGGGGGGGGGGGGGGGGGGGGGGGGGGGGGGGGGGGGGGGGGGGGGGGGGGGGGGGGGGGGGGGGGGGGGGGGGGGGGGGGGGGGGGGGGGGGGGGGGGGGGGGGGGGGGGGGGGGGGGGGGGGGGGGGGGGGGGGGGGGGGGGGGGGGGGFGGGGGGFGGGGGGGGGGGGGGGGGDFGFGGGGGFGGGGGGGGGFGGFFGGGGFFFFFGFFFCGFGFFFGGDBFFBAG?7@FFFFGGBFDE;C=68DFFFF?EECE<<;<?<CEF
@M70528:330:000000000-K6D4P:1:1102:7732:6798 1:N:0:GTTGCGTTCA+GTTGCAGTTG
GGAGCCCTGTTTTACTGTCTCTTATACACATCTCCGAGCCCACGAGACGTTGCGTTCAACCTCGTATGCCGTCTTCTGCTTGAAAAAAAAAACCGTTTTCTCCAGAGCCAAACCCGTTGGGTTAACTTCCCCGCCTACTGACGGTACCGCAAGAATAATCACCGGCTAACTTCCTGCCCGCCGCCGCGTTAATACGTACGTTGCCAGCGTTTCCCTGAATTACTGGTCGTACAGCCTTTGCCGGCGGTCTTGTATGCCACTTGTGTAAGCCCCGTGCTTAACCCTCATATGTCGTTCTATA
+
@A<CC@FFFCF<EAFCFGCEF@FFGFE,;=CFCE,@:FF@FGGGGC:@@@CC:F6BF,C6CEFGGGCCA,@,@CCCE6CFCC<<C6<=CFEE++++8AC,,5C,45,4=:,,:+884,+,++4+,,,,,:B,+8C++:>,@D7+B+@F>++8+:3,,7,@,DFC**5*>C9,@,73,D86:88CE*383<*1++5*5+**423*++3:71:*<+30<*+0++0:++<77C::D:)****1**))/7))**029**2*;**).7::*)***/2*()1(()*)1:)0()).66).(,,,,-.-
@M70528:330:000000000-K6D4P:1:1102:5420:6798 1:N:0:GTTGCGTTCA+GTTGCAGTTG
GGAGCCCCTGACATAGCATTCCCTCGATTAAATAATATAAGATTCTGACTTTTACCCCCTTCTCTGGGATTATTAATTATAGGACTTTATAAAGAAGGAGCGGGAACGGGATGAACAGTATATCCACCTTTATCAACGTTTTATCATTCAGGACCTTCAGTAGACTTAACAATTTTTTCTTTACACCTTGCAGGGATTTCTTCAATTTTAGGTGCCTTAAATTTTATTACTACAATTATTAATCTTAAAGCAAAAAACCTTTCAGCAGAAAAAATTAGACTATTTGTCTGATCAGTTATTT
+
CCCCCGGGGGGGGGGGGGGGGGGGGGGGGGGGGGGGGGGGGFGGGGGGGGGGGGGGGGGGGGGGGGGGGGGGGGGGGGGGGGGGGGGGGGGGGGGGGGGGGGGGGGGGGGGGGGGGGGGGGGGGGGGGGGGGGGGGGGGGGGGGGGGGGGGGGGGGGGGGGGGGGGGCFGGCFGGGGGGGGGGGGGFGGGGFGGGGGGGGGGGFGGGGGGGGGGGGGGGGGGGGGGGGGGFGGGFFFGGFFFFFGFGGFGGGFGFGDDDFFFFGE=CCFFFFGFFFF;EFFFGF=<ACFFFEFF8EECEFE
@M70528:330:000000000-K6D4P:1:1102:14466:6805 1:N:0:GTTGCGTTCA+GTTGCAGTTG
GGAGCCCCTGACATAGCATTCCCTCGATTAAATAATATAAGATTCTGACTTTTACCCCCTTCTCTGGGATTATTAATTATAGGACTTTATAAAGAAGGAGCGGGAACGGGATGAACAGTATATCCACCTTTATCAACGTTTTATCATTCAGGACCTTCAGTAGACTTAACAATTTTTTCTTTACACCTTGCAGGGATTTCTTCAATTTTAGGTGCCTTAAATTTTATTACTACAATTATTAATCTTAAAGCAAAAAACCTTTCAGCAGAAAAAATTAGACTATTTGTCTGATCAGTTATTT
+
CCCCCGGGGGGGGGGGGGGGGGGGGGGGGGGGGGGGGGGGGGGGGGGGGGGGGGGGGGGGGGGGGGGGGGGGGGGGGGGGGGGGGGGGGGGGGGGGGGGGGGGGGGGGGGGGGGGGGGGGGGGGGGGGGGGGGGGGGGGGGGGGGGGGGGGGGGGGGGGGGGGGGGGGGGGGGGGGGGGGGGGGGGGGGGGGGGGGGGGGGGGGGGGGGGGGGFGGGGGGGGGGGGGGGGFGGGFGGGGFFFFFGFGGGFGGFGFGGGFFFFFGEGECFFFGGFFGF@CFEFGFFFFEFFEFFCEFFFF?C
@M70528:330:000000000-K6D4P:1:1102:25352:6818 1:N:0:GTTGCGTTCA+GTTGCAGTTG
GGAGCCCCTGACATAGCATTCCCTCGATTAAATAATATAAGATTCTGACTTTTACCCCCTTCTCTGGGATTATTAATTATAGGACTTTATAAAGAAGGAGCGGGAACGGGATGAACAGTATATCCACCTTTATCAACGTTTTATCATTCAGGACCTTCAGTAGACTTAACAATTTTTTCTTTACACCTTGCAGGGATTTCTTCAATTTTAGGTGCCTTAAATTTTATTACTACAATTATTAATCTTAAAGCAAAAAACCTTTCAGCAGAAAAAATTAGACTATTTGTCTGATCAGTTATTT
+
CCCCCGGGGGGGGGGGGGGGGGGGGGGGGGGGGGGGGGGGGGGGGGGGGGGGGGGGGGGGGGGGGGGGGGGGGGGGGGGGGGFGGGGGGGGGGGGGGGGGGGGGGGGGGGGGGGGGGGGGGGGGGGGGGGGGGGGGGGGGGGGGGGGGGGGGEGGGGGGGGGGGGGGGFGGGGGGGGGGGGGGGGGGGGGGFGGGGGGGGGGGGGGGGGGGGGGGGGGGGGGGGGGGGGGFGGGFGDDGFFFFFGFGG=8CFFGFGGG:FFFFGFGFGFFFGG@FGFFFACFGFFEACEEFCFFFFFFCFF
@M70528:330:000000000-K6D4P:1:1102:6714:6820 1:N:0:GTTGCGTTCA+GTTGCAGTTG
GGAGCCCCTGACATAGCATTCCCTCGATTAAATAATATAAGATTCTGACTTTTACCCCCTTCTCTGGGATTATTAATTATAGGATTTTATAAAGAAGGAGCGGGAACGGGATGAACAGTATATCCACCTTTATCAACGTTTTATCATTCAGGACCTTCAGTAGACTTAACAATTTTTTCTTTACACCTTGCAGGGATTTCTTCAATTTTAGGTGCCTTAAATTTTATTACTACAATTATTAATCTTAAAGCAAAAAACCTTTTAGCAGAAAAAATTAGACTATTTGTCTGATCAGTTATTT
+
CCCCCGGGGGGGGGGGGGGGGGGGGGGGGGGGGGGGGGGGGGGGGGGGGGGGGGGGGGGGGGGGGGGGGFGGGGGGGGGGGGGG<FFGGGGGGGGGGGGGGGGGGGGGGGGGGGGGGGGGGGGGGGGGGGGGGGGGGGGGGGGGGGGGGGGGGGGGGGGGGGGGGGGFGGGGGGGGGGGGGGGGGGGGGGGGGGGGGGGGGGGGGGGGGGGGGGGGGGGGGGGGGFGGGGFGGGFFGGGFFFFFGFGGFGGGAGFGGGFFFE*CDGF>AFFFD>FFFFFFFFGFFFFEFFFFFEFFFFFCE
@M70528:330:000000000-K6D4P:1:1102:22415:6834 1:N:0:GTTGCGTTCA+GTTGCAGTTG
GGGACCCTGTTTTACTGTCTCTTATACACATCTCCGAGCCCACGAGACGTTGCGTTCAATCTCGTATGCCGTCTTCTGCTTGAAAAAAAAAACCTCTTTTATCCGAAACTAAACGATTACCGTGTCTATCGCTTCCTACTCACCGTACCCGAAGCCTACACACCCTCTAACTACGTGCCTGCCGCCGTTGTCCTCCTTACTTTGCGTTCTTTCATCGGTATTACTCTTCTTACCGTCTGCGCCGGCTCTTTTGTCCCCCACCTGTGTAATCCCCGGTCCCTCCCTTGTTATTGTACTTTTT
+
CCCCCBFGGGGGG,EFFGGGGGGFGF@<FGGGGGFFDGFFGGEEGG@@CFGGDF@8FCE,CCFGGGGGFGGFGGGAFCFGG@ADEEE=>CFG,8:BFCEF,,C,+4B>@,C,:,+++BF,::DA4,8E?,8+,++:D,EC8AF<+33>+3++3++8,:,,,,@@+**@:F=3,7@,6*8,6>,*141*6163=;,64<,2?@FFF*3*1*2+2+4<+***12++2:+1++31++)2*174))).1)1*+*0260/*0*)))359)0)2*110*,)),((0))1<))))).).)).)).)))
@M70528:330:000000000-K6D4P:1:1102:14975:6862 1:N:0:GTTGCGTTCA+GTTGCAGTTG
GGAGCCCCTGACATAGCATTCCCTCGATTAAATAATATAAGATTCTGACTTTTACCCCCTTCTCTGGGATTATTAATTATAGGACTTTATAAAGAAGGAGCGGGAACGGGATGAACAGTATATCCACCTTTATCAACGTTTTATCATTCAGGACCTTCAGTAGACTTAACAATTTTTTCTTTACACCTTGCAGGGATTTCTTCAATTTTAGGTGCCTTAAATTTTATTACTACAATTATTAATCTTAAAGCAAAAAACCTTTCAGCAGAAAAAATTAGACTATTTGTCTGATCAGTTATTT
+
CCCCCGGGGGGGGGGGGGGGGGGGGGGGGGGGGGGGGGGGGGGGGGGGGGGGGGGGGGGGGGGGGGGGGGGGGGGGGGGGGGGGGGGGGGGGGGGGGGGGGGGGGGGGGGGGGFGGGGGGGGGGGGGGGGGGGGGGGGGGGGGGGGGGGGGGGGGGGGGGGGGGGGGFGGGGGGGGGGGGGGGGGGGGGGGGGGGGGGGGGGGGGGGGGGGGGGGGGGGGGGGGGGGGGGFGGGFGGGGFFFFFGFGGGFDFFGFGGGFFFFFGFGFGFFFGGBFGFFCFFFGFFFFFFEFFFFFFFFFFF
@M70528:330:000000000-K6D4P:1:1102:8402:6874 1:N:0:GTTGCGTTCA+GTTGCAGTTG
GGAGCCCCTGACATAGCATTCCCTCGATTAAATAATATAAGATTCTGACTTTTACCCCCTTCTCTGGGATTATTAATTATAGGACTTTATAAAGAAGGAGCGGGAACGGGATGAACAGTATATCCACCTTTATCAACGTTTTATCATTCAGGACCTTCAGTAGACTTAACAATTTTTTCTTTACACCTTGCAGGGATTTCTTCAATTTTAGGTGCCTTAAATTTTATTACTACAATTATTAATCTTAAAGCAAAAAACCTTTCAGCAGAAAAAATTAGACTATTTGTCTGATCAGTTATTT
+
CCCCCGEBGGGGGGGFGGGGGGGGGGGGGGGGGGGGFGGGGGFGGGGGGGGGGGGGGGGGGGGGGGGGGGGGGGGGGGGGGGGGGGGGGGGGGGFGGGGGGGGGGGGGCFGDGGGGGGGGGGGGGGGGGGGGGGGGGDFGGGGGGGGGGGGGDGGFGGGFGGGGGGGGGGGGFGGGGGGGGGGGGGGGGGGFDGGGGGGGGGGFGGEFGGGGGFGGGGFGFGGGGCFGCFFGGGFGGGGCFCFFGFGG78FFFCFGGGFFBEFG?F=GAF66C9FGF35=EFGFFEFFC7CFC?)9?CEFE
@M70528:330:000000000-K6D4P:1:1102:16836:6883 1:N:0:GTTGCGTTCA+GTTGCAGTTG
GGAGCCCCTGACATAGCATTCCCTCGATTAAATAATATAAGATTCTGACTTTTACCCCCTTCTCTGGGATTATTAATTATAGGACTTTATAAAGAAGGAGCGGGAACGGGATGAACAGTATATCCACCTTTATCAACGTTTTATCATTCAGGACCTTCAGTAGACTTAACAATTTTTTCTTTACACCTTGCAGGGATTTCTTCAATTTTAGGTGCCTTAAATTTTATTACTACAATTATTAATCTTAAAGCAAAAAACCTTTCAGCAGAAAAAATTAGACTATTTGTCTGATCAGTTATTT
+
CCCCCGGGGGGGGGGGGGGGGGGGGGGGGGGGGGGGGGGGGGGGGGGGGGGGGGGGGGGGGGGGGGGGGGGGGGGGGGGGGGGGGGGGGGGGGGGGGGGGGGGGGDGGGGGGGGGGGGGGGGGGGGGGGGGGGGGGGGGGGGGGGGGGGGGGGGGGGGGGGGGGGGGGGGGGGGGGGGGGGGGGGGGGGGGGGCEGGGGGGGGGFGGGGGGGGGGGGGGGGGGGGGGGGGFGGGFGGGGFFFFFGFGGF:FCFGFGDGFFFFFGFCEFFFFFGFFG@FEFEFGFFEFEFFFFECFFFFFCE
@M70528:330:000000000-K6D4P:1:1102:8395:6894 1:N:0:GTTGCGTTCA+GTTGCAGTTG
GGAGCCCCTGACATAGCATTCCCTCGATTAAATAATATAAGATTCTGACTTTTACCCCCTTCTCTGGGATTATTAATTATAGGACTTTATAAAGAAGGAGCGGGAACGGGATGAACAGTATATCCACCTTTATCAACGTTTTATCATTCAGGACCTTCAGTAGACTTAACAATTTTTTCTTTACACCTTGCAGGGATTTCTTCAATTTTAGGTGCCTTAAATTTTATTACTACAATTATTAATCTTAAAGCAAAAAACCTTTCAGCAGAAAAAATTAGACTATTTGTCTGATCAGTTATTT
+
CCCCCGFGGGGGGGGGGGGGGGGGGGGGGGGGGGGGGGGGGGGGGGGGGGGGGGGGGGGGGGGGGGGGGGGGGGGGGGGGGGGGGGGGGGGGGGGGGGGGGGGGGGGGGGGGGGGGGGGGGGGGGGGGGGGGGGGGGGGGGGGGGGGGGGGGGGGGGGGGGGGGGGGGGGGGGGGGGGGGGGGGGGGGGGGGGGGFGGGGGGGGGGGGGGGGGFGGGGGGFGGGGGGGGGFFGGFFGGGFFFFFGFGGFFGGFGFGGGFFFFFGFGFGFFFFGFFGF;EFEFGFFFFFFCEFFC3?CCEEF
@M70528:330:000000000-K6D4P:1:1102:24044:6898 1:N:0:GTTGCGTTCA+GTTGCAGTTG
GGAGCCCCTGACATAGCATTCCCTCGATTAAATAATATAAGATTCTGACTTTTACCCCCTTCTCTGGGATTATTAATTATAGGACTTTATAAAGAAGGAGCGGGAACGGGATGAACAGTATATCCACCTTTATCAACGTTTTATCATTCAGGACCTTCAGTAGACTTAACAATTTTTTCTTTACACCTTGCAGGGATTTCTTCAATTTTAGGTGCCTTAAATTTTATTACTACAATTATTAATCTTAAAGCAAAAAACCTTTCAGCAGAAAAAATTAGACTATTTGTCTGATCAGTTATTT
+
CCCCCGGGGGGGGGGGGGGGGGGGGGGGGGGGGGGGGGGGGGGGGGGGGGGGGGGGGGGGGGGGGGGGGGGGGGGGGGGGGGGGGGGGGGGGGGGGGGGGGGGGGGGGGGGGGGGGGGGGGGGGGGGGGGGGGGGGGGGGGGGGGGGGGGGGGGGGGGGGGGGGGGGGGGGGGGGGGGGGGGGGGGGGGGGGGGGGGGGGGGGGGGGGGGGGGGGGGGGGGGGGGGGGGGFGGGFGGGGFFFFFGFGGGGGGFGFGGGFFFFFGFGFFFFFGG@FGFEFFEFGFFCFEFFFFFFFFFFFFF
@M70528:330:000000000-K6D4P:1:1102:22426:6928 1:N:0:GTTGCGTTCA+GTTGCAGTTG
GGGACCCTGTTTTCCTGTCTCTTATACACATCTCCGAGCCCACGAGACGTTGCGTTCAATCTCGTATGCCGTCTTCTGCTTGAAAAAAAAAAAAATACAAACAGAAAATAAAATCAACAGACATTAGACCAAGGAAAAAATGGTAAAAAAACAAGGACAGCATCGGATCCGTCAGACTGTTAAATGATGCATGATCTAGCATATACTATACTGACTCAGCTGAACGATGTAATGACTAACATGACTAGTGTATGTGAACTCACAGTGTGACGTCGCACTATACGTGTGACATGCATCAGTT
+
CCCCCCEGGGGFF,FGGFGGGGGFGGGGGGGGGGGFGGGGGGGGGG:@FFFGGGFFGGGEFGGGGGGGGGGFGGGGGGGGGGGGGGFCFFFG4+4,5,:,:,9,:,,,,,,:,,,,,,8,,,:,,,,58D,,,+,,,:3+,,,3,:,:,@++:>@,,3,*,,,7*6***3,12**37,,,,,2,,,,,,,,7,,,,,2,,,<,5,5+++++5++++1+0++3+<+*//**++++++++*/)1)0*/:*+0:****2****1)/*)*)2****/-))((,))*0.*()().)))),)))))-
@M70528:330:000000000-K6D4P:1:1102:4798:6939 1:N:0:GTTGCGTTCA+GTTGCAGTTG
GGAGCCCCTGACATAGCATTCCCTCGATTAAATAATATAAGATTCTGACTTTTACCCCCTTCTCTGGGATTATTAATTATAGGACTTTATAAAGAAGGAGCGGGAACGGGATGAACAGTATATCCACCTTTATCAACGTTTTATCATTCAGGACCTTCAGTAGACTTAACAATTTTTTCTTTACACCTTGCAGGGATTTCTTCAATTTTAGGTGCCTTAAATTTTATTACTACAATTATTAATCTTAAAGCAAAAAACCTTTCAGCAGAAAAAATTAGACTATTTGTCTGATCAGTTATTT
+
CCCCCGGGGGGGGGGGGGGGGGGGGGGGGGGGGGGGGGGGGGGGGGGGGGGGGGGGGGGGGGGGGGGGGGGGGGGGGGGGGGGGGGGGGGGGGGGGGGGGGGGGGGGGGGGGGGGGGGGGGGGGGGGGGGGGGGGGGGGGGGGGGGGGGGGGGGGGGGGGGGGGGGGGGGGGGGGGGGGGGGGGGGGGGGGGGGGGDGGGGGGGGGGGGGGGGGGGGGGGGGGGGGGGGGFGGGFGGGGFFFFFGFGGFGFGFGFGGGFFFFFGFFFGFFFGG9AGEFFFFFFFFFFECFFFFFFFFFFFF
@M70528:330:000000000-K6D4P:1:1102:18558:6943 1:N:0:GTTGCGTTCA+GTTGCAGTTG
GGAGCCCCTGACATAGCATTCCCTCGATTAAATAATATAAGATTCTGACTTTTACCCCCTTCACTGGGATTATTAATTATAGGACTTTATAAAGAAGGAGCGGGAACGGGATGAACAGTATATCCACCTTTATCAACGTTTTATCATTCAGGACCTTCAGTAGACTTAACAATTTTTTCTTTACACCTTGCAGGGATTTCTTCAATTTTAGGTGCCTTAAATTTTATTACTACAATTATTAATCTTAAAGCAAAAAACCTTTCAGCAGAAAAAATTAGACTATTTGTCTGATCAGTTATTT
+
CCCCCGGGGGGGGGGGGGGGGGGGGGGGGGGGGGGGGGGGGGGGGGGGGGGGGGGGGGGGGAFGGGGGGGGGGGGGGGGGGGGGGGGGGFGGGGGGGGGGGGGGGGGGGGGGGGGGGGGGGGGGGGGGGGGGGGGGGGGGGGGGGGGGGGGGGGGGGGGGGGGGGGGGGGGGGGGGGGGGGGGGGGGGGGGGGGGGGGGGGGGGGGGGGGGGGGGGGGGGGGGGGGGGGGFGGGFGGGGFFFFFGFGFGFGGFGFGGGEFFFFGFGEGFFFGD;FGFFEFFFFFFFFECFEEEEFFFFFFF
@M70528:330:000000000-K6D4P:1:1102:3641:6946 1:N:0:GTTGCGTTCA+GTTGCAGTTG
GGAGCCCCTGACATAGCATTCCCTCGATTAAATAATATAAGATTCTGACTTTTACCCCCTTCTCTGGGATTATTAATTATAGGACTTTATAAAGAAGGAGCGGGAACGGGATGAACAGTATATCCACCTTTATCAACGTTTTATCATTCAGGACCTTCAGTAGACTTAACAATTTTTTCTTTACACCTTGCAGGGATTTCTTCAATTTTAGGTGCCTTAAATTTTATTACTACAATTATTAATCTTAAAGCAAAAAACCTTTCAGCAGAAAAAATTAGACTATTTGTCTGATCAGTTATTT
+
CC8CCGGGGGGGGGFFFEFGGGGFCFFGFDFFGGGGGGGGGFFFGGGGGGGGGGGGGGGGGGGGGGGGGGGGGGGGGGGGGGGGGGGCFGGGGGGGGGGFGGGGEGGGGGGGGGGDGGGGGGDFGGGDGGGGGGGGGGDGGCFFGGGGGGGGGGGFGGGGFCFFFFGEAFFGGFDGGGGGGGGGGADFFGGGGGGGFGGGGGCFGGEFGGFGGGCCGGGGGGGGGGGGGG>FGGFGGGGFFFFFGFGFFGGFFDFFDGFFAECGFCCGFA;FF>ADEEC8?;:AF?F?EEFFEEFFFFF6C
@M70528:330:000000000-K6D4P:1:1102:9162:6958 1:N:0:GTTGCGTTCA+GTTGCAGTTG
GGAGCCCCTGACATAGCATTCCCTCGATTAAATAATATAAGATTCTGACTTTTACCCCCTTCTCTGGGATTATTAATTATAGGACTTTATAAAGAAGGAGCGGGAACGGGATGAACAGTATATCCACCTTTATCAACGTTTTATCATTCAGGACCTTCAGTAGACTTAACAATTTTTTCTTTACACCTTGCAGGGATTTCTTCAATTTTAGGTGCCTTAAATTTTATTACTACAATTATTAATCTTAAAGCAAAAAACCTTTCAGCAGAAAAAATTAGACTATTTGTCTGATCAGTTATTT
+
CCCCCGGGGGGGGGGGGGGGGGGGGGGGGGGGGGGGGGGGGGGGGGGGGGGGGGGGGGGGGGGGGGGGGGGGGGGGGGGGGGGGGGGGGGGGGGGGGGGGGGGGGGGGGGGGGGGGGGGGGGGGGGGGGGGGGGGGGGGGGGGGGGGGGGGGGGGGGGGGGGGGGGGGGGGGGGGGGGGGGGGGGGGGGGGGGGGGGGGGGGGGGGGGGGGFGGGGGGGGGGGGGFGGGGFGGGFGGGGFFFFFGFGGGGGGFGFGDGFFFFFGEFFGFFFGGFFGF@CFFFGFFFFEFFFFFFFFFFFFF
@M70528:330:000000000-K6D4P:1:1102:3316:6974 1:N:0:GTTGCGTTCA+GTTGCAGTTG
GGAGCCCCTGACATAGCATTCCCTCGATTAAATAATATAAGATTCTGACTTTTACCCCCTTCTCTGGGATTATTAATTATAGGACTTTATAAAGAAGGAGCGGGAACGGGATGAACAGTATATCCACCTTTATCAACGTTTTATCATTCAGGACCTTCAGTAGACTTAATAATTTTTTCTTTACACCTTGCAGGGATTTATTCAATTTTAGGTGCCTTAAATTTTATTACTACAATTATTAATCTTAAAGCAAAAAACCTTTCAGCAGAAAAAATTAGACTATTTGTCTGATCAGTTATTT
+
CCCCCGGGGGFFGGFD9@E@FGF98@@E9@,CDGGGFGGC,CE6EF<<@CFCCA9EF<+8CE@,CD?FDG@@6E<<6EEEFGCFA@CCFFCECF9A<FGC<:@::==B7,?:,=E9FD<,:,5C?BFG<FG9EE,548F,,C<FEGF9?D<D?CEC9F,,CEBFGGGF,,CFEF<EF+@;33,,C3,38=DEG,@+B8=,8=E8,@;E;CEF;,2,3<E,9DF,,@F727BCC2?,=>FFC+1+BFG9=8+;A***98?A48+4*CE<)22079AC7@546*+31):.76C5)<<7))6)7
@M70528:330:000000000-K6D4P:1:1102:19235:6975 1:N:0:GTTGCGTTCA+GTTGCAGTTG
GGAGCCCCTGACATATCATTCCCTCGATTAAATAATATAAGATTCTGACTTTTACCCCCTTCTCTGGGATTATTAATTATAGGACTTTATAAAGAAGGAGCGGGAACGGGATGAACAGTATATCCACCTTTATCAACGTTTTATCATTCAGGACCTTCAGTAGACTTAACAATTTTTTCTTTACACCTTGCAGGGATTTCTTCAATTTTAGGTGCCTTAAATTTTATTACTACAATTATTAATCTTAAAGCAAAAAACCTTTCAGCAGAAAAAATTAGACTATTTGTCTGATCAGTTATTT
+
CCCCCGDFGGGGGGGGGGGGGGGGGGGGGGGGGGGGGGGGGGGGGGGGGGGGGGGGGGGGGGGGGGGGGGGGGGGGGGGGGGGGGGGGGGGGGGGGGGGGGGGGGGGGGGGGGGGGGGGGGGGGGGGGGGGGGGGGGGGGGGGGGGGGGGGGGGGGGGGGGGGGGGGGGGGGGGGGGGGGGGGGGGGGGGGGGGGGGGGGGGGGGGGGGGGGGGGGGGGGGGGGGGGGGGFGGGFGGFGF6AFFFFGGGGGGFGFGGGFFF:CGFGFGFFFFF>FFFFFFFFGFFFFFCFFFFFFFFFFFF
@M70528:330:000000000-K6D4P:1:1102:6459:6979 1:N:0:GTTGCGTTCA+GTTGCAGTTG
GGAGCCCCTGACATAGCATTCCCTCGATTAAATAATATAAGATTCTGACTTTTACCCCCTTCTCTGGGATTATTAATTATAGGACTTTATAAAGAAGGAGCGGGAACGGGATGAACAGTATATCCACCTTTATCAACGTTTTATCATTCAGGACCTTCAGTAGACTTAACAATTTTTTCTTTACACCTTGCAGGGATTTCTTCAATTTTAGGTGCCTTAAATTTTATTACTACAATTATTAATCTTAAAGCAAAAAACCTTTCAGCAGAAAAAATTAGACTATTTGTCTGATCAGTTATTT
+
CCCCCGGGGGGGGGGGGGGGGGGGGGGDGGGGGGGGGGGGGGGGGGGGGGGGGGGGGGGGGGGGGGGGGGGGGGGGGGGGGGGGGGGGGGGGGGGGGGGGGGGGGGGGGGGGGGGGGGGGGGGGGGGGGGGGGGGGGGGGGGGGGGGGGGGGGGGGGGGGGGGGGGG;FGGGGGGGGGGGGGGGGGGGGGGGGGGGGGGGGGGGGGGGGGGFGGGGGFGGGGGGGGGGGGFGFGFGGGGFFFFFGFGGFFFF>FFGGGFFFFFGEFEFFFFFGBFGFFFFEFGFFEFFFEEFFFFFFEFFF
@M70528:330:000000000-K6D4P:1:1102:9076:6981 1:N:0:GTTGCGTTCA+GTTGCAGTTG
GGAGCCCCTGACATAGCATTCCCTCGATTAAATAATATAAGATTCTGACTTTTACCCCCTTCTCTGGGATTATTAATTATAGGACTTTATAAAGAAGGAGCGGGAACGGGATGAACAGTATATCCACCTTTATCAACGTTTTATCATTCAGGACCTTCAGTAGACTTAACAATTTTTTCTTTACACCTTGCAGGGATTTCTTCAATTTTAGGTGCCTTAAATTTTATTACTACAATTATTAATCTTAAAGCAAAAAACCTTTCAGCAGAAAAAATTAGACTATTTGTCTGATCAGTTATTT
+
CCCCCGGGGFFGGGGGGGGGGGGGGGGGGGGGGGGGGGGGGGGGGGGGGGGGGGGGGGGGGGGGGGGGGGGGGGGGGGGGGGGGGGGGGGGGGGGGGGGGGGGGGGGGGGGGGGGGGGGCFGGGGGGGGGGGGGGGGGGGGGGGGGGGGGGGGGGGGGGGGGGGGGGFGGGGGGGGGGGGGGGGGGGGGGGGGGGGGFGGGGGGGGGFGGGGGGGGGGGGGGGGGGGGGGFGGGFGGGGFFFFFGFGGGFGGFGFGDGFFFFFGFFEGF;A8D9FGFE3AEFDFFEF<<CCECEECCEFFE
@M70528:330:000000000-K6D4P:1:1102:4271:6997 1:N:0:GTTGCGTTCA+GTTGCAGTTG
GGAGCCCCTGACATAGCATTCCCTCGATTAAATAATATAAGATTCTGACTTTTACCCCCTTCTCTGGGATTATTAATTATAGGACTTTATAAAGAAGGAGCGGGAACGGGATGAACAGTATATCCACCTTTATCAACGTTTTATCATTCAGGACCTTCAGTAGACTTAACAATTTTTTCTTTACACCTTGCAGGGATTTCTTCAATTTTAGGTGCCTTAAATTTTATTACTCCAATTATTAATCTTAACGCAACAAACCTTTCAGCAGAAAAAATTAGCCTATTTGTCTGATCAGTTATTT
+
CCCCCGGGGGGGGGGFGGGGGGGGGEEFGGGGGGGGGGGGGGGGGGGGGGGGGGGFGGGGGGGGGGFCEFGGGGGDGGGGGF96EFFGEFFGGFFGFG@FGGGGGGG7:F7FGCEGGGGGGGGGGGGGGGG9FGFFGGGGGGGGGGGGGGGGGGGGGGFEFFDFGFFBFFG9EGGGFGFGGGGGGGGGGAFG9E>EGGGFGGGFGGGGG78CGBFCGGFA,@FGGCGGFGB,;7AFG7CCA99=D69B,;@CD);D*CFFFFFGC7**);2CF6;CAF347ADFFCA?<?CCE3=C67<7?
@M70528:330:000000000-K6D4P:1:1102:9378:7003 1:N:0:GTTGCGTTCA+GTTGCAGTTG
GGAGCCCCTGACATAGCATTCCCTCGATTAAATAATATAAGATTCTGACTTTTACCCCCTTCTCTGGGATTATTAATTATAGGACTTTATAAAGAAGGAGCGGGAACGGGATGAACAGTATATCCACCTTTATCAACGTTTTATCATTCAGGACCTTCAGTAGACTTAACAATTTTTTCTTTACACCTTGCAGGGATTTCTTCAATTTTAGGTGCCTTAAATTTTATTACTACAATTATTAATCTTAAAGCAAAAAACCTTTCAGCAGAAAAAATTAGACTATTTGTCTGATCAGTTATTT
+
CCCCCGGGGGGGGGGGGGGGGGGGGGGGGGGGGGGGFGGGGGGGGGGGGGGGGGGGGGGGGGGGGGGGCFGGGGGGGGGGGGGGGGGGGGGGGGGGGGGGGGGGGGGGGGGGGGGGGGGGGGGGGGGGGGGGGGGGGGGGGGGGGFGGGGGGGGGGGGGGGGGGGGGFGGGGGGGGGGGGGGGGGGGGGGGGGGGGGGGGGGGGFGGGGGFGGGFGGGGGGGGGGCGFGGFGGGFGGGGFFFFFGFGGGGFGFGFGGGFFFFFGEGFGFFFGGFFGF3CFFFGFFFF?FFC3<C3<C<?EE
@M70528:330:000000000-K6D4P:1:1102:23118:7018 1:N:0:GTTGCGTTCA+GTTGCAGTTG
GGAGCCCCTGACATAGCATTCCCTCGATTAAATAATATAAGATTCTGACTTTTACCCCCTTCTCTGGGATTATTAATTATAGGACTTTATAAAGAAGGAGCGTGAACGGGATGAACAGTATATCCACCTTTATCAACGTTTTATCATTCAGGACCTTCAGTAGACTTAACAATTTTTTCTTTACACCTTGCAGGGATTTCTTCAATTTTAGGTGCCTTAAATTTTATTACTACAATTATTAATCTTAAAGCAAAAAACCTTTCAGCAGAAAAAATTAGACTATTTGTCTGATCAGTTATTT
+
CCCCCGGGGGGGGGGGGGGGGGGGGGGGGGGGGGGGGGGGGGGGGGGGGGGGGGGGGGGGGGGGGGGGGGGGGGGGGGGGGGGGGGGGGGGGGGGGGGGGGGGGGGGGGGGGGGGGGGGGGGGGGGGGGGGGGGGGGGGGGGGGGGGGGGGGGGGGGGGGGGGGGGGGGGGGGGGGGGGGGGGGGGGGGGGGGGGGGGGGGGGGGFGGGGGGGGGGGGGGFGGGGGGGFFFFGDFGGGGFFFFFGFGGFCFFFGFGGG4FFEFGEGFGFFFDGFFGF;?ACFGFFEF?CEEFEEEFFCCFF
@M70528:330:000000000-K6D4P:1:1102:13515:7018 1:N:0:GTTGCGTTCA+GTTGCAGTTG
GGAGCCCCTGACATAGCATTCCCTCGATTAAATAATATAAGATTCTGACTTTTACCCCCTTCTCTGGGATTATTAATTATAGGACTTTATAAAGAAGGAGCGGGAACGGGATGAACAGTATATCCACCTTTATCAACGTGTTATCATTCAGGACCTTCAGTAGACTTAACAATTTTTTCTTTACACCTTGCAGGGATTTCTTCAATTTTAGTTGCCTTAAATTTTATTACTACAATTATTAATCTTAAAGCAAAAAACCTTTCAGCAGAAAAAATTAGACTATTTGTCTGATCAGTTATTT
+
CC8CCFGF<FFFGGCFGEGGGFGG@FCGGGGGGGG9EGGGGGGEFFAFGG9CFGFGGDBBEF<CFFGG8FFFGGGGGA@FFGGGGFGFEFGG<D9EC@ECFGC+FFGGDGGGEFGFGG<C@FFEAFFCEEGFGGG9ECF+B,,CFCF?FEGGGGGFGCFG?A<?EFFGF,A?FCFFFGGGGDCFFFDFFCEFFFCDGG9FDFGGGGFGCFF3>;<EGFGGCGFFF@FF+@BF><FFC<C@9BC>C9E9,:+4;0@F7CDFF>FFFF;8);)64(A<@4);.6C8=);7C7)9>C@EC<C5?
@M70528:330:000000000-K6D4P:1:1102:17644:7019 1:N:0:GTTGCGTTCA+GTTGCAGTTG
GGAGCCCCTGACATAGCATTCCCTCGATTAAATAATATAAGATTCTGACTTTTACCCCCTTCTCTGGGATTATTAATTATAGGACTTTATAAAGAAGGAGCGGGAACGGGATGAACAGTATATCCACCTTTATCAACGTTTTATCATTCAGGACCTTCAGTAGACTTAACAATTTTTTCTTTACACCTTGCAGGGGTTTCTTCAATTTTAGGTGCCTTAAATTTTATTACTACAATTATTAATCTTAAAGCAAAAAACCTTTCAGCAGAAAAAATTAGACTATTTGTCTGATCAGTTATTT
+
CCCCCGGGGGGGGGGGGGGGGGGGGGGGGGGGGGGGGGGGGGGGGGGGGGGGGGGGGGGGGGGGGGGGGGGGGGGGGGGGGGGGGGGGGGGGGGGGGGGGGGGGGGGGGGGGGGGGGGGGGGGGGGGGGGGFGGGGGGGGGGFGGGGGGGGGGGGGGGGGGGGGGGGFCGGGFGGGGGGGGGGGGGGGGGGGGDD7EEGGGGGGFGGGGGGFGGGGGGGGGGGGGGGGGGFFGGFGGGFFFFFFGFGGFGD49CAGGGFFFFFG?DEGFFFGGFFGFFEFEFGFFCFFEFEFFEEFFEFFF
@M70528:330:000000000-K6D4P:1:1102:13884:7022 1:N:0:GTTGCGTTCA+GTTGCAGTTG
GGAGCCCCTGACATAGCATTCCCTCGATTAAATAATATAAGATTCTGACTTTTACCCCCTTCTCTGGGTTTATTAATTATAGGACTTTATAAAGAAGGAGCGGGAACGGGATGAACAGTATATCCACCTTTATCAACGTTTTATCATTCAGGACCTTCAGTAGACTTAACAATTTTTTCTTTACACCTTGCAGGGATTTCTTCAATTTTAGGTGCCTTAAATTTTATTACTACAATTATTAATCTTAAAGCAAAAAACCTTTCAGCAGAAAAAATTAGACTATTTGTCTGATCAGTTATTT
+
CCCCCGGGGGGGGGGGGGGGGGGGGGGGGGGGGGGGGGGGGGGGGGGGGGGGGGGGGGGGGGGGGGGGGGGGGGGGGGGGGGGGGGGGGGGGGGGGGGGGGGGGGGGGGGGGGGGGGGGGGGGGGGGGGGGGGGGGGGGGGGGGGGGGGGGGGGGGGGGGGGGGGGGGGGGGGGGGGGGGGGGGGGGGGGGGGGGGGGGGGGGGGGGGGGGFGCFGGGGGGGGGGGGGGGFGGGFGGGGFFFFFGFGDFFFFFGFGGGFFFFFGEFEGFFAGG;FGFFFFFFGFFFFFFFFFFFFFFFFFF
@M70528:330:000000000-K6D4P:1:1102:12901:7024 1:N:0:GTTGCGTTCA+GTTGCAGTTG
GGAGCCCCTGACATAGCATTCCCTCGATTAAATAATATAAGATTCTGACTTTTACCCCCTTCTCTGGGATTATTAATTATAGGACTTTATAAAGAAGGAGCGGGAACGGGATGAACAGTATATCCACCTTTATCAACGTTTTATCATTCAGGACCTTCAGTAGACTTAACAATTTTTTCTTTACACCTTGCAGGGATTTCTTCAATTTTAGGTGCCTTAAATTTTATTACTACAATTATTAATCTTAAAGCAAAAAACCTTTCAGCAGAAAAAATTAGACTATTTGTCTGATCAGTTATTT
+
CCCCCGGGGGGGGGGGGGGGGGGGGGGGGGGGGGGGGGGGGGGGGGGGGGGGGGGGGGGGGGGGGGGGGGGGGGGGGGGGGGGGGGGGGGGGGGGGGGGGGGGGGGGGGGGGGGGGGGGGGGGGGGGGGGGGGGGGGGGGGGGGGGGGGGGGGGGGGGGGGGGGGGGGGGGGGGGGGGGGGGGGGGGGGGGGGGGGGGGGGGGGGFGGGGGGG9EGGGGGGGGGGGGGGGFGGGFGGGGFFFFFGFGGGGFFACFGGGFFFEFGFGCGFAFGGFFGFEEFEFGFFFFFFFFFFFEFFFFFF
@M70528:330:000000000-K6D4P:1:1102:28171:7042 1:N:0:GTTGCGTTCA+GTTGCAGTTG
GGAGCCCCTGACATAGCATTCCCTCGATTAAATAATATAAGATTCTGACTTTTACCCCCTTCTCTGGGATTATTAATTATAGGACTTTATAAAGAAGGAGCGGGAACGGGATGAACAGTATATCCACCTTTATCAACGTTTTATCATTCAGGACCTTCAGTAGACTTAACAATTTTTTCTTTACACCTTGCAGGGATTTCTTCAATTTTAGGTGCCTTAAATTTTATTACTACAATTATTAATCTTAAAGCAAAAAACCTTTCAGCAGAAAAAATTAGACTATTTGTCTGATCAGTTATTT
+
CCCCCGGGGGGGGGGGGGGGGGGGGGGGGGGGGGGGGGGGGGGGGGGGGGGGGGGGGGGGGGGGGGGGGGGGGGGGGGGGGGGGGGGGGGGGGGGGG?FGGGGGGGGGGGGGGGGGGGGGGGGGGGGGGGGGGGGGGGGGGGFGFGGGGGGGGGGGGGGGGGGGGGGGGGGGGGGGGGGGGGGGGGGGGGGGGGGGGGFGGGGGGGGGGGGGGGGFGGGGGGGGGFGGGGFFGGFGGGGFFFFFGFGG=FGFADFGGGFFFEFGFGE*AFFFGFFGE35=C6@FFEFFFEECEFEFEEFFF
@M70528:330:000000000-K6D4P:1:1102:18398:7044 1:N:0:GTTGCGTTCA+GTTGCAGTTG
GGAGCCCCTGACATAGCATTCCCTCGATTAAATAATATAAGATTCTGACTTTTACCCCCTTCTCTGGGATTATTAATTATAGGACTTTATAAAGAAGGAGCGGGAACGGGATGAACAGTATATCCACCTTTATCAACGTTTTATCATTCAGGACCTTCAGTAGACTTAACAATTTTTTCTTTACACCTTGCAGGGATTTCTTCAATTTTAGGTGCCTTAAATTTTATTACTACAATTATTAATCTTAAAGCAAAAAACCTTTCAGCAGAAAAAATTAGACTATTTGTCTGATCAGTTATTT
+
CCCCCGGGGGGGGGGGGGGGGGGGGGGGGGGGGGGGGGGGGGGGGGGGGGGGGGGGGGGGGGGGGGGGGGGGGGGGGGGGGGGGGGGGGGGGGGGGGGGGGGGGGGGGGGGGGGGGGGGGGGGGGGGGGGGGGGGGGGGGGGGGGGGGGGGGGGGGGGGGGGGGGGGGGGGGGGGGGGGGGGGGGGGGGGGGGGGGGGGGGGGGGGGGGGGGGGGGGGGGGGGGGFGGGGFGGGFGGGGFFFFFGFGGFG>GFGFFGGFFFFFGCFFGFF6EFBFGFF<FEFGFFFFFFFEFFFFFFFFFF
@M70528:330:000000000-K6D4P:1:1102:21793:7053 1:N:0:GTTGCGTTCA+GTTGCAGTTG
GGAGCCCCTGACATAGCATTCCCTCGATTAAATAATATAAGATTCTGACTTTTACCCCCTTCTCTGGGATTATTAATTATAGGACTTTATAAAGAAGGAGCGGGAACGGGATGAACAGTATATCCACCTTTATCAACGTTTTATCATTCAGGACCTTCAGTAGACTTAACAATTTTTTCTTTACACCTTGCAGGGATTTCTTCAATTTTAGGTGCCTTAAATTTTATTACTACAATTATTAATCTTAAAGCAAAAAACCTTTCAGCAGAAAAAATTAGACTATTTGTCTGATCAGTTATTT
+
CCCCCGGGGGGGGGGGGGGGGGGGGGGGGGGGGGGGGGGGGGGGGGGGGGGGGGGGGGGGGGGGGGGGGGGGGGGGGGGGGGGGGGGGGGGGGGGGGGGGGGGGGGGGGGGGGGGGGGGGGGGGGGGGGGGGGGGGGGGGGGGGGGGGGGGGGGGGGGGGGGGGGGGGFGGGGGGGGGGGGGFGGGGGGGGGGGGGGGGGGGGGCFGGGGG8E:CGGGGGGGGGGGGGGGFAGCFGGGGFFFFFGFGGGGGG>GFGGGFFFFFGFGFGFAFGF>FGEFFAEFGFFFFFFFFFFFFFFFFFF
@M70528:330:000000000-K6D4P:1:1102:7661:7054 1:N:0:GTTGCGTTCA+GTTGCAGTTG
GGAGCCCCTGACATAGCATTCCCTCGATTAAATAATATAAGATTCTGACTTTTACCCCCTTCTCTGGGATTATTAATTATAGGACTTTATAAAGAAGGAGCGGGAACGGGATGAACAGTATATCCACCTTTATCAACGTTTTATCATTCAGGACCTTCAGTAGACTTAACAATTTTTTCTTTACACCTTGCAGGGATTTCTTCAATTTTAGGTGCCTTAAATTTTATTACTACAATTATTAATCTTAAAGCAAAAAACCTTTCAGCAGAAAAAATTAGACTATTTGTCTGATCAGTTATTT
+
CCCCCGGGGGGGGGGGGFGGGGGGGGGGFGGGFGFGGGGGGGGGGGGFGGGFGGGGGGGGGGFGGGGGFCGGGFGGGFFGGGGGGGGGGGGGGDFEEGGGGGGGGGGGGGGGGFGGGGFGGFGGGFGFGGGGGGGGGGFGGGGGGGGGGGGGGGGGGGGGGGGFGGGGGGGGGGGGGGGFEFGGGFFGGGGGGFDFGGGGGGGGAFGGGGGGGGFGGGGGFGGGGGGGFFAFD?FFFF;FFFFFGFGGGGGGFGFFDD:?BBFFCFC*8A8?44A63).;CFFACCF5??<C4?8ECCCFF
@M70528:330:000000000-K6D4P:1:1102:21000:7058 1:N:0:GTTGCGTTCA+GTTGCAGTTG
GGAGCCCCTGACATAGCATTCCCTCGATTAAATAATATAAGATTCTGACTTTTACCCCCTTCTCTGGGATTATTAATTATAGGACTTTATAAAGAAGGAGCGGGAACGGGATGAACAGTATATCCACCTTTATCAACGTTTTATCATTCAGGACCTTCAGTAGACTTAACAATTTTTTCTTTACACCTTGCAGGGATTTCTTCAATTTTAGGTGCCTTAAATTTTATTACTACAATTATTAATCTTAAAGCAAAAAACCTTTCAGCAGAAAAAATTAGACTATTTGTCTGATCAGTTATTT
+
CCCCCGFGGGGGGGGGGGGGGGGGGGGGGGGGGGGGGGGGGGGGGGGGGGGGGGGGGGGGGGGGGGGGGGGGGGGGGGGGGGGGGGGGGGGGGGGGGGGGGGGGGGGGGGGGGGGGGGGGGGGGGGGGGGGGGGGGGGGGGGGGGGGGGGGGGGGGGGGGGGGGGGGGGGGGGGGGGGGGGGGGGGGGGGGGGGGGGGGGGGGGGGGGGGG?FGGGGGGGGGGGGGGGGGFGGFFGGGGFFFFFGFGGGGGGFGFFDGDFFBFGFGEGFFFGGFFGFE?FCFGFFFFCC9CFCEFFFFFEE
@M70528:330:000000000-K6D4P:1:1102:7084:7078 1:N:0:GTTGCGTTCA+GTTGCAGTTG
GGAGCCCCTGACATAGCATTCCCTCGATTAAATAATATAAGATTCTGACTTTTACCCCCTTCTCTGGGATTATTAATTATAGGACTTTATAAAGAAGGAGCGGGAACGGGATGAACAGTATATCCACCTTTATCAACGTTTTATCATTCAGGACCTTCAGTAGACTTAACAATTTTTTCTTTACACCTTGCAGGGATTTCTTCAATTTTAGGTGCCTTAAATTTTATTACTACAATTATTAATCTTAAAGCAAAAAACCTTTCAGCAGAAAAAATTAGACTATTTGTCTGATCAGTTATTT
+
CCCCCDGGGGGDGGGGGGGGFGFFGGECECEFGGGEFFGFFGFGGGGGGGGGFFGGGGGGGGGGGGGGDEFFGGGGGGAFGGGGGGGGGGGGGG9@FGGGGGG7FGGDCC?FCFFGGGGGGGCGGDGGGGGGGGGFGGFGG@FGG,AF9,<EDFFAFGGDFC?FGGFG;EEGFGGGGDFGFGGGGFFGGGGCF@6FFDFGFGGGGEEFCFFGGF69,,9EEG;DF:EF+EF:>,;AFFFF6EFFGF@:=@F*;>FG4*?FFEFF?GCCA6)=C(;CE37*7;CFFEFCE4>5/5=EEFFCC
@M70528:330:000000000-K6D4P:1:1102:7099:7087 1:N:0:GTTGCGTTCA+GTTGCAGTTG
GGAGCCCCTGACATAGCATTCCCTCGATTAAATAATATAAGATTCTGACTTTTACCCCCTTCTCTGGGATTATTAATTATAGGACTTTATAAAGAAGGAGCGGGAACGGGATGAACAGTATATCCACCTTTATCAACGTTTTATCATTCAGGACCTTCAGTAGACTTAACAATTTTTTCTTTACACCTTGCAGGGATTTCTTCAATTTTAGGTGCCTTAAATTTTATTACTACAATTATTAATCTTAAAGCAAAAAACCTTTCAGCAGAAAAAATTAGACTATTTGTCTGATCAGTTATTT
+
CCCCCGGGGGGGGGGGGGGGGGGDFGCFGGGFGGGGGGGGGGFGGGGGGGGGGGGGGGGGGGGGGGGGGGFGGGGGGGGGGGFFGGGGGGGGGGGGGGGGGGGGGGGGGGGGDGFGGFFGGGGGGGGGGGGGGGGFGGFGGGGGGGGGGGGGGGGGGGGGGGGGGGGGGGGGGGGGGGGGGGGGGFGGGGGGGGEGGGGGGGGGGGFGGGGGGGGGGEGGGGGGGDGFFGFF;6A9CDGFFFFFGFGFG+?F4CFGGDFFFFFGEGFGAFFC<;FGFECFFFGFFFFFFFCEEE@???EFE
@M70528:330:000000000-K6D4P:1:1102:8133:7106 1:N:0:GTTGCGTTCA+GTTGCAGTTG
GGAGCCCCTGACATAGCATTCCCTCGATTAAATAATATAAGATTCTGACTTTTACCCCCTTCTCTGGGATTATTAATTATAGGACTTTATAAAGAAGGAGCGGGAACGGGATGAACAGTATATCCACCTTTATCAACGTTTTATCATTCAGGACCTTCAGTAGACTTAACAATTTTTTCTTTACACCTTGCAGGGATTTCTTCAATTTTAGGTGCCTTAAATTTTATTACTACAATTATTAATCTTAAAGCAAAAAACCTTTCAGCAGAAAAAATTAGACTATTTGTCTGATCAGTTATTT
+
CCCCCGGGGGGGGGGGGGGGGGGGGGGGGGGGGGGGGGGGGGGGGGGGGGGGGGGGGGGGGGGGGGGGGGGGGGGGGGGGGGGGGGGGGGGGGGGGGGGGGGGGGGGGGGGGGGGGGGGGGGGGGGGGGGGGGGGGGGGGGGGGGGGGGGGGGGGGGGGGGGGGGGGFGGGGGGGGGGGGGGGGGGGGGGGGGFGGGGGGGGGGGGGGGGGGGGGGGGGGGGGGGGGGGGFEGGFFGGGFFFFFGFGGGFFGAGFFDGEFFFFGFGEFFFFGGFFGFEFFFFGFFFFFFFEEFFFFFFFFF
@M70528:330:000000000-K6D4P:1:1102:9269:7107 1:N:0:GTTGCGTTCA+GTTGCAGTTG
[truncated: 69,238,843 more chars]
