# Supplementary material for: Phylogenetic and population genetic analyses of Thrips tabaci Lindeman (Thysanoptera: Thripidae) on Allium host in India
Source: PeerJ. 2024 Jul 12;12:e17679. doi: 10.7717/peerj.17679 (PMC11249009; doi:10.7717/peerj.17679)
Supplement: Supplemental Information 16 [file peerj-12-17679-s016.gz › peerj-12-17679-s016]

@M70528:330:000000000-K6D4P:1:1102:11861:1705 2:N:0:TCTATTCAGT+TCTCAGTACA
TAAAACAGGGTCCCCTCCCCCTCTAGGGTCAAAAAAAGAGGTATTTAAGTTTCGGTCAGTTAAAAGTATTGTGATAGCTCCCGCTAACACTGGCAAAGATAAAAGAAGAAGAATGGCTGTTAAAATAACTGATCAGACAAATAGTCTAATTTTTTCTGCTGAAAGGTTTTTTGCTTTAAGATTAATAATTGTAGTAATAAAATTTAAGGCACCTAAAATTGAAGAAATCCCTGCAAGGTGTAAAGAAAAAATTGTTAAGTCTACTGAAGGTCCTGAATGATAAAACGTTGATAAAGGTGGA
+
<8ACCGGGGGGGGGGGGGGGGGGGGGGGGGGGGGGGGGGGGGGGGGGGGGGGGGGGGGGGGGGGGGGGGGGGGGGGGGGGGGGGGGGGGGGGFGGGGGGGGGGGGGGFGGFFFGGGGGGGGGGGGGGGGGGGGGGGGGGGGGGGGGGGGGFGGGGGGGGGGGGGGGGGGGGGGGGGFFGGGGFGGGGGGGGGGGGFCFFE:ECEFFFFACFFFGFGFFFEGFFFFEDEFE@FAFFA:CF8*9AEFFD3FBBFFFFF<BBCEA?AC@EFF1@<@AEFGFFFFC?CE@:/(297C<93<@(:(
@M70528:330:000000000-K6D4P:1:1102:16059:1747 2:N:0:TCTATTCAGT+TCTCAGTACA
TAAAACAGGGTCCCCTCCCCCTCTAGGGTCAAAAAAAGAGGTATTTAAGTTTCGGTCAGTTAAAAGTATTGTGATAGCTCCCGCTAACACTGGCAAAGATAAAAGAAGAAGAATGGCTGTTAAAATAACTGATCAGACAAATAGTCTAATTTTTTCTGCTGAAAGGTTTTTTGCTTTAAGATTAATAATTGTAGTAATAAAATTTAAGGCACCTAAAATTGAAGAAATCCCTGCAAGGTGTAAAGAAAAAATTGTTAAGTCTACTGAAGGTCCTGAATGATAACACGTTGATAAAGGTGGA
+
@BCCCGGGGGGGGGGGGGGGGGGGGGGGGGGGGGGGGGGGGGGGGGGGGGGGGGGGGGGGGGGGGGGGGGGGGFGGGGGGGGGGGGGGGGGGGGGGGGGGGGGGGGGGGGGFGFGFGGGGGGGGGGGGGGGGFGGGGGGGGGGFGGGFGGFGGGGFGGGGGGFGGGGFGGGGGGDGFEGGGGGGGGGGGGGGGGGG+<C;AEFEFCFF5AFFFGFGFGGEFA=8F@C7C2@AAB:;:FEGEBAFCEBFF@>>=F?FE>FCCF<AC<<@@8E)74A<;;54<737;81,807;7)67;8:<(
@M70528:330:000000000-K6D4P:1:1102:18141:1754 2:N:0:TCTATTCAGT+TCTCAGTACA
TAAAACAGGGTCCCCTCCCCCTCTAGGGTCAAAAAAAGAGGTATTTAAGTTTCGGTCAGTTAAAAGTATTGTGATAGCTCCCGCTAACACTGGCAAAGATAAAAGAAGAAGAATGGCTGTTAAAATAACTGATCAGACAAATAGTCTAATTTTTTCTGCTGAAAGGTTTTTTGCTTTAAGATTAATAATTGTAGTAATAAAATTTAAGGCACCTAAAATTGAAGAAATCCCTGCAAGGTGTAAAGAAAAAATTGTTAAGTCTACTGAAGGTCCTGAATGATAAAACGTTGATAAAGGTGGA
+
@AACCGGGGGGGGGGGGGGGGGGFECFFEGGGGGGGGGGGGGGGGGGGGECFGGDFGGFFGGGGGGGGGGGGCAFFFFGGGGGGGGGGGGGGFFGFGGGGGGGGGFGDFGGGGGGGGGGFFGFCGFGGGGDCFGGGGG?ECGGGGGGGGGFFGFGGGGGGFGGFFFDFFGGG@FGGFGFFGGGGFAFGGGCFGGGGFGFF=DFEFFFFFFFFFGFGF72:@A:ABEFEF:=A?==A>59,:>>FFFB=F@@2=FEFE88C5F6;C3?))/67<@3>D>C@)967>;;DDFGD79477@>:(
@M70528:330:000000000-K6D4P:1:1102:19468:1777 2:N:0:TCTATTCAGT+TCTCAGTACA
TAAAACAGGGTCCCCTCCCCCTCTAGGGTCAAAAAAAGAGGTATTTAAGTTTCGGTCAGTTAAAAGTATTGTGATAGCTCCCGCTAACACTGGCAAAGATAAAAGAAGAAGAATGGCTGTTAAAATAACTGATCAGACAAATAGTCTAATTTTTTCTGCTGAAAGGTTTTTTGCTTTAAGATTAATAATTGTAGTAATAAAATTTAAGGCACCTAAAATTGACGAAATCCCTGCAAGGTGTAAAGAAAAAATTGTTAAGTCTACTGAAGGTCCTGAATGATAAAACGTTGATAAAGGTGGA
+
@CCCCGGGGGGGGFGGGGGGGGGGGGGGGGGGGGGGGGGGGGGGGGGGGGGGGGGFCFFGGGGGGGGGGGGGGGGGGGGGFGGDGGGGGGFGGGGGGGGGGGGGGGGGGGGGGGGGGGGGGGGFGGGGGGGGGGGGGGGGGGGGGGGGGGFGGGGFGGGGGGGGGGGGGGGGGGGGFGGGGGGGGGGGGGGGGGGG?CFGFFFEFFFFFFFFFGFGFGGCGA*8>49DF;EAFB=9>8>EBFFFCE=:?>@@BF8F?AAEFFFAE@7=@EEE73=>2:535<?;>F6;3;:CFFF<F4?0(
@M70528:330:000000000-K6D4P:1:1102:11380:1779 2:N:0:TCTATTCAGT+TCTCAGTACA
TAAAACAGGGTCCCCTCCCCCTCTAGGGTCAAAAAAAGAGGTATTTAAGTTTCGGTCAGTTAAAAGTATTGTGATAGCTCCCGCTAACACTGGCAAAGATAAAAGAAGAAGAATGGCTGTTAAAATAACTGATCAGACAAATAGTCTAATTTTTTCTGCTGAAAGGTTTTTTGCTTTAAGATTAATAATTGTAGTAATAAAATTTAAGGCACCTAAAATTGAAGAAATCCCTGCAAGGTGTAAAGAAAAAATTGTTAAGTCTACTGAAGGTCCTGAATGATAAAACGTTGATAAAGGTGGG
+
CCCCCGGGGGGGGGFGGGGGGGGGGGGGGGGGGGGGGGGGGGGGGGGGGGGGGGGGGFGGGGGGGGGGGGGGGGGGGGGGGGGGGGGGGGFGGGGGGGGGFGGGGGGGGGGGGGGGGGGEGGGGGGGGGGGGGGGGGGGGGGGGGGGGGGFGGGGFGGGGGGGGFFGGGGGGGGGFFGGFGFGCCAEGGGGGGGGGFGFE:EEFFFFFFFFFFCFGFGG@,=CBFEFFFE=FFBDFEFCFFEFFF=B:AFFFFFFF?BFFFFFFFEEA3;@4<>AEGFFE<5C<>EF@FFFCFC;<FE?3(
@M70528:330:000000000-K6D4P:1:1102:10245:1785 2:N:0:TCTATTCAGT+TCTCAGTACA
TAAAACAGGGTCCCCTCCCCCTCTAGGGTCAAAAAAAGAGGTATTTAAGTTTCGGTCAGTTAAAAGTATTGTGATAGCTCCCGCTAACACTGGCAAAGATAAAAGAAGAAGAATGGCTGTTAAAATAACTGATCAGACAAATAGTCTAATTTTTTCTGCTGAAAGGTTTTTTGCTTTAAGATTAATAATTGTAGTAATAAAATTTAAGGCACCTAAAATTGAAGAAATCCCTGCAAGGTGTAAAGAAAAAATTGTTAAGTCTACTGAAGGTCATGAATGATAAAACGTTGATAAAGGTGGA
+
@CCCCGGGGGGGGGGGGGGGGGGGGGGGGGGGGGGGGGGGGGGGGGGGGGGGFGGGGGGGGFGGGGDDGGGFGGGGFDDCFGGGGEGFGGGGGGGGFGGGGGFGGGFGGGGGGGGGGGGGGFFEAEGGDFGG9FGCFFGGGFFGGFEFFGFGGFCEFGGGGGGGGGGGEGGGGGGGFAFGGGGFGAFFFGGGGCCG7EFFEDFCFCFBFAAFFFFGFFFFFFF5B@CE+>:*;4<>3@DGB3ACEE==F2:@@F?B5=AEE=C=FE6))(/7))16:;5AE5<C<89(521+3973+7:0(
@M70528:330:000000000-K6D4P:1:1102:10264:1793 2:N:0:TCTATTCAGT+TCTCAGTACA
TAAAACAGGGTCCCCTCCCCCTCTAGGGTCAAAAAAAGAGGTATTTAAGTTTCGGTCAGTTAAAAGTATTGTGATAGCTCCCGCTAACACTGGCAAAGATAAAAGAAGAAGAATGGCTGTTAAAATAACTGATCAGACAAATAGTCTAATTTTTTCTGCTGAAAGGTTTTTTGCTTTAAGATTAATAATTGTAGTAATAAAATTTAAGGCACCTAAAATTGAAGAAATCCCTGCAAGGTGTAAAGAAAAAATTGTTAAGTCTACTGAAGGTCCTGAATGATAAAACGTTGATAAAGGTGGA
+
CCCCCGGGGGGGGGGGECFGGGGGGGGGGGGGGGGGGGGGGGGGGGGGGGGGGGGGGGGGGGGGGGCGGGGGGGGF9CFGGGGGDGGGGGGGGGGGFGGGGGGGGGGGGGGGGGGFFECFFGGFDCFGGGGGGGGGGGFGGGGGGGGGGGFGG9EGGGGGGGFF,?DDF?FEE?EG?,EFGGGGGGGCEGG2;,EFFD9@>;C@FF7+:FFF?>FGFGGFG>AACCFFA>E>6<B8:*5,1.:ACC5>AB>:B+1=81BCC=CF77?3)6=37>AC*7.=<CCC9)363(2+:?C<+/:((
@M70528:330:000000000-K6D4P:1:1102:10124:1800 2:N:0:TCTATTCAGT+TCTCAGTACA
TAAAACAGGGTCCCCTCCCCCTCTAGGGTCAAAAAAAGAGGTATTTAAGTTTCGGTCAGTTAAAAGTATTGTGATAGCTCCCGCTAACACTGGCAAAGATAAAAGAAGAAGAATGGCTGTTAAAATAACTGATCAGACAAATAGTCTAATTTTTTCTGCTGAAAGGTTTTTTGCTTTAAGATTAATAATTGTAGTAATAAAATTTAAGGCACCTAAAATTGAAGAAATCCCTGCAAGGTGTAAAGAAAAAATTGTTAAGTCTACTGAAGGTCCTGAATGATAAAACGTTGATAAAGGTGGA
+
CCCCCGGGGGGGGGGGGGGGGGGGGGGGGGGGGGGGGGGGGGGGGGGGGGGGGGGGGGGGGGGGGGGGGGGGGGGGGGGGGGGGGGGGGGGGGGGGGGGGFGGGGGGGGGGGGGGGGGGGGGGGGGGGGGGGGGGGGGGGGGGGGGGFGGFGDCEGGGGGGGFAFGFGFGGGGGGGCADGGGGGGGGGGGGGGGGGFGAECEFBFFFFAAFFFFFGFGGFGFEFFFFFF=BA;9=AE552>9*=AED=A7@@EF?B81BC?AE;CE37=;=E8<<3CC<EE/<9.).=87>+;<4)+4:0(
@M70528:330:000000000-K6D4P:1:1102:19500:1808 2:N:0:TCTATTCAGT+TCTCAGTACA
TAAAACAGGGTCCCCTCCCCCTCTAGGGTCAAAAAAAGAGGTATTTAAGTTTCGGTCAGTTAAAAGTATTGTGATAGCTCCCGCTAACACTGGCAAAGATAAAAGAAGAAGAATGGCTGTTAAAATAACTGATCAGACAAATAGTCTAATTTTTTCTGCTGAAAGGTTTTTTGCTTTAAGATTAATAATTGTAGTAATAAAATTTAAGGCACCTAAAATTGAAGAAATCCCTGCAAGGTGTAAAGAAAAAATTGTTAAGTCTACTGAAGGTCCTGAATGATAAAACGTTGAAAAAGGTTGG
+
CCCCCGGGGGGGGGGGGGGGGGGGGGGGGGGGGGGGGGGGGGGGGGGGGGGGGGGGGGGGGGGGGGGGGGGGGGGGGGGGGGDGGGGGGGGGGGGGGGGGGGDFGGGFFGGGGGGGGGGGGGGGGGGGGGGGAEGGGGGGGGGFGGGGGGFGGGGEGGGGGGGGGDFDEGGEGGFGEDGGGFGGGGGGGGGC@CFF7CCGFGFFFFF8FFFFFGFGFFGFFFC@CBCCF4B9F=BFFFDCB=A:AED>FDF@=F488BF?C:<6@)1/71;>)7=ED7?3C?<CCE@FF(/+2;?1C?)4(
@M70528:330:000000000-K6D4P:1:1102:21361:1817 2:N:0:TCTATTCAGT+TCTCAGTACA
TAAAACAGGGTCCCCTCCCCCTCTAGGGTCAAAAAAAGAGGTATTTAAGTTTCGGTCAGTTAAAAGTATTGTGATAGCTCCCGCTAACACTGGCAAAGATAAAAGAAGAAGAATGGCTGTTAAAATAACTGATCAGACAAATAGTCTAATTTTTTCTGCTGAAAGGTTTTTTGCTTTAAGATTAATAATTGTAGTAATAAAATTTAAGGCACCTAAAATTGAAGAAATCCCTGCAAGGTGTAAAGAAAAAATTGTTAAGTCTACTGAAGGTCCTGAATGATAAAACGTTGATAAAGGTGGA
+
CCCCCGGGGGGGGGGGGGGGGGGGGGGGGGGGGGGGGGGGGGGGGGGGGGGGGGGGGGGGGGGGGGGGGGGGGGGGGGGGGGGGGGGGGGGGGGGGGGGGGGGGGGGGGGGGGGGGGGGGGGGGGGGGGGGGGGGGGGGGGGDGGGGGGGFGGGGGGGGGGGGGGGGGGGGGGGGGFGGGGGGGGGGGGGGGGAFGFA?FEGFFFFCFFFFF>5FGFGGFGFFFFEBEF:EFFDBF=@?EBFFFFFFFFF>:B=EFCF=CFAC6EE9373@<.>A<;7?EE?<CCEBF@?C>FEEC7326(
@M70528:330:000000000-K6D4P:1:1102:15935:1819 2:N:0:TCTATTCAGT+TCTCAGTACA
TAAAACAGGGTCCCCTCCCCCTCTAGGGTCAAAAAAAGAGGTATTTAAGTTTCGGTCAGTTAAAAGTATTGTGATAGCTCCCGCTAACACTGGCAAAGATAAAAGAAGAAGAATGGCTGTTAAAATAACTGATCAGACAAATAGTCTAATTTTTTCTGCTGAAAGGTTTTTTGCTTTAAGATTAATAATTGTAGTAATAAAATTTAAGGCACCTAAAATTGAAGAAATCCCTGCAAGGTGTAAAGAAAAAATTGTTAAGTCTACTGAAGGTCCTGAATGATAAAACGTTGATAAAGGTGGA
+
CCCCCGGGGGGGGGGGGGGGGGGGGGGGGGGGGGGGGGGGGGGGGGGFFGGGGGGGGGGGGGGGGGGGGGGGGGGGGGGGGGGGGGGGGGGGGFGGGGGGGDGGGGGGGGGGGGFFDGGGGGGGFFGGEFFGGGGGGGFGFGGGFGFFGGFGGGGGGGGGGGGGGCDGGGGG=FFGFCFDFGGFGGGGGFEFGGGG7CCCCFFCCAFFF599@GFFFGGFFFFFF5@EF@EF62>A3EE:7:E96CF2A2>BEF7CEF+07FCFC)9;31;@843>DC).97)97)6=@DC>><C4+/8((
@M70528:330:000000000-K6D4P:1:1102:13564:1820 2:N:0:TCTATTCAGT+TCTCAGTACA
TATTAATAAAATCACTCATCCTCGTGGCTCTGGAAAAAAACAAGAAAGAAAGTCCTCAAAAGCCCATAGGAGTAAGTAAGCACTCAATTTTTATTTTATAATAAAAAAAAATAATTATAACAGTCGCAATAAAATGTAAACATAAAAGAAACATAAAAGTAAATTAGATTTTATTTTTGAAAATTAAACAATTGATTTCTATATATTGTTATGTTTATTGAAGAAGAATAATTGTAATTATAAAATGTAAATACAAGATAACGAATAGAACATACTCAATGATTGATGAAAAAAATATGAT
+
---,8,6C,C,;6,6<,-,;6,,,6,=+<6---,-6,,++,;,C,C,,;;,,6,6,,,,,,6,,6,,,9,,,9,6,,,9,,:,,9,,,,,,,,9,,,,,,9,,,,,,8>++9,,,,,9+,<,,9,++6+6,,,,5,,4,9+,+,A93,+6*,,,6,,47,,,,,,+6,,,,,,,,,+,6+,,,,,6,+,,,,+,+5;3+5*,+0<1+++++++++51,7*,+0**))0470++*0+*,,2***+1***+*2**+**1/****/)/((****(*.*/*1().)))).)))1+2*(((+)1.)
@M70528:330:000000000-K6D4P:1:1102:9360:1859 2:N:0:TCTATTCAGT+TCTCAGTACA
TAAAACAGGGTCCCCTCCCCCTCTAGGGTCAAAAAAAGAGGTATTTAAGTTTCGGTCAGTTAAAAGTATTGTGATAGCTCCCGCTAACACTGGCAAAGATAAAAGAAGAAGAATGGCTGTTAAAATAACTGATCAGACAAATAGTCTAATTTTTTCTGCTGAAAGGTTTTTTGCTTTAAGATTAATAATTGTAGTAATAAAATTTAAGGCACCTAAAATTGAAGAAATCCCTGCAAGGTGTAAAGAAAAAATTGTTAAGTCTACTGAAGGTCCTGAATGATAAAACGTTGATAAAGGTGGA
+
CCCCCGGGGGGGGGGGGFEGGGGGFGGGGGGGFGGGGGGGGGGGCFGGFGGGGGGGGGGGGGGCEFGFGGGGGGGG<AFFGGGGGGGGGGGGGGGGFGGFFFFFGGGGGGGGDGCFFGGFFFGCDEFGGGGGGGGFGGGGFGGGGFFGCFFFAEEGGFGGGGGFGCFGCDFEGGGCFF8DFGCEDFFGG9AEFF=E7EFFEFF@FFFF???A>GFGFFGFG+:A8C@F6:39>25?>:D89>6@E=BBFD>36B589=BE3+9+><?@FE.>)7@CDGFE3?C)/)6@(,*+;<;)9428(
@M70528:330:000000000-K6D4P:1:1102:22670:1868 2:N:0:TCTATTCAGT+TCTCAGTACA
TAAAACAGGGTCCCCTCCCCCTCTAGGGTCAAAAAAAGAGGTATTTAAGTTTCGGTCAGTTAAAAGTATTGTGATAGCTCCCGCTAACACTGGCAAAGATAAAAGAAGAAGAATGGCTGTTAAAATAACTGATCAGACAAATAGTCTAATTTTTTCTGCTGAAAGGTTTTTTGCTTTAAGATTAATAATTGTAGTAATAAAATTTAAGGCACCTAAAATTGAAGAAATCCCTGCAAGGTGTAAAGAAAAAATTGTTAAGTCTACTGAAGGTCCTGAATGATAAAACGTTGATAAAGGTGGA
+
CCCCCGGGGGGGGGGGGGGGGGGGGGGGGGGGGGGGGGGGGGGGGGGGGGGGGGGGGGGGGGGGGGGGGGGGGGGGGGGGGGGGGGGGGGGGGGGGGGGGGGGGFGGFGGGGGGGGGGGGGGGGGGGGGFGGGGGGGGGGGGDFGGGGGGFGGGGEFGGGGGGGGGGGGGGGGGGGFGGGGGGGGGGGGGGGGFGGAFFGEFFFFFFFFFFFFGFGFGGFGFA5BCCFF4B4A>>*6;DFBEE:AEF=FFFB=FCA<BFCC=E8F)77@@@A74AEFDE<CCEEE325@FG+@C>EF<:3(
@M70528:330:000000000-K6D4P:1:1102:14373:1887 2:N:0:TCTATTCAGT+TCTCAGTACA
TAAAACAGGGTCCCCTCCCCCTCTAGGGTCAAAAAAAGAGGTATTTAAGTTTCGGTCAGTTAAAAGTATTGTGATAGCTCCCGCTAACACTGGCAAAGATAAAAGAAGAAGAATGGCTGTTAAAATAACTGATCAGACAAATAGTCTAATTTTTTCTGCTGAAAGGTTTTTTGCTTTAAGATTAATAATTGTAGTAATAAAATTTAAGGCACCTAAAATTGAAGAAATCCCTGCAAGGTGTAAAGAAAAAATTGTTAAGTCTACTGAAGGTCCTGCATGATAAAACGTTGATAAAGGTGGA
+
CCCCCGGGGGGGGGGGGGGGGGGGGGGGGGGGGGGEGDDGFFGFGGGGGFGGFGGGGGEGGGGGFGGGGGGGGGGGGGGGGGGGGGGGGGGGGGGGGGGGGGGGGGGGGGGFGGGGGGGGGGGGGGGGGGFGFGGFGGGGGGGGGFFGGGFFGGDGGGFGGGGGGGGGFGGDEGFGFGGGGGGGGGGGGFGGFGGGFFFGFGFEFFFFF?FAFG>CFFDCFFF@FF@AA=E695);7CDF=EEF4CDBFD2(3=*88BFF5A7@;<EF<@;)/)7(*+/7).9).7(6=21+:3477571(
@M70528:330:000000000-K6D4P:1:1102:10097:1916 2:N:0:TCTATTCAGT+TCTCAGTACA
TAAAACAGGGTCCCCTCCCCCTCTAGGGTCAAAAAAAGAGGTATTTAAGTTTCGGTCAGTTAAAAGTATTGTGATAGCTCCCGCTAACACTGGCAAAGATAAAAGAAGAAGAATGGCTGTTAAAATAACTGATCAGACAAATAGTCTAATTTTTTCTGCTGAAAGGTTTTTTGCTTTAAGATTAATAATTGTAGTAATAAAATTTAAGGCACCTAAAATTGAAGAAATCCCTGCAAGGTGTAAAGAAAAAATTGTTAAGTCTACTGAAGGTCATGAATGATAAAACGTTGATAAAGGTGGA
+
CCCCCGGGGGGGGGGGGGGGGGGGGGGGCFGGFGGGGGFGGGGGGGGGGGGGGGGCFGGFGGGGGGGGGGGGGGGGGFGGGGGGGGGFGGGGGGGGGGGGGGGGFFGGGGGGGGFFGGGFGGGGGGGGGGGFDGGGGGGGGGCEFGGGGGFGGGGFFG;DGGGGGGCFFGGGGGGGBFGGGGCFGGGGGGFGGCFCFGFGFGCEFFFF5CCA5?FFAFFFDACAC@BEF234AB=ABCD,..99A=25ABFDE6CFEF@EE=?AG@CE@@89)1;CCFE@?CE3C;:@D@C:@<E<7=7:(
@M70528:330:000000000-K6D4P:1:1102:8209:1926 2:N:0:TCTATTCAGT+TCTCAGTACA
TAAAACAGGGTCCCCTCCCCCTCTAGGGTCAAAAAAAGAGGTATTTAAGTTTCGGTCAGTTAAAAGTATTGTGATAGCTCCCGCTAATACTGGTAAAGATAAAAGAAGAAGAATGGCTGTTAAAATAACTGATCAGACAAATAGTCTAATTTTATCTGCTGAATGGTTTTTTGCTTTAAGATTAATAATTGTAGTATTAAAATTTAAGGCACCTAAAATTGAAGAAATCCCTGTAAGGTGTAAAGAACAAATTGTTAAGTCTACTGAAGGTCCTGAATGATAAACTGTTGATAAAGGTGGA
+
CC<6CGFFGGF--;CF@B,FGEEG@FG@FGACD<FCBC8CCFFG9C?E@A9CEB:B,BEDFEAC,6CCFFGC@@@6A,99FGEGGCC,C,E?5,:6EFGGGDC,?4=,F=E:E??=@=8@,E?5,AEF<FEAFGGF?DF8=4===EFGGGF,@,@FDA8=,=2,6==,,+6=B,,@DF:9E;E93=@D9DFF9FDG+E;@C3=DBFA+6****=;7?<A@C+1A6):EFCEFF)>?>,22.7897/))30<B9B/9@+=>CACF@@*8*6>*0>74*18;?C<4@.7<9<:+;?))+;@0(
@M70528:330:000000000-K6D4P:1:1102:8934:1933 2:N:0:TCTATTCAGT+TCTCAGTACA
TAAAACAGGGTCCCCTCCCCCTCTAGGGTCAAAAAAAGAGGTATTTAAGTTTCGGTCAGTTAAAAGTATTGTGATAGCTCCCGCTAACACTGGCAAAGATAAAAGAAGAAGAATGGCTGTTAAAATAACTGATCAGACAAATAGTCTAATTTTTTCTGCTGAAAGGTTTTTTGCTTTAAGATTAATAATTGTAGTAATAAAATTTAAGGCACCTAAAATTGAAGAAATCCCTGCAAGGTGTAAAGAAAAAATTGTTAAGTCTACTGAAGGTCCTGAATGATAACACGTTGATAAAGGTGGA
+
CCCCCGGGGGGGGFGGGECEGGGGCFGGGGGGGGCFGGFFFGGGGGGGGGGGGGDFCCFEFEFFGGGGGGGGGGGFFDFEFFEGGEEEGGFGGGDEFGFFGFFDGDGGGFG8AFGGGGGFCAFGGCFGGGGGFGGGGGGGCFFDFGGGGGFGD,CF9EDDFF?,=D=FFGGG89DGFGE8AFGGGGFFDFFFEA@+?E<F*@F@FFFFFAACFCFFF7A@FCCE>CDEF=3AFBD*:DDE=:EAEC=(6(53BFFF*4=8?A5AFE)73(/>7>;4*;5@?)7)74<8@;*1:63;+22:(
@M70528:330:000000000-K6D4P:1:1102:15857:1947 2:N:0:TCTATTCAGT+TCTCAGTACA
TAAAACAGGGTCCCCTCCCCCTCTAGGGTCAAAAAAAGAGGTATTTAAGTTTCGGTCAGTTAAAAGTATTGTGATAGCTCCCGCTAACACTGGCAAAGATAAAAGAAGAAGAATGGCTGTTAAAATAACTGATCAGACAAATAGTCTAATTTTTTCTGCTGAAAGGTTTTTTGCTTTAAGATTAATAATTGTAGTAATAAAATTTAAGGCACCTAAAATTGAAGAAATCCCTGCAAGGTGTAAAGAACAAATTGTTAAGTCTACTGAAGGTCCTGAATGATAAAACGTTGATAAAGGTGGG
+
CCCCCGGGGGGGGGGGGGGGGGGGFGGGGGGGGGGGGGGGGGGGGGGGDGGGGGGGGGGGGGGGGGGGGGGGGGGGGGGGGGGGGGGGGGGGGGGGGGGGGGGGGGGGGGGGG9EFGGGGGGGGGGGGGGGGGGGGGGGGGGGGGGGGGGFFGFGGGGGFGGGGGFGGGGGGGGGFEF8DEGGFGGEGGGGGGCFGAFFDCCFE7CEF5AFFCFAGFGGEGA>AC:CFF9BFF9>83FFC=3:98C@(?>B@FFFFCC8CCFFFG3*/)4@93>84C:57)9C3;3:5312+;9;7CE8?(
@M70528:330:000000000-K6D4P:1:1102:8921:1956 2:N:0:TCTATTCAGT+TCTCAGTACA
TAAAACAGGGTCCCCTCCCCCTCTAGGGTCAAAAAAAGAGGTATTTAAGTTTCGGTCAGTTAAAAGTATTGTGATAGCTCCCGCTAACACTGGCAAAGATAAAAGAAGAAGAATGGCTGTTAAAATAACTGATCAGACAAATAGTCTAATTTTTTCTGCTGAAAGGTTTTTTGCTTTAAGATTAATAATTGTAGTAATAAAATTTAAGGCACCTAAAATTGAAGAAATCCCTGCAAGGTGTAAAGAAAAAATTGTTAAGTCTACTGAAGGTCCTGAATGATAAAACGTTGATAAAGTTGGA
+
CCCCCGGGGGGGGGGGGEGGGGGGGGGGGGGGGGGGGGGGGGGGGGGGGFGGGGGGGGGGGGGGGGGGGGGGGGGGGGGFGGGGEGGGGGFGGGGGEGGGGGGGGGGGGGGGGGGGGGGGGGGGGGGGGGGGGGGGGGGGGGGGGGGGGGFGGGGGGGGGGG?EGGFGEFGGGGGGFGGGGGGGGGGGGGGGGAFDFGFGEGFFFFFFFFFFFGFGFCC@FFEFFEFEFB4>A2BA:*5,:>EA4>B@A(6:2=?8@=89?+7;1.6.=(/))/37*194<6)79@1,=(22C?<C+9<3)
@M70528:330:000000000-K6D4P:1:1102:7461:1959 2:N:0:TCTATTCAGT+TCTCAGTACA
TAAAACAGGGTCCCCTCCCCCTCTAGGGTCAAAAAAAGAGGTATTTAAGTTTCGGTCAGTTAAAAGTATTGTGATAGCTCCCGCTAACACTGGCAAAGATAAAAGAAGAAGAATGGCTGTTAAAATAACTGATCAGACAAATAGTCTAATTTTTTCTGCTGAAAGGTTTTTTGCTTTAAGATTAATAATTGTAGTAATAAAATTTAAGGCACCTAAAATTGAAGAAATCCCTGCAAGGTGTAAAGAAAAAATTGTTAAGTCTACTGAAGGTCCTGAATGATAAAACGTTGATAAAGGTGGA
+
CCCCCGGGGGGGGGGGGGGGGGGGGGGGGGGGGGGGGGGGGGGGGGGGGGGGGGGGGGGGGGGGGGGGGGGGGGGGGGGGGGGGGGGFFGGGGGGGGGGGGGGGGGGGGGGGGGGGGGGFGGGGGGGGGGGGGGGGGGGGGGGGGFGGGGFGGCCGGGGGGGGGGGGGGGGGGGGGBFGGGGGGGGGGDGFGGGGGFGFG:DCCAFFFFFFFFGFGFFDBGF=AFFFFF@EAFBDFFGGGEFFFFFFBFFFFFFEFFFFFFFCFGFCAE@@@EEFFGGFFFFFE<@6(61:+@<).7=?F(
@M70528:330:000000000-K6D4P:1:1102:19340:1960 2:N:0:TCTATTCAGT+TCTCAGTACA
TAAAACAGGGTCCCCTCCCCCTCTAGGGTCAAAAAAAGAGGTATTTAAGTTTCGGTCAGTTAAAAGTATTGTGATAGCTCCCGCTAACACTGGCAAAGATAAAAGAAGAAGAATGGCTGTTAAAATAACTGATCAGACAAATAGTCTAATTTTTTCTGCTGAAAGGTTTTTTGCTTTAAGATTAATAATTGTAGTAATAAAATTTAAGGCACCTAAAATTGAAGAAATCCCTGCAAGGTGTAAAAAAAAAATTGTTAATTCAATTGAAGGTCTTGAATGATAAAACGTTGATAAAGGTGGA
+
CCCCCGGGGGF-E@FGEFFGGGGGDGGGGGGGGGGGCCDGGGGFGGDCFFEGFCCFFGGGGGGG<EFDFGGGFGGFFFG9FGGGGGCEE@FFD@FFEFFGGFF9FEFFGFGC=,E=EGG8EEC,CEFG@FGGCFGFFGGGGG?EE,EFFCDB=A6FFEC;FFF<=?F9,@8E>,,@EFD9AFCFAGG9BDFECFDF?ECFFB9@?FCF?*3;5;9C>@;@BF*8F:5*=B3A4):31*,6117+*0(5A(./6+.+.3+))+)1+77>41;))1)7239-)5---8977(**0..)+.(-(
@M70528:330:000000000-K6D4P:1:1102:11229:1980 2:N:0:TCTATTCAGT+TCTCAGTACA
TAAAACAGGGTCCCCTCCCCCTCTAGGGTCAAAAAAAGAGGTATTTAAGTTTCGGTCAGTTAAAAGTATTGTGATAGCTCCCGCTAACACTGGCAAAGATAAAAGAAGAAGAATGGCTGTTAAAATAACTGATCAGACAAATAGTCTAATTTTTTCTGCTGAAAGGTTTTTTGCTTTAAGATTAATAATTGTAGTAATAAAATTTAAGGCACCTAAAATTGAAGAAATCCCTGCAAGGTGTAAAGAAAAAATTGTTAAGTCTACTGAAGGTCCTGAATGATAAAACGTCGATAAAGGTGGA
+
CCCCCGCDFGG9CEFGGF:FGGEGFFGFFGEFGGGGGGGGGGGGFFAACFFFGDEFEGGFGGGGEFGGGGGFED9EC,EFGGGGGGGEGFFFECEDGGGGF;FDFGFGGGGGGACFFGDEAFGFGGGG9AEFBFFD9DEG6EFGFFAFEGFGFAEGFGGDF9=EGGFF8BFGGGFGFGFGFC9F9CEFGFFFGGGGFG7FEECFFFAFFF5@>9;;A,B=AA79F5CFF244*)03:*2>9>*4:=:=A=5(0=@88+=8C6?=?33@E(64/;3)2;<85??3))6((.)*/1.478>2(
@M70528:330:000000000-K6D4P:1:1102:16548:1999 2:N:0:TCTATTCAGT+TCTCAGTACA
TAAAACAGGGTCCCCTCCCCCTCTAGGGTCAAAAAAAGAGGTATTTAAGTTTCGGTCAGTTAAAAGTATTGTGATAGCTCCCGCTAACACTGGCAAAGATAAAAGAAGAAGAATGGCTGTTAAAATAACTGATCAGACAAATAGTCTAATTTTTTCTGCTGAAAGGTTTTTTGCTTTAAGATTAATAATTGTAGTAATAAAATTTAAGGCACCTAAAATTGAAGAAATCCCTGCAAGGTGTAAAGAAAAAATTGTTAAGTCTACTGAAGGTCCTGAATGATACAACGTTAATAAAGGTGGA
+
CCCCCGGGGGGGGGGGGGGGGGGGGGGGFGGGGGGGGGGGGGGGGGGGGGGGGGGGGGGGGGGFGGGGGGGGGGGGGGGGGGGGGGGGGFGGGGGGGGGGGGGG9FGCFGGGGGGGGGGGGGGGGEGGDFGGGCFGGGGGGD8=FGCFGGFGGGGGGGCEGGFFGGEGCFGGGGGGFGFGGGGGFCGGGGFGGGFGFGFF>@F@FFFFFFFFF>AGFGFCGA>@FFFFFF3;FDD>B5:>9;<E*1:5A(5>(+0B?FA>5+);@@?AF15)/))12:53)543))2:;@C:7<C<+).3(
@M70528:330:000000000-K6D4P:1:1102:13219:2000 2:N:0:TCTATTCAGT+TCTCAGTACA
TAAAACAGGGTCCCCTCCCCCTCTAGGGTCAAAAAAAGAGGTATTTAAGTTTCGGTCAGTTAAAAGTATTGTGATAGCTCCCGCTAACACTGGCAAAGATAAAAGAAGAAGAATGGCTGTTAAAATAACTGATCAGACAAATAGTCTAATTTTTTCTGCTGAAAGGTTTTTTGCTTTAAGATTAATAATTGTAGTAATAAAATTTAAGGCACCTAAAATTGAAGAAATCCCTGCAAGGTGTAAAGAAAAAATTGTTAAGTCTACTGAAGGTCCTGAATGATAAAACGTTGATAAAGGTTGA
+
CCCCCGGGGGGGGGGGGGGGGGGGGGGGGGGGGGGGGGGGGGGGGGGGGGGGGGGGGGGGGGGGGGGGGGGGGGGGGGGGGGGGGGGFGGGGGGGGGGGGGGGGGGGGGGGGGGGGGGGFGGGGGGGGGGGGFGFCGGGGGGGGFGGGGGFGGGGGGGGGGGGGGFDGGGGGGGGGFGGGGGGGGGGGGGGGGGGGFGFGFFFEFFFFFFFFFFFGFGGFGFEFFFFFFFFAFFB;:;A8=>8AEEF3ADBFFFF68ACEE7?FC))74@@>@EAEGGF8)9<CE@(/3(8+;CEED@)2(
@M70528:330:000000000-K6D4P:1:1102:20637:2015 2:N:0:TCTATTCAGT+TCTCAGTACA
TAAAACAGGGTCCCCTCCCCCTCTAGGGTCAAAAAAAGAGGTATTTAAGTTTCGGTCAGTTAAAAGTATTGTGATAGCTCCCGCTAACACTGGCAAAGATAAAAGAAGAAGAATGGCTGTTAAAATAACTGATCAGACAAATAGTCTAATTTTTTCTGCTGAAAGGTTTTTTGCTTTAAGATTAATAATTGTAGTAATAAAATTTAAGGCACCTAAAATTGAAGAAATCCCTGCAAGGTGTAAAGAAAAAATTGTTAAGTCTACTGAAGGTCCTGAATGATAAAACGTTGATAAAGGTGGA
+
CCCCCGGGGGGGGGGGGGGGGGGGGGGGGGGGGGGGGGGGGGGGGGGGGGGGGGGGGGGGGGGGGGGGGGGGGGGGGGGGGGGGGGGGGGGGGGGGGGGGGGGGGGGGGGGGGGGGGGGEGGGGGGGGGGGGGGGGGGGGGGGFGGGGGGFGGFDGGGGGGGGGGGGFGGGGGGGGFGGGGGGGGGEDFGGEGGGGFFFGFFFFFFFFFFFFFGFGFGGFGFFFFFFFFEEAFD=ABEFEBEEFFFB>FFFFEFE=7CFCE=EF?@77;E@F@FEEC@?E3CEEEFB;8@C@CECEC@24(
@M70528:330:000000000-K6D4P:1:1102:16021:2028 2:N:0:TCTATTCAGT+TCTCAGTACA
TAAAACAGGGTCCCCTCCCCCTCTAGGGTCAAAAAAAGAGGTATTTAAGTTTCGGTCAGTTAAAAGTATTGTGATAGCTCCCGCTAACACTGGCAAAGATAAAAGAAGAAGAATGGCTGTTAAAATAACTGATCAGACAAATAGTCTAATTTTTTCTGCTGAAAGGTTTTTTGCTTTAAGATTAATAATTGTAGTAATAAAATTTAAGGCACCTAAAATTGAAGAAATCCCTGCAAGGTGTAAAGAAAAAATTGTTAAGTCTACTGAAGGTCCTGAATGATAAACCGTTGATAAAGGTGGG
+
CCCCCGGGGGGGGGGGGGGGGGGGFGGGGGGGGGGGGGGGGGGGGGGGGGGGGGGGGGGGGGGGGGGGGGGGGGGGGGGGGGGGGGGGGGGGGGGGGGGGGGGGGGGGFGGGGFFFGGGGGGGGGGGGGGGGDGGGGGGGGGGGGGGGGGFGGFGGGGGGGGFGGCFGGCFGGGGGFAFGFGGGGGGGGGGGGGFGFFFFEGFFFFFFFAFF?FFGFFFFGFE@F5CEF>BFFF=@BCFF>=EB<C=(8>9BEFFFEA6?<FEAF85A@;;F@9@307.3?5)7)/.3((:+;?EFG8:6(
@M70528:330:000000000-K6D4P:1:1102:13987:2033 2:N:0:TCTATTCAGT+TCTCAGTACA
TAAAACAGGGTCCCCTCCCCCTCTAGGGTCAAAAAAAGAGGTATTTAAGTTTCGGTCAGTTAAAAGTATTGTGATAGCTCCCGCTAACACTGGCAAAGATAAAAGAAGAAGAATGGCTGTTAAAATAACTGATCAGACAAATAGTCTAATTTTTTCTGCTGAAAGGTTTTTTGCTTTAAGATTAATAATTGTAGTAATAAAATTTAAGGCACCTAAAATTGAAGAAATCCCTGCAAGGTGTAAAGAAAAAATTGTTAAGTCTACTGAAGGTCCTGAATGATAAAACGTTGATAAAGGTGGA
+
CCCCCGGGGGGGGGGGGGGGGGGGGGGGGGGGGGGGGGGGFGGGGGGGGGGGGGGGGGGGGGGGGGGGGGGGGGGGGGGGGGDGGGGGGGGGGGGGGGGGGGGGGGGGGGGGGGGGGGGGGGGFGGGGGGGGGGGGGGGGGGGGGGGGGGFGGGGGGGGGGGGGGGGGGGGDEGGGFGGFGGGGGGGGGGGGGGGG7DCFEDFFFFFFAFFF*59?FFGEGF@AF):AF>EFABBF@5D8@FE6*83@FBF=EFCFC=6?EFCF74<<E1;73>7>2+9=69CEF@>@@D<:19;<7@(1(
@M70528:330:000000000-K6D4P:1:1102:17499:2037 2:N:0:TCTATTCAGT+TCTCAGTACA
TAAAACAGGGTCCCCTCCCCCTCTAGGGTCAAAAAAAGAGGTATTTAAGTTTCGGTCAGTTAAAAGTATTGTGATAGCTCCCGCTAACACTGGCAAAGATAAAAGAAGAAGAATAGCTGTTAAAATAACTGATCAGACAAATAGTCTAATTTTTTCTGCTGAAAGGTTTTTTGCTTTAAGATTAATAATTGTAGTAATAAAATTTAAGGCACCTAAAATTGAAGAAATCCCTGCAAGGTGTAAAGAAAAAATTGTTAAGTCTACTGAAGGTCCTGAATGATAAAACGTTGATAAAGGTGGA
+
CCCCCGGGGGGGGGGGGGGGGGGGGGGG<FGGGGGGGGGGGGGGGGGGGGGGGGGGGGGGGGGGGGGGGGGGGGGGGGGGGGGGGGGGGGGGGGGGGGGGGGGBFGGGGGGGGGGGGGGGGGGGGGGGGGGGGGGGGGGGFGGGGGGGGGFGGGGGGGGGGGGGFGGGDGGGGGGGFGGGGGGGGGGGGGGGGGGGFGFEAE?EFFFFAFFFFGFGFGGBGFCA>@DCFEEAFBBA=>DCBBCFFFFDA2@DFFEFFFCEEF?FF<?@@EEA3><CFGC3?ECCC8@F=(:CD<C4C;@:(
@M70528:330:000000000-K6D4P:1:1102:11491:2038 2:N:0:TCTATTCAGT+TCTCAGTACA
TAAAACAGGGTCCCCTCCCCCTCTAGGGTCAAAAAAAGAGGTATTTAAGTTTCGGTCAGTTAAAAGTATTGTGATAGCTCCCGCTAACACTGGCAAAGATAAAAGAAGAAGAATGGCTGTTAAAATAACTGATCAGACAAATAGTCTAATTTTTTCTGCTGAAAGGTTTTTTGCTTTAAGATTAATAATTGTAGTAATAAAATTTAAGGCACCTAAAATTGAAGAAATCCCTGCAAGGTGTAAAGAAAAAATTGTTAAGTCTACTGAAGGTCCTGAATGATAAAACGTTGATAAAGGTTGG
+
CCCCCGGGGGGGGGGGGGGGGGGGGGGGGGGGGGGGGGGGGGGGGGGGFGGGGGGGGGGGGGGGGGGGGGGGGDFGGGGGGGGGGGGGGGGGGGGGGGGGGGGGGGGGGGGGGGGGGGCGFGGGGGGGGGGGFGGGGGGGGGGGFGGGGFFGGGGGGGGGGGGGGGGFFGFGGGFFFGGGGGGGGGGGGG8FGACEFGCEAEFBFFFAFAFFFCFGFGGFGFCEFFFCF==AF2>8>*>89>ECEFF2AB@F=CCACA+9);?C?;?83=@<E<EEFDEEF<5CC8138(8;:);>?)).(
@M70528:330:000000000-K6D4P:1:1102:16999:2039 2:N:0:TCTATTCAGT+TCTCAGTACA
TAAAACAGGGTCCCCTCCCCCTCTAGGGTCAAAAAAAGAGGTATTTAAGTTTCGGTCAGTTAAAAGTATTGTGATAGCTCCCGCTAACACTGGCAAAGATAAAAGAAGAAGAATGGCTGTTAAAATAACTGATAAGACAAATAGTCTAATTTTTTCTGTTGAAAGGTTTTTTGCTTTAAGATTAATAATTGTAGTAATAAAATTTAAGGCACCTAAAATTGAAGAAATCCCTGCAAGGGGTAAAGAAAAAATGGTTAAGTCTACTGAAGGTCCTGAATGATAAAAGTTTGATAAAGGTGGA
+
CCCCCGGGGGGGGGGGGGGGGGGGGGGGFGGGGGGGE7,ECCEFGFF<,CE@9B@8B6CFCFGGAC66CC6C<<@@,,5EG74@+CF,CCFGEFGG8A=<FGGA5FE8A?BE<?F==ACF9FGG;<FEAA;45,5,94AF+46ECE8FFGFGGGEE,6,,7@DDF+@EGGF6@9DEFGCD9E9D;=FCG;:223+?1@CFE;CC8F;FFAAF?*?CF,@),=85+::>AB)*355*>C**//3618>(8(5:**9A7/+95A?6+/./75;))/.>C7)))119C)).).2+;9.;F).((
@M70528:330:000000000-K6D4P:1:1102:14287:2047 2:N:0:TCTATTCAGT+TCTCAGTACA
TAAAACAGGGTCCCCTCCCCCTCTAGGGTCAAAAAAAGAGGTATTTAAGTTTCGGTCAGTTAAAAGTATTGTGATAGCTCCCGCTAACACTGGCAAAGATAAAAGAAGAAGAATGGCTGTTAAAATAACTGATCAGACAAATAGTCTAATTTTTTCTGCTGAAAGGTTTTTTGCTTTAAGATTAATAATTGTAGTAATAAAATTTAAGGCACCTAAAATTGAAGAAATCCCTGCAAGGTGTAAAGAAAAAATTGTTAAGTCTACTGAAGGTCCTGAATGATAAAACGTTGATAAAGGTGGA
+
CCCCCGGGGGGGGGGGGGGGGGGGGGGGGGGGGGGGGGGGGGGGGGGGGGGGGGGFGGGGGGGGGGGGGGGGGGGGGGGGGGGGGGGGGGFGFGGGGGGGGGGGGGGGGGGGGGGGGGGFGGGGGGGGGGCFFEGGGGGFDCFGGC;EGGFGGCEFGGGGGGGFGGGGGGFGGGGDFFGGGGF<DCECDDGGGGGFAFFGFGFFFFF?6*;*@F>FFFGCFF9AFEF@+5=>>B496F:D6;AFFEFFFFB9EF9FC@FE)171>;<EEEF37@34*+93CCC6)3./6293:C9C?)8:(
@M70528:330:000000000-K6D4P:1:1102:22715:2057 2:N:0:TCTATTCAGT+TCTCAGTACA
TAAAACAGGGTCCCCTCCCCCTCTAGGGTCAAAAAAAGAGGTATTTAAGTTTCGGTCAGTTAAAAGTATTGTGATAGCTCCCGCTAACACTGGCAAAGATAAAAGAAGAAGAATGGCTGTTAAAATAACTGATCAGACAAATAGTCTAATTTTTTCTGCTGAAAGGTTTTTTGCTTTAAGATTAATAATTGTAGTAATAAAATTTAAGGCACCTAAAATTGAAGAAATCCCTGCAAGGTGTAAAGAAAAAATTGTTAAGTCTACTGAAGGTCCTGAATGATAAAACGTTGATAAAGGTGGA
+
CCCCCGGGGGGGGGGGGGGGGGGGGGGGGGGGGGGGGGGGGGGGGGGGGGGGGGGGGGGGGGGGGGGGGGGGGGGGGGGGGGGGGGGGGGGGGGGGGGGGGGGGGGGGGGGGGGGGGGGGGGGGGGGGGGGGGGGGGGGGGGGGGGGGGGFGGGGGGGGGGGGFGGEGGGGGGFGGFGGGGGGGFFGGGGGGGFGGFGFGFGFFFFFFFFFFA>FGFGGF78CAF@@CF5BFF>B99DDGEFFFFFDBFBFFB6CF4=8>?AEFGFC<@@;E3>EFGFCEEEFFFF>D;812;<EECE??(
@M70528:330:000000000-K6D4P:1:1102:22222:2064 2:N:0:TCTATTCAGT+TCTCAGTACA
TAAAACAGGGTCCCCTCCCCCTCTAGGGTCAAAAAAAGAGGTATTTAAGTTTCGGTCAGTTAAAAGTATTGTGATAGCTCCCGCTAACACTGGCAAAGATAAAAGAAGAAGAATGGCTGTTAAAATAACTGATCAGACAAATAGTCTAATTTTTTCTGCTGAAAGGTTTTTTGCTTTAAGATTAATAATTGTAGTAATAAAATTTAAGGCACCTAAAATTGAAGAAATCCCTGCAAGGTGTAAAGAAAAAATTGTTAAGTCTACTGAAGGTCCTGAATGATAAAACGTTTATAAAGGTGGA
+
CCCCCGGGGGGGGGGGGGGGGGGGGGGGGGGGGGGGGGGGGGGGGGGGGGGGGGGGGGGGGGGGGGGGGGGGGGGGGGGGGGGGGGGGGGGGGGGGGGGGGGGGGGGGGGGGGGGGGGGGGGGGFGGGGGGGGGGGGGFGGGGGGGGGGGFGGGGGGGGGGGGGGGEGGGGGGGGGFGGGGGGGGGGGGGGGGGGGFGFGFGFFFFFFFFFFF>FFFGGFGF96=C@EF:=>F2>97DEF;:EFEF@=FB@@EFFFFFCEEFCAF)7;<EF47;)/;@CA<?EECEB(:5:+;?5)A;?B(
@M70528:330:000000000-K6D4P:1:1102:23122:2067 2:N:0:TCTATTCAGT+TCTCAGTACA
TAAAACAGGGTCCCCTCCCCCTCTAGGGTCAAAAAAAGAGGTATTTAAGTTTCGGTCAGTTAAAAGTATTGTGATAGCTCCCGCTAACACTGGCAAAGATAAAAGAAGAAGAATGGCTGTTAAAATAACTGATCAGACAAATAGTCTAATTTTTTCTGCTGAAAGGTTTTTTGCTTTAAGATTAATAATTGTAGTAATAAAATTTAAGGCACCTAAAATTGAAGAAATCCCTGCAAGGTGTAAAGAAAAAATTGTTAAGTCTACTGAAGGTCCTGAATGATAAAACGTTGATAAAGGTGGA
+
CCCCCGGGGEGFGGGGGGGGGGGGGGGGGGGGGGGGGGGGGGGGGGGGGGFGGGGFGGGGGGGGGGGGGGGGGGGGGFGFGGGGGGGGGFFFCGGGGGDFGGGGGGGGGGFGFGGGFG>=EFGGGGGGGDGGFGGGEGDGFGGGGGGGGGFGGFGGFGGGGGGGGGEEGGGGDFGGFGGGFEEEFGFDFGGGGFGGFGFCEGFFFFFFF*;A59AFFCGFGFEBC@CE9):9FBBABFDF@BE+9CBBFBB9(@C88BFCCAEA9<C8=@FF33;CCGEEECCCE365:?3+;69CE8(:(
@M70528:330:000000000-K6D4P:1:1102:19224:2068 2:N:0:TCTATTCAGT+TCTCAGTACA
TAAAACAGGGTCCCCTCCCCCTCTAGGGTCAAAAAAAGAGGTATTTAAGTTTCGGTCAGTTAAAAGTATTGTGATAGCTCCCGCTAACACTGGCAAAGATAAAAGAAGAAGAATGGCTGTTAAAATAACTGATCAGACAAATAGTCTAATTTTTTCTGCTGAAAGGTTTTTTGCTTTAAGATTAATAATTGTAGTAATAAAATTTAAGGCACCTAAAATTGAAGAAATCCCTGCAAGGTGTAAAGAAAAAATTGTTAAGTCTACTGAAGGTCCTGAATGATAAAACGTTGATAAAGGTGGG
+
CCCCCGGGGGGGGGGGGGGGGGGGFGGGGGGGGGGGGGGGGGGGGGGGGGGGGGGGGGGGGGGGGGGGGGGGGGGGGGGGGGGDGGGGGGGGGGGGGGGGGGGGGGGGGGGGGGGGGGGGGGG?EGGGGGGGFFGGGGGGGGGGGGGGGGFGGGGGGGGGGGGCGGGGGGGGGGGCDFGGGGGGGGGGGGGGGFGGFEFEEGFFFFF5AFFFFGFFFFFFGFE@FBCE84=>FB@4BFFGFFFFFFFFFFFFFAEF9=+>?FEAEE9@)6@A344CC7CF)<7697>3((1+:C<7F<(2(
@M70528:330:000000000-K6D4P:1:1102:13313:2081 2:N:0:TCTATTCAGT+TCTCAGTACA
TAAAACAGGGTCCCCTCCCCCTCTAGGGTCAAAAAAAGAGGTATTTAAGTTTCGGTCAGTTAAAAGTATTGTGATAGCTCCCGCTAACACTGGCAAAGATAAAAGAAGAAGAATGGCTGTTAAAATAACTGATCAGACAAATAGTCTAATTTTTTCTGCTGAAAGGTTTTTTGCTTTAAGATTAATAATTGTAGTAATAAAATTTAAGGCACCTAAAATTGAAGAAATCCCTGCAAGGTGTAAAGAAAAAATTGTTAAGTCTACTGAAGGTCCTGAATGATAAAACGTTGATAAAGGTTGG
+
CCCCCGGGGGGGGGGGGGGGGGGGGGGGGGGGGGGGGGGGGGGGGGGGGGGGGGGFGGGGGGGGGGGGGGGGGGGGGGGGGGGGGGGGGGGGGGGGGGGGGGGGGGGGGGGGGGGGGGGGGGGGGGGGGGGGGGGGGGGGGGGGGGGGGGFGGGGGGGGGGGGGGGGGGGGGGGGGFGGGGGGGGGGGGGGGGGGGFGFGEGFFFFFFFF99@FFGFGGFGFEFFFDFF<BFFDDFEFDCBEFFEEDBFFFFFFEFCFFFEFE6C@<<7@EEFF<EGGFFEEC<EFFF;2F7DCCCG)-4(
@M70528:330:000000000-K6D4P:1:1102:9323:2109 2:N:0:TCTATTCAGT+TCTCAGTACA
TAAAACAGGGTCCCCTCCCCCTCTAGGGTCAAAAAAAGAGGTATTTAAGTTTCGGTCAGTTAAAAGTATTGTGATAGCTCCCGCTAACACTGGCAAAGATAAAAGAAGAAGAATGGCTGTTAAAATAACTGATCAGACAAATAGTCTAATTTTTTCTGCTGAAAGGTTTTTTGCTTTAAGATTAATAATTGTAGTAATAAAATTTAAGGCACCTAAAATTGAAGAAATCCCTGCAAGGTGTAAAGACAAAATTGTTAAGTCTACTGAAGGTCCTGAATGATAAAACGTTGATAAAGGTAGA
+
CCCCCFGGGGGGGGGGGGGGGGGGGGGGFGGGFFFGGGGGGFFGEGGGGGGGFGGFFECCFFFGGGGGGGGGGGGGG,CFFGDGGGGGGGGCF8FGGGGGGGGGGGGGGGGGGGGCF@DEFFGDEGFGFFGG9FFFFFGGGGGGGCGGGGFFCEEGFGGGGGFGGGFFCBF?@?FGFGGA=FGFGGFEFCAD@AFFEGAFCGFFFFAFAF:>FDFGCFGEFF9C8@=CA:36A>7;>:5,*19BA6(0;7>:=FCF?:+1*+8=CB<E<@;A/;AED+<<C?57><@D(3>:@<6;?))7)
@M70528:330:000000000-K6D4P:1:1102:23641:2114 2:N:0:TCTATTCAGT+TCTCAGTACA
TAAAACAGGGTCCCCTCCCCCTCTAGGGTCAAAAAAAGAGGTATTTAAGTTTCGGTCAGTTAAAAGTATTGTGATAGCTCCCGCTAACACTGGCAAAGATAAAAGAAGAAGAATGGCTGTTAAAATAACTGATCAGACAAATAGTCTAATTTTTTCTGCTGAAAGGTTTTTTGCTTTAAGATTAATAATTGTAGTAATAAAATTTAAGGCACCTAAAATTGAAGAAATCCCTGCAAGGTGTAAAGAAAAAATTGTTAAGTCTACTGAAGGTCCTGAATGATAAAACGTTGATAAAGGTGGA
+
CCCCCGGGGGGFGGGGGGGGGGGGGGGGGGGGGGGGGGGGGGGGGGGGGGGGGGGGGGGGGGGGGGGGGGGGGGFGGGGGGGGGGGGGGGGGGGGGGGGGGGGGGGGGGGGGGGGGGGGGGGGGGGGGGGGGGGGGFFGGGGGGGGGGGGFGGGEFGGFGGGGFFGGGFGGGGGGGFGGGGGGGGGGGGGGGGGGGFGFGEGFFFFFFFFFF9FFGFFGFGF>CF@BCF5@FF24A>EEGFFF99CDBFB@D@FEF48@EEFE6EFC;@(5>=9AC9D<@?<?<EEB;@@<;C?4>FE??0
@M70528:330:000000000-K6D4P:1:1102:20058:2136 2:N:0:TCTATTCAGT+TCTCAGTACA
TAAAACAGGGTCCCCTCCCCCTCTAGGGTCAAAAAAAGAGGTATTTAAGTTTCGGTCAGTTAAAAGTATTGTGATAGCTCCCGCTAACACTGGCAAAGATAAAAGAAGAAGAATGGCTGTTAAAATAACTGATCAGACAAATAGTCTAATTTTTTCTGCTGAAAGGTTTTTTGCTTTAAGATTAATAATTGTAGTAATAAAATTTAAGGCACCTAAAATTGAAGAAATCCCTGCAAGGTGTAAAGAAAAAATTGTTAAGTCTACTGAAGGTCCTGAATGATAAAACGTTGATAAAGGTGGA
+
CCCCCGGGGGGGGGGGGGGGGGGGGGGGGGGGGGGGGGGGGGGGGGGGGGGGGGGGGGGGGGGGGGGGGGGGGGGGGGGGGGGGGGGGGGGGFDGGGGGGGGGGGGGGGGGGGGGGGGGGFFGGGGGGGGGGGGGGGGGGGGGGGFFGGGFGGGGGGGGGGGGGGGGGFCGGGGGGFGGGGGGGGGGGGGGGGFGGFGFGFFFEFFFFFFFFFGFGFGGECA@EFFFEF)>>AF@F@DDFFEFFFFFFFFFDFFFF7=8EEFFFGE6<@@;>;E8CC;37<?EEF@9@@?C++19)><7<(
@M70528:330:000000000-K6D4P:1:1102:19112:2145 2:N:0:TCTATTCAGT+TCTCAGTACA
TAAAACAGGGTCCCCTCCCCCTCTAGGGTCAAAAAAAGAGGTATTTAAGTTTCGGTCAGTTAAAAGTATTGTGATAGCTCCCGCTAACACTGGCAAAGATAAAAGAAGAAGAATGGCTGTTAAAATAACTGATCAGACAAATAGTCTAATTTTTTCTGCTGAAAGGTTTTTTGCTTTAAGATTAATAATTGTAGTAATAAAATTTAAGGCACCTAAAATTGAAGAAATCCCTGCAAGGTGTAAAGAAAAAATTGTTAAGTCTACTGAAGGTCCTGAATGATAAAACGTTGATAAAGGTGGA
+
CCCCCGGGGGGGGGGGGGGGGGGGGGGGGGGGGGGGGGGGGGGGGGGGGGGGGGGGGGGGGGGGGGGGGGGGGGGGGGGGGGGGGGGGGGGGGGGGGGGGGGGGGGGGGGGGGGGGGGGGGGGGGGGGGGGGFGGGGGGGGGGGGGGGGGFGGGGGGGGGGGGGGGGGGGGDCGGGFGGGGGGGGGGGGGGGGGGGFFEGFGFFFFFFFFFFFCFGFGGFGFEBFEFFF2@AFDBBEFGGFFFFCCB=FD@DFFFF?:CEFFFFG3?A81@E<EFFGFEF3?9;3@@;@;7;CCECFE04(
@M70528:330:000000000-K6D4P:1:1102:12118:2150 2:N:0:TCTATTCAGT+TCTCAGTACA
TAAAACAGGGTCCCCTCCCCCTCTAGGGTCAAAAAAAGAGGTATTTAAGTTTCGGTCAGTTAAAAGTATTGTGATAGCTCCCGCTAACACTGGCAAAGATAAAAGAAGAAGAATGGCTGTTAAAATAACTGATCAGACAAATAGTCTAATTTTTTCTGCTGAAAGGTTTTTTGCTTTAAGATTAATAATTGTAGTAATAAAATTTAAGGCACCTAAAATTGAAGAAATCCCTGCAAGGTGTAAAGAAAAAATTGTTAAGTCTACTGAAGGTCCTGAATGATAAAACGTTGATAAAGGTGGA
+
CCCCCGGGGGGGGGGGGGGGGGGGGGGGGGGGGGGGGGGGGGGGGGGGGGGFGGGBFGGCFGDFGGGGGFFGFGFGGFGGGGGGGGGGGGGGGGGFGGGGGGGGGGGGGGGGGGEGGCDFFFGGGGGGGGGGFGGGGGGGFGGGGGGGGGCFEGC?EFGGDGGGGGGGGGGGGGGFBGGDGGGGGGGGGGGGGGFECC?FCCFBCFFFAFFFFFFG6,<C9FE;CE@EA6:@F)0*:DF,>.>>C>::45@F2+98*1B<?7?6+))7)3;A3>8>*1<@C3?C6)36@DGCCEFFGF:0(
@M70528:330:000000000-K6D4P:1:1102:23579:2151 2:N:0:TCTATTCAGT+TCTCAGTACA
TAAAACAGGGTCCCCTCCCCCTCTAGGGTCAAAAAAAGAGGTATTTAAGTTTCGGTCAGTTAAAAGTATTGTGATAGCTCCCGCTAACACTGGCAAAGATAAAAGAAGAAGAATGGCTGTTAAAATAACTGATCAGGCAAATAGTCTAATTTTTTCTGCTGAAAGGTTTTTTGCTTTAAGATTAATAATTGTAGTAATAAAATTTAAGGCACCTAAAATTGAAGAAATCCCTGCAAGGTGTAAAGAAAAAATTGTTAAGTCTACTGAAGGTCCTGAATGATAAACCGTTGATAAAGGTGGA
+
CCCCCGGGGEG-FEFGGFGGGGGGGGGGGGGGGGGGGGGGGGGGGGGFGGGGGGGGGGGDEDFFGGGGGGGGGGGGGFGG@7FECGGGGGGG@FGGGGGGGGGGGGGGGGGGGGGGGGGFFGGGGGGGGGGGGCGDEFGFGGGGGGGGGFFFGGGEGGGGEGGFGGGFCEGGGGFFFGGGFFGGGGGGGGGGGGGGFGFFFFFFFFA8CAFFFGFDFCGEG>A5955EFEE4@BD@:CFGEBC=5CDDFF9B9FFF4=B?<@?+5;?<E;4>@3)>C:CFFC3;)363?F37DEFB9>7:(
@M70528:330:000000000-K6D4P:1:1102:17640:2153 2:N:0:TCTATTCAGT+TCTCAGTACA
TAAAACAGGGTCCCCTCCCCCTCTAGGGTCAAAAAAAGAGGTATTTAAGTTTCGGTCAGTTAAAAGTATTGTGATAGCTCCCGCTAACACTGGCAAAGATAAAAGAAGAAGAATGGCTGTTAAAATAACTGATCAGACAAATAGTCTAATTTTTTCTGCTGAAAGGTTTTTTGCTTTAAGATTAATAATTGTAGTAATAAAATTTAAGGAACCTAAAATTGAAGAAATCCCTGCAAGGTGTATAGAAAACATTGTTAAGTCTACTGAAGGTCGTGAATGATAAAACGTTGATAAAGGGTGG
+
CCCCCGDCEGGGGGDGG;CFGGDFFFGGEFGFFCGGGE@EAFEFGGGGFF@CFE7BB@C9FEF,CFC@FGGE<,@<5??ACF:@FEEGGG<FFFC<<EEAEGDFFF<EFGGE=,C<8?CFFGG,EF<FF<E,EEAE??=80@DFGGGEG=BFFDG8DFCC,@@5@DFGGGGGGGFFFF,,7EDG93@CACDD9=FC7D9,:FCCA?A+6*03@?5C*3:@C+98+=88B=BF*)0*18E77=*=*18/8(8=CC8+94119+8B7>@3)44<(63(21).6<99<3(,,(*37))7+((4(
@M70528:330:000000000-K6D4P:1:1102:23609:2158 2:N:0:TCTATTCAGT+TCTCAGTACA
TAAAACAGGGTCCCCTCCCCCTCTAGGGTCAAAAAAAGAGGTATTTAAGTTTCGGTCAGTTAAAAGTATTGTGATAGCTCCCGCTAACACTGGCAAAGATAAAAGAAGAAGAATGGCTGTTAAAATAACTGATCAGACAAATAGTCTAATTTTTTCTGCTGAAAGGTTTTTTGCTTTAAGATTAATAATTGTAGTAATAAAATTTAAGGCACCTAAAATTGAAGAAATCCCTGCAAGGTGTAAAGAAAAAATTGTTAAGTCTACTGAAGGTCCTGAATGATAACACGTTGATAAAGGTGGA
+
CCCCCGGGGGGEGEFDFGGGGGGGGGGGGGGGGGGGGGGGGGGGGGGGGGGGGGG@FEGGGGGGGGGGGGGGFFFGGGGFGGGGEGGGGGGG8FGFGGGGGGGGGGGGGGGGGGGGGGGGGGGGGFGGAFFDGGGFCGGG?E?8EFGGGGDFFFGEFFGGGGGFGGGGFFFGGGGGDGGGGGGGGGGDGGFFGFFGFGFGE@FFFFFFF5AF>DFDCEGEGF8CFEFFFE=AFFBAEGFF=EF>EFBDFB>DFFCFFFFFFFF@C3<;<@FA3A@F<@?@5C?.74:@@03+39;CD40:(
@M70528:330:000000000-K6D4P:1:1102:19370:2163 2:N:0:TCTATTCAGT+TCTCAGTACA
TAAAACAGGGTCCCCTCCCCCTCTAGGGTCAAAAAAAGAGGTATTTAAGTTTCGGTCAGTTAAAAGTATTGTGATAGCTCCCGCTAACACTGGCAAAGATAAAAGAAGAAGAATGGCTGTTAAAATAACTGATCAGACAAATAGTCTAATTTTTTCTGCTGAAAGGTTTTTTGCTTTAAGATTAATAATTGTAGTAATAAAATTTAAGGCACCTAAAATTGAAGAAATCCCTGCAAGGTGTAAAGAAAAAATTGTTAAGTCTACTGAAGGTCCTGAATGATAAAACGTTGATAAAGGTGGA
+
CCCCCGGGGGGGGGGGGGGGGGGGGGGGGGGGGGGGGGGGGGGGGGGGGFGGGGGFGGGGGGGGGGGGGGGGGGGGGGGGGGGGGGGGGGGGGGGGGGGGGGGGGFGGGGGGGGGGGFDEFGGGGGGGGGGGGGGFGGGGGGGGGGGGGGFGGFGGGGGGGGGGGGGFGFGGGGGGFGGFGGGGGGGGGGGGGGGGFF=FCFFFFFFFFFFAFGFGFFE@FF;CCC@CFBFFFFDF@=>FFFFFFFF3FFFFFFFFCFFFFFC=CE<AE;E)7@=EDCCAFFE93<:@F@5+;?9>FE24(
@M70528:330:000000000-K6D4P:1:1102:17631:2169 2:N:0:TCTATTCAGT+TCTCAGTACA
TAAAACAGGGTCCCCTCCCCCTCTAGGGTCAAAAAAAGAGGTATTTAAGTTTCGGTCAGTTAAAAGTATTGTGATAGCTCCCGCTAACACTGGCAAAGATAAAAGAAGAAGAATGGCTGTTAAAATAACTGATCAGACAAATAGTCTAATTTTTTCTGCTGAAAGGTTTTTTGCTTTAAGATTAATAATTGTAGTAATAAAATTTAAGGCACCTAAAATTGAAGAAATCCCTGCAAGGTGTAAAGAAAAAATTGTTAAGTCTACTGAAGGTCCTGAATGATAAAACGTTGATAAAGGTGGA
+
CCCCCGGGGGGGGGGGGGGGGGGGGGGGFGGGGGGGGDGGGGGGGGGGGGGGGGGGGGGGGGGGGGGGGGGGGGGGGGGGGGGGGGGGGGGGGGGGGGGGGFGGGGCFGGGGGFFGGGGGGGGGGGGGGGGGFGGGGGGGFFGGGGGGGGFGGGGGGGGGGGGGGGGGGFGGEGGGFGGGGFGFGGGGGGGGGGFCFGFG=CFEFFFFF?FAFFFG6FGFEF>59:8A>BEA9B=9>@E?*:EFEFFDF25B:CCF4B81)3<8@)/7)46)7;E38:6;<ECFF32@(,1:@?><C=B:(
@M70528:330:000000000-K6D4P:1:1102:15261:2170 2:N:0:TCTATTCAGT+TCTCAGTACA
TAAAACAGGGTCCCCTCCCCCTCTAGGGTCAAAAAAAGAGGTATTTAAGTTTCGGTCAGTTAAAAGTATTGTGATAGCTCCCGCTAACACTGGCAAAGATAAAAGAAGAAGAATGGCTGTTAAAATAACTGATCAGACAAATAGTCTAATTTTTTCTGCTGAAAGGTTTTTTGCTTTAAGATTAATAATTGTAGTAATAAAATTTAAGGCACCTAAAATTGAAGAAATCCCTGCAAGGTGTAAAGAAAAAATTGTTAAGTCTACTGAAGGTCCTGAATGATAAAACGTTGATAAAGGTGGA
+
CCCCCGGGGGGGGGGGGGGGGGGGGGGGGGGGGGGGGGGGGGGGGGGGGGFGGGGGGGGGGGGGGGGGGGGGGGGGGGGGGGGGGGGGGGGGGGGGGGGGGGGGGGGGGGGGGGGFGGGGGGGGGGGGGGGGCGGGGGGGGGGGGGGGGGFGFG>FGGGGGGGGGGGGGGGGGGGGFGGGGGGGGGFGGGGGGGGGFGFGFGFFFFFFFFFFFGFFFGGFFFEFFFFFF;EFFFBFFGGFFBFFFFFDFFF9=FCFCFCEFFE=F@EFF14>@EEF<754??C>EE>D@F9+;?<ECE?:(
@M70528:330:000000000-K6D4P:1:1102:15477:2184 2:N:0:TCTATTCAGT+TCTCAGTACA
TAAAACAGGGTCCCCTCCCCCTCTAGGGTCAAAAAAAGAGGTATTTAAGTTTCGGTCAGTTAAAAGTATTGTGATAGCTCCCGCTAACACTGGCAAAGATAAAAGAAGAAGAATGGCTGTTAAAATAACTGATCAAACAAATAGTCTAATTTTTTCTGCTGAAAGGTTTTTTGCTTTAAGATTAATAATTGTAGTAATAAAATTTAAGGCACCTAAAATTGAAGAAATCCCTGCAAGGTGTAAAGAAAAAATTGTTAAGTCTACTGAAGTTCCTGAATGATAAAACGTTGATAAAGGTGGA
+
CCCCCGGGGGGGGGGGGGGGGGGGGGGGGGGGGGGGGGGGGGGGGGGFFGGGGGGCGDFGGGCGGGFGGGGGGGGGGGGGFGGGGGGGGGGFFGFF@FGGGDGGGGGEFGFGFCGGGGGGFGGGGGGGGGCDAFGGFCFGGDGAFCEGGGFGCFGFGFGFGFGGGGGFDFFEGGFFFGFA8>D<DFG7DEFAD7CCC:CEAEF5BCFFF?55?C9CFAFCFFA5=)0:94>FF55@.@>8.6797:25A59:.+81*4B8)3?FF@?77.951<>>*:63<E?)476(3?3+2916+7(,(
@M70528:330:000000000-K6D4P:1:1102:15004:2192 2:N:0:TCTATTCAGT+TCTCAGTACA
TAAAACAGGGTCCCCTCCCCCTCTAGGGTCAAAAAAAGAGGTATTTAAGTTTCGGTCAGTTAAAAGTATTGTGATAGCTCCCGCTAACACTGGCAAAGATAAAAGAAGAAGAATGGCTGTTAAAATAACTGATCAGACAAATAGTCTAATTTTTTCTGCTGAAAGGTTTTTTGCTTTAAGATTAATAATTGTAGTAATAAAATTTAAGGCACCTAAAATTGAAGAAATCCCTGCAAGGTGTAAAGAAAAAATTGTTAAGTCTACTGAAGGTCCTGAATGATAAAACGTTGATAAAGGTGGA
+
CCCCCGGGGGGGGGGGGGGGGGGGGGGGGGGGGGGGGGGGGGGGGGGGGGFGGGGGGGGGGGGGGGGGGGGGGGGGGGGGGGGGGGGGGGGFGGGGGGGGGGGGGGGGGGGGGGGGGGGGGGGGGGGGGGGGGGGGGGGGGGGGFGGGGGFGGGGGGGGFGGGGFGGGGGGGGGGGFGGGGGGGGGFFGGGGGFFGCFFGFGFFFFFFFFFF5CFGFGGFFF@EFFFEFBBFFFB>=GDD*:E94=BFFFFB=6<F*8BCC67A7<?EE@EE7A<E41?<?<C7EF;=D@>:;?<EG@::(
@M70528:330:000000000-K6D4P:1:1102:15463:2196 2:N:0:TCTATTCAGT+TCTCAGTACA
TAAAACAGGGTCCCCTCCCCCTCTAGGGTCAAAAAAAGAGGTATTTAAGTTTCGGTCAGTTAAAAGTATTGTGATAGCTCCCGCTAACACTGGCAAAGATAAAAGAAGAAGAATGGCTGTTAAAATAACTGATCAAACAAATAGTCTAATTTTTTCTGCTGAAAGGTTTTTTGCTTTAAGATTAATAATTGTAGTAATAAAATTTAAGGCACCTAAAATTGAAGAAATCCCTGCAAGGTGTAAAGAAAAAATTGTTAAGTCTACTGAAGTTCCTGAATGATAAAACGTTGAAAAAGGTGGA
+
CCCCCGDFGGGGGDFGGEEGGGGGFEGFGGFGFGC@ECFFGGGGFGGGGFDGFCCC:FECFFGC<FGFGGGGGGAEEEFGGGEGGGGCGFGG8ED@=EFGGFGGGGGGG@8AEGGFCEDFFFGGGGGFFFGG<,<?9EFDFFGGFFCGGGFFEEEGGGGEBFFADCDF=FCGD8@ADDEDFGCFDDFFDDEFGGG@;D?CCC9@AFF?:*9*5?6;AG<CA+*3=0=E6BEFA9);:=>,:>E9>:BF4-67@@9+*=@?C=?FC@)3;.9))57)239))1)1744/=7/++/6<C,4((
@M70528:330:000000000-K6D4P:1:1102:17861:2212 2:N:0:TCTATTCAGT+TCTCAGTACA
TAAAACAGGGTCCCCTCCCCCTCTAGGGTCAAAAAAAGAGGTATTTAAGTTTCGGTCAGTTAAAAGTATTGTGATAGCTCCCGCTAACACTGGCAAAGATAAAAGAAGAAGAATGGCTGTTAAAATAACTGATCAGACAAATAGTCTAATTTTTTCTGCTGAAAGGTTTTTTGCTTTAAGATTAATAATTGTAGTAATAAAATTTAAGGCACCTAAAATTGAAGAAATCCCTGCAAGGTGTAAAGAAAAAATTGTTAAGTCTACTGAAGGTCCTGAATGATAAAACGTTGATAAAGGTGGG
+
CCCCCGGGGGGGGGGGGGGGGGGGGFGGFGGGGGGGGGGGGGGGGGGGGGGGGGGGGGGGGGGGGGGGGGGGGGGGEGGGGGGGGGGGGGGGCGGGGGGGGGGGGGGGGGGGGFFFGGGGGGEFGGGGGGGGGGGEGGGGGGGGGGGGGFFFGFGGGGGGGGGGGG99FGGGGGGGFGGGGGGGGGGFGGGGGFGDFGFFFGFEFFFF?5ACFGFG*D<CGFEEFFFFFFEFFBBFEGF8>64B:6(08(6>>CEF?=6@3+9@C398@1@E343;CD)7539>C3(,((*+1.7.774:(
@M70528:330:000000000-K6D4P:1:1102:11602:2215 2:N:0:TCTATTCAGT+TCTCAGTACA
TAAAACAGGGTCCCCTCCCCCTCTAGGGTCAAAAAAAGAGGTATTTAAGTTTCGGTCAGTTAAAAGTATTGTGATAGCTTCCGCTAACACTGGCAAAGATAAAAGAAGAAGAATGGCTGTTAAAATAACTGATCAGACAAATAGTCTAATTTTTTCTGCTGAAAGGTTTTTTGCTTTAAGATTAATAATTGTAGTAATAAAATTTAAGGCACCTAAAATTGAAGAAATCCCTGCAAGGTGTAAAGAAAAAATTGTTAAGTCTACTGAAGGTCCTGAATGATAAAACGTTGATAAAGGTGGA
+
CCCCCGGGGGGGGGGGGGGGGGGGGGGGGGGGGGGGGGGGGGGGGGGGGGGGGGGFGGGGGGGGGGGGGGGGGGGGGGFFGFGGGGGGGGFGEGGGGGGGGFGGGGGGGGGGGGGGGGCEGGGFBFGGGGGGGGGGGGGGGGGGFFGGGGFGGFGGGGGGGGGGGGGGGGGGGGGGFGFGGGGGGGGGFGGGGFFGAECGFGFEFAF8CAFA5CFG>FGBGF@EFFFFFCE>F==F>5DFEEEACEFBF>@D=8CFFFFF*B?CFF?FF@;9.>AF7FCFCC?<C@@DFF:CC<CEF33((
@M70528:330:000000000-K6D4P:1:1102:16843:2215 2:N:0:TCTATTCAGT+TCTCAGTACA
TAAAACAGGGTCCCCTCCCCCTCTAGGGTCAAAAAAAGAGGTATTTAAGTTTCGGTCAGTTAAAAGTATTGTGATAGCTCCCGCTAACACTGGCAAAGATAAAAGAAGAAGAATGGCTGTTAAAATAACTGATCAGACAAATAGTCTAATTTTTTCTGCTGAAAGGTTTTTTGCTTTAAGATTAATAATTGTAGTAATAAAATTTAAGGCACCTAAAATTGAAGAAATCCCTGCAAGGTGTAAAGAAAAAATTGTTAAGTCTACTGAAGGTCCTGAATGATAAAACGTTGATAAAGGTGGA
+
CCCCCGGGGGGGGGGGGGGGGGGGGGGGGGGGGGGGGGGGGGGGGGGGGGGGGGGGGGGEFGGGGGGGGGGGGGGGGGGFGGGGGGGGGGFGGGGGGGGGGGGGGGGGGGGGGGGGGGGGGGGGGGGGGGGGGGGGGGGGGGGGGGGGGGFGGFGFGGGGGGGGGGFFGGGGGGGGFGGGGGGGGGGGGGFGGFGGFGAGEGFFFFFFFFF*@FFGFGGFGFFFFFFFF@EAFDDFFGGGFFECCFDFFBFFFFCFC:+9?+9@C@3@@E;E=4=E<@?E3CECCE>@;=D7+9))5;>0(
@M70528:330:000000000-K6D4P:1:1102:23512:2217 2:N:0:TCTATTCAGT+TCTCAGTACA
TAAAACAGGGTCCCCTCCCCCTCTAGGGTCAAAAAAAGAGGTATTTAAGTTTCGGTCAGTTAAAAGTATTGTGATAGCTCCCGCTAACACTGGCAAAGATAAAAGAAGAAGAATGGCTGTTAAAATAACTGATCAGACAAATAGTCTAATTTTTTCTGCTGAAAGGTTTTTTGCTTTAAGATTAATAATTGTAGTAATAAAATTTAAGGCACCTAAAATTGAAGAAATCCCTGCAAGGTGTAAAGAACAAATTGTTAAGTCTACTGAAGGTCCTGAATGATAAAACGTTGATAAAGGTGGA
+
CCCCCGGGGGGFGFGGGGGGGGGGGGGGGGGGGGGGGGGGGEFGGGGGGGGGGGGGGGGGGGGGGFGGGGGGGGGGGDEGFGGGGGGGGGGGGGGGGGGGGGGGGGGGGGGGGGFGGGGGGGGGGGGGFGGGGGGGFGGGFFGGGFGGGGFGGGGGFGGG8EFGGGFGGGGDDGGGFFGGGGGGGCFGGGFGGGGGFGFFFFA@BFCFFFFA?GFGFFCCGA3*<:@C6<EFF2>?>DDF>6EAEF:(6>=EFF<A7B8>C8C=CB@38;@<EA<E;@?<3?EFFFFFF02+2996CE38(
@M70528:330:000000000-K6D4P:1:1102:17676:2219 2:N:0:TCTATTCAGT+TCTCAGTACA
TAAAACAGGGTCCCCTCCCCCTCTAGGGTCAAAAAAAGAGGTATTTAAGTTTCGGTCAGTTAAAAGTATTGTGATAGCTCCCGCTAACACTGGCAAAGATAAAAGAAGAAGAATGGCTGTTAAAATAACTGATCAGACAAATAGTCTAATTTTTTCTGCTGAAAGGTTTTTTGCTTTAAGATTAATAATTGTAGTAATAAAATTTAAGGCACCTAAAATTGAAGAAATCCCTGCAAGGTGTAAAGAAAAAATTGTTAAGTCTACTGAAGGTCCTGAATGATAAAACGTTGATAAAGGTGGA
+
CCCCCGGGGGGGGGGGGGGGGGGGGGGGFGGGGGGGGGGGGGGGGGGGGGGGGGGGGGGFFGGGGGGGGGGGGGGGGGGGGGGGGGGGGGGGGGGGGGGGGGGGGGGGGGGGGGFGGGGGGGGGGGGGGGGGGGGGGGGGGGGGFGGGGGFGGGCFGGFFGGGGGGGGGFGGGGGGFGGGGGGGGGGGGGGGCFCGFGFGECACFFFFAFFFFGFGFFFEGFACBC@EA7>AABFB>5DE@BEAEEFBF>@BB+7BCB+96@ECG))74@@A;43C>D?EEE54C<9@30<CF7>>F38?(
@M70528:330:000000000-K6D4P:1:1102:23878:2225 2:N:0:TCTATTCAGT+TCTCAGTACA
TAAAACAGGGTCCCCTCCCCCTCTAGGGTCAAAAAAAGAGGTAATTAAGTTTCGGTCAGTTAAAAGTATTGTGATAGCTCCCGCTAACACTGGCAAAGATAAAAGAAGAAGAATGGCTGTTAAAATAACTGATCAGACAAATAGTCTAATTTTTTCTGCTGAAAGGTTTTTTGCTTTAAGATTAATAATTGTAGTAATAAAATTTAAGGCACCTAAAATTGAAGAAATCCCTGCAAGGTGTAAAGAAAAAATTGTTAAGTCTACTGAAGGTCCTGAATGATAAAACGTTGATAAAGGTGGA
+
CCCCCGGGGGGFGGGGGGGGGGGGGGGGGGGGGGGGGGGGGGGGGGGGGGGGGDGFGGGGGGGGGGGGGGGGGGGGGGGGGGGGGGGGGGGGFGGGGGGGGGGGGGGGGGGGGGGGGGGGGGGGGGGGGGGGGGGGDGGGGGGGGGGGGGFGGGGFCGGGFGGFFFFFGGGGGGGFFGFGGGGGGGGGGGGGFCGFFFFGFFFFFFFFF*AA?*;DFCGEGF70==CEF4E4FBB?>GEGEFFFECF@FFB=EAEA?AACC:?AF35@E8E<.4=3<:?<?<CCCE>;D?3+:<3.C???(
@M70528:330:000000000-K6D4P:1:1102:11346:2234 2:N:0:TCTATTCAGT+TCTCAGTACA
TAAAACAGGGTCCCCTCCCCCTCTAGGGTCAAAAAAAGAGGTATTTAAGTTTCGGTCAGTTAAAAGTATTGTGATAGCTCCCGCTAACACTGGCAAAGATAAAAGAAGAAGAATGGCTGTTAAAATAACTGATCAGACAAATAGTCTAATTTTTTCTGCTGAAAGGTTTTTTGCTTTAAGATTAATAATTGTAGTAATAAAATTTAAGGCACCTAAAATTGAAGAAATCCCTGCAAGGTGTAAAGAAAACATTGTTAAGTCTACTGAAGGTCCTGAATGATAAAACGTTGATAAAGGTGGA
+
CCCCCGGGGGGGEGFFGGGGGGGFGGGG,CEFFGGGFGGGGGGGGGGGGGGGGDGGEGGGGGGGGGGGGGGGGGGGGGGGGGGGCGGGGGGGGGGGGGGGFGGGGGGGGGGGGGGGGGGGGGGEGGGGGGGGGGGGGGGG?F9DEGGGGGFFGECFGGDGGGGFFFFFEFGGGGGGFCFGGGGFGGGGGGFDGGGGFGFGCFFFFFFFFFF9@FFG5EGCC85AFEFE@=)/;9BA;FA:@@EA>43BF(5>?:/=9B8?5B7=C@C;@1=E4EA<23)/67677@@F;DCCC?CEDFF<(
@M70528:330:000000000-K6D4P:1:1102:23549:2235 2:N:0:TCTATTCAGT+TCTCAGTACA
TAAAACAGGGTCCCCTCCCCCTCTAGGGTCAAAAAAAGAGGTATTTAAGTTTCGGTCAGTTAAAAGTATTGTGATAGCTCCCGCTAACACTGGCAAAGATAAAAGAAGAAGAATGGCTGTTAAAATAACTGATCAGACAAATAGTCTAATTTTTTCTGCTGAAAGGTTTTTTGCTTTAAGATTAATAATTGTAGTAATAAAATTTAAGGCACCTAAAATTGAAGAAATCCCTGCAAGGTGTAAAGAAAAAATTGTTAAGTCTACTGAAGGTCCTGAATGATAAAACGTTGATAAAGGTGGA
+
CCCCCGGGGGGFGGGGGGGGGGGGGFGGGGGGGGGGGGGGGGGGGGGFFFGGGGGGGGGGGGGGGGGGGGGGGGGGGGGGGGGGDGGGGGGGGGGEFGGGGGGGGGGGGGGGGGGGGGGGGGGGFGFFGGGGGGGGGGGGGGGGGGGGGGFG,ECFGGFFGFGFGGGFDGGGGGGGFGGGGGGGFFGGGGGGGGGGFGFGFGFFFFFFFFFF>FFGFGGFGFCFFF@EF4@FFFBABGFGEFFA**7:ABBD=F?F5=BCEFE8F@57@E;AEEFF<79EFEE4C<>;;@C+;71;C4?F0
@M70528:330:000000000-K6D4P:1:1102:23480:2251 2:N:0:TCTATTCAGT+TCTCAGTACA
TAAAACAGGGTCCCCTCCCCCTCTAGGGTCAAAAAAAGAGGTATTTAAGTTTCGGTCAGTTAAAAGTATTGTGATAGCTCCCGCTAACACTGGCAAAGATAAAAGAAGAAGAATGGCTGTTAAAATAACTGATCAGACAAATAGTCTAATTTTTTCTGCTGAAAGGTTTTTTGCTTTAAGATTAATAATTGTAGTAATAAAATTTAAGGCACCTAAAATTGAAGAAATCCCTGCAAGGTGTAAAGAGAAAATTGTTAAGTCTACTGAAGGTCCTGAATGATAAAACGTTGATAAAGGTGGA
+
CCCCCGGGGDGFGGGGGGGGGGGGGGGGGGGGGGGGGGGFGGGGGGFGGGGGGGGGGGGGGGGGGGGGGGGFGGGGGGGGGGGGGGGGGGGGGGGGGGGGGGGGGGGGGGGGGGGGGGGGGGGGGGGGGFGGGGGGGGGGGFGGEGGGGGFGGGGFGGGGGGGGGGGGGGGGGGGGFGGGGGGGGGGGGGGGGGGFCGFGEFFFFFFFFAFF>FFGFFGEGF9*9@=EF:B4ADBAEGGF:=<19>BBFFDFEFFF?>6?*=88FB>;;@@F@A<CFCCEE?ECC3,(315;CEC>CE@<0
@M70528:330:000000000-K6D4P:1:1102:7121:2264 2:N:0:TCTATTCAGT+TCTCAGTACA
TAAAACAGGGTCCCCTCCCCCTCTAGGGTCAAAAAAAGAGGTATTTAAGTTTCGGTCAGTTAAAAGTATTGTGATAGCTCCCGCTAACACTGGCAAAGATAAAAGAAGAAGAATGGCTGTTAAAATAACTGATCAGACAAATAGTCTAATTTTTTCTGCTGAAAGGTTTTTTGCTTTAAGATTAATAATTGTAGTAATAAAATTTAAGGCACCTAAAATTGAAGAAATCCCTGCAAGGTGTAAAGAAAAAATTGTTAAGTCTACTGAAGGTCCTGAATGATAAAACGTTGATAAAGGTGGA
+
CCCCCGGGGGG9-CFFGGGGGGGGFGGFGGGGGFGDFG8FGGFEEGGGGGFGFG@6CGGFFFEDFAFFFEGGGFGEFG?,EFEDGGGGG8EDADFECFGGGFD=FD8FFDE@@BFCFDDEFGGGGGFGCFGGGCCAFF?4=9BFECGAEFFEFCGGGFGGECF,@DDFFGGGGFGCDEFFGDEBDAEDCFFGFFG9?D7EFGFFFFFFF5@A?FFCFEGEF>10==CFF=EFFBBFE@DBBB<FE:5(;:>B2B9FC=A?EA6A@@E<@EFF3>ACG:7)9?<CC<0,/(2++/9<E@:3(
@M70528:330:000000000-K6D4P:1:1102:8103:2266 2:N:0:TCTATTCAGT+TCTCAGTACA
TAAAACAGGGTCCCCTCCCCCTCTAGGGTCAAAAAAAGAGGTATTTAAGTTTCGGTCAGTTAAAAGTATTGTGATAGCTCCCGCTAACACTGGCAAAGATAAAAGAAGAAGAATGGCTGTTAAAATAACTGATCAGACAAATAGTCTAATTTTTTCTGCTGAAAGGTTTTTTGCTTTAAGATTAATAATTGTAGTAATAAAATTTAAGGCACCTAAAATTGAAGAAATCCCTGCAAGGTGTAAAGAAAAAATTGTTAAATCTACTGAAGGTCCTGAATGATAAAACGTTGATAAAGGTGGA
+
CCCCCGGGGGGGGGGGGGGGGGGGGGGGGGGGGGGGGGGGGGGGGGGGGGGGGGGGGDFGGGGGGGGGGGGGGGGGGGGFGGGGGGGGGGGGGGGGGGGGGGGGGGGGGGGGGGGGGGGGGGGGGGGGGGGGGGGGGGGGGGGGGGGGGGFGGGCFGGGGGFEGGGDGFGGGGGGGFGGGGGGGGCGGGGGGGGGGFGFFEGFFFFFFFFFFFGFCFGF:F>:6BC57F:EAFD@FFGGGFFFFF9BFFFFFFFFFE@+9C=C=FE<@4@E@@EFECCE<EFFF<;75@?FCFEE4<?B1(
@M70528:330:000000000-K6D4P:1:1102:9703:2281 2:N:0:TCTATTCAGT+TCTCAGTACA
TAAAACAGGGTCCCCTCCCCCTCTAGGGTCAAAAAAAGAGGTATTTAAGTTTCGGTCAGTTAAAAGTATTGTGATAGCTCCCGCTAACACTGGCAAAGATAAAAGAAGAAGAATGGCTGTTAAAATAACTGATCAGACAAATAGTCTAATTTTTTCTGCTGAAAGGTTTTTTGCTTTAAGATTAATAATTGTAGTAATAAAATTTAAGGCACCTAAAATTGAAGAAATCCCTGCAAGGTGTAAAGAAAAAATTGTTAAGTCTACTGAAGGTCCTGAATGATAAAACGTTGATAAAGGTGGA
+
CCCCCGGGGGGGGGGGGGGGGGGGGGGGGGGGGGGGGGGGGGGGGGGGGGGGGGGGGGGGGGGGGGGGGGGGGGGGFGGGGGGGGGGGGGGGGGGGGGGGGGGGGGGGGGGGGGGGGGGGGGGFGGGGGGGGGGGGGGGGGGGGGGGGGGFGGGGGGGGGGGGGGGGGGGGGGGGGFGGGGGGGGGGGGGGGGGGGFGFGFGFFFFFFFFFFFFFGFGGFGFFFF:@FF459F=BFBC9DE=CFACDBA9@FFFEFEFFFC6?FFF?@@EFE4@<EF@<7.5)4)/68;?CCDCCEC;7((
@M70528:330:000000000-K6D4P:1:1102:14854:2291 2:N:0:TCTATTCAGT+TCTCAGTACA
TAAAACAGGGTCCCCTCCCCCTCTAGGGTCAAAAAAAGAGGTATTTAAGTTTCGGTCAGTTAAAAGTATTGTGATAGCTCCCGCTAACACTGGCAAAGATAAAAGAAGAAGAATGGCTGTTAAAATAACTGATCAGACAAATAGTCTAATTTTTTCTGCTGAAAGGTTTTTTGCTTTAAGATTAATAATTGTAGTAATAAAATTTAAGGCACCTAAAATTGAAGAAATCCCTGCAAGGTGTAAAGAAAAAATTGTTAAGTCTACTGAAGGTCCTGAATGATAAAACGTTGATAAAGGTGGA
+
CCCCCGGGGGGFGGGFGCFGGGGGGGGGGFFGGGGGGGGGGGCEFGCGGFGGCGGGFGGGGG<FGGGGGFGGGGCGCFGFFCGC7EGGGGFGFDFCFFGGGGGFGGGGGGGFAFFGGGGGGG<FGGGFFCGGGCCFFGGGGGFEFGFCGCFDGGG8EG8EFGFFFCGDFGGGGGCFFGGGGGGGGADFGGGGGGGG7EAG@E?5=FFFF5CA*;3A?FF5E69CF=CCFF)9A=@FEG9?1:9BEC=(;>@BFA?>/14197);A<<AE@;9.7.)2+1)16?6))638(5;:CC37=2:(
@M70528:330:000000000-K6D4P:1:1102:10899:2297 2:N:0:TCTATTCAGT+TCTCAGTACA
TAAAACAGGGTCCCCTCCCCCTCTAGGGTCAAAAAAAGAGGTATTTAAGTTTCGGTCAGTTAAAAGTATTGTGATAGCTCCCGCTAACACTGGCAAAGATAAAAGAAGAAGAATGGCTGTTAAAATAACTGATCAGACAAATAGTCTAATTTTTTCTGCTGAAAGGTTTTTTGCTTTAAGATTAATAATTGTAGTAATAAAATTTAAGGCACCTAAAATTGAAGAAATCCCTGCAAGGTGTAAAGAAAAAATTGTTAAGTCTACTGAAGGTCCTGAATGATAAAACGTTGATAAAGGTGGA
+
CCCCCGGGGGGGGGGGGGGGGGGGGGGGGGGGGGGGGGGGGGGGGGGGGFGGGGGGGGGGGGGGGGEGFGGGGGGGGGGGDFFGGGGGGGGGGGGGGGGGFDFFGGGGGGGGGGFGGGGGGGGGGGGGFFFFAFGGGGGG?FGDGGGGGGFGGFGFFGGGGGGGGGGFEEGGGGGGFGFGGGGGGFGGGGFDGGGFFFEF8FFFFFFFFFFAFGFCACGE7C=CA=@;8:79927F=GFGF=<CEF=BFBBF9FCACCAE?+7@C@?7@;=E@AEFCCEF??5C4)6618F7;?EFGE(:(
@M70528:330:000000000-K6D4P:1:1102:7287:2302 2:N:0:TCTATTCAGT+TCTCAGTACA
TAAAACAGGGTCCCCTCCCCCTCTAGGGTCAAAAAAAGAGGTATTTAAGTTTCGGTCAGTTAAAAGTATTGTGATAGCTCCCGCTAACACTGGCAAAGATAAAAGAAGAAGAATGGCTGTTAAAATAACTGATCAGACAAATAGTCTAATTTTTTCTGCTGAAAGGTTTTTTGCTTTAAGATTAATAATTGTAGTAATAAAATTTAAGGCACCTAAAATTGAAGAAATCCCTGCAAGGTGTAAAGAAAAAATTGTTAAGTCTACTGAAGGTCCTGAATGATAAAACGTTGATAAAGGTGGA
+
CCCCCGGGGGGGGGGGGGGGGGGGGGGGGGGGGGGGGGGGGGGGGGGGGFGGGGGEEGGGGGGGGGGGGGGGGGGGGGGGGGGGDGGGGGGGGGGGGGGGGGGGGGGGGGGGGGGGGGGGGGGGGGGGGGGGGGGGGGGGGGGGGGGGGFFGGFDFGGGGGGGGGGGGGGGGGGDGDGGGGGGGG8EGGGGFGGGGFGFGA@CEFFFFFFFFFGFGFGGEGC9AFEFFFEFFF=BFECDF@=EFFFF=FBBFFFFFFFF?CCCFGFE@3=EE@AE<FFEEEE<C3E:=;092;?;CGF?B(
@M70528:330:000000000-K6D4P:1:1102:13508:2320 2:N:0:TCTATTCAGT+TCTCAGTACA
TAAAACAGGGTCCCCTCCCCCTCTAGGGTCAAAAAAAGAGGTATTTAAGTTTCGGTCAGTTAAAAGTATTGTGATAGCTCCCGCTAACACTGGCAAAGATAAAAGAAGAAGAATGGCTGTTAAAATAACTGATCAGACAAATAGTCTAATTTTTTCTGCTGAAAGGTTTTTTGCTTTAAGATTAATAATTGTAGTAATAAAATTTAAGGCACCTAAAATTGAAGAAATCCCTGCAAGGTGTAAAGAAAAAATTGTTAAGTCTACTGAAGGTCCTGAATGATAAAACGTTGATAAAGGTGGA
+
CCCCCGGGGGGGGGGGGGGGGGGGGGGGGGGGGGGGGGGGGGGGGGGGGGGGGGGGGGGGGGGGGGGGGGGGGGGGGGGGGGGGGGGGGGGGGGGGGGGGGGGGGGGGGCGGGGGGGGGGGGGGGGGGGGGGGGGGGGGEFGGGDEFGGG?FGGGGFGGGGGFGFGFGGGGGGGGGFGFGGGGGGGGGGGGGGGGGFGFG@EFFFFFAFACAF*9C?FGFFFEBFCDFF24AFFDFE@>><>696>=>FB=3BFFFFFFF?6?@F3CFFF;<EEFFGGFECEF<CFF3@?DCFEEFG<00(
@M70528:330:000000000-K6D4P:1:1102:23342:2332 2:N:0:TCTATTCAGT+TCTCAGTACA
TAAAACAGGGTACCCTCCCCCTCTAGGGTCAAAAAAAGAGGTATTTAAGTTTCGGTCAGTTAAAAGTATTGTGATAGCTCCCGCTAACACTGGCAAAGATAAAAGAAGAAGAATGGCTGTTAAAATAACTGATCAGACAAATAGTCTAATTTTTTCTGCTGAAAGGTTTTTTGCTTTAAGATTAATAATTGTAGTAATAAAATTTAAGGCACCTAAAATTGAAGAAATCCCTGCAAGGTGTAAAGAAAAAATTGTTAAGTCTACTGAAGGTCCTGAAGGATAAAAAGTTGAAAAAGGTGGA
+
CCCCCGFGFGE-;,C<968FFC@,;ECCFFFFCF@FECFFFCGGGGFAAECCFGGE@F@6C,<FFGGFGFGGGGGFF95:<64@CFE8EFG?AEEBFFECGDFD?DEFFGGFFFGF8:=>CEFGFCAFGGFCE;FEEFFCFCDDEFGGGF?=A,@4,@,,=,=,@?>D,3DCG8,@?DGA9ECFGDB==9EGGG+=C,<CA@C5<CFFF5*3*;A7;@ACFA1*4:=CB=E*;4)4:D2>**896;25)--5(8?C@BF7@6?A><<.4=3379/70*/,7@EC3)/)9?7+0.33C??0(
@M70528:330:000000000-K6D4P:1:1102:10799:2338 2:N:0:TCTATTCAGT+TCTCAGTACA
TAAAACAGGGTCCCCTCCCCCTCTAGGGTCAAAAAAAGAGGTATTTAAGTTTCGGTCAGTTAAAAGTATTGTGATAGCTCCCGCTAACACTGGCAAAGATAAAAGAAGAAGAATGGCTGTTAAAATAACTGATCAGACAAATAGTCTAATTTTTTCTGCTGAAAGGTTTTTTGCTTTAAGATTAATAATTGTAGTAATAAAATTTAAGGCACCTAAAATTGAAGAAATCCCTGCAAGGTGTAAAGAAAAAATTGTTAAGTCTACTGAAGTTCCTGAATGATAAAACGTTGATAAAGGTGGA
+
CCCCCGGGGGGGGGGGGGGGGGGGGGGGGGGGGGGGGGGGGGGGGGGGGGGGGGGGGGGGGGGGGGGGGGGGGGGGGGGGGGGGGGGGGGGGGGGGGGGGGGFGGGGGGGGGGGGGGGGGGGGGGGGGGGGGDFGGGGGGGGGGGGGGGGFGFGGGGGGGGGGGGGGCGGGEGGGGFGGGGGGGGFGGGGGGGGGGFGFGFGFFFFFAFAFFFGFGFGACGFEFFFDFFF=AFFFFED?F6>6BECBDFDF@BFFAE>8CEACAFFFEF))).6;C<;C@EFF3;@>;117;C374C<;<(
@M70528:330:000000000-K6D4P:1:1102:20415:2356 2:N:0:TCTATTCAGT+TCTCAGTACA
TAAAACAGGGTCCCCTCCCCCTCTAGGGTCAAAAAAAGAGGTATTTAAGTTTCGGTCAGTTAAAAGTATTGTGATAGCTCCCGCTAACACTGGCAAAGATAAAAGAAGAAGAATGGCTGTTAAAATAACTGATCAGACAAATAGTCTAATTTTTTCTGCTGAAAGGTTTTTTGCTTTAAGATTAATAATTGTAGTAATAAAATTTAAGGCACCTAAAATTGAAGAAATCCCTGCAAGGTGTAAAGAAAAAATTGTTAAGTCTACTGAAGGTCCTGAATGATAAAACGTTGATAAAGGTGGA
+
CCCCCGGGGGGGGGGGGGGGGGGGGGGGGGGGGGGGGGGGGGGGGGGGGGGGGGGGGGGGGGGGGGGGGGGGGGGGGGGFGGGGGGGGGGGGGGGGGGGGGGGGGGGGGGGGGGGGGGGGGGGGGGGG9EFGGGGGGGGGGGGGGGGGGGFGGGGGGGGGGGGGGGGGGGGGGGGGFGGGGGFGGGGGGGGGGGGGFGFGFFFFFFFFFFFFFGFGFGGFGF@CFFFFF)>6FFB9:;>EEFFCEFFFFFF2BFFACBAF<7CFGFCEFFEE@<EC;CE<<??>.7>DFFC:DE<EE<2:(
@M70528:330:000000000-K6D4P:1:1102:10801:2357 2:N:0:TCTATTCAGT+TCTCAGTACA
TAAAACAGGGTCCCCTCCCCCTCTAGGGTCAAAAAAAGAGGTATTTAAGTTTCGGTCAGTTAAAAGTATTGTGATAGCTCCCGCTAACACTGGCAAAGATAAAAGAAGAAGAATGGCTGTTAAAATAACTGATCAGACAAATAGTCTAATTTTTTCTGCTGAAAGGTTTTTTGCTTTAAGATTAATAATTGTAGTAATAAAATTTAAGGCACCTAAAATTGAAGAAATCCCTGCAAGGTGTAAAGAAAAAATTGTTAAGTCTACTGAAGGTCCTGAATGATAAAACGTTGATAAAGATGAA
+
CCCCCGGGGGGGGGGGGGGGGGGGGGGECFGGGGGGGDGGGGGGGGGGGGGGGGDFGGGC@FGGGGFGFFFGGFGGGGGGGG@GEGGGGGGGGFGGGGGGGGGGGGGGGGGGEGGGG8CFGGGGGGGGFGGGGGGGGGGGGGGGGGGGGGFGGCEGGGGGGGGGGGGGGFGCCFFGFG:8FFFGGGGGGGGGGF@FFGFGFGFFFFFFFFAFFGFGAFGFGACEFFFA>@34*):A>C>,1:AAAEDDF=9BBFEF?CF?6+98;7)/;@5A@@@62+1=C<?C))68138+3999+).))
@M70528:330:000000000-K6D4P:1:1102:8062:2368 2:N:0:TCTATTCAGT+TCTCAGTACA
TAAAACAGGGTCCCCTCCCCCTCTAGGGTCAAAAAAAGAGGTATTTAAGTTTCGGTCAGTTAAAAGTATTGTGATAGCTCCCGCTAACACTGGCAAAGATAAAAGAAGAAGAATGGCTGTTAAAATAACTGATCAGACAAATAGTCTAATTTTTTCTGCTGAAAGGTTTTTTGCTTTAAGATTAATAATTGTAGTAATAAAATTTACGGCACCTAAAATTGAAGAAATCCCTGCAAGGTGTAAAGAAAAAATTGTTAAGTCTACTGAAGGTCCTGAATGATAAAACGTTGATAAAGGTGGA
+
CCCCCGGFGGGGCFFGGF@FGGGGGFFFGGEFGFEDFDFDCFFGGGGGGGEFGGD@:FGGFFGEE<FGGGGGFGFCFDFGGGEEGGGGGFFFFFCEFGGGEFGGGGF@FGC=FAFFGFCE=FGGGGGGGGGGFGFCFGGG?9@DFFGGGGFDGFGGFFGDFGGFFDDDACDEEGDFFGCEFGGGFGFFGCFGGGGGFFFGEGFE+<+3@*9>@FFGFGGEF+19B=BFF;@AF2>F3D<E3>CF<4(7A==DFFCF?;;7):)+17?<35@97>A<617A<35644663/72:>2<??B:(
@M70528:330:000000000-K6D4P:1:1102:12695:2389 2:N:0:TCTATTCAGT+TCTCAGTACA
TAAACAGGGTCCCCTCCCCCTCTAGGGTCAAAAAAAGAGGTATTTAAGTTTCGGTCAGTTAAAAGTATTGTGATAGCTCCCGCTAACACTGGCAAAGATAAAAGAAGAAGAATGGCTGTTAAAATAACTGATCAGACAAATAGTCTAATTTTTTCTGCTGAAAGGTTTTTTGCTTTAAGATTAATAATTGTAGTAATAAAATTTAAGGCACCTAAAATTGAAGAAATCCCTGCAAGGTGTAAAGAAAAAATTGATAAGTCTACTGAAGGTCCTGAATGATAAAACGTTGATAAAGGGGGAA
+
BCC@CFDFED<EG<6BBFFFGGGGGGGEFGE<FGGGGFDCCECEEFFFEF@EEGCFGGGEFGGGGEGGFGFGGGFFFGFECCGGGGGEGGGFG8FFGGCEGGGGGEFFGE@@<?EFGGDFFGGFGGGGEGGGGFGGGGGGFGGGDFGGDFFFDGGFFGFGG9=FFGED?DEED8AEB,@EGFF<DGGGDDFFFGGGFGCFEFFFF;CFFF@*3;ACFGCEFFE;FCFF>)6A*01;><F?>E?A:=B2A::5C+88CBB5*76CC?<E84))/7>.1;=<7..4=B@10(+3:7>@*61>(
@M70528:330:000000000-K6D4P:1:1102:17634:2404 2:N:0:TCTATTCAGT+TCTCAGTACA
TAAAACAGGGTCCCCTCCCCCTCTAGGGTCAAAAAAAGAGGTATTTAAGTTTCGGTCAGTTAAAAGTATTGTGATAGCTCCCGCTAACACTGGCAAAGATAAAAGAAGAAGAATGGCTGTTAAAATAACTGATCAGACAAATAGTCTAATTTTTTCTGCTGAAAGGTTTTTTGCTTTAAGATTAATAATTGTAGTAATAAAATTTAAGGCACCTAAAATTGAAGAAATCCCTGCAAGGTGTAAAGAAAAAATTGTTAAGTCTACTGAAGGTCCTGAATGATAAAACGTTGATAAAGGTGGA
+
CCCCCGGGGGGGGGGGGGGGGGGGGGGGGGGGGGGGGGGGGGGGGGGGGGGGGGGGGGGGGGGGGGGGGGGGGGGGGGGGGGGGGGGGGGGGGGGGGGGGGGGGGGGGGGGGGGGGGGGGGGGGGGGGGGGGGGGGGGGGGGGGGGGGGGFGGGDGGGGGGGFFEGGGGGGGGGGGFGGGGGGGGGGGGGGGGGGGFGFGFGFFFFFFF5AFFFFGFGGFGF95@EFFFBBAA==A=8DD@6/:*9@BF2>DEFFFFCF?EA?:A8?@E1;)/>7<D75=5?CEEFF;@62:7<;>?@0:(
@M70528:330:000000000-K6D4P:1:1102:20885:2419 2:N:0:TCTATTCAGT+TCTCAGTACA
TAAAACAGGGTCCCCTCCCCCTCTAGGGTCAAAAAAAGAGGTATTTAAGTTTCGGTCAGTTAAAAGTATTGTGATAGCTCCCGCTAACACTGGCAAAGATAAAAGAAGAAGAATGGCTGTTAAAATAACTGATCAGACAAATAGTCTAATTTTTTCTGCTGAAAGGTTTTTTGCTTTAAGATTAATAATTGTAGTAATAAAATTTAAGGCACCTAAAATTGAAGAAATCCCTGCAAGGTGTAAAGAAAAAATTGTTAAGTCTACTGAAGGTCCTGAATGATAAAACGTTGATAAAGGTGGG
+
CCCCCGGGGGGGGGGGGGGGGGGGGGGGGGGGGGGGGGGGGGGGGGGGGGGGGGGGGGGGGGGGGGGGGGGGGGGGGGGGGGGGGGGGGGGGGGGGGGGGGGGGGGGGGGGGGFGGFGGGGGGGGGGGGGGGGGGGGGGGGGGGGGGGGGFGGGGGGGGGGGGGGGGGGGGGGGGGFGGFGGGGGGGGGGGGGGGGFGFGFGFFFFFFFFFFFFFGFFGEGF=CF:C@F2>AFDF4:4>?>EFFFFFFFFFFFF*=>=6><7CAF@?=E1;A@@@EFCC@??EEC@9@8(11;?CC7=:?(
@M70528:330:000000000-K6D4P:1:1102:16158:2424 2:N:0:TCTATTCAGT+TCTCAGTACA
TAAAACAGGGTCCCCTCCCCCTCTAGGGTCAAAAAAAGAGGTATTTAAGTTTCGGTCAGTTAAAAGTATTGTGATAGCTCCCGCTAACACTGGCAAAGATAAAAGAAGAAGAATGGCTGTTAAAATAACTGATCAGACAAATAGTCTAATTTTTTCTGCTGAAAGGTTTTTTGCTTTAAGATTAATAATTGTAGTAATAAAATTTAAGGCACCTAAAATTGAAGAAATCCCTGCAAGGTGTAAAGAAAAAATTGTTAAGTCTACTGAAGGTCCTGAATGATAAAACGTTGATAAAGGTGGA
+
CCCCCGGGGGGGGGGGGGGGGGGGGGGGGGGGGGGGGGGGGGGGGGGGGGGGGGGGGGGGGGGGGGGGGGGGGGGGGGGGGGGGGGGGGGGGGFGGGGGGGGGGGGGGGGFGGGGGGGGGGGGGGGGGGGGGGGGGGGGGFGGGGGGGGGFGGGGGDGGGGGGGGFGGGGGGDGGGFFGF8DFGFGGGGGGGGCFF9:9CCGFFFFFFFFFFFGFGFGA@FA@*15C;FEFFFB4;<FG>6*:BEFF5A=>3BAEFFFFCEF56F33=<15A=>))2+9@CEC)/4>(8(22;5>EC@24(
@M70528:330:000000000-K6D4P:1:1102:8785:2441 2:N:0:TCTATTCAGT+TCTCAGTACA
TAAAACAGGGTCCCCTCCCCCTCTAGGGTCAAAAAAAGAGGTATTTAAGTTTCGGTCAGTTAAAAGTATTGTGATAGCTCCCGCTAACACTGGCAAAGATAAAAGAAGAAGAATGGCTGTTAAAATAACTGATCAGACAAATAGTCTAATTTTTTCTGCTGAAAGGTTTTTTGCTTTAAGATTAATAATTGTAGTAATAAAATTTAAGGCACCTAAAATTGAAGAAATCCCTGCAAGGTGTAAAGAAAAAATTGTTAAGTCTACTGAAGGTCCTGAATGATAAAACGTTGATAAAGGTGGA
+
CCCCCGGGGGGGGGGGGGGGGGGGGGGGGGGGGGGGGGGGGGGGGGGGGGGGGGGGGGGGGGGGFGGGGGGGGGGGGGGGGGGGGGGGGGGGGGGGGGGGGGGGGGGGGGGGGGGGGGGGGDFGGGGGGGGGGGGGGGGGGGGGGGGGGGFGGGGCGGFGGGGGGGGGGGGGGGGGEGFGGGGGGCFGGGGGGGGGFGFGAEFFFFFB6AFFAGFFFEGEGF98BE@EFE@4FDFFFGGGEFFFFFFDFF@D28>F8B88CFFAGF?AE3@E<EFFFFFEFE?CEF@@DD>:C?>EFFFF0
@M70528:330:000000000-K6D4P:1:1102:16142:2442 2:N:0:TCTATTCAGT+TCTCAGTACA
TAAAACAGGGTCCCCTCCCCCTCTAGGGTCAAAAAAAGAGGTATTTAAGTTTCGGTCAGTTAAAAGTATTGTGATAGCTCCCGCTAACACTGGCAAAGATAAAAGAAGAAGAATGGCTGTTAAAATAACTGATCAGACAAATAGTCTAATTTTTTCTGCTGAAAGGTTTTTTGCTTTAAGATTAATAATTGTAGTAATAAAATTTAAGGCACCTAAAATTGAAGAAATCCCTGCAAGGTGTAAAGAACAAATTGTTAAGTCTACTGAAGTTCCTGAATGATAAAACGTTGATAAAGGGGGA
+
@CCCCGGGGGGGGGGGGGGGGGGGGGGGGGGGGGGGGGGGGGGGGGGGGGGGGGGGGGGGGGFGFGGGGGGGGGGGGGGGGFGDGGGGGGGGGFGGGGGDFAGGGGGGFGGGGGGGGGGFGGGGGGGGGGGGGGGGGGGGGFGGGFGGGGFGGGGGCGGGGGGGG6=DGFFGCF,EFAFACGGCGDFFGGGFF7CGACF<7@95BFFAAFFFFGFG*<FEG>5=AEFEF2B>4=BB:8D,*1:16@((;:5:CFEFCB8*78C6,*1);?9C<C46;+.7<?).179@37*++).1+((4(
@M70528:330:000000000-K6D4P:1:1102:24605:2455 2:N:0:TCTATTCAGT+TCTCAGTACA
TAAAACAGGGTCCCCTCCCCCTCTAGGGTCAAAAAAAGAGGTATTTAAGTTTCGGTCAGTTAAAAGTATTGTGATAGCTCCCGCTAACACTGGCAAAGATAAAAGAAGAAGAATGGCTGTTAAAATAACTGATCAGACAAATAGTCTAATTTTTTCTGCTGAAAGGTTTTTTGCTTTAAGATTAATAATTGTAGTAATAAAATTTAAGGCACCTAAAATTGAAGAAATCCCTGCAAGGTGTAAAGAAAAAATTGTTAAGTCTACTGAAGGTCCTGAATGATAAAACGTTGATAAAGGTGGA
+
CCCCCGGGGGGGGGGGGGGGGGGGGGGGGGGGGGGGGGGGGGGGGGGGGGGGGGGGGGGGGGGGGGGGGGGGGGFGGGGGGGGGGGGGGGGGGGGGGGGGGGGGGGGGGFGGGGGGGGGDGGGGGGGGGGGGGGGGGGGGGGGGGGGGGGFGGGGGGGFAFGCFGGGGGGECEFGGFFFGGGGGGGGGGGGGGGGGCFFFA;EEFFFFFFFFFGFFF9EEFFFFFFBEFBFAFBBFBFGGFFEB*6>@FB@2>FC>5==??C?AFFC)7(6>7>)>77?@F3<7>@15(3*+396;73::(
@M70528:330:000000000-K6D4P:1:1102:14245:2456 2:N:0:TCTATTCAGT+TCTCAGTACA
TAAAACAGGGTCCCCTCCCCCTCTAGGGTCAAAAAAAGAGGTATTTAAGTTTCGGTCAGTTAAAAGTATTGTGATAGCTCCCGCTAACACTGGCAAAGATAAAAGAAGAAGAATGGCTGTTAAAATAACTGATCAGACAAATAGTCTAATTTTTTCTACTGAAAGGTTTTTTGCTTTAAGATTAATAATTGTAGTAATAAAATTTAAGGCACCTAAAATTGAAGAAATCCCTGCAAGGTGTAAAGAAAACATTGTTAAGTCTACTGAAGGTCCTGAATGATAAAACGTTGATAAAGGTGGG
+
CCCCCGFGGGGGGGGGGCFGGGGGFFGGGGGGGGEGEGFGGGGGGGGGGAFFGEE@@CGGCGGGGGGGGGGGGCDGGGGCGGGGGGGGFGGGFGGCFGGGGGGGGGGGGGGGFGGGGGGGGGGGGGGGGGGGGGGDFDCGGGGGFGFFFGFGGGG?D,@FGFGGGGGCFFDEG?AFFADEGGGGGGE9FFGGGFDE;E@<C@ECFFFFFFAA5>FFACGEFF7AF@@EFEFFF9>A>FDB6./+*1((;(/7760:>=+>5FC:C:8*=8@E4@4C0:?3))19)).,,3*+3913<@(1(
@M70528:330:000000000-K6D4P:1:1102:6940:2473 2:N:0:TCTATTCAGT+TCTCAGTACA
TAAAACAGGGTCCCCTCCCCCTCTAGGGTCAAAAAAAGAGGTATTTAAGTTTCGGTCAGTTAAAAGTATTGTGATAGCTCCCGCTAACACTGGCAAAGATAAAAGAAGAAGAATGGCTGTTAAAATAACTGATCAGACAAATAGTCTAATTTTTTCTGCTGAAAGGTTTTTTGCTTTAAGATTAATAATTGTAGTAATAAAATTTAAGGCACCTAAAATTGAAGAAATCCCTGCAAGGTGTAAAGAAAAAATTGTTAAGTCTACTGAAGGTCCTGAATGATAAAACGTTGATAAAGGTGGA
+
CCCCCGGFGGGGGGGGGEGGGGGGGGGGGGGGGGGGGGGGGGGGGGGGGGGGGGGGGGFGGGGGGGGGGGGGGDGGGGGGGGGCFGGFGGGGGGGGGGGGGGGGGFGFFGGGGGGGGFG@FGGGGAFGGGGGGFFGGGGGGGGGGGFGGGFFGGGEFGGDGGGFEDFFCFFGGDAFFGGGGGGGFGGGGGGGGGFGFGFECFFFFFFFAFF>59ACFFC@CFAEF5CEA:EFFB@9>55>7;EFFFF=FB>25B*:0++9?CEFF<?7=3=)77@9DFFEEFF<<@>3@;GGGE;<7/28(
@M70528:330:000000000-K6D4P:1:1102:23814:2481 2:N:0:TCTATTCAGT+TCTCAGTACA
TAAAACAGGGTCCCCTCCCCCTCTAGGGTCAAAAAAAGAGGTATTTAAGTTTCGGTCAGTTAAAAGTATTGTGATAGCTCCCGCTAACACTGGCAAAGATAAAAGAAGAAGAATGGCTGTTAAAATAACTGATCAGACAAATAGTCTAATTTTTTCTGCTGAAAGGTTTTTTGCTTTAAGATTAATAATTGTAGTAATAAAATTTAAGGCACCTAAAATTGAAGAAATCCCTGCAAGGTGTAAAGAAAAAATTGTTAAGTCTACTGAAGGTCCTGAATGATAAAACGTTGATAAAGGTGGA
+
CCCCCGGGGGG@FFGCFFGGGGGGGGGGGGGGGGGGGGGGGGEGGGGGGFGGFFDGG@FGFGGGGGGGGGGGGGGGGGGCGGCFGGGFGDFGGGGGGGGGGGGGGGGGGGGGGGGGGGGFFGGGGGGGEFFGGGGC@FGGGFGGGGFGGGCGFFGG;FFG=EGFGFFGGGGEGGGGFGGFGGGGFFGGGGGGGGFGAFCCECACFAFFFFFFFGFGACFBGF1*+::A65>>FBBFB@,4::AFEFFFFD>BEFFF?FF?CACCE)6=E(=E<><>>;EEE?EC4@@@FFF;CE><F/8<(
@M70528:330:000000000-K6D4P:1:1102:6952:2491 2:N:0:TCTATTCAGT+TCTCAGTACA
TAAAACAGGGTCCCCTCCCCCTCTAGGGTCAAAAAAAGAGGTATTTAAGTTTCGGTCAGTTAAAAGTATTGTGATAGCTCCCGCTAACACTGGCAAAGATAAAAGAAGAAGAATGGCTGTTAAAATAACTGATCAGACAAATAGTCTAATTTTTTCTGCTGAAAGGTTTTTTGCTTTAAGATTAATAATTGTAGTAATAAAATTTAAGGCACCTAAAATTGAAGAAATCGCTGCAAGGTGTAAAGAAAAAATTGTTAAGTCTACTGAAGGTCCTGAATGATAAAACGTTGATAAAGGTGGA
+
CCCCCGGGGGCEAFGGGEGGGGGFCFGGGGGGGGGGGGGFGFFFGGEFGEEFGG7:FFFEGFGEFEFFCGGGGFGCFFGGGGGGGFEGFFGGFGGFGGGGGGGGGGFFFFFGGCFGFFGFGGGGGGGGEGCE<EG9FDGGFGGGGDFGGDFAFGDDGGGGGFFFCFGFCGFGDFGFDFDFGGGFAEF7FCFGGGGGFFC=AFFC8=CA5FFF*AFCAEF)2=:=A@CCF):6@)7FEFFB657=?ED=FFFFEF8F3+175;5;;39<)3=>;@<;;@5EEF?)976(,65+1)6)+3(2(
@M70528:330:000000000-K6D4P:1:1102:9803:2497 2:N:0:TCTATTCAGT+TCTCAGTACA
TAAAACAGGGTCCCCTCCCCCTCTAGGGTCAAAAAAAGAGGTATTTAAGTTTCGGTCAGTTAAAAGTATTGTGATAGCTCCCGCTAACACTGGCAAAGATAAAAGAAGAAGAATGGCTGTTAAAATAACTGATCAGACAAATAGTCTAATTTTTTCTGCTGAAAGGTTTTTTGCTTTAAGATTAATAATTGAAGTAATAAAATTTAAGGCACCTAAAATTGAAGAAATCCCTGCAAGGTGTAAAGAACAAATTGTTAAGTCTACTGAAGGTCCTGAATGATAAGACGTTGATAAAGGTGGA
+
BCBCCGGGGGGFGDFGD;FGGGGGFGGGCFCFGGGGGGGGGGGGFFGGGECGGCFF@EGCDFCFGFCGFFGGGFF9<FDEEFEGGGGGGAFEGGGGFGGGG;EFEGGGFAFD<<C@FFD=EF@?FFFG<F=FFFGCGGGFCFGGGGGDFGFGC<EFFG88FFFFGGCDDGFEEGGGFGAFFDFFFGFGFEFG+EF?1E9EEC9@9AC?CFAAC>>>6,@@EFFEFEDAF)3*;>@F@*,677EC?C:2A07B4+1+*=A8@6?A<>)3).64))76*3<)))1.)414:,97@)96+.4;(
@M70528:330:000000000-K6D4P:1:1102:7244:2498 2:N:0:TCTATTCAGT+TCTCAGTACA
ACTCCCTATAAGGGTCTTTAGCCAGCCAAGCTTTATACGGGTTCCGACACTCGCACTCATATCAAATTAAATCTTTAAGATACGGAGCCTTAAAAAGATTTATAGATGCCCAACGGATATTGACACATACAAAATAATAAGAAAGTAGAGTAAAAAATACTTACATATTAGTAGTACAATAATTTCAGTATAATAGATTATTTCTGTTATATTTAATATGTTAGTAATAATATTTAAAGCATAAATAAAATTATAAATATCACAAACGTATCAAGAAAAAATCATAACATATACTTAAGAA
+
6--,,;,;,;,-6,6,,-,,=,,;;,96,,-6-<-,,,,8++,,C,,++8,C,++8+;;6,,,,,6,6:C,,,,,,,9,,,,,,,,++8CF9?,,:,:C,,,,,,,,,,,,,,,8+,,+,,,,,,,,,C,,,9=C,99A@8,+94,,9945=954,4,,,9,@FF9B,,7,,8,66+37,,,,,,,,6,,8,?,=+9,2,07+*++?++++15+4++32*,+30+**05**?+**<*,,70**+**31+0*)*+/+*11**+8*,/))0-*(1>**;00(0-(*1*1/))+++)))+))))
@M70528:330:000000000-K6D4P:1:1102:7624:2506 2:N:0:TCTATTCAGT+TCTCAGTACA
TAAAACAGGGTCCCCTCCCCCTCTAGGGTCAAAAAAAGAGGTATTTAAGTTTCGGTCAGTTAAAAGTATTGTGATAGCTCCCGCTAACACTGGCAAAGATAAAAGAAGAAGAATGGCTGTTAAAATAACTGATCAGACAAATAGTCTAATTTTTTCTGCTGAAAGGTTTTTTGCTTTAAGATTAATAATTGTAGTAATAAAATTTAAGGCACCTAAAATTGAAGAAATCCCTGCAAGGTGTAAAGAAAAAATTGTTAAGTCTACTGAAGGTCCTGAATGATAAAACGTTGATAAAGGTGGA
+
CCCCCGGGGGGGGGGGGGGGGGGGGGGGGGGGGGGGGGGGGGGGGGGGGGFGGGDGGGGGGGGGGGGGGGGGGGGGGGGGFGGDGGGGGGGGGGGGGGGGGGGGGGGGGGGGGGGGGGGFGGGGGGGGGGGGGGGGGGGGGGGGGGFGGGFGGGEGGGGGGGGGGGFGGGGGGGFGFGGGGGGGGGGCDFDGGGGGFGFGFGFFFFFFFFFFFGFGFFFFDF95BC@EF>@4;BDFBGFG@EFF<CDFFFFFFFEF?==?EF?FGEEE<;@9=AEFGGFFFFFFF@9363C1:);)9<0<0
@M70528:330:000000000-K6D4P:1:1102:21011:2520 2:N:0:TCTATTCAGT+TCTCAGTACA
TAAAACAGGGTCCCCTCCCCCTCTAGGGTCAAAAAAAGAGGTATTTAAGTTTCGGTCAGTTAAAAGTATTGTGATAGCTCCCGCTAACACTGGCAAAGATAAAAGAAGAAGAATGGCTGTTAAAATAACTGATCAGACAAATAGTCTAATTTTTTCTGCTGAAAGGTTTTTTGCTTTAAGATTAATAATTGTAGTAATAAAATTTAAGGCACCTAAAATTGAAGAAATCCCTGCAAGGTGTAAAGAAAAAATTGTTAAGTCTACTGAAGGTCCTGAATGATAAAACGTTGATAAAGGTGGA
+
CCCCCGGGGGGGGGGGGGGGGGGGGGGGGGGGGGGGGGGGGGGGGGGGGGGGGGGFGGGGGGGGGGGGGGGGGGGGGGGGGGGGGGGGGGGGGGGGGGGGGGGGGGGGGGGGGGGGGGGEGGGGGGGGGGGGGGGGGGGFGGGGGGGGGGFGGFGGGFGGGGFGGGGGGGGGGGGGFGGGGGGGGGGGGGGGGFGGFFEFFGFFFFFFFFFFFGFGFGGFGFFEFFFFF=E4A=DFEDEGEFFFFF@(;>=BBFEFCBCECAEFFFC@FE@E@FEC;@<EEFCCEF>D@0::CCFFF34<(
@M70528:330:000000000-K6D4P:1:1102:23343:2527 2:N:0:TCTATTCAGT+TCTCAGTACA
TAAAACAGGGTCCCCTCCCCCTCTAGGGTCAAAAAAAGAGGTATTTAAGTTTCGGTCAGTTAAAAGTATTGTGATAGCTCCCGCTAACACTGGCAAAGATAAAAGAAGAAGAATGGCTGTTAAAATAACTGATCAGACAAATAGTCTAATTTTTTCTGCTGAAAGGTTTTTTGCTTTAAGATTAATAATTGTAGTAATAAAATTTAAGGCACCTAAAATTGAAGAAATCCCTGCAAGGTGTAAAGAAAAAATTGTTAAGTCTACTGAAGGTCCTGAATGATAAAACGTTGAAAAAGGTGGA
+
CCCCCGGGGGG@EFFGGGGGGGGGGGGGGGGGGGGGGGGGGGGGGGGGGGGGGGGGGGGGGGGGGGGGGGGGGGGGGGGGGGGGGGGGGGGFDGGGGGGGGGGGGGGGGGGGGGGGGGGGFFFFGGGGGGGGGGGGGGGGGGGGGGGGGGFGGGGGGGGGGCFFFGDEGGGGGGGGFGGCFGGGGGGGGGFEGGGGFFFGFF7@BFFFF5CC>CFGFFFEGF86=C5CA5>>FB@9>DDEEBEAECDFFDFFEFFFCFFEEFEFGF?E41;A3;<CC@C39??C477;80*+27=68>B?(
@M70528:330:000000000-K6D4P:1:1102:22011:2531 2:N:0:TCTATTCAGT+TCTCAGTACA
TAAAACAGGGTCCCCTCCCCCTCTAGGGTCAAAAAAAGAGGTATTTAAGTTTCGGTCAGTTAAAAGTATTGTGATAGCTCCCGCTAACACTGGCAAAGATAAAAGAAGAAGAATGGCTGTTAAAATAACTGATCAGACAAATAGTCTAATTTTTTCTGCTGAAAGGTTTTTTGCTTTAAGATTAATAATTGTAGTAATAAAATTTAAGGCACCTAAAATTGAAGAAATCCCTGCAAGGTGTAAAGAAAAAATTGTTAAGTCTACTGAAGGTCCTGAATGATAAAACGTTGATAAAGGTGGA
+
CCCCCGGGGGGGGGGGGGGGGGGGGFGGGGGGGGGGGGGGGGGGGGFGGGGGGDGGGGGGGGGGGGGGGGGGGGGGGGGGGGGGGGGGGGGGGFGFGGGGGGGGGGGGGGGGGGGGGGGFGGGGGGGGGGGGCFGFGGGGGGGGGGGGGGDEGFGFGGGGGGGGGGGFFGGGGGGGFGGGGGGGGCFGGGGGGGGGFGFGFGFFFFFFF5FAFGFGFGGFGF=6B@BC8>=AF=BF=FFGEEEFFFF3A9>B2BEFC=C?C7CCC@7<@=EE@<AC;@CACEE>3;68817+CE>ECEF:(
@M70528:330:000000000-K6D4P:1:1102:9190:2541 2:N:0:TCTATTCAGT+TCTCAGTACA
TAAAACAGGGTCCCCTCCCCCTCTAGGGTCAAAAAAAGAGGTATTTAAGTTTCGGTCAGTTAAAAGTATTGTGATAGCTCCCGCTAACACTGGCAAAGATAAAAGAAGAAGAATGGCTGTTAAAATAACTGATCAGACAAATAGTCTAATTTTTTCTGCTGAAAGGTTTTTTGCTTTAAGATTAATAATTGTAGTAATAAAATTTAAGGCACCTAAAATTGAAGTAATCCCTGCAAGGTGTAAAGAAAAAATTGTTAAGTCTACTGAAGGTCCTGAATGATAAAACGTTGATAAAGGTGGA
+
CCCCCGGGGGGGGGGGGGGGGGGGGGGGGGGGGGGGGGGGGGGGGGGGGGGGGGGGGGGGGGGGGGGGGGGGGGGGGGGGFGEGDGGGGGGGGGGGGGGGGGGGGGGGGGGGGGGGGGGGFGGGGGGGGGGGGGGGGGGGGGGGGGGGGGFGGGGDFFGGGGGGGGFGGGGEGFGG7EFGDFGGGGGGGGGGGGGGFG9FCGFFFFFFAFFFFGFGFFFEGFFFFFCEF4)/9B@FE5<79>AFEEDFFF@DFFFFC=BCE6CFD@EFF@;4.>;<D>C<?CE3<@BF((2+;<>>?;@0(
@M70528:330:000000000-K6D4P:1:1102:10353:2544 2:N:0:TCTATTCAGT+TCTCAGTACA
TAAAACAGGGTCCCCTCCCCCTCTAGGGTCAAAAAAAGAGGTATTTAAGTTTCGGTCAGTTAAAAGTATTGTGATAGCTCCCGCTAACACTGGCAAAGATAAAAGAAGAAGAATGGCTGTTAAAATAACTGATCAGACAAATAGTCTAATTTTTTCTGCTGAAAGGTTTTTTGCCTTAAGATTAATAATTGTAGTAATAAAATTTAAGGCACCTAAAATTGAAGAAATCCCTGCAAGGTGTAAAGACAAAATTGTTAAGTCTACTGAAGGTCCTGAATGATAAAACGTTGATAAAGGTGGA
+
CCCCCGFGGGFA@@EFEF7FGGEGFGGGGGGGGGGGGGGCGGGGGGGFDFEFCFEFEDGGCFE,<FEDAEFGGGGGDFGFGG@FGEGFEEFDFGGGGGGGFF99FFGGFBF=F<EFGGD@FGG<EEFGGGDGFGGCG?BF+DDEFGFCGGFFG<>FGGGGGFFE8FGDAEFCEGFEFFDGFGGGGGGGGGGGGGG+;ECFEGF@AF7AA5AAFFFG>CE@<BCEA@5>A));9>BF>D9>>B<F<>(0/(>EFFEF<BFEEBCF,3/7.5=E<EECCC37)/.767>8611:C5>E?@EF(
@M70528:330:000000000-K6D4P:1:1102:22431:2556 2:N:0:TCTATTCAGT+TCTCAGTACA
TAAAACAGGGTCCCCTCCCCCTCTAGGGTCAAAAAAAGAGGTATTTAAGTTTCGGTCAGTTAAAAGTATTGTGATAGCTCCCGCTAACACTGGCAAAGATAAAGGAAGAAGAATGGCTGTTAAAATAACTGATCAGACAAATAGTCTAATTTTTTCTGCTGAAAGGTTTTTTGCTTTAAGATTAATAATTGTAGTAATAAAATTTAAGGCACCTAAAATTGAAGAAATCCCTGCAAGGTGTAAAGAAAAAATTGTTAAGTCTACTGAAGGTCCTGAATGATAAAACGTTGATAAAGGTGGA
+
CCCCCGGGGGGGGGGFEGGGGGGGGGGGGGGGGGGGDEGGGGFCGGGGGGGFGGGGGGGFFGGGFFFGGGGGGGGGFFGGGGGGGGGGGGGFFGFFGGGGGGGGFFGGFGGGFFGGGGCEFFGGFGGGCFGGGGGGGGGGGGGGGGGGFDFCGGGFFGGGGGGFGGGGFGGGGGGGFGFGGGGGGGGGGGGEGGGGFGFGFGFFFFFFF5AF?CFGFGGFGF9ACFFFFE);AB>BBE9DB>C99CB=A:==2BEA@BFC3;5;;@?<<3;47;79>CEE6?C6>3:/,1C+;94;;=:?(
@M70528:330:000000000-K6D4P:1:1102:9010:2557 2:N:0:TCTATTCAGT+TCTCAGTACA
TAAAACAGGGTCCCCTCCCCCTCTAGGGTCAAAAAAAGAGGTATTTAAGTTTCGGTCAGTTAAAAGTATTGTGATAGCTCCCGCTAACACTGGCAAAGATAAAAGAAGAAGAATGGCTGTTAAAATAACTGATCAGACAAATAGTCTAATTTTTTCTGCTGAAAGGTTTTTTGCTTTAAGATTAATAATTGTAGTAATAAAATTTAAGGCACCTAAAATTGAAGAAATCCCTGCAAGGTGTAAAGAAAAAATTGTTAAGTCTACTGAAGGTCCTGAATGATAAAACGTTGATAAAGGTGGA
+
CCCCCGGGGGGGGGGGGGGGGGGGGGGGGGGGGGGGGGGGGGGGGGGGGGGGGGGGEGGGGGGGGGGGGGGGGGGGGGGGGGGGGGGGGGGGGGGGGGGGGGGGGGGGGGGGGGGGGGGFFGGGGGGGGGGGGGGGGGGGFGGGGGGGGGFGGGGGGGGFGGGGGFGGGGGGGGGGFGGGGGGGGGGGGGGGGGGGFGFGFGFFFFFFFFFFFGFGFFGBGFFFFFFEC>EAFB:FECFGFFFFEFFFF9@B2CEFC817.+76C@?<<EEF8E;>;:CEFFFEEE93@2>7F<67+.(4(
@M70528:330:000000000-K6D4P:1:1102:13097:2557 2:N:0:TCTATTCAGT+TCTCAGTACA
TAAAACAGGGTCCCCTCCCCCTCTAGGGTCAAAAAAAGAGGTATTTAAGTTTCGGTCAGTTAAAAGTATTGTGATAGCTCCCGCTAACACTGGCAAAGATAAAAGAAGAAGAATGGCTGTTAAAATAACTGATCAGACAAATAGTCTAATTTTTTCTGCTGAAAGGTTTTTTGCTTTAAGATTAATAATTGTAGTAATAAAATTTAAGGCACCTAAAATTGAAGAAATCCCTGCAAGGTGTAAAGAAAAAATTGTTAAGTCTACTGAAGGTCCTGAATGATAAAACGTTGATAAAGGTGGA
+
CCCCCGGGGGGGGGGGGGGGGGGGGGGGGGGGGGGGGGGGGGGGGGGGGGGGGGGGGGGGGGGGGGGGGGGGGGGGGGGGGGGGGGGGGGGGGGGGGGGGGGGGGGGGGGGGGGGGGGGGGGGGGGGGGGFGCGGGGGGGGGGGGGGGGGFGGGGGGGGGGGGGGGGGGGGGGGGGFGGGGGGGGGGGGGGGGGGGFGFFCCFFFFFAFAFFFGFGFGGFCFEBFFFEF<>AFDFFE8:,.7A+*9BFFFFFEFFF?A6@EFE:C@CFFF@A3>A<FGEF<?EFEFB18;C:CCC>?E02(
@M70528:330:000000000-K6D4P:1:1102:20853:2558 2:N:0:TCTATTCAGT+TCTCAGTACA
TAAAACAGGGTCCCCTCCCCCTCTAGGGTCAAAAAAAGAGGTATTTAAGTTTCGGTTAGTTAAAAGTATTGTGATAGCTCCCGCTAACACTGGCAAAGATAAAAGAAGAAGAATGGCTGTTAAAATAACTGATCAGACAAATAGTCTAATTTTTTCTGCTGAAAGGTTTTTTGCTTTAAGATTAATAATTGTAGTAATAAAATTTAAGGCACCTAAAATTGAAGAAATCCCTGCAAGGTGTAAAGAAAAAATTGTTAAGTCTACTGAAGGTCCTGAATGATAAAACGTTGATAAAGGTGGA
+
CCCCCGGGGGGGGGGGGGGGGGGGGGGGGGGGGGGGGGGGGGGGGGGGGGGGGGGGGGGGGGGGGGGGGGGGGGGGGGGGGGGGGGGGGGGGGGGGGGGGGGGGGGGGGGGGGGGGGGGGGGGGGGGGGGGGCGGGGGGGGGGGGGGGGGFGGGGGGGGGGGFG8DGGGGGGGGGGFDGGGGGGGGGGGGFEDGGGFFFGFGFFFFFFFAFFFGFGFGGFGFAEFFFFFFFAFFFFE@E7>EFFFFFFFFFFFFFF@@+>67CFG@?E@(5>3>AFGFEE6)7>476@D0*+;94)>54?(
@M70528:330:000000000-K6D4P:1:1102:16180:2585 2:N:0:TCTATTCAGT+TCTCAGTACA
TAAAACAGGGTCCCCTCCCCCTCTAGGGTCAAAAAAAGAGGTATTTAAGTTTCGGTCAGTTAAAAGTATTGTGATAGCTCCCGCTAACACTGGCAAAGATAAAAGAAGAAGAATGGCTGTTAAAATAACTGATCAGACAAATAGTCTAATTTTTTCTGCTGAAAGGTTTTTTGCTTTAAGATTAATAATTGTAGTAATAAAATTTAAGGCACCTAAAATTGAAGAAATCCCTGCAAGGTGTAAAGAAAAAATTGTTAAGTCTACTGAAGGTCCTGAATGATAAAACGTTGATAAAGGTGGA
+
CCCCCGGGGGGFGGGGGFGGGGGGGGGGGGGGGGGGGDGGGGGGFGGGGGGGGGGFGGGGGGGFGGGGGGGGGGFGDFGGGGGGGGGGGGGFGGGGGGGGGG<FGGGGGFFFGGGGGGGGGGGGGGGGGGGGGGGGGGGGGGGA=FDFGGFFGG>EDFGGGGECDGGGGGGGGGDGB9EGAEFCFGDCFGGGGGGGF:9ECEFEFFFF5FAAFCFGFC;5EA9AF9@CF=EFFF=ABGGF>6>=ACF2A95B=FEFCAFE)86AE<C)71@)/4@C9FF8EEC)7;953?7;:<4C</42(
@M70528:330:000000000-K6D4P:1:1102:20793:2593 2:N:0:TCTATTCAGT+TCTCAGTACA
TAAAACAGGGTCCCCTCCCCCTCTAGGGTCAAAAAAAGAGGTATTTAAGTTTCGGTCAGTTAAAAGTATTGTGATAGCTCCCGCTAACACTGGCAAAGATAAAAGAAGAAGAATGGCTGTTAAAATAACTGATCAGACAAATAGTCTAATTTTTTCTGCTGAAAGGTTTTTTGCTTTAAGATTAATAATTGTAGTAATAAAATTTAAGGCACCTAAAATTGAAGAAATCCCTGCAAGGTGTAAAGAAAAAATTGTTAAGTCTACTGAAGGTCCTGAATGATAAAACGTTGATAAAGGTGGA
+
CCCCCGGGGGGGGGGGGGGGGGGGGGGGGGGGGGGGGGGGGGGGGGGGGGGGGGGGGGGGCGGGGGGGGGGGGGGGGGGGGGGGGGGGGGGGGGGGGGGGGGGGGGGGGGGGGGGGGGGGGGGGGGGGGGGGGGGGGGGGGGGGGGGGGGFGGGGGGGGGGGFGGGGGGGGGGGGGFGGFGGGGFGGGGGGGGGGGFF7ECGFFFFFFFFFFFGFFFGGFGFFFFFFEFB@FFFB9>:9D>EFFF=BBFFBDEFF>@=893AEFGE?<3(6>7@EE6@CFFFFC93638?<7@?CEF@46(
@M70528:330:000000000-K6D4P:1:1102:18211:2598 2:N:0:TCTATTCAGT+TCTCAGTACA
TAAAACAGGGTCCCCTCCCCCTCTAGGGTCAAAAAAAGAGGTATTTAAGTTTCGGTCAGTTAAAAGTATTGTGATAGCTCCCGCTAACACTGGCAAAGATAAAAGAAGAAGAATGGCTGTTAAAATAACTGATCAGACAAATAGTCTAATTTTTTCTGCTGAAAGGTTTTTTGCTTTAAGATTAATAATTGTAGTAATAAAATTTAAGGCACCTAAAATTGAAGAAATCCCTGCAAGGTGTAAAGAAAAAATTGTTAAGTCTACTGAAGGTCCTGAATGATAAAACGTTGATAAAGGTGGA
+
CCCCCGGGGGGGGGGGGGGGGGGGGGGGGGGGGGGGGGGGGGGGGGGGGGGGGGGGGGGGGGGGGGGGGGGGGGGGGGGGGGGGGGGGGGGGFGGGGGGGGGGGGGGGGGGGGGGGGGGGGGGCGGGGGGGGGGGGGGGGGGGGGGGGGGFGGGGGGGGFGGGGGGGGGGGGGGFGFFGFEGGGGGGGGGGGGGGGFGFGFGFFFFFFFAFFFGFGAAC@ECC;FEDFFFF>FFFFFGGGF@EFFCD@F5@BFAEF?BAEEFFFG<<3@EEA4@3;*217CCEC<<1;81<:C77CE;0:(
@M70528:330:000000000-K6D4P:1:1102:23357:2598 2:N:0:TCTATTCAGT+TCTCAGTACA
TAAAACAGGGTCCCCTCCCCCTCTAGGGTCAAAAAAAGAGGTATTTAAGTTTCGGTCAGTTAAAAGTATTGTGATAGCTCCCGCTAACACTGGCAAAGATAAAAGAAGAAGAATGGCTGTTAAAATAACTGATCAGACAAATAGTCTAATTTTTTCTGCTGAAAGGTTTTTTGCTTTAAGATTAAGAATTGTAGTAATAAAATTTAAGGCACCTAAAATTGAAGAAATCACTGCAAGGTGTAAAGAAAAAATTGTTAAGTCTACTGAAGGTCCTGAATGATAAAACGTTGATAAAGGTGGA
+
CCCCCFEFGDF-EEG@FFFCCFCF@EFAFFGGGFGDGGGGGFGGGGFFFEC@EF7BF@FC6FFGGGGGGFGFA<F@EFE?F7:C7FGEF,A<AFGFFF8FGCFGGGGGFGBFEAF8,A?>FFFFGGGG9,=F9>@?98E86@?DF;9;AFFCFGGFFA,=ADEFF?>=9DEE=@,=+@EGCFFGE,@DCD8EFFGG7@CEEF75=998?AFF>*;FFFC5FF7>@EDEB35+=364:;4?>EEA<C=@F9957ACA*4417+9@C3637(.4)474<178?C<<EE>8@2*:F?46;)(((
@M70528:330:000000000-K6D4P:1:1102:10886:2620 2:N:0:TCTATTCAGT+TCTCAGTACA
TAAAACAGGGTCCCCTCCCCCTCTAGGGTCAAAAAAAGAGGTATTTAAGTTTCGGTCAGTTAAAAGTATTGTGATAGCTCCCGCTAACACTGGCAAAGATAAAAGAAGAAGAATGGCTGTTAAAATAACTGATCAGACAAATAGTCTAATTTTTTCTGCTGAAAGGTTTTTTGCTTTAAGATTAATAATTGTAGTAATAAAATTTAAGGCACCTAAAATTGAAGAAATCCCTGCAAGGTGTAAAGAAAAAATTGTTAAGTCTACTGAAGGTCCTGAATGATAAAACGTTGATAAAGGTGGA
+
CCCCCGGGGGGGGGGGGGGGGGGGGGGGGGGGGGGGGGGGGGGGGGGGGGGGGGGGGGGGGGGGGGGGGGGGGGGGGGGGFGGGGGGGGGGGGGGGGGGGGGGGGGGGGGGGGGGGGGGEFFGFGGGGGGGGGGGGGGGGGGGGFFGGGGFGGFEGGGGGGGGGGGGFFGGGGGGGFGGGGGGGGGGGGFGGGGGGFGFGEFFEFFFFFFFFFGFGFGDCGFFFFEFFF:)9?@@A>:>DBECACEFFF>@F=FFFCCFEC+6@C36<E@;@7>AE<CEFCCE44@7@@?C@F?;>C<::(
@M70528:330:000000000-K6D4P:1:1102:18304:2635 2:N:0:TCTATTCAGT+TCTCAGTACA
TAAAACAGGGTCCCCTCCCCCTCTAGGGTCAAAAAAAGAGGTATTTAAGTTTCGGTCAGTTAAAAGTATTGTGATAGCTCCCGCTAACACTGGCAAAGATAAAAGAAGAAGAATGGCTGTTAAAATAACTGATCAGACAAATAGTATAATTTTTTCTGCTGAAAGGTTTTTTGCTTTAAGATTAATAATTGTAGTAATAAAATTTAAGGCACCTAAAATTGAAGAAATCCCTGCAAGGTGTAAAGAAAAAATTGTTAAGTCTACTGAAGGTCCTGAATGATAAAACGTTGATAAAGGTGGA
+
CCCCCGGGGGGGGGGGGGGGGGGGGGGGGGGGGGGGGGGGGGGGGGGGGGGGGGGGGGGGGGGGGGGGGGGGGGGGGFCFGGGGGGGGGGGGGGGGGGGGGGGGGGGGGGGGGGGGGGGGGGGGGGGGGFGFGGGGGGGGGGGGGGGGGGFGGDEGGGGFCGGFGFFGDGGGGGGGFGGGGDGGGGGFFFGGGGGGFGFGCDCFFFFFFFF6@GFGFEFEGFECACFFFBEFFBBF>:DD;@EFEEBBFBFFE+/=<BFF?A7AC8?E@EFE);<E0:53?39)..2:@<D7;?><E338(
@M70528:330:000000000-K6D4P:1:1102:13747:2644 2:N:0:TCTATTCAGT+TCTCAGTACA
TAAAACAGGGTCCCCTCCCCCTCTAGGGTCAAAAAAAGAGGTATTTAAGTTTCGGTCAGTTAAAAGTATTGTGATAGCTCCCGCTAACACTGGCAAAGATAAAAGAAGAAGAATGGCTGTTAAAATAACTGATCAGACAAATAGTCTAATTTTTTCTGCTGAAAGGTTTTTTGCTTTAAGATTAATAATTGTAGTAATAAAATTTAAGGCACCTAAAATTGAAGAAATCCCTGCAAGGTGTAAAGAAAAAATTGTTAAGTCTACTGAAGGTCCTGAAGGATAAAACGTTGATAAAGGTGGA
+
CCCCCGDCGGGGFDFGF@FGG7FGFGGGGGGGGGCGGGFGFFEFFCGAEFFGFCGF@FDEFECDFGAFGEGEFGGFEGGFFGGGGGGCGGGDFCFG<EGGGGGFGFFGEFFFFCEEFCD@FFG?,FCGEFDDFFCEGGD@DFGDAEGGGGFFGGGGCDGCEE8B=86E9@DEGGGGFGGGCGFFF8EFFEGEFF9DAFC;A;CCFFFFF5A>FFFGFGC@FF96B@CEC>>49>5@BC>>>>EFEF:3;>@D2188<CF?E6<A>37A8;@E=E3;<*.(77>3<E@8@;FC>5))<,(-(
@M70528:330:000000000-K6D4P:1:1102:17411:2644 2:N:0:TCTATTCAGT+TCTCAGTACA
TACAGGGTCCCCTCCCCCTCTAGGGTCAAAAAAAGAGGTATTTAAGTTTCGGTCAGTTAAAAGTATTGTGATAGCTCCCGCTAACACTGGCAAAGATAAAAGAAGAAGAATGGCTGTTAAAATAACTGATCAGACAAATAGTCTAATTTTTTCTGCTGAAAGGTTTTTTGCTTTAAGATTAATAATTGTAGTAATAAAATTTAAGGCACCTAAAATTGAAGAAATCCCTGCAAGGTGTAAAGAAAAAATTGTTAAGTCTACTGAAGGTCCTGAATGATAAAACGTTGATAAAGGTGGATAT
+
CCCCCFGGGGGGGGGGGGGGGGGGDGGG66;:@CFGGGGGGGGGGGGGGGGGGGGGGGGGFGGGGGGGGGGGGGGGGGGGGGGGGGGGGGGFF,EFGGGGGGGGGGGGGFGGGGGGGGGGGGGGGGGGGFGGGGGGGGGGGGGGGGGGGGFGGGGGGGCGGGGGGGGGDGGGGGFCF,EFGGGGEGF7EFFGGGFFFCFGFGFFFFAFF5CFFFCGFGGFDF:@F7@5FE2A?:>A<>FCEEFFFDD@FEE*>FEACAFF:CE8>)/5/=@)>=CECCE36;@1;@;;7?F@74@(8:26)
@M70528:330:000000000-K6D4P:1:1102:17468:2651 2:N:0:TCTATTCAGT+TCTCAGTACA
TAAAACAGGGTCCCCTCCCCCTCTAGGGTCAAAAAAAGAGGTATTTAAGTTTCGGTCAGTTAAAAGTATTGTGATAGCTCCCGCTAACACTGGCAAAGATAAAAGAAGAAGAATGGCTGTTAAAATAACTGATCAGACAAATAGTCTAATTTTTTCTGCTGAAAGGTTTTTTGCTTTAAGATTAATAATTGTAGTAATAAAATTTAAGGCACCTAAAATTGAAGAAATCCCTGCAAGGTGTAAAGAAAAAATTGTTAAGTCTACTGAAGGTCCTGAATGATAAAACGTTGATAAAGGTGGA
+
CCCCCGGGGGGGGGFFGGGDGGGGGGGGGGGGGGGGGGGGGGGGGGGGGGGFGGGGGGGGGGGGGGGGGGGGGFFGGGGGGGGGGGGGGGFGGGGGGGGGGGGFFGGGGGGGGGGFGFGGGAEFGGGFFGGFDGGGFGGGGGGGFGGGGCDFGGGCGGGGGGDF8DFGFGGGGGGGFGFGGGGGGGGGGGACCFGGFGFACCFFFFFFFFF>FGFFFFF@FFC59=@CFE=6;B@FEFGBBEFFEF=5F99BB+88*1=53:C8F35733=)743>0;CAEFF<CEBD@;>@D?EF?;?0(
@M70528:330:000000000-K6D4P:1:1102:19923:2661 2:N:0:TCTATTCAGT+TCTCAGTACA
TAAAACAGGGTCCCCTCCCCCTCTAGGGTCAAAAAAAGAGGTATTTAAGTTTCGGTCAGTTAAAAGTATTGTGATAGCTCCCGCTAACACTGGCAAAGATAAAAGAAGAAGAATGGCTGTTAAAATAACTGATCAGACAAATAGTCTAATTTTTTCTGCTGAAAGGTTTTTTGCTTTAAGATTAATAATTGTAGTAATAAAATTTAAGGCACCTAAAATTGAAGAAATCCCTGCAAGGTGTAAAGAAAAAATTGTTAAGTCTACTGAAGGTCCTGAATGATAAAACGTTGATAAAGGTGGA
+
CCCCCGGGGGGGGGGGGGGGGGGFGGGGGGGGGGGGGGGGGFGGGGGGGFGGGGGGGGGGGGFGGGGGGGGGGGGGGGGGGGGGGGGGGGGGGGGGGGGGGGFGGGGGGGGGGGGGGGGGGGGGAFFGEFFGGGGGGGGGGGCGFFFFGGFGDFEGGGGGGGCFGGG9FGGGCGGGFGFGGGGGGGGGGGGGGGGFFCFGFEFEFFFFFFFFFFA>>CGFCFFFFFF=F4>AAF=?=8>DBFFFFCB5ADFBEFEF?FFECFEFC<EE@(=;=EEFGGFFFFC9CEFD@<<+;<6<C@0:(
@M70528:330:000000000-K6D4P:1:1102:10802:2669 2:N:0:TCTATTCAGT+TCTCAGTACA
TAAAACAGGGTCCCCTCCCCCTCTAGGGTCAAAAAAAGAGGTATTTAAGTTTCGGTCAGTTAAAAGTATTGTGATAGCTCCCGCTAACACTGGCAAAGATAAAAGAAGAAGAATGGCTGTTAAAATAACTGATCAGACAAATAGTCTAATTTTTTCTGCTGAAAGGTTTTTTGCTTTAAGATTAATAATTGTAGTAATAAAATTTAAGGCACCTAAAATTGAAGAAATCCCTGCAAGGTGTAAAGAAAAAATTGTTAAGTCTACTGAAGGTCCTGAATGATAAAACGTTGATAAAGGTGGA
+
CCCCCGGGGGGGGGGGGGGGGGGGGGGGFGGGGGGGGGGGGGGGGGFGGGGGGGGGGGGGGGGGGGGGGGGGGGGFGDGGCGFGGGGFGGGGGGGGGGGGGGGGGGGGGGGGGGGGGGGEGGGCFFFGGGGGGGGGGGGGGGGGGGGGGGFGGEGGGFFFGGGGGGGGGGGGGGGG7=DGGGGGGFGGGGGGGGGGFGFGFGFFFFFFFFAFFGFGFGGEGFEFFFDEF@@FFFFFBF9DBBEFFEB=AF@BEFCBE>CE?=EFFF?A<EF<)7AED7CF?EFCF@9:@@D+:CE373(4(
@M70528:330:000000000-K6D4P:1:1102:17111:2683 2:N:0:TCTATTCAGT+TCTCAGTACA
TAAAACAGGGTCCCCTCCCCCTCTAGGGTCAAAAAAAGAGGTATTTAAGTTTCGGTCAGTTAAAAGTATTGTGATAGCTCCCGCTAACACTGGCAAAGATAAAAGAAGAAGAATGGCTGTTAAAATAACTGATCAGACAAATAGTCTAATTTTTTCTGCTGAAAGGTTTTTTGCTTTAAGATTAATAATTGTAGTAATAAAATTTAAGGCACCTAAAATTGAAGAAATCCCTGCAAGGTGTAAAGAAAAAATTGTTAAGTCTACTGAAGGTCCTGAATGATAAAACGTTGATAAAGGTGGA
+
CCCCCGFGGGGGGGGGGGGGGGGGGGGGGGGGGGGGGGGGGGGGGGGFFGGFFGGGGGGFFGGGGGGGGGGGGGGGGGGGGGGGCFGGGCFGGGFGFGGGGGGFGGGGGGGGFEGGGGGGGGGFFFGGGGGFFCGGGGGGGGGGGGGGGGFGFFCGGFADFCEFAFFGAFGGGFCFFGCE9FFFA=E9FGGGGGGG7E<FCACEFFFFFA?CCDFFF<E)298:F=)>B:36;)<F;DD:>@?A?E55A99BFFFA4FA5);?6E)/7;;=34>ECC753<579C),:17C7:<3);70,(
@M70528:330:000000000-K6D4P:1:1102:23260:2694 2:N:0:TCTATTCAGT+TCTCAGTACA
TAAAACAGGGTCCCCTCCCCCTCTAGGGTCAAAAAAAGAGGTATTTAAGTTTCGGTCAGTTAAAAGTATTGTGATAGCTCCCGCTAACACTGGCAAAGATAAAAGAAGAAGAATGGCTGTTAAAATAACTGATCAGACAAATAGTCTAATTTTTTCTGCTGAAAGGTTTTTTGCTTTAAGATTAATAATTGTAGTAATAAAATTTAAGGCACCTAAAATTGAAGAAATCCCTGCAAGGTGTAAAGAAAAAATTGTTAAGTCTACTGAAGGTCCTGAATGATAAAACGTTGATAAAGGTGGA
+
CCCCCGGGGGGGGFGGGGGGGGGGGGGGGGGGGGGGGGGGGGGGGGGGGGGGGGGFGGGGGGGGGGGGGGGGGGGGGGGGGGGGGGGGGGGGGGGGFGGGGGGGGGGGGGGFFGGGGGGGGGGGGGGGGGGGGGGGGGGGGGGGGGGGGGFGGGDFGGGGGGGFGGGGGGGGGGGGFGGGGGGGFGGGGFGFGGGGFGFGFGFFFFFFF?AF?FFGFFGEGF=@F@@CF:@>F2>ABFGGEFFFFFFBFFBFEA?F8=BC?CECF39<@6@E<3@9;@CEECCCE89=@?53;?EFGFF?0
@M70528:330:000000000-K6D4P:1:1102:23877:2698 2:N:0:TCTATTCAGT+TCTCAGTACA
TAAAACAGGGTCCCCTCCCCCTCTAGGGTCAAAAAAAGAGGTATTTAAGTTTCGGTCAGTTAAAAGTATTGTGATAGCTCCCGCTAACACTGGCAAAGATAAAAGAAGAAGAATGGCTGTTAAAATAACTGATCAGACAAATAGTCTAATTTTTTCTGCTGAAAGGTTTTTTGCTTTAAGATTAATAATTGTAGTAATAAAATTTAAGGCACCTAAAATTGAAGAAATCCCTGCAAGGTGTAAAGAAAAAATTGTTAAGTCTACTGAAGGTCCTGAAGGATAAAACGTTGATAAAGGTGGG
+
CCCCCGGGGGGEGFGGGGGGGGGFGGGGGGGGGGGGGGGGGFGGGGGGGGGGGGGGGGGGGGGGGGGGGGGGGGGGGGGGFGGGDGGGGGGGGGGGGGGGGGGGGGGGGGGGGGGGGGGEFGGFGGGGGGGFFGGGGGGGGGGGGGGGGGFGGGGGGGGGGGGFGGFGGGGGGGGGCGFGGGGGGGGGGGGGGGGGFGFGFGACFFFFF?FFFGFGFFGFGF86=C@EF24>F9B/1=>?BEFAEED=F2@F@A>C8=8<<:5:C<C@E@;3<EEFF*434)7>9)6@@;37:71993>:(
@M70528:330:000000000-K6D4P:1:1102:16111:2720 2:N:0:TCTATTCAGT+TCTCAGTACA
TAAAACAGGGTCCCCTCCCCCTCTAGGGTCAAAAAAAGAGGTATTTAAGTTTCGGTCAGTTAAAAGTATTGTGATAGCTCCCGCTAACACTGGCAAAGATAAAAGAAGAAGAATGGCTGTTAAAATAACTGATCAGACAAATAGTCTAATTTTTTCTGCTGAAAGGTTTTTTGCTTTAAGATTAATAATTGTAGTAATAAAATTTAAGGCACCTAAAATTGAAGAAATCCCTGCAAGGTGTAAAGAAAAAATTGTTAAGTCTACTGAAGGTCCTGAATGATAAAACGTTGATAAAGGTGGA
+
CCCCCGGGGGG?GFFGGGGGGGGGFFGFGGDGDGGG>7@EFFFFFGGGGGGGCEGGGGGGGG9FFGGGGGGGGCEEFEAEFGEGCEECGFFFF,4EFGGGGBEFGGGGFF<=FGGGGGGGEGGGGGGGGGGGGCCGFGGGGGGGFGGGGGFGGFGGDFA==FF9FCDEDCGGGFGDDCDG8DF9EGG?C>DFFGGG?D?CCDF8AFCFA*;@5*9FFAACFF=8@):AF2>49::A*:>?96C=4>=(;2@DEFC651=C)@EFE<54@1;37733*7<3?E37)<233=5:;<4C?7:B(
@M70528:330:000000000-K6D4P:1:1102:16166:2725 2:N:0:TCTATTCAGT+TCTCAGTACA
TAAAACAGGGTCCCCTCCCCCTCTAGGGTCAAAAAAAGAGGTATTTAAGTTTCGGTCAGTTAAAAGTATTGTGATAGCTCCCGCTAACACTGGCAAAGATAAAAGAAGAAGAATGGCTGTTAAAATAACTGATCAGACAAATAGTCTAATTTTTTCTGCTGAAAGGTTTTTTGCTTTAAGATTAATAATTGTAGTAATAAAATTTAAGGCACCTAAAATTGAAGAAATCCCTGCAAGGTGTAAAGAAAAAATTGTTAAGTCTACTGAAGGTCCTGAATGATAAAACGTTGATAAAGGTCGA
+
CCCCCGEGGGGFGGGGGG7FGGGGGGGGGGGGGGGGE>FFGGGGGGGGGGGGGGGEGGFFGGGGGGGGGGGGGGGGGGGGGGGGGGGGGGGGGFFGGGGGGGGGGGGGGFGGBEFCCFDFGGGGGFGGGGGGGGGGGGGGGGGGGGGGGGFGGGDG,EE=FFFADCFFGGGGGGGGFFGFCGAFEGFGGFGGGGGG7DF2:FCEFFFFFAFFFGFDFGG@EF5AA@DECB@AFFBFBGGG>=A@<C25A(83BF<8<B8@CAEFF@.7<16@)7@<4CC<E<))932(/322;3>EF@29(
@M70528:330:000000000-K6D4P:1:1102:10888:2740 2:N:0:TCTATTCAGT+TCTCAGTACA
TAAAACAGGGTCCCCTCCCCCTCTAGGGTCAAAAAAAGAGGTATTTAAGTTTCGGTCAGTTAAAAGTATTGTGATAGCTCCCGCTAACACTGGCAAAGATAAAAGAAGAAGAATGGCTGTTAAAATAACTGATCAGACAAATAGTCTAATTTTTTCTGCTGAAAGGTTTTTTGCTTTAAGATTAATAATTGTAGTAATAAAATTTAAGGCACCTAAAATTGAAGAAATCCCTGCAAGGTGTAAAGAAAAAATTGTTAAGTCTACTGAAGGTCCTGAATGATAAAACGTTGATAAAGGTGGA
+
CCCCCGGGGGGGGGGGGGGGGGGGGGGGGGGGGGGGGGGGGGGGGGGGGGGGGGGGGGGGGGGGGGGGGGGGGGGGGGGGGGGGGGGGGGGGGGGGGGGGGGGGGGGGGGGGGGGGGGGGGGGGGGGGGGGGGGGGGGGGGGGGGGGGGGFGGDGGGGGGGGGGGGEFGGGGGGFGFGGGGGGGGGGGGGGFGGGGFGFGFGFFFFFFFFFFFGFGFFCEGFEEFFDFFE:FFFFFBD>@BEFF?EB5;BFDFFFF?==@<+?=>@?<E;EE<FFFCFCEFEF;>EBF@D>@D?;4C7><0
@M70528:330:000000000-K6D4P:1:1102:22085:2765 2:N:0:TCTATTCAGT+TCTCAGTACA
TAAAACAGGGTCCCCTCCCCCTCTAGGGTCAAAAAAAGAGGTATTTAAGTTTCGGTCAGTTAAAAGTATTGTGATAGCTCCCGCTAACACTGGCAAAGATAAAAGAAGAAGAATGGCTGTTAAAATAACTGATCAGACAAATAGTCTAATTTTTTCTGCTGAAAGGTTTTTTGCTTTAAGATTAATAATTGTAGTAATAAAATTTAAGGCACCTAAAATTGAAGAAATCCCTGCAAGGTGTAAAGAAAAAATTGTTAAGTCTACTGAAGGTCCTGAATGATAAAACGTTGATAAAGGTGGA
+
CCCCCGGGGGGGGGGGGGFGGGGGGGGGGGGGGGGGGGGGGGGGGGGGGGGGGGGGGGGGGGGGGGGGGGGGGGGGGGGGGGGGGGGGGGGGGGGGGGGGGGGGGGGGGGGGGGGGGGGFFFGGEFGGGGGGGGGGGFGG?EGGGGGFFGDFGGGGGGGGGGGFFGGGGGGGGGFGFGGGGGGGGGGFGGGGGGGGFEFGEGFEAFFFF5;FFFFGFGGFGF==AC@EFF=>F27*6=DF=@AFFEBFF79@:CEFFFAEEFC6A@CE8@=47>4;>:?3)9?4CF@@DF33;)7)C<(4(
@M70528:330:000000000-K6D4P:1:1102:10186:2766 2:N:0:TCTATTCAGT+TCTCAGTACA
TAAAACAGGGTCCCCTCCCCCTCTAGGGTCAAAAAAAGAGGTATTTAAGTTTCGGTCAGTTAAAAGTATTGTGATAGCTCCCGCTAACACTGGCAAAGATAAAAGAAGAAGAATGGCTGTTAAAATAACTGATCAGACAAATAGTCTAATTTTTTCTGCTGAAAGGTTTTTTGCTTTAAGATTAATAATTGTAGTAATAAAATTTAAGGCACCTAAAATTGAAGAAATCCCTGCAAGGTGTAAAGAAAAAATTGTTAAGTCTACTGAAGGTCCTGAATGATAAAACGTTGATAAAGGTGGG
+
CCCCCGGGGGGGGGGGGGGGGGGGGGGGDGGGGGGGGGGGFGGGGGGGGGGGGGGGGGGFGGGGGGGGGGGGGGGGGGGGGGGGCCGGGGGGGGGGGGGGGGGGGGGFGGGGGGGGGGGGGGGEFFGGGGGGGGGGFGGG6FGGGGGGGGFGGCEGFGGGGGGGGGGGGGGEGGGGFGGGGGGGCFGGGGGGGGGFFFFGFGFEFFFFFFFFFGFGFD:@CFEBFBDE6:7AFB2A=G9D@BFFCC=38(:=;C?FEFFE<@5@C@FEEE@A3736<DCFFCCC93:(5;C@@EFFFEF:(
@M70528:330:000000000-K6D4P:1:1102:14278:2777 2:N:0:TCTATTCAGT+TCTCAGTACA
TAAAACAGGGTCCCCTCCCCCTCTAGGGTCAAAAAAAGAGGTATTTAAGTTTCGGTCAGTTAAAAGTATTGTGATAGCTCCCGCTAACACTGGCAAAGATAAAAGAAGAAGAATGGCTGTTAAAATAACTGATCAGACAAATAGTCTAATTTTTTCTGCTGAAAGGTTTTTTGCTTTAAGATTAATAATTGTAGTAATAAAATTTAAGGCACCTAAAATTGAAGAAATCCCTGCAAGGTGTAAAGAAAAAATTGTTAAGTCTACTGAAGGTCCTGAATGATAACACGTTGATAAAGGTGGA
+
CCCCCGGGGGGGGGGGGGGGGGGGGGGGGGGGGGGGGGGGGGGGGGGGGGGGGGGGGGGGGGGGGGGGGGGGGGGGGGGGGGGGGGGGGGGGGGGGGGGGGGGGGGGGGGGGGGGGGGGGGGGGGGGGGGGGGGGGGGGGGGGGGGGGGGFGGGGGFFGFGGGGGCGGGGGGGGGGFGGGGGGGGGGGGFGGGGGGFFFFFCFFFFFFFFFFFGFDFCGFGF7AFEDEFEFAFBFFBDDFEBF6*9276@@FEFFF?=+9<FFFG<?EF8@E<<7;2;?@ECC)4806;;8779;EC?B:(
@M70528:330:000000000-K6D4P:1:1102:20219:2798 2:N:0:TCTATTCAGT+TCTCAGTACA
TAAAACAGGGTCCCCTCCCCCTCTAGGGTCAAAAAAAGAGGTATTTAAGTTTCGGTCAGTTAAAAGTATTGTGATAGCTCCCGCTAACACTGGCAAAGATAAAAGAAGAAGAATGGCTGTTAAAATAACTGATCAGACAAATAGTCTAATTTTTTCTGCTGAAAGGTTTTTTGCTTTAAGATTAATAATTGTAGTAATAAAATTTAAGGCACCTAAAATTGAAGAAATCCCTGCAAGGTGTAAAGAAAAAATTGTTAAGTCTACTGAAGGTCCTGAATGATAAAACGTTGATAAAGGTGGA
+
CCCCCGGGGGGGGGGGGGGGGGGGGGGGGGGGGGGGGGGGGGGGGGGGGGGGGGGGGGGGGGGGGGGGGGGGGGGGGGGGGGGGGGGGGGGGFFGGGGGGGGGGGGGGGGGGGGGGGGGGGGGGGGGGGGGGGGGGGGGGGGGGGGGGGGFGGGGGGGGGGGGGGGGGGGGGGGGGFGGGGGGGGGGGGGGGGGGGFFFGFFFFFFFFAFFFFGFGFGGFGFEFF@@@F4>4A>DF=EFCEFE+>C=@FD9B6AEFCFFE?A?@CE6<@(6;7>EFDC<<CCECEE0=@F5+;<C97@?F(
@M70528:330:000000000-K6D4P:1:1102:7200:2800 2:N:0:TCTATTCAGT+TCTCAGTACA
TAAAACAGGGTCCCCTCCCCCTCTAGGGTCAAAAAAAGAGGTATTTAAGTTTCGGTCAGTTAAAAGTATTGTGATAGCTCCCGCTAACACTGGCAAAGATAAAAGAAGAAGAATGGCTGTTAAAATAACTGATCAGACAAATAGTCTAATTTTTTCTGCTGAAAGGTTTTTTGCTTTAAGATTAATAATTGTAGTAATAAAATTTAAGGCACCTAAAATTGAAGAAATCCCTGCAAGGTGTAAAGAAAAAATTGTTAAGTCTACTGAAGGTCCTGAATGATAAAACGTTGATAAAGGTGGA
+
CCCCCGGGGGGGGGGGGGGGGGGGGGGGGGGGGGGGGGGGGGGGGGGGGGGGGGGGGGGGGGGGGGGGGGGGGGGGGGGGGGGGGGGGGGGGGGGGGGGGGGGGGGGGGGGGGGGGGGGGGGGGGGGGGGGGGGGGGGGGGGGGGGGGFGFFGGGGGGGGGGGGGGGGGGFEGGGGFGGGGGGGGGGGGGGGGGGGFGFGFGFFFFFFFAFFFFFGFGGFGF=6BEDEF2@AF=BF@GFGBF?AFFFFF9>DBAEF7@CEEFC6FEEFFFFF4EEFGGEECC?<7E;@@FF7;?67CE>B(
@M70528:330:000000000-K6D4P:1:1102:21530:2805 2:N:0:TCTATTCAGT+TCTCAGTACA
TAAAACAGGGTCCCCTCCCCCTCTAGGGTCAAAAAAAGAGGTATTTAAGTTTCGGTCAGTTAAAAGTATTGTGATAGCTCCCGCTAACACTGGCAAAGATAAAAGAAGAAGAATGGCTGTTAAAATAACTGATCAGACAAATAGTCTAATTTTTTCTGCTGAAAGGTTTTTTGCTTTAAGATTAATAATTGTAGTAATAAAATTTAAGGCACCTAAAATTGAAGAAATCCCTGCAAGGTGTAAAGAAAAAATTGTTAAGTCTACTGAAGGTCCTGAATGATAAAACGTTGATAAAGGTGGA
+
CCCCCGGGGGGGGGGGGGGGGGGGGGGGGGGGGGGGGGGGGGGGGGGGGGGGGGGGGGGGGGGGGGGGGGGGGGGGGGGGGGGGGGGGGGGGGGGGGGGGGGGGGGGGGGGGGGGGGGGGGGGGGGGGGGGGGGGGGGGFGGFGGGGGGGFGGGGGGGGGGGGGGGGGGGGGGGFGFGGGCGGGEGGGGGGGGGGGAEFGFFFEFFF?FFFFFGFFFGGFCF*9BEBEF;BFFB@@=FFGEEFBEEFFFFBFEFFFEFFFF=C=93?EEFF@7EAEGFEEEEFFFEB;307@FEE<G@:?(
@M70528:330:000000000-K6D4P:1:1102:18845:2813 2:N:0:TCTATTCAGT+TCTCAGTACA
TAAAACAGGGTCCCCTCCCCCTCTAGGGTCAAAAAAAGAGGTATTTAAGTTTCGGTCAGTTAAAAGTATTGTGATAGCTCCCGCTAACACTGGCAAAGATAAAAGAAGAAGAATGGCTGTTAAAATAACTGATCAGACAAATAGTCTAATTTTTTCTGCTGAAAGGTTTTTTGCTTTAAGATTAATAATTGTAGTAATAAAATTTAAGGCACCTAAAATTGAAGAAATCCCTGCAAGGTGTAAAGAAAAAATTGTTAAGTCTACTGAAGGTCCTGAATGATAAAACGTTGATAAAGGTGGG
+
CCCCCGGGGGGGGGGGGFGGGGGGGGGGGGGGGGGGGGGGGGGGGGGGGGGGGGGGEGGGGGGGGGGGGGGGGGGGGFFGGGGGGGGFGFEEFFGGGGGGGGGGGGGGGGGGGGGGGGDGGGGGFGGGGGGFGFGGFF8EDGGGGGGGGGFEGGGGGGGGGGFGGGGGGGGGGCFGFEGGFGFFFGFGFGGGGFGGAGFA:@C@FFFFFFFAFGFG5EGEGF@;FCCFF@EF4BBFEGF?>EEA9;=@FBBFE+1=78B?E69A;@6)334;7>EE61533<<;4@@1=(2+1)7>>=><(
@M70528:330:000000000-K6D4P:1:1102:21531:2824 2:N:0:TCTATTCAGT+TCTCAGTACA
TAAAACAGGGTCCCCTCCCCCTCTAGGGTCAAAAAAAGAGGTATTTAAGTTTCGGTCAGTTAAAAGTATTGTGATAGCTCCCGCTAACACTGGCAAAGATAAAAGAAGAAGAATGGCTGTTAAAATAACTGATCAGACAAATAGTCTAATTTTTTCTGCTGAAAGGTTTTTTGCTTTAAGATTAATAATTGTAGTAATAAAATTTAAGGCACCTAAAATTGAAGAAATCCCTGCAAGGTGTAAAGAAAAAATTGTTAAGTCTACTGAAGGTCCTGAATGATAAAACGTTGATAAAGGTGGA
+
CCCCCGGGGGGGGGGGGGGGGGGGGGGGGGGGGGGGGGGGGGGGGGGGGFGGGGGGGGGGGGGGGGGGGGGGGGGGGGGGGGGGGGGGGGGGGGGGGGGGGGGGGGGGGGGGGGGGGGGGGGGGGGGGGGGGGGGGGGGGGGGGGGGGGGFGGGGGGGGGGGGGFGGGGGGGGGGGFGGGGGGGGGGGGGGFGGGGFFFGEGFFFFFFFFFFFFFCFGGFGFFFFEFFFEFFFFD8>:EFEFFFFFBFFFFFFFFF?ACEEF3;CE?<@E;EFFFFFCEFEE5;)4;DF;9;7943>=?F(
@M70528:330:000000000-K6D4P:1:1102:10296:2859 2:N:0:TCTATTCAGT+TCTCAGTACA
TAAAACAGGGTCCCCTCCCCCTCTAGGGTCAAAAAAAGAGGTATTTAAGTTTCGGTCAGTTAAAAGTATTGTGATAGCTCCCGCTAACACTGGCAAAGATAAAAGAAGAAGAATGGCTGTTAAAATAACTGATCAGACAAATAGTCTAATTTTTTCTGCTGAAAGGTTTTTTGCTTTAAGATTAATAATTGTAGTAATAAAATTTAAGGCACCTAAAATTGAAGAAATCCCTGCAAGGTGTAAAGAAAAAATTGTTAAGTCTACTGAAGGTCCTGAATGATAAAACGTTGATAAAGGTGGA
+
9BCCCGGGGDAEGFFCGFGDEGGGGGGFECFFFGFGDGCFFGFFGFFCFFFFGGCBFGGFC<F9FEFEFGGFFCFFFAFBGFGGGGGGGGFGCGFFGFGCAFGA<FFFFGGGGGFDGGGCFGGFGGGGGGFGGGGGGGGGDCGEEGGG8F9DFEGGGGGDGD8?,=DGGGGGGGGGFGGGGGGGGFGGGFGGGFFGFFA,>FCCFFFF?FFAF>9;A,EEGFE@@EDE>>.9?2:*:8>:7*9B645>A:5:>AECCBFC3ACAGE3=@(;@@A@36@CA?CE9<E:@80>7:7)79/20(
@M70528:330:000000000-K6D4P:1:1102:16960:2867 2:N:0:TCTATTCAGT+TCTCAGTACA
TAAAACAGGGTCCCCTCCCCCTCTAGGGTCAAAAAAAGAGGTATTTAAGTTTCGGTCAGTTAAAAGTATTGTGATAGCTCCCGCTAACACTGGCAAAGATAAAAGAAGAAGAATGGCTGTTAAAATAACTGATCAGACAAATAGTCTAATTTTTTCTGCTGAAAGGTTTTTTGCTTTAAGATTAATAATTGTAGTAATAAAATTTAAGGCACCTAAAATTGAAGAAATCCCTGCAAGGTGTAAAGAAAAAATTGTTAAGTCTACTGAAGGTCCTGAATGATAAAACGTTGATAAAGGTGGA
+
CCCCCGGGGGGGGGGGGGGGGGGGGGGGGGGGGGGGGGGGGGGGGGGGGGGGGGGGGGGGGGGGGGGGGGGGGGGGGGGGGGGGGGGGGGGGGGGGGGGGGGGGGGGGGGGGGGGGGGGGGGGGGGGGGGGGGGGGGGGGGGGGGGGGGFFGGGCFGGGGGGGGGGGGGGGGGGGGFGGGGGGGGGGFGGGGGGGFFGAEEGFFFFFFFFFFFGFGFGGFGF8CCEFFFF3AFFDFBGGFEFFFFF==FFFFFFFA48B??@CFF<CEE@EF8E3;;;<ECE347@B@@D>C@?CFGE:6(
@M70528:330:000000000-K6D4P:1:1102:11846:2867 2:N:0:TCTATTCAGT+TCTCAGTACA
TAAAACAGGGTCCCCTCCCCCTCTAGGGTCAAAAAAAGAGGTATTTAAGTTTCGGTCAGTTAAAAGTATTGTGATAGCTCCCGCTAACACTGGCAAAGATAAAAGAAGAAGAATGGCTGTTAAAATAACTGATCAGACAAATAGTCTAATTTTTTCTGCTGAAAGGTTTTTTGCTTTAAGATTAATAATTGTAGTAATAAAATTTAAGGCACCTAAAATTGAAGAAATCCCTGCAAGGTTTAAAGAAAAAATTGTTAAGTCTACTGAAGGTCCTGAATGAGAAAACGTTGAAAAAGGTGGA
+
CCCCCGGGGGGGGGGGGGGGGGGGGGGGGGGGGGGGGGGGGGGGGGGGGGGGGGGGGGGGGGGGGGGGFGGGGGFGFGGGGGGGGGDGGGGGGGGDFGGGGGGFFGGGFGGFGGFFGGGGGGAFDGGGGGGGGGGGGGGGGGGGGGGGGGDGGGGGGGGGCFGFGGGGGGGGEGGGFFGFFGGGFGGGGGCGGCGFFGCEE,CEFFF85:FFFGFFF7CC,B8=>58EFEEF4@DA31D,>)786C55AB@DFF*+9:+/)3.3+7<<3367=E)9<+/.))/58@B8135+27=:=430(
@M70528:330:000000000-K6D4P:1:1102:18111:2878 2:N:0:TCTATTCAGT+TCTCAGTACA
TAAAACAGGGTCCCCTCCCCCTCTAGGGTCAAAAAAAGAGGTATTTAAGTTTCGGTCAGTTAAAAGTATTGTGATAGCTCCCGCTAACACTGGCAAAGATAAAAGAAGAAGAATGGCTGTTAAAATAACTGATCAGACAAATAGTCTAATTTTTTCTGCTGAAAGGTTTTTTGCTTTAAGATTAATAATTGTAGTAATAAAATTTAAGGCACCTAAAATTGAAGAAATCCCTGCAAGGTGTAAAGAAAAAATTGTTAAGTCTACTGAAGGTCCTGAATGATAAAACGTTGATAAAGGTGGA
+
CCCCCGGGGGGGGGGGGGGGGGGGGGGGGGGGGGGGGGGGGGGGGGGGGGGGGGGGGGGGGGGGGGGGGGGGGGGGGGGGGGGGGGGGGGGGGGGGGGGGGGGGGGGGGGGGGGGGGGGGGFGFGGGGGGGGGGGGGGGGGGGGGGGGGGFGGGGGGGGGGGGGGGGGGGGGGGGGFGGGGGGGGGGGGGGGGFGGFGFGFGFFFFFFFFFFFGFGFGGFGFCBFEDFFBBAFFFFE8DBEFFCEFFDF5@FFFFFEFCE?FEFG<<EE;@<@EFFFF3=EF<<EF>;D?<:;<C4EE76(
@M70528:330:000000000-K6D4P:1:1102:13191:2882 2:N:0:TCTATTCAGT+TCTCAGTACA
TAAAACAGGGTCCCCTCCCCCTCTAGGGTCAAAAAAAGAGGTATTTAAGTTTCGGTCAGTTAAAAGTATTGTGATAGCTCCCGCTAACACTGGCAAAGATAAAAGAAGAAGAATGGCTGTTAAAATAACTGATCAGACAAATAGTCTAATTTTTTCTGCTGAAAGGTTTTTTGCTTTAAGATTAATAATTGTAGTAATAAAATTTAAGGCACCTAAAATTGAAGAAATCCCTGCAAGGTGTAAAGAAAAAATTGTTAAGTCTACTGAAGGTCCTGAATGTTAAAACGTTGATAAAGGTTGA
+
CCCCCGGGGGGGGGGGGGGGGGGGGGGGGGGGGGGGGGGGGGGGGGGGGGGGGGGGGGGGGGGGGGGGGGGGGGGGGGGFGGGGGGGGGGGGGGGGGGGGGGGGGGGGGGGGGGGGGGGGGGGGGGGGGGGGGGGGGGGGGGGGGGGGGGFGGGGGGGGFGFGFGGGGGGGEGGGGFGGGGGGGGGGGGGGGGGGGFGFGEFFFFFFFFCFFFGFGFGFEGFC=FCDEA=>FFFFFE>DDE=CFFE>7ADBFBFFFEFFCCFEF7=CA)6=E=;@FGGFFFFFFCE@;DFGCFFECFE)4(
@M70528:330:000000000-K6D4P:1:1102:21386:2894 2:N:0:TCTATTCAGT+TCTCAGTACA
TAAAACAGGGTCCCCTCCCCCTCTAGGGTCAAAAAAAGAGGTATTTAAGTTTCGGTCAGTTAAAAGTATTGTGATAGCTCCCGCTAACACTGGCAAAGATAAAAGAAGAAGAATGGCTGTTAAAATAACTGATCAGACAAATAGTCTAATTTTTTCTGCTGAAAGGTTTTTTGCTTTAAGATTAATAATTGTAGTAATAAAATTTAAGGCACCTAAAATTGAAGAAATCCCTGCAAGGTGTAAAGAAAAAATTGTTAAGTCTACTGAAGTTCCTGAATGATAAAACGTTGATAAAGGTGGA
+
CCCCCGGGGGGGGGGGGGGGGGGGGGGGGGGGGGGGGGGGGGGGGGGGGGGGGGGGGGGGGGGGGGGGGGGGGGGGGGGGGGGGGGGGGGGGGGGGGGGGGGGGGGGGGGGGGGGGGGGGGGGGGGGGGGGGGGGGFGGGFGGGGGGGGGFGGGGGGGGGGGGFFGGGGGGGGGGGFGGGGGGGGGGGGGGGGGGGFGFFCGFEFFFFFFFF>7AGFEGFGF5CFE5AFFE4A=DF>CD>:=E6ACBBFB@DECFF51+1?7CA?=9/;7?C)?>C9;?<E<C7C8>@D(/3@<9EF<@1(
@M70528:330:000000000-K6D4P:1:1102:13579:2897 2:N:0:TCTATTCAGT+TCTCAGTACA
TAAAACAGGGTCCCCTCCCCCTCTAGGGTCAAAAAAAGAGGTATTTAAGTTTCGGTCAGTTAAAAGTATTGTGATAGCTCCCGCTAACACTGGCAAAGATAAAAGAAGAAGAATGGCTGTTAAAATAACTGATCAGACAAATAGTCTAATTTTTTCTGCTGAAAGGTTTTTTGCTTTAAGATTAATAATTGTAGTAATAAAATTTAAGGCACCTAAAATTGAAGAAATCCCTGCAAGGTGTAAAGAAAAAATTGTTAAGTCTACTGAAGGTCCTGAATGATAAAACGTTGATAAAGGTGGA
+
CCCCCGGGGGGGGGGGGGGGGGGGGGGGGGGGGGGGGGGGGGGGGGGGGGGGGGGGGGGGGGGGGGGGGGGGGGGGGGGGGGGGGGGGGGGGGGGGGGGGGGGGGGGGGGGGGGGGFFDGGGGGGGGGGGGGGGGGGGGGGGGGGGGGGFFGGGGGGGGGGGGGGGGGGGGGGGGGFGGGGGGGGGGGGGGGGGGGFGFGFGFFFFFBAFFFFGFGFGGFGFFFFFFFFBBFFFFBBCGFFEEFFFFDF25=@FCF4BCECFCF?@EFFFFFFFFFFGFEFFF<>EF@FFGFGFFEFE?B(
@M70528:330:000000000-K6D4P:1:1102:14534:2910 2:N:0:TCTATTCAGT+TCTCAGTACA
TAAAACAGGGTCCCCTCCCCCTCTAGGGTCAAAAAAAGAGGTATTTAAGTTTCGGTCAGTTAAAAGTATTGTGATAGCTCCCGCTAACACTGGCAAAGATAAAAGAAGAAGAATGGCTGTTAAAATAACTGATCAGACAAATAGTCTAATTTTTTCTGCTGAAAGGTTTTTTGCTTTAAGATTAATAATTGTAGTAATAAAATTTAAGGCACCTAAAATTGAAGAAATCCCTGCAAGGTGTAAAGAAAAAATTGTTAAGTCTACTGAAGGTCCTGAATGATAAAACGTTGATAAAGGTGGA
+
CCCCCGGGGGGGGGGGGGGGGGGGGGGGGGGGGGGGGGGGGGGGGGGGGGGGGGGGGGGGGGGGGGGGGGGGGGGGGGGGGGGGGGGGGGGGGGGGGGGGGGGGGGGGGGGGGGGGGGGGGGGGGGGGGGGGGGGGGGGGGGGGGGGGGGFGGGGGGGGGGGGGGGGGGGGGGGGGFGGFGGGGGGGGGGGGGGGGCFFFEGFFFFFFFFFFFGFGFGGFFFFFF@@AC=EAFFFBBGFF;EFF?CFFAFFFFFEF?F647CE6@<?A@EE9@;4<9@?AFEFEF@:;DFC:;?C<74(((
@M70528:330:000000000-K6D4P:1:1102:24260:2931 2:N:0:TCTATTCAGT+TCTCAGTACA
TAAAACAGGGTCCCCTCCCCCTCTAGGGTCAAAAAAAGAGGTATTTAAGTTTCGGTCAGTTAAAAGTATTGTGATAGCTCCCGCTAACACTGGCAAAGATAAAAGAAGAAGAATGGCTGTTAAAATAACTGATCAGACAAATAGTCTAATTTTTTCTGCTGAAAGGTTTTTTGCTTTAAGATTAATAATTGTAGTAATAAAATTTAAGGCACCTAAAATTGAAGAAATCCCTGCAAGGTGTAAAGAAAAAATTGTTAAGTCTACTGAAGGTCCTGAATGATAAAACGTTGATAAAGGTGGA
+
CCCCCGGGGGGGGGGGGGGGGGGGGGGGGGGGGGGGGGGGGGGGGGGGGGGGGGGGGGGGGGGGGGGGGGGGGGGGGCGGGGGGGGGGGGGGGGGGGGGGGGGGGGGGGGGGGGGGGGGGGGGGGGGGGGGGGFGGGGGGGGGGGGGGGGFGGGGGGGGGGGGGGGGGGGGGDDGGFGGGGGFFGGGGGGGGGGGGFCCFCEFFFFFFFAAF5CFGA@FEGFFFFE@EF24>AD=49*>>76EFEFBF6>=B26>AC:+9)3<6C3?@FE@A@E<9C7)3??C<4<036=<+;?>E+)(((
@M70528:330:000000000-K6D4P:1:1102:15930:2940 2:N:0:TCTATTCAGT+TCTCAGTACA
TAAAACAGGGTCCCCTCCCCCTCTAGGGTCAAAAAAAGAGGTATTTAAGTTTCGGTCAGTTAAAAGTATTGTGATAGCTCCCGCTAACACTGGCAAAGATAAAAGAAGAAGAATGGCTGTTAAAATAACTGATCAGACAAATAGTCTAATTTTTTCTGCTGAAAGGTTTTTTGCTTTAAGATTAATAATTGTAGTAATAAAATTTAAGGCACCTAAAATTGAAGAAATCCCTGCAAGGTGTAAAGAAAAAATTGTTAAGTCTACTGAAGGTCCTGAATGATAAAACGTTGATAAAGGTGGA
+
CCCCCGGGGGGGGGGGGGGGGGGGGGGGGGFGGGGGGGGGGGGGGGGGGGGGFGGGGGGGGGGGCGGGGGGGGGGGGGGGGGGGGGGGGGGGFCFGGGGGGGGGGGGGGGGGGGGGGGGGGGGGGGGGGGGGGGGGGGGGGGGGGGGGGGFGGGGGGGGGGGFGGDGGGGGGGGGGFGGGGGGFGGGGGFGGFGGGFGFGFGFEFFFFAAFFFGFGFGGFGFCFF5@EF:E4?B>F=DFGEEFFEF@56(::BFCF<=@@?F?FFF?3;(63;@E9FFE<ECE).=0=6,22C6CE77(-(
@M70528:330:000000000-K6D4P:1:1102:10204:2949 2:N:0:TCTATTCAGT+TCTCAGTACA
TAAAACAGGGTCCCCTCCCCCTCTAGGGTCAAAAAAAGAGGTATTTAAGTTTCGGTCAGTTAAAAGTATTGTGATAGCTCCCGCTAACACTGGCAAAGATAAAAGAAGAAGAATGGCTGTTAAAATAACTGATCAGACAAATAGTCTAATTTTTTCTGCTGAAAGGTTTTTTGCTTTAAGATTAATAATTGTAGTAATAAAATTTAAGGCACCTAAAATTGAAGAAATCCCTGCAAGGTGTAAAGAAAAAATTGTTAAGTCTACTGAAGGTCCTGAATGATAAAACGTTGATAAAGGTGGA
+
CCCCCGGGGGGGGGGGGGGGGGGGGGGGFGGGGGGGGGGGGGGGGGGGGGGGGGGGGGGGGGGGGDFGGGGGGGGGGGGGFGGGGGGGGGGGGGGGGGGGGGGGGGGGGGGGGGGGGGGFGGGGGGGGGFGGGGGGGGGGCFFGFGGGGGFGGGGGGGGGGGGGGGGGGGGGGGGGFGGGFGGGGGGGGGGGGCGGFGFGFEFBFFFFFFFFFFA;FFGEGFFFFFFFFB)@FFFFFGEFEEE>7::38@2>7FFFEAAEEA?FC3<7@@;>773>CDEFFFFC<<9=;?7;C)6>7@>0(
@M70528:330:000000000-K6D4P:1:1102:9565:2956 2:N:0:TCTATTCAGT+TCTCAGTACA
TAAAACAGGGTCCCCTCCCCCTCTAGGGTCAAAAAAAGAGGTATTTAAGTTTCGGTCAGTTAAAAGTATTGTGATAGCTCCCGCTAACACTGGCAAAGATAAAAGAAGAAGAATGGCTGTTAAAATAACTGATCAGACAAATAGTCTAATTTTTTCTGCTGAAAGGTTTTTTGCTTTAAGATTAATAATTGTAGTAATAAAATTTAAGGCTCCTAAAATTGAAGAAATCACTGCAAGGTGTAAAGAAAAAATTGTTAAGTCTACTGAAGGTCCTGAATGATAAAACGTTGATAAAGGTGGA
+
CCCCCGGGGGGGGGGGGGGGGGGGGGGGFGGGGGGGGGGGGGGGGGGGGGGGGGGGGGGGGGGGGGGGGGGGGGGGGGGGGGGGGGGGGFFGGGGGGGGGGGGGGGGGGGGGGGGGGGGFGGFCGGGGGGGGGGGGGGGGGGFGGGGGGGFGGFGGGGGGGGGGGGGGGGGGGGGGFGGGGGGGGGGGGGGFGGGGFGFGFGFCFFFFAF6AEFFFFAFEGF8AFEDEF*<8BFFF=@DF;BFFFFFFFDBFBFEF@=BEECCFGE)4;E;EEAA9;;?A?E?7446@@DFCFC3>EEF?(
@M70528:330:000000000-K6D4P:1:1102:23100:2966 2:N:0:TCTATTCAGT+TCTCAGTACA
TAAAACAGGGTCCCCTCCCCCTCTAGGGTCAAAAAAAGAGGTATTTAAGTTTCGGTCAGTTAAAAGTATTGTGATAGCTCCCGCTAACACTGGCAAAGATAAAAGAAGAAGAATGGCTGTTAAAATAACTGATCAGACAAATAGTCTAATTTTTTCTGCTGAAAGGTTTTTTGCTTTAAGATTAATAATTGTAGTAATAAAATTTAAGGCACCTAAAATTGAAGAAATCCCTGCAAGGTGTAAAGAAAAAATTGTTAAGTCTACTGAAGGTCCTGAATGATAAAACGTTGATAAAGGTGGA
+
CCCCCGGGGGGFGGGGGGGGGGGGGGGGGGGGGGGGGGGGGGGGGGGGGGGGGGGGGGGGGGGGGGGGGGGGGGGGGGEGGGGGGGGGGGGGGGGGGGGGGGGGGGGGGGGGGGGGGGGGGGGGGGGGGGGGGGGGFGGGGGGEGGGGGGFGGGGGGGGGGGGGGGGGGGGGGGGGFGGGGGGGGGGGGGGGGGGGFGFGFGFFFFFFFFFFFGFGFGGFGF96BCDFFEEFFBB9>@DFBEEFFFDDFFBF>FFFC=B??FEAG@?A@F@<3>@CDCCFEF?CC@1=;?C+@CCEG77:0
@M70528:330:000000000-K6D4P:1:1102:13646:2968 2:N:0:TCTATTCAGT+TCTCAGTACA
TAAAACAGGGTCCCCTCCCCCTCTAGGGTCAAAAAAAGAGGTATTTAAGTTTCGGTCAGTTAAAAGTATTGTGATAGCTCCCGCTAACACTGGCAAAGATAAAAGAAGAAGAATGGCTGTTAAAATAACTGATCAGACAAATAGTCTAATTTTTTCTGCTGAAAGGTTTTTTGCTTTAAGATTAATAATTGTAGTAATAAAATTTAAGGCACCTAAAATTGAAGAAATCCCTGCAAGGTGTAAAGAAAAAATTGTTAAGTCTACTGAAGGTCCTGAATGATAAAACGTTGATAAAGGTGGA
+
CCCCCGGGGGGGGGGGGGGGGGGGGGGGGGGGGGGGGGGGGGGGGGGGGGGGGGGEGGGGGGGGGGGGGGGGGGGGGGGGGGGGGGGGGGGGGGGGGGGGGGGGGGGGGGGGGGGGGGGGGGGGGGGGGGGGGGGGGGGGGGGGGGGGGGFGGGGGGFFGGGGGGGGGGGGGGGGGFGGGGGGGGGGGGGGGGGGGAFFFFGFFFFAFFFFAFDFFFCF@FFCBFBFE>>BFFFFFFDFGBFFCEF9=FDFFEFFFEFFECFC@CEC<@@@<;AEFGGFFCEEFFFF@FFFDG?<C7<??0
@M70528:330:000000000-K6D4P:1:1102:20680:2973 2:N:0:TCTATTCAGT+TCTCAGTACA
TAAAACAGGGTCCCCTCCCCCTCTAGGGTCAAAAAAAGAGGTATTTAAGTTTCGGTCAGTTAAAAGTATTGTGATAGCTCCCGCTAACACTGGCAAAGATAAAAGAAGAAGAATGGCTGTTAAAATAACTGATCAGACAAATAGTCTAATTTTTTCTGCTGAAAGGTTTTTTGCTTTAAGATTAATAATTGTAGTAATAAAATTTAAGGCACCTAAAATTGAAGAAATCCCTGCAAGGTGTAAAGAAAAAATTGTTAAGTCTACTGAAGGTCCTGAATGATAAAACGTTGATAAAGGTGGA
+
CCCCCGGGGGGGGGGGGGGGGGGGGGGGGGGGGGGGGGGGGGGGGGGGGGGGGGGGGGGGGGGGGGGGGGGGGGGGGGGGGGGGGGGGGGGGGGGGGGGGGGGGGGGGGGGGGGGGGGGGGGGGGGGGGGGGEGGGGGGGGGGGGGGGGGFGGGGGGGGGGGGGGGGGGGGGGGGGFGGGGGGGGGGGGGGGGGGGFFFGFGFFFFFFFFFFFGFGFGGFGFEEFEFFFEFAAFFFEFGGEFFFEFFDFFFFFFFF>=CCFFFFF@3<;EEFEFFFGFE<CFEEE@9;D6::C96>7@7:(
@M70528:330:000000000-K6D4P:1:1102:8463:2988 2:N:0:TCTATTCAGT+TCTCAGTACA
TAAAACAGGGTCCCCTCCCCCTCTAGGGTCAAAAAAAGAGGTATTTAAGTTTCGGTCAGTTAAAAGTATTGTGATAGCTCCCGCTAACACTGGCAAAGATAAAAGAAGAAGAATGGCTGTTAAAATAACTGATCAGACAAATAGTCTAATTTTTTCTGCTGAAAGGTTTTTTGCTTTAAGATTAATAATTGTAGTATTAAAATTTAAGGCACCTAAAATTGAAGAAATCCCTGCAAGGTGTAAAGAAAAAATTGTTAAGTCTACTGAAGGTCCTGAATGATAAACCGTTGATAAAGGTGGA
+
CCCCCGFFGGGGFEGGGCEGGGGGGFGFGGGFGGGGGGGGGGGGGFGGGGFGGGGG7FEEFGFGFGGGGGGGDEFG9?FGGGGGGGGGGGGFFD@AFFGGGGGGGGGFGGGGGGGDGFGFFGGGDCGGGGFFFFFFFGFEDGGGGGGGGGFGGGEGGGFGGGGCGD=>9BFGDGGGFGGFGGGGGGGFGAEGDGCF+@CCEBFCAFCFF*;FFGFFFFG@E@85BC5>B0>AA9)?=>>D@EA=7>3-;=@DFFEF48B?<@CA?=CE@EEE3@<E8:?AEE3C3(:?D(*+3)9<78:((
@M70528:330:000000000-K6D4P:1:1102:17288:2989 2:N:0:TCTATTCAGT+TCTCAGTACA
TAAAACAGGGTCCCCTCCCCCTCTAGGGTCAAAAAAAGAGGTATTTAAGTTTCGGTCAGGTAAAAGTATTGTGATAGCTCCCGCGAACACTGGCAAAGATAAAAGAAGAAGAATGGCTGTTAAAATAACTGATCAGACAAATAGTCTAATTTTTTCTGCTGAAAGGTTTTTTGCTTTAAGATTAATAAGTGTAGTAATAAAATTTAAGGCACCTAAAATTGAAGAAATCCCTGCAAGGTGTAAAGAAAAAATTGTTAAGTCTACTGAAGGTCCTGAATGATAAAACGTTGATAAAGGTGGA
+
CCCCCGFGGGGGGGGGGGEGGGGFFGGGGGGFDFGDCDEEF<C<,,;EF,,,6BB,,8E,6CCEEF@A,,C<EEA<E,9,6,@@+>FFC8FFFCFGGFGEDDFGGGGGGFGFFFFGG8?E?FCAE<ED,,@FFGGGGGGGGGGGGGGGGGFGGGG8DFFFGGGGGGD9E++CEFGFAGGGGGCGGAF9,@EGGFGGAFFCCAFFFFFFF5CFFGFGFFGFGCCE6;):B@EAFFBFB*>B7BFF?E@BF@BFEFFF7;:CEFCFF3?E8=@<.7<<<7<3<E<9<>;1<FD>><AF7<?((
@M70528:330:000000000-K6D4P:1:1102:6690:2998 2:N:0:TCTATTCAGT+TCTCAGTACA
TAAAACAGGGCTCCCTGTCTCTTATTCCACATCTGACGCTGCCGACGATGTACTGAGAGTGTAGATCTCGGTGGTCGCCGTATCATTAAAAAAAAAAAAAAAACAAAAAAATAAACCATACAACCTGAAGTACCAAAACAAAAGGCGAAATATAAGACCAGAATATTCCGAACCTACATGCTGAATAGTCATAGTGTTAAAGCTGCAGCTCACCACACTGAAGTGCATACGTTACATCGGAAAACAATCAACTATCATGTACCCGATACATACTGCATCAGGCTCATTTCAACACAGATTA
+
CCCCCFGGGGEFGGGGGGGFGGGGFG,CFGGFGGGGGGGGGGFG+FFGDGG,CFGFGGGGFCEFG9CEFEGECEBBFCCF@B@EFFEEGGEFGEECF48:7C++88<,6>=,3,,33,+,,8,,+8,,,,3,83886,3,+40,*,****/227,,,5,,,,132+,6,,***4,,),,,+5+2++5*+3+4+32++3++)++))))))))687**)3*)+*)-*-.4*)(*0((/)+2*((40(,4))).(.9)16**)-*)**((-,6).))-)**-).).(()))--**2),(*,)))
@M70528:330:000000000-K6D4P:1:1102:16692:3002 2:N:0:TCTATTCAGT+TCTCAGTACA
TAAAACAGGGTCCCCTCCCCCTCTAGGGTCAAAAAAAGAGGTATTTAAGTTTCGGTCAGTTAAAAGTATTGTGATAGCTCCCGCTAACACTGGCAAAGATAAAAGAAGAAGAATGGCTGTTAAAATAACTGATCAGACAAATAGTCTAATTTTTTCTGCTGAAAGGTTTTTTGCTTTAAGATTAATAATTGTAGTAATAAAATTTAAGGCACCTAAAATTGAAGAAATCCCTGCAAGGTGTAAAGAAAAAATTGTTAAGTCTACTGAAGGTCCTGAATGATAAAACGTTGATAAAGGTGGA
+
CCCCCGGGGGGGGGGGGGGGGGGGGGGGCEGGGGGGGGGGGGGGGGGGGGGGGGGGGGGGGGGGGGGGGGGGGGGGGGGGGGGGGGGGGGGGGGGGGGGGGGGGGGGGGGGGGGGGGGGGGGGFGGGGGGGGGGGGGGGGGGGGGGGGGGFGGGGGGGGGGGGGGGGGDGGGGGGGCGFFGGGGGGGGGGGGGGGGFGFGFGFFFFFFFFFFFGFGFGGFGFCFFCCFFBB>F=DFFEGGBFEF?FFFA59=3F5B?B@EEFEFF@CE<@E<7>AEGFCAEE<<4=>@@?F7><>9?)5?(
@M70528:330:000000000-K6D4P:1:1102:17958:3009 2:N:0:TCTATTCAGT+TCTCAGTACA
TAAAACAGGGTCCCCTCCCCCTCTAGGGTCAAAAAAAGAGGTATTTAAGTTTCGGTCAGTTAAAAGTATTGTGATAGCTCCCGCTAACACTGGCAAAGATAAAAGAAGAAGAATGGCTGTTAAAATAACTGATCAGACAAATAGTCTAATTTTTTCTGCTGAAAGGTTTTTTGCTTTAAGATTAATAATTGTAGTAATAAAATTTAAGGCACCTAAAATTGAAGAAATCCCTGCAAGGTGTAAAGAAAAAATTGTTAAGTCTACTGAAGGTCCTGAATGATAAAACGTTGATAAAGGTGGA
+
CCCCCGGGGGGGGGGGGGGGGGGGGGGGGGFGGGGGGGGGGGGGGGGGGGGGGGGGGGGGGGFGGGGGGGGGGGGGGGGGGGGGGDFGGGGGFGGGGGGGGGGGGGGGGGGFGGGGGGGGDFGFGGGGGGGGGGGFFGGGGGGGGGGGGGCFFGGFFGGGGGGGGGGGGGGGGFGGFGGGGGGGGGFGGGGGGGGGFGFGFGFFFFFFFFFFFGFGFCGFGAAEFFDEFEBAF=>F=EGFEFFFEFFFFF2:;69B5BFEFAEFGEEEFFEE3436035;CEEECEBF@DCC@56CF<?<(
@M70528:330:000000000-K6D4P:1:1102:14464:3010 2:N:0:TCTATTCAGT+TCTCAGTACA
TAAAACAGGGTCCCCTCCCCCTCTAGGGTCAAAAAAAGAGGTATTTAAGTTTCGGTCAGTTAAAAGTATTGTGATAGCTCCCGCTAACACTGGCAAAGATAAAAGAAGAAGAATGGCTGTTAAAATAACTGATCAGACAAATAGTCTAATTTTTTCTGCTGAAAGGTTTTTTGCTTTAAGATTAATAATTGTAGTAATAAAATTTAAGGCACCTAAAATTGAAGAAATCCCTGCAAGGTGTAAAGAAAAAATTGTTAAGTCTACTGAAGGTCCTGAATGATAAAACGTTGATAAAGGTGGA
+
CCCCCGGGGGGGGGGGGGGGGGGGGGGGGGGGGGGGGGGGGGGGGGGGGGGGGGGGGGGGGGGGGGGGGGGGGGGGGGGGGGGGGGGGGGGGGGGGGGGGGGGGGGGGGGGGGGGGGGDFGGGGGGGGGGGGGGGFFFGGGGGGGGGGGGFGGGGGGGGGGGGGGGGGGGGGGGGGFGGGGGGGGGGGGGGGGGGGFGFGFGFFFFFFFFFFFGFGFGGFGFFBF5CFFFFFFFDFFGFGEEFFFF3BFBFFFFFF<=CEECEFGFEAFFEF;A<C;7CFEFEEFF96@?9:F59<?EFB0
@M70528:330:000000000-K6D4P:1:1102:24246:3025 2:N:0:TCTATTCAGT+TCTCAGTACA
TAAAACAGGGTCCCCTCCCCCTCTAGGGTCAAAAAAAGAGGTATTTAAGTTTCGGTCAGTTAAAAGTATTGTGATAGCTCCCGCTAACACTGGCAAAGATAAAAGAAGAAGAATGGCTGTTAAAATAACTGATCAGACAAATAGTCTAATTTTTTCTGCTGAAAGGTTTTTTGCTTTAAGATTAATAATTGTAGTAATAAAATTTAAGGCACCTAAAATTGAAGAAATCCCTGCACGGTGTAAAGAAAAAATTGTTAAGTCTACTGACGGTCCTGAATGATAAAACGTTGATAAAGGTGGA
+
CCCCCGGGGGGCFAFFGECGG:FGF<FDGGFCEFDC6B@FEEEGCE<FDF<EECFFGFFE,EDE@EGGGAF<F9F<FD,?FGDGGGGGGGGF=EEE8FGGBEEAEFFEFFGFFGF<EFDG?F<<>FFFFGFC?FEFDGG@6E9DFGGGGDD>DFEGFFGDF;=<EGGGCFGEGGGDBAFG,EDFA:ECADFFCCGG7EAAA;C@F99?5?CF5AAF6,@5A+9A6@==F=@F?=>*:*=>55?B<=2(67((.888.:@C?+)A937(3(,32E<)*394)7).))(6,(*::5-69),((
@M70528:330:000000000-K6D4P:1:1102:24649:3028 2:N:0:TCTATTCAGT+TCTCAGTACA
TAAAACAGGGTCCCCTCCCCCTCTAGGGTCAAAAAAAGAGGTATTTAAGTTTCGGTCAGTTAAAAGTATTGTGATAGCTCCCGCTAACACTGGCAAAGATAAAAGAAGAAGAATGGCTGTTAAAATAACTGATCAGACAAATAGTCTAATTTTTTCTGCTGAAAGGTTTTTTGCTTTAAGATTAATAATTGTAGTAATAAAATTTAAGGCACCTAAAATTGAAGAAATCCCTGCAAGGTGTAAAGAAAAAATTGTTAAGTCTACTGAAGGTCCTGAATGATAAAACGTTGATAAAGGTGAA
+
CCCCCGGGGGGGGGGGGEGGGGGGGGGGGGGGGGGGGGGGGGGGGGGGGFGGGGGGGGGGGGGGGGGGGGGGGGGGGFGGGGGGGGGGGGGGGGGGGGGGGGGGGGGGGGGGGGGGGGGGGGGGGGGGGGGGGGGGGGGGGGGGGGGGGGFGGGGGGGGGGGGGGFGGGGGGGGGGFGGGGGGGGGGGGGGGGGGG?:<,:@A5CFFFFFFFFGFCF,B@CFF6+=CA6@3@AF@;@CFF76E9<EB=AD=B(=7B@BCEECFCC3<<E@@E@A<E47)7?CE<<713663+@?7C+.())
@M70528:330:000000000-K6D4P:1:1102:11307:3034 2:N:0:TCTATTCAGT+TCTCAGTACA
TAAAACAGGGTCCCCTCCCCCTCTAGGGTCAAAAAAAGAGGTATTTAAGTTTCGGTCAGTTAAAAGTATTGTGATAGCTCCCGCTAACACTGGCAAAGATAAAAGAAGAAGAATGGCTGTTAAAATAACTGATCAGACAAATAGTCTAATTTTTTCTGCTGAAAGGTTTTTTGCTTTAAGATTAATAATTGTAGTAATAAAATTTAAGGCACCTAAAATTGAAGAAATCCCTGCAAGGTGTAAAGAAAAAATTGTTAAGTCTACTGAAGGTCCTGAATGATAAAACGTTGATAAAGGTGGA
+
CCCCCGGGGGGGGGGGGGGGGGGGGGGGFGGGGGGGGGGGGGGGGGGGGGGGGGGGGGGGGGGGGGGGGGGGGGGGGGGGGGGGGGGGGGGGGGGGGGGGGGGGGGGGGGGGGGGGGGGGGGGGGGGGGGGGGGGGGGGGGGGGGGFGGGFGGGGGGGGGGGCGGGGGGGGGGGGGFGGGGGGGGGGGGGGGGGGGFGFGFGFFFFFFFFFFFGFGFGGFGFEEF)@EF)>>FFFFEGFFEEFFFFFFF2>FBB@FCCCFEFEFFEEF8@EFEEEFGGFFFFF3;@>@;DFGGFEFGE03(
@M70528:330:000000000-K6D4P:1:1102:24504:3041 2:N:0:TCTATTCAGT+TCTCAGTACA
TAAAACAGGGTCCCCTCCCCCTCTAGGGTCAAAAAAAGAGGTATTTAAGTTTCGGTCAGTTAAAAGTATTGTGATAGCTCCCGCTAACACTGGCAAAGATAAAAGAAGAAGAATGGCTGTTAAAATAACTGATCAGACAAATAGTCTAATTTTTTCTGCTGAAAGGTTTTTTGCTTTAAGATTAATAATTGTAGTAATAAAATTTAAGGCACCTAAAATTGAAGAAATCCATGCAAGGTGTAAAGAACAAATTGTTAAGTCTACTGAAGGTCCTGAATGATAAAACGTTGATAAAGGTGGA
+
CCCCCGGGGGGGGGGGGGGGGGGGGGGGGGGGGGGGGGGGGGGGGGGGGEGFGGGGGGGGGGGGGGGGGGGGGGGGGGGGGGGGGGGGGGGGGGGGGGGGGGGGGGGGGGGGGGGGGGGGGGGGGGGGGGGGGGGGGGGGGGGGGGGGFGFGGGGGGGGGGGGGGGGFGGGGGGGGFGGGGGFFGGGGGGGGGDGGAEAGEAFFFFFF5FFFFGFGF,BC,3>EFFD@F@9>AEFFBCD8=BAF<CD(ABDF4A*8>:8>@AEA73>>@EEF<E))2;<@C<6C)=0,8?31@<.)+7(6(
@M70528:330:000000000-K6D4P:1:1102:19202:3045 2:N:0:TCTATTCAGT+TCTCAGTACA
TAAAACAGGGTCCCCTCCCCCTCTAGGGTCAAAAAAAGAGGTATTTAAGTTTCGGTCAGTTAAAAGTATTGTGATAGCTCCCGCTAACACTGGCAAAGATAAAAGAAGAAGAATGGCTGTTAAAATAACTGATCAGACAAATAGTCTAATTTTTTCTGCTGAAAGGTTTTTTGCTTTAAGATTAATAATTGTAGTAATAAAATTTAAGGCACCTAAAATTGAAGAAATCCCTGCAAGGTGTAAAGAAAAAATTGTTAAGTCTACTGAAGGTCCTGAATGATAAAACGTTGATAAAGGTGGA
+
CCCCCGGGGGGGGGGGGGGGGGGGGGGGGGGGGGGGGGGGGGGGGGGGFGGGGGGGGGGGGGGGGGGGGGGGGGGGGGGGGGGGGGGGGGGGGGGGGGGGGG?@FGFGGGFGGGGFGGGFGGGGGGGGGGGGGGGGGGGGGGGGGGGGGGFGGFGGGGGGFG?FGGGGCGGGGGGGFGGGGGGGGGGGGGGGGGGGFGFGFGFEFFFFFFFFFGFGFGGFGFA;F@DCFB@FFF=;BFGGFFFBE:BDF@@FFFFFCFF?C=CFGF<A<;EFEEFFFFEEFFE4379;379;CCCEGE(2(
@M70528:330:000000000-K6D4P:1:1102:11610:3052 2:N:0:TCTATTCAGT+TCTCAGTACA
TAAAACAGGGTCCCCTCCCCCTCTAGGGTCAAAAAAAGAGGTATTTAAGTTTCGGTCAGTTAAAAGTATTGTGATAGCTCCCGCTAACACTGGCAAAGATAAAAGAAGAAGAATGGCTGTTAAAATAACTGATCAGACAAATAGTCTAATTTTTTCTGCTGAAAGGTTTTTTGCTTTAAGATTAATAATTGTAGTAATAAAATTTAAGGCACCTAAAATTGAAGAAATCCCTGCAAGGTGTAAAGAAAAAATTGTTAAGTCTACTGAAGGTCCTGAATGATAAAACGTTGATAAAGGTTGA
+
CCCCCGGGGGGGGGGGGGGGGGGGGGGGGGGGGGGGGGGGGGGGGGGGGGGGGGGGGGGGGGGGGGGGGGGGGGGGGGGGGGGGGGGGGGGGFFGGGGGGGGGGGGGGGGGGGGGGGGGGGGGGGGGGGGGGGGGGGGGGGGGGGGGGGGFGGGGGGGGGGGGGGGGGGGGGGFFGFGGFGGGGGGGGGGGGGGGGFGFFFCFEFFFFF5CFFGFFFGGFGFFECC@CF6@FFBDF:;EFEFFFFFFBFFFFFFFFC:FEEFFFFFE7<E=A<EEE4@EFEF?C7<@@D?DFGFECFE)8(
@M70528:330:000000000-K6D4P:1:1102:24492:3054 2:N:0:TCTATTCAGT+TCTCAGTACA
TAAAACAGGGTCCCCTCCCCCTCTAGGGTCAAAAAAAGAGGTATTTAAGTTTCGGTCAGTTAAAAGTATTGTGATAGCTCCCGCTAACACTGGCAAAGATAAAAGAAGAAGAATGGCTGTTAAAATAACTGATCAGACAAATAGTCTAATTTTTTCTGCTGAAAGGTTTTTTGCTTTAAGATTAATAATTGTAGTAATAAAATTTAAGGCACCTAAAATTGAAGAAATCCATGCAAGGTGTAAAGAAAAAATTGTTAAGTCTACTGAAGGTCCTGAATGATAAAAAGTTGATAAAGGTGGA
+
CCCCCGGGGGGGGGGFGGGGGCCGGGGGGGGGGGGGGGGGGFGGGGGGGGGGGGGGGGGGGGGGGGGGGGGGGGGGGGGGGGGCGGGGGGGGGGGGGGGGGGGGGGGGGGGGGGFGGGGGGGGGGFGGGFGGGGGGGGGGGGGGGGGGGGFGGGGFGGGGDGCGFGGGGGGGGGGGFGGFFGGGGGGGGGGFGGGGFGFCAGFFFFFF5FFFFGFGFCAEGFFEFFFEFE=AFB6A@CGGB3E>*:>=F2@9=F?F*BCC5BCFGFCE81;4448E4+);5CEC))/)?571;9>E7=@@0
@M70528:330:000000000-K6D4P:1:1102:20525:3060 2:N:0:TCTATTCAGT+TCTCAGTACA
TAAAACAGGGTCCCCTCCCCCTCTAGGGTCAAAAAAAGAGGTATTTAAGTTTCGGTCAGTTAAAAGTATTGTGATAGCTCCCGCTAACACTGGCAAAGATAAAAGAAGAAGAATGGCTGTTAAAATAACTGATCAGACAAATAGTCTAATTTTTTCTGCTGAAAGGTTTTTTGCTTTAAGATTAATAATTGTAGTAATAAAATTTAAGGCACCTAAAATTGAAGAAATCCCTGCAAGGTGTAAAGAAAAAATTGTTAAGTCTACTGAAGGTCCTGAATGATAAAACGTTGATAAAGGTGGA
+
CCCCCGGGGGGGGGGGGGGGGGGGGGGGGGGGGGGGGGGGGGGGGGGGGGGGGGGGGGGGGGGGGGGGGGGGGGGGGGGGGGGGGGGGGGGGGGGGGGGGGGGGGGGGGGGGGGGGGGGGGGGGGGGGGGGGGGGGFGGGGGFGGGGGGGFGGFGGGGGGGGGFGGGFGGGGGGGGFGGGGGGGGGGGGGGGGGGGFGFGFGFFFFFFFFFFFCFGFGGFGFFFF5CEF@FFFFDABCDFEBEF?ED5A9>DFFFF@BA?EAEFGF<=E1@3;AEFFGFEECCFE@@DFFFFGFFFG@BF(
@M70528:330:000000000-K6D4P:1:1102:24809:3065 2:N:0:TCTATTCAGT+TCTCAGTACA
TAGAACAGGGTCCCCTCCCCCTCTAGGGTCAAAAAAAGAGGTATTTAAGTTTCGGTCAGTTAAAAGTATTGTGATAGCTCCCGCTAACACTGGCAAAGATAAAAGAAGAAGAATGGCTGTTAAAATAACTGATCAGACAAATAGTCTAATTTTTTCTGCTGAAAGGTTTTTTGCTTTAAGATTAATAATTGTAGTAATAAAATTTAAGGCACCTAAAATTGAAGAAATCCCTGCAAGGTGTAAAGAAAAAATTGTTAAGTCTACTGAAGGTCCTGAATGATAAAACGTTGATAAAGGTGGA
+
@C-ACEFEGGGGG@FFGGGGGGGGGGGGGGGGGGGGGGGGGEFGGGGGGFFCGGGCGCGFFGGGGGGGGGGGCFGGGEFGGCFGEGGGGGGEEFGGGGGGGGFGGGGGGGGGFGGGGGGGGGFFGGGGGFGCEFG8EGGEGGGCFGFFFGFGGG>FFGGC8EEEDGGGGGGGDFGGFGGGGFGGGFFFGGGGFDFGCGACAFF<FFF5?FAF5>A5A;C5:6:CF@DEFFFFFF7;>8421.;BA:5(;52(7=7888=C<6?@@3C3.;;3/7).0;?FEFFFF@7(67<3@CC<+=(((
@M70528:330:000000000-K6D4P:1:1102:11828:3079 2:N:0:TCTATTCAGT+TCTCAGTACA
TAAAACAGGGTCCCCTCCCCCTCTAGGGTCAAAAAAAGAGGTATTTAAGTTTCGGTCAGTTAAAAGTATTGTGATAGCTCCCGCTAACACTGGCAAAGATAAAAGAAGAAGAATGGCTGTTAAAATAACTGATCAGACAAAGAGTCGAATATTTGCTGCGGAAAGGGTTTTTGCTTTAAGAGTAATAATGGTAGGAATAAAAGGTAAGGCACCTAAAAGTGAAGAAATCCCTGCAAGGTGTAAAGAAAAAATTGTTAAGTCTACTGAAGGTCCTGAATGATAAAACGTTGATAAAGGTGGA
+
CCCCCGGGGGGGGGGGGGGGGGGGFFGGGGGGGGGGGGGGGGGGGGGGGGGGGGGGGGGGGGGGGGGGGGGGGGGGGGGGGGGGGGDCF,?EGDDAEGFFFGFFGFGGFFGGF5EFDFC=,AEFGGFFB<EF,,5=9,=88,=D,,+4=,*,4,,,,76+8>=@CD+7,@++@,2,+7:AD,,=B,>+8,@,5E+2=,39=A+)*4=CF*9*3*0;65,151;48@@4B75*327?>@,?.57BCFFFFB>D1AEFFFFFEFEFG<CEF;@E@EEFFGCEE3<;3;6;?05?C)64C)(-(
@M70528:330:000000000-K6D4P:1:1102:14341:3089 2:N:0:TCTATTCAGT+TCTCAGTACA
TAAAACAGGGTCCCCTCCCCCTCTAGGGTCAAAAAAAGAGGTATTTAAGTTTCGGTCAGTTAAAAGTATTGTGATAGCTCCCGCTAACACTGGCAAAGATAAAAGAAGAAGAATGGCTGTTAAAATAACTGATCAGACAAATAGTCTAATTTTTTCTGCTGAAAGGTTTTTTGCTTTAAGATTAATAATTGTAGTAATAAAATTTAAGGCACCTAAAATTGAAGAAATCCCTGCAAGGTGTAAAGAAAAAATTGTTAAGTCTACTGAAGGTCCTGAATGATAAAACGTTGATAAAGGTGGA
+
CCCCCGGGGGGGGGGGGGGGGGGGGGGGGGGGGGGGGGGGGGGGGGGGGGGGGGGGGGGGGGGGGGGGGGGGGGGGGGGGGGGGGGGGGGGGGGGGGGGGGGGGGGGGGGGGGGGGGGGGGGGEEGGGGGGGGGGGGGGGGGGGGGGGGGFGGGGGGGGGGGGGGGGGGGGGGGGGFGGGGGGGGGGGGGGGGGGG?FFGFGFFFFFFFAFFFGFGFGGFGFCEFEFFFEFFFFFFBGGGEEE9EF@BFBFFFFFFFBBEEFEFF@EFE1;A=EFF>CCECCE>C3:@D@CFFC>EFF??(
@M70528:330:000000000-K6D4P:1:1102:7359:3095 2:N:0:TCTATTCAGT+TCTCAGTACA
TAAAACAGGGTCCCCTCCCCCTCTAGGGTCAAAAAAAGAGGTATTTAAGTTTCGGTCAGTTAAAAGTATTGTGATAGCTCCCGCTAACACTGGCAAAGATAAAAGAAGAAGAATGGCTGTTAAAATAACTGATCAGACAAATAGTCTAATTTTTTCTGCTGAATGGTTTTTTGCTTTAAGATTAATAATTGTAGTAATAAAATTTAAGGCACCTAAAATTGAAGAAATCCCTGAAAGGTGTAAAGAAAAAATTGTTAAGTCTACTGAAGGTCCTGAATGATAAAACGTTGATAAAGGTGGG
+
BCCCCG<FFGDC@FGGGC@FGGGFEAFDG8CEGFGGECGF<@CCFEFGFA@FCEGGEGCFA9EFEFFFG9EFGCE@<FFFGEGCCEGGGCFGDE@FGFFGCGGGGGD=EFFFEFADF:?=BE?FFFDFFGGGG=FFGGGGFF=CG,;EDFBGD?EDGF8=F9E,ECFGCCFC=FDD9A@DGCCFFGGGGGGDFCFG?GAFEFAEFAEAFFA@FFFG;FFEFCEEFB@79));A))/:5>D7BA+26>26>BB2@7C8B+/>+98C@74;3;773)79;7;5<5773635(:+196)+/6<(
@M70528:330:000000000-K6D4P:1:1102:15817:3095 2:N:0:TCTATTCAGT+TCTCAGTACA
TAAAACAGGGTCCCCTCCCCCTCTAGGGTCAAAAAAAGAGGTATTTAAGTTTCGGTCAGTTAAAAGTATTGTGATAGCTCCCGCTAACACTGGAAAAGATAAAAGAAGAAGAATGGCTGTTAAAATAACTGATCAGACAAATAGTCTAATTTTTTCTGCTGAAAGGTTTTTTGCTTTAAGATTAATAATTGTAGTAATAAAATTTAAGGCACCTAAAATTGAAGAAATCCCTGCAAGGTGTAAAGAAAAAATTATTAAGTTAACTGAATGTCCTGAATGTTAAATCGTTGATAAAGGTGGA
+
CCCCCGGGGGGGGGGGGGGGGGGGGGGFGGGGGGGGGCFGGGGGGGGGEFGC<CE@B7@F@F,FE@CCFAEFEEDE<EEGGFEEGGEC8CFGC@EG8,65EGGC9FFCFF<FFEDD@8CFFGGGAFF<,5;:,9AA,4FC+,+,9,,CEGFDGGD89EEFEFFGF6DFGGGGEFGGFG8=EFEF=DFFGGF=DFGF;EFG@;C5<C;555*?*;FFF9EB9FC*B55A>@;4@<>9:=ED9>EB4C=2A22:.*18>8+1*+)3>3.7)/97..3)*+.))97)).(/3391CC;C7E@((
@M70528:330:000000000-K6D4P:1:1102:15300:3114 2:N:0:TCTATTCAGT+TCTCAGTACA
TAAAACAGGGTCCCCTCCCCCTCTAGGGTCAAAAAAAGAGGTATTTAAGTTTCGGTCAGTTAAAAGTATTGTGATAGCTCCCGCTAACACTGGCAAAGATAAAAGAAGAAGAATGGCTGTTAAAATAACTGATCAGACAAATAGTCTAATTTTTTCTGCTGAAAGGTTTTTTGCTTTAAGATTAATAATTGTAGTAATAAAATTTAAGGCACCTAAAATTGAAGAAATCCCTGCAAGGTGTAAAGAAAAAATTGTTAAGTCTACTGAAGGTCCTGAATGATAAAACGTTGATAAAGGTGGA
+
CCCCCGGGGGGGGGGGGGGGGGGGGGGGGGGGGGGGGGGGGGGGGGGGGFGGGGGEGGGGGGGGGGGGGGGGGGGGGGGGGGGGGGGGGGGGGGGGGGGGGGGGGGGGGGGGGGGFGGDFGGGGGGGGGGGGGGGGGGGGGGGGGGGGGGFGGGGGGGGGGGGGGGGGGGGGGGFGFGFFGFGGGGGGGGGGGGGGFGFGEGFFFFFFFFFFFGFFFGGFGF@EF8CEFBF4ADFFFGGGEFFFFFF=A2>DEFCF78FEFA?CCEEEFFFFFEAE>CEFEEC4789=;?>CC?CF?)0:(
@M70528:330:000000000-K6D4P:1:1102:17884:3118 2:N:0:TCTATTCAGT+TCTCAGTACA
TAAAACAGGGTCCCCTCCCCCTCTAGGGTCAAAAAAAGAGGTATTTAAGTTTCGGTCAGTTAAAAGTATTGTGATAGCTCCCGCTAACACTGGCAAAGATAAAAGAAGAAGAATGGCTGTTAAAATAACTGATCAGACAAATAGTCTAATTTTTTCTGCTGAAAGGTTTTTTGCTTTAAGATTAATAATTGTAGTAATAAAATTTAAGGCACCTAAAATTGAAGAAATCCCTGCAAGGTGTAAAGAAAAAATTGTTAAGTCTACTGAAGGTCCTGAATGATAAAACGTTGATAAAGGTGGA
+
CCCCCGGGGGGGGGGGGGGGGGGGGGGGGGGGGGGGGGGGGGGGGGGGGGGGGGGGGGGGGGGGGGGGGGGGGGGGGGGGGGGGGGGGGGGGGGGGFGGGGGGFGGGGGGGGGGGGGGGGGGGGGGGGGGGGGGGGGGGGFGGGGGGFGGFGGGGGGGGGGGGGCDGGGFGGGFGGFGGFGGGGGGGGGGGGGGGGFGFDCFFFFFFFFFFFFGFGFFGFGFEBFFFEF;@AFBFF@FGGEFFFEFF2A(>DFFFF5BFFEFFFGE37EFE3;>EC4CC<C<57>@@;@6CCF?3CFE::(
@M70528:330:000000000-K6D4P:1:1102:23460:3139 2:N:0:TCTATTCAGT+TCTCAGTACA
TAAAACAGGGTCCCCTCCCCCTCTAGGGTCAAAAAAAGAGGTATTTAAGTTTCGGTCAGTTAAAAGTATTGTGATAGCTCCCGCTAACACTGGCAAAGATAAAAGAAGAAGAATGGCTGTTAAAATAACTGATCAGACAAATAGTCTAATTTTTTCTGCTGAAAGGTTTTTTGCTTTAAGATTAATAATTGTAGTAATAAAATTTAAGGCACCTAAAATTGAAGAAATCCCTGCAAGGTGTAAAGAAAAAATTGTTAAGTCTACTGAAGGTCCTGAATGATAAAACGTTGATAAAGGTGGA
+
CCCCCGGGGGGFGGGGGGGGGGGGGGGGGGGGGGGGGGGGGGGGGGGGFGGGGGGGGGGGGGGGGGGGGGGGGGGGGGGGGGGGGGGGGGGGGGGGGGGGGGGGGGGGGGGGGGGGGGGGGGGGGGGGGGGGGGGGGGGGGGGGGGGGGGFGGGGGGGGGGGGGGGGGFGFGGGGGFGGGGGGGGGGGGGGGGGGGFGFGFGFEFFFFFFFFFGFGFGGEFF8*===CC=@AFFFFFGGGEFF>AE>5;=@B=AEF58BC?7E8C<<=@8EF3<@<<FEFFCECC<>@;;3;D?C69@B?(
@M70528:330:000000000-K6D4P:1:1102:14169:3143 2:N:0:TCTATTCAGT+TCTCAGTACA
TAAAACAGGGTCCCCTCCCCCTCTAGGGTCAAAAAAAGAGGTATTTAAGTTTCGGTCAGTTAAAAGTATTGTGATAGCTCCCGCTAACACTGGCAAAGATAACAGAAGAAGAATGGCTGTTAAAATAACTGATCAGACAAATAGTCTAATTTTTTCTGCTGAAAGGTTTTTTGCTTTAAGATTAATAATTGTAGTAATAAAATTTAAGGCACCTAAAATTGAAGAAATCCCTGCAAGGTGTAAAGAAAAAATTGTTAAGTCTACTGAAGGTCCTGAATGATAAAACGTTGATAAAGGTGGA
+
@CC<CG@EGGG<F<EFCB@FGGEG<,FCFGFECF9@::<@FG@CC,A5;B@F,@@@@FFECEF<,CEEECGCFA,<,EE?FGGGGEFFCFFB,><9?AFFGF,@E<EDF8E:?CEF=:CE<=<?,CAFGGD:BF<=9ED80@DEFF8AEGFA=A8FCDD8,@@?,8ECD6DECD9EDF,E9=AEBADFAFFCCFGFAE9,:>+:@FFFF6:*?*@FA7@5E+00+3=>F;EFF2:9<5<8.1*=A8:(/5>DFF?CEFA89@5F>)<A31=>;><<*+9=375).79;@(*3:?<FG@?((
@M70528:330:000000000-K6D4P:1:1102:8560:3159 2:N:0:TCTATTCAGT+TCTCAGTACA
TAAAACAGGGTCCCCTCCCCCTCTAGGGTCAAAAAAAGAGGTATTTAAGTTTCGGTCAGTTAAAAGTATTGTGATAGCTCCCGCTAACACTGGCAAAGATAAAAGAAGAAGAATGGCTGTTAAAATAACTGATCAGACAAATAGTCTAATTTTTTCTGCTGAAAGGTTTTTTGCTTTAAGATTAATAATTGTAGTAATAAAATTTAAGGCACCTAAAATTGAAGAAATCCCTGCAAGGTGTAAAGAAAAAATTGTTAAGTCTACTGAAGGTCCTGAATGATAAAACGTTGATAAAGGTGGA
+
CCCCCGGGGGGGGGGGGGGGGGGGGGGGGGGGGGGGGGGGGGGGGGGGGGGGGGGGGGGGGGGGGGGGGGGGGGGGGGGGGGGGGGGGGGGGGGGGGGGGGGGGGGGGGGGGGGGGGGGGGGGGGGGGGGGGGGGGGGGGGGGGGGGGGGFGGGGGGGGGFFFGGGGGGGGGGGGGFGGGGGGGGGGGGGGGGFGGFGFGFGFFFFFFFFFF>DFGFGGFG6:6FFFFFEFFFDFFFEGFEFEFEEFFF29BFFCF*:=C?FFFGFEE@;;E;E89FGFFFFE>6@>D@?D7:9;C?E>?(
@M70528:330:000000000-K6D4P:1:1102:16948:3198 2:N:0:TCTATTCAGT+TCTCAGTACA
TAAAACAGGGTCCCCTCCCCCTCTAGGGTCAAAAAAAGAGGTATTTAAGTTTCGGTCAGTTAAAAGTATTGTGATAGCTCCCGCTAACACTGGCAAAGATAAAAGAAGAAGAATGGCTGTTAAAATAACTGATCAGACAAATAGTCTAATTTTTTCTGCTGAAAGGTTTTTTGCTTTAAGATTAATAATTGTAGTAATAAAATTTAAGGCACCTAAAATTGAAGAAATCCCTGCAAGGTGTAAAGAAAAAATTGTTAAGTCTACTGAAGGTCCTGAATGATAAAACGTTGATAAAGGTGGA
+
CCCCCGGGGGGGGGGGGGGGGGGGGGGGGGGGGGGGGGGGGGGGGGGGGGGGGGGGGGGGGGGGGGGGGGGGGGGGGGGGGGGGGGGGGGGGGGGGGGGGGGGGGGGGGGGGGGGGCGGGGGGGGGGGGGGGGGGGGFGGGGGGGGGGGEFGGGGGGGGGDGGGGGGGGGGGGGGGFGGGFGGGGGGFGGFCFGGGFGFGFBAEFFFFFFFFFGFGFA7@FFF;FECEF=36>>FF6DFDBBFA?CFDF(6B56@F?==C);<AF3?A8;E@@<3>8:CA?F?E))6=@FD+:994C<?B(
@M70528:330:000000000-K6D4P:1:1102:6578:3199 2:N:0:TCTATTCAGT+TCTCAGTACA
TAAAACAGGGTCCCCTCCCCCTCTAGGGTCAAAAAAAGAGGTATTTAAGTTTCGGTCAGTTAAAAGTATTGTGATAGCTCCCGCTAACACTGGCAAAGATAAAAGAAGAAGAATGGCTGTTAAAATAACTGATCAGACAAATAGTCTAATTTTTTCTGCTGAAAGGTTTTTTGCTTTAAGATTAATAATTGTAGTAATAAAATTTAAGGCACCTAAAATTGAAGAAATCCATGCAAGGTGTAAAGAAAAAATTGTTAAGTCTACTGAAGGTCCTGAATGATAAAACGTTGATAAAGGTGGA
+
CCCCCGGGGGGGGGFGGFBFGEGG,EFFGGGGGGGGGGGGGGGGGDG9FFGGCGGGCGGFFGDFEFGGGGGGGGGGGFDAFGCCGGGFGGFFGFGBFFFAAEFEG,FFGGGGCFEFGGGGFGGGGGFGGGGGGEGFCDFFGGGGG=DCDFFFGFGGGGGGGGGFGDCGGGGGGGGG7EAFFFCADFF?DFGFGFGFFFFFCGFB7CFFFFFFFGFF>EF:F60:@CFCF6BFFBBFF5>EBBEAEFB=)7>DEB7+*==888?AC@EF3@EEEFFF;:CEF3)7))6(30<C191.;.6:(
@M70528:330:000000000-K6D4P:1:1102:24102:3203 2:N:0:TCTATTCAGT+TCTCAGTACA
TAAAACAGGGTCCCCTCCCCCTCTAGGGTCAAAAAAAGAGGTATTTAAGTTTCGGTCAGTTAAAAGTATTGTGATAGCTCCCGCTAACACTGGCAAAGATAAAAGAAGAAGAATGGCTGTTAAAATAACTGATCAGACAAATAGTCTAATTTTTTCTGCTGAAAGGTTTTTTGCTTTAAGATTAATAATTGTAGTAATAAAATTTAAGGCACCTAAAATTGAAGAAATCCCTGCAAGGTGTAAAGAAAAAATTGTTAAGTCTACTGAAGGTCCTGAATGATAAAACGTTGATAAAGGTGGA
+
CCCCCGGGGGG<FAFGGFGGGGGGGGGGGGGGGGGGGGGGGGGGGGGFGGGGGGGFGGGGGGGFFGGGGGGGGGGGGGGGGGGGGGGGGFFEEEGFFGGGGGGGGGGGGGGGGGGGGGGFFGGGGGGGGGGGGGFFEGGGGGGGFGGGGGFGGGGGGGGGGGGGGGGEFGGGGGGGFGGGFGGGFGGGGGGGGGGGAGFGFGFFFFFFF5?CFGFGFCFEGFCBF=CEFEEFF=BFBCFGEFEFEF=DFBFF=FFCEC6?C=CFGF?AF8;)/7<3;+7;CCECC36=8;71;C4>CE?B(
@M70528:330:000000000-K6D4P:1:1102:20445:3203 2:N:0:TCTATTCAGT+TCTCAGTACA
TAAAACAGGGTCCCCTCCCCCTCTAGGGTCAAAAAAAGAGGTATTTAAGTTTCGGTCAGTTAAAAGTATTGTGATAGCTCCCGCTAACACTGGCAAAGATAAAAGAAGAAGAATGGCTGTTAAAATAACTGATCAGACAAATAGTCTAATTTTTTCTGCTGAAAGGTTTTTTGCTTTAAGATTAATAATTGTAGTAATAAAATTTAAGGCACCTAAAATTGAAGAAATCCCTGCAAGGTGTAAAGAAAAAATTGTTAAGTCTACTGAAGGTCCTGAATGATAAAACGTTGATAAAGGTGGA
+
CCCCCGGGGGGGGGGGGGGGGGGGGGGGGGGGGGGGGGGGGGGGGGGGGGGGGGGGGGGGGGGGGGGGGGGGGGGGGGGGGGGGGGGGGGGGGGGGGGGGGGGGGGGGGGGGGGGGGGGFGGGGGGGGGGGGGGGGGGGGGGGGGGGGGGFGGGGGGGGGGGGGGGGGGGGGGGGGFGGGGGGGGGGGGGGFFGFGFEFGFGFFFFFBAFFFFGFGFGGFDFFFFE@@FFEFABFAECFFBEEFCEFFF>@DFFFFC@CEFFFFGE?AE8;94A=EDDEFEFFE)43@D(*+3<6;F@?B(
@M70528:330:000000000-K6D4P:1:1102:16936:3215 2:N:0:TCTATTCAGT+TCTCAGTACA
TAAAACAGGGTCCCCTCCCCCTCTAGGGTCAAAAAAAGAGGTATTTAAGTTTCGGTCAGTTAAAAGTATTGTGATAGCTCCCGCTAACACTGGCAAAGATAAAAGAAGAAGAATGGCTGTTAAAATAACTGATCAGACAAATAGTCTAATTTTTTCTGCTGAAAGGTTTTTTGCTTTAAGATTAATAATTGTAGTAATAAAATTTAAGGCACCTAAAATTGAAGAAATCCCTGCAAGGTGTAAAGAAAAAATTGTTAAGTCTACTGAAGGTCCTGAATGATAAAACGTTGATAAAGGTTGA
+
CCCCCGGGGGGGGGGGGGGGGGGGGGGGGGGGGGGGGGGGGGGGGGGGGGFGGGGGGGGGFGGGGGGGGGGGGGGGFG9FGGGGGGGFGGGGGGGGGGGGGGGGFFGGFGGGGGGFGGGGGGGFGGGGGGGGFGGGGGGGGGGGGGGGGGFGGGGGGGG8FFFGFGEFFGGGGGGGCGG9FCFFGGGGGGGGGGGGFGFFCGFEFFFBFFFFFGA?AFFEGF>5=CFFFE=49BFF>5DE>=FA?FFDFFFDFFCFCFAECFE6@8<AEE;E3;=3;;3=65)6;<;3:<>::57)>=).(
@M70528:330:000000000-K6D4P:1:1102:24553:3227 2:N:0:TCTATTCAGT+TCTCAGTACA
TAAAACAGGGTCCCCTCCCCCTCTAGGGTCAAAAAAAGAGGTATTTAAGTTTCGGTCAGTTAAAAGTATTGTGATAGCTCCCGCTAACACTGGCAAAGATAAAAGAAGAAGAATGGCTGTTAAAATAACTGATCAGACAAATAGTCTAATTTTTTCTGCTGAAAGGTTTTTTGCTTTAAGATTAATAATTGTAGTAATAAAATTTAAGGCACCTAAAATTGAAGAAATCCCTGCAAGGTGTAAAGAAAAAATTGTTAAGTCTACTGAAGGTCCTGAATGATAAACCGTTGATAAAGGTGGA
+
CCCCCGGGGGGGGGGGGGGGGGGGGGGGGGGGGGGGGGGGGGGGGGGGGGGGGGGGGGGGGGGGGGGGGGGGGGGGGGGGGGGGGGGGGGGGGGGGGGGGGGGGGGGGGGGGGGGGGGGGGGGGGGGGGGGGGGGFGGGGGGGGGGGGGGFGGGGGGGGFCFGGGFGGGGGGGGGGDGGGGGGGGFGGGGGGCFGG7;=E@CFFFFFFFAFFFGACF;CFFFFFF@CEFEFFFFBA:EDGEEAAEFF2A==B9FF69BFCFAF6<@CEE15E3@.)2+.75?EC)(.6173+;?<E98?<(
@M70528:330:000000000-K6D4P:1:1102:9626:3235 2:N:0:TCTATTCAGT+TCTCAGTACA
TAAAACAGGGTCCCCTCCCCCTCTAGGGTCAAAAAAAGAGGTATTTAAGTTTCGGTCAGTTAAAAGTATTGTGATAGCTCCCGCTAACACTGGCAAAGATAAAAGAAGAAGAATGGCTGTTAAAATAACTGATCAGACAAATAGTCTAATTTTTTCTGCTGAAAGGTTTTTTGCTTTAAGATTAATAATTGTAGTAATAAAATTTAAGGCACCTAAAATTGAAGAAATCCCTGCAAGGTGTAAAGAAAAAATTGTTAAGTCTAATGAAGGTCCTGAATGATAAAACGTTGATAAAGGTGGA
+
BCCCCGGDE@FFGGGDEFC@FF@FFGED<FGFGGGGEEGECFGGCEEGGFGCFCEEGEGFGGFGGGDFGGGFGGGGF9FFFDGGDEGFGGDG<8EFGG?FGFEFCFCGGGGGGGFCFGGGGGFDFGGGGGGFGD?@FGGFGGGFFGFGCFDCFGG:EGGGCEGFDFDDCDGEEDFGBFGGFFFDFDAFA,@D9:C@?FFFCCFECFFF5AFFF9FF9;EEFFAEFEFE6))/;4)9;@DGE3ABE=:BF(55788>@:@EC+.;9;)/7(/>).7;0;?3?<?)7405@0::C?CF?=(3(
@M70528:330:000000000-K6D4P:1:1102:9307:3250 2:N:0:TCTATTCAGT+TCTCAGTACA
TAAAACAGGGTCCCCTCCCCCTCTAGGGTCAAAAAAAGAGGTATTTAAGTTTCGGTCAGTTAAAAGTATTGTGATAGCTCCCGCTAACACTGGCAAAGATAAAAGAAGAAGAATGGCTGTTAAAATAACTGATCAGACAAATAGTCTAATTTTTTCTGCTGAAAGGTTTTTTGCTTTAAGATTAATAATTGTAGTAATAAAATTTAAGGCACCTAAAATTGAAGAAATCCCTGCAAGGTGTAAAGAAAAAATTGTTAAGTCTACTGAAGGTCCTGAATGATAAAACGTTGATAAAGGTGGA
+
CCCCCGGGGGGGGGGGGEGGGGGFGGGGGGGGGGGGGGGGGGGGGGGGGGGGGGGGGGGFGDGGGGGGGGGGGGGGGGGGGGGGGGGGGGGGGGGGGGGGGGGGGGGGGGGGFGGGGGGEFDGGGGGGGGGGGGGGGGGGGGGGGGGGGGFCGFGGGGGGGGGGGGGGGGGGGGGGFGGGGGGGGGGGCFGGGFFGFGFGEGFEFFFB5FFFFGFGAGCCFFC@F=CEAB3>FFDBBFDE@EFFCE@>?>BFFFFFFF=C<6?CDEEEE8=E3;=>;:5EFEFEC@B38?<:C5;;EF0:(
@M70528:330:000000000-K6D4P:1:1102:11849:3254 2:N:0:TCTATTCAGT+TCTCAGTACA
TAAAACAGGGTCCCCTCCCCCTCTAGGGTCAAAAAAAGAGGTATTTAAGTTTCGGTCAGTTAAAAGTATTGTGATAGCTCCCGCTAACACTGGCAAAGATAAAAGAAGAAGAATGGCTGTTAAAATAACTGATCAGACAAATAGTCTAATTTTTTCTGCTGAAAGGTTTTTTGCTTTAAGATTAATAATTGTAGTAATAAAATTTAAGGCACCTAAAATTGAAGAAATCCCTGCAAGGTGTAAAGAAAAAATTGTTAAGTCTACTGAAGGTCCTGAATGATAAAACGTTGATAAAGGTGGA
+
CCCCC6<FFG,-6,;,67,,++,,;CDF<,<@CECCFGGGGGGFFGGGGGGGGGGFGGGFGGGGGGGGGGGGGGGGGGGFGGDGGGGGGGGGGGGGGGGGGGGGGGFFFFGCGGGGGGGGGGGGGGGGGGGGGGGGGGGGGGGGGGGGGGFGGGGGGGGGGGGGGGGGGGGGGGGGFGGCFGGGGGGGGGGGGGGGFGFGFFFFFFFFFFFFFGFGFDGFGFCEFEFFF=EAFDFFF8DCBB6AEEBBFDBFFFFF5CCECFFFFF77<@=<8@A<FGE4/6C36@BFD;<7+94C7E0((
@M70528:330:000000000-K6D4P:1:1102:20962:3254 2:N:0:TCTATTCAGT+TCTCAGTACA
TAAAACAGGGTCCCCTCCCCCTCTAGGGTCAAAAAAAGAGGTATTTAAGTTTCGGTCAGTTAAAAGTATTGTGATAGCTCCCGCTAACACTGGCAAAGATAAAAGAAGAAGAATGGCTGTTAAAATAACTGATCAGACAAATAGTCTAATTTTTTCTGCTGAAAGGTTTTTTGCTTTAAGATTAATAATTGTAGTAATAAAATTTAAGGCACCTAAAATTGAAGAAATCCCTGCAAGGTGTAAAGAAAAAATTGTTAAGTCTACTGAAGGTCCTGAATGATAAAACGTTGATAAAGGTGGA
+
CCCCCGGGGGGGGGGGGGGGGGGGGGGGGGGGGGGGGGGGGGGGGGGGGGGGGGGEGGGGGGGGGGGGGGGGGGGGGGGGGGGGGGGGGGGGGGGGGGGGGGFGGGGGGGGGGGGGGGGGGGGGGGGGGGGGGGGGGGGGGGGGGGGGGGFGGGGGGGGFGGGGGGGGGGGGGGGGFGGGGGGGGGGFGGGGGGGGFFFGFEFFFFFFFFFFFGFGFFGFGFEFFEFFFFFFFFBF::DF=:EACEFFFF@FFFEF5BCEEFEFGF<EE1=A;EEFFFFFEEFE4<:DFFG7D?>C97:?(
@M70528:330:000000000-K6D4P:1:1102:5951:3254 2:N:0:TCTATTCAGT+TCTCAGTACA
TAAAACAGGGTCCCCTCCCCCTATAGGGTCAAAAAAAGAGGTATTTAAGTTTCGGTCAGTTAAAAGTATTGTGATAGATCCCGCTAACACTGGCAAAGATAAAAGAAGAAGAATGGCTGTTAAAATAACTGATCAGACAAATAGTCTAATTTTTTCTGCTGAAAGGTTTTTTGCTTTAAGATTAATAATTGTAGTAATAAAATTTAAGGCACCTAAAATTGAAGAAATCCCTGCAAGGTGTAAAGAAAAAATTGTTAAGTCTACTGAAGGTCCTGAATGATAAAACGTTGATAAAGGTGGA
+
CCCCCGGGGGGGFGGGGGGEFG,<EFGGGGFGGGGGGGFGEGCFGFGGGFGGGFEBFFEEFCFD@FDEF,CFGCEGG,CBFGGGGGGGGCCFE8EFDGFF<FGGGGGGGGGGGGGGGGGFGGFGFGFG@FFGEFAFGDGF?DCFFCFEFFFGGGGFGGGFGGCFGG=DDEFGGGGGFGGGFFCFGGGGGGFFGGGGFGA,>>CCAFFFFF569CAFFFFCGF5AFFFEF5>FFBDA>F<DBECAE4:(6@(->FC=?FFE<:CAF@9/4=E37>3>;:<<3?<..=>DF?8:7<6CC7;4(
@M70528:330:000000000-K6D4P:1:1102:25455:3266 2:N:0:TCTATTCAGT+TCTCAGTACA
TAAAACAGGGTCCCCTCCCCCTCTAGGGTCAAAAAAAGAGGTATTTAAGTTTCGGTCAGTTAAAAGTATTGTGATAGCTCCCGCTAACACTGGCAAAGATAAAAGAAGAAGAATGGCTGTTAAAATAACTGATCAGACAAATAGTCTAATTTTTTCTGCTGAAAGGTTTTTTGCTTTAAGATTAATAATTGTAGTAATAAAATTTAAGGCACCTAAAATTGAAGAAATCCCTGCAAGGTGTAAAGAAAAAATTGTTAAGTCTACTGAAGGTCCTGAATGATAAAACGTTGATAAAGGTGGA
+
CCCCCGGGGGGGGFGGGFGGGGGGGGGGGGGGGGGGGGGGGGGGGGGGGAEGFGDGGDFGGFGGGGGGGGGGGGGFGGGGGGGGGGDGGGGGGGGGFGGGGFGGGGGGGGDFFDGGFGGGGGF,EFGGFFGGGGGDGGGG6ECFGGGGGGDFGFGGG8FFFF?FG+@B,@8E8DFGFGCDFFEFDFGGGGGGGCGGFGFF:@FBB;?89F?FFGFFF7EEDCE5B)5AF)>F;>)/*4>>>>9BC95(8>2B:FFA5>FEF758C@C)714A3A7)*39A3C?)77,5379119)6+7(2(
@M70528:330:000000000-K6D4P:1:1102:5964:3266 2:N:0:TCTATTCAGT+TCTCAGTACA
TAAAACAGGGTCCCCTCCCCCTCTAGGGTCAAAAAAAGAGGTATTTAAGTTTCGGTCAGTTAAAAGTATTGTGATAGCTCCCGCTAACACTGGCAAAGATAAAAGAAGAAGAATGGCTGTTAAAATAACTGATCAGACAAATAGTCTAATTTTTTCTGCTGAAAGGTTTTTTGCTTTAAGATTAATAATTGTAGTAATAAAATTTAAGGCACCTAAAATTGAAGAAATCCCTGCAAGGTGTAAAGAAAAAATTGTTAAGTCTACTGAAGGTCCTGAATGATAAAACGTTGATAAAGGTGGA
+
CCCCCGGGGGGGGGGGGGGGGGGGGGGGGGGGGGGGGGGGGGGGGGGGGGGGGGGGGGFGGGGGGGGGGGGGGGGGGGGGFGGGGGGGGGGGGGGGGGGGGGGGFGGGGGFFGGGGGGGFGFFGGGGGGGGGCGGGGGGGGGGGGGGGGGFGGGGGGGGFGFFGGGGGGGGGGGGFFAEGGGGGGGGGGGGGGGGGFGFCCGFFFFFFFAFFFFFFFGGFGFE@FFFCA=E*?DDFFC9BEFFFFFFBFD9BEFFFFFFFFFCAF<?AEEFF=@E<GGFFFFFEEEFFFDF@C<CEFFF:0
@M70528:330:000000000-K6D4P:1:1102:21739:3270 2:N:0:TCTATTCAGT+TCTCAGTACA
TAAAACAGGGTCCCCTCCCCCTCTAGGGTCAAAAAAAGAGGTATTTAAGTTTCGGTCAGTTAAAAGTATTGTGATAGCTCCCGCTAACACTGGCAAAGATAAAAGAAGAAGAATGGCTGTTAAAATAACTGATCAGACAAATAGTCTAATTTTTTCTGCTGAAAGGTTTTTTGCTTTAAGATTAATAATTGTAGTAATAAAATTTAAGGCACCTAAAATTGAAGAAATCCCTGCAAGGTGTAAAGAAAAAATTGTTAAGTCTACTGAAGGTCCTGAATGATAAAACGTTGATAAAGGTGGA
+
CCCCCGGGGGGGGGGGGGGGGGGGGGGGGGGGGGGGGGGGGGGGGFFGGGGGGGGGGGFFGFGGGGGGGGGGGGFGGGGGGGGGGGGFGGFFFGGGGGGGGGGGGGGGGGGG@FCGGGGGGGGGGGGGGFGGGGGGFGGGGGGFGGGGGGFGGGGGFF8ECGGFEGFCFCGGEFGGFGGGGGFGGGGGGGFFGGGGFGCCCGFBFFFFF5AAFFFGFCFFGF8>A@=E9>56ABFF=FGG==EFEEB2A9=DB=CFCFF?):?AF));<1=A<EFFGGE8)7?37@@;3;5+;?61<=:?(
@M70528:330:000000000-K6D4P:1:1102:16094:3275 2:N:0:TCTATTCAGT+TCTCAGTACA
TAAAACAGGGTCCCCTCCCCCTCTAGGGTCAAAAAAAGAGGTATTTAAGTTTCGGTCAGTTAAAAGTATTGTGATAGCTCCCGCTAACACTGGCAAAGATAAAAGAAGAAGAATGGCTGTTAAAATAACTGATCAGACAAATAGTCTAATTTTTTCTGCTGAAAGGTTTTTTGCTTTAAGATTAATAATTGTAGTAATAAAATTTAAGGCACCTAAAATTGAAGAAATCCCTGCAAGGTGTAAAGAAAAAATTGTTAAGTCTACTGAAGTTCCTGAATGATAAAACGTTGATAAAGGTGGA
+
CCCCCGGGGGGGGGGGGGGGGGGGGGGGGGGGGGGGGCEGFGGGGGGGFGGGGGGGGGGGGGDGGGGGGGGGGFGFGGGGGGGGGGGGGGGGGGGGGGGGGGGGGGGGGGGGGGGGGGGGGGGGGGGGGGGGGGGGGGGGGGFGGGFGDGFGGGDGFGGGFGFFFGGFGFGGGGGFFGGGGFGFGGGGGGGGGGGGFFF<ADCEFCFFFFFFFFFGFGGFGFE@FBDFF@EFFFDBEGGGFFFFEFD5F26@EFEF?C@E)@CFFE57@/765CFF<C?AFFF);@>FFFFC>54;@EFB(
@M70528:330:000000000-K6D4P:1:1102:9758:3277 2:N:0:TCTATTCAGT+TCTCAGTACA
TAAAACAGGGTCCCCTTCCCCTCTAGGGTCAAAAAAAGAGGTATTTAAGTTTCGGTCAGTTAAAAGTATTGTGATAGCTCCCGCTAACACTGGCAAAGATAAAAGAAGAAGAATGGCTGTTAAAATAACTGATCAGACAAATAGTCTAATTTTTTCTGCTGAAAGGTTTTTTGCTTTAAGATTAATAATTGTAGTAATAAAATTTAAGGCACCTAAAATTGAAGAAATCCCTGCAAGGTGTAAAGAAAAAATTGTTAAGTCTACTGCAGGTCCTGAATGATAACACGTTGATAAAGGTGGA
+
CCCCCGGGGGGGGGGGGGGGGGGGGGGGDGGGGGGGGGGGGGGGGGGGGGGGGGGGGGGGGGGGGGGGGGGGGGGGGGGGGGGGEEGGGGGGGGGGGGGGGGGGGGGGGGGGGGGGGGGEGGGDFFGGGGGGGGGDGGFGGGGGCGGFGGFGGGGGGGGGGGCGGGGGGGGGGGGGFGGGGGGGGGGGGGGGGGGFCFFG=CFFFF?BFF?AFGFGF7:=FF@CCEFFF@EAFBB9>5>?@EFFEEF2A9@FBFEFEAAE4=CFGE).63837>E4;CCFECE=EED@3(2;CCF39;(1(
@M70528:330:000000000-K6D4P:1:1102:10559:3278 2:N:0:TCTATTCAGT+TCTCAGTACA
TAAAACAGGGTCCCCTCCCCCTCTAGGGTCAAAAAAAGAGGTATTTAAGTTTCGGTCAGTTAAAAGTATTGTGATAGCTCCCGCTAACACTGGCAAAGATAAAAGAAGAAGAATGGCTGTTAAAATAACTGATCAGACAAATAGTCTAATTTTTTCTGCTGAAAGGTTTTTTGCTTTAAGATTAATAATTGTAGTAATAAAATTTAAGGCACCTAAAATTGAAGAAATCCCTGCAAGGTGTAAAGAAAAAATTGTTAAGTCTACTGAAGGTCCTGAATGATAAAACGTTGATAAAGGTGGA
+
CCCCCGGGGGGGGGGGGGGGGGGGGGGGGGGGGGGGGGGGGGGFGGGGGGGGGGGGGGGGGGGGGGGGGGGGGGGGFGFGGGGGEGGGGGGGGGGGFCFFGGGGGGGGGGGGGGGGGGGGGGGCGGCFFGGGFFGGGGGGGGGGGGGFCFFGGFGGGGGGFGGGGGGGGGGGGGGGFFGGGGGGGFGDEGCGFCGGFGCFECF5FFF5AFFFFCFGFGF@CFC@FFCEF4>6ABB>>5>F=EFFFEFFF=2:EFFFC@ACFFFFF8C43(5);EAE0:?3<CECC@BF@=C:CCFCF<06(
@M70528:330:000000000-K6D4P:1:1102:6343:3281 2:N:0:TCTATTCAGT+TCTCAGTACA
TAAAACAGGGTCCCCTCCCCCTCTAGGGTCAAAAAAAGAGGTATTTAAGTTTCGGTCAGTTAAAAGTATTGTGATAGCTCCCGCTAACACTGGCAAAGATAAAAGAAGAAGAATGGCTGTTAAAATAACTGATCAGACAAATAGTCTAATTTTTTCTGCTGAAAGGTTTTTTGCTTTAAGATTAATAATTGTAGTAATAAAATTTAAGGCACCTAAAATTGAAGAAATCCCTGCAAGGTGTAAAGAAAAAATTGTTAAGTCTACTGAAGGTCCTGAATGATAAAACGTTGATAAAGGTGGA
+
CCCCCGGGGGGGGGGGGGGGGGGGGGGGGGGGGGGGGGGGGGGGGGGGGGGGGGGGGGGGGGGGGGGGGGGGGGGGGGGGFGGGGGGGGGGGGGGGGGGGGGGGGGGGGGGGGGGGGGGFGFFFEGGGGGGGGGGGGGGGDFGGGGFCFFFGGGGGGGGGGFGFGGGGGGGGGGGGFGDGGGGFGFGGGGGGGGGGFGFGEFFFFFCFAFFFFFFGFGGFGF:6=CDFF@EAFFB>;8DGEF?CCFFFFD@B=FFFCBFEEFF6FFEFF;=E@EA<;>5A?<5C<@6@@39CF?>EC<(4(
@M70528:330:000000000-K6D4P:1:1102:13972:3286 2:N:0:TCTATTCAGT+TCTCAGTACA
TAAAACAGGGTCCCCTCCCCCTCTAGGGTCAAAAAAAGAGGTATTTAAGTTTCGGTCAGTTAAAAGTATTGTGATAGCTCCCGCTAACACTGGCAAAGATAAAAGAAGAAGAATGGCTGTTAAAATAACTGATCAGACAAATAGTCTAATTTTTTCTGCTGAAAGGTTTTTTGCTTTAAGATTAATAATTGTAGTAATAAAATTTAAGGCACCTAAAATTGAAGAAATCCCTGCAAGGTGTAAAGAAAAAATTGTTAAGTCTACTGAAGGTCCTGAATGATAAAACGTTGATAAAGGTGGA
+
CCCCCGGGGGGGGGGGGGGGGGGGGGGGGGGGGGGGGGGGGGGGGGGGGGGGGGGGGGGGGGGGGGGGGGGGGGGGGGGGGGGGGGGGGGGGGGGGGGGGGGFGGGGGFFGGGGGGCGGFGGGGGGGGGGGGGGGGGGGFFGGGGGGGGGFGGGGGGGGGGGGGGGGGGGGGGGGFDEFFAFGGGGGGGGGGCFGG?CCFEFFFFFFFFFFFFGFGFGGBGFFEFEDECEFFFF@F9GGGFFF>ACFBF=FFFFCFEFFFCA?FF<5A8@EFFFEEFF3=?EE4;@FDF?CCCCCEGF06(
@M70528:330:000000000-K6D4P:1:1102:16795:3304 2:N:0:TCTATTCAGT+TCTCAGTACA
TAAAACAGGGTCCCCTCCCCCTCTAGGGTCAAAAAAAGAGGTATTTAAGTTTCGGTCAGTTAAAAGTATTGTGATAGCTCCCGCTAACACTGGCAAAGATAAAAGAAGAAGAATGGCTGTTAAAATAACTGATCAGACAAATAGTCTAATTTTTTCTGCTGAAAGGTTTTTTGCTTTAAGATTAATAATTGTAGTAATAAAATTTAAGGCACCTAAAATTGAAGAAATCCCTGCAAGGTTTAAAGAAAAAATTGTTAAGTCTACTGAAGGTCCTGAATGATAAAACGTTGATAAAGGTGGA
+
CCCCCGGGGGGGGGGGGGGGGGGGGGGGGGGGGGGGGGGGGGGGGGGGGGGGGFGGGGGGGGGGGGGGGGGGGGGGGGGGGGGGGGGGGGGGGGGGGGGGGGGGGGGGGGGGGGGGGGGGGGGGGGGGGGGGGGGGGGGGGGGGGGGGGGFGGGGGGGGGGGGGGGGGGGGGGGGDFGGGGGGGGGGGGGGGGGGGFGFGFFFFFFFBFFFFFGFGFGGFGF@AFEFFF2@AFFFFFGGFFFCFFE@DFBFFFFFFFFFF519AFEFFFFE<=EFF6DEE?C<C>@@@DFC7:946@<(,(
@M70528:330:000000000-K6D4P:1:1102:14239:3310 2:N:0:TCTATTCAGT+TCTCAGTACA
TAAAACAGGGTCCCCTCCCCCTCTAGGGTCAAAAAAAGAGGTATTTAAGTTTCGGTCAGTTAAAAGTATTGTGATAGCTCCCGCTAACACTGGCAAAGATAAAAGAAGAAGAATGGCTGTTAAAATAACTGATCAGACAAATAGTCTAATTTTTTCTGCTGAAAGGTTTTTTGCTTTAAGATTAATAATTGTAGTAATAAAATTTAAGGCACCTAAAATTGAAGAAATCCCTGCAAGGTGTAAAGAAAAAATTGTTAAGTCTACTGAAGCTCCTGAATGATAAAACGTTGATAAAGGTTGA
+
<CCCCFGEFGFGGFF@FEGGGDD8F<FEGDGCFFGDGDGFGDGGC<BC,<CCE:FFCFFGCC,CFC6CCFFGFGFCDFGFDFGDGCCFGG9EBDFDBFFGGGGGGGGGGGF8FFFFFFD4FFFGGGGGGFGGGGGEG?FG6EGGFDFGGE;E=E6B=CCD8=?AEFGGDEFGGE8EDGG8DADFFFFGG9DAC7EFAE7EECFCF738*;A*3;99AA;CEF7A8C=ACE=FFD493D>7**:1**(()/6>3898/11/9:?CG)/=@)5;@3))*:?3C6C)9;;/6(1+3)1)+.)2(
@M70528:330:000000000-K6D4P:1:1102:5931:3312 2:N:0:TCTATTCAGT+TCTCAGTACA
TAAAACAGGGTCCCCTCCCCCTCTAGGGTCAAAAAAAGAGGTATTTAAGTTTCGGTCAGTTAAAAGTATTGTGATAGCTCCCGCTAACACTGGCAAAGATAAAAGAAGAAGAATGGCTGTTAAAATAACTGATCAGACAAATAGTCTAATTTTTTCTGCTGAAAGGTTTTTTGCTTTAAGATTAATAATTGTAGTAATAAAATTTAAGGCACCTAAAATTGAAGAAATCCCTGCAAGGTGTAAAGAAAAAATTGTTAAGTCTACTGAAGGTCCTGAATGATAAAACGTTGATAAAGGTGGA
+
CCCCCGGGGGGGGGGGGGGGGGGGGGDFFGGGGGGEGGGGGGGFGGFGCFFGFGGGGGGGGGGGGGGGGGGGGGGGGGFGFGGGGGGGGGFGFFGGGGGGGGGGGGGGGGGGGGGGGGGFGCFGGGGGFFGGGDFGGGGGGAFGEGGGGGFGGGGGDEFGGGGGFFFGGGGGGGGGFGGGGGGGGGGGGGGGGGFGFGFGFGFEFFFF5FFFFGFGFFGCEFE@CEDFF:E>FDFFBDFF>@<=EEDFF>=@EFCF5BCF3;?CGF6A4@E9E<3<7DEAECC397;@F(/1;CFFC@B((
@M70528:330:000000000-K6D4P:1:1102:16276:3316 2:N:0:TCTATTCAGT+TCTCAGTACA
TAAAACAGGGTCCCCTCCCCCTCTAGGGTCAAAAAAAGAGGTATTTAAGTTTCGGTCAGTTAAAAGTATTGTGATAGCTCCCGCTAACACTGGCAAAGATAAAAGAAGAAGAATGGCTGTTAAAATAACTGATCAGACAAATAGTCTAATTTTTTCTGCTGAAAGGTTTTTTGCTTTAAGATTAATAATTGTAGTAATAAAATTTAAGGCACCTAAAATTGAAGAAATCCCTGCAAGGTGTAAAGAAAAAATTGTTAAGTCTACTGAAGGTCCTGAATGATAAAACGTTGATAAAGGTGGA
+
CCCCCGGGGGGGGGGGGGGGGGGGGGGGGGGGGGGGGGGGGGGGGGGGGGGGGGGGGGGGGGGGGGGGGGGGGGGGGGGGGGGGGGGGGGGGGCFGGGGGGGGGGGGGGGGGGGGGGGGGGGGGGFGGGGGGGGGGGGGGGG?FGGGGGGFGGGGGGGGGGGGGFFFGGGGGGGGGFGGAFGGGGGGGGGGGCFGGFFFGFGFEFFFFF?AA?FFGFGGFGFEFFFFEFEEFFFFFBGGGEEFFE=BDFB>FEFF><B6?<A?FGEFFF@E<@A49;774655;CF@@@<51;)9;9<7?(
@M70528:330:000000000-K6D4P:1:1102:8735:3317 2:N:0:TCTATTCAGT+TCTCAGTACA
TAAAACAGGGTCCCCTCCCCCTCTAGGGTCAAAAAAAGAGGTATTTAAGTTTCGGTCAGTTAAAAGTATTGTGATAGCTCCCGCTAACACTGGCAAAGATAAAAGAAGAAGAATGGCTGTTAAAATAACTGATCAGACAAATAGTCTAATTTTTTCTGCTGAAAGGTTTTTTGCTTTAAGATTAATAATTGTAGTAATAAAATTTAAGGCACCTAAAATTGAAGAAATCCCTGCAAGGTGTAAAGAACAAATTGTTAAGTCTACTGAAGGTCCTGAATGATAAACCGTTGATAAAGGTGGA
+
CCCCCGGGGGGGGGGGGGGGGGGGGGGGGGGGGGGGGGGGGGGGGGGGGGGGGGGGGGGGGGGGGGGGGGGGGGGGGGGGGGGGGGGGGGGGGGGGFGGGGGFGGGGGGGGGGGGGGGGGEGGGGGGGGGGGGGGGGGGGGGGGGGGGGGFGGGGGGGGGGGGGGGGGGGGGGGGGFGFGGGGGFGGGGGGFFFGFFGFGEGFFFFFFFAFFCFCFFECCFA>@FFFFF6B4A>BFE;DFEEE:7CD(839@EFFF448@5BCFFECEFE;E7AFFGGFFFF3<),267:FCFCCEG@EF0
@M70528:330:000000000-K6D4P:1:1102:13774:3318 2:N:0:TCTATTCAGT+TCTCAGTACA
TAAAACAGGGTCCCCTCCCCCTCTAGGGTCAAAAAAAGAGGTATTTAAGTTTCGGTCAGTTAAAAGTATTGTGATAGCTCCCGCTAACACTGGCAAAGATAAAAGAAGAAGAATGGCTGTTAAAATAACTGATCAGACAAATAGTCTAATTTTTTCTGCTGAAAGGTTTTTTGCTTTAAGATTAATAATTGTAGTAATAAAATTTAAGGCACCTAAAATTGAAGAAATCCCTGCAAGGTGTAAAGAAAAAATTGTTAAGTCTACTGAAGGTCCTGAATGATAAAACGTTGATAAAGGTGGA
+
CCCCCGGGGGGGGGGGGGGGGGGGGGGGGGGGGGGGGGGGGGGGGGGGGGGGGGGGGGGGGGGGGGGGGGGGGGGGGGGGGGGGGGGGGGGGGGGGGGGGFGGGGGGGGGGGGGGGGGGGGGGGGGGGGGGGGGGGGGGGGGGGGGGGGGFGGGGGGGGGGGGFGGGGGGGGGGGGFGGGGGGGGGGGGGGGGGGGFFFGFGFFFFFFFFFFFFAGFGGFGF5@CEFFF>BAFBFA>55?@=EFEF=(;@==2ACA?FFECFE=;E5@@16>=EE>7C?E3?CEF@63;6C:D79)>3.2(
@M70528:330:000000000-K6D4P:1:1102:13522:3320 2:N:0:TCTATTCAGT+TCTCAGTACA
TAAAACAGGGTCCCCTCCCCCTCTAGGGTCAAAAAAAGAGGTATTTAAGTTTCGGTCAGTTAAAAGTATTGTGATAGCTCCCGCTAACACTGGCAAAGATAAAAGAAGAAGAATGGCTGTTAAAATAACTGATCAGACAAATAGTCTAATTTTTTCTGCTGAAAGGTTTTTTGCTTTAAGATTAATAATTGTAGTAATAAAATTTAAGGCACCTAAAATTGAAGAAATCCCTGCAAGGTGTAAAGAAAAAATTGTTAAGTCTACTGAAGGTCCTGAATGATAAAACGTTGATAAAGGTGGA
+
CCCCCGGGGGGGGGFGGGGGGGGGGGGGGGGGGGGGGGGGGGGGGGGGGGGGGGGGGGGGGGGCFGGGGGGGGGGGGGFFGGGGGGGGGGGGGGGGGFGGGGGGGGFGGGGGGGGGFFDFGGGGFGGGGGGGGGGGGGGGGGGGGGGGGGFGGGGFGGGGGGGGGGGGGGGGGGGGFGGGGGGGGGGGGGGFGGGCFG9FECFFFFFFFFFFFFFGFCGBCFCCFEFFF@EAF24?B>FFEECFFFF2AD@DBFE><BFCCCEF@<6<@4;73@EC>;5<??5>CFFF18C7FC/4;@:0(
@M70528:330:000000000-K6D4P:1:1102:15549:3338 2:N:0:TCTATTCAGT+TCTCAGTACA
TAAAACAGGGTCCCCTCCCCCTCTAGGGTCAAAAAAAGAGGTATTTAAGTTTCGGTCAGTTAAAAGTATTGTGATAGCTCCCGCTAACACTGGCAAAGATAAAAGAAGAAGAATGGCTGTTAAAATAACTGATCAGACAAATAGTCTAATTTTTTCTGCTGAAAGGTTTTTTGCTTTAAGATTAATAATTGTAGTAATAAAATTTAAGGCACCTAAAATTGAAGAAATCCCTGCAAGGTGTAAAGAAAAAATTGTTAAGTCTACTGAAGTTCCTGACTGATAAAACGTTGATAAAGGTGGA
+
CCCCCGGGGGGGGGGGGGGGGGGGCGGGGGGGGGGGGGGGGGGFGGGGGGFGGGGGGDFGGGGFGFGGGGGGGFGGEFGGGGEGGGGGGGFFGDFE=FGGAFGGFGGGFGGGGGGGGGGGGGGGGGCGGGGGGGGGGGFGGGGGGGCFDFFGGGGCGGGFFGFAEGFFGGDEGGGGBGFE9FFFGGA=FGGGFAFFFFFGFEFEFF?5AFAA@FFGFAFE:C5A>@D@F==AFFDFEGGC==ECFFFFAD225:8C?:+8.+9AEFCAE)1)1?<E*;4;<56<1)6=D?9@DC><7),1(
@M70528:330:000000000-K6D4P:1:1102:10826:3339 2:N:0:TCTATTCAGT+TCTCAGTACA
TAAAACAGGGTCCCCTCCCCCTCTAGGGTCAAAAAAAGAGGTATTTAAGTTTCGGTCAGTTAAAAGTATTGTGATAGCTCCCGCTAACACTGGCAAAGATAAAAGAAGAAGAATGGCTGTTAAAATAACTGATCAGACAAATAGTCTAATTTTTTCTGCTGAAAGGTTTTTTGCTTTAAGATTAATAATTGTAGTAATAAAATTTAAGGCACCTAAAATTGAAGAAATCCCTGCAAGGTGTAAAGAAAAAATTGTTAAGTCTACTGAAGGTCCTGAATGATAAAACGTTGATAAAGGTGGA
+
CCCCCGGGGGGGGGGGGGGGGGGGGGGGFGGGGGGGGGGGGGGGGGGGGGGGGGGGGGGGGGGGGGGGGGGGGGGGGGGGGGGGGGGGGGGGGGGGGGGGGGGGGGGGGGGGGGGGGGGGGGGGGGGGGGGGGGGGGGGGGGGGGGGGGGFGGFGGGGGGGGGGGGFGFGGGGGGGFGGGGGGGGGGGGGGGGGGGFGFGFGFFFFFFFFFFFGFGFGGFGFFEFFFFF@=>AFFFECEFF@<CECBBFB@FEFFFCCCFEFFFGFFA34;E;AEC;@EEEC3>EEFFFFCCC?EFD@?B0
@M70528:330:000000000-K6D4P:1:1102:17324:3340 2:N:0:TCTATTCAGT+TCTCAGTACA
TAAAACAGGGTCCCCTCCCCCTCTAGGGTCAAAAAAAGAGGTATTTAAGTTTCGGTCAGTTAAAAGTATTGTGATAGCTCCCGCTAACACTGGCAAAGATAAAAGAAGAAGAATGGCTGTTAAAATAACTGATCAGACAAATAGTCTAATTTTTTCTGCTGAAAGGTTTTTTGCTTTAAGATTAATAATTGTAGTAATAAAATTTAAGGCACCTAAAATTGAAGAAATCCCTGCAAGGTGTAAAGAAAAAATTGTTAAGTCTACTGAAGGTACTGAATGATAAAACGTTGATAAAGGTGGA
+
CCCCCGGGGGGGGGGGGGGGGGGGGGGGGGGGGGGGGGGGGGGGGGGGGGGGGGGGGGGGGGGGGGGGGGGGGGGGGFGGGGGGGGGGGGGGGGGGGGGGGGGGGGGGGGGGGGGGGGGGGGGGGGGGGGGGGGGGGGGGGGFGGGGGGGFGGGGGGGGGGGGGGGGGFGGGGGGGFGFGGGGGGGGGGGGGGGGGFGFGFGFFFFFFFFFFFGFFFGGEGFECC=@EF:@AFFFFECFGFFFFEEB@A25BFFFFEFFFFFFFG33;<@E)19CFGGF<C67CEE>@@FGFGC4CFF?F(
@M70528:330:000000000-K6D4P:1:1102:6375:3359 2:N:0:TCTATTCAGT+TCTCAGTACA
TAAAACAGGGTCCCCTCCCCCTCTAGGGTCAAAAAAAGAGGTATTTAAGTTTCGGTCAGTTAAAAGTATTGTGATAGCTCCCGCTAACACTGGCAAAGATAAAAGAAGAAGAATGGCTGTTAAAATAACTGATCAGACAAATAGTCTAATTTTTTCTGCTGAAAGGTTTTTTGCTTTAAGATTAATAATTGTAGTAATAAAATTTAAGGCACCTAAACTTGAAGAAATCCCTGCAAGGTGTAAAGAAAAAATTGTTAAGTCTACTGAAGGTCCTGAATGATAAGACGTTGATAAAGGTGGA
+
CCCCCGGGGGGFFDFGG;FGGGGGFFGGGG@<EGGGGGCFGG?FEDGDFFFFFGCFGGGFFGG<,CFEFGGGGFFDEFGEFGGGGFGDFFFFFCG9<8FFF;F9FFGFGCG8EFGDFFDEEFFBEGGGGGF,EACEDGFEGGGGGGGCGGFG88=DGFGGGGDFCDFGEDDGGG9EFGCFDGG9,,EFFGGDCFFCFF9EC7;CAF?+3:6??FFFF,@>F58CC5C=F2>FF=DF>*>>.*8=AC@B4(8BBF?BC=87685@CE)73;;37>3)2:?EFF))).6=;<C7CC)97<8:(
@M70528:330:000000000-K6D4P:1:1102:20761:3360 2:N:0:TCTATTCAGT+TCTCAGTACA
TAAAACAGGGTCCCCTCCCCCTCTAGGGTCAAAAAAAGAGGTATTTAAGTTTCGGTCAGTTAAAAGTATTGTGATAGCTCCCGCTAACACTGGCAAAGATAAAAGAAGAAGAATGGCTGTTAAAATAACTGATCAGACAAATAGTCTAATTTTTTCTGCTGAAAGGTTTTTTGCTTTAAGATTAATAATTGTAGTAATAAAATTTAAGGCACCTAAAATTGAAGAAATCCCTGCAAGGTGTAAAGAAAAAATTGTTAAGTCTACTGAAGGTCCTGAATGATAAAACGTTGATAAAGGTGGA
+
CCCCCGGGGGGFGGFGGEGGGGGGGGGGGGGGGGGGGGGGGGGGGGGGGGGGGGGFGGGGGGGFGGGGGGGGGGGGGGGGGGGGGGGGGGEFGGGGGFGGGGGGGGGGGGGGGGGGGGGGGGGGGGGGFGGGGGGGGGGGGGGGGFGGGGFGEGGGGGGGGCFFGGGGGFGGD@FGFGGGGGGGGFFGGGGGGFGDCF?CA;CBFCFF5?AFFFFGACC87+95B58AF):AF9:ABEGFE*748C:(;(6>EF<6*119<@EFC@?A<E@@@F<9CDFFCFC3;E@@11:C7.94C;36(
@M70528:330:000000000-K6D4P:1:1102:9254:3369 2:N:0:TCTATTCAGT+TCTCAGTACA
TAAAACAGGGTCCCCTCCCCCTCTAGGGTCAAAAAAAGAGGTATTTAAGTTTCGGTCAGTTAAAAGTATTGTGATAGCTCCCGCTAACACTGGCAAAGATAAAAGAAGAAGAATGGCTGTTAAAATAACTGATCAGACAAATAGTCTAATTTTTTCTGCTGAAAGGTTTTTTGCTTTAAGATTAATAATTGTAGTAATAAAATTTAAGGCACCTAAAATTGAAGAAATCCCTGCAAGGTGTAAAGAAAAAATTGTTAAGTCTACTGAAGGTCCTGAATGATAAAACGTTGATAAAGGTGGA
+
CCCCCGGGGGGGGGGGGGGGGGGGGGGGGGGGGGGGGGGGGGGGGGGGGGGGGGGGGGGGGGGGGGGGGGGGGGGGGGGGGGGGGGGGGGGGGGGGGGGGGGGDGGGGGGGGGGGGGGGGGGGGGGGGGGGGGGGGGGGGGGGGGGGGFGFGGGGGGGGGGGGGGGGGFGGGGGGGFGGGGGGGGGGFGGGGGGGGFGFCCGFFFFFFFFFFCGFGFGGFGF;EF9CEA>E>FFFFBFDFFEAECE=BF2>BBFEFCBBE5;?FGFEFFFEF8<EFCFFFFEFCEEF@;@<7:?CEC<?6(
@M70528:330:000000000-K6D4P:1:1102:16228:3384 2:N:0:TCTATTCAGT+TCTCAGTACA
TTTAAATAAAGTCCACCCCCCCCCTTCGGGTATGAAAAAGAAAATTTAAGATTTGGCGCCCTTAACTAAGTTTTCAACACACGGCATTACAATAGCAAGAAGAAAAAAAAAGAAAGGTCGTTTACCATAAAAATGACAACAATAAAAAAATATTTAGAGTTTGTACAATAATTTAGTTAATAATTAAACTATTTTTTTTTACATTATTGAATTTTAATATTTGAGAAATAACTCATGTATTAAATAAAGATATATCATTATTTTATGAATATCATTAAATCATATAAGATATGAAAGTTAA
+
6--,8C,C,66-6,<,@8+6@C@++,,9,+;7-,<CC@C,,,,,<9,56,,,,,:C,+,6++,,:,,,,:<6,,,,,,,,,,+4++8,,,5,,,:,,,,,9,,,9,4C+8C++,,,87++8@++,,,,:E9,C,@3@A,80@+EA,,8@+*,,@,75,,7,,,,,+,,,,,,6,,,1,,,,6,,,2,+,,25+,+12/)1/+3.11+1++1++1++2++143)))()(+))*+))*)30+))-*)).)1.)))*.*)*/.)*5*<5)46A))))46*0.-4).5))).)-0**)))+--))
@M70528:330:000000000-K6D4P:1:1102:7931:3388 2:N:0:TCTATTCAGT+TCTCAGTACA
TAAAACAGGGTCCCCTCCCCCTCTAGGGTCAAAAAAAGAGGTATTTAAGTTTCGGTCAGTTAAAAGTATTGTGATAGCTCCCGCTAACACTGGCAAAGATAAAAGAAGAAGAATGGCTGTTAAAATAACTGATCAGACAAATAGTCTAATTTTTTCTGCTGAAAGGTTTTTTGCTTTAAGATTAATAATTGTAGTAATAAAATTTAAGGCACCTAAAATTGAAGAAATCCCTGCAAGGTGTAAAGAAAAAATTGTTAAGTCTACTGAAGGTCCTGAATGATAAAACGTTGATAAAGGTGGA
+
CCCCCGGGGGFGGGFGGGGGGEGGGGGGGGFGGFFFEEGGGFGGGGGGGFGFGGGGGGGGG<FFGGGGGGGGGGGGGFFGGF7CBEEGGGGGDEFGGGGEGGGGGGGGGGGGGGGGGGG@FFGFGGCGGFGGGGGGGGGGGGGGGGFCFFFGGGGGGDFGGGGGGGFGGGFDCCFGFFGGGGGDDFGGGGGGFGGGFGFGFGFFFCFAFAFFFGFGFGD=9C8>FF5AB)>FFF@F*CEF@@C6A4@B4@@F@+1B/=AC?ACFFFCFFE@4E<348;58E?<C<@@@@3>:799)+72<(
@M70528:330:000000000-K6D4P:1:1102:6226:3394 2:N:0:TCTATTCAGT+TCTCAGTACA
TAAAACAGGGGCTCCTGTCTCTTATACACATCTGACGCTGCCGACGATGTACTGAGAGTGTAGATCTCGGTGGTCGCCGTATCATTAAAAAACAAAAAATAGAATAATACTTGATCACTACAAAACGAATACATACTGAAACTACATCTAACAAGCCAGCGTGAAGCACTGCAAGGCTCGTGAATCGATGGCTATAACACATCAGCGACTGCATCATTCGTACTAGAATGTATTAAGAAGCAGCATTCGAGACACAGGCTACAATCATGATAAACCAGCGCCAATGACTACAGACAGACTG
+
CCCCCGGGGGGGGGGGDGGGGGGGG9FFGGGGGGGEFGGGGGGGGGFFGGEGGGGGGGGFFGFGF9F,CFCFGEGCGGECEFG9<,6CFFG7,9A=,,8??,5,,,,5C5,4:55,,,3,:,,,9,>:+,+,,:5,,4,,+6+,,4,,,,+,,,,,3,,+++++6+,,,,,,,,,+*,54+,,*,,,*,,*,3,2++,*,),/.**/3*)))/++*+,,*,/((+***+))++9)+)+++(((0,)11+),/()(),))()))*+())))))).4(*1(((((((,))).0**).(*((.,
@M70528:330:000000000-K6D4P:1:1102:14724:3398 2:N:0:TCTATTCAGT+TCTCAGTACA
TAAAACAGGGTCCCCTCCCCCTCTAGGGTCAAAAAAAGAGGTATTTAAGTTTCGGTCAGTTAAAAGTATTGTGATAGCTCCCGCTAACACTGGCAAAGATAAAAGAAGAAGAATGGCTGTTAAAATAACTGATCAGACAAATAGTCTAATTTTTTCTGCTGAAAGGTTTTTTGCTTTAAGATTAATAATTGTAGTAATAAAATTTAAGGCACCTAAAATTGAAGACATCCCTGCAAGGTGTAAAGAAAAAATTGTTAAGTCTACTGAAGGTCCTGAATGATAACACGTTGATAAAGGTGGA
+
CCCCCGGGGGGGGGGGGGGGGGGGGGGGGGGGGGGGGGGGGGGGGGGGGGGGGGGGGGGGGGGGGGGGGGGGGGGGGGGGGGGGGGGGGGFGGGGGGGGGGCFFGGGGGGGGFFGGGGGGGGGGGGGGGGGGGFGGGGGGFD89EFGGGGFGGGGGGGFFGGGGGGGGGGGGGGCADFGGGGGGGFFFGGGGGGGGFFFFEGFFFFFFFFF;FGFGFGGFGFEFF)8CA=BAF9=FBGEFFFFAFFF2A(63>C8BCFFFFF?FC@<;;(;))7AE>CEACEF)//6/=1*1;6<CD234(
@M70528:330:000000000-K6D4P:1:1102:24364:3429 2:N:0:TCTATTCAGT+TCTCAGTACA
TAAAACAGGGTCCCCTCCCCCTCTAGGGTCAAAAAAAGAGGTATTTAAGTTTCGGTCAGTTAAAAGTATTGTGATAGCTCCCGCTAACACTGGCAAAGATAAAAGAAGAAGAATGGCTGTTAAAATAACTGATCAGACAAATAGTCTAATTTTTTCTGCTGAAAGGTTTTTTGCTTTAAGATTAATAATTGTAGTAATAAAATTTAAGGCACCTAAAATTGAAGAAATCCCTGCAAGTTGTAAAGAAAAAATTGTTAAGTCTACTGAAGGTCCTGAATGATAAAACGTTGATAAAGGTGGA
+
CCCCCGGGGCGGGFGFGGGGGGGGGGGGGGGGGGGGGGGGFFGGFFFGGGGFCFGGGGGGG9F99FFGGGGCFG@DFEGGFGGDGGGFFFGGGGGGFCFGGGGGGGGGFGGGGF9DFGGGGGGCGGGGGGGGCFGGGGGG6DFGGGCEEEDDGEGDDDDFFFGGGFFDCG@EGGFFFAFCFGFCF8ED,=EGG7EGCAA,:E?C7CFFAF*00;A2;,@8:98>8)3A644*/:7;9,52177>6633)75(8=8=*4=<?FEC+)1/7;;4.;;C;:73?5<C).6(,(/+3<E<7)/((
@M70528:330:000000000-K6D4P:1:1102:24339:3442 2:N:0:TCTATTCAGT+TCTCAGTACA
TAAAACAGGGTCCCCTCCCCCTCTAGGGTCAAAAAAAGAGGTATTTAAGTTTCGGTCAGTTAAAAGTATTGTGATAGCTCCCGCTAACACTGGCAAAGATAAAAGAAGAAGAATGGCTGTTAAAATAACTGATCAGACAAATAGTCTAATTTTTTCTGCTGAAAGGTTTTTTGCTTTAAGATTAATAATTGTAGTAATAAAATTTAAGGCACCTAAAATTGAAGAAATCCCTGCAAGGTGTAAAGAAAAAATTGTTAAGTCTACTGAAGGTCCTGAATGATAAAACGTTGATAAAGGTGGA
+
CCCCCGGGGGGGGGGGGGGGGGGGGGGGGGGGGGGGGGGGFFGGGGGGGFGGGGGGGGGGGGGGGGGGGGGGGGGGGGGGGGGGGGGGGGGGGGGGGGGGGGFGGGGGGGGGGGGGGGGGGGGGGGGGGGGGGGGGGGGGGGGGGGGFGGFGGGGGGGGGGGFGG6DGFGGGDGGGFGGGGGGGGCGGGGGGGDGGAACCAEFEFFF5?FFFFFFGFGGFGFEEF@DCFE4AFFD?BFG@696BEF@DFFFFFFCF5BFCCAC=E<73=(6;74<3;3)7C3CEC<1=11*+@<3)+/44(
@M70528:330:000000000-K6D4P:1:1102:11663:3450 2:N:0:TCTATTCAGT+TCTCAGTACA
TAAAACAGGGTCCCCTCCCCCTCTAGGGTCAAAAAAAGAGGTATTTAAGTTTCGGTCAGTTAAAAGTATTGTGATAGCTCCCGCTAACACTGGCAAAGATAAAAGAAGAAGAATGGCTGTTAAAATAACTGATCAGACAAATAGTCTAATTTTTTCTGCTGAAAGGTTTTTTGCTTTAAGATTAATAATTGTAGTAATAAAATTTAAGGCACCTAAAATTGAAGAAATCCCTGCAAGGTGTAAAGAAAAAATTGTTAAGTCTACTGAAGGTCCTTAATGATAAAACGTTGATAAAGGTGGA
+
CCCCCGGGGGGGGGGGGEGGGGGGGGGGGGGGGGGGGGGGGGGGGGGGGGFGGGGGDGGGGGGGGGGGGGGGGGGGGGGGGGGGGGGGGGGGGGGGGGGGGGGGGGGGGGGGGGGGFFCFGGGFGGGFGGGGGGGGGGGGGGGGGGGFGGFGGGGGGGGGGGGGGGGGGGGGGGGGFGGGGGGGGGGGGGGGGGGGFGFGFGFFFCCFF5AFFGFCFFFEGF@5B@CEFBEFFDFFEDDFEEFFFFFBF=>B=FFFEFFFEFCAEFCAFFFEE3?CC>E?EF?<;<6;@19;:CCEF82:(
@M70528:330:000000000-K6D4P:1:1102:20867:3452 2:N:0:TCTATTCAGT+TCTCAGTACA
TAAAACAGGGTCCCCTCCCCCTCTAGGGTCAAAAAAAGAGGTATTTAAGTTTCGGTCAGTTAAAAGTATTGTGATAGCTCCCGCTAACACTGGCAAAGATAAAAGAAGAAGAATGGCTGTTAAAATAACTGATCAGACAAATAGTCTAATTTTTTCTGCTGAAAGGTTTTTTGCTTTAAGATTAATAATTGTAGTAATAAAATTTAAGGCACCTAAAATTGAAGAAATCCCTGCAAGGTGTAAAGAAAAAATTGTTAAGTCTACTGAAGGTCCTGAATGATAAAACGTTGATAAAGGTGGA
+
CCCCCGGGGGGGGGGGGGGGGGGGGGGGGGGGGGGGGGGGGGGGGGGGGGGGGGGEGGGGGGGGGGGGGGGGGGGGGGGGGGGGGGGGGGGGGGGGGGGGGGGGGGGGGGGGGGGGGGGGGGGGCFGGGGGGGGGGGGGGGGGGGGGGGGFGGGGGGGGGGGGCFGGGGGGGGGGGFGGGGGGGGGGFGGGGGFGGFFFGFGFFFFFFFFFFFGFGFFGFGFEBFCCEFEFFFFFF@8CE=EFFFFDDAFFFFFFFEFFFEAEFG@?=@1;A@F<<;:CEFFFC6@>F@?9:CCFE?<:?(
@M70528:330:000000000-K6D4P:1:1102:22111:3455 2:N:0:TCTATTCAGT+TCTCAGTACA
TAAAACAGGGTCCCTGTCTCTTATACCCATCTGACGCTGCCGACGATGTCCTGAGAGTGTAGATCTCGGTGGTCGCCGTATCATTAAAAAAAAAAAAAAAAAAAAAAAAACAAAGGATCGTATATGACGTTAAGCAAAGAAATGTAAATCTAACGACATAATAGAGAACAAAGAACAGACGAAACATGTATACAGGCCATCACGCTCGTAAGTATTCGTGTCTGACGTGACATCGACGTTAGATATCTCAGCATCCTGGTAGTGGTGACTGTAACATCAAAGCAAATCAGATACGGACATT
+
CCCCCGGGGGGGGGGGGGGGGGGGGG9FGGGGCFGGGGGGGGGGGGGGF,EFGFGGGCFEGGGGGGGGGFGGGFEGGGGGFGGGGGGGGGGFGGG++8+++@++6+++<+*,,,,3,,**,3,,,,,,116,*,,2,,,,042,2,1,4,+,1,/*4*/+,+2,++2++*+*++**.***2*****+*++++2:**)*.+,+03)7)).)).1*0*1*+(*))-*)(-)((**)-),**14(.*))-)0))))*,))1)(.1.)2-().)))))))**).).(((())))02*--(*,(.)
@M70528:330:000000000-K6D4P:1:1102:6644:3459 2:N:0:TCTATTCAGT+TCTCAGTACA
TAAAACAGGGTCCCCTCCCCCTCTAGGGTCAAAAAAAGAGGTATTTAAGTTTCGGTCAGTTAAAAGTATTGTGATAGCTCCCGCTAACACTGGCAAAGATAAAAGAAGAAGAATGGCTGTTAAAATAACTGATCAGACAAATAGTCTAATTTTTTCTGCTGAAAGGTTTTTTGCTTTAAGATTAATAATTGTAGTAATAAAATTTAAGGCACCTAAAATTGAAGAAATCCCTGCAAGGTGTAAAGAACAAATTGTTAAGTCTACTGAAGGTCCTGAATGATAAAACGTTGATAAAGGTGGA
+
CCCCCGGGGDGGGGGGCFEGGGGGGGGGGGGGGGGGGGGGGGGGGGGGFFGGGGGEFGGGGGGG<FFGGGGGGGGGGGGDGGGGGGGGGGGGFGGFFFGFFEGGGGGGGGGGGGGGGGGFCFGCFAEGGGGGGGDGGGFCGGGGGGGFGGFGG9>FFGCGFGGDFGGG8DFGGGFGFG8EGGGGGGGGGGGECGCDFGCG@DF5BCCFF5CFFGFGAEG5<+1>BCD;F7@AF=BA6@>C>EFFA4>5?:>@EFCB@=89>=?BE=<E<.;43<<E7@CFCE63446:8;CC76)7<78?(
@M70528:330:000000000-K6D4P:1:1102:14391:3472 2:N:0:TCTATTCAGT+TCTCAGTACA
TAAAACAGGGTCCCCTCCCCCTCTAGGGTCAAAAAAAGAGGTATTTAAGTTTCGGTCAGTTAAAAGTATTGTGATAGCTCCCGCTAACACTGGCAAAGATAAAAGAAGAAGAATGGCTGTTAAAATAACTGATCAGACAAATAGTCTAATTTTTTCTGCTGAAAGGTTTTTTGCTTTAAGATTAATAATTGTAGTAATAAAATTTAAGGCACCTAAAATTGAAGAAATCCCTGCAAGGTGTAAAGAAAAAATTGTTAAGTCTACTGAAGGTCCTGAATGATAAAACGTTGATAAAGGTGGA
+
CCCCCGGGGGGGGGGGGGGGGGGGGGGGGGGGGGGGGGGGGGGGGGGGGGGGGGGGGGGGGGGGGGGGGGGGGGGGGGGGGGGGGGGGGGGGGGGGGGGGGGGGGGGGGGGGGGGFGGGGGGGGGGGGGGGGFGGGGGGGGGGGGGGGGGFGGGGG,EFFGGGGFGGGGGGGGGGGFGGGGGGGGGGGGGGGGGGGFGFGFGFFFFFFFFFFFGFGFGFEGF=CF=CEFFFFFFFFEGGGF=CBECBBFB2(>F/B?B6@CFCFF@?3@1;A=<<E;@CE?EF)7<9=@@:@FEECDE7<0
@M70528:330:000000000-K6D4P:1:1102:7324:3480 2:N:0:TCTATTCAGT+TCTCAGTACA
TAAAACAGGGTCCCCTCCCCCTCTAGGGTCAAAAAAAGAGGTATTTAAGTTTCGGTCAGTTAAAAGTATTGTGATAGCTCCCGCTAACACTGGCAAAGATAAAAGAAGAAGAATGGCTGTTAAAATAACTGATCAGACAAATAGTCTAATTTTTTCTGCTGAAAGGTTTTTTGCTTTAAGATTAATAATTGTAGTAATAAAATTTAAGGCACCTAAAATTGAAGAAATCCCTGCAAGGTGTAAAGAAAAAATTGTTAAGTCTACTGAAGGTCCTGAATGATAAAACGTTGATAAAGGTGGA
+
CCCCCGGGGDGGGGGGGGGGGGGGGGGGGGGGGGGGGGGGGGGGGGGGGGFGGGGGGGGGGGGGGGGGGGGGGGGGGGGGGGGGGGGGGGGGGGGGGGGGGGGGGGGGGGGGGGGGGGGGGGGGGGGGGGGGGGGGGGGGGGGGGGGGCGFGGGGGGGGGGGGGGGGGGGGGGGGGFGGGGGGGGGGGGGGGGGGGFGFGEGFFFFFFFFFFFGFGFGGFGFA5BCCFF<B>FDFFFCDEEFFFFFBBFFFF==CF@=BEFFFFGFEA@EFF);ACCCEFFF?>3=:3;@FCGF<CEEF?0
@M70528:330:000000000-K6D4P:1:1102:6423:3486 2:N:0:TCTATTCAGT+TCTCAGTACA
TAAAACAGGGTCCCCTCCCCCTCTAGGGTCAAAAAAAGAGGTATTTAAGTTTCGGTCAGTTAAAAGTATTGTGATAGCTCCCGCTAACACTGGCAAAGATAAAAGAAGAAGAATGGCTGTTAAAATAACTGATCAGACAAATAGTCTAATTTTTTCTGCTGAAAGGTTTTTTGCTTTAAGATTAATAATTGTAGTAATAAAATTTAAGGCACCTAAAATTGAAGAAATCCCTGCAAGGTGTAAAGAAAAAATTGTTAAGTCTACTGAAGGTCCTGAATGATAAAACGTTGATAAAGGTGGA
+
CCCCCGGFGGGGGFGGGGGGGGGGGGGGGGGGGGGGGGGGGGGGGGGGGGGGGDGGGGGGGGGGGGGGGGGGGGGGGGGGFFGGGGGGGGGGGGGGGCGGGGGGGGDGGGGGGGG?EGDFGGGGFGGGGGEGFGGCGGGGGFGGGGGGGG7FGFEGGFGGFGGFAFGGFF7EGGGFEFGGGGGGGGGGGGGFGGGGFGFGEF?EFFF?AAFAFGFGFFGFGF:6BCBAFEEAFFFF@5DEEEF>6E3=AD@BEFEF51=CCF<8F377.;=A@FFFF@6<<?EEFEF@@?GGGCEFD;??0
@M70528:330:000000000-K6D4P:1:1102:6213:3493 2:N:0:TCTATTCAGT+TCTCAGTACA
TAAAACAGGGTCCCCTCCCCCTCTAGGGTCAAAAAAAGAGGTATTTAAGTTTCGGTCAGTTAAAAGTATTGTGATAGCTCCCGCTAACACTGGCAAAGATAAAAGAAGAAGAATGGCTGTTAAAATAACTGATCAGACAAATAGTCTAATTTTTTCTGCTGAAAGGTTTTTTGCTTTAAGATTAATAATTGTAGTAATAAAATTTAAGGCACCTAAAATTGAAGAAATCCCTGCAAGGTGTAAAGAAAAAATTGTTAAGTCTACTGAAGGTCCTGAATGATAACACGTTGATAAAGGTGGA
+
CCCCCGGGGGGGGFFGGFGGGGDFEEGFGGGGGGGDCCEGFGGGGGGGEFFGGGGFGGGGGGGEDEFFGEFFFAEFGADFGGGGGGGFFFDFCDEFDEGGGFFFGGFFGGEFFGGGGGG@EFDFGGGGFFGAEFGGGGGGGFFGEGGGGGFGGGGGGG8=FGFFGG?EFGGDE?DFFFFGEGGGEF9DGGFDF7EG7FFGFGF<+CF5CA6@FGFFFAFCCFEFF@DF>)>4@2:A@C>DBEEAEE@BFF=DFFE8CBCEE6?8?3<=<8E34<AC*3739??4;8?@168:C?>EF?>?(
@M70528:330:000000000-K6D4P:1:1102:18126:3497 2:N:0:TCTATTCAGT+TCTCAGTACA
TAAAACAGGGTCCCCTCCCCCTCTAGGGTCAAAAAAAGAGGTATTTAAGTTTCGGTCAGTTAAAAGTATTGTGATAGCTCCCGCTAACACTGGCAAAGATAAAAGAAGAAGAATGGCTGTTAAAATAACTGATCAGACAAATAGTCTAATTTTTTCTGCTGAAAGGTTTTTTGCTTTAAGATTAATAATTGTAGTAATAAAATTTAAGGCACCTAAAATTGAAGAAATCCCTGCAAGGTGTAAAGAAAAAATTGTTAAGTCTACTGAAGGTCCTGAATGATAAAACGTTGATAAAGGTGGA
+
CCCCCGGGGGGGGGGGGGGGGGGGGGGGFGGGGGGGGGGGGGGGGGGGGGGGGGGGGGGGGGGGGGGGGGGGGGGGGGGGGGGGGGGGGGGGGGGGGGGGGGGGGGGGGGGGGGGGGGGGGGGGGGGGGGGFGGGGGGGGGGGGGGGGGGFGGGGGGGGGGGGGGGGGGGGGGDDGFGGGGGGGGGGGGGGGGGGGFGFGFGFFFFFFFFFFFGFGFGGFGFFFFEFFFB=AFDBFEGGEEECFCC=@FBBFFFCFEFFEEFFFF@?AEFE<3>E4037AEFCE9=935(2+;94CGE(4(
@M70528:330:000000000-K6D4P:1:1102:18303:3506 2:N:0:TCTATTCAGT+TCTCAGTACA
TAAAACAGGGTCCCCTCCCCCTCTAGGGTCAAAAAAAGAGGTATTTAAGTTTCGGTCAGTTAAAAGTATTGTGATAGCTCCCGCTAACACTGGCAAAGATGAAAGAAGAAGAATGGCTGTTAAAATAACTGATCAGACAAATAGTCTAATTTTTTCTGCTGAAAGGTTTTTTGCTTTAAGATTAATAATTGTAGTAATAAAATTTAAGGCACCTAAAATTGAAGAAATCCCTGCAAGGTGTAAAGAAAAAATTGTTAAGTCTACTGAAGGTCCTGAATGATAAAACGTTGATAAAGGTGGA
+
CCCCCGGGGGGGGGGGGGGGGGGGGGGGGGGGGGGGGGGGGGGGGGGGGGGGGGGGGGGGGGGGGGGGGGGGGGGGGGGGGGGGGGGGGGGGFGGCGGGG<FGGGGGGGGGGGGGGGGGGGGGGCFGGGGGGGGGGGGGGGGGGGGGGGGFGGGDFGGGGGGGGGGFGGGGGGGGGFGGFGGGGGGGGGGGGGGGGFGFGFGFFFFFFFFFCFFFGFGGFGFC@FEFFFB=AFFDFBDDEBFEFEEBFFDBFFFFACFFFFFEA985;=;E3;<ECF@CFEEE>CEB@@@C+@E;EGF2:(
@M70528:330:000000000-K6D4P:1:1102:7366:3518 2:N:0:TCTATTCAGT+TCTCAGTACA
TAAAACAGGTCCCCTCCCCCTCTAGGGTCAAAAAAAGAGGTATTTAAGTTTCGGTCAGTTAAAAGTATTGTGATAGCTCCCGCTAACACTGGCAAAGATAAAAGAAGAAGAATGGCTGTTAAAATAACTGATCAGACAAATAGTCTAATTTTTTCTGCTGAAAGGTTTTTTGCTTTAAGATTAATAATTGTAGTAATAAAATTTAAGGCACCTAAAATTGAAGAAATCCCTGCAAGGTGTAAAGAAAAAATTGTTAAGTCTACTGAAGGTCCTGAATGATAAAACGTTGATAAAGGTGGAT
+
CCCCCGGGGGGGGGGGGGGGGGGGGGGGGGGGGGGGG<EFGGFGGGGGFFGGGGFGGGGGGGGGGGGGGGGG,FFGGGGGGGGGGGGGGGGGGGFGGFFFGGGGGGGGGGGGGGGGGGGGGGGGGGGGGGGGGGGGGGGGGGGGGGGGGGFGGGGFGGGGGGGGCFGGGFGEGFGGFGGGGGGGGGGGGDFGFGGGFFFGFGFFFFFFFFFFFGFFFDGCFFEFFDFFFE=FFDEFFFG9>?CFFFF=F6>=EFFFCFFE?FFF6C8@;;E)/;;;CCEC5<;CE>DFFD;;C<E30(32)
@M70528:330:000000000-K6D4P:1:1102:15277:3535 2:N:0:TCTATTCAGT+TCTCAGTACA
TAAAACAGGGTCCCCTCCCCCTCTAGGGTCAAAAAAAGAGGTATTTAAGTTTCGGTCAGTTAAAAGTATTGTGATAGCTCCCGCTAACACTGGCAAAGATAAAAGAAGAAGAATGGCTGTTAAAATAACTGATCAGACAAATAGTCTAATTTTTTCTGCTGAAAGGTTTTTTGCTTTAAGATTAATAATTGTAGTAATAAAATTTAAGGCACCTAAAATTGAAGAAATCCCTGCAAGGTGTAAAGAAAAAATTGTTAAGTCTACTGAAGGTCCTGAATGATAAAACGTTGATAAAGGTGGA
+
CCCCCGGGGGGGGGGGGGGGGGGGGGGGGGGGGGGGGGGGGGGGGGGGGGGGGGGGGGGGGGGGGGGGGGGGGGGGGGGGGGGGGGGGGGGGGGGGGGGGGGGGGGGGGGGGGGGFGGGGGGGGGGGGGGGGGGGGGGGGGGGGGGGGGGFGGGGGGGGGGGGGGGGGGGGGGGGGFGGGGGGGGGGGGGGGGGGGFGFGFFAEFFFFFFFFFGFFFAFEGF;EFFFFABEFFFDF>DEG;6EFFFFFF=5::F?FCCFEFF?FC@E7@8;3;@EF;:CEFC<>EF::@@C7CE69C@??(
@M70528:330:000000000-K6D4P:1:1102:12713:3548 2:N:0:TCTATTCAGT+TCTCAGTACA
TAAAACAGGGTCCCCTCCCCCTCTAGGGTCAAAAAAAGAGGTATTTAAGTTTCGGTCAGTTAAAAGTATTGTGATAGCTCCCGCTAACACTGGCAAAGATAAAAGAAGAAGAATGGCTGTTAAAATAACTGATCAGACAAATAGTCTAATTTTTTCTGCTGAAAGGTTTTTTGCTTTAAGATTAATAATTGTAGTAATAAAATTTAAGGCACCTAAAATTGAAGAAATCCCTGCAAGGTGTAAAGAAAAAATTGTTAAGTCTACTGAAGGTCCTGAATGATAAAACGTTGATAAAGGTGGA
+
CCCCCGGGGGGGGGGGGGGGGGGGGGGGGGGGGGGGGGGGGGGGGGGCFGGGGGGFGGGGGGGGGGGGGGGGGGGGGGGGGGGGGGGGGGGGGGGGGGGGGGGGGGGGGGGGGGGGGGGGGGGGGGGGGGGGGGGGGGGGGGGGGGGGGGFGGGGGGGGGGGGFGFFGGGGGGGGGFGGGGCFFGGGGGGGGGGGGFFFCAACEFFFFFAAFFGFGFGGFGA@BFBDFF>BFFDFBEDDFEBCBCFFBFF@FEFCF?FFF?AECFE?A=EF<@9<EC:CA3<)7>E@85;<:CEFFGF20(
@M70528:330:000000000-K6D4P:1:1102:15535:3551 2:N:0:TCTATTCAGT+TCTCAGTACA
TAAAACAGGGTCCCCTCCCCCTCTAGGGTCAAAAAAAGAGGTATTTAAGTTTCGGTCAGTTAAAAGTATTGTGATAGCTCCCGCTAACACTGGCAAAGATAAAAGAAGAAGAATGGCTGTTAAAATAACTGATCAGACAAATAGTCTAATTTTTTCTGCTGAAAGGTTTTTTGCTTTAAGATTAATAATTGTAGTAATAAAATTTAAGGCACCTAAAATTGAAGAAATCCCTGCAAGGTGTAAAGAAAAAATTGTTAAGTCTACTGAAGGTCCTGAATGATAAAACGTTGATAAAGGTGGA
+
CCCCCGGGGGGGFGGGGGGGGGGGGGGGGGGGGGGGGGGGGGGGGGGGGGGGGGGGGGGGGGGGGGGGGGGGGGFFGGFFGGGGGGGGGGGGG8FFFGGGGGGGGGGGGGFFGGGGGGGGGGGGGGGGGGGDFFGGGGGEGGGGGGGGGGFFGGGGGGGEFGGFGGGGGGGGGGFFBFFGGGGGDGGGFGGGGGGGFFFCEDFFFFFFF5@FFGFGFGGFGF8AFEDEFFFFFDBF@FFFE:?FEF(769>@EF488+B??A?FC@<@)6@37@E39;736<.9>E988?C;77739@B?0
@M70528:330:000000000-K6D4P:1:1102:23792:3561 2:N:0:TCTATTCAGT+TCTCAGTACA
TAAAACAGGGTCCCCTCCCCCTCTAGGGTCAAAAAAAGAGGTATTTAAGTTTCGGTCAGTTAAAAGTATTGTGATAGCTCCCGCTAACACTGGAAAAGATAAAAGAAGAAGAATGGCTGTTAAAATAACTGATCAGACAAATAGTCTAATTTTTTCTGCTGAAAGGTTTTTTGCTTTAAGATTAATAATTGTAGTAATAAAATTTAAGGCACCTAAAATTGAAGAAATCCCTGCAAGGTGTAAAGAAAAAATTGTTAAGTCTACTGAAGGTCTTGAATGATAAAACGTTGATAAAGGTGGA
+
CCCCCGGGGGGGGGGGGGGGGGGGGGGGGGGGGGGGGGGGGGGGGGGGGGGGGGGGGGGGGGGGGGGGGGGGGGGGGFFFFGGGGGGGGGGGGGGGGGGGGGGGGGGGGGGGGGGGGGGGGGGGGGGGGFGGGGGGGGGGGGGGGGGGFFFGGGGGDGDGGDGFGGGGGGGGGGGGFGGGGGGGGFGGGGGGGAFGFGFGFGFFFFFFF5AAFFFGFGGFGF95BEDFF6@4ABB@@GGGFBE=<E@DAD@FFFFFCBBEE=ECG8CEF@@3))7CC7CEE?<7;@>DFF3;CE<E?=??0
@M70528:330:000000000-K6D4P:1:1102:18391:3563 2:N:0:TCTATTCAGT+TCTCAGTACA
TAAAACAGGGTCCCCTCCCCCTCTAGGGTCAAAAAAAGAGGTATTTAAGTTTCGGTCAGTTAAAAGTATTGTGATAGCTCCCGCTAACACTGGCAAAGATAAAAGAAGAAGAATGGCTGTTAAAATAACTGATCAGACAAATAGTCTAATTTTTTCTGCTGAAAGGTTTTTTGCTTTAAGATTAATAATTGTAGTAATAAAATTTAAGGCACCTAAAATTGAAGAAATCCCTGCAAGGTGTAAAGAAAAAATTGTTAAGTCTACTGAAGGTCCTGAATGATAAAACGTTGATAAAGGTGGA
+
CCCCCGGGGGGGGGGGGGGGGGGGGGGGGGGGGGGGGGGGGGGGGGGGGGGGGGGGGGGGGGGGGGGGGGGGGGGGGGGGGGGGGGGGGGGGGGGGGGGGGGGGGGGGGGGGGGGGGGGGGGGGGGGGGGGGGGGGGGGGGGDCFGGGGGFGGGGGGGGGGGGGGGGGGGGGGGGGFGGGGGGGGGGGGGGGGCFGFGFGFGFFFFFFFFFFFGFGFGGFGFCEF@@EF:BFFFFFFGGGFFFFCFFBFD@FFFFF?FFEEAEFG@3<<@E4377CGGFFFEFE<89@F?<:;99>GFFF(
@M70528:330:000000000-K6D4P:1:1102:13718:3572 2:N:0:TCTATTCAGT+TCTCAGTACA
TAAAACAGGGTCCCCTCCCCCTCTAGGGTCAAAAAAAGAGGTATTTAAGTTTCGGTCAGTTAAAAGTATTGTGATAGCTCCCGCTAACACTGGCAAAGATAAAAGAAGAAGAATGGCTGTTAAAATAACTGATCAGACAAATAGTCTAATTTTTTCTGCTGAAAGGTTTTTTGCTTTAAGATTAATAATTGTAGTAATAAAATTTAAGGCACCTAAAATTGAAGAAATCCCTGCAAGGTGTAAAGAAAAAATTGTTAAGTCTACTGAAGGTCCTGAATGATAAAACGTTGATAAAGGTGGA
+
CCCCCGGGGGGGGGGGGGGGGGGGGGGGGGGGGGGGGGGGGGGGGGGGGGGGGGGGGGGGGGGGGGGGGGGGGGGGGGGGGGGGGGGGGGGGGGGGGGGGGGGGGGGGGGGGGGGGGGGGGGGGGGGGGGGGGGGGGGGGGGGGGGGGGGFGGGEGGGGGGGGGGGGGGGGGGGGGFGGFGGGGGGGGGGGGGGGGFGFGFGFFFFFFFFFFFGFGFGGFGFEFFB=EFEFFFFFA>5>DEECBEFFDFFFFFFFF?FFFEFEF?@C;EFEF@AFE675<EFFEE@>3@DF7@?EFG@??0
@M70528:330:000000000-K6D4P:1:1102:16260:3581 2:N:0:TCTATTCAGT+TCTCAGTACA
TAAAACAGGGTCCCCTCCCCCTCTAGGGTCAAAAAAAGAGGTATTTAAGTTTCGGTCAGTTAAAAGTATTGTGATAGCTCCCGCTAACACTGGCAAAGATAAAAGAAGAAGAATGGCTGTTAAAATAACTGATCAGACAAATAGTCTAATTTTTTCTGCTGAAAGGTTTTTTGCTTTAAGATTAATAATTGTAGTAATAAAATTTAAGGCACCTAAAATTGAAGAAATCCCTGCAAGGTGTAAAGAAAAAATTGTTAAGTCTACTGAAGGTCCTGAATGATAAAACGTTGATAAAGGTGGA
+
CCCCCGGGGGGGGGGGGGGGGGGGGGGGGGGGGGGGGGGGGGGGGGGGGGGGGGGGGGGGGGGGGGGGGGGGGGGGGGGGGGGGGGGGGGGGGCGGGGGGGGGGGGGGGGGGGGCGGGGFGGGFFGGGGGGGGGGFCGGGGGGGGGGGGGFGGGEGFGGGGGGFGGGGGGGGGGCFEGGGGGGGGGGGGGGGFGGGFEFFCGFBFFFFAFFFFGFGFGGFGFC@C5=EF=BFFBDFEGFGFFFB<==B;D>2@F?FEFFFFFFFG@<AEFF3@EECFFFFEF?9>E9=@?3+;?>CF3:?(
@M70528:330:000000000-K6D4P:1:1102:19860:3598 2:N:0:TCTATTCAGT+TCTCAGTACA
TAAAACAGGGTCCCCTCCCCCTCTAGGGTCAAAAAAAGAGGTATTTAAGTTTCGGTCAGTTAAAAGTATTGTGATAGCTCCCGCTAACACTGGCAAAGATAAAAGAAGAAGAATGGCTGTTAAAATAACTGATCAGACAAATAGTCTAATTTTTTCTGCTGAAAGGTTTTTTGCTTTAAGATTAATAATTGTAGTAATAAAATTTAAGGCACCTAAAATTGAAGAAATCCCTGCAAGGTGTAAAGAAAAAATTGTTAAGTCTACTGAAGGTCCTGAATGATAAAACGTTGATAAAGGTGGA
+
CCCCCGGGGGGGGGGGGGGGGGGGGGGGGGGGGGGGGGGGGDFGGGGGGGFFGGGFGGGGGGGGGGGGGGGGGGGGGGGGGGGGGGDGGGGGGGGGGGGGGGGFFGGGGGGGGGGGGGGGGGGGGGGGGGGGGGGGGGGFGGGGGGGGGGFGFGGGGGGGGGGGFGGGGGGGGGGGFGGGGGGGGGGFGGFFGGGGFFAF@CCFFFFFFFFFFFFGFCFE7F5A6CDEF>EAFFFF@5>,>*>BEEFB?5==>=CFCFF?CFEA?397=;;A3;@3;CEF?<CEEE>@@;5CGE479@BF(
@M70528:330:000000000-K6D4P:1:1102:10235:3614 2:N:0:TCTATTCAGT+TCTCAGTACA
TAAAACAGGGTCCCCTCCCCCTCTAGGGTCAAAAAAAGAGGTATTTAAGTTTCGGTCAGTTAAAAGTATTGTGATAGCTCCCGCTAACACTGGAAAAGATAAAAGAAGAAGAATGGCTGTTAAAATAACTGATCAGACAAATAGTCTAATTTTTTCTGCTGAAAGGTTTTTTGCTTTAAGATTAATAATTGTAGTAATAAAATTTAAGGCACCTAAAATTGAAGAAATCCCTGCAAGGTGTAAAGAAAAAATTGTTAAGTCTACTGAAGGTCCTGAATGATAAAACGTTGATAAAGGTGGA
+
CCCCCGGGGGGGGGGGGGGGGGGGGGGFGGGGGGGGGGGGGGGFGGGGGGGGGGEFGGGGGGGGGGGGGGGGGGGGGGGGGGGGGGGGGGGGGGGGGGGGGGGGGGGGGGGGGGGGFGGGGGGGGGGGGGGGGGGGGGGGGGGGGGGGGGFGGDGGGGGGGGGFFGEGGGGGGGGGFGFGGGGGGGGGFGFGGDGGFGFGEFFFFFFFFFFFFGFGFFGFGACBCEDEFEBFFFFBB>CFFEEFEC37A(6>2=CF@889>7CCEE?=@35;3>A<;:C8CEF)7@9@@DFFF);CF=B?(
@M70528:330:000000000-K6D4P:1:1102:19478:3622 2:N:0:TCTATTCAGT+TCTCAGTACA
TAAAACAGGGTCCCCTCCCCCTCTAGGGTCAAAAAAAGAGGTATTTAAGTTTCGGTCAGTTAAAAGTATTGTGATAGCTCCCGCTAACACTGGCAAAGATAAAAGAAGAAGAATGGCTGTTAAAATAACTGATCAGACAAATAGTCTAATTTTTTCTGCTGAAAGGTTTTTTGCTTTAAGATTAATAATTGTAGTAATAAAATTTAAGGCACCTAAAATTGAAGAAATCCCTGCAAGGTGTAAAGAAAAAATTGTTAAGTCTACTGAAGGTCCTGAATGATAAAACGTTGATAAAGGTGGA
+
CCCCCGGGGGGGGGGGGGGGGGGGGGGGGGGGGGGGGGGGGGGGGGGGGGGGGGGGGGGGGGGGGGGGGGGGGGGGGGGGGGGGGGGGGGGGGGGGGGGGGGGGGGGGGGGGGGGGGGGGGGGGGGGGGGGGGGGGGGGGGGFGGGGGGGFGGGGGGGGFGGGGGGGGFFFGGFGGFGGGGGGGGGGFGGGGGGGC;DCGFFC@FFFFFFFFAFFGAFGBFFFBFFFFFFF>FBDFBDDFEEEFFFFFFFFDFFFFCBCC?F?:E@7;@@F47AEEC@C<?C3C4)633?7:FEEF?408(
@M70528:330:000000000-K6D4P:1:1102:8168:3646 2:N:0:TCTATTCAGT+TCTCAGTACA
TAAAACAGGGTCCCCTCCCCCTCTAGGGTCAAAAAAAGAGGTATTTAAGTTTCGGTCAGTTAAAAGTATTGTGATAGCTCCCGCTAACACTGGCAAAGATAAAAGAAGAAGAATGGCTGTTAAAATAACTGATCAGACAAATAGTCTAATTTTTTCTGCTGAAAGGTTTTTTGCTTTAAGATTAATAATTGTAGTAATAAAATTTAAGGCACCTAAAATTGAAGAAATCCCTGCAAGGTGTAAAGAAAAAATTGTTAAGTCTACTGAAGGTCCTGAATGATAAAACGTTGAAAAAGGTGGA
+
CCCCCGGGGGGGGGGGGGGGGGGGGGGGGGGGGGGGGGGGGGGGGGGGGGGGGGGGGDGGGGGGGGGGGGGGGGGGGGGGGGGGGGGFGGGGGGGGGGGGGGFGGGGGGGGGGGGGGGGEFGGGFGGGGGGGGGGGGGGGGGGGGGGGGGFGGG>FGGGGGGGGFGGGFGGGGGFGFGFGDGGGGGGGGGGGGGGGFGFG7FFFFFFFFFFFFGFGFGGFGF9;FE5CF=EAFFBA=C@CBEFFFCBFFFFFFFFFEFCE<@EAFE?<@E@<7>ECCFFFFC.9)=9582F:DA4<CBFF0
@M70528:330:000000000-K6D4P:1:1102:22593:3654 2:N:0:TCTATTCAGT+TCTCAGTACA
TAAAACAGGGTCCCCTCCCCCTCTAGGGTCAAAAAAAGAGGTATTTAAGTTTCGGTCAGTTAAAAGTATTGTGATAGCTCCCGCTAACACTGGCAAAGATAAAAGAAGAAGAATGGCTGTTAAAATAACTGATCAGACAAATAGTCTAATTTTTTCTGCTGAAAGGTTTTTTGCTTTAAGATTAATAATTGTAGTAATAAAATTTAAGGCACCTAAAATTGAAGAAATCCCTGCAAGGTGTAAAGAAAAAATTGTTAAGTCTACTGAAGGTCCTGAATGATAAAACGTTGATAAAGGTGGA
+
CCCCCGGGGGGGGGGGGEGGGGGGGGGGGGGGGGGGGGGGGGGGGGGGGGGGGGGGGGGGGGGGGGGGGGGGGGGGGGGGGGGGGGGGGGGGGGGGGGGGGGGGGGGGGGGGGGGGGGDFGGGGGGGGGGGGGGGGGGGGGGGGGGGGGGFGGGGGFGGGGGGGGGEEGGGGGGGGFGGGGGGGGGGGGGGGGGGGFGFGFGFFFFFFFFFAF5FFFGGFGFACFECEF@FAF>DFBDDFEFFCFFFBFF>2;=EFECAEEFFFF877=EE9=@AC;:CEFEECCE@@FFG7C?C<F4>B(
@M70528:330:000000000-K6D4P:1:1102:14635:3661 2:N:0:TCTATTCAGT+TCTCAGTACA
TAAAACAGGGTCCCTGTCTCTTATACACATCTGACGCTGCCGACGATGTACTGAGAGTGTAGATCTCGGTGGTCGCCGTATCATTAAAAAAAAAAAAAATCACGAAACCTCTCACCTCTCCACTGTCAAAAACACACTCCTACCCAGAACCTCAACACACCATTCTTATTCTACAACGCCAAGTCACTCGTAGATATTTTTACACCATTGTGACACACCGCATCCTCACACTTGCCGCTCATATATACCTCCTAACCCTCCCCCCCTCTTCTTCCATCACATCTCACCGTACTCTTCCAAC
+
CCCCCGGGGGGGGGGGGGGGGGGGGGGGGGGGCFGGGGGGGGGGGGGGFFGGF<FCFFFGGGGGGFGGGFGGFGGEGGEEFGGFFFGGGGFG:=+8+@4,,,,+++++,,4CFC<<,,+3:,,,@,5<,,,+8>,,+3,>2,+,5,4,,3*,33,8,*,3342735,,,,,,,5,,**4=7>=7,,?+?*,49/+1+,+,*,010)0*1++11+1*)/1(*)/(2.4))64)*-))(***())0-)))1))(.*))()),()-)*,14()-)))-.0?22).566)).((11*))-+)))(
@M70528:330:000000000-K6D4P:1:1102:14163:3666 2:N:0:TCTATTCAGT+TCTCAGTACA
TAAAACAGGGTCCCCTCCCCCTCTAGGGTCAAAAAAAGAGGTATTTAAGTTTCGGTCAGTTAAAAGTATTGTGATAGCTCCCGCTAACACTGGCAAAGATAAAAGAAGAAGAATGGCTGTTAAAATAACTGATCAGACAAATAGTCTAATTTTTTCTGCTGAAAGGTTTTTTGCTTTAAGATTAATAATTGTAGTAATAAAATTTAAGGCACCTAAAATTGAAGAAATCCCTGCAAGGTGTAAAGAAAAAATTGTTAAGTCTACTGAAGGTCCTGAATGATAAAACGTTGATAAAGGTGGA
+
CCCCCGGGGGGGGGFGGGGGGGGGGGGGGGGGGGGGGGGGGGGGGGGGGGGGGGGGGEGGGGFCFEGGGGGGGGEGFGGGGGGDGGGGGGGGGGGGGGGGGGGGGGGGGGGGGGGFDGGGFGGGGGGGGEGGGGGFCFGFFGGGGGGGADFGGGGFFFGGGGGDGGGGGGFEGGGGFGGGCCGFGFGGGGFDFCGFFFF;AFFBFFFFFFF6?CFFFFGFGFEFF5@EF@EFFFFFBGGG7BFFFFBBF>>>EF*:@BFF5:5@9<7=8EEE<@3C;;)47<C7)/286;*+3767C<(:(
@M70528:330:000000000-K6D4P:1:1102:12614:3670 2:N:0:TCTATTCAGT+TCTCAGTACA
TAAAACAGGGTCCCCTCCCCCTCTAGGGTCAAAAAAAGAGGTATTTAAGTTTCGGTCAGTTAAAAGTATTGTGATAGCTCCCGCTAACACTGGCAAAGATAAAAGAAGAAGAATGGCTGTTAAAATAACTGATCAGACAAATAGTCTAATTTTTTCTGCTGAAAGGTTTTTTGCTTTAAGATTAATAATTGTAGTAATAAAATTTAAGGCACCTAAAATTGAAGAAATCCCTGCAAGGTGTAAAGAAAAAATTGTTAAGTCTACTGAAGGTCCTGAATGATAAAACGTTGATAAAGGTGGA
+
CCCCCGGGGGGGGGGGGGGGGGGGGGGGGGGGGGGGGGGGGGGGGGGGGGGGGGGGGGGGGGGGGGGGGGGGGGGGGGGGGGGGGGGGGGGGGGGGGGGGGGGGGGGGGGGGGGGGGGGGGGGGGGGGGGGGGGGGGGGGGGGGGGGGGGFGGGGGGGGGGGGGGGGGGGGGGGGGFGGGGGGGGGGGGGGGGGGGFGFGFGFFFFFFFFFFFGFGFGF@GFF@FEDFFEBFFFFFFFFGFFEA<C2:AD@FEFCFEFFEEACAC@CAE@E<EAAC;:C8CEEEEEBD;893C<EFDE0:0
@M70528:330:000000000-K6D4P:1:1102:15072:3687 2:N:0:TCTATTCAGT+TCTCAGTACA
TAAAACAGGGTCCCCTCCCCCTCTAGGGTCAAAAAAAGAGGTATTTAAGTTTCGGTCAGTTAAAAGTATTGTGATAGCTCCCGCTAACACTGGCAAAGATAAAAGAAGAAGAATGGCTGTTAAAATAACTGATCAGACAAATAGTCTAATTTTTTCTGCTGAAAGGTTTTTTGCTTTAAGATTAATAATTGTAGTAATAAAATTTAAGGCACCTAAAATTGAAGAAATCCCTGCAAGGTGTAAAGAAAAAATTGTTAAGTCTACTGAAGGTCCTGAATGATAAAACGTTGATAAAGGTGGA
+
CCCCCGGGGGGGGGGGGGGGGGGGGGGGGGGGGGGGGGGGGGGGGGGGGGGGGGGEGGGGGGGGGGGGGGGGGGGGGGGGGGGGGGGGGGGGGGGGGGGGGGGGGGGGGGGGGGGGGGGGGGGGGGGGGGGGGGGGGGGGGGGGGGGGGGFGGGGGDGGGGGGGGGGGGGGEGGGFFGGFGGGGGGGGGGGGGGGGFAFAEGFFFFFFFFFFFGFFFGGFGFCEFE@CAEEAFFBAEGDF>*AFFFDBABFF2BCFCBF?CFEFGEFFF@EFEEEF9;?A?CEF339@@;C>C?;CF=BF0
@M70528:330:000000000-K6D4P:1:1102:23200:3695 2:N:0:TCTATTCAGT+TCTCAGTACA
TAAAACAGGGTCCCCTCCCCCTCTAGGGTCAAAAAAAGAGGTATTTAAGTTTCGGTCAGTTAAAAGTATTGTGATAGCTCCCGCTAACACTGGCAAAGATAAAAGAAGAAGAATGGCTGTTAAAATAACTGATCAGACAAATAGTCTAATTTTTTCTGCTGAAAGGTTTTTTGCTTTAAGATTAATAATTGTAGTAATAAAATTTAAGGCACCTAAAATTGAAGAAATCCCTGCAAGGTGTAAAGAAAAAATTGTTAAGTCTACTGAAGGTCCTGAATGATAAAACGTTGATAAAGGTGGA
+
CCCCCGGGGGGGGGGGGGGGGGGGGGGGGGGGGGGGGGGGGGGGGGGGGGGGGGGFGGGGGGGGGGGGGGGGGGGGGGGGGGGGGGGGGGGGGGGGGGGGGGGGGGGGGGGGGGGGGGDGFGGGGGGGGGGGGGGGGGGGGGGGGGGGGGFGGGGGGGGGGGGGGGGGGGGGGGGGFGGGGGGGGGGGGGGGDFGGFGFGEEFFFFFFFFFFFFFGFFGFGF=;BEDFFEB4A4>A>EDG@EE4AEFDFB@BEFFFEFFFF=EFGECEFFFF=<;9;:?@??C<E<>@@?7:;?CEGF0:(
@M70528:330:000000000-K6D4P:1:1102:23963:3707 2:N:0:TCTATTCAGT+TCTCAGTACA
TAAAACAGGGTCCCCTCCCCCTCTAGGGTCAAAAAAAGAGGTATTTAAGTTTCGGTCAGTTAAAAGTATTGTGATAGCTCCCGCTAACACTGGCAAAGATAAAAGAAGAAGAATGGCTGTTAAAATAACTGATCAGACAAATAGTCTAATTTTTTCTGCTGAAAGGTTTTTTGCTTTAAGATTAATAATTGTAGTAATAAAATTTAAGGCACCTAAAATTGAAGAAATCCCTGCAAGGTGTAAAGAAAAAATTGTTAAGTCTACTGAAGGTCCTGAATGATAAAACGTTGATAAAGGTGGA
+
CCCCCGGGGGGAFGGGGGGFGGG8FFGGGFFGGGGGGFFFGFGGGGFFGCFFGGGGGGGFGGGGGFGCGGGGGDGGGGFCFGFEGGGGGGGGGGGGGFGGGGGGFDFGGGGGFGGGGGGFGGGFDGFFF9FFGGGGGGGGGGGGGGGGGGFGGFEFGEAFGCGFGGGFGGFGGGGGFFAFCFGGGGGGGGGGGFGGFGFGFGACFFAAFAFA>7A7ACFEGF95=CBECE34ABBFBGFGBFFF4@=-;75@=CEFFAFECFFFGFFFFFFE7EEFFGF<EFF)7;13=;7;@?CFGF06(
@M70528:330:000000000-K6D4P:1:1102:20476:3711 2:N:0:TCTATTCAGT+TCTCAGTACA
TAAAACAGGGTCCCCTCCCCCTCTAGGGTCAAAAAAAGAGGTATTTAAGTTTCGGTCAGTTAAAAGTATTGTGATAGCTCCCGCTAACACTGGCAAAGATAAAAGAAGAAGAATGGCTGTTAAAATAACTGATCAGACAAATAGTCTAATTTTTTCTGCTGAAAGGTTTTTTGCTTTAAGATTAATAATTGTAGTAATAAAATTTAAGGCACCTAAAATTGAAGAAATCCCTGCAAGGTGTAAAGAAAAAATTGTTAAGTCTACTGAAGGTCCTGAATGATAAAACGTTGATAAAGGTGGA
+
CCCCCGGGGGGGGGGGGGGGGGGGGGGGGGGGGGGGGGGGGGGGGGGGGGGGGGGGGGGGGGGGGGGGGGGGGGGGGGGGGGGGGGGGGGGGGGGGGGGGGGGGGGGGGGGGGGGGGGGGGGGGGGGGGGGGGGGGGGGGGGGGGGGGGGFGFFGGGGGGGFGGGGGGGGGGGGGFFGGGGGGGGGGGGGGGGGGGFGFGFGFFFFFFFFFFFGFFFGGEGFEEFFFCF=EFF9BFBFFGBFFCFFFFFDFFFFFFEFFF?FEFGFCEE1=E@EEFFFEEFFEFEEF@DFGCFCEEF@?F(
@M70528:330:000000000-K6D4P:1:1102:21377:3732 2:N:0:TCTATTCAGT+TCTCAGTACA
TAAAACAGGGTCCCCTCCCCCTCTAGGGTCAAAAAAAGAGGTATTTAAGTTTCGGTCAGTTAAAAGTATTGTGATAGCTCCCGCTAACACTGGCAAAGATAAAAGAAGAAGAATGGCTGTTAAAATAACTGATCAGACAAATAGTCTAATTTTTTCTGCTGAAAGGTTTTTTGCTTTAAGATTAATAATTGTAGTAATAAAATTTAAGGCACCTAAAATTGAAGAAATCCCTGCAAGGTGTAAAGAAAAAATTGTTAAGTCTACTGAAGGTCCTGAATGATAAAACGTTGATAAAGGTGGA
+
CCCCCGGGGGGGGGGGGGGGGGGGGGGGGGGGGGGGGGGFGFGGGGGGGGGGGGGGGGGGGGGGGGGGGGGGGGGGGGGGGGGGGGGGGGGGGGGGGGGGGGGGGGGGGGGFGGGGGGGGGGGGGGGGGGGGGGGGGGGGGGGGGGGGGGFGGGGGGGGGGGFGGGGGGGGGGGGGFGGGGGGGGGGGGGGGGFGG?CFCC>CFFFFFFFFA>CFGFGGFGFAEFFD;CE@A9>BFEDCF:EF>7EBFFFBFEFF88BB??=7A@8?AE8;37>EFC@<)5??44@9=DDF:@C9CF@32(
@M70528:330:000000000-K6D4P:1:1102:8003:3739 2:N:0:TCTATTCAGT+TCTCAGTACA
TAAAACAGGGTCCCCTCCCCCTCTAGGGTCAAAAAAAGAGGTATTTAAGTTTCGGTCAGTTAAAAGTATTGTGATAGCTCCCGCTAACACTGGCAAAGATAAAAGAAGAAGAATGGCTGTTAAAATAACTGATCAGACAAATAGTCTAATTTTTTCTGCTGAAAGGTTTTTTGCTTTAAGATTAATAATTGTAGTAATAAAATTTAAGGCACCTAAAATTGAAGAAATCCCTGCAAGGTGTAAAGAAAAAATTGTTAAGTCTACTGAAGGTCCTGAATGATAAAACGTTGATAAAGGTGGA
+
CCCCCGGGGGGGGGGGGGGGGGGGFGGGGGGGGGGGGGGGGGGGGGGGGGGGGGGGGGGGGGGGGGGGGGGGGGGGGGGGGGGGGGGGGGGGGGGGGGGGGFGGGGGGGGGGGGGGGGDGGDGGGGGGGGGGGGGGGGGGGGGGGGGGEDFGGGGGGGGGGFGGCFFGGGGGDFGGFGFGFGGGGGGGGGGGGGFGFGFGEFFBFFFFF?FFFGFGFGGFGF:=B@@CB@EAF>DFEGGCEFFFFFFFFFFBEF7@?BBEC7CFF<6;8;@<4AEFGFCEFEEE<@1,8(2;@CC37=BF(
@M70528:330:000000000-K6D4P:1:1102:15616:3741 2:N:0:TCTATTCAGT+TCTCAGTACA
TAAAACAGGGTCCCCTCCCCCTCTAGGGTCAAAAAAAGAGGTATTTAAGTTTCGGTCAGTTAAAAGTATTGTGATAGCTCCCGCTAACACTGGCAAAGATAAAAGAAGAAGAATGGCTGTTAAAATAACTGATCAGACAAATAGTCTAATTTTTTCTGCTGAAAGGTTTTTTGCTTTAAGATTAATAATTGTAGTAATAAAATTTAAGGCACCTAAAATTGAAGAAATCCCTGCAAGGTGTAAAGAAAAAATTGTTAAGTCTACTGAAGGTCCTGAATGATAAAACGTTGATAAAGGTGGA
+
CCCCCFGGGGGFGGGEEGGGGEGGGGGGGGGGGGGGGGGFGGGGGGGGGFFGGGGGGGFEGGGGGGGGGGGGGGGGGGGGC@F>EGGGGGFGGGGGGGGGGGGGGGGGGFDGGGGGGGGGGFGGFGCFGGGGFGG?DGFBDGCGGGFGGGFGGGGGGFFFGGGEDFGFGFGDGGCAEECGGGGGGGGGGGGGFGGCFGFGFA=@FFFFFFAF>GAGFGGBFFEFC@DEF=BFF==FEE:EEEFBCC@3?(>:@AEFEFFCE=?FF<7EE;=<3><ECC?36<73>@93@D57C576C@??(
@M70528:330:000000000-K6D4P:1:1102:8018:3748 2:N:0:TCTATTCAGT+TCTCAGTACA
TAAAACAGGGTCCCCTCCCCCTCTAGGGTCAAAAAAAGAGGTATTTAAGTTTCGGTCAGTTAAAAGTATTGTGATAGCTCCCGCTAACACTGGCAAAGATAAAAGAAGAAGAATGGCTGTTAAAATAACTGATCAGACAAATAGTCTAATTTTTTCTGCTGAAAGGTTTTTTGCTTTAAGATTAATAATTGTAGTAATAAAATTTAAGGCACCTAAAATTGAAGAAATCCCTGCAAGGTGTAAAGAAAAAATTGTTAAGTCTACTGAAGGTCCTGAATGATAAAACGTTGATAAAGGTGGA
+
CCCCCGGGGGGGGGGGGGGGGGGGGGGGGGGGGGGGGGGGGGGGGGGGGGGGGGGGGGGGGGGGGGGGGGGGGGGGGGGGGGGGGGGGGGGGGGGGGGGGGGGGGGGGGGGGGGGGGGGGGGGGGGGGGGGGGGGGGGGGGGGGGGGGGGFGGGGGGGGGGGGGGGGGGGGGCGFGFGGGGGGGGGGGGGGGGGGGFGFGFGFFFFCFFFFFFGFGFGGFGFE@F5@CF<@>FFFFECEGFFFFCFFDFFFFEFFFEFFFEACFFEFFFFFFEFFE;:CFFFEFEFFDF?FFGE<EDEF0(
@M70528:330:000000000-K6D4P:1:1102:13226:3754 2:N:0:TCTATTCAGT+TCTCAGTACA
TAAAAAGGGTCCCCTCCCCCTCTAGGGTCAAAAAAAGAGGTATTTAAGTTTCGGTCAGTTAAAAGTATTGTGATAGCTCCCGCTAACACTGGCAAAGATAAAAGAAGAAGAATGGCTGTTAAAATAACTGATCAGACAAATAGTCTAATTTTTTCTGCTGAAAGGTTTTTTGCTTTAAGATTAATAATTGTAGTAATAAAATTTAAGGCACCTAAAATTGAAGAAATCCCTGCAAGGTGTAAAGAAAAAATTGTTAAGTCTACTGAAGGTCCTGAATGATAAAACGTTGATAAAGGTGGAT
+
CCCCCGGGGGGGGGGGFGGGGGGGGGGGGGGGGGGGGGGGGGGGGGGGEFGGGGGGGGFGGGGGGGGGGGGGGGGGGGGGGGGGGGGGGGGGGGGGGGGGGGGGGGGGGGGGGGGGGGGGGGGGGGGGGGGGGGGGGGGGGGGGFGGGGFFGGGGGGGGGGGGGGGGGGGGGGGGGFGGGGGGGGGGGGGGGGGGGFGFGEGFFFFFFFAFFFGFGFGGFGFE5ADFFFFEF6BBFFFFFEFFFFFFFF@:BEFFF?8FFFFFFFEEFF;@8>FC@FC3?C5>9@;;86;7CGFFFF?:?)
@M70528:330:000000000-K6D4P:1:1102:14114:3758 2:N:0:TCTATTCAGT+TCTCAGTACA
TAAAACAGGGTCCCCTCCCCCTCTAGGGTCAAAAAAAGAGGTATTTAAGTTTCGGTCAGTTAAAAGTATTGTGATAGCTCCCGCTAACACTGGCAAAGATAAAAGAAGAAGAATGGCTGTTAAAATAACTGATCAGACAAATAGTCTAATTTTTTCTGCTGAAAGGTTTTTTGCTTTAAGATTAATAATTGTAGTAATAAAATTTAAGGCACCTAAAATTGAAGAAATCCCTGCAAGGTGTAAAGAAAAAATTGTTAAGTCTACTGAAGGTCCTGACTGATAAAACGTTGATAAAGGTGGA
+
CCCCCGGGGGGGGGFGGFGGGGGGGGGGGGFFDGGGGGFFGFEGGGGGGFFGFEGFGEGGG<FACFGFGGGGGGGGGGFGG?FGEGGGFGGGFGGCGGGFGGGGGGGGGGGGGGGGGGGGGEGGGGGGGGGGGGA@9FGGGGGFF;;EGFF9EA6EFCGFGGGF,=D9E6FEGFGDFFGGGGGFGGGGEGGGFGF9?EFCABFFFF7?65A>FGFGFFFBAA8@A:=EF=:A>2);>FFC@BFF49(5A>@(089FECFE3AC@>;?<<;;9;>EF*+//)197..((/3:++143>401(
@M70528:330:000000000-K6D4P:1:1102:19289:3764 2:N:0:TCTATTCAGT+TCTCAGTACA
TAAAACAGGGTCCCCTCCCCCTCTAGGGTCAAAAAAAGAGGTATTTAAGTTTCGGTCAGTTAAAAGTATTGTGATAGCTCCCGCTAACACTGGCAAAGATAAAAGAAGAAGAATGGCTGTTAAAATAACTGATCAGACAAATAGTCTAATTTTTTCTGCTGAAAGGTTTTTTGCTTTAAGATTAATAATTGTAGTAATAAAATTTAAGGCACCTAAAATTGAAGAAATCCCTGCAAGGTGTAAAGAAAAAATTGTTAAGTCTACTGAAGGTCCTGAATGATAAAACGTTGATAAAGGTGGA
+
CCCCCGGGGGGGGGGGGGGGGGGGGGGGGGGGGGGGGGGGGGGGGGGGGGGGGGGFGGGGGGGGGGGGGGGGGGGGGGGGGGGGGGGGGGGGGGGGGGGGGGGGGGGGGGGGGGGGGGGGGGGGGGGGGGGGGGGGGGGGGGGGGGGGGGFGGGGGGGGGGGGGGGGGGGGGGGGGFGGGGGGGGGGGGGGGGGGGFFFGFGFFFFFFFFFFFGFGFGGFGFFFFFF@FEFAFFBFBFG@BEFFFFBBADFFFFFFECFECFFFGFEFFFFA@FA<>CEFEEFFCEBDF<FDGECFGF:?(
@M70528:330:000000000-K6D4P:1:1102:17729:3768 2:N:0:TCTATTCAGT+TCTCAGTACA
TAAAACAGGGTCCCCTCCCCCTCTAGGGTCAAAAAAAGAGGTATTTAAGTTTCGGTCAGTTAAAAGTATTGTGATAGCTCCCGCTAACACTGGCAAAGATAAAAGAAGAAGAATGGCTGTTAAAATAACTGATCAGACAAATAGTCTAATTTTTTCTGCTGAAAGGTTTTTTGCTTTAAGATTAATAATTGTAGTAATAAAATTTAAGGCACCTAAAATTGAAGAAATCCCTGCAAGGTGTAAAGAAAAAATTGTTAAGTCTACTGAAGGTCCTGAATGATAAAACGTTGATAAAGGTGGA
+
CCCCCGGGGGGGGGGGGGGGGGGGGGGGGGGGGGGGGGGGGGGGGGGGGGGGGGGGGGGGGGGGGGGGGGGGGGGGGGGGGGGGGGGGGGGGGGGGGFGGGGGGGGGGGGGGGGGGGGGGGGGGGGGGGGGGGGGGGGGGGGGGGGGGGGFGGGGGGGGGGGGGGGGGGGGGGGGGFGGGGGGGGGGFGGGGGGGGFGFGFGFFFFFFFAFFFGFGFGGFGFC5FC:CF4@AFDBFEFGGFFFF?EF=FFBFFFEFEBCECFEFFECFFE@FEE@EGGF<EF<>CFFF@192;?EFD37((
@M70528:330:000000000-K6D4P:1:1102:18721:3802 2:N:0:TCTATTCAGT+TCTCAGTACA
TAAAACAGGGTCCCCTCCCCCTCTAGGGTCAAAAAAAGAGGTATTTAAGTTTCGGTCAGTTAAAAGTATTGTGATAGCTCCCGCTAACACTGGCAAAGATAAAAGAAGAAGAATGGCTGTTAAAATAACTGATCAGACAAATAGTCTAATTTTTTCTGCTGAAAGGTTTTTTGCTTTAAGATTAATAATTGTAGTAATAAAATTTAAGGCACCTAAAATTGAAGAAATCCCTGCAAGGTGTAAAGAAAAAATTGTTAAGTCTACTGAAGGTCCTGAATGATAAAACGTTGATAAAGGTGGA
+
CCCCCGGGGGGGGGGGGGGGGGGGGGGGEGFGGGGGGGGGGGGGGGGGGGGGGGGGGGGGGGGGGGGGGGGGGGGGGFGGGGGGGGGGGGGGGGGGGGGGGGGGGGGGGGGGGGGGGGGGGGGGGGGGGGGGGGGGGGGFFGGGGGGGGGFGGGGGFGGGGGGGGGGGGGGGGGGGFGGGFGGGGGGGGGGGGGGGFGFGEEFFFFFFFFFFFGFFFGGFGFFFFEBEFF=AFFDFE8D8@EFFFFFFF9=FFFFF<AFEE6?+;39A@EF<4<@E6DFFFFFFFEF3;;D7@?;CG@?F(
@M70528:330:000000000-K6D4P:1:1102:16195:3810 2:N:0:TCTATTCAGT+TCTCAGTACA
TAAAACAGGGTCCCCTCCCCCTCTAGGGTCAAAAAAAGAGGTATTTAAGTTTCGGTCAGTTAAAAGTATTGTGATAGCTCCCGCTAACACTGGCAAAGATAAAAGAAGAAGAATGGCTGTTAAAATAACTGATCAGACAAATAGTCTAATTTTTTCTGCTGAAAGGTTTTTTGCTTTAAGATTAATAATTGTAGTAATAAAATTTAAGGCACCTAAAATTGAAGAAATCCCTGCAAGGTGTAAAGAAAAAATTGTTAAGTCTACTGAAGGTCCTGAATGATAAAACGTTGATAAAGGTGGA
+
CCCCCGGGGGGGGGGGGFGGGGGGGGGGGGGGGGGGGGGGGGGGGGGGFGGGGGGGGGGGGGGGGGGGGGGGGGGGGGFGGGGGGGGGGGGGGGGGGGGGGGGGGGGGGGGGGGGGGGGGGGGFGGGGGGGGGGGGGGGGGGFGFGGGFGFGGGGGFGFCFGGFEDGGGGGGGGGGFFFCEGGGGGGGGGGGGGGGAEFGFGFFAFFFAF?6FDFGFGGEFFC5B5CCFEFAADFA=GFFBBFFCCD2A25:EFEF*:BEEFEFGFEFE@FFEE<E>;?3CFFE3@;@3791CCCEFEB<(
@M70528:330:000000000-K6D4P:1:1102:14217:3816 2:N:0:TCTATTCAGT+TCTCAGTACA
TAAAACAGGGTCCCCTCCCCCTCTAGGGTCAAAAAAAGAGGTATTTAAGTTTCGGTCAGTTAAAAGTATTGTGATAGCTCCCGCTAACACTGGCAAAGATAAAAGAAGAAGAATGGCTGTTAAAATAACTGATCAGACAAATAGTCTAATTTTTTCTGCTGAAAGGTTTTTTGCTTTAAGATTAATAATTGTAGTAATAAAATTTAAGGCACCTAAAATTGAAGAAATCCCTGCAAGGTGTAAAGAAAAAATTGTTAAGTCTACTGAAGGTCCTGAATGATAAAACGTTGATAAAGGTGGA
+
CCCCCGGGGGGGGGGGGGGGGGGGGGGGGGGGGGGGGGGGGGGGGGGGGGGGGGGGGGGGGGGGGGGGGGGGGGGGGGGGGGGGGGGGGGGGGGGGGGGGGGGGGGGGGGGGGGGGGGGGGGGGGGGGGGGGGGGGGGGGGGGGGGGGGGFGGGGGDG8CFGGGGGGGGGFGGGFGFGGGGGGGGGGGGGGGGFFG7FFCEFF@AFFFFFFFFGFGFGFFGFAAF):AF:EAFDDFFGGGFEFFFFB2A9@B@F<A*BFE7AEFGE<<<E;A<EAC;;?EEEE)9<9;@2:1;?CFGE>B0
@M70528:330:000000000-K6D4P:1:1102:21559:3824 2:N:0:TCTATTCAGT+TCTCAGTACA
TAAAACAGGGTCCCCTCCCCCTCTAGGGTCAAAAAAAGAGGTATTTAAGTTTCGGTCAGTTAAAAGTATTGTGATAGCTCCCGCTAACACTGGCAAAGATAAAAGAAGAAGAATGGCTGTTAAAATAACTGATCAGACAAATAGTCTAATTTTTTCTGCTGAAAGGTTTTTTGCTTTAAGATTAATAATTGTAGTAATAAAATTTAAGGCACCTAAAATTGAAGAAATCCCTGCAAGGTGTAAAGAAAAAATTGTTAAGTCTACTGAAGGTCCTGAATGATAAAACGTTGATAAAGGTGGG
+
CCCCCGGGGGGGGGGGGGGGGGGGGGGGGGGGGGGGGGGGGFGGGGGGGGGFGGGGGGGGGGGGGGGGGGGGGGGGGGGGGGGGGGGFFGGGGGGGGGGGGGFGGGGGGGGGGGGGGGGGGGGGGGGGGGGGGGGGGFGGGGCFGGGGGGFGGGGGGGGGGGGGGGGGGGGGGGGGFGGGGGGGGGGGGGFGGGGG7EFGFGFEFFFFFFFF5>>CAEF5<F@CF@@CF;>AFBDAB8DFF=EFAFB=FD>DFFC8@CF?C7CAEEC<@;@F<A89<7?3?CEE3@B;@D<CF<)1A<(4(
@M70528:330:000000000-K6D4P:1:1102:16184:3828 2:N:0:TCTATTCAGT+TCTCAGTACA
TAAAACAGGGTCCCCTCCCCCTCTAGGGTCAAAAAAAGAGGTATTTAAGTTTCGGTCAGTTAAAAGTATTGTGATAGCTCCCGCTAACACTGGCAAAGATAAAAGAAGAAGAATGGCTGTTAAAATAACTGATCAGACAAATAGTCTAATTTTTTCTGCTGAAAGGTTTTTTGCTTTAAGATTAATAATTGTAGTAATAAAATTTAAGGCACCTAAAATTGAAGAAATCCCTGCAAGGTGTAAAGAAAAAATTGTTAAGTCTACTGAAGGTCCTGAATGATAATACGTTGATAAAGGTGGA
+
CCCCCGGGGGGDDEGGGEGGGGGFGGGGGGGGGGGGGDGGGGGFGGGGGGGGGGGEGGFGGGGGGGGGGGGGGGGGGGGGGGGGGGGFFGGGGGG@FGGFGGGGGFGGFFFGGGGGGGGGGGFFCFGGGGA:<FGGGGGGGFGGGGDGGGFGFF6FGGGADGGGFCFGGGGEDGGGFDGFFFGGGCGGGGFGGGGF7DC,>FFFFFF5AAFFFGFCACF@FF5AF@DAF2<4@B@B3EFG6>EFF=@BFBFDEF/B>8B??6CA@E<;E13)7A7<;+9ECC<)..3;@3/+164>CE1:(
@M70528:330:000000000-K6D4P:1:1102:21034:3829 2:N:0:TCTATTCAGT+TCTCAGTACA
TAAAACAGGGTCCCCTCCCCCTCTAGGGTCAAAAAAAGAGGTATTTAAGTTTCGGTCAGTTAAAAGTATTGTGATAGCTCCCGCTAACACTGGCAAAGATAAAAGAAGAAGAATGGCTGTTAAAATAACTGATCAGACAAATAGTCTAATTTTTTCTGCTGAAAGGTTTTTTGCTTTAAGATTAATAATTGTAGTAATAAAATTTAAGGCACCTAAAATTGAAGAAATCCCTGCAAGGTGTAAAGAAAAAATTGTTAAGTCTACTGAAGGTCCTGAATGATAAAACGTTGATAAAGGTGGA
+
CCCCCGGGGGGGGGGGGGGGGGGGGGGGGGGGGGGGGGGGGGGGGGGGGGGGGGGGGGGGGGGGGGGGGGGGGGGGGGGGGGGGGGGGGGGGGGGGGGGGGGGGGGGGGGGGGGGGGGGGGGGGGGGGGGGGGGGGGGGGGGGGGGFGGGFGGGGGGGGGGGGGGGGGGGGGGGGGFGGGFGGGGGGGGGGGGGGGAFFGFGFFFFFFFFFFFGFGFGGFGFFFFFFFFEEAFFFFFGGGFFFEEEBBFFFFFFFFEFFFFFFFFE<=@8EE<EEFGFE<)?E>FF>D8<C7CEEFG@??(
@M70528:330:000000000-K6D4P:1:1102:5750:3837 2:N:0:TCTATTCAGT+TCTCAGTACA
TAAAACAGGGTCCCCTCCCCCTCTAGGGTCAAAAAAAGAGGTATTTAAGTTTCGGTCAGTTAAAAGTATTGTGATAGCTCCCGCTAACACTGGCAAAGATAAAAGAAGAAGAATGGCTGTTAAAATAACTGATCAGACAAATAGTCTAATTTTTTCTGCTGAAAGGTTTTTTGCTTTAAGATTAATAATTGTAGTAATAAAATTTAAGGCACCTAAAATTGAAGAAATCCCTGCAAGGTGTAAAGAAAAAATTGTTAAGTCTACTGAAGGTCCTGAATGATAAAACGTTGATAAAGGTGGA
+
CCCCCGGGGGGGGGGGGGGGGGGGGGGGGGGGGGGGGGGGGGGGGGGGGGGGGGGGGGGGGGGGGGGGGGGGGGGGGGGGGGGGGGGGGGFGGGGGGGGGGGGGGGGGGGGGGGGGGGGFGGGGGGGGGGGGGGGGGGGGFCGGFGGGGGFGGGEGGGGGGGGGGGFBDFCEGGGDFGGGGGGGGGGGGGGGGGGGFGFGFGA@FFFFFFFFFGFGFGGFGFFEFFFFF>EAFFBBEGFGFFEFEEFFABBBFFC>CAC<CFE;CE97=;@F@A7C7@CEEFF36=F@@781CCCEGF?F0
@M70528:330:000000000-K6D4P:1:1102:24209:3849 2:N:0:TCTATTCAGT+TCTCAGTACA
TAAAACAGGGTCCCCTCCCCCTCTAGGGTCAAAAAAAGAGGTATTTAAGTTTCGGTCAGTTAAAAGTATTGTGATAGCTCCCGCTAACACTGGCAAAGATAAAAGAAGAAGAATGGCTGTTAAAATAACTGATCAGACAAATAGTCTAATTTTTTCTGCTGAAAGGTTTTTTGCTTTAAGATTAATAATTGTAGTAATAAAATTTAAGGCACCTAAAATTGAAGAAATCCATGCAAGGTGTAAAGAAAAAATTGTTAAGTCTACTGAAGGTCCTGAATGATAAAACGTTGATAAAGGTGGA
+
CCCCCGGGGGGGGGGGGGGGGGGGGGGGGGGGGGGGGGGGGGGGGGGGGGGGGGDGGGGGGGGGGGGGGGGGGGGGGFGGGGGGGGGGGGGGGGGGGGGGGGGGGGGGGGGGGGGGGGGGGGGGGGGGGGGGGGGGGGGGGGGGGGGGGGFGGGGGGGGGGGGGGGGGGGGGGGGGFFGGGGGGG8FGFGGGGGGGFFFA=@FEFFFFFFFFFGFGFGEEGFCEFEDFFF*BBEFFECDFB=EAEFF>FB>BEF?FCFFF4>C=EECA@8@E7<A<C7CEE3?>CE9;1(/1@?>C;@E((
@M70528:330:000000000-K6D4P:1:1102:24321:3858 2:N:0:TCTATTCAGT+TCTCAGTACA
TAAAACAGGGTCCCCTCCCCCTCTAGGGTCAAAAAAAGAGGTATTTAAGTTTCGGTCAGTTAAAAGTATTGTGATAGCTCCCGCTAACACTGGCAAAGATAAAAGAAGAAGAATGGCTGTTAAAATAACTGATCAGACAAATAGTCTAATTTTTTCTGCTGAAAGGTTTTTTGCTTTAAGATTAATAATTGTAGTAATAAAATTTAAGGCACCTAAAATTGAAGAAATCCCTGCAAGGTGTAAAGAAAAAATTGTTAAGTCTACTGAAGGTCCTGAATGATAAAACGTTGATAAAGGTGGA
+
CCCCCGGGGGGGGGG@FFGGGGGGGGGGGGGGGGGGGGGGGGGGGGGGGGGCFGGGGGFGGGGGGGGGGGGGGFGGGGGGGGGGGGGGGGGGGGGGGGGGGGGGGGGGGGGGGGGGGGGGGEFFGGGGGGGGGGGGGGGGGGGGEFFGGGFGGGGGGGGFGGGGGGGGGFGGEFCGFGGFGGGGGGGGGGGGGGGG7EAE:;=@FFFFFFFFFFFFFCA)=FEFFBDFFB:AFDBBBEDCE3E9>4:5FB53:ACFCFAFFAE6@3?<E@EA73;C;7?)/<53>365@;5+396>E<>0(
@M70528:330:000000000-K6D4P:1:1102:10566:3868 2:N:0:TCTATTCAGT+TCTCAGTACA
TAAAACAGGGTCCCCTCCCCCTCTAGGGTCAAAAAAAGAGGTATTTAAGTTTCGGTCAGTTAAAAGTATTGTGATAGCTCCCGCTAACACTGGCAAAGATAAAAGAAGAAGAATGGCTGTTAAAATAACTGATCAGACAAATAGTCTAATTTTTTCTGCTGAAAGGTTTTTTGCTTTAAGATTAATAATTGTAGTAATAAAATTTAAGGCACCTAAAATTGAAGAAATCCCTGCAAGGTGTAAAGAAAAAATTGTTAAGTCTACTGAAGGTCCTGAATGATAAAACGTTGATAAAGGTGGA
+
CCCCCGGGGGGGGGGGGGGGGGGGGGGGGGGGGGGGGGGGGGGGGGGGGGGGGGGGGGGGGGGGGGGGGGGGGGGGGGGGGGGGGGGGGGGGGGGGGGGGGGGGGGGGGGGGGGGGGGGFGGGGGGGGGGGGFGGGGGGGGGGGGGGGGGFGGFGGGGGGGGGGGGGGGGGGGGGGDGGGGGGGGGGGGGGGGGGGFGFGFGFEFFFFFFFFFGFGFFF@GFFFFFFF8@EFFFDFEC:FFFFFFF25F2@FEFFFCFFFFFFFFE?E83@E7@@FC@EEFFE<>@FDDFGFGFFECEB:(
@M70528:330:000000000-K6D4P:1:1102:17346:3868 2:N:0:TCTATTCAGT+TCTCAGTACA
TAAAACAGGGTCCCCTCCCCCTCTAGGGTCAAAAAAAGAGGTATTTAAGTTTCGGTCAGTTAAAAGTATTGTGATAGCTCCCGCTAACACTGGCAAAGATAAAAGAAGAAGAATGGCTGTTAAAATAACTGATCAGACAAATAGTCTAATTTTTTCTGCTGAAAGGTTTTTTGCTTTAAGATTAATAATTGTAGTAATAAAATTTAAGGCACCTAAAATTGAAGAAATCCCTGCAAGGTGTAAAGAAAAAATTGTTAAGTCTACTGAAGGTCCTGAATGATAAAACGTTGATAAAGGTGGA
+
CCCCCGGGGGGGGGGGGGGGGGGGGGGGGGGGGGGGGGGGGGGGGGGGGGGGGGGGGGGGGGGGGGGGGGGGGGGGGGGGGGGGGGGGGGGGFGGGGGGGGGGGGGGGGGGGGGGGGGGGGGGGGGGGGGGGGGGGGGGGGGGGGGGGGGFGGGGGGGGGGGGGGGGGGGGGGGGGFGGGGGGGGGGGGGGGGGGGFGFGFGFFFFFFFA6@FGFGFCFEGFCBFEFFF=E>FFFFFFFGEFFA<EFFFBFFEFCF<CFE<;CFGECA<EEFEFFFF:5<5C?4><@@@<71;?<CFF?B(
@M70528:330:000000000-K6D4P:1:1102:15431:3871 2:N:0:TCTATTCAGT+TCTCAGTACA
TAAAACAGGGTCCCCTCCCCCTCTAGGGTCAAAAAAAGAGGTATTTAAGTTTCGGTCAGTTAAAAGTATTGTGATAGCTCCCGCTAACACTGGCAAAGATAAAAGAAGAAGAATGGCTGTTAAAATAACTGATCAGACAAATAGTCTAATTTTTTCTGCTGAAAGGTTTTTTGCTTTAAGATTAATAATTGTAGTAATAAAATTTAAGGCACCTAAAATTGAAGAAATCCCTGCAAGGTGTAAAGAAAAAATTGTTAAGTCTACTGAAGGTCCTGAATGATAAAACGTTGATAAAGGTGGA
+
CCCCCGGGGGGGGGGGGGGGGGGGGGGGGGGGGGGGGGGGGGGGGGGGGGGGGGGFGGGGGGGGGGGGGGGGGGGGGGGGGGGGGGGGGGGGGFGGGGGGGGGGGGGGGGGGGGGGGGGGGGGGGGGGGGGGGGGGGGGGGGGGGGGGGGFGGGGGFGGGGGGGGGGFGGGGGGGGFGGGGGGGGGGGGGGGGGGGFGFGFGFFFFFFFFFFFGFGFGGFGFFFF@@EB:BAFFFFEFEGBFF>EFFFFFB@EFCFEFFFEFFFGF?AF@E@EFEE8C?33<)9>E:;@DC:>CFCCEFF0
@M70528:330:000000000-K6D4P:1:1102:25798:3890 2:N:0:TCTATTCAGT+TCTCAGTACA
TAAAACAGGGTCCCCTCCCCCTCTAGGGTCAAAAAAAGAGGTATTTAAGTTTCGGTCAGTTAAAAGTATTGTGATAGCTCCCGCTAACACTGGCAAAGATAAAAGAAGAAGAATGGCTGTTAAAATAACTGATCAGACAAATAGTCTAATTTTTTCTGCTGAAAGGTTTTTTGCTTTAAGATTAATAATTGTAGTAATAAAATTTAAGGCACCTAAAATTGAAGAAATCCCTGCAAGGTGTAAAGCACAAATTGTTAAGTCTACTGAAGGTCCTGAATGATAAAACGTTGATAAAGGTGGA
+
CCCCCGGGGGGGGGGGGGGGGGGGGGGGGGGGGGGGGGGGGGGGGGGGGGGFGGGGGGGGGGGGGGGGGGGGGGGGGGGGGGGGGGGGGGGGGGGGGGGGGGGGGGGGGGGGGGGGGGGGGGGGGGGGGGGGGGGGGGGGGGGGGGGGGGFGGGGGGGGDGGGGGGGGGGGGGGGGFGGGGGGGGGGGGGGGGGGGFFFC:@;:AFAFFFFFFGFGF,<CFF5CCFBE@EFAADBA=;,27>4=7*7(AD=588C894=8?FEF73@AEF@@.77CC7<<EE3.9.6@D;31:?;C+/31(
@M70528:330:000000000-K6D4P:1:1102:23420:3890 2:N:0:TCTATTCAGT+TCTCAGTACA
TAAAACAGGGTCCCCTCCCCCTCTAGGGTCAAAAAAAGAGGTATTTAAGTTTCGGTCAGTTAAAAGTATTGTGATAGCTCCCGCTAACACTGGCAAAGATAAAAGAAGAAGAATGGCTGTTAAAATAACTGATCAGACAAATAGTCTAATTTTTTCTGCTGAAAGGTTTTTTGCTTTAAGATTAATAATTGTAGTAATAAAATTTAAGGCACCTAAAATTGAAGAAATCCCTGCAAGGTGTAAAGAAAAAATTGTTAAGTCTACTGAAGGTCCTGAATGATAAAACGTTGATAAAGGTGGA
+
CCCCCGGGGGGFGFGGGGGGGGGGGGGGGGGGGGGGGGGGGGGGGGGGGGGGGGGGGGGGGGGGGGGGGGGGGGGGFGGGGGGGGGGGGGGGGGGGGGGGGGGGGGGGGGGGGGGGGGGFFGGGGGGGGFGGGGGGGGGGGGGGGGGGGGFGGGGGGGGGGFFFGGDFGGGGGGFGFGGFGGGGGGGGGGGGGGGGFGFGFGFFFFFFF5FFFGFGFFGFGF>;BC@EABBAFDFFEGGG=BE>EEFBFFFD@FEC<8=?<CECGEEAE3=;))7ECFFE?EFEC46@FDC@FFCCF@B0(
@M70528:330:000000000-K6D4P:1:1102:15589:3906 2:N:0:TCTATTCAGT+TCTCAGTACA
TAAAACAGGGTCCCCTCCCCCTCTAGGGTCAAAAAAAGAGGTATTTAAGTTTCGGTCAGTTAAAAGTATTGTGATAGCTCCCGCTAACACTGGCAAAGATAAAAGAAGAAGAATGGCTGTTAAAATAACTGATCAGACAAATAGTCTAATTTTTTCTGCTGAAAGGTTTTTTGCTTTAAGATTAATAATTGTAGTAATAAAATTTAAGGCACCTAAAATTGAAGAAATCCCTGCAAGGTGTAAAGAAAAAATTGTTAAGTCTACTGAAGGTCCTGAATGATAAAACGTTGATAAAGGTGGA
+
CCCCCGGGGGGGGGGGGGGGGGGGGGGGGGGGGGGGGGGGGGGGGGGGGGGGGGGGGGGGGGGGGGGGGGGGGGGGGGGGGGGGGGGGGGGGGGGGGGGGGGGGGGGGGGGGGGGGGGGGGGGFGGGGGGGGGGGGGGGGGGGGGGGGGGFGGGGGGGGGGGGGGGGGGGGGGG8FFGGGGGGFGGGGGGGGGGGGFFFGFGFFFFFFFFFFFGFGFGGB9CA;C@CEC:4FFFDFEFGG@EFBEEBBFFBBEFFFCAFEFFFFGF3E8;@FEF=CCDCE?5?3)37@812;@?3CE;?0(
@M70528:330:000000000-K6D4P:1:1102:18992:3964 2:N:0:TCTATTCAGT+TCTCAGTACA
TAAAACAGGGTCCCCTCCCCCTCTAGGGTCAAAAAAAGAGGTATTTAAGTTTCGGTCAGTTAAAAGTATTGTGATAGCTCCCGCTAACACTGGCAAAGATAAAAGAAGAAGAATGGCTGTTAAAATAACTGATCAGACAAATAGTCTAATTTTTTCTGCTGAAAGGTTTTTTGCTTTAAGATTAATAATTGTAGTAATAAAATTTAAGGCACCTAAAATTGAAGAAATCCCTGCAAGGTGTAAAGAAAAAATTGTTAAGTCTACTGAAGGTCCTGAATGATAAAACGTTGATAAAGGTGGA
+
CCCCCGGGGGGGFGFGGGGGGGGGDFGFGGGGGGGGGGGGGGGGGGGFCECFGGGFGEGGGDF,FEFGGGGGGGGGGFGGGGGGGGGGGGFFF@DCCFGGGGGGGGGGGFGGGGGGGGGFGGFDEFFGGGGFCFGFFGGGFGGGFGGDGGFGGCEGFGGGGGGFGGGFFGGGDFCGFFAGGGGGFGGFCGFFGGGDAFFCEGFFFCFFA5AAFGFGFDGEC+:CAC5EF@BFFB=ABF@DBE6@<6:=F2>=EFEC98@CE8<ACE?4<@@)/473;CCE??)6;<;;8=>++99<GE::(
@M70528:330:000000000-K6D4P:1:1102:10597:3982 2:N:0:TCTATTCAGT+TCTCAGTACA
TAAAACAGGGTCCCCTCCCCCTCTAGGGTCAAAAAAAGAGGTATTTAAGTTTCGGTCAGTTAAAAGTATTGTGATAGCTCCCGCTAACACTGGCAAAGATAAAAGAAGAAGAATGGCTGTTAAAATAACTGATCAGACAAATAGTCTAATTTTTTCTGCTGAAAGGTTTTTTGCTTTAAGATTAATAATTGTAGTAATAAAATTTAAGGCACCTAAAATTGAAGAAATCCCTGCAAGGTGTAAAGAAAAAATTGTTAAGTCTACTGAAGGTCCTGAATGATAAAACGTTGATAAAGGTGGA
+
CCCCCGGGGGGGGGGGGGGGGGGGGGGGGGGGGGGGGGGGGGGGGGGGGGGGGGGGGGGGGGGGGGGGGGGGGFGGGGGGGGGGGGGGGGGGGGGGGGGGGGGGGGGGGGGGGGGGGGGGGGGGGGGGGGGGFGGGGGGGGGGGGGGGFFFFGGGGGGGGGGGGGGGGAFEEGGGGFGGGGGGGGGGGGGGGGGGGFGFFFGFFFFFFFFFFFGFGFGFFGFCFFFFFA246ADBFEFA86:8EEC2=F@@@28@CCFFE3ACFC<7@@E@E7>@C;;?ACEFEFF@@@@C;CCCEFFFF0
@M70528:330:000000000-K6D4P:1:1102:20475:3990 2:N:0:TCTATTCAGT+TCTCAGTACA
TAAAACGGGTCCCCTCCCCCTCTCGGGTCAAAAAAAGAGGTATTTAAGTTTCGGTCAGTTAAAAGTATTGTGATAGCTCCCGCTAACACTGGCAAAGATAAAAGAAGAAGAATGGCTGTTAAAATAACTGATCAGACAAATAGTCTAATTTTTTCTGCTGAAAGGTTTTTTGCTTTAAGATTAATAATTGTAGTAATAAAATTTAAGGCACCTAAAATTGAAGAAATCCCTGCAAGGTGTAAAGAAAAAATTGTTAAGTCTACTGAAGGTCCTGAATGATAAAACGTTGATAAAGGTGGAA
+
CCCCCGGGGGGGGGGGGGGGGGG8FGGFGGGGGGGGGGGGGFFGGGGGEFGGGGGGGGGGGGGGGGGGGGGG9F,CFGGGGGGGGGGGGGGGGGGGGGGGGGGGGGGGGGGGGGGGGGGGGGGGGGGGGGGGGGGGGGGGGGGGGFFGGGFGGGGGGGFGGGGGGGGGGGGGGGGGFGGGGGGGGGGGGGGGGGGGFGFGFGFFFFFFFFFFFGFGFGGFGFECFDFFFEEFA@;A>AC97C5@CDFFFFFFFFFFCFFCEFFFFFFF@@E@<EE@FFEC)6/;@F@FF<::CADA648?)
@M70528:330:000000000-K6D4P:1:1102:25867:4002 2:N:0:TCTATTCAGT+TCTCAGTACA
TAAAACAGGGTCCCCTCCCCCTCTAGGGTCAAAAAAAGAGGTATTTAAGTTTCGGTCAGTTAAAAGTATTGTGATAGCTCCCGCTAACACTGGCAAAGATAAAAGAAGAAGAATGGCTGTTAAAATAACTGATCAGACAAATAGTCTAATTTTTTCTGCTGAAAGGTTTTTTGCTTTAAGATTAATAATTGTAGTAATAAAATTTAAGGCACCTAAAATTGAAGAAATCCCTGCAAGGTGTAAAGAAAAAATTGTTAAGTCTACTGAAGGTCCTGAATGATAAAACGTTGATAAAGGTGGA
+
CCCCCGGGGGGGGGGEGGGGGGGGGGGGGGGGGGGGGGGGGGGGGGGGG@@EFGGGGGGGGGGGGGGGGGGGGGGGGGGGGGGGGGGGGGGGGGGGGGGGGGGGGGGFGGGGGGFGGGGGGGGGFGGGGGGGGGGGGGGGGGGGGGGGGGFGGGDGFGF8EBEFFFGF8F?E@?FFFFGGGGFGGGFFGCGGGGGGAD?FCCF@FFFFFFFFFGFGF77@C8AEFBBEFEB9AFBA>*52>BFFFFFFFD@D26?F@88?E=EAC@?AEEE9/789CF33??))93(63377DE9CE@(8(
@M70528:330:000000000-K6D4P:1:1102:11264:4005 2:N:0:TCTATTCAGT+TCTCAGTACA
TAAAACAGGGTCCCCTCCCCCTCTAGGGTCAAAAAAAGAGGTATTTAAGTTTCGGTCAGTTAAAAGTATTGTGATAGCTCCCGCTAACACTGGCAAAGATAAAAGAAGAAGAATGGCTGTTAAAATAACTGATCAGACAAATAGTCTAATTTTTTCTGCTGAAAGGTTTTTTGCTTTAAGATTAATAATTGTAGTAATAAAATTTAAGGCACCTAAATTTGAAGAAATCCCTGCAAGGTGTAAAGAAAAAATTGTTAAGTCTACTGAAGGTCCTGAATGATAAAACGTTGATAAAGGTGGA
+
CCCCCGGGGGGGGGGGGGGGGGGGGGGGGGGGGGGGGGGGGGGGGGGGGGGGGGGGGGGGGGGGGGGGGGGGGGGGG9FGGGGGGGGGGGGGGGGGGGGGGGGGGGGGGGGGGGGGGGGFGGGEGGGGGGGGGGGGGGGGGGGGGGGGGGFGGGGGGGGGGGGGFFFGGGGGGGGGFGGGGGGGGGGGGGGGGGGGFGFGFGFFFFFFFFFFFCFFF7FEGFFFFECEF:@4FFFFFGGFE38B<EBBF9@FBFFF@=CEC6CF?@CAE(;A@EEFFCCE<CE3;E9;;=::CECCG@F?(
@M70528:330:000000000-K6D4P:1:1102:14766:4021 2:N:0:TCTATTCAGT+TCTCAGTACA
TAAAACAGGGTCCCCTCCCCCTCTAGGGTCAAAAAAAGAGGTATTTAAGTTTCGGTCAGTTAAAAGTATTGTGATAGCTCCCGCTAACACTGGCAAAGATAAAAGAAGAAGAATGGCTGTTAAAATAACTGATCAGACAAATAGTCTAATTTTTTCTGCTGAAAGGTTTTTTGCTTTAAGATTAATAATTGTAGTAATAAAATTTAAGGCACCTAAAATTGAAGAAATCCCTGCAAGGTGTAAAGAAAAAATTGTTAAGTCTACTGAAGGTCCTGAATGATAAAACGTTGATAAAGGTGGA
+
CCCCCGGGGGGGGGGGGGGGGGGGGGGGGGGGGGGGGGGGGGGGGGGGGGGGGGGEGGGGGGGGGGGGGGGGGGGGGGGGGGGGGGGGGGGGGGGGGGGGGGGGGGGGGGGGGGGGGGGGGGGGGGGGGGGGGGGGGGGGGFFGGGGGGGFGGGGGGGGGGGGGGGGGFFGGGGFGFGGGGGGGGGGGFGGGGGGGFGFGFFAEFFFFFFFFFDFGFGGFGFEFFEFEFFEFFFDFEGFGFFFFA>:>FB@BFFEFEFFFEFCACE3=E;E9@@AC;@EAEE<)9@233?7;:?CCF<0<(
@M70528:330:000000000-K6D4P:1:1102:9960:4027 2:N:0:TCTATTCAGT+TCTCAGTACA
TAAAACAGGGTCCCCTCCCCCTCTAGGGTCAAAAAAAGAGGTATTTAAGTTTCGGTCAGTTAAAAGTATTGTGATAGCTCCCGCTAACACTGGCAAAGATAAAAGAAGAAGAATGGCTGTTAAAATAACTGATCAGACAAATAGTCTAATTTTTTCTGCTGAAAGGTTTTTTGCTTTAAGATTAATAATTGTAGTAATAAAATTTAAGGCACCTAAAATTGAAGAAATCCCTGCAAGGTGTAAAGAAAAAATTGTTAAGTCTACTGAAGGTCCTGAATGATAAAACGTTGATAAAGGTGGA
+
CCCCCGGGGGGGGGGGGGGGGGGGGGGGGGGGGGGGGGGGGGGGGGGGGGGGGGGGGGGFGGGGGGGGGGGGGGGGGGGGGGGGGGGGGGGGGGGGGGGGGGGGGGGGGGGGGGGGGGGGGGGEGGGGGGGGGGGGGGGGGGGGGGGGGGFGGGGGGGGGGGGGGGGGGGGDGGGGBAEGGGGGGGGGGFGGFGFGFFFGFGCFFFFFFFFFFGFFFGGFGFEFFFFA+:66ABDF>8>?7@FAEFFFFB>B28CC8BFEC6?F?<CAE@4>.7@CCCEFFFF<EE;=@FG+;<CC7@?((
@M70528:330:000000000-K6D4P:1:1102:8401:4050 2:N:0:TCTATTCAGT+TCTCAGTACA
TAAAACAGGGTCCCCTCCCCCTCTAGGGTCAAAAAAAGAGGTATTTAAGTTTCGGTCAGTTAAAAGTATTGTGATAGCTCCCGCTAACACTGGCAAAGATAAAAGAAGAAGAATGGCTGTTAAAATAACTGATCAGACAAATAGTCTAATTTTTTCTGCTGAAAGGTTTTTTGCTTTAAGATTAATAATTGTAGTAATAAAATTTAAGGCACCTAAAATTGAAGAAATCCCTGCAAGGTGTAAAGAAAAAATTGTTAAGTCTACTGAAGGTCCTGAATGATAAAACGTTGATAAAGGTGGA
+
CCCCCGGGGEGGGGGGGGGGGGGGGGGGGGGGGGGGGGGGGGGGGGGGGGGGGGGGGGGGGGGGGGGGGGGGGGGGGGGGGGGGGGGGGGGGGGGGGGGGGGGGGGGGGGGGGGGGGGGGGGGGGGGGGGGGGGGGGGGGGGGGGGGGGGFGGGGGGGGGGGGGGGFGGGGGGGGGFGGGGGGGGGGGGGGGGGGGFGFGFGFFFFFFFFFFFGFGFGGEGF=AFEFEC>@4ABDF=GGG@FFAEFDBABFF=FEFEC:CE=EFGEEEF;@FFAA9;>EF?E?EF<>@@0:7:?EFGF??(
@M70528:330:000000000-K6D4P:1:1102:21557:4054 2:N:0:TCTATTCAGT+TCTCAGTACA
TAAAACAGGGTCCCCTCCCCCTCTAGGGTCAAAAAAAGAGGTATTTAAGTTTCGGTCAGTTAAAAGTATTGTGATAGCTCCCGCTAACACTGGCAAAGATAAAAGAAGAAGAATGGCTGTTAAAATAACTGATCAGACAAATAGTCTAATTTTTTCTGCTGAAAGGTTTTTTGCTTTAAGATTAATAATTGTAGTAATAAAATTTAAGGCACCTAAAATTGAAGAAATCCCTGCAAGGTGTAAAGAAAAAATTGTTAAGTCTACTGAAGGTCCTGAATGATAAAACGTTGATAAAGGTGGA
+
CCCCCGGGGGGGGGGGGGGGGGGGGGGGGGGGGGGGGGGGGGGGGGGGGGGGGGGGGGGGGGGGGGGGGGGGGGGGGGGGGGGGGGGGGGGGGGGGGGGGGGGGGGGGGGGGGGGGGGGGGGGGGGGGGGGGGGGGGGGGGGGGGGGGGGFGGGGGGGGGGDFFGGGGGGGGGGGGFGGGGGGGGGGGGGGGGGGGFFFGFGFFFFFFAFFFFGFGFGGCGFEEFFFFF7>FADFFEDGGFFFFEFFFFFFFEA@F@=ACCFEFGFC<<EEA3>EE>CC@CFFFEE;3;;CCGEFCFE:?(
@M70528:330:000000000-K6D4P:1:1102:24070:4060 2:N:0:TCTATTCAGT+TCTCAGTACA
TAAAACAGGGTCCCCTCCCCCTCTAGGGTCAAAAAAAGAGGTATTTAAGTTTCGGTCAGTTAAAAGTATTGTGATAGCTCCCGCTAACACTGGCAAAGATAAAAGAAGAAGAATGGCTGTTAAAATAACTGATCAGACAAATAGTCTAATTTTTTCTGCTGAAAGGTTTTTTGCTTTAAGATTAATAATTGTAGTAATAAAATTTAAGGCACCTAAAATTGAAGAAATCCCTGCAAGGTGTAAAGAAAAAATTGTTAAGTCTACTGAAGGTCCTGAATGATAAAACGTTGATAAAGGTGGA
+
CCCCCGGGGGGGGGGGGGGGGGGFGGGGGGGGGGGGGGGGGGGGGGGGGGGGGGGGGGGGGGGGGGGGGGGGGGFGGGGGGGGGGGGFFGGGGGGGGGGGGGGGGGGGGGGGGGGGGGGGGGGGGGGGGGGGGGGGGGGGGGFGGGGGGGFGGGGFGGGGGGGFGGGGGGGGGGGGFGFGFGGGGGGGGGGGGGGGFGFGFFF@CFFFF5FFADFGFEGFGF9=BC8CF=@FF>DBBEFEFFFACFFFFBBFEFFF?==?E6?AEE?@8(5;79<EC:7357?EF3(5675+3<<EGEBF0
@M70528:330:000000000-K6D4P:1:1102:21979:4070 2:N:0:TCTATTCAGT+TCTCAGTACA
TAAAACAGGGTCCCCTCCCCCTCTAGGGTCAAAAAAAGAGGTATTTAAGTTTCGGTCAGTTAAAAGTATTGTGATAGCTCCCGCTAACACTGGCAAAGATAAAAGAAGAAGAATGGCTGTTAAAATAACTGATCAGACAAATAGTCTAATTTTTTCTGCTGAAAGGTTTTTTGCTTTAAGATTAATAATTGTAGTAATAAAATTTAAGGCACCTAAAATTGAAGAAATCCCTGCAAGGTGTAAAGAAAAAATTGTTAAGTCTACTGAAGGTCCTGAATGATAAAACGTTGATAAAGGTGGA
+
CCCCCGGGGGGGGGGGGGGGGGGGGGGGGGGGGGGGGGGGGGGGGGGGGGGGGGGGGFGGGGGGGGGGGGGGGGGGGGGGGGGGGGGGGGGGGGGGGGGGGGGGGGGGGGGGGGGGGGGGGGGFGGGGGGGGGGGGGGGGGGGGGGGGGGFGGGGGGGGGGGGGGGFGGGGGGGGGFGGGGGGGGGGGGGGGGGGGFGFGFGFFFFFFFAF6FGFGFGGFGF=AB@CFC==>FFFFBGGGFEFFFFFBF=BFFFEFCCFECFEFGEC3@E;E=AEFCCCFFFCCE@>;@DF7C?;C@@?F(
@M70528:330:000000000-K6D4P:1:1102:19290:4080 2:N:0:TCTATTCAGT+TCTCAGTACA
TAAAACAGGGTCCCCTCCCCCTCTAGGGTCAAAAAAAGAGGTATTTAAGTTTCGGTCAGTTAAAAGTATTGTGATAGCTCCCGCTAACACTGGCAAAGATAAAAGAAGAAGAATGGCTGTTAAAATAACTGATCAGACAAATAGTCTAATTTTTTCTGCTGAAAGGTTTTTTGCTTTAAGATTAATAATTGTAGTAATAAAATTTAAGGCACCTAAAATTGAAGAAATCCCTGCAAGGTGTAAAGAAAAAATTGTTAAGTCTACTGAAGGTCCTGAATGATAAAACGTTGATAAAGGTGGA
+
CCCCCGGGGGGGGGFGGGGGGGGGGGGGGGGGGGGGGGGGGGGGGGGGGGGGGGGGGGGGGGGGGGGGGGGGGGGGGGGGGGGGGGGGGGGGGGGGGGGGGGGGGGGGGGGGGGGGGGGFGGGGGGGGGGGGGGGGGGGGGGGGGGGGGGFGGGGGGGGGGGGGGGGGGGGGGGGGDGGGGGGGGGGGGGGGGGGG?CCGEEFFFFFFFFFFFGFGFFGFDFFFFEFFFEEAFFFFB;DFEEFFFFFFFFFFFFFF>CA8<A?=?E6<<;@>EEAFGFEFEEEEFF>DD@FCFCEEF@:?(
@M70528:330:000000000-K6D4P:1:1102:24064:4086 2:N:0:TCTATTCAGT+TCTCAGTACA
TAAAACAGGGTCCCCTCCCCCTCTAGGGTCAAAAAAAGAGGTATTTAAGTTTCGGTCAGTTAAAAGTATTGTGATAGCTCCCGCTAACACTGGCAAAGATAAAAGAAGAAGAATGGCTGTTAAAATAACTGATCAGACAAATAGTCTAATTTTTTCTGCTGAAAGGTTTTTTGCTTTAAGATTAATAATTGTAGTAATAAAATTTAAGGCACCTAAAATTGAAGAAATCCCTGCAAGGTGTAAAGAAAAAATTGTTAAGTCTACTGAAGGTCCTGAATGATAAACCGTTGATAAAGGTGGA
+
CCCCCGGGGGGCFGGGGGGGGGGGGGGGGGGGGGGGGGGGGGGGGGGGGGGGGGGGGGGGGGGGGGFGGGGGGGGGGGGFGGGGDGGGGGGGGGGGGGGGGGGGGGGGGGGGGGGGGGGGGGGGDGGGGFFEFGGG9EFGGGGGGFEGGGFGGGGDAFGGFGGGGGGGGGGDGGGGFGGGGGFFEDFDGGG=CFGGAFFCEEFFFFFFF5AF5?FFFCGFDC8:BCCEFEF4AB=3:@2>1>E6<CFFFF2B9CCF4=8@E17+>@93@;;E7736031)97C7)/,620*+;<6>7,3((
@M70528:330:000000000-K6D4P:1:1102:9640:4091 2:N:0:TCTATTCAGT+TCTCAGTACA
TAAAACAGGGTCCCCTCCCCCTCTAGGGTCAAAAAAAGAGGTATTTAAGTTTCGGTCAGTTAAAAGTATTGTGATAGCTCCCGCTAACACTGGCAAAGATAAAAGAAGAAGAATGGCTGTTAAAATAACTGATCAGACAAATAGTCTAATTTTTTCTGCTGAAAGGTTTTTTGCTTTAAGATTAATAATTGTAGTAATAAAATTTAAGGCACCTAAAATTGAAGAAATCCCTGCAAGGTGTAAAGAAAAAATTGTTAAGTCTACTGAAGGTCCTGAATGATAAAACGTTGATAAAGGTGGA
+
CCCCCGGGGGGGGGGGGGGGGGGGGGGGEGGGGGGGGGGGGGGGGGGGGGGGGGGGGGGGGGGGGGGGGGGGGGGGGGGGFGGGGGGGGGGGGGGGGGGGGGGGGGGGGGGGGGGGGGGGGGGGGGGGGGGGGGGGGGGGGFGGGGGGGGFGGFGGGGGGGGGGGGFGFGGEGGGGFGGGGGGGGGGGGGGGGGGGFGFGFGFFFFFFFFFFFFFFFGGFGFFFFEFEAE:4ADFA>D<D;6EFEEFFFBFFEFFFEAAEE67AFF?E<EFFFFFFGGFF?CEC))6=51:;DEFFGE?0(
@M70528:330:000000000-K6D4P:1:1102:16175:4093 2:N:0:TCTATTCAGT+TCTCAGTACA
TAAAACAGGGTCCCCTCCCCCTCTAGGGTCAAAAAAAGAGGTATTTAAGTTTCGGTCAGTTAAAAGTATTGTGATAGCTCCCGCTAACACTGGCAAAGATAAAAGAAGAAGAATGGCTGTTAAAATAACTGATCAGACAAATAGTCTAATTTTTTCTGCTGAAAGGTTTTTTGCTTTAAGATTAATAATTGTAGTAATAAAATTTAAGGCACCTAAAATTGAAGAAATCCCTGCAAGGTGTAAAGAAAAAATTGTTAAGTCTACTGAAGGTCCTGAATGATAAAACGTTGATAAAGGTGGA
+
CCCCCGGGGGGGGGGGGGGGGGGGFGGGGGGGGGGGGGGGGGGGGGGGGGGGGGGGGGGGGGGGGGGGGGGGGGGGGGGGGGGGGGGGGGGGGFGGGGGGGGGGGGGGGGGGFGGFGGGGGGGGGGGGGFGGGGGGGGGGGGGGGGGGGGFGGGGGGGGGGGGGGGGGGGGGGGGGFGGGGGGGGGGGGFGGGGGGFFFECFFFFFFFFFFFFGFDFDFFGFEFF@DEFFFAFFFFBGGGFFFFCF2:A2>=EFFF?BAEEFCFFEC@E@EF@AA3;;CACE?);@;68;9+;<CCF34?(
@M70528:330:000000000-K6D4P:1:1102:7518:4098 2:N:0:TCTATTCAGT+TCTCAGTACA
TAAAACAGGGTCCCCTCCCCCTCTAGGGTCAAAAAAAGAGGTATTTAAGTTTCGGTCAGTTAAAAGTATTGTGATAGCTCCCGCTAACACTGGCAAAGATAAAAGAAGAAGAAAGGCTGTTAAAATAACTGATCAGACAAATAGTCTAATTTTTTCTGCTGAAAGGTTTTTTGCTTTAAGATTAATAATTGTAGTAATAAAATTTAAGGCACCTAAAATTGAAGAAATCCCTGCAAGGTGTAAAGAAAAAATTGTTAAGTCTACTGAAGGTCCTGAATGATAAACCGTTGATAAAGGTGGA
+
CCCCCGGGGGGGGGGGGGGGGGGGGGGGGGGGGGGGGGGGGGGGGGGGGGGGGGGGGGGGGGGGGGGGGGGGGGGGGGGGGGGGGGGGGGGGGGGGGGGGGGGGGGGGGGGGGGGGGGGCGFGGFGGGGGGGGGGGGGGGGGGGGGGGGGFGGFDGFGGFGGGGFFFFFGGGGGGGFGGGGGGGGGGGGGGGGGGGFGFGEGFFFFFF5CFFFGFFFGF@FFEBFFDFF=EFFFFFEGGGFFFFFFFFFFFFBFFF<FFFEFFFGE<EFEEE<AEFFGFFFF3.)626?DGGGF3)<?7<(
@M70528:330:000000000-K6D4P:1:1102:11544:4103 2:N:0:TCTATTCAGT+TCTCAGTACA
TAAAACAGGGTCCCCTCCCCCTCTAGGGTCAAAAAAAGAGGTATTTAAGTTTCGGTCAGTTAAAAGTATTGTGATAGCTCCCGCTAACACTGGCAAAGATAAAAGAAGAAGAATGGCTGTTAAAATAACTGATCAGACAAATAGTCTAATTTTTTCTGCTGAAAGGTTTTTTGCTTTAAGATTAATAATTGTAGTAATAAAATTTAAGGCACCTAAAATTGAAGAAATCCCTGCAAGGTGTAAAGAAAAAATTGTTAAGTCTACTGAAGGTCCTGAATGATAAAACGTTGATAAAGGTGGA
+
CCCCCGGGGGGGGGGGGGGGGGGGGGGGGGGGGGGGGGGGGGGGGGGGGGGGGGGGGGGGGGGGGFGGGGGGGGGGGGGGGGGGGGGGGGGGGGGGGGGGGGGGGGGFGGGGGGGGGGGFGGGGGGGGGGGGGGGGGGGGGGGGGGGGGGFGGGGGGGGGGGGGGGGGGGGGGGGGCGGGGGGGGGGGGGGGGGGGFFFGFGFFFFFFFFFFFCAFFFGFGFFFFFBEFFEFFFFFFG9FF=<FEFFFFFFDBFCF?CFCC8?AC@CE<86@E33CFDCAE??<CF9;1(>7DECCCE?F0
@M70528:330:000000000-K6D4P:1:1102:16162:4109 2:N:0:TCTATTCAGT+TCTCAGTACA
TAAAACAGGGTCCCCTCCCCCTCTAGGGTCAAAAAAAGAGGTATTTAAGTTTCGGTCAGTTAAAAGTATTGTGATAGCTCCCGCTAACACTGGCAAAGATAAAAGAAGAAGAATGGCTGTTAAAATAACTGATCAGACAAATAGTCTAATTTTTTCTGCTGAAAGGTTATTTGCTTTAAGATTAATAATTGTAGTAATAAAAATTAAGGCACCTAAAATTGAAGACATCGCTTCAAGGTGAAACGATACAATTGGTAAGTCTACTGAAGCTCCTGAATGAGAAAACGTTGATAAAGGTGGG
+
AB-CCFFEGGGGGC<@BBFGGG:F<ED,FCFGGEGG7,,,;FE<EFCFE@CCFD>GG:CF,@FF<9CFD<@6CC9B@FFFFGGGGCCFG,C,A8F=FDGCFCFDF,ACF<,?4FE,>98,?FD,C?C<FD@9?;5EFFEF+D89FGGGG9D=E?6=EAFGCB9AA+6@,6CD=ECFF,=A@=DDGFCFD,,7=C=D7DF=D9+10A;;CAF9?F*+;@,::+*9F5@CF)>F*)9+*>:8*194)5)654*0/*(4*+/9CF7=958*>)6);8);6CC)))).,6>55(/239><9.(/(
@M70528:330:000000000-K6D4P:1:1102:19310:4116 2:N:0:TCTATTCAGT+TCTCAGTACA
TAAAACAGGGTCCCCTCCCCCTCTAGGGTCAAAAAAAGAGGTATTTAAGTTTCGGTCAGTTAAAAGTATTGTGATAGCTCCCGCTAACACTGGCAAAGATAAAAGAAGAAGAATGGCTGTTAAAATAACTGATCAGACAAATAGTCTAATTTTTTCTGCTGAAAGGTTTTTTGCTTTAAGATTAATAATTGTAGTAATAAAATTTAAGGCACCTAAAATTGAAGAAATCCCTGCAAGGTGTAAAGAAAAAATTGTTAAGTCTACTGAAGGTCCTGAATGATAAAACGTTGATAAAGGTGGG
+
CCCCCGGGGGGGGGGGGGGGGGGGGGGGGGGGGGGGGGGGGCFGGGGGGDGGGGGFGGGGGGGGGGGGGGGGGGGGGGGGGGGGGGGGGGGGGGGGGGGGGGFFGGGGGGGGGGGGGGGGFFGGFGGGGGGGGFGGGGGGGGGGGFGGGGFGGGGGFGGGGGGFFGGGGGGGGGGGFGGFGGGGGGGGGGGGGGGGFGFGFDFFFFFFFFFFFGFGFGGFGFEFFFFEF=B>AB>A*=DGFFFFFFFBFFFF=+9CCFFCEFEFFFEEF@@<7AAFC;CF56CCCE9@@?<1;CECF/2:(
@M70528:330:000000000-K6D4P:1:1102:8303:4121 2:N:0:TCTATTCAGT+TCTCAGTACA
TAAAACAGGGTCCCCTCCCCCTCTAGGGTCAAAAAAAGAGGTATTTAAGTTTCGGTCAGTTAAAAGTATTGTGATAGCTCCCGCTAACACTGGCAAAGATAAAAGAAGAAGAATGGCTGTTAAAATAACTGATCAGACAAATAGTCTAATTTTTTCTGCTGAAAGGTTTTTTGCTTTAAGATTAATAATTGTAGTAATAAAATTTAAGGCACCTAAAATTGAAGAAATCCCTGCAAGGTGTAAAGAAAAAATTGTTAAGTCTACTGAAGGTCCTGAATGATAAAACGTTGATAAAGGTGGA
+
CCCCCGGGGGGGGGGGGGGGGGGGGGGGGGGGGGGGEGGGGGGGGGGGGGFGGDGGGGGGCGGGGGGGGGGGGGGGGGGFFFGGDEGGGGGGGGGGGGGGGGF>FGGGGGGGFGFGGFGGGGGGGGGGGGGGGFGGGGGGGGGGGGGGFGF9EFGCDGGGGFFCFFFGGGGEGGFGFGG8EGGGGGGGGGGGGGGFFGFGCFFC7FFFFFFF>CAFFEFEGFC*B@8CF>=4A)58>=@CEFFFCEFFF>BD5:?C?CFEE7<:CEC@EFE37>EFGGFAEE<;9<;D@0D@D5C4CE7?(
@M70528:330:000000000-K6D4P:1:1102:20244:4124 2:N:0:TCTATTCAGT+TCTCAGTACA
TAAAACAGGGTCCCCTCCCCCTCTAGGGTCAAAAAAAGAGGTATTTAAGTTTCGGTCAGTTAAAAGTATTGTGATAGCTCCCGCTAACACTGGCAAAGATAAAAGAAGAAGAATGGCTGTTAAAATAACTGATCAGACAAATAGTCTAATTTTTTCTGCTGAAAGGTTTTTTGCTTTAAGATTAATAATTGTAGTAATAAAATTTAAGGCACCTAAAATTGAAGAAATCCCTGCAAGGTGTAAAGAAAAAATTGTTAAGTCTACTGAAGGTCCTGAATGATAAAACGTTGATAAAGGTGGA
+
CCCCCGGGGGGGGGGGGGGGGGGGGGGGGGGGGGGGGGGGGGGGGGGGGGGGGGGFGGGGGFGGGGGGGGGGGGGGGGGGGGGGGGGGGGGGGGGGGGGGGGGGGGGGGGGGGGGGGGGGGGGGGGGGGGGGGGGGGGGGGGGGGGGGGGFGGGGGGGGGGGGGGGGGGGGGGGGGFGGGGGGGGGGGGGGGGGGGFDFGFFFFFFFFFFFFFCAGFGGFGFFEFFDEF=BAFFFFB>DDEFFFFFF=FDFFFFFF@BFEFAEAF@<<<EFE898EFFFFFFFCFFFFFFGFFCFFG<3<(
@M70528:330:000000000-K6D4P:1:1102:6785:4124 2:N:0:TCTATTCAGT+TCTCAGTACA
TAAAACAGGGTCCCCTCCCCCTCTAGGGTCAAAAAAAGAGGTATTTAAGTTTCGGTCAGTTAAAAGTATTGTGATAGCTCCCGCTAACACTGGCAAAGATAAAAGAAGAAGAATGGCTGTTAAAATAACTGATCAGACAAATAGTCTAATTTTTTCTGCTGAAAGGTTTTTTGCTTTAAGATTAATAATTGTAGTAATAAAATTTAAGGCACCTAAAATTGAAGAAATCCCTGCAAGGTGTAAAGAAAAAATTGTTAAGTCTACTGAAGGTCCTGAATGATAAAACGTTGATAAAGGTGGA
+
CCCCCGGGGGGGGGGGGGGGGGGGGGGGGGGGGGGGGGGGGGGGGGGGGGGGGGGGGGGGGGGGGGGGGFGGGGGGGGGGGGGGGGGFGGGGGGGGGGGGGGGGGGGGGGGGGGGGGGGGGFFGFGGGGGGGGGGGGGGGGGGGGFFGFFFGGGEGGGGGFGGGGGFGGFGGGGGGFGGGGGFGGGGGGGGGFGGGFGFGCGFFFFFFFFFFFGFGFGGEFFE;F@CEF2>4ABBABGFFFEFBEEDFFF@B=AEFCB=@E=CCFEC@@FFA<EEE;>EEFFE<;E9;1(9;F566+;B?(
@M70528:330:000000000-K6D4P:1:1102:13029:4142 2:N:0:TCTATTCAGT+TCTCAGTACA
TAAAACAGGGTCCCCTCCCCCTCTAGGGTCAAAAAAAGAGGTATTTAAGTTTCGGTCAGTTAAAAGTATTGTGATAGCTCCCGCTAACACTGGCAAAGATAAAAGAAGAAGAATGGCTGTTAAAATAACTGATCAGACAAATAGTCTAATTTTTTCTGCTGAAAGGTTTTTTGCTTTAAGATTAATAATTGTAGTAATAAAATTTAAGGCACCTAAAATTGAAGAAATCCCTGCAAGGTGTAAAGAAAAAATTGTTAAGTCTACTGAAGGTCCTGAATGATAAAACGTTGATAAAGGTTGA
+
CCCCCGGGGGGGGGGGGGGGGGGGGGGGGGGGGGGGGGGGGGGGGGGGGGGGGGGGGGGGGGGGGGGGGGGGGGGGGGGGGGGGGGGGGGGFGGGGGGGGGGGGGGGGGGGGGGGGGGGGGGGGGGGGGGGGGGGGGGGGGGGGGGGGGGFGGGGGGGGGGGGGGGGGGGGGGGGGFGGGGGFGGGGGGGGGGGGGFGFGFGFFFFFFFFFFFGFGFFFFGFFFFEFFFEEFFFFFFFFGFFFFEF=3?@FDEFFFEFFFFFCFGEFFFFFFFEFFGGFFFF?CEF96@F::CC;CFF)4(
@M70528:330:000000000-K6D4P:1:1102:21281:4153 2:N:0:TCTATTCAGT+TCTCAGTACA
TAAAACAGGGTCCCCTCCCCCTCTAGGGTCAAAAAAAGAGGTATTTAAGTTTCGGTCAGTTAGAAGTATTGTGATAGCTCCCGCTAACACTGGCAAAGATAAAAGAAGAAGAATGGCTGTTAAAATAACTGATCAGACAAATAGTCTAATTTTTTCTGCTGAAAGGTTTTTTGCTTTAAGATTAATAATTGTAGTAATAAAATTTAAGGCACCTAAAATTGAAGAAATCCCTGCAAGGTGTAAAGACAAAATTGTTAAGTCTACTGAAGGTCCTGAATGATAAAACGTTGATAAAGGTGGA
+
CCCCCGGGGGGGGGGGGGGGGGGGGGGGGGGGGGGGGGGGGGGGGGGGGGGGGGGGGGGGGGGGGGGGGGGGGGGGGGGGGGGGGGGGGGGGGGGGGGGGGGFGGGGGGGGGGGGGGGGGGGGGGGGGGGGGGGGGGGGGGGFGGGGGGGFGGGGGGGGGGGGGGGGGGGGGGGGGFFGGGGGGGGGDGGGGGGGG9EFGFGFEAFFFFFFFFGFDFGGFGFFEFEFFFFF>FDFFB@DCBBEFEF258BBFEFE+*=CEEFFFGFEEE@;>7AEE>CCEF)<>EE@@D@F7CC4CCEFF(
@M70528:330:000000000-K6D4P:1:1102:12609:4156 2:N:0:TCTATTCAGT+TCTCAGTACA
TAAAAAGGGTCCCTCCCAGTGCACCAGAAGCCAGGTGGACTGCGTGCGCGGCTGCCATGACCGCTGCTACGTAGCAGCTCTCCTCCTCTGCCTCCGAGGCTTGCAGCATCCTCAGGGTTGCCGCTCTCCCCAAAGCCCCGTCCAGACTTCCTCGCCCACCTCCAGTCGTCGTCTGCCGCCCCGCACCGCGTCAGGCTGCGGCGGATCACTTCAAGGACAATTTGCACATGTCCAGTTGGCGCTTATTTTCGCTCTAGTCTCCGCATCCGATGCCTGCTGGCTTCGAGCTCGCATGTTACCC
+
8B<BC<B,,;6--;C:6-,6C<C,,;<EE@<EF,:,;,:,;CEF@8,@+@:8@BFFGFFA6,@FC+:,FEFFGGDEFDE<CFGGGGGGGGFGG=AB=F7@FF7EGCC<F=:?FF<,,9=+BF7FDG+CB=BF7=,@,6+8=+6=>E8,=FFDE5+FGGDG7F5>C+@BDDCCF,4>FEE*:1=:CCCCC8:EC8*;AE8:0>3(7.7)0*9@4**20@C(21.69>?<88.96520:+2<1:0)(.5)0673,.3=)0*)./,)*-(.(-4(1:))1*4(-:?0(-(((.1)),()2-6>(
@M70528:330:000000000-K6D4P:1:1102:11580:4158 2:N:0:TCTATTCAGT+TCTCAGTACA
TAAAACAGGGTCCCCTCCCCCTCTAGGGTCAAAAAAAGAGGTATTTAAGTTTCGGTCAGTTAAAAGTATTGTGATAGCTCCCGCTAACACTGGCAAAGATAAAAGAAGAAGAATGGCTGTTAAAATAACTGATCAGACAAATAGTCTAATTTTTTCTGCTGAAAGGTTTTTTGCTTTAAGATTAATAATTGTAGTAATAAAATTTAAGGCACCTAAAATTGAAGAAATCCCTGCAAGGTGTAAAGAAAAAATTGTTAAGTCTACTGAAGGTCCTGAATGATAAAACGTTGATAAAGGTGGA
+
CCCCCGGGGGGGGGGGGGGGGGGGGGGGGGGGGGGGGGGGGGGGGGGGGGGGGGGFGGGGGGGGGGGGGGGGGGGGGGGGGGGGGGGGGGGGGGGGGGGGGGGGGGGGGGGGGGGGGGGGGGGGGGGGGGGGGGGGGGGGGGFFGGGGGGFGGGDGGGGGGGGGGGGGGGGGGGGGFGGGGGGGGGGGGGGGGGGGFGFGFGFFFFFFFFFFFFFG>FGFGFFFFFFFFFFFFFFFEFFGFEEFEFFFFFFFEFECCFFCCFEFEFE3@EEEEEE9CCEAC??ECEF387:+@CC9C@(4(
@M70528:330:000000000-K6D4P:1:1102:7031:4174 2:N:0:TCTATTCAGT+TCTCAGTACA
TAAAACAGGGTCCCCTCCCCCTCTAGGGTCAAAAAAAGAGGTATTTAAGTTTCGGTCAGTTAAAAGTATTGTGATAGCTCCCGCTAACACTGGCAAAGATAAAAGAAGAAGAATGGCTGTTAAAATAACTGATCAGACAAATAGTCTAATTTTTTCTGCTGAAAGGTTTTTTGCTTTAAGATTAATAATTGTAGTAATAAAATTTAAGGCACCTAAAATTGAAGAAATCCCTGCAAGGTGTAAAGAAAAAATTGTTAAGTCTACTGAAGGTCCTGAATGATAAAACGTTGATAAAGGTGGA
+
CCCCCGGGGGGGGGGGGGGGGGGGGGGGGGGGGGGGGGGGGGGGGGGGGGGGGGGFGGGGGGGGGGGGGGGGGGGGGGGGGGGDGGGGGGGGGGGGGGGGGGGGGGGGGGGGGGGGGGGGGGGGGGGGGGGGGGGGGGGGGGGGGGGGGGFGGDGCFGGGGGGGGGGGGGGGGGGFFGGGGGGGGGGGGGGGGGGGCGFGFGFEFFFFAAFFFFFGAGGFFF:5A@CEF=BAFFFFFFFGFEFFFFFDFFFFBFEF*1=?CAEFGFFF<8EF3>=C9:CECFFCCFB@DDFC@?>ED@:?(
@M70528:330:000000000-K6D4P:1:1102:20876:4179 2:N:0:TCTATTCAGT+TCTCAGTACA
TAAAACAGGGGCTCCCTGTCTCTTATACACATCTGACGCTGCCGACGATGTACTGAGAGTGTAGATCTCGGTGGTCGCCGTATCATTAAAACCAAAAAATATCTACACCTTTCACCTCTCCACCCAGACTACCTCTACCCTCTCCCAAACTCAACCCCCGCATTCTCCTTTGCACTTCACCTGTTTCTCCGACAGCTTTCACCCCTCAATTACCAGACCGACTAACCTCTCTTTGCGCCCCCTCACGTCCCACACCACCCTACACCTCTCTCTCACACCTCCTTCTGTTCCCACTCTTACC
+
CCCCCGGGGGGF@<F@FFGGCFEFFGFGDGGFGGGGGGGGGGGGGGGGBFFC@CEDFFGDFFAAFAEGGGG@FG7FC7FG8?,B<F9?CE5?4,A?B,@4<4,,9,,4,4,4A,<,,,?,4,4F++,,4A,A,47,,4,,+++,,,,,,@DD,A,A>3++++183DC,,,8,3,@<632@:,4753,2,7**0**;@,+,*6*0*3*))111=F@4)==/*022/(()2)(/1.)+(*3*((()1(((0-(.(.-52))(().0*.(82(,2))).**,((.4)))))))0**(((2)))(
@M70528:330:000000000-K6D4P:1:1102:22720:4187 2:N:0:TCTATTCAGT+TCTCAGTACA
TAAAACAGGGTCCCCTCCCCCTCTAGGGTCAAAAAAAGAGGTATTTAAGTTTCGGTCAGTTAAAAGTATTGTGATAGCTCCCGCTAACACTGGCAAAGATAAAAGAAGAAGAATGGCTGTTAAAATAACTGATCAGACAAATAGTCTAATTTTTTCTGCTGAAAGGTTTTTTGCTTTAAGATTAATAATTGTAGTAATAAAATTTAAGGCACCTAAAATTGAAGAAATCCCTGCAAGGTGTAAAGAAAAAATTGTTAAGTCTACTGAAGGTCCTGAATGATAAAACGTTGATAAAGGTGGA
+
CCCCCGGGGGG9FFGGGGFGGGGGGGGGGGGGGGGGGGGGGGGGGGGGGGGGDFGGGGFFGGGGGGGGGGGGGGGGGFGGGGGGGGGFGFGFGDGGGGGGGGGFGGGGGGGGGGGGGGGEFGGFFGGGFGGGGGGGGGGGGCFGFGDGGGFFFFGFGGGGGGGFFGFEAFFGDFGGFGGGFGGGGGGGGGGGGGGGAGFFEFAFFFFFA5;AFGFGFFFFGF9=F@B@B>=6F27;>FCE6@?AE:@BFBB=BFEFCFFC);CFFE?@<@@</;=CCC<;5CECE3:8@@<7C97>FE01(
@M70528:330:000000000-K6D4P:1:1102:24375:4189 2:N:0:TCTATTCAGT+TCTCAGTACA
TAAAACAGGGTCCCCTCCCCCTCTAGGGTCAAAAAAAGAGGTATTTAAGTTTCGGTCAGTTAAAAGTATTGTGATAGCTCCCGCTAACACTGGCAAAGATAAAAGAAGAAGAATGGCTGTTAAAATAACTGATCAGACAAATAGTCTAATTTTTTCTGCTGAATGGTTTTTTGCTTTAAGATTAATAATTGTAGTAATAAAATTTAAGGCACCTAAAATTGAAGAAATCCCTGCAAGGTGTAAAGAAAAAATTGTTAAGTCTACTGAAGGTCCTGAATGATAAAACGTTGATAAAGGTGGA
+
CCCCCGGGGGGGGFGGGGGGGGGGGGGGGGGGGGGGGGGGGFGGGGGGGFGGGGGGGGGFGGGGGGGGGGGGGGGGGGGFGGGGGGGGGGGGGGGGGGGGGGGGGGGGGGGGGGGGGGGGGGGGGGGGGGGGFFGGGGGGGGGFFGGGGGFGGGGGGGA@FGFFGGGGCFGGGGGGFGGGGGGGFDGGGGGCFGGGFFFGFGF58EAFFAFFFGFGFGGEGFFFFEDFFEF*;@DFBGDG=>E>A:5>FDBF9F@@8=BE4A?A>@C3<E@E@E@F<CEF??33>8633,53;CCF7)54(
@M70528:330:000000000-K6D4P:1:1102:12694:4196 2:N:0:TCTATTCAGT+TCTCAGTACA
TAAAACAGGGTCCCCTCCCCCTCTAGGGTCAAAAAAAGAGGTATTTAAGTTTCGGTCAGTTAAAAGTATTGTGATAGCTCCCGCTAACACTGGCAAAGATAAAAGAAGAAGAATGGCTGTTAAAATAACTGATCAGACAAATAGTCTAATTTTTTCTGCTGAAAGGTTTTTTGCTTTAAGATTAATAATTGTAGTAATAAAATTTAAGGCACCTAAAATTGAAGAAATCCCTGCAAGGTGTAAAGAAAAAATTGTTAAGTCTACTGAAGGTCCTGAATGATAAAACGTTGATAAAGGTGGA
+
CCCCCGGGGGGGGGGGGGGGGGGGGGGGGGGGGGGGGGGGGGGGGGGGGGGGGGGGGGGGGGGGGGGGGGGGGGGGGGGGGGGGGGGGGGGGGGGGGGGGGGGGGGGGGGGGGGGGGGGGGGGGGGGGGGGGGGGGGGGGGGGGGGGGGGFGGGGGGGGGGGGGGGGGGGGGGGGGFGGGGGGGGGGGGGGGGGGGCFFGFGFFFFFFFFFFFDFGFGGFGFFFFFFFF=EFFFFFFFGFFFFFCFFFFFFBFFFF?FFFEFEFCEEFFEFFFFFFGG?EFFF<CE>3@DGCFECEF@2:(
@M70528:330:000000000-K6D4P:1:1102:20198:4198 2:N:0:TCTATTCAGT+TCTCAGTACA
TAAAACAGGGTCCCCTCCCCCTCTAGGGTCAAAAAAAGAGGTATTTAAGTTTCGGTCAGTTAAAAGTATTGTGATAGCTCCCGCTAACACTGGCAAAGATAAAAGAAGAAGAATGGCTGTTAAAATAACTGATCAGACAAATAGTCTAATTTTTTCTGCTGAAAGGTTTTTTGCTTTAAGATTAATAATTGTAGTAATAAAATTTAAGGCACCTAAAATTGAAGAAATCCCTGCAAGGTGTAAAGAAAAAATTGTTAAGTCTACTGAAGGTCCTGAATGATAAAACGTTGATAAAGGTGGA
+
CCCCCGGGGGGGGGGGGFGGGGGGGGGGGGGGGGGGGGGGGGGGGGGGGGGGGGGGGGGGGGGGGGGGGGGGGGGGGGGGGGGGGGGGGGGGGGGGGGGGGGGGGGGGGGGGGGGGGGGGGGGGGGGGGGGGGGGGGGGGGGFGGGGGGGFGGGGGGGGGGGGGGGGGGGGGGGGGFGGGGGGGGGGGGGGGGGGGFGFGFGFFFFFFFFFFFCFGFGGFGFE5FFFFFFFFFFFFBDDD=BFAEFD(ABBFFFEFCFAEEFCCE@?EEEFEEEEFDDFFFEFFFF>@FDFF>?ECF3(4(
@M70528:330:000000000-K6D4P:1:1102:12683:4213 2:N:0:TCTATTCAGT+TCTCAGTACA
TAAAACAGGGTCCCCTCCCCCTCTAGGGTCAAAAAAAGAGGTATTTAAGTTTCGGTCAGTTAAAAGTATTGTGATAGCTCCCGCTAACACTGGCAAAGATAAAAGAAGAAGAATGGCTGTTAAAATAACTGATCAGACAAATAGTCTAATTTTTTCTGCTGAAAGGTTTTTTGCTTTAAGATTAATAATTGTAGTAATAAAATTTAAGGCACCTAAAATTGAAGACATCCCTGCAAGGTGTAAAGAAACAATTGTTGAGTCTACTGAAGGTCCTGAATGATAAAACGTTGATACATTTGTA
+
<CC@CG@E,@FGGGDEB@@FGGGGCEF@FFFDFFGGGGGFGEFDFG<EF@,C<EE@FCFCEAFFDGG9FG,F<EFEEE<FGG7FGFGCFFGG?FFEFGFDG9F;FGGCFGG,=?EC,A>GAFFGEFFGGGGFFDFFGGCF?D@A==D=EG7EFC=EBFGF,>,,6=@B=EE>EGF82=,9D9D=BEC+@AAEGFGGCF+@A>CEFCCC5CFF>FF>A;;1@B>AF)5AFF>A9))*9*>?>:E+/853)32>4*/:(4)94A?8;))).559<E39*11)1<))9.6(51/:7)9)+.95)
@M70528:330:000000000-K6D4P:1:1102:14096:4213 2:N:0:TCTATTCAGT+TCTCAGTACA
TAAAACAGGGTCCCCTCCCCCTCTAGGGTCAAAAAAAGAGGTATTTAAGTTTCGGTCAGTTAAAAGTATTGTGATAGCTCCCGCTAACACTGGCAAAGATAAAAGAAGAAGAATGGCTGTTAAAATAACTGATCAGACAAATAGTCTAATTTTTTCTGCTGAAAGGTTTTTTGCTTTAAGATTAATAATTGTAGTAATAAAATTTAAGGCACCTAAAATTGAAGAAATCCCTGCAAGGTGTAAAGAAAAAATTGTTAAGTCTACTGAAGGTCCTGAATGATAAAACGTTGATAAAGGTGGA
+
CCCCCGGGGGGGGGGGGGGGGGGGGGGGGGGGGGGGGGGGGGGGGGGGGGGGGGGGGGGGGGGGGGGGGGGGGGGGGGGGGGGGGGGGGGGGGGGGGGGGGGGGGGGGGGGGGGGGGGGGGGGGGGGGGGGGGGGGGGGGGGGGGGGGGGFGGGGGGGGGGGGGGGGGGFGGGGGGFGGGGGGGGGGGGGGGGGGGFGFGFGFFFFFFFFFFFGFGFGGFGFCBFEFEFEFAFDFFFGGDE=EFEFFFF>@BFFEF5BBEFFEFF@?AE(643>A<DGC<?C<<3@665;3+39CCGE??(
@M70528:330:000000000-K6D4P:1:1102:6800:4220 2:N:0:TCTATTCAGT+TCTCAGTACA
TAAAACAGGGTCCCCTCCCCCTCTAGGGTCAAAAAAAGAGGTATTTAAGTTTCGGTCAGTTAAAAGTATTGTGATAGCTCCCGCTAACACTGGAAAAGATAAAAGAAGAAGAATGGCTGTTAAAATAACTGATCAGACAAATAGTCTAATTTTTTCTGCTGAAAGGTTTTTTGCTTTAAGATTAATAATTGTAGTAATAAAATTTAAGGCACCTAAAATTGAAGAAATCCCTGCAAGGTGTAAAGAAAAAATTGTTAAGTCTACTGAAGGTCCTGAATGATAAAACGTTGATAAAGGTGGA
+
CCCCCGGGGGGGGGGGGGGGGGGGGGGGGGGGGGGGGGGGGGGGGGGGGGGGGGGGGGGGGGGGGGGGGGGGGGGGGGGGGGGGGGGGGGGGGGGGGGGGGGGGGGGGGGGGGGGGGGGGGGGGGGGGGGGGGGGGGGGGGGGGGGGGGGFGGGGGGGGGGGGGGGGGGGGGGGGGFFGGGGGGGGGGGGGGGGGGFGFGFGFFFFFFFFFFFFFGFGG5:C88FBCEF==FFFFFEGGGFFFFFFB=FFFFFFFF?FFFFFEFGFC@EFEF=@AEFGFFFFFFFF@D@0<CGFEE?E>?(
@M70528:330:000000000-K6D4P:1:1102:17083:4240 2:N:0:TCTATTCAGT+TCTCAGTACA
TAAAACAGGGTCCCCTCCCCCTCTAGGGTCAAAAAAAGAGGTATTTAAGTTTCGGTCAGTTAAAAGTATTGTGATAGCTCCCGCTAACACTGGCAAAGATAAAAGAAGAAGAATGGCTGTTAAAATAACTGATCAGACAAATAGTCTAATTTTTTCTGCTGAAAGGTTTTTTGCTTTAAGATTAATAATTGTAGTAATAAAATTTAAGGCACCTAAAATTGAAGAAATCCCTGCAAGGTGTAAAGAAAAAATTGTTAAGTCTACTGAAGGTCCTGAATGATAGAACGTTGATAAAGGTGGA
+
CCCCCFGGGGFFGGG@EFGGGGG<FGGG@CFGGGGGG>FFFFCGGGGGFECFGGGCFFFE<<@EFGGGGGFF@F<F,ACAFGG@FGGF8=<FCEFF8,:?FCBFEFGCEF8ECGACEF68FEEFG<EF,,;?,95,44EEDBF,,4@;E4C;DF8E;E=E<CEG9DEEDGCE7DDGBDD,@DDDF:FDEFFD+;;C;EC:=ECEF?F55?6;CFCG>DA5,+:A68CC>@)9*7:96DD@B>AF4:(5?262(=7B4>8*):)+5)./).63=3.7DF)...)17=;78?<+:?C67)(-(
@M70528:330:000000000-K6D4P:1:1102:21483:4241 2:N:0:TCTATTCAGT+TCTCAGTACA
TAAAACAGGGTCCCCTCCCCCTCTAGGGTCAAAAAAAGAGGTATTTAAGTTTCGGTCAGTTAAAAGTATTGTGATAGCTCCCGCTAACACTGGCAAAGATAAAAGAAGAAGAATGGCTGTTAAAATAACTGATCAGACAAATAGTCTAATTTTTTCTGCTGAAAGGTTTTTTGCTTTAAGATTAATAATTGTAGTAATAAAATTTAAGGCACCTAAAATTGAAGAAATCCCTGCAAGGTGTAAAGAAAAAATTGTTAAGTCTACTGAAGGTCCTGAATGATAAAACGTTGATAAAGGTGGA
+
CCCCCGGGGGGGGGGGGGGGGGGGGGGGGGGGGGGGGGGGGGGGGGGGGGGGGGGGGGGGGGGGGGGGGGGGGGGGGGGGGGGGGGGGGGGGGGGGGGGGGGGGGGGGGFGGGGGGGGGGGGGGGGGGGGGGGGGGGGGGGGGGGDGGGGFGGGGGGGGGGG@FGGGGGGGGGGGGFGGGGGGGGGGGGGGGGGGGFGFGFGFEFFFFFFFFFGFGFGGFGFEFFFDFFBFFFFFFEGFGFEEFCFFFFD>B@FFF?BFFE=EFG@CAE;@A@E<C7;CE?CFF4@>DFF:+:?6>F@??(
@M70528:330:000000000-K6D4P:1:1102:12701:4250 2:N:0:TCTATTCAGT+TCTCAGTACA
TAAAACAGGGTCCCCTCCCCCTCTAGGGTCAAAAAAAGAGGTATTTAAGTTTCGGTCAGTTAAAAGTATTGTGATAGCTCCCGCTAACACTGGCAAAGATAAAAGAAGAAGAATGGCTGTTAAAATAACTGATCAGACAAATAGTCTAATTTTTTCTGCTGAAAGGTTTTTTGCTTTAAGATTAATAATTGTAGTAATAAAATTTAAGGCACCTAAAATTGAAGAAATCCCTGCAAGGTGTAAAGAAAAAATTGTTAAGTCTACTGAAGGTCCTGAATGATAAAACGTTGATAAAGGTGGA
+
CCCCCGGGGGGGGGGGGGGGGFGGGGGGGGGGGGGGGGGGGGGGFGGGGGGGGGGGGGGGGGGGGGGGGGGGGGFGGGGGGGGGGGGGGGGGGGGGGGGGGGGGGGGFGGGGGGGGGGGGGGGCFFGGGGGGGFFCGGGFGGGGGGGGGGFGGGGGDFGGGG?FGGGGGGGGGGGGFGGGGGGGGGGGGGGGGGGGFGF7CEFCFFF?FFFF>FFGFGF@FF;AFFFFFEB4ABDF::,?>EEBCCB:ABBF=FEFEF856=CA77CEEFFAFEFFC+6397<3>@:58;CC7<CE7.:6(
@M70528:330:000000000-K6D4P:1:1102:12679:4251 2:N:0:TCTATTCAGT+TCTCAGTACA
TAAAACAGGGTCCCCTCCCCCTCTAGGGTCAAAAAAAGAGGTATTTAAGTTTCGGTCAGTTAAAAGTATTGTGATAGCTCCCGCTAACACTGGCAAAGATAAAAGAAGAAGAATGGCTGTTAAAATAACTGATCAGACAAATAGTCTAATTTTTTCTGCTGAAAGGTTTTTTGCTTTAAGATTAATAATTGTAGTAATAAAATTTAAGGCACCTAAAATTGAAGAAATCCCTGCAAGGTGTAAAGAAAAAATTGTTAAGTCTACTGAAGGTCCTGAATGATAAAACGTTGATAAAGGTGGA
+
CCCCCGGGGGGGGGGGGGGGGGGGGGGGGGGGGGGGGGGGGGGGGGGGGGGGGGGGGGGGGGGGGGGGGGGGGGGGGGGGGGDDGGGGGGGGGGGGGGGFGGGGGGGGGGGGGGGGGGGGGGGGGGGGGGGFCFGGGGGGGGGGGGGGFGFGGGGGFGGGGGGGGGGGFGGEGGGGFGGGGGGGGGGGGGGGGGGGFFFFCCFFFFAFFFFFFGFGFGGFGFEFFFFFFEFFFFFA=5DC66CA6=B2A>@FEFFFCCFC?6?A77CEF@;A;<=E>CCEFFFECEF=@0F7FEFFCE>:(
@M70528:330:000000000-K6D4P:1:1102:15378:4252 2:N:0:TCTATTCAGT+TCTCAGTACA
TAAAACAGGGTCCCCTCCCCCTCTAGGGTCAAAAAAAGAGGTATTTAAGTTTCGGTCAGTTAAAAGTATTGTGATAGCTCCCGCTAACACTGGCAAAGATAAAAGAAGAAGAATGGCTGTTAAAATAACTGATCAGACAAATAGTCTAATTTTTTCTGCTGAAAGGTTTTTTGCTTTAAGATTAATAATTGTAGTAATAAAATTTAAGGCACCTAAAATTGAAGAAATCCCTGCAAGGTGTAAAGAACAAATTGTTAAGTCTACTGAAGGTCCTGAATGATAAAACGTTGATAAAGGTGGG
+
CCCCCGGGGGGGGGGGGGGGGGGGGGGGGGGGGGGGGGGGGGGGGGGGGGGGGGGGGGGGGGGGGGGGGGGGGGGGGGGGFGGGGGGGGGGGGGGGGGGGGGGGGGGGGGGGGGGGGGGGGGGGGGGGGGGGGGGGGGGGGGGGGGGGGGFGGGGGGGGGGGGGGGG9EGGGGGGGFGGGGGGGGFGGGGGGGGGGFGFGFFFFFFFFFFFFFGFGFGG8FFFCFEDEFBEAFF=FEGGGFEFFFFB(;8BECFEA4=BECFEFGFEFFEFAEF<<C7CA<<5>9<663(81;C497.;1(
@M70528:330:000000000-K6D4P:1:1102:18585:4255 2:N:0:TCTATTCAGT+TCTCAGTACA
ACAAAACAACGCTCCCCTGCCGCGCCCTACGGTAAAAAACAGATAAAAAAGCTGGACCTTCCCGTACTGGTGTTATAAAATAAGAACATAATTTACAGAATAAAAAACAAAAAATTGTATGTTCAAGTTACACTAGATAAAAAAAAAAAAAAAAAAAAAATATTTATTAAATTACTTATTAAAAAATATTTATATTTTTTTTATATGTTTTGTTTTATTTTTGTATAATATGTATTAATTATAAAATAATAATAAATTAAGATAAACAAATAAATGAAACATAAAAGTAAAATATATATAA
+
---8,;,,6,+7=,+,,;9,,++++++6,,-6-:-6,;+,,,,6,65,68,,,:,,,,:,,6:,,+,,6,9,,,,69:,:,,,:,94,5,:C@,,,,9,,5,,,55>?,,,4++,,,,+9,9,,,,:,,5,,,,,,7,74+,++38@++>5**14*****2+4,+1++++2++++1++4++++,+**++2++3+1+15**(2))******)))*)0*<+)+*-,*.))*))**))*)3++).-*-)))*))))*-1)**-)*-*+)))(...).-)*0))())).)))-)27*-.)+))))
@M70528:330:000000000-K6D4P:1:1102:22703:4257 2:N:0:TCTATTCAGT+TCTCAGTACA
TAAAACAGGGTCCCCTCCCCCTCTAGGGTCAAAAAAAGAGGTATTTAAGTTTCGGTCAGTTAAAAGTATTGTGATAGCTCCCGCTAACACTGGCAAAGATAAAAGAAGAAGAATGGCTGTTAAAATAACTGATCAGACAAATAGTCTAATTTTTTCTGCTGAAAGGTTTTTTGCTTTAAGATTAATAATTGTAGTAATAAAATTTAAGGCACCTAAAATTGAAGAAATCCCTGCAAGGTGTAAAGAAAAAATTGTTAAGTCTACTGAAGGTCCTGAATGATAAAACGTTGATAAAGGTGGA
+
CCCCCGGGGGGGGGGGGGGGGGGGGGGGGGGGGGGGGGGGGGGGGGGGGGGGGGGGGGGFFGGGGGGGGGGGGGGGGGGGGGGGGGGGGGGGGFGGGGGGGFGGFGGGFGGGGGGGGGGGGGGGGGGGFGGGGGGGGGGGFFFGFGGGGGFGGGGGGGGGGGGGGGGGGGGGGGGGFGGGGGGGGGGGGGGGGFGGFGFGFGC@FFFFFFFFFDFF?FGFGFEFFFCEF7=AF2>A>;>DEBEAEEDFFDFF@FEFCBAE<7?@E@?;EFEFEFFFCC?@EE<)749@F@<7C<;CC37?(
@M70528:330:000000000-K6D4P:1:1102:12786:4268 2:N:0:TCTATTCAGT+TCTCAGTACA
TAAAACAGGGTCCCCTCCCCCTCTAGGGTCAAAAAAAGAGGTATTTAAGTTTCGGTCAGTTAAAAGTATTGTGATAGCTCCCGCTAACACTGGCAAAGATAAAAGAAGAAGAATGGCTGTTAAAATAACTGATCAGACAAATAGTCTAATTTTTTCTGCTGAAAGGTTTTTTGCTTTAAGATTAATAATTGTAGTAATAAAATTTAAGGCACCTAAAATTGAAGAAATCCCTGCAAGGTGTAAAGAAAAAATTGTTAAGTCTACTGAAGGTCCTGAATGATAAAACGTTGATAAAGGTGGA
+
CCCCCGGGGGGGGGGGGGGGGGGGGGGGGGGGGGGGGGGGGGGGGGGGGGGGGGGGGGGGGGGGGGGGGGGGGGGGGGGGGGGGGGGGGGGGGGGGGGGGGGGGGGGGGGGFGGGGGGGGGGGGGGGGGGGGGGGGGGGGGGGGGGGGGGFGGGGGFGGGGGGGGGGGGGGGGGGGFFGGGGGGGGGGGGGGGGGGFGFCEGFF?FFFFFFFFGF9FCGFGFFFFFFFFF3AFDBFFFFGFFEBECDDFFFF@FEFEFFFCAEFGFEE@E;E@@AFGCEFEFF3;;;3=?D:FCFFD@26(
@M70528:330:000000000-K6D4P:1:1102:12304:4269 2:N:0:TCTATTCAGT+TCTCAGTACA
TAAAACAGGGTCCCCTCCCCCTCTAGGGTCAAAAAAAGAGGTATTTAAGTTTCGGTCAGTTAAAAGTATTGTGATAGCTCCCGCTAACACTGGCAAAGATAAAAGAAGAAGAATGGCTGTTAAAATAACTGATCAGACAAATAGTCTAATTTTTTCTGCTGAAAGGTTTTTTGCTTTAAGATTAATAATTGTAGTAATAAAATTTAAGGCACCTAAAATTGAAGAAATCCCTGCAAGGTGTAAATAAAAAATTGTTAAGTCTACTGAAGGTCCTGAATGATAAAACGTTGATAAAGGTGGA
+
CCCCCGGGGGGGGGGGGGGGGGGGGGGGGGGGGGGGGGGGGGGGGGGGGGGGGGGGGGGGGGGGGGGGGGGGGGGGGGGGGGGGGGGGGGGGGGGGGGGGGGGGGGGGGGGGGGGGGGDGGGGGFFGGGGGGGGGGGGGGGGGGCGGGGGFGGGEGGGGGGGGGGGGGGGGGGGGGFGFGGGGGGGGGGGGGGGGGFGFGEGFFFFFFFFFAFGFGFGGEFFE@F@CECB:AFDFFFCEG>E?CCFFFFEBFFFFFFFFF<BE6C@CEEEEEEE<E8;CFC??EC@93@;G:C?EFFE(4(
@M70528:330:000000000-K6D4P:1:1102:18575:4271 2:N:0:TCTATTCAGT+TCTCAGTACA
AATAAAAAGCGTATCCTCGGCCCCTGGAAGGGGGGAAAAGGAGGAAAAAAAGGAGCAGGCGCCCTCTAGAGTGGAAAACATAAGATGGTAAGTTACTGTAAATTAAAAAAAGTAGGATAGAATGAACAATCACAGCAAAAGAGAAAAAAAAAAAAAAGACTCATAAAAAAATTTGTAACAAAAAAAATATAATTATATTTATATATAGTATTTTAATTTTAAAATGCATTATAATAGTATAAAGATTATAGGGAAATAAAATATTAGAAGACTAATAAATAAGGAGCGAAATAATAAGGAA
+
--<,,,,;6,+88,,,,-,,,,8+,,9,,,--++8+4,4,+4<4+,9,4++84,,++,+4++3++33D9,,<,+,87,,388,,,,,,33,388,,83,:3,,33373,*5*3,,,,,2,,,,36,7,,,,2@,?,<,38**24,8=,:8)*/*8**8**+++2+0+++***++++*+0+088**//*++++*+*2*+*3)+*-**/****//0***++.+))-/))-*))**).*)2++)-)/)))-*-.)()())**.-*)/+.)-)),(.5))0:).))-5),((((1**-.)+)))(
@M70528:330:000000000-K6D4P:1:1102:23027:4274 2:N:0:TCTATTCAGT+TCTCAGTACA
TAAAACAGGGTCCCCTCCCCCTCTAGGGTCAAAAAAAGAGGTATTTAAGTTTCGGTCAGTTAAAAGTATTGTGATAGCTCCCGCTAACACTGGCAAAGATAAAAGAAGAAGAATGGCTGTTAAAATAACTGATCAGACAAATAGTCTAATTTTTTCTGCTGAAAGGTTTTTTGCTTTAAGATTAATAATTGTAGTAATAAAATTTAAGGCACCTAAAATTGAAGAAATCCCTGCAAGGTGTAAAGAAAAAATTGTTAAGTCTACTGAAGGTCCTGAATGATAAAACGTTGATAAAGGTGGA
+
CCCCCGGGGGGGGGGGGGGGGGGGGGGGGGGGGGGGGGGGGGGGGGGGGGGGGGGGGGGGGGGGGGGGGGGGGGGGGGGGGGGGGGGGGGGGGGGGGGGGGGGGGGGGGGGGGGGGGGGFGGGGGGGGGGGGGGGGGGGGGGGGGGGGGGFGGGGGGGGGGGGFGGGGGGGGGGGGFGGGGGGGGGGFGGGGGGGGFGFGFGFFFFFFFFFFFGFGFGGFGFFFFFFFFEBFFFFA>EEGFFFFFFFBAB@BEF?FC@8C?=CAFF<7=;;>=@EF7+735CEE9@9@FFD;C?CEGF?F(
@M70528:330:000000000-K6D4P:1:1102:10398:4280 2:N:0:TCTATTCAGT+TCTCAGTACA
TAAAACAGGGTCCCCTCCCCCTCTAGGGTCAAAAAAAGAGGTATTTAAGTTTCGGTCAGTTAAAAGTATTGTGATAGCTCCCGCTAACACTGGCAAAGATAAAAGAAGAAGAATGGCTGTTAAAATAACTGATCAGACAAATAGTCTAATTTTTTCTGCTGAAAGGTTTTTTGCTTTAAGATTAATAATTGTAGTAATAAAATTTAAGGCACCTAAAATTGAAGAAATCCCTGCAAGGTGTAAAGAAAAAATTGTTAAGTCTACTGAAGGTCCTGAATGATAAAACGTTGATAAAGGTGGA
+
CCCCCGGGGGGGGGGGGGGGGGGGGGGGGGGGGGGGGGGGGGGGGGDGGGGGGGGGGGGGGGGGGGGGGGGGGGGGGGFGGGGGGGGGGGFGGGGGGGGGGGGGGGGGGGGGGGGGGGGGGGGGGGGGGGGGGGGGGGGGGGGGFGGGGGFGGGGGGGGGGGGGGGGFFGGGGGGGFGGGGGGGGGGGGGGGGFGGFGFGEFFEFFCFFFFFFGFAFGC@AFEBFFFFF=E4ABFFB>>D@=CFFC37ADFBFFFF@BFFEFEC;3?A38;E<@7>;;?E<CF9436;@<:7FEEFGE?:(
@M70528:330:000000000-K6D4P:1:1102:12293:4285 2:N:0:TCTATTCAGT+TCTCAGTACA
TAAAACAGGGTCCCCTCCCCCTCTAGGGTCAAAAAAAGAGGTATTTAAGTTTCGGTCAGTTAAAAGTATTGTGATAGCTCCCGCGAACACTGGCAAAGATAAAAGAAGAAGAATGGCTGTTAAAATAACTGATCAGACAAATAGTCTAATTTTTTCTGCTGAAAGGTTTTTTGCTTTAAGATTAATAATTGTAGTAATAAAATTTAAGGCACCTAAAATTGAAGAAATCCCTGCAAGGTGTAAATAAAAAATTGTTAAGTCTACTGAAGGTCCTGAATGATAAAACGTTGATAAAGGTTGA
+
CCCCCGGFGEGGEFFFGFGGGGGDFGFGGGGGDFGGGGGFGGGGGFDGGF9CFGGGGDGFFGCGGGGGFGGGGGGGGFGFFFEG+@CCGFFGDGGGFGGCGGGGFGF8=EFGGFFGGGDFECFGGGGGGGGGGGG?FGFGGGGGFGAEGFFFCFGF9EGEGGCFGGFGCFGDGGGG7EFEDAFGFDGGGAEGGGC@FGFAEFFBFFFFFA?FF46?>DE@CC;AFBBEF:EFA2>85/C,..*487:CFF6@3C);C88?7C?A+7CE)4;A7)7CFC5@CE5;7.24(.9:C<A2?>28(
@M70528:330:000000000-K6D4P:1:1102:12582:4285 2:N:0:TCTATTCAGT+TCTCAGTACA
TAAAACAGGGTCCCCTCCCCCTCTAGGGTCAAAAAAAGAGGTATTTAAGTTTCGGTCAGTTAAAAGTATTGTGATAGCTCCCGCTAACACTGGCAAAGATAAAAGAAGAAGAATGGCTGTTAAAATAACTGATCAGACAAATAGTCTAATTTTTTCTGCTGAAAGGTTTTTTGCTTTAAGATTAATAATTGTAGTAATAAAATTTAAGGCACCTAAAATTGAAGAAATCCCTGCAAGGTGTAAAGAAAAAATTGTTAAGTCTACTGAAGGTCCTGAATGATAAAACGTTGATAAAGGTGGA
+
CCCCCGGGGGGGGGGGGGGGGGGGGGGGGGGGGGGGGGGGGGGGGGGGGGFGGGGGGGGGGGGGGGGGGGGGGGGGGGGGGGGGGGGGGGGGGGGGGGGGGGGGGGFGFGGGGGGGGGGGGGGGGGGGGGGGGGGGGGGGGGGGGGGGGGFGGGGGGGGGGGGGGGGGGGGGGGGGFGGGGGDGFFGGGGGGGGFGFFFFEFFFFFFFFFFFFGFGFGGFGFCBFFFFFB3AFFB;@FFGBFFFFFDDFFFF:8CFCFFEEFEFFFEEEFEFEEAC>CEEC?CFEFF@@?D:DEFFGF?B0
@M70528:330:000000000-K6D4P:1:1102:14923:4299 2:N:0:TCTATTCAGT+TCTCAGTACA
TAAAACAGGGTCCCCTCCCCCTCTAGGGTCAAAAAAAGAGGTATTTAAGTTTCGGTCAGTTAAAAGTATTGTGATAGCTCCCGCTAACACTGGCAAAGATAAAAGAAGAAGAATGGCTGTTAAAATAACTGATCAGACAAATAGTCTAATTTTTTCTGCTGAAAGGTTTTTTGCTTTAAGATTAATAATTGTAGTAATAAAATTTAAGGCACCTAAAATTGAAGAAATCCCTGCAAGGTGTAAAGAAAAAATTGTTAAGTCTACTGAAGGTCCTGAATGATAAAACGTTGATAAAGGTGGA
+
CCCCCGGGGGGGGGGGGGGGGGGGGGGGGGGGGGGGGGGGGGGGGGGGGGGGGGGFGGGGFGGGGGGGGGGGGGGGGGGGGGGGGGGGGGGGGGGGGGGGGGGGGGGGGGGGGGGGGGGGGGGGGGGGGGGGGGGGGGGGGGGGGGGGGGFGGGGGGGGGGGGGGGGGGGGGGGGFFGGGGGGGGGGGGGGGGGGGFFFGFGFEFFFFFFFFFGFGFGGFGFEEFEFFF:EAFFDFEC9DE=EFFFF=F=B=FFCF?=BE<FEFFEC8<1@F@<EFC7?AFFCFFE:5;@97@CEFGFFB(
@M70528:330:000000000-K6D4P:1:1102:7838:4301 2:N:0:TCTATTCAGT+TCTCAGTACA
TAAAACAGGGTCCCCTCCCCCTCTAGGGTCAAAAAAAGAGGTATTTAAGTTTCGGTCAGTTAAAAGTATTGTGATAGCTCCCGCTAACACTGGCAAAGATAAAAGAAGAAGAATGGCTGTTAAAATAACTGATCAGACAAATAGTCTAATTTTTTCTGCTGAAAGGTTTTTTGCTTTAAGATTAATAATTGTAGTAATAAAATTTAAGGCACCTAAAATTGAAGAAATCCCTGCAAGGTGTAAAGAAAAAATTGTTAAGTCTACTGAAGGTCCTGAATGATAAAACGTTGATAAAGGTGGA
+
CCCCCGGGGGGGGGGGGGGGGGGGGGGGGGGGGGGGGGGGGGGGGGGGGGGGGGGGGGGGGGGGGGGGGGGGGGGGGGGGGGGGGGGGGGGGGGGGGGGGGGGGGGGGGGGGGGGGGGGFGGGGFGGGGGGGGGGGGGGGGGGGGGGFGGFGGGGFGGGFGGGGGGGFCGGGGGGGFGGGGGGGGGGGGGGGGGGGFGFGEGFFFFFFAFFFFGFGFGGFFFA5F@DFCEFFFFDFFCDC=69CEEDBF>BFEC?F?CF@E+?FGF<7=EF3;43>;:)4?EFF3333;1>7@7)7?<00(
@M70528:330:000000000-K6D4P:1:1102:14915:4315 2:N:0:TCTATTCAGT+TCTCAGTACA
TAAAACAGGGTCCCCTCCCCCTCTAGGGTCAAAAAAAGAGGTATTTAAGTTTCGGTCAGTTAAAAGTATTGTGATAGCTCCCGCTAACACTGGCAAAGATAAAAGAAGAAGAATGGCTGTTAAAATAACTGATCAGACAAATAGTCTAATTTTTTCTGCTGAAAGGTTTTTTGCTTTAAGATTAATAATTGTAGTAATAAAATTTAAGGCACCTAAAATTGAAGACATCCCTGCAAGGTGTAAAGAAAAAATTGTTAAGTCTACTGAATGTCCTGAATGATAAAACGTTGATAAAGGTGGA
+
CCCC@6;8@FFCDD<,BBC:CG@G<CEAFG@-<FGGG,CFEF@,F@B?DGFGGEFFFG8FG96@CC@CCFFFDCFF9EFGGFBC@FEFFGFFG8=CB<E?EAEBE@EFE<E8?FGFFGGGGGGGAFEACFBDFE9E9BEEDCF8FFEGGGFGDFGFGFGFBB=<E=FFGG@EEGGGFGFGGGGACEEDGFGGGC@C+@AECBFE71=<*?C6<?FDF7FBC+:*=85A6-)**/)*:@G>.>*+**8367/53A8BEA8@5+);C3<=5.9<)7772377<55))7(,/8<:73C1+.(1(
@M70528:330:000000000-K6D4P:1:1102:24802:4320 2:N:0:TCTATTCAGT+TCTCAGTACA
TAAAACAGGGTCCCCTCCCCCTCTAGGGTCAAAAAAAGAGGTATTTAAGTTTCGGTCAGTTAAAAGTATTGTGATAGCTCCCGCTAACACTGGCAAAGATAAAAGAAGAAGAATGGCTGTTAAAATAACTGATCAGACAAATAGTCTAATTTTTTCTGCTGAAAGGTTTTTTGCTTTAAGATTAATAATTGTAGTAATAAAATTTAAGGCACCTAAAATTGAAGAAATCCCTGCAAGGTGTAAAGAAAAAATTGTTAAGTCTACTGAAGGTCCTGAATGATAAAACGTTGAAAAAGGTGGA
+
CCCCCGGGGGGGGGGGGGGGGGGGGGGGGGGGGGGGGGGGGGGGGGGGGDFFGGGGGGGGGGGGGGGGGGGGGGGGGGGGGGGGGGGGGGGGGGGGGGGGGGGGGGGGGGGGGGGGGGGGGGGGGGGGGGGGGCGGGGGGGGGGGGGGGGFDGGGGGGGGGGFGFGGGGGGGGFFGFGGGGGGGGGGGGGGFGGGGA7<<AEFFFFFFFFFFFGFGFCFE7FE;FFDEFEBAADB>=*>EEEFCEEB(?@BF2:CA?BFE?FEAFE<E@FF4;AEE<7)).<7;;<2=1<3+2;;;8<:0(
@M70528:330:000000000-K6D4P:1:1102:26380:4332 2:N:0:TCTATTCAGT+TCTCAGTACA
TAAAACAGGGTCCCCTCCCCCTCTAGGGTCAAAAAAAGAGGTATTTAAGTTTCGGTCAGTTAAAAGTATTGTGATAGCTCCCGCTAACACTGACAAAGATAAAAGAAGAAGAATGGCTGTTAAAATAACTGATCAGACAAATAGTCTAATTTTTTCTGCTGAAAGGTTTTTTGCTTTAAGATTAATAATTGTAGTAATAAAATTTAAGGCACCTAAAATTGAAGAAATCCCTGCAAGGTGTAAAGAAAAAATTGTTAAGTCTACTGAAGGTCCTGAATGATAAAACGTTGATAAAGGTGGA
+
CCCCCGGGGGGGGGGGGGGGGGGGGGGGGGGGGGGGGGGGGGGGFGGGGGGGGGGGGGGGGGGGGGGGGGGGGGGGGGGGGGGGGGGGGGGG9EFGGGGGGGGGGGGGGGGGGGGGGGGGGGGGGGGGGGGGGGGGGGGGGGGGGGGGGGFGGGGGGGGGGGFGGGGGGGGGGGGGFGGGGGGGGGGGGGGGGGGGFFCFCEFFFFFFF?AFFGFGFCFFGFFFFFFFF2B>FDFFBC>D6@FFEEFFFB@D2FEFCA=9C>CAE8?AF@=E<E7)0+7;<<C743:(5?C7@<19<<;?(
@M70528:330:000000000-K6D4P:1:1102:13704:4348 2:N:0:TCTATTCAGT+TCTCAGTACA
TAAAACAGGGTCCCCTCCCCCTCTAGGGTCAAAAAAAGAGGTATTTAAGTTTCGGTCAGTTAAAAGTATTGTGATAGCTCCCGCTAACACTGGCAAAGATAAAAGAAGAAGAATGGCTGTTAAAATAACTGATCAGACAAATAGTCTAATTTTTTCTGCTGAAAGGTTTTTTGCTTTAAGATTAATAATTGTAGTAATAAAATTTAAGGCACCTAAAATTGAAGAAATCCCTGCAAGGTGTAAAGAAAAAATTGTTAAGTCTACTGAAGGTCCTGAATGATAAAACGTTGATAAAGGTGGA
+
CCCCCGGGGGGGGGGGGGGGGGGGGGGGGGGGGGGGGGGGGGGGGGGGGGGGGGGGGGGGGGGGGGGGGGGGGGGGGGGFGGGGGGGGGGGGGGGGGGGGGGGGGGGGGGGGGGGGGGDEEGGGGGGGGGGGGGGGGGGGGGGGGGGGGGFGGGGGGGGGGGGGGGGGGGGGGGGGFFGGGGGGGGGGGGGGGGGGFGFFEGFFFFFFFAFFFGFGFGGFGFF@FEFEFEE4?BBFE@<F@FFFEFFFFBFDFFFFEFFFEFCFFFCEFFFF<EACCFFFFFF37@@D;@FCF3;>7<?0(
@M70528:330:000000000-K6D4P:1:1102:13542:4350 2:N:0:TCTATTCAGT+TCTCAGTACA
TAAAACAGGGTCCCCTCCCCCTCTAGGGTCAAAAAAAGAGGTATTTAAGTTTCGGTCAGTTAAAAGTATTGTGATAGCTCCCGCTAACACTGGCAAAGATAAAAGAAGAAGAATGGCTGTTAAAATAACTGATCAGACAAATAGTCTAATTTTTTCTGCTGAAAGGTTTTTTGCTTTAAGATTAATAATTGTAGTAATAAAATTTAAGGCACCTAAAATTGAAGAAATCCCTGCAAGGTGTAAAGAAAAAATTGTTAAGTCTACTGAAGGTCCTGAATGATAAAACGTTGATAAAGGTGGA
+
CCCCCGGGGGGGGGGGGGGGGGGGGGGGGGGGGGGGGGGGGGGGGGGGGGGGGGGGGGGGGGGGGGGGGGGGGGGGGGGGGGGGGGGGGGGGGGGGGGGGGGGGGGGGFEFEFGGGGGGGGGGFGGGGGGGGCFGGGGGGGGGGGGGGGGFGGGGGGGGFGGGGGGGGGGGGGGGGFGGGGGGGGGGGGGGGGGGGFGFGFGFFFFFFFFFFFGFGFGGEGFFFFEFCF@EFFFFBBFFFFFFFEFFFFBFFFFFFCFFCEFFFGECAFE@F<@FFGGFECEFFFFFF@08;F?CFC=:0(
@M70528:330:000000000-K6D4P:1:1102:19549:4365 2:N:0:TCTATTCAGT+TCTCAGTACA
TAAAACAGGGTCCCCTCCCCCTCTAGGGTCAAAAAAAGAGGTATTTAAGTTTCGGTCAGTTAAAAGTATTGTGATAGCTCCCGCTAACACTGGCAAAGATAAAAGAAGAAGAATGGCTGTTAAAATAACTGATCAGACAAATAGTCTAATTTTTTCTGCTGAAAGGTTTTTTGCTTTAAGATTAATAATTGTAGTAATAAAATTTAAGGCACCTAAAATTGAAGAAATCCCTGCAAGGTGTAAAGAAAAAATTGTTAAGTCTACTGAAGGTCCTGAATGATAAAACGTTGATAAAGGTGGA
+
CCCCCGGGGGGGGGGGGGGGGGGGFGGGGGGGGGGGGGGGGGGGGGGGGCGGGGGFGGGGGGGGGGGGGGGGGGGGGGGGGGGGGGGGGGGGGGGGGGGGGGGGGGGGGGAFGGGGFGGGGGGGGGGGGGGGFFGGGGGGGFGGGGGGGGFGGFGGGGGGGFGGGGGGGGGGGGFGFGGGGGGGGGGGGGGGGGGGFGFGFGFEFFFFFFAFFGFCFFFFGFEFFFD;FEFAFDFFFGGG=<EFFFFFFFFFFF*19B=EFFFFGFC<E1@EEFFEGDF@ECFFFFFDFF7;CEE<GF04(
@M70528:330:000000000-K6D4P:1:1102:12350:4370 2:N:0:TCTATTCAGT+TCTCAGTACA
TAAAACAGGGTCCCCTCCCCCTCTAGGGTCAAAAAAAGAGGTATTTAAGTTTCGGTCAGTTAAAAGTATTGTGATAGCTCCCGCTAACACTGGCAAAGATAAAAGAAGAAGAATGGCTGTTAAAATAACTGATCAGACAAATAGTCTAATTTTTTCTGCTGAAAGGTTTTTTGCTTTAAGATTAATAATTGTAGTAATAAAATTTAAGGCACCTAAAATTGAAGAAATCCCTGCAAGGTGTAAAGAAAAAATTGTTAAGTCTACTGAAGGTCCTGAATGATAAAACGTTGATAAAGGTGGA
+
CCCCCGGGGGGGGGGGGGGGGGGGGGGGGGGGGGGGGGGGGGGGGGGGGGGGGGGFGGGGGGGGGGGGGGGGGGGGGGFGGGGGGGGGGGGGGGGGGGGGGGGGGGGGGGGGGGGGGGGGGGGGGGGGGGGGGGGGGGGGGGGGGGGGGGFGGGGGGGGGGGGGGGGGGGGGGGGFFGGGGGGGGGGGGGFGGGGGFGFGEDFEFFFFFFF>FGFGFGGFGFFFFFFFFBBFFFDFEGGFFFFFFFFFFFFFFFFFC@F??A?C9<5AFF@9@<EFGGFFFFF<C<@;@DGDF?<EG@0<(
@M70528:330:000000000-K6D4P:1:1102:15674:4372 2:N:0:TCTATTCAGT+TCTCAGTACA
TAAAACAGGGTCCCCTCCCCCTCTAGGGTCAAAAAAAGAGGTATTTAAGTTTCGGTCAGTTAAAAGTATTGTGATAGCTCCCGCTAACACTGGCAAAGATAAAAGAAGAAGAATGGCTGTTAAAATAACTGATCAGACAAATAGTCTAATTTTTTCTGCTGAAAGGTTTTTTGCTTTAAGATTAATAATTGTAGTAATAAAATTTAAGGCACCTAAAATTGAAGAAATCCCTGCAAGGTGTAAAGAAAAAATTGTTAAGTCTACTGAAGGTCCTGAATGAAAAAACGTTGATAAAGGTGGA
+
CCCCCGGGGGGGGGGGGGGGGGGGGGGGGGGGGGGGGGGGGGGGGGGGGGGGGGGFGGGGGGGGGGGGGGGGGGGGGGGGGGGGGGGGGGGGGGGGGGGGGGGGGGGGGGGGGGGGGGGFGGGGGGGGGGGGGGGGGGGGFGGGGGGGGGFGGGGGGGGGGGGGGGGGGGGGGGFG9FGGGGGGGGGGGGGGGGGGFGFFEGFFFFFFFFFFFGFDFGGFGFEEFEFFF0>AFB=?@GGGE=<@EFFFFB@DEFCFECFECFEFFE5AEEFFE@FEG7<EFE<@>;9@D69*::<D?7,3(
@M70528:330:000000000-K6D4P:1:1102:19469:4380 2:N:0:TCTATTCAGT+TCTCAGTACA
TAAAACAGGGTCCCCTCCCCCTCTAGGGTCAAAAAAAGAGGTATTTAAGTTTCGGTCAGTTAAAAGTATTGTGATAGCTCCCGCTAACACTGGCAAAGATAAAAGAAGAAGAATGGCTGTTAAAATAACTGATCAGACAAATAGTCTAATTTTTTCTGCTGAAAGGTTTTTTGCTTTAAGATTAATAATTGTAGTAATAAAATTTAAGGCACCTAAAATTGAAGAAATCCCTGCAAGGTGTAAAGAAAAAATTGTTAAGTCTACTGAAGGTCCTGAATGATAAAACGTTGATAAAGGTGGA
+
CCCCCGGGGGGGGGGGGGGGGGGGGGGGGGGGGGGGGGGGGGGGGGGGGDGGGGGGGGGGGGGGGGGGGGGGGGGGGGGGGGGGGGGGGGGGGGGGGGGGGGGGGGGGGGGGGGGGGGGGGGGGGGGGGGGGGGGGGGGGGGGGGGGGGGFGGGGGGGGGGGGGGGGGGGGGGGGFFGGFGGGGGGGGGGGGGFGGFGFGFEFFFFFFFFFFFGFGFGGFGFFFFFF;F7@AFFFFB:<DBBEFFFB(?BBFFFEF@CFCEFEFFFCFF8EF@EEFGGFFFFFEFFB@FDC7:C>EGFFF(
@M70528:330:000000000-K6D4P:1:1102:11315:4382 2:N:0:TCTATTCAGT+TCTCAGTACA
TAAAACAGGGTCCCCTCCCCCTCTAGGGTCAAAAAAAGAGGTATTTAAGTTTCGGTCAGTTAAAAGTATTGTGATAGCTCCCGCTAACACTGGCAAAGATAAAAGAAGAAGAATGGCTGTTAAAATAACTGATCAGACAAATAGTCTAATTTTTTCTGCTGAAAGGTTTTTTGCTTTAAGATTAATAATTGTAGTAATAAAATTTAAGGCACCTAAAATTGAAGAAATCCCTGCAAGGTGTAAAGAAAAAATTGTTAAGTCTACTGAAGGTCCTGAATGATAAAACGTTGATAAAGGTGGA
+
CCCCCGGGGGGGGGGGGGGGGGGGGGGGGGGGGGGGGGGGGGGGGGGGGGGGGGGGGGGGGGGGGGGGGGGGGGGGGGGGGGGGGGGGGGGGGGGGGGGGGGGGGGGGGGGGGGGGGGGGGGGGGGGGGGGGGGGGGGGGGGGGGGGGGGFFGAEGFGGFGGGGGGGGGGGGGGGGFGGGGGGGGGGGGGGGGGGGFGFGEGFFFFFFFFFFFGFGFGCEGF;CFEFF6@E4?BBBEC@FFB<FEFFFFFFFFF?FCBFC?8?CFEEFFEFF@EEEGFEF??<CEEB1=?C:7CEFG<03(
@M70528:330:000000000-K6D4P:1:1102:5785:4383 2:N:0:TCTATTCAGT+TCTCAGTACA
TAAAACAGGGTCCCCTCCCCCTCTAGGGTCAAAAAAAGAGGTATTTAAGTTTCGGTCAGTTAAAAGTATTGTGATAGCTCCCGCTAACACTGGCAAAGATAAAAGAAGAAGAATGGCTGTTAAAATAACTGATCAGACAAATAGTCTAATTTTTTCTGCTGAAAGGTTTTTTGCTTTAAGATTAATAATTGTAGTAATAAAATTTAAGGCACCTAAAATTGAAGAAATCCCTGCAAGGTGTAAAGAAAAAATTGTTAAGTCTACTGAAGGTCCTGAATGATAAAACGTTGATAAAGGTGGA
+
CCCCCGGGGGGGGGGGGGGGGGGGGGGGGGGGGGGGGGGGGGGGGGGGGGGGGGGGGGGGGGGGGGGGGGGGGGGGGFGGGGGGGGGGGGGGGGGGGGGGGGGGGGGGGGGGGGGGGGGGGFGGGGGGGGGGGGGGGGGGDFGGGGGGGGFGGGGGGGGGGGGGGGGGGGGGGGGGFGFGGGGGGGGGGGGGGGGGFGFGFGFEFFFFFFFFFGFGFGGEGFF@FEDEFEFAFFB;6DF@=BEFCCBBAB@DFFCFEFFFCFFFF@FFEEEEEEA<DFFFFCEEFF@DFFDCFCFFFEF?(
@M70528:330:000000000-K6D4P:1:1102:9684:4386 2:N:0:TCTATTCAGT+TCTCAGTACA
TAAAACAGGGTCCCCTCCCCCTCTAGGGTCAAAAAAAGAGGTATTTAAGTTTCGGTCAGTTAAAAGTATTGTGATAGCTCCCGCTAACACTGGCAAAGATAAAAGAAGAAGAATGGCTGTTAAAATAACTGATCAGACAAATAGTCTAATTTTTTCTGCTGAAAGGTTTTTTGCTTTAAGATTAATAATTGTAGTAATAAAATTTAAGGCACCTAAAATTGAAGAAATCCCTGCAAGGTGTAAAGAAAAAATTGTTAAGTCTACTGAAGTTCCTGAATGATAAGACGTTGATAAAGGTGGA
+
CCCCCGGGGGFGGGGGGGGGGGGGGGGGFGGGGGGGGGFGGGGGGGGGGGGGGGGGGGGGGGGGGGGFGGGGGGGGGEGFGGGGGGGGGFFFGGGGGGGGGGGGGGGGGGFGGFGGGGGGGGGFGGGGGGGGFGGGGGGGGGGGGGGGGGFGGGGCFGGGFGGGFGGGCFFEGGGCFCFGGGGGGGGGGGGGGGDFCFFACGFFFF<FFFFFFGFFFGGEGFFFA@CE8E44A=DFEFDG>EFBECF=8@:5:F?@?=@CEC?AC@<<<)7567CE*+93373)..687=D:C<9E?E80(
@M70528:330:000000000-K6D4P:1:1102:17276:4387 2:N:0:TCTATTCAGT+TCTCAGTACA
TAAAACAGGGTCCCCTCCCCCTCTAGGGTCAAAAAAAGAGGTATTTAAGTTTCGGTCAGTTAAAAGTATTGTGATAGCTCCCGCTAACACTGGCAAAGATAAAAGAAGAAGAATGGCTGTTAAAATAACTGATCAGACAAATAGTCTAATTTTTTCTGCTGAAAGGTTTTTTGCTTTAAGATTAATAATTGTAGTAATAAAATTTAAGGCACCTAAAATTGAAGAAATCCCTGCAAGGTGTAAAGAAAAAATTGTTAAGTCTACTGAAGGTCCTGAATGATAAAACGTTGATAAAGGTGGA
+
CCCCCGGGGGGGFGGGGGGGGGGGGGGGGGGGGGGGEGGGGGGGGGGGGGGGGGGGGGGGGGGGGGFEGGGGGGGGGCFGGGGGGGGGGCFGFGGGGGGGGGGGGGGGGGGGGGGGGGGGGGGGGGGGGGGGGGGGGGGGGGGGFGGGGGFFGGCGGFFFGGGGGGFFGGGGGGDGFGGGGGGGGGGFGGGGGGGGFGFGFGFFFFFFFFFFFGFGFGGEGFEEFFFEF@3;AFDFBFDFBFFFFCBBFB@B=FFFEFFFFFFFGFC@@=EFEF7CCFF37C<6>FF;D?CCFCEFGE>0(
@M70528:330:000000000-K6D4P:1:1102:10647:4390 2:N:0:TCTATTCAGT+TCTCAGTACA
TAAAACAGGGTCCCCTCCCCCTCTAGGGTCAAAAAAAGAGGTATTTAAGTTTCGGTCAGTTAAAAGTATTGTGATAGCTCCCGCTAACACTGGCAAAGATAAAAGAAGAAGAATGGCTGTTAAAATAACTGATCAGACAAATAGTCTAATTTTTTCTGCTGAAAGGTTTTTTGCTTTAAGATTAATAATTGTAGTAATAAAATTTAAGGCACCTAAAATTGAAGAAATCCCTGCAAGGTGTAAAGAAAAAATTGTTAAGTCTACTGAAGGTCCTGAATGATAAAACGTTGAAAAAGGTGGG
+
CCCCCGGGGGFC@CFGCC7FGGEGEGG<CCFFGGGGGGCFFFGFEFEFFFE9@@CFEG@CCFEEEEEFGFFFFGFFF9AEGGGGGGGAFFGGF8FGFEGGGDEBFEGFGFGFGGFFFFD@FGGFGEFGGFGGGGGCGGGGGC=EFGGGGCFFFACGFADDCFFDFGCD=@@EEFGGFAEFFFDD;:EFGCGAFGGGFGFAACCEFFCCAF59F5AF>ECC96AEFECEFF:AFB@9>=561:A9A>(76-:>BC*18==/71);+7..7;EF);AECCEACCE6C<>33=9+278<5),1(
@M70528:330:000000000-K6D4P:1:1102:14910:4396 2:N:0:TCTATTCAGT+TCTCAGTACA
TAAAACAGGGTCCCCTCCCCCTCTAGGGTCAAAAAAAGAGGTATTTAAGTTTCGGTCAGTTAAAAGTATTGTGATAGCTCCCGCTAACACTGGCAAAGATAAAAGAAGAAGAATGGCTGTTAAAATAACTGATCAGACAAATAGTCTAATTTTTTCTGCTGAAAGGTTTTTTGCTTTAAGATTAATAATTGTAGTAATAAAATTTAAGGCACCTAAAATTGAAGAAATCCCTGCAAGGTGTAAAGAAAAAATTGTTAAGTCTACTGAAGGTCCTGAATGATAAAACGTTGATAAAGGTGGA
+
CCCCCGGGGGGGGGGGGGGGGGGGGGFGGGGGGGGGGGGGGGGGGGGGGGDGGGGFGGGGGGGGGGGGGGGGGGGGGGGGGGGGGGGGGGGGGGGGGGGGGGGGGGGGGGGGGGGGGGGGGGGGGGGGGGGGGGGGGGGGGGGFGGGGGGFGGGGGGGGGGGGGGGGGGGGGGGGGFGGGGGGGGGGGGGGGGGFFFGFGFCFEFFFAFFFFFGFGFGGFGFEEF9CFFFFFFFFFFGGGFFFF?E3:FD>:>A8B5=BE?F<CFEEFF1;;3>AEGGEFFFCCFF>(6121;99>C@:?0
@M70528:330:000000000-K6D4P:1:1102:11306:4399 2:N:0:TCTATTCAGT+TCTCAGTACA
TAAAACAGGGTCCCCTCCCCCTCTAGGGTCAAAAAAAGAGGTATTTAAGTTTCGGTCAGTTAAAAGTATTGTGATAGCTCCCGCTAACACTGGCAAAGATAAAAGAAGAAGAATGGCTGTTAAAATAACTGATCAGACAAATAGTCTAATTTTTTCTGCTGAAAGGTTTTTTGCTTTAAGATTAATAATTGTAGTAATAAAATTTAAGGCACCTAAAATTGAAGAAATCCCTGCAAGGTGTAAAGAAAACATTGTTAAGTCTACTGAAGGTCCTGAATGATAAAACGTTGATAAAGGTGGA
+
CCCCCGGGGGGGGGGGGFGGGGGGGGGGGGGGGCGGGGGGGGGGGGGGGGGGGGGGGDGGDFGGGGGGGGGGD9EFCCGGGGGCCFFGGGGGGGFGGGGFAFGFCFFGGGGGFGCCFGDGGGGFGGGGGGGGGGFFGGGGCFDGGGG;8EFGGGGGFGGGGGCFFGGGGGGGEGGGFGGDGFFDGGGFFGGGGGGFFG?EE9+=FF+@AFCFFF>>FGGECF@BFEBEFB@A>BB>>CD,:6A+9@2>F(5>EFEFF>FEEF?AB3*;)(/>3>3C6F?<5?5)78;;80*++71)+.(6(
@M70528:330:000000000-K6D4P:1:1102:26191:4401 2:N:0:TCTATTCAGT+TCTCAGTACA
TAAAACAGGGTCCCCTCCCCCTCTAGGGTCAAAAAAAGAGGTATTTAAGTTTCGGTCAGTTAAAAGTATTGTGATAGCTCCCGCTAACACTGGCAAAGATAAAAGAAGAAGAATGGCTGTTAAAATAACTGATCAGACAAATAGTCTAATTTTTTCTGCTGAAAGGTTTTTTGCTTTAAGATTAATAATTGTAGTAATAAAATTTAAGGCACCTAAAATTGAAGAAATCCCTGCAAGGTGTAAAGAAAAAATTGTTAAGTCTACTGAAGGTCCTGAATGATAAAACGTTGATAAGGGTGGA
+
CCCCCGGGGGGGGGGGGGGGGGGGGGGGGGGGGGGGGGGGGGGGGGGGGGGGGGGGGGGGGGGGGGGGGGGGGGCFGGGGGGGGGGGGGGGGGGGGGFGGGGGGGGGGGGGGGGGGGGGGGGGGGFGGGGGGGGGGDGGGGGGGGGGFGGFGGGGGGGFGGGGGGCGGGGFGGGGGFGDFFGGGGFGGGGGGGGGGFF7FACFEFFFF5?FF57CGF<CCGFFFFFFFFFF4ADD>E>FFBBF94==@FF@B2BEF71+@E7EFG)./7(6;=EA<>C?@FFCC<36=11*+39))0(31(
@M70528:330:000000000-K6D4P:1:1102:13297:4402 2:N:0:TCTATTCAGT+TCTCAGTACA
TAAAACAGGGTCCCCTCCCCCTCTAGGGTCAAAAAAAGAGGTATTTAAGTTTCGGTCAGTTAAAAGTATTGTGATAGCTCCCGCTAACACTGGCAAAGATAAAAGAAGAAGAATGGCTGTTAAAATAACTGATCAGACAAATAGTCTAATTTTTTCTGCTGAAAGGTTTTTTGCTTTAAGATTAATAATTGTAGTAATAAAATTTAAGGCACCTAAAATTGAAGAAATCCCTGCAAGGTGTAAAGAAAAAATTGTTAAGTCTACTGAAGGTCCTGAATGATAAAACGTTGATAAAGGTGGA
+
CCCCCGGGGGGGGGGGGGGGGGGGGGGGGGGGGGGGGGGGGGGGGGGGGGGGGGGFGGGGGGGGGGGGGFFGGGGGGGGGGGGGGGGGGGGGGGGGGGGGGGGGGGGGFGGGGGGGGGGGGGGGGGGGGGGGGGGGGGGGGGGGGGGGGGFGGGGGGGGGGGGGGGFFGGGGGGFGFGGGGGGGGGGGGGGGGGGGFGFGFGFEFFFFFFFFFFFGFGGFGFEFFFF@C>EFFFBAB:>DEFFFEFFDFFFF=CEF?CFCCACA9@?AE@E9<<;<;7CECC?EFE9333:+;C;CEFBF(
@M70528:330:000000000-K6D4P:1:1102:9689:4403 2:N:0:TCTATTCAGT+TCTCAGTACA
TAAAACAGGGTCCCCTCCCCCTCTAGGGTCAAAAAAAGAGGTATTTAAGTTTCGGTCAGTTAAAAGTATTGTGATAGCTCCCGCTAACACTGGCAAAGATAAAAGAAGAAGAATGGCTGTTAAAATAACTGATCAGACAAATAGTCTAATTTTTTCTGCTGAAAGGTTTTTTGCTTTAAGATTAATAATTGTAGTAATAAAATTTAAGGCACCTAAAATTGAAGAAATCCCTGCAAGGTGTAAAGAAAAAATTGTTAAGTCTACTGAAGGTCCTGAATGATAAAACGTTGATAAAGGTGGA
+
CCCCCGGGGGGGGGGGGGGGGGGGGGGGFGGGGGGGGGGGGGGGGGGGGGGGGGGGGGGGGGGGGGGGGGGGGGGGGGGGFGGGGGGGGGGGGGGGGGGGGGGGGGGGGGGGGGGGGGGGGGGGGGGGGGGGGGGGGGGGGGGGGGGGGGFCGFEFFGGGGGFGGGGGGGGGGGGGFGGGGGGGGGGGGGGGGGGGFGCGFGFFFFFFFFFFFFFFFGGFGFA6B=CEC@E>>BFFEFFGFFFFFFFDF7@:BFFFEFFECFCFEFCEFFEF<@A<CCEFFFFE3=:D@?F7CC4>CE::(
@M70528:330:000000000-K6D4P:1:1102:5486:4410 2:N:0:TCTATTCAGT+TCTCAGTACA
TAAAACAGGGTCCCCTCCCCCTCTAGGGTCAAAAAAAGAGGTATTTAAGTTTCGGTCAGTTAAAAGTATTGTGATAGCTCCCGCTAACACTGGCAAAGATAAAAGAAGAAGAATGGCTGTTAAAATAACTGATCAGACAAATAGTCTAATTTTTTCTGCTGAAAGGTTTTTTGCTTTAAGATTAATAATTGTAGTAATAAAATTTAAGGCACCTAAAATTGAAGAAATCCCTGCAAGGTGTAAAGAAAAAATTGTTAAGTCTACTGAAGGTCCTGAATGATAAAACGTTGATAAAGGTGGA
+
CCCCCGGGGGGGGGGGGGGGGGGGGGGGGGGGGGGGGGGGGGGGGGGGGGGGGGCFGGGGGGGGGGGGGGGGGGGGFCFGGGGGGGGGGGGGGGGFGGGGGGGGGGGGGGGGGGGGGGDFGGGGGGGGGGFGGGGGGGGGGGGGGGGGGGFFGGGGGGGGGGGGGGGGGGGGGGGFFGFGGGGGGGGGGFGGGGGGFGFGEGFFFFFFFFFFFGF9FFGFGFF*<@CFFFEAFFFFEGGGFFFFFFBBAB9:EFFF?FFC<ACCC@?;<@EA.4;;*19<EC5C><B5(2:+@ECCC=?:(
@M70528:330:000000000-K6D4P:1:1102:9081:4412 2:N:0:TCTATTCAGT+TCTCAGTACA
TAAAACAGGGTCCCCTCCCCCTCTAGGGTCAAAAAAAGAGGTATTTAAGTTTCGGTCAGTTAAAAGTATTGTGATAGCTCCCGCTAACACTGGCAAAGATAAAAGAAGAAGAATGGCTGTTAAAATAACTGATCAGACAAATAGTCTAATTTTTTCTGCTGAAAGGTTTTTTGCTTTAAGATTAATAATTGTAGTAATAAAATTTAAGGCACCTAAAATTGAAGAAATCCCTGCAAGGTGTAAAGAAAAAATTGTTAAGTCTACTGAAGGTCCTGAATGATAAAACGTTGATAAAGGTGGA
+
CCCCCGGGGGGGGGGGGGGGGGGGGGGGGGGGGGGGGGGGGGGGGGGGGGGGGGGGGGGGGGGGGGGGGGGGGGGGGGGGGGGGGGGGGGGGGGGGGGGGGGGGGGGGGGGGGGGGGGGGGGGGGGGGGGGGGGGGGGGGGGGGGGGGGGFGGGGGGGGGGGFGGGGGGGGGGGGGFGGGGGGGGGGGDFGGGGGGFGFGFGFFFFFFFFFFFGFGFFGFGFFFFFFFA==AFDBF>DDFFEEFFEDFFFFFEFFFCFFFE+9@CE3;EEEE3AAEFFFFFFFFFFF@;?G:F5>EF<70(
@M70528:330:000000000-K6D4P:1:1102:9607:4421 2:N:0:TCTATTCAGT+TCTCAGTACA
TAAAACAGGGTCCCCTCCCCCTCTAGGGTCAAAAAAAGAGGTATTTAAGTTTCGGTCAGTTAAAAGTATTGTGATAGCTCCCGCTAACACTGGCAAAGATAAAAGAAGAAGAATGGCTGTTAAAATAACTGATCAGACAAATAGTCTAATTTTTTCTGCTGAAAGGTTTTTTGCTTTAAGATTAATAATTGTAGTAATAAAATTTAAGGCACCTAAAATTGAAGAAATCCCTGCAAGGTGTAAAGAAAAAATTGTTAAGTCTACTGAAGGTCCTGAATGATAAAACGTTGATAAAGGTGGA
+
CCCCCGGGGGGDFFGGGGDGGGGGGGGGGGGGGGGGGEGGGGGGGGGGGGGGGGGGGGGFGGGGGGGGGGGGGGGGGGGGGGGGGGGGGGGGGFFGGGGGGFGGGGGGGGGGGGGGGGGFGGGFFFGGGGGGGGGGFGGGGGGGGGGGGGFGG9EFGGGGGGGDGGGGCGGGGGCGDGGGGGGGDGGGGGGCGGGG;ECGFGFFFFFFFFFFFGFCFGFEGFEFA@BEFE)9@9BFEF>D>6999@B2;>=DBCCFC+BCC=EC@@533;=3.;<)2;<8CE)7>89@DDG7CCEFGF?<0
@M70528:330:000000000-K6D4P:1:1102:19720:4427 2:N:0:TCTATTCAGT+TCTCAGTACA
TAAAACAGGGTCCCCTCCCCCTCTAGGGTCAAAAAAAGAGGTATTTAAGTTTCGGTCAGTTAAAAGTATTGTGATAGCTCCCGCTAACACTGGCAAAGATAAAAGAAGAAGAATGGCTGTTAAAATAACTGATCAGACAAATAGTCTAATTTTTTCTGCTGAAAGGTTTTTTGCTTTAAGATTAATAATTGTAGTAATAAAATTTAAGGCACCTAAAATTGAAGAAATCACTGCAAGGTGTAAAGAAAAAATTGTTAAGTCTACTGAAGGTCCTGAATGATAAAACGTTGATAAAGGTGGA
+
CCCCCFFFCFFFF<CECFDGGGE@FE@FFEGGGGFGGGGFFFFGGGGGGCEFGGCCFCFCE<E<FFGDFGEGGGFFEFGGGGGGGGGGFGGGGGGGFGGGGGAFDDEEFGGGFGEGFFGGGGFGGGGGGGGGGGGGGGGGFGGGGGGGGGFEGFECFAGGGGGFGGFDGGGGGGGD@DGFGGGG;EF?DFFFGGGGFGFFCGFFFFFC?6AF?GF5CEGFFF5>F@DFF*4=+>@F3DEEBEEBEFB3A2>=>FFFCFAEEFCA+)73)=;4;<<EC>3;./79)43331:+;<;E@341(
@M70528:330:000000000-K6D4P:1:1102:23317:4434 2:N:0:TCTATTCAGT+TCTCAGTACA
TAAAACAGGGTCCCCTCCCCCTCTAGGGTCAAAAAAAGAGGTATTTAAGTTTCGGTCAGTTAAAAGTATTGTGATAGCTCCCGCTAACACTGGCAAAGATAAAAGAAGAAGAATGGCTGTTAAAATAACTGATCAGACAAATAGTCTAATTTTTTCTGCTGAAAGGTTTTTTGCTTTAAGATTAATAATTGTAGTAATAAAATTTAAGGCACCTAAAATTGAAGAAATCCCTGCAAGGTGTAAAGAAAAAATTGTTAAGTCTACTGAAGGTCCTGAATGATAAAACGTTGATAAAGGTGGA
+
CCCCCGGGGGGGGFFGGGGGGGGGGGGGGGGGGGGGGGGGGGGGGGGGGGGGGDGGGGGGGGGGFGGGGGGGGGGGGGGGGGGGECGFGGGGGGGGGGGGGGGGGGGGGGGFGGGGGGGGGGGGGGGGGGGFEGGGGGGGGGGGGGGGGDDFGFGGGGGGGGGGGGGGFEFGGGGGFGGGGGGGGGGGGGGGGGGG?FFGEGFFFFFFFFFFFFFGFAFEGF:==@=EAE@AF)-4*=EF:BFFECDBFB=@BAEF?8=@CAEFG@<@@EEA=3)90;C8CC?C37>D@?9+3999AE7?0
@M70528:330:000000000-K6D4P:1:1102:25293:4435 2:N:0:TCTATTCAGT+TCTCAGTACA
TAAAACAGGGTCCCCTCCCCCTCTAGGGTCAAAAAAAGAGGTATTTAAGTTTCGGTCAGTTAAAAGTATTGTGATAGCTCCCGCTAACACTGGCAAAGATAAAAGAAGAAGAATGGCTGTTAAAATAACTGATCAGACAAATAGTCTAATTTTTTCTGCTGAAAGGTTTTTTGCTTTAAGATTAATAATTGTAGTAATAAAATTTAAGGCACCTAAAATTGAAGAAATCCCTGCAAGGTGTAAAGAAAAAATTGTTAAGTCTACTGAAGGTCCTGAATGATAAAACGTTGATAAAGGTGGA
+
CCCCCGGGGGGGGGGGGGGGGGGGGGGGGGGGGGGGGGGGGGGGGGGGGGGGGGGGGGGGGGGGGGGGGGGGGGGGG9@FGGGGGGGGGGGGGGGGGGGGGGGGGGGGGGGGGGGGGGGGGGFGGGGGGGGGFGGGGGGGGGGGGGFFGFFGGFGGFGGGGGGGGGGGGGGGGGGGFEGGGGGGFGGGGGCGGCFGAC?FEG?5BF?FFFFFFFFGFCGFG>EEF@CCF2>4A95;>DF:>@EAEF=3AB==2BCF@BFECC7AFFFF@35</7<CCD?<CCF3CE9@=;C:CC4CC3>B0
@M70528:330:000000000-K6D4P:1:1102:23300:4442 2:N:0:TCTATTCAGT+TCTCAGTACA
TAAAACAGGGTCCCCTCCCCCTCTAGGGTCAAAAAAAGAGGTATTTAAGTTTCGGTCAGTTAAAAGTATTGTGATAGCTCCCGCTAACACTGGCAAAGATAAAAGAAGAAGAATGGCTGTTAAAATAACTGATCAGACAAATAGTCTAATTTTTTCTGCTGAAAGGTTTTTTGCTTTAAGATTAATAATTGTAGTAATAAAATTTAAGGCACCTAAAATTGAAGAAATCCCTGCAAGGTGTAAAGAAAAAATTGTTAAGTCTACTGAAGGTCCTGAATGATAAAACGTTGATAAAGGTGGA
+
CCCCCGGGGGGFGGGGGGGGGGGGGGGGGGGGGGGGGGGGGGGGGGGDFGGGGGGFGGGGGGGGGGGGGGGGGGGGGGGGGGGGGGGGGGGGCGGGACGFGGGGGGGGGGGGGGGGGGGGEGGGGGGGGGGGGGGGGGGGGFGGFFCGGGFGGCGFGGFGFGFFGGDFGGFEEGGFFGFCFFFFGFFFGGGGCFGFFFFGFFFEAFFFFFFFF5ADFFFFGF86BBBEF;=*;@5;@:<B9;E:EFFFAD@D(8@C<=FC<6?CG8?<E16;/;;CDFEEF?)6).(/315+:C3)>7:0(
@M70528:330:000000000-K6D4P:1:1102:18425:4454 2:N:0:TCTATTCAGT+TCTCAGTACA
ACTAGATAACAGATCGTTGGGTCGTGGAAGGTACTAAAATAGAACACATTGCCCACCCCCCCTATGGTCAAACAAAAAAGTAGGTAAATTGTTGATAGTATAACAAATTTGATTGTCTACATCGCACACGAGCAAGAAAACATAAAGAAAAATTAATGTCTAAAGAAATGATTAAAAAAAACAAATAATTTTTACTGCTAGAAGATTTTTTTTTTTGTTATTGATCAGAGTAGTAAAATACATATCAGTCACGAAGCGTATAACAATTGAGTTATGGATTAAGCAAAAACATTATAAACTT
+
8--,,;,<,;<6-C,,6-,,+=,868,B,68--,-,<,6,,,,C,,,;,,6,C,,,,,7@+++,,,:,,,,,,669,A+,9<5,9,<,,,,59@,,9B,,,9A9,,4C,,,9,9,,,,6,<,5++4+@,+4+++,,4,,,==+,,4,,6,;,,8,,,,6,,@E<,3=6,,,=,@,,+6+41+5,,,,+,,,2+,254,+,*,0**11++=*):))7)**.+3))1).)*.11+))1.+++))/+))1)1.6)()()()0,-))*+.))))).))-)**))).)))((.,-***-).+))))
@M70528:330:000000000-K6D4P:1:1102:25032:4457 2:N:0:TCTATTCAGT+TCTCAGTACA
TAAAACAGGGTCCCCTCCCCCTCTAGGGTCAAAAAAAGAGGTATTTAAGTTTCGGTCAGTTAAAAGTATTGTGATAGCTCCCGCTAACACTGGCAAAGATAAAAGAAGAAGAATGGCTGTTAAAATAACTGATCAGACAAATAGTCTAATTTTTTCTGCTGAAAGGTTTTTTGCTTTAAGATTAATAATTGTAGTAATAAAATTTAAGGCACCTAAAATTGAAGAAATCCCTGCAAGGTGTAAAGAAAAAATTGTTAAGTCTACTGAAGGTCCTGAATGATAAAACGTTGATAAAGGTGGA
+
CCCCCGGGGGGGGFGGGGGGGGGGGGGGGGGGGGGGGGGGGGGGGGGFGGFGGGGGGGGGGFGGGGGGGGGGGDGGGGGGGGGGGGGGGGGGGGGGGGGGGGGGGGGGGGGGGGGGGGGGGGGFDFGGGGGGGGGGGGGGGGGGGCGGGGFGGGGGGGDCGG=FGGGGGGGGGCFCDCFGGGGGFCGGGGGGGGGGFGAGC9C5CFEFFFFFFCFGFDFCGFFFFFF@F:=4?BFFEFDE:>EEFF@DAD=DFFFA7AAE?FEAGF5=@(5A)7442;?<C37CE@:D@D<7197>C.4:0
@M70528:330:000000000-K6D4P:1:1102:6431:4457 2:N:0:TCTATTCAGT+TCTCAGTACA
TAAAACAGGGTCCCCTCCCCCTCTAGGGTCAAAAAAAGAGGTATTTAAGTTTCGGTCAGTTAAAAGTATTGTGATAGCTCCCGCTAACACTGGCAAAGATAAAAGAAGAAGAATGGCTGTTAAAATAACTGATCAGACAAATAGTCTAATTTTTTCTGCTGAAAGGTTTTTTGCTTTAAGATTAATAATTGTAGTAATAAAATTTAAGGCACCTAAAATTGAAGAAATCCCTGCAAGGTGTAAAGAAAAAATTGTTAAGTCTACTGAAGGTCCTGAATGATAAAACGTTGATAAAGGTGGA
+
CCCCCGGGGGGGGGGGGGGGGGGGGGGGGGGGGGGGGGGGGGGGGGGGGGGGGGGGGGGGGGGGGGGGGGGGGGGGGGGGGGGGGGGGGGGGGFGGGGGGGGGGGGGGGGGGGGGGGGGGGGGFGGGGGGGGGGGGGGGGGGGGGGGFGGFGGGGGGGGGGGGGGGGGDGGGGGGGFGDGGGGGGGGGGGGGGGGGFGFGFGFFFFFFFFFFFGFGFGGFGFCBF@DFF4>>F):BBFFGFFFFFED=A=BFFFFFEBCFFAEFC@C33;EE=E@FFFFFFC3>CF9@33>C7?<EGEFF0
@M70528:330:000000000-K6D4P:1:1102:10499:4466 2:N:0:TCTATTCAGT+TCTCAGTACA
TAAAACAGGGTCCCCTCCCCCTCTAGGGTCAAAAAAAGAGGTATTTAAGTTTCGGTCAGTTAAAAGTATTGTGATAGCTCCCGCTAACACTGGCAAAGATAAAAGAAGAAGAATGGCTGTTAAAATAACTGATCAGACAAATAGTCTAATTTTTTCTGCTGAAAGGTTTTTTGCTTTAAGATTAATAATTGTAGTAATAAAATTTAAGGCACCTAAAATTGAAGAAATCCCTGCAAGGTGTAAAGAAAAAATTGTTAAGTCTACTGAAGGTCCTGAATGATAAAACGTTGATAAAGGTGGA
+
CCCCCGGGGGGGGGGGGGGGGGGGGGGGFGGGGGGGGGGGGGGGGGGGGGGGGGGGGGGGGGGGGGGGGGGGGGGGFFFGGGGGGGGGGGGGGGGGGGGGGGGGGGGGGGGGGGGGGGGGGGGGGGGGGGGGGGGGGGGGGGGGGGGGGGFGGFGGGGGGGDFFGGGGGGGGGGGGFGGGFGGGGGGGGGGGGGGGCFFGCEFFFFFFFFFFFGFGFGGFGFFFFFFE6>4>FFFFEGCFFEFFFFF@FBBFEFEFCFAE<ACFGECE@14>@F8CGGFFFFFEC@;@8?C;CC7>CE?F(
@M70528:330:000000000-K6D4P:1:1102:7768:4466 2:N:0:TCTATTCAGT+TCTCAGTACA
TAAAACAGGGTCCCCTCCCCCTCTAGGGTCAAAAAAAGAGGTATTTAAGTTTCGGTCAGTTAAAAGTATTGTGATAGCTCCCGCTAACACTGGCAAAGATAAAAGAAGAAGAATGGCTGTTAAAATAACTGATCAGACAAATAGTCTAATTTTTTCTGCTGAAAGGTTTTTTGCTTTAAGATTAATAATTGTAGTAATAAAATTTAAGGCACCTAAAATTGAAGAAATCCCTGCAAGGTGTAAAGAAAAAATTGTTAAGTCTACTGAAGGTCCTGAATGATAAAACGTTGATAAAGGTGGA
+
CCCCCGGGGGGGGGGGGGGGGGGGGGGGGGGGGGGGGGGGGGGGGGGGGGGGGGGGGGGGGGGGGGGGGGGGGGGGGGGGGGGGGGGGGGGGGGGGGGGGGGGGGGGGGGGGGGGGGGGFGGGGGGGGGGGGGGGGGGGGGGGGGGGGGGFFGGGGGGGGGGGGGGGGGGGGGGGGFGGGGGGGGGGGGGGGGGGGFGFGFGFFFFFFFFFFFGFGFGG57B>;BECEFEEFFFFFFGGGFFFFFFBDFFFBEFFFC=BEE@C@CE<@@@FF@EFFGGEEFC?>)7:6;6C@GECEDE:B0
@M70528:330:000000000-K6D4P:1:1102:7291:4468 2:N:0:TCTATTCAGT+TCTCAGTACA
TAAAACAGGGTCCCCTCCCCCTCTAGGGTCAAAAAAAGAGGTATTTAAGTTTCGGTCAGTTAAAAGTATTGTGATAGCTCCCGCTAACACTGGCAAAGATAAAAGAAGAAGAATGGCTGTTAAAATAACTGATCAGACAAATAGTCTAATTTTTTCTGCTGAAAGGTTTTTTGCTTTAAGATTAATAATTGTAGTAATAAAATTTAAGGCACCTAAAATTGAAGAAATCCCTGCAAGGTGTAAAGAAAAAATTGTTAAGTCTACTGAAGGTCCTGAATGATAAAACGTTGATAAAGGTGGA
+
CCCCCGGFGGG96@FGCFBGGEFGDFGFGGFGDGGEFG@FFGGG9E@@@FC@@CGGCFD@C9C6@EGGGGGFFFFGGCADEGEGGEGFG@FFGFGGGGGGGGFAEFEEGGGBEGFFFECEFFEFGGGGGGFFFDFGFFGGGFGGGGGGGC@,DC8FFDDDFGG?3?EF8B7@ECGGFGCFDF9F;EEDCDDEGGGG@F@CEF9@FFFFF509@FFCFGF9A@19=@8>FEFFFFDFEG@C:B4B//::F(:>BC*=*=4@CFCFF@CEFF@A3;AEFF?EFF57C;963=3:FC<E7=BF0
@M70528:330:000000000-K6D4P:1:1102:17113:4471 2:N:0:TCTATTCAGT+TCTCAGTACA
TAAAACAGGGTCCCCTCCCCCTCTAGGGTCAAAAAAAGAGGTATTTAAGTTTCGGTCAGTTAAAAGTATTGTGATAGCTCCCGCTAACACTGGCAAAGATAAAAGAAGAAGAATGGCTGTTAAAATAACTGATCAGACAAATAGTCTAATTTTTTCTGCTGAAAGGTTTTTTGCTTTAAGATTAATAATTGTAGTAATAAAATTTAAGGCACCTAAAATTGAAGAAATCCCTGCAAGGTGTAAAGAAAAAATTGTTAAGTCTACTGAAGGTCCTGAATGATAAAACGTTGATAAAGGTGGA
+
CCCCCGGGGGGGGGGGGGGGGGGGGGGGGGGGGGGGGGGGGGGGGGGGGGGGGGGGGGGGFGGGGGGGGGGGGGGGGGGGGGGGGGGGGGGGGGGGGGGGGGGGGGGGGGGGGGGGGGGGGGGGGGGGGGGGGGGGGGGGGGGGGGGGGGFGGGGGGGGGGGGGGGFGGGGGGGGGFGGGGGGGGGGGGGGGGGGGFGFGFGFFFFFFFFFFFGFGFGGCGFEEFEFFFE@AFBDFEFFGEE?A?E@BF2@DEFFFC8BEFFFFFE?74;@E.4;E9FCFEFC<EEFF;DC;DE<E734:(
@M70528:330:000000000-K6D4P:1:1102:23191:4473 2:N:0:TCTATTCAGT+TCTCAGTACA
TAAAACAGGGTCCCCTCCCCCTCTAGGGTCAAAAAAAGAGGTATTTAAGTTTCGGTCAGTTAAAAGTATTGTGATAGCTCCCGCTAACACTGGCAAAGATAAAAGAAGAAGAATGGCTGTTAAAATAACTGATCAGACAAATAGTCTAATTTTTTCTGCTGAAAGGTTTTTTGCTTTAAGATTAATAATTGTAGTAATAAAATTTAAGGCACCTAAAATTGAAGAAATCCCTGCAAGGTGTAAAGAAAAAATTGTTAAGTCTACTGAAGGTCCTGAATGATAAAACGTTGATAAAGGTGGA
+
CCCCCGGGGGGGGGGGGGGGGGGGGGGGGGGGGGGGGGGGGGGGGGGGGGGGGGGGGGGGGGGGGGGGGGGGGGGGGGGGGGGGDGGGGGGGGGGGGGGGGGGGGGGGGGGGGGGGGGDEFGGGGGGGGGGGGGGGGGGGGGGGGGGGGGFGGGGGGGGGGGGFGFFGFGCGGGGGFGGGGGGGGDGGGGGGGGGGFGFGCFFFFFFFFFFFFFFGFGGFGF95B@CFFBBAFBFFEGFG=BF>EEFFAB@==FEFCBBECFCAF@?@EFFE;<<EFCEFFEFC4425@1/2;<7>FFF?(
@M70528:330:000000000-K6D4P:1:1102:23599:4477 2:N:0:TCTATTCAGT+TCTCAGTACA
TAAAACAGGGTCCCCTCCCCCTCTAGGGTCAAAAAAAGAGGTATTTAAGTTTCGGTCAGTTAAAAGTATTGTGATAGCTCCCGCTAACACTGGCAAAGATAAAAGAAGAAGAATGGCTGTTAAAATAACTGATCAGACAAATAGTCTAATTTTTTCTGCTGAAAGGTTTTTTGCTTTAAGATTAATAATTGTAGTAATAAAATTTAAGGCACCTAAAATTGAAGAAATCCCTGCAAGGTGTAAAGAAAAAATTGTTAAGTCTACTGAAGGTCCTGAATGATAAAACGTTGATAAAGGTGGA
+
CCCCCGGGGGG@GFGGGGGGGGGGGGGGGGGGGGGGGEFGGFGGGGGGGGGGGGGGGGGGGGGGGGGFGGGGGGGGGFGFGGGGGGGGGDGGGGGGGGGGGGGGGGGGGGGGGGGGGGGEGGGDFGGGGGGGFGGGGFGGGGGGGFFGGGFGGGGG9DFGGGF<DFFGFGFGGFGGFGGGGGGGGFGGGGGGGGGGFGFGEGFFFFFFF?FFFDFGFFCBFF8=@@CC=BEFF2@F@FGFBFC+AED:A>=BBFFFEFFFEFEFF@3;@(6477=CCFFFFEFCC@>DFFF7C?6;F@?F0
@M70528:330:000000000-K6D4P:1:1102:23175:4493 2:N:0:TCTATTCAGT+TCTCAGTACA
TAAAACAGGGTCCCCTCCCCCTCTAGGGTCAAAAAAAGAGGTATTTAAGTTTCGGTCAGTTAAAAGTATTGTGATAGCTCCCGCTAACACTGGCAAAGATAAAAGAAGAAGAATGGCTGTTAAAATAACTGATCAGACAAATAGTCTAATTTTTTCTGCTGAAAGGTTTTTTGCTTTAAGATTAATAATTGTAGTAATAAAATTTAAGGCACCTAAAATTGAAGAAATCCCTGCAAGGTGTAAAGAAAAAATTGTTAAGTCTACTGAAGGTCCTGAATGATAAAACGTTGATAAAGGTGGA
+
CCCCCGGGGGGCFFGGGGGGGGGGGGGGGGGGFGGGGGGGGFGFGGGGGGGGGGEGGGGGFGGGGGGGGGGGGGGGGGGGFFFGCCFFGGGGGGGGGGGGGGGGGGGGGGGGFGGGGGGFFFGGGGGGGGGGGGGGGGGGGGCGGGGGGGFEGGGFFGGGGGGGGGGGGGGGGGGGFGFDFFGGGFGFCFCGGGGF7EFGFGFFFFFFFFAFFFFGFFGEGFAEACDEF2@4A=BB:D>FEFECEE=:AD==2@EF5=BEEAEFF4<;E5;>);@ECCE<.9?CF418(2/;@3>FF@F?0
@M70528:330:000000000-K6D4P:1:1102:16915:4505 2:N:0:TCTATTCAGT+TCTCAGTACA
TAAAACAGGGCTCCCTGTCTCTTATACACATCTGACGCTGCCGACGATGTACTGAGAGTGTAGATCTCGGTGGTCGCCGTATCATTAAAAAAAAAAAAAAAAAAAAAACAATGGCCAGACAGAAAAAAAGGTCGCACAAATAGTAAACGATACTAGACAGAATCATATCAGTCAAGATTATAATCAATGCGAGCCCTCGTGCCATACATACTGATATGGTACACACCGATACAACATACACACAACCGACCCAACAGATACTGCAGAAACTATGCTAAATATCTACCACCACCACAGTAAA
+
ACCCCFFGGGGGGGGGGFGGGGGGGGGGFGFGFCECFEGGGGGGGGGGGGGGGGGGFGGGGGGGGFFGFGFGGGGGGGF@C=ECCGGGGGG:FEGG+68:>+6++++33,,,,,,3,+03,,,,,,33>**77*****,=+2+,7;B9*84**,+,30+*+2+,+3>+1++1++++/++1++5:+1?+2+7*)*)*)*)/(/.)**)*/*1**2*2*++)+/)-*(-(.(()*,)0.++0).(03((()(((,.()()/).*-*+()(,())).))**)))-)))))).(***,((*))))
@M70528:330:000000000-K6D4P:1:1102:20420:4512 2:N:0:TCTATTCAGT+TCTCAGTACA
TAAAACAGGGTCCCCTCCCCCTCTAGGGTCAAAAAAAGAGGTATTTAAGTTTCGGTCAGTTAAAAGTATTGTGATAGCTCCCGCTAACACTGGCAAAGATAAAAGAAGAAGAATGGCTGTTAAAATAACTGATCAGACAAATAGTCTAATTTTTTCTGCTGAAAGGTTTTTTGCTTTAAGATTAATAATTGTAGTAATAAAATTTAAGGCACCTAAAATTGAAGAAATCCCTGCAAGGTGTAAAGAAAAAATTGTTAAGTCTACTGAAGGTCCTGAATGATAAAACGTTGATAAAGGTGGA
+
CCCCCGFGGGGGGGGGGGGGGGGGGGGGGGGGGGGGGGGGGGGGGGGGGGGGFEEFGGGGGGGGGGGGGGGGGGGGGGGGGGGGGGGGGGGGGGGGGGGGGGGGGGGGGGGGGGGGFCDFGGGGFGGGGGGGGFGGGGGGGGGFGFGGFGFGGFGGGGGGGGGGGGGGGGGGGGGGFGGFGGGGGFGGGGGGGGGGCCFGFGFEFFFFFFFFFGFGFGDBFF@EFEDFF@E4AFFF>;>D>BC=<CDDFDFBFFEF@CCE)8C=?E?7@(5;.;7C>7<A)<C49EFD@DD7@CCEG@04(
@M70528:330:000000000-K6D4P:1:1102:11168:4549 2:N:0:TCTATTCAGT+TCTCAGTACA
TAAAACAGGGTCCCCTCCCCCTCTAGGGTCAAAAAAAGAGGTATTTAAGTTTCGGTCAGTTAAAAGTATTGTGATAGCTCCCGCTAACACTGGCAAAGATAAAAGAAGAAGAATGGCTGTTAAAATAACTGATCAGACAAATAGTCTAATTTTTTCTGCTGAAAGGTTTTTTGCTTTAAGATTAATAATTGTAGTAATAAAATTTAAGGCACCTAAAATTGAAGAAATCCCTGCAAGGTGTAAAGAAAAAATTGTTAAGTCTACTGAAGGTCCTGAATGATAAAACGTTGATAAAGGTGGA
+
CCCCCGGGGGGGGGFGCFGGGGGGGGGGGFGGGGGGEGGGGGGDGGGGGEF9FECFGGGFFGGGGGFGGGGGGGGGG9FFFGGGDGGGGFFGFCFFGGGAFDDCGGCFFFGGGGGGGGG>FGGGGGFGGGGGGGGGGGGGGGGGCGGGEEFF8CCCDFGGGGDGGC9B9DFCEG8FFGGGGGCFGGFFGGFDFDCCCEFGEGF@FFFFFFFCFGF9AFGFGFAAF:=CA):6AD@F@;D:6*9+<E:5ABFDFFCF>=89?6CA9@?3416)))/)*354?E?>33:@(63::CFE+)5-(
@M70528:330:000000000-K6D4P:1:1102:16104:4552 2:N:0:TCTATTCAGT+TCTCAGTACA
TAAAACAGGGTCCCCTCCCCCTCTAGGGTCAAAAAAAGAGGTATTTAAGTTTCGGTCAGTTAAAAGTATTGTGATAGCTCCCGCTAACACTGGCAAAGATAAAAGAAGAAGAATGGCTGTTAAAATAACTGATCAGACAAATAGTCTAATTTTTTCTGCTGAAAGGTTTTTTGCTTTAAGATTAATAATTGTAGTAATAAAATTTAAGGCACCTAAAATTGAAGAAATCCCTGCAAGGTGTAAAGAAAAAATTGTTAAGTCTACTGAAGGTCCTGAATGATAAAACGTTGATAAAGGTGGA
+
CCCCCGGGGGGGGGGGGGGGGGGGGGGGGGGGGGGGGGGGGGGGGGGGGGGGGGGGGGGGGGGGGGGGGGGGGGGGGGGGGGGGGGGGGGGGG8FFGGGGGGGGGGGGGGGGGGGGGGGGGGGGGGGGGGGGGGGGGGGGGGGGGGGGGGFGGGGGGGGGGGGFGFFGGGGGGGGGFGGGGGGGGGGGGGGGGFCC;CFFEFFFFFFFAAFFFGF>FGGEGF@CF5==C@EAFFBFEGFGFFFFFFFF;2=DEF?FCCFFEFCFG@C@EFFFF<AC;@CEF??)/796;@>CCEEEGF7<(
@M70528:330:000000000-K6D4P:1:1102:18693:4556 2:N:0:TCTATTCAGT+TCTCAGTACA
TAAAACAGGGTCCCCTCCCCCTCTAGGGTCAAAAAAAGAGGTATTTAAGTTTCGGTCAGTTAAAAGTATTGTGATAGCTCCCGCTAACACTGGCAAAGATAAAAGAAGAAGAATGGCTGTTAAAATAACTGATCAGACAAATAGTCTAATTTTTTCTGCTGAAAGGTTTTTTGCTTTAAGATTAATAATTGTAGTAATAAAATTTAAGGCACCTAAAATTGAAGAAATCCCTGCAAGGTGTAAAGAAAAAATTGTTAAGTCTACTGAAGGTCCTGAATGATAAAACGTTGATAAAGGTGGA
+
CCCCCGGGGGGGGGGGGGGGGGGGGGGGFGGGGGGGGGGGGGGGGGGGGGGGGGGFGGGECFGGFGGGGGGGGGGGGGGGGGGGGGGGGGGGGGGGGGGGGGGGGGGGGGGGGGGGGGGGGGGGGGGGGGGGGGGGGGGGGGGGFFGGGGFGGGDFGGFCFGGFGGGFGGGGGGGFFDFGGGGGGGGGGGGGGGGGFGFGFCCFFFFFFFFF5CFCFEGFGFFFFEFFCEFAAFFFFGEC667@EFB3A>@BEFCC?FAEFFE=F<37;8E3/>3CCC<=CFFEFFFF@;>:+7)99@:?(
@M70528:330:000000000-K6D4P:1:1102:15920:4559 2:N:0:TCTATTCAGT+TCTCAGTACA
ACTGAATAGAGAATAATGGGTTCGGAGATGTTTATAGAAGACAGGGTATCGCCCCCCCCTAGCATGAAAAACAACGATGTTACAGAGTGTTATAGTTCAATGTATTGTGTTAGGTACACTTAACACTGACCAAGATAAAAGAAAAAAAAATGCGAGTAAAAAAAAAGATAAGAAAAATATTATAAATTGTTTATATGGATGGATTTTGTGTGTCAGTATTGTAATTTCATTACATTGATATAATGTAGATAACATATGTATCATAACGTCAGAGCGTTATTAATGTAGATTAATGTATAGA
+
9C9,,,CEAC9--6<,,;C<,,,+688+,;6--,-,,6E,,,;,,84;,,6,,,6@F+@+,9C,,,9,@E,,C=<+,,,,,,,,,,,9,5,,:,55,,,,,,9,,C,C,4,,,,9,,9+,,,,,CA,,,:,4A9A=,,9,++6,8,+8++0,,++86@8:3,@:**4*,,3,,,1,*42,2,,,656+2,54+,+:=,+,)*)**2142)0)2++13+4)+37)6)5)+)1++))+/1>+1).+1)))+)1))0.+)+1)1+66+)((.(-())((/1,,)))))))).)***)))+)).)
@M70528:330:000000000-K6D4P:1:1102:18680:4570 2:N:0:TCTATTCAGT+TCTCAGTACA
TAAAACAGGGTCCCCTCCCCCTCTAGGGTCAAAAAAAGAGGTATTTAAGTTTCGGTCAGTTAAAAGTATTGTGATAGCTCCCGCTAACACTGGCAAAGATAAAAGAAGAAGAATGGCTGTTAAAATAACTGATCAGACAAATAGTCTAATTTTTTCTGCTGAAAGGTTTTTTGCTTTAAGATTAATAATTGTAGTATTAAAATTTAAGGCACCTAAAATTGAAGAAATCCCTGCAAGGTGTAAAGAAAAAATTGTTAAGTCTACTGAAGGTCTTGAATGATAAAACGTTGATAAAGGTGGA
+
-BABCGGGGGG@EEFGGF:FGGEGEEFEFGGGGGFEEEGFGD,CAFFCEFFDFGECFGGGAFF<CFFGF<E9CEFE?,,CFG@FDGGGGFFG,=EE8FGGGFE;EF<CF===FGGCFFDEBFG?;<FGFG9,<99A=DFG8DD9FDCEGGFFFAEGFAC=EFFF8DGFCFFCC8DE@,299A9<3:ECD;DD;DGG+EC;C@CBFFCBFFFFFCFCC;E5:BA69)):FE=9*5=B@C<,16AB9CD=F9=BEA?A8++1817;7;9))6@E)7>C8+9;)9).93685291@).6<=>:(
@M70528:330:000000000-K6D4P:1:1102:9533:4575 2:N:0:TCTATTCAGT+TCTCAGTACA
TAAAACAGGGTCCCCTCCCCCTCTAGGGTCAAAAAAAGAGGTATTTAAGTTTCGGTCAGTTAAAAGTATTGTGATAGCTCCCGCTAACACTGGCAAAGATAAAAGAAGAAGAATGGCTGTTAAAATAACTGATCAGACAAATAGTCTAATTTTTTCTGCTGAAAGGTTTTTTGCTTTAAGATTAATAATTGTAGTAATAAAATTTAAGGCACCTAAAATTGAAGAAATCCCTGCAAGGTGTAAAGAAAAAATTGTTAAGTCTACTGAGGTCCTGAATGATCAAACGTTGAAAAAGGTGGAA
+
CCCCCGGGGGGGGGGGGGGGGGGGGGGGGGGGGGGGGGGGGGGGGGGGGGGGGGGGGGGGGGGGGGGGGGGGGGGGGGGGGGGGGGGGGGGGGGGGGGGGGGGGGGGGGGGGGGGGGGGFGGGGGGGGGGGGGGGGGGGGGGGGGGGGGGFGGGGGGGGFGGGGGGGGGGGGGGGGFGFGGGGGGGGGGGGGGGGGFGFGFGFFFFFFFFFFFGFGFCFEGFFFFEFFFF:4ADFFE8>?BECAEFBDF@FFFAEFCFFFFAEFCEC3=@(7.))/++/))16933(/2/+2;=1:+,31)
@M70528:330:000000000-K6D4P:1:1102:9216:4582 2:N:0:TCTATTCAGT+TCTCAGTACA
TAAAACAGGGTCCCCTCCCCCTCTAGGGTCAAAAAAAGAGGTATTTAAGTTTCGGTCAGTTAAAAGTATTGTGATAGCTCCCGCTAACACTGGCAAAGATAAAAGAAGAAGAATGGCTGTTAAAATAACTGATCAGACAAATAGTCTAATTTTTTCTGCTGAAAGGTTTTTTGCTTTAAGATTAATAATTGTAGTAATAAAATTTAAGGCACCTAAAATTGAAGAAATCCCTGCAAGGTGTAAAGAAAAAATTGTTAAGTCTACTGAAGGTCCTGAATGATAAAACGTTGATAAAGGTGGA
+
CCCCCGGGGGGGGGGGGGGGGDGGGGGGGGGGGGGGGGGGGGGGGGGGGGGGGGGGGGGGGGGGGGG<EFGGGGGGDGGGGGGGGGGFGGFGGGGGGGGGGGGGGGGGGGGGGGGGGGGGGGGGGGGGGGGGGGGGGGGGGGGGGGGGGGFGGCGFGGGGGGGGGGGGGGGGGGGGFGGGGGGGGGGGGGGGGGFGFGFGFGFFFFFFFFFFFGFGFGGFGFEEFFFEF5>FFDFFE>DEE@FFEFFFFFFFFF<B@8BCCCCFGFFFEEEF=A<E2;?ECCEC98:@@@D::6>EF@7-(
@M70528:330:000000000-K6D4P:1:1102:7616:4590 2:N:0:TCTATTCAGT+TCTCAGTACA
TAAAACAGGGTCCCCTCCCCCTCTAGGGTCAAAAAAAGAGGTATTTAAGTTTCGGTCAGTTAAAAGTATTGTGATAGCTCCCGCTAACACTGGCAAAGATAAAAGAAGAAGAATGGCTGTTAAAATAACTGATCAGACAAATAGTCTAATTTTTTCTGCTGAAAGGTTTTTTGCTTTAAGATTAATAATTGTAGTAATAAAATTTAAGGCACCTAAAATTGAAGAAATCCCTGCAAGGTGTAAAGAAAAAATTGTTAAGTCTACTGAAGGTCCTGAATGATAAAACGTTGATAAAGGTGGA
+
CCCCCGGGGGGGGGGGGGGGGGGGGGGGGGGGGGGGGGGGGGGGGGGGGGGGGGGGGGGGGGGGGGGGGGGGGGGGGGGGGGGGGGGGGGGGGGGGGGGGGGGGGGGGGGGGGGGGGGGGGGGGGGGGGAECGGFGGGGGGG?CEGGGGGFGGGGFEDCAEGGGGFGGGCGEGFGGFGFGFGAFD@FDGGGGGGGG?FFGE@FF?FAFFFFF**9@F9;1,BEEF@5EFEEAA)>B:>EF=EF9:CDFFFFD2BE8*419<+<8C@</44;</7)72;3=?3?E6)6;3=C+;7.;+.41(
@M70528:330:000000000-K6D4P:1:1102:15501:4590 2:N:0:TCTATTCAGT+TCTCAGTACA
TAAAACAGGGTCCCCTCCCCCTCTAGGGTCAAAAAAAGAGGTATTTAAGTTTCGGTCAGTTAAAAGTATTGTGATAGCTCCCGCTAACACTGGCAAAGATAAAAGAAGAAGAATGGCTGTTAAAATAACTGATCAGACAAATAGTCTAATTTTTTCTGCTGAAAGGTTTTTTGCTTTAAGATTAATAATTGTAGTAATAAAATTTAAGGCACCTAAAATTGAAGAAATCCCTGCAAGGTGTAAAGAAAAAATTGTTAAGTCTACTGAAGGTCCTGAATGATAAAACGTTGATAAAGGTGGG
+
CCCCCGGGGGGGGGGGGGGGGGGGGGGGGGGGGGGGGGFGGGGGGGGGGGGGGDGGGGGGGGGGGGGGGFGGGGFGCGGGGGGGGGGGGGGGG?FCGGGGGGFGGGGGGGGFGGGGGGGGGGGCECEFGGFGCGGF?F@8DGGGGGGGGGFGFGGFGAFGGGGAFGGGEFGGGGGGFGGG8CFFFGGDGGGGGGGGCCCECFFEFFFFFAFFFGFGFFFECF58C@@EFFFFFB@43DDF@=CFFF(76=9(6B/@?FBCEFEFG@3));=97>3<*76)).).67>=@6*21/9;?7(4(
@M70528:330:000000000-K6D4P:1:1102:14200:4594 2:N:0:TCTATTCAGT+TCTCAGTACA
AAAACAGGGGCCCCTCCCCCTCTCGGGTCAAAAAAAGAGGGATTTAAGTTTCGGTCAGTTAAAAATATTTTGATCGCTCCCGCTAACACTGGCAAAGATAAAAGAAGAAGAATGGCTGTTTAAAAAACTGATCAGACAAATAGTCTAAATTTTTTTGCTGGAAAGGTTTTTGGTTTTAGATTAATAAATTTAGTAATAAAATTTAAGGCACCTAAAATTGAAGAAATCCCTGCAAGGGTTAAAGAAAAAAATGTGAAGTATACTGAAGGTCCTTAGTGATAAAAAGTTGATAAAAGGGGAT
+
@CCC,E,@F+6@FF,@FFGG+B,,8DF6+,CFGGGG7C,E,6,CF<A5,6C,6@68,C,CCFGG,,:C<,<,,,,,89AFG+48@F,E<,A8,=FE,=,?FFGC?F<:E,=,,9=,@?D9,9EF,,>+,,C,C,<9EFGG8FC,3CCD,@C;EF+@8,=F,DE,5+7@FGG6+@CC5DC223,D,;>+@,,5+,2=@,1=C,*>990?//*:686FF9C4,8*4?B4*)03)257*/**+/.9+6;83FF(()+)*.*0)6=)1+).).8.,-)6)2*.652:)2:-.)6*:C5).*(,,(
@M70528:330:000000000-K6D4P:1:1102:21320:4599 2:N:0:TCTATTCAGT+TCTCAGTACA
TAAAACAGGGTCCCCTCCCCCTCTAGGGTCAAAAAAAGAGGTATTTAAGTTTCGGTCAGTTAAAAGTATTGTGATAGCTCCCGCTAACACTGGCAAAGATAAAAGAAGAAGAATGGCTGTTAAAATAACTGATCAGACAAATAGTCTAATTTTTTCTGCTGAAAGGTTTTTTGCTTTAAGATTAATAATTGTAGTAATAAAATTTAAGGCACCTAAAATTGAAGAAATCCCTGCAAGGTGTAAAGAAAAAATTGTTAAGTCTACTGAAGGTCCTGAATGATAAAACGTTGATAAAGGTGGA
+
CCCCCGGGGGGGGGGGGGGGGGGGGGGGGGGGGGGGGGGGGGGGGGGGGGGGGGGGGGGGGGGGGGGGGGGGGGGGGGGGGGGGGGGGGGGGGGGGGGGGGGGGGGGGGGGGGGGGGGGGGGGGGGGGGGGGGGGGGGGGGGFFGGGGGGFGGGGGGGGGGGGGGGGGGGGGGGGGFGGGGGGGGGGGGGGGGGGGFGFGFGAEFFFFFFFFFGFGAGGBGF@6FBDFF=E>FD:BEFGGE=ECEC>7FB>BEFFFCFFFFCEFF8?E@EEF=EEFGFEEFFFFF@BDDFGDFEFFGE2:(
@M70528:330:000000000-K6D4P:1:1102:6080:4610 2:N:0:TCTATTCAGT+TCTCAGTACA
TAAAACAGGGTCCCCTCCCCCTCTAGGGTCAAAAAAAGAGGTATTTAAGTTTCGGTCAGTTAAAAGTATTGTGATAGCTCCCGCTAACACTGGCAAAGATAAAAGAAGAAGAATGGCTGTTAAAATAACTGATCAGACAAATAGTCTAATTTTTTCTGCTGAAAGGTTTTTTGCTTTAAGATTAATAATTGTAGTAATAAAATTTAAGGCACCTAAAATTGAAGAAATCCCTGCAAGGTGTAAAGAAAAAATTGTTAAGTCTACTGAAGGTCCTGAATGATAAAACGTTGATAAAGGTGGA
+
CCCCCGGGGGGGGGGGGGGGGGGGGGGGGGGGGGGGGGGGGGGGGGGGGFGGGGGGGGGGGGGGGGGGGGGGGGGGGGDGEGGGGGGGGGGGGGGGGGGGGGGGGGGGGGGGGGGGFGDEFGGGGGGGGGGGGGGGGGGGFAFFFFGGGGFGGGGFGGGFGG?FGGGGGGGGGGGGFGGGGEGGGGGGGGGGGGGGFGFGFGFFFFFFFFFFFGFGFGGEGFF5CCDFFFEFFF9FEF<@B@EFEFFDADB=EFFFEFF?CAEFGFEAE@EEEFFFFFFEFFF<EF>3@@D>FEEEEF>:(
@M70528:330:000000000-K6D4P:1:1102:25345:4628 2:N:0:TCTATTCAGT+TCTCAGTACA
TAAAACCAGGGTCCCCTCCCCCTCTAGGGTCAAAAAAAGAGGTATTTAAGTTTCGGTCAGTTAAAAGTATTGTGATAGCTCCCGCTAACCCTGGCAAAGATAAAAGAAGAAGAATGGCTGTTAAAATAACTGATCAGACAAATAGTCTAATTTTTTCTGCTGAAAGGTTTTTTGCTTTAAGATTAATAATTGTAGTAATAAAATTTAAGGCACCTAAAATTGAAGAAATCCCTGCAAGGTGTAAAGAAAAAATTGTTAAGTCTACTGAAGGTCCTGAATGATAAAACGTTGATAAAGTTGG
+
CCCCCGGGGGGGGGGFGGGGGGGGGGGGGGGGGGGGGGGFFFGGGGGGGGFFGGGGGGGGGGGGGGGGGGGGGGGGGCGGGGGGGGGGG,EDFGGGGGGGGGGGGFGGFGGGGGGGGGGGFGGGGGGGGGGGGGGGGGGGGGGGGGGGGGFGGGGGGGGGGGFGG?FFGGGGGGGGFGDFGGGGDFGGGGGGFGFGFFFCFGFEFFFFAFFFFGFGFGGFGFCC8EFFFFFA6;=FE?FB:=BCFFFBFFD@F4@C8@CFEFFFGF<CA@1;AE>EC>CEFFC<<<;0((*127C<C.-)(
@M70528:330:000000000-K6D4P:1:1102:10180:4634 2:N:0:TCTATTCAGT+TCTCAGTACA
AATGAATAAACAGAAGGTGGCTTGGGCGAGGGGTAAAGAAAAACAAAAGCGCCCCCCCCCCCAGGGTTCAAAAAAAAAGTATGTAAAATAAGGTTGGCTACAAATAATGTATTCACTAGTACTCATCCTGACAATGAAAAAAAAAACACAAAGGACTCTGACAATAAAAACAAAGCAGAAACAATGACTATTTTTGATAACAGATGTTATGTTTTTTTAGTTATTTTCTTATGTATAAAATTTATACAATATATTATTGTTATATACTATAAAAGATTATATACAACTATAATTTACATGA
+
A@-,,,,,,;,--,,6,C,,6,,8;,,8+++++8@,,,,,66;,6,,,,,7++7+6@+6++8+4++4,,,<,5BC+4++,,,,,,,,,,,,,5,:,+,:,,,,,,,,<,@,3,,,:,,+,,3<8,,,3,,,,,8,,3,8,*@*4**4,4262,3,,,,,,,,07,:<++241***0)**++**42++*++4++++))+*+)+1,7//****0**)1.*1.<*))*)))*-)1*))*)+++-()*.)-)*-)))*)*)0*).*)*0)6))))))-)(**)))).)).))(50**)))+))))
@M70528:330:000000000-K6D4P:1:1102:6560:4644 2:N:0:TCTATTCAGT+TCTCAGTACA
TAAAACAGGGTCCCCTCCCCCTCTAGGGTCAAAAAAAGAGGTATTTAAGTTTCGGTCAGTTAAAAGTATTGTGATAGCTCCCGCTAACACTGGCAAAGATAAAAGAAGAAGAATGGCTGTTAAAATAACTGATCAGACAAATAGTCTAATTTTTTCTGCTGAAAGGTTTTTTGCTTTAAGATTAATAATTGTAGTAATAAAATTTAAGGCACCTAAAATTGAAGAAATCCCTGCAAGGTGTAAAGAAAAAATTGTTAAGTCTACTGAAGGTCCTGAATGATAAAACGTTGATAAAGGTGGA
+
CCCCCGGGGGGGGGGGGGGGGGGGGGGGGGGGGGGGGGGGGGGGGGGGGGGGGGGGGGGGGGGGGGGGGGGGGGGGGGGGGGGGGGGGGGGGGGGGGGGGGGGGGGFFGGGGGGGGGGGGGGGFFGGGGGGGGGGGGGGGGGGGGGGGGGFGGGDGGGGGGGGFGGGGGGGGGGGGFGGGGGGGGGGGGGGGGGGGFGFGFGFFFFFFFFFFFFFGFGGFFFA@FEFFFE@FFFDBECFGEFFFFFFFFD2:BAFF5=BEEFCFGFFFFF@A;AEC;@?FFFECE@@@@FCCGFEE7<BF0
@M70528:330:000000000-K6D4P:1:1102:5070:4647 2:N:0:TCTATTCAGT+TCTCAGTACA
TAAAACAGGGTCCCCTCCCCCTCTAGGGTCAAAAAAAGAGGTATTTAAGTTTCGGTCAGTTAAAAGTATTGTGATAGCTCCCGCTAACACTGGCAAAGATAAAAGAAGAAGAATGGCTGTTAAAATAACTGATCAGACAAATAGTCTAATTTTTTCTGCTGAAAGGTTTTTTGCTTTAAGATTAATAATTGTAGTAATAAAATTTAAGGCACCTAAAATTGAAGAAATCCCTGCAAGGTGTAAAGAAAAAATTGTTAAGTCTACTGAAGGTCCTGAATGATAAAACGTTGATAAAGGTGGA
+
CCCCCGGGGGGGFFGGGGGGGGDGFGGGGGGGGGGGGGGFGGGGGGGGGGGGGGGFGGGGGGGGGFGGGGGGGGGGG9FGGGFGGGGGGGFGGGGGGGGGGGGGGGGGGGFFGGGFGGGEFGGFGGGGGGGGGFGFFGGGCAFGGCGGGGFGGFGFGGGGGGGEGGFEAFGGGFGG?8EFGGFGEGGGGGGGGGFGFFCCCE7@BFFFFFFFFGF;>FGFGFF@FFDFFFFFF=BFEGFFEFFFFE:(68((7B8@>FFE<CCCC3774;@A7A@<>CEEFFC)43;@@1:;CE<9FEBF0
@M70528:330:000000000-K6D4P:1:1102:11737:4647 2:N:0:TCTATTCAGT+TCTCAGTACA
TAAAACAGGGTCCCCTCCCCCTCTAGGGTCAAAAAAAGAGGTATTTAAGTTTCGGTCAGTTAAAAGTATTGTGATAGCTCCCGCTAACACTGGCAAAGATAAAAGAAGAAGAATGGCTGTTAAAATAACTGATCAGACAAATAGTCTAATTTTTTCTGCTGAAAGGTTTTTTGCTTTAAGATTAATAATTGTAGTAATAAAATTTAAGGCACCTAAAATTGAAGAAATCCCTGCAAGGTGTAAAGAAAAAATTGTTAAGTCTACTGAAGGTCCTGAATGATAAAACGTTGATAAAGGTGGA
+
CCCCCGGGGGGGGGGGGGGGGGGGGGGGGGGGGGGGGGGGGGGGGGGGGGGGGGGGGGGGGGGGGGGGGGGGGGGGGGGGGGGGGGGGGGGGGGGGGGGGGGGGGGGGGGGGGGGGGGGGGGGGGGGGGGGGDGGGGGGGFGGGGGGGGGFGGGGGGGGGGGGGGGGGGGGGGGGGFGGGGGGGGGGGGGGGGGGGFGFEEGFFFFFFFFFFFGFGFGGFGFFBFFFFFEB4FFFFBDDGBFFFFFB(;@@DFFFFEFCEEACCEE?<E14>EEAEDFFFEECCEE>@119:DECFGE:0(
@M70528:330:000000000-K6D4P:1:1102:6138:4649 2:N:0:TCTATTCAGT+TCTCAGTACA
TAAAACAGGGTCCCCTCCCCCTCTAGGGTCAAAAAAAGAGGTATTTAAGTTTCGGTCAGTTAAAAGTATTGTGATAGCTCCCGCTAACACTGGCAAAGATAAAAGAAGAAGAATGGCTGTTAAAATAACTGATCAGACAAATAGTCTAATTTTTTCTGCTGAAAGGTTTTTTGCTTTAAGATTAATAATTGTAGTAATAAAATTTAAGGCACCTAAAATTGAAGAAATCCCTGCAAGGTGTAAAGAAAAAATTGTTAAGTCTACTGAAGGTCCTGAATGATAAAACGTTGATAAAGGTGGA
+
CCCCCGGGGGGGGGGGGGGGGGGGGGGGGGGGGGGGGGGGGGGGGGGGGGFGGGGGGGGGGGGGGGGGGGGGGGGGGGGGFFGGGGGGGGGGGGGGGGGGGGGGGGGGGGGGGGGGGGDEGFGGGGGGGGGGGGGGGGGGDAFGFGGGFGFGGGG8FGGGGGGGGGGCDGGGGGFFD9DFGGGGGGGGGGGGGFGGFGFGFGFFA?9FAFFFFGFGFGGFGFE5@@@EFBFAFF28@8<>B@EFCFFDFDF=ECCFCFC@?FCFCEEF@(=>8<EECFFFFFE<6<9=@FC:DCC7CEFF0
@M70528:330:000000000-K6D4P:1:1102:24080:4650 2:N:0:TCTATTCAGT+TCTCAGTACA
TAAAACAGGGTCCCCTCCCCCTCTAGGGTCAAAAAAAGAGGTATTTAAGTTTCGGTCAGTTAAAAGTATTGTGATAGCTCCCGCTAACACTGGCAAAGATAAAAGAAGAAGAATGGCTGTTAAAATAACTGATCAGACAAATAGTCTAATTTTTTCTGCTGAAAGGTTTTTTGCTTTAAGATTAATAATTGTAGTAATAAAATTTAAGGCACCTAAAATTGAAGAAATCCCTGCAAGGTGTAAAGAAAAAATTGTTAAGTCTACTGAAGGTCCTGAATGATAAAACGTTGATAAAGGTGGA
+
CCCCCGGGGGGEFCFGGGGGGGGGGGGGGGGGGGGGGGFGGGGGGGGFGGGGGGGFGGGGAFGGGGGGGGGGGGGGGGGGGGGGGGGFGGGGGFGGGGGGGGGGGGGGGGGGFGGGGGDFFGGGGGGGGCFGGGGGGGGGGGFFFGGGGGFGGGGGGFAFGFFEFGFFGGGEGGGGFGFGGGFGGGGFCEGGGGFG?EFFCGFFFFFFF*:;?FFFFGGBGF=;FEBEF@3*;=BF@GDG6>649>BFF>@FEFFF<BCC<A?@EE?AEE@<347CC>?.)9?)780:@?:1;<CE?3>B0
@M70528:330:000000000-K6D4P:1:1102:17316:4666 2:N:0:TCTATTCAGT+TCTCAGTACA
TAAAACAGGGTCCCCTCCCCCTCTAGGGTCAAAAAAAGAGGTATTTAAGTTTCGGTCAGTTAAAAGTATTGTGATAGCTCCCGCTAACACTGGCAAAGATAAAAGAAGAAGAATGGCTGTTAAAATAACTGATCAGACAAATAGTCTAATTTTTTCTGCTGAAAGGTTTTTTGCTTTAAGATTAATAATTGTAGTAATAAAATTTAAGGCACCTAAAATTGAAGAAATCCCTGCAAGGTGTAAAGAAAAAATTGTTAAGTCTACTGAAGGTCCTGAATGATAAAACGTTGATAAAGGTGGA
+
CCCCCGGGGGGGGGGGGGGGGGGGGGGGFGGGGGGGGGGGGGGGGGGGGGGGGGGGGGGGGGGGGFGGGGGGGGGGGGGGGGGGGGGGGGGGGGGGGGGGGGGGGGGGFFGGGGDFGGDGGGGGGGFGGGGGGGGGGGGGGGGGGGGGGGFGFGGGGGGGGGGGGGFGGGGGGGGGFGGGFFGGGGGGGGGGGGGGFGFFFGFEFFFFFAFFFGFGFEGFFFEECFFFF=BAFFBFF>DF@EFFCEB2A5@FEFFFFFFE5ACFFFFFEEEF;@ECDGFE3C<>;@6@10C;DCCFFEF0(
@M70528:330:000000000-K6D4P:1:1102:4853:4670 2:N:0:TCTATTCAGT+TCTCAGTACA
TAAAACAGGGTCCCCTCCCCCTCTAGGGTCAAAAAAAGAGGTATTTAAGTTTCGGTCAGTTAAAAGTATTGTGATAGCTCCCGCTAACACTGGCAAAGATAAAAGAAGAAGAATGGCTGTTAAAATAACTGATCAGACAAATAGTCTAATTTTTTCTGCTGAAAGGTTTTTTGCTTTAAGATTAATAATTGTAGTAATAAAATTTAAGGCACCTAAAATTGAAGAAATCCCTGCAAGGTGTAAAGAAAAAATTGTTAAGTCTACTGAAGGTCCTGAATGATACAACGTTGATAAAGGTGGA
+
CCCCCGGGGGGGGGGGGGGGGGGFFGGGGGGGGFGGGGGGGGGGGGGGGGGGGGDGGGGGGGGGGGGGGGGGGGGGGGGGFFGGGGGGGGGGGGGFGGGGGGGGGFGGGGGGGGGGGGGGGFGGGGGGGGGGGGGGGGGFFCFGCGGGGGFGGGGGGGGGGD?FDGFFFFGGGGGGFAFFCGFGEGGGGGGGGGGGFGFGCEFFFFFFFFAFFGFFAGGEGFFEFEFFFEF>FF@FFGGGEFEFEEDDFB=FFFFF?CCCCFFFGFC7=@EFEFE3;CE@?E)9<@FFDF5CGEFFG?>:(
@M70528:330:000000000-K6D4P:1:1102:9547:4678 2:N:0:TCTATTCAGT+TCTCAGTACA
TAAAACAGGGTCCCCTCCCCCTCTAGGGTCAAAAAAAGAGGTATTTAAGTTTCGGTCAGTTAAAAGTATTGTGATAGCTCCCGCTAACACTGGCAAAGATAAAAGAAGAAGAATGGCTGTTAAAATAACTGATCAGACAAATAGTCTAATTTTTTCTGCTGAAAGGTTTTTTGCTTTAAGATTAATAATTGTAGTAATAAAATTTAAGGCACCTAAAATTGAAGAAATCCCTGCAAGGTGTAAAGAAAAAATTGTTAAGTCTACTGAAGGTCCTGAATGATAAAACGTTGATAAAGGTGGA
+
CCCCCGGGGGGGGGGGGGGGGGGGGGGGFGGGGGGGGGGGGGGGGGGGGGGGGGGGGGGGGGGGGGGGGGGGGGGGGGGGGGGGGGGGGGGGGGGGGGGFGGGGGGGGGGGGGGGGGFGGGGGGGGGGGGGGGGGGGGGGFDFGGGGGGGFGGGGGGGGGGGGGGGGGGGGGGGGGFGGGGGGGGGGGGGGGGGGGFGFGFGFFFFFFFFFFFDFGFGGFGFCEFFFFF>B>ADBA=>EGFB>ECFFFFFFFFFFFCBCEC6?AC<CE8;=E);;C;CCEFFEE<<9@1=8@FFCFCE7<(
@M70528:330:000000000-K6D4P:1:1102:21731:4710 2:N:0:TCTATTCAGT+TCTCAGTACA
TAAAACAGGGTCCCCTCCCCCTCTAGGGTCAAAAAAAGAGGTATTTAAGTTTCGGTCAGTTAAAAGTATTGTGATAGCTCCCGCTAACACTGGCAAAGATAAAAGAAGAAGAATGGCTGTTAAAATAACTGATCAGACAAATAGTCTAATTTTTTCTGCTGAAAGGTTTTTTGCTTTAAGATTAATAATTGTAGTAATAAAATTTAAGGCACCTAAAATTGAAGAAATCCCTGCAAGGTGTAAAGAAAAAATTGTTAAGTCTACTGAAGGTCCTGAATGATAAAACGTTGATAAAGGTGGA
+
CCCCCGGGGGGGGGGGGGGGGGGGGGGGGGGGGGGGGGGGGGGGGGGGGGGGGGGGGGGGGGGGGGGGGGGGGGGGGGGGGGGGGGGGGGGGGGGGGGGGGGGGGGGGGGGGGGGGGGGFGGGGGGGGGGGGGGGGGGGGGGGGGGGGGGFFFFGGGGGGGGDAFGGGGGGGGGGGFGGGGGGGGGGGGGGGGFGG?FAFFGFFFFFFFFFFFGFGFDGEGFA@BEDFFEBFFFB9>EGGBEEAECFDFFBFEF<F7BBC<ACFGFEAFFEF<EFECCEA<EFFF@@@DFGFGFFEC<?:(
@M70528:330:000000000-K6D4P:1:1102:18980:4711 2:N:0:TCTATTCAGT+TCTCAGTACA
TAAAACAGGGTCCCCTCCCCCTCTAGGGTCAAAAAAAGAGGTATTTAAGTTTCGGTCAGTTAAAAGTATTGTGATAGCTCCCGCTAACACTGGCAAAGATAAAAGAAGAAGAATGGCTGTTAAAATAACTGATCAGACAAATAGTCTAATTTTTTCTGCTGAAAGGTTTTTTGCTTTAAGATTAATAATTGTAGTAATAAAATTTAAGGCACCTAAAATTGAAGAAATCCCTGCAAGGTGTAAAGAAAAAATTGTTAAGTCTACTGAAGGTCCTGAATGATAAAACGTTGATAAAGGTGGA
+
CCCCCGGGGGGGGGGGGGGGGGGGGGGGGGGGGGGGGGGGGGGGGGGGGGGGGGGGGGGGGGGGGGGGGGGGGGGGGGGGGGGGGGGGGGGGGGGGGGGGGGGGGGGGGGGGGGGGGGGGGGGGGGGGGGGGGGGGGGGGGGGGGGGGGGFGGGGGGGGGGGGGGGGFGGGGGGGGFGGGGGGGGGGGGGGGGGGGFGFFEGFFFFFFFFFF?FFFFGGFGFE;FEFFF=EAFFFFEFGGFFFFEE25A9>BEFFFEFACCFEFC@<@E1@>.7@EFF?AEC3>EFB@FFDCF<<EGF?F(
@M70528:330:000000000-K6D4P:1:1102:12047:4719 2:N:0:TCTATTCAGT+TCTCAGTACA
TAAAACAGGGTCCCCTCCCCCTCTAGGGTCAAAAAAAGAGGTATTTAAGTTTCGGTCAGTTAAAAGTATTGTGATAGCTCCCGCTAACACTGGCAAAGATAAAAGAAGAAGAATGGCTGTTAAAATAACTGATCAGACAAATAGTCTAATTTTTTCTGCTGAAAGGTTTTTTGCTTTAAGATTAATAATTGTAGTAATAAAATTTAAGGCACCTAAAATTGAAGAAATCCCTGCAAGGTGTAAAGAACAAATTGTTAAGTCTACTGAAGGTCCTGAATGATAAAACGTTGATAAAGGTGGA
+
CCCCCGGGGGGGGGGGGGGGGGGGGGGGGGGGGGGGGGGGGGGGGGGGGGGGGGGGGGGGGGGGGGGGGGGGGGGGGGGGGGGGGGGGGGGGGGGGGGGGGGGGGGGGGGGGGGGGGGGFGGGGGGGGGGGGGFGGGGGFGGGGGGGGGGFGGGGGGGGGGGGGGGFGGGGGGGGGFGGGGFGGGGGGGGGGGFGGCGFF1@FEFFFFFFFFFFFGFGGFGFEFFFFFFF@FF=DA>*:D=@AFCED(;7@BFFFF?FFFFCEFGE4=EFEEFFFEGGF<3<C<C<>=DFF@FCCEG44;(
@M70528:330:000000000-K6D4P:1:1102:10571:4728 2:N:0:TCTATTCAGT+TCTCAGTACA
TAAAACAGGGTCCCCTCCCCCTCTAGGGTCAAAAAAAGAGGTATTTAAGTTTCGGTCAGTTAAAAGTATTGTGATAGCTCCCGCTAACACTGGCAAAGATAAAAGAAGAAGAATGGCTGTTAAAATAACTGATCAGACAAATAGTCTAATTTTTTCTGCTGAAAGGTTTTTTGCTTTAAGATTAATAATTGTAGTAATAAAATTTAAGGCACCTAAAATTGAAGAAATCCCTGCAAGGTGTAAAGAAAAAATTGTTAAGTCTACTGAAGGTCCTGAATGATAAAACGTTGATAAAGGTGGA
+
CCCCCGGGGGGGGGGGGGGGGGGGGGGGGGGGGGGGGGGGGGGGGGGGGGGGGGGGGGGGGGGGGGGGGGGGGGGGGGGGGGGGDFGGGGGGGGGGGGGGGGGGGGGGGGGGGGGGGGGGGGGGGGGGGGGGGGGGGGGG6EGGGGGGFGFGGGGGGGGGGGGGGGGGGGGGGGGGFGGFGGGGGGGGFGGGGGGGFGFGFGFFFFFFFFFFFGFGFGGFGFE@C@CEF264ABFFFGGGFFFCCFFFF2@BEFEF?BFFEFEFCEEFFFFF@EEC>>E<EEECCFB;3?C7FFEEDE?1(
@M70528:330:000000000-K6D4P:1:1102:20997:4743 2:N:0:TCTATTCAGT+TCTCAGTACA
TAAAACAGGGTCCCCTCCCCCTCTAGGGTCAAAAAAAGAGGTATTTAAGTTTCGGTCAGTTAAAAGTATTGTGATAGCTCCCGCTAACACTGGCAAAGATAAAAGAAGAAGAATGGCTGTTAAAATAACTGATCAGACAAATAGTCTAATTTTTTCTGCTGAAAGGTTTTTTGCTTTAAGATTAATAATTGTAGTAATAAAATTTAAGGCACCTAAAATTGAAGAAATCCCTGCAAGGTGTAAAGAAAAAATTGTTAAGTCTACTGAAGGTCCTGAATGATAAAACGTTGAAAAAGGTGGA
+
CCCCCGGGGGGFGGFGGGGGGGGGGGGGGGGGGGGGGGGGGGGGGGGGGFGGGGGCGGGGGGGGGGGGGGGGGGGGGGGGGGGGGGGFGGGGGGGFGGGGGGGGGGGGGGGGGFGGGGGGGFFGGGGGGGGGGGGGGGGGGFFGGGGGGGDFFFGDGFGGGGGGFGGGGGGGGGGGFGGGGGGGGGGGGGGGGGGCCFFGFGFF?FFFFA?A@FADACFC7AE5@5=;F2:AFF=9BFECEFE>E4BBF@=@EFFFCFFEEACA737;@;37;><EGCEECEFFFFF@;DD+0./4A>01(
@M70528:330:000000000-K6D4P:1:1102:8425:4747 2:N:0:TCTATTCAGT+TCTCAGTACA
TAAAACAGGGTCCCCTCCCCCTCTAGGGTCAAAAAAAGAGGTATTTAAGTTTCGGTCAGTTAAAAGTATTGTGATAGCTCCCGCTAACACTGGCAAAGATAAAAGAAGAAGAATGGCTGTTAAAATAACTGATCAGACAAATAGTCTAATTTTTTCTGCTGAAAGGTTTTTTGCTTTAAGATTAATAATTGTAGTAATAAAATTTAAGGCACCTAAAATTGAAGAAATCCCTGCAAGGTGTAAAGAAAAAATTGTTAAGTCTACTGAAGGTCCTGAATGATAAAACGTTGATAAAGGTGGA
+
CCCCCGCGGGGGGGGGGGGGGGGGGGGGGGGGGGGDFEGGGGGFGGGGGGGGGGGGGGGGGCFGGGGGGGFGGGGGGGGGGGGGGGGGGGGCDCFGGGGGGGGGGGGGGG8EGGGGGGDGFGGFEFGGGGGGGFGCFGGG6FGFGCEFGGFFGD=BFGGGF9?ADGEFCFGGGF8FFGGGGGGGF:EGGGDD;CGGAFFGFGFFFFFFFAAF5CF5;AFCGFA;@C@EF4>AF2<4*=>B>EFFEFF:A>((7@?FC=8?EF7+>=?<73;47>4CGFC<37<;3):@81D+@<)97=0-(
@M70528:330:000000000-K6D4P:1:1102:10738:4753 2:N:0:TCTATTCAGT+TCTCAGTACA
TAAAACAGGGTCCCCTCCCCCTCTAGGGTCAAAAAAAGAGGTATTTAAGTTTCGGTCAGTTAAAAGTATTGTGATAGCTCCCGCTAACACTGGCAAAGATAAAAGAAGAAGAATGGCTGTTAAAATAACTGATCAGACAAATAGTCTAATTTTTTCTGCTGAAAGGTTTTTTGCTTTAAGATTAATAATTGTAGTAATAAAATTTAAGGCACCTAAAATTGAAGAAATCCCTGCAAGGTGTAAAGAAAAAATTGTTAAGTCTACTGAAGGTCCTGAATGATAAAACGTTGATAAAGGTGGA
+
CCCCCGGGGGGGGGGGGGGGGGGGGGGGGGGGGGGGGGGGGGGGGGGGGGGGGGGGGGGGGGGGGGGGGGGGGGGGGGGGGGGGGGGGGGGGGGGGGGGGGGGGGGGGGGGGGGGGGGGGGGGGGGGGGGGGGGGGGGGGGGGGGGGGGGFGGGGGGGGGGGGGGGGGGGGGGGGGFFGGGGGGGGGGGGGGGGGGFGFGFGFFFFFFFFFFFGFGFG7=EFCFFFFFFE=AF=BFEFFGFB6BEEBBF2>FFFFFC8@?6@EFG<34=1=@;@EF8;CEFEFF4@;@DFF:FEECCE>B(
@M70528:330:000000000-K6D4P:1:1102:6166:4754 2:N:0:TCTATTCAGT+TCTCAGTACA
TAAAACAGGGTCCCCTCCCCCTCTAGGGTCAAAAAAAGAGGTATTTAAGTTTCGGTCAGTTAAAAGTATTGTGATAGCTCCCGCTAACACTGGCAAAGATAAAAGAAGAAGAATGGCTGTTAAAATAACTGATCAGACAAATAGTCTAATTTTTTCTGCTGAAAGGTTTTTTGCTTTAAGATTAATAATTGTAGTAATAAAATTTAAGGCACCTAAAATTGAAGAAATCCCTGCAAGGTGTAAAGAAAAAATTGTTAAGTCTACTGAAGGTCCTGAATGATAAAACGTTGATAAAGGTGGA
+
CCCCCGGGGGGGGGGGGGGGGGGGDGGGGFGGGGGGEFDGGGGGGGGGGGGGGGGGGGGFGGGGGGGGGFFGGGGGG9AFEFFGGGGGGFCFGGFGGGFGGGGGGGGGCEFGFGGGGGGGGGGGGGGEGGGGGGFGGGGGDEDFGGGGGGFGGGGFGGGCGAFGFGEGGGGGGGGGFGGGGGGGGGGGGGGGGFGGFGFACFFFFFFFFAAA9CFGFGGFDB59C@CEF==>FFBF755>>EEFFFFBFD@2@FEF5BCFCFEAF3?AFE@)=@A<>;)3<C<)9;9@3(/7;C7<CEF0(
@M70528:330:000000000-K6D4P:1:1102:20241:4784 2:N:0:TCTATTCAGT+TCTCAGTACA
TAAAACAGGGTCCCCTCCCCCTCTAGGGTCAAAAAAAGAGGTATTTAAGTTTCGGTCAGTTAAAAGTATTGTGATAGCTCCCGCTAACACTGGCAAAGATAAAAGAAGAAGAATGGCTGTTAAAATAACTGATCAGACAAATAGTCTAATTTTTTCTGCTGAAAGGTTTTTTGCTTTAAGATTAATAATTGTAGTAATAAAATTTAAGGCACCTAAAATTGAAGAAATCCCTGCAAGGTGTAAAGAAAAAATTGTTAAGTCTACTGAAGGTCCTGAATGATAAAACGTTGATAAAGGTGGA
+
CCCCCGGGGGGGGGGGGGGGGGGGGGGGGGGGGGGGGGGGGGGGGGGGGGGGGGGGGGGGGGGGGGGGGGGGGGGGGGGGGGGGGGGGGGGGGGGGGGGGGGGGGGGGGGGGGGDGGGGGGGGGGGGGGGGGGGGGGGGGGGGGGGGGGGFGGGGGGFGGGGGGGGGGGGGGGGGGFGGGGGGGGGGGGGGGGGGGFGFGFGFFFFFFFFFFFGFGFGGFGF7AFEFFFFEFAFFFEFGEBBEFCFD2A7@DFFEFEFCEFFEFFECFE;@<7AEFGGFECFFFFFFF@D::7?CCG@FF0
@M70528:330:000000000-K6D4P:1:1102:7672:4791 2:N:0:TCTATTCAGT+TCTCAGTACA
TAAAACAGGGTCCCCTCCCCCTCTAGGGTCAAAAAAAGAGGTATTTAAGTTTCGGTCAGTTAAAAGTATTGTGATAGCTCCCGCTAACACTGGCAAAGATAAAAGAAGAAGAATGGCTGTTAAAATAACTGATCAGACAAATAGTCTAATTTTTTCTGCTGAAAGGTTTTTTGCTTTAAGATTAATAATTGTAGTAATAAAATTTAAGGCACCTAAAATTGAAGAAATCCCTGCAAGGTGTAAAGAAAAAATTGTTAAGTCTACTGAAGGTCCTGAATGATAAAACGTTGATAAAGGTGGA
+
CCCCCGGGGGGGGGGGGGGGGGGGGGGGGGGGGGGGGGGGGGGGGGGGGGGGGGGGGGGGGFFGGGGGGGGGGFGGGGGGGGGGGGGGGFGGGGGGGGGGGGGGGGGGGGGGGGGGGGGGGGGFGGGGGGGGGGGGGGGGGGGGGGGGGGDDFDEFGGGGGGGGGGFFCEGGGGFGFGGGGGGGFCGFGGGGGGGFFGFGFEFBCFFFFFFFFGFGFGFFGFA@F@CEF@EAFFFFF>FFFFFFFFFBFB=B2B9@*4=>77CAFFE<@@EA37)30:?EFFFC).6352*7@CCEF<??0
@M70528:330:000000000-K6D4P:1:1102:16865:4791 2:N:0:TCTATTCAGT+TCTCAGTACA
TAAAACAGGGTCCCCTCCCCCTCTAGGGTCAAAAAAAGAGGTATTTAAGTTTCGGTCAGTTAAAAGTATTGTGATAGCTCCCGCTAACACTGGCAAAGATAAAAGAAGAAGAATGGCTGTTAAAATAACTGATCAGACAAATAGTCTAATTTTTTCTGCTGAAAGGTTTTTTGCTTTAAGATTAATAATTGTAGTAATAAAATTTAAGGCACCTAAAATTGAAGAAATCCCTGCAAGGTGTAAAGAAAAAATTGTTAAGTCTACTGAAGGTCCTGAATGATAAAACGTTGATAAAGGTGGG
+
CCCCCGGGGGGGGGGGGGGGGGGGGGGGGGGGGGGGGGGGGGGGGGGGGGGGGGGGGGFGGGGGGGGGGGGGGGGGGGGGGGGGGGGGGGGGFGGGGGGGGGGGGGGGGGGGGGGGGGDGFGGGGGGGGGGGGGGGGGFGDGGGGGGGGGFGGGGGGGGGGGGGGGGGGGGGGGGGFGFFFFGGGGGGGGGGGGGGFGFECFFFFFFFFFFFAFFGFGGFGFEEFFFFFFF>FFFFEFFGEFFFEF2BFB@DEFEF?8BEFA?CFFC=E1@E@FEFFF?@CF?EEEBD@DF>D?ECF37?(
@M70528:330:000000000-K6D4P:1:1102:22867:4797 2:N:0:TCTATTCAGT+TCTCAGTACA
TAAAACAGGGTCCCCTCCCCCTCTAGGGTCAAAAAAAGAGGTATTTAAGTTTCGGTCAGTTAAAAGTATTGTGATAGCTCCCGCTAACACTGGCAAAGATAAAAGAAGAAGAATGGCTGTTAAAATAACTGATCAGACAAATAGTCTAATTTTTTCTGCTGAAAGGTTTTTTGCTTTAAGATTAATAATTGTAGTAATAAAATTTAAGGCACCTAAAATTGAAGAAATCCCTGCAAGGTGTAAAGAAAAAATTGTTAAGTCTACTGAAGGTCCTGAATGATAAAACGTTGATAAAGGTGGA
+
CCCCCGGGGGGDGGGGGGGGGGGGGGGGGGGGGGGGGEDGGGGGGGGGGGGGGGGGGGGFEEGGGGGGGGGGGFGGGGGGGGGGGGGFGCEFGFGGGGGGGGGGGGGGFGGGGGGGGGDEFGGGGGGGGFGGGGGGGGGGFGGGGGGGGFFGEFGCFFCD@FF?DDGDGGGGEEGGFGGGGGGGGGGGGGGGFGFGFGFGFGFCFFCFF?AF59ACACFEGC=C6@CAF=E>AB=*:85D>BCAEFBBFFBFEFEC5:B??FEFG3)7;E3979@E677AEEC>)).3;@D1:<;CG8:6(
@M70528:330:000000000-K6D4P:1:1102:15277:4799 2:N:0:TCTATTCAGT+TCTCAGTACA
TAAAACAGGGTCCCCTCCCCCTCTAGGGTCAAAAAAAGAGGTATTTAAGTTTCGGTCAGTTAAAAGTATTGTGATAGCTCCCGCTAACACTGGCAAAGATAAAAGAAGAAGAATGGCTGTTAAAATAACTGATCAGACAAATAGTCTAATTTTTTCTGCTGAAAGGTTTTTTGCTTTAAGATTAATAATTGTAGTAATAAAATTTAAGGCACCTAAAATTGAAGAAATCCCTGCAAGGTGTAAAGAAAAAATTGTTAAGTCTACTGAAGGTCCTGAATGATAAACGGTTGAAAAAGGTGGA
+
CCCCCEFFGGGGGGGGGGGGGGGGFFGGGGGGGGDFGEGGGGGGGGGGGGFGFEDCGDFGGGFGAEEFGGCGGGGGGGGGGGDEGGGGGGGGGGGFGGGGGGGGGGFFGGGGGDGGGGG8FFFGBFCFGGCECGGGFFFEGGGGGGGGGGFFFFGG9=;EFGGGGDFFGGGGDEF8DFCC,EEGGD6+@DC:CAFDAFFCA>CE@FFF*66C*;F9*EFCF+0:C5==9):*9)0*7@<B6BCFFF3:A92>BF<+1=89.1.;93)/.(474449*:6))934)(/6((2+27,3*8??(
@M70528:330:000000000-K6D4P:1:1102:18139:4800 2:N:0:TCTATTCAGT+TCTCAGTACA
TAAAACAGGGTCCCCTCCCCCTCTAGGGTCAAAAAAAGAGGTATTTAAGTTTCGGTCAGTTAAAAGTATTGTGATAGCTCCCGCTAACACTGGCAAAGATAAAAGAAGAAGAATGGCTGTTAAAATAACTGATCAGACAAATAGTCTAATTTTTTCTGCTGAAAGGTTTTTTGCTTTAAGATTAATAATTGTAGTAATAAAATTTAAGGCACCTAAAATTGAAGAAATCCCTGCAAGGTGTAAAGAAAAAATTGTTAAGTCTACTGAAGGTCCTGAATGATAAAACGTTGATAAAGGTGGG
+
CCCCCGGGGGGGGGFGGGGGGGGGGGGGFGGGGGGGGGGGGGGGGGGGGGGGGGGGGGGGGGGGGGGGFGGGGGGGFFGGGGGGGGGGGGGGGGGGGGGFGGGGGGGGGGGGGGGGGGGGGGGGGGGGGGGGGGGGGGGGGGGGGGGFFGFGGGGGGGGGFGGGGGGGGGGGGGFGFGFFFGFFGGGGGGGGGGGGFGFGFGFFCFFAFFFFFGFGFGG9CFCEFECEFF@FFFFFED<DEF?@AE:=FDBFFFFFCBFFCACAFE?3)=E@744CCGFFEF);CF0(31:3;CCED@:1(
@M70528:330:000000000-K6D4P:1:1102:7719:4801 2:N:0:TCTATTCAGT+TCTCAGTACA
TAAAACAGGGTCCCCTCCCCCTCTAGGGTCAAAAAAAGAGGTATTTAAGTTTCGGTCAGTTAAAAGTATTGTGATAGCTCCCGCTAACACTGGCAAAGATAAAAGAAGAAGAATGGCTGTTAAAATAACTGATCAGACAAATAGTCTAATTTTTTCTGCTGAAAGGTTTTTTGCTTTAAGATTAATAATTGTAGTAATAAAATTTAAGGCACCTAAAATTGAAGAAATCCCTGCAAGGTGTAAAGAAAAAATTGTTAAGTCTACTGAAGGTCCTGAATGATAAAACGTTGATAAAGGTGGA
+
CCCCCGGGGGGGGGGGGGGGGGGGGGGGGGGGGGGGGGGGGGGGGGGGGGGGGGGGGGGGGGGGGGGGGGGGGGGGGGGGDFGDGGGFGGFGFGGGGGGGGGGGGGGFGGGGGGGGGGGFGGGGGGGGGGGGGGGG9FGGGGGGGGGGGGF9FG>EDGGFGGGFFDE9=DFEGFGGFGGGGGGGGGGGGGGGGGGGFGFFEGFFFFFA5AFFFGF>FGGFGFEFFECEF)>AFBBFBD@EEEFA?CBDFFFBBCEFEFFECFCAC@EFE@@E7AEECCCEFFEC)77=;;F+796)>=0?0
@M70528:330:000000000-K6D4P:1:1102:6100:4801 2:N:0:TCTATTCAGT+TCTCAGTACA
TAAAACAGGGTCCCCTCCCCCTCTAGGGTCAAAAAAAGAGGTATTTAAGTTTCGGTCAGTTAAAAGTATTGTGATAGCTCCCGCTAACACTGGCAAAGATAAAAGAAGAAGAATGGCTGTTAAAATAACTGATCAGACAAATAGTCTAATTTTTTCTGCTGAAAGGTTTTTTGCTTTAAGATTAATAATTGTAGTAATAAAATTTAAGGCACCTAAAATTGAAGAAATCCCTGCAAGGTGTAAAGAAAAAATTGTTAAGTCTACTGAAGGTCCTGAATGATAAAACGTTCATAAAGGTGGA
+
CCCCCGGGGGGGF<FFG;@FGFEGFFGCGGGGGCFDE@C@FGGG@E@9CEEFFCCFEGGEFFFDFFGFGFCFCE@FGCEFGGGGGGGGG8EDE8AF8FGGGGDAFFFFFDFFCFFB8EC@FCF9;FGG9FFFFGGFDGGFDFGGFGGGGGFFGFCFDFF,A=DACFC9=@BE8EC9D8CF,@EFGGGGGGFD@FD@CFCCAEA5CFFFFFFFFGFG*@,8C9>A>E5CFFFFFDBFBF<>;BEFEEF:FB@B=F0=96BC<A3+5..;)5@@))))2:<<)).9>E>;3(2+39)1>4??(
@M70528:330:000000000-K6D4P:1:1102:11397:4803 2:N:0:TCTATTCAGT+TCTCAGTACA
TAAAACAGGGTCCCCTCCCCCTCTAGGGTCAAAAAAAGAGGTATTTAAGTTTCGGTCAGTTAAAAGTATTGTGATAGCTCCCGCTAACACTGGCAAAGATAAAAGAAGAAGAATGGCTGTTAAAATAACTGATCAGACAAATAGTCTAATTTTTTCTGCTGAAAGGTTTTTTGCTTTAAGATTAATAATTGTAGTAATAAAATTTAAGGCACCTAAAATTGAAGACATCCCTGCAAGGTGTAAAGAAAAAATTGTTAAGTCTACTGAAGGTCCTGAATGATAAAACGTTGATAAAGGTGGA
+
CCCCCGGGGGGGGGFGGGGGGGGGGGGGGGGGGGGGGGGGGGGGGGGGGGGGFGGEGGGEFGGGGGGGGGGGFGGGGFGGGGGGGGGGGFEGGGGGGGGGGGGGGGGGGGGGGGGGGGDFGGGGGGGGFGGGGGGGFFGGGGGGGGGGFGFGGFEFGGDFFFGFFGGGGCDCGGGF7EGGGGFGGGGGFECDF;CCFGFGC;C=CFFFF5?FFFF>FEFEGF@EF5CCF=BAFBFFE:4?>>CFFFF2?B@D@FCFCFFEEF?@CE377@@E37747@?85C5CE@>@339;@<97C8:0(
@M70528:330:000000000-K6D4P:1:1102:25898:4806 2:N:0:TCTATTCAGT+TCTCAGTACA
TAAAACAGGGTCCCCTCCCCCTCTAGGGTCAAAAAAAGAGGTATTTAAGTTTCGGTCAGTTAAAAGTATTGTGATAGCTCCCGCTAACACTGGCAAAGATAAAAGAAGAAGAATGGCTGTTAAAATAACTGATCAGACAAATAGTCTAATTTTTTCTGCTGAAAGGTTTTTTGCTTTAAGATTAATAATTGTAGTAATAAAATTTAAGGCACCTAAAATTGAAGAAATCCCTGCAAGGTGTAAAGAAAAAATTGTTAAGTCTAATGAAGGTCCTGAATGATAAAATGTTGATAAAGGTGGA
+
CCCCCGGGGGGGGGGGGGGGGGGGGGGGGGGGGGGGGGGGGFGGGGGGGAFFGGGGGDGGGGGGGGGGGGGGGGGGGGGGGGGGGGGGFGGGGGGGGGGGGGGGGGGGGFGGGGGGGGGGGGGFFGGGGGGGFGGGGGGGGGGGGGGGGGFGGGGGGGGFGGFFDGGGGGFEEGGGFGGGGGGGGGGGGGDGGGGF?CFCCEFFFFFFFFFF>5CGF@F:9C=CFFCAFEE>FF=8>:>>79>+24>3A=>D=8CA7BAC?FF+5)174(/47@E96+7<C?<;))4)9<77:<4;7732(
@M70528:330:000000000-K6D4P:1:1102:15286:4820 2:N:0:TCTATTCAGT+TCTCAGTACA
TAAAACAGGGTCCCCTCCCCCTCTAGGGTCAAAAAAAGAGGTATTTAAGTTTCGGTCAGTTAAAAGTATTGTGATAGCTCCCGCTAACACTGGCAAAGATAAAAGAAGAAGAATGGCTGTTAAAATAACTGATCAGACAAATAGTCTAATTTTTTCTGCTGAAAGGTTTTTTGCTTTAAGATTAATAATTGTAGTAATAAAATTTAAGGCACCTAAAATTGAAGAAATCCCTGCAAGGTGTAAAGAAAAAATTGTTAAGTCTACTGAAGGTCCTGAATGATAAAACGTTGATAAAGGTGGA
+
CCCCCGGGGGGGGGGGGGGGGGGGGGGGGGGGGGGGGGGGGGGGGGGGGGGGGGGGGGGGGGGGGGGGGGGGGGGGGGGGFGGGGGGGGGGGGGGGGGGGGGGGGGGGGGGGGGGGGGGGGGGGGGGGGGGGGGGGGGGGGGGGGGGGGGFGGGDGGGGGGGGGGGGGGGDGGGGGFGGGGGGGGGGGGGGGGGGGFGFGFGFEFFFFFFFFFGFGFGGEGFAAFFFFF@EAFFFFBGFGFFFFEFFFA=BFFFFF?CFFFFFFGEEFFFEF@FFFGGFECE34;@@FFD>CGCEFGFFF0
@M70528:330:000000000-K6D4P:1:1102:25154:4820 2:N:0:TCTATTCAGT+TCTCAGTACA
TAAAACAGGGTCCCCTCCCCCTCTAGGGTCAAAAAAAGAGGTATTTAAGTTTCGGTCAGTTAAAAGTATTGTGATAGCTCCCGCTAACACTGGCAAAGATAAAAGAAGAAGAATGGCTGTTAAAATAACTGATCAGACAAATAGTCTAATTTTTTCTGCTGAAAGGTTTTTTGCTTTAAGATTAATAATTGTAGTAATAAAATTTAAGGCACCTAAAATTGAAGAAATCCCTGCAAGGTGTAAAGAAAAAATTGTTAAGTCTACTGAAGGTCCTGAATGATAAAACGTTGATAAAGGTGGA
+
CCCCCGGGGGGGGGGGGGGGGGGGGGGGGGGGGGGGGGGGGGGGGGGGGGGGGGGGGGGGGGGGGGGGGGGGGGGGGFGGGGGGGGGGGGGGGGGGGGGGGGGGGGGGGFGGGGGGGGGGGGGGGGGGGGGGGGGGGGGGGGGGGGFFGGFFGGGGFGACFGGGACEEGGGGGGFGF8FFFGGGG8FFGGFFGGGG?A7<87CC7ECF*AFFF>ADFAGFGF=AA@@>A6=AAFDFBCFG3>ECCF@B6@>D==?F4==EE6<AF@7/;(447><C4;?<CE?>EE63;,9;;9))577?(
@M70528:330:000000000-K6D4P:1:1102:13293:4825 2:N:0:TCTATTCAGT+TCTCAGTACA
TAAACAGGGTCCCCTCCCCCTCTAGGGTCAAAAAAAGAGGTATTTAAGTTTCGGTCAGTTAAAAGTATTGTGATAGCTCCCGCTAACACTGGCAAAGATAAAAGAAGAAGAATGGCTGTTAAAATAACTGATCAGACAAATAGTCTAATTTTTTCTGCTGAAAGGTTTTTTGCTTTAAGATTAATAATTGTAGTAATAAAATTTAAGGCACCTAAAATTGAAGAAATCACTGCAAGGTGTAAAGAAAAAATTGTTAAGTCTACTGAAGGTCCTGAATGATAAAACGTTGATAAAGGTGGAA
+
CCCCCGGGGGGGGFGGGGGGGGGGGGGGGGGGGGGGGGGGCFGGGGGGFGGGGGGGGGFGGGGGGGGGGGGGGGGGGGGGGGGGGGGGGGGGGGGGGGGGFGGGGGGGGGGGGGGGGGFFGFFGGGGGGGGGGGGGGGGGGGGGGGGGGGFGGGGGGGGGGGFGGFFDGFGGFGGGBFFGGGGGGGGGGFGGGGGGFGFF7D;AFFFFFFF5AGFGFG6CGFF@FCFE*:AFFEEFFFGGFFFFFFD>F@BBFFCFEFFFCFFA<?EF;;)778);7FEC?7>EFFFD@F7CGFF@+5<<)
@M70528:330:000000000-K6D4P:1:1102:13855:4841 2:N:0:TCTATTCAGT+TCTCAGTACA
TAAAACAGGGTCCCCTCCCCCTCTAGGGTCAAAAAAAGAGGTATTTAAGTTTCGGTCAGTTAAAAGTATTGTGATAGCTCCCGCTAACACTGGCAAAGATAAAAGAAGAAGAATGGCTGTTAAAATAACTGATCAGACAAATAGTCTAATTTTTTCTGCTGAAAGGTTTTTTGCTTTAAGATTAATAATTGTAGTAATAAAATTTAAGGCACCTAAAATTGAAGAAATCCCTGCAAGGTGTAAAGAAAAAATTGTTAAGTCTACTGAAGGTCCTGAATGATAAAACGTTGATAAAGGTGGA
+
CCCCCGGGGGGGGGGGGGGGGGGGGGGGGGGGGGGGGGGGGGGGGGGGGGGGGGGGGGGGGGGGGGGGGGGGGGGGGGGGGGGGGGGGGGGGGGGGGGGGGGGGGGGGGGGGGGGGGGGGGGGGGGGGGGGGGGGGGGGCGGGGGGGCGFFGGGGGGGGGGGGGGGGGGGGGGGGGFGGGGGGGGGGGGGFGGGGGFGFFEFFFFFFFFFFFFGFGFGGFCFEFFFFFFEFFFFFFEEEFFB7CFFFFFFBF9BEF5BB<?FEC<<?EEF@EFFFFDGFFEECC3=;@DDFCFEEFGE3:(
@M70528:330:000000000-K6D4P:1:1102:7238:4843 2:N:0:TCTATTCAGT+TCTCAGTACA
TAAAACAGGGTCCCCTCCCCCTCTAGGGTCAAAAAAAGAGGTATTTAAGTTTCGGTCAGTTAAAAGTATTGTGATAGCTCCCGCTAACACTGGCAAAGATAAAAGAAGAAGAATGGCTGTTAAAATAACTGATCAGACAAATAGTCTAATTTTTTCTGCTGAAAGGTTTTTTGCTTTAAGATTAATAATTGTAGTAATAAAATTTAAGGCACCTAAAATTGAAGAAATCCCTGCAAGGTGTAAAGAAAAAATTGTTAAGTCTACTGAAGGTCCTGAATGATAAAACGTTGATAAAGGTGGA
+
CCCCCGGGGGGGGGGGGGGGGGGGGGGGGGGGGGGGGGGGGGGGGGGGGGGGGGGGGGGGGGGGGGGGGGGGGGGGGGGGGGGGGGGFGGGGGGGGGGGGGGGGGGGGGGGGGGGGGGGGGGGGGGGGGGGGGGGGGGGGGGGGGGGGGGFGGGGGGGGGGGGGGGGGGGGGGGGGFGGGGGGGGGGGGGGGGGGGFGFGEGFFFFFAFFFFFGFGFGGFGFC@FBCFF2EFFDDFBGGFFFFFFFBFF5@FEFFFEAFC?FEAGFEFEFFE@FFFFGFFFF<<.;:;;;F@FE<CCEF6(
@M70528:330:000000000-K6D4P:1:1102:25970:4858 2:N:0:TCTATTCAGT+TCTCAGTACA
TAAAACAGGGTCCCCTCCCCCTCTAGGGTCAAAAAAAGAGGTATTTAAGTTTCGGTCAGTTAAAAGTATTGTGATAGCTCCCGCTAACACTGGCAAAGATAAAAGAAGAAGAATGGTTGTTAAAATAACTGATCAGACAAATAGTCTAATTTTTTCTGCTGAAAGGTTTTTTGCTTTAAGATTAATAATTGTAGTAATAAAATTTAAGGCACCTAAAATTGAAGAAATCCCTGCAAGGTGTAAAGAAAAAATTGTTAAGTCTACTGAAGTTCCTGAATGATAAAAAGTTGATAAAGGTGGA
+
CCCCCGGGGGGGGGGGGGGGGGGGGGGGGGGGGGGGGGGGGGGGGGGGGFGGGGGGGGGGGGGGGGGGGGGGGGGGGCFGGGGGGGGGGGGGGGGGGGGGGGGGGGGGGFGGFFGGGGGGGGGGGGGGGGGGGFGEFGGGGGGGGGGGFGFGGGGGGGGGGGGGGGGGGGGGGGGGFGGGGGGFFGGGGGGGGGGGFGFGC3C@AFFFFFFFC5FFF9@@FFE@FF@CFE:4ABB@@5>D@BCAEFF(;>>D98?ACBAEEFCAC@<3@)9<)97C*1.7?3))1)/)93;+;<64+.34(
@M70528:330:000000000-K6D4P:1:1102:13841:4859 2:N:0:TCTATTCAGT+TCTCAGTACA
TAAAACAGGGTCCCCTCCCCCTCTAGGGTCAAAAAAAGAGGTATTTAAGTTTCGGTCAGTTAAAAGTATTGTGATAGCTCCCGCTAACACTGGCAAAGATAAAAGAAGAAGAATGGCTGTTAAAATAACTGATCAGACAAATAGTCTAATTTTTTCTGCTGAAAGGTTTTTTGCTTTAAGATTAATAATTGTAGTAATAAAATTTAAGGCACCTAAAATTGAAGAAATCCCTGCAAGGTGTAAAGAAAAAATTGTTAAGTCTACTGAAGGTCCTGAATGATAAAACGTTGATAAAGGTGGA
+
CCCCCGGGGGGGGGGGGGGGGGGGDGGGGGGGGGGGEFFGGFGG9F<EEFDFGGGGGGGGGDGGGGGGGGGGGGGGGGEFFDGGGGDGFGFGGGGGGGGGAFGA,4EGGGGGGGGGGCGGCGGFGGAFGGGGGAFGGGGGGGCAEFGGCF+ECFEEFGGGGGGGCF,>CFFGGGGGBFFEFGGGGGDDFGGGGGCC9EE@ACFEAFFFFFFFFGFGFCFEF8*:95@EF)56ADFA>*,,1:*:A8:-?59BEA7+*1+*9AC@?@?34;;<E<<;C@6.67<))77(,=2;27>9EE?B(
@M70528:330:000000000-K6D4P:1:1102:19825:4892 2:N:0:TCTATTCAGT+TCTCAGTACA
TAAAACAGGGTCCCCTCCCCCTCTAGGGTCAAAAAAAGAGGTATTTAAGTTTCGGTCAGTTAAAAGTATTGTGATAGCTCCCGCTAACACTGGCAAAGATAAAAGAAGAAGAATGGCTGTTAAAATAACTGATCAGACAAATAGTCTAATTTTTTCTGCTGAAAGGTTTTTTGCTTTAAGATTAATAATTGTAGTAATAAAATTTAAGGCACCTAAAATTGAAGAAATCCCTGCAAGGTGTAAAGAAAAAATTGTTAAGTCTACTGAAGGTCCTGAATGATAAAACGTTGATAAAGGTGGA
+
CCCCCGGGGGGGGGGGGGGGGGGGGGGGGGGGGGGGGGGGGGGGGGGGGGGGGGGGGGGGGGGGGGGGGGGGGGGGGGGGGGGGGGGGGGGGGGGGGGGGGGGGGGGGGGGGGGGGGGGGFGGGGGGGGGGGGGGGGGGGFFGGGGGGGGFGGGGGGGGGGGGGDGGGGGGGGGGGFGGGGGGGGGGGGGGGGGGG7DFFEEECFFFFFFFFFGFGFGGFGFEEF5CEFEFFFDDFB1>DB=EEE455ADF@FFFFCBAC<FFFCEE@E@E<EAEFFCE@EECEC@;@@121;?EFGE08(
@M70528:330:000000000-K6D4P:1:1102:20288:4898 2:N:0:TCTATTCAGT+TCTCAGTACA
TAAAACAGGGTCCCCTCCCCCTCTAGGGTCAAAAAAAGAGGTATTTAAGTTTCGGTCAGTTAAAAGTATTGTGATAGCTCCCGCTAACACTGGCAAAGATAAAAGAAGAAGAATGGCTGTTAAAATAACTGATCAGACAAATAGTCTAATTTTTTCTGCTGAAAGGTTTTTTGCTTTAAGATTAATAATTGTAGTAATAAAATTTAAGGCACCTAAAATTGAAGAAATCCCTGCAAGGTGTAAAGAAAAAATTGTTAAGTCTACTGAAGGTCCTGAATGATAAGACGTTGATAAAGGTGGA
+
BCCCCGGGGGGGGGGGGGGGGGGGGGGGGGGGGGGGGGGGGGGGGGGGGGGGGGGGGGFGGGGGGGGGGGGGGGGGGGGGGGGGGGGGGGGGGGGGGGGGGGGGGGGGGGGGGGGGGGGFGGGGGGGGGGGGGGGGGGGGGGGGGGGGGGFGGGGGGGGGGGGGGGGGGGGGDGGGFGGGGGGGGGGGGGGGGGFDFGFFFFFFFFFFFFFFFGFGFGGEGFE@FFDCF@EFABFFECDDFEFFFFD:AD=DFFC8>BCECFEFEE?<EFFFEF@<;7C3?FC))713;;9+39;C??FF(
@M70528:330:000000000-K6D4P:1:1102:17675:4899 2:N:0:TCTATTCAGT+TCTCAGTACA
TAAAACAGGGTCCCCTCCCCCTCTAGGGTCAAAAAAAGAGGTATTTAAGTTTCGGTCAGTTAAAAGTATTGTGATAGCTCCCGCTAACACTGGCAAAGATAAAAGAAGAAGAATGGCTGTTAAAATAACTGATCAGACAAATAGTCTAATTTTTTCTGCTGAAAGGTTTTTTGCTTTAAGATTAATAATTGTAGTAATAAAATTTAAGGCACCTAAAATTGAAGAAATCCCTGCAAGGTGTAAAGAAAAAATTGTTAAGTCTACTGAAGGTCCTGAATGATAAAACGTTGATAAAGGTGGA
+
CCCCCGGGGGGGGGGGGGGGGGGGGGGGGGGGGGGGGGGGGGGGGGGGGGFGGGGGGGGGGGGGGGGGGGGGGGGGGFGGGGGGGGGGGGGGGGGGGGGGGGGFGGGGGGGFGGGGGGGGGGGAFGGGGGGGGGGGGGGGGGDFGGGGGGFGGGGGGGGGGGFGGGGGFGGGGGGGFGGGGGGGGGGGGGGGGGGGFGFGEGFFFFFFFF?AFFFGFGGFGFEFF@CEF>4AFFFFEGGGFFEFFFFBF=@FFF?F<BCEF6CAF35AE8EAEEFECCE<CE3>CFBD;FGFGFFFGEBF(
@M70528:330:000000000-K6D4P:1:1102:19202:4926 2:N:0:TCTATTCAGT+TCTCAGTACA
TAAAACAGGGTCCCCTCCCCCTCTAGGGTCAAAAAAAGAGGTATTTAAGTTTCGGTCAGTTAAAAGTATTGTGATAGCTCCCGCTAACACTGGCAAAGATAAAAGAAGAAGAATGGCTGTTAAAATAACTGATCAGACAAATAGTCTAATTTTTTCTGCTGAAAGGTTTTTTGCTTTAAGATTAATAATTGTAGTAATAAAATTTAAGGCACCTAAAATTGAAGAAATCCCTGCAAGGTGTAAAGAAAAAATTGTTAAGTCTACTGAAGGTCCTGAATGATAAAACGTTGATAAAGGTGGA
+
CCCCCGGGGGGGGGGGGGGGGGGGGGGGGGGGGGGGGGGGGGGGGGGGGGGGGGGGGGGGGGGGGGGGGGGGGGGGGGGGGGGGGGGGGGGGGGGGGGGGGGGGGGGGGGGGGGGGGGGGGGGGGGGGGGGGGGGGGGGGGGGGGGGGGGFGGGGFGGGGGGGGGGGGGFGGGGGGFGGGGGGGGGGGGGGGGGGGCAEFFFCEFFFFFFFFFFFGFGGFFFFEFF)*B:@FADFFFFEE@EFFFFFBFFFFFFFF?>FC3ACFFEEFFFEFEFFFGFEF?CE<EFFF@123:?C>GF?B(
@M70528:330:000000000-K6D4P:1:1102:24173:4927 2:N:0:TCTATTCAGT+TCTCAGTACA
TAAAACAGGGTCCCCTCCCCCTCTAGGGTCAAAAAAAGAGGTATTTAAGTTTCGGTCAGTTAAAAGTATTGTGATAGCTCCCGCTAACACTGGCAAAGATAAAAGAAGAAGAATGGCTGTTAAAATAACTGATCAGACAAATAGTCTAATTTTTTCTGCTGAAAGGTTTTTTGCTTTAAGATTAATAATTGTAGTAATAAAATTTAAGGCACCTAAAATTGAAGAAATCCCTGCAAGGTGTAAAGAAAAAATTGTTAAGTCTACTGAAGGTCCTGAATGATAAAACGTTGATAAAGGTGGA
+
CCCCCGGGGGGGGGGGGGGGGGGGGGGGGGGGGGGGGGGGGGGGGGGGGGGGGGGGGGGGGGGGGGGGGGGGGGGGGGGGGGGGGGGGGGGGGGGGGGGGGGGGGGGGGFGGGGGGGGGGGGGGGGGGGGGGGGGGGGGGGGGGGGGGGGFGGGGGGGGGGGGFFFGGGGGGGGGGFGGGGGGGGGGGGGGGCFGG7<CFFGFFFFFFFFFFFGFGFAFFFFEFF9@CF@@AFFD9BFFB;>ECCEBBFDFFFFFF?==CEA?6C@7=3;@974@E47?)).6;7;15835:CCEFC@:<0
@M70528:330:000000000-K6D4P:1:1102:24628:4941 2:N:0:TCTATTCAGT+TCTCAGTACA
TAAAACAGGGTCCCCTCCCCCTCTAGGGTCAAAAAAAGAGGTATTTAAGTTTCGGTCAGTTAAAAGTATTGTGATAGCTCCCGCTAACACTGGCAAAGATAAAAGAAGAAGAATGGCTGTTAAAATAACTGATCAGACAAATAGTCTAATTTTTTCTGCTGAAAGGTTTTTTGCTTTAAGATTAATAATTGTAGTAATAAAATTTAAGGCACCTAAAATTGAAGAAATCCCTGCAAGGTGTAAAGAAAAAATTGTTAAGTCTACTGAAGGTCCTGAATGATAAAACGTTGATAAGGGTGGA
+
CCCCCGGGGGGFGGGFGGGGGGGGGGGGGGGGGGGGGGGGGGGGGGGGGGGGGGGGGGGGGGGGGGGGGGGGGGGGGGGGGGGGGGGGGGGGGGGGCGGGGGGGGGGGGGGGGGGGGGGGGGGGGGGGGGGGGDCFGGGFGGGGGGGEFGFGGGGGGGGGGFFFGGGGGGGGGGGGFFEGFGGGGGGGGFGFGGGGFC;FEEFCFFFFFFFFFFFGFCG5:BEEFEDEFEF>F=BF>*5>>BEAEFF:FB2(6AEA@=A?E7)+<;)/=8;>@E<)2;?=??3>6<:;@@C7C9))*,(4(
@M70528:330:000000000-K6D4P:1:1102:21660:4941 2:N:0:TCTATTCAGT+TCTCAGTACA
TAAAACAGGGTCCCCTCCCCCTCTAGGGTCAAAAAAAGAGGTATTTAAGTTTCGGTCAGTTAAAAGTATTGTGATAGCTCCCGCTAACACTGGCAAAGATAAAAGAAGAAGAATGGCTGTTAAAATAACTGATCAGACAAATAGTCTAATTTTTTCTGCTGAAAGGTTTTTTGCTTTAAGATTAATAATTGTAGTAATAAAATTTAAGGCACCTAAAATTGAAGAAATCCCTGCAAGGTGTAAAGAAAAAATTGTTAAGTCTACTGAAGGTCCTGAATGATAAAACGTTGATAAAGGTGGA
+
CCCCCGGGGGGGGGGGGGGGGGGGGGGGGGGGGGGGGGGGGGGGGGGGGGGGGGGGGGGGGGGGGGGGGGGGGGGGGGGGGGGGGGGGGGGGGGGGGGGGGGGGGGGGGGGGGGGGGGGFGGGGGGGGGGGGGGGGGGGGGGGGGGGGGGFGGGGGGGGGGFGGFGGGGGGGGGGGFGGGGGGGFGGGGGGGGGGGFGFGFGFFFFFFFFFFFFFFFGGFGF:A9=CEFBEAFFF?=FFGFFFFFFFFFFFF=FCFFFFC?FFFGF)7=@EAEAFFFF?ACFFEE4>8;;5@F?E>@@3,(
@M70528:330:000000000-K6D4P:1:1102:9673:4976 2:N:0:TCTATTCAGT+TCTCAGTACA
TAAAACAGGGTCCCCTCCCCCTCTAGGGTCAAAAAAAGAGGTATTTAAGTTTCGGTCAGTTAAAAGTATTGTGATAGCTCCCGCTAACACTGGCAAAGATAAAAGAAGAAGAATGGCTGTTAAAATAACTGATCAGACAAATAGTCTAATTTTTTCTGCTGAAAGGTTTTTTGCTTTAAGATTAATAATTGTAGTAATAAAATTTAAGGCACCTAAAATTGAAGAAATCCCTGCAAGGTGTAAAGAAAAAATTGTTAAGTCTACTGAAGTTCCTGAATGATAAAACGTTGATAAAGGTGGA
+
CCCCCGGGGGGGGGGGGGGGGGGGGGGGFGGGGGGGGGGGGGGGGGGGGGGGGGGGGGGGGGGGGGGGGGGGGGGGGGGGGGGGGGGGGGGGGGGGGGGGGGGGGGGGGGGGGGGGGGGGGGGGGGGGGGGGGGGGGGGGGGGGGGGGGGFGGGGGGGGGGGGGGGGGFGGGGGGGFGGGGGGGGGGGGGGGGGGGAFFGFGFEFFFFFFFFFGFGFGGFGFFEFEFFFEB4>54BBFEFFBFAEFDFFBFD@AFFC=8<CFFFG<?@F5?EFFFE9C<ECCCE3<@D;(1;CEFFFEE:(
@M70528:330:000000000-K6D4P:1:1102:21442:4977 2:N:0:TCTATTCAGT+TCTCAGTACA
TAAAACAGGGTCCCCTCCCCCTCTAGGGTCAAAAAAAGAGGTATTTAAGTTTCGGTCAGTTAAAAGTATTGTGATAGCTCCCGCTAACACTGGCAAAGATAAAAGAAGAAGAATGGCTGTTAAAATAACTGATCAGACAAATAGTCTAATTTTTTCTGCTGAAAGGTTTTTTGCTTTAAGATTAATAATTGTAGTAATAAAATTTAAGGCACCTAAAATTGAAGAAATCCCTGCAAGGTGTAAAGAAAAAATTGTTAAGTCTACTGAAGGTCCTGAATGATAAAACGTTGATAAAGGTGGA
+
CCCCCGGGGGGFGGFGG@FGGGGGFFGFGGGGGGGGGEEFGGEGGGGFEFGGGGECFGFGFEFGAFGFGGGGGGFGGGGGGGGGGGGGGGGF@8F=FGGGGGGGGGGGGGGGGGGGGGGGFGCFGGGGFGGGGGGGGGGGGGGGGGGGGFFGGFGGGGGFFGG<=CFGFGFGGGGGFGGGGG9FFGGGGGGGFGGGFECEC;?CF7CFFF5A?CFGFGGFGF*8F=CFFFFFFFB;:442:>FFFFB(;>@@B=?A@==?CFFFFF</7;@E=EEE>FE<E5C<37383;>+C669CE?1(
@M70528:330:000000000-K6D4P:1:1102:17767:5009 2:N:0:TCTATTCAGT+TCTCAGTACA
TAAAACGGGTCCCCTCCCCCTCTAGGGTCAAAAAAAGAGGTATTTAAGTTTCGGTCAGTTAAAAGTATTGTGATAGCTCCCGCTAACACTGGCAAAGATAAAAGAAGAAGAATGGCTGTTAAAATAACTGATCAGACAAATAGTCTAATTTTTTCTGCTGAAAGGTTTTTTGCTTTAAGATTAATAATTGTAGTAATAAAATTTAAGGCACCTAAAATTGAAGAAATCCCTGCAAGGTGTAAAGAAAAAATTGTTAAGTCTACTGAAGGTCCTGAATGATAAAACGTTGATAAAGGTGGAT
+
CCCCCGGGGGGGGGGGGGGGGGGFGGGGGGGGGGGGGGGGGGGGGGGGGGGGGGGGGGGGGGGGGGGGGGGGGGGGGGGGGGGGGFGGGGGGGFGGGGGGGGGGGGGGGGGGGGGGGGGGGFGEGDGGGGDGGGGGGGFFFGGGGGGCDFFGFGFGGGGG<=DGGFGGGGGGGGGGFEFEGGGGGGGGGGGGGGGGFEFGEGFFFFFFFFF?6CFFFGGFGFF@FFFF;B@FADFFFFFGE<EFFF@BF@BEE=CF3F7C?@CACCEFE@EF3AEEFC<EEFC>@FF@?1:;@9)4@>?<)
@M70528:330:000000000-K6D4P:1:1102:14721:5022 2:N:0:TCTATTCAGT+TCTCAGTACA
TAAAACAGGGTCCCCTCCCCCTCTAGGGTCAAAAAAAGAGGTATTTAAGTTTCGGTCAGTTAAAAGTATTGTGATAGCTCCCGCTAACACTGGCAAAGATAAAAGAAGAAGAATGGCTGTTAAAATAACTGATCAGACAAATAGTCTAATTTTTTCTGCTGAAAGGTTTTTTGCTTTAAGATTAATAATTGTAGTAATAAAATTTAAGGCACCTAAAATTGAAGAAATCCCTGCAAGGTGTAAAGAAAAAATTGTTAAGTCTACTGAAGGTCCTGAATGATAAAACGTTGATAAAGGTGGA
+
CCCCCGGGGGGGGGGGGGGGGGGGGGGGGGGGGGGGGGGGGGGGGGGGGGGGGGGGGGGGGGGGGGGGGGGGGGGGGGGGGGGGGGGGGGGGGGGGGGGGGGGGGGGGGGGGGGGGGGGGGGGGGGGGGGGGGGGGGGGGGGGGGGGGGGFGGG>EGGGFGGGGGGGGGGGGGGGGFGGGFGGGGGGGGGGGGGGGFFFFFGFFFFFFFAFFFGFCFGGFGFCEF5CEFEBAFFFF:FFFFEFFFFF@FF@FBF7BCCFFEFCFF<CFEEE94<AEFFCEFE?;<E:@@<>:7?CCFE0:(
@M70528:330:000000000-K6D4P:1:1102:10169:5023 2:N:0:TCTATTCAGT+TCTCAGTACA
TAAAACAGGGTCCCCTCCCCCTCTAGGGTCAAAAAAAGAGGTATTTAAGTTTCGGTCAGTTAAAAGTATTGTGATAGCTCCCGCTAACACTGGCAAAGATAAAAGAAGAAGAATGGCTGTTAAAATAACTGATCAGACAAATAGTCTAATTTTTTCTGCTGAAAGGTTTTTTGCTTTAAGATTAATAATTGTAGTAATAAAATTTAAGGCACCTAAAATTGAAGAAATCCCTGCAAGGTGTAAAGAAAAAATTGTTAAGTCTACTGAAGGTCCTGAATGATAAAACGTTGATAAAGGTGGA
+
CCCCCGGGGGGGGGGGGGGGGGGGGGGGFGGGGGGGGGGGGGGGGGGGGGGGGGGGGGGGGGGGGGGGGGGGGGGGGGGGGGGGGGGGGGGGGGGGFGGDGGGGGGGGGGGGGGGGGGGGGGGEAFGGGGGGGGGGGGGGDGGGGGGGGGFGGGGGGGGGGGGGGGDFGGGGGGGGFGGGGGGGGGGGGGGGG7F7CE?FCGFEFFFFFFFFFGFGFGGFFF5CFFBEF7<AF=:>@>DFFB?BAE(3A9@BEFFFE8BECAFFGECEEEFA@33;CFFA<??7;@9@@?:;C?CEC@B6(
@M70528:330:000000000-K6D4P:1:1102:19765:5034 2:N:0:TCTATTCAGT+TCTCAGTACA
TAAAACAGGGTCCCCTCCCCCTCTAGGGTCAAAAAAAGAGGTATTTAAGTTTCGGTCAGTTAAAAGTATTGTGATAGCTCCCGCTAACACTGGCAAAGATAAAAGAAGAAGAATGGCTGTTAAAATAACTGATCAGACAAATAGTCTAATTTTTTCTGCTGAAAGGTTTTTTGCTTTAAGATTAATAATTGTAGTAATAAAATTTAAGGCACCTAAAATTGAAGAAATCCCTGCAAAGTGTAAAGAAAAAATTGTTAAGTCTACTGAAGGTCCTGAATGATAAAACGTTGATAAAGGTTGA
+
CCCCCGGGGGGGGGGGGGGGGGGGGGGGGGGGGGGGGGGGGGGGGGGGGGGGGGGGGGGGGGGGGGGGGGGGGGGGGGGGGGGGGGGGGGGGGGGGGGGGGGGGGFGGGGGGGGGGGGGGGGGFGGGGGGGGGGGGGGGGGGGGGGGGGGFGGFGGGGGGGGFGGGGGGGGGGFGGFGGGGGGGGGGFCGGGGGGGFGFGFGFFFFFFFFFFFGFGAGGFGF5AFEDEFFFAABDFCFGDEFEFF=55;>@DBF5BCFFCCBFFGFC@8@EF3;@C<FCFCC597<6@869+:7CEG4.4(
@M70528:330:000000000-K6D4P:1:1102:25280:5036 2:N:0:TCTATTCAGT+TCTCAGTACA
TAAAACAGGGTCCCCTCCCCCTCTAGGGTCAAAAAAAGAGGTATTTAAGTTTCGGTCAGTTAAAAGTATTGTGATAGCTCCCGCTAACACTGGCAAAGATAAAAGAAGAAGAATGGCTGTTAAAATAACTGATCAGACAAATAGTTTAATTTTTTCTGCTGAAAGGTTTTTTGCTTTAAGATTAATAATTGTAGTAATAAAATTTAAGGCACCTAAAATTGAAGAAATCCATGCAAGGTGTAAAGAAAAAATTGTTAAGTCTACTGAAGGTCCTGAATGATACAACGTTGATAAAGATGGA
+
CCCCCGGGGGGGGGGDGGGFGGGGGGGGGGGGGGGGGEGGGFFGGCGGGFGFCFGGGGFFGFGGGGGGGGGGG<<FG9EFCFGGGGGFGGGGGGGGGEGGGGFGGGFDF8FF@FGGCDDGGGGGGGGF<FEGEFGGGGGGFGFGG,@FFGFGGFGFGFFGGGC9EGGCCFD=EGGGFFFDGGGAEGFDEFGGFGGGAE?A:@CEFF@FFA5A9DFGFFF)2B*86=:EFE6CFFEA6>EC1>*3>*7()55@B6?69+8>51)1C)773@@E)7;9*1.4)7)9))6(67>::</9+.60(
@M70528:330:000000000-K6D4P:1:1102:25267:5048 2:N:0:TCTATTCAGT+TCTCAGTACA
TAAAACAGGGTCCCCTCCCCCTCTAGGGTCAAAAAAAGAGGTATTTAAGTTTCGGTCAGTTAAAAGTATTGTGATAGCTCCCGCTAACACTGGCAAAGATAAAAGAAGAAGAATGGCTGTTAAAATAACTGATCAGACAAATAGTCTAATTTTTTCTGCTGAAAGGTTTTTTGCTTTAAGATTAATAATTGTAGTAATAAAATTTAAGGCACCTAAAATTGAAGAAATCCCTGCAAGGTGTAAAGAAAAAATTGTTAAGTCTACTGAAGGTCCTGAATGATAAACCGTTGATAAAGGTGGA
+
CCCCCGGGGGGGGGGGGGGGGGGGGGGGGGGGGGGGGGGGGGGGGGGGGGGGGGGGGGGGGGGGGGGGGGGGGFFGGGGGGGGGGGGGGGGGGGGGGGGGGGGGGGGGFCFGGGGGGGGGGGGGGGGGGGGGGFGGCGGGGGGCFFDGGGFGGGGGGGGGGGFFFCFFFGGGGGGGFGFGCFFGDEGGGGGEGFGGFDCCCAFFFFFFFFFFFGFDF@75,<AEFFBEFFF>>B@F=>27>6A@C=3BFFBDE=?@*=8CEFEFGFE<8@@FFFA44:93793>)/6<0(/+;?36+4(((
@M70528:330:000000000-K6D4P:1:1102:17929:5053 2:N:0:TCTATTCAGT+TCTCAGTACA
TAAAACAGGGTCCCCTCCCCCTCTAGGGTCAAAAAAAGAGGTATTTAAGTTTCGGTCAGTTAAAAGTATTGTGATAGCTCCCGCTAACACTGGCAAAGATAAAAGAAGAAGAATGGCTGTTAAAATAACTGATCAGACAAATAGTCTAATTTTTTCTGCTGAAAGGTTTTTTGCTTTAAGATTAATAATTGTAGTAATAAAATTTAAGGCACCTAAAATTGAAGAAATCCCTGCAAGGTGTAAAGAAAAAATTGTTAAGTCTACTGAAGGTCCTGAATGATAAAACGTTGATAAAGGTGGA
+
CCCCCGGGGGGGGGGGGGGGGGGGGGGGGGGGGGGGGGGGGGGGGGGGGGGGGGGGGGGGGGGGGGGGGGGGGGGGGGGGGGDGGGGGGGGGGGGGGGGGGGGGGGGGGGGGFGGGGGGGGGGGGGFGGGGGGGGGGGGGGGGGGGGGGGFGGGGGGGGGFGGGFGFGGGGGGGGGFGGGAFGGGGGGGGGGGGGGFGFFFCFECFFFFFFFFGFCACGFGFCEF=)>AEEFFFFF>DFBBEFFFF=BF=@B=FCF?BCEFA<FF@<78@;@=98>*;?AFC?EE3:;@;D>FEEF7),4(
@M70528:330:000000000-K6D4P:1:1102:5764:5057 2:N:0:TCTATTCAGT+TCTCAGTACA
TAAAACAGGGTCCCCTCCCCCTCTAGGGTCAAAAAAAGAGGTATTTAAGTTTCGGTCAGTTAAAAGTATTGTGATAGCTCCCGCTAACACTGGCAAAGATAAAAGAAGAAGAATGGCTGTTAAAATAACTGATCAGACAAATAGTCTAATTTTTTCTGCTGAAAGGTTTTTTGCTTTAAGATTAATAATTGTAGTAATAAAATTTAAGGCACCTAAAATTGAAGAAATCCCTGCAAGGTGTAAAGAAAAAATTGTTAAGTCTACTGAAGGTCCTGAATGATAAAACGTTGATAAAGGTGGA
+
CCCCCGGGFGGGGGGGGGGGGGGGGGGGGGGGGGGGGGGGFGGFGGGGFGGGGGGFGGGGGGGGCFGGGGGGGGGGGGFGGGGGGGGGGGGGGFGGGGGGGGGGGGGGFGGGGGGGGGGGGGGGGGGGGGGGGGGGGGGGGGGGGGGGFGFGGGGGGGGGGGGGGGGGGGGGGGGGFGGFCFGGGGGGFGGGGFGGFGFGCFFFFFFFFFFFFGAGFGGEGFF5BCDFFEFAFDBAEEFFBEAFEFD-629=@FE>@BCECACFFF?7716A<<@CDDFFFE?36@F@D?DFGFEFGEBB0
@M70528:330:000000000-K6D4P:1:1102:8738:5062 2:N:0:TCTATTCAGT+TCTCAGTACA
TAAAACAGGGTCCCCTCCCCCTCTAGGGTCAAAAAAAGAGGTATTTAAGTTTCGGTCAGTTAAAAGTATTGTGATAGCTCCCGCTAACACTGGCAAAGATAAAAGAAGAAGAATGGCTGTTAAAATAACTGATCAGACAAATAGTCTAATTTTTTCTGCTGAAAGGTTTTTTGCTTTAAGATTAATAATTGTAGTAATAAAATTTAAGGCACCTAAAATTGAAGAAATCCCTGCAAGGTGTAAAGAAAAAATTGTTAAGTCTACTGAAGGTCCTGAATGATAAAACGTTGATAAAGGTGGA
+
CCCCCGGGGGGGGGGGGDGGGGGGGGGGGGGGGGGDGGGGGGGFGGGGGGGGGGGGGGGGGGGGGGGGGGGGFGGGGGGGGGGGGGGGGGGGGGGDFGGGGGGGGGGGGFCGGGGGGGGGGGGGGGGGGGGGGGGGGGGGGGGGGGGGGGFFGDGGGGGGGGGGCFGGCGGGGGGGDDFFGFGGGGGFGGGGGGGFFGFGFFFBFFFFFFFCFGFCFEG@FFCFF@CFFBEFFFDFFGEG=EFAECBB;B@FFFFFEFFFFFFFGE?A3;@A)48E6DE@ECF<);:@6?9:CE<CCF?6(
@M70528:330:000000000-K6D4P:1:1102:21321:5069 2:N:0:TCTATTCAGT+TCTCAGTACA
TAAAACAGGGTCCCCTCCCCCTCTAGGGTCAAAAAAAGAGGTATTTAAGTTTCGGTCAGTTAAAAGTATTGTGATAGCTCCCGCTAACACTGGCAAAGATAAAAGAAGAAGAATGGCTGTTAAAATAACTGATCAGACAAATAGTCTAATTTTTTCTGCTGAAAGGTTTTTTGCTTTAAGATTAATAATTGTAGTAATAAAATTTAAGGCACCTAAAATTGAAGAAATCCCTGCAAGGTGTAAAGAAAAAATTGTTAAGTCTACTGAAGGTCCTGAATGATAAAACGTTGATAAAGGTGGA
+
CCCCCGGGGGGGGGGGGGGGGGGGGGGGGGGGGGGGGGGGGGGGGGGGGGGGGGGGGGGGGGGGGGGGGGGGGGGGGGGGGGGGGGGGGGGGGGGGGGGGGGGGGGGFGGGGGGGGGGGGGGGFGGGGGGGGGGGGGGGGGGGGGGGGGGFGGGGFGGGGGGGGGGGGGGGGGGGGFGG8FGGGGGGGGGGGGGGGCCACEGFFFFFFFFFAACFDFGGEGFFFFFFFFF=AFDB;>=DE>=EBEEFDFFFFFFFFCCFFCFFFFE?@@FEEEFFFGGF<?FFFCEFDDFFDFEEEGF0?(
@M70528:330:000000000-K6D4P:1:1102:20018:5071 2:N:0:TCTATTCAGT+TCTCAGTACA
TAAACAGGGTCCCCTCCCCCTCTCGGGTCAAAAAAAGAGGTATTTAAGTTTCGGTCAGTTAAAAGTATTGTGATCGCTCCCGCTAACACTGGCAAAGATAAAAGAAGAAGAATGGCTGTTAAAATAACTGATCAGACAAATAGTCTAATTTTTTCTGCTGAAAGGTTTTTTGCTTTAAGATTAATAATTGTAGTAATAAAATTTAAGGCACCTAAAATTGAAGAAATCCCTGCAAGGTGTAAAGAAAAAATTGTTAAGTCTACTGAAGGTCCTGAATGATAAAACGTTGATAAAGGTGGAT
+
CCCCCGGGGGGGGGGGGGGGGGG?FGGFGGGGGGGGGGGGGEFGGGGGFGGGGGGGGGGGGGGGGGGGGFGG9F,@FFGGGGGGGGGGGGGGGFGGGGGFGGFGGGGGGGGGGGGGGGGGGGGGGGGGGGGGGGGGGGGGGGGGGGGGGGFGGFGGGGGGGGGGGGGGGGGGGGGGFGGADF7CGGGGGFGGGGGGFFFGEGFFFFFFFFFFFGFGFGGFGF;AFFFEF=EFFFFFFGG9>EC6@DFFFFFEFFEF?:FCFFFFFC8EE;E3;<CEGGFEEEFFFFFF?6*::4:7+.8?)
@M70528:330:000000000-K6D4P:1:1102:12305:5076 2:N:0:TCTATTCAGT+TCTCAGTACA
TAAAACAGGGTCCCCTCCCCCTCTAGGGTCAAAAAAAGAGGTATTTAAGTTTCGGTCAGTTAAAAGTATTGTGATAGCTCCCGCTAACACTGGCAAAGATAAAAGAAGAAGAATGGCTGTTAAAATAACTGATCAGACAAATAGTCTAATTTTTTCTGCTGAAAGGTTTTTTGCTTTAAGATTAATAATTGTAGTAATAAAATTTAAGGCACCTAAAATTGAAGAAATCCCTGCAAGGTGTAAAGAAAAAATTGTTAAGTCTACTGAAGGTCCTGAATGATAAAACGTTGATAAAGGTGGA
+
CCCCCGGGGGGGGGGGGGGGGGGGGGGGGGGGGGGGGGGGGGGGGGGGGGGGGGGGGGGGGGGGGGGGGGGGGGFGGGGGGGGGGGGGGGGGGGGGGGGGGGGGGGGGGGGGGGGGFGDGGGGGGGGGGGGGGFGGGGGGGGGGGGGGGGFGGGGGGGGGGGGEFGGGGGGGGGGGFFEFGGGGGGGFGGGGGGGGFGFFFGFFFFFFFFFFFGFGFAFEGFFEFFFFFEFAF>DF>*>>:>EBECB:F29==FFFECFF?FFFGFEEFE;979<EDGFFFF?37@B@@DGGCCEFG@20(
@M70528:330:000000000-K6D4P:1:1102:25645:5076 2:N:0:TCTATTCAGT+TCTCAGTACA
TAAAACAGGGTCCCCTCCCCCTCTAGGGTCAAAAAAAGAGGTATTTAAGTTTCGGTCAGTTAAAAGTATTGTGATAGCTCCCGCTAACACTGGCAAAGATAAAAGAAGAAGAATGGCTGTTAAAATAACTGATCAGACAAATAGTCTAATTTTTTCTGCTGAAAGGTTTTTTGCTTTAAGATTAATAATTGTAGTAATAAAATTTAAGGCACCTAAAATTGAAGAAATCCCTGCAAGGTGTAAAGAAAAAATTGTTAAGTCTACTGAAGGTCCTGAATGATAAAACGTTGATAAAGGTGGA
+
CCCCCGGGGGGGGGGGGGGGGGGGGGGFGGGGGGGGGGGGGGGGGGGGGEGGGGGGGGGGGGGGGGGGGGGDGGGGGEGGGGGGGGGGGGGGGGGGGGGGGGGGGGGGGGGGGGGFGGGGGGGFFFGGGGGGGGGGGGGGGGGGGGGGGGFGGGGGGGFAFFFGGGGGGGGGGGFGFGGFGGGGGGGGGGGFGCFF7AC;AEF@AFCF?FFFFGFGFEFFGF@68@DEF2>FFFDFE1>CBEFFECF=F22B26@6*=88?FCFE<CAE;@F4;;E6;)7?556<7:@1(5@F63;+7?0(
@M70528:330:000000000-K6D4P:1:1102:22805:5077 2:N:0:TCTATTCAGT+TCTCAGTACA
TAAACAGGGTCCCCTCCCCCTCTAGGGTCAAAAAAAGAGGTATTTAAGTTTCGGTCAGTTAAAAGTATTGTGATAGCTCCCGCTAACACTGGCAAAGATAAAAGAAGAAGAATGGCTGTTAAAATAACTGATCAGACAAATAGTCTAATTTTTTCTGCTGAAAGGTTTTTTGCTTTAAGATTAATAATTGTAGTAATAAAATTTAAGGCACCTAAAATTGAAGAAATCCCTGCAAGGTGTAAAGAAAAACTTGTTAAGTCTACTGAAGGTCCTGAATGATAAAACGTTGATAAAGGTGGAA
+
CCCCCGGGGGGDGGFEGGGGGGGGGGGFGGGGGGGGDFFGG9FGGGFGEFGGGG@FEGGGGGGGFGGGGGGGGGGGGGGGGGGGGFGGGGGGGGGGGGGGGEGGGGGGGGGGGGGGGGGGGGGGGGGGGGGGGGGGGGGGDFFFGGGGGGFGGGGFGGFGGGGGGGGGGGDEGFGGFFGGGGGGFFGGGGGGGGGGCCCFFGFFFFF?FFFFFGFGFGGFFFBFFDFCF9;FA>@FD916:E?BEF=>F(78>@@A?AF4CFFF6?BFE@3<<@C@@DE??EEF@B@6((+3;;4=98??)
@M70528:330:000000000-K6D4P:1:1102:8215:5084 2:N:0:TCTATTCAGT+TCTCAGTACA
TAAAACAGGGTCCCCTCCCCCTCTAGGGTCAAAAAAAGAGGTATTTAAGTTTCGGTCAGTTAAAAGTATTGTGATAGCTCCCGCTAACACTGGCAAAGATAAAAGAAGAAGAATGGCTGTTAAAATAACTGATCAGACAAATAGTCTAATTTTTTCTGCTGAAAGGTTTTTTGCTTTAAGATTAATAATTGTAGTAATAAAATTTAAGGCACCTAAAATTGAAGAAATCCCTGCAAGGTGTAAAGAAAAAATTGTTAAGTCTACTGAAGGTCCTGAATGATAAAACGTTGATAAAGGTGGA
+
CCCCCGGGGGGGGGGGGGGGGGGGGGGGGGGGGGGGGGGGGGGGGGFGGGGGGGGGGGGGGGGGGGGGGGGGGGGGGGGGGGGGGGGGGGGGGGGGGGGGGGGGGGGFGGGGGGGGGGGEGGGGGGGGGGGGGGGGGGGGGGGGGDFGGGFGGGGGFGGEGGGGGGFGDGGGEGGGFGGGGGGGFGGGGGGGGGGGFGFGEGFFFFFFFFFFFGFGFGFE7BABF@CEFEEFFFB96FEGFFFFFFFFF>BFFF?FEFFEEACFGFEEEFFFFE794+9AFFFEEE9;@;C:@C74@E0?0
@M70528:330:000000000-K6D4P:1:1102:9522:5086 2:N:0:TCTATTCAGT+TCTCAGTACA
TAAAACAGGGTCCCCTCCCCCTCTAGGGTCAAAAAAAGAGGTATTTAAGTTTCGGTCAGTTAAAAGTATTGTGATAGCTCCCGCTAACACTGGCAAAGATAAAAGAAGAAGAATGGCTGTTAAAATAACTGATCAGACAAATAGTCTAATTTTTTCTGCTGAAAGGTTTTTTGCTTTAAGATTAATAATTGTAGTAATAAAATTTAAGGCACCTAAAATTGAAGACATCCCTGCAAGGTGTAAAGAAAAAATTGTTAAGTCTACTGAAGGTCCTGAATGACAAAACGTTGATAAAGGTGGA
+
-CCCCGGGGGG9;6EFEB@FGGEGDFG@F8CEGGGGGG<DEFGDCEA5C;;@FC7@@@F<F9C<6CEEFGGGE<FDE,A?FGCFG:FEEEFBF8=FCFFGGA?AFEEFAAFEDDFEEGD8EEF<=F?FEGFGFFFDF8FF+4==BEFFGFFEA<@,>@AADFFFCD3=DFF=C9FGFAFGGAE9DEF7DECD@:=+<E;EEFFEFCCCFAF59C?2A,:)7+:*=)09>B)?>==;:@D79*9@*45:A9=@>+/19++17A?F<793;8/7)/.9;;?3))1,3/3(/(1;CC<9+<:((
@M70528:330:000000000-K6D4P:1:1102:10599:5089 2:N:0:TCTATTCAGT+TCTCAGTACA
TAAAACAGGGTCCCCTCCCCCTCTAGGGTCAAAAAAAGAGGTATTTAAGTTTCGGTCAGTTAAAAGTATTGTGATAGCTCCCGCTAACACTGGCAAAGATAAAAGAAGAAGAATGGCTGTTAAAATAACTGATCAGACAAATAGTCTAATTTTTTCTGCTGAAAGGTTTTTTGCTTTAAGATTAATAATTGTAGTAATAAAATTTAAGGCACCTAAAATTGAAGAAATCCCTGCAAGGTGTAAAGAAAAAATTGTTAAGTCTACTGAAGGTCCTGAATGATAAAACGTTGATAAAGGTGGA
+
CCCCCGGGGGGGGGGGGGGGGGGGGGGGGGGGGGGGGGGGGGGGGGGGGGGGGGGGGGGGGGGGGGGGGGGGGGGGGGGGGGGGGGGGGGGGGGGGGGGGGGGGGGGGGGGGGGGFGGGGFGGGGGGGGGGGGGGGGGGGFGFGGGGGGFFGGGGGGGGGGFGGGGGGGGGGGGGGFGGGGGFGGGGGFGGGGGGGFGFGAFFEFFFFFFFFFGFGFFCEGFEFFFDE>6<6AFDABCF@BFCCEE35A>BF=68>>=BCCCCF?E37@;;A/3=>7@CAFEC7><1;,=31C)9CF7?:(
@M70528:330:000000000-K6D4P:1:1102:8229:5096 2:N:0:TCTATTCAGT+TCTCAGTACA
TAAAACAGGGTCCCCTCCCCCTCTAGGGTCAAAAAAAGAGGTATTTAAGTTTCGGTCAGTTAAAAGTATTGTGATAGCTCCCGCTAACACTGGCAAAGATAAAAGAAGAAGAATGGCTGTTAAAATAACTGATCAGACAAATAGTCTAATTTTTTCTGCTGAAAGGTTTTTTGCTTTAAGATTAATAATTGTAGTAATAAAATTTAAGGCACCTAAAATTGAAGAAATCCCTGCAAGGTGTAAAGAAAAAATTGTTAAGTCTACTGAAGGTCCTGAATGATAAAACGTTGATAACGGTGGA
+
CCCCCGGGGGGGGGGGGGGGGGGGGGGGGGGGGGGGGGGGGGGGGGGGGGGGGGGGGGGGGGGGGGGGGGGGGGGGGGGGGGGGGGGGGGGGGGGGGGGGGGGGGGGGGGGGGGGCGGGFGGGGGGFGGGGGGGGGGGGGGGGFGFGGGFFFGFGFFGGGGAFFGGGGGGGGGGGFFGGGGGGGGGGGGGGA@D@CFGFG@CFFFFFFFFFFFGFGFGGEGFE@FFFFF@EFFFFFEFFGF@CAEC(5ABFDB69C5B8CCFEFGFFF@E@97>3<CF<<?EF;63:8@09:@<)(1869(
@M70528:330:000000000-K6D4P:1:1102:10584:5106 2:N:0:TCTATTCAGT+TCTCAGTACA
TAAAACAGGGTCCCCTCCCCCTCTAGGGTCAAAAAAAGAGGTATTTAAGTTTCGGTCAGTTAAAAGTATTGTGATAGCTCCCGCTAACACTGGCAAAGATAAAAGAAGAAGAATGGCTGTTAAAATAACTGATCAGACAAATAGTCTAATTTTTTCTGCTGAAAGGTTTTCTGCTTTAAGATTAATAATTGTAGTAATAAAATGTAAGGCACCTAAAATTGAAGAAATCCCTGCAAGGTGTAAAGAAAAAATTGTTAAGTCTACTGAAGTTCCTGAATGATCAAACGTTGATAAAGTTGGG
+
9CCCCGDFGGFEC@FDCFCFGGCGFGGCFGGDGGCEGGGGGCGEGGGFFFF9C@F@CGGG9FFFFFC@CFCF@FEGCFGEGG+@@EEFFEE9D@4F=FGGGGF,EF<AF?FG@<EEGGC,BFFFFCEGGGFCAGF8BDEFDDCDEGFFFGFGGE8FGFGGFD?FC+@EDBD,E8ECD8@FGGAAB3E=EGF=FFG@DEC==;F*?EAFFFA69FFCFGGCCA>@8=CCC@E59@BA68,,*1;FE*)0/72(3=/=8FFFF+*=;>?E@*7C6CE3D7777).5))6=((2;@))9+6).(
@M70528:330:000000000-K6D4P:1:1102:8611:5135 2:N:0:TCTATTCAGT+TCTCAGTACA
TAAAACAGGGTCCCCTCCCCCTCTAGGGTCAAAAAAAGAGGTATTTAAGTTTCGGTCAGTTAAAAGTATTGTGATAGCTCCCGCTAACACTGGCAAAGATAAAAGAAGAAGAATGGCTGTTAAAATAACTGATCAGACAAATAGTCTAATTTTTTCTGCTGAAAGGTTTTTTGCTTTAAGATTAATAATTGTAGTAATAAAATTTAAGGCACCTAAAATTGAAGAAATCCCTGCAAGGTGTAAAGAAAAAATTGTTAAGTCTACTGAAGGTCCTGAATGATAAAACGTTGATAAAGGTGGA
+
CCCCCGGGGGGGGGGGGGGGGGGGGGGGGGGGGGGGGGGGGGGGGGGGGGGGGGGGGGGGGGGGGGGGGGGGGGGGGGGGGGGGGGGGGGGGGGGGGGGGGGGGGGGGGGGGGGGGGGGGGGGGGGGGGGGGGGFGGGGGGGGGGGGGGGFGGGGGGGGGGGGGGGFGGGGGGGGCDFGGGGGGGGGGGGGGFGGGFGFGEGFFFFFFFFFFCGFGFGGFGFE@FFBFFFFFF95F>8DCFFFFFC@@FD@FFFEF<AFFFFCFGFFEF@@37>EFCF?<E<6C9<>@@;DDGE33?@?B(
@M70528:330:000000000-K6D4P:1:1102:10164:5142 2:N:0:TCTATTCAGT+TCTCAGTACA
TAAAACAGGGTCCCCTCCCCCTCTAGGGTCAAAAAAAGAGGTATTTAAGTTTCGGTCAGTTAAAAGTATTGTGATAGCTCCCGCTAACACTGGCAAAGATAAAAGAAGAAGAATGGCTGTTAAAATAACTGATCAGACAAATAGTCTAATTTTTTCTGCTGAAAGGTTTTTTGCTTTAAGATTAATAATTGTAGTAATAAAATTTAAGGCACCTAAAATTGAAGAAATCCCTGCAAGGTGTAAAGAAAAAATTGTTAAGTCTACTGAAGGTCCTGAATGATAAAACGTTGATAAAGGTGGA
+
CCCCCGGGGGGGGGGGGGGGGGGGGGGGGGGGGGGGGGGGGGGGGGFGGGGGGGGGGGGGGGGGGGGGGGGGGGGGFFGGGGGGGGGGGGGGGGGGGGGGGGGGGGFGGGGGGGGGGGGGGGGGGGGGGGGGGGGGGGGGGGGGGGGGGGFGGGGGGGGGGGGGGGGGFGGGGGGGFGGGGGGFGGGGGGGGGGGGFGFGFGFFFFFFFFFFFGFGFFGFGFCEF5@E6>36A=4>>D,,16AA<423?2@D>FFF@=B7<6?FD@CEF@;<;AFFGGEE?<5>4<9=;;77@CECFF??(
@M70528:330:000000000-K6D4P:1:1102:15943:5144 2:N:0:TCTATTCAGT+TCTCAGTACA
TAAAACAGGGTCCCCTCCCCCTCTAGGGTCAAAAAAAGAGGTATTTAAGTTTCGGTCAGTTAAAAGTATTGTGATAGCTCCCGCTAACACTGGCAAAGATAAAAGAAGAAGAATGGCTGTTAAAATAACTGATCAGACAAATAGTCTAATTTTTTCTGCTGAAAGGTTTTTTGCTTTAAGATTAATAATTGTAGTAATAAAATTTAAGGCACCTAAAATTGAAGAAATCCCTGCAAGGTGTAAAGAAAAAATTGTTAAGTCTACTGAAGGTCCTGAATGATAAAACGTTGATAAAGGTGGA
+
CCCCCGGGGGGGGGGGGGGGGGGGGGGGGGGGGGGGGGGGGGGGGGGGGGGGGGGGGGGGGGGGGGGGGGGGGGGGGGGGGFGGGGGGGGGGGGGGGGGGGGGGGGGGGFGGGGGGGGGGGEGFGGGGGGGGCGG8DFGGGGCCFGGGGGFGGGGGGGGGGGGDFFFGGGGGGGFFFAFGGGGGGGGGGFGGGGGGFFFAEGFFFFFFFFFFFGFGFCDFF>=6B5CE>>EFFFFBECFFFEA@ACB:FB>=EF?FCFFFEFEFG86;7@@4EFA9;>EFFF<74;9;@;:719>EFF7:(
@M70528:330:000000000-K6D4P:1:1102:24272:5144 2:N:0:TCTATTCAGT+TCTCAGTACA
TAAAACAGGGTCCCCTCCCCCTCTAGGGTCAAAAAAAGAGGTATTTAAGTTTCGGTCAGTTAAAAGTATTGTGATAGCTCCCGCTAACACTGGCAAAGATAAAAGAAGAAGAATGGCTGTTAAAATAACTGATCAGACAAATAGTCTAATTTTTTCTGCTGAAAGGTTTTTTGCTTTAAGATTAATAATTGTAGTAATAAAATTTAAGGCACCTAAAATTGAAGAAATCCCTGCAAGGTGTAAAGAAAAAATTGTTAAGTCTACTGAAGGTCCTGAATGATAAAACGTTGATAAAGGTGGA
+
CCCCCGGGGGGGGGGGGGGGGGGGGGGGGGGGGGGGGGGGGGGGGGGGGGGGGGGGGGGGGGGGGGGGGGGGGGGGGGGGGGGGGGGGGGGGGGGGGGGGGGGGGGGGGGGGGGGGGGGGGGGGGGGGGGGGGGGGGGGGGGFFGGGGGGFGGGGGGGGGCFGGGFGGGGGGGGGGFGGGGGGGGGGGGGFGGCGGCEEGFGFECFFFFFFFFGFFFCE:9FFEFFDEFEBA6<5?@:>D==?=9CF=AD==EFFA7=8CECE6>35331=@<<@EC;)4<?)9)7:8@FC+:9)9C@70(
@M70528:330:000000000-K6D4P:1:1102:24741:5148 2:N:0:TCTATTCAGT+TCTCAGTACA
TAAAACAGGGTCCCCTCCCCCTCTAGGGTCAAAAAAAGAGGTATTTAAGTTTCTGTCAGTTAAAAGTATTGTGATAGCTCCCGCTAACACTGGCAAAGATAAAAGAAGAAGAATGGCTGTTAAAATAACTGATCAGACAAATAGTCTAATTTTTTCTGCTGAAAGGTTTTTTGCTTTAAGATTAATAATTGTAGTAATAAAATTTAAGGCACCTAAAATTGAAGAAATCCCTGCAAGGTGTAAAGAAAAAATTGTTAAGTCTACTGAAGGTCCTGAATGATAAAACGTTGATAAAGGTGGA
+
CCCCCGGGGGGGGGGDGGGGGGGGGGGGGGGGGGGGGGGGGGGGGGGGGFGGGGGGGGGGGGGGGGGGGGGGGGGGGFGGGGGGGGGGGGGGGGGGGGGGGGGGGGGGGGGGGGGGGGGGGGGEGGGGGGGGGGGGGGGGGGGGGGGGGGFGGGGGGGGCEGFGGGGGGGGGGGGGFGGGGGGGGGGGGGGGGGGGFCDDEEFFFFFFFAFFFGFGFAC=7BAEFFDFFF@AFFFAB:>C63>:EEDBFFBBEFFA5=BCFFCF@*9>E14<7<<CCF33CC?C<3383;3+:?;C7@;7(
@M70528:330:000000000-K6D4P:1:1102:5840:5155 2:N:0:TCTATTCAGT+TCTCAGTACA
TAAAACAGGGTCCCCTCCCCCTCTAGGGTCAAAAAAAGAGGTATTTAAGTTTCGGTCAGTTAAAAGTATTGTGATAGCTCCCGCTAACACTGGCAAAGATAAAAGAAGAAGAATGGCTGTTAAAATAACTGATCAGACAAATAGTCTAATTTTTTCTGCTGAAAGGTTTTTTGCTTTAAGATTAATAATTGTAGTAATAAAATTTAAGGCACCTAAAATTGAAGAAATCCCTGCAAGGTGTAAAGAAAAAATTGTTAAGTCTACTGAAGGTCCTGAATGATAAAACGTTGATAAAGGTGGA
+
CCCCCGGGGGGGGGGGGGGGGGGGGGGGGGGGGGGGGGGGGGGGGGGGGGGGGGGGGGGFGGGGGGGGGGGGGGGGGGGGGGGGGGGGGGGGGGGGGGGGGGGGGGGGGGGGGGGGGGGFGFGGGGGGGGGGGGGFGGGGFCGGFGGGFGFGGGGGGGGGGGGGGGGGGGGGGGGGFGGGGGGGGGGGGGGGGGGGFGFGFGFFFFFFFFFFFGFGFGGEGFE5B@DFFFF4?9>FB:>DE=EF6EFFFF@:=F<FCFFECFEFEEC@@=@A<<<FDFFFFFF3><9@@?C7DEFFGFFF0
@M70528:330:000000000-K6D4P:1:1102:24385:5178 2:N:0:TCTATTCAGT+TCTCAGTACA
TAAAACAGGGTCCCCTCCCCCTCTAGGGTCAAAAAAAGAGGTATTTAAGTTTCGGTCAGTTAAAAGTATTGTGATAGCTCCCGCTAACACTGGCAAAGATAAAAGAAGAAGAATGGCTGTTAAAATAACTGATCAGACAAATAGTCTAATTTTTTCTGCTGAAAGGTTTTTTGCTTTAAGATTAATAATTGTAGTAATAAAATTTAAGGCACCTAAAATTGAAGAAATCCCTACAAGGTGTAAAGAAAAAATTGTTAAGTCTACTGAAGGTCCTGAATGATAAAACGTTGATAAAGGTGGA
+
CCCCCGGGGGGGGGGGGGGGGGGGGGGGGGGGGGGGGGGGGGGGGGGGGGGGGGGGGGGGGGGGGGGGGGGGGGGGGFGGGGGGGGGGGGGGGGGGGGGGGGGGGGGGGGGGGGGGGGGGGGGGGGGGGGGGGGGGGGGGGGGGGGGGGGFGGGGGGGGCGGGGGGGGGGGGGFGGFFGGFGGGGGGFGDGGGGGGFGFGEEFBFFFFAFFFFGFGFCFE7F5=BEFFFFEF8BB>@@EF*.ABFC>3F26:BACFCBACECEA?31)7(47;A/)2+.7376CCE(6@(*1299);/(-(
@M70528:330:000000000-K6D4P:1:1102:26478:5219 2:N:0:TCTATTCAGT+TCTCAGTACA
TAAAACAGGGTTCCCTCCCCCTCTAGGGTCAAAAAAAGAGGTATTTAAGTTTCGGTAAGTTAAAAGTATTGTGATAGCTCCCGCTAACACTGGCAAAGATAAAAGAAGAAGAATGGCTGTTAAAATAACTGATCAGACAAATAGTCTAATTATTTCTGCTGAAAGGTTTTTTGCTTTAAGATTAATAATTGTAGTAATAAAATTTAAGGCACCTAAAATTGAAGAAATCCCTGCAAGGCGTAAAGAAAAAATTGTTATGTCTACTGCAGGTCCTGAAGGATAAAACGTTAATAAAGGTGGA
+
9C<CC@@<AFC-E@,,,868CCF6FED<FFA<CF9CF,CEGFFFD,5E<6<,C@6@,8@FC<9<FE6CF9F,E,@FF,55F7@:C+696999?FGGFFD9FFGGGG8FGGGG8<F,EFC,,4A<E@EFEAE9F9FFDDF8+4+=AEDFFGC,,,,:,@,@F,289+6D,>D=8993?F8DG=@FGGFCDA,@DF=DD8?C>;;8=FF?59C*<+;6:,,0,43A8)8>@C@>FDB**1**/5)**95(/>(>(=98>++17F4+>8))((/./7376*5(./;.93(/((2339))5/(,(
@M70528:330:000000000-K6D4P:1:1102:11837:5221 2:N:0:TCTATTCAGT+TCTCAGTACA
TAAAACAGGGTCCCCTCCCCCTCTAGGGTCAAAAAAAGAGGTATTTAAGTTTCGGTCAGTTAAAAGTATTGTGATAGCTCCCGCTAACACTGGCAAAGATAAAAGAAGAAGAATGGCTGTTAAAATAACTGATCAGACAAATAGTCTAATTTTTTCTGCTGAAAGGTTTTTTGCTTTAAGATTAATAATTGTAGTAATAAAATTTAAGGCACCTAAAATTGAAGAAATCCCTGCAAGGTGTAAAGAAAAAATTGTTAAGTCTACTGAAGGTCCTGAATGATAAAACGTTGATAAAGGTTGA
+
CCCCCGGGGGGGGGGGGGGGGGGGGGGGGGGGGGGGGGGGGGGGGGGGGGGGGGGFGGGGGGGGGGFEFGGGGGFGGDFGGGGDGGGGGGGGGGGGGGGGGGGGGGGFFFGGGGGGGGDEGGGGGGGGGGGGFEGGGGGGGGFGCGGFFGBGGGGGGGGGFGGGGGGEFCGGGGGGFGGGGGGGGGGGGGGGGGGGFGFFFCFBFFCAA?AAFFFGFGGFGFFFFFFFFB=AFDD9>8DB@EEAAC(7A5>DEFFF?CCE5AEFFECA<;@F<@FFCC?AEFE9C@@330>:C?9<CE)3(
@M70528:330:000000000-K6D4P:1:1102:22747:5226 2:N:0:TCTATTCAGT+TCTCAGTACA
TAAAACAGGGTCCCCTCCCCCTCTAGGGTCAAAAAAAGAGGTATTTAAGTTTCGGTCAGTTAAAAGTATTGTGATAGCTCCCGCTAACACTGGCAAAGATAAAAGAAGAAGAATGGCTGTTAAAATAACTGATCAGACAAATAGTCTAATTTTTTCTGCTGAAAGGTTTTTTGCTTTAAGATTAATAATTGTAGTAATAAAATTTAAGGCACCTAAAATTGAAGAAATCCCTGCAAGGTGTAAAGAAAAAATTGTTAAGTCTACTGAAGGTCCTGAATGATAAAACGTTGATAAAGGTGGA
+
CCCCCGGGGGGGGGGGGGGGGGGGGGGGGGGGGGGGGGGGGGGGGGGGGGGGGGGGGDGGGGGGGGGGGGGGGGGGGGGGGGGGGGGGGGGGGGGGGGGGGGGGGGGGGGGGGGGGGGGGGGGGGGGGGGGGGGGGGGGGGGGGGGGGGGCFGGGGFGGGGGFFFGGGGFGDGGGGDGGGGGGGGFFGGFGEGFGGFGFGEFCFFFFFFAF>ACFGFAFEGFC;=@B58:BAA@=8>GFGFFF3>EBBFFFFFFCFEB8CF=CFGF77;;34)7<CCDEA3<?E)76@@78:@C>EGFFF(
@M70528:330:000000000-K6D4P:1:1102:21504:5227 2:N:0:TCTATTCAGT+TCTCAGTACA
TAAAACAGGGTCCCCTCCCCCTCTAGGGTCAAAAAAAGAGGTATTTAAGTTTCGGTCAGTTAAAAGTATTGTGATAGCTCCCGCTAACACTGGCAAAGATAAAAGAAGAAGAATGGCTGTTAAAATAACTGATCAGACAAATAGTCTAATTTTTTCTGCTGAAAGGTTTTTTGCTTTAAGATTAATAATTGTAGTAATAAAATTTAAGGCAGCTAAAATTGAAGAAATCCCTGCAAGGTGTAAAGAAAAAATTGTTAAGTCTACTGAAGGTCCTGAATGATAAAACGTTGATAAAGGTTGA
+
CCCCCGGGGGGGGGGGGGGGGGGGGGGGGGGGGGGGGGGGGGGGGGFGGGGGGGGGGGGGGGGGGGGGGGGGGGGGGGGGGGGGGGGGGGGGGGGGGGGGGGGGGGGGGGGGGGGGGGGGGGGGGGGGGGGGGGGGGGGGFGGGGGGGGGFGGGGGGGGGGGGFGGGGGGGGDGGGFGGGGGGFCEF?FGGGGGGG7;CFFGFFFFFFF5:ABFFFFGGFGFEEFFD@C2>FFFFB@;>,9>CFFFFBFDFB@FFFCFFCFFF:CE?A@1=E@@EEFCE3?CC>><9F16:7>CEED3).(
@M70528:330:000000000-K6D4P:1:1102:15188:5229 2:N:0:TCTATTCAGT+TCTCAGTACA
TAAAACAGGGTCCCCTCCCCCTCTAGGGTCAAAAAAAGAGGTATTTAAGTTTCGGTCAGTTAAAAGTATTGTGATAGCTCCCGCTAACACTGGCAAAGATAAAAGAAGAAGAATGGCTGTTAAAATAACTGATCAGACAAATAGTCTAATTTTTTCTGCTGAAAGGTTTTTTGCTTTAAGATTAATAATTGTAGTAATAAAATTTAAGGCACCTAAAATTGAAGAAATCCCTGCAAGGTGTAAAGAAAAAATTGTTAAGTCTACTGAAGGTCCTGAATGATAAAACGTTGATAAAGGTGGA
+
CCCCCGGGGGGGGGGGGGGGGGGGGGGGGGGGGGGGGGGGGGGGGGGGGGGGGGGGGGGGGGGGGGGGGGGGGGGGGGGGGGGGGGGGGGGGGGGGGGGGGGGGGGGGGGGGGGGGGGGGGGGGGGGGGGGGGGGGGGGGGGGGGGGGGGFGGGGGGGGGGGGGGGGGGGGGGGGGFGGGGGGGGGGGGGGGGGGGCFFGFGFFFFFFFFFFFGFGFGGFGFEFFEFFFFFFFFDABGFG>BE=EEFBA>>=;F7BCFF?ECEFEE?EEFEA@EEFD:6E335>C@;;DFC7CEFFGF??0
@M70528:330:000000000-K6D4P:1:1102:5887:5230 2:N:0:TCTATTCAGT+TCTCAGTACA
TAAAACAGGGTCCCCTCCCCCTCTAGGGTTAAAAAAAGAGGTATTTAAGTTTCGGTCAGTTAAAAGTATTGTGATAGCTCCCGCTAACACTGGCAAAGATAAAAGAAGAAGAATGGCTGTTAAAATAACTGATCAGACAAATAGTCTAATTTTTTCTGCTGAAAGGTTTTTTGCTTTAAGATTAATAATTGTAGTAATAAAATTTAAGGCACCTAAAATTGAAGAAATCCCTGCAAGGTGTAAAGAAAAAATTGTTAAGTCTACTGAAGGTCCTGAATGATAAAACGTTGATAAAGGTGGA
+
CCCCCGGGGGGGGGGGGGGGGGGGGGGGGGGGGGGGGGGGGGGGGGGGGGGGGGGFGGGGGGGGGGGGGGGGGGGGGGGGGGDGGGGGGGGGGGGGGGGGGGGGGGGGGGGGGGGGGGGGGGGGGGGGGGGGGGGGGGGGGCGGGGGGEGFGGGGGGGGGGGCGGGGFGGGGGGGGFAAAFFGGGGGGGFFGGFFGFGFFEGFEFFFFFFFFFGFGFGGFGFEEFFFFFEF4ADBFECGGE=EFFEBDFFF@EFFF7CFC*@<ACECE@;;A=<A9;;CACF?)9=>8@;7:C39CF@BF0
@M70528:330:000000000-K6D4P:1:1102:10533:5231 2:N:0:TCTATTCAGT+TCTCAGTACA
TAAAACAGGGTCCCCTCCCCCTCTAGGGTCAAAAAAAGAGGTATTTAAGTTTCGGTCAGTTAACAGTATTGTGATAGCTCCCGCTAACACTGGCAAAGATAAAAGAAGAAGAATGGCTGTTAAAATAACTGATCAGACAAATAGTCTAATTTTTTCTGCTGAAAGGTTTTTTGCTTTAAGATTAATAATTGTAGTATTAAAATTTAAGGCACCTAAAATTGAAGAAATCCCTGCAAGGTGTAAAGAAAAAATTGTTAAGTCTACTGACGGTCTTGACTGATAAAACGTTGATAAAGGTGGA
+
CC@@CGGGGGG<-CFGE@BFGGGGDFG@FG<CFGD@:FFGGGGGEDG5CEFFCCCFGGE@EEA,<CCFFGGGFEF9E,CFGGCFG@CGGGFGGGFFFGGGGDFAFGCFGFG@C<CFGFD=DCE<4FGG,EEEFF,ECF=@?,BFEEFECFF>E,@FFA8DGGCC,?@E8=+@EGGGFF,E=FC9BEFEGG,@9FF;+@1:;;C@CFFFAFAF>DFC69C)=39C6:@=8@EF6@B*:14,*1:@*0(76(((.=9+11498+9CC7?(69<D(943*374<<?46;6@309+::))+8?0(
@M70528:330:000000000-K6D4P:1:1102:23918:5233 2:N:0:TCTATTCAGT+TCTCAGTACA
ATTGCAAATAATCTTTTTCGTCCTGGTAAGAGATCAAAACTTAAAAACCAACGGGCCCCCCCCTCTCGGTGCTAAACAACAGTGATTTAAAGTGTTTTCAGGTATAAATAATAGTCTAGTTGTACCATTAACTTGCACAAATGAAACAATAAGAAGAGATAGTAAAATAAATTACAGACTCAAAACAAAAAATATTACTACTATTAGGGTTTTTATTTTTAGAGATATAATCGTGTAATTAAAATTATAAACTCTCTACATGTAAATAAAGTCACCAAAATATGAAAGTCAAAACGAGAAA
+
--8,,,;,,;,--,,,,-,=,,6,,,=,,,-;-,-;,,6,,,,<,,;,,,,6,+,+66@BFFC7@,,,:,,+,,6:,,,,,,5,,,<9,,,,9,5,,,,,,4AD,,5,4,,9,,,,49+C,,5,,5:,,,9A,,,9,4,,+7+=;;,==,+4,5,,,,,7563,,33,,@,,:,6,+,,,,6,,66,+,6+++,+++,+,*7+39+++**3**0*23,<*1*.*+*123/7+*/)3(1,,***+/(**+**.**//*++1)+)15).14).)1)1)**(/)7))1)))./++3)((*(,((
@M70528:330:000000000-K6D4P:1:1102:22736:5241 2:N:0:TCTATTCAGT+TCTCAGTACA
TAAAACAGGGTCCCCTCCCCCTCTAGGGTCAAAAAAAGAGGTATTTAAGTTTCGGTCAGTTAAAAGTATTGTGATAGCTCCCGCTAACACTGGCAAAGATAAAAGAAGAAGAATGGCTGTTAAAATAACTGATCAGACAAATAGTCTAATTTTTTCTGCTGAATGGTTTTTTGCTTTAAGATTAATAATTGTAGTAATAAAATTTACGGAACCTAAAATTGAAGAAATCCCTGCAAGGTGTAAGGAAAAATTTGTTAAGTCTACTGAAGGTCTTGAATGATAAAACGTTGAACAAGGTGGA
+
BCCCCGGGGGGGECFGCB@FGGCFACFCGGEEFF@:@F<,;EC@CCEECF<C<FCEGEGFDE<FCGF9ECFCFFFA,C?EFGGG7@@FFEFFD,A<,BFFG9E;,C?<F@FE<<,4>,6E9EFA@FEGCD;,,9,4,9FF+@9,94=FDFD>CA=AD4EFFFF,7+,@,6@@EFFGFGF=F;3<3=323,@=+:C@CFCC7;+8=;+*3*00**;??,;0@AC*:52;FEE>*)7*145?**9+.8B=FF(6*+>69+1*18)1>.17;(5A).).2+)))1)9))(:1,2+*1((37(((
@M70528:330:000000000-K6D4P:1:1102:13446:5250 2:N:0:TCTATTCAGT+TCTCAGTACA
TAAAACAGGGTCCCCTCCCCCTCTAGGGTCAAAAAAAGAGGTATTTAAGTTTCGGTCAGTTAAAAGTATTGTGATAGCTCCCGCTAACACTGGCAAAGATAAAAGAAGAAGAATGGCTGTTAAAATAACTGATCAGACAAATAGTCTAATTTTTTCTGCTGAAAGGTTTTTTGCTTTAAGATTAATAATTGTAGTAATAAAATTTAAGGCACCTAAAATTGAAGAAATCCCTGCAAGGTGTAAAGAAAAAATTGTTAAGTCTACTGAAGGTCCTGAATGATAAAACGTTGATAAAGGTGGA
+
CCCCCGGGGGGGGGGGGGGGGGGGGGGGGGGGGGGGGGGGGGGGGGGGFGGGGGGFGGGGGGGGGGGGGGGGGGGGGGGGGGGGGGGGGGGGGGGGGGGGGGGGGGGGGGGGGGGGGGGGGGGGGGGGGGGGGGGGGGGGGGGGGGGGGGFGGGGGFGGGGFFFGGGGFGGGGFFGFGGGGGGGGGGGGGGGGGGGAFFFFGFFFFFFFFFFFGFGFCFFGFFEFFFEF=BFFFBFEDFFEECB<EFDFB@BEFEFFA6@CFEFCEEEE@;EFAEE>7?<EEC><@@D@FGFCC9EF3(4(
@M70528:330:000000000-K6D4P:1:1102:20920:5266 2:N:0:TCTATTCAGT+TCTCAGTACA
TAAAACAGGGTCCCCTCCCCCTCTAGGGTCAAAAAAAGAGGTATTTAAGTTTCGGTCAGTTAAAAGTATTGTGATAGCTCCCGCTAACACTGGCAAAGATAAAAGAAGAAGAATGGCTGTTAAAATAACTGATCAGACAAATAGTCTAATTTTTTCTGCTGAAAGGTTTTTTGCTTTAAGATTAATAATTGTAGTAATAAAATTTAAGGCACCTAAAATTGAAGAAATCCCTGCAAGGTGTAAAGAAAAAATTGTTAAGTCTACTGAAGGTCCTGAATGATAAAACGTTGATAAAGGTGGA
+
CCCCCGGGGGGFGFFGGGGGGGGGDDFGGGGGGGGGGGGGGGGGGGGFGGGGGGGGGGGGGGGGGGGGGGGGGGGGGGGGGGGGCFGFGCFGGCFFGGGGGGEFGGGGGGGGGGGGGGD>FGGFGGGGFGGGGGGGGGGGCGGGGGGGGGFGGFD:EFGGGFFFCGEGGGEGGGGGFGFFFGGGFGGGGGGGGGGG?ECCA@F@ACC?F5AFFGFGFGG@FFEFFFCFF2:AF>=;>=@D@EFFFC=DFB@DFF?F@=@C?AEFFF<<E8@E;EAE<+.7<E?6C@>@@?FCF?)9@.(8(
@M70528:330:000000000-K6D4P:1:1102:9435:5285 2:N:0:TCTATTCAGT+TCTCAGTACA
TAAAACAGGGTCCCCTCCCCCTCTAGGGTCAAAAAAAGAGGTATTTAAGTTTCGGTCAGTTAAAAGTATTGTGATAGCTCCCGCTAACACTGGCAAAGATAAAAGAAGAAGAATGGCTGTTAAAATAACTGATCAGACAAATAGTCTAATTTTTTCTGCTGAAAGGTTTTTTGCTTTAAGATTAATAATTGTAGTAATAAAATTTAAGGCACCTAAAATTGAAGAAATCCCTGCAAGGTGTAAAGAAAAAATTGTTAAGTCTACTGAAGGTCCTGAATGATAAAACGTTGATAAAGGTGGA
+
CCCCCGGGGGGGGGGGGGGGGGGGGGGGGGGGGGGGGGGGGGGGGGGGGGGGGGGGGGGGGGGGGGGGGGGGGGGGGGGGGGGGGGGGGGGGGGGGGGGGFGGGGGGGGGGGGGGGGGDFGGGDCDGGGGGGGGGGGGGG6FGGGGGGEGFFGFGGGGGGGGGGGGGGGGGGGGGGFGGGGFFFGGGGGGGGFGGGFGFGFGFFFFCAAFFFFGFFF@CFGFFFF@CFF@)6;BDF>*4>>EEF?E=BFFFFBFEFCBFEC@CACE)4)6;<3;3C2+9;?EF)739=;;C2;?EC7436(
@M70528:330:000000000-K6D4P:1:1102:16390:5301 2:N:0:TCTATTCAGT+TCTCAGTACA
TAAAACAGGGTCCCCTCCCCCTCTAGGGTCAAAAAAAGAGGTATTTAAGTTTCGGTCAGTTAAAAGTATTGTGATAGCTCCCGCTAACACTGGCAAAGATAAAAGAAGAAGAATGGCTGTTAAAATAACTGATCAGACAAATAGTCTAATTTTTACTGCTGAAAGGTTTTTTGCTTTAAGATTAATAATTGTAGTAATAAAATTTAAGGCACCTAAAATTGAAGAAATCCCTGCAAGGTGTAAAGAAAAAATTGTTAAGTCTACTGAAGGTCCTGAATGATAAAACGTTGATAAAGGTGGA
+
CCCCCGGGGGGGGGGGGGGGGGGGGGGGGGGGGGGGGGGGFGGGGGGGGGGGGGGGGGGGGGGGGGGGGGGGGGGGGGGGGGGGGGGGGGGGGCFGGGGGGGGGGGGGGGGGGGGGGGGGGGGGGGGGGGGGGGGGGGGDGGGGGGGGGGFGGGEFGGGGGGGGFGGGGGFEGGGGFGGGGGGGGGGGGGGGGGGGFGFFEGFFFFFFFFFFFGFGFGGFGFFEF@CFFCFFFBBA=CEB=EFAAEBBA9=B@F7B8=FEF=CFE=<=<(6;@9AE<:9AE?64><63877:@EE9CE3;(
@M70528:330:000000000-K6D4P:1:1102:21784:5302 2:N:0:TCTATTCAGT+TCTCAGTACA
TAAAACAGGGTCCCTGTCTCTTATACCCATCTGACGCTGCCGACGATGTACTGAGAGTGTAGATCTCGGTGGTCGCCGTATCATTAAAAAAAAAAAAAAAAAAACAACAATATAACCGAACACAACGAATGATGTAGAATTACAACACACTCAGCAGCTCAAGTCACCACCTCAATGTTATGTGGCAACAACAGACATACACGTCACACTTCAACGACACACTGATTACCACGAGAACTCAAAAACACGAGTACACTCCAGAATACGACGCATATACGCAGTGCATACTAATGTGTACACA
+
CCCCCGGGGGGGGGGGGGGGGGGGGG@FGGGGCGGGGGGGGGGGGGGGF,CFGFFFGFGGGGFGGGFFFFGGGGGGGGGGGGCFGFGGFGE74>F+++84+68>=<,38,,,,,8,8+++8+,,+++>33,7,,,5,,,,+5+,,,4*1*/,83<,,41>>,,7,1,,14*,25,,1,,,,,3,5**0;*2*;00*01++4<),.))+9)+2;**/)2=(*),)*)).*44/)(()-++24.)/3((,)-(((/)*)))).*(*0.,3(-(,-(6)**,(((())..))-***)).+))..
@M70528:330:000000000-K6D4P:1:1102:9434:5303 2:N:0:TCTATTCAGT+TCTCAGTACA
TAAAACAGGGTCCCCTCCCCCTCTAGGGTCAAAAAAAGAGGTATTTAAGTTTCGGTCAGTTAAAAGTATTGTGATAGCTCCCGCTAACACTGGCAAAGATAAAAGAAGAAGAATGGCTGTTAAAATAACTGATCAGACAAATAGTCTAATTTTTTCTGCTGAAAGGTTTTTTGCTTTAAGATTAATAATTGTAGTAATAAAATTTAAGGCACCTAAAATTGAAGAAATCCCTGCAAGGTGTAAAGAAAAAATTGTTAAGTCTACTGAAGGTCCTGAATGATAAAACGTTGATAAAGGTGGA
+
CCCCCGGGGGGGGGGGGGGGGGGGGGGGGGGGGGGGGGGGGGGGGGGGGGGGGGGGGGGGGGGGGGGGGGGGGGGGGGGGGGGGDGGGGGGGGGGGGGGGGGGGGGGGGGGGGGGGGGGGGGGGGGGGFGGGFGGGGGGGGGGGGGGGGGFGGGGGGGGGGGGGGGFFFGGGDGGGCDEGGGGGGGGGGGGGGGGGFGFGFGFFFFFFFFFAFGFGFFACFFFFF@DEFEE>AB=FBGGGFBCF**8>FFBFFF<F@@A<E@EFG8?73@EF44=CDGFFF??;C@>D1=5+@CCEGF>B(
@M70528:330:000000000-K6D4P:1:1102:18333:5303 2:N:0:TCTATTCAGT+TCTCAGTACA
TAAAACAGGGTCCCCTCCCCCTCTAGGGTCAAAAAAAGAGGTATTTAAGTTTCGGTCAGTTAAAAGTATTGTGATAGCTCCCGCTAACACTGGCAAAGATAAAAGAAGAAGAATGGCTGTTAAAATAACTGATCAGACAAATAGTCTAATTTTTTCTGCTGAAAGGTTTTTTGCTTTAAGATTAATAATTGTAGTAATAAAATTTAAGGCACCTAAAATTGAAGAAATCCCTGCAAGGTGTAAAGAAAAAATTGTTAAGTCTACTGAAGGTCCTGAATGATAAAACGTTGATAAAGGTGGA
+
CCCCCGGGGGGGGGGGGGGGGGGGGGGFFGGGGGGGGGGGGGGGGGGGGGGGGGGGGGGGGGGGGGGGGGGGGGGGGGGGGGGGGGGGGGGGGGGGGGGGGGGGGGGGGGGGGGGGGGGGGGGGGGGGGGGGGGGGGGGGGGFFGGGGGGFGGGGGGGGGGGGGGGGGGGGGGGGGFGGGGGGGGGGGGGGGGGGGFGFGFFFFFFFFFFFFFGFGFEGFGFE@FFFEF<EAAFFFFGGGFFFFFFDFF2>DEFFF?=8@EFFFGF?;@@;E;@EFCFEFFFFEFF>FFFFCCCCEGF:B(
@M70528:330:000000000-K6D4P:1:1102:26095:5307 2:N:0:TCTATTCAGT+TCTCAGTACA
TAAAACAGGGTCCCCTCCCCCTCTAGGGTCAAAAAAAGAGGTATTTAAGTTTCGGTCAGTTAAAAGTATTGTGATAGCTCCCGCTAACACTGGCAAAGATAAAAGAAGAAGAATGGCTGTTAAAATAACTGATCAGACAAATAGTCTAATTTTTTCTGCTGAAAGGTTTTTTGCTTTAAGATTAATAATTGTAGTAATAAAATTTAAGGCACCTAAAATTGAAGAAATCCCTGCAAGGTGTAAAGAAAAAATTGTTAAGTCTACTGAAGGTCCTGAATGATAAAACGTTGATAAAGGTGGA
+
CCCCCGGGGGGGGGGGGGGGGGGGGGGGGGGGGGGGGGGGGGGGGGGGGFFFGGGGGGGGGGGGGGGGGGGGGGGGGCGGGGGGGGGGGGGGGGGGGGGGGGGGGGGGGGGGGGFGGGGGGGGGGGGGGGGGGGGGGGGGGGGGGGFCFGFGGGGGGGGGGGFGGGGGGGGGDGGGFGGGGGGGGFGGGGGGGFFG7CEFA>F@FFFFFFFFFFFGFCFFCFC@AEDFFEBFF==F=CECBE<9**5>FDFFEFFF?FFE3@?:>3?<81=A=<ACCF?@ECCC3<9@F;5;CE<EG@21(
@M70528:330:000000000-K6D4P:1:1102:20211:5309 2:N:0:TCTATTCAGT+TCTCAGTACA
TAAAACAGGGTCCCCTCCCCCTCTAGGGTCAAAAAAAGAGGTATTTAAGTTTCGGTCAGTTAAAAGTATTGTGATAGCTCCCGCTAACACTGGCAAAGATAAAAGAAGAAGAATGGCTGTTAAAATAACTGATCAGACAAATAGTCTAATTTTTTCTGCTGAAAGGTTTTTTGCTTTAAGATTAATAATTGTAGTAATAAAATTTAAGGCACCTAAAATTGAAGAAATCCCTGCAAGGTGTAAAGAAAAAATTGTTAAGTCTACTGAAGGTCCTGAATGATAAAAAGTTGATAAAGGTGGA
+
CCCCCGGGGGGGGGGGGGGGGGGGGGGGGGGGGGGGGGGGGGGGGGGGGGGGGGGGGGGGGGGGGGGGGGGGGGGGGGGGGGGGGGGGGGGGGGGGGGGGGGGGGGGGGGGGGGGGGGGGGGGGGGGGGGGGGGGGGGGGGGGGGFGGGGFGGGGGGGGGGGGFGGGGGGGDGGGGFGGGGGGGGGGGGGGGGGGGFGFGEEFEBFFFFFFFFGFGFGGFGFFEF9CFF@FAFFFFBDDGFFFFFFFFFBFFFFFFFFFFFFCFFFFFEFFF<AEFGFFFFFFFF3;ACC;:@C6CGFEF(
@M70528:330:000000000-K6D4P:1:1102:14620:5324 2:N:0:TCTATTCAGT+TCTCAGTACA
TAAAACAGGGTCCCCTCCCCCTCTAGGGTCAAAAAAAGAGGTATTTAAGTTTCGGTCAGTTAAAAGTATTGTGATAGCTCCCGCTAACACTGGCAAAGATAAAAGAAGAAGAATGGCTGTTAAAATAACTGATCAGACAAATAGTCTAATTTTTTCTGCTGAAAGGTTTTTTGCTTTAAGATTAATAATTGTAGTAATAAAATTTAAGGCACCTAAAATTGAAGAAATCCCTGCAAGGTGTAAAGAAAAAATTGTTAAGTCTACTGAAGGTCCTGAATGATAAAACGTTGATAAAGGTGGA
+
CCCCCGGGGGGGGGGGGGGGGGGGGGGGGGGGGGGGGGGGGGGGGGGGGGGGGGGGGGGGGGGGGGGGGGGGGGGGGGGGGGGGGGGGGGGGGGGGGGGGGGGGGGGGGGGGGGGGGGGGGGGGGGGGGGGGGGGGGGGGGGGGGGGGGGFGGGGGGGGGGGGFGGGGGGGGGGGGFGGGGGGGGGGGGGGGFFGGFGFGFFFEFFFFFFFFAFFGFFGEFFFFFFDFFFE46=BA=GGG=EFFFF:BFF>=BF?@88BCEAEFGFCEE@;E7>AEDCEEFFFEFF:DD?*1@<;CGEFF0
@M70528:330:000000000-K6D4P:1:1102:15650:5324 2:N:0:TCTATTCAGT+TCTCAGTACA
TAAAACAGGGTCCCCTCCCCCTCTAGGGTCAAAAAAAGAGGTATTTAAGTTTCGGTCAGTTAAAAGTATTGTGATAGCTCCCGCTAACACTGGCAAAGATAAAAGAAGAAGAATGGCTGTTAAAATAACTGATCAGACAAATAGTCTAATTTTTTCTGCTGAAAGGTTTTTTGCTTTAAGATTAATAATTGTAGTAATAAAATTTAAGGCACCTAAAATTGAAGAAATCCCTGCAAGGTGTAAAGAAAAAATTGTTAAGTCTACTGAAGGTCCTGAATGATAAAACGTTGATAAAGGTGGA
+
CCCCCGGGGGGGGGGGGGGGGGGGGGGGGGGGGGGGGGGGGGGGGGGGGGGGGGGGGGGGGGGGGGGGGGGGGGGGGGGGGGGGDGGGGGGGGGGGGFGGGEGGGGGGGGGGGGGGGGGGGGGGGGGGGGGGGGGGGGGGGGFGGGGGGGFGGGGGGGGGGGGGGGGGGGGGGGGGFGGGGGGGGGGGGGGGGGGGFGFGFGFFFFFFFAFFFFFFFGGEGFEFFEDEFEFFFFFFFGGGFFFBEE=>F=@B@FFF?:=ECFFFGFEAFEEE@<=3;C?AEFCF<47:;0:;F?EEF328(
@M70528:330:000000000-K6D4P:1:1102:27029:5329 2:N:0:TCTATTCAGT+TCTCAGTACA
TAAAACAGGGTCCCCTCCCCCTCTAGGGTCAAAAAAAGAGGTATTTAAGTTTCGGTCAGTTAAAAGTATTGTGATAGCTCCCGCTAACACTGGCAAAGATAAAAGAAGAAGAATGGCTGTTAAAATAACTGATCAGACAAATAGTCTAATTTTTTCTGCTGAAAGGTTTTTTGCTTTAAGATTAATAATTGTAGTAATAAAATTTAAGGCACCTAAAATTGAAGAAATCCCTGCAAGGTGTAAAGAAAAAATTGTTAAGTCTACTGAAGGTCCTGAATGATAAAACGTTGATAAAGGTGGA
+
CCCCCGGGGGGGGGGGGGGGGGGGGGGGGGGGGGGGGGGGGGGGGGGGGGGGGGGGGGGFGGGGGGGGGGGGGGGGGGGGGGGGGGGGGGGGGGGGGGGGGFGGGGGGGGGGGGGGGGGGGGGGGGGGGGGGGGGGGGGGGGGGGGGGGGFGCGGGFFEFGGGGGGGGFGFGGGGGFDFGGGGGGDGCFEFGGGGGFGFGFGFFFFFFFFFFFGFGFDFCFFE@F:@EA4=AA9:A@GGGFFF>CED9A(6B@FEF?BFFEFEFGFEAE@EA=@@C7CEAF?6<4=9@;;53;C).C@??(
@M70528:330:000000000-K6D4P:1:1102:14629:5340 2:N:0:TCTATTCAGT+TCTCAGTACA
TAAAACAGGGTCCCCTCCCCCTCTAGGGTCAAAAAAAGAGGTATTTAAGTTTCGGTCAGTTAAAAGTATTGTGATAGCTCCCGCTAACACTGGCAAAGATAAAAGAAGAAGAATGGCTGTTAAAATAACTGATCAGACAAATAGTCTAATTTTTTCTGCTGAAAGGTTTTTTGCTTTAAGATTAATAATTGTAGTAATAAAATTTAAGGCACCTAAAATTGAAGAAATCCCTGCAAGGTGTAAAGAAAAAATTGTTAAGTCTACTGAAGGTTCTGCAGGATAACACGTTGATAAAAGTGGG
+
@CCCCGGFFGGF@CCCEGGEGGGGEFFEEFDC@FCF:,C@8FGGGFAFCFCF,C@BCFFEFC,FFFFGGGGFFGEGFFF<,FEG>FFFFGFCF8AFGFGGFDEGGCFFCE?FCE9<BEDEGGGGE?AFFF,=?=C,@F@8=@+9FADGGGFGGF6F;FFFGF=AFFFCD?@E7EAFDFFFADFGGG;EGGGACGGG?A<:0@98++99:*@>?CAGFF7)23:AAEF5BE);@4>FBD:E=BEFAC3:895(.:>B71+9?AECG<5<;(()/49)3*((/7>).63(3,*3+1))+-.4(
@M70528:330:000000000-K6D4P:1:1102:15788:5351 2:N:0:TCTATTCAGT+TCTCAGTACA
TAAAACAGGGTCCCCTCCCCCTCTAGGGTCAAAAAAAGAGGTATTTAAGTTTCGGTCAGTTAAAAGTATTGTGATAGCTCCCGCTAACACTGGCAAAGATAAAAGAAGAAGAATGGCTGTTAAAATAACTGATCAGACAAATAGTCTAATTTTTTCTGCTGAAAGGTTTTTTGCTTTAAGATTAATAATTGTAGTAATAAAATTTAAGGCACCTAAAATTGAAGAAATCCCTGCAAGGTGTAAAGAAAAAATTGTTAAGTCTACTGAAGGTCCTGAATGATAAAACGTTGATAAAGGTGGA
+
CCCCCGGGGGGGGGGGGGGGGGGGGGGGGGGGGGGGGGGGGGGGGGGGGGGGGGGGGGGGGGGGGGGGGGGGGGGGGGGGGGGGGGGGGGGGGGGGGGGGGGGFDGGGGGGGGGGGGGGGGGGFGGGGGGGGGGGGGGGGGGGGGGGGGGFGGGGGGGGGGGGGFGGGGGGGGGGGFFGDGGGGGGGGGGGGGGGGFGFFFGFFFFFFFFFFFFFGFGGFGF5EF@CEF=EFFFDFFGFF>:EBECDBFFFBFF5FECCEFFEFCE?E@EEFF<43;CEE?7C<FF@D@D:7CEFFFF0:(
@M70528:330:000000000-K6D4P:1:1102:8340:5365 2:N:0:TCTATTCAGT+TCTCAGTACA
TAAAACAGGGTCCCCTCCCCCTCTAGGGTCAAAAAAAGAGGTATTTAAGTTTCGGTCAGTTAAAAGTATTGTGATAGCTCCCGCTAACACTGGCAAAGATAAAAGAAGAAGAATGGCTGTTAAAATAACTGATCAGACAAATAGTCTAATTTTTTCTGCTGAAAGGTTTTTTGCTTTAAGATTAATAATTGTAGTAATAAAATTTAAGGCACCTAAAATTGAAGAAATCCCTGCAAGGTGTAAGGAAAAAATTGTTAAGTCTACTGAAGTTCCTGAATGATAAACCGTTGATAAAGGTGGA
+
CCCCCGGGGGGGGGGGGGGGGGGGGGGGGGGGGGGGDG<F8CFFGGG9EGGFEGGC:7FGEFGGFCFCF@@EADFC<EEGG<CF7FGDFGGG84EACEE?FGGFEG=CFFEGFCG88FDGGGGGFFGAF<E9@><,,@FF+@9,CE;FGGFGGFGGC=8CCFGEFGGGGGGGE8=EFGCDCFEGFFFDGDFD@:9C+EFGF9CC@FCFFAFFFCFGFAF=9FCFFF5CFEE**):?@84?6>C+.7((8@=B(=@C>1+/91.+>39)7).//74;8+/.)9?<)338@651;?6C7<20(
@M70528:330:000000000-K6D4P:1:1102:6564:5366 2:N:0:TCTATTCAGT+TCTCAGTACA
TAAAACAGGGTCCCCTCCCCCTCTAGGGTCAAAAAAAGAGGTATTTAAGTTTCGGTCAGTTAAAAGTATTGTGATAGCTCCCGCTAACACTGGCAAAGATAAAAGAAGAAGAATGGCTGTTAAAATAACTGATCAGACAAATAGTCTAATTTTTTCTGCTGAAAGGTTTTTTGCTTTAAGATTAATAATTGTAGTAATAAAATTTAAGGCACCTAAAATTGAAGAAATCCCTGCAAGGTGTAAAGAAAAAATTGTTAAGTCTACTGAAGGTCCTGAATGATAAAACGTTGATAAAGGTGGA
+
CCC@CGGFGGGGGGFGFCEGGGGGGGGGGGFGFFGGGGGGGGGGGFAFFEFCGGDFGECFGGGFCFGGGGGGGGFG9FEEGGGGGGGGGGGGGFDFGGGGGGGAEEFFGGCF8FFFGGGGGGGCGGCGGGGGGGFGGGDEFFGGFGGGGGFFGGGGGGGGEGFCEGFA8DDEGGF9ED8FAFFBDFGDGGEFGGGGFG9,:@EEFFCB?*;A0CCCAGGE<@=CFC5>FB@FFFDA>*541>AFEFDBFF>D==CFE++9CA5ACECEEE@F)7<9;CEE3C54479138FDG)6C7;??0
@M70528:330:000000000-K6D4P:1:1102:9203:5388 2:N:0:TCTATTCAGT+TCTCAGTACA
TAAAACAGGGTCCCCTCCCCCTCTAGGGTCAAAAAAAGAGGTATTTAAGTTTCGGTCAGTTAAAAGTATTGTGATAGCTCCCGCTAACACTGGCAAAGATAAAAGAAGAAGAATGGCTGTTAAAATAACTGATCAGACAAATAGTCTAATTTTTTCTGCTGAAAGGTTTTTTGCTTTAAGATTAATAATTGTAGTAATAAAATTTAAGGCACCTAAAATTGAAGAAATCCCTGCAAGGTGTAAAGAAAAAATTTTTAAGTCTACTGAAGGTCCTGAATGATAACACGTTGATAAAGGTGGA
+
CCCCCGGGGGGGGGGGGEFGGGGGGGGGGGGGGGGGGGGGGGGGGGGGGFGGGGGEFGGGG9FGFFFGGGGGGGGGGGGGGGGGEGGGGGGGGGGGGGGGG9EGDGGGGGGGGGGGGGGGGGG9EFGGDGFGGGGGGGGGGGGGGGGGGGF9FFGGFGGGGGGGGG>9DFFGGGGGFGGGGGGGGGGFFGGFGGGCFGFFFFFFFFFFF5FFFGF79DFEGFEFFCCEA=39?B=B=5>,.77=ECB5F9@FFFEF>;+798?FFFEEF@44.7=46;5<E?E).6?31=:7:CC<+<?:(
@M70528:330:000000000-K6D4P:1:1102:18646:5394 2:N:0:TCTATTCAGT+TCTCAGTACA
TAAAACAGGGTCCCCTCCCCCTCTAGGGTCAAAAAAAGAGGTATTTAAGTTTCGGTCAGTTAAAAGTATTGTGATAGCTCCCGCTAACACTGGCAAAGATAAAAGAAGAAGAATGGCTGTTAAAATAACTGATCAGACAAATAGTCTAATTTTTTCTGCTGAAAGGTTTTTTGCTTTAAGATTAATAATTGTAGTAATAAAATTTAAGGCACCTAAAATTGAAGAAATCCCTGCAAGGTGTAAAGAAAAAATTGTTAAGTCTACTGAAGGTCCTGAATGATAAAACGTTGATAAAGGTGGA
+
CCCCCGGGGGGGGGGGGGGGGGGGGGGFEFGGGGGGGGGGGGGGGGGGGGGGGGGGGGGFGFGGGGFGGGGGGGGGGGGGGGGGGGGGGGGGGGGGGGGGGFGFGGGGGGGGGGGGGGGGGGGGGGGGGGGFGGGGFFFGGG?DGGGGGGFGGGGGGGGGGGGGFDFGGGGGGGGGBGFGGGGGFGGGGGFEGG9CFGFFFFFBFFFFFFFFFGFGF;:8FFC;B@CCC@=AFFFFE@FEEE?ECCFBF(6BBBCFCAFCCF?A?<?<@@EE)7<<DGF<)75>476(6(1;7999C<?F(
@M70528:330:000000000-K6D4P:1:1102:23786:5394 2:N:0:TCTATTCAGT+TCTCAGTACA
TAAAACAGGGTCCCCTCCCCCTCTAGGGTCAAAAAAAGAGGTATTTAAGTTTCGGTCAGTTAAAAGTATTGTGATAGCTCCCGCTAACACTGGCAAAGATAAAAGAAGAAGAATGGCTGTTAAAATAACTGATCAGACAAATAGTCTAATTTTTTCTGCTGAAAGGTTTTTTGCTTTAAGATTAATAATTGTAGTAATAAAATTTAAGGCACCTAAAATTGAAGAAATCCCTGCAAGGTGTAAAGAAAAAATTGTTAAGTCTACTGAAGGTCCTGAATGATAAAACGTTGATAAAGGTGGA
+
CCCCCGGGGGGFGGGGGGGGGGG8EFFGGGGGGGGGGGGGGGGGGGGGGGGGGGGFGGGEGGGGGGGGGGGGGGGGGGGGFFGGGGGGGGGGGGGFGGGGGGGFGGGGGGGGGGGGGGDGFGGGGGGGGGFGGGGGGGGGGGGGFGGGGGFGGGGGGGGGGFGGGGEGGGGGGGGGFGGGGGGGGGGGGGGGFGGGFGFFFGFFFFFFFFFFFGFG5EF@GFEFFFBEFB@FFB@9:DDFEEF1ACBBFFFB9CEFEFFE<=7=9377@@@A<<@CFGEEECF9E@FFFD<+@C<EGF?6(
@M70528:330:000000000-K6D4P:1:1102:14984:5412 2:N:0:TCTATTCAGT+TCTCAGTACA
TAAAACAGGGTCCCCTCCCCCTCTAGGGTCAAAAAAAGAGGTATTTAAGTTTCGGTCAGTTAAAAGTATTGTGATAGCTCCCGCTAACACTGGCAAAGATAAAAGAAGAAGAATGGCTGTTAAAATAACTGATCAGACAAATAGTCTAATTTTTTCTGCTGAAAGGTTTTTTGCTTTAAGATTAATAATTGTAGTAATAAAATTTAAGGCACCTAAAATTGAAGAAATCTCTGCAAGGTGTAAAGAAAAAATTGTTAAGTCTACTGAAGGTCCTGAATGATAAAACGTTGATAAAGGTGGA
+
@CCCC<FEGCGFFGGGGEGCEFG@EFGCGCFFFGGGGGCAFGGGFGGFGGGD9@7FEFFFAFFCFCFFADFG9F9E9?FGFGDGCCCFDGGGC=FGGGCGGGCGGGGGGFGEDF<FGFCDFEEGGGGGFCC9FFGGGDGD=EFFF9DGGGCD=F8FEFF8FC9FFGG9FCG8EGA=DA8=EGDGFGG7FGFDCFGDCCFFEGC@FFFFF5?99F?GAEGBFF@6C@@EF*1+BEFB;@FF;:8=7AB2)7@(0:9>5=6@F+8;@8?@F3;A/774;77@<5?)7).53?>@@C4E?;4:(
@M70528:330:000000000-K6D4P:1:1102:25407:5412 2:N:0:TCTATTCAGT+TCTCAGTACA
TAAAACAGGGTCCCCTCCCCCTCTAGGGTCAAAAAAAGAGGTATTTAAGTTTCGGTCAGTTAAAAGTATTGTGATAGCTCCCGCTAACACTGGCAAAGATAAAAGAAGAAGAATGGCTGTTAAAATAACTGATCAGACAAATAGTCTAATTTTTTCTGCTGAAAGGTTTTTTGCTTTAAGATTAATAATTGTAGTAATAAAATTTAAGGCACCTAAAATTGAAGAAATCCCTGCAAGGTGTAAAGAAAAAATTGTTAAGTCTACTGAAGGTCCTGAATGATAAAACGTTGATAAAGGTGGA
+
CCCCCGGGGGGGGGGFGGGGGGGGGGGGGGGGGGGGGGGGGGGGGGGGGGGGGGGGGGGGGGGGGGGGGGGGGGGGGGGGGGGGGGGGGGGGGGGGGGGGGGGGGGGGGFFGGGGFGGGGGGGGGGGGGGGGGGGGGGGGGGGGFGGGGGFGGGGGGGGF@DCGGCGGGGGGGGGGFGGAGGGGDFF@FGGFG7CFCAFACCFEAAFFFFFAFFFFFFFFGFA;F:@EFF:>FFFFB8D>@EF>EFFBFB@F28CA4B=><C5AA<?;EE@E4;3)2+.=??CC)),,333+2<9C7@(4(
@M70528:330:000000000-K6D4P:1:1102:19158:5420 2:N:0:TCTATTCAGT+TCTCAGTACA
TAAAACAGGGTCCCCTCCCCCTCTAGGGTCAAAAAAAGAGGTATTTAAGTTTCGGTCAGTTAAAAGTATTGTGATAGCTCCCGCTAACACTGGCAAAGATAAAAGAAGAAGAATGGCTGTTAAAATAACTGATCAGACAAATAGTCTAATTTTTTCTGCTGAAAGGTTTTTTGCTTTAAGATTAATAATTGTAGTAATAAAATTTAAGGCACCTAAAATTGAAGAAATCCCTGCAAGGTGTAAAGAAAAAATTGTTAAGTCTACTGAAGGTCCTGAATGATAAAACGTTGATAAAGGTGGA
+
CCCCCGGGGGGGGGGGGGGGGGGGGGGGGGGGGGGGGGGGGGGGGGGGGGGGGGGFGGGGGGGGGGGGGGGGGGGGGGGGGGGGGGGGGGGGGGGGGGGGGGFGGGGGGGGGGGGGGGGGGGGGGGGGGGGGGGGGGGGGGGGGGGGGGGFGGGGGGGGGGGGGGGGGGGGGGGGGFGGGGGGGGGGGGGGGGGGGFFFGFGFEFFFFFFFFFGFG?FGFGFFEFEFFFEEFFFFFB:>EBEFFFFDBFFFFFFFC>=BEEF?AC@FEFFFFFFFFFCEFFFE;CFFFFFF@CCCEGF08(
@M70528:330:000000000-K6D4P:1:1102:11723:5478 2:N:0:TCTATTCAGT+TCTCAGTACA
TAAAACAGGGTCCCCTCCCCCTCTAGGGTCAAAAAAAGAGGTATTTAAGTTTCGGTCAGTTAAAAGTATTGTGATAGCTCCCGCTAACACTGGCAAAGATAAAAGAAGAAGAATGGCTGTTAAAATAACTGATCAGACAAATAGTCTAATTTTTTCTGCTGAAAGGTTTTTTGCTTTAAGATTAATAATTGTAGTAATAAAATTTAAGGCACCTAAAATTGAAGAAATCCCTGCAAGGTGTAAAGAAAAAATTGTTAAGTCTACTGAAGGTCCTGAATGATAAAACGTTGATAAAGGTGGA
+
CCCCCGGGGGGGGGGGGGGGGGGGGGGGGGGGGGGGGGGGGGGGGGGGGGGGGGGGGGGGGGGGGGGGGGGGGGGGGGFGGGGGGGGGGGGGGGGGGGGGGGGGGGGGGGGGGGGGGGCEFGGGGGGGGGGGGGGGGGGGGGGGGGGGGGFGGGGGGGGGGGGGGGGGGGGGGGGGFGGGGGGGGGGGGGGGGGGGFGFGFFFFFFFFFFFFFDFGFCEEGF;8CEFFFF=FFFDFECDDEEAAEFF:F29B@FFF?BF?<AEFFFFFFFF9<<AE<@CE??<9CEB@DDFFGFFEGF?B0
@M70528:330:000000000-K6D4P:1:1102:9179:5485 2:N:0:TCTATTCAGT+TCTCAGTACA
TAAAACAGGGTCCCCTCCCCCTCTAGGGTCAAAAAAAGAGGTATTTAAGTTTCGGTCAGTTAAAAGTATTGTGATAGCTCCCGCTAACACTGGCAAAGATAAAAGAAGAAGAATGGCTGTTAAAATAACTGATCAGACAAATAGTCTAATTTTTTCTGCTGAAAGGTTTTTTGCTTTAAGATTAATAATTGTAGTAATAAAATTTAAGGCACCTAAAATTGAAGAAATCCCTGCAAGGTGTAAAGAAAAAATTGTTAAGTCTACTGAAGGTCCTGAATGATAAAACGTTGATAAAGGTGGA
+
CCCCCGGGGGGGGGGGGGGGGGGGGGGGGGGGGGGGGGGGGGGGGGGGGGGGGGGGGGGGGGGGGGGGGGGGGGGGGGGGGGGGGGGGGGGGGGGGGGGGGGGGGGFFGGGGGGGGGGGGGGGGGGGGGGGGGGGGGGGG6FGGGGGGGGFGGFGGGGGGGGGGGGFGFGGGGGGGCFGFGGGGGGGGGGGGGFGFFGAEEFFFFFFFFFFFFGFGFGFEGFEFFFDCC439ABDFFFGGF=4BA=DBF=BF=F<FCBFFEFCFGFCF3.6<4>3);@EFFFE394;@@@8+:?<CF@::(
@M70528:330:000000000-K6D4P:1:1102:21251:5495 2:N:0:TCTATTCAGT+TCTCAGTACA
TAAAACAGGGTCCCTGTCTCTTATACACATCTGACGCTTCCGACGATGTACTGCGAGTGTAGATCTCGGTGGTGGCCGCATCATCAAAAAACCAACCAATATCTACGAATTTCACCTCTACACTGGGCATTCCACCCTCCTCTCCCGGTCTCAAGCCATCCAGTCTCGACTGCCGTTCCGGGGTTAAGCCCCGGGCTGTCACACCCTACTTCAATTGCCCCCTACTCACCCTTGCCGCCCATTTATCTCTGACCACGCCTAGCACCCACTGCCTACCTCCACTTGCTGCCTGCATCGTGAC
+
-C<ACGG<FG<-6;,;;CFG9F<F<C6E;<F--CFGGG;8EF,8++@,;6CC6,66+6,99F66C,96C6F+6,,,94++,@B,,<,,,9+@FC<B,4DE8,A=FE7B=F<=E,FG,?8EC=<FFCGG8EE@,@EF++6@=,+@8>+=669@,C6,+,,,,,2369EE,+@486++3@F69E;FE*?7D>4:C*:C;*2,5B+0)/))2686++++23+)/.((034);?())((),:C*(34*.)))*).)6).)().(()(1+,((41))(,)(2*.((..)-))-),***(-)*(((-
@M70528:330:000000000-K6D4P:1:1102:7698:5511 2:N:0:TCTATTCAGT+TCTCAGTACA
TAAAACAGGGTCCCCTCCCCCTCTAGGGTCAAAAAAAGAGGTATTTAAGTTTCGGTCAGTTAAAAGTATTGTGATAGCTCCCGCTAACACTGGCAAAGATAAAAGAAGAAGAATGGCTGTTAAAATAACTGATCAGACAAATAGTCTAATTTTTTCTGCTGAAAGGTTTTTTGCTTTAAGATTAATAATTGTAGTAATAAAATTTAAGGCACCTAAAATTGAAGAAATCACTGCAAGGTGTAAAGAAAAAATTGTTAAGTCTACTGAAGGTCCTGAATGATAAAACGTTGATAAAGGTGGA
+
CCCCCGGGGGGGGGGGGGGGGGGGGGGGGGGGGGGGGGGGGGGGGGGGGGGGGGGGGGGGGFFGEGGFGGGGGGGGGGGGGFGGDGGGGGGGGGGFEFGGGGGGGGGGGGGGGGGGGGDGGGGGGGGGGGGGGGGGGGGGGGGGGGGGFGF9DE=FFGGGGGGGGGGGGGGGGGFFFGGGGGGGGGGGGGFGGFGFFFFGEGFFFFFFFFFF>FFGFFGEAF=CFFFFA*:8BBFF=CDFFEFFEFFDFDFD3+0B>B=<C+<AFFC8@;;</)3>>CE<C?CFEFFD@FGFGFCF+;8<0
@M70528:330:000000000-K6D4P:1:1102:16784:5512 2:N:0:TCTATTCAGT+TCTCAGTACA
TAAAACAGGGTCCCCTCCCCCTCTAGGGTCAAAAAAAGAGGTATTTAAGTTTCGGTCAGTTAAAAGTATTGTGATAGCTCCCGCTAACACTGGCAAAGATAAAAGAAGAAGAATGGCTGTTAAAATAACTGATCAGACAAATAGTCTAATTTTTTCTGCTGAAAGGTTTTTTGCTTTAAGATTAATAATTGTAGTAATAAAATTTAAGGCACCTAAAATTGAAGAAATCCCTGCAAGGTGTAAAGAAAAAATTGTTAAGTCTACTGAAGGTCCTGAATGATAAAACGTTGATAAAGGTGGA
+
CCCCCGGGGGGGGGGGGGGGGGGGGGGGCGGGGGGGGGGGGGGGGGGGGGGGGGGGGGGFGGGGGGGGGGGGGGGGGGGGGGGGGGGGGGGGGGGGGGGGGGGGGGGGGGGGGGGGGGGGGGGGGGGGGGGGGGGGGGGGGGGGGGGGGGFGGGDFEFGGGGFGGGGGGGGGGGFGFGGGGGGGGGGGGGGGGGGGFGFGFFFFFFFFFFFFFGFGFGGFGFFEFEDEFFEAFF=FFGGGFEFFEFDBF(>=FFEF5=67)1/;C@CEF1=A;43>>@6AC356>EFFD@F7:5>CF@:?(
@M70528:330:000000000-K6D4P:1:1102:12119:5515 2:N:0:TCTATTCAGT+TCTCAGTACA
TAAAACAGGGTCCCCTCCCCCTCTAGGGTCAAAAAAAGAGGTATTTAAGTTTCGGTCAGTTAAAAGTATTGTGATAGCTCCCGCTAACACTGGCAAAGATAAAAGAAGAAGAATGGCTGTTAAAATAACTGATCAGACAAATAGTCTAATTTTTTCTGCTGAAAGGTTTTTTGCTTTAAGATTAATAATTGTAGTAATAAAATTTAAGGCACCTAAAATTGAAGAAATCCCTGCAAGGTGTAAAGAAAAAATTGTTAAGTCTACTGAAGGTCCTGAATGATAAAACGTTGATAAAGGTGGA
+
CCCCCGGGFGGFGGGGGGGGGGGGGGGGGGGGGGGGGGCGGGGFGGGGGGGGGGGGGGGGGGGGGGGGGGGGGGGGGGGGGFEGGEGGGGGGGGGGGGGGGGGFGGGGFFGGFGFGGGDFFGFDFGGGGGG9ECGFFGGGGGGCFEGEGGFGGGGGDGGGFFFDDFFGGGGGEGGGFGFGGGFFGGGGGGGGGGGGFEAEA>+:FFFFF?F6FFFGFEEB9AACFFFFF==FAB:A@FFFEEEF<ED(2/:2>C?8CFC96AEAFEC@@;;)/7=E*@C8???C9<:/((2;;C;E7EB((
@M70528:330:000000000-K6D4P:1:1102:21014:5516 2:N:0:TCTATTCAGT+TCTCAGTACA
TAAAACAGGGTCCCCTCCCCCTCTAGGGTCAAAAAAAGAGGTATTTAAGTTTCGGTCAGTTAAAAGTATTGTGATAGCTCCCGCTAACACTGGCAAAGATAAAAGAAGAAGAATGGCTGTTAAAATAACTGATCAGACAAATAGTCTAATTTTTTCTGCTGAAAGGTTTTTTGCTTTAAGATTAATAATTGTAGTAATAAAATTTAAGGCACCTAAAATTGAAGAAATCCCTGCAAGGTGTAAAGAAAAAATTGTTAAGTCTACTGAAGGTCCTGAATGATAAAACGTTGATAAAGGTGGA
+
CCCCCGGGGGGGGGGGGGGGGGGGGGGGGGGGGGGGGGGGGGGGGGGGGGGGGGGGGGGGGGGGGGGGGGGGGGGGGGGGGGGGGGGGGGGGGGGGGGGGGGGGGGGGGGGGGGGGGCDGGGFGGGGGGGGGGGGGGGGGGGGGGGGGGGFGGGGGGGGFGGGGFGGGGGGGGGGGFGGGFGGGGGGDGDGGGGGGFGFGEGFFFFFAFFFF>CFCCGGFGFEFFFFFF2BAFF=;>*5>BEEFECDDFF@DFFFF?=BFEFCA<<?=@8@FFFACCFEAE3<6>E@@;?7@C?9>G726(
@M70528:330:000000000-K6D4P:1:1102:10533:5523 2:N:0:TCTATTCAGT+TCTCAGTACA
TAAAACAGGGTCCCCTCCCCCTCTAGGGTCAAAAAAAGAGGTATTTAAGTTTCGGTCAGTTAAAAGTATTGTGATAGCTCCCGCTAACACTGGCAAAGATAAAAGAAGAAGAATGGCTGTTAAAATAACTGATCAGACAAATAGTCTAATTTTTTCTGCTGAAAGGTTTTTTGCTTTAAGATTAATAATTGTAGTAATAAAATTTAAGGCACCTAAAATTGAAGAAATCCCTGCAAGGTGTAAAGAAAAAATTGTTAAGTCTACTGAAGGTCCTGAATGATAAAACGTTGATAAAGGTGGA
+
CCCCCGGGGGGGGGGGGGGGGGGGGGGGGGGGGGGGGGGGGGGGGGGGGGGGGGGGGGGGGGGGGGGGGGGGGGGGGGGGGGGGGDGGGGGGGGGGGGGGGGGGGGGGGGGGFGGGGG>FGGGGGFGGGGGGGGGGGGGGGGGGGGGGGGFGGGGGGGGGGGGGGGGGGGGGGGGGFEGGGGGFGGGGGGGGGGGGFGFGFGFFFFFFFFFFFDFGFFGFFFCFFFFFF@49?BFFEDDC:@EFEFFFFDBF=CEFCAFEC6CFFEE3;@@EEEFFCCEEECE9)72;129+@E3CGE?0(
@M70528:330:000000000-K6D4P:1:1102:10517:5534 2:N:0:TCTATTCAGT+TCTCAGTACA
TAAAACAGGGTCCCCTCCCCCTCTAGGGTCAAAAAAAGAGGTATTTAAGTTTCGGTCAGTTAAAAGTATTGTGATAGCTCCCGCTAACACTGGCAAAGATAAAAGAAGAAGAATGGCTGTTAAAATAACTGATCAGACAAATAGTCTAATTTTTTCTGCTGAAAGGTTTTTTGCTTTAAGATTAATAATTGTAGTAATAAAATTTAAGGCACCTAAAATTGAAGAAATCCCTGCAAGGTGTAAAGAAAAAATTGTTAAGTCTACTGAAGTTCCTGAATGATAAAACGTTGATAAAGGTGGG
+
CCCCCGGGGGGGGGGGGGGGGGGGGGGGGGGGGGGGGGGGGGGGGGGGGGGGGGGGGGGGGGGGGGGGGGGGGGGGGGGGGGGGGGGGGGGGGGGFGGGGGGGGGGGGGGGGGGGGGGDGGGFGGGGGGGGGGGGGGGGGCGFGGGGGGGFGGGGGGGGDFFFGGGEE,DF=CGGGFGGGGGGFFGGGGGGGGGGGFGFGCGFFFFFFFFFFFFFGFFGFGFCFFEBEFBBAFF@F@5>7>=CF?EBBF25B@FFFE+=CE7?CF@?<@)957CC9CFEECECCC<B@@F*11<>C7;(-(
@M70528:330:000000000-K6D4P:1:1102:17105:5534 2:N:0:TCTATTCAGT+TCTCAGTACA
TAAAACAGGGTCCCCTCCCCCTCTAGGGTCAAAAAAAGAGGTATTTAAGTTTCGGTCAGTTAAAAGTATTGTGATAGCTCCCGCTAACACTGGCAAAGATAAAAGAAGAAGAATGGCTGTTAAAATAACTGATCAGACAAATAGTCTAATTTTTTCTGCTGAAAGGTTTTTTGCTTTAAGATTAATAATTGTAGTAATAAAATTTAAGGCACCTAAAATTGAAGAAATCCCTGCAAGGTGTAAAGAAAAAATTGTTAAGTCTACTGAAGGTCCTGAATGATAAAACGTTGATAAAGGTGGA
+
CCCCCGGGGGGGGGGGGGGGGGGGGGGGFGGGGGGGGGGGGGGGGGGGGGGGGGGGGGGGGGGGGGGGGGGGGFGGGGGGGGGGGGGGGGGGGGGGGGGGGGGGGGGGGGGGGGGGGGGGFGGGGGGGGGGGGGGGGGGGGGGGGGGGGGFFGGGGGGGGGGGEFGFGGGGGGGGGFGGGGGGGGGGGGGGGGGGGFGFGFGFFFFFFFFFFFGFGFGGFGFC@BCFFFEFFFFBFECFGFFFCEEBDF2@DE6CC8B68?C?FG36;E@EE<@@E<C?E?3EE4=;3/19;;<4CGEB?(
@M70528:330:000000000-K6D4P:1:1102:22370:5538 2:N:0:TCTATTCAGT+TCTCAGTACA
TAAAACAGGGTCCCCTCCCCCTCTAGGGTCAAAAAAAGAGGTATTTAAGTTTCGGTCAGTTAAAAGTATTGTGATAGCTCCCGCTAACACTGGCAAAGATAAAAGAAGAAGAATGGCTGTTAAAATAACTGATCAGACAAATAGTCTAATTTTTTCTGCTGAAAGGTTTTTTGCTTTAAGATTAATAATTGTAGTAATAAAATTTAAGGCACCTAAAATTGAAGAAATCCCTGCAGGGTGAAAGGAAAAAATTGTAAAGTCAACTAAGGTTCCTAAAGAATAAACGGTTAATAAAGGTGGA
+
CCCCCGGGGGGGGGGGGGGGGGGGGGGGGGGGGGGGGGGGGGGGGGGGGGGGGGGGGGGGGGGGGGGGGGGGGGGGGGGGGGGGGGGGGGGGGGGGGGGGGGGGGGGGGGGGGGGGGGGGGGGGGGGGGGGGGGGGGGGGGGFGGGGGGGFGGGGGGGGGGGGGGGGGGGGDEGGGFGGGGGFGGFGGGGGGGGGGFGFGFGFFFFFFFAFFFGFGF,B)2=0*BC)1B:3**)0*0*41)8>+(85;A5(3(1>+)+1))+.*5(/)67)=(.)1*2),7;>>)((//(2*26)5<)4:(
@M70528:330:000000000-K6D4P:1:1102:10501:5551 2:N:0:TCTATTCAGT+TCTCAGTACA
TAAAACAGGGTCCCCTCCCCCTCTAGGGTCAAAAAAAGAGGTATTTAAGTTTCGGTCAGTTAAAAGTATTGTGATAGCTCCCGCTAACACTGGCAAAGATAAAAGAAGAAGAATGGCTGTTAAAATAACTGATCAGACAAATAGTCTAATTTTTTCTGCTGAAAGGTTTTTTGCTTTAAGATTAATAATTGTAGTAATAAAATTTAAGGCACCTAAAATTGAAGAAATCCCTGCAAGGTGTAAAGAAAAAATTGTTAAGTCTACTGAAGGTCCTGAATGATAAAACGTTGATAAAGGTGGA
+
CCCCCGGGGGGGGGGGGGGGGGGGGGGGGGGGGGGGGGGGGGGGGGGGGGGGGGGGGGGGGGGGGGGGGGGGGGGGGFGGGGGGGEGGGGGGGGGGGGGGGGGGGGGGGGGGGGGGGGGGFGGFFFGGGGGGFGGGGGGGCGGGGGGGGGFGGGGFGGGGGGGGGGFGGGGGGGGGFGGGGGGGGGGGGGGFGGGGFGFGFGFFFFFFFFFFFGFGFFFEDFEFFFDEF>=4>DFF;>D7>=E9EE2>FD==B6<89BCF?FEFEFF8@EEF<FFECFEFC5CF>@6@17F7CC3>FE7<(
@M70528:330:000000000-K6D4P:1:1102:13929:5559 2:N:0:TCTATTCAGT+TCTCAGTACA
TAAAACAGGGTCCCCTCCCCCTCTAGGGTCAAAAAAAGAGGTATTTAAGTTTCGGTCAGTTAAAAGTATTGTGATAGCTCCCGCTAACACTGGCAAAGATAAAAGAAGAAGAATGGCTGTTAAAATAACTGATCAGACAAATAGTCTAATTTTTTCTGCTGAAAGGTTTTTTGCTTTAAGATTAATAATTGTAGTAATAAAATTTAAGGCACCTAAAATTGAAGAAATCCCTGCAAGGTGTAAAGAAAACATTGTTAAGTCTACTGAAGGTCCTGAATGATAAGACGTTGATAAAGGTGGA
+
CCCCCGGGGGGGGGGGGGGGGGGGGGGGGGGGGGGGGGGGGGGGGGGGGGGGGGGGGGFGGGGGGGGGGGGGGGGGFGGFGGDGGGGGGGFGGFGEGGGGGGGGGGGGG8FGFGGGGGGGGGGAFFFGGGGGGGF?DFGCFGFGGGGGGGFGAFCFGGGGGGGGFGGGGGGGGGGGFGFFGGGGAFGFCEGGGGGGFF=CE,CCFFFAAF6>FCFCA7E59>*8B5@EF7@FFFDF>;>?>E?AEEB=F(7>EAEF<+4@CAEFCBEF<@FFFEF)2;?8CF3)/462=;7;CECEF=(1(
@M70528:330:000000000-K6D4P:1:1102:19476:5561 2:N:0:TCTATTCAGT+TCTCAGTACA
TAAAACAGGGTCCCCTCCCCCTCTAGGGTCAAAAAAAGAGGTATTTAAGTTTCGGTCAGTTAAAAGTATTGTGATAGCTCCCGCTAACACTGGCAAAGATAAAAGAAGAAGAATGGCTGTTAAAATAACTGATCAGACAAATAGTCTAATTTTTTCTGCTGAAAGGTTTTTTGCTTTAAGATTAATAATTGTAGTAATAAAATTTAAGGCACCTAAAATTGAAGAAATCCCTGCAAGGTGTAAAGAAAAAATTGTTAAGTCTACTGAAGGTCCTGAATGATAAAACGTTGATAAAGGTGGA
+
CCCCCGGGGGGGGGGGGGGGGGGGGGGGGGGGGGGGGGGGGGFGGGGGGGGGGGGGGGGGGGGGGGGGGGGGGGGGGGGGGGGGGGGGGGGGGGGGGGGGGGGGGGGGGGGGGGGGGGGGGGGFGGGGGGGGGGGGGGGGGGGGGGGGGGFGGGGGGGGGGGGGGGGGGGGGGGGGFGGGGGGGGGGGGGGGGGGGFGFGFGFFFFFFFFFF>FFGFCGFFFFFFFDEFEF>FBDFEC9D6@EFAEBDFFFBFFFF?=BCEFEFC=CFFEEF=EEECCE@<C7>7@9@@;>7C?4CCEFF(
@M70528:330:000000000-K6D4P:1:1102:8872:5561 2:N:0:TCTATTCAGT+TCTCAGTACA
TAAAACAGGGTCCCCTCCCCCTCTAGGGTCAAAAAAAGAGGTATTTAAGTTTCGGTCAGTTAAAAGTATTGTGATAGCTCCCGCTAACACTGGCAAAGATAAAAGAAGAAGAATGGCTGTTAAAATAACTGATCAGACAAATAGTCTAATTTTTTCTGCTGAAAGGTTTTTTGCTTTAAGATTAATAATTGTAGTAATAAAATTTAAGGCACCTAAAATTGAAGAAATCCCTGCAAGGTGTAAAGAAAAAATTGTTAAGTCTACTGAAGGTCCTGAATGATAAAACGTTGATAAAGGTGGA
+
CCCCCGGGGGGGGGGGGGGGGGGGGGGGFGGGGGGGGGGGGGGGGGGGGGGGGGGGGGGGGGGFGGGGGGGGGGGGGGGGGGGGGGGGGGGGGFGFGGGGGGGGGGGGGFGGGGGGGGGGGGGFGFGGGGGGGGGGGGGGGGGGGGGGFGFGGFEGFGGGGGGGGGGGGGGGGGGGF8FGGGGGGGGGGGGFGGGFFFCGFGFFFFFFFFFFFGFGFGGECAEFFFFCF2@4ADBFEC9>>=CF4@B=FBF9(8@FECFFCF<F?).;E;@E@EAE;@EECCF9CE6:=8>2;?;EF;?F0
@M70528:330:000000000-K6D4P:1:1102:13912:5566 2:N:0:TCTATTCAGT+TCTCAGTACA
TAAAACAGGGTCCCCTCCCCCTCTAGGGTCAAAAAAAGAGGTATTTAAGTTTCGGTCAGTTAAAAGTATTGTGATAGCTCCCGCTAACACTGGCAAAGATAAAAGAAGAAGAATGGCTGTTAAAATAACTGATCAGACAAATAGTCTAATTTTTTCTGCTGAAAGGTTTTTTGCTTTAAGATTAATAATTGTAGTAATAAAATTTAAGGCACCTAAAATTGAAGAAATCCCTGCAAGGTGTAAAGAAAAAATTGTTAAGTCTACTGAAGGTCCTGAATGATAAAACGTTGATAAAGGTTGA
+
CCCCCGGGGGGGGGGGGGGGGGGFGGGGGGGGGGGGGGGGGFGGFGGGGGGGFGGGGGGEGGGFGGGGGGGGGGGGGGGGGGGGGGGGGGGGGGGGGGGGGGGGGGGGGGGGGGFGGGGFGGGCFGFGGGGGGGGGFGGGGGCGFGGGGFFGGGGGGGGGGGCFFGFGGGGGGGGGFGGGGGGGGGGGGGAFGGGG7DCCEGFEFFFFF5A9FCFCAFFFGFFBFE@EFEEFFFFFEGFFEFAEEFF(?5@DEA?>CFFCEFFF?EFA<1=A<<EFGGCFFF?)9=>@@67+:6>EF4),(
@M70528:330:000000000-K6D4P:1:1102:8967:5579 2:N:0:TCTATTCAGT+TCTCAGTACA
TAAAACAGGGTCCCCTCCCCCTCTAGGGTCAAAAAAAGAGGTATTTAAGTTTCGGTCAGTTAAAAGTATTGTGATAGCTCCCGCTAACACTGGCAAAGATAAAAGAAGAAGAATGGCTGTTAAAATAACTGATCAGACAAATAGTCTAATTTTTTCTGCTGAAAGGTTTTTTGCTTTAAGATTAATAATTGTAGTAATAAAATTTAAGGCACCTAAAATTGAAGAAATCCCTGCAAGGTGTAAAGAAAAAATTGTTAAGTCTACTGAAGGTCCTGAATGATAAAACGTTGATAAAGGTGGA
+
CCCCCGGGGGGGGGGGGGGGGGGGGGGGGGGGGGGGGGGGGGGGGGGGGGGGGGGGGGGGGGGGGGGGGGGGGGGGGGGGGGGGGGGGGGGGGGGGGGGGGFFGGGGGGGGGFGGGGGGGGGGGGGGGGGGGFGGGGGGG?CFGGGGGGCFGGFGGGGGGGGGGGGFFFGGGGGGGFGGGGGGGGGGGDGGGGGGFCGFGFGFFFFFFFFFFFCAFCFGEFAC@FEDFC5<>FDFFEF?FEFFFFFFDF2>D@F*=9BFEC=?6>3)33(6).).><CEEECCCEF>F12F7FEEF?E??0
@M70528:330:000000000-K6D4P:1:1102:6574:5580 2:N:0:TCTATTCAGT+TCTCAGTACA
TAAAACAGGGTCCCCTCCCCCTCTAGGGTCAAAAAAAGAGGTATTTAAGTTTCGGTCAGTTAAAAGTATTGTGATAGCTCCCGCTAACACTGGCAAAGATAAAAGAAGAAGAATGGCTGTTAAAATAACTGATCAGACAAATAGTCTAATTTTTTCTGCTGAAAGGTTTTTTGCTTTAAGATTAATAATTGTAGTAATAAAATTTAAGGCACCTAAAATTGAAGAAATCCCTGCAAGGTGTAAAGAAAAAATTGTTAAGTCTACTGAAGGTCCTGAATGATAAAACGTTGATAAAGGTGGA
+
CCCCCGGGGGGGGGGGGGGGGGGGGGGGGGGGGGGGGGGGGGGGGGGGGGGGGGGGGGGGGGGGGGGGGGGGGGGGGGGGGGGGGGGGGGGGGGGGGGGGGGGGGGGGGGGGGGFGGGGFGGGGGGGGGGGGGGGGGGGGGGGGGGGGGGFGFGGGGGGGGGGGGGGGGGGEGGGGFGGGGGGGGGGGGGGGGGGGFGFGFGFFFFFFFFFFFGFGFGGFDA96B5@EF:=FFFFFFFEEEFFFFFFFF9@DFF9CCB8>?ACFFFFFFEE<)7)>C:?EFFFECE95@D8+;?EE7;:1(
@M70528:330:000000000-K6D4P:1:1102:8985:5590 2:N:0:TCTATTCAGT+TCTCAGTACA
TAAAACAGGGTCCCCTCCCCCTCTAGGGTCAAAAAAAGAGGTATTTAAGTTTCGGTCAGTTAAAAGTATTGTGATAGCTCCCGCTAACACTGGCAAAGATAAAAGAAGAAGAATGGCTGTTAAAATAACTGATCAGACAAATAGTCTAATTTTTTCTGCTGAAAGGTTTTTTGCTTTAAGATTAATAATTGTAGTAATAAAATTTAAGGCACCTAAAATTGAAGAAATCCCTGCAAGGTGTAAAGAAAAAATTGTTAAGTCTACTGAAGGTCCTGAATGATAAAACGTTGATACAGGTGGA
+
CCCCCGGGGGGGGGGGGGGGGGGGGGGGGGGGGGGGGGGGGGGGGGGGGGGGGGGGGGGGGGGGGGGGGGGGGGGGFGGGFGGGGGGGGGFFGGGGGGGGGGGGGGGGGGGGGGGGGGGGGGGGGGGGGGGGGGGGGGGGDGGGGGGGGGFGFGGGGGGGGGGGGGGGCGGGGGGGCFGGGGGGGGGGGGGGGAEGFGFGEGFFFFFFFAFFFFFGFGCEGFEBFEDFF>EAABBFEF?8=BEFFF27A=2=@FEB9BA?<=<:+;7;@8@<)77CD73@)766>;;3;=C::47>?)32(
@M70528:330:000000000-K6D4P:1:1102:6175:5597 2:N:0:TCTATTCAGT+TCTCAGTACA
TAAAACAGGGTCCCCTCCCCCTCTAGGGTCAAAAAAAGAGGTATTTAAGTTTCGGTCAGTTAAAAGTATTGTGATAGCTCCCGCTAACACTGGCAAAGATAAAAGAAGAAGAATGGCTGTTAAAATAACTGATCAGACAAATAGTCTAATTTTTTCTGCTGAAAGGTTTTTTGCTTTAAGATTAATAATTGTAGTAATAAAATTTAAGGCACCTAAAATTGAAGAAATCCCTGCAAGGTGTAAAGAAAAAATTGTTAAGTCTACTGAAGGTCCTGAATGATAAAACGTTGATAAAGGTGGA
+
CCCCCGGGGGGGGGGGGGGGGGGGFGGGGGGGGGGGGGGGGGGGGGGGGGGGGGGGGGGGGGGGGGGGGGGGGGGGGCFFFGGGGGGGGGGGGGGGGGGGGGGGGGGGGGGGGGGGGGGGGGGGGGGGGGGGGGGGGGGGGFGGGGGGFGFGGGGCFGGGGGGGGGGGGGGGGGGGFGGGGGGGGGGGGGGGGGGGFGFGFGF5AFFFFFFFFGFGFGGFGFE5CFFFFFEFFFFFECDFBEFFFFFBFB>=BFCC?=8@CF<@<)1)/;@A<<@ECFFFF?FC;@;=@1>:C5>EFF>B(
@M70528:330:000000000-K6D4P:1:1102:12428:5603 2:N:0:TCTATTCAGT+TCTCAGTACA
TAAAACAGGGTCCCCTCCCCCTCTAGGGTCAAAAAAAGAGGTATTTAAGTTTCGGTCAGTTAAAAGTATTGTGATAGCTCCCGCTAACACTGGCAAAGATAAAAGAAGAAGAATGGCTGTTAAAATAACTGATCAGACAAATAGTCTAATTTTTTCTGCTGAAAGGTTTTTTGCTTTAAGATTAATAATTGTAGTAATAAAATTTAAGGCACCTAAAATTGAAGAAATCCCTGCAAGGTGTAAAGAAAAAATTGTTAAGTCTACTGAAGGTCCTGAATGATAAAACGTTGATAAAGGTGGA
+
CCCCCGGGGGGGGGGGGGGGGGGGGGGGGGGGGGGGGGGGGGGGGFFFFGGGFGGGGGGGGGGGGGFGGGGGGGGGGGGGGGGGGGGGGGGGGGGGGGGFGGGGGGFGGGGGGGGGGFDGCGGGGGGFGFFGGGGGGGGGGGGGGGEFGGFGGGGGGFFD8>EGGFGGGGGGEDGGFGFGGGFGGAFGGGCFGFGGCFFGFFFF7CFF?CFFFCFGFCCF7BC@F@@EFFFFF>BB@558:BFFEFF5AB@@@FC@71=CE7CAC<C341;A/)742;5;EC<4)),6,(2+@6437;7:(
@M70528:330:000000000-K6D4P:1:1102:14098:5608 2:N:0:TCTATTCAGT+TCTCAGTACA
TAAAACAGGGTCCCCTCCCCCTCTAGGGTCAAAAAAAGAGGTATTTAAGTTTCGGTCAGTTAAAAGTATTGTGATAGCTCCCGCTAACACTGGCAAAGATAAAAGAAGAAGAATGGCTGTTAAAATAACTGATCAGACAAATAGTCTAATTTTTTCTGCTGAAAGGTTTTTTGCTTTAAGATTAATAATTGTAGTAATAAAATTTAAGGCACCTAAAATTGAAGAAATCCCTGCAAGGTGTAAAGAAAAAATTGTTAAGTCTACTGAAGGTCCTGAATGATAAAACGTTGATAAAGGTGGA
+
CCCCCGGGGGGGGGGGGGGGGGGGGGGGGGGGGGGGGGGGGGGGGGGGGGGGGGGGGGGGGGGGGGGGGGGGGGGGGGGGGGGGGGGGGGGGGGGGGGGGGGGGGGGGGGGGGGGGGGGGGGGGGGGGGGGGGGGGGGGGGGGGGGGGGGFGGGGGGGGGGGGGGGGGGGGGGGGGFGGGGGGGGGGGGGGGGGGGFFFGFGFFFFFFFFFFFGFFFGFFGFE@FCC@F=EFFDDA@DDGEFFFEED(?DFFFFFF<BFEFAEFGFF3@E@FEFFFCCEFFEFFEE>=DDF:CCEFF<??(
@M70528:330:000000000-K6D4P:1:1102:6378:5616 2:N:0:TCTATTCAGT+TCTCAGTACA
TAAAACAGGGTCCCCTCCCCCTCTAGGGTCAAAAAAAGAGGTATTTAAGTTTCGGTCAGTTAAAAGTATTGTGATAGCTCCCGCTAACACTGGCAAAGATAAAAGAAGAAGAATGGCTGTTAAAATAACTGATCAGACAAATAGTCTAATTTTTTCTGCTGAAAGGTTTTTTGCTTTAAGATTAATAATTGTAGTAATAAAATTTAAGGCACCTAAAATTGAAGAAATCCCTGCAAGGTGTAAAGAAAAGATTGTTAAGTCTACTGAAGGTCCTGAAGGATAAAACGTTGATAAAGTTGGG
+
CCCCCGGGGGFEGGFGGCGGGGGGFGGGGGGGGFCCCFEGGGGGGGGFDBFGGGEFGGFGGGGE@FGGGFGGGGGFGGGGGGGGGECECEFGGGGFFGGGGGGAECFEEEGFEGGGFFDECFFCEFCFGGFEGGGGGGG8=@FFFEFFGGBFGFGGGGGFGGG9EGFF,=FDEF9DCFAF9DFGGFG7E9,E7D<C?EFGFFFEAF7?F?659CFFFEG)@F8=F)=AFE@AA2@89=>>;=898655A(8@4A889=+198<BCB*/;(;44))70*/3)>)7)/,5,/>7CC7>+)91(
@M70528:330:000000000-K6D4P:1:1102:12439:5617 2:N:0:TCTATTCAGT+TCTCAGTACA
TAAAACAGGGTCCCCTCCCCCTCTAGGGTCAAAAAAAGAGGTATTTAAGTTTCGGTCAGTTAAAAGTATTGTGATAGCTCCCGCTAACACTGGCAAAGATAAAAGAAGAAGAATGGCTGTTAAAATAACTGATCAGACAAATAGTCTAATTTTTTCTGCTGAAAGGTTTTTTGCTTTAAGATTAATAATTGTAGTAATAAAATTTAAGGCACCTAAAATTGAAGAAATCCCTGCAAGGTGTAAAGAAAAAATTGTTAAGTCTACTGAAGGTCCTGAATGATAAGACGTTGATAAAGGTGGA
+
CCCCCGGGGGGGGGGGGGGGGGGGGGGGGGGGGGGGGGGGGGGGGGGGGGGGGGGGGGGGGGGGGGGGGGGGGGGGGGGGGGGGGGGGGGGGGGGGGGGGGGGGGGGGGGGGGGGGGGGGGGGGGGGGGGGGGGGGGGGGGGGGGGGGGGFGGGGGGGGGGGFGFGGGGGGGGGGGFFFFGGGGGGGGGGGGGGGGFGFGFGFFFFFFFFFFFGFFFGGFGFEEFEFFF2@AFFFFB8DFEBFFEFDBF/652B<B4=CECFFFG@C4<1@E3>@E;CEFFEE)7;;?FFGGGFFEC??:(
@M70528:330:000000000-K6D4P:1:1102:4740:5634 2:N:0:TCTATTCAGT+TCTCAGTACA
TAAAACAGGGTCCCCTCCCCCTAAAGGGTCAAAAAAAGAGGTATTTAAGTTTCGGTCAGTTAAAAGAATTGTGATAGATCCCGCTAACACTGGCAAAGATAAAAGAAGAAGAATGGCTGTTAAAATAACTGATCAGACAAATAGTCTAATTTTTTATGCTGAAAGGTTTTTTGCTTTAAGATTAATAATTGTAGTAATAAAATTTAAGGCACCTAAAATTGAAGAAATCCCTGCAAGGTGTAAAGAAACCATTGTTAAGTCAACTGAAGATCATGAATGATAAAACGTTGATTAAGGTGGA
+
<CCCCGGG8FFGG8F@CCEDGG8,;6@:@,;CC,9+8@F<CF9F@@E<@@C96:+CG79E<6,E6C,CC,6CC<<<F?<<F,8:FE@,F,,?E=?E,9,5F;?FEEGFF8=FGGFC8=CGCG<F,5,,:?E:<959,9=E?,=AE=;F;DBGGGD,==D;B9,53=63ED7188@D9EDA9=@,8@EGEGFCFG99;F7=1E+03<7A66CF570AAF;8C80*BC=C9>);A))/.=2:7*A:9E2(0(87685=*4+>C+019;3A3)17)76?:D.)9?F4)713=?3D+9..+161(
@M70528:330:000000000-K6D4P:1:1102:16357:5635 2:N:0:TCTATTCAGT+TCTCAGTACA
TAAAACAGGGTCCCCTCCCCCTCTAGGGTCAAAAAAAGAGGTATTTAAGTTTCGGTCAGTTAAAAGTATTGTGATAGCTCCCGCTAACACTGGCAAAGATAAAAGAAGAAGAATGGCTGTTAAAATAACTGATCAGACAAATAGTCTAATTTTTTCTGCTGAAAGGTTTTTTGCTTTAAGATTAATAATTGTAGTAATAAAATTTAAGGCACCTAAAATTGAAGAAATCCCTGCAAGGTGTAAAGAAAAAATTGTTAAGTCTACTGAAGGTCCTGAATGATAAAACGTTGATAAAGGTGGA
+
CCCCCGGGGGGGGGGGGGGGGGGGFGGGGGGGGGGGGGGGGGGGGGGGGGGGGGGGGGGGGGGFFGGGGGGGGGGGGGGGGGGGGGGGGGGGGGGGGGGGGDGGGGGGGGG@FGGGGFGGGGGGGGGGGGGFGGGGGGGGGGGGGGGGGGFGGGGGGGGGGGGFGGGGGGGGGGGGFFGGGGGGGGGGGGGGGGGGFFFFEFFFFFFFFFAFFFFGFGGFGF5CF5=EFEEFADB9>DDC=<EBAEF3A(6B3@?F?FFCC=EFGF?37;E@7>ECFDFFFEE6C@>D;;DCFE>CG7:?(
@M70528:330:000000000-K6D4P:1:1102:6453:5641 2:N:0:TCTATTCAGT+TCTCAGTACA
TAAAACAGGGTCCCCTCCCCCTCTAGGGTCAAAAAAAGAGGTATTTAAGTTTCGGTCAGTTAAAAGTATTGTGATAGCTCCCGCTAACACTGGCAAAGATAAAAGAAGAAGAATGGCTGTTAAAATAACTGATCAGACAAATAGTCTAATTTTTTCTGCTGAAAGGTTTTTTGCTTTAAGATTAATAATTGTAGTAATAAAATTTAAGGCACCTAAAATTGAAGAAATCCCTGCAAGGTGTAACGAAAAAATTGTTAAGTCTACTGAAGGTCCTGAATGATAAAACGTTGATAAAGGTGGA
+
CCCCCGGGGGGGGGGGGGGGGGGGGGGGGGGGGGGGGGGGGGGGGGGGGEFGCEGGGEGGFAFCGGGGGGGGGGGGFGGFFDGDGGGGFGGF@FGGGGGGGGGGGGGDGGGGFG9=CGDGFGGGGGCFCFGGGGGFFGGGFGFEG,@FGGBFG9EFGGGG?FFGGGDFDFFG7FGADGGGA;EGFAFGCGGFF7FFFFFCEGFEFFFFF5:A?FCFAAACACA=F@@F6B=A49@A=C6897A+(5(-?(6B(8@C?FCE<AE6E36=@164@9<)9;CFFEC<3<:@@;8+;:A:C7?<0
@M70528:330:000000000-K6D4P:1:1102:4758:5642 2:N:0:TCTATTCAGT+TCTCAGTACA
TAAAACAGGGTCCCCTCCCCCTCTAGGGTCAAAAAAAGAGGTATTTAAGTTTCGGTCAGTTAAAAGTATTGTGATAGCTCCCGCTAACACTGGCAAAGATAAAAGAAGAAGAATGGCTGTTAAAATAACTGATCAGACAAATAGTCTAATTTTTTCTGCTGAAAGGTTTTTTGCTTTAAGATTAATAATTGTAGTAATAAAATTTAAGGCACCTAAAATTGAAGAAATCCCTGCAAGGTGTAAAGAAAAAATTGTTAAGTCTACTGAAGGTCCTGAATGATAAAACGTTGATAAAGGTGGA
+
CCCCCGGGGGGGGGGGGGGGGGGGGGGGGGGGGGGGGGGGGGGGGGGGGGGGGGGGGGGGGGGGGGGGGGGGGGGGGFGGGGGGGGGGGGGGGGGGGGGGGGGGGGGGGGGGGGGGGGGGGGGGGGGGGGGGGGGGGGGGGGGGGGGGGGFGGGGGGGGGGGGGFGGCGGGGGGGGFDFGGGGGGGGGGGGGGGGGFGFGFGFFFFFFFFFFFGFGFGGFGFFEFECFFFE4F=BFEGDF=>EAEFFFFFFDEFFF*=FCEAECFFE@);;E@EFC8:<AEEE4C@9;@7:CC<477=?:(
@M70528:330:000000000-K6D4P:1:1102:6377:5646 2:N:0:TCTATTCAGT+TCTCAGTACA
TAAAACAGGGTCCCCTCCCCCTCTAGGGTCAAAAAAAGAGGTATTTAAGTTTCGGTCAGTTAAAAGTATTGTGATAGCTCCCGCTAACACTGGCAAAGATAAAAGAAGAAGAATGGCTGTTAAAATAACTGATCAGACAAATAGTCTAATTTTTTCTGCTGAAAGGTTTTTTGCTTTAAGATTAATAATTGTAGTAATAAAATTTAAGGCACCTAAAATTGAAGAAATCCCTGCAAGGTGTAAAGAAAAAATTGTTAAGTCTACTGAAGGTCCTGAATGATAAAACGTTGATAAAGGTGGA
+
CCCCCGGGGGGGGGGGGGGGGGGGGGGGGGGGGGGGGGGGGGGGGGGGGGGGGGGGGGGGGGGGGGGGGGGGGGGGGGGGGGGGDGGGGGGGGGGGGGGGGGGGGGGGGGGGGGGGGGGFGCGGGGGGGGGGGGGGGGGGGGGGGGGGGGFGGFGGGGGGGFGGGGGGF?FGGGGGFGGGGGGGGGGDGGGGGGGGFGFGFGFEFFFAAFFFFGFGFGGFGFA@FEB@F=BAFFDF=FDC>=<12*80?7@F=A*=@BAE<FEFG8)7@@@)74;CGF?@E?E<>@9@3=D7:9CCG)(4(
@M70528:330:000000000-K6D4P:1:1102:11349:5654 2:N:0:TCTATTCAGT+TCTCAGTACA
TAAAACAGGGTCCCCTCCCCCTCTAGGGTCAAAAAAAGAGGTATTTAAGTTTCGGTCAGTTAAAAGTATTGTGATAGCTCCCGCTAACACTGGTAAAGATAAAAGAAGAAGAATGGCTGTTAAAATAACTGATCAGACAAATAGTCTAATTTTTTCTGCTGAAAGGTCTTTTGCTTTAAGATTAATAATTGTAGTAATAAAATTTAAGGCACCTAAAATTGAAGAAATCCCTGCACGGTGTAAAGAACAGATTGATAAGTCTACTGACGGTATTGACTGATAAGACGTCGATAAAGGTGGA
+
<CB@CGFGGGC-66CF@C6FGGEG<,E<CF<@CF9@:@<E@CCC@F<,;,@E@@:6@B@F9CF696CFFFGECBA@,,,9CF@BBCFGD,F=4,:,?FGF,49,54?<F<?,,9:4@4==<FE,,9FFEG,95>@,EGFD?,3@9,9CFDF=@9@FDF8@FF9,4@D,3,836@,@C93=E9D5,:E933==2EC=2E+,:,;D+C=AAAA5??ACF,2),9*88:C7B@BA9)=*:14*-./=71));)7;C6*+1+**0+9B,.0(--6((9)7+3.6C))//.26(,/1/69477@1(
@M70528:330:000000000-K6D4P:1:1102:16348:5658 2:N:0:TCTATTCAGT+TCTCAGTACA
TAAAACAGGGTCCCCTCCCCCTCTAGGGTCAAAAAAAGAGGTATTTAAGTTTCGGTCAGTTAAAAGTATTGTGATAGCTCCCGCTAACACTGGCAAAGATAAAAGAAGAAGAATGGCTGTTAAAATAACTGATCAGACAAATAGTCTAATTTTTTCTGCTGAAAGGTTTTTTGCTTTAAGATTAATAATTGTAGTAATAAAATTTAAGGCACCTAAAATTGACGAAATCCCTGCCAGGTGTAAAGAAAACATTGTTAAGTCTACTGAAGGTCCTGAATGATATAACGTTGATAAAGGTGGA
+
CCCCCGGGGCF9FGFFG@FGGGGGFGGGGGGGGGDFEGGGCFFGGGGFGGGFFEEFCGGGGFCFEGFFGFFGGAFCEFGFGGDG@FFC<FAFFFGGFGGGFFFA<FFGFGGGFFFDGFDEGGGGGGDG9<EGGGG?FGGGCF?=C;E9;DB9EFEFAD;DFEDEFGGDFGGGGF,@DDEGAF9DGC;DFCGFDACDFEC=A;+04CFB5FFFFGFG>7CEGF*:B9==+)>4/7);>8>FEE7C<ED(;(775+/=*419@@?FF@C3<(5;7@832;64)))9)1,81(>+1/99F7;((
@M70528:330:000000000-K6D4P:1:1102:23817:5675 2:N:0:TCTATTCAGT+TCTCAGTACA
TAAAACAGGGTCCCCTCCCCCTCTAGGGTCAAAAAAAGAGGTATTTAAGTTTCGGTCAGTTAAAAGTATTGTGATAGCTCCCGCTAACACTGGCAAAGATAAAAGAAGAAGAATGGCTGTTAAAATAACTGATCAGACAAATAGTCTAATTTTTTCTGCTGAAAGGTTTTTTGCTTTAAGATTAATAATTGTAGTAATAAAATTTAAGGCACCTAAAATTGAAGAAATCCCTGCAAGGTGTAAAGAAAAAATTGTTAAGTCTACTGAAGGTCCTGAATGATAACACGTTGATAAAGGTGGA
+
CCCCCGGGGGGGGGGGGGGGGGGGGFGGGGGGGGGGGGGGGFGGGGGGGGGGGGGGGGGGGGGGGGGGGGGGGGGGGGGGGGGGGGGGGGGGGGGGGGGGGGGGGGGGGGGGGGGGGGGGGGGGGGGGGGGGGGGGGGGGGGGGFGGGGGFGGGGGGGGGGGGGGGFGGGGGGGGGFGDEGGGGGGGGGGGGGGGGFGFGFGFFFFFFFFFFFFFG>FGFGF>C=C@E==E>F7:BEFFFEEAAEE=(A@@BEF4B?BBCCFEAGFEE3;@E7@3C2@C<C<5)7@D;@257F?CEG4>?(
@M70528:330:000000000-K6D4P:1:1102:13401:5679 2:N:0:TCTATTCAGT+TCTCAGTACA
TAAAACAGGGTCCCCTCCCCCTCTAGGGTCAAAAAAAGAGGTATTTAAGTTTCGGTCAGTTAAAAGTATTGTGATAGCTCCCGCTAACACTGGCAAAGATAAAAGAAGAAGAATGGCTGTTAAAATAACTGATCAGACAAATAGTCTAATTTTTTCTGCTGAAAGGTTTTTTGCTTTAAGATTAATAATTGTAGTAATAAAATTTAAGGCACCTAAAATTGAAGAAATCCCTGCAAGGTGTAAAGAAAAAATTGTTAAGTCTACTGAAGGTCCTGAATGATAAAACGTTGATAAAGGTGGA
+
CCCCCGGGGGGGGGGGGGGGGGGGGGGGGGGGGGGGGGGGGGGGGGGGGGGGGGGGGGGGGGGGGGGGGGGGGGGGGGGGGGGGGGGGGGGGGGGGGGGGGGGGGGGGGGGGGGGGGGGGGGGGGGGGGGGGGGGGGGGGGGGGGGGGGGFGGGGGGGGGGGGGGGGGGGGGGGGGFGGGGGGGGGGGGGGGGGGFFGFDEGFFFFFFFFFFFCFGFFGFFF7688CEF;EFFBBFFFGGEFECEFFBFFFF@=CF?8B7?FEFGFEEFF@A=EEECCE85?5)9;;8;DF>CECE74:B(
@M70528:330:000000000-K6D4P:1:1102:22079:5686 2:N:0:TCTATTCAGT+TCTCAGTACA
TAAAACAGGGTCCCCTCCCCCTCTAGGGTCAAAAAAAGAGGTATTTAAGTTTCGGTCAGTTAAAAGTATTGTGATAGCTCCCGCTAACACTGGCAAAGATAAAAGAAGAAGAATGGCTGTTAAAATAACTGATCAGACAAATAGTCTAATTTTTTCTGCTGAAAGGTTTTTTGCTTTAAGATTAATAATTGTAGTAATAAAATTTAAGGCACCTAAAATTGAAGAAATCCCTGCAAGGTGTAAAGAAAAAATTGTTAAGTCTACTGAAGGTCCTGAATGATAAAACGTTGATAAAGGTGGA
+
CCCCCGGGGGGGGGGGGGGGGGGGGGGGGGGGGGGGGGGGGGGGGGGGGGGGGGGGGGGGGGGGGGGGGGGGGGGGGGGGGGGGDGGGGGGGGGGGGGGGGGGGGGGGGGGGGGGGGGGGGGGGGGGGGGGGGGGGGGGGGGGGGGGGGGFGGGGGGGGGGGGGGGGGGGGGGGGGFGGGGGGGGGGGGGGGFGGGFGFGFFFFFFFFFFFFFGFGFFGFGF76=@=EFEB>FBFFBDEF>FF>EFBBFFFB3FEFCBFEFFEFGEE<E@EA7;AE<@EFFEFCC8;DF7<+;?<E?@::(
@M70528:330:000000000-K6D4P:1:1102:23149:5687 2:N:0:TCTATTCAGT+TCTCAGTACA
TAAAACAGGGTCCCCTCCCCCTCTAGGGTCAAAAAAAGAGGTATTTAAGTTTCGGTCAGTTAAAAGTATTGTGATAGCTCCCGCTAACACTGGCAAAGATAAAAGAAGAAGAATGGCTGTTAAAATAACTGATCAGACAAATAGTCTAATTTTTTCTGCTGAAAGGTTTTTTGCTTTAAGATTAATAATTGTAGTAATAAAATTTAAGGCACCTAAAATTGAAGAAATCCCTGCAAGGTGTAAAGAAAAAATTGTTAAGTCTACTGAAGGTCCTGAATGATAAAACGTTGATAAAGGTGGA
+
CCCCCGGGGGGFGGGGGGGGGGGGGGGGGGGGGGGGGGFGGGGGGGGGGGGGGGGGGGGGGGGGGGGGGGGGGGGGGGGGGGGGGGGGGGGFGGGGGGGGGGGGGGGGGGGGGGGGGGGGGGGGGGGGGFGGGGGGGGGGGGGGGGGGGGFGGGGGGGGGGDGFGFFFFGGGGGGGFGGGGGGGGGGGGGGGGGGGFGFGCEFFFFFFFAF6>7AFFGFFGF85=@5EF=BAFBBBEF:DEFF:<CFFF=2BEFFF*=CEFCEFF@97@@@F.4=EFCEAEFF<))66@65+;?7CF@B0(
@M70528:330:000000000-K6D4P:1:1102:13418:5694 2:N:0:TCTATTCAGT+TCTCAGTACA
TAAAACAGGGTCCCCTCCCCCTCTAGGGTCAAAAAAAGAGGTATTTAAGTTTCGGTCAGTTAAAAGTATTGTGATAGCTCCCGCTAACACTGGCAAAGATAAAAGAAGAAGAATGGCTGTTAAAATAACTGATCAGACAAATAGTCTAATTTTTTCTGCTGAAAGGTTTTTTGCTTTAAGATTAATAATTGTAGTAATAAAATTTAAGGCACCTAAAATTGAAGAAATCCCTGCAAGGTGTAAAGAAAAAATTGTTAAGTCTACTGAAGGTCCTGAATGATAAAACGTTGATAAAGGTGGA
+
CCCCCGGGGGGGGGGGGGGGGGGGGGGGGGGGGGGGGGGGGGGGGGGGGGGGGGGGGGGGGGGGGGGGGGGGGGGGGGGGGGGGGGGGGGGGGGGGGGGGGGGGGGGGGGGGGGGGGGGGGGGGDGGGGGGGGGGGGGGGGGGGGGGGGGFGGGGGGGGGGGGGGGGGGGGGGFGGFGGGGGGGGGGGGGGGGGGGFGFGFGFFFFFFFFF>CGF9?<FEGFF5C8=EF@=FFFDFECEGFF<A?>>36=>DEF5@91=?5CEFEE?8)3=A73;;DGFEFF?)1)4@;@FFD?CE+780(
@M70528:330:000000000-K6D4P:1:1102:23821:5694 2:N:0:TCTATTCAGT+TCTCAGTACA
TAAAACAGGGTCCCCTCCCCCTCTAGGGTCAAAAAAAGAGGTATTTAAGTTTCGGTCAGTTAAAAGTATTGTGATAGCTCCCGCTAACACTGGCAAAGATAAAAGAAGAAGAATGGCTGTTAAAATAACTGATCAGACAAATAGTCTAATTTTTTCTGCTGAAAGGTTTTTTGCTTTAAGATTAATAATTGTAGTAATAAAATTTAAGGCACCTAAAATTGAAGAAATCCCTGCAAGGTGTAAAGAAAAAATTGTTAAGTCTACTGAAGGTCCTGAATGATAAAACGTTGATAAAGGTGGA
+
CCCCCGGGGGGFGFGGGGGGGGGFGGGGGGGGGGGGGGGGGGGGGGGGGGGGGGGGGGGGGGGGGGGGGGGGGGGGGGGGGGGGCFGGGGGGGGGGGGGGGGGFGGGGGGGGGGGGGGGGFGGGGGGGGGGFDGGGGGGGGGGGGGGGGGFGGGGGGGGGGGGGGGGGGGGGGFGGFGGGGGGGGGGGGGGGGGGGFFFCCDCEFFFFFACF@FFGFGG@EF88==@EFFFFFBFF>*5,:=E:<E=>AFFF==CF5:8@CF?8FEC.;@@A<<EFCDCEC?E3>=0=@;5+CE3>748:(
@M70528:330:000000000-K6D4P:1:1102:13390:5696 2:N:0:TCTATTCAGT+TCTCAGTACA
TAAAACAGGGTCCCCTCCCCCTCTAGGGTCAAAAAAAGAGGTATTTAAGTTTCGGTCAGTTAAAAGTATTGTGATAGCTCCCGCTAACACTGGCAAAGATAAAAGAAGAAGAATGGCTGTTAAAATAACTGATCAGACAAATAGTCTAATTTTTTCTGCTGAAAGGTTTTTTGCTTTAAGATTAATAATTGTAGTAATAGAATTTAAGGCACCTAAAATTGAAGAAATCCCTGCAAGGTGTAAAGAAAAAATTGTTACGTCTACTGAAGGTCCTGAATGATAAAACGTTGATAAAGGTGGA
+
?CCCCGGGGGAFGGGGGGGGGGGD9FFGGGGGGGGGGGGGGGGFGGCGGGCDGGGBFGGGFGGGGGGGGGFGGGGGFGGGGFGGGGGFGGGGGGGGGGG9FGGGGGGGGGGGGGGFGGDF=FFGGGGGGGE9,EFGGGGGGGGGGGGGACDGGFEEGGGEFGFGG63@F?FGGGFFFGGGCEDFGGG==DAECAFCCFFCA5<7CFFFFFFAFCFCAEA89@*695==F==**:BA6:>D@EE=79BB)59BE+*49+)//5=FFFEE)(;7)734;CC8E??<C;0:=(*++16)35>?(
@M70528:330:000000000-K6D4P:1:1102:12303:5705 2:N:0:TCTATTCAGT+TCTCAGTACA
TAAAACAGGGTCCCCTCCCCCTCTAGGGTCAAAAAAAGAGGTATTTAAGTTTCGGTCAGTTAAAAGTATTGTGATAGCTCCCGCTAACACTGGCAAAGATAAAAGAAGAAGAATGGCTGTTAAAATAACTGATCAGACAAATAGTCTAATTTTTTCTGCTGAAAGGTTTTTTGCTTTAAGATTAATAATTGTAGTAATAAAATTTAAGGCACCTAAAATTGAAGAAATCCCTGCAAGGTGTAAAGAAAAAATTGTTAAGTCTACTGAAGGTCCTGAATGATAAAACGTTGATAAAGGTGGA
+
CCCCCGGGGGGGGGGGGGGGGGGGGGGGGGGGGGGGGGGGGGGGGGGGGGGGGGGGGDGGGGGGGGGGGGGGGGGGGGGFGGGGGGGGGGGGGGGGGGGGGGGGGGGGGGGGGGGGGGGGGGGGGGGGGGGGGGGGGGGGGFGGGGGGGGFGGGGGGFGGGGGGGGGGGGGGGGGGFGGGDGGGGGGGGGGGGGGGFF?FEEFFFFCF5AFFFGFDCEA57@E;FEFFF=EA?BBFFFDFFFFFFE==FFBD=F?F>==C?@E=E3<EEEEE@EFEDFFFFE?9346@@;C7C?CFC<(3(
@M70528:330:000000000-K6D4P:1:1102:23948:5708 2:N:0:TCTATTCAGT+TCTCAGTACA
TAAAACAGGGTCCCCTCCCCCTCTAGGGTCAAAAAAAGAGGTATTTAAGTTTCGGTCAGTTAAAAGTATTGTGATAGCTCCCGCTAACACTGGCAAAGATAAAAGAAGAAGAATGGCTGTTAAAATAACTGATCAGACAAATAGTCTAATTTTTTCTGCTGAAAGGTTTTTTGCTTTAAGATTAATAATTGTAGTAATAAAATTTAAGGCACCTAAAATTGAAGAAATCCCTGCAAGGTGTAAAGAAAAAATTGTTAAGTCTACTGAAGGTCCTGAATGATAAAACGTTGATAAAGGTGGA
+
CCCCCGGGGGGFGGGGGGGGGGGGGGGGGGGGGGGGGGGGGGGGGGGGGGGGGGGGGGGGGGGGGGGGGGGGGGGGGGGGGGGGGGGGGGGGFGGGGGGGGGFFFGGGGGGGGGGGGGDEGGGGGGGGGGGGGGGGGGGGGGGGGGGGGFFGGGGGGGGGGGGGGGFGGGFGGGGGFGGGGGGGGGGGGGGGGGGGFF<CE@CEFFFFFFFFFFFF>9CEA67ACC)8BEEFAFFFECFEBBF67CD@FFFFFF4B*=19)+9AGFCE@;@E7A@FC7<AC?5))/15@;3+;?4)A@7((
@M70528:330:000000000-K6D4P:1:1102:7323:5712 2:N:0:TCTATTCAGT+TCTCAGTACA
TAAAACAGGGTCCCCTCCCCCTCTAGGGTCAAAAAAAGAGGTATTTAAGTTTCGGTCAGTTAAAAGTATTGTGATAGCTCCCGCTAACACTGGCAAAGATAAAAGAAGAAGAATGGCTGTTAAAATAACTGATCAGACAAATAGTCTAATTTTTTCTGCTGAAAGGTTTTTTGCTTTAAGATTAATAATTGTAGTAATAAAATTTAAGGCACCTAAAATTGAAGAAATCCCTGCAAGGTGTAAAGAAAACATTGTTAAGTCTACTGAAGGTCCTGAATGATAAAACGTTGATAAAGGTGGA
+
CCCCCGGGGGGGGGGGGGGGGGGGGGGGGGGGGGGGGGGGGGGGGGGGGFGGGGGGGGGGGGGGGGGGGGGGGGGGGGGGGGGGGGGGGGGGGGGGGGGGGGDGGGGGGGGGGGGGGGDFGGGGGGGGGGGGGGGGGGGGGGGGGGGGGGFGGGGGGGGGGGGGGGGGGGGGGGGGFGGGFFGGGGGGGGGGGFFGCGFCAGFBFFFFFFFFFFFGFGDEGFFFFFFFF2@FFFDFBGFGEBECF=BBF(8BEFFF5=BCCFFFF98=E1=<@3<C;CC<CC?<CFBF8(:;FFCFFFE?0
@M70528:330:000000000-K6D4P:1:1102:25119:5717 2:N:0:TCTATTCAGT+TCTCAGTACA
TAAAACAGGGTCCCCTCCCCCTCTAGGGTCAAAAAAAGAGGTATTTAAGTTTCGGTCAGTTAAAAGTATTGTGATAGCTCCCGCTAACACTGGCAAAGATAAAAGAAGAAGAATGGCTGTTAAAATAACTGATCAGACAAATAGTCTAATTTTTTCTGCTGAAAGGTTTTTTGCTTTAAGATTAATAATTGTAGTAATAAAATTTAAGGCACCTAAAATTGAAGAAATCCCTGCAAGGTGTAAAGAAAAAATTGTTAAGTCTACTGAAGGTCCTGAATGATAAAACGTTGATAAAGGTGGA
+
CCCCCGGGGGGGGGGGGGGGGGGGGGGGGGGGGGGGGGGGGGGGGGGGGFGGGGGGGGGGGGGGGGGGGGGGGGGGGGGGGGGGGGGGGGGGGGGGGGGGGGGGGGGGGFGGGGGGGGGGGGGGGGGGGGGGGGGGGGGGGGGGGGDFGGFGGGGFFGG;EFECGFGGGFCGGFGGFGGFFGGGGCGFGGGGGFFGCAEECDFFCFFFFFFF5CFGFFAC7ACEFCCEF@F4>BBA>*2:96AA?EBFF=@=58C=@==C?AE@F@C8@@EF;3;CFGEECECC<E1=;@5:D?6CC<::(
@M70528:330:000000000-K6D4P:1:1102:20846:5721 2:N:0:TCTATTCAGT+TCTCAGTACA
TAAAACAGGGTCCCCTCCCCCTCTAGGGTCAAAAAAAGAGGTATTTAAGTTTCGGTCAGTTAAAAGTATTGTGATAGCTCCCGCTAACACTGGCAAAGATAAAAGAAGAAGAATGGCTGTTAAAATAACTGATCAGACAAATAGTCTAATTTTTTCTGCTGAAAGGTTTTTTGCTTTAAGATTAATAATTGTAGTAATAAAATTTAAGGCACCTAAAATTGAAGAAATCCCTGCAAGGTGTAAAGAAAAAATTGTTAAGTCTACTGAAGGTCCTGAATGAGAAAACGTTGATAAAGGTGGA
+
CCCCCGGGGGGGGGGGGGGGGGGGGGGGGGGGGGGGGGGGGGGGGGGGGGGGGGGCEGGGGGGGGGGGGGGGGGGGGGGGGGGGGGGGGGGEGGEGGGGGGGGGGGGGGGGGGGFGGGGFGGGGGGGGGGGGGGGGGGGGGGGGGGGGGGFGGGGGGGGGGGFGGGGGGGGGGGGGFGGGGGGGGFGGFGGGGG@FFFFFAFF=AAF?6*;FFGFFFGCBFCCA88)8B:>FFFDABD>CEEEFFFF=;BBB=F7=86AC?85AE@37=;@A<E;)2+9=)7)6336=32<7C))9+).((
@M70528:330:000000000-K6D4P:1:1102:17805:5723 2:N:0:TCTATTCAGT+TCTCAGTACA
TAAAACAGGGTCCCCTCCCCCTCTAGGGTCAAAAAAAGAGGTATTTAAGTTTCGGTCAGTTAAAAGTATTGTGATAGCTCCCGCTAACACTGGCAAAGATAAAAGAAGAAGAATGACTGTTAAAATAACTGATCAGACAAATAGTCTAATTTTTTCTGCTGAAAGGTTTTTCGCTTTAAGATTAATAATTGTAGTAATAAAATTTAAGGCACCTAAAATTGAAGAAATCCCTGCAAGGTGTAAAGAAAAAATTGTTAAGTCTACTGAAGGTCCTGAATGATAAAACGTTGATAAAGGTGGA
+
CCCCCGGGGGGGGGGGGGGGGGGGGGGGGGGGGGGGGGGGGGGGGGGGGFFGGGGGGGGGGGGGGGGGGGGGGFGGGGGGGGGGGGGGGGGGGGGGGGGGGGGGGGFGGGGGGGG,EGGGGGGGGGGGGGGGGGGGFGGGGGGGDFGGGGFGGGGGGGGGGGGGGGGGGGG?GGGGFGGGCGGFGGGGGGGGGGGGFGFGFGFCFFFFF?FFFGFGFGFFGFEFFEFEACEAFBFFBGFFEF?AECDFFFFDBFFFCFFFFFFFGFC<EEFF;EF<>77;5C3;>@>FFFD>FCCEGFFF(
@M70528:330:000000000-K6D4P:1:1102:19853:5725 2:N:0:TCTATTCAGT+TCTCAGTACA
TAAAACAGGGTCCCCTCCCCCTCTAGGGTCAAAAAAAGAGGTATTTAAGTTTCGGTCAGTTAAAAGTATTGTGATAGCTCCCGCTAACACTGGCAAAGATAAAAGAAGAAGAATGGCTGTTAAAATAACTGATCAGACAAATAGTCTAATTTTTTCTGCTGAAAGGTTTTTTGCTTTAAGATTAATAATTGTAGTAATAAAATTTAAGGCACCTAAAATTGAAGAAATCCCTGCAAGGTGTAAAGAAAAAATTGTTAAGTCTACTGAAGGTCCTGAATGATAAAACGTTGATAAAGGTGGA
+
CCCCCGGGGGGGGGGGGGGGGGGGGGGGGGGGGGGGGGGGGGGGGGGGGGGGGGGFGGGGGGGGGGGGGGGGGGGGGGGGGGGGGGGGGGGGGGGGGGGGGGGGGGGGGGGGGGGGGGGEFGGGGFGGGGGGGGGGGGGGGGGGGGGGGGFGGFGGGGGGGGGGGFFGGGGGGGGGFGGGGGGGGGGDGGGGGGGGFGCGFGFEF?EFFFFFFCFGFGGE7C58F@5CFEE4>=BAEC>D@BE9EE=5AB2B2B?8@B6?C6CC7@77=;;3.;@4FDCEEC5>)7(6=0*+;<).+..((
@M70528:330:000000000-K6D4P:1:1102:23951:5726 2:N:0:TCTATTCAGT+TCTCAGTACA
TAAAACAGGGTCCCCTCCCCCTCTAGGGTCAAAAAAAGAGGTATTTAAGTTTCGGTCAGTTAAAAGTATTGTGATAGCTCCCGCTAACACTGGCAAAGATAAAAGAAGAAGAATGGCTGTTAAAATAACTGATCAGACAAATAGTCTAATTTTTTCTGCTGAAAGGTTTTTTGCTTTAAGATTAATAATTGTAGTAATAAAATTTAAGGCACCTAAAATTGAAGAAATCCCTGCAAGGTGTAAAGAAAAAATTGTTAAGTCTACTGAAGGTCCTGAATGATAAAACGTTGATAAAGGTGGA
+
CCCCCGGGGGGGGGGGGGGGGGGGGFGGGGGGGGGGGGGGGGGGGGGGGGGGGCGGGGGFGGGGGGGGGGGGGGGGGGCFDGGGGGGGGGGGGGGGGGGGGGGGGGGGGGGGGGGGGGGFGGGGGGGGGGGGGGGGGGGGGGGFFGFGGGFGGGGGGGGGGGGGGGGFGGGGGGGGFGGGGGGGGGGGGGGGGGFGFGFGFGFEF?CCFFFFFGFGFGGF7FCEFFFEFEF*;>DF=GEC9@EAEEBBF=@:@FFA51+>EFF=><EE31=<73<CCDEE?CE<>8:=@D:+CCCCE4:<(
@M70528:330:000000000-K6D4P:1:1102:11595:5728 2:N:0:TCTATTCAGT+TCTCAGTACA
TAAAACAGGGTCCCCTCCCCCTCTAGGGTCAAAAAAAGAGGTATTTAAGTTTCGGTCAGTTAAAAGTATTGTGATAGCTCCCGCTAACACTGGCAAAGATAAAAGAAGAAGAATGGCTGTTAAAATAACTGATCAGACAAATAGTCTAATTTTTTCTGCTGAAAGGTTTTTTGCTTTAAGATTAATAATTGTAGTAATAAAATTTAAGGCACCTAAAATTGAAGAAATCCCTGCAAGGTGTAAAGAAAAAATTGTTAAGTCTACTGAAGGTCCTGAATGATAAAACGTTGATAAAGGTGGA
+
CCCCCGGGGGGGGGGGGGGGGGGGGGGGGGGGGGGGGGGGGGGGGGGGGGGGGGGGGGGGGGGGGGGGGGGGGGGGGGGGGGGGGGGGGGGGGGGGGGGGGGGGGGGGGGGGGGGGGGGGGGGGGGGGGGGGGGGGGGGG?CDGGGGGGGBGGGGGGGGGGGGGGGGGGGGGGGGGFGGGGGGGGGGGGGGGGFGGFG<FCGF@?AF?FFFFFGFGFGGFFFCFFFFFF@EFADFFFGGGEE7FFFFFFDFFEA*=98BE?FFFG@?EFFEE<EFEGGFFFF547<>@DD>:@?EF7=B0(
@M70528:330:000000000-K6D4P:1:1102:4516:5731 2:N:0:TCTATTCAGT+TCTCAGTACA
TAAAACAGGATCCCCTCCCCCTCTAGGGTCAAAAAAAGAGGTATTTAAGTTTCGGTCAGTTAAAAGTATTGTGATAGCTCCCGCTAACACTGGCAAAGATAAAAGAAGAAGAATGGCTGTTAAAATAACTGATCAGACAATTAGTCTAATTTTTTCTGCGGAAAGGTTTTTTGCTTTAAGATTATTAATTGTAGTATTAAAATTTAAGCCACCTAAATTTGAAGAAATCCCTGCAGGGTGTAAAGAAACAATTGTTACTTCTACTGAAGGTCTTGAAGGATAAAAGGTTGATAAGGGGGGA
+
CCCCCGGGG,ECFFFGGGGGGGDGFFGFGGGGGGGGGGFGGGGGG<EDCGAEFC+8BBFCEFGAFFGGGGCFGF<AF9?EGGGGGGGGGFFG@8FFFGGGGFGFGGGFFFGFGGGFGGGECAEFDCGAE9@99>,4@DFG693,,9@FFFF9=E>8=D,++@==D6DDEEFC=,@AFD8@9CAF,3@9DBC<2,5C9DCAE>EE+B+<+**99*;CF,@*,+*98)069EE4;)5*-*4=(8569>07):23**9+7++1.+17<)...(/.).))2+(//)..)),/454*:<))*(43(
@M70528:330:000000000-K6D4P:1:1102:20604:5741 2:N:0:TCTATTCAGT+TCTCAGTACA
TAAAACAGGGTCCCCTCCCCCTCTAGGGTCAAAAAAAGAGGTATTTAAGTTTCGGTCAGTTAAAAGTATTGTGATAGCTCCCGCTAACACTGGCAAAGATAAAAGAAGAAGAATGGCTGTTAAAATAACTGATCAGACAAATAGTCTAATTTTTTCTGCTGAAAGGTTTTTTGCTTTAAGATTAATAATTGTAGTAATAAAATTTAAGGCACCTAAAATTGAAGAAATCCCTGCAAGGTGTAAAGAAAAAATTGTTAAGTCTACTGAAGGTCCTGAATGATAAAACGTTGATAAAGGTGGG
+
CCCCCGGGGGGGGGGGGGGGGGGGGGGGGGGGGGGGGGGGGGGGGGGGGGGGGGGGGGGGGGGGGGGGGGGGGGGGGGGGGGGGGGGGGGGGGGGGGGGGGGGGGGGGGGGGGGGGGGGGGGGGGGGGGGGGGGGGGGGG?FGGGGGGGGFGGGGGGGGGGGGGGGGGGGGGGGGGFGGFGGGGGGG?FGGFFGGGFGFGEFFF?FFFFFFFFGFGFGGBGF@CFFFFFFFFFFFFE@E@=@6AEFD2ABBDEFFC<B@EEAECFE?EFFEFE)3CCCEEFEF)93:=11<+;<69F<>B(
@M70528:330:000000000-K6D4P:1:1102:15172:5742 2:N:0:TCTATTCAGT+TCTCAGTACA
TAAAACAGGGTCCCCTCCCCCTCTAGGGTCAAAAAAAGAGGTATTTAAGTTTCGGTCAGTTAAAAGTATTGTGATAGCTCCCGCTAACACTGGCAAAGATAAAAGAAGAAGAATGGCTGTTAAAATAACTGATCAGACAAATAGTCTAATTTTTTCTGCTGAAAGGTTTTTTGCTTTAAGATTAATAATTGTAGTAATAAAATTTAAGGCACCTAAAATTGAAGAAATCCCTGCAAGGTGTAAAGAAAAAATTGTTAAGTCTACTGAAGGTCCTGAATGATAAAACGTTGATAAAGGTGGA
+
CCCCCGGGGGGGGGGGGGGGGGGGGGGGGGGGGGGGGGGGFGGGGGGGGGGGGGGFGEGGGGGGFGGGGGGGGGGGGGGGGGGGGGGGGGGGGGGGGGGGGGGGGGGGGGGGFGGGGGGGGGGGGGGGGFDFG;<FGGGFGGFGGGGGGFFGGGGGCFG8FFGGGGGGGGG>EFFGFGDFCDFGGAD7E;C:CFGGFGFGF9CF+CCFFFFFFFFFFFG5CF@AFE@EFFF4ADB>>FDB>BF>EFFFFFB@=FCFCB8?C6<8+=?=@@FF)737CCEF3C36)/281,23@E4;7=??(
@M70528:330:000000000-K6D4P:1:1102:21806:5743 2:N:0:TCTATTCAGT+TCTCAGTACA
TAAAACAGGGTCCCCTCCCCCTCTAGGGTCAAAAAAAGAGGTATTTAAGTTTCGGTCAGTTAAAAGTATTGTGATAGCTCCCGCTAACACTGGCAAAGATAAAAGAAGAAGAATGGCTGTTAAAATAACTGATCAGACAAATAGTCTAATTTTTTCTGCTGAAAGGTTTTTTGCTTTAAGATTAATAATTGTAGTAATAAAATTTAAGGCACCTAAAATTGAAGAAATCCCTGCAAGGTGTAAAGAAAAAATTGTTAAGTCTACTGAAGGTCCTGAATGATAAAACGTTGATAAAGGTGGA
+
CCCCCGGGGGGGGGGGGGGGGGGGGGGGGGGGGGGGGGGGGGGGGGGGGGGGGGGGGGGGGGGGGGGGGGGGGGGGGGGGGGGGGGGGGGGGGGGGGGGGGGGGGGGGGGGGGGGGGGGGGGGGGGGGGGGGGGFGGGGEGGGGGGGGGFFGGGGGGGGGGGGGGGGGGGGGDGGGFGGGGGGGGGGGGGGGGGGGFG7CA>CEFFF5FFFFFGFGFCAEFFCFBCBFFFFAF>DFEGGFFEE6:CDDFBBFEFFF<=@EEFC6FE?E<;EAEA8<6@?AEF?76=18@?>7:7>EC@:B(
@M70528:330:000000000-K6D4P:1:1102:4141:5745 2:N:0:TCTATTCAGT+TCTCAGTACA
TAAAACAGGGTCCCCTCCCCCTCTAGGGTCAAAAAAAGAGGTATTTAAGTTTCGGTCAGTTAAAAGTATTGTGATAGCTCCCGCTAACACTGGCAAAGATAAAAGAAGAAGAATGGCTGTTAAAATAACTGATCAGACAAATAGTCTAATTTTTTCTGCTGAAAGGTTTTTTGCTTTAAGATTAATAATTGTAGTAATAAAATTTAAGGCACCTAAAATTGAAGAAATCCCTGCAAGGTGTAAAGAAAAAATTGTTAAGTCTACTGAAGGTCCTGAATGATAAAACGTTGATAAAGGTGGA
+
CCCCCGGGGGGGGGGGGGGGGGDFGGGGGGGGGGGGGGGGGGGGGGGGGGGGGGGFGGGGGGGGGGGGGGGGGGGGGGGGFGGGGGGGGGGGGGGGGGGGGGGGGGGGGGGGGGGGGGGGGGGGGGGGGGGGGGGGGGGG?FDGFEGGGGFFGGGGGGFEGGGGGDDF=EGGGGGGBGGGGGGGGGFDGFGGCFGGFGFG<FFFFFFFFFFFFGFGFGGFGFFFFFFCF>EAFBFFBGGFB@CAEFFFF>@BBFFF<=FEFFEFGECAFEFA=<ECGGFFFFF39<:;;DGCCCEEF32?(
@M70528:330:000000000-K6D4P:1:1102:15629:5745 2:N:0:TCTATTCAGT+TCTCAGTACA
TAAAACAGGGCTCCCTGTCTCTTATACACATCTGACGCTGCCGACGATGTACTGAGAGTGTAGATCTCGGTGGACGCCGTATCATTAAAAAAAAAAAAAAACGTTCAAATCATATTTACCCACTTCGCCTCATCCCACGCATCCGTTTTTAACAGAATCATTCATTGATATCCACAGGTCGCCCCATAAGCGCTTCTCTCCCTGCACTCTGATCAGTACAATTTTCGCCTCTTTCGCCCGCATTCCTCTTCTCTTTCATTCCTAAACACGCCTTAGTCCTTCCATCTTTATCCCGATACTT
+
CCCCCGGGGGGGGGGGFGGFGFF@FEGGGGGGGGGGECFEGGDGGGGDGFGGFGGGGGGFGCFFFECEEFCFG,C@FGGF=6:F<CFFGDCGD++8@++4@++4,=AFA<,,5,,:,,+,,8B,>,+8+33@,,@,,,+8++3,++,,3@0,7,4,@,@,7>:,5=2>D2,5,,1,*,4,**4*4*<*2,,2)***+5+0(*)/0)0+)/+3;++0;++1+3))3)(()-(0*).)-;**-(-.)6))/4-))*.9)116:/)/0,.-(((((-.)2*.)--4))-44).***)(,1(())
@M70528:330:000000000-K6D4P:1:1102:11586:5746 2:N:0:TCTATTCAGT+TCTCAGTACA
TAAAACAGGGTCCCCTCCCCCTCTAGGGTCAAAAAAAGAGGTATTTAAGTTTCGGTCAGTTAAAAGTATTGTGATAGCTCCCGCTAACACTGGCAAAGATAAAAGAAGAAGAATGGCTGTTAAAATAACTGATCAGACAAATAGTCTAATTTTTTCTGCTGAAAGGTTTTTTGCTTTAAGATTAATAATTGTAGTAATAAAATTTAAGGCACCTAAAATTGAAGAAATCCCTGCAAGGTGTAAAGAAAAAATTGTTAAGTCTACTGAAGGTCCTGAATGATAAAACGTTGATAAAGGTGGA
+
CCCCCGGGGGGGGGGGGGGGGGGGGGGGGGGGGGGGGGGGGGGGGGGGGGGGGGGGGGGGGGGGGGGGGGGGGGGGGGGGGGGGGGGGGGGGGGGGGGGGGGFFGFGGFGGCEGGGGGGGGGGGGGGGGGGGGGGGGG@@DGFFFGGGFCFGGFGFFGFGGGGFGGFGGFGGGG8EBFGGGGGGGGGGGAAEGGGFCG<A=DFFFFFBF5?FFGFGFGGFFAAACE@CFE@FADFFFGGGEBECFCB:FBBDEFFFEFFFEFCAG833=E@AE3).;7))).)69<9:@DF:@C))+7>?(
@M70528:330:000000000-K6D4P:1:1102:9690:5767 2:N:0:TCTATTCAGT+TCTCAGTACA
TAAAACAGGGTCCCCTCCCCCTCTAGGGTCAAAAAAAGAGGTATTTAAGTTTCGGTCAGTTAAAAGTATTGTGATAGCTCCCGCTAACACTGGCAAAGATAAAAGAAGAAGAATGGCTGTTAAAATAACTGATCAGACAAATAGTCTAATTTTTTCTGCTGAAAGGTTTTTTGCTTTAAGATTAATAATTGTAGTAATAAAATTTAAGGCACCTAAAATTGAAGAAATCCCTGCAAGGTGTAAAGAAAAAATTGTTAAGTCTACTGAAGGTCCTGAATGATAAAACGTTGATAAAGGTGGA
+
CCCCCGGGGGGGGGGGGFGGGGGGGGGGGGGGGGGGGGGGGGGGGGGGGGGFGGGEFGGFGGDGGGFFGGGGGGGGGGGGGGGGGGGEFGGGGGGGGGGGGGGGGGFGGGGGGGGGFGGEGGGFGGFGGDGGGAFDFGGGGG?A4,@FFFFDFECFEFFGDADFDFG9E?B+@DFFDG,EFFDFFGGGDDGFFGGGFGFFFGFFFFFFFF?>>9CFFGG@GFAEFFFFC=EA>>@FEGDDB9<FA48=F=@FFFCF<BACCACFFE67<@@3.4;C6;3=???3476:=<:;C54;C@36(
@M70528:330:000000000-K6D4P:1:1102:4384:5789 2:N:0:TCTATTCAGT+TCTCAGTACA
TAAAACAGGGTCCCCTCCCCCTCTAGGGTCAAAAAAAGAGGTATTTAAGTTTCGGTCAGTTAAAAGTATTGTGATAGCTCCCGCTAACACTGGCAAAGATAAAAGAAGAAGAATGGCTGTTAAAATAACTGATCAGACAAATAGTCTAATTTTTTCTGCTGAAAGGTTTTTTGCTTTAAGATTAATAATTGTAGTAATAAAATTTAAGGCACCTAAAATTGAAGAAATCCCTGCAAGGTGTAAAGACAAAATTGTTAAGTCTACTGACGGTCATGAATGATAAACCGTTGATAAAGGTGGA
+
CCCCCGGGGGGGGGGGGGGGGGCFFGGGGGCFFEGGGGGGGGGGGGGGGG9EEFGFGGGFGGGGGGGGGAFGGFFFF,EFCFFGGGGFGFFFFCFFGGGGGG?DGF@FFCGGGFGGGFCGEFEC9EFGGFGFFGGGGGGFCGGGGDCGGGFGFGG8EFGGGGGGGGGGFGFGGGDFDGGFGGGGGGGDGGFGGGGGFE7CEC9CFFFF?AF*@F>CFACEGFFB>C@EB2@AFB)?B5:,*.>=AE(0;:B=(8*1*1+19CCAEB7(,(46(17?2;635CF4)/2;?6*+;)/9+,(-(
@M70528:330:000000000-K6D4P:1:1102:25523:5798 2:N:0:TCTATTCAGT+TCTCAGTACA
TAAAACAGGGTCCCCTCCCCCTCTAGGGTCAAAAAAAGAGGTATTTAAGTTTCGGTCAGTTAAAAGTATTGTGATAGCTCCCGCTAACACTGGCAAAGATAAAAGAAGAAGAATGGCTGTTAAAATAACTGATCAGACAAATAGTCTAATTTTTTCTGCTGAAAGGTTTTTTGCTTTAAGATTAATAATTGTAGTAATAAAATTTAGGGCACCTAAAATTGAAGAAATCCCTGCAAGGTGTAAAGAACAAATTGTTAAGTCTACTGAAGTTCTTAAATGTTAAAACGTTATTAAAGGTGGA
+
CCCCCCEFGGGGGGGGGGGGGGGGCFG@GGGGGGGGGGFGGFFFGGGGFFFGFGDFD:FG@FGFDFCFFFFC<ECBFGGGGGGGGGEFEFGFGGGGGGGGGGFA9D8FFCFFFGFGG:CGFGFGGEGGFDGCGFGGCEGGGFGCFG;FGGFGGGGGGFGGGCDAAGGFFGGGG8DGFFEA8==EFFGGGGF=+,2=CD?FE9CC?F+:?5*93;9CFCGEGFC5FC4EFFFA4>B4>*2>17A8**-(;8>=4+9A<++0*+9893))7).7).)113)))1796313=3*2:766+7=((
@M70528:330:000000000-K6D4P:1:1102:23959:5801 2:N:0:TCTATTCAGT+TCTCAGTACA
TAAAACAGGGTCCCCTCCCCCTCTAGGGTCAAAAAAAGAGGTATTTAAGTTTCGGTCAGTTAAAAGTATTGTGATAGCTCCCGCTAACACTGGCAAAGATAAAAGAAGAAGAATGGCTGTTAAAATAACTGATCAGACAAATAGTCTAATTTTTTCTGCTGAAAGGTTTTTTGCTTTAAGATTAATAATTGTAGTAATAAAATTTAAGGCACCTAAAATTGAAGAAATCCCTGCAAGGTGTAAAGAAAAAATTGTTAAGTCTACTGAAGGTCCTGAATGATAAAACGTTGATAAAGGTGGA
+
CCCCCGGGGGGFGGGGGGGGGGGGGFGGGGGGGGGGGGGGGGGGGGGGGGGGGGGGGGGGGGGGGGGGGGGGGGGGGGGGGGGGGGGGGGGGGGGGGGGGGGGGGGGGGGGGGGGGGGGGGGGFFGGGGGGGGGGGGGGGGGGGGGGGGGFGGGGGGGGGGGGGGGGGGGGGGGGGFGGGGGGGGGGGGGGGGGGGFGFGFFFFFFFFFFFFFGFGFGG@,9AEFE@EF@F>FFDA>14>@BEFFEFDFB>D=@EF5B=CCFCCFFFFFFF<@A3>8@CAEFEC3=0,60<FDCEF7<(4(
@M70528:330:000000000-K6D4P:1:1102:4400:5802 2:N:0:TCTATTCAGT+TCTCAGTACA
TAAAACAGGGTCCCCTCCCCCTCTAGGGTCAAAAAAAGAGGTATTTAAGTTTCGGTCAGTTAAAAGTATTGTGATAGCTCCCGCTAACACTGGCAAAGATAAAAGAAGAAGAATGGCTGTTAAAATAACTGATCAGACAAATAGTCTAATTTTTTCTGCTGAAAGGTTTTTTGCTTTAAGATTAATAATTGTAGTAATAAAATTTAAGGCACCTAAAATTGAAGAAATCCCTGCAAGGTGTAAAGAAAAAATTGTTAAGTCTACTGAAGGTCCTGAATGATAAAACGTTGATAAAGGTGGA
+
CCCCCGGGGGGGGGGGGGGGGGGGGGGGGGGGGGGGGGGGGGGGGGGFGGGGGFGFEGGGGGGGGGGGGGGGCGGGF,EFGGGGGGGGGGGGGGGGGGGGGGGGGGDGGGGFGGGGGGGGFGGGGGGGGGGGGGGGGGGGGGGGGGGGFGFGGGGGGGGGGGGDFDGGGGGGGGFGFGFGGGGGGGGGGGGGGGGDFGF7CCFEFFFFFFFFFGFCFGGFGFEFFFFCF2>FADFB@DDFB@EBFFFF45@DFFCF?BFCCAEFGF34)5@<@EAE;CEEFEE)))7(52::7<CC7770(
@M70528:330:000000000-K6D4P:1:1102:19361:5807 2:N:0:TCTATTCAGT+TCTCAGTACA
TAAAACAGGGTCCCCTCCCCCTCTAGGGTCAAAAAAAGAGGTATTTAAGTTTCGGTCAGTTAAAAGTATTGTGATAGCTCCCGCTAACACTGGCAAAGATAAAAGAAGAAGAATGGCTGTTAAAATAACTGATCAGACAAATAGTCTAATTTTTTCTGCTGAAAGGTTTTTTGCTTTAAGATTAATAATTGTAGTAATAAAATTTAAGGCACCTAAAATTGAAGAAATCCCTGCAAGGTGTAAAGAAAAAATTGTTAAGTCTACTGAAGGTCCTGAATGATAAAACGTTGATAAAGGTGGA
+
CCCCCGGGGGGGGGGGGGGGGGGGGGGGGGGGGGGGGGGGGAFGGGGGGGGGGGGFGGGGGGGGGGGGGGGGGGGGGGGGGGGGGGGGGGGGGGGGGGGGGGGGGGGGGGFFGGGGGGGGGGGGGFGGGGGGGGGGGGGGGGGGGGGFFG?FGGGGGGGGGGGGGGGGGGFGGGGGFGGGGGGGGFGGGGGGCFGGFCCGEFFEFFFFFFFFFGFGFDGFCFEFFFFFFEEFFFFF@5>8>B4B6CFBFFF2EFCC5B8CEAEAFFEFFEF<<37>>+9))9?<E<>;@7C:CC>)@EFF0
@M70528:330:000000000-K6D4P:1:1102:16943:5839 2:N:0:TCTATTCAGT+TCTCAGTACA
TAAAACAGGGTCCCCTCCCCCTCTAGGGTCAAAAAAAGAGGTATTTAAGTTTCGGTCAGTTAAAAGTATTGTGATAGCTCCCGCTAACACTGGCAAAGATAAAAGAAGAAGAATGGCTGTTAAAATAACTGATCAGACAAATAGTCTAATTTTTTCTGCTGAAAGGTTTTTTGCTTTAAGATTAATAATTGTAGTAATAAAATTTAAGGCACCTAAAATTGAAGAAATCCCTGCAAGGTGTAAAGAAAAAATTGTTAAGTCTACTGAAGGTCCTGAATGATAAAACGTTGATAAAGGTGGA
+
CCCCCGGGGGGGGGGGGGGGGGGGGGGGGGGGGGGGGGGGGGGGGGGGGGGGGGGFGGGGGGGGGGGGGGGGGGFGGGGFGGGGGGGGGGGGGGGGGGGGGGGGGGGGGGGGGGGGGGGGGGGGGGGGGGGGGGGGGGGGFC?FFGGGGGFGGGGGGGGGFGAGGGGGGGGGGGFGFGGGGGGGGGGGGGGGGGGGFGFGEGFFFFFFFFFFFGFGFGGFGFFFFFFFFFFAFDDFEGFGFFFFFEFDFFFFFFEF<BFFECCFFFE<EEFE=AEEFDEEEFF4>@9@@FF>GCEFG<?6(
@M70528:330:000000000-K6D4P:1:1102:6149:5854 2:N:0:TCTATTCAGT+TCTCAGTACA
TAAAACAGGGTCCCCTCCCCCTCTAGGGTCAAAAAAAGAGGTATTTAAGTTTCGGTCAGTTAAAAGTATTGTGATAGCTCCCGCTAACACTGGCAAAGATAAAAGAAGAAGAATGGCTGTTAAAATAACTGATCAGACAAATAGTCTAATTTTTTCTGCTGAAAGGTTTTTTGCTTTAAGATTAATAATTGTAGTAATAAAATTTAAGGCACCTAAAATTGAAGAAATCCCTGCAAGGTGTAAAGAAAAAATTGTTAAGTCTACTGAAGGTCCTGAATGATAAAACGTTGATAAAGGTGGA
+
CCCCCGGGGGGGGGGGGGGGGGGGGGGGGGGGGGGGGGGGGGGGGGGGGGGGGGGGGGGGGGGGGGGGGGGGGGGGGGGGGGGGGGGGGGGGGGGGGGGGGGGGGGGGGGGGGGGGGGGGGGGGGGGGGGGGGGGGGGGGGGFGCGGGGGFGGGGGGGGGGGGGGGGGGGGGGGGGFGGGGGGGGGGGGGGGGDGGFGCGFFFFFFFAFFFFFGFGFGGFGFCEF9CFF@FFFFDFECFFEFFFFFBFF=@@FFFFEFFFEACC9@<=EFFFEEE9CFE;EFE<EE;@;DC77<CEFF2:(
@M70528:330:000000000-K6D4P:1:1102:6155:5871 2:N:0:TCTATTCAGT+TCTCAGTACA
TAAAACAGGGTCCCCTCCCCCTCTAGGGTCAAAAAAAGAGGTATTTAAGTTTCGGTCAGTTAAAAGTATTGTGATAGCTCCCGCTAACACTGGCAAAGATAAAAGAAGAAGAATGGCTGTTAAAATAACTGATCAGACAAATAGTCTAATTTTTTCTGCTGAAAGGTTTTTTGCTTTAAGATTAATAATTGTAGTAATAAAATTTAAGGCACCTAAAATTGAAGAAATCCCTGCAAGGTGTAAAGAAAAAATTGTTAAGTCTACTGAAGGTCCTGAATGATAAAACGTTGATAAAGGTGGA
+
CCCCCGGGGGGGGGGG@CFGGGDGGCCFEGGFFCFGEGFCFFE<EFAFFGGGGGDGGGGGCEGGGFFGGGGGGFGGGGGDFGGGGGGGGGGGGGGGGGGGGGGGGGGGGGGGGGGGGGGGGGGGGGG<FGGGGGGGGGGGGGFFGGGGGGFGGGGGGGGGFGGGGGGGGGGGGGGGFGGGGGGGGGGFGGGGGGGCFCFFEGFEFFFFFFFFFGFGFFGEGF5A8CC7AEBAFFFFE:E8>@EFFFF:AB2=EFEF4:8??F?FA3?A<EEFFFFFGGC8CE37CE@8@D<@FCFCC<BB0
@M70528:330:000000000-K6D4P:1:1102:25820:5872 2:N:0:TCTATTCAGT+TCTCAGTACA
TAAAACAGGGTCCCCTCCCCCTCTAGGGTCAAAAAAAGAGGTATTTAAGTTTCGGTCAGTTAAAAGTATTGTGATAGCTCCCGCTAACACTGGCAAAGATAAAAGAAGAAGAATGGCTGTTAAAATAACTGATCAGACAAATAGTCTAATTTTTTCTGCTGAAAGGTTTTTTGCTTTAAGATTAATAATTGTAGTAATAAAATTTAAGGCACCTAAAATTGAAGAAATCCCTGCAAGGTGTAAAGAAAAAATTGTTAAGTCTACTGAAGGTCCTGAATGATAAAACGTTGATAAAGGTGGA
+
CCCCCGGGGGGGGGGCGGGGGGGGGGGGGGGGGGGGGGGGGGGGGGGGGGGGGGGGGGGGGGGGGGGGGGGGGGGGGGGGGGGGGGGGGGGGGGGGGGGGGGGGGGGGGGGGFGGGGGGGGGGEGGGGGGGGGGGGGGGGGGGFFGGGGGFGGGGGGGGGGGFGGGGGGGGGGGGGFGGGCGGGGGFDFGFFGFGGFGFFADCEFFFFFFFFFDFGFGGFGFEEF5@EFFE4ADBA@=DBEBFFE;B2A9@BEFFF74195+?FGECAFF@A;A<3;:?8?CEEE3:1:05:CCEEFF0?(
@M70528:330:000000000-K6D4P:1:1102:14872:5873 2:N:0:TCTATTCAGT+TCTCAGTACA
TAAAACAGGGTCCCCTCCCCCTCTAGGGTCAAAAAAAGAGGTATTTAAGTTTCGGTCAGTTAAAAGTATTGTGATAGCTCCCGCTAACACTGGCAAAGATAAAAGAAGAAGAATGGCTGTTAAAATAACTGATCAGACAAATAGTCTAATTTTTTCTGCTGAAAGGTTTTTTGCTTTAAGATTAATAATTGTAGTAATAAAATTTAAGGCACCTAAAATTGAAGAAATCCCTGCAAGGTGTAAAGAAAAAATTGTTAAGTCTACTGAAGGTCCTGAATGATAAAACGTTGATAAAGGTGGA
+
CCCCCGGEGEGDDGFDECBCFGGGCGGGGGGEGGGGFE<FGGDGGFFGGGGGGGGCFCFECDGCAFFCFGDGGFDGGGGFFGDGGGGGFFFCGGDAEFGGGGGGGGEGFGGGFGFFGGGFGECA9FFGGGFAECFGCEGG?FGGGGGCFGFFGGGDGDGGG9DE,=FFGGGCCFFGFDGGG9ED;EGGGCGFCFGGAF;AA;=8FFF5A?FFFFFFFGGFFF7CCCFEF@FFA2)99=FD6:E97CDFFFFFFFEFEF+9<8?F?@<A@(;@)47E6DE<C?<>7426=?CDF5CED.3((
@M70528:330:000000000-K6D4P:1:1102:8201:5874 2:N:0:TCTATTCAGT+TCTCAGTACA
TAAAACAGGGTCCCCTCCCCCTCTAGGGTCAAAAAAAGAGGTATTTAAGTTTCGGTCAGTTAAAAGTATTGTGATAGCTCCCGCTAACACTGGCAAAGATAAAAGAAGAAGAATGGCTGTTAAAATAACTGATCAGACAAATAGTCTAATTTTTTCTGCTGAAAGGTTTTTTGCTTTAAGATTAATAATTGTAGTAATAAAATTTAAGGCACCTAAAATTGAAGAAATCCCTGCAAGGTGTAAAGAAAAAATTGTTAAGTCTACTGAAGGTCCTGAATGATAAAACGTTGATAAAGGTGGA
+
CCCCCGGGGGGGGGGGGGGGGGGGGGGGGGGGGGGGGGGGGGGGGGGGGFGGGGGFGGGGGGGGGGGGGGGGFCFGGGGGGGGGGGGGGGGGGGGGGGGGGGGGGGGGGGGFFGFGGFGGGGGGGGGGGGGGFGGGGGGGGFGGGGGGGGFGGGGGGGGGGGGGGGGGGGGGGGGGFGGGGGGGGGGGGGGGGFGGFGCGEGFFFFFFFFFFFGFGFGGFFF=CFFFEFE@FFFDFEFGCEFFFFFFFFDBF9FCF?BBC3@EAG)<=<15A@3=39@7<???3>FBF;@F7FE>EFF>0(
@M70528:330:000000000-K6D4P:1:1102:9295:5885 2:N:0:TCTATTCAGT+TCTCAGTACA
TAAAACAGGGTCCCCTCCCCCTCTAGGGTCAAAAAAAGAGGTATTTAAGTTTCGGTCAGTTAAAAGTATTGTGATAGCTCCCGCTAACACTGGCAAAGATAAAAGAAGAAGAATGGCTGTTAAAATAACTGATCAGACAAATAGTCTAATTTTTTCTGCTGAAAGGTTTTTTGCTTTAAGATTAATAATTGTAGTAATAAAATTTAAGGCACCTAAAATTGAAGAAATCCCTGCAAGGTGTAAAGAAAAAATTGTTAAGTCTACTGAAGGTCCTGAATGATAAAACGTTGATAAAGGTGGA
+
CCCCCGGGGGGGGGGGGGGGGGGGGGGGGGGGGGGGGGGGGGGGGGGGGFGGGGGGGGGGGGGGGGGGGGGGGGGGGGGGGGGGGGGGGGGGGGGGGGGGGGGGGGGGGGGGGGGGGGGGGGGGGGGGGGGGGGGFGGGGGGGGGGGGGGFGGGGGGGGGGGGGGGGGGGGGGGGGFFFGGGGGGGGGGGGFDGFGFFFGFGFFFFFFFFFF?FFC><FFGF589@@AFBFAADBBB8>DBBFCEFFDFFFFE=?F94=C?FFFGFE<@FEA7<@CCFEFCEEC486862C:CECFFFFB(
@M70528:330:000000000-K6D4P:1:1102:16585:5886 2:N:0:TCTATTCAGT+TCTCAGTACA
TAAAACAGGGTCCCCTCCCCCTCTAGGGTCAAAAAAAGAGGTATTTAAGTTTCGGTCAGTTAAAAGTATTGTGATAGCTCCCGCTAACACTGGCAAAGATAAAAGAAGAAGAATGGCTGTTAAAATAACTGATCAGACAAATAGTCTAATTTTTTCTGCTGAAAGGTTTTTTGCTTTAAGATTAATAATTGTAGTAATAAAATTTAAGGCACCTAAAATTGAAGAAATCCCTGCAAGGTGTAAAGAAAAAATTGTTAAGTCTACTGAAGGTCCTGAATGATAAAACGTTGATAAAGGTGGA
+
CCCCCGGGGGGGGGGGGGGGGGGGGGGGGGGGGGGGGCCFGGGGGGGGGGGGGGGGGGGGGGGGGGGGGGGGGGGGGGGGEGDGEDGGGGGGFGGGGGGGGGGGGGGGGA<DFGGFGGGFGGGGDDFGGG9=FGGFGGGGFFGGFGGGGGFGGFGDGFGFEGGGGGFGGGGGDGAFFCFGGGGFGGGDFGGCFGGGCD;ECEFFFFFFFFFFFGF>AAFEFF=EF@@CFBEAA>BAEGGD@F4=C9BB6>2==CEF?F6?EAEFGE<)73=3;<EECC33<66>CE9=@;DFGEE3C;:B(
@M70528:330:000000000-K6D4P:1:1102:21494:5893 2:N:0:TCTATTCAGT+TCTCAGTACA
TAAAACAGGGTCCCCTCCCCCTCTAGGGTCAAAAAAAGAGGTATTTAAGTTTCGGTCAGTTAAAAGTATTGTGATAGCTCCCGCTAACACTGGCAAAGATAAAAGAAGAAGAATGGCTGTTAAAATAACTGATCAGACAAATAGTCTAATTTTTTCTGCTGAAAGGTTTTTTGCTATAAGATTAATAATTGTAGTAATAAAATTTAAGGCACCTAAAATCGAAGAAATCCCTGCACGTTGTAAAGAACAAATTGTTAAGTCTACTGAAGGTCATGAATGATAAAACGTTGATAAGGGTGGA
+
<CCCCGGGGDFDFFD<@FEFEFDF<CFEGGFDGFGEGDGE<FEEGGGACEF9DC@@@,@F<CFEGGGGGGFG96C<?F5?@DDFGGGGGGF9DFGDFGFFE;?@<CE<A=<?EFEGGD6,BFEGGAEA9FDAFFG?GFCE?A==@9EFFAD>4EEFGCE,<,,798,>E6>=+6A,?,,@DD93CDF+@;EED75C77CCAGC@A?FF?5:*<7F9?<E)**189):89.>6ABB*:,4,6@E8?@B(25>8*1*11++1/+.+1)./7(67)9)7:+9=<3<E)/6/:(/+3.)/*,46(
@M70528:330:000000000-K6D4P:1:1102:26104:5901 2:N:0:TCTATTCAGT+TCTCAGTACA
TAAAACAGGGTCCCCTCCCCCTCTAGGGTCAAAAAAAGAGGTATTTAAGTTTCGGTCAGTTAAAAGTATTGTGATAGCTCCCGCTAACACTGGCAAAGATAAAAGAAGAAGAATGGCTGTTAAAATAACTGATCAGACAAATAGTCTAATTTTTTCTGCTGAAAGGTTTTTTGCTTTAAGATTAATAATTGTAGTAATAAAATTTAAGGCACCTAAAATTGAAGAAATCCCTGCAAGGTGTAAAGAAAAAATTGTTAAGTCTACTGAAGGTCCTGAATGATAAAACGTTGATAAAGGTGGA
+
CCCCCGGGGGGGGGGGGGGGGGGGGGGGGGGGGGGGGGGGGGGGGGFGGGGGGGGGGGGGGGGGGGGGGGGGGGGGGGGGGGGGGGGGGGGGGGGGGGGGGGGGGGGGGGGGGGGGGGGGGGGGGGGGGGGGGGGGGGGGGGGGGGGGGGFGGGGGGGGGGGCGGGGGGGGGGFGGFGGGGGGGGGGGGGGGGGGGFFFGFGFFFFFFFFFFFGFGFGGFGF@@FEFFFFFFFDDA=@FFFEFCEFBBFFFDFF4B?FFFFFEFFEE@EF@;@3=CCDF85?343;26;?3;CE3CGE?<(
@M70528:330:000000000-K6D4P:1:1102:21511:5904 2:N:0:TCTATTCAGT+TCTCAGTACA
TAAAACAGGGTCCCCTCCCCCTCTAGGGTCAAAAAAAGAGGTATTTAAGTTTCGGTCAGTTAAAAGTATTGTGATAGCTCCCGCTAACACTGGCAAAGATAAAAGAAGAAGAATGGCTGTTAAAATAACTGATCAGACAAATAGTCTAATTTTTTCTGCTGAAAGGTTTTTTGCTTTAAGATTAATAATTGTAGTAATAAAATTTAAGGCACCTAAAATTGAAGAAATCCCTGCAAGGTGTAAAGAAAAAATTGTTAAGTCTACTGAAGGTCCTGAATGATAAAACGTTGATAAAGGTGGA
+
CCCCCGGGGGGGGFFGGGGGGGGGGGGGGGGGGGGGGGGGGGGGGGGGGGGGGGGFGGGGGGFEGGFGGGGGGGGGGGGGGGGGGGGGGGGGGGGGGGGGGGGGGGGGGGGFGGGGGGGGGGGGGGGGGGGGGGGGGGGGGGGGGGGGGGFGGGGGGGGFFFFGGGGGGGGDEGFGFGCFGGGGGFFGGDGAFFGGFG?FCEFFFFFFF?FFFGFGFFF),<AEFF@EFE39ABBA@@DFEF?>C>:(?2>B:F4=9BFF?AEFGF?@E4=47);E7@CE3?)9);3=;7<++9)9C<:?(
@M70528:330:000000000-K6D4P:1:1102:19102:5911 2:N:0:TCTATTCAGT+TCTCAGTACA
TAAAACAGGGTCCCCTCCCCCTCTAGGGTCAAAAAAAGAGGTATTTAAGTTTCGGTCAGTTAAAAGTATTGTGATAGCTCCCGCTAACACTGGCAAAGATAAAAGAAGAAGAATGGCTGTTAAAATAACTGATCAGACAAATAGTCTAATTTTTTCTGCTGAAAGGTTTTTTGCTTTAAGATTAATAATTGTAGTAATAAAATTTAAGGCACCTAAAATTGAAGAAATCCCTGCAAGGTGTAAAGAAAAAATTGTTAAGTCTACTGAAGGTCCTGAATGATAAAACGTTGATAAAGGTGGA
+
CCCCCGGGGGGGGGGGGGGGGGGGGGGGGGGGGGGGGGGGGGGGGGGGGGGGGGGGGGGGGGGGGGGGGGGGGGGGGGGGGGGGGGGGGGGGGGGGGGGGGGGGGGGGGGGGGGGGGGGGGGGGGGGGGGGGGGGGGGGGGGGGGGGGGGFGGGEGGGGGGGGGGGGGGGFGGGGFFFGGGGGGGGGGGGGGGGGGFFFGCGFBFFFFFFFFFGFGFGGEGFFFFFF@FEFFFFDFED<BEFEBCEDB4=@358CAC6+9C6C;CE<<E3@EE@EEDDEFCFF);@:83?D7@CFFF@:?(
@M70528:330:000000000-K6D4P:1:1102:12801:5912 2:N:0:TCTATTCAGT+TCTCAGTACA
TAAAACAGGGTCCCCTCCCCCTCTAGGGTCAAAAAAAGAGGTATTTAAGTTTCGGTCAGTTAAAAGTATTGTGATAGCTCCCGCTAACACTGGCAAAGATAAAAGAAGAAGAATGGCTGTTAAAATAACTGATCAGACAAATAGTCTAATTTTTTCTGCTGAAAGGTTTTTTGCTTTAAGATTAATAATTGTAGTAATAAAATTTAAGGCACCTAAAATTGAAGAAATCCCTGCAAGGTGTAAAGAAAAAATTGTTAAGTCTACTGAAGGTCCTGAATGATAAGACGTTGATAAAGGTGGA
+
ACCCCGGGGGFCEGGGGGGGGGGGGGGGGGGGGGFFGGGGGGGGGGGFGGGGGGGGGGGEFGGGGGFFGGGGGGGGCFGGGGGGGGGGGGGGGGGFGGGGGGFFGDFGFFGFGGGGGGGFFFFEGFGGGGGCFGGFFGGGGEGFFGGGGGFGGEGGGGGGGG?A=DGGDDDGGGGGFFGGGGGEGGG9FFGGGGGGFFEFE;AEFFFFFFFFFGFGA;C:,B;A>CFCFEFFF2>FECAEEEEFFFB=;=BFFFEBCAFEFFFFFE?@@EEE;AFFCFEEFCC)7;688?D+77>ECBFF(
@M70528:330:000000000-K6D4P:1:1102:5786:5917 2:N:0:TCTATTCAGT+TCTCAGTACA
TAAAACAGGGTCCCCTCCCCCTCTAGGGTCAAAAAAAGAGGTATTTAAGTTTCGGTCAGTTAAAAGTATTGTGATAGCTCCCGCTAACACTGGCAAAGATAAAAGAAGAAGAATGGCTGTTAAAATAACTGATCAGACAAATAGTCTAATTTTTTCTGCTGAAAGGTTTTTTGCTTTAAGATTAATAATTGTAGTAATAAAATTTAAGGCACCTAAAATTGAAGAAATCCCTGCAAGGTGTAAAGAAAAAATTGTTAAGTCTACTGAAGGTCCTGAATGATAAAACGTTGATAAAGGTGGA
+
CCCCCGGGGGGGGGGGGGGGGGGFGGGGGGGGGGGGGGGGGGGGGGGGGGGGGGGGGGGGGGGGGGGGGGGGGGGGGGGGFGGGGGGGGGGGGGGGGGGGGGGFGGGGGGGGGGGGGGGGGGGGGGGG9FFGGGGGGGGFGGGGCFGGGGFGGGGGGGGGGGGFGGFGGGGGGGGGFGGFGGGGGGGGGGGGGGGGAFFGA>EC7FFFFAAAFCFFF7F@GFEFFEFFF):AFD@F@@>BBB?AFFF2AB@D9FEF?AFEEFEF7<5@@@@E3;ECDDFAEFE3>E@;@;8;@CEFGF:0(
@M70528:330:000000000-K6D4P:1:1102:24498:5926 2:N:0:TCTATTCAGT+TCTCAGTACA
TAAAACAGGGTCCCCTCCCCCTCTAGGGTCAAAAAAAGAGGTATTTAAGTTTCGGTCAGTTAAAAGTATTGTGATAGCTCCCGCTAACACTGGCAAAGATAAAAGAAGAAGAATGGCTGTTAAAATAACTGATCAGACAAATAGTCTAATTTTTTCTGCTGAAAGGTTTTTTGCTTTAAGATTAATAATTGTAGTAATAAAATTTAAGGCACCTAAAATTGAAGAAATCCCTGCAAGGTGTAAAGAACAAATTGTTAAGTCTACTGAAGGTCCTGAATGATAAAACGTTGATAAAGGTGGA
+
CCCCCGGGGGGFGFGGGGGGGGGGFGGGGGGGGGGGGGGGGFGFEDFDGFFGFGGGEGGGGGFGGGGGGGGGGGFGGGGGGGGGGGGGGGFGGGGGGGGGGGGGGGGGGGGGGGGGGGGGGGGGCEGGGGGGGGFGCGGGGGGGGGGFDGFGGACFDGGGGF?FGGGFFGF6CFGGFGGGGGGGGGGFGDFDCCGGFGCCCCFEFFFFF5@AFFFFA9E5EC5ACC5CFB3AFF=?>:DFBFEFF=@7A2>BCFEF<1BCCFEA<>?4<;;</4<9*:C3<EEF3=6:8;31;<4;+/(4(
@M70528:330:000000000-K6D4P:1:1102:20377:5956 2:N:0:TCTATTCAGT+TCTCAGTACA
TAAAACAGGGTCCCCTCCCCCTCTAGGGTCAAAAAAAGAGGTATTTAAGTTTCGGTCAGTTAAAAGTATTGTGATAGCTCCCGCTAACACTGGCAAAGATAAAAGAAGAAGAATGGCTGTTAAAATAACTGATCAGACAAATAGTCTAATTTTTTCTGCTGAAAGGTTTTTTGCTTTAAGATTAATAATTGTAGTAATAAAATTTAAGGCACCTAAAATTGAAGAAATCCCTGTAAGGTGTAAAGAAAAAATTGTTAAGTCTACTGAAGGTCCTGAATGATAAAACGTTGATAAAGGTGGA
+
CCCCCGGGGGGGGGGGGGGGGGGGGGGGGGGGGGGGGGGGGGGGGGGGGGGGGGGGGGGGGGGGGGGGGGGGGGGGGGGGGGGGGGGGGGGGGGGGGGGGGGGGGGGGGGGGGGGGGGGGGGGGFEFGGGGGGGGGGGGGGGGGGGGGGGFGGGGGGGGGGGCFEGFGAEGGGGGGFGGGGGGGGGGGGGGGGGGGFAFGFGFFFFFFFFFFFGFGFFG@CFEEFFFFFBFAFFFFA,5>>E?FFFB=FBBFBFF+/BBECCEFD@C<@EFA@EFED>EF??E99@:=8=F+:<44<7;:(
@M70528:330:000000000-K6D4P:1:1102:19526:5962 2:N:0:TCTATTCAGT+TCTCAGTACA
TAAAACAGGGTCCCCTCCCCCTCTAGGGTCAAAAAAAGAGGTATTTAAGTTTCGGTCAGTTAAAAGTATTGTGATAGCTCCCGCTAACACTGGCAAAGATAAAAGAAGAAGAATGGCTGTTAAAATAACTGATCAGACAAATAGTCTAATTTTTTCTGCTGAAAGGTTTTTTGCTTTAAGATTAATAATTGTAGTAATAAAATTTAAGGCACCTAAAATTGAAGAAATCCCTGCAAGGTGTAAAGAAAAAATTGTTAAGTCTACTGAAGGTCCTGAATGATAAAACGTTGATAAAGGTGGG
+
CCCCCGGGGGGGGGGGGGGGGGGGGGGGGGGGGGGGGGGGGGGGGGGGGGGGGGGGGGGGGGGGGGGGGGGGGGGGGGGGGGGGGGGGGGGGGGGGGGGGGGGGGGGGGGGFGGGFGGGGGGGGGGGGGGGGGGGGGGGFGGGGGGGGGGFGGFGGFGGGFFGGGGGGGGGGGGGGFGGGGGGGGGGGGGGGGGGFFGCGFGFFFFFFFFFFFFFGFGGEF6AEAEFEFBE4ABFFE@FF:>EFFFFBAD@FEF?C*B8CFFFFGFFF@;@<3>EFGDCEE3EE3@@;3(9+:9))A@?:(
@M70528:330:000000000-K6D4P:1:1102:12105:5965 2:N:0:TCTATTCAGT+TCTCAGTACA
TAAAACAGGGTCCCCTCCCCCTCTAGGGTCAAAAAAAGAGGTATTTAAGTTTCGGTCAGTTAAAAGTATTGTGATAGCTCCCGCTAACACTGGCAAAGATAAAAGAAGAAGAATGGCTGTTAAAATAACTGATCAGACAAATAGTCTAATTTTTTCTGCTGAAAGGTTTTTTGCTTTAAGATTAATAATTGTAGTAATAAAATTTAAGGCACCTAAAATTGAAGAAATCCCTGCAAGGTGTAAAGAAAAAATTGTTACGTCTACTGAAGGTCCTGAATGATAAAACGTTGATAAAGGTGGA
+
CCCCCGGGGGFGGGGGGGGGGGGGGGGGGGGGGGGGGGGGGGGGGGGGGGGGGGGGGGGGGGGGGGGGGGGGGGGGGGGGGGGGGGGGGGGGGGGGGGGGGGGGGGGGGGFGGGGGGGGGGGGGGGGGGGGGGGGGGGGGGGGGGGGGGGFGGGEGGGGGGGGFFGGGFGGGGGGGFGGGGGGGGGGFFGGGGGGGFFCCEFFFFFFFFFFFFFFGFGGCC8AEFFFCFFFFAFFBEGFGFFCAEFF@FFFFEFEA9+2:DF@FGEE<3@E9<<EFGGFFC<E<CEB@@@<+29>99<0?(
@M70528:330:000000000-K6D4P:1:1102:16658:5968 2:N:0:TCTATTCAGT+TCTCAGTACA
TAAAACAGGGTCCCCTCCCCCTCTAGGGTCAAAAAAAGAGGTATTTAAGTTTCGGTCAGTTAAAAGTATTGTGATAGCTCCCGCTAACACTGGCAAAGATAAAAGAAGAAGAATGGCTGTTAAAATAACTGATCAGACAAATAGTCTAATTTTTTCTGCTGAAAGGTTTTTTGCTTTAAGATTAATAATTGTAGTAATAAAATTTAAGGCACCTAAAATTGAAGAAATCCCTGCAAGGTGTAAAGAAAAAATTGTTAAGTCTACTGAAGGTCCTGAATGATAAAACGTTGATAAAGGTGGA
+
CCCCCGGGGGGGGGGGGGGGGGGGGGGGGGGGGGGGGGGGGGGGGGGGGGGGGGGGGGGGGGGGGGGGGGGGGGGGGGGGGGGGGGGGGGGGGGGGFGGGGGGGGGGGGGGGGGGGGGGGGGGGGGGGGFGGGGGGGGGGGGGGGGGGGGFGGGGGGGGGGGFGGGGGGGGGGGGGFCGGGGGGGGGGGGGGGGGGFGCFEFFFFF?BFFFFFGFGFFGFGFCF>CCEFEE>ABFF@;>DEE?FFFFFADBFEFCF?FFEFFEFGFCEF;@<;@FF;DCEEF?<<3:=DFGCGEEFGFF?(
@M70528:330:000000000-K6D4P:1:1102:10571:5972 2:N:0:TCTATTCAGT+TCTCAGTACA
TAAAACAGGGTCCCCTCCCCCTCTAGGGTCAAAAAAAGAGGTATTTAAGTTTCGGTCAGTTAAAAGTATTGTGATAGCTCCCGCTAACACTGGCAAAGATAAAAGAAGAAGAATGGCTGTTAAAATAACTGATCAGACAAATAGTCTAATTTTTTCTGCTGAAAGGTTTTTTGCTTTAAGATTAATAATTGTAGTAATAAAATTTAAGGCACCTAAAATTGAAGAAATCCCTGCAAGGTGTAAAGAAAAAATTGTTAAGTCTACTGAAGGTCCTGAATGATAAAACGTTGAAAAAGGTGGA
+
CCCCCGGGGGGGGGGGGGGGGGGGGGGGGGGGGGGGGGGGGGGGGGGGGFGGGGGGGGGGGGGGGGGGGGGGGGGGGGGGGGGGGGGGGGGGGGGGGGGGGGGGGGGGGGGGGGGGGGGGGGGFFGFGFFGFGGGGGGGGGGGGGGGGGGFGGGGGGGGGGGEFGGGGGGGGEGGGF9EFGFFGGGGGGGGGGGGGFGAFEGFFFFFFFFFFFGFGFGGFGFFEFFF@FFFAA>=A>CD2*6A@<E>(8B@DB=@F5=+>EA?@C8?73;=3/4;<CFEFE<C3))6=;(/++7,:*5:((
@M70528:330:000000000-K6D4P:1:1102:20582:5978 2:N:0:TCTATTCAGT+TCTCAGTACA
TAAAACAGGGTCCCCTCCCCCTCTAGGGTCAAAAAAAGAGGTATTTAAGTTTCGGTCAGTTAAAAGTATTGTGATAGCTCCCGCTAACACTGGCAAAGATAAAAGAAGAAGAATGGCTGTTAAAATAACTGATCAGACAAATAGTCTAATTTTTTCTGCTGAAAGGTTTTTTGCTTTAAGATTAATAATTGTAGTAATAAAATTTAAGGCACCTAAAATTGAAGAAATCCCTGCAAGGTGTAAAGAAAAAATTGTTAAGTCTACTGAAGGTCCTGAATGATAAAACGTTGATAAAGGTGGA
+
CCCCCGGGGGGGGGGGGGGGGGGGGFGFGGGGGGGGGGGGGGGGGGGGGGGFGGGFGGGGGGGGGGGGGGGGGGGGGGGGGGGGGGGGGGGGGGGGGGGGGGGGGGGGGGGGGGGGGGGGGGGGGGGGGGFGGGGGGGGGGGGGGGGGGGF9DFGGGGGGGGGGGGBEFGFGGGGFFGFGGGGGGGGGGGGGGGGGFGFGFGFFFFCA@AFFFGFGF97)9B5>CEC@FE=FFFB;>:DFFEF9EED=F9>B36/+9BA@?6?CCEEFF;@E34;;225).?E)471/(1>:DC;CF@?F(
@M70528:330:000000000-K6D4P:1:1102:12094:5980 2:N:0:TCTATTCAGT+TCTCAGTACA
TAAAACAGGGTCCCCTCCCCCTCTAGGGTCAAAAAAAGAGGTATTTAAGTTTCGGTCAGTTAAAAGTATTGTGATAGCTCCCGCTAACACTGGCAAAGATAAAAGAAGAAGAATGGCTGTTAAAATAACTGATCAGACAAATAGTCTAATTTTTTCTGCTGAAAGGTTTTTTGCTTTAAGATTAATAATTGTAGTAATAAAATTTAAGGCACCTAAAATTGAAGAAATCCCTGCAAGGTGTAAAGAAAAAATTGTTAAGTCTACTGAAGGTCCTGAATGATAAAACGTTGATAAAGGTGGA
+
CCCCCGGGCGCFGGGGGGGGGGGGFFGGGGGGGGGGGGGGGGGGGGGGGGGGGGGGGGGGGGGFGGGGGGGGGGGCFGFAFGGGGGGFCFFDEFFGGGGGGGGGDFGGGGGGGGGFGFGCFGGAFGGDEGGGGGGGGGGFGFGGGGGGGGFGDCEGFCFGGGGG8DFFGFD+@FFGFGFGGGGGGFGGGGGGGG@C;ECCCFACCCFFA609@FFFFDGFGF@CA=CCF:BAFD@;:*589>A9/*7(;BB@EFCF?8A9)37;>8)74;E>);AFGGFFEC3)97:(3,23:).17=21(
@M70528:330:000000000-K6D4P:1:1102:19516:5980 2:N:0:TCTATTCAGT+TCTCAGTACA
TAAAACAGGGTCCCCTCCCCCTCTAGGGTCAAAAAAAGAGGTATTTAAGGTTCGGTCAGTTAAAAGTATTGTGGTAGCTCCCGCTAACACTGGCAAAGATAAAAGAAGAAGAATGGCTGTTAAAATAACTGATCAGACAAATAGTCTAATTTTTTCTGCTGAGAGGTTTTTGGCTTTAAGATTAATAATTGTAGTAATAAAATTTAAGGCACCTAAAATTGAAGAAATCCCTGCAAGTTGTAAAGAAACAATTGTTAAGTCTACTGAAGGTCCTGAAGGATAAAACGTTGATAAAGGTGGG
+
<C@@CGFFGGFFFFFF@BCGGGGG;,E@FGFF9FD6@F,EF@FDFFGA,,C,CC@@FFG@FAA@EF,CFEFFE,:9?FBEFG7CG@7F=CEEF@C=?BFGGF,9,,9CFFCFGGFG=ED=,FF<EC<FDFEFF;,9DG<E+D+EFGF,=DFFCA8FGEDF@F,C8+6=DF@+>@,@?9,EDB=F9=EDFGGC7D9C7;+@C;C5?9?+09A>FGFDF7E8AF56A@2;FBBFA9@*:556/9AFEFFF)5:3;9/8/1=>48>BE<C;3(63/;3>**(:))71/46(,(21:7)/+746(
@M70528:330:000000000-K6D4P:1:1102:13655:5983 2:N:0:TCTATTCAGT+TCTCAGTACA
TAAAACAGGGTCCCCTCCCCCTCTAGGGTCAAAAAAAGAGGTATTTAAGTTTCGGTCAGTTAAAAGTATTGTGATAGCTCCCGCTAACACTGGCAAAGATAAAAGAAGAAGAATGGCTGTTAAAATAACTGATCAGACAAATAGTCTAATTTTTTCTGCTGAAAGGTTTTTTGCTTTAAGATTAATAATTGTAGTAATAAAATTTAAGGCACCTAAAATTGAAGAAATCCCTGCAAGGTGTAAAGAAAAAATTGTTAAGTCTACTGAAGGTCCTGAATGATAAAACGTTGATAAAGGTGGA
+
CCCCCGGGGG<FGGGGGGGGGGGGGGGGGGGGGGGGGGGGGGGGGGGGGGGGGGGFGGGGGGGGGGGGGGGGGGGGGGGGGGGGGGGGGGGGGGGGGGGGGGGGGDGGGGGGGGGGGGGFGGGGGGGGGGGGGGGGGGGGGGGGGGGGGGFGFGGGGGGFFGGGGFGGFGGGGGFGFGGGGGGGGGGGGGGGGGGGFGCGEGFFFFFFFFFFFGFFFGGFGFFFFFFFFFFAABBBED<DEFFFECF7ADFFFFFFC+BE5AEFGFC@FEEEEE<<CFFFCE5)9E@8@@97C54>C<2<0
@M70528:330:000000000-K6D4P:1:1102:27500:6004 2:N:0:TCTATTCAGT+TCTCAGTACA
TAAAACAGGGTCCCCTCCCCCTCTAGGGTCAAAAAAAGAGGTATTTAAGTTTCGGTCAGTTAAAAGTATTGTGATAGCTCCCGCTAACACTGGCAAAGATAAAAGAAGAAGAATGGCTGTTAAAATAACTGATCAGACAAATAGTCTAATTTTTTCTGCTGAAAGGTTTTTTGCTTTAAGATTAATAATTGTAGTAATAAAATTTAAGGCACCTAAAATTGAAGAAATCCCTGCAAGGTGTAAAGAAAAAATTGTTAAGTCTACTGAAGGTCCTGAATGATAAAACGTTGATAAAGGTGGA
+
88ACCGGGGGGGGGGGGGGGGGGGGGGGGGGGGGGGGGGGGGGGGGGGGGGGGGGGGGGGGGGGGGGGGGGGGGGGGGGGGGGGGGGGGGGGGGGGGGGGGGGGGGGGGGGGFCFGGGGGGGGGGGGGGGGGGGGGGGGGGGGGGGGGGGFGFGGGGGGGGGGGGGEFFGGGGGFGFGGGGGGGGGGGGGGGGGGGFGFGFGFFFFFFFFFFFGFGFGGFGFE6FCFFFBFFFFDFEGGEFFFFFFD@ABFFFFFC*=BEEFEFG837@EEE=EFFFG<37))6<@BD@;71:<CEGFBF(
@M70528:330:000000000-K6D4P:1:1102:16389:6011 2:N:0:TCTATTCAGT+TCTCAGTACA
TAAAACAGGGTCCCCTCCCCCTCTAGGGTCAAAAAAAGAGGTATTTAAGTTTCGGTCAGTTAAAAGTATTGTGATAGCTCCCGCTAACACTGGCAAAGATAAAAGAAGAAGAATGGCTGTTAAAATAACTGATCAGACAAATAGTCTAATTTTTTCTGCTGAAAGGTTTTTTGCTTTAAGATTAATAATTGTAGTAATAAAATTTAAGGCACCTAAAATTGAAGAAATCCCTGCAAGGTGTAAAGAAAAAATTGTTAAGTCTACTGAAGGTCCTGAATGATAAAACGTTGATAAAGGTGGA
+
CCCCCGGGGGGGGGGGGGGGGGGGGGGGGGGGGGGGGGGGGGGGGGGGGGGGGGGGGGGGGGGGGGGGGGGGGGGGGGGGGGGGGGGGGGGGGGGGGGGGGGGGGGGGGGGGGGGGGGGGGGGGGGGGGGGGGGGGGGGGGGGGGGGGGGFGGGGGGGGGGGGGGGGGGGGGGGGGFGGFGGGGGGGGGGGFFFGGFFFGFGFFFFFBFFFFFGFFFGGFGFFFFFDEF=EAFFFFBFFDEEFFFFFFFFBFEF<FCB6@6:CFG<C3;@@F=EE38CCEEFFFFE;D@@F+75/477>0(
@M70528:330:000000000-K6D4P:1:1102:26532:6019 2:N:0:TCTATTCAGT+TCTCAGTACA
TAAAACAGGGTCCCCTCCCCCTCTAGGGTCAAAAAAAGAGGTATTTAAGTTTCGGTCAGTTAAAAGTATTGTGATAGCTCCCGCTAACACTGGCAAAGATAAAAGAAGAAGAATGGCTGTTAAAATAACTGATCAGACAAATAGTCTAATTTTTTCTGCTGAAAGGTTTTTTGCTTTAAGATTAATAATTGTAGTAATAAAATTTAAGGCACCTAAAATTGAAGAAATCCCTGCAAGGTGTAAAGAAAAAATTGTTAAGTCTACTGAAGGTCCTGAATGATAAAACGTTGATAAAGGTGGA
+
CCCCCGGGGGGGGGGGGGGGGGGGGGGGGGGGGGGGGGGGGGGGGGGGGGGGGGGGGGGGGGGGGGGGGGGGGGGGGGGFGGGGGGGGGGGGGGGGGGGGGGGGGGGGGGGGGGGGGGG8FFGEFGGGGGGGGGGGGGGGGGGGGGGGGGFGFFGCEGGDDGGGGGGGGGGGGGGGFGFGFGGGGGGGGGDEFEGGFGFGFFFEFFFFFFFFFGFGFFG=AF7CFF@EF=34@>=;>8>D6>E94CD2?25B2BE898B<?+<6;<?)45;;;A;46:<<ECC94323=<<7FE>C93:4(
@M70528:330:000000000-K6D4P:1:1102:16521:6029 2:N:0:TCTATTCAGT+TCTCAGTACA
TAAAACAGGGTCCCCTCCCCCTCTAGGGTCAAAAAAAGAGGTATTTAAGTTTCGGTCAGTTAAAAGTATTATGATAGCTCCCGCTAACACTGGCAAAGATAAAAGAAGAAGAATGGCTGTTAAAATAACTGATCAGACAAATAGTCTAATTTTTTCTGCTGAAAGGTTTTTTGCTTTAAGATTAATAATTGTAGTAATAAAATTTAAGGCACCTAAAATTGAAGAAATCCCTGCAAGGTGTAAAGAAAAAATTGTTAAGTCTACTGAAGGTCCTGAATGATAAAACGTTGATAAAGGTGGA
+
CCCCCGGGGGGGGGGGGEGGGGGFEGGFGGFDFFGGGECFCFFG9FG<FFDGGGDFGGGFGGGGGGGFFGFGGGGGGGFFGGGGGGGGGGGGGGGFGGGGGGGGGGGGGGGFGGGGGGGCFGGCGDGGGGGFGGGFGGGGGGGGGGGGGGFFGGGGGGFGGGDEGCFGGGGCEGGGFFGGGGGGGGGGGGGGGGGGFFFCEGFF?CFBFFFAFGACFGGFCF9>B5CE>BF>ABFABF>?@EEFF=DFFDBDFF7CEFFE?A?FEE<<3@@E4<AE<FEFF??;>)6=3=DCFE<CDE::(
@M70528:330:000000000-K6D4P:1:1102:18914:6032 2:N:0:TCTATTCAGT+TCTCAGTACA
TAAAACAGGGTCCCCTCCCCCTCTAGGGTCAAAAAAAGAGGTATTTAAGTTTCGGTTAGTTAAAAGTATTGTGATAGCTCCCGCTAACACTGGCAAAGATAAAAGAAGAAGAATGGCTGTTAAAATAACTGATCAGACAAATAGTCTAATTTTTTCTGCTGAAAGGTTTTTTGCTTTAAGATTAATAATTGTAGTAATAAAATTTAAGGCACCTAAAATTGAAGAAATCCCTGCAAGGTGTAAAGAAAAAATTGTTAAGTCTACTGAAGGTCCTGAATGATAAAACGGTGATAAAGGTGGG
+
@CC<CGFFGGFFECFGE;,CFGEG@<F<FGFFCF<ECC@E<EAD,C;5@F<C,8@8,89<CE@66EFEFFFFCF@<5<CFFGDEGGG8FCF<<=D,<=FGG,?,?CEFG8=:4A<EE:=45EED=EEGCFFEBAC,E?=9=D84C@FCFGF;E,+EEC8,5@6<3+E=33=++6BFF9=DFFGF9:FG9FD=CECC<E?<A9@@19CA:**0@7CG59,)2313=):EF=FF94>8>:>26;7CC4(3/56=.=98/1+*)+1A+/)7)6;).77.;:C)7<ECC80(/(231)7)+)42(
@M70528:330:000000000-K6D4P:1:1102:21922:6041 2:N:0:TCTATTCAGT+TCTCAGTACA
TAAAACAGGGTCCCCTCCCCCTCTAGGGTCAAAAAAAGAGGTATTTAAGTTTCGGTCAGTTAAAAGTATTGTGATAGCTCCCGCTAACACTGGCAAAGATAAAAGAAGAAGAATGGCTGTTAAAATAACTGATCAGACAAATAGTCTAATTTTTTCTGCTGAAAGGTTTTTTGCTTTAAGATTAATAATTGTAGTAATAAAATTTAAGGCACCTAAAATTGAAGAAATCCCTGCAAGGTGTAAAGAAAAAATTGTTAAGTCTACTGAAGGTCCTGAATGATAAAACGTTGATAAAGGTGGA
+
CCCCCGGGGGGGGGGGGGGGGGGGGGGGGGGGGGGGGGGGGGGGGGGGGGGGGGGGGGGGGGGGGGGGGGGGGGGGGGGGGGGGGGGGGGGGGGGGGGGGGGGGGGGGGGGGGGGGGGGGGGGGGGGGGGGGGGGGGGGGGGGGGGGGGGFGGGGGGGGGGGGGGGGGGGGEGGGGFGGGFGGGGGGGGFFGGGGGFGFGFBFFFFFFFFFFFGFGFGGFGFEEFFFFFEFAFBBBEGGGFFFFCFF=FFBDFFFFCCFCEFEFG834;@EFFFFF>CCEEFE)><6@@FFFFC;CC<?B(
@M70528:330:000000000-K6D4P:1:1102:25465:6049 2:N:0:TCTATTCAGT+TCTCAGTACA
TAAAACAGGGTCCCCTCCCCCTCTAGGGTCAAAAAAAGAGGTATTTAAGTTTCGGTCAGTTAAAAGTATTGTGATAGCTCCCGCTAACACTGGCAAAGATAAAAGAAGAAGAATGGCTGTTAAAATAACTGATCAGACAAATAGTCTAATTTTTTCTGCTGAAAGGTTTTTTGCTTTAAGATTAATAATTGTAGTAATAAAATTTAAGGCACCTAAAATTGAAGAAATCCCTGCAAGGTGTAAAGAACAAATTGTTAAGTCTACTGAAGGTCCTGAATGATAAGCCGTTGATAAAGGTGGG
+
CCCCCGGGGGGFGCFGGEEGGGGGFFGCGGFFEGGCGGGGGGAGFGFEFGGDFGGGGEGGGFG<<FFGGGGGGGFE@FECGGCEGDGFGGGGFCFFFFFGGGFFD=FFFFGFFGGGFGGDEFC9>FGGFEG:FEGFCG<8?FGFGGGGGGFFGDGGGGGGG;@AFFDGC8FCEFGGFA=A8CFFDDFDGDAF7EFCCEC<AAFFFFFF5?9A>GFFACC),+8A+0):BEE49>B*:;<8.6;@6=D2):BEE=?>5+19@A?AC;?AE;;3)73.2@543<)))/366332;.77?3;((
@M70528:330:000000000-K6D4P:1:1102:9904:6054 2:N:0:TCTATTCAGT+TCTCAGTACA
TAAAACAGGGTCCCCTCCCCCTCTAGGGTCAAAAAAAGAGGTATTTAAGTTTCGGTCAGTTAAAAGTATTGTGATAGCTCCCGCTAACACTGGCAAAGATAAAAGAAGAAGAATGGCTGTTAAAATAACTGATCAGACAAATAGTCTAATTTTTTCTGCTGAAAGGTTTTTTGCTTTAAGATTAATAATTGTAGTAATAAAATTTAAGGCACCTAAAATTGAAGAAATCCCTGCAAGGTGTAAAGAAAAAATTGTTAAGTCTACTGAAGGTCCTGAATGATAAAACGTTGATAAAGGTGGA
+
CCCCCGGGGGGGGGGGGGGGGGGGGGGGGGGGGGGGGGGGGGGGGGGGGGGGGGGFGGGGGGGGGGGGGGGGGGGGGGGGGGGGGGGGGGGGGGGGGGGGGGGGGGGGGGGGGGGGFGGGGGGGGGGGGGGGGGGFGGGGGGGGGGGGGGFGGFGGGGGGGGGGGGGGGGGGGGGGFFGGGGGGGGGGGGGGGGGGFGFGFGFFFFFFFFFFFGFGFGGEGF;CF@CEFBFAFFDA>EFC@EFFCEB5ADFFFFFFC=AE<FEFG@C.46=3;<838CEF?CC<CF>DFFFFGCEEF@?<0
@M70528:330:000000000-K6D4P:1:1102:5149:6066 2:N:0:TCTATTCAGT+TCTCAGTACA
TAAAACAGGGTCCCCTCCCCCTCTAGGGTCAAAAAAAGAGGTATTTAAGTTTCGGTCAGTTAAAAGTATTGTGATAGCTCCCGCTAACACTGGCAAAGATAAAAGAAGAAGAATGGCTGTTAAAATAACTGATCAGACAAATAGTCTAATTTTTTCTGCTGAAAGGTTTTTTGCTTTAAGATTAATAATTGTAGTAATAAAATTTAAGGCACCTAAAATTGAAGAAATCCCTGCAAGGTGTAAAGAAAAAATTGTTAAGTCTACTGAAGGTCCTGAATGATAAAACGTTGATAAAGGTGGA
+
CCCCCGGGGGGGGGGGGGGGGGGGGGGGGGGGGGGGGGGGGGGGGGGGGGGGGGGGGGGGGGGGGGGGGGGGGGGGGGGGGGGGGGGGGGGGGGGGGGGGGGGGGGGGGGGGGGGGGGGGGGGGGGGGGGGGGGGGGGGGGGGGGGGGGGFGGGGGGGGGGGGGGGGGGGGGGGGGFGGGGGGGGFFFGGGGGGGGFGFGFGFFFFFFFFFFFFFGFGFBGFFFFEFFFEF>FDFFFGGFEFFFFFFFFFBDFFFFEFFFEFEFF@EAEEEFEEFCGFCFEFFFFFB@F<>>FEFFFF2:(
@M70528:330:000000000-K6D4P:1:1102:11883:6069 2:N:0:TCTATTCAGT+TCTCAGTACA
TAAAACAGGGTCCCCTCCCCCTCTAGGGTCAAAAAAAGAGGTATTTAAGTTTCGGTCAGTTAAAAGTATTGTGATAGCTCCCGCTAACACTGGCAAAGATAAAAGAAGAAGAATGGCTGTTAAAATAACTGATCAGACAAATAGTCTAATTTTTTCTGCTGAAAGGTTTTTTGCTTTAAGATTAATAATTGTAGTAATAAAATTTAAGGCACCTAAAATTGAAGAAATCCCTGCAAGGTGTAAAGAAAAAATTGTTAAGTCTACTGAAGGTCCTGAATGATAAAACGTTGATAAAGGTGGA
+
CCCCCGGGGGAFGGGGGGGGGGGGGGGGGGGGGGGGGGGGGGGGGGGGFFGGGGGGGGGGGGGGGGGGGGFGGGGGGGGGGGGGGGGGGGGGGGGGGGGGGGGGGGGGGGGGGGGGGGGGGGGGGGGGGGGFGGGGGGGGGGGGGGGGGGFGGG>GGFGGGGGGGGGGFGGGGGGGFAGGGGGGGGGGGGGGGGGGFGEGFGFFFFFFFFFFFGFGFGGEG97ABEFEF:EFFFDFEFGFBECFFF9@)7@FFF*=C@@EECFFG@5=<;@E<E<)4;?A393);<;@@FC7D3>E7@?B(
@M70528:330:000000000-K6D4P:1:1102:4291:6083 2:N:0:TCTATTCAGT+TCTCAGTACA
TAAAACAGGGTCCCCTCCCCCTCTAGGGTCAAAAAAAGAGGTATTTAAGTTTCGGTCAGTTAAAAGTATTGTGATAGCTCCCGCTAACACTGGCAAAGATAAAAGAAGAAGAATGGCTGTTAAAATAACTGATCAGACAAATAGTCTAATTTTTTCTGCTGAAAGGTTTTTTGCTTTAAGATTAATAATTGTAGTAATAAAATTTAAGGCACCTAAAATTGAAGAAATCCCTGCAAGGTGTAAAGAACAAATTGTTAAGTCTACTGAAGGTCCTGAATGATAAAACGTTGATAAAGGTGGA
+
CCCCCGGGGGGGGGGGGGGGGGGGGGGGGGGGGGGGGGGGGGGGGGGGGGGGGGGGGGGGGGGGGGGGGGGGGGGGGGGGGGGGGGGGGGGGGGGGGGGGGGGFGGGGGGGGGGFGGGGGGGGGGGGGGGGGGGGGGGGGGGCFGGGGGGFGGGGGGGGGGGFFGGGGGGGGDGGGFGDCFGGGGGGGGGGGGFGGFGFGF,CEFFFFFFFFFFFGFDGFGF@EFFDFF5>6FD=BEGGFEF<>EFF(?B=EEFEF?=BCE6CFF*/)/3;<43<<;FFEFFFE><6@DDDCGEE;CFEF(
@M70528:330:000000000-K6D4P:1:1102:21168:6089 2:N:0:TCTATTCAGT+TCTCAGTACA
TAAAACAGGGTCCCCTCCCCCTCTAGGGTCAAAAAAAGAGGTATTTAAGTTTCGGTCAGTTAAAAGTATTGTGATAGCTCCCGCTAACACTGGCAAAGATAAAAGAAGAAGAATGGCTGTTAAAATAACTGATCAGACAAATAGTCTAATTTTTTCTGCTGAAAGGTTTTTTGCTTTAAGATTAATAATTGTAGTAATAAAATTTAAGGCACCTAAAATTGAAGAAATCCCTGCAAGGTGTAAAGAAAAAATTGTTAAGTCTACTGAAGGTCCTGAATGATAAAACGTTGATAAAGGTGGA
+
CCCCCGGGGGGGGGGGGGGGGGGGGGGGGGGGGGGGGGGGGGGGGGGGGGGGGGGGGGGGGGGGGGGGGGGGGGGGGGGGGGGGGGGGGGGGGGGGGGGGGGGGGGGGGGGGGGGGGGGGGGGGGGGGGGGGGGGGGGGGGGGGGGGGGGFFGGGGGGGFGGFGGGGGGGGGDFGGFFFGGGGGGGGFGGGGGGGGFFFFEGFEFFFFFFFFFGF7?EG@9FCEFEDEFEFAFFFFEF:DBECFFFFFFFFF2FEFCBCC?CEFGECAF(6>4;@EGGEE3??<<@>@36C7@?4CCEB0(
@M70528:330:000000000-K6D4P:1:1102:8437:6091 2:N:0:TCTATTCAGT+TCTCAGTACA
TAAAACAGGGTCCCCTCCCCCTCTAGGGTCAAAAAAAGAGGTATTTAAGTTTCGGTCAGTTAAAAGTATTGTGATAGCTCCCGCTAACACTGGCAAAGATAAAAGAAGAAGAATGGCTGTTAAAATAACTGATCAGACAAATAGTCTAATTTTTTCTGCTGAAAGGTTTTTTGCTTTAAGATTAATAATTGTAGTAATAAAATTTAAGGCACCTAAAATTGAAGAAATCCCTGCAAGGTGTAAAGAAAAAATTGTTAAGTCTACTGAAGGTCCTGAATGATAAAACGTTGATAAAGGTGGA
+
CCCCCGGGGGGGGGGGGGGGGGGGGGGGGGGGGGGGGGGGGGGGGGGGGGGGGGGGGGGGGGGGGGGGGGGGGGGGGGGGGGGGGGGGGGGGGGGGGGGGGGGGGGGGGGGGGGGGGGGGGGGGGGGGGGGGGGGGGGGGGGGGGGGGGGFGGGGGGGGGGGGGGGGGGGGGGGGGFGGGGGGGGGGGGGGGGGGGFGFGFGFFFFFFFFFFFGFGFGGFGFFFFFFFCEEAFDFFBGGCE@FFEFFFF2@FBFFFEBFECAEFGE<AEEEF@EFFFGFFFFFFFFBD@?F7D?EF?<?1(
@M70528:330:000000000-K6D4P:1:1102:16158:6092 2:N:0:TCTATTCAGT+TCTCAGTACA
TAAAACAGGGTCCCCTCCCCCTCTAGGGTCAAAAAAAGAGGTATTTAAGTTTCGGTCAGTTAAAAGTATTGTGATAGCTCCCGCTAACACTGGCAAAGATAAAAGAAGAAGAATGGCTGTTAAAATAACTGATCAGACAAATAGTCTAATTTTTTCTGCTGAAAGGTTTTTTGCTTTAAGATTAATAATTGTAGTAATAAAATTTAAGGCACCTAAAATTGAAGAAATCCCTGCAAGGTGTAAAGAAAAAATTGTTAAGTCTACTGAAGGTCCTGAATGATAAAACGTTGATAAAGGTGGA
+
CCCCCGGGGGGGGGGGGGGGGGGGGGGGGGGGGGGGGDGGGGGGGGGGGGGGGGGGGGGGGGGGGGGGGGGGGGGGGGGGGGGGGGGGGGGGGGGGGGGGGGGGGGGGGGGGGGGGGGGGGGGGGGGGGGGGGGGGGGGFGGGGGGGGGGFGGGGGGGGGGGGGGGGGGGGGGGGGFDFFFGGGGGGGGGGGGGGGFGFFFGFFFFF?FAFFFGFFFFGFGFFFF@DFFEFFFFFF6DF>BEFFFFFFFFB@EB8FEFFFC;<FF<C<=;;E<A@E;CEEFFEEFF>D@;>CGE<3C;:6(
@M70528:330:000000000-K6D4P:1:1102:24023:6104 2:N:0:TCTATTCAGT+TCTCAGTACA
TAAAACAGGGTCCCCTCCCCCTCTAGGGTCAAAAAAAGAGGTATTTAAGTTTCGGTCAGTTAAAAGTATTGTGATAGCTCCCGCTAACACTGGCAAAGATAAAAGAAGAAGAATGGCTGTTAAAATAACTGATCAGACAAATAGTCTAATTTTTTCTGCTGAAAGGTTTTTTGCTTTAAGATTAATAATTGTAGTAATAAAATTTAAGGCACCTAAAATTGAAGAAATCCCTGCAAGGTGTAAAGAAAAAATTGTTAAGTCTACTGAAGGTCCTGAATGATAAAACGTTGATAAAGGTGGA
+
CCCCCGGGGGGGGGFGGGGGGGGGGGGGGGGGGGGGGGGGGGGGGGGFGGGGGGGFGGGGCGGFGGGGGGGGGGGGGGGFGGGGGGGGGGFGGGGGGGGGGGGGGGGGGGGGGGGGGGGGGGGGGGGGGGGGCEFGGGGGGGGGGGGGGGFGGGGGGGGGGGGGGGGGGGGGGGGFFFGGGGGGGGGGGGGAFFGGFGFGFFCEFFFFF5CFFFFGFGGEGFEEFF@EF@F4>B@4>8DD6BEAEC@3AB=FEFFF?=FC?@EFGF<EEE@A7;=ECCE;CEEEE<:=@FC+;<CEC<>:(
@M70528:330:000000000-K6D4P:1:1102:21532:6104 2:N:0:TCTATTCAGT+TCTCAGTACA
TAAAACAGGGTCCCCTCCCCCTCTAGGGTCAAAAAAAGAGGTATTTAAGTTTCGGTCAGTTAAAAGTATTGTGATAGCTCCCGCTAACACTGGCAAAGATAAAAGAAGAAGAATGGCTGTTAAAATAACTGATCAGACAAATAGTCTAATTTTTTCTGCTGAAAGGTTTTTTGCTTTAAGATTAATAATTGTAGTAATAAAATTTAAGGCACCTAAAATTGAAGAAATCCCTGCAAGGTGTAAAGAAAAAATTGTTAAGTCTACTGAAGGTCCTGAATGATAAAACGTTGATAAAGGTGGA
+
CCCCCGGGGGGGGGGGGGGGGGGGGFGFGGGGGGGGGGGGGGGGGGGGGGGGGGGGGGGGGGGGGGGGGGGGGGGGGGGGGGGGGGGGGGGGGGGGGGGGGGGGGGGFGGGGGGGGGGGFGGGGGFGGGGGGGG9DFGGGGGFGGGGGGGFGGGGGGGGGGGGGGGGGG?GEEGGGFGGGGGGGGGGGGGGGGGGGFGFFEGFFFFCFFFFAFFFGFGGFGFEFFFFFF==4?BBBB8>CEF<ACFFFFFBFEFF=7CFF?CCFEE377(=97AEEGGF@??E6CE>;@FGFCC9CF@?6(
@M70528:330:000000000-K6D4P:1:1102:16669:6115 2:N:0:TCTATTCAGT+TCTCAGTACA
TAAAACAGGGTCCCCTCCCCCTCTAGGGTCAAAAAAAGAGGTATTTAAGTTTCGGTCAGTTAAAAGTATTGTGATAGCTCCCGCTAACACTGGCAAAGATAAAAGAAGAAGAATGGCTGTTAAAATAACTGATCAGACAAATAGTCTAATTTTTTCTGCTGAAAGGTTTTTTGCTTTAAGATTAATAATTGTAGTAATAAAATTTAAGGCACCTAAAATTGAAGAAATCCCTGCAAGGTGTAAAGAAAAAATTGTTAAGTCTACTGAAGGTCCTGAATGATAAAACGTTGATAAAGGTGGA
+
CCCCCGGGGGGGGGGGGGGGGGGGGGGGGGGGGGGGGGGGGGGGGGGGGGGGGGGGGGGGGGGGGGGGGGGGGGGGGGGGGGGGGGGGGGGGGGGGGGGGGGGGGGGGGGGGGGGGGGGGGGGGGGGGGGGGGGGGGGGGGGGGFGGGGGFGGGGGGGGFGGGGGGGGGFGGGGGGFGGGGGGGGGGGGGGGGGGGFGFGFEFFFFFFFFFFFGFGFGGFGFFFF@DFFFF4ABFA>FDDBBEFFFFFAFFF2BCF?CC?3@CFFEE38E@E@EE4;CCEC<EFFFB@DDC+@<6CE<:6(
@M70528:330:000000000-K6D4P:1:1102:23448:6116 2:N:0:TCTATTCAGT+TCTCAGTACA
TAAAACAGGGTCCCCTCCCCCTCTAGGGTCAAAAAAAGAGGTATTTAAGTTTCGGTCAGTTAAAAGTATTGTGATAGCTCCCGCTAACACTGGCAGAGATAAAAGAAGAAGAATGGCTGTTAAAATAACTGATCAGACAAATAGTCTAATTTTTTCTGCTGAAAGGTTTTTTGCTTTAAGATTAATAATTGTAGTAATAAAATTCAAGGCACCTAAAATTGAAGAAATCCCTGCAAGGTGTAAAGAAAAAATTGTTAAGTCTACTGAAGGTCCTGAATGATAAAACGTTGATAAAGGTGGA
+
CCCCCGGGGGGGGGGGGGGGGGGGGGGGGGGGGGGGGGGGGGGGGGGGGGGGGGGFGGGGGGGGGFGGGGGGGGGGGGGGGGGGGGGGGGGGGGGGGGGGGGGGGGGGGGGGGGGGGGGGGGGGGGGGGGGGGGGGGGGGGGGGGGGGGGFGGGGGGGGGGGGGGDFGGGGGGGGGFGGGCGGGGGGGGGGGGGGGFGFGFGFF8CFFFFFFFFFG5DFBDFAEFB@CFE@FFDBF@FGGEEFAEFDBFFFFEFFA4=696+9:><<7;;@E8@AFCDEFEEE)98:@@@C@FCCFFF:?(
@M70528:330:000000000-K6D4P:1:1102:21531:6123 2:N:0:TCTATTCAGT+TCTCAGTACA
TAAAACAGGGTCCCCTCCCCCTCTAGGGTCAAAAAAAGAGGTATTTAAGTTTCGGTCAGTTAAAAGTATTGTGATAGCTCCCGCTAACACTGGCAAAGATAAAAGAAGAAGAATGGCTGTTAAAATAACTGATCAGACAAATAGTCTAATTTTTTCTGCTGAAAGGTTTTTTGCTTTAAGATTAATAATTGTAGTAATAAAATTTAAGGCACCTAAAATTGAAGAAATCCCTGCAAGGTGTAAAGAAAAAATTGTTAAGTCTACTGAAGGTCCTGAATGATACACCGTTGATAAAGGTGGA
+
<CCCCEGCGCEF9EFEGFEEEFFCGAFAFFFGFFDGGGGGGGFG9FGFGGGGGGGEGGGGGGGGGGGGGFFFCGFGGGGGGGGGGGGGGGGGGGGGGGGGGGGGGGGGGGGGGGGGGGGGGGGGGGGGGGGGGGGGGGGGGGGGGGGGDGFGGGEGGGGGGCGGGGGFGGG+@DDFFGGGGGGGFEGGGCEF9FGGFF?FFFF@FFFB??9FFGFGFGG=CFE;F=@@FBBAABBBBEEF@E<B6>B=AF93;FEFE8ACEAC+<;?AF1@48);C>+<456)))(.6(371;<)4@<:2(
@M70528:330:000000000-K6D4P:1:1102:26106:6129 2:N:0:TCTATTCAGT+TCTCAGTACA
TAAAACAGGGTCCCCTCCCCCTCTAGGGTCAAAAAAAGAGGTATTTAAGTTTCGGTCAGTTAAAAGTATTGTGATAGCTCCCGCTAACACTGGCAAAGATAAAAGAAGAAGAATGGCTGTTAAAATAACTGATCAGACAAATAGTCTAATTTTTTCTGCTGAAAGGTTTTTTGCTTTAAGATTAATAATTGTAGTAATAAAATTTAAGGCACCTAAAATTGAAGAAATCCCTGCAAGGTGTAAAGAAAAAATTGTTAAGTCTACTGAAGGTCCTGAATGATAAAACGTTGATAAAGGTGGA
+
CCCCCGGGGGGGGGGGGGGGGGGGGGGGGGGGGGGGGGGGGGGGGGGGFFGGGGGFGGGGGGGGGGGGGGGGGGGGGGGGGGGGGGGGGGGGGGGGGGGGGGGGGGGGGGGGGGGGGGGGGGGFGGGGGGGGGGGGGGGGGGGGGGGGGGFGGFGGGGGGFGFGGGGGGGGGGGGGFCGAAFGGGGGGGGGCCAEGFGFG7EFFFFFFFFFFF>FGFFG@A6A5B==5AEEAFFDFB5ED@B614>2>6B>:>FEF5=:9CFCCGF?E<@;E3>A;0;97CCFCC<98@(*1;?6<CEB?(
@M70528:330:000000000-K6D4P:1:1102:4178:6140 2:N:0:TCTATTCAGT+TCTCAGTACA
TAAAACAGGGTCCCCTCCCCCTCTAGGGTCAAAAAAAGAGGTATTTAAGTTTCGGTCAGTTAAAAGTATTGTGATAGCTCCCGCTAACACTGGCAAAGATAAAAGAAGAAGAATGGCTGTTAAAATAACTGATCAGACAAATAGTCTAATTTTTTCTGCTGAAAGGTTTTGTGCTTTAAGATTAATAATTGTAGTAATAAAATTTAAGGCACCTAAAATTGAAGAAATCCCTGCAAGGTGTAAAGAAAAAATTGTTAAGTCTACTGAAGGTCCTGAATGATAAAACGTTGATAAAGGTGGA
+
CCCCCGGGGGGGGFGGGGEGGGGGGGGGGGGGGGGGGGGGGGGGGGGGGGGGFGGGGGGGGGGAFGGGGGGGGGGGGGGGGGGGGGGGGGGGGFGGGGGGGGGGGGGGGFGGGGGGGGGGGGFFFGGGGGGGGGFFGGGGGGGGGGDAFGFGGGGGGGGGGGGGC6DEGG8EGGGGFGGGGGGGGGGFGGGGGGGGDGDGF;@CFFFFFFFFFFFGFGGBEF5CF:CEFFFFFFFFFC>8>EFFECB2*<@FEFFFECFEFFFFGE4=@EE97AF<FFFFFF<>)=93=?CGFEFCGFE0(
@M70528:330:000000000-K6D4P:1:1102:20572:6140 2:N:0:TCTATTCAGT+TCTCAGTACA
TAAAACAGGGTCCCCTCCCCCTCTAGGGTCAAAAAAAGAGGTATTTAAGTTTCGGTCAGTTAAAAGTATTGTGATAGCTCCCGCTAACACTGGCAAAGATAAAAGAAGAAGAATGGCTGTTAAAATAACTGATCAGACAAATAGTCTAATTTTTTCTGCTGAAAGGTTTTTTGCTTTAAGATTAATAATTGTAGTAATAAAATTTAAGGCACCTAAAATTGAAGAAATCCCTGCAAGGTGTAAAGAAAAAATTGTTAAGTCTACTGAAGGTCCTGAATGATAAAACGTTGATAAAGGTGGA
+
CCCCCGGGGGGGGGGGGGGGGGGGGGGGGGGGGGGGGGGGGGGGGGGGGGGGGGGGGGGGGGGGGGGGGGGGGFFGGGGGGGGGGGGGGGGGGGGGGGGGGGGGGGGGGGGGGGGGGGGFGGGGGGGGGGGGGCGGGGGGGGGGFGGGGGBFGEGGGGGGGGGGGGGGGGGGGGGGFGGGGGGGGGGGGGGGGGGGFDFGEGFEFFFFFFFFFGFGFGGEGFFFFFBEFFE>FBBFBCDC=B7AEFF5FBFB@FFA?FAE?=CCDEFFF@EF)7=EC7EFEFFFCE>@3(:+;?34A7:B(
@M70528:330:000000000-K6D4P:1:1102:18936:6145 2:N:0:TCTATTCAGT+TCTCAGTACA
TAAAACAGGGTCCCCTCCCCCTCTAGGGTCAAAAAAAGAGGTATTTAAGTTTCGGTCAGTTAAAAGTATTGTGATAGCTCCCGCTAACACTGGCAAAGATAAAAGAAGAAGAATGGCTGTTAAAATAACTGATCAGACAAATAGTCTAATTTTTTCTGCTGAAAGGTTTTTTGCTTTAAGATTAATAATTGTAGTAATAAAATTTAAGGCACCTAAAATTGAAGAAATCCCTGCAAGGTGTAAAGAAAAAATTGTTAAGTCTACTGAAGGTCCTGAATGATAAAACGTTGATAAAGGTGGA
+
CCCCCGGGGGGGGGGGGGGGGGGGGGGGGGGGGGGGGGGGGGGGGGGGGGGGGGGGGGGGGGGGGGGGGGGGGGGGGGGGGGGGGGGGGGGGGGGGGGGGGGGGGGGGGGFGGGGGGGGGGGGGGGGGGGGGGGGGGGGGGGGGGGGGGGFGGGGGGGG8EGGGGGGGGGGGGGGGFGGGGGGGGFGGGGGGGGGGFFFF@FFFFFCFFFFFFGFGFGGEGFFFFBFFFE3AFFFFEGGE;@4A<>DBFFFFEFEF*=CF38CAGE?EF@FF@EEFF>?@FFF36<@@@<<:@EEFGF?F(
@M70528:330:000000000-K6D4P:1:1102:26145:6149 2:N:0:TCTATTCAGT+TCTCAGTACA
TAAAACAGGGTCCCCTCCCCCTCTAGGGTCAAAAAAAGAGGTATTTAAGTTTCGGTCAGTTAAAAGTATTGTGATAGCTCCCGCTAACACTGGCAAAGATAAAAGAAGAAGAATGGCTGTTAAAATAACTGATCAGACAAATAGTCTAATTTTTTCTGCTGAAAGGTTTTTTGCTTTAAGATTAATAATTGTAGTAATAAAATTTAAGGCACCTAAAATTGAAGAAATCCCTGCAAGGTGTAAAGAAAAAATTGTTAAGTCTACTGAAGGTCCTGAATGATAAAACGTTGATAAAGGTGGA
+
CCCCCGGGGGGGGGGGGGGGGGGGGGGGGGGGGGGGGGGGGGGGGGGGGGGGGGGGGGGGGGGGGFGGGGGGGGGGGGGGGGGGGGGGGGGGGGGGGGGGGGGGGGGGGGGGGGGGGGGGGGGAFGGGGFGGGGGGGGGGFFGF;EFGGGFGGFGGGGGGGGGGGGGGCGGCEDFGFGGGGGGGGGGGGGGGGGGFFEFCEFFFFFFFFFFFFDFFFAAEGFFACFDFFFE>>=BFEGFGFFFFFFBBFD@FBFCF<@FEEFEFC377<EEF@@FFFCEEEFF<<<;@@D5;FEEFGFF6(
@M70528:330:000000000-K6D4P:1:1102:19546:6150 2:N:0:TCTATTCAGT+TCTCAGTACA
TAAAACAGGGTCCCCTCCCCCTCTAGGGTCAAAAAAAGAGGTATTTAAGTTTCGGTCAGTTAAAAGTATTGTGATAGCTCCCGCTAACACTGGCAAAGATAAAAGAAGAAGAATGGCTGTTAAAATAACTGATCAGACAAATAGTCTAATTTTTTCTGCTGAAAGGTTTTTTGCTTTAAGATTAATAATTGTAGTAATAAAATTTAAGGCACCTAAAATTGAAGAAATCCCTGCAAGGTGTAAAGAAAAAATTGTTAAGTCTACTGAAGGTCCTGAATGATAAAACGTTGATAAAGGTGGA
+
CCCCCGGGGGGGGGGFGGGGGGGGGGGFGGGGGGGGGGGGGGGGGGGGGGGGGGGGGGGGGGGGGGGGGGGGGGGGGGGGGGGGGGGGGGGGGGGGGGGGGGGGGGGGGGGGGGGGGGGGGGGGGGGGGGGGGGGGGGGGGGGGGGGGGGFGGGGGGGGGFCEGGGGGGGGGGGFFFFGGGGGGGGGGGGGGGGGGCEFCCGFBFFFFFFA>FCFGFFG5CFEFFFD@F4@AFBFFEC<FB=89EEFDFFFBBFFFE8BEEAEFGF?@E@@E7><EF:?AFFCCE@6@30:+;?<EC8>:(
@M70528:330:000000000-K6D4P:1:1102:27526:6156 2:N:0:TCTATTCAGT+TCTCAGTACA
TAAAACAGGGTCCCCTCCCCCTCTAGGGTCAAAAAAAGAGGTATTTAAGTTTCGGTCAGTTAAAAGTATTGTGATAGCTCCCGCTAACACTGGCAAAGATAAAAGAAGAAGAATGGCTGTTAAAATAACTGATCAGACAAATAGTCTAATTTTTTCTGCTGAAAGGTTTTTTGCTTTAAGATTAATAATTGTAGTAATAAAATTTAAGGCACCTAAAATTGAAGAAATCCCTGCAAGGTGTAAAGAAAAAATTGTTAAGTCTACTGAAGGTCCTGAATGATAAAACGTTGATAAAGGTGGA
+
CCCCCGGGGGGGGGGGGGGGGGGGGGGGGGGGGGGGGGGGGGGGGGGGGGGGGGGGGGGGGGGGGGGGGGGGGGGGGGGGGGGGGGGGGGGGGGGGGGGGGGGGGGGGGGGGGGGGGGGGGGGGGGGGGGGGGFGGGGGGGGFGFGGGGFFGGGGGGGGGGGGGGGGGGGGEGGGGFGGGGGGGGGGGGGGGGFGGFFFGEFFFFFFFFFFFFGFGFEGEGFCBFBBEFFFAFFDFBDDC@FE><E3>F9>D:B5B?6+86AEFF@<3=;@A74)>;:CFFFF)9<;@F?3:@CCF?<::(
@M70528:330:000000000-K6D4P:1:1102:10932:6162 2:N:0:TCTATTCAGT+TCTCAGTACA
TAAAACAGGGTCCCCTCCCCCTCTAGGGTCAAAAAAAGAGGTATTTAAGTTTCGGTCAGTTAAAAGTATTGTGATAGCTCCCGCTAACACTGGCAAAGATAAAAGAAGAAGAATGGCTGTTAAAATAACTGATCAGACAAATAGTCTAATTTTTTCTGCTGAAAGGTTTTTTGCTTTAAGATTAATAATTGTAGTAATAAAATTTAAGGCACCTAAAATTGAAGAAATCCCTGCAAGGTGTAAAGAAAAAATTGTTAAGTCTACTGAAGGTCCTGAATGATAAAACGTTGATAAAGGTGGA
+
CCCCCGGGGGGGGGGGGGGGGGGGGGGGGGGGGGGGGGGGGGGGGGGGGGGGGGGGGGGGGGGGGGGGGGGGGGGGGGGGGGGGGGGGGGGGGGGGGGGGGGGGGGGGGGGGGGGGGGGGGGGGGGGGGGGGGGGGGGGGGGGGGGGGGGFGGGGGGGGGGGGGGGGGGGGGGGGGFEGGGGGGGGGGGGGGCCFGFGCGEGFFFFFFFFFFFGFG>EGFGFFEFEFEF=E4AB>9=GGGEEFFEED2A7@DFFFFC@ACE=C@E@6<E;E@<E@<DC3@F?E937:=;;C7799CGF:B(
@M70528:330:000000000-K6D4P:1:1102:10913:6166 2:N:0:TCTATTCAGT+TCTCAGTACA
TAAAACAGGGTCCCCTCCCCCTCTAGGGTCAAAAAAAGAGGTATTTAAGTTTCGGTCAGTTAAAAGTATTGTGATAGCTCCCGCTAACACTGGCAAAGATAAAAGAAGAAGAATGGCTGTTAAAATAACTGATCAGACAAATAGTCTAATTTTTTCTGCTGAAAGGTTTTTTGCTTTAAGATTAATAATTGTAGTAATAAAATTTAAGGCACCTAAAATTGAAGAAATCCCTGCAAGGTGTAAAGAAAAAATTGTTAAGTCTACTGAAGGTCCTGAATGATAAAACGTTGATACAGGTGGA
+
CCCCCGGGGGGGGGGGGGGGGGGGGGGGGGGGGGGGGGGGFGGFGGGGGGGGGGGGGGGGGGGGGGGGGGGGGGGGGGGGGGGGGGGGGGGGGGGGGGGGGGDGGGGGGGGGGGGGGGGGGGGGGGGGGGGGGFGGDGGGGGGGGGGGGGFGGGEGGGGGGGGGGGGGGGGGGDFGFFGGGGGGGGGFGGGGGGGGFFFGCGFFFFFFFFFAFFFGFGGFGFFFFFFEFEFAA>DF@FEE==CF<>DBA9@FFFFF84BC?A?AFF?@<EEF7A@9;CCA3<)9><6812C7C)7CFBFB0
@M70528:330:000000000-K6D4P:1:1102:13863:6167 2:N:0:TCTATTCAGT+TCTCAGTACA
TAAAACAGGGTCCCCTCCCCCTCTAGGGTCAAAAAAAGAGGTATTTAAGTTTCGGTCAGTTAAAAGTATTGTGATAGCTCCCGCTAACACTGGCAAAGATAAAAGAAGAAGAATGGCTGTTAAAATAACTGATCAGACAAATAGTCTAATTTTTTCTGCTGAAAGGTTTTTTGCTTTAAGATTAATAATTGTAGTAATAAAATTTAAGGCACCTAAAATTGAAGAAATCCCTGCAAGGTGTAAAGAAAAAATTGTTAAGTCTACTGAAGGTCCTGAATGATAAAACGTTGATAAAGGTGGA
+
CCCCCGGGGG<FFGGGGGGGGGGGGGGGGGGGGGGGGGGGGFGGGGGDGFGGGGGGGGGGGGGGCFGGGGGGGGGGGGGGGGGGGGGGGGGGGGGGGGGGGGAFGGGGGGFGGGGGGGGFGGGGGGGGGGGGGGGGGGGGGGGGGGGGGGFGGG6FGGGGGGGFFDGGGCGGGGGGFFGF,EFFFGGGGGGGGGCGFGCGFGFFFFFFFFFFFGFGFGGFGFFFFFFCF2=>9BBFFEEF<B<:A*:>FF>BECCFC+8CEFEFGFEFFFFF<AEFGCEEEFFCCF;=@?9+1);<7@(((
@M70528:330:000000000-K6D4P:1:1102:9511:6173 2:N:0:TCTATTCAGT+TCTCAGTACA
TAAAACAGGGTCCCCTCCCCCTCTAGGGTCAAAAAAAGAGGTATTTAAGTTTCGGTCAGTTAAAAGTATTGTGATAGCTCCCGCTAACACTGGCAAAGATAAAAGAAGAAGAATTGCTGTTAAAATAACTGATCAGACAAATAGTCTAATTTTTTCTGCTGAAAGGTTTTTTGCTTTAAGATTAATAATTGTAGTAATAAAATTTAAGGCACCTAAAATTGAAGAAATCCCTGCAAGGTGTAAAGAAAAAATTGTTAAGTCTACTGACGGTCCTGAATGATAAAACGTTGATAAAGGTGGA
+
CCCCCGGGGGGGGGGGGGGGGGGGGGGGGGGGGGGGGGGGGGGGGGGGGGGGGGGGGGGGGGGGGGGGGGGGGGGGGGGGGGGGGGGGGGGGGGGGGGGGGGGGGGGGGGGGGGGFFGGGGGGGGGGGGGGGGGGGGGGGGGGGGGGGGGFGGGGGGGGGGGGGGGGGGGGGGGGGFFFGGGGGGGGGGGGGGGGGFGFGEFFFFFFFFFFFFGFGFGGFGFFFFBDEFEFAAFD?@FFCBEFFFFFFFFFFFFFF<@CFFFFFG<?(2(66:E3<9;<<EEF<EF6=@DC7CC9ACBFF(
@M70528:330:000000000-K6D4P:1:1102:7653:6175 2:N:0:TCTATTCAGT+TCTCAGTACA
TAAAACAGGGTCCCCTCCCCCTCTAGGGTCAAAAAAAGAGGTATTTAAGTTTCGGTCAGTTAAAAGTATTGTGATAGCTCCCGCTAACACTGGCAAAGATAAAAGAAGAAGAATGGCTGTTAAAATAACTGATCAGACAAATAGTCTAATTTTTTCTGCTGAAAGGTTTTTTGCTTTAAGATTAATAATTGTAGTAATAAAATTTAAGGCACCTAAAATTGAAGAAATCCCTGCAAGGTGTAAAGAAAAAATTGTTAAATCTACTGAAGGTCCTGAATGATAAAACGTTGATAAAGGTGGA
+
CCCCCGGGGGFFFCFFGFEGGGGGGGGGGGGGGGFGG7EFGGGGGGGGGAFGGGGBFGGFFGGGGGGGGGGFGGGGGFGGGCGGGGGGGGGGGGGGGGGGGGGGGGGGGGGGGGGGGGGGGGGGGGGGGFGGDGGGGGGGGFGFEGGGGGFGGGGGDGGGCGGGDFGGDGGGGGGGFGFGGGGGGGGGF9DGDFGGFGFGA@C:BFFFFFFF>GFFFCCEFFFEFECEF2@692:?>GEFEEEFFFD:FB>BFF@F8++/6+9AF<?AFF;3))7<C:6@CFE)93:@3(11;C<CC???0
@M70528:330:000000000-K6D4P:1:1102:10539:6179 2:N:0:TCTATTCAGT+TCTCAGTACA
TAAAACAGGGTCCCCTCCCCCTCTAGGGTCAAAAAAAGAGGTATTTAAGTTTCGGTCAGTTAAAAGTATTGTGATAGCTCCCGCTAACACTGGCAAAGATAAAAGAAGAAGAATGGCTGTTAAAATAACTGATCAGACAAATAGTCTAATTTTTTCTGCTGAAAGGTTTTTTGCTTTAAGATTAATAATTGTAGTAATAAAATTTAAGGCACCTAAAATTGAAGAAATCCCTGCAAGGTGTAAAGAAAAAATTGTTAAGTCTACTGAAGGTCCTGAATGATAAAACGTTGATAAAGGTGGA
+
CCCCCGGGGGGGGGGGGGGGGGGGGGGGGGGGGGGGGGGGGGGGGGGGGGGGGGGGGGGGGGGGGGGGGGGGGGGGGGGGGGGGGGGGGGGGGGGGFGGGFGGGGGGGGGGGGGGGGGGGGGGGGGGGGGGGGGGGGGGGGGGGGGGGGGFGGGGGGGGGGGGGGGGGGGGGGGGGFGFGGGGGGGGGGGGGGGGGFGFGEGFFFFFFFFFFFGFFFGGFGFEFFFFFFBFFFFDAEGG77>EFFFFBFBFFFFFFC18@EFEFGFE7@FEFFEEEC+.;ECEEF<@FD<::C?;EG@>:(
@M70528:330:000000000-K6D4P:1:1102:9304:6183 2:N:0:TCTATTCAGT+TCTCAGTACA
TAAAAACAGGGTCCCCTCCCCCTCTAGGGTCAAAAAAAGAGGTATTTAAGTTTCGGTCAGTTAAAAGTATTGTGATAGCTCCCGCTAACACTGGCAAAGATAAAAGAAGAAGAATGGCTGTTAAAATAACTGATCAGACAAATAGTCTAATTTTTTCTGCTGAAAGGTTTTTTGCTTTAAGATTAATAATTGTAGTAATAAAATTTAAGGCACCTAAAATTGAAGAAATCCCTGCAAGGTGTAAAGAAAAAATTGTTAAGTCTACTGAAGGTCCTGAATGATAAAACGTTGATAAAGGTGG
+
CCCCCGGGGGGGGGGGGGGGGGGGF,CFFGGGGGGGGGGGGFFGGGGGGFFFGGGGGGGGGGGGGGGFGGGGGGGGGGGFGGGGGGGEG,EFGGGGGGGGGGFGGGGGGGGGGGGGGGGEFGGGGCFGGGGG9EGGGGGGGFDFFGGGGFFDGGGGGGGGGGGGG8FFGGGGGGGGFGGGGGGGGGGGGFGGGGGGFGFGFGFFFFFFFFFFFGFGFGGFGFFEFFFFFFFAFFFFFGGFEEFFFEFFFFD>=;@F<FFEFFFFGF<EF3@@A@4EFCEFFCEFFFEB;@8:@CE<97?>6
@M70528:330:000000000-K6D4P:1:1102:11821:6189 2:N:0:TCTATTCAGT+TCTCAGTACA
TAAAACAGGGTCCCCTGTCTCTTATACACATCTGACGCTGCCGACGATGTACTGAGAGTGTAGATCTCGGTGGTCGCCGTATCATTAAAAAAAAAAAAAAAAAAAAAATAGAAGAAGTAGCAGTAAAGACAATAAGAAAATGGAAGCGTAGATGAAATGTAGAGATAGCTAAAAAAATAAGCTAGACTAAAGAGCTGAGTAGAGATAGAGGTCAACTACATGCAACCGAGTAGCACAAAATAACAGATATCGATAGACAAAGATGAGTACGAAAACAAAGCACAACTAGAGAAGTAACGAA
+
CCCCCGGGGGGGGGGGGGGGGGGGG9FGGGGGGFGGEGGGGGGGGGGGGGGGGGGGGGFGGGGGGGGGGGFGGFGGGGFFE<FGGFGGGFGGD7FFC844:+83+++6,,,7:,,,,,+,,3,3,,,,,,,,,3,,35,32,*5,,,*4***2,5,,10,,,,,1+6,,,,1,,0/)*+00++7++33+?+++**0)+)+)++)1++0**))0*1**+38+*))*)(()(,0*))*,***.).*-)()*).((0())1*(.).*0)).))(-((((**(,1((,(()(--***())+.-((
@M70528:330:000000000-K6D4P:1:1102:16453:6194 2:N:0:TCTATTCAGT+TCTCAGTACA
TAAAACAGGGTCCCCTCCCCCTCTAGGGTCAAAAAAAGAGGTATTTAAGTTTCGGTCAGTTAAAAGTATTGTGATAGCTCCCGCTAACACTGGCAAAGATAAAAGAAGAAGAATGGCTGTTAAAATAACTGATCAGACAAATAGTCTAATTTTTTCTGCTGAAAGGTTTTTTGCTTTAAGATTAATAATTGTAGTAATAAAATTTAAGGCACCTAAAATTGAAGAAATCCCTGCAAGGTGTAAAGAAAAAATTGTTAAGTCTACTGAAGGTCCTGAATGATAAAACGTTGATAAAGGTGGA
+
CCCCCGGGGGGGGGGGGG,FGGGGGGGGGGGGGGGGGGGGGGGGGGGGGGGGGGGGGGGGGGGGGGGGGGGGGGGGGGGGGGGGGGGGGGGGG8FGGGGGGGGGGGGGGGGGGGGGGGGGGGGGGGGGGGGGGGGGGGGGGGGGGGGGGGFGGGGGGGGGGGGGGGGGGGGGGGGGFGGGGGGGGGGFGGGGGGGGFGFFCEFEFFFFFFFFFGFGFGGFGFFFFFFFFFFFFFFFEGGFEFFFFFFBFDBFFFEFCFFFFFFFGEE8@EFF@EFEGGFECF<CEEFFF?FDFEFFGF:B(
@M70528:330:000000000-K6D4P:1:1102:14116:6201 2:N:0:TCTATTCAGT+TCTCAGTACA
TAAAACAGGGTCCCCTCCCCCTCTAGGGTCAAAAAAAGAGGTATTTAAGTTTCGGTCAGTTAAAAGTATTGTGATAGCTCCCGCTAACACTGGCAAAGATAAAAGAAGAAGAATGGCTGTTAAAATAACTGATCAGACAAATAGTCTAATTTTTTCTGCTGAAAGGTTTTTTGCTTTAAGATTAATAATTGTAGTAATAAAATTTAAGGCACCTAAAATTGAAGAAATCCCTGCAAGGTGTAAAGAAAAAATTGTTAAGTCTACTGAAGGTCCTGAATGATAAAACGTTGATAAAGGTGGA
+
CCCCCGGGGGGGGGGGGGGGGGGGGGGGGGGGGGGGGGGGGGGGGGGGGGGGGGGGGGGGGGGGGGGGGGGGGGGGGGGGGGGGGGGGGGGGGGGGGGGGGGGGGGGGGGGGGGGGGGGGGGGGFGGGGGGGGGGGGGGGGGGGGGGGGGFGGGGGGGGGGGGFCGFGGGGGGGGGFGGGGGGGGGGGGGGGGGGGFGFGFGFFFFFFFFFFFGFGFCFBGFEFFFFFFEFFFFFF=8>@EFFFFFFFFF>FFC?F?FFFFFFFG3<E@EEEEFA<FFFFFFFFFF@@FDF7:?CEGF?B0
@M70528:330:000000000-K6D4P:1:1102:25487:6205 2:N:0:TCTATTCAGT+TCTCAGTACA
TAAAACAGGGTCCCCTCCCCCTCTAGGGTCAAAAAAAGAGGTATTTAAGTTTCGGTCAGTTAAAAGTATTGTGATAGCTCCCGCTAACACTGGCAAAGATAAAAGAAGAAGAATGGCTGTTAAAATAACTGATCAGACAAATAGTCTAATTTTTTCTGCTGAAAGGTTTTTTGCTTTAAGATTAATAATTGTAGTAATAAAATTTAAGGCACCTAAAATTGAAGAAATCCCTGCAAGGTGTAAAGAAAAAATTGTTAAGTCTACTGAAGGTCCTGAATGATAAAACGTTGATAAAGGTGGA
+
CCCCCGGGGGGGGGGGGGGGGGGGGGGGGGGGGGGGGGGGGGGGGGGGGGGGGGGGGGGGGGGGGGGGGGGGGGGGGGGGGGGGGGGGGGGGGGGGGGGGGGGGGGGGGGGGFGGGGGDFFGGDFGGGGGGGGGGDGGGGGGGGGGGGGGFGGGGGGGGGGGGGGGGGGGGGGGGGFGAF8EFGFGGGGGGGGGGGFGFGFD9CFFFFFFFFFCFGFGGFFFC@ACFCF5BAA2>?>DEG>><9EEF2;25>=FFF*BF<C7<AEE)781;E<EF<7+737CF34@0/66/;FC<F+7(((
@M70528:330:000000000-K6D4P:1:1102:26148:6235 2:N:0:TCTATTCAGT+TCTCAGTACA
TAAAACAGGGTCCCCTCCCCCTCTAGGGTCAAAAAAAGAGGTATTTAAGTTTCGGTCAGTTAAAAGTATTGTGATAGCTCCCGCTAACACTGGCAAAGATAAAAGAAGAAGAATGGCTGTTAAAATAACTGATCAGACAAATAGTCTAATTTTTTCTGCTGAAAGGTTTTTTGCTTTAAGATTAATAATTGTAGTAATAAAATTTAAGGCACCTAAAATTGAAGAAATCCCTGCAAGGTGTAAAGAAAAAATTGTTAAGTCTACTGAAGGTCCTGAATGATAAAACGTTGATAAAGGTGGA
+
CCCCCGGGGGGGGGGGGGGGGGGGGGGGGGGGGGGGGGGGGGGGGGGGGGGGGGDFGGGGGGGGGGGGGGGGGGGGGGGGGGGGGGGGGGGGGGGGGGGGGGGGFGGGGGGGGGGGGGGGGGGGGGGGGFFGGGGGGGGGGGGGGGGGGGFGGGEFFGGGGGGGGGGGGGGGGGGGFGGGFGFFGGGGGGGEGFCFFFFGEFFFFFFFFFFFFGFGFFF@GFFFFFFECEEFF2>;>;<8>EE9<E:BFFFFE6*48:8@3;C@C3<<<F@A=AEECGFF??C33466;3*+;)7C7<:1(
@M70528:330:000000000-K6D4P:1:1102:22082:6248 2:N:0:TCTATTCAGT+TCTCAGTACA
TAAAACAGGGTCCCCTCCCCCTCTAGGGTCAAAAAAAGAGGTATTTAAGTTTCGGTCAGTTAAAAGTATTGTGATAGCTCCCGCTAACACTGGCAAAGATAAAAGAAGAAGAATGGCTGTTAAAATAACTGATCAGACAAATAGTCTAATTTTTTCTGCTGAAAGGTTTTTTGCTTTAAGATTAATAATTGTAGTAATAAAATTTAAGGCACCTAAAATTGAAGAAATCCCTGCAAGGTGTAAAGAAAAAATTGTTAAGTCTACTGAAGGTCCTGAATGATAAAACGTTGATAAAGGTGGA
+
CCCCCGGGGGGGGGGGGGGGGGGGGGGGGGGGGGGGGGGGGGGGGGGGGGGGGGGGGGGGGGFGGGGGGGGGGGGGGGGGGGGGGGGGGGGGGGGGGGGGGGGGGGGGGGGGGGGGGGGGGGGGGGGGGGGGGGGGGGGGGGGGGGGGGGFGGGGGGGGGGGGGGGGGGGGGGGGGFFCGDGGGGGGGGGGGGGGGAEAFADFFFFFFFFFF?FFGFEG@CC0A=@8EFFFFFB=A=DEGFEEFCFFFFFFFE6?F5=FCCFEFGFFEF@@E@EEF475<?CE);346;DC:CCEE7@??(
@M70528:330:000000000-K6D4P:1:1102:21462:6254 2:N:0:TCTATTCAGT+TCTCAGTACA
TAAAACAGGGTCCCCTCCCCCTCTAGGGTCAAAAAAAGAGGTATTTAAGTTTCGGTCAGTTAAAAGTATTGTGATAGCTCCCGCTAACACTGGCAAAGATAAAAGAAGAAGAATGGCTGTTAAAATAACTGATCAGACAAATAGTCTAATTTTTTCTGCTGAAAGGTTTTTTGCTTTAAGATTAATAATTGTAGTAATAAAATTTAAGGCACCTAAAATTGAAGAAATCCCTGCAAGGTGTAAAGAAAAAATTGTTAAGTCTACTGAAGGTCCTGAATGATAAAACGTTGATAAAGGTGGA
+
CCCCCGGGGGGGGGG@FFGGGGGGGGGFGGGGGGGGGGGGGGGGGGGGGGGGGGGGGGGGGGGGGGGGGGGGGGGGGGGGGGGGGGGGGGGGGGGGGGGFGGGGGGGGGGGFGGGGCGGGGGGGGGGGGGGGGGGGGGGGGGGGGGGGGGFFGGGGGGA=EECGGGGGGFGCEGGGFGGGGGGGGGGGGGGGGFFG9ACECGF@FFFFFFFFFGFGFGDBDFEEFEB@F@EAFFDFEF@@EEFFE=BD;BFDFF?B?BAEF=EAG@CEEEFE<EAEGGFF)9?)/.63=@GDCECCC<BF(
@M70528:330:000000000-K6D4P:1:1102:26546:6256 2:N:0:TCTATTCAGT+TCTCAGTACA
TAAAACAGGGTCCCCTCCCCCTCTAGGGTCAAAAAAAGAGGTATTTAAGTTTCGGTCAGTTAAAAGTATTGTGATAGCTCCCGCTAACACTGGCAAAGATAAAAGAAGAAGAATGGCTGTTAAAATAACTGATCAGACAAATAGTCTAATTTTTTTTGCTGAAAGGTTTTTTGCTTTAAGATTAATAATTGTAGTAATAAAATTTAAGGCACCTAAAATTGAAGAAATCCCTGCAAGGTGTAAAGAAAAAATTGTTAAGTCTACTGAAGTTACTGATTGATAAAACGTTGATAAAGGTGGA
+
CCCCCFFFFG@F<<<CFGCEGGEGCFGGGFGGGGGGGGGD@EFGEGGGGGEFEFFFFGGFGGGGDDCAFFGGGCGGGGG<@FFDGGEGFDBFGGGGGGGGGFGGGGGFEEFEGA9E@F>FFCGCCGGGGGCFGGF=>EF@+>DFA=AFFFFGGEE+=>FGGC85EFFGDGGGEGFGCGGGFBFEFGGCFCF:FCCCAGFF@;B5BFF>F*0;*;FG49B@G6A6F4>6+7)/@2>10*>27788?EF(A52;@FCF5+196+1;C@)7457)..7<+39))1/7))..4:::*6<BGF06(
@M70528:330:000000000-K6D4P:1:1102:5183:6258 2:N:0:TCTATTCAGT+TCTCAGTACA
TAAAACAGGGTCCCCTCCCCCTCTAGGGTCAAAAAAAGAGGTATTTAAGTTTCGGTCAGTTAAAAGTATTGTGATAGCTCCCGCTAACACTGGCAAAGATAAAAGAAGAAGAATGGCTGTTAAAATAACTGATCAGACAAATAGTCTAATTTTTTCTGCTGAAAGGTTTTTTGCTTTAAGATTAATAATTGTAGTAATAAAATTTAAGGCACCTAAAATTGAAGAAATCCCTGCAAGGTGTAAAGAAAAAATTGTTAAGTCTACTGAAGGTCCTGAATGATAAAACGTTGATAAAGGTGGA
+
CCCCCGGGGGGGGGGGGGGGGGGGGGGGGGGGGGGGGGGGGGGGGGGGGGGGGGGGGGGGGGGGGGGFFGGGGGGGGGGGGGGGGGGGGGGGGGGGFGGGGGGGGGGGGGGGGGGGCFDFFGGGGGGGGGGGGGGGGGGGGGGGGGGGGGFGGGGGGGGGGGGGGGGFGGGGGGGGFGGGGGGGGGG7FGGGGGGGFGFGFGFFFFFFFACAFGFGFGGFGFFFFFFE>BEFFDDFEGGG@EECCFF(8B=36BEFC=@EEF?AC<CFE;E<;4<9;CEFFECEEE9@31C7FCCEC@0<(
@M70528:330:000000000-K6D4P:1:1102:19111:6259 2:N:0:TCTATTCAGT+TCTCAGTACA
TAAAACAGGGTCCCCTCCCCCTCTAGGGTCAAAAAAAGAGGTATTTAAGTTTCGGTCAGTTAAAAGTATTGTGATAGCTCCCGCTAACACTGGCAAAGATAAAAGAAGAAGAATGGCTGTTAAAATAACTGATCAGACAAATAGTCTAATTTTTTCTGCTGAAAGGTTTTTTGCTTTAAGATTAATAATTGTAGTAATAAAATTTAAGGCACCTAAAATTGAAGAAATCCCTGCAAGGTGTAAAGAAAAAATTGTTAAGTCTACTGAAGGTCCTGAATGATAAAACGTTGATAAAGGTGGA
+
CCCCCGGGGGGGGGGGGGGGGGGGGGGGGGGGGGGGGGGGGGGGGGGGGGGGGGGGGGGGGGGGGGGGGGGGGGGGGGGGGGGGGGGGGGGGGGGGGGGGGGGGGGGGGGGGGGGGGGGGGGGGGGGGGGGGGGGGGGGGGGGGGGGGGGFGGGGGGGGGGGGGGGGGFGGGGGGGFGGGGGGGGGGGGGGGGGGGFGFGFGFFFFFFFFFFFGFGFGFFGF@E@CC;F<=AFDFFB;>FFFFFFFF=F=BF@FEF?=AE?AEFFE?)76@E<3<ECCEE<3?4CF:38;D@FEE<FFB?(
@M70528:330:000000000-K6D4P:1:1102:19146:6264 2:N:0:TCTATTCAGT+TCTCAGTACA
TAAAACAGGGTCCCCTCCCCCTCTAGGGTCAAAAAAAGAGGTATTTAAGTTTCGGTCAGTTAAAAGTATTGTGATAGCTCCCGCTAACACTGGCAAAGATAAAAGAAGAAGAATGGCTGTTAAAATAACTGATCAGACAAATAGTCTAATTTTTTCTGCTGAAAGGTTTTTTGCTTTAAGATTAATAATTGTAGTAATAAAATTTAAGGCACCTAAAATTGAAGAAATCCCTGCAAGGTGTAAAGAAAAAATTGTTAAGTCTACTGAAGGTCCTGAATGATAAAACGTTGATAAAGGTGGG
+
CCCCCGGGGGGGGGGGGGGGGGGGGGGGGGGGGGGGGGGGGGGGFGGGGGGGGGGGGGGGGGGGGGGGGGGGGGGGGGGGGGGGGGGGGGGGGGGGGGGGGGGGGGGGFEFGGGGGGGGFGGGGGCGGGGGGFGGGGGGGGGGGGGFGGGFGGFGGGGGGGGGGGGFFGCDEGGGFFFGGGGFGGCDGGGGGGGGGFFCFEGF@FFFF?AFFFGADFGGFGFEFFFFFF@46FDDB@D<?;>4@EFD@FDF9>F5B9=CEF=?;>@EFF;@A83=;>17;?CECC@:53;F;@C;7E@?<(
@M70528:330:000000000-K6D4P:1:1102:10510:6266 2:N:0:TCTATTCAGT+TCTCAGTACA
TAAAACAGGGTCCCCTCCCCCTCTAGGGTCAAAAAAAGAGGTATTTAAGTTTCGGTCAGTTAAAAGTATTGTGATAGCTCCCGCTAACACTGGCAAAGATAAAAGAAGAAGAATGGCTGTTAAAATAACTGATCAGACAAATAGTCTAATTTTTTCTGCTGAAAGGTTTTTTGCTTTAAGATTAATAATTGTAGTAATAAAATTTAAGGCACCTAAAATTGAAGAAATCCCTGCAAGGTGTAAAGAAAAAATTGTTAAGTCTACTGAAGGTCCTGAATGATAAAACGTTGAAAAAGGTGGA
+
CCCCCGGGGGGGGGGGGGGGGGGGFGGGGGGGGGGGGGGGGGGGGGGGFDGGGGEFGGGGGGGCFGGGGGGGGGGGGGGGGGGGGGGGGGGGGGGFGGGGGGGGFGGGGGGFGGGGGGGGGGEFFGGGGGDFGGGFGGGGGGGGGGGGGGFGGGEGGGGGGGGGGFGGGFDEGGCGFFF9EGGGGGGDGGGGGGGFFGCCEGFFFFFFAFFFCFFGFGFFGFFBCEBEAEF49B=ABGGF;=EBEFFFFB2(08@A<+19CA?FCE57=(;4.77);:9E?EF9C7:33=7+24;DC7?:(
@M70528:330:000000000-K6D4P:1:1102:24338:6275 2:N:0:TCTATTCAGT+TCTCAGTACA
TAAAACAGGGTCCCCTCCCCCTCTAGGGTCAAAAAAAGAGGTATTTAAGTTTCGGTCAGTTAAAAGTATTGTGATAGCTCCCGCTAACACTGGCAAAGATAAAAGAAGAAGAATGGCTGTTAAAATAACTGATCAGACAAATAGTCTAATTTTTTCTGCTGAAAGGTTTTTTGCTTTAAGATTAATAATTGTAGTAATAAAATTTAAGGCACCTAAAATTGAAGAAATCCCTGCAAGGTGTAAAGAAAAAATTGTTAAGTCTACTGATGGTCCTGAATGATAACACGTTGATAAAGGTGGA
+
CCCCCGGGGGGGGGGGGGGGGGGGGGGGGGGGGGGGGGGGGGGGGGGGGGGGGGGGGGGGGGGGGGGGGGGGGGGGGGGGGGGGGGGGGGGGGGGGGGGGGGGGGGGGGGGGGGGGGGGGGGGGGGGGGFGGGGGGGGGGGGGDFGGGGGFGGFGFGGGGGGGGGGGGGGGGGGGGFGGGGGGGGGGGGGGGGGGGFGFGFGFFFFFFFFFFFGFGFGGBGFACFEFFFFE4F4@F>=DFE@E9AEFDFFFFFFFF?CFFFFEFFE)1;);E34<>;CEEEFF3=E?@D79:;C;CF<:?0
@M70528:330:000000000-K6D4P:1:1102:20233:6277 2:N:0:TCTATTCAGT+TCTCAGTACA
TAAAACAGGGTCCCCTCCCCCTCTAGGGTCAAAAAAAGAGGTATTTAAGTTTCGGTCAGTTAAAAGTATTGTGATAGCTCCCGCTAACACTGGCAAAGATAAAAGAAGAAGAATGGCTGTTAAAATAACTGATCAGACAAATAGTCTAATTTTTTCTGCTGAAAGGTTTTTTGCTTTAAGATTAATAATTGTAGTAATAAAATTTAAGGCACCTAAAATTGAAGAAATCCCTGCAAGGTGTAAAGAAAAAATTGTTAAGTCTACTGAAGGTCCTGAATGATAAAACGTTGATAAAGGTGGA
+
CCCCCGGGGGGGGGGGGGGGGGGGGGGGGGGGGGGGGGGGGGGGGGGGGGGGGGGGGEGGGGGGGGGGGGGGGGGGGGGGGGGGGGGGGGGGGGGGGGGGGGGGGGGGGGGGGGGGGGGGGGGGGGGGGGGGGGGGGGGGGGGGGGGGGGFGGGGGGGGGGGGGGGGGGGGGGGGGFGGGGGGGGGGGGGGFFFCFFGFGCDFEFFFFFFFFFGFGFGGFGFF@AEFFFEFFFFFFB5DD6B?FEFFDFFFBBFE=5:BEE@CFG@?<EE@A74<E97<<CEF9E39@3=G+;?>>C@BF(
@M70528:330:000000000-K6D4P:1:1102:15750:6277 2:N:0:TCTATTCAGT+TCTCAGTACA
TAAAACAGGGTCCCCTCCCCCTCTAGGGTCAAAAAAAGAGGTATTTAAGTTTCGGTCAGTTAAAAGTATTGTGATAGCTCCCGCTAACACTGGCAAAGATAAAAGAAGAAGAATGGCTGTTAAAATAACTGATCAGACAAATAGTCTAATTTTTTCTGCTGAAAGGTTTTTTGCTTTAAGATTAATAATTGTAGTAATAAAATTTAAGGCACCTAAAATTGAAGAAATCCCTGCAAGGTGTAAAGAAAAAATTGTTAAGTCTACTGAAGGTCCTGAATGATAAAACGTTGATAAAGGTGGA
+
CCCCCGGGGGGGGGGGGGGGGGGGGGGGGGGGGGGGGGGGGGGGGGGGGGGGGGGGGGGGGGGGGGGGGGGGGGGGGGGGGGGGGGGGGGGGGGGGGGGGGGGGGGGGGGGGGGGGGGGGGGGGGGGGGFGGGGGGGGGGGGGGGGGGGGFGGGGGGGGGGGGGGGGGGGGGGGFGFGGGGGGGGGGGGFGGGGGGFGFGEGFFFFFFCAFFFGFGFGGFGFEFFEFFFEEAFFFFEGFGFFFFFFFFFB@FEFEFEFFECFEFGFF8@@@E@<A4;@CEFF39;E>@@?F;CEEEC@?<(
@M70528:330:000000000-K6D4P:1:1102:10530:6283 2:N:0:TCTATTCAGT+TCTCAGTACA
TAAAACAGGGTCCCCTCCCCCTCTAGGGTCAAAAAAAGAGGTATTTAAGTTTCGGTCAGTTAAAAGTATTGTGATAGCTCCCGCTAACACTGGCAAAGATAAAAGAAGAAGAATGGCTGTTAAAATAACTGATCAGACAAATAGTCTAATTTTTTCTGCTGAAAGGTTTTTTGCTTTAAGATTAATAATTGTAGTAATAAAATTTAAGGCACCTAAAATTGAAGAAATCCCTGCAAGGTGTAAAGAAAAAATTGTTAAGTCTACTGAAGGTCCTGAATGATAAAACGTTGATAAAGGTGGA
+
CCCCCGGGGGGGGGGGGGGGGGGGGGGGGGGGGGGGGGGGGGGGGGGGGGGGGGGGGGGGGGGGGGGGGGGGGGGGGGGGGGGGGGGGGGGGGGGGGGGGGGGGGGGGGGGGGGGGGGGGGGGGGGGGGGGGGGGGGGGGGGGGGGGGGGFGGGGGGGGGGGGGGGGGGGGEGGGGFFGGGGGGGGGGGGGGGGGGFFAGFGFFFFFFFFFFFFFGFGGFCFEFFFFCF>E>FFFA@FF7;BEFFFD>FFFDEFFF7=BCC=EFG<3;<EFEFF<);+.7?<CCEFB3@FCCC?7<?<:6(
@M70528:330:000000000-K6D4P:1:1102:4784:6287 2:N:0:TCTATTCAGT+TCTCAGTACA
TAAAACAGGGTCCCCTCCCCCTCTAGGGTCAAAAAAAGAGGTATTTAAGTTTCGGTCAGTTAAAAGTATTGTGATAGCTCCCGCTAACACTGGCAAAGATAAAAGAAGAAGAATGGCTGTTAAAATAACTGATCAGACAAATAGTCTAATTTTTTCTGCTGAAAGGTTTTTTGCTTTAAGATTAATAATTGTAGTAATAAAATTTAAGGCACCTAAAATTGAAGAAATCCCTGCAAGGTGTAAAGAAAAAATTGTTAAGTCTACTGAAGGTCCTGAATGATAAAACGTTGATAAAGGTGGA
+
CCCCCGGGGGGGGGGGGGGGGGGGGGGGGGGGGGGGGGGGGGGGGGGGGGGGGGGGGGGGGGGGGGGGGGGGGGGGGGGGGGGGGGGGGGGGGGGGGGGGGGGGGGGGGFGGGGFGFGGGGGGGGGGGGGGGGGGGGGGGGGDGGGGGGGFGGGGGGGGGGGGGGGGFGGGGGGGGFGGGGGGGGGGGGGGGGGGGFGFGFGFFFFFFFFFFFGFGFCGFFBAEFFFFFEFFFFFFBGG7>E6:ACDF8BF@EFEFE88>CFEF9=3=@;@@3>@EFC?3CEF>CFFDFDF7:?EFCE?0(
@M70528:330:000000000-K6D4P:1:1102:24641:6287 2:N:0:TCTATTCAGT+TCTCAGTACA
TAAAACGGGTCCCCTCCCCCTCTAGGGTCAAAAAAAGAGGTATTTAAGTTTCGGTCAGTTAAAAGTATTGTGATAGCTCCCGCTAACACTGGCAAAGATAAAAGAAGAAGAATGGCTGTTAAAATAACTGATCAGACAAATAGTCTAATTTTTTCTGCTGAAAGGTTTTTTGCTTTAAGATTAATAATTGTAGTAATAAAATTTAAGGCACCTAAAATTGAAGAAATCCCTGCAAGGTGTAAAGAAAAAATTGTTAAGTCTACTGAAGGTCCTGAATGATAAAACGTTGATAAAGGTGGAT
+
CCCCCGGDGGEGGGGGGGGGGGGAFGGGGGGGGGGGD,EFG@DFFGGGFGGGGGDGGGGGGGGGGGGGGGGGGG9FFGGGGGGGGGGGCGGGGFFFGGGGGFGGGGGGGGGGGGGGGGGGGGGFGGGGGGEGGGGGGGGGGGGGGGGFFFFGGGFGGGGGGGGGGFFGGGGGGGGGFFGGGGGDGGGGGGGGGGGGFGFFEGFFFFFFAFAFFGFGBFGEFFEEAFFFF)>AAD>FDFG@>ECFEFF:F=B5>FEFCCF?EFE=6?;EF39@37C=FGFCEFCE@;@@;@:DCBFFDB?B)
@M70528:330:000000000-K6D4P:1:1102:16602:6287 2:N:0:TCTATTCAGT+TCTCAGTACA
TAAAACAGGGTCCCCTCCCCCTCTAGGGTCAAAAAAAGAGGTATTTAAGTTTCGGTCAGTTAAAAGTATTGTGATAGCTCCCGCTAACACTGGCAAAGATAAAAGAAGAAGAATGGCTGTTAAAATAACTGATCAGACAAATAGTCTAATTTTTTCTGCTGAAAGGTTTTTTGCTTTAAGATTAATAATTGTAGTAATAAAATTTAAGGCACCTAAAATTGAAGAAATCCCTGCAAGGTGTAAAGAAAAAATTGTTAAGTCTACTGAAGGTCCTGAATGATAAAACGTTGATAAAGGTGGA
+
CCCCCGGGGGGGGGGGGGGGGGGGGGGGGGGGGGGGGGGGGGGGGGGGGGGGGGGGGGGGGGGGGGGGGGGGGGGGGGGGGGGGDEGGGGGGGGGGGGGGGGGGGGGGGGGGGGGGGGGEGGG?FGGGGDEEFGGGGGGGGGGGGGGGGGFGFFEGGGGGGGGGGGGGGGGGGFFGFGGGFGGGGGGGGGGGGGGG?EF:CDFEFFFFFFFFFGFGFGGFGFEBF5CEFEF4ABFFBD>?EFEFFF=BABBFFFFFCCFFEFEFGEEEEEEF;EFFFCCE?EEFCE;8@@37C?EFC721(
@M70528:330:000000000-K6D4P:1:1102:15742:6294 2:N:0:TCTATTCAGT+TCTCAGTACA
[truncated: 83,753,019 more chars]
