# Supplementary material for: Phylogenetic and population genetic analyses of Thrips tabaci Lindeman (Thysanoptera: Thripidae) on Allium host in India
Source: PeerJ. 2024 Jul 12;12:e17679. doi: 10.7717/peerj.17679 (PMC11249009; doi:10.7717/peerj.17679)
Supplement: Supplemental Information 17 [file peerj-12-17679-s017.gz › peerj-12-17679-s017]

@M70528:330:000000000-K6D4P:1:1102:11861:1705 1:N:0:TCTATTCAGT+TCTCAGTACA
GGAGCCCCTGACATAGCATTCCCTCGATTAAATAATATAAGATTCTGACTTTTACCCCCTTCTCTGGGATTATTAATTATAGGACTTTATAAAGAAGGAGCGGGAACGGGATGAACAGTATATCCACCTTTATCAACGTTTTATCATTCAGGACCTTCAGTAGACTTAACAATTTTTTCTTTACACCTTGCAGGGATTTCTTCAATTTTAGGTGCCTTAAATTTTATTACTACAATTATTAATCTTAAAGCAAAAAACCTTTCAGCAGAAAAAATTAGACTATTTGTCTGATCATTTATTT
+
--,,AC<BD--C-C96@-EFDAEEA:,EF7,,C<9C<F,,,,CFGGFFGGGGGGGGGFFGGGFAFFFG8FGGGGGFGGCFFFC9EFFGFGFFFG9FCDE8DEE>CCFEDC7F=D9F<CF<F9FE<9F=FGG<FGA9A:FGGGCFF,FF9CCA8FBFEC:AFGF9?FEA,E9,CFGGGGFFGGF9DD=FG,8C9D>:DEG9EFF79DGGGF86E,71EF6E,EGGG7EF7:<,2<9EF7EFF+==@E@+=+?*4?6>CD);F=6+*+8CA;A,8(5CA))*78FFF5:5?7).)))9?)<EE
@M70528:330:000000000-K6D4P:1:1102:16059:1747 1:N:0:TCTATTCAGT+TCTCAGTACA
GGAGCCCCTGACATAGCATTCCCTCGATTAAATAATATAAGATTCTGACTTTTACCCCCTTCACTGGGATTATTAATTATAGGACTTTATAAAGAAGGAGCGGGAACGGGATGAACAGTATATCCACCTTTATCAACGTTTTATCATTCAGGACCTTCAGTAGACTTAACAATTTTTTCTTTACACCTTGCAGGGATTTCTTCAATTTTAGTTGCCTTAAATTTTATTACTACAATTATTAATCTTAAAGCAAAAAACCTTTCATCAGAAAAAATTAGACTATTTGTCTGATCAGTTATTT
+
--@,A@FFGF9@-EE<<<FGFEFGG@CFGGCAFC9F9F99,<FGGGAFGGGGGGGGGGGGGGCGGEGGGGGGGGGGGGFFGECGGGGGGGDGGGFGEDGFGGC@FEGGGGGGGCFGFFGGGFGGGGGGGGGGGGGFGGGGGGGGGGGGGGGGGGGGGGGGGG,7CFGFAFGFGGGGGGGGGGCFCD,DF,><>D6DFDGAFFDF7FGGGGD,E3<EGGCCADFGGFGGGCFCDDAGG7FFCFFFGFCDE8C*9@AF:C5AFBFF*:@4*=A?*4FGA43*1*;CF?F5??>EE3)17?CCC
@M70528:330:000000000-K6D4P:1:1102:18141:1754 1:N:0:TCTATTCAGT+TCTCAGTACA
GGAGCCCCTGACATAGCATTCCCTCGATTAAATAATATAAGATTCTGACTTTTACCCCCTTCTCTGGGATTATTAATTATAGGACTTTATAAAGAAGGAGCGGGAACGGGATGAACAGTATATCCACCTTTATCAACGTTTTATCATTCAGGACCTTCAGTAGACTTAACAATTTTTTCTTTACACCTTGCAGGGATTTCTTCAATTTTAGGTGCCTTAAATTTTATTACTACAATTATTAATCTTAAAGCAAAAAACCTTTCAGCAGAAAAAATTAAACTATTTGTCTGATCAGTTATTT
+
C?C<CGFGGDF<-E9;C-EFEECFGCCEF,6CFA9F<FCD9,FFGGFEAFGFGGF<FGGGGGGGGCACCGGGGGFGGGGGGGGGGGGGGGGGGGFFFDDGF7@7FCFC7FGGG8AFFGGGGFFGGGGGGGGFGGGCFGGGGGGFGFFFGGAF8FEFFCGDFGGFFFGGCGGEFGGGGGFFFG9DCF8DFCFGDF>CFFGGGGGEGGGGG7,3@,9FGGC77EGGG:FG@F;;2<*@@=CF69B9FFCF,2+A4>FG)*/AF@=79F426AFC*,89<))*)+;AA)@C?94C357<C)1?E
@M70528:330:000000000-K6D4P:1:1102:19468:1777 1:N:0:TCTATTCAGT+TCTCAGTACA
GGAGCCCCTGACATAGCATTCCCTCGATTAAATAATATAAGATTCTGACTTTTACCCCCTTCTCTGGGATTATTAATTATAGGACTTTATAAAGAAGGAGCGGGAACGGGATGAACAGTATATCCACCTTTATCAACGTTTTATCATTCAGGACCTTCAGTAGACTTAACAATTTTTTCTTTACACCTTGCAGGGATTTCTTCAATTTTAGGTGCCTTAAATTTTATTACTACAATTATTAATCTTAAAGCAAAAAACCTTTCAGCAGAAAAAATTAGACTATTTGTCTGATCAGTTATTT
+
-B8@CGGGGGFFCEFEE<FGFFFGGGDFGGGGFFFGFFCEA<FFGGGGGGGGGGGGGGGGGGGGGGGGGGGGGGGGGGGGGGGGGGGGFGGGGGFFGGGGGGGGGGGGGGDGGGGGGGGFGGGGGGGGGGGGGGGGGGGGGGGGGGGFGGGGGGGGGGGGGGGGGGGCGGGGGGGGGGGGGGGGGGGGGGGFGGDGGGGGGGGGGGGGGFFGG9CEGGFGCGGGGFGGGGFADEFFGGGFFBFCGFGGF7DDA4AG:DFFFFFGF=4FAFFGG1ACA8?4?A7CF5CCE?C57C<E??EFF
@M70528:330:000000000-K6D4P:1:1102:11380:1779 1:N:0:TCTATTCAGT+TCTCAGTACA
GGAGCCCCTGACATAGCATTCCCTCGATTAAATAATATAAGATTCTGACTTTTACCCCCTTCTCTGGGATTATTAATTATAGGACTTTATAAAGAAGGAGCGGGAACGGGATGATCAGTATATCCACCTTTATCAACGTTTTATCATTCAGGACCTTCAGTAGACTTAACAATTTTTTCTTTACACCTTGCAGGGATTTCTTCAATTTTAGGTGCCTTAAATTTTATTACTACAATTATTAATCTTAAAGCAAAAAACCTTTCAGCAGAAAAAATTAGACTATTTGTCTGATCAGTTATTT
+
--,<BFFGGFCFEFF<@-EFFGGGF7,CF7<<FFCFEG9,C<FGGGGGGGGGGGGGGGGGGGGGGGGGGGGGGGGGGGGGGGGGGGGGGGGGGGGGFEFFGGGEGGGGGGGGGGFGFGGGGGGGGGFFGGGDGGGGGGGGGGGGGCFFGFGGGGFGGGGGGGGGGGGFGGFGGGGGGGGGGGGGGGGFGGGGGDGCEFFGGGGGGGGFGGFFGD?EGGG7CFEGGGGGGFEFCFFGFGFF9<>=FFCG7BFCFGFGGGFFFFF>C>4?AAAFG>FGFE?FEFFFF?FE??9<C?<EECEEC
@M70528:330:000000000-K6D4P:1:1102:10245:1785 1:N:0:TCTATTCAGT+TCTCAGTACA
GGAGCCCCTGACATAGCATTCCCTCGATTAAATAATATAAGATTCTGACTTTTACCCCCTTCTCTGGGATTATTAATTATAGGACTTTATAAAGAAGGAGCGGGAACGGGATGAACAGTATATCCACCTTTATCAACGTTTTATCATTCAGGACCTTCAGTAGACTTAACAATTTTTTCTTTACACCTTGCAGGGATTTCTTCAATTTTAGGTGCCTTAAATTTTATTACTACAATTATTAATCTTAAAGCAAAAAACCTTTCAGCAGAAAAAATTAGACTATTTGTCTGATCAGTTATTT
+
-<,ABFCCGF?ECFGEEAFGGGGGGGGGGC9FGGFGFGAAACGGGGGGGGGGGGGGGGGGGGGGGGGGGGGGGGGGGGGGFFGGGGGGGGGGGGGGGGGFGGGGGGGGGGGGGGFGFGGFGFGGGGGGGGGGGGGGGGGGGGGGGGGGGGGGGGGGGGGGGGGGGGGFGGGGFGGGGGGGGGGGGGGGGGGGGGGGGGDEEGCG7FGGGGC8FFFFGGF9CGGGG7EGGGF<CF5EDCFFFFEFFFG7?FCFFFFGGDDAB@CF*2964AAGC6FF<@EFEFGFACF?E3;74<4CCEEFF
@M70528:330:000000000-K6D4P:1:1102:10264:1793 1:N:0:TCTATTCAGT+TCTCAGTACA
GGAGCCCCTGACATAGCATTCCCTCGATTAAATAATATAAGATTCTGACTTTTACCCCCTTCTCTGGGATTATTAATTATAGGACTTTATAAAGAAGGAGCGGGAACGGGATGAACAGTATATCCACCTTTATCAACGTTTTATCATTCAGGACCTTCAGTAGACTTAACAATTTTTTCTTTACACCTTGCAGGGATTTCTTCAATTTTAGGTGCCTTAAATTTTATTACTACAATTATTAATCTTAAAGCAAAAAACCTTTCAGCAGAAAAAATTAGACTATTTGTCTGATCAGTTATTT
+
-<,AAFGGGDEFFGFEE9FGGGGGGE>FFDGGGGGGFGFGFFGGGGGGGGGGGGGGGGGGGGGGGGGGGGGGGGGGGGGGGGGGGGGGGGGGGGGGGGG8FGGGGGGGGGGGGGGGGGGGGGGGGGGGGGGGGGGGFGGGGGGGGGGGGGGGGGGGGGGGGGGGGGGGGGGGGGGGGGGGGGGGGGGGGGGGGCEGGGGGGGGGFFGGGGGGGCGFGGGGCGGGGGGGGGFGGGFGGFGFFFFFGFGGCFGGFGFGGGFFA@BFEGFCF6FFCBFG<;C49FGFFFFFF?<EFEFFC3C?C
@M70528:330:000000000-K6D4P:1:1102:10124:1800 1:N:0:TCTATTCAGT+TCTCAGTACA
GGAGCCCCTGACATAGCATTCCCTCGATTAAATAATATAAGATTCTGACTTTTACCCCCTTCTCTGGGATTATTAATTATAGGACTTTATAAAGAAGGAGCGGGAACGGGATGAACAGTATATCCACCTTTATCAACGTTTTATCATTCAGGACCTTCAGTAGACTTAACAATTTTTTCTTTACACCTTGCAGGGATTTCTTCAATTTTAGGTGCCTTAAATTTTATTACTACAATTATTAATCTTAAAGCAAAAAACCTTTCAGCAGAAAAAATTAGACTATTTGTCTGATCAGTTATTT
+
--<@BFGGGEFFFGGEF<FGGGGGGGGGGGFGGGFGFGFFFFGGGGGGGGGGGGGGGGGGGGGGGGGGGGGGGGGGGGGGGGGGGGGGGGGGGGGGGGGGGGGGGGGGGGGGGGGGGGGGGGGGGGGGGGGGGGGGGGGGGGGGGGGGGGGGGGGGGGGGGGGGGGGGGGGGFGGGGGGGGGGGGGGGGGGGGGECFGGGGGGGGGGGGGGGGGGGGGGGGGGGG7DFGFFGGGFGGGGFFFFFGFGGDGGGFGFFDDBFFFFGFGFFF6;F625CE@F67BFFFEF?CCFECE@CCCF?C
@M70528:330:000000000-K6D4P:1:1102:19500:1808 1:N:0:TCTATTCAGT+TCTCAGTACA
GGAGCCCCTGACATAGCATTCCCTCGATTAAATAATATAAGATTCTGACTTTTACCCCCTTCTCTGGGATTATTAATTATAGGACTTTATAAAGAAGGAGCGGGAACGGGATGAACAGTATATCCACCTTTATCAACGTTTTATCATTCAGGACCTTCAGTAGACTTAACAATTTTTTCTTTACACCTTGCAGGGATTTCTTCAATTTTAGGTGCCTTAAATTTTATTACTACAATTATTAATCTTAAAGCAAAAAACCTTTCAGCAGAAAAAATTAGACTATTTGTCTGATCAGTTATTT
+
@CCCCGGGGGGGGGFFGCGGGGGGGGGGGGGGGGGGFGFEFFGGGGGGGGGGGGGGGGGGGGGGGGGGGGGGGGGGGGGGGGGGGGGGGGGGGGGGGGGGGGGGGGGGGGGGGGGGGGGGGGGGGGGGGGGGGGGGGGGGGGGGGGGGGGGGGGGGGGGGGGGGGGGGGGGGGGGGGGGGGGGGGGGGFGGGGGGGGGGGGGGGGGGGGGGGGFGGGGGGGGGGGGGGGGFGGGFGGGGFFFFFGFGFEFGGFGFGGGFFFFFGC>EFFAFFGFFDA35FFFGFFEFFEEFEFCFEFFFFF
@M70528:330:000000000-K6D4P:1:1102:21361:1817 1:N:0:TCTATTCAGT+TCTCAGTACA
GGAGCCCCTGACATAGCATTCCCTCGATTAAATAATATAAGATTCTGACTTTTACCCCCTTCTCTGGGATTATTAATTATAGGACTTTATAAAGAAGGAGCGGGAACGGGATGAACAGTATATCCACCTTTATCAACGTTTTATCATTCAGGACCTTCAGTAGACTTAACAATTTTTTCTTTACACCTTGCAGGGATTTCTTCAATTTTAGGTGCCTTAAATTTTATTACTACAATTATTAATCTTAAAGCAAAAAACCTTTCAGCAGAAAAAATTAGACTATTTGTCTGATCAGTTATTT
+
CCCCCGGGGGGGGGGGGFGGGGGGGGGGGGGGGGGGCGGGFFGGGGGGGGGGGGGGGGGGGGGGGGGGGGGGGGGGGGGFGGGGGGGGGGGGGGGGGGGGGGGGGGGGGGGGGGGGGGGGGGGGGGGGGGGGGGGGGGGGGGGGGGGGGGGGGGGGGGGGGGGGGGGFGGGGGGGGGGGGGGGGGGGGGGGGGGGGGGGGGGGGGGGGGGGGGGGGGGGGGGGGGGGGGGF7CFFGGGGFFCFFGFGGFFGGFGFGGGFFFFFGFGFGFFFGGFFGF@EFEFGFFCFEFFEFFF@FEFFFF
@M70528:330:000000000-K6D4P:1:1102:15935:1819 1:N:0:TCTATTCAGT+TCTCAGTACA
GGAGCCCCTGACATAGCATTCCCTCGATTAAATAATATAAGATTCTGACTTTTACCCCCTTCTCTGGGATTATTAATTATAGGACTTTATAAAGAAGGAGCGGGAACGGGATGAACAGTATATCCACCTTTATCAACGTTTTATCATTCAGGACCTTCAGTAGACTTAACAATTTTTTCTTTACACCTTGCAGGGATTTCTTCAATTTTAGGTGCCTTAAATTTTATTACTACAATTATTAATCTTAAAGCAAAAAACCTTTCAGCAGAAAAAATTAGACTATTTTTCTGATCAGTTATTT
+
--A@CBFGGGGGGGGGGFGG@FGGGGGGGGGGGGGGFGGGGGGGGGFGGGGGGGGGGGGGGGGGGGGGGGGGGGGGGGGGGGGGGGGGGGGGGGGGGGGFGGCFGGGGGGGGGGGGGGGGGGGGGGGGGGGGGGGGGGGGCFGGGGGGGGGGGGGGGGGGGGGGGGGGGGGGGGGGGGGGGGGGGGGGGGGGGGDCFGGGGGFGGGGGDGGFFFGGGGGGGGGDCCCGGGFFGEAF88;BFC@CFFGGFCFFFGAGGC?F=EFF4CCF;A4C6:;CA3?AEFFF=);4C?CC;?3)5?EEF
@M70528:330:000000000-K6D4P:1:1102:13564:1820 1:N:0:TCTATTCAGT+TCTCAGTACA
GGAGCCCCTGACATAGCATTCCCTCGATTAAATAATATAAGATTCTGACTTTTACCCCCTTCTCTGGGATTATTAATTATAGGACTTTATAAAGAAGGAGCGGGAACGGGATGAACAGTATATCCACCTTTATCAACGTTTTATCATTCAGGACCTTCAGTAGACTTAACAATTTTTTCTTTACACCTTGCAGGGATTTCTTCAATTTTAGGTGCCTTAAATTTTATTACTACAATTATTAATCTTAAAGCAAAAAACCTTTCAGCAGAAAAAATTAGACTATTTGTCTGATCAGTTATTT
+
9@@CCEFGGGGG@FGFGGGGGGGGGGGGGGGGGGGGGGFGGGGGGGGFGGGGGGGGGGGGGGGGGGGGGGGGGGGGGGGGFGGGGGGGGGGGGGGGGGFGGECFGGFGGGGGDGGGGGGGGGGGGGGFDGGGGGGGGGEGGGDGGGGGGGGGGGGGGGGGGGGGGGGGGGGGGGGGGGFGGGGGGDDCGGGCGGGGGGGGGGCG7EGGGFGGGD6FGCEGFGGGGEAFCCFFFCAGF7@FFFFFDB9F9=C7FCFGGD;AF=CF4B>CFFFFF>FGF47/.=CFFEF).)/7)5;EF36CE
@M70528:330:000000000-K6D4P:1:1102:9360:1859 1:N:0:TCTATTCAGT+TCTCAGTACA
GGAGCCCCTGACATAGCATTCCCTCGATTAAATAATATAAGATTCTGACTTTTACCCCCTTCTCTGGGATTATTAATTATAGGACTTTATAAAGAAGGAGCGGGAACGGGATGAACAGTATATCCACCTTTATCAACGTTTTATCATTCAGGACCTTCAGTAGACTTAACAATTTTTTCTTTACACCTTGCAGGGATTTCTTCAATTTTAGGTGCCTTAAATTTTATTACTACAATTATTAATCTTAAAGCAAAAAACCTTTCAGCAGAAAAAATTAGACTATTTGTCTGATCAGTTATTT
+
9@@CC@FFGGGGGGGGGGGGGGGGGGGCEEGGGGGGGGGGGGGGGGGGGGGGGGGGGGGGGGGFGGCGGGGGGGGGGGGGFGGGGGGGGGGGGGG8FGG8FFGGGGGGGGGGGGGGGGGGG9EAFGFGGGFAGGGGGGFGGGGGGFFGGGGGGFGGGGGGEFGGGGGGGGGGGGFGGGGGGGGFGF?DFGGGFGGGFGGFGGGDCECFFFGGGGGGGGGFAFGGGGGGGCFDFGFGGGFFFFFAGFF7@FGFFGFGDDFAABFG4:>4AAFF<>ACE3CF9FFFFFC?FFEEEFEE<CEEF
@M70528:330:000000000-K6D4P:1:1102:22670:1868 1:N:0:TCTATTCAGT+TCTCAGTACA
GGAGCCCCTGACATAGCATTCCCTCGATTAAATAATAAAGATTCTGACTTTTACCCCCTTCACTGGGATTATTAATTATCGGACTTTATAAAGCAGGAGCGGGAACGGGATGAACAGTATATCCACCTTTATCAACGTTTTATCATTCAGGACCTTCAGTAGACTTAACAATTTTTTCTTTACACCTTGCAGGGATTTCTTCAATTTTAGGTGCCTTAAATTTTATTACTACAATTATTAATCTTAAAGCAAAAAACCTTTCAGCAGAAAAAATTAGACTATTTGTCTGATCAGTTATTTT
+
CCCCCGGGGGGGGGGGGGGGGGGGGGGGGGGGGGGGGGGGGGGGGGFGGGGGGGGGGGGGG<FGGGGGGGGGGGGGG<F,FGGGGGGGGGGGG,EFG,FGGGGGGGGGGGGGGGGGGGGGGGGGGGGGGGGGGGGGGGGGGGGGGGGGGGGGGGGGGGGGGFGGGGGGGGGGGGGGGGGGGGGGGGGGGGGGGGGGGGGGGGGGGGGGGG6EEGGGGGGFGGGGFGFGGGFDGFFFGGGFFF6FGFGDC8FGFGFGGCFBF>FDC83FAFFGG@FG;E);7@FFCEFE37?9?EEFFFFFC
@M70528:330:000000000-K6D4P:1:1102:14373:1887 1:N:0:TCTATTCAGT+TCTCAGTACA
GGAGCCCCTGACATAGCATTCCCTCGATTAAATAATATAAGATTCTGACTTTTACCCCCTTCTCTGGGATTATTAATTATAGGACTTTATAAAGAAGGAGCGGGAACGGGATGAACAGTATATCCACCTTTATCAACGTTTTATCATTCAGGACCTTCAGTAGACTTAACAATTTTTTCTTTACACCTTGCAGGGATTTCTTCAATTTTAGGTGCCTTAAATTTTATTACTACAATTATTAATCTTAAAGCAAAAAACCTTTCAGCAGAAAAAATTAGACTATTTGTCTGATCAGTTATTT
+
CCCCCGGGGGGGGGGGGGGGFGGGGGGGGGGGGGGGGFGGGGGGGGGGGGGGGGGGGGGGGGGGGGGGGGGGGGGGGGGGGGGGGGGGGGGGGGGGFGGGGGGGGGGGGGGGGGGGGGFGGGGGGGGGGGGGGGGGGGGGGGGGGGGGGGGGGGGGGGGGGD<DGGGFGFGGGGGGGGGGGGGGFGGGGGGGGFGGGGGGGGGGFGGGGG,DFGFGGGGGCGFFCEFGGFFCGG>@DGGFAFFFCFGGGD>>F4?7CDA;BEFG?+98?;AGGFFGEFCB?FDFF):.9?<?9<@EFFFFF
@M70528:330:000000000-K6D4P:1:1102:10097:1916 1:N:0:TCTATTCAGT+TCTCAGTACA
GGAGCCCCTGACATAGCATTCCCTCGATTAAATAATATAAGATTCTGACTTTTACCCCCTTCTCTGGGATTATTAATTATAGGACTTTATAAAGAAGGAGCGGGAACGGGATGAACAGTATATCCACCTTTATCAACGTTTTATCATTCAGGACCTTCAGTAGACTTAACAATTTTTTCTTTACACCTTGCAGGGATTTCTTCAATTTTAGGTGCCTTAAATTTTATTACTACAATTATTAATCTTAAAGCAAAAAACCTTTCAGCAGAAAAAATTAGACTATTTGTCTGATCAGTTATTT
+
CCCCCGGGGFGGGGGGGGGGGGGGGGGGCFGDFGGFGGGFEFFFGGGGFFGGGGGFGGGGGGFFGGGGGGGGGGGGGGGFEFCGGFFGGGGGCGGGGGG@GGGGGGGGGGGGGGFCFGGGGGGGGGGGGGGGGGGGGGGGGGGGGGGGGGGGGGGGGGGGGFGGGGGCFGGGGGFGGGGGGGGFFGDFGFFDGGGFGGFGGGGGGGGFGGGGG?FGGFFGGGGFFGGGFFBAFFFGGGFFFFFFGFGCCFGCADFDDGFFFEFF4C=FA?4CG94CE;CF9*@FFEF??)7?C?<CEFF?E
@M70528:330:000000000-K6D4P:1:1102:8209:1926 1:N:0:TCTATTCAGT+TCTCAGTACA
GGAGCCCCTGACATAGCATTCCCTCGATTAAATAATATAAGATTCTGACTTTTACCCCCTTCACTGGGATTATTAATTATAGGACTTTATAAAGAAGGAGCGGGAACGGGATGAACAGTATATCCACCTTTATCAACGTTTTATCATTCAGGACCTTCAGTAGACTTAACAATTTTTTCTTTACACCTTGCAGGGATTTCTTCAATTTTAGGTGCCTTAAATTTTATTACTACAATTATTAATCTTAAAGCAAAAAACCTTTCAGCAGAAAAAATTAGACTATTTGTCTGATCAGTTCTTT
+
68,8CBD@CFGGGGFFFEGFFF9CEFCFGEGG9FCFEFCFCGFEGAFDGFFDCCFA6CC@<F<CFGGF@F8<C@FDFFFF<EFCCFFECEFGGG<C@,6@DG7:FGGBCGGEE=AF<CFEGCF9FF<,<<FEFGGG,?BBFGGGGFGFGFGDEFG,EFFG<F?,EFDCFAF9FGGFG7DB>D9,CFG,DF8D@F6FFGG=EGFACFDC7E88FCCFGGGGGGEFE7DFGFFF7CA@CCFAEFFAFF9@,=CFF4?;D*?FBF++9+9?FFF?*6ADEFF*96;:@?F))97<95;?9)/)1
@M70528:330:000000000-K6D4P:1:1102:8934:1933 1:N:0:TCTATTCAGT+TCTCAGTACA
GGAGCCCCTGACATAGCATTCCCTCGATTAAATAATATAAGATTCTGACTTTTACCCCCTTCTCTGGGATTATTAATTATAGGACTTTATAAAGAAGGAGCGGGAACGGGATGAACAGTATATCCACCTTTATCAACGTTTTATCATTCAGGACCTTCAGTAGACTTAACAATTTTTTCTTTACACCTTGCAGGGATTTCTTCAATTTTAGGTGCCTTAAATTTTATTACTACAATTATTAATCTTAAAGCAACAAACCTTTCAGCAGAACAAATTAGACTATTTGTCTGATCAGTTATTT
+
CC@CCEGGGGGGGGGGFGGGFGGGGEEFCEGGGFFFGGGGGGGGGGD<FFFFGGGCGGGGGGGGGGGGGGGGFFGFFCFGGGGGFGGGGGGGGGGCDGG@FGDFGGGEGGGGGCDGGFFFFFGC9FDEFFGGGGGGGGGGGGCCF<FEGGF9F@FFGGGGGFFGGG;;FEAFBFFGGGGFFFGGGGFF?FCFF,@FGFDFGGGGGGGGGG6CF?9CGGGGFGFGG7FADEB:8F*9D><BA6BFGF+=77CC60;DFGFFFB8C<@EG4?)C*5883=5*9671@EF3<?4<36EEF?ECE
@M70528:330:000000000-K6D4P:1:1102:15857:1947 1:N:0:TCTATTCAGT+TCTCAGTACA
GGAGCCCCTGACATAGCATTCCCTCGATTAAATAATATAAGATTCTGACTTTTACCCCCTTCTCTGGGATTATTAATTATAGGACTTTATAAAGAAGGAGCGGGAACGGGATGAACAGTATATCCACCTTTATCAACGTTTTATCATTCAGGACCTTCAGTAGACTTAACAATTTTTTCTTTACACCTTGCAGGGATTTCTTCAATTTTAGGTGCCTTAAATTTTATTACTACAATTATTAATCTTAAAGCAAAAAACCTTTCAGCAGAAAAAATTAGACTATTTGTCTGATCAGTTATTT
+
BCCCCFGGGGGGGGGFFGGGFGGGGGGGGGGGGGGGGGGGGGGGGGFGGGGGGGGGGGGGGGGGGGGGGGGGGGGGGGGGGGGGGGGGGGGGGGGGGGGGGGGGGGGGGGGGGGGGGGGGFAFCGGGGGGGGGGGGGGGGGGGGGGGGGGGGGFFGGGGGGGCGGGG9EFFFGGGGGGGGGGGGGGGGGGGGGGGGGGFGGGGGGGGGGGC:D9C6FGGGGGGFFFGGGGFGGGAFDGGFFFFFGAC7C=74ACFGDDF6;4+=@7@GFAAGGFFGE))*9AFFFFFE?)95).)/9)7)1
@M70528:330:000000000-K6D4P:1:1102:8921:1956 1:N:0:TCTATTCAGT+TCTCAGTACA
GGAGCCCCTGACATAGCATTCCCTCGATTAAATAATATAAGATTCTGACTTTTACCCCCTTCTCTGGGATTATTAATTATAGGACTTTATAAAGAAGGAGCGGGAACGGGATGAACAGTATATCCACCTTTATCAACGTTTTATCATTCAGGACCTTCAGTAGACTTAACAATTTTTTCTTTACACCTTGCAGGGATTTCTTCAATTTTAGTTGCCTTAAATTTTATTACTACAATTATTAATCTTAAAGCAAAAAACCTTTCATCAAAAAAAATTAGACTATTTGTCTAATCAGTTATTT
+
CCCCCGGGGGGGGGGGGGGGGGGGGGGFGGGGGGGGGGGGGGGGGGGGGGGGGGGGGGGGGGGGGGGGGGGEGGFGGGGGGGDGGGGGGGGGGGGGGGFAFGGGGGGGCEGGGEGFGGGGGGGGGGGGGGGGGGGGGGGGGGGGFGGGGGGGDGGGGGGGGGGGGGG9FGGGGGGGGGGGGGGFGGGGGFFFFFG+@C>DFGFG,>DFF@85D,@CFGGG7EFGFFGF9:35+<9ED7=?ABA9CFC7::+?>DAFD<?FFECF4CE*+;?GD(82/.<*7;@FF?A)9)79763?ECFBB
@M70528:330:000000000-K6D4P:1:1102:7461:1959 1:N:0:TCTATTCAGT+TCTCAGTACA
GGAGCCCCTGACATAGCATTCCCTCGATTAAATAATATAAGATTCTGACTTTTACCCCCTTCTCTGGGATTATTAATTATAGGACTTTATAAAGAAGGAGCGGGAACGGGATGAACAGTATATCCACCTTTATCAACGTTTTATCATTCAGGACCTTCAGTAGACTTAACAATTTTTTCTTTACACCTTGCAGGGATTTCTTCAATTTTAGGTGCCTTAAATTTTATTACTACAATTATTAATCTTAAAGCAAAAAACCTTTCAGCAGAAAAAATTAGACTATTTGTCTGATCAGTTATTT
+
CCCCCGGGGGGGGGGGGGGGGGGGGGGGGGGGGGGGGGGGGGGGGGGGGGGGGGGGGGGGGGGGGGGGGGGGGGGGGGGGGGGGGGGGGGGGGGGGGGGGGGGGGGGGGGGGGGGGGGGGGGGGGGGGGGGGGGGGGGGGGGGGGGGGGFGGFFGGGGGGGGGGGGFGGGGGGFGGGGGGGGGGGGGGGFGGFGCFGGGGGGGGGFFFGFGDGGDFGGGGFFGGGGGGGGFGFGFGGGGFFAFFGFGGFCGGFGFGDDFFFFFGFFFGAA4F69FFFFEFEFGFFFFFCCEFCCFFEFFEE
@M70528:330:000000000-K6D4P:1:1102:19340:1960 1:N:0:TCTATTCAGT+TCTCAGTACA
GGAGCCCCTGACATAGCATTCCCTCGATTAAATAATATAAGATTCTGACTTTTACCCCCTTCACTGGGATTATTAATTATAGGACTTTATAAAGAAGGAGCGGGAACGGGATGAACAGTATATCCACCTTTATCAACGTTTTATCATTCAGGACCTTCAATAGACTTAACAATTTTTTCTTTACACCTTGCAGGGATTTCTTCAATTTTAGTTGCCTTAAATTTTATTACTACAATTATTAATCTTAAAGCAAAAAACCTTTCAGCAGAAAAAATTAAACTATTTGTGTAATCAGTTATTT
+
A@<@C@FFFGGGFGGEFEGGGFGAFFGGGGGGGGFFFGF<EFAFGEDFFFGFFFGGGGGCCFFFGGGGGFFDFFGGDGGF<EEFDFGGGFGGGGFFCGFFGGFGBFGFCCFGGEGGGFGFGFGCFGFFDGGGGGGGGGGGGGDGGGFFGFGCG@DGGGG,7FEDGGDEF9A=9FGGBFFFFFEEGGGGGG?CFGGFGF=FFFGF,;@AEGG;;,5AFFGGCF>FF:EFFCFECCAFG@@9>++4=>FDG877;CFGDG>FA=FC444CAAAFD(;D4./*./+8A<A(,)1<?3.<?<EFF
@M70528:330:000000000-K6D4P:1:1102:11229:1980 1:N:0:TCTATTCAGT+TCTCAGTACA
GGAGCCCCTGACATAGCATTCCCTCGATTAAATAATATAAGATTCTGACTTTTACCCCCTTCTCTGGGATTATTAATTATAGGACTTTATAAAGAAGGAGCGGGAACGGGATGAACAGTATATCCACCTTTATCAACGTTTTATCATTCAGGAACTTCAGTAGACTTAACAATTTTTTCTTTACACCTTGCAGGGATTTCTTCAATTTTAGGTGCCTTAAATTTTATTACTACAATTATTAATCTTAAAGCAAAAAACCTTTCAGCAGAAAAAATTAGACTATTTGTCTGATCAGTTATTT
+
CCCCCBFCGGGGGGFGGGFGGGFA8CDCDEGGGGAFDGAFCFDFGCEC@FGFGCGEGGGEGF<FFGGGCFGGGFEEFGGGGFGFFGGFFGGGFFD8EG?8DFFGDGDGDFGGGGGF,F<CFFG,AFGGGGGGGGGGGGEFEEFG<?FGFGGG?,AEFGGGFGCCEGG9FGFGGDDGGDGGGGDEFD8BFGGGGGGDCGGGGGFGEFGGGFFEFCECGGGGGGGGG7DGFCFGF73@+25+B6B@9:5=7@C>>9FDC?B68;4B58>?FFF6;;FF@;68?FFFFEFCCCC?35;EEEC5C
@M70528:330:000000000-K6D4P:1:1102:16548:1999 1:N:0:TCTATTCAGT+TCTCAGTACA
GGAGCCCCTGACATAGCATTCCCTCGATTAAATAATATAAGATTCTGACTTTTACCCCCTTCTCTGGGATTATTAATTATAGGACTTTATAAAGAAGGAGCGGGAACGGGATGAACAGTATATCCACCTTTATTAACGTTTTATCATTCAGGACCTTCAGTAGACTTAACAATTTTTTCTTTACACCTTGCAGGGATTTCTTCAATTTTAGGTGCCTTAAATTTTATTACTACAATTATTAATCTTAAAGCAAAAAACCTTTCAGCAGAAAAAATTAGACTATTTGTCTGATCAGTTATTT
+
CCCCCGGGGGGGGGGGGGGGGGGGGGGGFFGGGGGGGGGGGGGGGGGGGGGGGGGGGGGGGGGGGGGGGGGGGGGGGGGGGGGGGGGGGGGGGGGGGGGGGGGGGGGGGGGGGGGGGGGGGGGGGGGGGGGGGGGGGGGGGGGGGGGGGGGGGGGGGGGGGGGGGGGGGGGGGGGGGGGGGGGGGGGGGGGGG8EGFGGGGGGGGGGGGGGFGGGGGGGGGGGGGFGGGGFDFGFGGGGFFFFFGFGGGGGGFGFDGGEFFFFGFGFGFFAFGFFGF=CBCAGFF?A?E93?CFFFEFFFF
@M70528:330:000000000-K6D4P:1:1102:13219:2000 1:N:0:TCTATTCAGT+TCTCAGTACA
GGAGCCCCTGACATAGCATTCCCTCGATTAAATAATATAAGATTCTGACTTTTACCCCCTTCTCTGGGATTATTAATTATAGGACTTTATAAAGAAGGAGCGGGAACGGGATGAACAGTATATCCACCTTTATCAACGTTTTATCATTCAGGACCTTCAGTAGACTTAACAATTTTTTCTTTACACCTTGCAGGGATTTCTTCAATTTTAGGTGCCTTAAATTTTATTACTACAATTATTAATCTTAAAGCAAAAAACCTTTCAGCAGAAAAAATTAGACTATTTGTCTGATCAGTTATTT
+
CCCCCGGGGGGGGGGGGGGGGGGGGGGGGGGGGGGGGGGGGGGGGGGGGGGGGGGGGGGGGGGGGGGGGGGGGGGGGGGGGGGGGGGGGGGGGGGGGGGGGGGGGGGGGGGGGGGGGGGGGGGGGGGGGGGGGGGGGGGGGGGGGGGGGGGGGGGGGGGGGGGGGGGGGGGGGGGGGGGGGGGGGGGGGGGGGGGGGGGGGGGGGGGGGGGGGGGGGGGGGGGGGGGGGGFGGGFGGGGFFFFFGFGGGFGGFGFGDCDFFF=F?FFGFFFCGFFFFEFFFFGFC?FFEFCCF?EEEFFFF
@M70528:330:000000000-K6D4P:1:1102:20637:2015 1:N:0:TCTATTCAGT+TCTCAGTACA
GGAGCCCCTGACATAGCATTCCCTCGATTAAATAATATAAGATTCTGACTTTTACCCCCTTCTCTGGGATTATTAATTATAGGACTTTATAAAGAAGGAGCGGGAACGGGATGAACAGTATATCCACCTTTATCAACGTTTTATCATTCAGGACCTTCAGTAGACTTAACAATTTTTTCTTTACACCTTGCAGGGATTTCTTCAATTTTAGGTGCCTTAAATTTTATTACTACAATTATTAATCTTAAAGCAAAAAACCTTTCAGCAGAAAAAATTAGACTATTTGTCTGATCAGTTATTT
+
CCCCCGGGGGGGGGGGGGGGGGGGGGGGGGGGGGGGGGGGGGGGGGGGGGGGGGGGGGGGGGGGGGGGGGGGGGGGGGGGGGGGGGGGGGGGGGGGGGGGGGGGGGGGGGGGGGGGGGGGGGGGGGGGGGGGGGGGGGGGGGGGGGGGGGGGGGGGGGGGGGGGGGGGGGGGGGGGGGGGGGGGGGGGGGGGGGGGGGGGGGGGGGGGGGGGGGGGGGGGGGGGGGGGGGFGGGFGGGGFFFFFGFGGGFGGFDFGGGBAFFFFECEGF;AGGFFGF;3=;FGFF<FE<3<EFF@ECEFFE
@M70528:330:000000000-K6D4P:1:1102:16021:2028 1:N:0:TCTATTCAGT+TCTCAGTACA
GGAGCCCCTGACATAGCATTCCCTCGATTAAATAATATAAGATTCTGACTTTTACCCCCTTCTCTGGGATTATTAATTATAGGACTTTATAAAGAAGGAGCGGGAACGGGATGAACAGTATATCCACCTTTATCAACGTTTTATCATTCAGGACCTTCAGTAGACTTAACAATTTTTTCTTTACACCTTGCAGGGATTTCTTCAATTTTAGTTGCCTTAAATTTTATTACTACAATTATTAATCTTAAAGCAAAAAACCTTTCAGCAGAAAAAATTAGACTATTTGTCTGATCAGTTATTT
+
CCCCCEGGGGGGGGGGGGGGGGGGGGGGGGGGGGGGGGGGGGGGGG9FGGGGGGGGGGGGGGGGGGGGDGGGGGGFGGGGGGGGGGGGGGGGGGGGGGGGGGGGGGGGGGGGGGGGGGGGGGGGGGGGGGGGGGGGGGGGGGGGGGGGGGGGGGGGGGGGGGFGGGGGGGGGGGGGGGGFGGGGGGGGGGGGGGGGGGGGGGFGGGGGGGG9E,EFGGGGDGFGFEED@FFGFFFGG7FFFCFFGFGFFCGGFGFGGGFFFF6BCCE4AFFGGBFGF3)*/=@FF<F)<E<C<?E7?5?EE
@M70528:330:000000000-K6D4P:1:1102:13987:2033 1:N:0:TCTATTCAGT+TCTCAGTACA
GGAGCCCCTGACATAGCATTCCCTCGATTAAATAATATAAGATTCTGACTTTTACCCCCTTCACTGGGATTATTAATTATAGGACTTTATAAAGAAGGAGCGGGAACGGGATGAACAGTATATCCACCTTTATCAACGTTTTATCATTCAGGACCTTCAGTAGACTTAACAATTTTTTCTTTACACCTTGCAGGGATTTCTTCAATTTTAGGTGCCTTAAATTTTATTACTACAATTATTAATCTTAAAGCAAAAAACCTTTCAGCAGAAAAAATTAGACTATTTGTCTGATCAGTTATTT
+
CCCCCGGGGGGGGGGGGGGGGGGGGGGGGGGGGGGGGGGGGGGGGGGGGGGGGGGGGGGGGGGGGGGGGGGGGGGGGGGGGGGGGGGGGGGGGGGGGGGGGGGGGGGGGGGGGGGGGGFGGGGGGGGGGGGGGGGGGGGGGGGGGGGGGGGGGGGGGGGGGGCGGGGGGGGGGGFGGGGGGGGGGGGGGGGGGGGGGGGGGGGGGGGGGGGCF?EGGGGGGGGGGGGGGGFGGGFGGDFFFFAAFFGGGFGGFGFGGDFFFFFG*CCFAFFGGBFFF@CFEFFFFEFFE?CEEFFFECECC
@M70528:330:000000000-K6D4P:1:1102:17499:2037 1:N:0:TCTATTCAGT+TCTCAGTACA
GGAGCCCCTGACATAGCATTCCCTCGATTAAATAATATAAGATTCTGACTTTTACCCCCTTCTCTGGGATTATTAATTATAGGACTTTATAAAGAAGGAGCGGGAACGGGATGAACAGTATATCCACCTTTATCAACGTTTTATCATTCAGGACCTTCAGTAGACTTAACAATTTTTTCTTTACACCTTGCAGGGATTTCTTCAATTTTAGGTGCCTTAAATTTTATTACTACAATTATTAATCTTAAAGCAAAAAACCTTTCAGCAGAAAAAATTAGACTATTTGTCTGATCAGTTATTT
+
CCCCCGGGGGGGGGGGGGGGGGGGGGGGGGGGGGGGGGGGGGGGGGGGGGGGGGGGGGGGGGGGGGGGGGGGGGGGGGGGGGGGGGGGGGGGGGGGGGGGGGGGGGGGGGGGGGGGGGGGGGGGGGGGGGGGGGGGGGGGGGGGGGGGGGGGGGGGGGGGGGGGGGGGGGGGGGGGGGGGGGGGGGGGGGGG9@EGGGGGGGGGGGGGGGFGGGGGGGGGGGGGGCGGGGFDCGFGGGGFAFAFGFGCFCFFFFFGGGFFFBFG4FE4FFFGGBFFE)76;FFFF?AEFFEEC?EEFFFFF
@M70528:330:000000000-K6D4P:1:1102:11491:2038 1:N:0:TCTATTCAGT+TCTCAGTACA
GGAGCCCCTGACATAGCATTCCCTCGATTAAATAATATAAGATTCTGACTTTTACCCCCTTCTCTGGGATTATTAATTATAGGACTTTATAAAGAAGGAGCGGGAACGGGATGAACAGTATATCCACCTTTATCAACGTTTTATCATTCAGGACCTTCAGTAGACTTAACAATTTTTTCTTTACACCTTGCAGGGATTTCTTCAATTTTAGGTGCCTTAAATTTTATTACTACAATTATTAATCTTAAAGCAAAAAACCTTTCAGCAGAAAAAATTAGACTATTTGTCTGATCAGTTATTT
+
CCCCCGDGGGGGGGGGGGGGGGGGGGGGGGGGGGGGGGGGGGGGGGGGGGGGGGGGGGGGGGGGGGGGGGGGGGGGGGGGGGGGGGGGGGGGGGGGGGGGGGGGGGGGGGGGGGGGGGGGGGGGGGGGGGGGGGGGGGGGGGGGGGGGGGGGGGGGGGGGGGGGGGGGGGGGGGGGGGGGGGGGGGGGGGGGGGGFFGFGGGGGGGGGGGGFGCEGGGGGFGGGGGGGGGFFGFFGGGGFFFFFGFGGF7:FFGFGDD>FFFFGE=>4AFF6DBFGFECFFFFFFEAEEEEFCE@F?CFFF
@M70528:330:000000000-K6D4P:1:1102:16999:2039 1:N:0:TCTATTCAGT+TCTCAGTACA
GGAGCCCCTGACATAGCATTCCCTCGATTAAATAATATAAGATTCTGACTTTTACCCCCTTCTCTGGGATTATTAATTATAGGACTTTATAAAGAAGGAGCGGGAACGGGATGAACAGTATATCCACCTTTATCAACGTTTTATCATTCAGGACCTTCAGTAGACTTAACAATTTTTTCTTTACACCTTGCAGGGATTTCTTCAATTTTAGGTGCCTTAAATTTTATTACTACAATTATTAATCTTAAAGCAAAAAACCTTTCAGCAGAAAAAATTAGACTATTTGTCTGATCAGTTATTT
+
CCCCCGGGGGGGGGGGGGGGGGGGGGGGFEGGGGGGGGGGGGGGGGGGGGGGGGGGGGGGGGGGGGGGGGGGGGGGGGGGGGGGGGGCGGGGGGGGGGGGGGGGGGGGGGGGGGGGGGGGGGGGGGGGGGGGGGGGGGGGGGGGGGGGGGGGGGFFFGGGGFGGGGGGGGGGGGGGGGGGGGGGGGGGGGGGGGGGGGGGGGGGGGGGGFGFFFGGGGGDGFGFGGGGDGFGFGFGGGGFF>FFGFGGFFGGF4AFGD4A=BAGFCEGFF4CG0AFE3?FCFGF=CF<5?CC9E3?ECEEE
@M70528:330:000000000-K6D4P:1:1102:14287:2047 1:N:0:TCTATTCAGT+TCTCAGTACA
GGAGCCCCTGACATAGCATTCCCTCGATTAAATAATATAAGATTCTGACTTTTACCCCCTTCTCTGGGATTATTAATTATAGGACTTTATAAAGAAGGAGCGGGAACGGGATGAACAGTATATCCACCTTTATCAACGTTTTATCATTCAGGACCTTCAGTAGACTTAACAATTTTTTCTTTACACCTTGCAGGGATTTCTTCAATTTTAGGTGCCTTAAATTTTATTACTACAATTATTAATCTTAAAGCAAAAAACCTTTCAGCAGAAAAAATTAGACTATTTGTCTGATCAGTTATTT
+
CCCCCGGGGGGGGGGGGGGGGGGGGGGGGGGGGGGGGGGGGGGGGGGGGGGGGGGGGGGGGGGGGGGGGGGGGGGGGGGGGGGGGGGGGGGGGGGGGGGGGGGGGGGGGGGGGGGGGGGGGGGGGGGGGGGGGGGGGGGGGGGGGGGGGGGGGGGGGGGGGGGGGGGGGFGGGGGGGGGGGGGGGGGGGGGGGGGGGGGGGGGGGGGGGGGGGFGGGGGGGGGGGFGGGCFFGGFFGFGFFACCGFGGFGGGFGFGGGDFFEFGFFEDFA4CC@FCA@?F?AFFFFF3C?CE398C?EFCE
@M70528:330:000000000-K6D4P:1:1102:22715:2057 1:N:0:TCTATTCAGT+TCTCAGTACA
GGAGCCCCTGACATAGCATTCCCTCGATTAAATAATATAAGATTCTGACTTTTACCCCCTTCTCTGGGATTATTAATTATAGGACTTTATAAAGAAGGAGCGGGAACGGGATGAACAGTATATCCACCTTTATCAACGTTTTATCATTCAGGACCTTCAGTAGACTTAACAATTTTTTCTTTACACCTTGCAGGGATTTCTTCAATTTTAGGTGCCTTAAATTTTATTACTACAATTATTAATCTTAAAGCAAAAAACCTTTCAGCAGAAAAAATTAGACTATTTGTCTGATCAGTTATTT
+
CCCCCGGGGGGGGGGFGGGGGGGGGGGGGGGGGGGGGGGGGGGGGGGGGGGGGGGGGGGGGGGGGGGGGGGGGGGGGGGGGFGGGGGGGGGGGGGGGGGGGGGGGGGGGGGGGGGGGGGGGGGGGGGGGGGGGGGGGGGGGGGGGGGGGGGGGGGGGGGGGGGGGGGGGGGGGGGGGGGGGGCFGGGGGGCFGGGGGGGGGGGGGGGGGGGGGFGEGGGGGGGGGGGGGCF7C??EF+<EFFFFFFGGG>GGFGFGGGFFFBFG<FF*?FAFC>FFE3)*9=>CF.;5?C<EFC)<CCECE
@M70528:330:000000000-K6D4P:1:1102:22222:2064 1:N:0:TCTATTCAGT+TCTCAGTACA
GGAGCCCCTGACATAGCATTCCCTCGATTAAATAATATAAGATTCTGACTTTTACCCCCTTCTCTGGGATTATTAATTATAGGACTTTATAAAGAAGGAGCGGGAACGGGATGAACAGTATATCCACCTTTATAAACGTTTTATCATTCAGGACCTTCAGTAGACTTAACAATTTTTTCTTTACACCTTGCAGGGATTTCTTCAATTTTAGGTGCCTTAAATTTTATTACTACAATTATTAATCTTAAAGCAAAAAACCTTTCAGCAGAAAAAATTAGACTATTTGTCTGATCAGTTATTT
+
CCCCCGGGGGGGGGGGGGGGGGGGGGGGGGGGGGGGGGGGGGGGGGGGGGGGGGGGGGGGGGGGGGGGGGGGGGGGGGGGGGGGGGGGGGGGGGGGGGGGGGGGGGGGGGGGGGGGGGGGGGGGGGGGGGGGGGGGGGGGGGGGGGGGGGGGGGGDGGGGGGGGGGGGGGGGGGGGGGGGGGGGGGGGGGFGGFGGGGGGGGGGGGGGGGGGGGGGGGGGGGGGGGFGGGFGGFFGGGGFFFFFGFCFGGGGFGFGGG>FFFFGFGFDFFFGGFFGFEFFFFFFFCFECCEFFFEFCEFFF
@M70528:330:000000000-K6D4P:1:1102:23122:2067 1:N:0:TCTATTCAGT+TCTCAGTACA
GAGCCCCTGACATAGCATTCCCTCGATTAAATAATATAAGATTCTGACTTTTACCCCCTTCTCTGGGATTATTAATTATCGGACTTTATAAAGAAGGAGCGGGAACGGGATGAACAGTATATCCACCTTTATCAACGTTTTATCATTCAGGACCTTCAGTAGACTTAACAATTTTTTCTTTACACCTTGCAGGGATTTCTTCAATTTTAGGTGCCTTAAATTTTATTACTACAATTATTAATCTTAAAGCAAAAAACCTTTCAGCAGAAAAAATTAGACTATTTGTCTGATCAGTTATTTT
+
CCCCCGGGGFFCFFFF-EFGGGGGGGGGGGGGGGG9FGGGGGGGGG9FFGGGGGGGGGGGGGGGGGGFGGGGGGGGGGF,DFGGGGGGGGGGG9FGGFFGGGGGGGGGGGGGGGGGGGGGGGGGGGGGGGGGGGGGGGGGGGGGGGGGGGGGGGGGGGGGGGGGGGGGGGGGGGGGGGGGGGGGGCFGFGGGGGGGGGGGGGGFGGGGGGFGGGGGGGEFGGGGGGGFGGFGFFFGGGGFFFFFGFGGGGGGFGFGGGFFFFF>4=@FFFFGGDAG8CEFEFGFFE6C?<E3C@FFFE?C?
@M70528:330:000000000-K6D4P:1:1102:19224:2068 1:N:0:TCTATTCAGT+TCTCAGTACA
GGAGCCCCTGACATAGCATTCCCTCGATTAAATAATATAAGATTCTGACTTTTACCCCCTTCTCTGGGATTATTAATTATAGGACTTTATAAAGAAGGAGCGGGAACGGGATGAACAGTATATCCACCTTTATCAACGTTTTATCATTCAGGACCTTCAGTAGACTTAACAATTTTTTCTTTACACCTTGCAGGGATTTCTTCAATTTTAGGTGCCTTAAATTTTATTACTACAATTATTAATCTTAAAGCAAAAAACCTTTCAGCAGAAAAAATTAGACTATTTGTCTGATCAGTTATTT
+
CCCCCGGGGGGGGGGGGGGGGGGGGGGGGGGGGGGGGGGGGGGGGGGGGGGGGGGGGGGGGGGGGGGGGGGGGGGGGGGFGGGGGGGGGGGGGGGGGGGGGGGGGGGGGGGGGGGGGGGGGGGGGGGGGGGGGGGGGGGGGGGGGGGGGGGGGGGGGGGGGGGGGGGFGGGGGGGGGGGGGGGGGGGGGGGGGGGGGGGGGGGFGGGGGGGGGFFGGGGGGGGGGGGGGGFGGGFGGGGFFFFFGFGCGGGGFGFGGDBFFEFGF+9CFFFGGFFGF;?FFFFFF<FEE9<?E?EFEEFFE
@M70528:330:000000000-K6D4P:1:1102:13313:2081 1:N:0:TCTATTCAGT+TCTCAGTACA
GGAGCCCCTGACATAGCATTCCCTCGATTAAATAATATAAGATTCTGACTTTTACCCCCTTCTCTGGGATTATTAATTATAGGACTTTATAAAGAAGGAGCGGGAACGGGATGAACAGTATATCCACCTTTATCAACGTTTTATCATTCAGGACCTTCAGTAGACTTAACAATTTTTTCTTTACACCTTGCAGGGATTTCTTCAATTTTAGGTGCCTTAAATTTTATTACTACAATTATTAATCTTAAAGCAAAAAACCTTTCAGCAGAAAAAATTAGACTATTTGTCTGATCAGTTATTT
+
CCCCCGDGGGGGGGGGGGGGGGGGGGGGGGGGGGGGGGGGGGGGGGGGGGGGGGGGGGGGGGGGGGGGGGGGGGGGGGGGGGGGGGGGGGGGGGGGGGGGGGGGGGGGGGGGGGGGGGGGGGGGGGGGGGGGGGGGGGGGGGGGGGGGGGGGGGGGGGGGGGGGGGGGGGGGGGGGGGGGGGGGGGGGGGGGGFGFGGGGGGGGGGGGGGCFGGGGGGGGGGGGGGGGGGFGFGFGGGGFFFFFGFGGDCFGFGFGGG4FFEFGF7CFFAFFFBFGF@CFFFGFFEF)77CE33<EEFFFF
@M70528:330:000000000-K6D4P:1:1102:9323:2109 1:N:0:TCTATTCAGT+TCTCAGTACA
GGAGCCCCTGACATAGCATTCCCTCGATTAAATAATATAAGATTCTGACTTTTACCCCCTTCTCTGGGATTATTAATTATAGGACTTTATAAAGAAGGAGCGGGAACGGGATGAACAGTATATCCACCTTTATCAACGTTTTATCATTCAGGACCTTCAGTAGACTTAACAATTTTTTCTTTACACCTTGCAGGGATTTCTTCAATTTTAGGTGCCTTAAATTTTATTACTACAATTATTAATCTTAAAGCAAAAAACCTTTCAGCAGAAAAAATTAGACTATTTGTCTGATCAGTTATTT
+
CCCCCGGGGGGGGGGFGGGGGGGGGGGFFGGGGGGGGGGGFGFGGGGGGGGGGGGGGGGGGGGGGGGGGGGGGGGGGGGGGGGGGGGGGGGGGGGGGGGFGGGGFGGGGGGGGGGGGGGGGGGDGGGGGFGGGGGGGGGGGGGGGGGGGGGGGGGGGGGGGGGGGGFGGGGGGGGGGGGFGGGGGGGGGGGGGCEFGGGGGGGGFGGGGGG?FGGGGGGGGGGGGGGGGCFGGGF7FGGFFFFFGFGFCC7FFGFGGGFFAFFGFDEGF;FGGFFG@ECFEFGF@3F?EFEFEFFFC6))9
@M70528:330:000000000-K6D4P:1:1102:23641:2114 1:N:0:TCTATTCAGT+TCTCAGTACA
GGAGCCCCTGACATAGCATTCCCTCGATTAAATAATATAAGATTCTGACTTTTACCCCCTTCACTGGGATTATTAATTATAGGACTTTATAAAGAAGGAGCGGGAACGGGATGAACAGTATATCCACCTTTATCAACGTTTTATCATTCAGGACCTTCAGTAGACTTAACAATTTTTTCTTTACACCTTGCAGGGATTTCTTCAATTTTAGGTGCCTTAAATTTTATTACTACAATTATTAATCTTAAAGCAAAAAACCTTTCAGCAGAAAAAATTAGACTATTTGTCTGATCAGTTATTT
+
CCCCCGGGGGGGGGGGGGGGGGGGGGGGGGGGGGGGGGGGGGGGGGGGGGGGGGGGGGGGGGGGGGGGGGGGGGGGGGGGGGGGGGGGGGGGGGGGGGGGGGGGGGGGGGGGGGGGGGGGGGGGGGGGGGGGGGGGGGGGGGGGGGGGGGGGGGGGGGGGGFFFGGGGGGGGGGGGGGGGGGGGGFFGGGCFGGGGGGGGGGGGGGGGGGGGGGGGGGGGGGGGGGGGGGFGFFFGGFGFFFFFGFGGF>CGAGFGGGFFFFFGFGFGAFFGGFFGFFFFFFGAF5ACCC3ECE8<C?EFF
@M70528:330:000000000-K6D4P:1:1102:20058:2136 1:N:0:TCTATTCAGT+TCTCAGTACA
GGAGCCCCTGACATAGCATTCCCTCGATTAAATAATATAAGATTCTGACTTTTACCCCCTTCTCTGGGATTATTAATTATAGGACTTTATAAAGAAGGAGCGGGAACGGGATGAACAGTATATCCACCTTTATCAACGTTTTATCATTCAGGACCTTCAGTAGACTTAACAATTTTTTCTTTACACCTTGCAGGGATTTCTTCAATTTTAGGTGCCTTAAATTTTATTACTACAATTATTAATCTTAAAGCAAAAAACCTTTCAGCAGAAAAAATTAGACTATTTGTCTGATCAGTTATTT
+
CCCCCGGGGGGGGGGGGGGGGGGGGGGGGGGGGGGGGGGGGGGGGGGGGGGGGGGGGGGGGGGGGGGGGGGGGGGGGGGGGGGGGGGGGGGGGGGGGGGGGGGGGGGGGGGGGGGGGGGGGGGGGGGGGGGGGFGGGGGGGGGGGGGGGGGGGGGGGGGGGGGGGGGGGGGGGGGGGGGGGGGFGFGGGGFGGGGGFGGGGGGGGGGGGGGGGGGGGGGFGGGGGGGGGGFGGGAGGGGFFFFFGFGGFGGGFGFGGGEFFFFGFGFGFFFGGFFCEEFFFFGFFEF<ECEFFFE?<CFFF
@M70528:330:000000000-K6D4P:1:1102:19112:2145 1:N:0:TCTATTCAGT+TCTCAGTACA
GGAGCCCCTGACATAGCATTCCCTCGATTAAATAATATAAGATTCTGACTTTTACCCCCTTCTCTGGGATTATTAATTATAGGACTTTATAAAGAAGGAGCGGGAACGGGATGAACAGTATATCCACCTTTATCAACGTTTTATCATTCAGGACCTTCAGTAGACTTAACAATTTTTTCTTTACACCTTGCAGGGATTTCTTCAATTTTAGGTGCCTTAAATTTTATTACTACAATTATTAATCTTAAAGCAAAAAACCTTTCAGCAGAAAAAATTAGACTATTTGTCTGATCAGTTATTT
+
CCCCCGGGGGGGGGGGGGGGGGGGGGGGGGGGGGGGGGGGGGGGGGGGGGGGGGGGGGGGGGGGGGGGGGGGGGGGGGGGGGGGGGGGGGGGGGGGGGGGGGGGGGGGGGGGGGGGGGGGGGGGGGGGGGGGGGGGGGGGGGGGGGGGGGGGGGGGGGGGGGGGGGGAFGGGGGGGGGGGGGGGGGGGGGGGGGGGGGDGGGGGGGGGGGGCGGGGGGGGGGGGGAFGGGFFGCFGGGGFCFFFFFG@9CFGFGFGGGAFFFFGEG=FFFFGGFFGFFCACFFAFECCF3CEFF<ECEECE
@M70528:330:000000000-K6D4P:1:1102:12118:2150 1:N:0:TCTATTCAGT+TCTCAGTACA
GGAGCCCCTGACATAGCATTCCCTCGATTAAATAATATAAGATTCTGACTTTTACCCCCTTCTCTGGGATTATTAATTATAGGACTTTATAAAGAAGGAGCGGGAACGGGATGAACAGTATATCCACCTTTATCAACGTTTTATCATTCAGGACCTTCAGTAGACTTAACAATTTTTTCTTTACACCTTGCAGGGATTTCTTCAATTTTAGGTGCCTTAAATTTTATTACTACAATTATTAATCTTAAAGCAAAAAACCTTTCAGCAGAAAAAATTAGACTATTTGTCTGATCAGTTATTT
+
CCCCCGGGGGGGGGGGGGGGGGGGGGGGGGGGGGGGGGGGGGGGGGGGGGGGGGGGGGGGGGGGGGGGGGGGGGGGGGGGGGGGGGGGGGGGGGGGGGGGGGGGGGGGGGGGGCGGGGGGGGGGGGGGGGGGGGGGGGFGGGGGGGGGGGGGGGGGGGGGGGGGGGGGGGGGGGGGGGFGGGGGGFGGGGGGGGEFCGGGGGGGGGGGGGGCGGGGGGGGGGGGGGGGGCFGGFFFGGGFCFFFGFCG<DGGAGFGGGBFFEFDEFEGF)?0?;;7.)76CFFFFEF3?CEEEF)97?FFE
@M70528:330:000000000-K6D4P:1:1102:23579:2151 1:N:0:TCTATTCAGT+TCTCAGTACA
GGAGCCCCTGACATAGCATTCCCTCGATTAAATAATATAAGATTCTGACTTTTACCCCCTTCTCTGGGATTATTAATTATAGGACTTTATAAAGAAGGAGCGGGAACGGGATGAACAGTATATCCACCTTTATCAACGTTTTATCATTCAGGACCTTCAGTAGACTTAACAATTTTTTCTTTACACCTTGCAGGGATTTCTTCAATTTTAGGTGCCTTAAATTTTATTACTACAATTATTAATCTTAAAGCAAAAAACCTTTCAGCAGAAAAAATTAGACTATTTGCCTGATCAGTTATTT
+
CCCCCGGGGGGGGGGGGGGGGGGGGGGGGGGGGGGGGGGGGGGGGGGGGGGGGGGGGGGGGGGGGGGGGGGGGGGGGGGGGGGGGGGGGGGGGGGGGGGGGGGGGGGGGGGGGGGGGGGGGGGFGGGGGGGGGGGGGGGGGGGGGGGGGGGGGGGGGGGGGGGGGGGFFGGGGGGGGGGGGGGGGGFGGGFGGGGFGGGGGGGGGGGGGGGGGFGGGGGGGGGGGGGGGGFGGGA9DGGFFAFFGFGGGGGGFGFGGGFFFE1:CFE8AFFGGFFGA3C=?BGFFFFFEF@EECEFE)77?
@M70528:330:000000000-K6D4P:1:1102:17640:2153 1:N:0:TCTATTCAGT+TCTCAGTACA
GGAGCCCCTGACATAGCATTCCCTCGATTAAATAATATAAGATTCTGACTTTTACCCCCTTCTCTGGGATTATTAATTATAGGACTTTATAAAGAAGGAGCGGGAACGGGATGAACAGTATATCCACCTTTATCAACGTTTTATCATTCAGGACCTTCAGTAGACTTAACAATTTTTTCTTTACACCTTGCAGGGATTTCTTCAATTTTAGGTGCCTTAAATTTTATTACTACAATTATTAATCTTAAAGCAAAAAACCTTTCAGCAGAAAAAATTAGACTATTTGTCTTATCAGTTATTT
+
CCCCCEFGGFFGGGGFGGGGG9FGGGGGGGGGGGGCGDGGGCGGGGGGGGGGEGFEGFGEGGGGGG,CE@ECEGGGGGCFG<EG?CFCGFFCGFCGG8FEGGGGGGGGGD@CCEFEFFGGGGGEFGDFGCFGGGGGGGGGGGGGGCGGFGFGGGGGGGFFBFGGGCG9FGGGGGGGDCFGGGGGAEF,@F?GF8BFGF=DDDF7CFCFGGDCDFFDGGGGCDFGA2EF;EFFCG*@:FFF6EFFGFFGF>7CACAFGGAF8@FGEGEGFF;F:;FFE)76?AGFF?@??)9?;5CEC5C<?
@M70528:330:000000000-K6D4P:1:1102:23609:2158 1:N:0:TCTATTCAGT+TCTCAGTACA
GGAGCCCCTGACATAGCATTCCCTCGATTAAATAATATAAGATTCTGACTTTTACCCCCTTCTCTGGGATTATTAATTATAGGACTTTATAAAGAAGGAGCGGGAACGGGATGAACAGTATATCCACCTTTATCAACGTTTTATCATTCAGGACCTTCAGTAGACTTAACAATTTTTTCTTTACACCTTGCAGGGATTTCTTCAATTTTAGGTGCCTTAAATTTTATTACTACAATTATTAATCTTAAAGCAAAAAACCTTTCAGCAGAAAAAATTAGACTATTTGTCTGATCAGTTATTT
+
CCCCCGGGGGGGGGGGGGGGGGGGGGGGGGGGGGGGFGGGGFGGGGGGGGGGGGGGGGGGGGGGGGGGGFGGGGGGGGGGGGGGGGGGGGGGGGGGGGGGGG>FGGGGGGGGGGGGGGGGGGGGGFGGGGGGGGGGGGGGGGGGGGGGGGGGC@FFFGGGGGGGGGGGGGGGGGDFGFGGGGGGGGGGGGGF9EE@EGGGGGGGGGGGGGGGGGGGGGGGGGGGGGGGGGFFFFFGG>GFFFFFGFGGGGGFFGFGGGEFFF=@?FE?FFFGF>FCE@EFEFGFF3F??)>E<EEFCFFFF
@M70528:330:000000000-K6D4P:1:1102:19370:2163 1:N:0:TCTATTCAGT+TCTCAGTACA
GGAGCCCCTGACATAGCATTCCCTCGATTAAATAATATAAGATTCTGACTTTTACCCCCTTCTCTGGGATTATTAATTATAGGACTTTATAAAGAAGGAGCGGGAACGGGATGAACAGTATATCCACCTTTATCAACGTTTTATCATTCAGGACCTTCAGTAGACTTAACAATTTTTTCTTTACACCTTGCAGGGATTTCTTCAATTTTAGGTGCCTTAAATTTTATTACTACAATTATTAATCTTAAAGCAAAAAACCTTTCAGCAGAAAAAATTAGACTATTTGTCTGATCAGTTATTT
+
CCCCCGGGGGGGGGGGGGGGGGGGGGGGGGGGGGGGGGGGGGGGGGGGGGGGGGGGGGGGGGGGGGGGGGGGGGGGGGGGGGGGGGGGGGGGGGGGGGGGGGGGGGGGGGGGGEGGGGGGGGGGGGGGGGGGGGGGGGGGGGGGGGGGGGGGGGGGGGGFGGGGGGGGGGGGGGGGGGGGGGGGGGGGGGGGGGGGGGGGGGGGGGGGGFEFGGGGGGGGGGGGGFGGGGFFGFFGGFFACFFFGFGGGGGGFGFGG46AFEFGFGFFFFFGGFAGEFFFFFDCFFF?E?EE<CE5<?EFF
@M70528:330:000000000-K6D4P:1:1102:17631:2169 1:N:0:TCTATTCAGT+TCTCAGTACA
GGAGCCCCTGACATAGCATTCCCTCGATTAAATAATATAAGATTCTGACTTTTACCCCCTTCTCTGGGATTATTAATTATAGGACTTTATAAAGAAGGAGCGGGAACGGGATGAACAGTATATCCACCTTTATCAACGTTTTATCATTCAGGACCTTCAGTAGACTTAACAATTTTTTCTTTACACCTTGCAGGGATTTCTTCAATTTTAGGTGCCTTAAATTTTATTACTACAATTATTAATCTTAAAGCAAAAAACCTTTCAGCAGAAACAATTAGACTATTTGTCTGATCAGTTATTT
+
CCCCCGGGGGGGGGGGGGGGGGGGGGGGFGGGGGGGGGGGGGGGGGGGGGGGGGGGGGGGGGGGGGGGGGGGGGGGGGGGGGGGGGGGGGGGGGGGGGGGGGGGGGGGGGGGGGGGGGGGGGGGGGGGGGGGGGGGGGGGGGGGGGGGGGGGGGGGGGGGGGGGGGGFGGGGGGGGGGGGGGGGGGGGGFGGGFDFGGGGGGGGGGGGGGE6EFGGGGGGCGGGGGGGGGFGCCFGGFGFFFFFGFG@FFGFFCFGGGBF?ECGEGEGFFF,;=FGF;EFEFGFFFFEEEFE;?EE33?CE
@M70528:330:000000000-K6D4P:1:1102:15261:2170 1:N:0:TCTATTCAGT+TCTCAGTACA
GGAGCCCCTGACATAGCATTCCCTCGATTAAATAATATAAGATTCTGACTTTTACCCCCTTCTCTGGGATTATTAATTATAGGACTTTATAAAGAAGGAGCGGGAACGGGATGAACAGTATATCCACCTTTATCAACGTTTTATCATTCAGGACCTTCAGTAGACTTAACAATTTTTTCTTTACACCTTGCAGGGATTTCTTCAATTTTAGGTGCCTTAAATTTTATTACTACAATTATTAATCTTAAAGCAAAAAACCTTTCAGCAGAAAAAATTAGACTATTTGTCTGATCAGTTATTT
+
CCCCCGGGGGGGGGGGGGGGGGGGGGGGGGGGGGGGGGGGGGGGGGGGGGGGGGGGGGGGGGGGGGGGGGGGGGGGGGGGGGGGGGGGGGGGGGGGGGGGGGGGGGGGGGGGGGGGGGGGGGGGGGGGGGGGGGGGGGGGGGGGGGGGGGGGGGGGGGGGGGGGGGGGGGGGGGGGGGGGGGGGGFGGGGGGGGGGGGGGGGGGGGGGGGGGGGGGGGGGGGGGGGGGGGFGGGFGGGGFFFFFGFGGGGGGFGFGGGE;FFFGFCE4AFFGF;;<<3<ACFDCF<F))6;<CCEFF?36?
@M70528:330:000000000-K6D4P:1:1102:15477:2184 1:N:0:TCTATTCAGT+TCTCAGTACA
GGAGCCCCTGACATAGCATTCCCTCGATTAAATAATATAAGATTCTGACTTTTACCCCCTTCTCTGGGATTATTAATTATAGGACTTTATAAAGAAGGAGCGGGAACGGGATGAACAGTATATCCACCTTTATCAACGTTTTATCATTCAGGACCTTCAGTAGACTTAACAATTTTTTCTTTACACCTTGCAGGGATTTCTTCAATTTTAGGTGCCTTAAATTTTATTACTACAATTATTAATCTTAAAGCAAAAAACCTTTCAGCAGAAAAAATTAGACTATTTGTTTGATCAGTTATTT
+
CCCCC:FEGGGGGGGGGGGGGGGGGGGGGGGGGGGGFGGGGGFGGGGGGGGGGGGGGGGGGGGGGGFGGGGGGGGGGGGGGGGGGGGGGFGGGGGGGGGGGGGGGGGCFFGGDGGGGGGGGGGGGGGGGGGGDFGGGG7FFGGGGDFGF?EGFGGGGGGGFFGGGGGGGEGDEAFDFGGGFFGGGGFGGGFGGGGGGGFFGGGGGGGGGGGCC?CFGGGGGGGGGGGGFGFFGGFAC>CFAFFFGFGGG7>FF;@CDDFFFB+8@>C<)824C9FGEEFFEF7FAE:3(6CC?5@?ECCEC
@M70528:330:000000000-K6D4P:1:1102:15004:2192 1:N:0:TCTATTCAGT+TCTCAGTACA
GGAGCCCCTGACATAGCATTCCCTCGATTAAATAATATAAGATTCTGACTTTTACCCCCTTCTCTGGGATTATTAATTATAGGACTTTATAAAGAAGGAGCGGGAACGGGATGAACAGTATATCCACCTTTATCAACGTTTTATCATTCAGGACCTTCAGTAGACTTAACAATTTTTTCTTTACACCTTGCAGGGATTTCTTCAATTTTAGGTGCCTTAAATTTTATTACTACAATTATTAATCTTAAAGCAAAAAACCTTTCAGCAGAAAAAATTAGACTATTTGTCTGATCAGTTATTT
+
CCCCCGGGGGGGGGGGGGGGGGGGGGGGGGGGGGGGGGGGGGGGGGGGGGGGGGGGGGGGGGGGGGGGGGGGGGGGGGGGGGGGGGGGGGGGGGGGGGGGGGGGGGGGGGGGGGGGGGGGGGGGGGGGGGGGGGGGGGGGGGGGGGGGGGGGGGGGGGGGGGFGGGGGGGGGGGGGGGGGGGGGGGGGGGGGGGGGGGGGGGGGGGGGGGGGGGGGGGGGGGGGGGGGGGFFGGFGGGGFFFFFGFGFGGGGFGFGGGFFFFFGFFFGFFFGGFFGFFF4CFFFFEFCECEF9C@EFFFFF
@M70528:330:000000000-K6D4P:1:1102:15463:2196 1:N:0:TCTATTCAGT+TCTCAGTACA
GGAGCCCCTGACATAGCATTCCCTCGATTAAATAATATAAGATTCTGACTTTTACCCCCTTCTCTGGGATTATTAATTATAGGACTTTATAAAGAAGGAGCGGGAACGGGATGAACAGTATATCCACCTTTATCAACGTTTTATCATTCAGGACCTTCAGTAGACTTAACAATTTTTTCTTTACACCTTGCAGGGATTTCTTCAATTTTAGGTGCCTTAAATTTTATTACTACAATTATTAATCTTAAAGCAAAAAACCTTTCAGCAGAAAAAATTAGACTATTTGTTTGATCAGTTATTT
+
CCCCCCFEGGGGFG<EEFGGGGFFFCFGGEFGGGEFEFAFGGGGGGFFFFEEGGGGGGGE<FEGGGGGGGGGGGGGGGGGGGGGGGGGFGGGGGGGFFGGGGGGGGGGGGGGGGDCFFGFGGCFGGGGGFGGGGGCGGFFCCGEFGGGGGGGGGGGFFEGDEFFGGFGGCGGGGGGGGGGGDGGGF?GGFEFGFG7FFGGGGGFGGGGCAGGGGGGGGGG7;DFFFFGF:FCD,AFC=9BFFAA>@FGGGGFFCAGGGFFFEC7*+/;6F4E*75*45?64BFA7<@=33C5;?@ECCE?C
@M70528:330:000000000-K6D4P:1:1102:17861:2212 1:N:0:TCTATTCAGT+TCTCAGTACA
GGAGCCCCTGACATAGCATTCCCTCGATTAAATAATATAAGATTCTGACTTTTACCCCCTTCTCTGGGATTATTAATTATAGGACTTTATAAAGAAGGAGCGGGAACGGGATGAACAGTATATCCACCTTTATCAACGTTTTATCATTCAGGACCTTCAGTAGACTTAACAATTTTTTCTTTACACCTTGCAGGGATTTCTTCAATTTTAGGTGCCTTAAATTTTATTACTACAATTATTAATCTTAAAGCAAAAAACCTTTCAGCAGAAAAAATTAGACTATTTGTCTGATCAGTTATTT
+
CCCCCGGGGGGGGGGGGGGGGGGGGGGGGGGGGGGGGGGGGGGGGGGGGGGGGGGGGGGGGGGGGGGGGGGGGGGGGGGGGGGGGGGGGGGGGGGGGGGGGGGGGGGGGDGGGGGGGGFGGGGGGGGGGGGGGGGGGGGGGGGGGGGGDGGGGGGGGGGGGGDGGGGGGGGGGGGGGGGGGGGGGGGGGCFGGCCFGGGGGGGGGGGGGGC6EEFEGGGFGGGGGGGGGFFFGGFGGCGFFFFFGFGGC>FGAGFGDGBFFF+BEFCC4FF?F9FFF3?*98CFF<FEF34C3<@EC33CE
@M70528:330:000000000-K6D4P:1:1102:11602:2215 1:N:0:TCTATTCAGT+TCTCAGTACA
GGAGCCCCTGACATAGCATTCCCTCGATTAAATAATATAAGATTCTGACTTTTACCCCCTTCTCTGGGATTATTAATTATAGGACTTTATAAAGAAGGAGCGGGAACGGGATGAACAGTATATCCACCTTTATCAACGTTTTATCATTCAGGACCTTCAGTAGACTTAACAATTTTTTCTTTACACCTTGCAGGGATTTCTTCAATTTTAGGTGCCTTAAATTTTATTACTACAATTATTAATCTTAAAGCAAAAAACCTTTCAGCAGAAAAAATTAGACTATTTGTCTGATCAGTTATTT
+
CCCCCGCGGGGGGGGGGFGGGGGGGGGGGGGGGGGGGGGGGGGGGGGGGGGGGGGGGGGGGGGGGGGGGGGGGGGGGGGGGGGGGGGGGGGGGGGGGGGGGGGGGGGGGGGGGGGGGGGGGGGGGGGGGGGGGGGGGGGGGGGGGGGGGGGGGGGGGGGGFGGGGGGGGGGGGGGGGGFGGGGGGGGGGGGGGGCFGFGGGGGGGGGGGGGGGGGGGGGGGGGGGGGGGFFCCFFFB89CFFFFGFGFGGGGFGFGDGDAFFFGF+>FFFAE6;ACA36A69DFC);)9;)7698?).?<C
@M70528:330:000000000-K6D4P:1:1102:16843:2215 1:N:0:TCTATTCAGT+TCTCAGTACA
GGAGCCCCTGACATAGCATTCCCTCGATTAAATAATATAAGATTCTGACTTTTACCCCCTTCTCTGGGATTATTAATTATAGGACTTTATAAAGAAGGAGCGGGAACGGGATGAACAGTATATCCACCTTTATCAACGTTTTATCATTCAGGACCTTCAGTAGACTTAACAATTTTTTCTTTACACCTTGCAGGGATTTCTTCAATTTTAGGTGCCTTAAATTTTATTACTACAATTATTAATCTTAAAGCAAAAAACCTTTCAGCAGAAAAAATTAGACTATTTGTCTGATCAGTTATTT
+
CCCCCGGGGGGGGGGGGGGGGGGGGGGGFGGGGGGGGGGGGGGGGGGGGGGGGGGGGGGGGGGGGGGGGGGGGGGGGGGGGGGGGGGGGGGGGGGGGGGGGGGGGGGGGGGGGGGGGGGGGGGGGGGGGGGGGGGGGGEFGEGGGGGGGGGGGGGGGGGGGGGGGGGGGGGGGFGGGGGCGGGGGGGGGGCFGGGGGG?FGGGFCFFGGGG?ECFGGGGGGGFGGGGGGGFGGGFGGGGFFF@EGFGGDGGGA>AGGG>F85=CCFCFFFFGGFFDE@EFEFGFCEFCEE<?3<@FFFECC
@M70528:330:000000000-K6D4P:1:1102:23512:2217 1:N:0:TCTATTCAGT+TCTCAGTACA
GGAGCCCCTGACATAGCATTCCCTCGATTAAATAATATAAGATTCTGACTTTTACCCCCTTCTCTGGGATTATTAATTATAGGACTTTATAAAGAAGGAGCGGGAACGGGATGAACAGTATATCCACCTTTATCAACGTTTTATCATTCAGGACCTTCAGTAGACTTAACAATTTTTTCTTTACACCTTGCAGGGATTTCTTCAATTTTAGGTGCCTTAAATTTTATTACTACAATTATTAATCTTAAAGCAAAAAACCTTTCAGCAGAAAAAATTAGACTATTTGTCTGATCAGTTATTT
+
CCCCCGGGGGGGGGGGGGGGGGGGGFGGGGGGGGGGGGGGGGGGGGGGGGGGGGGGGGGGGGGGGGFGGGGGGGGGGGGGGGGGGGGGGGGGGGGGGFGGGGGGGGGGGGGGGDGGGGGGGGGGGGGGGGGGGGGGGGFGGGGGGGGGGGGGGGCGGGGGGGGGGGGGFCGGGGGGGDGGGGGGGGGGGGFFEGGGGG9EFGGGGGGGGGGGGCFFGGGGGGAFGFCCB:BCFEAFG7FFAAFFFFGGFGCFFCFG4DFFFFFG<CC;AFFGGFFGF@FF?FGFF?F)6)7<>E@C?<E39
@M70528:330:000000000-K6D4P:1:1102:17676:2219 1:N:0:TCTATTCAGT+TCTCAGTACA
GGAGCCCCTGACATAGCATTCCCTCGATTAAATAATATAAGATTCTGACTTTTACCCCCTTCTCTGGGATTATTAATTATAGGACTTTATAAAGAAGGAGCGGGAACGGGATGAACAGTATATCCACCTTTATCAACGTTTTATCATTCAGGACCTTCAGTAGACTTAACAATTTTTTCTTTACACCTTGCAGGGATTTCTTCAATTTTAGGTGCCTTAAATTTTATTACTACAATTATTAATCTTAAAGCAAAAAACCTTTCAGCAGAAAAAATTAGACTATTTGTCTGATCAGTTATTT
+
CCCCCGGGGGGGGGGGGGGGGGGGGGGGGGGGGGGGGGGGGGGGGGGGGGGGGGGGGGGGGGGGGGGGGGGGGGGGGGGGGGGGGGGGGGGGGGGGGGGGGGGGGGGGGGGGGGGGGGGGGGGGGGGGGGGGGGGGGGGGGGGGGGGGGGGGGGGGGGGGGGGGGGGGGGGGGGGGGGGGGGGGGGGGGGGGGGGGGGGGGGGGGGGGGGGFGFGGGGGGGGGGGFGGGGFGFFFGGGGFFFF9FFCC?CCFFGFG4CBFFFFG?FEFFFFGF;FFE)<87ACAAEFEF?9?EE3C??C<C
@M70528:330:000000000-K6D4P:1:1102:23878:2225 1:N:0:TCTATTCAGT+TCTCAGTACA
GGAGCCCCTGACATAGCATTCCCTCGATTAAATAATATAAGATTCTGACTTTTACCCCCTTCTCTGGGATTATTAATTATAGGACTTTATAAAGAAGGAGCGGGAACGGGATGAACAGTATATCCACCTTTATCAACGTTTTATCATTCAGGACCTTCAGTAGACTTAACAATTTTTTCTTTACACCTTGCAGGGATTTCTTCAATTTTAGGTGCCTTAAATTTTATTACTACAATTATTAATCTTAAAGCAAAAAACCTTTCAGCAGAAAAAATTAGACTATTTGTCTGATCAGTTATTT
+
CCCCCGGGGGGGGGGGGGGGGGGGGGGGGGGGGGGGGGGGGGGGGGGGGGGGGGEGGGGGGGGGGGGGG8DGGGGGGGGGGGGGGGGGGGGGGGGGGGGGGGGGGGGGGGGGGGGGGGGGGGGGGGGGGGGGGGGGGGGGGGGGGGGGGGGGGGGGGGGGGGGGGGGGGGGGGGGGGGGGGGGGGGGGGGGGGGGGGGGGGGGGDFGGGGGGGGGGGGGGGGGGGFGFGGFGGGFGGGGFFFFFGFGGEFGGFFFGGGFAFFFF4CC48AFFFBFGE@FA4=F7;):7CCCEC<<EEEEFF
@M70528:330:000000000-K6D4P:1:1102:11346:2234 1:N:0:TCTATTCAGT+TCTCAGTACA
GGAGCCACTGACATAGCATTCCCTCGATTAAATAATATAAGATTCTGACTTTTACCCCCTTCTCTGGGATTATTAATTATAGGACTTTATAAAGAAGGAGCGGGAACGGGATGAACAGTATATCCACCTTTATCAACGTTTTATCATTCAGGACCTTCAGTAGACTTAACAATTTTTTCTTTACACCTTGCAGGGATTTCTTCAATTTTAGGTGCCTTAAATTTTATTACTACAATTATTAATCTTAAAGCAAAAAACCTTTCAGCAGAAAAAATTAGACTATTTGTCTGATCAGTTATTT
+
CCCCCG8FGGGGGGGGGGGGGGGGGGGGGGGGGGGGGGGGGGGGGGGGGGGGGGGGGGGGGGGGGGGGGGGDGFGGGGGGGGGGGGGGGGGGGGGFFGGFFGGGGGGGGGDGGFGGGGGGGGGGFGGGGGGGGCGGGGGGGGGGGGGGGGGGGGGGGGGFGFGGGG;FCEFGGGGGGGGGFGGGGFCFGGCDFEGGGGFFGGGGGGGGGGGGGGGGGGGGFGGGE;EFGFFGGGFGGGGFF699EFGGG7CGFFFGGG;FFEFGFGFFFFFE<9AFEFEFEFGFACCCEEFF35=??FECE
@M70528:330:000000000-K6D4P:1:1102:23549:2235 1:N:0:TCTATTCAGT+TCTCAGTACA
GGAGCCCCTGACATAGCATTCCCTCGATTAAATAATATAAGATTCTGACTTTTACCCCCTTCTCTGGGATTATTAATTATAGGACTTTATAAAGAAGGAGCGGGAACGGGATGAACAGTATATCCACCTTTATCAACGTTTTATCATTCAGGACCTTCAGTAGACTTAACAATTTTTTCTTTACACCTTGCAGGGATTTCTTCAATTTTAGGTGCCTTAAATTTTATTACTACAATTATTAATCTTAAAGCAAAAAACCTTTCAGCAGAAAAAATTAGACTATTTGTCTGATCAGTTATTT
+
CCCCCGGGGGGGGGGGGGGGGGGGGGGGGGGGGGGGGGGGGGGGGGGGGGGGGGGGGGGGGGGGGGGGGGGGGGGGGGGGGGGGGGGGGGGGGGGGGGGGGGGGGGGGGGGGGGGGGGGGGGGGGGGGGGGGGGGGGGGGGGGGGGGGGGGGGGGGGGGGGGGGGGGGGGGGGGGGGDGGGGGGGGGGGGGGGGGGGGGFGGGGGGGGGGGGGGGGGGGGGGGGGGGGGGFGGGFGGCGFFFFFGFGGFGGGFGFGGGFFFFFGFGFGFF6?FFFC;3CAEFGFF/;)9CFEFF<<57CFF
@M70528:330:000000000-K6D4P:1:1102:23480:2251 1:N:0:TCTATTCAGT+TCTCAGTACA
GGAGCCCCTGACATAGCATTCCCTCGATTAAATAATATAAGATTCTGACTTTTACCCCCTTCTCTGGGATTATTAATTATAGGACTTTATAAAGAAGGAGCGGGAACGGGATGAACAGTATATCCACCTTTATCAACGTTTTATCATTCAGGACCTTCAGTAGACTTAACAATTTTCTCTTTACACCTTGCAGGGATTTCTTCAATTTTAGGTGCCTTAAATTTTATTACTACAATTATTAATCTTAAAGCAAAAAACCTTTCAGCAGAAAAAATTAGACTATTTGTCTGATCAGTTATTT
+
CCCCCGGGGGGGGGGGGGGGGGGGGGGGGGGGGGGGGGGGGGGGGGGGGGGGGGGGGGGGGGGGGGGGGGGGGGGGGGGGGGGGGGGGGGGGGGGGGGGGGGGGGGGGGGGGGGGGGGGGGGGGGGGGGGGGGGGGGGGGGGGGGGGGGGGGGGGGGGGGGGGGGGGFGGGGGGGGGGGGGGGGGGGGGFGGGGGGGGGGGGGGGGGGGGGDGFGGGGGGGGGGGGGGGGFGGGFGGGGFFFFFGFGGFGGGFGFGGGFFFFFGFGFFFFFGGFFGA8E=EFGFF?FEFE<EF?3<C5?CE
@M70528:330:000000000-K6D4P:1:1102:7121:2264 1:N:0:TCTATTCAGT+TCTCAGTACA
GGAGCCCCTGACATAGCATTCCCTCGATTAAATAATATAAGATTCTGACTTTTACCCCCTTCTCTGGGATTATTAATTATAGGACTTTATAAAGAAGGAGCGGGAACGGGATGAACAGTATATCCACCTTTATCAACGTTTTATCATTCAGGACCTTCAGTAGACTTAACAATTTTTTCTTTACACCTTGCAGGGATTTCTTCAATTTTAGGTGCCTTAAATTTTATTACTACAATTATTAATCTTAAAGCAAAAAACCTTTCAGAAGAAAAAATTAGACTATTTGTCTGATCAGTTATTT
+
CCCCCCFGFFGGGFGFGFCEGFGGEGGGGGGGGGFGFGCEGCGGFFGFEFCFFFGGCFGGDCEGGGGGFEFEGGGGGGFGGFGGDFGGFGGGGGGGFGAFFGGDCGFGGGE@:8EFC@EGC<FAFGFF@FEFFDFFBFGGGGF<<<FFGCECB@EDF,AAB<EFGGGGGGGEFFGGG:DCFCFFFDG@FF,FFBE78DCFGGGFFD;EFFFFGCGGDFFC,DFGGFG7;:;ECFFGFGG6;BCFFAC+,=>F4CFFDGEAAEFDC+9DFFFGGFF4=EE4CB7AFCF<3;))79)<<C<EC
@M70528:330:000000000-K6D4P:1:1102:8103:2266 1:N:0:TCTATTCAGT+TCTCAGTACA
GGAGCCCCTGACATAGCATTCCCTCGATTAAATAATATAAGATTCTGACTTTTACCCCCTTCTCTGGGATTATTAATTATAGGACTTTATAAAGAAGGAGCGGGAACGGGATGAACAGTATATCCACCTTTATCAACGTTTTATCATTCAGGACCTTCAGTAGACTTAACAATTTTTTCTTTACACCTTGCAGGGATTTCTTCAATTTTAGGTGCCTTAAATTTTATTACTACAATTATTAATCTTAAAGCAAAAAACCTTTCAGCAGAAAAAATTAGACTATTTGTCTGATCAGTTATTT
+
CCCCCGGGGGGGGGGGGGGGGGGGGGGGGGGGGGGGGGGGGGGGGGFGGGGGGGGGGGGGGGGGGGGGGGGGGGGGGGGGGGGGGGGGGGGGGGGGGGFGGGGGGGGGGGGGGCFGGGGGGGGGGGGGGGGGGGGGGGGGGGGGGFGGGGGGGFGGGGGGGGGG,CFFGGGGGGGGGEFGGGFFGGGGGFGGFGGGGGGGGGGGGGFFFGG6F?FFFGGGGGGGGFGGGGFGGCFGGGGFFFFFGFGGFGGDFGFGGDFFFFFGFGED486FGFFFE;CFFFDFFFFEFFFFFFEC??C?C
@M70528:330:000000000-K6D4P:1:1102:9703:2281 1:N:0:TCTATTCAGT+TCTCAGTACA
GGAGCCCCTGACATAGCATTCCCTCGATTAAATAATATAAGATTCTGACTTTTACCCCCTTCTCTGGGATTATTAATTATAGGACTTTATAAAGAAGGAGCGGGAACGGGATGAACAGTATATCCACCTTTATCAACGTTTTATCATTCAGGACCTTCAGTAGACTTAACAATTTTTTCTTTACACCTTGCAGGGATTTCTTCAATTTTAGGTGCCTTAAATTTTATTACTACAATTATTAATCTTAAAGCAAAAAACCTTTCAGCAGAAAAAATTAGACTATTTGTCTGATCAGTTATTT
+
CCCCCGGGGGGGGGGGGGGGGGGGGGGGGGGGGGGGGGGGGGGGGGGGGGGGGGGGGGGGGGGGGGGGGGGGGGGGGGGGGGGGGGGGGGGGGGGGGGGCFGGGGGGGGGGGGGGGGGGGGGGGGGGGGGGGGGGGGGGGGGGGGGGGGGGGGGGGGGGGGGGGGGGGGGGGGGGGGGGGGGGGGGGGGGGGGGGGGGGGGGGGGGGGGGGGGGGGGGGGGGGGGGGFGGFGGGFGGFGFFFFFGFGGGGGGFGFGGGFFFFFGFFCGFFFGGF;FFEEF;BGFFFFCF?<EEFFFEFFFF
@M70528:330:000000000-K6D4P:1:1102:14854:2291 1:N:0:TCTATTCAGT+TCTCAGTACA
GGAGCCCCTGACATAGCATTCCCTCGATTAAATAATATAAGATTCTGACTTTTACCCCCTTCTCTGGGATTATTAATTATAGGACTTTATAAAGAAGGAGCGGGAACGGGATGAACAGTATATCCACCTTTATCAACGTTTTATCATTCAGGACCTTCAGTAGACTTAACAATTTTTTCTTTACACCTTGCAGGGATTTCTTCAATTTTAGGTGCCTTAAATTTTATTACTACAATTATTAATCTTAAAGCAAAAAACCTTTCAGTAGAAAAAATTAGACTATTTGTCTGATCAGTTATTT
+
CC<CCFGGGFFGGGGGGGFDFGFGECBGGEFGFGGGGGEFEFFFGFGGFFAFGGGGGFGGGGGGGGGGGGGGGAEEFCFEEFFFGGGGGGGGGGFEFGGGGGCFGEGGGGGGGCFGDGFCFG9@FF<EFFFFGGGEGF==F@F?<EFGGGGGGFGFGGGGEFCGE9F9EFEDF;5EFEG9A;DGD9D@EEGGGFGG@DFGG<>FFGGGGG8FFCF,EFEFFGGGGF@CECFGDFFAFFGF+9+1=@:CCCDCFF?DD?AFF:FF4+9C:88ED9;CE@?*9/+;CEA<C376>CEC?)/97
@M70528:330:000000000-K6D4P:1:1102:10899:2297 1:N:0:TCTATTCAGT+TCTCAGTACA
GGAGCCCCTGACATAGCATTCCCTCGATTAAATAATATAAGATTCTGACTTTTACCCCCTTCTCTGGGATTATTAATTATAGGACTTTATAAAGAAGGAGCGGGAACGGGATGAACAGTATATCCACCTTTATCAACGTTTTATCATTCAGGACCTTCAGTAGACTTAACAATTTTTTCTTTACACCTTGCAGGGATTTCTTCAATTTTAGGTGCCTTAAATTTTATTACTACAATTATTAATCTTAAAGCAAAAAACCTTTCAGCAGAAAAAATTAGACTATTTGTCTGATCAGTTATTT
+
CCCCCGGGGGGGGGGGGGGGGGGGGGG?FGGGGGGGGGGGGGGGGGGGGGGGGGGFGGGGGGGGGGGGGGGGGGGGGGGGGGGGGGGGGGGGGGGGGGFCFFGGGGGGGGGGGGGGGGGGGGGGGEFGGGGGGGCFGCFGGGGGGGGGGFGGGGGGGGGGGGGGGGGGGGFGFGGGGGGGGGGFFGGGGGFADGGGGGGGGGGGGGGGGGFGG9CFGGGGFGGGGFGGGEFGFGFGGGGFFFFFGFGGCCGGFFFDDGDFFFFG?7EFFFFFG05<AFFF?FGFFFCCFFCECEEEF?EEF
@M70528:330:000000000-K6D4P:1:1102:7287:2302 1:N:0:TCTATTCAGT+TCTCAGTACA
GGAGCCCCTGACATAGCATTCCCTCGATTAAATAATATAAGATTCTGACTTTTACCCCCTTCACTGGGATTATTAATTATAGGACTTTATAAAGAAGGAGCGGGAACGGGATGAACAGTATATCCACCTTTATCAACGTTTTATCATTCAGGACCTTCAGTAGACTTAACAATTTTTTCTTTACACCTTGCAGGGATTTCTTCAATTTTAGGTGCCTTAAATTTTATTACTACAATTATTAATCTTAAAGCAAAAAACCTTTCAGCAGAAAAAATTAGACTATTTGTCTGATCAGTTATTT
+
CCCCCGGGGGGGGGGGGGGGGGGGGGGGGGGGGGGGGGGGGGGFGGGGGGGGGGGGGGGGGGGFGGGGGGGGGGGGFGGGGGGGGGGGGGGGGGGGGGGGGGGGGGGGGGGGGGGGGGGGGGGGGGGGGGGGGGFGGGFFGGGGGGGFGFGGGGGGGGGGGGGGGGFFGGGGGGGGGGGGGGGGGGFGGFGGGGC@FFGGGG;FCGGGGGGGGGGGGGGGGGFGGGGGGGF@CFFGGGGFFFFAFFGGGGGGFGFGGGFFFEFGF=CGFFFFG9FGEECACFGFFFFF?EFF<EFFEFFEF
@M70528:330:000000000-K6D4P:1:1102:13508:2320 1:N:0:TCTATTCAGT+TCTCAGTACA
GGAGCCCCTGACATAGCATTCCCTCGATTAAATAATATAAGATTCTGACTTTTACCCCCTTCTCTGGGATTATTAATTATAGGACTTTATAAAGAAGGAGCGGGAACGGGATGAACAGTATATCCACCTTTATCAACGTTTTATCATTCAGGACCTTCAGTAGACTTAACAATTTTTTCTTTACACCTTGCAGGGATTTCTTCAATTTTAGGTGCCTTAAATTTTATTACTACAATTATTAATCTTAAAGCAAAAAACCTTTCAGCAGAAAAAATTAGACTATTTGTCTGATCAGTTATTT
+
CCCCCGFGGGGGGGGGGGGGGGGGGGGGGGGGGGGGGGGGGGGGGGGGGGGGGGGGGGGGGGGGGGGGGGGGGGGGGGGGGGGGGGGGGGGGGGGGGGGGGGGGGGGGGGGGGGGGGGGGFGGGGGGGGGGGGGGGGGGGGGFGGGGGGGGGGGGGGGGGGGGGGGGGGGGGGGGGGGGGGGGGGGGGGFFFGGGGGGGGGGGADGGGGGGGGGGGGGGGGGGGGGGGCGFCFFFGGGGFFCFFGFFGCFFGFGFGGG);BEFGFFFFFFFFGFFGFFFFFFGFFFF?EFFFF?3?CFFFF
@M70528:330:000000000-K6D4P:1:1102:23342:2332 1:N:0:TCTATTCAGT+TCTCAGTACA
GGAGCCCCTGACATAGCATTCCCTCGATTAAATAATATAAGATTCTGACTTTTACCCCCTTCTCTGGGATTATTAATTATAGGACTTTATAAAGAAGGAGCGGGAACGGGATGAACAGTATATCCACCTTTATCAACGTTTTATCATTCAGGACCTTCAGTAGACTTAACAATTTTTTCTTTACACCTTGCAGGGATTTCTTCAATTTTAGGTGCCTTAAATTTTATTACTACAATTATTAATCTTAAAGCAAAAAACCTTTCAGCAGAAAAAATTAGACTATTTGTCTGATCAGTTATTT
+
C9CCC7D;F@FGGGFGGGGADFEACFCGFEGGFGGGGGFGFGGGG<C<CCFGAFFGGGEF,@EFGGGFGCFGG<EEG<F,CFAFGGFFGGFEEF9CD8CA@FGGDGGGGGGCGFCF,FDACCEF9@4A4BBB?FFGGG<EE:<EFGGGGCGGG<FDGEFAGFCDF?F,4BEE==FGCGFFGFDFFAFE?D8FGGGG,>DFG,,@7FACFDGFDCF,EAC9CFFGDFGC;AACCCFFGFDAF>9=DFF99=>CFFFGDDEFFE6+/=;?FFFFG9.8)4?8?FF=F<FCE?<<C<=?EFC)9
@M70528:330:000000000-K6D4P:1:1102:10799:2338 1:N:0:TCTATTCAGT+TCTCAGTACA
GGAGCCCCTGACATAGCATTCCCTCGATTAAATAATATAAGATTCTGACTTTTACCCCCTTCTCTGGGATTATTAATTATAGGACTTTATAAAGAAGGAGCGGGAACGGGATGAACAGTATATCCACCTTTATCAACGTTTTATCATTCAGGACCTTCAGTAGACTTAACAATTTTTTCTTTACACCTTGCAGGGATTTCTTCAATTTTAGGTGCCTTAAATTTTATTACTACAATTATTAATCTTAAAGCAAAAAACCTTTCAGCAGAAAAAATTAGACTATTTGTCTGATCAGTTATTT
+
CCCCCGGEGGGGGGGGGGGGGGGGGGGGGGGGGGGGGGGGGGGGGGGGGGGGGGGGGGGGGGGGGGGGGFGGGGGGGGGGGGGGGGGGGGGGFGGGGGGGGGGGGGGGGGGGGGGGGGGGGGGGGGGGGGGGGGGGGGGGGGGGGGGGGGGGGGGGGGGGGGGGGGGGGGGGGGGGGGFFGGGGGGGGGGGGGGGGGGGGGGGGGGGGGGGGGGGGGGGGGGGGGGGGGDCGCFFGGGGFFFFFGFGFFDFGFFFGGDFFFFFGFGFGFAFFD05CEE?F?BFFFFFFF9EEFC<C?E?3?
@M70528:330:000000000-K6D4P:1:1102:20415:2356 1:N:0:TCTATTCAGT+TCTCAGTACA
GGAGCCCCTGACATAGCATTCCCTCGATTAAATAATATAAGATTCTGACTTTTACCCCCTTCTCTGGGATTATTAATTATAGGACTTTATAAAGAAGGAGCGGGAACGGGATGAACAGTATATCCACCTTTATCAACGTTTTATCATTCAGGACCTTCAGTAGACTTAACAATTTTTTCTTTACACCTTGCAGGGATTTCTTCAATTTTAGGTGCCTTAAATTTTATTACTACAATTATTAATCTTAAAGCAAAAAACCTTTCAGCAGAAAAAATTAGACTATTTGTCTGATCAGTTATTT
+
CCCCCGGGGGGGGGGGGGGGGGGGGGGGGGGGGGGGGGGGGGGGGGGGGGGGGGGGGGGGGGGGGGGGGGGGGGGGGGGGGGGGGGGGGGGGGGGGGGGGGGGGGGGGGGGGGGGGGGGGGGGGGGGGGGGGGGGGGGGGGGGGGGGGGGGGGGGGGGGGGGGGGGGGGGGGGGGGGGGGGGGGGGGGGGGGGGGGGGGGGGGGGGGGGGGGGGGGGGGGGGGGGGGGGGFFFGFGGGGFFFFFGFGGGFGGFGFGGGFFFFFGFGFGFFFGGFFGFFFFFFGFFCFEFFFFFF8EEFEEF
@M70528:330:000000000-K6D4P:1:1102:10801:2357 1:N:0:TCTATTCAGT+TCTCAGTACA
GGAGCCCCTGACATAGCATTCCCTCGATTAAATAATATAAGATTCTGACTTTTACCCCCTTCTCTGGGATTATTAATTATAGGACTTTATAAAGAAGGAGCGGGAACGGGATGAACAGTATATCCACCTTTATCAACGTTTTATCATTCAGGACCTTCAGTAGACTTAACAATTTTTTCTTTACACCTTGCAGGGATTTCTTCAATTTTAGGTGCCTTAAATTTTATTACTACAATTATTAATCTTAAAGCAAAAAACCTTTCAGCAGAAAAAATTAGACTATTTGTCTGATCAGTTATTT
+
CCCCCGGGGGGGGGGFGGGGGGGGGEG@FGGGGGGGGGGGGGGGGGGGGGGGGGGGGGGGGGGGGGGGGGGGGGGGGGGGGGFGGGGGGGGGGGGGGGGFGGDGGGGDGCEGGGGGGGGGGGGGGGGGGGGGGGGGGEGGGGGGGGGGGGGGFGGGGGGGGG9FGFGCGGGGGGGGGGFGGGGGGCFGFF?FFGGCGFGGGGGGGFFGGG8FG9CCGCEGGGGGGGGGC7?2<C@FFCGFFA9+=B9:<8?FFGFGGCEFFEAFEFFCFA;?*.0244<FEFGCA?@5<)7<4<3<<??EF
@M70528:330:000000000-K6D4P:1:1102:8062:2368 1:N:0:TCTATTCAGT+TCTCAGTACA
GGAGCCCCTGACATAGCATTCCCTCGATTAAATAATATAAGATTCTGACTTTTACCCCCTTCTCTGGGATTATTAATTATAGGACTTTATAAAGAAGGAGCGGGAACGGGATGAACAGTATATCCACCTTTATCAACGTTTTATCATTCAGGACCTTCAGTAGACTTAACAATTTTTTCTTTACACCTTGCAGGGATTTCTTCAATTTTAGGTGCCTTAAATTTTATTACTACAATTATTAATCTTAAAGCAAAAAACCTTTCAGCAGAAAAAATTAGATTATTTGTCTGATCAGTTATTT
+
BA,BCGFGFGGGGFFEGGGGGGGGGGGGGDGGGGAFFGGGGGGAFAFGGGGGGGGEFGGGFGCFFGGGGGFGGGFFGGGGFFFGFGGGGGGGGFFGGGEFGGGGGGGGDCGEGFFGFGGGGGGFGDFFFCEGGGGGG>FADFAFAFFGGGGCFGGGGGGGGGEFFGGFFGGGFGEFG:DEGGFD;FBEG;8FD,==BFFFGGFF,@DAAC,,EF7EGFFC,E;@FCFGFCBC7FAGGD@EF6@EGAEF9@+;9CFDCDEFFEFGE7CFFFFGG>F63))+1+;8CC87?6759?EFE<)6<
@M70528:330:000000000-K6D4P:1:1102:12695:2389 1:N:0:TCTATTCAGT+TCTCAGTACA
GGAGCCCCTGACATAGCATTCCCTCGATTAAATAATATAAGATTCTGACTTTTACCCCCTTCTCTGGGATTATTAATTATAGGACTTTATAAAGAAGGAGCGGGAACGGGATGAACAGTATATCCACCTTTATCAACGTTTTATCATTCAGGACCTTCAGTAGACTTAACAATTTTTTCTTTACACCTTGCAGGGATTTCTTCAATTTTAGGTGCCTTAAATTTTATTACTACAATTATTAATCTTAAAGCAAAAAACCTTTCAGCAGAAAAAATTAGACTATTTGTCTGATCAGTTATTT
+
CCCCCG8;FGGGGFFGGGGFFCFFFGGGGGGGGGGGGGGFGGGEDFFFEDFFGGGGGDGEGGGFGGFGGGGGGFFFGGGGGDFGGCFEFFGGGGGCFFFGGGGGGGGGGGEGEC?E<FEGGG<EFFFFGGGGGGGFGGFCFGGFFFGG,CEFEGGFGGFGFAFGGGDE,?E,EFGGGDFDFGGEFFDGGFGGGGEDGGGGGGFGFCECEFCFDEEGGGGC7>CGGFCD=:B:FGFGGGFFFFFAGF7E7C+;*3;D5*0;BE+:5+8?4?A6D15<<@CFFFGFFFF)/9;CCC@C??56<
@M70528:330:000000000-K6D4P:1:1102:17634:2404 1:N:0:TCTATTCAGT+TCTCAGTACA
GGAGCCCCTGACATAGCATTCCCTCGATTAAATAATATAAGATTCTGACTTTTACCCCCTTCTCTGGGATTATTAATTATAGGACTTTATAAAGAAGGAGCGGGAACGGGATGAACAGTATATCCACCTTTATCAACGTTTTATCATTCAGGACCTTCAGTAGACTTAACAATTTTTTCTTTACACCTTGCAGGGATTTCTTCAATTTTAGGTGCCTTAAATTTTATTACTACAATTATTAATCTTAAAGCAAAAAACCTTTCAGCAGAAAAAATTAGACTATTTGTCTGATCAGTTATTT
+
CCCCCGGGGGGGGGGGGGGGGGGGGGGGGGGGGGGGGGGGGGGGGGGGGGGGGGGGGGGGGGGGGGGGGGGGGGGGGGGGGGGGGGGGGGGGGGGGGGGGGGGGGGGGGGGGGGGGGGGGGGGGGGGGGGGGGGGGGGGGGGGGGGGGGGGGGGGGGGGGGGGGGGGGGGGGGGGGGGGGGGGGGGGGGGGGGGGGGGGGGGGGGGGGGGGGGGGGGGGGGGFGGFFGGGFGGGFGGGGFFFFFGFGGGGGGFGFDGGFFFFFGFGFGFFFFGFFGFFFFFFGFFFFFFFFFFFFFFFEFF
@M70528:330:000000000-K6D4P:1:1102:20885:2419 1:N:0:TCTATTCAGT+TCTCAGTACA
GGAGCCCCTGACATAGCATTCCCTCGATTAAATAATATAAGATTCTGACTTTTACCCCCTTCTCTGGGATTATTAATTATAGGACTTTATAAAGAAGGAGCGGGAACGGGATGAACAGTATATCCACCTTTATCAACGTTTTATCATTCAGGACCTTCAGTAGACTTAACAATTTTTTCTTTACACCTTGCAGGGATTTCTTCAATTTTAGGTGCCTTAAATTTTATTACTACAATTATTAATCTTAAAGCAAAAAACCTTTCAGCAGAAAAAATTAGACTATTTGTCTGATCAGTTATTT
+
CCCCCGGGGGGGGGGGGGGGGGGGGGGGGGGGGGGGGGGGGGGGGGGGGGGGGGGGGGGGGGGGGGGGGGGGGGGGGGGGGGGGGGGGGGGGGGGGGGGGGGGGGGGGGGGGGFFGGGGGGGGGGGGGGGGGGGGGGGGGGGGGGGGGGGGGGGGGGGGGGGGGGGGGGGGGGGGGGGGGGGGGGGGGGGGGGGGGGGGGGGGGGGGGGGGGGGCGGGGGGGGGGGGGGGFGGGFGGGGFFFFFGFGGF+?FAGFGGGEFFEFGFCCGFFFGGFFGEFFFFFGFFFFCEFFFEFEFFFFFF
@M70528:330:000000000-K6D4P:1:1102:16158:2424 1:N:0:TCTATTCAGT+TCTCAGTACA
GGAGCCCCTGACATAGCATTCCCTCGATTAAATAATATAAGATTCTGACTTTTACCCCCTTCTCTGGGATTATTAATTATAGGACTTTATAAAGAAGGAGCGGGAACGGGATGAACAGTATATCCACCTTTATCAACGTTTTATCATTCAGGACCTTCAGTAGACTTAACAATTTTTTCTTTACACCTTGCAGGGATTTCTTCAATTTTAGGTGCCTTAAATTTTATTACTACAATTATTAATCTTAAAGCAAAAAACCTTTCAGCAGAAAAAATTAGACTATTTGTCTGATCAGTTATTT
+
CCCCCEGGGGGGGGGGGGGG<FGGGGGGGGGGGGGGGGGGGGGGGGCGGGGGGGGGGGGGGGGGGGGGGGGGGGGGGGGGGGGGGGGGGGGGGGGGGGGGGGGGGGGGGGGGGGGGGGGGGGGGGGGGGGGGGGGGGGGGGGGGGGGGGGGGGGGGGGGGGGGGGGGGGGGGGGGGGGGGGGGGGFGGGDEGFGGGGGGGGGGGGGGGGGGCFFGGGGGGGGGGGEFGGGFGGGFGGGGFFFAFGFGGGGGGFGFGD5DFFE6+*4@FFFFGGFAGF3?FCFGFF);3?C334<<?EEFEF
@M70528:330:000000000-K6D4P:1:1102:8785:2441 1:N:0:TCTATTCAGT+TCTCAGTACA
GGAGCCCCTGACATAGCATTCCCTCGATTAAATAATATAAGATTCTGACTTTTACCCCCTTCTCTGGGATTATTAATTATAGGACTTTATAAAGAAGGAGCGGGAACGGGATGAACAGTATATCCACCTTTATCAACGTTTTATCATTCAGGACCTTCAGTAGACTTAACAATTTTTTCTTTACACCTTGCAGGGATTTCTTCAATTTTAGGTGCCTTAAATTTTATTACTACAATTATTAATCTTAAAGCAAAAAACCTTTCAGCAGAAAAAATTAGACTATTTGTCTGATCAGTTATTT
+
CCCCCGGGGGGGGGGGGGGGGGGGGGGGGGGGGGGGGGGGGGGGGGGGGGGGGGGGGGGGGGGGGGGGGGGGGGGGGGGGGGGGGGGGGGGGGGGGGGGGGGGGGGGGGGGGGFGGGGGGGGGGGGGGGGGGGGGGGGGGGGGGGGGGGGGGGGGGGGGGGGGGGGGGGGGGGGGGGGGGGGGGGGGGGFGGGGGGGFGGGGGGGGGGGGFGG?FFGGGGGGGGGEGGFGFCF?CFGGGFFFFFGFGGGGGCAGFFGCEFFFFC?FCFAFFGGFFGF8CFEFGFFFFCFFCCEEFFCEFFF
@M70528:330:000000000-K6D4P:1:1102:16142:2442 1:N:0:TCTATTCAGT+TCTCAGTACA
GGAGCCCCTGACATAGCATTCCCTCGATTAAATAATATAAGATTCTGACTTTTACCCCCTTCTCTGGGATTATTAATTATAGGACTTTATAAAGAAGGATCGGGAACGGGATGAACAGTATATCCACCTTTATCAACGTTTTATCATTCAGGACCTTCAGTAGACTTAACAATTTTTTCTTTACACCTTGCAGGTATTTCTTCAATTTTAGGTGCCTTAAATTTTATTACTACAATTATTAATCTTAAAGCAAAAAACCTTTCAGCAGAAAAAATTAGACTATTTTTCTAATCAGTTATTT
+
CCCCC7FGGGGGGGGGGCGGGGGGGDEGGGGGGGGGGGGGGGGGGG99EFGFGGGGGGGGGGAFFGGGFGCGGGG<FFCFGGAGGGGGGGGGG<EFE,C,C::FGGGDGGGGD8EFGGFEBFFGGGGGFGFEEFGGGDFFG>@FGGGGDGAFGGGFFFGGAF,FFE;CA<,7EFGGGGGGA;3;BA8DGFGFC,6CECCEGGGGGFFGGFF,>,=AEB?C:EFGGFGC7CCE;CFGF8+=A9+1;?7C<B+;*9AG**/;?6B=*+**/?46;260.)*/)/1@A6:(;)1)/9)165<5?
@M70528:330:000000000-K6D4P:1:1102:24605:2455 1:N:0:TCTATTCAGT+TCTCAGTACA
GGAGCCCCTGACATAGCATTCCCTCGATTAAATAATATAAGATTCTGACTTTTACCCCCTTCTCTGGGATTATTAATTATAGGACTTTATAAAGAAGGAGCGGGAACGGGATGAACAGTATATCCACCTTTATCAACGTTTTATCATTCAGGACCTTCAGTAGACTTAACAATTTTTTCTTTACACCTTGCAGGGATTTCTTCAATTTTAGGTGCCTTAAATTTTATTACTACAATTATTAATCTTAAAGCAAAAAACCTTTCAGCAGAAAAAATTAGACTATTTGTCTGATCAGTTATTT
+
CCCCCGGDGGGGGGGGGGGGGGGGGGGGGGGGGGGGGGGGGGGGGGGGGGGGGGGGGGGGGGGGGGGGGGGGGGGGGGGGGGGGGGGGGGGGGGGGGGGGGGGGGGGGGGGGGGGGGGGGGGGGGGGGGGGGGGGGGGGGGGGGGGGGGGGGGGGGGGGGGGGGGGGGGGGGGGGGGGGGGGGGGGFGGGGGGGGGGGGGGGGGGGGGGGD,EFGGGGGGGGGGGGGGGCFGGGFGGGGFFFFAFFGGGFCCFGFGGGFFFEFFE=EFFFFGGFFGFEF4;BGF=)@?ECEEEFF?<5?EE
@M70528:330:000000000-K6D4P:1:1102:14245:2456 1:N:0:TCTATTCAGT+TCTCAGTACA
GGAGCCCCTGACATAGCATTCCCTCGATTAAATAATATAAGATTCTGACTTTTACCCCCTTCTCTGGGATTATTAATTATAGGACTTTATAAAGAAGGAGCGGGAACGAGATGAACAGTATATCCACCTTTATCAACGTTTTATCATTCAGGACCTTCAGTAGACTTAACAATTTTTTCTTTACACCTTGCAGGGATTTCTTCAATTTTAGGTGCCTTAAATTTTATTACTACAATTATTAATCTTAAAGCAAAAAACCTTTCAGTAGAAAAAATTAGACTATTTGTCTGATCAGTTATTT
+
CCCCCEGGGGGGGGGGGGGGGGGGGGGGGGGGGGGFFGGGGGFFGGGGGGGGGGGGGGGGGGGGGGGGGGGGGFGGGGGFFGGGGGGEGGGGGGGFGGFFGGGGGGGEGGGGGGGGGGGGGGGGGGGG?DGCFFGGGGFGFCFGGGGGGGGGGGGGGGGGGFGGGGGGGAFGGGGDGECCG9FGGFDGGCC<EFGGGGGEFGGGGGGGGGG?FGGGGGGGFGGGGGGGGFFGDGFGGGGA9FF9>FGDDGCDAFFGGGDFFFFGF+>DFFAFF>AGFFFAEF7AFCF?CEFCFF<CEEFFE
@M70528:330:000000000-K6D4P:1:1102:6940:2473 1:N:0:TCTATTCAGT+TCTCAGTACA
GGAGCCCCTGACATAGCATTCCCTCGATTAAATAATATAAGATTCTGACTTTTACCCCCTTCTCTGGGATTATTAATTATAGGACTTTATAAAGAAGGAGCGGGAACGGGATGAACAGTATATCCACCTTTATCAACGTTTTATCATTCAGGACCTTCAGTAGACTTAACAATTTTTTCTTTACACCTTGCAGGGATTTCTTCAATTTTAGGTGCCTTAAATTTTATTACTACAATTATTAATCTTAAAGCAAAAAACCTTTCAGCAGAAAAAATTAGACTATTTGTCTGATCAGTTATTT
+
CCCCCGGGGGGGGGGGGGGGGGGGGGGGDFGGGGGGGGGGGGGGGGGGGGGGGGGGGGGGGGGGGGGGGGGGGGGGGGGGGGGGGGGGGGGGGGFGGGGGGGGGGGGGGGGGGGGGGGGGGGGGGGGGGGGGGGGGGGGGGGGGGGGGGGGGGGGGG8FGGGGGEFGGGGGGGGGGGGGGGGGGGGD@FGGGGGCDFFGGGGGGGGFGGDFGGGGGGGFGCFGGGGGGGGFGGGFGFGFFFFFFGFFGGGGGFGFGGGFFFEFGEGCFFFFCF>FGE@?A?FGFFEFFEEEFFFFFCCC3?
@M70528:330:000000000-K6D4P:1:1102:23814:2481 1:N:0:TCTATTCAGT+TCTCAGTACA
GGAGCCCCTGACATAGCATTCCCTCGATTAAATAATATAAGATTCTGACTTTTACCCCCTTCTCTGGGATTATTAATTATAGGACTTTATAAAGAAGGAGCGGGAACGGGATGAACAGTATATCCACCTTTATCAACGTTTTATCATTCAGGACCTTCAGTAGACTTAACAATTTTTTCTTTACACCTTGCAGGGATTTCTTCAATTTTAGGTGCCTTAAATTTTATTACTACAATTATTAATCTTAAAGCAAAAAACCTTTCAGCAGAAAAAATTAGACTATTTGTCTGATCAGTTATTT
+
CCCCCGGGGGGGGCFFGGGGGGGGGGGGGGGGGGGGGGGGGGGGGGGGGGGGGGFGGGGGGGGGGGGGG,CEFGGGGEGGGGGGGGGGGGGGGGGGGGGGGEGGGGGGGGGGGGGGGGGFGGGGGGGGGGGGGGGGGGGGGGGGGGGGCGGGGGGGGGGGGGGGGGGGGGGGGGGGGEGGGGGCGFGGGGGCEDGGGFFFGGGGGGFGGGG6ECF7DFGGGGGGGGGGDFFGGGFGGGGFFFFFGFGG:DCCAGFG<DEFFFFGFGEFFFFGFFFF@;?ACBFFFFC)9CCFEEEFFFFEC
@M70528:330:000000000-K6D4P:1:1102:6952:2491 1:N:0:TCTATTCAGT+TCTCAGTACA
GGAGCCCCTGACATAGCATTCCCTCGATTAAATAATATAAGATTCTGACTTTTACCCCCTTCTCTGGGATTATTAATTATAGGACTTTATAAAGAAGGAGCGGGAACGGGATGAACAGTATATCCACCTTTATCAACGTTTTATCATTCAGGACCTTCAGTAGACTTAACAATTTTTTCTTTACACCTTGCAGTGATTTCTTCAATTTTAGGTGCCTTAAATTTTATTACTACAATTATTAATCTTAAAGCAAAAAACCTTTCAGCAGAAAAAATTAGACTATTTGTCTGATCAGTTATTT
+
CCCCCFDGFGGGGFGAFFGFFFGFF7CC@BEE9FEFGFEFFGGFDGGGDGGGGGGFEGCGGFAFGG<FFG@FAFGFGGGGGCFGGGFCFGGGGGGG?<FFGGEGGGGGE7FFEEEFGF<FFGGFCGGGFABFGGGGGGGGGGG<EFFA?FEFFGCGGGFGGGGFGGGDGGGGGFFGFGGGFGGFGGFFGDG@9,,CBAD9EFGGGCFGGG6?F9EFGGGG7FCFGGGFFGFC8FFFGGGFFFFFGFGGF7CFFF6FDGFFF48@E7948AFFFBFGF;5FFFGFAEFE))>EC<<<5?ECE
@M70528:330:000000000-K6D4P:1:1102:9803:2497 1:N:0:TCTATTCAGT+TCTCAGTACA
GGAGCCCCTGACATAGCATTCCCTCGATTAAATAATATAAGATTCTGACTTTTACCCCCTTCTCTGGGATTATTAATTATAGGACTTTATAAAGAAGGAGCGGGAACGGGATGAACAGTATATCCACCTTTATCAACGTTTTATCATTCAGGACCTTCAGTAGACTTAACAATTTTTTCTTTACACCTTGCAGGGATTTCTTCAATTTTAGGTGCCTTAAATTTTATTACTTCAATTATTAATCTTAAAGCAAAAAACCTTTCAGCAGAAAAAATTAGACTATTTGTCTGATCAGTTATTT
+
CCCCCGGGGGGGGFGGGGFGGGGEDGDCCEGGFGGGFGGGGGGGGGFACFFGGGGGGGGGGGFFGGGGGGGGGGGGGGGGGGFFFDGGGGGGGGFGGGG8CFGEGGGGGGGGGDFGFGFGGGGGGGGFGFGGGGGGGGGGGGGGG9AFGGGGGGGGGGGGFGGGGGGGGGGGFGFGGGGGGGGGGGGGGGGGGGGFGGGGGGGCCFGFFFGGGGDFCFGGGGFFGCEGGGFB;EFGFFGFFFF6DFGFDFCCACFDDDFFF=FGFC466A4EC(5<@@C86BDFFCC??)7?EE)9?EE)9
@M70528:330:000000000-K6D4P:1:1102:7244:2498 1:N:0:TCTATTCAGT+TCTCAGTACA
GGAGCCCCTGACATAGCATTCCCTCGATTAAATAATATAAGATTCTGACTTTTACCCCCTTCTCTGGGATTATTAATTATAGGACTTTATAAAGAAGGAGCGGGAACGGGATGAACAGTATATCCACCTTTATCAACGTTTTATCATTCAGGACCTTCAGTAGACTTAACAATTTTTTCTTTACACCTTGCAGGGATTTCTTCAATTTTAGGTGCCTTAAATTTTATTACTACAATTATTAATCTTAAAGCAAAAAACCTTTCAGCAGAAAAAATTAGACTATTTGTCTGATCAGTTATTT
+
CCCCCGGGGGGGGGGGGGGGGGGGGGGGGGGGGGGGGGGGGGGGGGGGGGGGGGGGFCFGGGGGGGGGGGGGGGGGGFGGGGGGGGGGGGGGGGGGGGGGGGGGGDGGGGGGGDGGGGGGGGGGGGGGGGGGGGGGGGGGGGGGGGGGGGGGGGGGGGFGGGGGFGFCFGGGGGGGGGGGGFDFDFGGGGGGGGGGGGGGGGGGGGGGGGGGGEGGGGGGGGGGGFGGGFFEFGFGGGGFFFFFGAGGGGGGFGFFGGFFFB=FFFCGFFFGGFFGAFFBCFGFFEF3?EFFFEEEFFFFF
@M70528:330:000000000-K6D4P:1:1102:7624:2506 1:N:0:TCTATTCAGT+TCTCAGTACA
GGAGCCCCTGACATAGCATTCCCTCGATTAAATAATATAAGATTCTGACTTTTACCCCCTTCTCTGGGATTATTAATTATAGGACTTTATAAAGAAGGAGCGGGAACGGGATGAACAGTATATCCACCTTTATCAACGTTTTATCATTCAGGACCTTCAGTAGACTTAACAATTTTTTCTTTACACCTTGCAGGGATTTCTTCAATTTTAGGTGCCTTAAATTTTATTACTACAATTATTAATCTTAAAGCAAAAAACCTTTCAGCAGAAAAAATTAGACTATTTGTCTGATCAGTTATTT
+
CCCCCGGGGGGGGGGGGGGGGGGGGGGGGGGGGGGGGGGGGGGGGGGGGGGGGGGGGGGGGGGGGGGGGGGGGGGGGGGGGGGGGGGGGGGGGGGGGGGGGGGGGGGGGGGGGGGGGGGGGGGGGGGGGGGGGGGGGGGGGGGGGGGGGGGGGGGGGGGGGGGGGGGGGGGGGGGGGGGGGGGGGFGGGFCGGGGGGGGGGGGGGGGGGGFGGFGGGGGGGGGGGGGGGGFFGGFGGGGFFFFFGFGGGFGGFGFGDDEFFFFGFGFGFFFGGFFGF@FF?ACFF?FFEF<CEFFEFFEFF
@M70528:330:000000000-K6D4P:1:1102:21011:2520 1:N:0:TCTATTCAGT+TCTCAGTACA
GGAGCCCCTGACATAGCATTCCCTCGATTAAATAATATAAGATTCTGACTTTTACCCCCTTCTCTGGGATTATTAATTATAGGACTTTATAAAGAAGGAGCGGGAACGGGATGAACAGTATATCCACCTTTATCAACGTTTTATCATTCAGGACCTTCAGTAGACTTAACAATTTTTTCTTTACACCTTGCAGGGATTTCTTCAATTTTAGGTGCCTTAAATTTTATTACTACAATTATTAATCTTAAAGCAAAAAACCTTTCAGCAGAAAAAATTAGACTATTTGTCTGATCAGTTATTT
+
CCCCCGGGGGGGGGGGGGGGGGGGGGGGGGGGGGGGGGGGGGGGGGGGGGGGGGGGGGGGGGGGGGGGGGGGGGGGGGGGGGGGGGGGGGGGGGGGGGGGGGGGGGGGGGGGGGGGGGGGGGGGGGGGGGGGGGGGGGGGGGGGGGGGGGGGGGGGGGGGGGGGGGGGGGGGGGGGGGGGGGGGGGGGGGGGGGGGFGGGGGGGGGGGGGGGGGGGGGGGGGGGGGGGGGFDGGFGGGGFFFFFGFGGFGGGFGFGGGFFFFFGFGFGFFFGGFFGF8CACFGFFFFFFFFFFFEFFFFFF
@M70528:330:000000000-K6D4P:1:1102:23343:2527 1:N:0:TCTATTCAGT+TCTCAGTACA
GGAGCCCCTGACATAGCATTCCCTCGATTAAATAATATAAGATTCTGACTTTTACCCCCTTCTCTGGGATTATTAATTATAGGACTTTATAAAGAAGGAGCGGGAACGGGATGAACAGTATATCCACCTTTATCAACGTTTTATCATTCAGGACCTTCAGTAGACTTAACAATTTTTTCTTTACACCTTGCAGGGATTTCTTCAATTTTAGGTGCCTTAAATTTTATTACTACAATTATTAATCTTAAAGCAAAAAACCTTTCAGCAGAAAAAATTAGACTATTTGTCTGATCAGTTATTT
+
CCCCCGGGGGGGGGGGGGGGGGGGGGGGGGGGGGGGGGGGGGGGGGGGGGGGGGGGGGGGGGGGGGGGGGGGGGGGGGGGGGGGGGGGGGGGGGGGGGGGGGGGGGGGGGGGGGGGGGGGGGGGFGGGGGGGGGGGGGGGGGGGGGGGGGGGGGGGGGGGGGGGFGGEGGGGGGGGGGGGGGGGGGGGGGGGGGGGGGGGGGGGGGGGGGGFFGFGGGGGGGGGGGGGCFFFFGFGGGGFFFFFGFGGGCFFFGFFGG>AFE6:C7CGFFFGGFFGEECFFFFFFFFCFFCEFFFFCC??C
@M70528:330:000000000-K6D4P:1:1102:22011:2531 1:N:0:TCTATTCAGT+TCTCAGTACA
GGAGCCCCTGACATAGCATTCCCTCGATTAAATAATATAAGATTCTGACTTTTACCCCCTTCTCTGGGATTATTAATTATAGGACTTTATAAAGAAGGAGCGGGAACGGGATGAACAGTATATCCACCTTTATCAACGTTTTATCATTCAGGACCTTCAGTAGACTTAACAATTTTTTCTTTACACCTTGCAGGGATTTCTTCAATTTTAGGTGCCTTAAATTTTATTACTACAATTATTAATCTTAAAGCAAAAAACCTTTCAGCAGAAAAAATTAGACTATTTGTCTGATCAGTTATTT
+
CCCCCGGGGGGGGGGGGFGGGGGGGGGGGGGGGGGGGGGGGGGGGGGGGGGGGGGGGGGGGGGGGFGGGGGGDFGGGGGGGGGGGGGGGGGGGGGGGGGGGGGGGGGGGGGGGGGGGGGGGGGGGGGGGGGGGGGGGGGGGGGGGGGGGGGGGGGGGGGGGGGGGGGGGGGGGGGGGGGGGGGGGGGGGGGGGFGGGGGGGGGGGGGGGGGGGGGGGGGGGGGGGFGGFGFGGGFGGGGFFFFFFFGGGFFGFFFGGGFFFFFF5F=DFFFGGFFFEFFFFFGFFFFFEFEF9CEFEFFFE
@M70528:330:000000000-K6D4P:1:1102:9190:2541 1:N:0:TCTATTCAGT+TCTCAGTACA
GGAGCCCCTGACATAGCATTCCCTCGATTAAATAATATAAGATTCTGACTTTTACCCCCTTCTCTGGGATTATTAATTATAGGACTTTATAAAGAAGGAGCGGGAACGGGATGAACAGTATATCCACCTTTATCAACGTTTTATCATTCAGGACCTTCAGTAGACTTAACAATTTTTTCTTTACACCTTGCAGGGATTACTTCAATTTTAGGTGCCTTAAATTTTATTACTACAATTATTAATCTTAAAGCAAAAAACCTTTCAGCAGAAAAAATTAGACTATTTGTCTGATCAGTTATTT
+
CCCCCGGGGGGGGGGGGGGGGGGGGGGGGGGGGGGGGGGGGGGGGGGGGGGGGGGGGGGGGGGGGGGGGGGGGGGGGGGGGGGGGGGGGGGGGGGGGGGGGGGGGGGGGGGGGGGGGGGGGGGGGGGGGGGGGGGGGGGGGGGGGGGGGGGGGGGGGGGGGGGGGGGGGGGGGGGGGGGGGGGGGGGGGGGGGGGGGGGGGGGGGGGGGGGGGGGGGGGGGGGGGGGGGGFGGGFGGGGFFFFFGFGGGGGGFGFGGGFFFFFGFFFGFFFGFFFGEFFFEFGFFFF<<C>EFFFFFFCFF
@M70528:330:000000000-K6D4P:1:1102:10353:2544 1:N:0:TCTATTCAGT+TCTCAGTACA
GGAGCCCCTGACATAGCATTCCCTCGATTAAATAATATAAGATTCTGACTTTTACCCCCTTCTCTGGGATTATTAATTATAGGACTTTATAAAGAAGGAGCGGGAACGGGATGAACAGTATATCCACCTTTATCAACGTTTTATCATTCAGGACCTTCAGTAGACTTAACAATTTTTTCTTTACACCTTGCAGGGATTTCTTCAATTTTAGGTGCCTTAAATTTTATTACTACAATTATTAATCTTAAGGCAAAAAACCTTTCAGCAGAAAAAATTAGACTATTTGTCTGATCAGTTATTT
+
@A,ACFEFGGGGGGF<F<EDEEFEAFEFD7FFFGEE@FFGFG9EGEAECFDEEFGCFGFCEFCEFGGGGFGGFFGDDFFF<FFFGFFGGFGGGGF@EFFFCGGGGDDFCFGGGGGGGGFDFFFFGGGBCGGGGGGGGGGG<FGEFGDGG99EFDGFGE=FF?EFGGGGGGGGGDBGGGFGGGGGGFGFGG8FFD+8DGFGGGGGGGGGEEFFGGG6DG?GGGGGGFGGGGFFGGAAFGGFFCFAGFG@994794A*?<DAA4BFF74*;69?56F74;EFC*+;FFF3?6>CCE<?CCE?E
@M70528:330:000000000-K6D4P:1:1102:22431:2556 1:N:0:TCTATTCAGT+TCTCAGTACA
GGAGCCCCTGACATAGCATTCCCTCGATTAAATAATATAAGATTCTGACTTTTACCCCCTTCTCTGGGATTATTAATTATAGGACTTTATAAAGAAGGAGCGGGAACGGGATGAACAGTATATCCACCTTTATCAACGTTTTATCATTCAGGACCTTCAGTAGACTTAACAATTTTTTCTTTACACCTTGCAGGGATTTCTTCAATTTTAGGTGCCTTAAATTTTATTACTACAATTATTAATCTTAAAGCAAAAAACCTTTCAGCAGAAAAAATTAGACTATTTGTCTGATCAGTTATTT
+
CCCCCGFGGGGGGGGGGGGGGGGGGGGGGGGGGGGGGGGFGCGFGFGGGGGGGGGGGGGGGGGGGGGGGGGGGGGGGGGGGGGGFGGGGGGGGGGGGFFGGGGGGGGGGGGGGFGGGGGGGGGGGGGGGGGGGGGGGGGGGGGGGGGGGGGGGGGFGGFGGFGGGGGGFGGGGGGGGGGGGGGGGGGGGGGDGGGGGGGGGGGFEGGGDEGGGGG6EFGCEGGGGGGFGGFGGGFGDDFFFFFFFFGFFDFGFGFGDDDAFB68CC:<FFADC>F6@).6CAGFFEAC?)6?EC@C5<EEE
@M70528:330:000000000-K6D4P:1:1102:9010:2557 1:N:0:TCTATTCAGT+TCTCAGTACA
GGAGCCCCTGACATAGCATTCCCTCGATTAAATAATATAAGATTCTGACTTTTACCCCCTTCTCTGGGATTATTAATTATAGGACTTTATAAAGAAGGAGCGGGAACGGGATGAACAGTATATCCACCTTTATCAACGTTTTATCATTCAGGACCTTCAGTAGACTTAACAATTTTTTCTTTACACCTTGCAGGGATTTCTTCAATTTTAGGTGCCTTAAATTTTATTACTACAATTATTAATCTTAAAGCAAAAAACCTTTCAGCAGAAAAAATTAGACTATTTGTCTGATCAGTTATTT
+
CCCCCGGGGGGGGGGFGGGGGGGGGGGGFGGGGGGGGGGGGGGGGGGGGGGGGGGGGGGGGGGGGGGGGGGGGGGGGFGGGGGGFGGGGGGGGGGGGGGDGGFGGGGGGGGGGGGGGGGFGGGGGGGGGGGGGGGGGGGGGGGGFGGGGGGGGGGGGGFFFCFCGGGGGGGGGGGGGGGGGGGGGFFGGGGGGDGGFGGGGGGGFGGGGGGGGGGGGGGGGGGGGGGGGGFCFEFGGGGFFFFFGFFGFGGGFGFGGGAFFFFDEGC?FFFFFFFDEECACFGFFEFFFEEE;C@E7<??C
@M70528:330:000000000-K6D4P:1:1102:13097:2557 1:N:0:TCTATTCAGT+TCTCAGTACA
GGAGCCCCTGACATAGCATTCCCTCGATTAAATAATATAAGATTCTGACTTTTACCCCCTTCTCTGGGATTATTAATTATAGGACTTTATAAAGAAGGAGCGGGAACGGGATGAACAGTATATCCACCTTTATCAACGTTTTATCATTCAGGACCTTCAGTAGACTTAACAATTTTTTCTTTACACCTTGCAGGGATTTCTTCAATTTTAGGTGCCTTAAATTTTATTACTACAATTATTAATCTTAAAGCAAAAAACCTTTCAGCAGAAAAAATTAGACTATTTGTCTGATCAGTTATTT
+
CCCCCGCGGGGGGGGGGGGGGGGGGGGGGGGGGGGGGGGGGGGGGGGGGGGGGGGGGGGGGGGGGGGGGGGGGGGGGGGGGGGGGGGGGGGGGGGGGGGGGGGGGGGGGGGGGGGGGGGGGGGGGGGGGGGGGGGGGGGGGGGGGGGFGGGGGGGGGGGGGGGGGGGGGGGGGGGGGGGGGGGGGGGGGGGGGGGGGGGGGGGGGGGGGGGGGGGGGGGGGGGGGGGGGGFGGGFGGGGFFFFFGFGGFGGGFGFGGGEFFFFGFGFGFFFGGFFGFEEFFFGFFFFFFFEFFFFFEFFFF
@M70528:330:000000000-K6D4P:1:1102:20853:2558 1:N:0:TCTATTCAGT+TCTCAGTACA
GGAGCCCCTGACATAGCATTCCCTCGATTAAATAATATAAGATTCTGACTTTTACCCCCTTCTCTGGGATTATTAATTATAGGACTTTATAAAGAAGGAGCGGGAACGGGATGAACAGTATATCCACCTTTATCAACGTTTTATCATTCAGGACCTTCAGTAGACTTAACAATTTTTTCTTTACACCTTGCAGGGATTTCTTCAATTTTAGGTGCCTTAAATTTTATTACTACAATTATTAATCTTAAAGCAAAAAACCTTTCAGCAGAAAAAATTAGACTATTTGTCTGATCAGTTATTT
+
CCCCCGGGGGGGGGGGGGGGGGGGGGGGGGGGGGGGGGGGGGGGGGGGGGGGGGGGGGGGGGGGGGGGGGGGGGGGGGGGGGGGGGGGGGGGGGGGGGGGGGGGGGGGGGGGGGGGGGGGGGGGGGGGGGGGGGGGGGGGGGGGGGGGGGGGGGGGGGGGGGGGGGGGGGGGGGGGGGGGGGGGGGGGGGGGGGGGGGGGGGGGGGGGGGGGGGGGGGGGGGGGGGGGGGFGGGFGGGGFFFFFGFGGGCGGFGFGGGFFFFFGFGFGFFFGGBFGEEFFFFGFFFFFEFFFFFEFEFFFF
@M70528:330:000000000-K6D4P:1:1102:16180:2585 1:N:0:TCTATTCAGT+TCTCAGTACA
GGAGCCCCTGACATAGCATTCCCTCGATTAAATAATATAAGATTCTGACTTTTACCCCCTTCTCTGGGATTATTAATTATAGGACTTTATAAAGAAGGAGCGGGAACGGGATGAACAGTATATCCACCTTTATCAACGTTTTATCATTCAGGACCTTCAGTAGACTTAACAATTTTTTCTTTACACCTTGCAGGGATTTCTTCAATTTTAGGTGCCTTAAATTTTATTACTACAATTATTAATCTTAAAGCAAAAAACCTTTCAGCAGAAAAAATTAGACTATTTGTCTGATCAGTTATTT
+
CCBCC,DFFGGGGGG9CEAFAEFFDFEGGGGGCGFFFGGGGGEDFE9EDGFGGFGGFGGGGGAFFGGGFFEFGGGCGFGGGGGGGGGGGGGGGGGFFCFGGGGGFGGGFGGGGFGGGGFGGGGGGGGFGGGGGGGFFGGG,?FGFGGGGGFEGBFGGGGGGGDFGGGFGGGGGGGGGGGGGGGGGFFGGGGGG8CFEFGGGFDGGGFCCFGDE9C,EFEFE;EFGGGGGFFFCCCFGGGFFFFFDFG@EGF4AFFGCD4A88+B<G:FFFFGGFF43;7=;BFF=3A)67).9)49??CCE
@M70528:330:000000000-K6D4P:1:1102:20793:2593 1:N:0:TCTATTCAGT+TCTCAGTACA
GGAGCCCCTGACATAGCATTCCCTCGATTAAATAATATAAGATTCTGACTTTTACCCCCTTCTCTGGGATTATTAATTATAGGACTTTATAAAGAAGGAGCGGGAACGGGATGAACAGTATATCCACCTTTATCAACGTTTTATCATTCAGGACCTTCAGTAGACTTAACAATTTTTTCTTTACACCTTGCAGGGATTTCTTCAATTTTAGGTGCCTTAAATTTTATTACTACAATTATTAATCTTAAAGCAAAAAACCTTTCAGCAGAAAAAATTAGACTATTTGTCTGATCAGTTATTT
+
CCCCCGGGGGGGGGGGGGGGGGGGGGGGGGGGGGGGGGGGGGGGGGGGGGGGGGGGGGGGGGGGGGGGGGGGGGGGGGGGGGGGGGGGGGGGGGGGGGGGGGGGGGGGGGGGGGGGGGGGGGGGGGGGGGGGGGGGGGGGGGGGGGGGGGGGGGGGGGGGGGGGGGGGGGGGGGGGGGGGGGGGGGGGGGGGCFGGGGGGGGGGGGGGGGGGGGGGGGGGFGGGGGGGGGFGGGFGGGGFFFFFGFGGGFGGFGFGGDDFFFFGFFCGFAFGGFFGFEFFFFGFFFF?EFCE<EFFFFFFF
@M70528:330:000000000-K6D4P:1:1102:18211:2598 1:N:0:TCTATTCAGT+TCTCAGTACA
GGAGCCCCTGACATAGCATTCCCTCGATTAAATAATATAAGATTCTGACTTTTACCCCCTTCTCTGGGATTATTAATTATAGGACTTTATAAAGAAGGAGCGGGAACGGGATGAACAGTATATCCACCTTTATCAACGTTTTATCATTCAGGACCTTCAGTAGACTTAACAATTTTTTCTTTACACCTTGCAGGGATTTCTTCAATTTTAGGTGCCTTAAATTTTATTACTACAATTATTAATCTTAAAGCAAAAAACCTTTCAGCAGAAAAAATTAGACTATTTGTCTGATCAGTTATTT
+
CCCCCGGGGGGGGGGGGGGGGGGGGGGGGGGGGGGGGGGGGGGGGGGGGGGGGGGGGGGGGGGGGGGGGGGGGGGGGGGGGGGGGGGGGGGGGGGGGGGGGGGGGGGGGGGGGGGGGGGGGGGGGGGGGGGGGGGGGGGGGGGGGGGGGGGGGFGGGGGGGGGGGGGGGGGGGGGGGGGGGGGGFFGGGFGGGGGGGGGGGGGGGGGGGGGGGGGGGGGGGGGGGGGGGGFGGGFGGGGFFCFFGFGGGDFGFFFDGGFFFEFGFGEGFFFGG9FFE)<FEFGFFEFFFC<ECC8ECEEFF
@M70528:330:000000000-K6D4P:1:1102:23357:2598 1:N:0:TCTATTCAGT+TCTCAGTACA
GGAGCCCCTGACATAGCATTCCCTCGATTAAATAATATAAGATTCTGACTTTTACCCCCTTCTCTGGGATTATTAATTATAGGACTTTATAAAGAAGGAGCGGGAACGGGATGAACAGTATATCCACCTTTATCAACGTTTTATCATTCAGGACCTTCAGTAGACTTAACAATTTTTTCTTTACACCTTGCAGGGATTTCTTCAATTTTAGGTGCCTTAAATTTTATTACTACAATTATTAATCTTAAAGCAAAAAACCTTTCAGCAGAAAAAATTAGACTATTTGTCTGATCAGTTATTT
+
BCCCCCFCFGGGG,FCFGGGCFFGGGGFFGCEFFFFCCFFGGFEGGGCAEFFFACFFGGGGGGGGF<FFFCFEFFFGGGGFG<FE<EGGGGGGFGFGGGGGG7==>FGGEDFCE<EAFGAFFGF<AEGFGCBF9<EF=FG=FGGGGGGAFDF8FFF5,EEF9FBFGEF;DGCBGGGGGGGC@D;@E8@F>8@D,8FFDGGFGFGGGFF:DEEFD69EAFEGFGFC2ECFFF:=?FG>DGACFFFGFGGGCF9A>ACDG4AFF=CEF/*?A):C1AF3@C=EFFFF3F3<;<CCE3CEEEEF
@M70528:330:000000000-K6D4P:1:1102:10886:2620 1:N:0:TCTATTCAGT+TCTCAGTACA
GGAGCCCCTGACATAGCATTCCCTCGATTAAATAATATAAGATTCTGACTTTTACCCCCTTCTCTGGGATTATTAATTATAGGACTTTATAAAGAAGGAGCGGGAACGGGATGAACAGTATATCCACCTTTATCAACGTTTTATCATTCAGGACCTTCAGTAGACTTAACAATTTTTTCTTTACACCTTGCAGGGATTTCTTCAATTTTAGGTGCCTTAAATTTTATTACTACAATTATTAATCTTAAAGCAAAAAACCTTTCAGCAGAAAAAATTAGACTATTTGTCTGATCAGTTATTT
+
CCCCCGGGGGGGGGGGGGGGGGGGGGGGGGGGGGGGGGGGGGGGGGGGGGGGGGGGGGGGGGGGGGGGGGGGGGGGGGGGGGGGGGGGGGGGGGGGGGG@FGGGGGGGGGGGGGGGGGGGGGGGGGGGGGGGGGGGGGGGGGGGGGGGGGGGGGDGGGGGGGGGFGGGGGGGGGGGGGGGGGGGGGCFGGCFGFGGGGGGGGGGGGGGGGGGGGGGGGGGGGGGGGGGGCBFCEFGFGGFFFFFGFGGFGGGFGFGGGFFFFFGFGEGF4AGGFFGFFEFFFGFFEF3?3CEECFFFFFEE
@M70528:330:000000000-K6D4P:1:1102:18304:2635 1:N:0:TCTATTCAGT+TCTCAGTACA
GGAGCCCCTGACATAGCATTCCCTCGATTAAATAATATAAGATTCTGACTTTTACCCCCTTCTCTGGGATTATTAATTATAGGACTTTATAAAGAAGGAGCGGGAACGGGATGAACAGTATATCCACCTTTATCAACGTTTTATCATTCAGGACCTTCAGTAGACTTAACAATTTTTTCTTTACACCTTGCAGGGATTTCTTCAATTTTAGGTGCCTTAAATTTTATTACTACAATTATTAATCTTAAAGCAAAAAACCTTTCAGCAGAAAAAATTATACTATTTGTCTGATCAGTTATTT
+
CCCCCGGGGGGGGGGGGFGGGGGGGGGG9FGGGGGGGGGGGGGGGGGGGGGGGGGGGGGGGGGGGGGGGGGGGGGGGGGGGGGGGGGCFGGGGGGGGGGGGGGGGGGGGGGGGGGGGGGGGGGGGGGGGGGGGGGFGGGGGGGGGGGFCFGGGGGGGGGGGFGGGGGGGGGGFGGGGGGGGGGGGGFGGG?FGCGDGGGGGGGGGGGGGGGGGGGGGGGGGGGGFDGGGGFGGGFGGGGCFACFFFGGFFGGFFFGGGFFFF6FCDCGFFAGC2A<AEE+7FGFF<F<CF<ECEFFFFFEE
@M70528:330:000000000-K6D4P:1:1102:13747:2644 1:N:0:TCTATTCAGT+TCTCAGTACA
GGAGCCCCTGACATAGCATTCCCTCGATTAAATAATATAAGATTCTGACTTTTACCCCCTTCTCTGGGATTATTAATTATAGGACTTTATAAAGAAGGAGCGGGAACGGGATGAACAGTATATCCACCTTTATCAACGTTTTATCATTCAGGACCTTCAGTAGACTTAACAATTTTTTCTTTACACCTTGCAGGGATTTCTTCAATTTTAGGTGCCTTAAATTTTATTACTACAATTATTAATCTTAAAGCAAAAAACCTTTCAGCAGAAAAAATTAGACTATTTGTCTGATCAGTTATTT
+
BCCCCFBFGGGGGGGGGGGGGGGGFGGGGGGGGGGGGGGCEGFGGFFGGCGEFFGFGGGEEG<FFGGGGGFGGGGGGGGDCCGGGGGGEEGG9<C@FFFCDGDEGGGEEEGFGCFE<CFFFCEAFGCD?FGFEFGGGGGGGFCGGEFFG9FEFDDFGFGGEFEFFD,,CBEEEGFFE:FDF=FD;EFCFGFGGFGEFGGGGGGGGGFF;DC,>>6CD;CGFGFGGGGC2=BF7FFGFCFFFAFFFFGGCD7CFFFGGDEFFEFFEDEFFFF6C>FGE;5=?FDF=3:5?C9C<58?EFF37
@M70528:330:000000000-K6D4P:1:1102:17411:2644 1:N:0:TCTATTCAGT+TCTCAGTACA
GGAGCCCCTGACATAGCATTCCCTCGATTAAATAATATAAGATTCTGACTTTTACCCCCTTCTCTGGGATTATTAATTATAGGACTTTATAAAGAAGGAGCGGGAACGGGATGAACAGTATATCCACCTTTATCAACGTTTTATCATTCAGGACCTTCAGTAGACTTAACAATTTTTTCTTTACACCTTGCAGGGATTTCTTCAATTTTAGGTGCCTTAAATTTTATTACTACAATTATTAATCTTAAAGCAAAAAACCTTTCAGCAGAAAAAATTAGACTATTTGTCTGATCAGTTATTT
+
CCCCCGGGGGGGGGGGGGGGGGGGGGGGFFGGGGGGGGGGGGGGGGGGGGGGGGGGGGGGGGGGGGGGGGGGGGGGGGGGGGGFGGGGGGGGGGGGGGGGGGGGGGGGGGGGGGGGGGGGGGGGGGGGGGGGGGGGGGGGGGGGGGGGGGGGGGGGGGGGGGGGGGGDFGGGGGGGGGGGGGGGGGGGGGGGGGGGGGGGGGGGGFGGGGG6EEFFGGGDGFFGG:FGGGFGGFFGGGFFC@FFGFDFCG>FAGFGGG>FBBCGEF=;AFFFG@FD=@CF;BFFFCFC349C3?EC<CFEF
@M70528:330:000000000-K6D4P:1:1102:17468:2651 1:N:0:TCTATTCAGT+TCTCAGTACA
GGAGCCCCTGACATAGCATTCCCTCGATTAAATAATATAAGATTCTGACTTTTACCCCCTTCTCTGGGATTATTAATTATAGGACTTTATAAAGAAGGAGCGGGAACGGGATGAACAGTATATCCACCTTTATCAACGTTTTATCATTCAGGACCTTCAGTAGACTTAACAATTTTTTCTTTACACCTTGCAGGGATTTCTTCAATTTTAGGTGCCTTAAATTTTATTACTACAATTATTAATCTTAAAGCAAAAAACCTTTCAGCAGAAAAAATTAGACTATTTGTCTGATCAGTTATTT
+
CCCCCGGGGGGGGGGGGGGGGGGGGGGGGGGGGGGGGGGGGGGGGGGGFGGGGGGGGGGGGGGGGGGGGGGGGGGGGGGGGGGGGGGGGGGGGGFGGGGGGEEGGGGGGGGGGFGGGGGGGEFGGGGGGGGGGGGGGGGGGGGGGFGGGGGGGGGGGGGGGGGGGGGFGFDFGGGGGGGGGGGFGGFGGGFFFEGFGGFFGGGGGGGGGGGEGGCGGGGGCGGGGGGGGFFGD?ACF7DFF6EFGFGG7@8FA4ACD4:?FE+=*782?6A6?>FGF@CFFFGFF6FE?;<E<C37?CEFF
@M70528:330:000000000-K6D4P:1:1102:19923:2661 1:N:0:TCTATTCAGT+TCTCAGTACA
GGAGCCCCTGACATAGCATTCCCTCGATTAAATAATATAAGATTCTGACTTTTACCCCCTTCTCTGGGATTATTAATTATAGGACTTTATAAAGAAGGAGCGGGAACGGGATGAACAGTATATCCACCTTTATCAACGTTTTATCATTCAGGACCTTCAGTAGACTTAACAATTTTTTCTTTACACCTTGCAGGGATTTCTTCAATTTTAGGTGCCTTAAATTTTATTACTACAATTATTAATCTTAAAGCAAAAAACCTTTCAGCAGAAAAAATTAGACTATTTGTCTGATCAGTTATTT
+
CCCCCGGGGGGGGGGGGGGGGGGGGGGGGGGGGGGGGGGGGGGGGGGGGGGGGGGGGGGGGGGGGGGGGGGGGGGGGGGGGGGGGGGGGGGGGGGGGGGGGGGGGGGGGGGGGGGGGGGGGGGGGGGGGGGGGGGGGGGGGGGGGGGGGGGGGGGGGGGGGGGGGGGGFGGGGGGGGGGGGGGGGGGGGGGGGGGGGGGGGGGGGGGGGGGGGGGGGGGGGGGGGGGGGAFFGGFGGGGFFFFFGFGGGFGGFGFGGGFFFFFGFG=GFFFGGFFGF;<FEFGFFEFCECFECEEFFFFFF
@M70528:330:000000000-K6D4P:1:1102:10802:2669 1:N:0:TCTATTCAGT+TCTCAGTACA
GGAGCCCCTGACATAGCATTCCCTCGATTAAATAATATAAGATTCTGACTTTTACCCCCTTCTCTGGGATTATTAATTATAGGACTTTATAAAGAAGGAGCGGGAACGGGATGAACAGTATATCCACCTTTATCAACGTTTTATCATTCAGGACCTTCAGTAGACTTAACAATTTTTTCTTTACACCTTGCAGGGATTTCTTCAATTTTAGGTGCCTTAAATTTTATTACTACAATTATTAATCTTAAAGCAAAAAACCTTTCAGCAGAAAAAATTAGACTATTTGTCTGATCAGTTATTT
+
CCCCCGGGGGGGGGGGGGGGGGGGGGGGGGGGGFGGGGGGGGGGGGGGFGGGGGGGGGGGGGFGGGGGGGGGGGGGGGGGGGGGGGGGGGGGGGGGGGGGGGGGGGGGGGGGGGGGGGGGGGGGGGGGGGGGGGGGGGGGGGGGFGGGGGGGGGGGGGGGGGGGGGGGGGGGGGGGGGGGGGGGGFGGGGFGG?EGGGGGGGGGGCCFGGGGGGGGGGGGCFGGGGGGGGFGGGFDGGFFFFFFGFGGGGGGFGFGGGDF=BAGFCCCFFFFGFFGFFFFEFFFFEFFFFFFFFECEFFFF
@M70528:330:000000000-K6D4P:1:1102:17111:2683 1:N:0:TCTATTCAGT+TCTCAGTACA
GGAGCCCCTGACATAGCATTCCCTCGATTAAATAATATAAGATTCTGACTTTTACCCCCTTCTCTGGGATTATTAATTATAGGACTTTATAAAGAAGGAGCGGGAACGGGATGAACAGTATATCCACCTTTATCAACGTTTTATCATTCAGGACCTTCAGTAGACTTAACAATTTTTTCTTTACACCTTGCAGGGATTTCTTCAATTTTAGGTGCCTTAAATTTTATTACTACAATTATTAATCTTAACGCAAAAAACCTTTCAGCAGAAAAAATTAGACTATTTGTCTGATCAGTTATTT
+
CCCCCGGGGGGGGGGGGGGGGGGGGGGGGGGGGGGGGGGGGGGGGGGGGGGGGGGGGGGGGGGGGGGGGGGGGGFGGGGGGGGGGGGGGGGGGGGGGGGGGGGGGGGGGGGGGGGGGGGGGGGGFGGGGGGGGGGGGGFFGGGGGGGGGGGGGGGGGGGGGGGGGGGGGGGGGGGGGGGGGGGGGGGGGGGGGGGFGGGGGGGGGGGGGGGGGGGGGGGGGGGGGGGFGGFGGFFFGGGFFFFFGFGG,9DDDGFGGGFFFFAGFGFGFFFCF>FGF@FFFFFFFFFFEEFFFFFFEFFEF
@M70528:330:000000000-K6D4P:1:1102:23260:2694 1:N:0:TCTATTCAGT+TCTCAGTACA
GGAGCCCCTGACATAGCATTCCCTCGATTAAATAATATAAGATTCTGACTTTTACCCCCTTCTCTGGGATTATTAATTATAGGACTTTATAAAGAAGGAGCGGGAACGGGATGAACAGTATATCCACCTTTATCAACGTTTTATCATTCAGGACCTTCAGTAGACTTAACAATTTTTTCTTTACACCTTGCAGGGATTTCTTCAATTTTAGGTGCCTTAAATTTTATTACTACAATTATTAATCTTAAAGCAAAAAACCTTTCAGCAGAAAAAATTAGACTATTTGTCTGATCAGTTATTT
+
CCCCCGGGGGGGGGGGGGGGGGGGGGGGGGGGGGGGGGGGGGGGGGGGGGGGGGGGGGGGGGGGGGGGGGGGGGGGGGGGGGGGGGGGGGGGGGGGGGGFGGGGGGGGGGGGGGGGGGGGGGGGGGGGGGGGGGGGGGGGGGGGGGGGGGGGGGGGGGGGGGGGGGGGGGGGGGGGGGGGGGGGGGGGGGGGGGGGGGGGGGGGGGGGGGGGGGGGGGGGGGGGGGGGGGFGGGFGGGGFFFFFGFGGFC>FFGFGGGBFFFFGCGC<FFFDGFFGFFF=CFGFFFF3CC9C9CEECCEEE
@M70528:330:000000000-K6D4P:1:1102:23877:2698 1:N:0:TCTATTCAGT+TCTCAGTACA
GGAGCCCCTGACATAGCATTCCCTCGATTAAATAATATAAGATTCTGACTTTTACCCCCTTCTCTGGGATTATTAATTATAGGACTTTATAAAGAAGGAGCGGGAACGGGATGAACAGTATATCCACCTTTATCAACGTTTTATCATTCAGGACCTTCAGTAGACTTAACAATTTTTTCTTTACACCTTGCAGGGATTTCTTCAATTTTAGGTGCCTTAAATTTTATTACTACAATTATTAATCTTAAAGCAAAAAACCTTTCAGCAGAAAAAATTAGACTATTTGTCTGATCAGTTATTT
+
CCCCCGGGGGGGGGGGGGGGGGGGGGGGGGGGGGGGGGGGGGGGGGGGGGGGGGGGGGGGGGGGGGGGGCFGGGGGGGGGGGGGGGGGGGGGGGGGGGGGGGGGGGGGGGGGGGGGGGGGGGGGGGGGGGGGGGGGGGEGGGGGGGGGGGGGGGGGGGGGGGGGGGGGGGGGGGGGGGGGGGGGGCGGGGGGGGGGGGGGGGGGGGGGGGGGFFGGGGGGGGAFGFFGGGFCF?CGGGGFFABAGFGGE=CCFGFGGDFFFFFGFCE;AFFGG@FFF;CFEFFFFCF?CFFF<CEECCFFF
@M70528:330:000000000-K6D4P:1:1102:16111:2720 1:N:0:TCTATTCAGT+TCTCAGTACA
GGAGCCCCTGACATAGCATTCCCTCGATTAAATAATATAAGATTCTGACTTTTACCCCCTTCTCTGGGATTATTAATTATAGGACTTTATAAAGAAGGAGCGGGAACGGGATGAACAGTATATCCACCTTTATCAACGTTTTATCATTCAGGACCTTCAGTAGACTTAACAATTTTTTCTTTACACCTTGCAGGGATTTCTTCAATTTTAGGTGCCTTAAATTTTATTACTACAATTATTAATCTTAAAGCAAAAAACCTTTCAGCAGAAAAAATTAGACTATTTGTCTGATCAGTTATTT
+
@@@BC:DFGGGGGGGGDCFG<FEFFGEGGGGFFFDFGCFGFGGGGFAFCFFFGFGFGGGE@F9FFGGGFGGGGGGGGGGGFGGGGGGGGGGGGGADA<EFGGGGGGGGGGGGGGGGGF<FFGGGGGGGGFFGFGFGGGGFDFGGGGGGGGFGGGGGGGGGADDGGGGGGGFFFGGGGGGGGGGGGGGGGGGFGFGGGGGDFGGGFGFGFGGCGG?FGGGGGGGGFC:FDEF78?CFGGFFFFFFFFFCG+=96FFFGGEF?E=F4FEGF46CC@FF<@5ACF@FFCC35CFF45<???ECE
@M70528:330:000000000-K6D4P:1:1102:16166:2725 1:N:0:TCTATTCAGT+TCTCAGTACA
GGAGCCCCTGACATAGCATTCCCTCGATTAAATAATATAAGATTCTGACTTTTACCCCCTTCTCTGGGATTATTAATTATAGGACTTTATAAAGAAGGAGCGGGAACGGGATGAACAGTATATCCACCTTTATCAACGTTTTATCATTCAGGACCTTCAGTAGACTTAACAATTTTTTCTTTACACCTTGCAGGGATTTCTTCAATTTTAGGTGCCTTAAATTTTATTACTACAATTATTAATCTTAAAGCAAAAAACCTTTCAGCAGAAAAAATTAGACTATTTGTCTGATCAGTTATTT
+
CCCCCFFGGGGGGGGGGGGGGGFGGGGGGEGGGGGGGGGGGGGGGGFFGGFGGGGGGGGGGGDGGGGGGGGGGGGGGGGGFFGGGGGGGGGGFDGGGGGGGGGGGGGGGGGGGGGGGGCGGGGFGGGGGGGEFGGGGGGGGGGGGGGGGGGGGGGGGGGGGGGGGGGGGGGGGGGGGGGFGDGGGGGGFGGGG?EF@FGFGGGGGGGCGFCFGFFGGGGGGGGGGGGGGGFGGGFGF>DFFFFFGFGGGGGGFGFGGGFFFFFG<8CFFF6CGBFGFFEBFFGFFEFEEECFEE8?CCFCE
@M70528:330:000000000-K6D4P:1:1102:10888:2740 1:N:0:TCTATTCAGT+TCTCAGTACA
GGAGCCCCTGACATAGCATTCCCTCGATTAAATAATATAAGATTCTGACTTTTACCCCCTTCTCTGGGATTATTAATTATAGGACTTTATAAAGAAGGAGCGGGAACGGGATGAACAGTATATCCACCTTTATCAACGTTTTATCATTCAGGACCTTCAGTAGACTTAACAATTTTTTCTTTACACCTTGCAGGGATTTCTTCAATTTTAGGTGCCTTAAATTTTATTACTACAATTATTAATCTTAAAGCAAAAAACCTTTCAGCAGAAAAAATTAGACTATTTGTCTGATCAGTTATTT
+
CCCCCGGGGGGGGGGGGGGGGGGGGGGGGGGGGGGGGGGGGGGGGGGGGGGGGGGGGGGGGGGGGGGGGGGGGGGGGGGGGGGGGGGGGGGGGGGGGGGCGGGGGGGGGGGGGGGGGGGGGGGGGGGGGGGGGGGGGGFGGEGGGGGGGGGGGGGGGGGGGGGGGGGGGGGGGGGGGGGGGGGGGGGGGGGGGGGGGGGGGGGGGGGGGGGGGGGGGGGGGGGGGGGGGGFGGG>=DGGFFFFFGFGGGGFGFGFGGGFFFFFGFGFGFFFGGFFGFFFB?FGFFFFE<47CFEEEECCCE
@M70528:330:000000000-K6D4P:1:1102:22085:2765 1:N:0:TCTATTCAGT+TCTCAGTACA
GGAGCCCCTGACATAGCATTCCCTCGATTAAATAATATAAGATTCTGACTTTTACCCCCTTCTCTGGGATTATTAATTATAGGACTTTATAAAGAAGGAGCGGGAACGGGATGAACAGTATATCCACCTTTATCAACGTTTTATCATTCAGGACCTTCAGTAGACTTAACAATTTTTTCTTTACACCTTGCAGGGATTTCTTCAATTTTAGGTGCCTTAAATTTTATTACTACAATTATTAATCTTAAAGCAAAAAACCTTTCAGCAGAAAAAATTAGACTATTTGTCTGATCAGTTATTT
+
CCCCCGGGGGGGGGGGGGGGGGGGGGGGGGGGGGGGGGGGGGGGGGGGGGGGGGGGGGGGGGGGGGGGGGGGGGGGGGGGGGGGGGGGGGGGGGGGGGGGGGGGGGGGGGGGGFGGGGGGGGGGGGGGGGGGGGGGGGGGGEGGGGGGGGGGGGGGGGGFGGFGGGGGGGGGGGGGGGGGGGGGFGGGGGGDFFGGGGGGGGGGGGFGGGGGFGGGGGGGGGGGGGFGGGFGCFFGGGGFFFCCFFGGFGGGFFFCGGFFFFFGFCEGFFFGGBFGEFFFFFGFFFF?CEFFFCEEFFFEE
@M70528:330:000000000-K6D4P:1:1102:10186:2766 1:N:0:TCTATTCAGT+TCTCAGTACA
GGAGCCCCTGACATAGCATTCCCTCGATTAAATAATATAAGATTCTGACTTTTACCCCCTTCTCTGGGATTATTAATTATAGGACTTTATAAAGAAGGAGCGGGAACGGGATGAACAGTATATCCACCTTTATCAACGTTTTATCATTCAGGACCTTCAGTAGACTTAACAATTTTTTCTTTACACCTTGCAGGGATTTCTTCAATTTTAGGTGCCTTAAATTTTATTACTACAATTATTAATCTTAAAGCAAAAAACCTTTCAGCAGAAAAAATTAGACTATTTGTCTGATCAGTTATTT
+
CCCCCGGGGGGGGGGGGGGGGGGGGGGGGGGGGGGGGGGGGGGGGGGGGGGGGGGGGGGGGGGGGGGGGGGGFGGFFGGGGGGGGFGGGGGGGGGGGGGGGGGGGGGGGGGGGGGGGGGFGGGGGGGGGGGFGGGGGGGGGGGGGGGGGGGGGGGGGGGGGGGGGGGGGGGGGGGGGEGGGGGGGGGGG9DFG8EDGGFGGGGFGGGGGGGGGFCGGGGGFGGGGGGGGGFGGGFFGGGFFFFFGFGGGGGGA4AFGDBA?>FGEG;F4AFFGBFGEFCFFFFFFEFCECCFCC@EFFF3?
@M70528:330:000000000-K6D4P:1:1102:14278:2777 1:N:0:TCTATTCAGT+TCTCAGTACA
GGAGCCCCTGACATAGCATTCCCTCGATTAAATAATATAAGATTCTGACTTTTACCCCCTTCTCTGGGATTATTAATTATAGGACTTTATAAAGAAGGAGCGGGAACGGGATGAACAGTATATCCACCTTTATCAACGTTTTATCATTCAGGACCTTCAGTAGACTTAACAATTTTTTCTTTACACCTTGCAGGGATTTCTTCAATTTTAGGTGCCTTAAATTTTATTACTACAATTATTAATCTTAAAGCAAAAAACCTTTCAGCAGAAAAAATTAGACTATTTGTCTGATCAGTTATTT
+
CCCCCGGGGGGGGGGGGGGGGGGGGGGGGGGGGGGGGGGGGGGGGGGGGGGGGGGGGGGGGGGGGGGGGGGGGGGGGGGGGGGGGGGGGGGGGGGGGGGGGGGGGGGGGGGGGGGGGGGGGGGGGGGGGGGGGGGGGGGGGGGGGGGGGGGGGGGGGGGGGGGGGGGGGGGGGGGGGGGGGGGGGFFGFGGGGGGGGGGGGGGGGGGGGGGFGFGGGGGGGGGGFFGGGGFGGGFGFCGFF+:BCFGGG>FGFGFGGGFFFFFGFGFFFFAEC9AC8;<6?FDFF<F?E9CEEFEFFEF3?
@M70528:330:000000000-K6D4P:1:1102:20219:2798 1:N:0:TCTATTCAGT+TCTCAGTACA
GGAGCCCCTGACATAGCATTCCCTCGATTAAATAATATAAGATTCTGACTTTTACCCCCTTCTCTGGGATTATTAATTATAGGACTTTATAAAGAAGGAGCGGGAACGGGATGAACAGTATATCCACCTTTATCAACGTTTTATCATTCAGGACCTTCAGTAGACTTAACAATTTTTTCTTTACACCTTGCAGGGATTTCTTCAATTTTAGGTGCCTTAAATTTTATTACTACAATTATTAATCTTAAAGCAAAAAACCTTTCAGCAGAAAAAATTAGACTATTTGTCTGATCAGTTATTT
+
CCCCCGGGGGGGGGGGGGGGGGGGGGGGGGGGGGGGGGGGGGGGGGGGGGGGGGGGGGGGGGGGGGGGGGGGGGGGGGGGGGGGGGGGGGGGGGGGGGGGGGGGGGGGGGGGGGGGGGGGGGGGGGGGGGGGGGGGGGGGGGGGGGGGGGGGGGGGGGGGGGGGGGGGGGGGGGGGGGGGGGGGGGGGGGGGGGGFFGGGGGGGGGGGGGGGGGGGGGGGGGGGGGGGGGFGGGFGGGGFFFFFGFG7=FGGFGFGGGFFFFFG<FEGFFFDFBFGFEFFFFGFFFFEFC<5<EFFFFFFF
@M70528:330:000000000-K6D4P:1:1102:7200:2800 1:N:0:TCTATTCAGT+TCTCAGTACA
GGAGCCCCTGACATAGCATTCCCTCGATTAAATAATATAAGATTCTGACTTTTACCCCCTTCTCTGGGATTATTAATTATAGGACTTTATAAAGAAGGAGCGGGAACGGGATGAACAGTATATCCACCTTTATCAACGTTTTATCATTCAGGACCTTCAGTAGACTTAACAATTTTTTCTTTACACCTTGCAGGGATTTCTTCAATTTTAGGTGCCTTAAATTTTATTACTACAATTATTAATCTTAAAGCAAAAAACCTTTCAGCAGAAAAAATTAGACTATTTGTCTGATCAGTTATTT
+
CCCCCGGGGGGGGGGGGGGGGGGGGGGGGGGGGGGGGGGGGGGGGGGGGGGGGGGGGGGGGGGGGGGGGGGGGGGGGGGGGGGGGGGGGGGGGGGGGFGGGGGGGGGGGGGGGGGGGGGGGGGGGGGGGGGGGGGGGGGGGGGGGGGGGGGGGGGGGGGGGGGGGGGGGGGGGGGGGGGGGGGGGGGGGGGGGGGGGGGGGGAFGGGGGGGGGGGGGGGGGGGGGGGGGGFGGGFGGGGFFFFFGFGGGGGGFGFGGGFFFFFGFCEGFFFFCBFGFFFFEFGFFEFFFFCEFFFFFFFFF
@M70528:330:000000000-K6D4P:1:1102:21530:2805 1:N:0:TCTATTCAGT+TCTCAGTACA
GGAGCCCCTGACATAGCATTCCCTCGATTAAATAATATAAGATTCTGACTTTTACCCCCTTCTCTGGGATTATTAATTATAGGACTTTATAAAGAAGGAGCGGGAACGGGATGAACAGTATATCCACCTTTATCAACGTTTTATCATTCAGGACCTTCAGTAGACTTAACAATTTTTTCTTTACACCTTGCAGGGATTTCTTCAATTTTAGGTGCCTTAAATTTTATTACTACAATTATTAATCTTAAAGCAAAAAACCTTTCAGCAGAAAAAATTAGACTATTTGTCTGATCAGTTATTT
+
CCCCCGGGGGGGGGGGGGGGGGGGGGGGGGGGGGGGGGGGGGGGGGGGGGGGGGGGGGGGGGGGGGGGGGGGGGGGGGGGGGGGGGGGGGGGGGGGGGGGGGGGGGGGGGGGGGGGGGGGGGGGGGGGGGGGGGGGGGGGGGGFGGGGGGGGGGGGGGGGGGGGGGGGGGGGGGGFGGGGGGGGGGGGGGGGGGGGGGGGGGGGGGGGGGGGGGGGGGGGGGGGGGGGGGFGGGFGGGGFFFFFGFGGFGFFFGFGGGFFFFFGFGFGFFFGGFFGF;?F?FFFFFFFEFFEFFEEFFEEE
@M70528:330:000000000-K6D4P:1:1102:18845:2813 1:N:0:TCTATTCAGT+TCTCAGTACA
GGAGCCCCTGACATAGCATTCCCTCGATTAAATAATATAAGATTCTGACTTTTACCCCCTTCTCTGGGATTATTAATTATAGGACTTTATAAAGAAGGAGCGGGAACGGGATGAACAGTATATCCACCTTTATCAACGTTTTATCATTCAGGACCTTCAGTAGACTTAACAATTTTTTCTTTACACCTTGCAGGGATTTCTTCAATTTTAGGTGCCTTAAATTTTATTACTACAATTATTAATCTTAAAGCAAAAAACCTTTCAGCAGAAAAAATTAGACTATTTGTCTGATCAGTTATTT
+
CCCCCEGGGGGGGGGGGGGGGGGGGGGGFGGGGGGGGGGGGGGGGGGGGGGGGGGGGGGGGGGGGGGGGGGGGGGGGGGGGGGGGGGGGGGGGGGGGGFGGGGGGGGGGGGGGGGGGGGGGGGGDGGGGGGGGGGGGGGGGGGGGGGGGGGGGGGGGGGGGGGGGGGGGGGGGGGGGGGGGGGGGGGGGGDFGGGGGGGGGGGGGGGGGGGGGGGGGGGGFGGGGGGGFFFFFFFGGGGFFFFFGFGFGG7D>DFGGDFFFFFGFGCGFFFFGBFGFFF4;BGFAEF?EECCEFFF33<?C
@M70528:330:000000000-K6D4P:1:1102:21531:2824 1:N:0:TCTATTCAGT+TCTCAGTACA
GGAGCCCCTGACATAGCATTCCCTCGATTAAATAATATAAGATTCTGACTTTTACCCCCTTCTCTGGGATTATTAATTATAGGACTTTATAAAGAAGGAGCGGGAACGGGATGAACAGTATATCCACCTTTATCAACGTTTTATCATTCAGGACCTTCAGTAGACTTAACAATTTTTTCTTTACACCTTGCAGGGATTTCTTCAATTTTAGGTGCCTTAAATTTTATTACTACAATTATTAATCTTAAAGCAAAAAACCTTTCAGCAGAAAAAATTAGACTATTTGTCTGATCAGTTATTT
+
CCCCCGGGGGGGGGGGGGGGGGGGGGGGGGGGGGGGGGGGGGGGGGGGGGGGGGGGGGGGGGGGGGGGGGGGGGGGGGGGGGGGGGGGGGGGGGGGGGGGGGGGGGGGGGGGGGGGGGGGGGGGGGGGGGGGGGGGGGGGGGGGGGGGGGGGGGGGGGGGGGGGGGGGFGGGGGGGGGGGGGGGGGGGGGGGGGGGGGGGGGGGGGGGGGGGGGGGGGGGGGGGGGGGGGFGGFFGGGGFFFFFGFGGFGFGFGFGGGEFFFFGFDEGFFFGGBFGFF?FEBGFFFF<EF474?<EFFFEF
@M70528:330:000000000-K6D4P:1:1102:10296:2859 1:N:0:TCTATTCAGT+TCTCAGTACA
GGAGCCCCTGACATAGCATTCCCTCGATTAAATAATATAAGATTCTGACTTTTACCCCCTTCTCTGGGATTATTAATTATAGGACTTTATAAAGAAGGAGCGGGAACGGGATGAACAGTATATCCACCTTTATCAACGTTTTATCATTCAGGACCTTCAGTAGACTTAACAATTTTTTCTTTACACCTTGCAGTGATTTCTTCAATTTTAGGTGCCTTAAATTTTATTACTAAAATTATTAATCTTAAAGCAAAAAACCTTTCAGCAGAAAAAATTAGACTATTTGTCTGATCAGTTATTT
+
C@CCCDFGFGFFFGGGGFFGGGGGGGG8<FA@FEFGEGE<CEEFGGFFGGGGGFGFGGDCFFGGGAE<EFE<@EFEFDFFGGGDGG@EEFGGAD<FG,C6DF7CFGGGGDFGGCFEGEGGG9FFCEFFDEGCFE9FFC<FFEFECGGGF<FFFGGGGGFBFGACFGG;;EDGGGGGGEFGGGGE==DFGFF=9,@CDGD>CFFGAFFGGFF6>:<FFGFG7DCFGGGGF7B,+,4EF*?AC6EA@F7@CCFFF4*?7?AABB=CE>*;66):*(;;7)79?B>@ACACF445<6;?E)<CF
@M70528:330:000000000-K6D4P:1:1102:16960:2867 1:N:0:TCTATTCAGT+TCTCAGTACA
GGAGCCCCTGACATAGCATTCCCTCGATTAAATAATATAAGATTCTGACTTTTACCCCCTTCTCTGGGATTATTAATTATAGGACTTTATAAAGAAGGAGCGGGAACGGGATGAACAGTATATCCACCTTTATCAACGTTTTATCATTCAGGACCTTCAGTAGACTTAACAATTTTTTCTTTACACCTTGCAGGGATTTCTTCAATTTTAGGTGCCTTAAATTTTATTACTACAATTATTAATCTTAAAGCAAAAAACCTTTCAGCAGAAAAAATTAGACTATTTGTCTGATCAGTTATTT
+
CCCCCGGGGGGGGGGGGGGGGGGGGGGGGGGGGGGGGGGGGGGGGGGGGGGGGGGGGGGGGGGGGGGGGGGGGGGGGGGGGGGGGGGGGGGGGGGGGGGGGGGGGGGGGGGGGGGGGGFGFGGGGGGGGGGGGGGGGGGGGGGGGGGGGGGGGGGGGGGGGGGGGGGGGGGGGGGGGGGGGGGGGGGGGGGGGGGFFGGGGGGGGGGGGGGGGGGGGGGGGGGGGGGGGGFEFFFGGGGFFFFFGFDFG7CGFGFGGGAFFFAGFG=DAFFDFBFFF8EACFGF6<@???EE9EEFFFFEE
@M70528:330:000000000-K6D4P:1:1102:11846:2867 1:N:0:TCTATTCAGT+TCTCAGTACA
GGAGCCCCTGACATAGCATTCCCTCGATTAAATAATATAAGATTCTGACTTTTACCCCCTTCTCTGGGATTATTAATTATAGGACTTTATAAAGAAGGAGCGGGAACGGGATGAACAGTATATCCACCTTTATCAACGTTTTATCATTCAGGACCTTCAGTAGACTTAACAATTTTTTCTTTACACCTTGCAGGGATTTCTTCAATTTTAGGTGCCTTAAATTTTATTACTACAATTATTAATCTTAAAGCAAAAAACCTTTCAGCAGAAAAAATTAGACTATTTGTCTGATCAGTTATTT
+
CCCCCGGGGGGGGGGGGGGGGGGGGGGGGGGGGGGGGGGGGGGGGGGGGGGGGGGGGGGGGGGGGGGGGGGGGGGGGGGGGGGGGGGGGGGGGGGGGGGGGGGGGGGGGGGGGGGGGGGGGGGGGGGGGGGGGGGGGGGGGGGGGGGGGGGGGGGGGGGGGGGGGGGGGGGGGGGGGGGGGGGGGGGGGGGDGGGGGGGGGGGGAEFGGGGGGGFGGGGGGGGGGFGGGGFGFDFGGGGFFFFFGF7B9CCGAGFGDGBFFFFFFCCGF4F6F@FGFFCFF=GFFCF3?EECEEFEFFFFF
@M70528:330:000000000-K6D4P:1:1102:18111:2878 1:N:0:TCTATTCAGT+TCTCAGTACA
GGAGCCCCTGACATAGCATTCCCTCGATTAAATAATATAAGATTCTGACTTTTACCCCCTTCACTGGGATTATTAATTATAGGACTTTATAAAGAAGGAGCGGGAACGGGATGAACAGTATATCCACCTTTATCAACGTTTTATCATTCAGGACCTTCAGTAGACTTAACAATTTTTTCTTTACACCTTGCAGGGATTTCTTCAATTTTAGGTGCCTTAAATTTTATTACTACAATTATTAATCTTAAAGCAAAAAACCTTTCAGCAGAAAAAATTAGACTATTTGTCTGATCAGTTATTT
+
CCCCCGGGGGGGGGGGGGGGGGGGGGGGGGGGGGGGGGGGGGGGGGGGGGGGGGGGGGGGGGGGGGGGGGGGGGGGGGGGGGGGGGGGGGGGGGGGGGGGGGGGGGGGGGGGGGGGGGGGGGGGGGGGGGGGGGGGGGGGGGGGGGGGGGGGGGGGGGGGGGGGGGGGGGGGGGGGGGGGGGGGGGGGGGGGGGGGGGGGGGGGGGGGGGGGGGGGGGGGGGGGGGGGGGFEFGFGGGGFAFFFGFGGC7DFFFFGGGFFFFFGEGFFFAFFGFFGFEFFEFGFFFFFF?EFEFFFFFFEE
@M70528:330:000000000-K6D4P:1:1102:13191:2882 1:N:0:TCTATTCAGT+TCTCAGTACA
GGAGCCCCTGACATAGCATTCCCTCGATTAAATAATATAAGATTCTGACTTTTACCCCCTTCTCTGGGATTATTAATTATAGGACTTTATAAAGAAGGAGCGGGAACGGGATGAACAGTATATCCACCTTTATCAACGTTTTAACATTCAGGACCTTCAGTAGACTTAACAATTTTTTCTTTACACCTTGCAGGGATTTCTTCAATTTTAGGTGCCTTAAATTTTATTACTACAATTATTAATCTTAAAGCAAAAAACCTTTCAGCAGAAAAAATTAGACTATTTGTCTGATCAGTTATTT
+
CCCCCGGGGGGGGGGGGGGGGGGGGGGGGGGGGGGGGGGGGGGGGGGGGGGGGGGGGGGGGGGGGGGGGGGGGGGGGGGGGGGGGGGGGGGGGGGGGGGGGGGGGGGGGGGGGGGGGGGGGFGGGGGGGGGGGGGGGGGGGGGGGGGGGGGGGGGGGGGGGGGGGGGGGGGGGGGGGGGGGGGGGGGGGGGGGGGGGGGGGGGGGGGGGFDCGGGGGGGGGGGGGGGGGGFGGGFGGGGFFFFFGFGGFGGGFGFGGGFFFFFGFFFGFFFGGFFGF;CFFFGFFEFCEFFFEF<CEFFFF
@M70528:330:000000000-K6D4P:1:1102:21386:2894 1:N:0:TCTATTCAGT+TCTCAGTACA
GGAGCCCCTGACATAGCATTCCCTCGATTAAATAATATAAGATTCTGACTTTTACCCCCTTCTCTGGGATTATTAATTATAGGACTTTATAAAGAAGGAGCGGGAACGGGATGAACAGTATATCCACCTTTATCAACGTTTTATCATTCAGGACCTTCAGTAGACTTAACAATTTTTTCTTTACACCTTGCAGGGATTTCTTCAATTTTAGGTGCCTTAAATTTTATTACTACAATTATTAATCTTAAAGCAAAAAACCTTTCAGCAGAAAAAATTAGACTATTTGTCTGATCAGTTATTT
+
CCCCCGGGGGGGGGGGGGGGGGGGGGGGGGGGGGGGGGGGGGGGGGGGGGGGGGGGGGGGGGGGGGGGGGGGGGGGGGGGGGGGGGGGGGGGGGGGGGGGGGGGGGGGGGGGGGGGGGGGGGGGGGGGFGGGGGGGGGGGGGGGGGGGGGGGGGGGGGGGGGGGGGGGGGGGGGGGGGGGGGGGGGGGGGDGGGGGGGGGGGGGGGGGGGGFGGGGGFGGFGGGGFGFGGFGGGFGFFGFF>FFFFGG<:CGFGFGDCBFF=+BCCEDFFFGG>FGE;39)*;FF7CCE?CECC<EECEFF
@M70528:330:000000000-K6D4P:1:1102:13579:2897 1:N:0:TCTATTCAGT+TCTCAGTACA
GGAGCCCCTGACATAGCATTCCCTCGATTAAATAATATAAGATTCTGACTTTTACCCCCTTCTCTGGGATTATTAATTATAGGACTTTATAAAGAAGGAGCGGGAACGGGATGAACAGTATATCCACCTTTATCAACGTTTTATCATTCAGGACCTTCAGTAGACTTAACAATTTTTTCTTTACACCTTGCAGGGATTTCTTCAATTTTAGGTGCCTTAAATTTTATTACTACAATTATTAATCTTAAAGCAAAAAACCTTTCAGCAGAAAAAATTAGACTATTTGTCTGATCAGTTATTT
+
CCCCCG8FGGGGGGGGGGGGGGGGGGGGGGGGGGGGGGGGGGGGGGGGGGGGGGGGGGGGGGGGGGGGGGGGGGGGGGGGGGGGGGGGGGGGGGGGGGGGGGGGGGGGGGGGGGGGGGGGGGGGGGGGGGGGGGGGGGFGGGGGGGGGGGGGGGGGGGGGGGGGGGGGGGGGGGGGGGGGGGGGGGGGGGGGGGGFGGGGGGGGGGGGGGGGGGGGGGGGGGGGGGGGGGFGGFFGGGGFFFFFGFGCEGGGFFACGGDFFFFGFFCGFFFGGFFGFFFFCFGFFEFECC<CEF<EEFF?C
@M70528:330:000000000-K6D4P:1:1102:14534:2910 1:N:0:TCTATTCAGT+TCTCAGTACA
GGAGCCCCTGACATAGCATTCCCTCGATTAAATAATATAAGATTCTGACTTTTACCCCCTTCTCTGGGATTATTAATTATAGGACTTTATAAAGAAGGAGCGGGAACGGGATGAACAGTATATCCACCTTTATCAACGTTTTATCATTCAGGACCTTCAGTAGACTTAACAATTTTTTCTTTACACCTTGCAGGGATTTCTTCAATTTTAGGTGCCTTAAATTTTATTACTACAATTATTAATCTTAAAGCAAAAAACCTTTCAGCAGAAAAAATTAGACTATTTGTCTGATCAGTTATTT
+
CCCCCGGGGGGGGGGGGGGGGGGGGGGGGGGGGGGGGGGGGGGGGGGGGGGGGGGGGGGGGGGGGGGGGGGGGGGGGGGGGGGGGGGGGGGGGGGGGGGGGGGGGGGGGGGGGGGGGGGGGGGGGGGGGGGGGGGGGGGGGGGGGGGGGGGGGGGGGGGGGGGGGGGGGGGGGGGGGGGGGGGGGGGGGGGGGGGGGGGGGGGGGGGFGGGGGGGGGGGGGGGGGGGGGGFGGGFGGGGFFFFFGFGGGGGGFGFGGGFFFFFGFDECFFFGGFFGFFFFFFGFFEFEEFFFFFFFFFFFF
@M70528:330:000000000-K6D4P:1:1102:24260:2931 1:N:0:TCTATTCAGT+TCTCAGTACA
GGAGCCCCTGACATAGCATTCCCTCGATTAAATAATATAAGATTCTGACTTTTACCCCCTTCTCTGGGATTATTAATTATAGGACTTTATAAAGAAGGAGCGGGAACGGGATGAACAGTATATCCACCTTTATCAACGTTTTATCATTCAGGACCTTCAGTAGACTTAACAATTTTTTCTTTACACCTTGCAGGGATTTCTTCAATTTTAGGTGCCTTAAATTTTATTACTACAATTATTAATCTTAAAGCAAAAAACCTTTCAGCAGAAAAAATTAGACTATTTGTCTGATCAGTTATTT
+
CCCCCGGGGGGGGGFGGGGGGGGGGGGGGGGGGGGGGGGGGGGGGGGGGGGGGGGGGGGGGGGGGGGGGGGGGGGGGGGGGGGGGGGGGGGGGGGGGGGGGEGGGGGGGGGGGGGGGGGGGGGFGGGGGGGGGFFGGGFGGGGGGGGGGGGGGGGGGGGGGGGGFGGFGGGGGGGGGGGGGGGGGDGGGGGGGGGGGGGGGGGGGGGGGGGGGGGGGGGGFGGGGFGGGGFFGGFFGFGFFFFFGF9FEGG>FGFGGDEFF=CGCGFFFAFCC@FGE;EFFFGFFFFEFEFFFFFFFFEEE
@M70528:330:000000000-K6D4P:1:1102:15930:2940 1:N:0:TCTATTCAGT+TCTCAGTACA
GGAGCCCCTGACATAGCATTCCCTCGATTAAATAATATAAGATTCTGACTTTTACCCCCTTCTCTGGGATTATTAATTATAGGACTTTATAAAGAAGGAGCGGGAACGGGATGAACAGTATATCCACCTTTATCAACGTTTTATCATTCAGGACCTTCAGTAGACTTAACAATTTTTTCTTTACACCTTGCAGGGATTTCTTCAATTTTAGGTGCCTTAAATTTTATTACTACAATTATTAATCTTAAAGCAAAAAACCTTTCAGCAGAAAAAATTAGACTATTTGTCTGATCAGTTATTT
+
CCCCCCGGGGGGGGGGGGGG<EGGGGGGGGGGGGGGGGGGGGGGGGFGGGGGGGGGGGGGGGGGGGGGGGGGGGGGGGGGGGGGGGGGGGGGGGGGGGGGGGGGGGGGGGGGGGGGGGGGGGGGGGGGGGGGGGGGGGGGGGGGGGGGGGGGGGGGGGGGGGGGGGGGGGGGGGGGGGGGGGFGGFGGGGGGGGGGGGGGGGGGGGGGGGFGGGGGGGGGGGGGGGFGGGFFGFFGGGGFFFFFCFFGGDGGFGFGGGFFF@AGEGCFFFFGGBFGEEFFFFGFFFF?CEFE9<@EFEFFF
@M70528:330:000000000-K6D4P:1:1102:10204:2949 1:N:0:TCTATTCAGT+TCTCAGTACA
GGAGCCCCTGACATAGCATTCCCTCGATTAAATAATATAAGATTCTGACTTTTACCCCCTTCTCTGGGATTATTAATTATAGGACTTTATAAAGAAGGAGCGGGAACGGGATGAACAGTATATCCACCTTTATCAACGTTTTATCATTCAGGACCTTCAGTAGACTTAACAATTTTTTCTTTACACCTTGCAGGGATTTCTTCAATTTTAGGTGCCTTAAATTTTATTACTACAATTATTAATCTTAAAGCAAAAAACCTTTCAGCAGAAAAAATTAGACTATTTGTCTGATCAGTTATTT
+
CCCCCGGGGGGGGGGGGGGGGGGGGGGGFGGGGGGGGGGGGGGGGGGGGGGGGGGGGGGGGGGGGGGGGGGGGGGGGGGGGGGGGGGGGGGGGGGGGGGGGGGGGGGGGGGGGGGGGGGGGGGGGGGGGGGGGGGGGGGGGGGGGGGGGGGGGGGGGGGGGGGGGGGGGGGGGGGGGGGGGGGGGGGGGGGGGGGGGGGGGGGGGGGGGGG?FEGGGGGGGGGGGGGGGGFFGGFGGGGFFFFFGFGGGGGGFGFGGGFFFFFGF=CDFFFGGFFGFFFFEFGFFEFFFFEFFFFFFFFEE
@M70528:330:000000000-K6D4P:1:1102:9565:2956 1:N:0:TCTATTCAGT+TCTCAGTACA
GGAGCCCCTGACATAGCATTCCCTCGATTAAATAATATAAGATTCTGACTTTTACCCCCTTCTCTGGGATTATTAATTATAGGACTTTATAAAGAAGGAGCGGGAACGGGATGAACAGTATATCCACCTTTATCAACGTTTTATCATTCAGGACCTTCAGTAGACTTAACAATTTTTTCTTTACACCTTGCAGGGATTTCTTCAATTTTAGGTGCCTTAAATTTTATTACTACAATTATTAATCTTAAAGCAAAAAACCTTTCAGCAGAAAAAATTAGACTATTTGTCTGATCAGTTATTT
+
CCCCCGGGGGGGGGGGGGGGGGGGGGGGGGGGGGGGGGGGGGGGGGGFGGGGGGGGGGGGGGGGGGGGGGGGGGGGGGGGGGGGGGGGGGGGGGGGGGGGGGGGGGGGGGGGGGGGGGGGGGGGGGGGGGGGGGGGGGGGGGGGGGGGGGGGGGGGGGGGGGGGGGGGGGGGGGGGGGGGGGGGGGGGGGGGGGGGFFGGGGGGGGGGGCFG,@FGGGGGDGGGGGGGGGFFGGFGCCFFFFFCFFEGG7FDFGFFGGFFFFFGEFECFA6FG6FFFEFFEFGFFFFFFF<EEE@EC<C)7
@M70528:330:000000000-K6D4P:1:1102:23100:2966 1:N:0:TCTATTCAGT+TCTCAGTACA
GGAGCCCCTGACATAGCATTCCCTCGATTAAATAATATAAGATTCTGACTTTTACCCCCTTCTCTGGGATTATTAATTATAGGACTTTATAAAGAAGGAGCGGGAACGGGATGAACAGTATATCCACCTTTATCAACGTTTTATCATTCAGGACCTTCAGTAGACTTAACAATTTTTTCTTTACACCTTGCAGGGATTTCTTCAATTTTAGGTGCCTTAAATTTTATTACTACAATTATTAATCTTAAAGCAAAAAACCTTTCAGCAGAAAAAATTAGACTATTTGTCTGATCAGTTATTT
+
CCCCCGGGGGGGGGGGGGGGGGGGGGGGGGGGGGGGGGGGGGGGGGGGGGGGGGGGGGGGGGGGGGGGGGGGGGGGGGGGGGGGGGGGGGGGGGGGGGGGGGGGGGGGGGGGGGGGGGGGGGGGGGGGGGGGGGGGGGGGGGGGGGGGGGGGGGGGGGGGGGGGGGGGGGGGGGGGGGGGGGGGGGGGGGGGGGGGGGGGGGGGGGGGGGGGGGGGGGGGGGGGGGGGGGFGGGFFGGGFFFFFGFGGGGGGFGFGGGFFFFFGFGFFFFFGGFFGFEEFFFGFF?AEFFFFFFFECEFFF
@M70528:330:000000000-K6D4P:1:1102:13646:2968 1:N:0:TCTATTCAGT+TCTCAGTACA
GGAGCCCCTGACATAGCATTCCCTCGATTAAATAATATAAGATTCTGACTTTTACCCCCTACTCTGGGATTATTAATTATAGGACTTTATAAAGAAGGAGCGGGAACGGGATGAACAGTATATCCACCTTTATCAACGTTTTATCATTCAGGACCTTCAGTAGACTTAACAATTTTTTCTTTACACCTTGCAGGGATTTCTTCAATTTTAGGTGCCTTAAATTTTATTACTACAATTATTAATCTTAAAGCAAAAAACCTTTCAGCAGAAAAAATTAGACTATTTGTCTGATCAGTTATTT
+
CCCCCGGGGGGGGGGGGGGGGGGGGGGGGGGGGGGGGGGGGGGGGGGGGGGGGGGGGGGGFGGGGGGGGGGGGGGGGGGGGGGGGGGGGGGGGGGGGGGGGGGGGGGGGGGGGGGGGGGGGGGGGGGGGGGGGGGGGGGGGGGGGGGGGGGGGGGGGGGGGGGGGGGGFGGGGGGGGGGGGGGGGGGGGGGGGGGGGGGGGGGGGGGGGGGGGGGGGGGGGGGGGGGGGGFGGGFGGGGFFFFFGFGGGGFGFGFGGGBFFFFGFGFGF6ACG@FFFEFFFFGFF<FEFFFFCCFFFFFFF
@M70528:330:000000000-K6D4P:1:1102:20680:2973 1:N:0:TCTATTCAGT+TCTCAGTACA
GGAGCCCCTGACATAGCATTCCCTCGATTAAATAATATAAGATTCTGACTTTTACCCCCTTCTCTGGGATTATTAATTATAGGACTTTATAAAGAAGGAGCGGGAACGGGATGAACAGTATATCCACCTTTATCAACGTTTTATCATTCAGGACCTTCAGTAGACTTAACAATTTTTTCTTTACACCTTGCAGGGATTTCTTCAATTTTAGGTGCCTTAAATTTTATTACTACAATTATTAATCTTAAAGCAAAAAACCTTTCAGCAGAAAAAATTAGACTATTTGTCTGATCAGTTATTT
+
CCCCCGGGGGGGGGGGGGGGGGGGGGGGGGGGGGGGGGGGGGGGGGGGGGGGGGGGGGGGGGGGGGGGGGGGGGGGGGGGGGGGGGGGGGGGGGGGGGGGGGGGGGGGGGGGGGGGGGGGGGGGGGGGGGGGGGGGGGGGGGGGGGGGGGGGGGGGGGGGGGGGGGGGGGGGGGGGGGGGGGGGGGGGGGGGGGGGGGGGGGGGGGGGGGGGGGGGGGGGGGGGGGGGGGFGGGFGGGGFFFFFGFGGGFFGFGFGGGFFFFFGFGFGFFFGGFFFEEEBFFGFF?FFFFFFFF@EEFFFF
@M70528:330:000000000-K6D4P:1:1102:8463:2988 1:N:0:TCTATTCAGT+TCTCAGTACA
GGAGCCCCTGACATAGCATTCCCTCGATTAAATAATATAAGATTCTGACTTTTACCCCCTTCTCTGGGATTATTAATTATAGGACTTTATAAAGAAGGAGCGGGAACGGGATGAACAGTATATCCACCTTTATCAACGTTTTATCATTCAGGACCTTCAGTAGACTTAACAATTTTTTCTTTACACCTTGCAGGGATTTCTTCAATTTTAGTTGCCTTAAATTTTATTACTACAATTATTAATCTTAAAGCAAAAAACCTTTCAGCAGAAAAAATTAGACTATTTGTCTGATCAGTTATTT
+
BC<CCFFFGGGGGGGGGCFGGGGGFGCGGCGFGGFGGGFGFGGGGGGGGGFGGGGGGDCFEFFGGGGGGGCEFGGGGGGGFGGGGGGGDGGGGGGFFFDCFGGEGGGGEGCGGGGGGGGGGGGFFF<EAFFGGFG9FGGGGGGGGGGAFGGFGGGGGGGGEGGCFGFFFGG,E??EGCFFGGGGEFDFGGFGG8C+@EFGGGAC,EECCGF,E;:EFGGGEFC;FFGGGFCCDFFGGCF>FFFFGFGG7FFCADA4:DEF==FCC=>GFF6CFBFCAE3=CFFCFFFFEC<CCE3<CFFEF
@M70528:330:000000000-K6D4P:1:1102:17288:2989 1:N:0:TCTATTCAGT+TCTCAGTACA
GGAGCCCCTGACATAGCATTCCCTCGATTAAATAATATAAGATTCTGACTTTTACCCCCTTCTCTGGGATTATTAATTATAGGACTTTATAAAGAAGGAGCGGGAACGGGATGAACAGTATATCCACCTTTATCAACGTTTTATCATTCAGGACCTTCAGTAGACTTAACAATTTTTTCTTTACACCTTGCAGGGATTTCTTCAATTTTAGGTGCCTTAAATTTTATTACTACAATTATTAATCTTAAAGCAAAAAACCTTTCAGCAGAAAAAATTAGACTATTTGTCTGATCAGTTATTT
+
CCCCCGGGGGGGGGGGGGGGGGGGGGGGGGGGGGGGGGGGGGGGGGGGGGGGGGGGGGGGGGGGGFFFGGGGGGGGGGGGGGFGGGGGGGGGGGGGF8EFGGGGGGGGGDGGDGGGGGGGGGGGGGGGGGGGGGGDGGGGGGGGGGGGGGFGGGGGGGDGGGGGGGGFDFGAFGGGGGGGGGGGGGGGGEFDDEECFGGGGGGGAFGGGG88EEFGGGGFAFGGGGGFFFF:D?FGGDFFFFFFGFGCCCCF4CA>49;ABEFGF7;C4F467;FF<6C4CFGFFEFEFEEEFCFFF3CCE
@M70528:330:000000000-K6D4P:1:1102:6690:2998 1:N:0:TCTATTCAGT+TCTCAGTACA
GGAGCCCTGTTTTACTGTCTCTTATACACATCTCCGAGCCCACGAGACTCTATTCAGTATCTCGTATGCCGTCTTCTGCTTGAAAAAAAAAAAAACAAAATAATAAAACGATACGACTGCAGTCGTGGTACTGAACCTAGTACACCAACCAATCGCATGAGTTCAACAAACCACGTTGATAAATCCCTTAGACATCTTCACTACACATCGATTGCACGTACTCGCGTGGAGGCATGAGCAGGCCTATGCGATCTCACGATACAATTACCACTTATATGTCACACCTTGGTCTAGTCACTGT
+
CCCCCGGDGFGGGGGGGGGGGFGGGGGGGGGGGGGGGGGGGGGGGG+@@FGGGGGGGGGCEGGGGGGGFGGGGFGGGGGCFGGGGGG7:F@F++++,,,,,,:,,,,,,+++86++6+6,,4,4++++3,,,,5,:+3,8,,:8,,+,8=8+,,+++++,,,,8,,,,,,,*,6@*,,*3,,,,26,4,,,,,2,7,,,,,,,5,2,4,*,2,*,,14,*1*+*****)*2***)*2**0))))2)**3***)**00*)).(**)*)0**)+*)1*)-)/)**0)())(-.4)))))-)))
@M70528:330:000000000-K6D4P:1:1102:16692:3002 1:N:0:TCTATTCAGT+TCTCAGTACA
GGAGCCCCTGACATAGCATTCCCTCGATTAAATAATATAAGATTCTGACTTTTACCCCCTTCTCTGGGATTATTAATTATAGGACTTTATAAAGAAGGAGCGGGAACGGGATGAACAGTATATCCACCTTTATCAACGTTTTATCATTCAGGACCTTCAGTAGACTTAACAATTTTTTCTTTACACCTTGCAGGGATTTCTTCAATTTTAGGTGCCTTAAATTTTATTACTACAATTATTAATCTTAAAGCAAAAAACCTTTCAGCAGAAAAAATTAGACTATTTGTCTGATCAGTTATTT
+
CCCCCGGGGGGGGGGGGGGGGGGGGGGGFGGGGGGGGGGGGGGGGGGGGGGGGGGGGGGGGGGGGGGGGGGGGGGGGGGGGGGGGGGGGGGGGGGGGGGGGGGGGGGGGGGGGGGGGGGGGGGGGGGGGGGGGGGGGGGGGGGGGGGGGGGGGGGGGGGGGGGGGGGGGGGGGGGGGGGGGGGGGGGGGGGGGGGGGGGGGGGGGGGGGGFGGFGGGGGGGGGGGACGGGFGGGFGGGGFFFFFGFGGEGGGFGFGGGFFFFFGFGCGFFFCG9FGF8?FFFFFFFFFFFFFFFFFEFE<?
@M70528:330:000000000-K6D4P:1:1102:17958:3009 1:N:0:TCTATTCAGT+TCTCAGTACA
GGAGCCCCTGACATAGCATTCCCTCGATTAAATAATATAAGATTCTGACTTTTACCCCCTTCTCTGGGATTATTAATTATAGGACTTTATAAAGAAGGAGCGGGAACGGGATGAACAGTATATCCACCTTTATCAACGTTTTATCATTCAGGACCTTCAGTAGACTTAACAATTTTTTCTTTACACCTTGCAGGGATTTCTTCAATTTTAGGTGCCTTAAATTTTATTACTACAATTATTAATCTTAAAGCAAAAAACCTTTCAGCAGAAAAAATTAGACTATTTGTCTGATCAGTTATTT
+
CCCCCGGGGGGGGGGGGFGGGGGGGGGGGGGGGGGGGGGGGGGGGGGGGGGGGGGGGGGGGGGGGGGGGGGGGGGGGFFGGFEGGGGGGGGGGGGGGDGGGGGGGGGGGGGGGGGGGGGGGGGGGGGGGGGGGGGGGGGGGGGGGDGGGGFGGGGGGGGGGGGGGGGG9FGFFGGGGGGGGGGGGGGGGGFGGCGCGGGGGGGFGGGGGGGGGGFGGGGGFFGGGFFGGFFGGCFFGFGFFFFFGFGG?CFGFFFGDG>FFE6FFGFGFAAGG9FGFECFFFGFF3CECCEFCFECC3EFF
@M70528:330:000000000-K6D4P:1:1102:14464:3010 1:N:0:TCTATTCAGT+TCTCAGTACA
GGAGCCCCTGACATAGCATTCCCTCGATTAAATAATATAAGATTCTGACTTTTACCCCCTTCTCTGGGATTATTAATTATAGGACTTTATAAAGAAGGAGCGGGAACGGGATGAACAGTATATCCACCTTTATCAACGTTTTATCATTCAGGACCTTCAGTAGACTTAACAATTTTTTCTTTACACCTTGCAGGGATTTCTTCAATTTTAGGTGCCTTAAATTTTATTACTACAATTATTAATCTTAAAGCAAAAAACCTTTCAGCAGAAAAAATTAGACTATTTGTCTGATCAGTTATTT
+
CCCCCGGGGGGGGGGGGGGGGGGGGGGGGGGGGGGGGGGGGGGGGGGGGGGGGGGGGGGGGGGGGGGGGGGGGGGGGGGGGGGGGGGGGGGGGGGGGGGGGGGGGGGGGGGGGGGGGGGGGGGGGGGGGGGGGGGGGGFGGGGGGGGGGGGGGGGGGGGGGGGGGGGGGGGGGGGGGGGGGGGGGGGGGGGGGGGGGGGGGGGGGGGGGGGGGGGGGGGGGGGGGGGGGGFGGGFGGGGFFFFFGFGGGGGGFGFGGGFFFFFGFGFGFFFGGFFGFFFFFFGFFFFCEFFFFFFFFEEEE
@M70528:330:000000000-K6D4P:1:1102:24246:3025 1:N:0:TCTATTCAGT+TCTCAGTACA
GGAGCCCCTGACATAGCATTCCCTCGATTAAATAATATAAGATTCTGACTTTTACCCCCTTCTCTGGGATTATTAATTATAGGACTTTATAAAGAAGGAGCGGGAACGGGATGAACAGTATATCCACCTTTATCAACGTTTTATCATTCAGGACCTTCAGTAGACTTAACAATTTTTTCTTTACACCTTGCAGGGATTTCTTCAATTTTAGGTGCCTTAAATTTTATTACTACAATTATTAATCTTAAAGCAAAAAACCTTTCAGCAGAAAAAATTAGACTATTTGTCTGATCAGTTATTT
+
CC<CCGFFFGGGGGGGGGGFGGGGGCCGFGGGGGGGGGFGCFF<FFGGGDACFFGGGGGGFGEDGGGFFG?FGFGGGEGGFEGFGGGCFFGGFFGCFEGGGGGGGGGGGGGGGCFGGGGFEGFGGGGGF<FGFGGGGGGGCFGGFECEFGGGFFGGGGGFFGGGFGFGGGGGFFGFGDFFEGGGGBBFGCGGGGEDGGGFFGGGFGFECAEGFGGCFGGGGGGGGGCFCFFCFG>,B+CEFFFFGFGGGCDFFCFFGGFFFEFGEGFCAFFCGBFGFFFFFFFFFFFF36C<CEEE?<3<?
@M70528:330:000000000-K6D4P:1:1102:24649:3028 1:N:0:TCTATTCAGT+TCTCAGTACA
GGAGCCCCTGACATAGCATTCCCTCGATTAAATAATATAAGATTCTGACTTTTACCCCCTTCTCTGGGATTATTAATTATAGGACTTTATAAAGAAGGAGCGGGAACGGGATGAACAGTATATCCACCTTTATCAACGTTTTATCATTCAGGACCTTCAGTAGACTTAACAATTTTTTCTTTACACCTTGCAGGGATTTCTTCAATTTTAGGTGCCTTAAATTTTATTACTACAATTATTAATCTTAAAGCAAAAAACCTTTCAGCAGAAAAAATTAGACTATTTGTCTGATCAGTTATTT
+
CCCCCGGGGGGGGGGGGGGGGGGGGGGGGGGGGGGGGGGGGFGGGGGGGGGGGGGGGGGGGFGGGGGGGGGGGGGGGGGGGGGGGGGGGGGGGGGGGGGGGGGGGGGGGGGGGFGGGGGGGGGGGFGGGGGGGGGGGGGGGGGGGGGGGGGGGGGGGGGGGGGGGGGGGGGGGGGGGGGGGGGGGGFFGGGFGGGFGGGGGGGGGGGGDGGCEEFGGGGGGGGGGFFGGGFCGF5EFGGFFFFFGFG7CCCCFG4CDGDFFEAC4+9DAAFGGFFGFFEFEFGFF?F<E?E?CEEFE3CCE
@M70528:330:000000000-K6D4P:1:1102:11307:3034 1:N:0:TCTATTCAGT+TCTCAGTACA
GGAGCCCCTGACATAGCATTCCCTCGATTAAATAATATAAGATTCTGACTTTTACCCCCTTCTCTGGGATTATTAATTATAGGACTTTATAAAGAAGGAGCGGGAACGGGATGAACAGTATATCCACCTTTATCAACGTTTTATCATTCAGGACCTTCAGTAGACTTAACAATTTTTTCTTTACACCTTGCAGGGATTTCTTCAATTTTAGGTGCCTTAAATTTTATTACTACAATTATTAATCTTAAAGCAAAAAACCTTTCAGCAGAAAAAATTAGACTATTTGTCTGATCAGTTATTT
+
CCCCCGGGGGGGGGGGGGGGGGGGGGGGGGGGGGGGGGGGGGGGGGGGGGGGGGGGGGGGGGGGGGGGGGGGGGGGGGGGGGGGGGGGGGGGGGGGGGGGGGGGGGGGGGGGGGGGGGGCFGGGGGGGGGGGGGGGGGGGGGGGGGGGGGGGGGGGGGGGGGGGGGGGGFGGGGGGGGGGGGGGGGGGGGGFG?EGGGGGGGGFEFGGGGGFGGGGGGGGFGGGGGGGGGFGGCFGGGGFFFFFGFGGFGGGFGFGGGFFFFFGFGEFFFFFGBFCE;<FFFGFFEFFFEFFFF@FEFFFF
@M70528:330:000000000-K6D4P:1:1102:24504:3041 1:N:0:TCTATTCAGT+TCTCAGTACA
GGAGCCCCTGACATAGCATTCCCTCGATTAAATAATATAAGATTCTGACTTTTACCCCCTTCTCTGGGATTATTAATTATAGGACTTTATAAAGAAGGAGCGGGAACGGGATGAACAGTATATCCACCTTTATCAACGTTTTATCATTCAGGACCTTCAGTAGACTTAACAATTTTTTCTTTACACCTTGCATGGATTTCTTCAATTTTAGGTGCCTTAAATTTTATTACTACAATTATTAATCTTAAAGCAAAAAACCTTTCAGCAGAAAAAATTAGACTATTTGTCTGATCAGTTATTT
+
CCCCCGGGGGGGGGGGGGGGGGGGGGGGGGGGGGGGGGGGGGGGGGGGGGGGGGGGGGGGGGGGGGGGGGGGGGGGGGGGGGGGGGGGGGGGGGGGGGGGGGGGGGGGGGGGGGGGGGGGGGGGGGGGGGGGGGGGGGGGGGGGGGGGGGGGGGGGGGGGGGGGGGGGGGGGGGGGGGGGGGGGGGGGGGGGGGGGGGGGGGGGGGGGGGCGGGGGGGGGGGGGGGGGGGFCGGAGGGGFFFFFGFGGGGGGFGFGGGFFFFFGFGFGFFFGGFFGFFCBEFGFFFF?CCFEE?EFFFFFF
@M70528:330:000000000-K6D4P:1:1102:19202:3045 1:N:0:TCTATTCAGT+TCTCAGTACA
GGAGCCCCTGACATAGCATTCCCTCGATTAAATAATATAAGATTCTGACTTTTACCCCCTTCTCTGGGATTATTAATTATAGGACTTTATAAAGAAGGAGCGGGAACGGGATGAACAGTATATCCACCTTTATCAACGTTTTATCATTCAGGACCTTCAGTAGACTTAACAATTTTTTCTTTACACCTTGCAGGGATTTCTTCAATTTTAGGTGCCTTAAATTTTATTACTACAATTATTAATCTTAAAGCAAAAAACCTTTCAGCAGAAAAAATTAGACTATTTGTCTGATCAGTTATTT
+
CCCCCGGGGGGGGGGGGGGGFGGGGGGGGGGGGGGGGGGFEGGGGGGGGGGGGGGGGGGGGGFFGGGGGFGGGGGFGGGGGGGGGGGGGGGGGGFGGGGGGGGGGGGGGGGGGGGGGGGGGGGGGGGGGGGGGGGGGGGGGGGGGGGFGFGGGGGGGEGGGGGGGGDGGGGGGGGGFBFG;DFFGGGGGGGGGGEFGGGGGGGFGGGGGGGGGGGGGGGGGGGGGGGGGGFGGGFGGFGCFBFFGFGGG>DFFDAGGGFFFFFGFFFGFFFGG9AGFFFFFFGFFCFFCFFFFFFFFFFFF
@M70528:330:000000000-K6D4P:1:1102:11610:3052 1:N:0:TCTATTCAGT+TCTCAGTACA
GGAGCCCCTGACATAGCATTCCCTCGATTAAATAATATAAGATTCTGACTTTTACCCCCTTCTCTGGGATTATTAATTATAGGACTTTATAAAGAAGGAGCGGGAACGGGATGAACAGTATATCCACCTTTATCAACGTTTTATCATTCAGGACCTTCAGTAGACTTAACAATTTTTTCTTTACACCTTGCAGGGATTTCTTCAATTTTAGGTGCCTTAAATTTTATTACTACAATTATTAATCTTAAAGCAAAAAACCTTTCAGCAGAAAAAATTAGACTATTTGTCTGATCAGTTATTT
+
CCCCCGGGGGGGGGGGGGGGGGGGGGGGGGGGGGGGGGGGGGGGGGGGGGGGGGGGGGGGGGGGGGGGGGGGGGGGGGGGGGGGGGGGGGGGGGGGGGGGGGGGGGGGGGGGGGGGGGGGGGFGGGGGGGGGGGGGGGGGGGGGGGGGGGGGGGGGGGGGGGGGGGGGGGGGGGGGGGGGGGGGGGGGGGFFGGGGGGGGGGGGGGGGGGGGGGGGGGGGGGGGGGGGGGFGGFFGGGGFFFFFGFGGECCFAFAFGG>FFFFGFFEGF4A?C>FFF@?FFFGFFFF3CFEFEEEEFEFFF
@M70528:330:000000000-K6D4P:1:1102:24492:3054 1:N:0:TCTATTCAGT+TCTCAGTACA
GGAGCCCCTGACATAGCATTCCCTCGATTAAATAATATAAGATTCTGACTTTTACCCCCTTCTCTGGGATTATTAATTATAGGACTTTATAAAGAAGGAGCGGGAACGGGATGAACAGTATATCCACCTTTATCAACGTTTTATCATTCAGGACCTTCAGTAGACTTAACAATTTTTTCTTTACACCTTGCATGGATTTCTTCAATTTTAGGTGCCTTAAATTTTATTACTACAATTATTAATCTTAAAGCAAAAAACCTTTCAGCAGAAAAAATTAGACTATTTGTCTGATCAGTTATTT
+
CCCCCGGGGGGGGGGFGGGGGGGGGGGGGGGGGGGGGGGGGGGGGGGGGGGGGGGGGGGGGGGGGGGGGGGGGGGGGGGGGGGGGGGGGGGGGGGGGGGGGDGGGGGEGGGGGGGGGGGGGGGGGGGGGGGGGGGGGGFGGGGGGGGGGGGGGGGGGGGGGGGGGGGGGGGGGGGGGGGGGGGGGGGGGFDFGGGGGGGGGGGGFGGGGGGCGGFFGGGGCEGGGGGGFGFFCFFGGFFFFFFFGFGGGDFFFGFGGGFFFBFG?F=CA6FFG>FFA@3FCFGFFFFE?9EEEF3?EFFEE
@M70528:330:000000000-K6D4P:1:1102:20525:3060 1:N:0:TCTATTCAGT+TCTCAGTACA
GGAGCCCCTGACATAGCATTCCCTCGATTAAATAATATAAGATTCTGACTTTTACCCCCTTCTCTGGGATTATTAATTATAGGACTTTATAAAGAAGGAGCGGGAACGGGATGAACAGTATATCCACCTTTATCAACGTTTTATCATTCAGGACCTTCAGTAGACTTAACAATTTTTTCTTTACACCTTGCAGGGATTTCTTCAATTTTAGGTGCCTTAAATTTTATTACTACAATTATTAATCTTAAAGCAAAAAACCTTTCAGCAGAAAAAATTAGACTATTTGTCTGATCAGTTATTT
+
CCCCCGGGGGGGGGGGGGGGGGGGGGGGGGGGGGGGGGGGGGGGGGGGGGGGGGGGGGGGGGGGGGGGGGGGGGGGGGGGGGGGGGGGGGGGGGGGGFGGGGGGGGGGGGGGGGGGGGGGGGGGGGGGGGGGGGGGGGGGGGGGGGGGGGGGGGGGGGGGGGGGGGGGGGGGGGGGGGGGGGGGGGGGGFGGGGGGGGGGGGGGGGGGGGGGGGGGGGGGGGGGGGGGGFFFGGFGGGGFFFFFGFGGFFGGFGFGGGFFFFFGFGFGFFFGGBFGFEFFFFGFFFFEFEFEEEFFFFFFF
@M70528:330:000000000-K6D4P:1:1102:24809:3065 1:N:0:TCTATTCAGT+TCTCAGTACA
GGAGCCCCTGACATAGCATTCCCTCGATTAAATAATATAAGATTCTGACTTTTACCCCCTTCTCTGGGATTATTAATTATAGGACTTTATAAAGAAGGAGCGGGAACGGGATGAACAGTATATCCACCTTTATCAACGTTTTATCATTCAGGACCTTCAGTAGACTTAACAATTTTTTCTTTACACCTTGCAGGGATTTCTTCAATTTTAGGTGCCTTAAATTTTATTACTACAATTATTAATCTTAAAGCAAAAAACCTTTCAGCAGAAAAAATTAGACTATTTGTCTGATCAGTTATTT
+
CCCCCGG7FGGGGGGGGGFGGGGGGGCFDGGGGGGGGGGGGAEGGGGGGGDGFGGGFFGGFGGGGGGGGGGGGDGGG@FCGGFGGGGGGGGGGGGFGFFFGGGGGGGGEGEGGGGGFGEGGDEDGGGGGGGGGGGGGGGGGGGGEGFGGGGGGGGGGGGGGGGGGGGGGGGGGGGGDDGGGGGGGGGFGEFCFGEFGGGGGGGGGGGGGGGGGG?;FFCAFGGGGGGGGGFGDG5EFGGFFFFFGFGGFFFGFGFGGCEFFFFFEFFFFAFGG>FFE@CFEFGF6?FEF?EFFF85<EFCE
@M70528:330:000000000-K6D4P:1:1102:11828:3079 1:N:0:TCTATTCAGT+TCTCAGTACA
GGAGCCCCTGACATAGCATTCCCTCGATTAAATAATATAAGATTCTGACTTTTACCCCCTTCTCTGGGATTATTAATTATAGGACTTTATAAAGAAGGAGCGGGAACGGGATGAACAGTATATCCACCTTTATCAACGTTTTATCATTCAGGACCTTCAGTAGACTTAACAATTTTTTCTTTACACCTTGCAGGGATTTCTTCAATTTTAGGTGCCTTAAATTTTATTACTACAATTATTAATCTTAATGCAAAAAACCTTTCAGCAGAAAAAATTAGACTATTTGTCTGATCAGTTATTT
+
CCCCCG@FGGGGGGGGGGGGGGGGGGGGGGGGGGGGGGFEFGGGGGGGGGGGGGGGGGGGGGGFGGGGFFGGGGGGGGGGGGEFGGGGGGGGFFCCEFFGGGGGEEDGGGEGDFCGDGGGGFGGFGGGGGGDGGDFFGGGGGGGGCFGGFGFCFFGGGFFFFFGEFGFDFFFEFGGGGFGGGGGFGFGGG8>EC+=DFGGGGFFCEFGGG8,E9@CGFGFCEGGGEGGFFFDCC;FG>FFF>FAGFGC,+:+9897C*8AFE=>8+886AA,/:ACE;?AC4CFF3C5C))9)5=??<CCE
@M70528:330:000000000-K6D4P:1:1102:14341:3089 1:N:0:TCTATTCAGT+TCTCAGTACA
GGAGCCCCTGACATAGCATTCCCTCGATTAAATAATATAAGATTCTGACTTTTACCCCCTTCTCTGGGATTATTAATTATAGGACTTTATAAAGAAGGAGCGGGAACGGGATGAACAGTATATCCACCTTTATCAACGTTTTATCATTCAGGACCTTCAGTAGACTTAACAATTTTTTCTTTACACCTTGCAGGGATTTCTTCAATTTTAGGTGCCTTAAATTTTATTACTACAATTATTAATCTTAAAGCAAAAAACCTTTCAGCAGAAAAAATTAGACTATTTGTCTGATCAGTTATTT
+
CCCCCGGGGGGGGGGGGGGGGGGGGGGGGGGGGGGGGGGGGGGGGGGGGGGGGGGGGGGGGGGGGGGGGGGGGGGGGGGGGGGGGGGGGGGGGGGGGGGGGGGGGGGGGGGGGGGGGGGGGGGGGGGGGGGGGGGGGGGGGGGGGGGGGGGGGGGGGGGGGGGGGGGGGGGGGGGGGGGGGGGGGGGGGGGGGGGGGGGGGGGGGGGGGGGGGGGGGGGGGGGGGFGGGGFGGGFGGGGFFAFFGFGFGGGFAGFGGGEFFFFGFGEGFFFGGFFGAFFFFFGFFCFFFFFF<?@CCEFFF
@M70528:330:000000000-K6D4P:1:1102:7359:3095 1:N:0:TCTATTCAGT+TCTCAGTACA
GGAGCCCCTGACATAGCATTCCCTCGATTAAATAATATAAGATTCTGACTTTTACCCCCTTCTCTGGGATTATTAATTATAGGACTTTATAAAGAAGGAGCGGGAACGGGATGAACAGTATATCCACCTTTATCAACGTTTTATCATTCAGGACCTTCAGTAGACTTAACAATTTTTTCTTTACACCTTGCAGGGATTTCTTCAATTTTAGGTGCCTTAAATTTTATTACTACAATTATTAATCTTAAAGCAAAAAACCTTTCAGCAGAAAAAATTAGACTATTTGTCTGATCAGTTATTT
+
CCCCCFGGGFEFGGGGGFCFFGFCF+CFCGGFGGGGFC@F<FF<EFGFEFGGGFGGG@ECGF<FGGFGGGGCFF<FF,EFC<<ECFFGGGDCFFFE<FGGGGD7:FFFGEGGBFFEG<9?EFGCEGGGGGGFFFCBDGDFGGFGCFGE9?FFF<FFGFCFGADFGGGAFFGFFCGFDGGA;EFGG9,@E,8>DF>:B@9DF9EC;EGE:A6BD9C:FA9;,DEF=;EA9;EEFDFAC@@E6BFFFFGG9DGGFDAFDGDA88BCC788FA?8*2=CE3<8?FGFA?F<ECC5C6375?<19
@M70528:330:000000000-K6D4P:1:1102:15817:3095 1:N:0:TCTATTCAGT+TCTCAGTACA
GGAGCCCCTGACATAGCATTCCCTCGATTAAATAATATAAGATTCTGACTTTTACCCCCTTCTCTGGGATTATTAATTATAGGACTTTATAAAGAAGGAGCGGGAACGGGATGAACAGTATATCCACCTTTATCAACGTTTTATCATTCAGGACCTTCAGTAGACTTAACAATTTTTTCTTTACACCTTGCAGGGATTTCTTCAATTTTAGGTGCCTTAAATTTTATTACTACAATTATTAATCTTAAAGCAAAAAACCTTTCAGCAGAAAAAATTAGACTATTTGTCTGATCAGTTATTT
+
CCCCCEGGGGGFGGGGGGGGCGGGGGGGGGGGGGGGGGGGGGGGGGGGGGGGGGGGGGGGGGGGGGGGGGGGGGGGGGGGGGGGGGGGGGGGGGGGGGGGGGGGGGGGGGGGGGGGGGGGGGGGGGGGGGGGGGGGGGGGGGGGGGGGGGGGGGGGGGGGGGGGGGGGGGGGGGGGGGGGGGGGGGGGGGGGGGGGGGGGGGGGGGGGGGGGGGGGGGGGGGGDFFGGGGFGFGFGGGGFFFFFGFGGGGGGFGFGGGFFFFFGFGFGFFFGFF;C@FFFFFGFF<FCEEEFFFFFFFFFF
@M70528:330:000000000-K6D4P:1:1102:15300:3114 1:N:0:TCTATTCAGT+TCTCAGTACA
GGAGCCCCTGACATAGCATTCCCTCGATTAAATAATATAAGATTCTGACTTTTACCCCCTTCTCTGGGATTATTAATTATAGGACTTTATAAAGAAGGAGCGGGAACGGGATGAACAGTATATCCACCTTTATCAACGTTTTATCATTCAGGACCTTCAGTAGACTTAACAATTTTTTCTTTACACCTTGCAGGGATTTCTTCAATTTTAGGTGCCTTAAATTTTATTACTACAATTATTAATCTTAAAGCAAAAAACCTTTCAGCAGAAAAAATTAGACTATTTGTCTGATCAGTTATTT
+
CCCCCGGGGGGGGGGGGGGGGGGGGGGGGGGGGGGGGGGGGGGGGGGGGGGGGGGGGGGGGGGGGGGGGGGGGGGGGGGGGGGGGGGGGGGGGGGGGGGGGGGGGGGGGGGGGGGGGGGGGGGGGGGGGGGGGGGGGGGGGGGGGGGGGGGGGGGGGGGGGGGGGGGGGGGGGGGGGGGGGGGGGGGGGGGGGGGGFGGGGGGGGGGGGGGGGGFGGGGGGGGGGFGGGGFGGGFGGFFCFFFFFFGGFCCFAFFFGGFFFFFGEFCGFFFGGFFFFF?4967@AEF?EFEEFFFFFFFFF
@M70528:330:000000000-K6D4P:1:1102:17884:3118 1:N:0:TCTATTCAGT+TCTCAGTACA
GGAGCCCCTGACATAGCATTCCCTCGATTAAATAATATAAGATTCTGACTTTTACCCCCTTCTCTGGGATTATTAATTATAGGACTTTATAAAGAAGGAGCGGGAACGGGATGAACAGTATATCCACCTTTATCAACGTTTTATCATTCAGGACCTTCAGTAGACTTAACAATTTTTTCTTTACACCTTGCAGGGATTTCTTCAATTTTAGGTGCCTTAAATTTTATTACTACAATTATTAATCTTAAAGCAAAAAACCTTTCAGCAGAAAAAATTAGACTATTTGTCTGATCAGTTATTT
+
CCCCCGGGGGGGGGGGGGGGGGGGGGGGGGGGGGGGGGGGGGGGGGGGGGGGGGGGGGGGGGGGGGGGGGGGGGGGGGGGGGGGGGGGGGGGGGGGGGFGGGDGGGGGGGGGGFGGGGGGGGGGGGGGGGGGGGGGGGGGGGGGGGGGGGGGGGGGGGGGGGGGGGGCGGGGGGGGGGGGGGGGGGGGGGGGFGGGGGGGGGGGGGGGGGCCGFGGGGGFFGGGGFGGGGFFGGFGGGGFFFFFGFDDF>DG6CFFDGBFFFFGFGFFFFFG6;FGF;CAEFGFFFFEFCEFFFFFE6CCE
@M70528:330:000000000-K6D4P:1:1102:23460:3139 1:N:0:TCTATTCAGT+TCTCAGTACA
GGAGCCCCTGACATAGCATTCCCTCGATTAAATAATATAAGATTCTGACTTTTACCCCCTTCACTGGGATTATTAATTATAGGACTTTATAAAGAAGGAGCGGGAACGGGATGAACAGTATATCCACCTTTATCAACGTTTTATCATTCAGGACCTTCAGTAGACTTAACAATTTTTTCTTTACACCTTGCAGGGATTTCTTCAATTTTAGGTGCCTTAAATTTTATTACTACAATTATTAATCTTAAAGCAAAAAACCTTTCAGCAGAAAAAATTAGACTATTTGTCTGATCAGTTATTT
+
CCCCCGGGGGGGGGGGGGGGGGGGGGGGGGGGGGGGGGGGGGGGGGGGGGGGGGGFGGGGGGGGGGGGGGGGCFFGGGGGGGGGGGGGGGGGGGGGGGGGGGGGGGGGGGGGGGGGGGGGGGGGGGGGGGGGGGGGGGFGGGGGGGGGGGGGGGGGGGGGGGGGGGGGGGGGGGGGGGGGGGGGGGCFGGGGGGGGGGGGGGGGFGGGGFGGGGGGGGGGGGGGGGGGGGFGGGFGGGGFFCFFGFGGGGGGAFFGDGFFFFFG4CEFFF;FGFFGEEEFEFGFFFF)<?CEFFEECEFFF
@M70528:330:000000000-K6D4P:1:1102:14169:3143 1:N:0:TCTATTCAGT+TCTCAGTACA
GGAGCCCCTGACATAGCAATCCCTCGATTAAATAATATAAGATTCTGACTTTTACCCCCTTCTCTGGGATTATTAATTATAGGACTTTATAAAGAAGGAGCGGGAACGGGATGAACAGTATATCCACCTTTATCAACGTTTTATCATTCAGGACCTTCAGTAGACTTAACAATTTTTTCTTTACACCTTGCAGGGATTTCTTCAATTTTAGGTGCCTTAAATTTTATTACTACAATTATTAATCTTAAAGCAAAAAACCTTTCAGCAGAAAAAATTAGACTATTTGTTTGATCAGTTATTT
+
86<@CBFFFGFGGGFFGGGGF<FFEECGFCFGGGFGFGCFCGFGGGAEEGFDCFFEC@FBEEEEFGGG?F<FFFGFGDEFEFGGGGGGGGGGGGECEEE,CCCBEGDCCFEGGG<FG<EEFGAF<FEGGGF5B<F<FEBFCEGC<9FFGF,F=FGGBEFGF<B<FGDFFGGGDFGFGGFFFGDGEDDFGGGDFFGFFF9EFGE79ECC:@:BD:CCFCFCFGFFGFGGGGCFF,9C+;CFFFFAD9C7:8+7AC6CDG>A448FEF*C?F4:/6;8A;);CFGFF5F(/5EFFFFFFFE?C
@M70528:330:000000000-K6D4P:1:1102:8560:3159 1:N:0:TCTATTCAGT+TCTCAGTACA
GGAGCCCCTGACATAGCATTCCCTCGATTAAATAATATAAGATTCTGACTTTTACCCCCTTCTCTGGGATTATTAATTATAGGACTTTATAAAGAAGGAGCGGGAACGGGATGAACAGTATATCCACCTTTATCAACGTTTTATCATTCAGGACCTTCAGTAGACTTAACAATTTTTTCTTTACACCTTGCAGGGATTTCTTCAATTTTAGGTGCCTTAAATTTTATTACTACAATTATTAATCTTAAAGCAAAAAACCTTTCAGCAGAAAAAATTAGACTATTTGTCTGATCAGTTATTT
+
CCCCCGGGGGGGGGGGGGGGGGGGGGGGGGGGGGGGGGGGGGGGGGGGGGGGGGGGGGGGGGGGGGGGGGGGGGGGGGGGGGGGGGGGGGGGGGGGGGGGGGGGGGGGGGGGGGGGGGGGGGGGGGGGGGGGGGGGGGGGGGGGGGGGGGGGGGGGGGGGGGGGGGGGGGGGGGGGGGGGGGGGGGGGGGFFDGGDFGGGGGGGGGGGGGGGGGGGGGGFGGGGGGGGGGFCFGFGGGGFFFFFGFGGGGGGFGFGGGFFFFFGFGFGFFFGGFFGFFFFFFGFFEFFCFFFFFFFFFFFF
@M70528:330:000000000-K6D4P:1:1102:16948:3198 1:N:0:TCTATTCAGT+TCTCAGTACA
GGAGCCCCTGACATAGCATTCCCTCGATTAAATAATATAAGATTCTGACTTTTACCCCCTTCTCTGGGATTATTAATTATAGGACTTTATAAAGAAGGAGCGGGAACGGGATGAACAGTATATCCACCTTTATCAACGTTTTATCATTCAGGACCTTCAGTAGACTTAACAATTTTTTCTTTACACCTTGCAGGGATTTCTTCAATTTTAGGTGCCTTAAATTTTATTACTACAATTATTAATCTTAAAGCAAAAAACCTTTCAGCAGAAAAAATTAGACTATTTGTCTGATCAGTTATTT
+
CCCCCGGGGGGGGGGGGGGGGGGGGGGGGGGGGGGGGGGGGGGGGGGGGGGGGGGGGGGGGGGGGGGGGGGGGGGGGGGGGGGGGGGGGGGGGGGGGGGGGGGGGGGGGGGGGGGGGGGGGGGGGGGGGGGGGGGGGGGGGGGGGGGGGGGGGGGGGGGGGGGGGGGGGGGGGGGGGGGGGGGGGGGGGGGGGGGGGGGGGGGGGGFGGGGGGGGGGGGGGGGGGFGGGGFGGGFGGGGFFFFFGFGGGGGG>DFFGGFFFFFGFGEGFFFF6:FGF;EFFFGFFFFFFFEFFEFFFFFFF
@M70528:330:000000000-K6D4P:1:1102:6578:3199 1:N:0:TCTATTCAGT+TCTCAGTACA
GGAGCCCCTGACATAGCATTCCCTCGATTAAATAATATAAGATTCTGACTTTTACCCCCTTCTCTGGGATTATTAATTATAGGACTTTATAAAGAAGGAGCGGGAACGGGATGAACAGTATATCCACCTTTATCAACGTTTTATCATTCAGGACCTTCAGTAGACTTAACAATTTTTTCTTTACACCTTGCATGGATTTCTTCAATTTTAGGTGCCTTAAATTTTATTACTACAATTATTAATCTTAAAGCAAAAAACCTTTCAGCAGAAAAAATTAGACTATTTGTCTGATCAGTTATTT
+
CCCCCCEFFGGGGGGGGGGGGGGGGGGGGDEGFGCFFG@FFGGGGGDAFFGGGGGGGFGGGGAEFGGGGGGGGFFFGGGGGGGGGGGGGGFEFGGFGGFFFGGGGGGGGGGGGDEFGEGGGGG<FGGCEFGFGGGGGGGGGGGFGFGGGFEFGGGGDEGF<FEDBEE9EEF9EEGGGGGFGGGFGGCEDFGFGGFDFGGDEFFGFFFFGGG,ECC@FGGGFGGGGEFGCEAADCACDDGF@;B+?9::,57CFGAFDDFFFFFFE7;CFF4FC9F<367=CAGFC)A5CFE<754<EEEEE
@M70528:330:000000000-K6D4P:1:1102:24102:3203 1:N:0:TCTATTCAGT+TCTCAGTACA
GGAGCCCCTGACATAGCATTCCCTCGATTAAATAATATAAGATTCTGACTTTTACCCCCTTCTCTGGGATTATTAATTATAGGACTTTATAAAGAAGGAGCGGGAACGGGATGAACAGTATATCCACCTTTATCAACGTTTTATCATTCAGGACCTTCAGTAGACTTAACAATTTTTTCTTTACACCTTGCAGGGATTTCTTCAATTTTAGGTGCCTTAAATTTTATTACTACAATTATTAATCTTAAAGCAAAAAACCTTTCAGCAGAAAAAATTAGACTATTTGTCTGATCAGTTATTT
+
CCCCCGGGGGGGGGGGGGGGGGGGGGGGGGGGGGGGGGGGGGGGGGGGGGGGGGGGGGGGGGGGGGGGGGGGGGGGGGGGGGGGGGGGGGGGGGGGGGGGGGGGGGGGGGGGGFGGGGGGGGGGGGGGGGGGGGGGGGGGGGGGGGGGGGGGGGGGGGGGGGGGGGGGGGGGGGGGGGGGGGGGGGGGGGGGGGGGGGGGGGGGGGGGGFGEGGCFGGGGGGGGGGGGGCFFGGFGGGGFFFFFGFGGDGGGFGFGGG4FFFFFE7@FFFFGGFFFEEEFFFGFFFC?C9EFFFFFFFFFF
@M70528:330:000000000-K6D4P:1:1102:20445:3203 1:N:0:TCTATTCAGT+TCTCAGTACA
GGAGCCCCTGACATAGCATTCCCTCGATTAAATAATATAAGATTCTGACTTTTACCCCCTTCTCTGGGATTATTAATTATAGGACTTTATAAAGAAGGAGCGGGAACGGGATGAACAGTATATCCACCTTTATCAACGTTTTATCATTCAGGACCTTCAGTAGACTTAACAATTTTTTCTTTACACCTTGCAGGGATTTCTTCAATTTTAGGTGCCTTAAATTTTATTACTACAATTATTAATCTTAAAGCAAAAAACCTTTCAGCAGAAAAAATTAGACTATTTGTCTGATCAGTTATTT
+
CCCCCGGGGGGGGGGGGGGGGGGGGGGGGGGGGGGGGGGGGGGGGGGGGGGGGGGGGGGGGGGGGGGGGGGGGGGGGGGGGGGGGGGGGGGGGGGGGGGGGGGGGGGGGGGGGGGGGGGGGGGGGGGGGGGGGGGGGGGGGGGGGGGGGGGGGGGGGGGGGGGGGGGGGGGGGGGGGGGGGGGGGGGGGGGGGGGGGGGGGGGGGGGGGGGGGGGGGGGGGGGGGGGGGGFGGGFGGGGFFFFFGFGGGGGGFGFGGGFFFFFGFGFGFFFFGFFGFFFFFFGFFFFFEFEFFFFFFFFFF
@M70528:330:000000000-K6D4P:1:1102:16936:3215 1:N:0:TCTATTCAGT+TCTCAGTACA
GGAGCCCCTGACATAGCATTCCCTCGATTAAATAATATAAGATTCTGACTTTTACCCCCTTCTCTGGGATTATTAATTATAGGACTTTATAAAGAAGGAGCGGGAACGGGATGAACAGTATATCCACCTTTATCAACGTTTTATCATTCAGGACCTTCAGTAGACTTAACAATTTTTTCTTTACACCTTGCAGGGATTTCTTCAATTTTAGGTGCCTTAAATTTTATTACTACAATTATTAATCTTAAAGCAAAAAACCTTTCAGCAGACAAAATTAGACTATTTGTCTGATCAGTTATTT
+
9<C@CFGGGGGGGGGFGGGGGGGGGGGCGGDFGGGGGGGGGGGGGGFGGGGGGGGGGGGGGGGGGG8FGGGGGGGGGGGGGGFGGEGGGGGGGGGF8AFFGGFCFGGEEGGGGGGGGGGGGGGGGGGGGGGFDFGGGGGGGDGGGGGGGGGGGGFGGGGGGGGGGCFGEFGGGGGGGGGGGGGGGGGGGGGGGGCGGGGGGGGFGCEGGGF?F9@FGGGFEGGDGGGGGGFGGGFFGGFF>6AFGFGGFCDGF4ACDG>FBFFGFG=6A4;?6;AG@47FE478@3AEFFFFCE@C<)<3<
@M70528:330:000000000-K6D4P:1:1102:24553:3227 1:N:0:TCTATTCAGT+TCTCAGTACA
GGAGCCCCTGACATAGCATTCCCTCGATTAAATAATATAAGATTCTGACTTTTACCCCCTTCTCTGGGATTATTAATTATAGGACTTTATAAAGAAGGAGCGGGAACGGTATGAACAGTATATCCACCTTTATCAACGTTTTATCATTCAGGACCTTCAGTAGACTTAACAATTTTTTCTTTACACCTTGCAGGGATTTCTTCAATTTTAGGTGCCTTAAATTTTATTACTACAATTATTAATCTTAAAGCAAAAAACCTTTCAGCAGAAAAAATTAGACTATTTGTCTTCTCAGTTATTT
+
CCCCCGGGGGGGGGGGGGGGGGGGGGGGGGGGGGGGGGGGGGGGGGGGGGGGGGGGGGGGGGFGGGGGGGGGGGGGGGGGGGGGGGGGGGGGGGGDGGGGGGGGGGGGGEGGGGGGGGGGGGGGGGGGGGGGGGGGGGGGGGGGGGGGGGGGGGGGGGGGGGGGGGGGGGGGGGGGGGGGGGGCFGDFGFGGGGGGGGGGGGGGGGFGFG6>FCEGGGGGGGGGFFGGGGFCGG5EGFGFFFFFGFDFFF8CFGF>CDDFFECG?FCGFFFGGFFGFFC4?FGFF3A3)).))93?5)9?C
@M70528:330:000000000-K6D4P:1:1102:9626:3235 1:N:0:TCTATTCAGT+TCTCAGTACA
GGAGCCCCTGACATAGCATTCCCTCGATTAAATAATATAAGATTCTGACTTTTACACCCTTCTCTGGGATTATTAATTATAGGACTTTATAAAGAAGGAGCGGGAACGGGATGAACAGTATATCCACCTTTATCAACGTTTTATCATTCAGGACCTTCATTAGACTTAACAATTTTTTCTTTACACCTTGCAGGGATTTCTTCAATTTTAGGTGCCTTAAATTTTATTACTACAATTATTAATCTTAAAGCAAAAAACCTTTCAGCAGAAAAAATTATACTATTTGTCTGATCAGTTATTT
+
CCCCCGGGGGGGGGFGGGFGFFGGGGGFACGGGGFGFFFGAAFFEGGFGGGGGGGGGGGGGGGDGGGGGGGGFGGGGFFEFGGFGGFGGGGDFGGGGFGGGGCFCFDFEEGCFGGGGGFFGFFGCFGGFGDEGCGGGCBEEEEDFGGGGGGGFFGFGEEFEFA@AEDGFGDAFFFGGGGGFDF9FDDDFGFCEDCDGDGFGGGGGGCCFAF?D9EFDFCEEGGGGCEA7FFGCEFGGGGFF6AFFF:+@>D7?CFC**:AF=6=CFF;AAFG49AC<)76<@D=F)3.79C<<?@CCEFEE
@M70528:330:000000000-K6D4P:1:1102:9307:3250 1:N:0:TCTATTCAGT+TCTCAGTACA
GGAGCCCCTGACATAGCATTCCCTCGATTAAATAATATAAGATTCTGACTTTTACCCCCTTCTCTGGGATTATTAATTATAGGACTTTATAAAGAAGGAGCGGGAACGGGATGAACAGTATATCCACCTTTATCAACGTTTTATCATTCAGGACCTTCAGTAGACTTAACAATTTTTTCTTTACACCTTGCAGGGATTTCTTCAATTTTAGGTGCCTTAAATTTTATTACTACAATTATTAATCTTAAAGCAAAAAACCTTTCAGCAGAAAAAATTAGACTATTTGTCTGATCAGTTATTT
+
CCCCCGGGGDFGGGGGGGGGGGGGGGGFGGGGGGGGGGGGGGGGGFFGGGGGGGGGGGGGGGGGGGGGGGGGGGGGGGGGGGFGGFGGGGGGFGGGGGGCGGGGGGGGGEGGGGGFGGGGGGGGFDG8FGFGGGGGGGGCGGGFFEEFGGGGGGGGGGGGDF9FGGGGGGGFGGGGGGFFGFGDFGCGDFGGG8EFGG?FGGGGGGGGGGGGGGFGGFGGGGGFGGCFGEFGGF*@DGGFFFFFGFGGDFDFA>AFGDFF4>FG47@?F);CD9A<@@E4?FGFFEF<E3>?>C8?CEF?C
@M70528:330:000000000-K6D4P:1:1102:11849:3254 1:N:0:TCTATTCAGT+TCTCAGTACA
GGAGCCCCTGACATAGCATTCCCTCGATTAAATAATATAAGATTCTGACTGTTACCCCCTTCTCTGGGATTATTAATTAGAGGACTTTATAAAGAAGGAGCGGGAACGGGATGAACAGTATATCCACCTTTATCAACGTTGTATCATTCAGGACCTTCAGTAGACTTAACAATTTTTTCTTTACACCTTGCAGGGATTTCTGCAATTTTAGGTGCCTTAAATTTTATTACTACAATTATTAATCTTAAAGCAAAAAACCTTTCAGCAGAAAAAATTAGACTATTAGTATGATAAGTTATTG
+
CCCCCGFGGGGGGGGGGGGGGGGGGGGGGGGGGGGGGGGGGGC,@,CC,C,CE@<;EF@CD8@E,CAFF@CA9,C<,,9,6CEEC,E,6CFCCEEEGFFG7BEGEEFFEGG:CDE<ED,9<C,,<594,,,5,,9C8?:,,49,,:,,C<FGG7+4,==EC?EC,,4A;,CA9,,,,+,,,C6C;,6,,C,7DCB@@=6E9,5@A,6255DFFCC9,@9AFF,,,7;7<,<;+<A,8;++4:B+51::7C+7?4ADD7)/**+481/?A?4:412*.45;)8+3+11)1177)9=))67))
@M70528:330:000000000-K6D4P:1:1102:20962:3254 1:N:0:TCTATTCAGT+TCTCAGTACA
GGAGCCCCTGACATAGCATTCCCTCGATTAAATAATATAAGATTCTGACTTTTACCCCCTTCTCTGGGATTATTAATTATAGGACTTTATAAAGAAGGAGCGGGAACGGGATGAACAGTATATCCACCTTTATCAACGTTTTATCATTCAGGACCTTCAGTAGACTTAACAATTTTTTCTTTACACCTTGCAGGGATTTCTTCAATTTTAGGTGCCTTAAATTTTATTACTACAATTATTAATCTTAAAGCAAAAAACCTTTCAGCAGAAAAAATTAGACTATTTGTCTGATCAGTTATTT
+
CCCCCGGGGGGGGGGGGGGGGGGGGGGGGGGGGGGGGGGGGGGGGGGGGGGGGGGGGGGGGGGGGGGGGGGGGGGGGGGGGGGGGGGGGGGGGGGGGGGGGGGGGGGGGGGGGGGGGGGGGGGGGGGGGGGGGGGGGGGGGGGGGGGGGGGGGGGGGGGGGGGGGGGGGGGGGGGGGGGGGGGGGGGGGGGGGGGGGGGGGGGGGGGGGGGGGGGGGGGGGGGGGGGGGGFGGGFGGGGFFFFFGFGGCFGGFGFGGGEFFFFG?FFFFFFGGFFGF@CFEFGFFCFFFFFFFFFFFCFFF
@M70528:330:000000000-K6D4P:1:1102:5951:3254 1:N:0:TCTATTCAGT+TCTCAGTACA
GGAGCCCCTGACATAGCATTCCCTCGATTAAATAATATAAGATTCTGACTTTTACCCCCTTCTCTGGGATTATTAATTATAGGACTTTATAAAGAAGGAGCGGGAACGGGATGAACAGTATATCAACCTTTATCAACGTTTTATCATTCAGGACCTTCAGTAGACTTAACAATTTTTTCTTTACACCTTGCAGGGATTTCTTCAATTTTAGGTGCCTTAAATTTTATTACTACAATTATTAATCTTAAAGCAAAAAACCTTTCAGCAGAAAAAATTAGACTATTTGTCTGATCAGTTATTT
+
CCCCCFGGGCFGGGGGGFGGGGGGGGGFGGFGGGGFGGGGGGGGGGGG@FGGGGGGEDFFFFFEGGGGG8FFFFFGGGGGGGGGGGFGGGGGGGGGGF@GFGGGGGGGGGGE7FGGGGGGGGGF?EFFGGEFGGGGGEGGGEEFBAFDGFGFFF+AEFFFGGGGDFF9FFAFFGFGGCFGGGGEFGFGFFGFFGGDGGFAFGGGGGBCF7,@@EFFGGGGFF;EFFGGCCBF+@FCGGFFF9BA@FFFF:?7;7?C):8?FEFG*=;<;FF?C1AC)/5=;FGFAEF9C3;C<<<EFEECE
@M70528:330:000000000-K6D4P:1:1102:25455:3266 1:N:0:TCTATTCAGT+TCTCAGTACA
GGAGCCCCTGACATAGCATTCCCTCGATTAAATAATATAAGATTCTGACTTTTACCCCCTTCTCTGGGATTATTAATTATAGGACTTTATAAAGAAGGAGCGGGAACGGGATGAACAGTATATCCACCTTTATCAACGTTTTATCATTCAGGACCTTCAGTAGACTTAACAATTTTTTCTTTACACCTTGCAGGGATTTCTTCAATTTTAGGTGCCTTAAATTTTATTACTACAATTATTAATCTTAAAGCAAAAAACCTTTCAGCAGAAAAAATTAGACTATTTGTCTGATCAGTTATTT
+
CCCCCGGDGGGGGGFGGGGGGGGGGGGGGGGGGGGGGGGGGGGGGGGGGGGGGGGGGGGGGGGGGGGGGGGGGGGGGGGGGGGGGGGGGGGGGGGGGGGGGGGGGGGGGEGGGGGGGGGGFFGGGGGGGGGGGGGGGGGGGGGGGGGGGGGGDFGGGGGGGGGGGGGGGGGGGGGGGGGGGGGGFGFGGGGGGGGGGGGGGGGGGGGGGC8FGGGFGGGGGGGGGFGGGAFGCGFGGGGFA<FFFFGGGG+;AFFGGGFFF*8C@78FF?ACGBFGF;EFEFGFFEFEEECEEC@<CCEFF
@M70528:330:000000000-K6D4P:1:1102:5964:3266 1:N:0:TCTATTCAGT+TCTCAGTACA
GGAGCCCCTGACATAGCATTCCCTCGATTAAATAATATAAGATTCTGACTTTTACCCCCTTCTCTGGGATTATTAATTATAGGACTTTATAAAGAAGGAGCGGGAACGGGATGAACAGTATATCCACCTTTATCAACGTTTTATCATTCAGGACCTTCAGTAGACTTAACAATTTTTTCTTTACACCTTGCAGGGATTTCTTCAATTTTAGGTGCCTTAAATTTTATTACTACAATTATTAATCTTAAAGCAAAAAACCTTTCAGCAGAAAAAATTAGACTATTTGTCTGATCAGTTATTT
+
CCCCCGGGGGGGGGGGGGGGGGGGGGGGGGGGGGGGGGGGGGGGGGGGGGGGGGGGGGGGGGGGGGGGGGGGGGGGGGGGGGGGGGGGGGGGGGGGGGGGGGGGGGGGGGGGGGGGGGGGGGGGGGGGGGGGGGGGGGGGGGGGGGGGGGGGGGGGGGGGGGGGGGGGGGGGGGGGGGGGGGGGGGGGGGGGGGEFGGGGGGGGGGGGGGFGGFFGGGGFGGGGGGGGGGFGGGFGGGGFABFFGFGCC>FFFFFGDG4FFFFGFGFFAFF6C>FGFEFFFFGFFFFEEECEFFFFFFFFF
@M70528:330:000000000-K6D4P:1:1102:21739:3270 1:N:0:TCTATTCAGT+TCTCAGTACA
GGAGCCCTGACATAGCATTCCCTCGATTAAATAATATAAGATTCTGACTTTTACCCCCTTCTCTGGGATTATTAATTATCGGACTTTATAAAGAAGGAGCGGGAACGGGATGAACAGTATATCCACCTTTATCAACGTTTTATCATTCAGGACCTTCAGTAGACTTAACAATTTTTTCTTTACACCTTGCAGGGATTTCTTCAATTTTAGGTGCCTTAAATTTTATTACTACAATTATTAATCTTAAAGCAAAAAACCTTTCAGCAGAAAAAATTAGACTATTTGTCTGATCAGTTATTTT
+
CCCCCGGGGGG<FFGG-FGGGGGGGGGGGGGGGGG,FGGGGGGGGGFGGGGGGGGGGGGGGGGGGGGGGGGGGGGGGAF9FEFGGGGGGGGGG,CFG8EFGGGGGGGGGGGGGGGGGGGGGGGGGGGGGGGGGGGGGGGGGGGGGGGGGGGGGGGGGGGGGFGGGGFGGGGGGGGGGGGGGGGGGGGGGGGGGG?DGFGGGGGGGGGGGGCFFGGGGGGGGGGGFGGGGGFGGGFGGGCFAFFFGFFGGGGGFGFGGGFFFFFGFFBGFAFGGFFG@EFFFFGFFCAE?<EFF@?<?EFFE
@M70528:330:000000000-K6D4P:1:1102:16094:3275 1:N:0:TCTATTCAGT+TCTCAGTACA
GGAGCCCCTGACATAGCATTCCCTCGATTAAATAATATAAGATTCTGACTTTTACCCCCTTCTCTGGGATTATTAATTATAGGACTTTATAAAGAAGGAGCGGGAACGGGATGAACAGTATATCCACCTTTATCAACGTTTTATCATTCAGGACCTTCAGTAGACTTAACAATTTTTTCTTTACACCTTGCAGGGATTTCTTCAATTTTAGGTGCCTTAAATTTTATTACTACAATTATTAATCTTAAAGCAAAAAACCTTTCAGCAGAAAAAATTAGACTATTTGTCTGATCAGTTATTT
+
CCCCCGGGGGGFGGGGGGGGGGGGGGGGGGGGGGGGGGGGGGGGGGGGGGGGGGGGGGGGGGGGGGGGGGGGGGGGGGGGGGGGGGGGGGGGGGGGGGGGGGGGGGGGGGGGGGGGGGGGGGGGGGGGGGGGGGGGGGGGGGGGGGGGGGGGGGGGGGGGGGGGGGGGGGGGGGGGGGGGGGGGGGGGGGGGGGGGGGGGGGGGGGGGGGGGGGGGGGGFGGGGGGGGGGFGGG>GGGGFC>FFGFGGGFGGFGFC7DDFFEFGFGFGFFFGG>FGFFFFEFGFFFFEFC3?<EFFFFFFF
@M70528:330:000000000-K6D4P:1:1102:9758:3277 1:N:0:TCTATTCAGT+TCTCAGTACA
GGAGCCCCTGACATAGCATTCCCTCGATTAAATAATATAAGATTCTGACTTTTACCCCCTTCTCTGGGATTATTAATTATAGGACTTTATAAAGAAGGAGCGGGAACGGGATGAACAGTATATCCACCTTTATCAACGTTTTATCATTCAGGACCTTCAGTAGACTTAACAATTTTTTCTTTACACCTTGCAGGGATTTCTTCAATTTTAGGTGCCTTAAATTTTATTACTACAATTATTAATCTTAAAGCAAAAAACCTTTCAGCAGAAAAAATTAGACTATTTGTCTGATCAGTTATTT
+
CCCCCGGGGGGGGGGGGGGGGGGGGGGGGGGGGGGGGGGGGGGGGGGGGGGGGGGGGGGGGGGGGGGGGGGGGGGGGGGGGGGGGGGGGGGGGGGGGGGGGGGGGGGGGGGGGGGGGGGGGGGGGGGGGGGGGGGFGGGGGGGGGGGGGGGGGGGGGGGGGGGGGGGGGGGGGGGGGGGGGGGEGFGGGGFGGFGFGGGGGGGGFGGGGGFGGGGGGGGGGGGGGFGGGG>:CEFGGGGFFFFFGFGGFCCFFGFGGGFFFFFGFG:CFFAGG9AFAEEF9=FFFFF6C?;CEFFFFFFFF
@M70528:330:000000000-K6D4P:1:1102:10559:3278 1:N:0:TCTATTCAGT+TCTCAGTACA
GAGCCCCTGACATAGCATTCCCTCGATTAAATAATATAAGATTCTGACTTTTACCCCCTTCTCTGGGATTATTAATTATAGGACTTTATAAAGAAGGAGCGGGAACGGGATGAACAGTATATCCACCTTTATCAACGTTTTATCATTCAGGACCTTCAGTAGACTTAACAATTTTTTCTTTACACCTTGCAGGGATTTCTTCAATTTTAGGTGCCTTAAATTTTATTACTACAATTATTAATCTTAAAGCAAAAAACCTTTCAGCAGAAAAAATTAGACTATTTGTCTGATCAGTTATTTT
+
CCCCCGGGDGGGGFFEFGGGGGGGGGGG6;CEFGGGGGGGGDGGGGGGGGGGGGGGGGGGGGGGGFGCFGGGGGGGGDGGEGGGGFGGGGGGEFF<ECFCFG7FGGDDGGGDGGGGGGGGGGGGGGGGGGGGGGGGGFGGEGGGGGGGAEFGGGFGGCFF9?FFGFAFGFFGGFGGGGGGGG93>DGG9FGA,BEFGGGGGGGCGGGGGFCFFFGGGDGFGGFGFGGGGCBFC,<@D7EFFFFFGFG7,57CA7?DGCFF+/=:?FDGFA6C/6AF3?<FEFGF+)1977C3.3<6CE?EE
@M70528:330:000000000-K6D4P:1:1102:6343:3281 1:N:0:TCTATTCAGT+TCTCAGTACA
GGAGCCCCTGACATAGCATTCCCTCGATTAAATAATATAAGATTCTGACTTTTACCCCCTTCTCTGGGATTATTAATTATAGGACTTTATAAAGAAGGAGCGGGAACGGGATGAACAGTATATCCACCTTTATCAACGTTTTATCATTCAGGACCTTCAGTAGACTTAACAATTTTTTCTTTACACCTTGCAGGGATTTCTTCAATTTTAGGTGCCTTAAATTTTATTACTACAATTATTAATCTTAAAGCAAAAAACCTTTCAGCAGAAAAAATTAGACTATTTGTCTGATCAGTTATTT
+
CCCCCGGGGGGGGGGGGGGGGGGGGGGGGGGGGGGGGGGGGGGGGGGGGGGGGGGGGGGGGGGGGGGGGGGGGGGGGGGGGGGGGGGGGGGGGGGGGGGGGGGGGGGGGGGGGGGGGGGGGFGGGGGGGGGGGGGGGGGGGGGGGGGGGGGGGGGGGGGGGGGGGGGGGGGFFGGGGGGGGGGGGGGGGFGGGFCGGGGGGGGFGGGGGGGGGGGGGGGGGGGGGGGGGGFGGG>FGGGFFFFFGFGGGFGGFGFGGGDFFFFGFGEFFFFGGFFGEEEFFFGFF3AEFFFFFFFFFFFFF
@M70528:330:000000000-K6D4P:1:1102:13972:3286 1:N:0:TCTATTCAGT+TCTCAGTACA
GGAGCCCCTGACATAGCATTCCCTCGATTAAATAATATAAGATTCTGACTTTTACCCCCTTCTCTGGGATTATTAATTATAGGACTTTATAAAGAAGGAGCGGGAACGGGATGAACAGTATATCCACCTTTATCAACGTTTTATCATTCAGGACCTTCAGTAGACTTAACAATTTTTTCTTTACACCTTGCAGGGATTTCTTCAATTTTAGGTGCCTTAAATTTTATTACTACAATTATTAATCTTAAAGCAAAAAACCTTTCAGCAGAAAAAATTAGACTATTTGTCTGATCAGTTATTT
+
CCCCCGGGGGGGGGGGGGGGGGGGGGGGGGGGGGGGFGGGGGGGGGGGGGGGGGGGGGGGGGGGGGGGGGGGGGGGGGGGGGGGGGGGGGGGGGGGGGGGGGGGGGGGGGGGGFFGGGGGGGGGGGGGGGGGGGGGGGGGFGGGGGGGGGGGGGGGGGGGGGGGGGGGDGGGGGGGGGGGGGGGGGGGGGGGGGGGGGGGGGGGGGGGGGGDGCGFGGGGGGGGGCFGFFFFGFFGGGGFFFFFGFGDGGGFFGFFGGFFFFFGFGFGFFA?F9FGE;3BEFGFFFF?EC3<CEFFFFFFF
@M70528:330:000000000-K6D4P:1:1102:16795:3304 1:N:0:TCTATTCAGT+TCTCAGTACA
GGAGCCCCTGACATAGCATTCCCTCGATTAAATAATATAAGATTCTGACTTTTACCCCCTTCTCTGGGATTATTAATTATAGGACTTTATAAAGAAGGAGCGGGAACGGGATGAACAGTATATCCACCTTTATCAACGTTTTATCATTCAGGACCTTCAGTAGACTTAACAATTTTTTCTTTAAACCTTGCAGGGATTTCTTCAATTTTAGGTGCCTTAAATTTTATTACTACAATTATTAATCTTAAAGCAAAAAACCTTTCAGCAGAAAAAATTAGACTATTTGTCTGATCAGTTATTT
+
CCCCCGGGGGGGGGGGGGGGGGGGGGGGCGGGGGGGGGGGGGGGGGGGGGGGGGGGGGGGGGGGGGGGGGGGGGGGGGGGGGGGGGGGGGGGGGGGGGGGGGGGGGGGGGGGGGGGGGGGGGGGGGGGGGGGGGGGGGGGGGGGGGGGGGGGGGGGGGGGGGGGGGGGGGGGGGGGGGGGGGGGGGGGGGGGGGGGGGGGGGGGGGGGGGGGGGGGGGG7FGGGGGGGGGFGGGFGGGGFFFFFGFGGGGGGFGFGGGFFFFFGFGFFFFFGGFFGF;EFFFGFFFFFFFFFFFFFFFCEF
@M70528:330:000000000-K6D4P:1:1102:14239:3310 1:N:0:TCTATTCAGT+TCTCAGTACA
GGAGCCCCTGACATAGCATTCCCTCGATTAAATAATATAAGATTCTGACTTTTACCCCCTTCTCTGGGATTATTAATTATAGGACTTTATAAAGAAGGAGCGGGAACGGGATGAACAGTATATCCACCTTTATCAACGTTTTATCATTCAGGACCTTCAGTAGACTTAACAATTTTTTCTTTACACCTTGCAGGGATTTCTTCAATTTTAGTTTCCTTAAATTTTATTACTACAATTATTAATCTTAAAGCAAAAAACCTTTCAGCAGAAAAAATTAGACTATTTGTCTTATCAGTTATTT
+
CCCC@,DCFCGGGGGDFEDF9CFAFBFGF;@CF@FGFGADFADCGGGFGGFFFFGGD8CGFCFGF<,,;CFFFFDCFFCD<@FACEGFFGFGGGGD8A<<D+@6=BGGC7,>:EFG<FFCGGGFGGDG==F<EFFDF@4?8CEGFDEAF?E,:B<E,4FFGG9FGGGF=FFGGGGGCBFD9EDDEF8@FACGD>B@CDFCAFGC7,EF:@E,@,@CEF79@CGFC:FF7:+,?CCGG@FFFFFAFAC:DG>94;ACCDFFFE6+/78*02);*.=F))//7A+;7);)7))/7?)7C3?19
@M70528:330:000000000-K6D4P:1:1102:5931:3312 1:N:0:TCTATTCAGT+TCTCAGTACA
GGAGCCCCTGACATAGCATTCCCTCGATTAAATAATATAAGATTCTGACTTTTACCCCCTTCTCTGGGATTATTAATTATAGGACTTTATAAAGAAGGAGCGGGAACGGGATGAACAGTATATCCACCTTTATCAACGTTTTATCATTCAGGACCTTCAGTAGACTTAACAATTTTTTCTTTACACCTTGCAGGGATTTCTTCAATTTTAGGTGCCTTAAATTTTATTACTACAATTATTAATCTTAAAGCAAAAAACCTTTCATCAGAAAAAATTAGACTATTTGTCTGATCAGTTATTT
+
CCCCCGGGGGGGGGGFGFGGGGGGGGGGGGGGGGGGGGGGGFGGCFGGGGGGGGGGGGGGGGGGGFGGGGGGGGFFGGGGGGGGGGGCGGGGGGGGGCGGGDCFFGGGGGGGGFGGGGGGGGGGFDGGGGGGGGGCGCFGGGGGGGGGGGFFGGGGGGGGGGFGGGFGGGGGGGGGGGGGGGGGGGGGGGGF,DEGGGGGGGGGGGGFGGGGG?FGGGGFGGGGGGGGGGFFFFAGGGGFFFFFGFGGGGGGFGFGDD48==CD*=8CAFFFFBFC@EFFFFGFF9A<<)7<CE3?E37?C
@M70528:330:000000000-K6D4P:1:1102:16276:3316 1:N:0:TCTATTCAGT+TCTCAGTACA
GGAGCCCCTGACATAGCATTCCCTCGATTAAATAATATAAGATTCTGACTTTTACCCCCTTCTCTGGGATTATTAATTATAGGACTTTATAAAGAAGGAGCGGGAACGGGATGAACAGTATATCCACCTTTATCAACGTTTTATCATTCAGGACCTTCAGTAGACTTAACAATTTTTTCTTTACACCTTGCAGGGATTTCTTCAATTTTAGGTGCCTTAAATTTTATTACTACAATTATTAATCTTAAAGCAAAAAACCTTTCAGCAGAAAAAATTAGACTATTTGTCTGATCAGTTATTT
+
CCCCCGGGGGGGGGGGGGGG@FGGGGGGGGGGGGGGGGGGGGGGGGGGGGGGGGGGGGGGGGGGGGGGGGGGGGGGGGGGGGGGGGGGGGGGGGGGGGGGGGGGGGGGGGGGGGGGGGGGGGGGGGGGGGGGGGGGGGGGGGGGGGGGGGGGGGGGGGGGGGGGGGGGGGGGGGGGGGGGGGGGGGGGGGGGGGGGGGGGGGGGGGGFGGGGGGGGGGGGGGGGGGGGGGFGGGFGGGGFFAFFGFG7EFGGFGFGGGFFFFFGFFFFFFFGGBFGFEFFFFGFFCF<CECCCE@EFFFFF
@M70528:330:000000000-K6D4P:1:1102:8735:3317 1:N:0:TCTATTCAGT+TCTCAGTACA
GGAGCCCCTGACATAGCATTCCCTCGATTAAATAATATAAGATTCTGACTTTTACCCCCTTCTCTGGGATTATTAATTATAGGACTTTATAAAGAAGGAGCGGGAACGGGATGAACAGTATATCCACCTTTATCAACGTTTTATCATTCAGGACCTTCAGTAGACTTAACAATTTTTTCTTTACACCTTGCAGGGATTTCTTCAATTTTAGGTGCCTTAAATTTTATTACTACAATTATTAATCTTAAAGCAAAAAACCTTTCAGCAGAAAAAATTAGACTATTTGTCTGATCAGTTATTT
+
CCCCCGGGGGGGGGGGGGGGGGGGGGGGGGGGGGGGGGGGGGGGGGGGGGGGGGGGGGGGGGGGGGGGGGGGGGGGGGGGGGGGGGGGGGGGGGGGGGGGGGGGGGGGGGGGGGGGGGGGGGFGGGGGGGGGGGGGGGGGGGGGGGGGGGGGFGGGGGGGGGGGGGGGGGGGGGGGGGGGGGGGGGGGGGGFGGG?FFGGGGGGFGGGGGGGGGGGGGGGGGGGGFGGGGFGGGFGGGGFFFFFGFGGGGGGFGFGGGFFFFFGEGFGFFFGGFFGFEFFFFGFFEFEEFEFFFFFFFFFF
@M70528:330:000000000-K6D4P:1:1102:13774:3318 1:N:0:TCTATTCAGT+TCTCAGTACA
GGAGCCCCTGACATAGCATTCCCTCGATTAAATAATATAAGATTCTGACTTTTACCCCCTTCTCTGGGATTATTAATTATAGGACTTTATAAAGAAGGAGCGGGAACGGGATGAACAGTATATCCACCTTTATCAACGTTTTATCATTCAGGACCTTCAGTAGACTTAACAATTTTTTCTTTACACCTTGCAGGGATTTCTTCAATTTTAGGTGCCTTAAATTTTATTACTACAATTATTAATCTTAAAGCAAAAAACCTTTCAGCAGAAAAAATTAGACTATTTGTCTGATCAGTTATTT
+
CCCCCGGGGGGGGGGGGGGGGGGGGGGGGGGGGGGGGGGGGGGGGGGGGGGGGGGGGGGGGGGGGGGGGGGGGGGGGGGGGGGGGGGGGGGGGGGEGGGGGGGGGGGGGGGGGFGGGGGGGGGGGGGGGGGGGGGGGGGGGGGGGGGGGGGGGGGGGGGGGGGGGGGGGGFGGGGGGGGGGGGGGGGGGGGGGGGGGGGGGGGGGGGGGGG?FGFGGGGGGGGGGGGGGGFGGECGGGGFFFFFGFFGBFFGFGFF4D5AFEFGFGFGFFFGG>FGFEEFFFGFFFF3??E?CE8<?EFFF
@M70528:330:000000000-K6D4P:1:1102:13522:3320 1:N:0:TCTATTCAGT+TCTCAGTACA
GGAGCCCCTGACATAGCATTCCCTCGATTAAATAATATAAGATTCTGACTTTTACCCCCTTCTCTGGGATTATTAATTATAGGACTTTATAAAGAAGGAGCGGGAACGGGATGAACAGTATATCCACCTTTATCAACGTTTTATCATTCAGGACCTTCAGTAGACTTAACAATTTTTTCTTTACACCTTGCAGGGATTTCTTCAATTTTAGGTGCCTTAAATTTTATTACTACAATTATTAATCTTAAAGCAAAAAACCTTTCAGCAGAAAAAATTAGACTATTTGTCTGATCAGTTATTT
+
CCCCCGGGGGGGGGGGGGGGGGGGGGGGGGGGGGGGGGGGGGGGGGGGGGGGGGGGGGGGGGGGGGGGGGGGGGGGGGGGGGGGGGGGGGGGGGGGGGGGGGGGGGGGGGGGGGGGGGGGGGGGGGGGGGGGGGGGGGGGGGGGGGGGGGGGGGGGGGGGGGGGGGGGGGGGGGGGGGGGGGGGGGGGGGGGGGGGGGGGGGGGGGGGGGGGGGFGGGGGGGGGGGGGGGFGGGFGGGGFFFFFGFGGCGGGFGFGGGFFFFFGFGFGFFFGGFFDEEEFCFGFFFFFFFFFFFEEC?EEF
@M70528:330:000000000-K6D4P:1:1102:15549:3338 1:N:0:TCTATTCAGT+TCTCAGTACA
GGAGCCCCTGACATAGCATTCCCTCGATTAAATAATATAAGATTCTGACTTTTACCCCCTTCTCTGGGATTATTAATTATAGGACTTTATAAAGAAGGAGCGGGAACGGGATGAACAGTATATCCACCTTTATCAACGTTTTATCATTCAGGACCTTCAGTAGACTTAACAATTTTTTCTTTACACCTTGCAGGGATTTCTTCAATTTTAGGTGCCTTAAATTTTATTACTACAATTATTAATCTTAAAGCAAAAAACCTTTCAGCAGAAAACATTAGACTATTTGTCTGATCAGTTATTT
+
CCCCCFGGGGGGGGGFFDGGGGGGGGGGGEGGGGGGGGGGGGGGGGCGGGGFGGGGGGGGGGGFFFDCCFFGGGFGGFGGGGGGGGGGFGGFGCFFGGGGF:@FFGGGDGGCFGGCGFFGFFFGFGGGGGGGDGF9FG+EEE,EFGGGGGG9,D<FFGGGF9<EGGGGGGGGGGGGGGGGGGGGGGGGEEFF,@C7BFGGGGGG7EFFGCF,;6<9FGGAFGGGFEF;7CF7=7AF:7CAF9E9C+++5++9AC4FDDEFFBF7?78?FF;F*6FFF)<FFFDAFCC6CCF3<CEFFCE?C
@M70528:330:000000000-K6D4P:1:1102:10826:3339 1:N:0:TCTATTCAGT+TCTCAGTACA
GGAGCCCCTGACATAGCATTCCCTCGATTAAATAATATAAGATTCTGACTTTTACCCCCTTCTCTGGGATTATTAATTATAGGACTTTATAAAGAAGGAGCGGGAACGGGATGAACAGTATATCCACCTTTATCAACGTTTTATCATTCAGGACCTTCAGTAGACTTAACAATTTTTTCTTTACACCTTGCAGGGATTTCTTCAATTTTAGGTGCCTTAAATTTTATTACTACAATTATTAATCTTAAAGCAAAAAACCTTTCAGCAGAAAAAATTAGACTATTTGTCTGATCAGTTATTT
+
CCCCCGGGGGGGGGGGGGGGGGGGGGGGGGGGGGGGGGGGGGGGGGGGGGGGGGGGGGGGGGGGGGGGGGGGGGGGGGGGGGGGGGGGGGGGGGGGGGGGGGGGGGGGGGGGGGGGGGGGGGGGGGGGGGGGGGGGGGGGGGGGGGGGGGGGGGGGGGGGGGGGGGGFGGGGGGGGGGGGGGGGGGGGGGGGGGGGGGGGGGGGGGGGGGGGGGGGGGGGGGGGGGGGGGFFGGFGGGGFFFFFGFGGGGGGFGFGGGFFFFFGFGFGFFFFF9FGFFFF?FGFFFFFFEFFFFFFFFFFF
@M70528:330:000000000-K6D4P:1:1102:17324:3340 1:N:0:TCTATTCAGT+TCTCAGTACA
GGAGCCCCTGACATAGCATTCCCTCGATTAAATAATATAAGATTCTGACTTTTACCCCCTTCTCTGGGATTATTAATTATAGGACTTTATAAAGAAGGAGCGGGAACGGGATGAACAGTATATCCACCTTTATCAACGTTTTATCATTCAGGACCTTCAGTAGACTTAACAATTTTTTCTTTACACCTTGCAGGGATTTCTTCAATTTTAGGTGCCTTAAATTTTATTACTACAATTATTAATCTTAAAGCAAAAAACCTTTCAGCAGAAAAAATTAGACTATTTGTCTGATCAGTTATTT
+
CCCCCGGGGGGGGGGGGGGGGGGGGGGGGGGGGGGGGGGGGGGGGGGGGGGGGGGGGGGGGGGGGGGGGGGGGGGGGGGGGGGGGGGGGGGGGGGGGGGGGGGGGGGGGGGGGGGGGGGGGGGGGGGGGGGGGGGGGGGGGGGGGGGGGGGGGGGGGGGGGGGGGGGGGGGGGGGGGGGGGGGGGGGGGGGGGCGFGGGGGGGGGGGGGGGCFGGGGGGGCEFGGCGGGGFFFFFGGGGFFFFFGFGGFGGFFGFGGGFFFFFGFGFGFFFGC;FGF3CFFFGFFEFCFEFFEFEEFFFFF
@M70528:330:000000000-K6D4P:1:1102:6375:3359 1:N:0:TCTATTCAGT+TCTCAGTACA
GGAGCCCCTGACATAGCATTCCCTCGATTAAATAATATAAGATTCTGACTTTTACCCCCTTCTCTGGGATTATTAATTATAGGACTTTATAAAGAAGGAGCGGGAACGGGATGAACAGTATATCCACCTTTATCAACGTTTTATCATTCAGGACCTTCAGTAGACTTAACAATTTTTTCTTTACACCTTGCAGGGATTTCTTCAATTTTAGGTGCCTTAAATTTTATTACTACAATTATTAATCTTAAAGCAAAAAACCTTTCAGCAGAAAACATTAGACTATTTGTCTGATCAGTTATTT
+
CCCBCEGFGGGGGFGFG<CFGFCEEE@FFCGFFGGGGGGGGGEFGEGEAFDFFFGGFGGGFF<EFGGGFGFCCEGEFGGGF9FEEFGGFEGGGGC,CF@EDFCGGEFG@FGGGEGGGGGDFFFGGGG8FCFGGGGFFCGGFEFGGCFFGFGGGGCFGCGFBFFEEFFFGFB99FFGGEGGG;EGCF8DFEFGGGC+@EGGGGCGCFCCEA88E9@CGGGGCEGGG7FGFCB7;A>FG7CAAFAFGFCG,=?9AFAFCDFA84BDE:4CFA6C*38DE93=)9C6F<F36;)<>?EFE?6)9
@M70528:330:000000000-K6D4P:1:1102:20761:3360 1:N:0:TCTATTCAGT+TCTCAGTACA
GGAGCCCCTGACATAGCATTCCCTCGATTAAATAATATAAGATTCTGACTTTTACCCCCTTCTCTGGGATTATTAATTATAGGACTTTATAAAGAAGGAGCGGGAACGGGATGAACAGTATATCCACCTTTATCAACGTTTTATCATTCAGGACCTTCAGTAGACTTAACAATTTTTTCTTTACACCTTGCAGGGATTTCTTCAATTTTAGGTGCCTTAAATTTTATTACTACAATTATTAATCTTAAAGCAAAAAACCTTTCAGCAGAAAAAATTAGACTATTTGTCTGATCAGTTATTT
+
CCCCCGGGGGGGGGGGGGGGGGGGGGGGGGGGGGGGGGGGGGGGGGGGGGGGGGGGGGGGGGGGGGGGFGGGGGGGGGGFGGFGGGGGGGGGGGGGGGGGGGGGGGGGGGGGGGGGGGGGGGGGFGGGGGGGGFGGGGGGGGGGGGGGGGGGGGGGGGGGGAEGGGGGFGGGFFGGGGGGGGGGGGFGGCFFGGGGGGGGGGGDFFFFFGGGFGGGGGGGFGGGGFGGGGACGGFGGFGFFFFFGCD9FFGGFGFGGGDFFFFGFGFGFFFF4:FFF@CFEFGFFEFECC9<<?ECFFCEE
@M70528:330:000000000-K6D4P:1:1102:9254:3369 1:N:0:TCTATTCAGT+TCTCAGTACA
GGAGCCCCTGACATAGCATTCCCTCGATTAAATAATATAAGATTCTGACTTTTACCCCCTTCTCTGGGATTATTAATTATAGGACTTTATAAAGAAGGAGCGGGAACGGGATGAACAGTATATCCACCTTTATCAACGTTTTATCATTCAGGACCTTCAGTAGACTTAACAATTTTTTCTTTACACCTTGCAGGGATTTCTTCAATTTTAGGTGCCTTAAATTTTATTACTACAATTATTAATCTTAAAGCAAAAAACCTTTCAGCAGAAAAAATTAGACTATTTGTCTGATCAGTTATTT
+
CCCCCGGGGGGGGGGGGGGGGGGGGGGGGGGGGGGGGGGGGGGGGGGGGGGGGGGGGGGGGGGGGGGGGGGGGGGGGGGGGGFGGGGGGGGGGGGGGGGGGGGGGGGGGGGGGGGGGGGGGGGGGGGGGGGGGGGGGGGGGGGGGGGGGGGGGGGGGGGGGGGGGGGGFGGGGGGGGGGGGGGGGGGGGGGGGGGGGGGGGGGGCGGGGGGFGGGGGGGGFGGGGGGGGGFGGGFGGGGFFFFFGFCGFGGDFGFGGGFFFFFGFGFGFAFGGFFFEFFFFFGFFFFFFFFFFFEEE5?5C
@M70528:330:000000000-K6D4P:1:1102:16228:3384 1:N:0:TCTATTCAGT+TCTCAGTACA
GGAGCCCCTGACATAGCATTCCCTCGATTAAATAATATAAGATTCTGACTTTTACCCCCTTCTCTGGGATTATTAATTATAGGACTTTATAAAGAAGGAGCGGGAACGGGATGAACAGTATATCCACCTTTATCAACGTTTTATCATTCAGGACCTTCAGTAGACTTAACAATTTTTTCTTTACACCTTGCAGGGATTTCTTCAATTTTAGGTGCCTTAAATTTTATTACTACAATTATTAATCTTAAAGCAAAAAACCTTTCAGCAGAAAAAATTAGACTATTTGTCTGATCAGTTATTT
+
CCCCCGGGGGGGGGGGGGGGGGGGGGGGGGGGGGGGGGGGGGGGGGGGGGGGGGGGGGGGGGGGGGGGGGGGGGGGGGGGGGGGGGGGGGGGGGGGGGGGGGGGGGGGGGGGGGGGGGGGGGGGGGGGGGGGGGGGGGGGGGGGGFGGGGGGGGGGGGGGGGGGGGGGGGGGGGGGGGGGGGGGGGFGGGGGGGGGGGGGGGFGGGGGGGGFGFGGGGGGGGGGGGGGGGFGFGFGGGGFFFCFFFFGGGGGFGFGGGFFFEFG?FFGFFFGG>FGFFFFCFGFFFF<CFFEEFFFFEEFF
@M70528:330:000000000-K6D4P:1:1102:7931:3388 1:N:0:TCTATTCAGT+TCTCAGTACA
GGAGCCCCTGACATAGCATTCCCTCGATTAAATAATATAAGATTCTGACTTTTACCCCCTTCTCTGGGATTATTAATTATAGGACTTTATAAAGAAGGAGCGGGAACGGGATGAACAGTATATCCACCTTTATCAACGTTTTATCATTCAGGACCTTCAGTAGACTTAACAATTTTTTCTTTACACCTTGCAGGGATTTCTTCAATTTTAGGTGCCTTAAATTTTATTACTACAATTATTAATCTTAAACCAAAAAACCTTTCAGCAGAAAAAATTAGACTATTTTTCTGATCAGTTATTT
+
CCCCCGGGFGGGGGGEGFGGGGGGGGDGGGGGGGGGGGGGAFGGGGGFGGGGGGGGGGGGGGGGGGGGGGGGGGGFGGGGGGGGGGGGGFGGGGGGFFDFGGGGEGGGGCEGGGGGGFGFGFGFGGGGGFGGGGGGGGEGFGGGGGGGGGGGGGGGGGGGGGCGGGGAEGGFGGFGFGCGGGGGGGFGGFDDGF>:FGGGGGGD9ACGGGCFGGGCFGGGGGGGGGGGGGFGGDFGGFGFFFF6CFG@E*;9AD6FDGFF*88@@DCF)?;C>@FDA;?FFFGFC)33>37CCEEEFEC?C
@M70528:330:000000000-K6D4P:1:1102:6226:3394 1:N:0:TCTATTCAGT+TCTCAGTACA
GCGCCCCTGTTTTACTGTCTCTTATACACATCTCGCGCCCACGCGACTCTCTTCAGTATCTCGTCTGCCGTCTTCTGCTTGAAAAAAAAAAAAAAATACAAGTAAGGCAAAAGCAAATGTGACGGAACCTGCATCAAAGGTACAGGTAAACTGCGATCTAACAGCCGTGGTACTACGAATGACGTAAGTGACTCTCTGACACATTAGGCGTAAATAGAACGGAGGAGGATAGTCAAGTGGGGTATCAAACATCTGAGGTGAACTGCTAGTTGTCATTCGCAATCATGTGACTTTCATAGGG
+
C@CCCGGGGGGGGGGGGGGGGGGGGGGGGGGGGGG7FGGGGGG:@+@CGG,FGG,FFGCFFGGF7FGGGGGGGGGCFGGGGGGGGGGEFCGF@++6,55:,,,,,,,,:,,,B,,,B,5,:@,3=++++8,3>,,8,8,33,::@,,3,,,,,,****,,,3,,,***5:>2,,3,6*,,2,44**2,,@,,24,7++2++,50<++3+*318>97+++3*1*3/**1*+*+*+1+00**.)0)2***+***/2****)0*,**)2)*/0*32)*2))))(0*)))*.)--))).)-)).,
@M70528:330:000000000-K6D4P:1:1102:14724:3398 1:N:0:TCTATTCAGT+TCTCAGTACA
GGAGCCCCTGACATAGCATTCCCTCGATTAAATAATATAAGATTCTGACTTTTACCCCCTTCTCTGGGATTATTAATTATAGGACTTTATAAAGAAGGAGCGGGAACGGGATGAACAGTATATCCACCTTTATCAACGTTTTATCATTCAGGACCTTCAGTAGACTTAACAATTTTTTCTTTACACCTTGCAGGGATTTCTTCAATTTTAGGTGCCTTAAATTTTATTACTACAATTATTAATCTTAAAGCAAAAAACCTTTCAGCAGAAAAAATTAGACTATTTGTCTGATCAGTTATTT
+
CCCCCGGGGGGGGGGGGGGGGGGGGGGGGGGGGGGGGGGGGGGGGGGGGGGGGGGGGGGGGGGGGGGGGGGGGGGGGGGGGGGGGGGGGGGGGGGGGGGGGGGGGGGGGGGGGGGGGGGGGGGGGGGGGGGGGGGGGGGGGGGGGGGGGGGGGGGGGGGGGGGGGGGGGGGGGGGGGGGGGGGGGGGGGGGGGGGGGGGGGGGGGGGGGGGGGGGGGGGGGGGGGGGGGGFGGGFGGGGFFFFFGFGGGGGGFGFGGGFFFFFGFGFGFFFGGFFGFFFFFFGFFFFEEEFEFFFFFFFFF
@M70528:330:000000000-K6D4P:1:1102:24364:3429 1:N:0:TCTATTCAGT+TCTCAGTACA
GGAGCCCCTGACATAGCATTCCCTCGGTTAAATAATATAAGATTCTGACTTTTACCCCCTTCTCTGGGATTATTAATTATAGGACTTTATAAAGAAGGAGCGGGAACGGGATGAACAGTATATCCACCTTTATCAACGTTTTATCATTCAGGACCTTCAGTAGACTTAACAATTTTTTCTTTACACCTTGCAGGGATTTCTTCAATTTTAGGTGCCTTAAATTTTATTACTACAATTATTAATCTTAAAGCAAAAAACCTTTCAGCAGAAAAAATTAGACTATTTGTCTGATCAGTTATTT
+
CCCCCGGEGGGGGGGGGGGGGGGGGGGGGGGGGGGGFGGGGFGGGGGGGGGGGGGGGGGGGGGGGGGGGGGGGGGGGGFGGGGGGGGFFGGGGGGGGGGGGGGGGGGGGGGDGCGGGGGGFGGGGGGGGGGGGGGGGGGGGGGFGGGGGGGGGGGGGGGGGGGGGGGFAGGGGFGGGGGGGGGGGGGGGFGGGGGGGFGGGGGGGGFFFCCGGGGGGFCFGGGGGGGGGFFDGGFFG7FFFFFF7BF@F78>AG4CDDBFFF6>?FFGFFAFGBFGFF3AEFGFFFFCECEEC?@CEEFFF
@M70528:330:000000000-K6D4P:1:1102:24339:3442 1:N:0:TCTATTCAGT+TCTCAGTACA
GGAGCCCCTGACATAGCATTCCCTCGATTAAATAATATAAGATTCTGACTTTTACCCCCTTCTCTGGGATTATTAATTATAGGACTTTATAAAGAAGGAGCGGGAACGGGATGAACAGTATATCCACCTTTATCAACGTTTTATCATTCAGGACCTTCAGTAGACTTAACAATTTTTTCTTTACACCTTGCAGGGATTTCTTCAATTTTAGGTGCCTTAAATTTTATTACTACAATTATTAATCTTAAAGCAAAAAACCTTTCAGCAGAAAAAATTAGACTATTTGTCTGATCAGTTATTT
+
CCCCCGGGGGGGGGGGGGGGGGGGGGGGGGGGGGGGGGGGGGGGGGGGGGGGGGGGGGGGGGGGGGGGGGGGGGGGGGGGGGGGGGGGGGGGGGGGGGGGGGGGGGGGGGGGGGGGGGGGGGGGGGGGGGGGGGGGGGGGFGGGGGGGGGGGGGGGGGGGGGGGGGGGGGGGGGGGGGGGGGGGGGGGGGGGGGGGGGGGGGGGGGGGGGGGGGGGGGGGGGGGGFGGFGFGGGFGGGGFFFFFGFG7=@FGFGFGGGFFFFFGFFFGFFAGF>FFE@EFFFGFFFFCCCCEEFFFEFFEF
@M70528:330:000000000-K6D4P:1:1102:11663:3450 1:N:0:TCTATTCAGT+TCTCAGTACA
GGAGCCCCTGACATAGCATTCCCTCGATTAAATAATATAAGATTCTGACTTTTACCCCCTTCTCTGGGATTATTAATTATAGGACTTTATAAAGAAGGAGCGGGAACGGGATGAACAGTATATCCACCTTTATCAACGTTTTATCATTAAGGACCTTCAGTAGACTTAACAATTTTTTCTTTACACCTTGCAGGGATTTCTTCAATTTTAGGTGCCTTAAATTTTATTACTACAATTATTAATCTTAAAGCAAAAAACCTTTCAGCAGAAAAAATTAGACTATTTTTCTGATCAGTTATTT
+
CCCCCE@CEGGGGGGGGGGGGGGGGGGGGGGGGGGGGGFGGFGGGGGGGGGGGGGGDEEGFGGGGGGGGGG?FGFGGGGGGGFFGGGGCFFFFFEDF8FFDFCCFGGGGGCGG8FGFFGGFCEEEFGGGGGGGGGGGGGGGGGGGGGGGFFGGFGDEFGGGGGGGGGFFFFGGGGGFGGGGGFGCGCDFFE<DDGDGGGGGGGG7EGGGGGGGFFGFFGG9EFFGFGGG;CA@9*CF7FFF+9BGFFC=@FF496*554AFF6:C748A);CF6AC@)<=7=FFF)@(;?35;?@EC?CC?
@M70528:330:000000000-K6D4P:1:1102:20867:3452 1:N:0:TCTATTCAGT+TCTCAGTACA
GGAGCCCCTGACATAGCATTCCCTCGATTAAATAATATAAGATTCTGACTTTTACCCCCTTCTCTGGGATTATTAATTATAGGACTTTATAAAGAAGGAGCGGGAACGGGATGAACAGTATATCCACCTTTATCAACGTTTTATCATTCAGGACCTTCAGTAGACTTAACAATTTTTTCTTTACACCTTGCAGGGATTTCTTCAATTTTAGGTGCCTTAAATTTTATTACTACAATTATTAATCTTAAAGCAAAAAACCTTTCAGCAGAAAAAATTAGACTATTTGTCTGATCAGTTATTT
+
CCCCCGGGGGGGGGGGGGGGGGGGGGGGGGGGGGGGGGGGGGGGGGGGGGGGGGGGGGGGGGGGGGGGGGGGGGGGGGGGGGGGGGGGGGGGGGGGGGGGGGGGGGGGGGGGGGGGGGGGGGGGGGGGGGGGGGGGGGGGGGGGGGGGGGGGGGGGGGGGGGGGGGGGGGGGGGGGGGGGGGGGGGGGGGGGGGGFGGGGGGGGGGGGGGGGGGGGGGGGGGGGGGGGGGFGGGFGGGGFFFFFGFGGGGGGFGFGGGFFFFFGFGFGFFFGGFFGFFFFFFGFFFFFFFFFFEFEFFFFF
@M70528:330:000000000-K6D4P:1:1102:22111:3455 1:N:0:TCTATTCAGT+TCTCAGTACA
GGACCCTGTTTTACTGTCTCTTATACACATCTCCGAGCCCACGAGCCTCTATTCAGTATCTCGTATGCCGTCTTCTGCTTGAAAAAAAAAAAACAAAAAAAAAACAGTATATACAGACAATATATAGAACAGAAGAAAAAAGAAGTAAGTGTATACTATATGAAGTGAAAGACAGGAATGAAGAAGATAGCAGAAAAGAGGGTACACGAGTGAATGACGACTATTGTAACACGAGAGCAGACTAACGGTACGTGCATGTGCATGATAGAGTATCATGTATCTAGTAGGTTAGGTATGTAAA
+
CCCCCGGGGGGGGGGGGGGGGGGGGGGGGGGGGGG:FGGGGGEEG:FGGGGGGGGGGGFFGGGGGGGGGGGGGGGGGGGGGGGGGGGGGGG@++,:4,:4>+=F7,,,,,5,,<,553,,,,,,,<,,,,,,,,,,3,,3+++3:,,3,,3,:,,,,,,,3,7,3,7,,,,,,,,*,5,,,,,,2,,,,,,,2,2,2:*,4**55,,***1*5+4+++****1++++11++3**0*/*2)0))10)*)*/**0*)****11)**)2.0**1+*)*2)-)*.***/)*.-)-,,)))())).
@M70528:330:000000000-K6D4P:1:1102:6644:3459 1:N:0:TCTATTCAGT+TCTCAGTACA
GGAGCCCCTGACATAGCATTCCCTCGATTAAATAATATAAGATTCTGACTTTTACCCCCTTCTCTGGGATTATTAATTATAGGACTTTATAAAGAAGGAGCGGGAACGGGATGAACAGTATATCCACCTTTATCAACGTTTTATCATTCAGGACCTTCAGTAGACTTAACAATTTTTTCTTTACACCTTGCAGGGATTTCTTCAATTTTAGGTGCCTTAAATTTTATTACTACAATTATTAATCTTAAAGCAAAAAACCTTTCAGCAGAAAAAATTAGACTATTTGTCTGATCAGTTATTT
+
CCCCCFGGGGGGGGGFGFGGGGGGFGGGGGGGGGGGGGAFCFGGGGGGGGGGGGGGGGEEFGF9FGGGGE<FCFGGGGGGFGGGGGGGGFGGGGGFFGGGGGGGGGGGGGGGGGGGGGGGGFGGGGGGGGGCGGGGGGGGGGFGDGGGGGGGGGGGGGGGGFGFGGGFGGG,EGGGGGGGGGGGGGGFGGGGGGGGCFGGGGFGCGGGGG:8EF?FFGGGAFGGGFGGGGFGFGCGFGGFFFCFGFGFCCDG97AFGGFFFFAFFFEGFFF?<>F6<ECFCFGFFFFEFEFFFFFF?36??
@M70528:330:000000000-K6D4P:1:1102:14391:3472 1:N:0:TCTATTCAGT+TCTCAGTACA
GGAGCCCCTGACATAGCATTCCCTCGATTAAATAATATAAGATTCTGACTTTTACCCCCTTCTCTGGGATTATTAATTATAGGACTTTATAAAGAAGGAGCGGGAACGGGATGAACAGTATATCCACCTTTATCAACGTTTTATCATTCAGGACCTTCAGTAGACTTAACAATTTTTTCTTTACACCTTGCAGGGATTTCTTCAATTTTAGGTGCCTTAAATTTTATTACTACAATTATTAATCTTAAAGCAAAAAACCTTTCAGCAGAAAAAATTAGACTATTTGTCTGATCAGTTATTT
+
CCCCCGGGGGGGGGGGGGGGGGGGGGGGGGGGGGGGGGGGGGGGGGGGGGGGGGGGGGGGGGGGGGGGDGGGGGGGGGGGGGGGGGGGGGGGGGGGGGGGGGGGGGGGGGGGGGGGGGGGGGGGGGGGGGGGGGGGGGGGGGGGGGGGGGGGGGGGGGGGGGGGGGG;EGGGGGGGGGGGGGGGGGGGGGGGGFGGGGGGGGGGFGGGGGGFGGGGGGGFGGGGGGGGGGFFGGFGGGGFFFFFGFGGGGGGFGFGGGFFFFFGFG4DAFFGGFFGF@CFFFGFFFFFFFFFFFFFFFFFF
@M70528:330:000000000-K6D4P:1:1102:7324:3480 1:N:0:TCTATTCAGT+TCTCAGTACA
GGAGCCCCTGACATAGCATTCCCTCGATTAAATAATATAAGATTCTGACTTTTACCCCCTTCTCTGGGATTATTAATTATAGGACTTTATAAAGAAGGAGCGGGAACGGGATGAACAGTATATCCACCTTTATCAACGTTTTATCATTCAGGACCTTCAGTAGACTTAACAATTTTTTCTTTACACCTTGCAGGGATTTCTTCAATTTTAGGTGCCTTAAATTTTATTACTACAATTATTAATCTTAAAGCAAAAAACCTTTCAGCAGAAAAAATTAGACTATTTGTCTGATCAGTTATTT
+
CCCCCGGGGGGGGGGGGGGGGGGGGGGGGGGGGGGGGGGGGFFGGGGGGGGGGGGGGGGGGGGGGGGGGGGGGGGGGGGGGGGGGGGGGGGGGGGGGGGGGGGGGGGGGGGGGFFGGGGGGGGGGGGGGGGGGGGGGGGGGGGGGGGGGGGGGGGGGGGGGGGGGGGGGGGGGGGGGGGGGGGGGGGGGGGGGGGGGGGGGGFGCGGGGGC6FFGGGGGGGGGGGGGGGGFGGGFGGGGFFFFFGFGGGGGGFGFGGGFFFFFGFGEGFFFGGFFGFFFFFFGFFFF?EFFFFFFFFFFFF
@M70528:330:000000000-K6D4P:1:1102:6423:3486 1:N:0:TCTATTCAGT+TCTCAGTACA
GGAGCCCCTGACATAGCATTCCCTCGATTAAATAATATAAGATTCTGACTTTTACCCCCTTCTCTGGGATTATTAATTATAGGACTTTATAAAGAAGGAGCGGGAACGGGATGAACAGTATATCCACCTTTATCAACGTTTTATCATTCAGGACCTTCAGTAGACTTAACAATTTTTTCTTTACACCTTGCAGGGATTTCTTCAATTTTAGGTGCCTTAAATTTTATTACTACAATTATTAATCTTAAAGCAAAAAACCTTTCAGCAGAAAAAATTAGACTATTTGTCTGATCAGTTATTT
+
CCCCCGGGGGGGCGGFFFGGGGGGGCFGGGGGDGGGCGGGFFGGGGGGGGGGGGGGGGGGGGGGGGGGGGGGGGGFGFGGGGFGGGGGGGGGGGGGGGGGGEGGGEGGGGGGGGGGGFGGGCEGFFGGGGFGGGGFGGFGGGGGGGGGGGGGGGGGGGGGGGGFFFGGGGGGFGGGGGGGGGGGGGFGG9EGG8CDFGGGGGGGGGGGGGG6D9CEGGGG7FGGGFGGGGF7FFFFGGCFFFFFGFGGF+;9ADF4?DFFA=CGCCC6?6AGC;FGE8CBEFGFF3A?E?4?EE@CEECEE
@M70528:330:000000000-K6D4P:1:1102:6213:3493 1:N:0:TCTATTCAGT+TCTCAGTACA
GGAGCCCCTGACATAGCATTCCCTCGATTAAATAATATAAGATTCTGACTTTTACCCCCTTCTCTGGGATTATTAATTATAGGACTTTATAAAGAAGGAGCGGGAACGGGATGAACAGTATATCCACCTTTATCAACGTTTTATCATTCAGGACCTTCAGTAGACTTAACAATTTTTTCTTTACACCTTGCAGGGATTTCTTCAATTTTAGGTGCCTTAAATTTTATTACTACAATTATTAATCTTAAAGCAAAAAACCTTTCAGCAGAAAAAATTAGACTATTTGTCTGATCAGTTATTT
+
CCCCCGGGGGFGGGGEGAGGGGGGGGEGG7EFCFEFEFFFGGGGGAFFFGFGGGGGGGGEGFAFGGGGGG8FGGGFGFGGEGGGGGGGGGGGFG9FGGGGGEEDCCCFGGGGGFGGGGGGFGGFGGGGCDFGGGGGGGGGGGGGGGGGGGGGGGGGFGGGGGGGGG9FEFGFGGGGGGGGGGGGGGGGGGG99EGFGDFFGGGGCFGGGGGGGGGGGGGAEFFCECCG@A9:DGFGGD;>FFCFGFD@C2?CACFDCD)?AEFGEGEFFFF6C@;7)).;?FGFF6A?E)7<4?<<?<?5?
@M70528:330:000000000-K6D4P:1:1102:18126:3497 1:N:0:TCTATTCAGT+TCTCAGTACA
GGAGCCCCTGACATAGCATTCCCTCGATTAAATAATATAAGATTCTGACTTTTACCCCCTTCTCTGGGATTATTAATTATAGGACTTTATAAAGAAGGAGCGGGAACGGGATGAACAGTATATCCACCTTTATCAACGTTTTATCATTCAGGACCTTCAGTAGACTTAACAATTTTTTCTTTACACCTTGCAGGGATTTCTTCAATTTTAGGTGCCTTAAATTTTATTACTACAATTATTAATCTTAAAGCAAAAAACCTTTCAGCAGAAAAAATTAGACTATTTGTCTGATCAGTTATTT
+
CCCCCGGGGGGGGGGGGGGGGGGGGGGGGGGGGGGGGGGGGGGGGGGGGGGGGGGGGGGGGGGGGGGGGGGGGGGGGGGGGGGGGGGGGGGGGGGGGGGGGGGGGGGGGGGGGGGGGGGGGGGGGGGGGGGGGGGGGGGGGGGGGGGGGGGGGGGGGGGGGGGGGGGGGGGGGGGGGGGGGGGGGGGGGGGGGGGGGGGGGGFAFGGGGGGGGFGGGGGGGGGGGFGGGGFGFGAFGGGFFFFFGFGGCCGGFCFFGGEFFFFGFGEGFFFFG@FGE;EFEFGFFFFFFFFFFFFFEEFFF
@M70528:330:000000000-K6D4P:1:1102:18303:3506 1:N:0:TCTATTCAGT+TCTCAGTACA
GGAGCCCCTGACATAGCATTCCCTCGATTAAATAATATAAGATTCTGACTTTTACCCCCTTCTCTGGGATTATTAATTATAGGACTTTATAAAGAAGGAGCGGGAACGGGATGAACAGTATATCCACCTTTATCAACGTTTTATCATTCAGGACCTTCAGTAGACTTAACAATTTTTTCTTTACACCTTGCAGGGATTTCTTCAATTTTAGGTGCCTTAAATTTTATTACTACAATTATTAATCTTAAAGCAAAAAACCTTTCAGCAGAAAAAATTAGACTATTTGTCTGATCAGTTATTT
+
CCCCCGGGGGGGGGGGGGGGGGGGGGGGGGGGGGGGGGGGGGGGGGGGGGGGGGGGGGGGGGGGGGGGGGGGGGGGGGGGGGGGGGGGGGGGGGGGGGGGGGGGGGGGGGGGGFGGGGGGGGGGGGGGGGGGGGGGGGGGGGGGGGGGGGGGGGGGGGGGGGGGGGGGGGGGGGGGGGGGGGGGGGGGGGGGGGGGGGGGGGGGGGGGGGFGGGGGGGGGGGGGGGGGGGFGFGFGGGGFFFFFGFGGEGGFAGFCDGFFFFFFFGECFFFGGFFGFFFFEFGFFFFFFFCEFFFFFFFFF
@M70528:330:000000000-K6D4P:1:1102:7366:3518 1:N:0:TCTATTCAGT+TCTCAGTACA
GGAGCCCCTGACATAGCATTCCCTCGATTAAATAATATAAGATTCTGACTTTTACCCCCTTCTCTGGGATTATTAATTATAGGACTTTATAAAGAAGGAGCGGGAACGGGATGAACAGTATATCCACCTTTATCAACGTTTTATCATTCAGGACCTTCAGTAGACTTAACAATTTTTTCTTTACACCTTGCAGGGATTTCTTCAATTTTAGGTGCCTTAAATTTTATTACTACAATTATTAATCTTAAAGCAAAAAACCTTTCAGCAGAAAAAATTAGACTATTTGTCTGATCAGTTATTT
+
CCCCCGGGGGGGGGGGGGGGGGGGGGGGGGGGGGGGGGGGGGGGGGGGGGGGGGGGGGGGGGGGGGGGGGGGGGGGGGGGGGGGGGGGGGGGGGGGGGGGGGGGGGGGGGGGGGGGGGGGGGGGGGGGGGGGGGGGGGFGGGGGGGGGGGGGGGGGGGGGGGGGGGGGGGGGGGGGGGGGGGGGGGGGGGGGGGGGGGGGGGGGGGGGGGGGGGGGGGGGGGGGGGGGGGFGGGFGGGGFFAFFGFGGEDGGFGFGDGFFFFFGFGFGFFFGGFFGFFFACFGFFFF3CE<EEEEFCEEEE
@M70528:330:000000000-K6D4P:1:1102:15277:3535 1:N:0:TCTATTCAGT+TCTCAGTACA
GGAGCCCCTGACATAGCATTCCCTCGATTAAATAATATAAGATTCTGACTTTTACCCCCTTCTCTGGGATTATTAATTATAGGGCTTTATAAAGAAGGAGCGGGAACGGGATGAACAGTATATCCACCTTTATCAACGTTTTATCATTCAGGACCTTCAGTAGACTTAACAATTTTTTCTTTACACCTTGCAGGGATTTCTTCAATTTTAGGTGCCTTAAATTTTATTACTACAATTATTAATCTTAAAGCAAAAAACCTTTCAGCAGAAAAAATTAGACTATTTGTCTGATCAGTTATTT
+
CCCCCGGGGGGGGGGGGGGGGGGGGGGGGGGGGGGGGGGGGDGGGGGGGGGGGGGGGGGGGGGGGGGGGGGGGGGGGGGGGGGGGGGGGGGGGGGGGGGGGGGGGGGGGGGGGGGGGGGGGGGGGGGGGGGGGGGGGGGGGGGGGGGGGGGGGGGGGGGGGGFGGFFGGGGGGGGGGGGGGGGGGGGGGGGGGGGGGGGGGGGFGGGGGGGGGGGGGGGGGGGGGC@EFGFA;EFGGCGFFFFFGFGGGGGGFGFGDGDFFEFGFGEGFFFGGFFGFFEAEA7AFCA)73;EFFEEEFFFF
@M70528:330:000000000-K6D4P:1:1102:12713:3548 1:N:0:TCTATTCAGT+TCTCAGTACA
GGAGCCCCTGACATAGCATTCCCTCGATTAAATAATATAAGATTCTGACTTTTACCCCCTTCACTGGGATTATTAATTATAGGACTTTATAAAGAAGGAGCGGGAACGGGATGAACAGTATATCCACCTTTATCAACGTTTTATCATTCAGGACCTTCAGTAGACTTAACAATTTTTTCTTTACACCTTGCAGGGATTTCTTCAATTTTAGGTGCCTTAAATTTTATTACTACAATTATTAATCTTAAAGCAAAAAACCTTTCAGCAGAAAAAATTAGACTATTTGTCTGATCAGTTATTT
+
CCCCCG@FGGGGGGGGGGGGGGGGGGGGGGGGGGGGGGGGGGGGGGGGGGGGGGGGGGGGGGGGGGGGGGGGGGGGGGGGGGGGGGGGGGGGGGGGGGGGGGGGGGGGGGGGGGGGGGGGGGGGGGGGGGGGGGGGGGGGGGGGGGGGGGGGGGGGGGGGGGGGGGGGFGGGGGGGGGGGGGGGGGGGGGGGGGGGGGGGGGGGGGGGGGGGGGGGGGGFGGGGGGGGGGFGGGFGGGGFFFFFGFGGGGGGFGFGGGFFFFFGFGEGFFF6D>FGF;?FFFGFFEF?EFCEE?@FCE?CE
@M70528:330:000000000-K6D4P:1:1102:15535:3551 1:N:0:TCTATTCAGT+TCTCAGTACA
AGCCCCTGACATAGCATTCCCTCGATTAAATAATATAAGATTCTGACTTTTACCCCCTTCTCTGGGATTATTAATTATAGGACTTTATAAAGAAGGAGCGGGAACGGGATGAACAGTATATCCACCTTTATCAACGTTTTATCATTCAGGACCTTCAGTAGACTTAACAATTTTTTCTTTACACCTTGCAGGGATTTCTTCAATTTTAGGTGCCTTAAATTTTATTACTACAATTATTAATCTTAAAGCAAAAAACCTTTCAGCAGAAAAAATTAGACTATTTGTCTGATCAGTTATTTTA
+
CCCCCGGGGGGGGGGGGGGGGGGGGGGFDGGGGGGGGGGGGGGGGGGGGGGGGGGGGGGGGGGGGGGGGGGGGGFGGGGGGGGGGGGGGGGGGGGGGGGGGGGGGGGGGGGFGGGGGGGGGGGGGGGGGGGGGGGGFGGGGGGGGGGGGGGGGGGGGGGGGGGGGGFGGGGGGGGGGGGGGGGGGGGGGF?FEGGGGFGGGGFGGGGGGCFGGGFGCECGGGGGGGGGGGFFGGFEGGGFFFFFGFFCF>FGFDBGCGFFFFFGF<=C6AFCD;FF5A?F?F;ACCFFFFFFECEFFEE?6
@M70528:330:000000000-K6D4P:1:1102:23792:3561 1:N:0:TCTATTCAGT+TCTCAGTACA
GGAGCCCCTGACATAGCATTCCCTCGATTAAATAATATAAGATTCTGACTTTTACCCCCTTCTCTGGGATTATTAATTATAGGACTTTATAAAGAAGGAGCGGGAACGGGATGAACAGTATATCCACCTTTATCAACGTTTTATCATTCAGGACCTTCAGTAGACTTAACAATTTTTTCTTTACACCTTGCAGGGATTTCTTCAATTTTAGGTGCCTTAAATTTTATTACTACAATTATTAATCTTAAAGCAAAAAACCTTTCAGCAGAAAAAATTAGACTATTTGTCTGATCAGTTATTT
+
CCCCCGGGGGGGGGGGGGGGGGGGGGGGGGGGGGGGGGGGGGGGGGGGGGGGGGGGGGGGGGGGGGGGGGGGGGGGGGGGGGGGGGGGGGGGGGGGGGGGGGGGGGGGGGGGGGGGGGGGGGGGGGGGGGGGGGGGGGGGGGGGGGGGGGGGGGGGGGGFGGFGGGGGFGGGGGGGGGGGGGGGGGGGGGGGGG6FGGGGGGGGGGGGGGGCGGGGGGGGGGGGGGGGC:@7@<FGGGGFFFFFGFGGGFGGFGFGGG>FFFFGFFCFFFFGGFFFFFFFFFGFF?FCECEFEC<?EFFFF
@M70528:330:000000000-K6D4P:1:1102:18391:3563 1:N:0:TCTATTCAGT+TCTCAGTACA
GGAGCCCCTGACATAGCATTCCCTCGATTAAATAATATAAGATTCTGACTTTTACCCCCTTCTCTGGGATTATTAATTATAGGACTTTATAAAGAAGGAGCGGGAACGGGATGAACAGTATATCCACCTTTATCAACGTTTTATCATTCAGGACCTTCAGTAGACTTAACAATTTTTTCTTTACACCTTGCAGGGATTTCTTCAATTTTAGGTGCCTTAAATTTTATTACTACAATTATTAATCTTAAAGCAAAAAACCTTTCAGCAGAAAAAATTAGACTATTTGTCTGATCAGTTATTT
+
CCCCCGGGGGGGGGGGGGGGGGGGGGGGGGGGGGGGGGGGGGGGGGGGGGGGGGGGGGGGGGGGGGGGGGGGGGGGGGGGGGGGGGGGGGGGGGGGGGGGGGGGGGGGGGGGGGGGGGGGGGGGGGGGGGGGGGGGGGGGGGGGGGGGGGGGGGGGGGGGGGGGGGGFGGGGGGGGGGGGGGGGGGGGGGGGGGGGGGGGGGGGGGGGGGGGGGGGGGGFGGGGGGGGGGFGFGFGGGGFFFFFGFGGGGGGFGFGGGEFFFFGFGFGFFFFGFFGF@FFEFGFFFFFEEFFFFFFFFFEF
@M70528:330:000000000-K6D4P:1:1102:13718:3572 1:N:0:TCTATTCAGT+TCTCAGTACA
GGAGCCCCTGACATAGCATTCCCTCGATTAAATAATATAAGATTCTGACTTTTACCCCCTTCTCTGGGATTATTAATTATAGGACTTTATAAAGAAGGAGCGGGAACGGGATGAACAGTATATCCACCTTTATCAACGTTTTATCATTCAGGACCTTCAGTAGACTTAACAATTTTTTCTTTACACCTTGCAGGGATTTCTTCAATTTTAGGTGCCTTAAATTTTATTACTACAATTATTAATCTTAAAGCAAAAAACCTTTCAGCAGAAAAAATTAGACTATTTGTCTGATCAGTTATTT
+
CCCCCGEGGGGGGGGGGGGGGGGGGGGGGGGGGGGGGGGGGGGGGGGGGGGGGGGGGGGGGGGGGGGGGGGGGGGGGGGGGGGGGGGGGGGGGGGGGGGGGGGGGGGGGGGGGGGGGGGGGGGGGGGGGGGGGGGGGGGGGGGGGGGGGGGGGGGGGGGGGGGGGGGGGGGGGGGGGGGGGGGGGGGGGGGGGGGGGGGGGGGGGGGGGGGGGGGGGGGGGGGGGGGGGGFGGGFGGGGFFFFFGFGGFGGGFGFGDGEFFFFGFGFFFFFGGFFGA3CFFFGFFEFCFCFFFFFFFFFFF
@M70528:330:000000000-K6D4P:1:1102:16260:3581 1:N:0:TCTATTCAGT+TCTCAGTACA
GGAGCCCCTGACATAGCATTCCCTCGATTAAATAATATAAGATTCTGACTTTTACCCCCTTCTCTGGGATTATTAATTATAGGACTTTATAAAGAAGGAGCGGGAACGGGATGAACAGTATATCCACCTTTATCAACGTTTTATCATTCAGGACCTTCAGTAGACTTAACAATTTTTTCTTTACACCTTGCAGGGATTTCTTCAATTTTAGGTGCCTTAAATTTTATTACTACAATTATTAATCTTAAAGCAAAAAACCTTTCAGCAGAAAAAATTAGACTATTTGTCTGATCAGTTATTT
+
CCCCCGGGGGGGGGGGGGGGDGGGGGGGGGGGGGGGGGGGGGGGGGFGGGGGGGGGGGGGGGGGGGGGGGGGGGGGGGGGGGGGGGGGGGGGGGFGGGGGGGGGGGGGGGGGGGGGGGGGGGGGGGGGGGGGGGGGGGGGGGGGGGGGGGGGGGGGGGGGGGGGGGGGGGGGGGGGGGGGGGGGGGGGGGGGGGGGGGGGGGGGGGGGGGGGGGGGGGGGGGGGGGGGGGFGGGFGGCGFFFFFGFGGGGGGFGFGGGFFFFFGFGFGFFFGGFFGFFFFFBFF@6A5CCCFEFEFEFFFF
@M70528:330:000000000-K6D4P:1:1102:19860:3598 1:N:0:TCTATTCAGT+TCTCAGTACA
GGAGCCCCTGACATAGCATTCCCTCGATTAAATAATATAAGATTCTGACTTTTACCCCCTTCTCTGGGATTATTAATTATAGGACTTTATAAAGAAGGAGCGGGAACGGGATGAACAGTATATCCACCTTTATCAACGTTTTATCATTCAGGACCTTCAGTAGACTTAACAATTTTTTCTTTACACCTTGCAGGGATTTCTTCAATTTTAGGTGCCTTAAATTTTATTACTACAATTATTAATCTTAAAGCAAAAAACCTTTCAGCAGAAAAAATTAGACTATTTGTCTGATCAGTTATTT
+
CCCCCGGGGGGGGGGGGGGGGGGGGGGGGGGGGGGGGGGGGGGGGGGGGGGGGGGGGGGGGGGGGGGGGGGGGGGGGGGGGGGGGGGGGGGGGGGGGGGGGGGGGGGGGGGGGGGGGGGGGGGGGGGGGGGGGGGGGGGGGGGGGGGGGGGGGGGGGGGGGGGGGGGGGGGGGGGGGGGGGGGGGGGFGGGGGG6FGGGGGGGGGFGGGCGCGFGGFGGGGGGGGGGGGGFDFCFGGGGFFFFFGFGGC>FGFG4;DGAFFEFG<CCCFFF64:F<@;?F?BGFFEC<EFEEEE3CEEFFF
@M70528:330:000000000-K6D4P:1:1102:10235:3614 1:N:0:TCTATTCAGT+TCTCAGTACA
GGAGCCCCTGACATAGCATTCCCTCGATTAAATAATATAAGATTCTGACTTTTACCCCCTTCTCTGGGATTATTAATTATAGGACTTTATAAAGAAGGAGCGGGAACGGGATGAACAGTATATCCACCTTTATCAACGTTTTATCATTCAGGACCTTCAGTAGACTTAACAATTTTTTCTTTACACCTTGCAGGGATTTCTTCAATTTTAGGTGCCTTAAATTTTATTACTACAATTATTAATCTTAAAGCAAAAAACCTTTCAGCAGAAAAAATTAGACTATTTGTCTGATCAGTTATTT
+
CCCCCGGGGGGGGCFFGFGGGGGGGDGCGGGGGGGGGGGGGGGGGGGGGGGGGGGGGGGGGGGGGGGGGGGGGGGGGGGGGGGGGGGGGGGFGGGGGGGGGGGGGGGGGGGGGGGGGGGGGGGGGGGGGGGGGGGGGGGGGGGGGGGGGGGGGGGGGGGGGGGGGGGGGGGGGGGGGGGGGGGGGGGGGGGGGFGGGGGGGGGGFGGGGFGFG9CGGGGGGGGGGGGGGGFCDGFGGDGF6FFFGFGGFGGGFG>CCDEFFFFGEGEGFA;?/:FFE;CFEFGFFFFFFEFEFCEEE3C7?
@M70528:330:000000000-K6D4P:1:1102:19478:3622 1:N:0:TCTATTCAGT+TCTCAGTACA
GGAGCCCCTGACATAGCATTCCCTCGATTAAATAATATAAGATTCTGACTTTTACCCCCTTCTCTGGGATTATTAATTATAGGACTTTATAAAGAAGGAGCGGGAACGGGATGAACAGTATATCCACCTTTATCAACGTTTTATCATTCAGGACCTTCAGTAGACTTAACAATTTTTTCTTTACACCTTGCAGGGATTTCTTCAATTTTAGGTGCCTTAAATTTTATTACTACAATTATTAATCTTAAAGCAAAAAACCTTTCAGCAGAAAAAATTAGACTATTTGTCTGATCAGTTATTT
+
CCCCCGGGGGGGGGGGGGGGGGGGGGGGGGGGGGGGGGGGGGGGGGGGGGGGGGGGGGGGGGGGGGGGGGGGGGGGGGGGGGGGGGGGGGGGGGGGGGGGGGGGGGGGGGGGGGGGGGGGGGGGGGGGGGGGGGGGGGGGGGGGGGGGGGGGGGGGGGGGGGGGGGGGGGGGGGGGGGGGGGGGGGGGGGFFGGGGGGGGGGGGGGGGGGGGGFGGGGGGGGGGGGGGGGFGGGFGGGGFFFFFGFGGFGGGFGFGGGFFFFFGCCCFFFFGG@FGFFFFEBGFFFFFFFEFFFFFEEFFF
@M70528:330:000000000-K6D4P:1:1102:8168:3646 1:N:0:TCTATTCAGT+TCTCAGTACA
GGAGCCCCTGACATAGCATTCCCTCGATTAAATAATATAAGATTCTGACTTTTACCCCCTTCTCTGGGATTATTAATTATAGGACTTTATAAAGAAGGAGCGGGAACGGGATGAACAGTATATCCACCTTTTTCAACGTTTTATCATTCAGGACCTTCAGTAGACTTAACAATTTTTTCTTTACACCTTGCAGGGATTTCTTCAATTTTAGGTGCCTTAAATTTTATTACTACAATTATTAATCTTAAAGCAAAAAACCTTTCAGCAGAAAAAATTAGACTATTTGTCTGATCAGTTATTT
+
CCCCCGGGGGGGFGGGGGGGGGGGGGGGGGGFGGGGGGGGGGGGGGGGGGGGGGGGGGGGGGGGGGGGGGGGGGGGGFGGGGGGGGGGGGGGGFGGGGGGFGGGGGGGGGGGGFGGGGGGGGGGGGGGGGGGGGGGGGGGGGGGGGGGGGGGGGGGGGGGGGGGGGGCEFGGGGGGGGGGGGGGGGGGGGGGGGGGGGGGGGGGGGGFGGG?FDGFGGGGFGGGGGGGGGFGGGFGGGGFFFFFGFGGFGGFFGFGGGF?FEFGFFFGFFAGFBFGFFFFFFGFFEFFEFFFFFEEFFFFF
@M70528:330:000000000-K6D4P:1:1102:22593:3654 1:N:0:TCTATTCAGT+TCTCAGTACA
GGAGCCCCTGACATAGCATTCCCTCGATTAAATAATATAAGATTCTGACTTTTACCCCCTTCTCTGGGATTATTAATTATAGGACTTTATAAAGAAGGAGCGGGAACGGGATGAACAGTATATCCACCTTTATCAACGTTTTATCATTCAGGACCTTCAGTAGACTTAACAATTTTTTCTTTACACCTTGCAGGGATTTCTTCAATTTTAGGTGCCTTAAATTTTATTACTACAATTATTAATCTTAAAGCAAAAAACCTTTCAGCAGAAAAAATTAGACTATTTGTCTGATCAGTTATTT
+
CCCCCGGGGGGGGGGGGGGGGGGGGGGGGGGGGGGGGGGGGGGGGGGGGGGGGGGGGGGGGGGGGGGGGGGGGGGGGGGGGGGGGGGGGGGGGGGGGGGGGGGGGGGGGGGGGGGGGGGGGGGGGGGGGGGGGGGGGGGGGGGGGGGGGGGGGGGGGGGGGGGGGGGGGGGGGGGGGGGGGGGGGGGGGGGGGGGFGGGGGGGGGGGGGGGFGGGGGGGGGGGGGGGGGGFCFGFGGGGFFFFFGFGGGFFFFGFGGGFFFFFGFGEGFFFGC@FGFEEFFFGFFFFFFFCCFFFFFFFEE
@M70528:330:000000000-K6D4P:1:1102:14635:3661 1:N:0:TCTATTCAGT+TCTCAGTACA
GGACCCTGTTTTACTGTCTCTTATACACATCTCCGAGCCCACGAGACTCTATTCAGTATCTCGTATGCCGTCTTCTGCTTGAAAAAAAAAAAAACTAGAAACAAAGACAAAACGAATATTACTTACTGTGTCATTGACTTCATTGTCCATGCCGCAGCATGCACTACTACCTCCTTTCCCGCAGTAGCGATAAGTAATCGGTTTCGCGCTTTACTTGCAATTCTTCGTCATCTATCACTCGTACACACCTATTCCACTCACGCTTTTCATCCTTAGACTTCAACTCTGCACGCCACCACTC
+
CCCCCGGGFFFGGGGGGGGGGGGGGGGGGGGGGGGGGGGGGGGGGGGGGGGGGGGGGGFFGGGGGGGGGGGGGGGGGGGGGGGGGGGGGGG@47+,,,,,9,,,,,,:,BA,,++8,+,,,,,8<,,,,<858,,55,,,,7:,:D,D,5,,:+++3+,,,83,,,38,:3,@,,,,3,,***33,73**6**,,,26,1**4*,**44***5+4++++5++5+14**1*;++++++3+2))2)/***/****2*2*2))0(0*(*)0*7/<*)*0-).*)****)*-)).(((((,(-(.
@M70528:330:000000000-K6D4P:1:1102:14163:3666 1:N:0:TCTATTCAGT+TCTCAGTACA
GGAGCCCCTGACATAGCATTCCCTCGATTAAATAATATAAGATTCTGACTTTTACCCCCTTCTCTGGGATTATTAATTATAGGACTTTATAAAGAAGGAGCGGGAACGGGATGAACAGTATATCCACCTTTATCAACGTTTTATCATTCAGGACCTTCAGTAGACTTAACAATTTTTTCTTTACACCTTGCAGGGATTTCTTCAATTTTAGGTGCCTTAAATTTTATTACTACAATTATTAATCTTAAAGCAAAAAACCTTTCAGCAGAAAAAATTAGACTATTTGTCTGATCAGTTATTT
+
CCCCCGGGGGGGGGGGGCGGGGGGGGGGGGGGGGGGGGGGGGGGGGGGGGGGGGGGGGGGGGGGGGGDCGGGGFGFGFEGFGGGGGGGGGGGGFGCFGGGGGCGGGGGGGGGGGCGGFGGGFGGGGGGGGGGGGGGGGGGFGGGGGGGGGFGGCFGGGGGGGGGGGGGGGGGGGGGGEGFFFCFFEGGGGGGGGDCFGGGGFFGCFGFFGFDD9?FFGGGGGGGECGGGGFDGGFGGFFFFFFFGFC@FFFCFGFGC<5AFF=CCFFFFAFG<6FFFE<A?ACFFEFFFFFF95)<C<<CE
@M70528:330:000000000-K6D4P:1:1102:12614:3670 1:N:0:TCTATTCAGT+TCTCAGTACA
GGAGCCCCTGACATAGCATTCCCTCGATTAAATAATATAAGATTCTGACTTTTACCCCCTTCTCTGGGATTATTAATTATAGGACTTTATAAAGAAGGAGCGGGAACGGGATGAACAGTATATCCACCTTTATCAACGTTTTATCATTCAGGACCTTCAGTAGACTTAACAATTTTTTCTTTACACCTTGCAGGGATTTCTTCAATTTTAGGTGCCTTAAATTTTATTACTACAATTATTAATCTTAAAGCAAAAAACCTTTCAGCAGAAAAAATTAGACTATTTGTCTGATCAGTTATTT
+
CCCCCG<FGGGGGGGGGGGGGGGGGGGGGGGGGGGGGGGGGGGGGGGGGGGGGGGGGGGGGGGGGGGGGGGGGGGGGGGGGGGGGGGGGGGGGGGGGGGGGGGGGGGGGGGGGGGGGGGGGGGGGGGGGGGFGGGGGGGGGGGGGGGGGGGGGGGGGGGGGGGGGGGGGGGGGGGGGGGGGGGGGGGGGGGGGGGGFGGFGGGGGGGGGGGGGGGGGGGGGGGGGGGGFGFGGGFFGGGFFFFFGFFGGGGG*;ACDGEFFFFGFGFFF)?EF>F6=8CFEFGFFCFCCFEECE@EFFFFF
@M70528:330:000000000-K6D4P:1:1102:15072:3687 1:N:0:TCTATTCAGT+TCTCAGTACA
GGAGCCCCTGACATAGCATTCCCTCGATTAAATAATATAAGATTCTGACTTTTACCCCCTTCTCTGGGATTATTAATTATAGGACTTTATAAAGAAGGAGCGGGAACGGGATGAACAGTATATCCACCTTTATCAACGTTTTATCATTCAGGACCTTCAGTAGACTTAACAATTTTTTCTTTACACCTTGCAGGGATTTCTTCAATTTTAGGTGCCTTAAATTTTATTACTACAATTATTAATCTTAAAGCAAAAAACCTTTCAGCAGAAAAAATTAGACTATTTGTCTGATCAGTTATTT
+
CCCCCGGGGGGGGGGGGGGGGGGGGGGGGGGGGGGGGGGGGGGGGGGGGGGGGGGGGGGGGGGGGGGGGGGGGGGGGGGGGGGGGGGGGGGGGGGGGGGGGGGGGGGGGGGGGGGGGGGGGGGGGGGGGGGGGGGGGGGGGGGGGGGGGGGGGGGGGGGGGGDGGGGGGGGGGGGGGGGGGGGGGGGGGGGGGGGGGGGGGGGGGGGGGGGGGGGGGGGGGGGGGGGGGGFGGCFGGFGFFFFFGFGGGGGGFGFGGGFFFFFGFCEGFFFGGFFGFFEFFFGFFCFCEEFFFFFFFFFFF
@M70528:330:000000000-K6D4P:1:1102:23200:3695 1:N:0:TCTATTCAGT+TCTCAGTACA
GGAGCCCCTGACATAGCATTCCCTCGATTAAATAATATAAGATTCTGACTTTTACCCCCTTCTCTGGGATTATTAATTATAGGACTTTATAAAGAAGGAGCGGGAACGGGATGAACAGTATATCCACCTTTATCAACGTTTTATCATTCAGGACCTTCAGTAGACTTAACAATTTTTTCTTTACACCTTGCAGGGATTTCTTCAATTTTAGGTGCCTTAAATTTTATTACTACAATTATTAATCTTAAAGCAAAAAACCTTTCAGCAGAAAAAATTAGACTATTTGTCTGATCAGTTATTT
+
CCCCCGGGGGGGGGGGGGGGGGGGGGGGGGGGGGGGGGGGGGGGGGGGGGGGGGGGGGGGGGGGGGGGGGGGGGGGGGGGGGGGGGGGGGGGGGGGGGGGGGGGGGGGGGGGGGGGGGGGGGGGGGGGGGGGGGGGGGGGGGGGGGGGGGGGGGGGGGGGGGGGGGGGGGGGGGGGGGGGGGGGGGFGGGGGGGGGGGGGGGGGGGGGGGGGGGGGGGGGGGGGGGGGGGFGGGFGGGGFFFFFGFGGFGGGFGFGGGFFFFFGFGFGFFFGGFFGFFFFFFGFFFFFFFFFFFFFFFFFF
@M70528:330:000000000-K6D4P:1:1102:23963:3707 1:N:0:TCTATTCAGT+TCTCAGTACA
GGAGCCCCTGACATAGCATTCCCTCGATTAAATAATATAAGATTCTGACTTTTACCCCCTTCTCTGGGATTATTAATTATAGGACTTTATAAAGAAGGAGCGGGAACGGGATGAACAGTATATCCACCTTTATCAACGTTTTATCATTCAGGACCTTCAGTAGACTTAACAATTTTTTCTTTACACCTTGCAGGGATTTCTTCAATTTTAGGTGCCTTAAATTTTATTACTACAATTATTAATCTTAAAGCAAAAAACCTTTCAGCAGAAAAAATTAGACTATTTGTCTGATCAGTTATTT
+
CCCCCGGGGGGGGGGGGGGGGGGGGGGGGGGGGGGGGGGGGEFGGGGGGGGGGGGGGGGGGGGFGGGGGCFGFGGGGGGGGGGGGGGGGGGGGECAFFFGGGGGGGGGGGGDGGGGGGFFGDFGGFGGGGGGGGGGGGFFGGGGGGGFFGGGFGGGGGGGGGGGGGGGGGGGGGGGGGGGGGGFFA@FGG8DDBCFFGGFGGGGFGGACEGGGG6CFGCF7FFGFGGGF:FGFFFGGFFAFAFCGFGFFGFGFGF*9C4AFF6D476CA66887F6<ECFFFGFFEA?CC9?E?E?CFF?C
@M70528:330:000000000-K6D4P:1:1102:20476:3711 1:N:0:TCTATTCAGT+TCTCAGTACA
GGAGCCCCTGACATAGCATTCCCTCGATTAAATAATATAAGATTCTGACTTTTACCCCCTTCTCTGGGATTATTAATTATAGGACTTTATAAAGAAGGAGCGGGAACGGGATGAACAGTATATCCACCTTTATCAACGTTTTATCATTCAGGACCTTCAGTAGACTTAACAATTTTTTCTTTACACCTTGCAGGGATTTCTTCAATTTTAGGTGCCTTAAATTTTATTACTACAATTATTAATCTTAAAGCAAAAAACCTTTCAGCAGAAAAAATTAGACTATTTGTCTGATCAGTTATTT
+
CCCCCGGGGGGGGGGGGGGGGGGGGGGGGGGGGGGGGGGGGGGGGGGGGGGGGGGGGGGGGGGGGGGGGGGGGGGGGGGGGGGGGGGGGGGGGGGGGGGGGGGGGGGGGGGGGFGGGGGGGGGGGGGGGGGGGGGGGGGGGGGGGGGGGGGGGGGGGGGGGGGGGGGGGGGGGGGGGGGGGGGGGGGGGGGGGGGGGGGGGGGGGGGGGGGGGGGGGGGGGGGGGGGGGGFGGGFGGGGFFFFFGFGFEFGGFGFGGGFFFFFGFGFGFFFGGFFGFFFFFFGFFFFFFFFFFFEFEFFFF
@M70528:330:000000000-K6D4P:1:1102:21377:3732 1:N:0:TCTATTCAGT+TCTCAGTACA
GGAGCCCCTGACATAGCATTCCCTCGATTAAATAATATAAGATTCTGACTTTTACCCCCTTCTCTGGGATTATTAATTATAGGACTTTATAAAGAAGGAGCGGGAACGGGATGAACAGTATATCCACCTTTATCAACGTTTTATCATTCAGGACCTTCAGTAGACTTAACAATTTTTTCTTTACACCTTGCAGGGATTTCTTCAATTTTAGGTGCCTTAAATTTTATTACTACAATTATTAATCTTAAAGCAAAAAACCTTTCAGCAGAAAAAATTAGACTATTTGTCTGATCAGTTATTT
+
CCCCCGGGGGGGGGGGGGGGGGGGGDCGGGGGGGGGGGGGGGGGGGGGGGGGGGGGGGGGGGGGGGGGGGGGGGGGGGGGGGGGGGGGGGGGGGGGGFGGGGGGGGGGGGGGGGGGGFGGGGGGGGGGGGGGGGGGGGGGGGGGGGGGGGGGGGGGGGGGGGGGGAFBFGGGGGGGGGGGGGGGGGGGGGGGGGGGGGGGGGGGGGGGGGGGGGGGGGGGDGGGGGGGGAFGGGFGGGGFFFFFGFGFE>CFFGAGDGBFFEFGFGCGF6AEC9FFAF?FEFGCAEFFEEFFFFEEFCFEF
@M70528:330:000000000-K6D4P:1:1102:8003:3739 1:N:0:TCTATTCAGT+TCTCAGTACA
GCGCCCCTGACATAGCATTCCCTCGATTAAATAATCTAAGATTCTGCCTTTTACCCCCTTCTCTGGGATTATTAATTATAGGACTTTATAAAGAAGGAGCGGGAACGGGATGAACAGTATATCCACCTTTATCAACGTTTTATCATTCAGGACCTTCAGTAGACTTAACAATTTTTTCTTTACACCTTGCAGGGATTTCTTCAATTTTAGGTGCCTTAAATTTTATTACTACAATTATTAATCTTAAAGCAAAAAACCTTTCAGCAGAAAAAATTAGACTATTTGTCTGATCAGTTATTTT
+
C<CCCGGGGEGEGGGGEGGGGGGGGGGGGGGGGGG9FGGGGGGGGG,FGGGGGGGGGGGGGGGGGGGGGGGGGGGGGFGFGGGGGGG9FGGGGGGGGCFGGGGGGGGGGGGGGGGGGGGGGGGGGGGGGGGGGGGGGGGGGGGGGGGGGGGGGGGGGGGGGFGGGGGGGGGGGGGGGGGGGGGGGGGGGGGGGGGGGGGGGGGGGGGGFGFGFFGGGGGGGGGGGGGGGGFGGGFGGGGFFFFFGFGGGFF>FGFGG4FFFFFGFGFCFFFGGDFG;EFFFFGFFFFFFFFFFFFFFFFFF
@M70528:330:000000000-K6D4P:1:1102:15616:3741 1:N:0:TCTATTCAGT+TCTCAGTACA
GGAGCCCCTGACATAGCATTCCCTCGATTAAATAATATAAGATTCTGACTTTTACCCCCTTCTCTGGGATTATTAATTATAGGACTTTATAAAGAAGGAGCGGGAACGGGATGAACAGTATATCCACCTTTATCAACGTTTTATCATTCAGGACCTTCAGTAGACTTAACAATTTTTTCTTTACACCTTGCAGGGATTTCTTCAATTTTAGGTGCCTTAAATTTTATTACTACAATTATTAATCTTAAAGCAAAAAACCTTTCAGCAGAAAAAATTAGACTATTTGTCTGATCAGTTATTT
+
CCCCCEFGGGGGFGGGGFFGGGGGFGGGGGGGGGGGGGGGGFFEGGFGGGGGGGGGGGGGGGGFGGGGFGGGGGGGGGGGGGGGGGGGGGGGGGFGGGGGGGGGGGGGGGGGGDCGGGGGGGGGGGGGGGGGGGFGGGGGDFGGGFFGGGFGFFGFGGGGGGGGGGGFFFGGFGGGGGGGGGGGGADGGGGFGGGGGGGGGGFGFFGFGGFGGGGGFGEAFGGGGGGGGGFCCFFADDFFFFFFGCG@EFFGF>?DDGDAAEFGEGFGFFF?F@FGEECFFFFFFFC?CC39CE39CCEEE
@M70528:330:000000000-K6D4P:1:1102:8018:3748 1:N:0:TCTATTCAGT+TCTCAGTACA
GCGCCCCTGACATAGCATTCCCTCGATTAAATAATCTAAGATTCTGCCTTTTACCCCCTTCTCTGGGATTATTAATTATAGGACTTTATAAAGAAGGAGCGGGAACGGGATGAACAGTATATCCACCTTTATCAACGTTTTATCATTCAGGACCTTCAGTAGACTTAACAATTTTTTCTTTACACCTTGCAGGGATTTCTTCAATTTTAGGTGCCTTAAATTTTATTACTACAATTATTAATCTTAAAGCAAAAAACCTTTCAGCAGAAAAAATTAGACTATTTGTCTGATCAGTTATTTT
+
C@CCCGGGGGGCFGGGDGGGGGGGGGGGGGGGGGG<FGGGGGGGGG9FGGGGGGGGGGGGGGGGGGGGGGGGGGGGGGGGGGGGGGGAFGGGFGGGGGGGGGGGGGGGGGGGGGGGGGGGGGGGGGGGGGGGGGGGGGGGGGGGGGGGGGGGGGGGGGGGGGGGGGGFGGGGGGGGGGGGGGGGGGGGGGG9FEGGGGGGGGGGGGGGGGGFEGGGGGGGGGGGGGGGGGFGGGFGGGGFFFFFGFGGFFFGFGFGGGFFFFFDFCDGFFFGGFFG8EEFFFGFFEFFEEFFFFFEFFCCC
@M70528:330:000000000-K6D4P:1:1102:13226:3754 1:N:0:TCTATTCAGT+TCTCAGTACA
GGAGCCCCTGACATAGCATTCCCTCGATTAAATAATATAAGATTCTGACTTTTACCCCCTTCTCTGGGATTATTAATTATAGGACTTTATAAAGAAGGAGCGGGAACGGGATGAACAGTATATCCACCTTTATCAACGTTTTATCATTCAGGACCTTCAGTAGACTTAACAATTTTTTCTTTACACCTTGCAGGGATTTCTTCAATTTTAGGTGCCTTAAATTTTATTACTACAATTATTAATCTTAAAGCAAAAAACCTTTCAGCAGAAAAAATTAGACTATTTGTCTGATCAGTTATTT
+
CCCCCGFGGGGGGGGGGGGGGGGGGGGGGGGGGGGGGGGGGGGGGGGGGGGGGGGGGGGGGGGGGGGGGGGGGGGGGGGGGGGGGGGGGGGGGGGGGGGGGGGGGGGGGGGGGGGGGGGGGGGGGGGGGGGGGGGGGGGGGGGGGGGGGGGGGGGGGGGGGGGGGGGGGGGGGGGGGGGGGGGGGGGGGGGGGGGGGGGGGGGGGGGGGGGGBFFFGGGGGGGGGGGGGGFGGGFGGGGFFFFFGFGGGGGGFGFGGGEFFFFGFGFGFFFGGFFGFEEFEFGFFFFFFFFFFFFFF?CCE
@M70528:330:000000000-K6D4P:1:1102:14114:3758 1:N:0:TCTATTCAGT+TCTCAGTACA
GGAGCCCCTGACATAGCATTCCCTCGATTAAATAATATAAGATTCTGACTTTTACCCCCTTCTCTGGGATTATTAATTATAGGACTTTATAAAGAAGGAGCGGGAACGGGATGAACAGTATATCCACCTTTATCAACGTTTTATCATTCAGGACCTTCAGTAGACTTAACAATTTTTTCTTTACACCTTGCAGGGATTTCTTCAATTTTAGGTGCCTTAAATTTTATTACTACAATTATTAATCTTAAAGCAAAAAACCTTTCAGCAGAAAAAATTAGACTATTTGTCTGATCAGTTATTT
+
CCCCCGGGGGGGGGGGGGGGGGGGGGGGGGGGGGGGGGGGGGGGGGGGGGGGGGGGGGGGGGGGGGGGGGGGGGGGGGGGGGGGGGGGGGGGGGGFGGGGGGGGGGGGGGGGGGGGGGGGGGGGGGGGGGGGGGGGGGGGGGGDGGGGGGGGGGGGGGGGGGFEGGGFFGCGGGGGGGGGGGGGGGGGGGGGGGGFGGGGGGGGGGGGGGGGGGDGGGGDGGGGGFEGFGFGGGFGGGGFFFFFGFGCCFGGFGFGGGFFFFFGFGCDFFFGG@FGFFFF?=CC=5;)99EEEFECEEFFF
@M70528:330:000000000-K6D4P:1:1102:19289:3764 1:N:0:TCTATTCAGT+TCTCAGTACA
GGAGCCCCTGACATAGCATTCCCTCGATTAAATAATATAAGATTCTGACTTTTACCCCCTTCTCTGGGATTATTAATTATAGGACTTTATAAAGAAGGAGCGGGAACGGGATGAACAGTATATCCACCTTTATCAACGTTTTATCATTCAGGACCTTCAGTAGACTTAACAATTTTTTCTTTACACCTTGCAGGGATTTCTTCAATTTTAGGTGCCTTAAATTTTATTACTACAATTATTAATCTTAAAGCAAAAAACCTTTCAGCAGAAAAAATTAGACTATTTGTCTGATCAGTTATTT
+
CCCCCGGGGGGGGGGGGGGGGGGGGGGGGGGGGGGGGGGGGGGGGGGGGGGGGGGGGGGGGGGGGGGGGGGGGGGGGGGGGGGGGGGGGGGGGGGGGGGGGGGGGGGGGGGGGGGGGGGGGGGGGGGGGGGGGGGGGGGGGGGGGGGGGGGGGGGGGGGGGGGGGGGGGGGGGGGGGGGGGGGGGGGGGGGGGGGGGGGGGGGGGGGGGGGGGGGGGGGGGGGGGGGGGGFGGGFGGGGFFFFFGFGGFGGGFGFGGGFFFFFGFGFGFFFGGFFGFFFFEFGFFFFFFFFFFFFFFFFFF
@M70528:330:000000000-K6D4P:1:1102:17729:3768 1:N:0:TCTATTCAGT+TCTCAGTACA
GGAGCCCCTGACATAGCATTCCCTCGATTAAATAATATAAGATTCTGACTTTTACCCCCTTCTCTGGGATTATTAATTATAGGACTTTATAAAGAAGGAGCGGGAACGGGATGAACAGTATATCCACCTTTATCAACGTTTTATCATTCAGGACCTTCAGTAGACTTAACAATTTTTTCTTTACACCTTGCAGGGATTTCTTCAATTTTAGGTGCCTTAAATTTTATTACTACAATTATTAATCTTAAAGCAAAAAACCTTTCAGCAGAAAAAATTAGACTATTTGTCTGATCAGTTATTT
+
CCCCCGGGGGGGGGGGGFGGGGGGGGGGGGGGGGGGGGGGGGGGGGGGGGGGGGGGGGGGGGGGGGGGGGGGGGGGGGGGGGGGGGGGGGGGGGGGGGGGGGGGGGGGGGGGEGGGGGGGGGGGGGGGGGGGGGGGGGGGGGGGGGGGGGGGGGGGGGGGGGGGGGGFGGGFGGGGGGGGGGGGGGGGGGGGGGGGGGGGGGGGGGGGGGCFGGGGGGGGGGGGGCGGGGFGGFFGGGGFFFFFGFGDGCGGFFF4CGEFFFFGFGFGFFF?FBFGFEFFFFGFFFFFFFCECEFFFFFFF
@M70528:330:000000000-K6D4P:1:1102:18721:3802 1:N:0:TCTATTCAGT+TCTCAGTACA
GGAGCCCCTGACATAGCATTCCCTCGATTAAATAATATAAGATTCTGACTTTTACCCCCTTCTCTGGGATTATTAATTATAGGACTTTATAAAGAAGGAGCGGGAACGGGATGAACAGTATATCCACCTTTATCAACGTTTTATCATTCAGGACCTTCAGTAGACTTAACAATTTTTTCTTTACACCTTGCAGGGATTTCTTCAATTTTAGGTGCCTTAAATTTTATTACTACAATTATTAATCTTAAAGCAAAAAACCTTTCAGCAGAAAAAATTAGACTATTTGTCTGATCAGTTATTT
+
CCCCCGGGGGGGGGGGGGGGGGGGGGGGGGGGGGGGGGGGGGGGGGGGGGGGGGGGGGGGGGGGGGGGGGGGGGGGGGGGGGGGGGGGGGGGGGGGGGGGGGGGGGGGGGGGGGGGGGGGGGGGGGGGGGGGGGGGGGGGGGGGGGGGGGGGGGGGGGGGGGGGGGGCGGGGGGGGGGGGGGGGGGGGGGGGGGGGGGGGGGGGGGGGGGFDFGGGGGGGGGGGGGGGGGFGGGFGGGGFFFFFGFGGFGGGFGFGGGFFFFAFEGEGFFFGGBFGF@EFFFGFFFFEFFFFFFFFEEF?C
@M70528:330:000000000-K6D4P:1:1102:16195:3810 1:N:0:TCTATTCAGT+TCTCAGTACA
GGAGCCCCTGACATAGCATTCCCTCGATTAAATAATATAAGATTCTGACTTTTACCCCCTTCTCTGGGATTATTAATTATAGGACTTTATAAAGAAGGAGCGGGAACGGGATGAACAGTATATCCACCTTTATCAACGTTTTATCATTCAGGACCTTCAGTAGACTTAACAATTTTTTCTTTACACCTTGCAGGGATTTCTTCAATTTTAGGTGCCTTAAATTTTATTACTACAATTATTAATCTTAAAGCAAAAAACCTTTCAGCAGAAAAAATTAGACTATTTGTCTGATCAGTTATTT
+
CCCCCGGGGGGGGGGGGGGGGGGGGGGGGGGGGGGGGGGGGGGGGGGGGGGGGGGGGGGGGGGGGGGGGGGGGGGGGGGGGGGGGGGGGGGGGGGGGGGGGGGGGGGGGGGGGGGGGGGGGGGGGGGGGGGGGGGGGGGGGGGGGGGGGGGGGGGGGGGGGGGGGGGGCGGGGGGGGGGGGGGGGGGGGGGGGGGGGGGGGGGGGGGGGGGGGGGFGGGGGGFGGFGGGGFEGGFGGCGFFFFFGFDFGGGDFGFGGGFFFFFGFFEGFFFGGFFFFEEFEFGFFCF3?C<E<E4CEEFFF
@M70528:330:000000000-K6D4P:1:1102:14217:3816 1:N:0:TCTATTCAGT+TCTCAGTACA
GGAGCCCCTGACATAGCATTCCCTCGATTAAATAATATAAGATTCTGACTTTTACCCCCTTCTCTGGGATTATTAATTATAGGACTTTATAAAGAAGGAGCGGGAACGGGATGAACAGTATATCCACCTTTATCAACGTTTTATCATTCAGGACCTTCAGTAGACTTAACAATTTTTTCTTTACACCTTGCAGGGATTTCTTCAATTTTAGGTGCCTTAAATTTTATTACTACAATTATTAATCTTAAAGCAAAAAACCTTTCAGCAGAAAAAATTAGACTATTTGTCTGATCAGTTATTT
+
CCCCCGGGGGGGGGGGGGGGGGGGGGGGGGGGGGGGGGGGGGGGGGGGGGGGGGGGGGGGGGGGGGGGGGGGGGGGGGGGGGGGGGGGGGGGGGGGGGGGGGGGGGGGGGGGGGGGGGGGGGGGGGGGGGGGGGGGGGGGGGGGGGGGGGGGGGGGGGGGGGGGGGGGGGGGGGGGGGGGGGGGGGGGGGFGGGGGGGGGGGGGGGGGGGGGGFGGGGGGGGGGGGGGGGFFGGFGGFGFFFFFGFGGFFFGFGFGGGFFFFFGFGFGFFFGG;FGFFFFFFGFFFFFEF;7CE<?CEFEF
@M70528:330:000000000-K6D4P:1:1102:21559:3824 1:N:0:TCTATTCAGT+TCTCAGTACA
GGAGCCCCTGACATAGCATTCCCTCGATTAAATAATATAAGATTCTGACTTTTACCCCCTTCTCTGGGATTATTAATTATAGGACTTTATAAAGAAGGAGCGGGAACGGGATGAACAGTATATCCACCTTTATCAACGTTTTATCATTCAGGACCTTCAGTAGACTTAACAATTTTTTCTTTACACCTTGCAGGGATTTCTTCAATTTTAGGTGCCTTAAATTTTATTACTACAATTATTAATCTTAAAGCAAAAAACCTTTCAGCAGAAAAAATTAGACTATTTGTCTGATCAGTTATTT
+
CCCCCGGGGGGGGGGGGGGGGGGGGGGGGGGGGGGGGGGGGGGGGGGGGGGGGGGFGGGGGGGGGGGGGGGGGGGGGGGGGGGGGGGGGGGGGGGFFGGGGGGGGGGGGGGGGGGGGGGCFGGGGGGGGGGGGGGGGGGGGGGGGGGGGGGGGGGGGGGGGGGGGGGFFGGGGGGGGGGGGGFGGGGGGGGFGGGGGGGGGGGGGGGGGGGGGGGGGGGGGGGGFAGFGGF7CGAFCGGFFFFFFFGFF>FGFGFGGGFFFFFGFG4CFFFFGBFG@3<B;8FFFEF?EFFEFFEEFFFFF
@M70528:330:000000000-K6D4P:1:1102:16184:3828 1:N:0:TCTATTCAGT+TCTCAGTACA
GGAGCCCCTGACATAGCATTACCTCGATTAAATAATATAAGATTCTGACTTTTACCCCCTTCTCTGGGATTATTAATTATAGGACTTTATAAAGAAGGAGCGGGAACGGGATGAACAGTATATCCACCTTTATCAACGTTTTATCATTCAGGACCTTCAGTAGACTTAACAATTTTTTCTTTACACCTTGCAGGGATTTCTTCAATTTTAGGTGCCTTAAATTTTATTACTACAATTATTAATCTTAAAGCAAAAAACCTTTCAGCAGAAAACATTAGACTATTTGTCTGATCAGTTATTT
+
CCCCC,FFGGGGGGGC@EGG<FFGGEGGGGGGCGFGGGGGGGFFGGFGGFFGCFGGFFGGGGDFGGGGGGGGGGGFFEFFGGDGGGGGGGGGFAF<FFGGGGGGGGGGGGGGGGFCEGDCEGFGFFGDGGGGGGGGFG=F?FGFFCFCGDGGGGGGGGGGGFGGGG9FG<FFGGGDFGGGGGGGFFF8E9DEGG++@FFGGF9,9E9CGC8,@@<FGGGFAFA,::AFGFFGFEFFFFGFFFFFC@F7CF7FA9AFD5?AAE+1>=86);68*/*;CE38CFG+@C775747.<4?CFC39
@M70528:330:000000000-K6D4P:1:1102:21034:3829 1:N:0:TCTATTCAGT+TCTCAGTACA
GGAGCCCCTGACATAGCATTCCCTCGATTAAATAATATAAGATTCTGACTTTTACCCCCTTCTCTGGGATTATTAATTATAGGACTTTATAAAGAAGGAGCGGGAACGGGATGAACAGTATATCCACCTTTATCAACGTTTTATCATTCAGGACCTTCAGTAGACTTAACAATTTTTTCTTTACACCTTGCAGGGATTTCTTCAATTTTAGGTGCCTTAAATTTTATTACTACAATTATTAATCTTAAAGCAAAAAACCTTTCAGCAGAAAAAATTAGACTATTTGTCTGATCAGTTATTT
+
CCCCCGGGGGGGGGGGGGGGGGGGGGGGGGGGGGGGGGGGGGGGGGGGGGGGGGGGGGGGGGGGGGGGGGGGGGGGGGGGGGGGGGGGGGGGGGGGGGGGGGGGGGGGGGGGGGGGGGGGGGGGGGGGGGGGGGGGGGGGGGGGGGGGGGGGGGGGGGGGGGGGGGGCGGGGGGGGGGGGGGGGGGGGGGGGGGGGGGGGGGGGGGGGGGGGGGGGGGGGGGGGGGGGGGFGGCFFGGGFFFFFGFGGGGGGFGFGGGFFFFFGFDFGFFFGGFFGFFFFFFGFFCFFFFFFFF@EEECCE
@M70528:330:000000000-K6D4P:1:1102:5750:3837 1:N:0:TCTATTCAGT+TCTCAGTACA
GGAGCCCCTGACATAGCATTCCCTCGATTAAATAATATAAGATTCTGACTTTTACCCCCTTCCCTGGGATTATTAATTATAGGACTTTATAAAGAAGGAGCGGGAACGGGATGAACAGTATATCCACCTTTATCAACGTTTTATCATTCAGGACCTTCAGTAGACTTAACAATTTTTTCTTTACACCTTGCAGGGATTTCTTCAATTTTAGGTGCCTTAAATTTTATTACTACAATTATTAATCTTAAAGCAAAAAACCTTTCAGCAGAAAAAATTAGACTATTTGTCTGATCAGTTATTT
+
CCCCCGGGGGGGGGGGGGGGGGGGGGGFGGGGGGGGGGGGGGFFGGGGGGGGGGGFGGDFGG@CGGGGFGGGGGGGGGGGGGEFGGGGGGGFGGEGGGGCDGGGEEGGGGGGGGFGGGGGGGGGGGGFGGGGGGGGGGGGGGGGFGGGGGGGGGGGFFFGGGFGGGGGGGGGGGGGGGGGGGGGGFCGGDGFCFGFGGGGGGGGGFGGGGGGGGGGGGGGGGGGGGGGG7FFGFFGGGGFFFFFGFGCCC7CFFFG4D4FFFFFFGFG;FFGC@FFE3?AEFGFC<A<CCCEEC@CEFFFF
@M70528:330:000000000-K6D4P:1:1102:24209:3849 1:N:0:TCTATTCAGT+TCTCAGTACA
GGAGCCCCTGACATAGCATTCCCTCGATTAAATAATATAAGATTCTGACTTTTACCCCCTTCTCTGGGATTATTAATTATAGGACTTTATAAAGAAGGAGCGGGAACGGGATGAACAGTATATCCACCTTTATCAACGTTTTATCATTCAGGACCTTCAGTAGACTTAACAATTTTTTCTTTACACCTTGCAGGGATTTCTTCAATTTTAGGTGCCTTAAATTTTATTACTACAATTATTAATCTTAAAGCAAAAAACCTTTCAGCAGAAAAAATTAGACTATTTGTCTGATCAGTTATTT
+
CCCCCGGGGGGGGGGGGGGGGGGGGGGGGGGGGGGGGGGGGGGGGGGGGGGGGGGGGGGGGGGGGGGGGGGGGGGGGGGGGGGGGGGGGGGGGGGGGGGGGGGGGGGGGGGGGGGGGGGGGGGGGGGGGGGGGGGGGGGGGGGGGGGGGGGGGGGGGGGGGGGGGGGGGGGGGGGGGGGGGGGGGGGGGGGGGGGGGGGGGGGGGGGGGGGGGGGGGGGGGGGGGGGGGGFGGGFGGGGFFFFFGFGGGGFGFGFGGGFFFFFGFGCGFFFFGBFGFFEFFFGFFFFCFEFFEFFCCEFCE
@M70528:330:000000000-K6D4P:1:1102:24321:3858 1:N:0:TCTATTCAGT+TCTCAGTACA
GGAGCCCCTGACATAGCATTCCCTCGATTAAATAATATAAGATTCTGACTTTTACCCCCTTCTCTGGGATTATTAATTATAGGACTTTATAAAGAAGGAGCGGGAACGGGATGAACAGTATATCCACCTTTATCAACGTTTTATCATTCAGGACCTTCAGTAGACTTAACAATTTTTTCTTTACACCTTGCAGGGATTTCTTCAATTTTAGGTGCCTTAAATTTTATTACTACAATTATTAATCTTAAAGCAAAAAACCTTTCAGCAGAAAAAATTAGACTATTTGTCTGATCAGTTATTT
+
CCCCCGGEGGGGGGGGGGGGGGGGGGGFFFGGGGGGGGGGGGGGGGGGGGGGGGGGGGGGGGGGGGGGFGGGGGGGGGGGGEFGGGGGGGGGGGGFGGGGGGGGGGGGGGCFGGGGGGGGGGGGGGGGGGGGGGGGGGGGGGGGGGGGGGGGFGGGGGGFGGGGGGGFFGGGGGGGGGGGGGGGGGFGGDGGGGGGGFGGGGGGFGGGGGGFFGGGGGGGGGGGGGGGGGFCGGFGGGGFFFFFGFGGGGGGFGFGGGFFF@FGFFFCAAFGF9FDAFEF4FGFFFF3CE<CEFFFE?E?E
@M70528:330:000000000-K6D4P:1:1102:10566:3868 1:N:0:TCTATTCAGT+TCTCAGTACA
GGAGCCCCTGACATAGCATTCCCTCGATTAAATAATATAAGATTCTGACTTTTACCCCCTTCTCTGGGATTATTAATTATAGGACTTTATAAAGAAGGAGCGGGAACGGGATGAACAGTATATCCACCTTTATCAACGTTTTATCATTCAGGACCTTCAGTAGACTTAACAATTTTTTCTTTACACCTTGCAGGGATTTCTTCAATTTTAGGTGCCTTAAATTTTATTACTACAATTATTAATCTTAAAGCAAAAAACCTTTCAGCAGAAAAAATTAGACTATTTGTCTGATCAGTTATTT
+
CCCCCGGGGGGGGGGGGGGGGGGGGGGGGGGGGGGGGGGGGGGGGGGGGGGGGGGGGGGGGGGGGGGGGGGGGGGGGGGGGGGGGGGGGGGGGGGGGFGGGGGGGGGGGGGGGGGGGGGGGGGGGGGGGGGGGGGGGGGGGGGGGGGGGGGGGGGGGGGGGGGGGGGGGGGGGGGGGGGGGGGGGGGGGGGGGGGGGGGGGGGGGGGGGGGGGFGGGGGGGGGGGGGGGGFGGGFGGGGFFFFFGFGGGGGGFGFGGGDFFFFGFFEGFFFGG9ADEEEFEFGFFCFEE?<FFEEFFEFFF
@M70528:330:000000000-K6D4P:1:1102:17346:3868 1:N:0:TCTATTCAGT+TCTCAGTACA
GGAGCCCCTGACATAGCATTCCCTCGATTAAATAATATAAGATTCTGACTTTTACCCCCTTCTCTGGGATTATTAATTATAGGACTTTATAAAGAAGGAGCGGGAACGGGATGAACAGTATATCCACCTTTATCAACGTTTTATCATTCAGGACCTTCAGTAGACTTAACAATTTTTTCTTTACACCTTGCAGGGATTTCTTCAATTTTAGGTGCCTTAAATTTTATTACTACAATTATTAATCTTAAAGCAAAAAACCTTTCAGCAGAAAAAATTAGACTATTTGTCTGATCAGTTATTT
+
CCCCCGGGGGGGGGGGGGGGGGGGGGGGGGGGGGGGGGGGGGGGGGGGGGGGGGGGGGGGGGGGGGGGGGGGGGGGGGGGGGGGGGGGGGGGGGGGGGGGGGGGGGGGGGGGGGGGGGGGGGGGGGGGGGGGGGGGGGGGGGGGGGGGGGGGGGGGGGGGGGGGGGGGGGGGGGGGGGGGGGGGGGGGGGGGGGGGGGGGGGGGGGGGGGFGGGGGGGGGGGGGGGGGGGFGGGFGGGGFFFFFGFGGGGGGFGFGGGFFFEFGFGEGFFFGFBFGEEEFEFGFFFFFFFFFFFFFFFFCE
@M70528:330:000000000-K6D4P:1:1102:15431:3871 1:N:0:TCTATTCAGT+TCTCAGTACA
GGAGCCCCTGACATAGCATTCCCTCGATTAAATAATATAAGATTCTGACTTTTACCCCCTTCTCTGGGATTATTAATTATAGGACTTTATAAAGAAGGAGCGGGAACGGGATGAACAGTATATCCACCTTTATCAACGTTTTATCATTCAGGACCTTCAGTAGACTTAACAATTTTTTCTTTACACCTTGCAGGGATTTCTTCAATTTTAGGTGCCTTAAATTTTATTACTACAATTATTAATCTTAAAGCAAAAAACCTTTCAGCAGAAAAAATTAGACTATTTGTCTGATCAGTTATTT
+
CCCCCGGGGGGGGGGGGGGGGGGGGGGGGGGGGGGGGGGGGGGGGGGGGGGGGGGGGGGGGGGGGGGGGGGGGGGGGGGGGGGGGGGGGGGGGGGGGGGGGGGGGGGGGGGGGGGGGGGGGGGGGGGGGGGGGGGGGGGGGGGGGGGGGGGGGGGGGGGGGGGGGGGGGGGGGGGGGGGGGGGGGGGGGGGGGGGGGGGGGGGGGGGGGGGGGGGGGGGGGGGGGGEGGGFGGGFGGGGFFFFFGFGGGGGGFGFGGGFFFFFGFGFGFFFGGFFGFFFFFFGFFFFCEFFFFFFFFFFFF
@M70528:330:000000000-K6D4P:1:1102:25798:3890 1:N:0:TCTATTCAGT+TCTCAGTACA
GGAGCCCCTGACATAGCATTCCCTCGATTAAATAATATAAGATTCTGACTTTTACCCCCTTCTCTGGGATTATTAATTATAGGACTTTATAAAGAAGGAGCGGGAACGGGATGAACAGTATATCCACCTTTATCAACGTTTTATCATTCAGGACCTTCAGTAGACTTAACAATTTTTTCTTTACACCTTGCAGGGATTTCTTCAATTTTAGGTGCCTTAAATTTTATTACTACAATTATTAATCTTAAAGCAAAAAACCTTTCAGCAGAAAAAATTAGACTATTTGTCTGATCAGTTATTT
+
CCCCCGGGGGGGGGGGGGGGGGGGGGGGGGGGGGGGGGGGGGGGGGGGGGGGGGGGGGGGGGGGGGGGGGGGGGGGGGGGGGGGGGGGGGGGGGGGGGGGGGGGGGGGGGGGGGGGGGGGGGGGGGGCGGGGGGGGGGGGGGGGGGGGGGGGGGGGGGGGGGGGGGGGGGGGGGGGGGGGGGGGGGGGGGGGGGCFGGGGGGGGGGFGGA6BGGGGGGGGGGGGGFFGGGFFGGFGG+@BFFFFGFGFGCGCFGAGGGFFFFFGFG=CAFAGF>FGEEEBEFGFFFFCCE<EE3@CFFFFF
@M70528:330:000000000-K6D4P:1:1102:23420:3890 1:N:0:TCTATTCAGT+TCTCAGTACA
GGAGCCCCTGACATAGCATTCCCTCGATTAAATAATATAAGATTCTGACTTTTACCCCCTTCTCTGGGATTATTAATTATAGGACTTTATAAAGAAGGAGCGGGAACGGGATGAACAGTATATCCACCTTTATCAACGTTTTATCATTCAGGACCTTCAGTAGACTTAACAATTTTTTCTTTACACCTTGCAGGGATTTCTTCAATTTTAGGTGCCTTAAATTTTATTACTACAATTATTAATCTTAAAGCAAAAAACCTTTCAGCAGAAAAAATTAGACTATTTGTCTGATCAGTTATTT
+
CCCCCGGGGGGGGGGGGGGGGGGGGGGGGGGGGGGGGGGGGGGGGGGGGGGGGGGGGGGGGGGGGGGGGGGGGGGGGGGGGGGGGGGGGGGGGGGGGGGGGGGGGGGGGGGGGGGGGGGGGGGGGGGGGGGGGGGGGGGGGGGGGGGGGGGGGGGGGGGGGGGGGGGGGGGGGGGGGGGGGGGGGGGGGGCFGGGGGGGGGGGGFGGGGGGGGGGGGGGGFGGGGGGGGGFGGGFGGGGFFFFFGFGGGGGGFGFGGGFFFFFG<FFGFFFGGFFFEEEACFGFFFFFCECEEEEEFEFEE
@M70528:330:000000000-K6D4P:1:1102:15589:3906 1:N:0:TCTATTCAGT+TCTCAGTACA
GGAGCCCCTGACATAGCATTCCCTCGATTAAATAATATAAGATTCTGACTTTTACCCCCTTCTCTGGGATTATTAATTATAGGACTTTATAAAGAAGGAGCGGGAACGGGATGAACAGTATATCCACCTTTATCAACGTTTTATCATTCAGGACCTTCAGTAGACTTAACAATTTTTTCTTTACACCTTGCAGGGATTTCTTCAATTTTAGGTGCCTTAAATTTTATTACTACAATTATTAATCTTAAAGCAAAAAACCTTTCAGCAGAAAAAATTAGACTATTTGTCTGATCAGTTATTT
+
CCCCCGGGGGGGGGGGGGGGGGGGGGGGGGGGGGGGGGGGGGGGGGGGGGGGGGGGGGGGGGGGGGGGGGGGGGGGGGGGGGGGGGGGGGGGGGGGGGFGGGGGGGGGGGGGGFGGGGGGGGGGGGGGGGGGGGGGGGGGGGGGGGGGGGGGGGGGGGGGGGGGGGGGGGGGGGGGGGGGGGGGGGGGGGGGGGGGGGGGGGFGFGGGGGGFGFDGGGGGGGGGGGGGGGFGGGFGGGGFFFFFGFG@FGGFACFDGGFFFFFGFGFCFFFGGFFGF@FFFFGFFFFFFFCEFF<<EE?EE
@M70528:330:000000000-K6D4P:1:1102:18992:3964 1:N:0:TCTATTCAGT+TCTCAGTACA
GGAGCCCCTGACATAGCATTCCCTCGATTAAATAATATAAGATTCTGACTTTTACCCCCTTCTCTGGGATTATTAATTATAGGACTTTATAAAGAAGGAGCGGGAACGGGATGAACAGTATATCCACCTTTATCAACGTTTTATCATTCAGGACCTTCAGTAGACTTAACAATTTTTTCTTTACACCTTGCAGGGATTTCTTCAATTTTAGGTGCCTTAAATTTTATTACTACAATTATTAATCTTAAAGCAAAAAACCTTTCAGCAGAAAAAATTAGACTATTTGTCTGATCAGTTATTT
+
CCCCC@FEGGGGGGGGGFGGGGGGFEEGGEGGGGFFGGGGGGFGGGDEFGFFFFGGGFEEGGFEFGGG@GGGGFGGFGFFFGGGGGGFDFGGGFGFF?EECFCBFGGGEEGGGGGFGGFDGGGGGGGFG@EBFFGGGGAFFGGGGFGGGFGGGGGGGGFFFFFGGGGGGGGGFCFGFGGGGFGGFGFGGGGGGFDDGGGGGGGGGGCGGGGFEGGGGGGGFGFCGFGFCFFGGGFGGGGFFFFFGFGGCC>FADFFGGAFA@FGFGFGFFFFGBFGFFCFCFGFFFFFEEEFEFFFFFCEF
@M70528:330:000000000-K6D4P:1:1102:10597:3982 1:N:0:TCTATTCAGT+TCTCAGTACA
GGAGCCCCTGACATAGCATTCCCTCGATTAAATAATATAAGATTCTGACTTTTACCCCCTTCTCTGGGATTATTAATTATAGGACTTTATAAAGAAGGAGCGGGAACGGGATGAACAGTATATCCACCTTTATCAACGTTTTATCATTCAGGACCTTCAGTAGACTTAACAATTTTTTCTTTACACCTTGCAGGGATTTCTTCAATTTTAGGTGCCTTAAATTTTATTACTACAATTATTAATCTTAAAGCAAAAAACCTTTCAGCAGAAAAAATTAGACTATTTGTCTGATCAGTTATTT
+
CCCCCGGGGGGGGGGGGGGGGGGGGGGGGGGGGGGGGGGGGGGGGGGGGGGGGGGGGGGGGGGGGGGGGGGGGGGGGGGGGGGGGGGGGGGGGGGGGGGGGGGGGGGGGGGGGFGGGGGGGGGGGGGGGGGGGGGGGGGGGGGGGGGGGGGGGGGGGGGGEGGGGGGCGGGGGGGGGGGGGGGGGGGGGGGGGGGGGGGGGGGGGGGGGGGGGGGGGGGGFGGGGFGGGGFGGGFGFGGFFFFFGFGDFCGGFFFGGGFFFFFGFGCGFFAFFFFGFFFFFFGFFFFFF9EFCF<?CFFFF
@M70528:330:000000000-K6D4P:1:1102:20475:3990 1:N:0:TCTATTCAGT+TCTCAGTACA
GGAGCCCCTGACATAGCATTCCCTCGATTAAATAATATAAGATTCTGACTTTTACCCCCTTCTCTGGGATTATTAATTATAGGACTTTATAAAGAAGGAGCGGGAACGGGATGAACAGTATATCCACCTTTATCAACGTTTTATCATTCAGGACCTTCAGTAGACTTAACAATTTTTTCTTTACACCTTGCAGGGATTTCTTCAATTTTAGGTGCCTTAAATTTTATTACTACAATTATTAATCTTAAAGCAAAAAACCTTTCAGCAGAAAAAATTAGACTATTTGTCTGATCAGTTATTT
+
CCCCCGGGGGGGGGGGGGGGGGGGGGGGGGGGGGGGGGGGGGGGGGGGGGGGGGGGGGGGGGGGGGGGGGGGGGGGGGGGGGGGGGGGGGGGGGGGGGGGGGGGGGGGGGGGGGGGGGGGGGGGGGGGGGGGGGGGGGFGGGGGGGGGGGGGGGGGGGGGGGGGGGGGGGGGGGGGGGGGGGGGGGGGGGGGGGGGGGGGGGGGGGGGGGGGGGGGGGGGGGGGGGGGGGFGGGFGGGGFFFFFGFGGGGGGFGFGGGFFFFFGFGEGFFFGGFFGFFFFFFGFFFFFFFFF<E<EFEFFF
@M70528:330:000000000-K6D4P:1:1102:25867:4002 1:N:0:TCTATTCAGT+TCTCAGTACA
GGAGCCCCTGACATAGCATTCCCTCGATTAAATAATATAAGATTCTGACTTTTACCCCCTTCTCTGGGATTATTAATTATAGGACTTTATAAAGAAGGAGCGGGAACGGGATGAACAGTATATCCACCTTTATCAACGTTTTATCATTCAGGACCTTCAGTAGACTTAACAATTTTTTCTTTACACCTTGCAGGGATTTCTTCAATTTTAGGTGCCTTAAATTTTATTACTACAATTATTAATCTTAAAGCAAAAAACCTTTCAGCAGAAAAAATTAGACTATTTGTCTGATCAGTTATTT
+
CCCCCGGGGGGGGGGGGGGGGGGGGGGGGGGGGGGGGGGGGGGGGGGGGGGGGGGGGGGGGGGGGGGGGGGGGGGGGGGGGGGGGGGGGGGGGGGGGGGGGFGGGGGGGGGGGGGGGFEGGGGGGGGGGGGGGGGGGGGGGGGGGGGGGGGGGGGGGGFGGGGGGGGGDGGGGGGGGGGGGGGGGGFGFFCFFGC@FGGGGGGGGGGGGGCGGGGGGGGGGGGGGGFGGGFGGGAGGGGFFFF>@FFGCC>CFDAFGGEFFBFGFF=66AFCGBFFA@)6;FGFFFFE3CC?<7)6.57?E
@M70528:330:000000000-K6D4P:1:1102:11264:4005 1:N:0:TCTATTCAGT+TCTCAGTACA
GGAGCCCCTGACATAGCATTCCCTCGATTAAATAATATAAGATTCTGACTTTTACCCCCTTCTCTGGGATTATTAATTATAGGACTTTATAAAGAAGGAGCGGGAACGGGATGAACAGTATATCCACCTTTATCAACGTTTTATCATTCAGGACCTTCAGTAGACTTAACAATTTTTTCTTTACACCTTGCAGGGATTTCTTCAATTTTAGGTGCCTTAAATTTTATTACTACAATTATTAATCTTAAAGCAAAAAACCTTTCAGCAGAAAAAATTAGACTATTTGTCTGATCAGTTATTT
+
CCCCCGGGGGGGGGGGGGGGGGGGGGGGGGGGGGGGGGGGGGGGGGGGGGGGGGGGGGGGGGGGGGGGGGGGGGGGGGGGGGGGGGGGGGGGGGGGGGGGGGGGGGGGGGGGGGGGGGGGGGGGGGGGGGGGGGGGGGGGGGGGGGGGGGGGGGGGGGGGGGGGGGGGGGGGGGGGGGGGGGGGGGGGGGGGGGGGGGGGGGGGGCGGGGGGGGGGGGGGGGGGGGGGGGFGGGFGGGGFFFFFGFGGGGGGFGFGGGFFFFFGFGEGFFFGGFFGFFFFFFGFFFFFFFFFFFFEEEFFF
@M70528:330:000000000-K6D4P:1:1102:14766:4021 1:N:0:TCTATTCAGT+TCTCAGTACA
GGAGCCCCTGACATAGCATTCCCTCGATTAAATAATATAAGATTCTGACTTTTACCCCCTTCTCTGGGATTATTAATTATAGGACTTTATAAAGAAGGAGCGGGAACGGGATGAACAGTATATCCACCTTTATCAACGTTTTATCATTCAGGACCTTCAGTAGACTTAACAATTTTTTCTTTACACCTTGCAGGGATTTCTTCAATTTTAGGTGCCTTAAATTTTATTACTACAATTATTAATCTTAAAGCAAAAAACCTTTCAGCAGAAAAAATTAGACTATTTGTCTGATCAGTTATTT
+
CCCCCGGGGGGGGGGGGGGGGGGGGGGGGGGGGGGGGGGGGGGGGGGGGGGGGGGGGGGGGGGGGGGGGGGGGGGGGGGGGGGGGGGGGGGGGGGGGGGGGGGGGGGGGGGGGGGGGGGGGGGGGGGGGGGGGGGGGGGGGGGGGGGGGGGGGGGGGGGGGGGGGGGGGGGGGGGGGGGGGGGGGGGGGGGGGGGGGGGGGGGGGGGGGGGGGGGGGGGGGGGGGGGGGGFGGGFGGGGFFAFFGFGGGGGGFGFGGGFFFFFGFGFGFFFGGFFGFFEAEACFF?A)6?EFCFFFEEFFF
@M70528:330:000000000-K6D4P:1:1102:9960:4027 1:N:0:TCTATTCAGT+TCTCAGTACA
GGAGCCCCTGACATAGCATTCCCTCGATTAAATAATATAAGATTCTGACTTTTACCCCCTTCTCTGGGATTATTAATTATAGGACTTTATAAAGAAGGAGCGGGAACGGGATGAACAGTATATCCACCTTTATCAACGTTTTATCATTCAGGACCTTCAGTAGACTTAACAATTTTTTCTTTACACCTTGCAGGGATTTCTTCAATTTTAGGTGCCTTAAATTTTATTACTACAATTATTAATCTTAAAGCAAAAAACCTTTCAGCAGAAAAAATTAGACTATTTGTCTGATCAGTTATTT
+
CCCCCGGGGGGGGGGGGGGGGGGGGGGGGGGGGGGGGGGGGGGGGGGGGGGGGGGGGGGGGGGGGGGGGGGGGGGGGGGGGGGGGGGGGGGGGGGGGGGGGGGGGGGGGGGGGGGGGGGGGGGGGGGGGGGGGGGGGGGGGGGGGGGGGGGGGGGGGGGGGGGGGGGGGGGGGGGGGGGGGGGGGGGGGGGGGGGFGGGGGGGGGGGGGGGGGGGGGGGGGGGGGGGGGGFGGGFGGGGFFFFFGFGGGGGGFGFGDGFFFFCGEGFFFFFGGFFGFFFFFFGFFEFFFFFFFFFFFEFFF
@M70528:330:000000000-K6D4P:1:1102:8401:4050 1:N:0:TCTATTCAGT+TCTCAGTACA
GGAGCCCCTGACATAGCATTCCCTCGATTAAATAATATAAGATTCTGACTTTTACCCCCTTCTCTGGGATTATTAATTATAGGACTTTATAAAGAAGGAGCGGGAACGGGATGAACAGTATATCCACCTTTATCAACGTTTTATCATTCAGGACCTTCAGTAGACTTAACAATTTTTTCTTTACACCTTGCAGGGATTTCTTCAATTTTAGGTGCCTTAAATTTTATTACTACAATTATTAATCTTAAAGCAAAAAACCTTTCAGCAGAAAAAATTAGACTATTTGTCTGATCAGTTATTT
+
CCCCCGGGGGGGGGGGGGGGGGGGGGGGGGGGGGGGGGGGFGGGGGGGGGGGGGGGGGGGGGGGGGGGGGGGGGGGGGGGGGGGGGGGGGGGGGGGGGGGGGGGGGGGGGGGGGGGGGGGGGGGGGGGGGGGGGGGGGGGGGGGGGGGGGGGGGGGGGGGGGGGGGGGCGGGGGGGGGGGGGGGGGGGGGGGGGGFECGGGGGGGGGGGGGGGGGGGGGGGGGGGGGGGGFGGGFGGGGFFFFFGFGGGGGGFGFGGGFFFFFGFFEGFFF?F@FGF;<FFFGFF?FFEFFFFFFFCEFFF
@M70528:330:000000000-K6D4P:1:1102:21557:4054 1:N:0:TCTATTCAGT+TCTCAGTACA
GGAGCCCCTGACATAGCATTCCCTCGATTAAATAATATAAGATTCTGACTTTTACCCCCTTCTCTGGGATTATTAATTATAGGACTTTATAAAGAAGGAGCGGGAACGGGATGAACAGTATATCCACCTTTATCAACGTTTTATCATTCAGGACCTTCAGTAGACTTAACAATTTTTTCTTTACACCTTGCAGGGATTTCTTCAATTTTAGGTGCCTTAAATTTTATTACTACAATTATTAATCTTAAAGCAAAAAACCTTTCAGCAGAAAAAATTAGACTATTTGTCTGATCAGTTATTT
+
CCCCCGGGGGGGGGGGGGGGGGGGGGGGGGGGGGGGGGGGGGGGGGGGGGGGGGGGGGGGGGGGGGGGGGGGGGGGGGGGGGGGGGGGGGGGGGFGGGGGGGGGGGGGGGGGGGGGGGGGGGGGGGGGGGGGGGGFGGGGGGGGGGGGGGGGGGGGGGGGGGGGGGGGGGGGGGGGGGGGGGGGGGGGGGGGGGGGGGGGGGGGGGGGGGGGGGGGGGGGGGGGGGGGGGFGGGFGGGGFFFFFGFGGGGGGFGFGGGFFFFFGFDFGFFFGGFFGFFFFFFGFFFFEFFFFFFFFFFFFF
@M70528:330:000000000-K6D4P:1:1102:24070:4060 1:N:0:TCTATTCAGT+TCTCAGTACA
GGAGCCCCTGACATAGCATTCCCTCGATTAAATAATATAAGATTCTGACTTTTACCCCCTTCTCTGGGATTATTAATTATAGGACTTTATAAAGAAGGAGCGGGAACGGGATGAACAGTATATCCACCTTTATCAACGTTTTATCATTCAGGACCTTCAGTAGACTTAACAATTTTTTCTTTACACCTTGCAGGGATTTCTTCAATTTTAGGTGCCTTAAATTTTATTACTACAATTATTAATCTTAAAGCAAAAAACCTTTCAGCAGAAAAAATTAGACTATTTGTCTGATCAGTTATTT
+
CCCCCGGGGGGGGGGGGGGGGGGGGGGGGGGGGGGGGGGGGGGGGGGGGGGGGGGGGGGGGGGGGGGGGGGGGGGGGGGGGGGGGGGGGGGGGGGGGGGGGGGGGGGGGGGGGGGGGGGGGGGGGGGGGGGGGGGGGGGGGGGGGGGGGGGGGGGGGGGGGGGGGGGGGGGGGGGGGGGGGGGGGGGGGGGGGGGGGGGGGGGGGGGGGGGGGGGGGGGGGGGGGGGGGGFGGGFGGGGFFFFFGFGGFFGGFGFGGGFFFFFGFGFFFFFGGFFGFEFFFFGFFFFFFFEFEF@CEFFEE
@M70528:330:000000000-K6D4P:1:1102:21979:4070 1:N:0:TCTATTCAGT+TCTCAGTACA
GGAGCCCCTGACATAGCATTCCCTCGATTAAATAATATAAGATTCTGACTTTTACCCCCTTCTCTGGGATTATTAATTATAGGACTTTATAAAGAAGGAGCGGGAACGGGATGAACAGTATATCCACCTTTATCAACGTTTTATCATTCAGGACCTTCAGTAGACTTAACAATTTTTTCTTTACACCTTGCAGGGATTTCTTCAATTTTAGGTGCCTTAAATTTTATTACTACAATTATTAATCTTAAAGCAAAAAACCTTTCAGCAGAAAAAATTAGACTATTTGTCTGATCAGTTATTT
+
CCCCCGGGGGGGGGGGGGGGGGGGGGGGGGGGGGGGGGGGGGGGGGGGGGGGGGGGGGGGGGGGGGGGGGGGGGGGGGGGGGGGGGGGGGGGGGFFGGGGGGGGGGGGGGGGGGGGGGGGGGGGGGGGGGGGGGGGGGGGGGGGGGGGGGGGGGGGGGGGGGGGGGGGGGGGGGGGGGGGGGGGGGGGGGGGGGGDGGGGGGGGGGGGGGGGGGGGGGGGGGGGGGGGGGFGGGFGGGGFFFFFGFGGGGGGFGFGGGFFFFFGFGCGFFFGGBFCEEEFFFGFFFFFEFFFCCFFFFFEF
@M70528:330:000000000-K6D4P:1:1102:19290:4080 1:N:0:TCTATTCAGT+TCTCAGTACA
GGAGCCCCTGACATAGCATTCCCTCGATTAAATAATATAAGATTCTGACTTTTACCCCCTTCTCTGGGATTATTAATTATAGGACTTTATAAAGAAGGAGCGGGAACGGGATGAACAGTATATCCACCTTTATCAACGTTTTATCATTCAGGACCTTCAGTAGACTTAACAATTTTTTCTTTACACCTTGCAGGGATTTCTTCAATTTTAGGTGCCTTAAATTTTATTACTACAATTATTAATCTTAAAGCAAAAAACCTTTCAGCAGAAAAAATTAGACTATTTGTCTGATCAGTTATTT
+
CCCCCGGGGGGGGGGGGGGGGGGGGGGGGGGGGGGGGGGGGGGGGGGGGGGGGGGGGGGGGGGGGGGGGGGGGGGGGGGGGGGGGGGGGGGGGGGGGGGGGGGGGGGGGGGGGGGGGGGGGGGGGGGGGGGGGGGGGGGGGGGGGGGGGGGGGGGGGGGGGGGGGGGGGGGGGGGGGGGGGGGGGGGGGGGGGGGGGGGGGGGGGGGGGGGGGGGGGGGGGGGGGGGGGGFGGGFGGGGFFFFFGFGGGGGGFGFGGGFFFFFGEGEFFFFGGFFGFFFFFFFFFCF3?CEEEFFFFFFFF
@M70528:330:000000000-K6D4P:1:1102:24064:4086 1:N:0:TCTATTCAGT+TCTCAGTACA
GGAGCCCCTGACATAGCATTCCCTCGATTAAATAATATAAGATTCTGACTTTTACCCCCTTCTCTGGGATTATTAATTATAGGACTTTATAAAGAAGGAGCGGGAACGGGATGAACAGTATATCCACCTTTATCAACGTTTTATCATTCAGGACCTTCAGTAGACTTAACAATTTTTTCTTTACACCTTGCAGGGATTTCTTCAATTTTAGGTGCCTTAAATTTTATTACTACAATTATTAATCTTAAAGCAAAAAACCTTTCAGCAGAAAAAATTAGACTATTTGTCTGATCAGTTATTT
+
CCCCCGGGGGGGGGGGGGGGGGGGGGGGGGGGGGGGGGGGGGGGGGGGGGGGGGGGGGGGGGGGGGGGGFGGGGGGGGGGGGGGGGGGGGGGGGGGGGGGGGGGGGGGGGGGGGGGGGGGGGGGGGGGGGGGGGGGGGGGGGGGGGGGGGGGGGGGGGGGGGGGGGGGGGGGGGGGGGGGGGGGGGFGGGFGGGGGGGGDGGGGGGGGGGG6FGGGGGGGGGGGGGGFGGFFGGFGGGGFFFFFGFGGFFCGFGAGGGFFFFFGFGEGFFFFG@FGFEEF?=FFFCFFEEEFECEFFFFEF
@M70528:330:000000000-K6D4P:1:1102:9640:4091 1:N:0:TCTATTCAGT+TCTCAGTACA
GGAGCCCCTGACATAGCATTCCCTCGATTAAATAATATAAGATTCTGACTTTTACCCCCTTCTCTGGGATTATTAATTATAGGACTTTATAAAGAAGGAGCGGGAACGGGATGAACAGTATATCCACCTTTATCAACGTTTTATCATTCAGGACCTTCAGTAGACTTAACAATTTTTTCTTTACACCTTGCAGGGATTTCTTCAATTTTAGGTGCCTTAAATTTTATTACTACAATTATTAATCTTAAAGCAAAAAACCTTTCAGCAGAAAAAATTAGACTATTTGTCTGATCAGTTATTT
+
CCCCCGGGGGGGGGGGGGGGGGGGGGGGGGGGGGGGGGGGGGGGGGGGGGGGGGGGGGGGGGGGGGGGGGGGGGGGGGGGGGGGGGGGGGGGGGGGGGGGGGGGGGGGGGGGGGGGGGGGGGGGGGGGGGGGGGGGGGGGGGGGGGGGGGGGGGGGGGGGGGGFFGGGGFGGGGGGGGGGGGGGGGGGGGDFGGEFGGGGGGFGCFGGGGGGGGFFGGGGGGGGFGGGGGFGGGFG@CFFFCFFGFGGEFGGAGFG<DAFFEFG<FFDFFFGFBFCEEEACFGFFFFFFCC<3?;EECFFF
@M70528:330:000000000-K6D4P:1:1102:16175:4093 1:N:0:TCTATTCAGT+TCTCAGTACA
GGAGCCCCTGACATAGCATTCCCTCGATTAAATAATATAAGATTCTGACTTTTACCCCCTTCTCTGGGATTATTAATTATAGGACTTTATAAAGAAGGAGCGGGAACGGGATGAACAGTATATCCACCTTTATCAACGTTTTATCATTCAGGACCTTCAGTAGACTTAACAATTTTTTCTTTACACCTTGCAGGGATTTCTTCAATTTTAGGTGCCTTAAATTTTATTACTACAATTATTAATCTTAAAGCAAAAAACCTTTCAGCAGAAAAAATTAGACTATTTGTCTGATCAGTTATTT
+
CCCCCGGGGGGGGGGGGGGGGGGGGGGGGGGGGGGGGGGGGGGGGGEGGGGGGGGGGGGGGGGGGGGGGGGGGGGGGGGGGGGGGGGGGGGGGGGGGGGGGGGGGGFGGGGGGGGGGGGGGGGGGGGGGGGGGGGGGGGGGGGGGGGGGGGGGGGGGGGGGGGGGGGGGGGGGGGGGGGGGGGGGGGGGGGGGGGGGGGGGGGGGGGGGGGGGFFGGGGGGGGGGGGGGGFGGGFGGGGFCFFFGFGGGGGGFGFGGGFFFFFGFFEGFFFGF>FFFECFFFGFFFFEFFEFEE@EEEFEE
@M70528:330:000000000-K6D4P:1:1102:7518:4098 1:N:0:TCTATTCAGT+TCTCAGTACA
GGAGCCCCTGACATAGCATTCCCTCGATTAAATAATATAAGATTCTGACTTTTACCCCCTTCACTGGGATTATTAATTATAGGACTTTATAAAGAAGGAGCGGGAACGGGATGAACAGTATATCCACCTTTATCAACGTTTTATCATTCAGGACCTTCAGTAGACTTAACAATTTTTTCTTTACACCTTGCAGGGATTTCTTCAATTTTAGGTGCCTTAAATTTTATTACTACAATTATTAATCTTAAAGCAAAAAACCTTTCAGCAGAAAAAATTAGACTATTTGTCTGATCAGTTATTT
+
CCCCCGGGGGGGGGGGGGGGGGGGGGGGGGGGGGGGGGGGGGGGGGGGGGGGGGGGGGGGGGGGGGGGGGGGGGGGGGGGGGGGGGGGGGGGGGGGGGGGGGGGGGGGGGGGGGGGGGGGGGGGGGGGGGGGGGGGGGGGGGGGGGGGGGGGGGGGGGGGGGGGGGGGGGGGGGGGGGGGGGGGGGGGGGGGGGGGGGGGGGGGGGGFGGGGGGGGGGGFGGGGGGGGGGFGGGFGGGGFFFFFFFGGGGFFFGFGDDFFFFFGFGFGFFFGGFFGFFFFEFGFFFFFFEFFFFFFFFFFF
@M70528:330:000000000-K6D4P:1:1102:11544:4103 1:N:0:TCTATTCAGT+TCTCAGTACA
GGAGCCCCTGACATAGCATTCCCTCGATTAAATAATATAAGATTCTGACTTTTACCCCCTTCACTGGGATTATTAATTATAGGACTTTATAAAGAAGGAGCGGGAACGGGATGAACAGTATATCCACCTTTATCAACGTTTTATCATTCAGGACCTTCAGTAGACTTAACAATTTTTTCTTTACACCTTGCAGGGATTTCTTCAATTTTAGGTGCCTTAAATTTTATTACTACAATTATTAATCTTAAAGCAAAAAACCTTTCAGCAGAAAAAATTAGACTATTTGTCTGATCAGTTATTT
+
CCCCCG8FGGGGGGGGGGGGGGGGGGGGGGGGGGGGGGGGGGGGGGGGGGGGGGGGGGGGGGGGGGGGGGGGGGGGGGGGGGGGGGGGGGGGGGGGGGGGGGGGGGGGGGGGGGGGGGGGGGGGGGGGGGGGGGGGGGGGGGGGGGGGGGGGGGGGGGGGGGGGGGGFGGGGGGGGGGGGGGGGGGGGGGGGGGGGFGGGGGGGGGGGGGCEGGGGGGGGGGGGGGGGGGFGGGFGGGGFFFFFGFGGFGGGFGFGGGAFFFFGFGFGFFFFG>FGFFEFFFGFFFFEEFFFFFFFFFFFF
@M70528:330:000000000-K6D4P:1:1102:16162:4109 1:N:0:TCTATTCAGT+TCTCAGTACA
GGAGCACCTGACATAGCATTCCCTCGATTAAATAATATAAGATTCTAACTTTTACCCCCTTCTCTGGGATTATTAATTATAGGACTTTATAAAGAAGGAGCGGGAACGGGATGAACAGTATATCCACCTTTATCAACGTTTTATCATTCAGGACCTTCAGTAGACTTAACAATTTTTTCTTTACACCTTGCAGGGATTTCTTCAATTTTAGGTGCCTTAAATTTTATTACTACAATTATTAATCTTAAAGCAAAAAACCTTTCAGCAGAAAAAATTAGATTATTTGTCTGATCAGTTATTT
+
@C@@6CCFFGG<CFF@-6FFFE9EFG@FDGGF9EE<FGG,CFCCGC,<EFFE9FFFGFEG@F,CEGDF,C<F9EGFFGGGGGGCEFDEEGGGCFFFGGDFCFGG7BFGGDDEGGCFFFEGAFGGEGGGGGECFCFD<CDE87,?EEGFFFGDF=F,EEEGAFFGF?FFGCGFFGGGGDCG9@EGGGCFFGGGGGDDCE?DCFCC,@E7CGG?FFF,;CFG7F>CC@FA<A@C89AC+2<B61BF>=CC7C+96DAFDGEAA4B85=>6);),97AG44.11;78ACF?C).74.)?).559
@M70528:330:000000000-K6D4P:1:1102:19310:4116 1:N:0:TCTATTCAGT+TCTCAGTACA
GGAGCCCCTGACATAGCATTCCCTCGATTAAATAATATAAGATTCTGACTTTTACCCCCTTCTCTGGGATTATTAATTATAGGACTTTATAAAGAAGGAGCGGGAACGGGATGAACAGTATATCCACCTTTATCAACGTTTTATCATTCAGGACCTTCAGTAGACTTAACAATTTTTTCTTTACACCTTGCAGGGATTTCTTCAATTTTAGGTGCCTTAAATTTTATTACTACAATTATTAATCTTAAAGCAAAAAACCTTTCAGCAGAAAAAATTAGACTATTTGTCTGATCAGTTATTT
+
CCCCCGGGGGGGGGGGGGGGGGGGGGGGGGGGGGGGGGGGGGGGGGGGGGGGGGGGGGGGGGGGGGGGGGGGGGGGGGGGGGGGGGGGGGGGGGGGGGGGGGGGGGGGGGGGGGGGGGGGGGGGGGGGGGGGGGGGGGGGGGGGGGGGGGGGGGGGGGGGGGGGGGGGGGGGGGGGGGGGGGGGGGGGGGGGGGGGGGGGGGGGGGGGGGGGGGFGGGGGGGGGGGGGGGFGGFFGGGGFFFFFGFGGGFGGFGFGGGFFFFFGFGFFFFFGGFFGFEFFFFGFFFFCEEFFFF<CCEFFF
@M70528:330:000000000-K6D4P:1:1102:8303:4121 1:N:0:TCTATTCAGT+TCTCAGTACA
GGAGCCCCTGACATAGCATTCCCTCGATTAAATAATATAAGATTCTGACTTTTACCCCCTTCTCTGGGATTATTAATTATAGGACTTTATAAAGAAGGAGCGGGAACGGGATGAACAGTATATCCACCTTTATCAACGTTTTATCATTCAGGACCTTCAGTAGACTTAACAATTTTTTCTTTACACCTTGCAGGGATTTCTTCAATTTTAGGTGCCTTAAATTTTATTACTACAATTATTAATCTTAAAGCAAAAAACCTTTCAGCAGAAAAAATTAGACTATTTGTCTGATCAGTTATTT
+
CCCCCGGGGGGGGGGGGGGGGGGGGGGGGGGGGGGGGGGGGGGGGGGGGGGGGGGGGGGGGGGGGGGGGGGGGGGGGGGGGGGGGGGGGGGGGGGGGGGGGGEGGGGGGGGGGCFFGGGGGGGGGGGGGGGGGGGGGG@FGGGGGGGGGGGGGGGGGGGGGGGGGGGGGGGGGGGGGGGGGGGGGGGGGGGGGGGD8FGGGGGGFFGFGGGGGGGGGGGGGGGGGGGGGGFGGGFGGGGFF9FFGFGGGGGFFGFGGGEFFFFGFGFFAAFGG@FGF86FCFG6A?FEEF46CF<CEEEFF
@M70528:330:000000000-K6D4P:1:1102:20244:4124 1:N:0:TCTATTCAGT+TCTCAGTACA
GGAGCCCCTGACATAGCATTCCCTCGATTAAATAATATAAGATTCTGACTTTTACCCCCTTCTCTGGGATTATTAATTATAGGACTTTATAAAGAAGGAGCGGGAACGGGATGAACAGTATATCCACCTTTATCAACGTTTTATCATTCAGGACCTTCAGTAGACTTAACAATTTTTTCTTTACACCTTGCAGGGATTTCTTCAATTTTAGGTGCCTTAAATTTTATTACTACAATTATTAATCTTAAAGCAAAAAACCTTTCAGCAGAAAAAATTAGACTATTTGTCTGATCAGTTATTT
+
CCCCCGGGGGGGGGGGGGGGGGGGGGGGGGGGGGGGGGGGGGGGGGGGGGGGGGGGGGGGGGGGGGGGGGGGGGGGGGGGGGGGGGGGGGGGGGGGGGGGGGGGGGGGGGGGGGGGGGGGGGGGGGGGGGGGGGGGGGGGGGGGGGGGGGGGGGGGGGGGGGGGGGGGGGGGGGGGGGGGGGGGGGGGGGGGGGGGGGGGGGGGGGGGGGGGGGGGGGGGGGGGGGGGGGFFGGFGGGGFFFFFGFGGGGGGFGFGGGFFFFFGFDEDFFFGGFFGFFFFEFGFFFFEFFFFFFFFFFFFF
@M70528:330:000000000-K6D4P:1:1102:6785:4124 1:N:0:TCTATTCAGT+TCTCAGTACA
GGAGCCCCTGACATAGCATTCCCTCGATTAAATAATATAAGATTCTGACTTTTACCCCCTTCTCTGGGATTATTAATTATAGGACTTTATAAAGAAGGAGCGGGAACGGGATGAACAGTATATCCACCTTTATCAACGTTTTATCATTCAGGACCTTCAGTAGACTTAACAATTTTTTCTTTACACCTTGCAGGGATTTCTTCAATTTTAGGTGCCTTAAATTTTATTACTACAATTATTAATCTTAAAGCAAAAAACCTTTCAGCAGAAAAAATTAGACTATTTGTCTGATCAGTTATTT
+
CCCCCGGGGGGGGGGGGGGGGGGGGGGGGGGGGGGGGGGGGGGGGGGGGGGGGGGGGGGGGGGGGGGGGGGGGGGGGGGGGGGGGGGGGGGGGGGGGGGGGGGGGGGGGGGGGGGGGGGGGGGGGGGGGGGGGGGGGGGGGGGGGGGGGGGGGGGGGGGGGGGGGGGDGGGGGGGGGGGGGGGGGGGGGGFGGGGGGGGGGGGGGGGGGGGGGGGGGGGGGGGGGGGGGGFGGGFGGGGFFFFFGFGGGDGFAGFGDGFFFFFGFCEFFFFGGFFGFEFAEFGFFFFFFFFFFFFFFFFFF
@M70528:330:000000000-K6D4P:1:1102:13029:4142 1:N:0:TCTATTCAGT+TCTCAGTACA
GGAGCCCCTGACATAGCATTCCCTCGATTAAATAATATAAGATTCTGACTTTTACCCCCTTCTCTGGGATTATTAATTATAGGACTTTATAAAGAAGGAGCGGGAACGGGATGAACAGTATATCCACCTTTATCAACGTTTTATCATTCAGGACCTTCAGTAGACTTAACAATTTTTTCTTTACACCTTGCAGGGATTTCTTCAATTTTAGGTGCCTTAAATTTTATTACTACAATTATTAATCTTAAAGCAAAAAACCTTTCAGCAGAAAAAATTAGACTATTTGTCTGATCAGTTATTT
+
CCCCCGGGGGGGGGGGGGGGGGGGGGGGGGGGGGGGGGGGGGGGGGGGGGGGGGGGGGGGGGGGGGGGGGGGGGGGGGGGGGGGGGGGGGGGGGGGGGGGGGGGGGGGGGGGGGGGGGGGGGGGGGGGGGGGGGGGGGGGGGGGGGGGGGGGGGGGGGGGGGFGGGGGGGGGGGGGGGGGGGGGGGGGGGGGGGGGGGGGGGGGGGGGGGGGGGGGGGGGGGGGGGGGGGFGGGFGGGGFFFFFGFGGFGGGFGFGGGFFFFFGFGFGFFFCGFFGFFFFFFGFFFFCEFFFFFFFFFFFF
@M70528:330:000000000-K6D4P:1:1102:21281:4153 1:N:0:TCTATTCAGT+TCTCAGTACA
GGAGCCCCTGACATAGCATTCCCTCGATTAAATAATATAAGATTCTGACTTTTACCCCCTTCTCTGGGATTATTAATTATAGGACTTTATAAAGAAGGAGCGGGAACGGGATGAACAGTATATCCACCTTTATCAACGTTTTATCATTCAGGACCTTCAGTAGACTTAACAATTTTTTCTTTACACCTTGCAGGGATTTCTTCAATTTTAGGTGCCTTAAATTTTATTACTACAATTATTAATCTTAAAGCAAAAAACCTTTCAGCAGAAAAAATTAGACTATTTGTCTGATCAGTTATTT
+
CCCCCGGGGGGGGGGGGGGGGGGGGGGGGGGGGGGGGGGGGGGGGGGGGGGGGGGGGGGGGGGGGGGGGGGGGGGGGGGGGGGGGGGGGGGGGGGGGGGGGGGGGGGGGGGGGGGGGGGGGGGGGGGGGGGGGGGGGGGGGGGGGGGGGGGGGGGGGGGGGGGGGGGFGGGGGGGGGGGGGGGGGGGGGGGGGFGGGGGGGGGGGGGGGGGGGGGGGGGGGGGGGGGGGGFGGGFGGGGFFFFFGFFGGFGGFGFGGGFFFFFGFGEDFFFGGFFGFFFFFFGFFEFFFFFFFFFFFFFFF
@M70528:330:000000000-K6D4P:1:1102:12609:4156 1:N:0:TCTATTCAGT+TCTCAGTACA
GGAGCCCCTGACAGCACTTCCGGCCCAGGGCTGGAGGACTTCAATCACGCTATAATTAATGTTTACTATTTACAATCGTAATAAGTTTTTTTTCATTTTTTTTTTTTTTTTTTTTGTTTTTACTGCAGCTGCCTTCAACTTTTTAATGGAGAACTTCTCCCCTTTTGCGGCAGAAAAGTAGCAAAAAAATATGACGAAAAAAGGGACAAATTTCTGCAAGGAGTTTACTTTTGAGTATTAAAAACCCAGTACAAGGAAAAGATGCTGGTAAAAGTGTCTTCTCCTTCCTCAAAAGATGTGG
+
CCCCCGDGGGGGGGGGGGGFGGGGDGGGGGGGGGGGGEGGGGGGFGGFFGGGGFC@CFCFGGGGGGGGGGGGGGGGGGGGGGGGGEFFF<:FGFGGGGGGGGGGGGGGGGGGGGG7F,,8+,@@,,,,,,,,@3,,,@9=DGF,,,,,7,,6,,,,,,7><F,,3C,,*<*41*<,2:9:+<+?C+;:*+37<;97?EEC*?88?;*2:6+<<7:+09@9*;/27<9+2<@+**0+*0**19B=D3*****0*0*/0007?0**)2-*)*1+*)/0))-*)*27*49()))5))(()-)42
@M70528:330:000000000-K6D4P:1:1102:11580:4158 1:N:0:TCTATTCAGT+TCTCAGTACA
GGAGCCCCTGACATAGCATTCCCTCGATTAAATAATATAAGATTCTGACTTTTACCCCCTTCTCTGGGATTATTAATTATAGGACTTTATAAAGAAGGAGCGGGAACGGGATGAACAGTATATCCACCTTTATCAACGTTTTATCATTCAGGACCTTCAGTAGACTTAACAATTTTTTCTTTACACCTTGCAGGGATTTCTTCAATTTTAGGTGCCTTAAATTTTATTACTACAATTATTAATCTTAAAGCAAAAAACCTTTCAGCAGAAAAAATTAGACTATTTGTCTGATCAGTTATTT
+
CCCCCGGGGGGGGGGGGGGGGGGGGGGGGGGGGGGGGGGGGGGGGGGGGGGGGGGGGGGGGGGGGGGGGGGGGGGGGGGGGGGGGGGGGGGGGGGGGGGGGGGGGGGGGGGGGGGGGGGGGGGGGGGGGGGGFGGGGGGGGGGGGGGGGGGGGGGGGGGGGGGGGGGGGGGGGGGGGGGGGGGGGGGGGGGGGGGGGGGGGGGGGGGGGGGGGGGGGGGGGGGGGGGGGGFGGGFGGGGFFFFFGFGGGGGGFGFGGGDFFFFGFGFGFFFGC;FGFEFFFFGFFEFEEEEFFF@FFFFCE
@M70528:330:000000000-K6D4P:1:1102:7031:4174 1:N:0:TCTATTCAGT+TCTCAGTACA
GGAGCCCCTGACATAGCATTCCCTCGATTAAATAATATAAGATTCTGACTTTTACCCCCTTCTCTGGGATTATTAATTATAGGACTTTATAAAGAAGGAGCGGGAACGGGATGAACAGTATATCCACCTTTATCAACGTTTTATCATTCAGGACCTTCAGTAGACTTAACAATTTTTTCTTTACACCTTGCAGGGATTTCTTCAATTTTAGGTGCCTTAAATTTTATTACTACAATTATTAATCTTAAAGCAAAAAACCTTTCAGCAGAAAAAATTAGACTATTTGTCTGATCAGTTATTT
+
CCCCCGGGGGGGGGGGGGGGGGGGGGGGGGGGGGGGGGGGGGGGGGGGGGGGGGGGGGGGGGGGGGGGGGGGGGGGGGGGGGGGGGGGGGGGGGGGGGGGGGGGGGGGGGGGGGGGGGGGGGGGGGGGGGGGGGGGGGGGGGGGGGGGGGGGGGGGGGGGGGGGGGGGGGGGGGGGGGGGGGGGGGGGGGGGGGGGGGGGGGGGGGGGGGGGGGGGGGGGGGGGGGGGGGFG8EFGGGGFFFFFGFGGG@GGFGFGGGFFFEFGFGFGFFFGGFFGF35A3AGFFEFFFECFFFFFEFEEE
@M70528:330:000000000-K6D4P:1:1102:20876:4179 1:N:0:TCTATTCAGT+TCTCAGTACA
GGAGCCCCTGTTTTACTGTCTCTTATACACATCTCCGAGCCCACGAGACTCTATTCAGTCTCTCGTATGCCGTCTTCTGCTTGAAAAAAAAAACCATGTCGACCAGGACGAACGCTACGGTGGTTAATACCTCCTGTAGTTGACTTTACCATTGTGATAATCCACCTCTATCTCTGTACCCTCCTTCGTGTTCATACACCGATCTCAATCCTTCTTCGTAATTATTGGTGGTACGGTCCGCGTATTCCTCCTTCATATTCCTATGATTACTTCCCCGCCTCACCATTGCAATTGACCATGT
+
CC@CC@BCFF;-CCFE<6CEEGCFEGDCCGGCFE@EFEGCFFFGEGGGEFGGGGCFGFE,,<CEFCFEFFDEFFC<E9CEFCF<CCF<:FGGG,,,5,<,,44C+,+:46+448+B+>++8++3BB?5,5BF,A=,?,,<,3,C,,3,,88,,88,,37,9@F9B,>@9:,@9=<,,,,7,,*3,,7*,*3,,2,,2>,,414*,,,4,>69=,4<,*,,4=;+++55+*)2:+)*0*))2).)1):*<*776***0*96*)**.*)*010+:))22(-)-?C)*.7424))5,))))))-
@M70528:330:000000000-K6D4P:1:1102:22720:4187 1:N:0:TCTATTCAGT+TCTCAGTACA
GGAGCCCCTGACATAGCATTCCCTCGATTAAATAATATAAGATTCTGACTTTTACCCCCTTCTCTGGGATTATTAATTATAGGACTTTATAAAGAAGGAGCGGGAACGGGATGAACAGTATATCCACCTTTATCAACGTTTTATCATTCAGGACCTTCAGTAGACTTAACAATTTTTTCTTTACACCTTGCAGGGATTTCTTCAATTTTAGGTGCCTTAAATTTTATTACTACAATTATTAATCTTAAAGCAAAAAACCTTTCAGCAGAAAAAATTAGACTATTTGTCTGATCAGTTATTT
+
CCCCCEFEGGGGGGGGGGGGGGGFGGGGGGGGGGGGGGGGGGGGGGGFGGGGGGGGGFGGGGGGGGGGGGGGGGGGGGGGGFGGDGGGGGGGGFFFGGGGGGGGGGGGGGGGGGGGGGFGGGGGGGFGGFEGGGGGGGGGGGGGGFGGFGGGGGGGGGFGFGGFGGFGGGGFGFGGGDGFGGGGGGGGGGFGGGGGGGGGGGFGFFGGGFGFGGFGGGGGDGFGGGGGGGFGGFFF>>CEFFFFGFGGGG7CAFFGGG:FFFACEF>DFFFGG@FFEFCFEFGFFFFFEEEF<EEEFFFFF
@M70528:330:000000000-K6D4P:1:1102:24375:4189 1:N:0:TCTATTCAGT+TCTCAGTACA
GGAGCCCCTGACATAGCATTCCCTCGATTAAATAATATAAGATTCTGACTTTTACCCCCTTCTCTGGGATTATTAATTATAGGACTTTATAAAGAAGGAGCGGGAACGGGATGAACAGTATATCCACCTTTATCAACGTTTTATCATTCAGGACCTTCAGTAGACTTAACAATTTTTTCTTTACACCTTGCAGGGATTTCTTCAATTTTAGGTGCCTTAAATTTTATTACTACAATTATTAATCTTAAAGCAAAAAACCATTCAGCAGAAAAAATTAGACTATTTGTCTGATCAGTTATTT
+
CCCCCGGEGGGGGGGGGGGGGGGGGGGGGGGGGGGGGGGGGGGGGGGGGGGGGGGGGGGGGGGGGGGGGGGGGGGGGGGGGGGFGGGGGGGGGGGGGGGGGGGGGGGGGGGGGGGGGGGGGGGGGGGGFGGGGGGGGGGGGGGGGGGGGGGGGGGGGGGGGGGGGGGGGGGGGGGGGGGGGGGGGGGGGGFFG8EFGGGFGGGGGGGGGGGGGGGGGGGGGGGGGGGGGCFGFGFGGGGFFFFFGFFDFGFFFGFDDDBFFFFGFCCD;AFCF9FFEF?BFF>FFEFCEECE37<EFFFCE
@M70528:330:000000000-K6D4P:1:1102:12694:4196 1:N:0:TCTATTCAGT+TCTCAGTACA
GGAGCCCCTGACATAGCATTCCCTCGATTAAATAATATAAGATTCTGACTTTTACCCCCTTCTCTGGGATTATTAATTATAGGACTTTATAAAGAAGGAGCGGGAACGGGATGAACAGTATATCCACCTTTATCAACGTTTTATCATTCAGGACCTTCAGTAGACTTAACAATTTTTTCTTTACACCTTGCAGGGATTTCTTCAATTTTAGGTGCCTTAAATTTTATTACTACAATTATTAATCTTAAAGCAAAAAACCTTTCAGCAGAAAAAATTAGACTATTTGTCTGATCAGTTATTT
+
CCCCCGGGGGGGGGGGGGGGGGGGGGGGGGGGGGGGGGGGGGGGGGGGGGGGGGGGGGGGGGGGGGGGGGGGGGGGGGGGGGGGGGGGGGGGGGGGGGGGGGGGGGGGGGGGGGGGGGGGGGGGGGGGGGGGGGGGGGGGGGGGGGGGGGGGGGGGGGGGGGGGGGGGGGGGGGGGGGGGGGGGGGGGGGGGGGGGGGGGGGGGGGGGGGGGGGGGGGGGGGGGGGGGGGFGGGFGGGGFFFFFGFGGGGGGFGFGGG;FFFFGFGFGFFFGGFFGE;EFFFGFFEF?EFFFFFFFFFFFF
@M70528:330:000000000-K6D4P:1:1102:20198:4198 1:N:0:TCTATTCAGT+TCTCAGTACA
GGAGCCCCTGACATAGCATTCCCTCGATTAAATAATATAAGATTCTGACTTTTACCCCCTTCTCTGGGATTATTAATTATAGGACTTTATAAAGAAGGAGCGGGAACGGGATGAACAGTATATCCACCTTTATCAACGTTTTATCATTCAGGACCTTCAGTAGACTTAACAATTTTTTCTTTACACCTTGCAGGGATTTCTTCAATTTTAGGTGCCTTAAATTTTATTACTACAATTATTAATCTTAAAGCAAAAAACCTTTCAGCAGAAAAAATTAGACTATTTGTCTGATCAGTTATTT
+
CCCCCGGGGGGGGGGGGGGGGGGGGGGGGGGGGGGGGGGGGGGGGGGGGGGGGGGGGGGGGGGGGGGGGGGGGGGGGGGGGGGGGGGGGGGGGGGGGGGGGGGGGGGGGGGGGGGGGGGGGGGGGGGGGGGGGGGGGGFGGGGGGGGGGGGGGGGGGGGGGGGGGGGGGGGGGGGGGGGGGGGGGGGGGGGGGGGGGGGGGGGGGGGGGGGGGGGGGGGGGGGGGGGGGGFGGGFGGGGFFFFFGFGGGGGGFGFGGGFFFFFGFGFGFFFGGFFGFFEFFFGFFFFCFFFFFEFFFFFFF
@M70528:330:000000000-K6D4P:1:1102:12683:4213 1:N:0:TCTATTCAGT+TCTCAGTACA
GGAGCCCCTGACATAGCATTCCCTCGATTAAATAATATAAGATTCTGACTTTTACCCCCTTCTCTGGGATTATTAATTATATTCCTTTATAAACAAGAGTCGGTACCGGGATAAACCGTAAATCCCCCTTTATCACCGTTTTACCATTACGACCCTTCACTATCCTTACCATTTTTTTCTTTCAACCTTCCACGTCTTTCTTCATTTTTAGTTCCCTTAAATTTTATTCCTCCAATTATTCATCTTACTCCAAAAACCCTTTCATCAGAAAAAATTATACTATTTCTCTGTTCATTTATTT
+
A9,ACEDGGGGGGGGGCGGGFDGGG@CGGDFGFGGGGGDGGGGFDFGGGGGGGGCEGGGGGGGGGGGD8E8,C66<CC,69,<,9@F<6,FFC,,C@,,<:+@6,,:FC++>,,6C,+8,,,5CF,B@FDE,,5AAE+B=F@,,,5,,,,9++@+A<F=,,9,,,A,,,,A,CDFGGE@9E,@,,C,=9,>,,4++8D;,33>;,5EGC:,>D,,@FA,@2>;C::E:+<1,0,3<2:C++4===AC7,2;*1:):54)?A3+4*+)2/@)**(207)67/+3:A)+)9)))1736)1.17
@M70528:330:000000000-K6D4P:1:1102:14096:4213 1:N:0:TCTATTCAGT+TCTCAGTACA
GGAGCCCCTGACATAGCATTCCCTCGATTAAATAATATAAGATTCTGACTTTTACCCCCTTCTCTGGGATTATTAATTATAGGACTTTATAAAGAAGGAGCGGGAACGGGATGAACAGTATATCCACCTTTATCAACGTTTTATCATTCAGGACCTTCAGTAGACTTAACAATTTTTTCTTTACACCTTGCAGGGATTTCTTCAATTTTAGGTGCCTTAAATTTTATTACTACAATTATTAATCTTAAAGCAAAAAACCTTTCAGCAGAAAAAATTAGACTATTTGTCTGATCAGTTATTT
+
CCCCCGGGGGGGGGGGGGGGGGGGGGGGGGGGGGGGGGGGGGGGGGGGGGGGGGGGGGGGGGGGGGGGGGGGGGGGGGGGGGGGGGGGGGGGGGGGGGGGGGGGGGGGGGGGGGGGGGGGGGGGGGGGGGGGGGGGGGGGGGGGGGGGGGGGGGGGGGGGGGGGGGGGGGGGGGGGGGGGGGGGGGGGGGGGGGGGGGGGGGGGGGGGGGGGGGGGGGGGGGGGGGGGGGFGGGFGGGGFFFFFGFGGGGGGFGFGDGFFFFFGFGFGFFFGGFFGF)7AEFGFFFFCEFEFFEFFFFFEF
@M70528:330:000000000-K6D4P:1:1102:6800:4220 1:N:0:TCTATTCAGT+TCTCAGTACA
GGAGCCCCTGACATAGCATTCCCTCGATTAAATAATATAAGATTCTGACTTTTACCCCCTTCTCTGGGATTATTAATTATAGGACTTTATAAAGAAGGAGCGGGAACGGGATGAACAGTATATCCACCTTTATCAACGTTTTATCATTCAGGACCTTCAGTAGACTTAACAATTTTTTCTTTACACCTTGCAGGGATTTCTTCAATTTTAGGTGCCTTAAATTTTATTACTACAATTATTAATCTTAAAGCAAAAAACCTTTCAGCAGAAAAAATTAGACTATTTGTCTGATCAGTTATTT
+
CCCCCGGGGGGGGGGGGGGGGGGGGGGGGGGGGGGGGGGGGGGGGGGGGGGGGGGGGGGGGGGGGGGGGGGGGGGGGGGGGGGGGGGGGGGGGGGGGGGGGGGGGGGGGGGGGGGGGGGGGGGGGGGGGGGGGGGGGGGGGGGGGGGGGGGGGGGGGGGGGGGGGGGGGGGGGGGGGGGGGGGGGGGGGGGGGGGGGGGGGGGGGGGGGGGGGGFGGGGGGGGGGGGGGGFGGGFFGGGFFFFFGFGGGGGGFGFGGGFFFFFGFGEFFFFGGFFGEEFFFFGFFFFFFF<?CEFFFFFEE
@M70528:330:000000000-K6D4P:1:1102:17083:4240 1:N:0:TCTATTCAGT+TCTCAGTACA
GGAGCCCCTGACATAGCATTCCCTCGATTAAATAATATAAGATTCTGACTTTTACCCCCTTCTCTGGGATTATTAATTATAGGACTTTATAAAGAAGGAGCGGGAACGGGATGAACAGTATATCCACCTTTATCAACGTTTTATCATTCAGGACCTTCAGTAGACTTAACAATTTTTTCTTTACACCTTGCAGGGATTTCTTCAATTTTAGGTGCCTTAAATTTTATTACTACAATTATTAATCTTAAAGCAAAAAACCTTTCAGCAGAAAAAATTAGACTATTTGTCTGATCAGTTATTT
+
CCCCCGGGGGGGGGGGGGGGGGGGGGGGGGGGGGGGGGGGGGGGGGGGGGGGGGGGGGGGGGGGGGGGGGGGGGGGGGGGGGGGGGGGGGGGGGGGGGGGGGGGGGGGGGGGGGGGGGGGGGGGGGGGGGGGGGGGGGGGGGGGGGGGGGGGGGGGGGGGGGGGGGGGGGGGGGGGGGGGGGGGGGGGGGGGGGGGGGGGGGGGGGGGGGGGGGGGGGGGGGGGGGGGGGFGFFFGGGGFCFFFGFGGFFFGAFFGGGFFFFFGFGFGFFFGGFFGF;EFEFFFFFFFFF<ECEFFFFCEE
@M70528:330:000000000-K6D4P:1:1102:21483:4241 1:N:0:TCTATTCAGT+TCTCAGTACA
GGAGCCCCTGACATAGCATTCCCTCGATTAAATAATATAAGATTCTGACTTTTACCCCCTTCTCTGGGATTATTAATTATAGGACTTTATAAAGAAGGAGCGGGAACGGGATGAACAGTATATCCACCTTTATCAACGTTTTATCATTCAGGACCTTCAGTAGACTTAACAATTTTTTCTTTACACCTTGCAGGGATTTCTTCAATTTTAGGTGCCTTAAATTTTATTACTACAATTATTAATCTTAAAGCAAAAAACCTTTCAGCAGAAAAAATTAGACTATTTGTCTGATCAGTTATTT
+
CCCCCGGGGGGGGGGGGGGGGGGGGGGGGGGGGGGGGGGGGGGGGGGGGGGGGGGGGGGGGGGGGGGGGGGGGGGGGGGGGGFGGGGGGGGGGGFGGGGGGGGGGGGGGGGGGFGGGGGGGGGGGGGGGGGGGGGGGGGGGGGGGGGGGGGGGGGGGGGGGGGGGGGGGGGGGGGGGGGGGGGGGGGGGGGFGGGGGGGGGGGGGGGGGGGGGGGGGGGGFGGGGGGGGGFGGG>FFGGFF@FFGFGGFFFFFGFGGGFFFFFGEFEFF4FGGFFGFFFF387AFEFCEF<CE<3??EFCE
@M70528:330:000000000-K6D4P:1:1102:12701:4250 1:N:0:TCTATTCAGT+TCTCAGTACA
GGAGCCCCTGACATAGCATTCCCTCGATTAAATAATATAAGATTCTGACTTTTACCCCCTTCTCTGGGATTATTAATTATAGGACTTTATAAAGAAGGAGCGGGAACGGGATGAACAGTATATCCACCTTTATCAACGTTTTATCATTCAGGACCTTCAGTAGACTTAACAATTTTTTCTTTACACCTTGCAGGGATTTCTTCAATTTTAGGTGCCTTAAATTTTATTACTACAATTATTAATCTTAAAGCAAAAAACCTTTCAGCAGAAAAAATTAGACTATTTGTCTGATCAGTTATTT
+
CCCCCG,FFFGGGGGGGGGGGGGGGGGGGGGGGGGGGGGGGGGGGGGGGGEGGGFGGGGGGFGGGGGGGDGGGGGGGGGGGGGGGGGGGGGGGGGGGGGGGGGGGGGGGEGGGGGGGGGGGGGGGGGGGGGGGGGGGGGGGGGGGGGGGGGGGGGGGGGGGGGGGGGGGGGGGGGGFGGDGGGGGGFGGGGFFGEFFGGGGGGFGGGGGGGFGGGGGGGGGGGGGGGGD7BACCACDGGFFFF9DFGGGFCGFG>CDDEFFFFGF+8FFAA6D9FD@@?FFFGFF?FF59C?3CEFFFFEE
@M70528:330:000000000-K6D4P:1:1102:12679:4251 1:N:0:TCTATTCAGT+TCTCAGTACA
GGAGCCCCTGACATAGCATTCCCTCGATTAAATAATATAAGATTCTGACTTTTACCCCCTTCTCTGGGATTATTAATTATAGGACTTTATAAAGAAGGAGCGGGAACGGGATGAACAGTATATCCACCTTTATCAACGTTTTATCATTCAGGACCTTCAGTAGACTTAACAATTTTTTCTTTACACCTTGCAGGGATTTCTTCAATTTTAGGTGCCTTAAATTTTATTACTACAATTATTAATCTTAAAGCAAAAAACCTTTCAGCAGAAAAAATTAGACTATTTGTCTGATCAGTTATTT
+
CCCCCGFGGGGGGGGGGGGGGGGGGGGGGGGGGGGGGGGGGGGGGGGGGGGGGGGGGGGGGGGGGGGGGGGGGGGGGGGGGGGGGGGGGGGGGGGGGGGGGGGGGGGGGGGGGGGGGGGGGGGGGGGGGGGGGGGGGGGGGGGGGGGGGGGGGGGGGGGGGGGGGGGGGGGGGGGGGGGGGGGGGGGGGGGGGGGGGGGGGGGGGGGGGGGGGGGGGGGGGGGGGGGGGGFEGGFGGGGFFFFFGFGGGFGGFGFGGGFFFFFGFCEFFAFFGFFC@;CFFFGFFCFFFEEFFFEECCFFF
@M70528:330:000000000-K6D4P:1:1102:15378:4252 1:N:0:TCTATTCAGT+TCTCAGTACA
GGAGCCCCTGACATAGCATCCCCTCGATTAAATAATATAAGATTCTGACTTTTACCCCCTTCTCTGGGATTATTAATTATAGGACTTTATAAAGAAGGAGCGGGAACGGGATGAACAGTATATCCACCTTTATCAACGTTTTATCATTCAGGACCTTCAGTAGACTTAACAATTTTTTCTTTACACCTTGCAGGGATTTCTTCAATTTTAGGTGCCTTAAATTTTATTACTACAATTATTAATCTTAAAGCAAAAAACCTTTCAGCAGAAAAAATTAGACTATTTGTCTGATCAGTTATTT
+
CCCCCGGGGGGGGGGGGGGGGGGGGGGGGGGGGGGGGGGGEEFFFFEFFGGGDAFGGGGGGGGGGGGGFGFGGFGGGAFGFGGFGFGGGGGGD9FAFEEFCGGEFEDFGD=:FGGGFGFGEDFGAEGGGGDCECFEEGGGGDFGCGGGFFGFGGGGGGEFFD<CEFAGG<FFGGGGGGGGGGEBDGDGCDFFFGGGGGGGGFFGDEFGGEGGFCFCFFFGFGGGFCFDGFFGGGFGG>FCFFFFGFGGGGGGFGFGGGFFFFFGEGFGFFFGGFFFF;3*7BFFF?F35?EFC?@EEC?CC
@M70528:330:000000000-K6D4P:1:1102:18585:4255 1:N:0:TCTATTCAGT+TCTCAGTACA
GGAGCCCCTGACATAGCATTCCCTCGATTAAATAATATAAGATTCTGACTTTTACCCCCTTCTCTGGGATTATTAATTATAGGACTTTATAAAGAAGGAGCGGGAACGGGATGAACAGTATATCCACCTTTATCAACGTTTTATCATTCAGGACCTTCAGTAGACTTAACAATTTTTTCTTTACACCTTGCAGGGATTTCTTCAATTTTAGGTGCCTTAAATTTTATTACTACAATTATTAATCTTAAAGCAAAAAACCTTTCAGCAGAAAAAATTAGACTATTTGTCTGATCAGTTATTT
+
CCCCCGGGGGGGGGGGGGGGGGGGGGGGGGGGGGGGGGGGGGGGGGGGGGGGGGGGGGGGGGGGGGGGGGGGGGGGGGGGGGGGGGGGGGGGGGGGGGGGGGGGGGGGGGGGGGGGGGGGGGGGGGGGGGGGGGGGGGGGGGGGGGGGGGGGGGGGGGGGGGGGGGGGGGGGGGGGGGGGGGGGGGGGGGGGGGGGGGGGGGGGGGGGGGGGGGGGGGGGGGGGGGGGGGFGGGFGGGGFFFFFGFGGFGGGFGFGGGFFFFFGFGFGFFFGG@FFF@FFFFGFFFFEFFFFFFFFFFFFF
@M70528:330:000000000-K6D4P:1:1102:22703:4257 1:N:0:TCTATTCAGT+TCTCAGTACA
GGAGCCCCTGACATAGCATTCCCTCGATTAAATAATATAAGATTCTGACTTTTACCCCCTTCTCTGGGATTATTAATTATAGGACTTTATAAAGAAGGAGCGGGAACGGGATGAACAGTATATCCACCTTTATCAACGTTTTATCATTCAGGACCTTCAGTAGACTTAACAATTTTTTCTTTACACCTTGCAGGGATTTCTTCAATTTTAGGTGCCTTAAATTTTATTACTACAATTATTAATCTTAAAGCAAAAAACCTTTCAGCAGAAAAAATTAGACTATTTGTCTGATCAGTTATTT
+
CCCCCGGGGGGGGGGGGGGGGGGGGGGGGGGGGGGGGGGGGGGGGGGGGGGGGGGGGGGGGGGGGGGGGFGGGGGGGGGGGGCGGGGGGGGGGGGFGGGGGGGGGGGGGGGGGGGGGGGGGGGGGGGGGGGGGGGGGGGGGGGGGGGGGGGGGGGGGGGGGGGGGGGGGGGGGGGGGGGGGGGGGGGGGGGGGGGGGGGGGGGGGGGGGGGGGGGGGGGGGGGGGGGGGGFGGGFGGGGFFFFFGFGGFFGGFGFGGDFFFFFGFGFGFFFGGFFGEECFFFFFFFF<CFCFFFFFFFFFF
@M70528:330:000000000-K6D4P:1:1102:12786:4268 1:N:0:TCTATTCAGT+TCTCAGTACA
GGAGCCCCTGACATAGCATTCCCTCGATTAAATAATATAAGATTCTGACTTTTACCCCCTTCTCTGGGATTATTAATTATAGGACTTTATAAAGAAGGAGCGGGAACGGGATGAACAGTATATCCACCTTTATCAACGTTTTATCATTCAGGACCTTCAGTAGACTTAACAATTTTTTCTTTACACCTTGCAGGGATTTCTTCAATTTTAGGTGCCTTAAATTTTATTACTACAATTATTAATCTTAAAGCAAAAAACCTTTCAGCAGAAAAAATTAGACTATTTGTCTGATCAGTTATTT
+
CCCCCG<FGGGGGGGGGGGGGGGGGGGGGGGGGGGGGGGGGGGGGGGGGGGGGGGGGGGGGGGGGGGGGGGGGGGGGGGGGGGGGGGGGGGGGGGGGGGGGGGGGGGGGGGGGGGGGGGGGGGGGGGGGGGGGGGGGGGGGGGGGGGGGGGGGGGGGGGGGGGGGGGGGGGGGGGGGGGGGGGGGGGGGGGGGGEGGGGGGGGGFGGGGGGGGGGGGGGGGGGGGGGGGGFGGGFGFGGFFFFFGFGGGGGGFGFGDGEFFFFGFGFGFFFGGFFGFEFFFFGFFFFFEFFFFFFFFFFFF
@M70528:330:000000000-K6D4P:1:1102:12304:4269 1:N:0:TCTATTCAGT+TCTCAGTACA
GGAGCCCCTGACATAGCATTCCCTCGATTAAATAATATAAGATTCTGACTTTTACCCCCTTCTCTGGGATTATTAATTATAGGACTTTATAAAGAAGGAGCGGGAACGGGATGAACAGTATATCCACCTTTATCAACGTTTTATCATTCAGGACCTTCAGTAGACTTAACAATTTTTTATTTACACCTTGCAGGGATTTCTTCAATTTTAGGTGCCTTAAATTTTATTACTACAATTATTAATCTTAAAGCAAAAAACCTTTCAGCAGAAAAAATTAGACTATTTGTCTGATCAGTTATTT
+
CCCCCGFGGGGGGGGGGGGGGGGGGGGGGGGGGGGGGGGGGGGGGGGGGGGGGGGGGGGGGGGGGGGGGGGGGGGGGGGGGGGGGGGGGGGGGGGGGGGGGGGGGGGGGGGGGGGGGGGGGGGGGGGGGGGGFGGGGGGGGGGGGGGGGGGGGGGGGGGGGGGGGGGGGGGGFGGGGGGGGGGGGGGGGGGGGGGGGGGGGGGGGGGGGGGGGGGGGGGGGGGGGGGGGGFGGGFGGGGFFFFFGFGGFGGGFGFGGGFFFEFGFGFGFFFGGFFGFECFFFGFFEFEFFFFFFFFFFFFF
@M70528:330:000000000-K6D4P:1:1102:18575:4271 1:N:0:TCTATTCAGT+TCTCAGTACA
GGAGCCCCTGACATAGCATTCCCTCGATTAAATAATATAAGATTCTGACTTTTACCCCCTTCTCTGGGATTATTAATTATAGGACTTTATAAAGAAGGAGCGGGAACGGGATGAACAGTATATCCACCTTTATCAACGTTTTATCATTCAGGACCTTCAGTAGACTTAACAATTTTTTCTTTACACCTTGCAGGGATTTCTTCAATTTTAGGTGCCTTAAATTTTATTACTACAATTATTAATCTTAAAGCAAAAAACCTTTCAGCAGAAAAAATTAGACTATTTGTCTGATCAGTTATTT
+
CCCCCGGGFGGGGFGDGGCFFGDFGGGGCFGGGGGFGGGGGGGGGFGGGGGGFGGGGGGGGGGGGGFGGGGGGFGGGGGGGGGGGGGGGGGGGGGGGFGGGGGGGGGDDGGGCFGGGGGGGEFGGGGGGGGGGGGGGGGGFDGDGFFGGGGFGGGGGGGFAFGGGGFGFGFFGFGGGCFFGGGGGGGGGGDGGFGGGGGCFGGGGFGGGGGGGGGFGFGGGGGGGAFACFBAFECGFGGFFFFFGFG7:8FGFGFGC5?;FB6@CGE<AFF6C9AC<;?6?FG7FCCEFEFFFFEC?CFCE
@M70528:330:000000000-K6D4P:1:1102:23027:4274 1:N:0:TCTATTCAGT+TCTCAGTACA
GGAGCCCCTGACATAGCATTCCCTCGATTAAATAATATAAGATTCTGACTTTTACCCCCTTCTCTGGGATTATTAATTATAGGACTTTATAAAGAAGGAGCGGGAACGGGATGAACAGTATATCCACCTTTATCAACGTTTTATCATTCAGGACCTTCAGTAGACTTAACAATTTTTTCTTTACACCTTGCAGGGATTTCTTCAATTTTAGGTGCCTTAAATTTTATTACTACAATTATTAATCTTAAAGCAAAAAACCTTTCAGCAGAAAAAATTAGACTATTTGTCTGATCAGTTATTT
+
CCCCCGGGGGGGGGGGGGGGGGGGGGGGGGGGGGGGGGGGGGGGGGGGGGGGGGGGGGGGGGGGGGGGGGGGGGGGGGGGGGGGGGGGGGGGGGGGGGGGGGGGGGGGGGGGGGGGGGGGGGGGGGGGGGGGGGGGGGGGGGGGGGGGGGGGGGGGGGGGGGGGGGGGGGGGGGGGGGGGGGGGGGGGGGGGGGGGGGGGGGGGGGGGGGGGGGGGGGGGGGGGGGGGGGFGGGFGGGGFFFFFGFGGFGGGFGFGGGFFFFFGEGFDFFFGGFFGFEFA7BGFF?FEECCFFFFFE<EEE
@M70528:330:000000000-K6D4P:1:1102:10398:4280 1:N:0:TCTATTCAGT+TCTCAGTACA
GGAGCCCCTGACATAGCATTCCCTCGATTAAATAATATAAGATTCTGACTTTTACCCCCTTCTCTGGGATTATTAATTATAGGACTTTATAAAGAAGGAGCGGGAACGGGATGAACAGTATATCCACCTTTATCAACGTTTTATCATTCAGGACCTTCAGTAGACTTAACAATTTTTTCTTTACACCTTGCAGGGATTTCTTCAATTTTAGGTGCCTTAAATTTTATTACTACAATTATTAATCTTAAAGCAAAAAACCTTTCAGCAGAAAAAATTAGACTATTTGTCTGATCAGTTATTT
+
CCCCCGGGGGGGGGGGGGGGGGGGGGGFGGGGGGGGGGGGGGGGGGGGGGGGGGGGGGGGGGGGGGGGGGGGGGGGGGGGGGGGGGGGGGGGGGGGGGGGGGGGGGGGGGGGGGGGGGGGGGGGGGGGGGGGGGGGGGGGGGGGGGGGGGGGGGGGGGGFGGGGGGGGFGGGGGGGGGGGGGGGGGGGGGGGGGGGGGGGGGGGGGGGGGEGGGGGGGGFGGGGGGGGGGFEGFFGGGGFFFFFGFGGGGGFFFFGGGFFFEFGFGFGFFFFCBFGEEEFFFGFFFFEFEFFFFFFFFFCE
@M70528:330:000000000-K6D4P:1:1102:12293:4285 1:N:0:TCTATTCAGT+TCTCAGTACA
GGAGCCCCTGACATAGCATTCCCTCGATTAAATAATATAAGATTCTGACTTTTACCCCCTTCTCTGGGATTATTAATTATAGGACTTTATAAAGAAGGAGCGGGAACGGGATGAACAGTATATCCACCTTTATCAACGTTTTATCATTCAGGACCTTCAGTAGACTTAACAATTTTTTATTTACACCTTGCAGGGATTTCTTCAATTTTAGGTGCCTTAAATTTTATTACTACAATTATTAATCTTAAAGCAAAAAACCTTTCAGCAGAAAAAATTATACTATTTGTCTGATCAGTTATTT
+
CCCCCG8FGGGGGGGFFEGGGGGGGGGGCFGGGGGGGGGGGFGGGGGGGGGGGGGFGGGGGGGGGGGGG8FEGFECCFCGCFFGG,CFEGGGFGGGGCGGGE>CFGGDCDCFC8FCCDD99<FEGGFGGDFFGGGGGGGGGGGGGFGGGGG9=FGFEGFFFGGEEG9EBFECCFGFGDFGCE;;DFGFGC8F,=+8=>FDFGGGGF@:<;@DFG6C<E?FDD,@CFGCGECGF66EFFGFFFA9FFGCEG7;/9A4DC4?FE=FEDE<)?46C;AC<).;CFGFA?ACC?CFFFEEE<CEE
@M70528:330:000000000-K6D4P:1:1102:12582:4285 1:N:0:TCTATTCAGT+TCTCAGTACA
GGAGCCCCTGACATAGCATTCCCTCGATTAAATAATATAAGATTCTGACTTTTACCCCCTTCTCTGGGATTATTAATTATAGGACTTTATAAAGAAGGAGCGGGAACGGGATGAACAGTATATCCACCTTTATCAACGTTTTATCATTCAGGACCTTCAGTAGACTTAACAATTTTTTCTTTACACCTTGCAGGGATTTCTTCAATTTTAGGTGCCTTAAATTTTATTACTACAATTATTAATCTTAAAGCAAAAAACCTTTCAGCAGAAAAAATTAGACTATTTGTCTGATCAGTTATTT
+
CCCCCGGGGGGGGGGGGGGGGGGGGGGGGGGGGGGGGGGGGGGGGGGGGGGGGGGGGGGGGGGGGGGGGGGGGGGGGGGGGGGGGGGGGGGGGGGGGGGGGGGGGGGGGGGGGGGGGGGGGGGGGGGGGGGGGGGGGGGGGGGGGGGGGGGGGGGGGGGGGGGGGGGFGGGGGGGGGGGGGGGGGGGGGGGGGGGGGGGGGGGGGGGGGGGGGGGGGGGGGGGGGGGGGGFGGGFGGGGFFFFFGFGFGGGGFFFGGGFFFFFGFDEGFFFGGBFGFFEFFFGFFFFFFEFFFFFFFFFEE
@M70528:330:000000000-K6D4P:1:1102:14923:4299 1:N:0:TCTATTCAGT+TCTCAGTACA
GGAGCCCCTGACATAGCATTCCCTCGATTAAATAATATAAGATTCTGACTTTTACCCCCTTCTCTGGGATTATTAATTATAGGACTTTATAAAGAAGGAGCGGGAACGGGATGAACAGTATATCCACCTTTATCAACGTTTTATCATTCAGGACCTTCAGTAGACTTAACAATTTTTTCTTTACACCTTGCAGGGATTTCTTCAATTTTAGGTGCCTTAAATTTTATTACTACAATTATTAATCTTAAAGCAAAAAACCTTTCAGCAGAAAAAATTAGACTATTTGTCTGATCAGTTATTT
+
CCCCCGGGGGGGGGGGGGGGGGGGGGGGGGGGGGGGGGGGGGGGGGGGGGGGGGGGGGGGGGGGGGGGGGGGGGGGGGGGGGGGGGGGGGGGGGGGGGGGGGGGGGGGGGGGGGGGGGGGGGGGGGGGGGGGGGGGGGGGGGGGGGGGGGGGGGGGGGGGGGGGGGGGGGGGGGGGGGGGGGGGGGGGGGGGGGGGGGGGGGGGGGGGGGGGGGGGGGGGGGGGGGGGGGFGGGFGGGGFFFFFGFGGGFGGFGFGGGFFFFFGFFFGFFFGGFFGFFFFFFGFFFF?CEFFFFFFECEEE
@M70528:330:000000000-K6D4P:1:1102:7838:4301 1:N:0:TCTATTCAGT+TCTCAGTACA
GGAGCCCCTGACATAGCATTCCCTCGATTAAATAATATAAGATTCTGACTTTTACCCCCTTCTCTGGGATTATTAATTATAGGACTTTATAAAGAAGGAGCGGGAACGGGATGAACAGTATATCCACCTTTATCAACGTTTTATCATTCAGGACCTTCAGTAGACTTAACAATTTTTTCTTTACACCTTGCAGGGATTTCTTCAATTTTAGGTGCCTTAAATTTTATTACTACAATTATTAATCTTAAAGCAAAAAACCTTTCAGCAGAAAAAATTAGACTATTTGTCTGATCAGTTATTT
+
CCCCCGGGGGGGGGGGGGGGGGGGGGGGGGGGGGGGGGGGGGGGGGGGGGGGGGGGGGGGGGGGGGGGGGGGGGGGGGGGGGGGGGGGGGGGGGGGGGGGGDGGGGGGGGGGGGGGGGGGGGGGGGGGGGGGGGFGGGGGGGGGGGGGGGGGGGGGGGGGGGGGFGGGGGGGGGGGGGGGGGGGGFGGGGFGGGGFGGGGGGGGGGGGGGGGGGGGGGGFGGGFFFGGGGFGGGFGGGGFFAFFGFGGCGFGFGFGGGBFFFFGCGEGFFFDGFFGFFFFFFGAF?FFFFCFEFFFEEFEE
@M70528:330:000000000-K6D4P:1:1102:14915:4315 1:N:0:TCTATTCAGT+TCTCAGTACA
GGAGCCCCTGACATAGCATTCCCTCGATTAAATAATATAAGATTCTGACTTTTACCCCCTTCTCTGGGATTATTAATTATAGGACTTTATAAAGAAGGAGCGGGAACGGGATGAACAGTATATCCACCTTTATCAACGTTTTATCATTCAGGACCTTCAGTAGACTTAACAATTTTTTCTTTACACCTTGCAGGGATTTCTTCAATTTTAGGTGCCTTAAATTTTATTACTACAATTATTAATCTTAAAGCAAAAAACCTTTCAGCAGAAAAAATTAGACTATTTGTCTGATCAGTTATTT
+
<CCCCE@FGG<6FF@C9@<<FFEECCEFGGGGGGGFFGGGF9FF<FF@CDGFGAEFF8FFGGGFGFDCFGGGG9FCG99CEFGCFGGGGGGGDFGD,6C,C@+7>>FG7,BBFGGGFGGGGFAFED?DF=EFDFEEF?FFFFGGGGGGFFC?E<FGGGGGFC?FDDFF9F?A9FDEFGEDFFGGGG8D8;FFCE6=BFGGGFGGFGCEGFFFECCCFFFAFGG;CAFACGFGGGFGF8CFCFCAFFCFGGGF>;ADGDFFFBF85DFDFF48FF5C@83A?*;8CCA)6).9<?@?5?C7?
@M70528:330:000000000-K6D4P:1:1102:24802:4320 1:N:0:TCTATTCAGT+TCTCAGTACA
GGAGCCCCTGACATAGCATTCCCTCGATTAAATAATATAAGATTCTGACTTTTACCCCCTTCTCTGGGATTATTAATTATAGGACTTTATAAAGAAGGAGCGGGAACGGGATGAACAGTATATCCACCTTTATCAACGTTTTATCATTCAGGACCTTCAGTAGACTTAACAATTTTTTCTTTACACCTTGCAGGGATTTCTTCAATTTTAGGTGCCTTAAATTTTATTACTACAATTATTAATCTTAAAGCAAAAAACCTTTCAGCAGAAAAAATTAGACTATTTGTCTGATCAGTTATTT
+
CCCCCGGGGGGGGGGGGGGGGGGGGGGGGGGGGGGGGGGGGGGGGGGGGGGGGGGGGGGGGGGGGGGGGGGGGGGGGGGGGGGGGGGGGGGGGGGGGGGGGGGGGGGGGGGGGGGGGGGGGGGGGGGGGGGGGGGGGGGGGGGGGGGGGGGGGGGGGGGGGGGGGGGGGGGGGGGGGGGGGGGGGGGGGGGGGGGGGGGGGGGGGGGGGGGGGGGGGGGGGGGGGGGGGGFGGGFGGGGFFFFFGFGGGGGGFGFGGGFFFEFGFGFGFFFGGBFFFFEBCFGFFFFECC<EEEEE?EECE
@M70528:330:000000000-K6D4P:1:1102:26380:4332 1:N:0:TCTATTCAGT+TCTCAGTACA
GGAGCCCCTGACATAGCATTCCCTCGATTAAATAATATAAGATTCTGACTTTTACCCCCTTCTCTGGGATTATTAATTATAGGACTTTATAAAGAAGGAGCGGGAACGGGATGAACAGTATATCCACCTTTATCAACGTTTTATCATTCAGGACCTTCAGTAGACTTAACAATTTTTTCTTTACACCTTGCAGGGATTTCTTCAATTTTAGGTGCCTTAAATTTTATTACTACAATTATTAATCTTAAAGCAAAAAACCTTTCAGCAGAAAAAATTAGACTATTTTTCTGATCAGTTATTT
+
CCCCCGGGGGGGGGGGGGGGGGGGGGGGGGGGGGGGGGGGGGGGGGGGGGGGGGGGGGGGGGGGGGGGGGGGGGGGGGGGGGGGGGGGGGGGGGGGGGGGGGGGGGGGGGCEGGGGGGGGGGGGGGGGGGGGGGGGGGGGGGGGGGGGCGGGGGCFGGGGGGGGGGG9FGGGGGGGGGGGGGGGFGFGGGGGGGGGGCFGGGGGACCFFC?8DFGGGFGGGGGGF,EFGGA;=F59DFGFFFCFGCEDG>>7FGACDDFFF=CGC7;8A;FGF9A6=;)*9AFFF);4;7<?)17<))<7?
@M70528:330:000000000-K6D4P:1:1102:13704:4348 1:N:0:TCTATTCAGT+TCTCAGTACA
GGAGCCCCTGACATAGCATTCCCTCGATTAAATAATATAAGATTCTGACTTTTACCCCCTTCTCTGGGATTATTAATTATAGGACTTTATAAAGAAGGAGCGGGAACGGGATGAACAGTATATCCACCTTTATCAACGTTTTATCATTCAGGACCTTCAGTAGACTTAACAATTTTTTCTTTACACCTTGCAGGGATTTCTTCAATTTTAGGTGCCTTAAATTTTATTACTACAATTATTAATCTTAAAGCAAAAAACCTTTCAGCAGAAAAAATTAGACTATTTGTCTGATCAGTTATTT
+
CCCCCG<FGGGGGGGGGGGGGGGGGGGGGGGGGGGGGGGGGGGGGGGGGGGGGGGGFGGGGGGGGGGGGGGGGGGGGGGGGGGGGGGGGGGGGGGGGGGGGGGGGGGGGGGGGGGGGGGGGGGGGGGGGGGGGGGGGGGGGGGGGGGGGGGGGGGGGGGGGGGGGGGGCGGGGGGGGGGGGGGGGGGGGGGGGGGGGGGGGGGGGGGGGGGGGGGGGGGGGGGGFCGGGGFGGGFGGGGFFFFFGFFFFGGGFGFGGGDFFFFGFG=GFFFFGFFGFFFFFFGFFEFFFFFFFFFCFEFEF
@M70528:330:000000000-K6D4P:1:1102:13542:4350 1:N:0:TCTATTCAGT+TCTCAGTACA
GGAGCCCCTTACATAGCATTCCCTCGATTAAATAATATAAGATTCTGACTTTTACCCCCTTCTCTGGGATTATTAATTATAGGACTTTATAAAGAAGGAGCGGGAACGGGATGAACAGTATATCCACCTTTATCAACGTTTTATCATTCAGGACCTTCAGTAGACTTAACAATTTTTTCTTTACACCTTGCAGGGATTTCTTCAATTTTAGGTGCCTTAAATTTTATTACTACAATTATTAATCTTAAAGCAAAAAACCTTTCAGCAGAAAAAATTAGACTATTTGTCTGATCAGTTATTT
+
CCCCCGCGGGGGGGGGGGGGGGGGGGGGGGGGGGGGGGGGGGGGGGGGGGGGGGGGGGGGGGGGGGGGGGGGGGGGGGGGGGGGGGGGGGGGGGGGGGGGGGGGGGGGGGGGGGGGGGGGGGGGGGGGGGGGGGGGGGGGGGGGGGGGGGGGGGGGGGGGGGGGGGGGGGGGGGGGGGGGGGGGGGGGGGGGGGGGGGGGGGGGCGGGGGGGGGGGGGGFGGGGGGGGGGFGGGFGGGGFFFFFGFCGC8CGFGFGGGFFFFFGFGFGFFF:FFFGFEEFEFGFFFFFFFFFFFFFEFFFF
@M70528:330:000000000-K6D4P:1:1102:19549:4365 1:N:0:TCTATTCAGT+TCTCAGTACA
GGAGCCCCTGACATAGCATTCCCTCGATTAAATAATATAAGATTCTGACTTTTACCCCCTTCTCTGGGATTATTAATTATAGGACTTTATAAAGAAGGAGCGGGAACGGGATGAACAGTATATCCACCTTTATCAACGTTTTATCATTCAGGACCTTCAGTAGACTTAACAATTTTTTCTTTACACCTTGCAGGGATTTCTTCAATTTTAGGTGCCTTAAATTTTATTACTACAATTATTAATCTTAAAGCAAAAAACCTTTCAGCAGAAAAAATTAGACTATTTGTCTGATCAGTTATTT
+
CCCCCEGGGGGGGGGGGGGGGGGGGGGGGGGGGGGGGGGGGGGGGGGGGGGGGGGGGGGGGGGGGGGGGGGGGGGGGGGGGGGGGGGGGGGGGGGGGGGGGGGGGGGGGGGGGGGGGGGGGGGGGGGGGGGFGGGGGGGGGGGGGGGGGGGGGGGGGGGGGGGGGGGGGGGGGGGGGGGGGGGGGGGGGGGGGGGGGGGGGGGGGGGGGGGFGGGGFFFFGGGGGGGGGGFGGGFGGGGFFFFFGFGFDCFGFGFGGGFFFFFGEGFGFFFGGFFGFEFFFFGFFCFFFFFFEFEFFFFFF
@M70528:330:000000000-K6D4P:1:1102:12350:4370 1:N:0:TCTATTCAGT+TCTCAGTACA
GGAGCCCCTGACATAGCATTCCCTCGATTAAATAATATAAGATTCTGACTTTTACCCCCTTCTCTGGGATTATTAATTATAGGACTTTATAAAGAAGGAGCGGGAACGGGATGAACAGTATATCCACCTTTATCAACGTTTTATCATTCAGGACCTTCAGTAGACTTAACAATTTTTTCTTTACACCTTGCAGGGATTTCTTCAATTTTAGGTGCCTTAAATTTTATTACTACAATTATTAATCTTAAAGCAAAAAACCTTTCAGCAGAAAAAATTAGACTATTTGTCTGATCAGTTATTT
+
CCCCCGEGGGGGGGGGGGGGGGGGGGGGGGGGGGGGGGGGGGGGGGGGGGGGGGGGGGGGGGGGGGGGGGGGGGGGGGGGGGGGGGGGGGGGGGGGGGGGGGGGGGGGGGGGGGGGGGGGGGGGGGGGGGGGGGGGGGGGGGGGGGGGGGGGGGGGGGGGGGGGGGGGGGGGGGGGGGGGGGGGGGFGGGGGGGGGGGGGGGGGGGGGGGGGGGGGGGGGGGGGGGGGGGFGGGFGGGGFFFFFGFGGGGGG>FFGGGFFFFFGFFE;AAFFGFFGF@EFCFGFFFF?EEFFFFECFFFFF
@M70528:330:000000000-K6D4P:1:1102:15674:4372 1:N:0:TCTATTCAGT+TCTCAGTACA
GGAGCCCCTGACATAGCATTCCCCCGATTAAATAATATAAGATTCTGACTTTTACCCCCTTCACTGGGATTATTAATTATAGGACTTTATAAAGAAGGAGCGGGAACGGGATGAACAGTATATCCACCTTTATCAACGTTTTTTCATTCAGGACCTTCAGTAGACTTAACAATTTTTTCTTTACACCTTGCAGGGATTTCTTCAATTTTAGGTGCCTTAAATTTTATTACTACAATTATTAATCTTAAAGCAAAAAACCTTTCAGCAGAAAAAATTAGACTATTTGTCTGATCAGTTATTT
+
CCCCCGGGGGGGGGGGGGGGGGGGGGGGGGGGGGGGGGGGGGGGGGGGGGGGGGGGGGGGGGGGGGGGGGGGGGGGGGGGGGGGGGGGGGGGGGGGGGGGGGGGGGGGGGGGGGGGGGGGGGGGGGGGGGGGGGGGGGGGGGGGGGGGGGGGGGGGGGGGGGGGGGGGGGGGGGGGGGGGGGGGGFGGGGGGGGGGGGGGGGGGGGGGGGGGGFGFGFGGGGGGFGGGGGFGGGFGG>FFFFFFGFGGGGGGFGFGGGFFFFFGEGCGFFFGGBFGFFFFFFFFF<F3<3CFFFFFFFFFF
@M70528:330:000000000-K6D4P:1:1102:19469:4380 1:N:0:TCTATTCAGT+TCTCAGTACA
GGAGCCCCTGACATAGCATTCCCTCGATTAAATAATATAAGATTCTGACTTTTACCCCCTTCTCTGGGATTATTAATTATAGGACTTTATAAAGAAGGAGCGGGAACGGGATGAACAGTATATCCACCTTTATCAACGTTTTATCATTCAGGACCTTCAGTAGACTTAACAATTTTTTCTTTACACCTTGCAGGGATTTCTTCAATTTTAGGTGCCTTAAATTTTATTACTACAATTATTAATCTTAAAGCAAAAAACCTTTCAGCAGAAAAAATTAGACTATTTGTCTGATCAGTTATTT
+
CCCCCGGGGGGGGGGGGGGGGGGGGGGGGGGGGGGGGGGGGGGGGGGGGGGGGGGGGGGGGGGGGGGGGGGGGGGGGGGGGGGGGGGGGGGGGGGGGGGGGGGGGGGGGGGGGGGGGGGGGGGGGGGGGGGGGGGGGGGGGGGGGGGGGGGGGGGGGGGGGGGGGGGGGGGGGGGGGGGGGGGGGGGGGGGGGGGGGGGGGGGGGGGGGGGGGGGGGGGGGGGGGGGGGGFGGGFGGGGFFFFFGFGGGGGGFGFGGGFFFFFGFGFGFFFGGFFGFFFFFFGFFFFFFFFEFFFFFFFFF
@M70528:330:000000000-K6D4P:1:1102:11315:4382 1:N:0:TCTATTCAGT+TCTCAGTACA
GGAGCCCCTGACATAGCATTCCCTCGATTAAATAATATAAGATTCTGACTTTTACCCCCTTCTCTGGGATTATTAATTATAGGACTTTATAAAGAAGGAGCGGGAACGGGATGAACAGTATATCCACCTTTATCAACGTTTTATCATTCAGGACCTTCAGTAGACTTAACAATTTTTTCTTTACACCTTGCAGGGATTTCTTCAATTTTAGGTGCCTTAAATTTTATTACTACAATTATTAATCTTAAAGCAAAAAACCTTTCAGCAGAAAAAATTAGACTATTTGTCTGATCAGTTATTT
+
CCCCCGEGGGGGGGGGGGGGGGGGGGGGGGGGGGGGGGGGGGGGGGGGGGGGGGGGGGGGGGGGGGGGGGGGGGGGGGGGGGGGGGGGGGGGGGGGGGGGGGGGGGGGGGGGGGGGGGGGGGGGGGGGGGGGGGGGGGGGGGGGGGGGGGGGGGGGGGGGGGGGGGGGGGGGGGGGGGGGGGGGGGGGGGGGGGGGGGGGGGGGGGGGGGGGGGGGGGGGGGGGGGGGGGFGGGFGGGGFFFFFGFGGGGGGFGFGGGFFFFFGFGFGFFFGGFFGFFFFFFGFFFFFFFFFFFFFFFFFF
@M70528:330:000000000-K6D4P:1:1102:5785:4383 1:N:0:TCTATTCAGT+TCTCAGTACA
GGAGCCCCTGACATAGCATTCCCTCGATTAAATAATATAAGATTCTGACTTTTACCCCCTTCTCTGGGATTATTAATTATAGGACTTTATAAAGAAGGAGCGGGAACGGGATGAACAGTATATCCACCTTTATCAACGTTTTATCATTCAGGACCTTCAGTAGACTTAACAATTTTTTCTTTACACCTTGCAGGGATTTCTTCAATTTTAGGTGCCTTAAATTTTATTACTACAATTATTAATCTTAAAGCAAAAAACCTTTCAGCAGAAAAAATTAGACTATTTGTCTGATCAGTTATTT
+
CCCCCGGGGGGGGGGGGGGGGGGGGGGGGGGGGGGGGGGGGGGGGGGGGGGGGGGGGGGGGGGGGGGGGGGGGGGGGGGGGGGGGGGGGGGGGGGGGGGGGGGGGGGGGGGGGGGGGGGGGGGGGGGGGGGGGGGGGGGGGGGGGGGGGGGGGGGGGGGGGGGGGGGGGGGGGGGGGGGGGGGGGGGGGGGGGGGGGGGGGGGGGGGGGGGGGGGGGGGGGGGGGGGGGGFGGGFGGGGFFFFFGFGGGGGGFGFGGGBFFFFGFGFGFFFGGFFGFFFFFFGFFFFFEFFFFFFFFFFFF
@M70528:330:000000000-K6D4P:1:1102:9684:4386 1:N:0:TCTATTCAGT+TCTCAGTACA
GGAGCCCCTGACATAGCATTCCCTCGATTAAATAATATAAGATTCTGACTTTTACCCCCTTCTCTGGGATTATTAATTATAGGACTTTATAAAGAAGGAGCGGGAACGGGATGAACAGTATATCCACCTTTATCAACGTTTTATCATTCAGGACCTTCAGTAGACTTAACAATTTTTTCTTTACACCTTGCAGGGATTTCTTCAATTTTAGGTGCCTTAAATTTTATTACTACAATTATTAATCTTAAAGCAAAAAACCTTTCAGCAGAAAAAATTAGACTATTTGTCTGATCAGTTATTT
+
CCCCCGFGGGGGGGGGGGGGGGGGGGGGGGGGGGGGGGGGGGGGGGGADGGGGGGGGGGGGGGGGGGGGGGGGGGGGGGGGGGGGGGGGGGFGGGGGGGGGGGGGGGGGGGGGGGGGGGGGGGGGGGGGGGGGGGGGGGGGGGGGFGGGGGGGGGGGGFGGFGGGGGFGFGGGGGGGGGGGGGGGGGGGF8FG8EFGGGFGGGGFGGGGCFGGGGGGGGGGGGGGGGGGGFFFGFGGCFCFAFFGFGGGGGGFGFGCCBFFF=FFGFGAF4CC6FGFEEFFFGFFFFFFF3CFEEEFFFFF
@M70528:330:000000000-K6D4P:1:1102:17276:4387 1:N:0:TCTATTCAGT+TCTCAGTACA
GGAGCCCCTGACATAGCATTCCCTCGATTAAATAATATAAGATTCTGACTTTTACCCCCTTCTCTGGGATTATTAATTATAGGACTTTATAAAGAAGGAGCGGGAACGGGATGAACAGTATATCCACCTTTATCAACGTTTTATCATTCAGGACCTTCAGTAGACTTAACAATTTTTTCTTTACACCTTGCAGGGATTTCTTCAATTTTAGGTGCCTTAAATTTTATTACTACAATTATTAATCTTAAAGCAAAAAACCTTTCAGCAGAAAAAATTAGACTATTTGTCTGATCAGTTATTT
+
CCCCCGFEGGGGGGGGGGGGGGGGGGGGGGGGGGGGGGGGGGGGGGGGGGGGGGGGGGGGGGGGGGGGGGGGGGGGGGGGGGFGGGGGGGGGGGGGGGFGGGGGGGGGGGGGGGGGGGGGGGGGFGGGGGGGGGGGGEGFGGGGGGGGGGGGGFGGGGGGGGGGGGGFFGGGGGGGGGGGGGGGGGGGGGGGGGGGGGGGGGFGGGGGGGGGGGGGGGGGGGGGGGGGGGFGGGFGGGGFFFFFGFGGFGGGFGFGGGEFFEFGFFFCFFFGGFFFEFEFFFGFFFFFEFEF<EFFFFFEF
@M70528:330:000000000-K6D4P:1:1102:10647:4390 1:N:0:TCTATTCAGT+TCTCAGTACA
GGAGCCCCTGACATAGCATTCCCTCGATTAAATAATATAAGATTCTGACTTTTACCCCCTTCTCTGGGATTATTAATTATAGGACTTTATAAAGAAGGAGCGGGAACGGGATGAACAGTATATCCACCTTCATCAACGTTTTATCATTCAGGACCTTCAGTAGACTTAACAATTTTTTCTTTACACCTTGCAGAGATTTCTTCAATTTTAGGTGCCTTAAATTTTATTACTACAAGTATTAATCTTAAAGCAAAAAACCTTTCAGCAGAAAAAAGTAGACTATTTGTCTGATCAGTTATTT
+
-666B6,8@FC@EEFGCAE@C9CF@F,,6F9F@C<@A<CFAF<<FFGGFG,6;@FFGCG+6E,6;E<FC<,C@9@DG,@FEFGG@<CGGFG,6,,:E<8,:@+@:@C6,4FBF<<C<=EEF?9,9?<,E,,5ECGGDFF=<4?<@F99A@,<?<B,,6447559,<EGGGGGDAGCC+>,@9>EDBFG8;,@@,+636,@=FFEDF,5,<,:>DFCGAFC7EFFGGD:9C+@<F5,55B6+?FF9BE+,+5**;AF4C?6**+49>6*/);=;()279)+.6C619F564)))/7CEF?.9
@M70528:330:000000000-K6D4P:1:1102:14910:4396 1:N:0:TCTATTCAGT+TCTCAGTACA
GGAGCCCCTGACATAGCATTCCCTCGATTAAATAATATAAGATTCTGACTTTTACCCCCTTCTCTGGGATTATTAATTATAGGACTTTATAAAGAAGGAGCGGGAACGGGATGAACAGTATATCCACCTTTATCAACGTTTTATCATTCAGGACCTTCAGTAGACTTAACAATTTTTTCTTTACACCTTGCAGGGATTTCTTCAATTTTAGGTGCCTTAAATTTTATTACTACAATTATTAATCTTAAAGCAAAAAACCTTTCAGCAGAAAAAATTAGACTATTTGTCTGATCAGTTATTT
+
CCCCCGGGGGGGGGGGGGGGGGGGGGGGGGGGGGGGGGGGGGGGGGGGGGGGGGGGGGGGGGGGGGGGGGGGGGGGGGGGGGGGGGGGGGGGGGGGGGGGGGGGGGGGGGGGGGGGGGGGGGGGGGGGGGGGGGGGGGGGGGGGGGGGGGGGGGGGGGGGGGGGGGFGGGGGGGGGGGGGGGGGGGGGGGGGGGGGGGGGGGGGGGGGGGGGGGGGGGGGGGGGGGGGGGFGGGFGFGGFFFFFGFGGGGGGFGFGGGEFFEFGFGFGFFFGGFFGFFFFFFGFFFFFFFFFFFF?CFFEF
@M70528:330:000000000-K6D4P:1:1102:11306:4399 1:N:0:TCTATTCAGT+TCTCAGTACA
GGAGCCACTGACATAGCATTCCCTCGATTAAATAATATAAGATTCTGACTTTTACCCCCTTCTCTGGGATTATTAATTATAGGACTTTATAAAGAAGGAGCGGGAACGGGATGAACAGTATATCCACCTTTATCAACGTTTTATCATTCAGGACCTTCAGTAGACTTAACAATTTTTTCTTTACACCTTGCAGGGATTTCTTCAATTTTAGGTGCCTTAAATTTTATTACTACAATTATTAATCTTAAAGCAAAAAACCTTTCATCAGAAAAAATTAGACTATTTGTCTGATCAGTTATTT
+
CCCCCG8FFGGGGGGCGFGGGGGGECF,<CFFGFGGGGGGGGFFGGGGGGGGGGGGGGGGGGGGGG8FGFFGGGGFGGGGC99AFGGGCGGEEFFGGFF,FCFGG:FDCEGG,FFFG<E9FEGGGGGGGGG9EGFFG7FGGGCFGFGGGGGFDFGGGGGAFG<EFAF;FF<FBEFDFGCFFGGGGG=EGCDE,,B7BFFGGFGG8EEGGA>DC,AFFFCD7DF;FFFC9BF,?,9CF7CFC+BACFG7=FCF4**;**6AA:FC*BCD*+;E7>FFAE5FCFGFF3;C?7>CFC)<<)7)7
@M70528:330:000000000-K6D4P:1:1102:26191:4401 1:N:0:TCTATTCAGT+TCTCAGTACA
GGAGCCCCTGACATAGCATTCCCTCGATTAAATAATATAAGATTCTGACTTTTACCCCCTTCTCTGGGATTATTAATTATAGGACTTTATAAAGAAGGAGCGGGAACGGGATGAACAGTATATCCACCTTTATCAACGTTTTATCATTCAGGACCTTCAGTAGACTTAACAATTTTTTCTTTACACCTTGCAGGGATTTCTTCAATTTTAGGTGCCTTAAATTTTATTACTACAATTATTAATCTTAAAGCAAAAAACCTTTCAGCAGAAAAAATTAGACTATTTGTCTGATCAGTTATTT
+
CCCCCGGEGGGGGGGGGGGGGGGGGGGGGGGGGGGGGGGGGGGGGGGGGGGGGGGGGGGGGGGGGGGGGGGGGGGGGGGGGGGGGGGGGGGGGGGGGGGGGGGGGGGGGGGGGGGGGGGGGGGGGGGGGGGGGGGGGGGGGGGGGGGGGGGGGGGGGGGGGGGGGGGGGGGGGGGGGGGGGGGGGGGGGGGGGGGGGGGGGGGGGGGGFFFGGGGGGGGGGGGGGGGGGGFFGGFGGGGFFFFFGFGGGGFFFGFGGGFFFFFGFGFGFAF:F>FGFFFFFFGFFFFFFFFFFFFFCFFFF
@M70528:330:000000000-K6D4P:1:1102:13297:4402 1:N:0:TCTATTCAGT+TCTCAGTACA
GGAGCCACTGACATAGCATTCCCTCGATTAAATAATATAAGATTCTGACTTTTACCCCCTTCTCTGGGATTATTAATTATAGGACTTTATAAAGAAGGAGCGGGAACGGGATGAACAGTATATCCACCTTTATCAACGTTTTATCATTCAGGACCTTCAGTAGACTTAACAATTTTTTCTTTACACCTTGCAGGGATTTCTTCAATTTTAGGTGCCTTAAATTTTATTACTACAATTATTAATCTTAAAGCAAAAAACCTTTCAGCAGAAAAAATTAGACTATTTGTCTGATCAGTTATTT
+
CCCCCG,FGGGGGGGGGGGGGGGGGGGGGGGGGGGGGGGGGGGGGGGGGGGGGGGGGGGGGGGGGGGGGGGGGGGGGGGGGGGGGGGGGGGGGGGGGGGGGGGGGGGGGGGGGGGGGGGGGGGGGGGGGGGGGGGGGGGGGGGGGGGGGGGGGGGGGGGGGGGGGGGGGGGGGGGGGGGGGGGGGGGGGGDGGGDCEGGGGGGGGGGGGGGCGGGFGGGGGGGGGFGGGGFGGGFGGGGFFFFFGFGGFGFGFGFGGGBFFFFGFGEGFFF6CBFGFFFFFFGFFFF<EFFC7)7<?EFFF
@M70528:330:000000000-K6D4P:1:1102:9689:4403 1:N:0:TCTATTCAGT+TCTCAGTACA
GGAGCCCCTGACATAGCATTCCCTCGATTAAATAATATAAGATTCTGACTTTTACCCCCTTCTCTGGGATTATTAATTATAGGACTTTATAAAGAAGGAGCGGGAACGGGATGAACAGTATATCCACCTTTATCAACGTTTTATCATTCAGGACCTTCAGTAGACTTAACAATTTTTTCTTTACACCTTGCAGGGATTTCTTCAATTTTAGGTGCCTTAAATTTTATTACTACAATTATTAATCTTAAAGCAAAAAACCTTTCAGCAGAAAAAATTAGACTATTTGTCTGATCAGTTATTT
+
CCCCCGGGGGGGGGGGGGGGGGGGGGGGGGGGGGGGGGGGGGGGGGGGGGGGGGGGGGGGGGGGGGGGGGGGGGGGGGGGGGGGGGGGGGGGGGGGGGGGGGGGGGGGGGGGGGGGGGGGGGGGGGGGGGGGGGGGGGGGGGGGGGGGGGGGGGGGGGGGGGGGGGGGGGGGGGGGGGGGGGGGGGGGGGGGGGGGGGGGGGGGGGGGGGGGGGGGGGGGGGGGGGGGGGFGGFFGGGGFFFFFGFGGGGGGFGFGGGFFFFFGFGFGFFFFDFFFEEFFFFGFFFFFFEECFFFFFFFFF
@M70528:330:000000000-K6D4P:1:1102:5486:4410 1:N:0:TCTATTCAGT+TCTCAGTACA
GGAGCCCCTGACATAGCATTCCCTCGATTAAATAATATAAGATTCTGACTTTTACCCCCTTCTCTGGGATTATTAATTATAGGACTTTATAAAGAAGGAGCGGGAACGGGATGAACAGTATATCCACCTTTATCAACGTTTTATCATTCAGGACCTTCAGTAGACTTAACAATTTTTTCTTTACACCTTGCAGGGATTTCTTCAATTTTAGGTGCCTTAAATTTTATTACTACAATTATTAATCTTAAAGCAAAAAACCTTTCAGCAGAAAAAATTAGACTATTTGTCTGATCAGTTATTT
+
CCCCCGGGGGGGGFGGGGGGGGGGGGGGGGGGGGGGGGGGGGGGGGGGGGGGGGGGGGGGGGGGGGGGGGGGGGGGGGGGGGFGGGGGGGGGGGGGGGGGGGGGGGGGGGGDGGGGGFFGGGGGGGGGGGGGGGGGGGGGGGGGGGGGGGGGGGGGGGGGGGGGGGGGGGGGGGGGGGGFGGGGGGGGGGGGFGEEFGGFGGGGGGGGGGGGGGGGGGGGGGGGGGGGGGFFGGFGGGGFFFFFGFGGGGGGFGFGCG5ABFFGC7CGAFFFG@FFEFCFFFGFFEFEFEFFFFFFFFFCE
@M70528:330:000000000-K6D4P:1:1102:9081:4412 1:N:0:TCTATTCAGT+TCTCAGTACA
GGAGCCCCTGACATAGCATTCCCTCGATTAAATAATATAAGATTCTGACTTTTACCCCCTTCTCTGGGATTATTAATTATAGGACTTTATAAAGAAGGAGCGGGAACGGGATGAACAGTATATCCACCTTTATCAACGTTTTATCATTCAGGACCTTCAGTAGACTTAACAATTTTTTCTTTACACCTTGCAGGGATTTCTTCAATTTTAGGTGCCTTAAATTTTATTACTACAATTATTAATCTTAAAGCAAAAAACCTTTCAGCAGAAAAAATTAGACTATTTGTCTGATCAGTTATTT
+
CCCCCGGGGGGGGGGGGGGGGGGGGGGGGGGGGGGGGGGGGGGGGGGGGGGGGGGGGGGGGGGGGGGGGGGGGGGGGGGGGGGGGGGGGGGGGGGGGGGGGGGGGGGGGGGGGGGGGGGGGGGGGGGGGGGGGGGGGGGGGGGGGGGGGGGGGGGGGGGGGGGGGGGGGGGGGGGGGGGGGGGGGGGGGGGGGGGGGGGGGGGGGGGGGGGGGGGGGGGGGGGGGGGGGGFFGGFGGGGFFFFFGFGGFFGGFGFGGGFFFFFGFGEGFFFGGBFGFFFFFFGFFFFFFFEFFFFFFCCFF
@M70528:330:000000000-K6D4P:1:1102:9607:4421 1:N:0:TCTATTCAGT+TCTCAGTACA
GGAGCCCCTGACATAGCATTCCCTCGATTAAATAATATAAGATTCTGACTTTTACCCCCTTCTCTGGGATTATTAATTATAGGACTTTATAAAGAAGGAGCGGGAACGGGATGAACAGTATATCCACCTTTATCAACGTTTTATCATTCAGGACCTTCAGTAGACTTAACAATTTTTTCTTTACACCTTGCAGGGATTTCTTCAATTTTAGGTGCCTTAAATTTTATTACTACAATTATTAATCTTAAAGCAAAAAACCTTTCAGCAGAAAAAATTAGACTATTTGTCTGATCAGTTATTT
+
CCCCCFFFGGGGGGGGGGGGFGFEGGGFGGCGFFEFGGGGGGGFGFCFFGGGGGGGGGGEEF<FGGGGFFF9E<FFGGGGCGGGGGGGFGGGGG9EFGCEFGCFDFGGGCGGGGFEDFGFGFFGGGGGDDEGGGGGGGGGGGGGG9EGGFGFFCFGGGGGGGFFGFF9FGGG@GFGGEFFFEGFFGGGFG?GF8B+DFFGGGGGFGFGCGDCGG6CFGGCAB@FGFGGFGFFGFF7C7C9ECFFGFGGGGCGFGFCDCAFBEFGFF:CA6)??>FFE@)9?FFFFEFEC9CEEF@EE?C5?
@M70528:330:000000000-K6D4P:1:1102:19720:4427 1:N:0:TCTATTCAGT+TCTCAGTACA
GGAGCCCCTGACATAGTATTCCCTCGATTAAATAATATAAGATTCTGACTTTTACCCCCTTCTCTGGGATTATTAATTATAGGACTTTATAAAGAAGGAGCGGGAACGGGATGAACAGTATATCCACCTTTATCAACGTTTTATCATTCAGGACCTTCAGTAGACTTAACAATTTTTTCTTTACACCTTGCAGGGATTTCTTCAATTTTAGGTGCCTTAAATTTTATTACTACAATTATTAATCTTAAAGCAAAAAACCTTTCAGCAGAAAAAATTAGACTATTTGTCTGATCAGTTATTT
+
CCCCCGFGGGGG@EFGGGFF<9CFGGGGGGGDFGFEDFEFFDFGFGGAFFFGFCFFGFGGFGGGFEDGFGGGGGGEFGC<F@6<FCEGCFG<FC@FFFFGDECCCFFFGGGGG?C<<FAEFDF9FF8==FGGDEDEFEADB=EFFGGGGCFGG@FDEFGGFGGAF<FGDGFGFFGGC@EFGGFFFGFGGG,<9>@+@=E9@FGGDCFGCC8CDFGGGGFFGB;FGEEGFGFFGGF9BFFFF9BCGFGGG:+*/0AFCDBFF;A8ED;?;A6,;652)6?6?FGFFCFEFFEECC@ECE<?E
@M70528:330:000000000-K6D4P:1:1102:23317:4434 1:N:0:TCTATTCAGT+TCTCAGTACA
GGAGCCCCTGACATAGCATTCCCTCGATTAAATAATATAAGATTCTGACTTTTACCCCCTTCTCTGGGATTATTAATTATAGGACTTTATAAAGAAGGAGCGGGAACGGGATGAACAGTATATCCACCTTTATCAACGTTTTATCATTCAGGACCTTCAGTAGACTTAACAATTTTTTCTTTACACCTTGCAGGGATTTCTTCAATTTTAGGTGCCTTAAATTTTATTACTACAATTATTAATCTTAAAGCAAAAAACCTTTCAGCAGAAAAAATTAGACTATTTGTCTGATCAGTTATTT
+
CCCCCGGGGGGGGGGGGGGGGGGGGGGGGGGGGGGGGGGGGGGGGGGGGGGGGGGGGGGGGGGGGGGGGGGGFGGGGGGGGGGGGGGGGGGGGGGGGGGFGGDGGGGGGGGGGCGGGGGGGGGGGGGGGGGGGGGGGGGGGGGGGFGGGGGGGGGGGGGGGGGGGGGEFGGGFGGGGGGGGGGGGGGGGDFFCGCFDGGFFGGGGGGGGGGFFGGGGGGG7FGGGFGG7<B;;CFGFFGFFFFFGFGG5:CCAFAFGGFFFFFGCFCC4FFGG@F<8458?6:AA1@C??EF9?<<<3C3?
@M70528:330:000000000-K6D4P:1:1102:25293:4435 1:N:0:TCTATTCAGT+TCTCAGTACA
GGAGCCCCTGACATAGCATTCCCTCGATTAAATAATATAAGATTCTGACTTTTACCCCCTTCTCTGGGATTATTAATTATAGGACTTTATAAAGAAGGAGCGGGAACGGGATGAACAGTATATCCACCTTTATCAACGTTTTATCATTCAGGACCTTCAGTAGACTTAACAATTTTTTCTTTACACCTTGCAGGGATTTCTTCAATTTTAGGTGCCTTAAATTTTATTACTACAATTATTAATCTTAAAGCAAAAAACCTTTCAGCAGAAAAAATTAGACTATTTGTCTGATCAGTTATTT
+
CCCCCGGGGGGGGGGGGGGGGGGGGGGGGGGGGGGGGGFFGGGGGGGGGGGGGGGGGGGGGGGGGGGGGGGGGGGGGGGGGGFGGGGGGGGGGGGGGGGGGGGGGGGGGGGGGGGGGGGGGGGGGGGGGGGGGGGGGGGGGGGGGGGGGGGGGGGGGGGGGGGGGGGGGGGDGGGGGGGGGGGGGGGGGGGGGGGFGGGGGGGGGGGGGGGGGGGGGGGGGGGGGGGGGGFGGGAFGGGFFFFFFFGCFFGGFGFGDCBFF@FG?GCFFFFGG@FGFFCFFFGFCCFFFFFFFFFEEFFFF
@M70528:330:000000000-K6D4P:1:1102:23300:4442 1:N:0:TCTATTCAGT+TCTCAGTACA
GGAGCCCCTGACATAGCATTCCCTCGATTAAATAATATAAGATTCTGACTTTTACCCCCTTCTCTGGGATTATTAATTATAGGACTTTATAAAGAAGGAGCGGGAACGGGATGAACAGTATATCCACCTTTATCAACGTTTTATCATTCAGGACCTTCAGTAGACTTAACAATTTTTTCTTTACACCTTGCAGGGATTTCTTCAATTTTAGGTGCCTTAAATTTTATTACTACAATTATTAATCTTAAAGCAAAAAACCTTTCAGCAGAAAAAATTAGACTATTTGTCTGATCAGTTATTT
+
CCCCCGGGGGGGGGGGGGGGGGGGGGGGGGGGGGGGGGGGGGGGGGGGGGFCGGFGGGGGFGGGGGGGGGGGGGGGGGGGGGGGGGGGGGGGGGGGGGGGGGGGEGGGGGGGGFGGGGGGGGGGGGGGGGGGGGGGGGFGGGGGGGGGGGGGGGGGGGFAFGGGGGGFGGGGGGGFGGGGGGGGGGGGGGGGGGDGGGGGGGGG7EFGGGGGGGCFGGGGGGGGGGGGGFACGFFGFDFFFFFFGFGGGGGGFGFFGGEFABFGCCEGFFFGG>FC<3CFE=@AFCF3?CEFFC@C5CFEF
@M70528:330:000000000-K6D4P:1:1102:18425:4454 1:N:0:TCTATTCAGT+TCTCAGTACA
GGAGCCCCTGACATAGCATTCCCTCGATTAAATAATATAAGATTCTGACTTTTACCCCCTTCTCTGGGATTATTAATTATAGGACTTTATAAAGAAGGAGCGGGAACGGGATGAACAGTATATCCACCTTTATCAACGTTTTATCATTCAGGACCTTCAGTAGACTTAACAATTTTTTCTTTACACCTTGCAGGGATTTCTTCAATTTTAGGTGCCTTAAATTTTATTACTACAATTATTAATCTTAAAGCAAAAAACCTTTCAGCAGAAAAAATTAGACTATTTGTCTGATCAGTTATTT
+
CCCCCGGGGGGGGGGGGGGGGGGGGGGGGGGGGGGGGGGGGGGGGGGGGGGGGGGGGGGGGGGGGGGGGGGGGGGGGGGGGGGGGGGGGGGGGGGGGGGGGGGGGGGGGGGGGGGGGGGGGGGGGGGGGGGGGGGGGGGGGGGGGGGGGGGGGGGGGGGGGGGGGGGGGGGGGGGGGGGGGGGGGGGGGGGGGGGGGGGGGGGGGGGGGGGGGGGGGGGGGGGGGGGGGGFGGGFGGGGFFFFFGFGGGGGGFGFGGGFFFFFGFGFGFFFGGFFGFFFFFFGFFCFCFFFFFFFFFEFEF
@M70528:330:000000000-K6D4P:1:1102:25032:4457 1:N:0:TCTATTCAGT+TCTCAGTACA
GGAGCCCCTGACATAGCATTCCCTCGATTAAATAATATAAGATTCTGACTTTTACCCCCTTCTCTGGGATTATTAATTATAGGACTTTATAAAGAAGGAGCGGGAACGGGATGAACAGTATATCCACCTTTATCAACGTTTTATCATTCAGGACCTTCAGTAGACTTAACAATTTTTTCTTTACACCTTGCAGGGATTTCTTCAATTTTAGGTGCCTTAAATTTTATTACTACAATTATTAATCTTAAAGCAAAAAACCTTTCAGCAGAAAAAATTAGACTATTTGTCTGATCAGTTATTT
+
CCCCCGG@FFGGGGGGGGGGGGGGGGGGGGGGGGGGGGGGGGGGGGGGGGGGGGGGGGGGGGGGGGGGGGGGGGGGGGGGGGGGGGGGGGGGGGGGGGGGGGGGGGGGGGGGGGGGGGGGGGGGGGGGGGGGGGGGGGGGGGGGGGGGGGGGGGGGGGGGGGGGGGGGGGGGGGGGGGGGGGGGGGGGGFGGGGGGGGGGGGGGGGGGGGGGGGGGGGGGGGGGGGGGGGFCFGACGFGFFFFFGFGGFGGGFCAGGGFFF==FEG=GAFFGGFFGFFFFFFGFFFFFFF<EEE@CCEFFF
@M70528:330:000000000-K6D4P:1:1102:6431:4457 1:N:0:TCTATTCAGT+TCTCAGTACA
GGAGCCCCTGACATAGCATTCCCTCGATTAAATAATATAAGATTCTGACTTTTACCCCCTTCTCTGGGATTATTAATTATAGGACTTTATAAAGAAGGAGCGGGAACGGGATGAACAGTATATCCACCTTTATCAACGTTTTATCATTCAGGACCTTCAGTAGACTTAACAATTTTTTCTTTACACCTTGCAGGGATTTCTTCAATTTTAGGTGCCTTAAATTTTATTACTACAATTATTAATCTTAAAGCAAAAAACCTTTCAGCAGAAAAAATTAGACTATTTGTCTGATCAGTTATTT
+
CCCCCGGGGGGGGGGGGGGGGGGGGGGGGGGGGGGGGGGGGGGGGGGGGGGGGGGGGGGGGGGGGGGGGGGGGGGGGGGGGGGGGGGGGGGGGGGGGGGGGGGGGGGGGGGGGGGGGGGGGGGGGGGGGGGGGGGGGGGGGGGGGGGGGGGGGGGGGGGGGGGGGGGGGGGGGGGGGGGGGGGGGGGGGGGGGGGGGGGGGGGGFGGGGGGGGGGGGGGGFGGGGGGGGGE;@FFGGFGFFFFFGFGGCD>4AGFGGGFFF=6FEFFGFFFGFBFFFEE6CFGFF?FCFFCEEF<EFFFFF
@M70528:330:000000000-K6D4P:1:1102:10499:4466 1:N:0:TCTATTCAGT+TCTCAGTACA
GGAGCCCCTGACATAGCATTCCCTCGATTAAATAATATAAGATTCTGACTTTTACCCCCTTCTCTGGGATTATTAATTATAGGACTTTATAAAGAAGGAGCGGGAACGGGATGAACAGTATATCCACCTTTATCAACGTTTTATCATTCAGGACCTTCAGTAGACTTAACAATTTTTTCTTTACACCTTGCAGGGATTTCTTCAATTTTAGGTGCCTTAAATTTTATTACTACAATTATTAATCTTAAAGCAAAAAACCTTTCAGCAGAAAAAATTAGACTATTTGTCTGATCAGTTATTT
+
CCCCCGGGGGGGGGGGGGGGGGGGGGGGGGGGGGGGGGGGGGGGGGGGGGGGGGGGGGGGGGGGGGGGGGGGGGGGGGGGGGGGGGGGGGGGGGGGGGGGGGGGGGGGGGGGGGGGGGGGGGGGGGGGGGGGGGGGGGGGGGGGGGGGGGGGGGGGGGGGGGGGGGGGGGGGGGGGGGGGGGGGGGGGGGGGGGGGGGGGGGGFFGGGGGGGGGGGGGGGGGGGGGGGGGFGGGFGGGGFFFFFGFGGGGGGFGAGGGFAFB+=@FFFFFFGGFFGFFCFEFGFFEFFFFFFEEFFEFEFF
@M70528:330:000000000-K6D4P:1:1102:7768:4466 1:N:0:TCTATTCAGT+TCTCAGTACA
GGAGCCCCTGACATAGCATTCCCTCGATTAAATAATATAAGATTCTGACTTTTACCCCCTTCTCTGGGATTATTAATTATAGGACTTTATAAAGAAGGAGCGGGAACGGGATGAACAGTATATCCACCTTTATCAACGTTTTATCATTCAGGACCTTCAGTAGACTTAACAATTTTTTCTTTACACCTTGCAGGGATTTCTTCAATTTTAGGTGCCTTAAATTTTATTACTACAATTATTAATCTTAAAGCAAAAAACCTTTCAGCAGAAAAAATTAGACTATTTGTCTGATCAGTTATTT
+
CCCCCGGGGGGGGGGGGGGGGGGGGGGGGGGGGGGGGGGGGGGGGGGGGGGGGGGGGGGGGGGGGGGGGGGGGGGGGGGGGGGGGGGGGGGGGGGGGGGGGGGGGGGGGGGGGGGGGGGGGGGGGGGGGGGGGGGGGGGGGGGGGGGGGGGGGGGGGGGGGGGGGGGGGGGGGGGGGGGGGGGGGGGGGGFGGGGGGGGGGGGGGGGGGGGGGGGGGGGGGGGGGFGGGGFGGGFFGGGFFFFFGFGGGGGGFGFGGDFFFECGF=EG4AFGG@FGF@FF?AFFFCFFEFFEFF@FFCFFF
@M70528:330:000000000-K6D4P:1:1102:7291:4468 1:N:0:TCTATTCAGT+TCTCAGTACA
GGAGCCCCTGACATAGCATTCCCTCGATTAAATAATATAAGATTCTGACTTTTACCCCCTTCTCTGGGATTATTAATTATAGGACTTTATAAAGAAGGAGCGGGAACGGGATGAACAGTATATCCACCTTTATCAACGTTTTATCATTCAGGACCTTCAGTAGACTTAACAATTTTTTCTTTACACCTTGCAGGGATTTCTTCAATTTTAGGTGCCTTAAATTTTATTACTACAATTATTAATCTTAAAGCAAAAAACCTTTCAGCAGAAAAAATTAGACTATTTGTCTGATCAGTTATTT
+
CCCCCEFGGGGGGGGGGEGGGGGGFGEGGGGGGGEFFFCEEGGFG<FEFFGFDFGGGGGGGGDGGGGGFFFEFFGFGGGGDGGGGGGGGGGGGGGGGGCFFGGGGGGFEDFFFFDCFFGGGFEEFGEDFGGCGGGGGGGGGGGGG?AFGGGGGGFGFGGGGFGFAFGFGGFEFG@FGEGGFFGFFGGGGGCGGGEGGGFGGGGGFFGCEFGGCFCEACGGAFFGGFGCGCFGGGFGGFFFA6BFGFGGCFGGFGFFD4?AFBFGC>>DFFFGF1;C@@?8CFGFFFFEC94?<C@CEECEF
@M70528:330:000000000-K6D4P:1:1102:17113:4471 1:N:0:TCTATTCAGT+TCTCAGTACA
GGAGCCCCTGACATAGCATTCCCTCGATTAAATAATATAAGATTCTGACTTTTACCCCCTTCTCTGGGATTATTAATTATAGGACTTTATAAAGAAGGAGCGGGAACGGGATGAACAGTATATCCACCTTTATCAACGTTTTATCATTCAGGACCTTCAGTAGACTTAACAATTTTTTCTTTACACCTTGCAGGGATTTCTTCAATTTTAGGTGCCTTAAATTTTATTACTACAATTATTAATCTTAAAGCAAAAAACCTTTCAGCAGAAAAAATTAGACTATTTGTCTGATCAGTTATTT
+
CCCCCGGGGGGGGGGGGGGGGGGGGGGGGGGGGGGGGGGGGGGGGGGGGGGGGGGGGGGGGGGGGGGGGGGGGGGGGGGGGGGGGGGGGGGGGGGGGGGGGGGGGGGGGGGGGGGGGGGGGGGGGGGGGGGGGGGGGGGGGGGGGGGGGGGGGGGGGGGGGGGGGGGGGGGFGGGGGGGGGGGGGGGGGGGGGGGGGGGGGGGGGGGGGGGGGGGGGGGGGGGGGGGGGGFGGGFGGGGFFFFFGFGGGGGGFGFGGGEFFEAFFFEGFFFFGFFFFEEFFFGFFEFEFFFFCEFFCFFFF
@M70528:330:000000000-K6D4P:1:1102:23191:4473 1:N:0:TCTATTCAGT+TCTCAGTACA
GGAGCCCCTGACATAGCATTCCCTCGATTGAATAATATAAGATTCTGACTTTTACCCCCTTCTCTGGGATTATTAATTATAGGACTTTATAAAGAAGGAGCGGGAACGGGATGAACAGTATATCCACCTTTATCAACGTTTTATCATTCAGGACCTTCAGTAGACTTAACAATTTTTTCTTTACACCTTGCAGGGATTTCTTCAATTTTAGGTGCCTTAAATTTTATTACTACAATTATTAATCTTAAAGCAAAAAACCTTTCAGCAGAAAAAATTAGACTATTTGTCTGATCAGTTATTT
+
CCCCCGGGGGGGGGGGGGGGGGGGGGGGGFGGGGGGGGGGGGGGGGGGGGGGGGGGGGGGGGGGGGGGGGGGGGGGGGGGGGGGGGGGGGGGGGGGGGGGGGGGGGGGGGGGGGGGGGGGGGGGGGGGGGGGGGGGGGGGGGGGGGGGGGGGGGGGGGGGGGGGGGGGGGGGGGGGGGGGGGGGGGGGGGGGGGGGGGGGGGGGGGGGGGGGGGGGGGGGGGGGGGGGGGFGGGFGGGGFFFFFGFGGFGGGFGFGGGFFFFFGFGFGFFFGGFFGFFFFFFGFFFFFFFFFFFFEFFFFF
@M70528:330:000000000-K6D4P:1:1102:23599:4477 1:N:0:TCTATTCAGT+TCTCAGTACA
GGAGCCCCTGACATAGCATTCCCTCGATTAAATAATATAAGATTCTGACTTTTACCCCCTTCTCTGGGATTATTAATTATAGGACTTTATAAAGAAGGAGCGGGAACGGGATGAACAGTATATCCACCTTTATCAACGTTTTATCATTCAGGACCTTCAGTAGACTTAACAATTTTTTCTTTACACCTTGCAGGGATTTCTTCAATTTTAGGTGCCTTAAATTTTATTACTACAATTATTAATCTTAAAGCAAAAAACCTTTCAGCAGAAAAAATTAGACTATTTGTCTGATCAGTTATTT
+
CCCCCGGGGGFGGGGGGGGGGGGGGGGGGGGGGGGGGGGGGFGGGGGGGFGGGGGGGGGGGGGGGGGGGGGGGGGGGGGGGGGGGGGGGGGGGGFGGGGGGGGGGGGGGGGGGGGGGGGGG9FGGGGGGGGGGGGGGGGGGGGGGGGGGGGGGGFGGGGGGGGGGGGGGGFGGGGGGGGGFGGGGGGGGGFGGGGGGGGGGGGGGGGGGGGFGGCGGGGGGGFGGCGGGFFFGGFGGGGFFFFFGFGDFFGGFCAG4??FFE=FCC4C;FACF@F>;;EFFFFFFEFFFFEF3?E?C37EF
@M70528:330:000000000-K6D4P:1:1102:23175:4493 1:N:0:TCTATTCAGT+TCTCAGTACA
GGAGCCCCTGACATAGCATTCCCTCGATTAAATAATATAAGATTCTGACTTTTACCCCCTTCTCTGGGATTATTAATTATAGGACTTTATAAAGAAGGAGCGGGAACGGGATGAACAGTATATCCACCTTTATCAACGTTTTATCATTCAGGACCTTCAGTAGACTTAACAATTTTTTCTTTACACCTTGCAGGGATTTCTTCAATTTTAGTTGCCTTAAATTTTATTACTACAATTATTAATCTTAAAGCAAAAAACCTTTCAGCAGAAAAAATTAGACTATTTGTTTGATCAGTTATTT
+
CCCCCGGGGGGGG9C@FCGGGGFFGCFFCEFFDEEFGFGGGFGGFAFGGGGGFGGGGGCGGGEGGGGFFFFFGGGGGFFFEGFGGGGFGGGGGGGEGGG8DGGGGFFGEGCGEFGGGGFFGGGGGGGGGGGGGFGGGCFGGGGGGFGFGFGEFGGGGGC9AEEA<FFFEFEAFGGGG7FGGG99DGFGGG8>EBCEGG9EFEFEDF9E=CG,@CCEFFGGFGGGFFGGC,BCGGFGFFGAF+99C@GG9++;FGFG)C)AF=8D48468FFGG>F*=@C=EFGFF)3(,,/))/.97<C<C
@M70528:330:000000000-K6D4P:1:1102:16915:4505 1:N:0:TCTATTCAGT+TCTCAGTACA
GGAGCCCTGTTTTACTGTCTCTTATACACATCTCCGAGCCCACGAGACTCTATTCAGTATCTCGTATGCCGTCTTCTGCTTGAAAAAAAAAAAAAAAAAATAATAAAAAAAAAAAATAATAATGAAGAAAAAAACATAAATAAACATAAAATAAAACAGACCATAAAAAAAGTACAAATCCACAACGAAACACTATAGATAGACACAATCTACCAAGAATGATAATAAAACATCGAGTGTAACCAGACTCATATATAGAGTCCAACAAATATAGACAAAGAACAAAAGCCGATGCAACAGC
+
CCCCCGGGGFFGGGGFFFGFGGGFGGG<;CFFGGGFGGFGGGGFFFFEGGGGGGGGGFF6CFGGGGGGGGECFGGGGGGGGG@FGDFCFFFF>884664+,CE,,5,?<:=+6>++,,,,:,,,,,,,38,,***8,,3<,73,,,,,,,3,,,,7,3,,3*,,77,,,*1*22,2,,+,8+224*B**13*/+3+0+++3+<@+20:9++++3++*2*++00++++020*2*+)*1*/**/*905**0**0/***02/**)/*)*(1)**+2)*2)(.).)*).().((-(((())).((
@M70528:330:000000000-K6D4P:1:1102:20420:4512 1:N:0:TCTATTCAGT+TCTCAGTACA
GGAGCCCCTGACATAGCATTCCCTCGATTAAATAATATAAGATTCTGACTTTTACCCCCTTCTCTGGGATTATTAATTATAGGACTTTATAAAGAAGGAGCGGGAACGGGATGAACAGTATATCCACCTTTATCAACGTTTTATCATTCAGGACCTTCAGTAGACTTAACAATTTTTTCTTTACACCTTGCAGGGATTTCTTCAATTTTAGGTGCCTTAAATTTTATTACTACAATTATTAATCTTAAAGCAAAAAACCTTTCAGCAGAAAAAATTAGACTATTTGTCTGATCAGTTATTT
+
CCCCCGGGGGGGGGGGGGGGGGGGGGGGGGGGGGGGGGGGGGGGGGGGGGGGGGGGGGGGGGGGGGGGGGGGGGGGGGGGGGGGGGGGGGGGGGGGGFGGGGGGGGGGGGGGGFGGGGGGGGGGGGGGGGGGGGGGGGGGGGGGGGGGGGGGGGGGGGGGGGGGGGGGGGFGGGGGGGGGGGGGGGGGGGGGGGGFGGGGGGGGGGFGGGGGGGGGGGGGGGGGGGGGGGFGGGFGCGGFFFFFGFGG7CCCFGFGGGFFFBFF?GCFF6FFGFFGFF?FFFFFFCF??C>?C?39?EFFF
@M70528:330:000000000-K6D4P:1:1102:11168:4549 1:N:0:TCTATTCAGT+TCTCAGTACA
GGAGCCCCTGACATAGCATTCCCTCGATTAAATAATATAAGATTCTGACTTTTACCCCCTTCTCTGGGATTATTAATTATAGGACTTTATAAAGAAGGAGCGGGAACGGGATGAACAGTATATCCACCTTTATCAACGTTTTATCATTCAGGACCTTCAGTAGACTTAACAATTTTTTCTTTACACCTTGCAGGGATTTCTTCAATTTTAGGTGCCTTAAATTTTATTACTACAATTATTAATCTTAAAGCAAAAAACCTTTCAGCAGAAAAAATTAGACTATTTGTCTGATCAGTTATTT
+
CCCCCGDGGGGGGFFFGGGGFGGGGGEDEGGGGGGGGGGGGGGGGGGGGGFGGGGGGGGGGGGGGGGGGCFG9FFGGFGGGGGGGGFGGGGGGGGGAFGGGGGGDEGGEGGEEF?EFGGGGGGFGGFGGGGGGGGDFGGGGCGFEGGGGGGGGGGGEGGGGGGGGGGGGFFGGGGGGGGGGGFFGCGCGGFGGGGGFGGGGGGGGGEEGG?GFG?CFGCF7BGGGAFFGEFFGG5AB77BAFFFGFFC9C7D>>AFDD54;=BF<C>FFFF66(=CEE<FEFFF75@CCCEFEFEE?EFEE
@M70528:330:000000000-K6D4P:1:1102:16104:4552 1:N:0:TCTATTCAGT+TCTCAGTACA
GGAGCCCCTGACATAGCATTCCCTCGATTAAATAATATAAGATTCTGACTTTTACCCCCTTCTCTGGGATTATTAATTATAGGACTTTATAAAGAAGGAGCGGGAACGGGATGAACAGTATATCCACCTTTATCAACGTTTTATCATTCAGGACCTTCAGTAGACTTAACAATTTTTTCTTTACACCTTGCAGGGATTTCTTCAATTTTAGGTGCCTTAAATTTTATTACTACAATTATTAATCTTAAAGCAAAAAACCTTTCAGCAGAAAAAATTAGACTATTTGTCTGATCAGTTATTT
+
CCCCCGGGGGGGGGGGGGGGDGGGGGGGGGGGGGGGGGGGGGGGGGGGGGGGGGGGGGGGGGGGGGGGGGGGGGGGGGGGGGGGGGGGGGGGGGGGGGGGGGGGGGGGGGGGGGGGGGGGGGGGGGGGGGGGGGGGGFGGGGGGGGGGGGGGGGGGGGGGGCFGGGGGGGGGGGGGGGGGGGGCGGGGGGGGGGGGGGGGGGGGGGGGGGGGGGGGGGGGGGGGGGGGGGFGGGFGGGGFFFFFGFGGGGGGFGFGGGFFFFFGEGFGFFFGGFFGFFC=EFGFFFF?EFFFFFFFFFFFF
@M70528:330:000000000-K6D4P:1:1102:18693:4556 1:N:0:TCTATTCAGT+TCTCAGTACA
GGAGCCCCTGACATAGCATTCCCTCGATTAAATAATATAAGATTCTGACTTTTACCCCCTTCTCTGGGATTATTAATTATAGGACTTTATAAAGAAGGAGCGGGAACGGGATGAACAGTATATCCACCTTTATCAACGTTTTATCATTCAGGACCTTCAGTAGACTTAACAATTTTTTCTTTACACCTTGCAGGGATTTCTTCAATTTTAGGTGCCTTAAATTTTATTACTACAATTATTAATCTTAAAGCAAAAAACCTTTCAGCAGAAAAAATTAGACTATTTGTCTGATCAGTTATTT
+
CCCCCGGGGGGGGGGGGGGGGGGGGGGGGGGGGGGGGGGGGGGGGGGGGGGGGGGGGGGGGGGGGGGGGGGGGGGGGGGGGGGGGGGGGGGGGGGGGGGGGGGGGGGGGGGGGGGGGGGGGGGGGGGGGGGGGGGGGGGGGGGGFFGGGGGGGGGGGGGGGGFGGGGGGGGGGGGGGGGGGCGGFGGGGGGGGGGGGGGGGGGGGGGGGGGGGGGGGGGGGGGGGGGGGGFFCFFGGGGFFFFFGFGG?GGGFFFFGGEFFFFGCGEFFFFGGFFFFFEFEFGFFFFFF?CCFE<<?EFFF
@M70528:330:000000000-K6D4P:1:1102:15920:4559 1:N:0:TCTATTCAGT+TCTCAGTACA
GGAGCCCCTGACATAGCATTCCCTCGATTAAATAATATAAGATTCTGACTTTTACCCCCTTCTCTGGGATTATTAATTATAGGACTTTATAAAGAAGGAGCGGGAACGGGATGAACAGTATATCCACCTTTATCAACGTTTTATCATTCAGGACCTTCAGTAGACTTAACAATTTTTTCTTTACACCTTGCAGGGATTTCTTCAATTTTAGGTGCCTTAAATTTTATTACTACAATTATTAATCTTAAAGCAAAAAACCTTTCAGCAGAAAAAATTAGACTATTTGTCTGATCAGTTATTT
+
CCCCCGGGGGGGGGGGGGGGFGGGGGGGGGGGGGGGGGGGGGGGGGFGGGGGGGGGGGGGGGGGGGGGGGGGGGGGGGGGGGGGGGGGGGGGGGGGGGGGGGGGGGGGGGGGGGGGGGGGGGGGGGGGGGGGGGGGGGGGGGGGGGGGGGGGGGGGGGGGGGGGGGGGGGGGGGGGGGGGGGGGGGGGGGGGGGGGGGGGGGGGGGGGGGGGGGGGGGGGGGGGGGGGGGFGGGFGGGGFFFFFFFGGGGGGFGFGGGFFFFFGFGFGFFFGG04;EEFFFFGFF<AEEE3<<C8CCCFFF
@M70528:330:000000000-K6D4P:1:1102:18680:4570 1:N:0:TCTATTCAGT+TCTCAGTACA
GGAGCCCCTGACATAGCATTCCCTCGATTAAATAATATAAGATTCTGACTTTTACCCCCTTCTCTGGGATTATTAATTATAGGACTTTATAAAGAAGGAGCGGGAACGGGATGAACAGTATATCCACCTTTATCAACGTTTTATCATTCAGGACCTTCAGTAGACTTAACCATTTTTTCTTTACACCTTGCAGTGATTTCTTCAATTTTAGTTGCCTTAAATTTTATTACTACAATTATTATTCTTAAAGCAAAAAACCTTTCATCAGAAAAAATTACACTATTTGTCTGATCAGTTATAT
+
@@<AC:BFFFFGGDEDCCFAEEFGFF;F9FFAFFA<CEEEAFFGGF<<EFG9CEFFFFC@CF@FFGGGGGFGFAFF@E6E<CECEFGCEFGGGFF<CE<AFGGGCFGCCFGEEAF9C8FGFFGGGG<FF@FGGGCGCGGG@FCFE<,,CEFCFFFFFFGGBFFBFGEDF?,,,AFGF>D;=@ECCGF8=F,FC,3,,8=6@DDC,E;<;@,37@,@AAGD9E@FGFFC7ABC@C9E7+211++4<;>9<:CC49;9**26;511*196A=/0*(.0/).*);;+@7:<66;C).7?C??)9
@M70528:330:000000000-K6D4P:1:1102:9533:4575 1:N:0:TCTATTCAGT+TCTCAGTACA
GGAGCCCCTGACATAGCATTCCCTCGATTAAATAATATAAGATTCTGACTTTTACCCCCTTCTCTGGGATTATTAATTATAGGACTTTATAAAGAAGGAGCGGGAACGGGATGAACAGTATATCCACCTTTATCAACGTTTTATCATTCAGGACCTCCGTAAGACTAACAATTTTTTTCTTTACACCTTCAGGGATTTTTTTAATTTTTAGTGCCTTAAATTTTTTTTCTTCAATTATTTATCCTAAAGCAAAAAACCTTTCAGCCGAAAAAATTTGAATTTTTTTTTGAACCGTTTTTTT
+
CCCCCGGGGGGGGGGGGGGGGGGGGGGGGGGGGGGGGGGGGGGGGGGGGGGGGGGGGGGGGGGGGGGGGGGGGGGGGGGGGGGGGGGGGGGGGGGGGGGGGGGGGGGGGGGGGGGGGGGGGGGGGGGGGGGGGGGGGGGGGGGGGGGGGGGGGGGG<,44,+45,C,C,5C,CFGGG+,CE,,,,C,@,,,,CD+,@F3,@*,@5EGG,,@3,,@2E,DF:EGG71=**41,+=+=++=+=1++;+;F++*;ACFDCD4AF)1+)*()8@DEC(6*)))*)*27)()((,))((,-((-79
@M70528:330:000000000-K6D4P:1:1102:9216:4582 1:N:0:TCTATTCAGT+TCTCAGTACA
GGAGCCCCTGACATAGCATTCCCTCGATTAAATAATATAAGATTCTGACTTTTACCCCCTTCTCTGGGATTATTAATTATAGGACTTTATAAAGAAGGAGCGGGAACGGGATGAACAGTATATCCACCTTTATCAACGTTTTATCATTCAGGACCTTCAGTAGACTTAACAATTTTTTCTTTACACCTTGCAGGGATTTCTTCAATTTTAGGTGCCTTAAATTTTATTACTACAATTATTAATCTTAAAGCAAAAAACCTTTCAGCAGAAAAAATTAGACTATTTGTCTGATCAGTTATTT
+
CCCCCGGGGGGGGGGGGGGGGGGGGGGGGGGGGGGGGGGGGGGGGGGGGGGGGGGGGGGGGGGGGGGGGGGGGGGGGGGGGGGGGGGGGGGGGGGGGGGGGGGGGGGGGGGGGGGGGGGGGGGGGGGGGGGGGGGGGGGGGGGGGGGGGGGGGGGGGGGGGGGGGGGGGGGGGGGGGGGGGGGGGGGGGGGGGDGGGGGGGGGGGGGGGGGGGGGGGGGGGGGGGGGGGGFGGGFGGGGFFFFFGFGGGGGGFGFGGGFFFFFGFGFGFFFGGFFCAEFFFFGFFFFFFCFFFFFFFFFFF
@M70528:330:000000000-K6D4P:1:1102:7616:4590 1:N:0:TCTATTCAGT+TCTCAGTACA
GGAGCCCCTGACATAGCATTCCCTCGATTAAATAATATAAGATTCTGACTTTTACCCCCTTCTCTGGGATTATTAATTATAGGACTTTATAAAGAAGGAGCGGGAACGGGATGAACAGTATATCCACCTTTATCAACGTTTTATCATTCAGGACCTTCAGTAGACTTAACAATTTTTTCTTTACACCTTGCAGGGATTTCTTCAATTTTAGGTGCCTTAAATTTTATTACTACAATTATTAATCTTAAAGCAAAAAACCTTTCAGCAGAAAAAATTAGACTATTTGTCTGATCAGTTATTT
+
CCCCCGGGGGGGGGGGGGGGGGGGGGGGGGGGGGGGGGGGGGGGGGGGGGGGGGGGGGGGGGGGGGGGGGGGGGGGGGGGGGGGGGGGGGGGGGGGGGGGGGGGGGGGGGGGGGGGGGGGGGGGGGGGGGGGGGGGGGGGGGGGGGGGGGGGGGGGGGGGGGGGGGGGGGGGGGGGGGGGGGGGGGGGGGGGGGGGGGGGGGGGGGGGGGGGGGGGGGGGGGGGGGGGGGFGGGFGGGGFFFFFGFGGGGGGFGFGGGFFFFFGFCEGFFFGGFFGFFFFEFGFFFFFEFFCEFFEFFFFF
@M70528:330:000000000-K6D4P:1:1102:15501:4590 1:N:0:TCTATTCAGT+TCTCAGTACA
GGAGCCCCTGACATAGCATTCCCTCGATTAAATAATATAAGATTCTGACTTTTACCCCCTTCTCTGGGATTATTAATTATAGGACTTTATAAAGAAGGAGCGGGAACGGGATGAACAGTATATCCACCTTTATCAACGTTTTATCATTCAGGACCTTCAGTAGACTTAACAATTTTTTCTTTACACCTTGCAGGGATTTCTTCAATTTTAGGTGCCTTAAATTTTATTACTACAATTATTAATCTTAAAGCAAAAAACCTTTCAGCAGAAAAAATTAGACTATTTGTCTGATCAGTTATTT
+
CCCCCGGGGGGGGGGGGGGGFGGGGGGGGGGGGGGGGGGGGGGGGGGGGGGGGGGGGGGGGGGGGGGGGGGGGGGGGGGGGGGGGGGGGGGGGGGGGGGGGGGGGGGGGGGGGGGGGGGGGGGGGGGGGGGGGGGGGGGFFGGGGGGGGGGGGGGGGGGGGGGGGGGGGGGGGGGGGGGGGGGGGGGGGGGGGGGGGGGGGGGGGGGGGGGGGGGGGGGGGGGGGGGGGGFFFGFGGGGFFFFFGFGGGGGGFGFGGGFFFFFGFGFGFFFGGBFFFF3=?ACFA?F??CFECEFCEE?C?
@M70528:330:000000000-K6D4P:1:1102:14200:4594 1:N:0:TCTATTCAGT+TCTCAGTACA
GGAGCCCCTGACATAGCATTCCCTCGATTAAATAATATAAGATTCTGACTTTTACCCCCTTCTCTGGGATTATTAATTATAGGACTTTATAAAGAAGGAGCGGGAACGGGATGAACAGTATATCCACCTTTATCAACGTTTTATCATTCAGGACCTTCAGTAGACTTAACAATTTTTTCTTTACACCTTGCAGGGATTTCTTCAATTTTAGGTGCCTTAAATTTTATTACTACAATTATTAATCTTAAAGCAAAAAACCTTTCAGCAGAAAAAATTAGACTATTTGTCTGATCAGTTATTT
+
CCCCCGGGGGGGGGGGGGGGGGGGGGGGGGGGGGGGGGGGGGGGGGGGGGGGGGGGGGGGGGGGGGGGGGGGGGGGGGGGGGGGGGGGGGGGGGGGGGGGGGGGGGGGGGGGGGGGGGGGGGGGGGGGGGGGGGGGGGGGGDGGGGGGGGGGGGGGGGGGGGGGGGGGGGGGGGGGGGGGGGGGGGGGGGGGGGGGGGGGGGGGGGGGGGGGGFFGGGGGGGGGGGGGGGFGGGFGGGGFFFFFGFGGGC>DFGFGGGFFFFFGFGEGFFFGGFFGE33*?FGFFFFFEFCCC?EEFFFFF
@M70528:330:000000000-K6D4P:1:1102:21320:4599 1:N:0:TCTATTCAGT+TCTCAGTACA
GGAGCCCCTGACATAGCATTCCCTCGATTAAATAATATAAGATTCTGACTTTTACCCCCTTCACTGGGATTATTAATTATAGGACTTTATAAAGAAGGAGCGGGAACGGGATGAACAGTATATCCACCTTTATCAACGTTTTATCATTCAGGACCTTCAGTAGACTTAACAATTTTTTCTTTACACCTTGCAGGGATTTCTTCAATTTTAGGTGCCTTAAATTTTATTACTACAATTATTAATCTTAAAGCAAAAAACCTTTCAGCAGAAAAAATTAGACTATTTGTCTGATCAGTTATTT
+
CCCCCGGGGGGGGGGGGGGGGGGGGGGGGGGGGGGGGGGGGGGGGGGGGGGGGGGGGGGGGGGGGGGGGGGGGGGGGGGGGGGGGGGGGGGGGGGGGGGGGGGGGGGGGGGGGGGGGGGGGGGGGGGGGGGGGGGGGGGGGGGGGGGGGGGGGGGGGGGGGGGGGGGGGGGGGGGGGGGGGGGGGGGGGGGGGGGGGGGGGGGGGGGGGGGGGGGGGGGGGGGGGGGGGGFGGGFGGGGFFFFFGFGGGFGGFGFGGGFFFFFGFGFGFFFGGFFGFFFFFFGFFFFFFFFFFF@FEEFFF
@M70528:330:000000000-K6D4P:1:1102:6080:4610 1:N:0:TCTATTCAGT+TCTCAGTACA
GGAGCCCCTGACATAGCATTCCCTCGATTAAATAATATAAGATTCTGACTTTTACCCCCTTCTCTGGGATTATTAATTATAGGACTTTATAAAGAAGGAGCGGGAACGGGATGAACAGTATATCCACCTTTATCAACGTTTTATCATTCAGGACCTTCAGTAGACTTAACAATTTTTTCTTTACACCTTGCAGGGATTTCTTCAATTTTAGGTGCCTTAAATTTTATTACTACAATTATTAATCTTAAAGCAAAAAACCTTTCAGCAGAAAAAATTAGACTATTTGTCTGATCAGTTATTT
+
CCCCCGGGGGGGGGGGGGGGGGGGGGGGGGGGGGGGGGGGGGGGGGFFGGGGGGGGGGGGGGGGGGGGGGGGGGGGGGGGGGGGGGGGGGGGGGGGGCFGGGGGGGGGGGGGGGGGGGGGGGGGGGGGGGGGGGGGGGGGGGGGGGGGGGGGGGGGGGGGGGGGGGGGGGGGGGGGGGGGGGGGGGGGGGGEGGGDFGGGGGGGGGGGGGGGGGGGGGGGGGGGGGGGGGFGGGFGGGGFFFFFGFGGEGGGFGFGDG;FFFFGFGCCFFFGGFFG@@EFFFGFFFFCFFFFFE<?EFFFE
@M70528:330:000000000-K6D4P:1:1102:25345:4628 1:N:0:TCTATTCAGT+TCTCAGTACA
GGAGCCCCTGACATAGCATTCCCTCGATTAAATAATATAAGATTCTGACTTTTACCCCCTTCACTGGGATTATTAATTATAGGACTTTATAAAGAAGGAGCGGGAACGGGATGAACAGTATATCCACCTTTATCAACGTTTTATCATTCAGGACCTTCAGTAGACTTAACAATTTTTTCTTTACACCTTGCAGGGATTTCTTCAATTTTAGGTGCCTTAAATTTTATTACTACAATTATTAATCTTAAAGCAAAAAACCTTTCAGCAGAAAAAATTAGACTATTTGTCTGATCAGTTATTT
+
CCCCCGGGGGGGGGGGGGGGGGGGGGGGGGGGGGGGGGGGGGGGGGGGGGGGGGGGGGGGGG,FGGGGGGGGGGGGGGGGGGGGGGGGGGGGGGGGGGGGGGGGGGGGGGGGGGGGGGGGGGGGGGGGGGGGGGGGGGGGGGGGGGGGGGGGGGGGGGGGGGGGGGGGGGGGGGGGGGGGGGGGGGGGGGGGGGGGGGGGGGGGGGGGGGGGGGGGGGGGGGGGGGGGGGFFGGFGGGGFFFFFGFGGGFGGFGFGDGFFFFFGFFEGFFFGGFFGFFCFEFGFFFFCCECF<?EFECFFF
@M70528:330:000000000-K6D4P:1:1102:10180:4634 1:N:0:TCTATTCAGT+TCTCAGTACA
GGAGCCCCTGACATAGCATTCCCTCGATTAAATAATATAAGATTCTGACTTTTACCCCCTTCTCTGGGATTATTAATTATAGGACTTTATAAAGAAGGAGCGGGAACGGGATGAACAGTATATCCACCTTTATCAACGTTTTATCATTCAGGACCTTCAGTAGACTTAACAATTTTTTCTTTACACCTTGCAGGGATTTCTTCAATTTTAGGTGCCTTAAATTTTATTACTACAATTATTAATCTTAAAGCAAAAAACCTTTCAGCAGAAAAAATTAGACTATTTGTCTGATCAGTTATTT
+
CCCCCGGGGGGGGGGGGGGGGGGGGGGGGGGGGGGGGGGGGGGGGGGGGGGGGGGGGGGGGGGGGGGGGGGGGGGGGGGGGGGGGGGGGGGGGGGGGGGGGGGGGGGGGGGGGGGGGGGGGGGGGGGGGGGGGGGGGGGGGGGGGGGGGGGGGGGGGGGGGGGGGGGGGGGGGGGGGGGGGGGGGGGGGGGGGGGGGGGGGGGGGGGGGGGGGFFGGGGGGGGGGGGGGGFGGG5FGGEFFFFFGFGGGGGGFDFGGGFFFFFGFGFGFFFECBFFEFFFFFFFFFFEE?CEFFEEFFFFF
@M70528:330:000000000-K6D4P:1:1102:6560:4644 1:N:0:TCTATTCAGT+TCTCAGTACA
GGAGCCCCTGACATAGCATTCCCTCGATTAAATAATATAAGATTCTGACTTTTACCCCCTTCACTGGGATTATTAATTATAGGACTTTATAAAGAAGGAGCGGGAACGGGATGAACAGTATATCCACCTTTATCAACGTTTTATCATTCAGGACCTTCAGTAGACTTAACAATTTTTTCTTTACACCTTGCAGGGATTTCTTCAATTTTAGGTGCCTTAAATTTTATTACTACAATTATTAATCTTAAAGCAAAAAACCTTTCAGCAGAAAAAATTAGACTATTTGTCTGATCAGTTATTT
+
CCCCCGGGGGGGGGGGGGGGGGGGGGGGGGGGGGGGGGGGGGGGGGGGGGGGGGGGGGGGGGGGGGGGGGGGGGGGGGGGGGGGGGGGGGGGGGGGGGGGGGGGGGGGGGGGGGGGGGGGGGGGGGGGGGGGGGGGGGGGGGGGGGGGGGGGGGGGGGGGGGGGGGGDGGGGGGGGGGGGGGGGGGGGGGGGGGGGGGGGGGGGGGGGGGGGGGGGGGGGGGGGGGGGGGFGGGFGGGGFFFFFGFGGGGGGFGFGGGFFFFFGFGEGFFFGGFFGFFFFFFGFFEFFEFEEFFFFFEFFE
@M70528:330:000000000-K6D4P:1:1102:5070:4647 1:N:0:TCTATTCAGT+TCTCAGTACA
GGAGCCCCTGACATAGCATTCCCTCGATTAAATAATATAAGATTCTGACTTTTACCCCCTTCTCTGGGATTATTAATTATAGGACTTTATAAAGAAGGAGCGGGAACGGGATGAACAGTATATCCACCTTTATCAACGTTTTATCATTCAGGACCTTCAGTAGACTTAACAATTTTTTCTTTACACCTTGCAGGGATTTCTTCAATTTTAGGTGCCTTAAATTTTATTACTACAATTATTAATCTTAAAGCAAAAAACCTTTCAGCAGAAAAAATTAGACTATTTGTCTGATCAGTTATTT
+
CCCCCGGGGGGGGGGFFGGGGGGGGGGGGGGGGGGGGGGGGGGGGGGGGGGGGGGGGGGGGGFGGGGGGGGFGGGGGGGGGGGGGGGGGGGGGGGGGGGGGGGGGGFGGGGGGGGGGGGGGGGGGGGFGGGGGGGGGGGGGGGGGGGGGGGGGGGGGGGGGGGGGGG;,?FFGGFGF@CFGGGGGEGGGGGGGFGFGGGGGGGGGGGGGGGFAEFGGGCFFGGGGGGGGGFFFFFGGG@6BFFFGFGCCGGFFGFG:D>FFEFGFGCD);ACGFFCE@FFFFGFFCFEEEFFFFFECEFCE
@M70528:330:000000000-K6D4P:1:1102:11737:4647 1:N:0:TCTATTCAGT+TCTCAGTACA
GGAGCCCCTGACATAGCATTCCATCGATTAAATAATATAAGATTCTGACTTTTACCCCCTTCTCTGGGATTATTAATTATAGGACTTTATAAAGAAGGAGCGGGAACGGGATGAACAGTATATCCACCTTTATCAACGTTTTATCATTCAGGACCTTCAGTAGACTTAACAATTTTTTCTTTACACCTTGCAGGGATTTCTTCAATTTTAGGTGCCTTAAATTTTATTACTACAATTATTAATCTTAAAGCAAAAAACCTTTCAGCAGAAAAAATTAGACTATTTGTCTGATCAGTTATTT
+
CCCCCGGGGGGGGGGGGGGGGGGGGGGGGGGGGGGGGGGGGGGGGGGGGGGGGGGGGGGGGGGGGGGGGGGGGGGGGGGGGGGGGGGGGGGGGGGGGGGGGGGGGGGGGGGGGGGGGGGGGGGGGGGGGGGGGGGGGGGGGGGGGGGGGGGGGGGGGGGGGGGGGGGGGGGGGGGGGGGGGGGGGGGGGGGGGGGFGGGGGGGGGGGGGGGGGGGGGGGGGGGGGGGGGGFGGGFGGGGFFFFFGFGGFGFGFGFGGGFFFFFGFGFGFFFFGBFGFFFFFFGFFFFFFFFFFFFEFFFFF
@M70528:330:000000000-K6D4P:1:1102:6138:4649 1:N:0:TCTATTCAGT+TCTCAGTACA
GGAGCCCCTGACATAGCATTCCCTCGATTAAATAATATAAGATTCTGACTTTTACCCCCTTCCCTGGGATTATTAATTATAGGACTTTATAAAGAAGGAGCGGGAACGGGATGAACAGTATATCCACCTTTATCAACGTTTTATCATTCAGGACCTTCAGTAGACTTAACAATTTTTTCTTTACACCTTGCAGGGATTTCTTCAATTTTAGGTGCCTTAAATTTTATTACTACAATTATTAATCTTAAAGCAAAAAACCTTTCAGCAGAAAAAATTAGACTATTTGTCTGATCAGTTATTT
+
CCCCCGGGGGGGGGGGGGGGGGGGGGGGGGGGGGGFGGGGGGGGGGGGGGGGGGGGGGGGGG<FGGGGGGGGGGGGGGGGGGGGGGGGGGGGGGGGGEFGGGGEFGGGGGGGGFGGGGGGGGGGGGGGGGGGGGGGGGGGGGGGGGGGGGGGGGGGGGGGGGGGGGGGGGGGGGGGGGGGGGAFGGGGGGGFGGGFGGGGGGGGGGGGGGGGGGGGGGGGGGGGGGGGGGFGGGFGGGGFFFFFGFGFGCCFFGFGGG;FFFFGEGFG4FFEDFFFF4CFEFGFFCF?C4CEFF3?CEEFF
@M70528:330:000000000-K6D4P:1:1102:24080:4650 1:N:0:TCTATTCAGT+TCTCAGTACA
GGAGCCCCTGACATAGCATTCCCTCGATTAAATAATATAAGATTCTGACTTTTACCCCCTTCTCTGGGATTATTAATTATAGGACTTTATAAAGAAGGAGCGGGAACGGGATGAACAGTATATCCACCTTTATCAACGTTTTATCATTCAGGACCTTCAGTAGACTTAACAATTTTTTCTTTACACCTTGCAGGGATTTCTTCAATTTTAGGTGCCTTAAATTTTATTACTACAATTATTAATCTTAAAGCAAAAAACCTTTCAGCAGAAAAAATTAGACTATTTGTCTGATCAGTTATTT
+
CCCCCGGGGGGGGGGGGGGGGGGGGGGGGGGGGGGGGGGGGGGGGGGFGGGGGFGGGGGGGGGGGGGGGFFCGFGGGGGGGGGGGGGGGGGGGGGGGGGGGGGGGGGGGGGGGGGGGFDGGGGGGGGGGGGGGGGGGGFGGGGGGGGGGGGGGGGGGGGGGGGFFGGGG<FGGGGGGGFFGGGDFDFGFFGFFFGGGGGDGGGGGGGGGGGGGFGFGGGGGGGGGGFGGGFGGGFFFGGFFFFFGFGGGCGGFFFGGGFFFEFGFGFGFAFEF@A43)1;?AFFF?A<?EEC47@E?<?CE
@M70528:330:000000000-K6D4P:1:1102:17316:4666 1:N:0:TCTATTCAGT+TCTCAGTACA
GGAGCCCCTGACATAGCATTCCCTCGATTAAATAATATAAGATTCTGACTTTTACCCCCTTCTCTGGGATTATTAATTATAGGACTTTATAAAGAAGGAGCGGGAACGGGATGAACAGTATATCCACCTTTATCAACGTTTTATCATTCAGGACCTTCAGTAGACTTAACAATTTTTTCTTTACACCTTGCAGGGATTTCTTCAATTTTAGGTGCCTTAAATTTTATTACTACAATTATTAATCTTAAAGCAAAAAACCTTTCAGCAGAAAAAATTAGACTATTTGTCTGATCAGTTATTT
+
CCCCCGGGGGGGGGGGGGGGGGGGGGGGGGGGGGGGGGGGGGGGGGGGGGGGGGGGGGGGGGGGGGGGGGGGGGGGGGGGGGGGGGGGGGGGGGGGGGGGGGGGGGGGGGGGGGGGGGGGGGGGGGGGGGGGGGGGGGGGGGGGGGGGGGGGGGGGGGGGGGGGGGGGGGGGGGGGGGGGGGGGGGGGGGGGGGGGGGGGGGGGGGGGGGGGGGGGGGGGGGGGGGGFGGFGGGAGGGGFFFFFGFGGGGGGFGFGGGFFABFGFFFGFFFGGFFGFFFFFFGFFEFF?EFFFFFFEFFFF
@M70528:330:000000000-K6D4P:1:1102:4853:4670 1:N:0:TCTATTCAGT+TCTCAGTACA
GGAGCCCTGACATAGCATTCCCTCGATTAAATAATATAAGATTCTGACTTTTACCCCCTTCTCTGGGATTATTAATTATAGGACTTTATAAAGAAGGAGCGGGAACGGGATGAACAGTATATCCACCTTTATCAACGTTTTATCATTCAGGACCTTCAGTAGACTTAACAATTTTTTCTTTACACCTTGCAGGGATTTCTTCAATTTTAGGTGCCTTAAATTTTATTACTACAATTATTAATCTTAAAGCAAAAAACCTTTCAGCAGAAAAAATTAGACTATTTGTCTGATCAGTTATTTT
+
CCCCCGGGG@CFG@CCFFFGGGGGGGGGGGGGGGGGGGGGGGGGGGGGGGGGGFGGGGGGGGFCEFFFGGGGGGGGGGGGGGGGGGGDG<FFFGGGGGFGGGGGGGGGGGGGGFGGGGGGGFFGFGGGGGGGGGGGGFGGGGGGGGGGGGGGGFGGGGGGGGGGGGGGGGGGGGGGGGGGFGGGFFGGGGFE@EBFEGGGGGGGGGGGGGGGGGGFGGGGGGGGGGGGGGFFGGFGGGGF6FFFGFGGGGGGFGFGGGFFFFFGFGFFFFFGGFFGEEFF@FGFF?FE9<CFF@C3?ECFE
@M70528:330:000000000-K6D4P:1:1102:9547:4678 1:N:0:TCTATTCAGT+TCTCAGTACA
GGAGCCCCTGACATAGCATTCCCTCGATTAAATAATATAAGATTCTGACTTTTACCCCCTTCTCTGGGATTATTAATTATAGGACTTTATAAAGAAGGAGCGGGAACGGGATGAACAGTATATCCACCTTTATCAACGTTTTATCATTCAGGACCTTCAGTAGACTTAACAATTTTTTCTTTACACCTTGCAGGGATTTCTTCAATTTTAGGTGCCTTAAATTTTATTACTACAATTATTAATCTTAAAGCAAAAAACCTTTCAGCAGAAAAAATTAGACTATTTGTCTGATCAGTTATTT
+
CCCCCGGGGGGGGGGGGGGGGGGGGGGDFGGGGGGGGGGGGGGGGGGGGGGGGGGGGGGGGGGGGGGGGGGGGGGGGGGGGGGGGGGGGGGGGGGGGGGGGGGGGGGGGGGGGGGGGGGGGGGGGGGGGGGGGGGGGGGGGGGGGGGGGGGGGGGGGGGGGGGGGGGGGGGGGGGGGGGGGGGGGGGGGGGGGGGGGGGGGGGGGGGGGGGGGGGGGGGGGGGGGGGGGGFGGGFGGGGFFFFFGFGGGGGGFGFGGGFFFFFGFDEGFFFGGFFGFFFFFFGFFFFFFFFFFFFFFFFFF
@M70528:330:000000000-K6D4P:1:1102:21731:4710 1:N:0:TCTATTCAGT+TCTCAGTACA
GGAGCCCCTGACATAGCATTCCCTCGATTAAATAATATAAGATTCTGACTTTTACCCCCTTCTCTGGGATTATTAATTATAGGACTTTATAAAGAAGGAGCGGGAACGGGATGAACAGTATATCCACCTTTATCAACGTTTTATCATTCAGGACCTTCAGTAGACTTAACAATTTTTTCTTTACACCTTGCAGGGATTTCTTCAATTTTAGGTGCCTTAAATTTTATTACTACAATTATTAATCTTAAAGCAAAAAACCTTTCAGCAGAAAAAATTAGACTATTTGTCTGATCAGTTATTT
+
CCCCCGGGGGGGGGGGGGGGGGGGGGGGGGGGGGGGGGGGGGGGGGGGGGGGGGGGGGGGGGGGGGGGGGGGGGGGGGGGGGGGGGGGGGGGGGGGGGGGGGGGGGGGGGGGGGGGGGGGGGGGGGGGGGGGGGGGGGGGGGGGGGGGGGGGGGGGGGGGGGGGGGGFGGGGGGGGGGGGGGGGGGGGGGFGGGGGGGGGGGGGGGGGGGGGGGGGGGGGGGGGGGGGGGFGGGFGGGGFFFFFGFFGGGGGFGFGGGFFFFFGFFEGFFFGGFFFA@<FFFGFFEACCCFEECEEFEFFF
@M70528:330:000000000-K6D4P:1:1102:18980:4711 1:N:0:TCTATTCAGT+TCTCAGTACA
GGAGCCCCTGACATAGCATTCCCTCGATTAAATAATATAAGATTCTGACTTTTACCCCCTTCTCTGGGATTATTAATTATAGGACTTTATAAAGAAGGAGCGGGAACGGGATGAACAGTATATCCACCTTTATCAACGTTTTATCATTCAGGACCTTCAGTAGACTTAACAATTTTTTCTTTACACCTTGCAGGGATTTCTTCAATTTTAGGTGCCTTAAATTTTATTACTACAATTATTAATCTTAAAGCAAAAAACCTTTCAGCAGAAAAAATTAGACTATTTGTCTGATCAGTTATTT
+
CCCCCGGGGGGGGGGGGGGGGGGGGGGFCFGGGGGGGGGGGGGGGGGGGGGGGGGGGGGGGGGGGGGGGGGGGGGGGGGGGGGGGGGGGGGGGGGGGGGGGGGGGGGGGGEGGGGGGGGGGGGGGGGGGGGGGGGGGGGGGGGGGGGGGGGGGGGGGGGGGGGGGGGGGGGGGGGGGGGGGGGGGGGGGGGGGGGGGGGGGGGGGGGGGGGGGGGGGGGGGGGGGGGGGGFGGGFGGGGFFFFFGFFGEFGGFGFGGGFFFFFGFGEFFFFGGFFGA@EFC8>FFFFFFFFFEFFFFFFFF
@M70528:330:000000000-K6D4P:1:1102:12047:4719 1:N:0:TCTATTCAGT+TCTCAGTACA
GGAGCCCCTGACATAGCATTCCCTCGATTAAATAATATAAGATTCTGACTTTTACCCCCTTCTCTGGGATTATTAATTATAGGACTTTATAAAGAAGGAGCGGGAACGGGATGAACAGTATATCCACCTTTATCAACGTTTTATCATTCAGGACCTTCAGTAGACTTAACAATTTTTTCTTTACACCTTGCAGGGATTTCTTCAATTTTAGGTGCCTTAAATTTTATTACTACAATTATTAATCTTAAAGCAAAAAACCTTTCAGCAGAAAAAATTAGACTATTTGTCTGATCAGTTATTT
+
CCCCCGDGGGGGGGGGGGGGGGGGGGGGGGGGGGGGGGGGGGGGGGGGGGGGGGGGGGGGGGGGGGGGGGGGGGGGGGGGGGGGGGGGGGGGGGGGGGGGGGGGGGGGGGGGGGGGGGGGGGGGGGGGGGGGGGGGGGGGGGGGGGGFGGGGGGGGGGGGGGGGGGGGGGGGGGGGGGGGGGGGGGGGGGGGGGGFGGFGGGGGGGGGFGGGGGGGGGGGGGGGGGGGGGFGGGFGGGGFFFFCGFCFFCFG>F>FGGFFFEFFEGFGFFF?C1FGF;EFFFGFFFFCE?>56?EFFFFEF
@M70528:330:000000000-K6D4P:1:1102:10571:4728 1:N:0:TCTATTCAGT+TCTCAGTACA
GGAGCCCCTGACATAGCATTCCCTCGATTAAATAATATAAGATTCTGACTTTTACCCCCTTCTCTGGGATTATTAATTATAGGACTTTATAAAGAAGGAGCGGGAACGGGATGAACAGTATATCCACCTTTATCAACGTTTTATCATTCAGGACCTTCAGTAGACTTAACAATTTTTTCTTTACACCTTGCAGGGATTTCTTCAATTTTAGGTGCCTTAAATTTTATTACTACAATTATTAATCTTAAAGCAAAAAACCTTTCAGCAGAAAAAATTAGACTATTTGTCTGATCAGTTATTT
+
CCCCCGGGGGGGGGGGGGGGGGGGGGGGGGGGGGGGGGGGGGGGGGGFGGGGGGGGGGGGGGGGGGGGGGGGGGGGGGGGGGGGGGGGGGGGGGGGGGGGGGGGGGGGGGGGGGGGGGGGGGGGGGGGGGGGGGGGGGGGGGGGGGGGGGGGGGGGGGGGGGGGGGGGGGGGGGGGGGGGGGGGGGGGGGGGGGGGGGGGGGGGGGGGGGGGGGGGGGGGGGGGGGGGGGFGGGFGGGGFFFFFGFGGGFGGFGFGGGFFFFFGFGFGFFFGGFFGFFEFFFGFFFFFFFFFFFFFFCEFF
@M70528:330:000000000-K6D4P:1:1102:20997:4743 1:N:0:TCTATTCAGT+TCTCAGTACA
GGAGCCCCTGACATAGCATTCCCTCGATTAAATAATATAAGATTCTGACTTTTACCCCCTTCTCTGGGATTATTAATTATAGGACTTTATAAAGAAGGAGCGGGAACGGGATGAACAGTATATCCACCTTTATCAACGTTTTATCATTCAGGACCTTCAGTAGACTTAACAATTTTTTCTTTACACCTTGCAGGGATTTCTTCAATTTTAGGTGCCTTAAATTTTATTACTACAATTATTAATCTTAAAGCAAAAAACCTTTCAGCAGAAAAAATTAGACTATTTGTCTGATCAGTTATTT
+
CCCCCGGGGGGGGGGGGGGGGGGGGGGGGGGGGGGGGGGGGGGGGGGGGGGGGGGGGGGGGGGGGGGGGGGGGGGGGGGGGGGGGGGGGGGGGGGGGGGGGGGGGGGGGGGDGGGGGGGGGGGGGGGGGGGGGGGGFGGGGGGGFGGGGGGGEGGGGGFGFFGGGGFGFFGDFGGGGGGGGGGGGGFGFFFGGGGGGGFGGGGGGGGGAFGFGGGGGGGGGGGGGFGGGGFAFGCFGGGFFFAAFFGG<CFCFGFGGGDFFEFG?+8FFFFGGFFGEF<ACFGFFFF37CCFEC@EEEFFF
@M70528:330:000000000-K6D4P:1:1102:8425:4747 1:N:0:TCTATTCAGT+TCTCAGTACA
GGAGCCCCTGACATAGCATTCCCTCGATTAAATAATATAAGATTCTGACTTTTACCCCCTTCTCTGGGATTATTAATTATAGGACTTTATAAAGAAGGAGCGGGAACGGGATGAACAGTATATCCACCTTTATCAACGTTTTATCATTCAGGACCTTCAGTAGACTTAACAATTTTTTCTTTACACCTTGCAGGGATTTCTTCAATTTTAGGTGCCTTAAATTTTATTACTACAATTATTAATCTTAAAGCAAAAAACCTTTCAGCAGAAAAAATTAGACTATTTGTCTGATCAGTTATTT
+
CCCCCGGGGGGGGGGGGGGGGGGGGGGGGGGGGGGGGGGGGGGGGGGGGGGGGGGGGGGGGGGGGGGGGGGGGGGGGGGGGGGGGGGGGGGGGGGGGGGGGGGGGGGGGGGGGGGGGGGGGGGGGGGGGGGGGGGGGGGGGGGGGGGGGGGGGGGGGGGGGGCEDEFFFGGGGGGGGGGGGGGFFGGGGGGGGCG=DFGGGGGGGDEFGGFGGCFFFGGGGGGGGGGGGGFGGGFGGGGFF>FFGFGGGG>FFGFGGGFFFBFGFF4CFF6CFFFGF8?B9BGFFCF?<CEFCEFFF?<CE
@M70528:330:000000000-K6D4P:1:1102:10738:4753 1:N:0:TCTATTCAGT+TCTCAGTACA
GGAGCCCCTGACATAGCATTCCCTCGATTAAATAATATAAGATTCTGACTTTTACCCCCTTCTCTGGGATTATTAATTATAGGACTTTATAAAGAAGGAGCGGGAACGGGATGAACAGTATATCCACCTTTATCAACGTTTTATCATTCAGGACCTTCAGTAGACTTAACAATTTTTTCTTTACACCTTGCAGGGATTTCTTCAATTTTAGGTGCCTTAAATTTTATTACTACAATTATTAATCTTAAAGCAAAAAACCTTTCAGCAGAAAAAATTAGACTATTTGTCTGATCAGTTATTT
+
CCCCCGGGGGGGGGGGGGGGGGGGGGGGGGGGGGGGGGGGGGGGGGGGGGGGGGGGGGGGGGGGGGGGGGGGGGGGGGGGGGGGGGGGGGGGGGGGGGGGGGGGGGGGGGGGGGGGGGGGGGGGGGGGGGGGGGGGGGGGGGGGGGGGGGGGGGGGGGGGGGGGGGGGGGGGGGGGGGGGGGGGGGFGGGGGGGGGGGGGGGGGGGGGGGGGGGGGGGGGGGGGGGGGGGFFGGFFDGGFFFFFGFGGGGGFFFFGGGEFFFFGFGFGFFFGD9FFFFFFFFGFFFFFFFFFFFFFFEFCE
@M70528:330:000000000-K6D4P:1:1102:6166:4754 1:N:0:TCTATTCAGT+TCTCAGTACA
GGAGCCCCTGACATAGCATTCCCTCGATTAAATAATATAAGATTCTGACTTTTACCCCCTTCTCTGGGATTATTAATTATAGGACTTTATAAAGAAGGAGCGGGAACGGGATGAACAGTATATCCACCTTTATCAACGTTTTATCATTCAGGACCTTCAGTAGACTTAACAATTTTTTCTTTACACCTTGCAGGGATTTCTTCAATTTTAGGTGCCTTAAATTTTATTACTACAATTATTAATCTTAAAGCAAAAAACCTTTCAGCAGAAAAAATTAGACTATTTGTCTGATCAGTTATTT
+
CCCCCGGGGGGGGGGGGGGGGGGGGGGGGGGGGGGGGGGGGGGGGGGGGGGGGGGGGGDGGGGGGGGGGGGGGGGGGGGGGGGGGGGGGGGGGGGGGEGGGGGGGGGGGGGGGFGGGGGGGGGGGGGGGGGGGGGGGGGGGGGGGGGGGGGGGGGGGGGGGGGGGGGGGGGGGGGGGGGGGGFFFGGGGGGGGGGFDGGGGGGGGGGGGGGGGGGDGGGGGGFGGGGGGEFGGF>FGGGAFAFFGFGFGGGFFGFG:C5AFFFGFGFGAFFFG9FCEFFFEFGFFFFEFECEFF@F?3?EE
@M70528:330:000000000-K6D4P:1:1102:20241:4784 1:N:0:TCTATTCAGT+TCTCAGTACA
GGAGCCCCTGACATAGCATTCCCTCGATTAAATAATATAAGATTCTGACTTTTACCCCCTTCTCTGGGATTATTAATTATAGGACTTTATAAAGAAGGAGCGGGAACGGGATGAACAGTATATCCACCTTTATCAACGTTTTATCATTCAGGACCTTCAGTAGACTTAACAATTTTTTCTTTACACCTTGCAGGGATTTCTTCAATTTTAGGTGCCTTAAATTTTATTACTACAATTATTAATCTTAAAGCAAAAAACCTTTCAGCAGAAAAAATTAGACTATTTGTCTGATCAGTTATTT
+
CCCCCGGGGGGGGGGGGGGGGGGGGGGGGGGGGGGGGGGGGGGGGGGGGGGGGGGGGGGGGGGGGGGGGGGGGGGGGGGGGGGGGGGGGGGGGGGGGGGGGGGGGGGGGGGGGGGGGGGGGGGGGGGGGGGGGGGGGGGGGGGGGGGGGGGGGGGGGGGGGGGGGGGGGGGGGGGGGGGGGGGGGGGGGGGGGGGGGGGGGGGGGGGGGGGGGGGGGGGGGGGGGGGGGGFGGGFGGGGFFFFFGFGGGGGGFGFGGGFFFFFGFGFGFFFGGFFGFFFFFFGFFFFFFFFFFFFFFFFFF
@M70528:330:000000000-K6D4P:1:1102:7672:4791 1:N:0:TCTATTCAGT+TCTCAGTACA
GGAGCCCCTGACATAGCATTCCCTCGATTAAATAATATAAGATTCTGACTTTTACCCCCTTCACTGGGATTATTAATTATAGGACTTTATAAAGAAGGAGCGGGAACGGGATGAACAGTATATCCACCTTTATCAACGTTTTATCATTCAGGACCTTCAGTAGACTTAACAATTTTTTCTTTACACCTTGCAGGGATTTCTTCAATTTTAGGTGCCTTAAATTTTATTACTACAATTATTAATCTTAAAGCAAAAAACCTTTCAGCAGAAAAAATTAGACTATTTGTCTGATCAGTTATTT
+
CCCCCGGGGGGGGGGGGGGGDFGGGGGGGGGGGGGGGGGGGGGGGGGFGGGGGGGGGGGGGGGGGGGGGGGGGGGGGGGGGGGGGGGGGGGGGGGGGFGGGGGGGGGGGGCGGEGGGGGGGGGGGGGGFGGFFGFGGEFGGGGGGGGGGGGGGGGFGGGGGGGGGFGG9FGEGGGGGGGGGGGGGGGGGG?FGGGGGGGGGGGGGGFFFGGCGGGCGFGGFGFGGGGGGABFGGFGGFGFFFFFGFGG=FG4AFFGDDEFFEADECCDFAFGF@FFF8E4CFFF=)@7??C?CFFFCEFFF
@M70528:330:000000000-K6D4P:1:1102:16865:4791 1:N:0:TCTATTCAGT+TCTCAGTACA
GGAGCCCCTGACATAGCATTCCCTCGATTAAATAATATAAGATTCTGACTTTTACCCCCTTCTCTGGGATTATTAATTATAGGACTTTATAAAGAAGGAGCGGGAACGGGATGAACAGTATATCCACCTTTATCAACGTTTTATCATTCAGGACCTTCAGTAGACTTAACAATTTTTTCTTTACACCTTGCAGGGATTTCTTCAATTTTAGGTGCCTTAAATTTTATTACTACAATTATTAATCTTAAAGCAAAAAACCTTTCAGCAGAAAAAATTAGACTATTTGTCTGATCAGTTATTT
+
CCCCCGGGGGGGGGGGGGGGGGGGGGGGGGGGGGGGGGGGGGGGGGGGGGGGGGGGGGGGGGGGGGGGGGGGGGGGGGGGGGGGGGGGGGGGGGGGGGGGGGGGGGGGGGGGGGGGGGGGGGGGGGGGGGGGGGGGGGGGGGGGGGGGGGGGGGGGGGGGGGGGGGGGGGGGGGGGGGGGGGGGGGGGGGGGGGGGGGGGGGGGGGGGGGGFGGGFGGGGGGGGGGGGGGFGGGFGGGGFFFFFGFGGGGGGAGFGGGBFFFFGFGEFFFFFGFFGFFFFEFGFFFFFFFFFFFFFFFFEF
@M70528:330:000000000-K6D4P:1:1102:22867:4797 1:N:0:TCTATTCAGT+TCTCAGTACA
GGAGCCCCTGACATAGCATTCCCTCGATTAAATAATATAAGATTCTGACTTTTACCCCCTTCTCTGGGATTATTAATTATAGGACTATATAAAGAAGGAGCGGGAACGGGATGAACAGTATATCCACCTTTATCAACGTTTTATCATTCAGGACCTTCAGTAGACTTAACAATTTTTTCTTTACACCTTGCAGGGATTTCTTCAATTTTAGGTGCCTTAAATTTTATTACTACAATTATTAATCTTAAAGCAAAAAACCTTTCAGCAGAAAAAATTAGACTATTTGTCTGATCAGTTATTT
+
BC<CC:BFGGGGGGGGFFGGGGGGGEGGGGGGGGFGGGGGGGGGGDGFGGGGGGGGGGGGFGFGGGGGGGGGGGGGGGGGGGFGGGGGGGGGGGGGGGGGGGGGGGGGGGGGGGGGGGGGGGGGGGGGGGGGGGGGGGGGGGGGGGGGGGGFFGGGGGFFFGGGGGGGGCGGGGGFGEFGGGADFF8DFG8FG8EGGGGGGGGGGGGGGGG?FGGFGGGGGGGGGGGGGGFGGFFGFGFFFFFFGFGGGGGGFFFDDGDFFEFGFG>GFFAFGFFFEE?6CFGFFFF373>E<CEECEFFF
@M70528:330:000000000-K6D4P:1:1102:15277:4799 1:N:0:TCTATTCAGT+TCTCAGTACA
GGAGCCCCTGACATAGCATTCCCTCGATTAAATAATATAAGATTCTGACTTTTACCCCCTTCTCTGGGATTATTAATTATAGGACTTTATAAAGAAGGAGCGGGAACGGGATGAACAGTATATCCACCTTTATCAACGTTTTATCATTCAGGACCTTCAGTAGACTTAACAATTTTTTCTTTACACCTTGCAGGGATTTCTTCACTTTTAGGTGCCTTAAATTTTATTACTACAATTATTAATCTTAATGCAAAAAACCTTTAAGCAGAACAAATTATCCTATTTGTCTGATCAGTTATTT
+
6@<CCGGGGGFGGFGGGFDGAFFFGG7<E;EGFGGGFFGGCGGF9FFFGGGGGGGGGGGGGGGGGGCF8FFFFGGGGGGGGGGGGGGGGGGGGDCFGGFCFGFEGGGGGGGGGFGGGGGGGGGAGGGGGFGGGGGDGCCEFGGGGGCEE<CE8FFGGGGGFGGGGGFGGFG:EFF?BCFFFD,C=9EDFGF9DD>@@FFADEFF,;;CFF8EFCDFFFG7ECEGF,EFGGFAFFF9B<EAC+=@:97C,55:AG6C79)0;4+2*;>8?F8FG087)))37+1;7)+777)6)177).9C?
@M70528:330:000000000-K6D4P:1:1102:18139:4800 1:N:0:TCTATTCAGT+TCTCAGTACA
GGAGCCCCTGACATAGCATTCCCTCGATTAAATAATATAAGATTCTGACTTTTACCCCCTTCTCTGGGATTATTAATTATAGGACTTTATAAAGAAGGAGCGGGAACGGGATGAACAGTATATCCACCTTTATCAACGTTTTATCATTCAGGACCTTCAGTAGACTTAACAATTTTTTCTTTACACCTTGCAGGGATTTCTTCAATTTTAGGTGCCTTAAATTTTATTACTACAATTATTAATCTTAAAGCAAAAAACCTTTCAGCAGAAAAAATTAGACTATTTGTCTGATCAGTTATTT
+
CCCCCGGGGGGGGGGGGGGGGGGGGGGG9FFGGGGGGGGGGGGGGGGGGGGGGGGGGGGGGGGGGGGGGGGGGGGGGGGGGGGGGGGGGGGGGGGGGGGGGGGGGGGGGGGGGGGGGGGGGGGGGGGGGGGGGGGGGGGGGGGGGGGGGGGGGGGGGGGGGGGGGGGGGGGGGGGGGGGGGGGGGGGGGGGGFGGGGGGGGGGGGGGGGGGCGGCGGGGGFGGGGGGGCGFEF6FGGGGFFFFFGFG7CDFGAFFGGGFFFEFGFGFGFFFFC6FFF@EFFFGFFFFFFF3?CEFF3?EFF
@M70528:330:000000000-K6D4P:1:1102:7719:4801 1:N:0:TCTATTCAGT+TCTCAGTACA
GGAGCCCCTGACATAGCATTCCCTCGATTAAATAATATAAGATTCTGACTTTTACCCCCTTCACTGGGATTATTAATTATAGGACTTTATAAAGAAGGAGCGGGAACGGGATGAACAGTATATCCACCTTTATCAACGTTTTATCATTCAGGACCTTCAGTAGACTTAACAATTTTTTCTTTACACCTTGCAGGGATTTCTTCAATTTTAGGTGCCTTAAATTTTATTACTACAATTATTAATCTTAAAGCAAAAAACCTTTCAGCAGAAAAAATTAGACTATTTGTCTGATCAGTTATTT
+
CCCCCGGGGGGGGGGGGGGGGGGGGGGGGGGGGGGGGGGGGGGGGGGGGGGGGGGGGGGGGGGGGGGGGGGGGGGGGGGGGGGGGGGGGGGGGGGGGGGGGGGGGGGGGGGGGGGGGGGGGGGGGGGGGGGGGGGGGGGGGGGGGGGGGGGGGGGGGGGGGGGGGGGGGGGGGGGGGGGGGGGGGGGGGGGGGGGGGGGGGGGGGGGGGGGGGGGGGGGGGGGGGGGGGGFGGGFGGGGFFFFFGFGGGGGGFGFGGGFFFFFGEGFGFFFGGFFGFFFFEFGFFFFFFFCCCFFFFFFFF
@M70528:330:000000000-K6D4P:1:1102:6100:4801 1:N:0:TCTATTCAGT+TCTCAGTACA
GGAGCCCCTGACATAGCATTCCCTCGATTAAATAATATAAGATTCTGACTTTTACCCCCTTCTCTGGGATTATTAATTATAGGACTTTATAAAGAAGGAGCGGGAACGGGATGAACAGTATATCCACCTTTATCAACGTTTTATCATTCAGGACCTTCAGTAGACTTAACAATTTTTTCTTTACACCTTGCTGGGTTTTCTTCAATTTTAGGTGCCTTAAATTTTATTACTACAATTATTAATCTTAAAGCAAAAAACATTTCAGAAGAAAAAATTAGACTATTTGTCTGATCAGTTATTT
+
@C<CCBFFF@EFGGDD<<FFGGFEFGEGFEFFFGAFFFFFCGEGF<<EC6C,@@F<CFC+6C,CFE,ECE<EGGFGGCAFE<FEFGFFCCFGCF,6E,F,,66==F@@6FG@:<FEFDDCFCGG9F<?=A?FF<<5BB?EFEFGEFGFGD9FFCD=?A,AEEGCFG,?E?FFCFD@?3@>;FFGGGFDFG,,86@,+3@@FEFFFFCGGGGFFCCAFDF9FGGDGF:E;,1@8C9@@CFFF>CCGFG9,=:*;CA*97)/=*+48+8D)9F:66;<A3?464:875;77)65)./<?EFC?
@M70528:330:000000000-K6D4P:1:1102:11397:4803 1:N:0:TCTATTCAGT+TCTCAGTACA
GGAGCCCCTGACATAGCATTCCCTCGATTAAATAATATAAGATTCTGACTTTTACCCCCTTCTCTGGGATTATTAATTATAGGACTTTATAAAGAAGGAGCGGGAACGGGATGAACAGTATATCCACCTTTATCAACGTTTTATCATTCAGGACCTTCAGTAGACTTAACAATTTTTTCTTTACACCTTGCAGGGATTTCTTCAATTTTAGGTGCCTTAAATTTTATTACTACAATTATTAATCTTAAAGCAAAAAACCTTTCAGCAGAAAAAATTAGACTATTTGTCTGATCAGTTATTT
+
CCCCCG,@FGGGFCFGGEFFGGEF<@@,<BFGDACFFFFFGGCCFGGGGDFFDFGEDDFGGGD<C<EFE8FEFFFGGDGGG<FF8FG@EFGGFGFEFFFCCBECFGFCB@FF:=?CFGGCFCFE?FFFEGGGGFFFFFFF,6EGCGGFFGEFGDFDCFFGE<EGCFFFF9EGGGGFCEFF;BEC=DDGCDFFGFGDGF?DFFGGCFCGGGGGGGGCFGGFFGGGGCC<CFAGC?FGGGGFFAFFCF:=EG>FACA9596A88:1@+9FFFFEGFF4=E<AEFFCAEFFFF9EF?<6<?3)9
@M70528:330:000000000-K6D4P:1:1102:25898:4806 1:N:0:TCTATTCAGT+TCTCAGTACA
GGAGCCCCTGACATAGCATTCCCTCGATTAAATAATATAAGATTCTGACTTTTACCCCCTTCTCTGGGATTATTAATTATAGGACTTTATAAAGAAGGAGCGGGAACGGGATGAACAGTATATCCACCTTTATCAACGTTTTATCATTCAGGACCTTCAGTAGACTTAACAATTTTTTCTTTACACCTTGCAGGGATTTCTTCAATTTTAGGTGCCTTAAATTTTATTACTACAATTATTAATCTTAAAGCAAAAAACCTTTCAGCAGAAAAAATTAGACTATTTGTCTGATCAGTTATTT
+
CCCCCGGEGGGGGGGGGGGGGGGGGGGGGGGGGGGGGGGGGFGGGGGGGGGGGGGGGGGGGGGGGGGGGGGGGGGGGCGGGGGGGGGGGGGGGGGGGGGGGGGGGGGGGGGGGGGGGGGGGGGGGGGGGGGGGGGGGGGGGGGGGGGGGGGGGGGGGGGGGGGGGGGGGGGGGGGGGGGGGGGGGGGGGGGGFGCFGGGGGGGGGGGGGGGFF?FGGGGGGGGGGGGGGCFFGGFGGGGFFFFFGFFFCC7FFFFGGGFFFE8BECCDAFFGGFFGF3?FEF>AFCC?EECEC?ECFEE<C
@M70528:330:000000000-K6D4P:1:1102:15286:4820 1:N:0:TCTATTCAGT+TCTCAGTACA
GGAGCCCCTGACATAGCATTCCCTCGATTAAATAATATAAGATTCTGACTTTTACCCCCTTCTCTGGGATTATTAATTATAGGACTTTATAAAGAAGGAGCGGGAACGGGATGAACAGTATATCCACCTTTATCAACGTTTTATCATTCAGGACCTTCAGTAGACTTAACAATTTTTTCTTTACACCTTGCAGGGATTTCTTCAATTTTAGGTGCCTTAAATTTTATTACTACAATTATTAATCTTAAAGCAAAAAACCTTTCAGCAGAAAAAATTAGACTATTTGTCTGATCAGTTATTT
+
CCCCCGGGGGGGGGGGGGGGGGGGGGGGGGGGGGGGGGGGGGGGGGGGGGGGGGGGGGGGGGGGGGGGGGGGGGGGGGGGGGGGGGGGGGGGGGGGGGGGGGGGGGGGGGGGGGGGGGGGGGGGGGGGGGGGGGGGGGGGGGGGGGGGGGGGGGGGGGGGGGGGGGGGGGGGGGGGGGGGGGGGGGGGGGGGGGGGGGGGGGGGGGGGGGGGGGGGGGGGGGGGGGGGGGFGGGFGGGGFFFFFGFGGGGGGFGFGGGFFFFFGFFFGFFFGGFFGFFFFFFGFFFFEEFFFFFFFFFFFF
@M70528:330:000000000-K6D4P:1:1102:25154:4820 1:N:0:TCTATTCAGT+TCTCAGTACA
GGAGCCCCTGACATAGCATTCCCTCGATTAAATAATATAAGATTCTGACTTTTACCCCCTTCTCTGGGATTATTAATTATAGGACTTTATAAAGAAGGAGCGGGAACGGGATGAACAGTATATCCACCTTTATCAACGTTTTATCATTCAGGACCTTCAGTAGACTTAACAATTTTTTCTTTACACCTTGCAGGGATTTCTTCAATTTTAGGTGCCTTAAATTTTATTACTACAATTATTAATCTTAAAGCAAAAAACCTTTCAGCAGAAAAAATTAGACTATTTGTCTGATCAGTTATTT
+
CCCCCGGGGGGGGGGGGGGGGGGGGGGGGGGGGGGGGGGGGGGGGGGGGGGGGGGGGGGGGGGGGGGGGGGGGGGGGGGGGGGGGGGGGGGGGGGGGGGGGGGGGGGGGGGGGGGGGGGGGGGGGGGGGGGGGGGGGGGGGGGGGGGGGGGGGGGGGGGGGGGGGGGGGGGGFGGGGGGGGGGGGGGGGGGGGGGEGGGGGGGGGGGGGGFGGGFGGGGGGGGGGCFGGGFACGFGGFGFFFFFGFGGFGF4AGFGGGFFFFFGEGCGFFFGG05DEEFFEFGFFEFCE9>?<E)19CFFF
@M70528:330:000000000-K6D4P:1:1102:13293:4825 1:N:0:TCTATTCAGT+TCTCAGTACA
GGAGCCACTGACATAGCATTCCCTCGATTAAATAATATAAGATTCTGACTTTTACCCCCTTCTCTGGGATTATTAATTATAGGACTTTATAAAGAAGGAGCGGGAACGGGATGAACAGTATATCCACCTTTATCAACGTTTTATCATTCAGGACCTTCAGTAGACTTAACAATTTTTTCTTTACACCTTGCAGGGATTTCTTCAATTTTAGGTGCCTTAAATTTTATTACTACAATTATTAATCTTAAAGCAAAAAACCTTTCAGCAGAAAAAATTAGACTATTTGTCTGATCAGTTATTT
+
CCCCCG8EGGGGGGGGGGGGGGGGGGGGGGGGGGGGGGGGGGGGGGGGGGGGGGGGGGGGGGGGGGGGGGGGGGGGGGGGGGGGGGGGGGGGGGGGGGGGGGGGGGGGGGGGGGGGGGGGGGGGGGGGGGGGGGGGGGGGGGGGGGGGGGGGGGGGGGGGGGGGGGGFGGGGGGGGGGGGGGGGGGGGGGGGGGGGGGGGGGGGGGGGGGGGGGGGGGGGGGGGGGGGGFFGGGFGGGGFFFFFGFGGEGGGFGFGGG;FFFFGF78FFFF6FBFGFFEFFFFFFFFFFFFF9CFEFFFFF
@M70528:330:000000000-K6D4P:1:1102:13855:4841 1:N:0:TCTATTCAGT+TCTCAGTACA
GGAGCCCCTGACATAGCATTCCCTCGATTAAATAATATAAGATTCTGACTTTTACCCCCTTCTCTGGGATTATTAATTATAGGACTTTATAAAGAAGGAGCGGGAACGGGATGAACAGTATATCCACCTTTATCAACGTTTTATCATTCAGGACCTTCAGTAGACTTAACAATTTTTTCTTTACACCTTGCAGGGATTTCTTCAATTTTAGGTGCCTTAAATTTTATTACTACAATTATTAATCTTAAAGCAAAAAACCTTTCAGCAGAAAAAATTAGACTATTTGTCTGATCAGTTATTT
+
CCCCCGFGGGGGGGGGGGGGGGGGGGGGGGGGGGGGGGGGGGGGGGGGGGGGGGGGGGGGGGGGGGGGGGGGGGGGGGGGGGGGGGGGGGGGGGGGGGGGGGGGGGGGGGGGGGGGGGGGGGGGGGGGGGGGGGGGGGGGGGGGGGGGGGGGGGGGGGGGGGGGGGGGGGGGGGGGGGGGGGGGGGGGGGGGGGGGGGGGGGGGGGGGGGGGGGGGGGGGGGGGGGGGGGFGGGFGGGGFFFFFGFGGGGGGFGFFDGBFFFFGFGFGFFFDFFFGFEFFEFGFFFFCFFFFFF37CFFEF
@M70528:330:000000000-K6D4P:1:1102:7238:4843 1:N:0:TCTATTCAGT+TCTCAGTACA
GGAGCCCCTGACATAGCATTCCCTCGATTAAATAATATAAGATTCTGACTTTTACCCCCTTCTCTGGGATTATTAATTATAGGACTTTATAAAGAAGGAGCGGGAACGGGATGAACAGTATATCCACCTTTATCAACGTTTTATCATTCAGGACCTTCAGTAGACTTAACAATTTTTTCTTTACACCTTGCAGGGATTTCTTCAATTTTAGGTGCCTTAAATTTTATTACTACAATTATTAATCTTAAAGCAAAAAACCTTTCAGCAGAAAAAATTAGACTATTTGTCTGATCAGTTATTT
+
CCCCCGGGGGGGGGGGGGGGGGGGGGGGGGGGGGGGGGGGGGGGGGGGGGGGGGGGGGGGGGGGGGGGGGGGGGGGGGGGGGGGGGGGGGGGGGGGGGGGGGGGGGGGGGGGGGGGGGGGGGGGGGGGGGGGGGGGGGGGGGGGGGGGGGGGGGGGGGGGGGGGGGGGGGGGGGGGGGGGGGGGGGGGGGGGGGGGGGGGGGGGGGGGGGGGGGGGGGGGGGGGGGGGGGFGGGFGGGGFFFFFGFGGGGGGFGFGGGFFFFFGFGCFFAFGGFFGFEFFFFGFFFFFEFEFEFFFFFFEE
@M70528:330:000000000-K6D4P:1:1102:25970:4858 1:N:0:TCTATTCAGT+TCTCAGTACA
GGAGCCCCTGACATAGCATTCCCTCGATTAAATAATATAAGATTCTGACTTTTACCCCCTTCTCTGGGATTATTAATTATAGGACTTTATAAAGAAGGAGCGGGAACGGGATGAACAGTATATCCACCTTTATCAATGTTTTATCATTCAGGACCTTCAGTAGACTTAACAATTTTTTCTTTACACCTTGCAGGGATTTCTTCAATTTTAGGTGCCTTAAATTTTATTACTACAATTATTAATCTTAAAGCAAAAAACCTTTCAGCAGAAAAAATTAGACTATTTGTCTGATCAGTTATTT
+
CCCCCGGGGGGGGGGGGGGGGGGGGGGGGGGGGGGGGGGGGGGGGGGGGGGGGGGGGGGGGGGGGGGGGGGGGGGGGFGGGGGGGGGGGGGGGGGGGGGGGGGGGGGGGGGGGGGGGGGGGGGGGGGGGGGGGGGG9EGGGGGGGGGGGGGGGGGGGGGGGGGGGGGGFGGGGGGGGGGGGGGGGGGGGGGGGGGGGGGGGGGGGGGGGG??FGGGGGGGFGGGGFGGFGFEDGFGGGGFFFFFGFGGGFFGFCAGGDFFFFFGFFEGFFFGG2AFFFFFEFGFFEF?CEFFEFEFFCECE
@M70528:330:000000000-K6D4P:1:1102:13841:4859 1:N:0:TCTATTCAGT+TCTCAGTACA
GGAGCCCCTGACATAGCATTCCCTCGATTAAATAATATAAGATTCTGACTTTTACCCCCTTCTCTGGGATTATTAATTATAGGACTTTATAAAGAAGGAGCGGGAACGGGATGAACAGTATATCCACCTTTATCAACGTTTTATCATTCAGGACCTTCAGTAGACTTAACAATTTTTTCTTTACACCTTGCAGGGATTTCTTCAATTTTAGGTGCCTTAAATTTTATTACTACAATTATTAATCTTAAAGCAAAAAACCTTTCAGCAGAAAAAATTAGACTATTTGTCTGATCAGTTATTT
+
CCCCCG<FDGGGGGGGGGGGGGDGGGGGGCFGGGGGGGFGGGFGGGGGGGGGGGGEGGGGGGGCFG8AFGGGGGGDGGFGGFGGGGG9<EGGGGGGGGGGG::FG>FGGCFD>=FGGGGFGDGGGGGGGGGGGGFGGG@EFFFGGGGFFFFFGFGGGGFGFF<FFGG,E<9EEGGGG>8FGFFCFGFGG=EGGE+>DFEEGGF<AFGFGGGFGCCCGACGF;EEB:D=@AB2?,3EF>=++1:=EFFF9CCG>*9?4C5A=>FFCFCCAF4083FGA@)*.8CFFCF<67>ECE)9657CC
@M70528:330:000000000-K6D4P:1:1102:19825:4892 1:N:0:TCTATTCAGT+TCTCAGTACA
GGAGCCCCTGACATAGCATTCCCTCGATTAAATAATATAAGATTCTGACTTTTACCCCCTTCTCTGGGATTATTAATTATAGGACTTTATAAAGAAGGAGCGGGAACGGGATGAACAGTATATCCACCTTTATCAACGTTTTATCATTCAGGACCTTCAGTAGACTTAACAATTTTTTCTTTACACCTTGCAGGGATTTCTTCAATTTTAGGTGCCTTAAATTTTATTACTACAATTATTAATCTTAAAGCAAAAAACCTTTCAGCAGAAAAAATTAGACTATTTGTCTGATCAGTTATTT
+
CCCCCGGGGGGGGGGGGGGGGGGGGGGGGGGGGGGGGGGGGGGGGGGGGGGGGGGGGGGGGGGGGGGGGGGGGGGGGGGAFGGFGGGGGGGGGGGGGGGGGGGGGGGGGGGGGGGGGGGGGGGGGGGGGGGGGGGGGGGGGGGGGGGGGGGGGGGGGGGGGGGFGGGGGGGGGGGGGGGGGGGGGGGGGGGGGGGGGGGGGGGGGGGGGGGGGGGGGGGGGGGGGGGGGGFGG?AGGGGFFFFFGFGGGGFFFGFGDGFFFFFGFDEGFFFGGFFGA;EAEFF:F<F3C)9CEF<??FFFF
@M70528:330:000000000-K6D4P:1:1102:20288:4898 1:N:0:TCTATTCAGT+TCTCAGTACA
GGAGCCCCTGACATAGCATTCCCTCGATTAAATAATATAAGATTCTGACTTTTACCCCCTTCTCTGGGATTATTAATTATAGGACTTTATAAAGAAGGAGCGGGAACGGGATGAACAGTATATCCACCTTTATCAACGTTTTATCATTCAGGACCTTCAGTAGACTTAACAATTTTTTCTTTACACCTTGCAGGGATTTCTTCAATTTTAGGTGCCTTAAATTTTATTACTACAATTATTAATCTTAAAGCAAAAAACCTTTCAGCAGAAAAAATTAGACTATTTGTCTGATCAGTTATTT
+
CCCCCGGGGGGGGGGGGGGGGGGGGGGGGGGGGGGGGGGGGGGGGGGGGGGGGGGGGGGGGGGGGGGGGGGGGGGGGGGGGGGGGGGGGGGGGGGGGGGGGGGGGGGGGGGGGFGGGGGGGGGGGGGGGGGGGGGGGGGGGGGGGGGGGGGGGGGGGGGGGGGGGGGGGGGGGGGGGGGGGGGGGGGGGGGGGGGGGGGGGGGGGGGGGGGGGGFGGGGGGGGGGGGGGGFGGGFGGGGFFFFFGFGGGCGFFGFGGGDFFFFGFFEGAFFGGFFGFFFFFFGFFFF?EFFCEEFFFFF<C
@M70528:330:000000000-K6D4P:1:1102:17675:4899 1:N:0:TCTATTCAGT+TCTCAGTACA
GGAGCCCCTGACATAGCATTCCCTCGATTAAATAATATAAGATTCTGACTTTTACCCCCTTCTCTGGGATTATTAATTATAGGACTTTATAAAGAAGGAGCGGGAACGGGATGAACAGTATATCCACCTTTATCAACGTTTTATCATTCAGGACCTTCAGTAGACTTAACAATTTTTTCTTTACACCTTGCAGGGATTTCTTCAATTTTAGGTGCCTTAAATTTTATTACTACAATTATTAATCTTAAAGCAAAAAACCTTTCAGCAGAAAAAATTAGACTATTTGTCTGATCAGTTATTT
+
CCCCCGGGGGGGGGGGGGGGGGGGGGGGGGGGGGGGGGGGGGGGGGGGGGGGGGGGGGGGGGGGGGGGGGGGGGGGGGGGGGGGGGGGGGGGGGGGGGGGGGGGGGGGGGGGGGGGGGGGGGGGGGGGGGGGGGGGGGGGGGGGGGGGGGGGGGGGGGGGGGGGGGGGGGGGGGGGGGGGGGGGGGGGGGFFFGGGGGGGGGGGGGGGGGFGGGGGGGGGGGGGGCFGFGFGGFFGGGGFFCFFGFGGGGGGFCFGDGFFFFFFEGEGFFAFD>FGFEEFFFGFFFFFFFEFFFFFF??EE
@M70528:330:000000000-K6D4P:1:1102:19202:4926 1:N:0:TCTATTCAGT+TCTCAGTACA
GGAGCCCCTGACATAGCATTCCCTCGATTAAATAATATAAGATTCTGACTTTTACCCCCTTCTCTGGGATTATTAATTATAGGACTTTATAAAGAAGGAGCGGGAACGGGATGAACAGTATATCCACCTTTATCAACGTTTTATCATTCAGGACCTTCAGTAGACTTAACAATTTTTTCTTTACACCTTGCAGGGATTTCTTCAATTTTAGGTGCCTTAAATTTTATTACTACAATTATTAATCTTAAAGCAAAAAACCTTTCAGCAGAAAAAATTAGACTATTTGTCTGATCAGTTATTT
+
CCCCCGGGGGGGGGGGGGGGGGGGGGGGGGGGGGGGGGGGGGGGGGGGGGGGGGGGGGGGGGGGGGGGGGGGGGGGGGGGGGGGGGGGGGGGGGGGGGGGGGGGGGGGGGGGGGGGGGGGGGGGGGGGGGGGGGGGGGGGGGGGGGGGGGGGGGGGGGGGGGGGGGGDFGGGGGGGGGGGGGGGGGGGGGGGGGGGGGFGGGGGGGGGGGGGGGGGGGGGGGGGGGGGGGFGGGFGGGGFFFFFGFGGGGGGFGFGGGFFFFFGFGFGFFFGFFFGFFEFFFGFFFFEF?EEFF3CCFFFE
@M70528:330:000000000-K6D4P:1:1102:24173:4927 1:N:0:TCTATTCAGT+TCTCAGTACA
GGAGCCCCTGACATAGCATTCCCTCGATTAAATAATATAAGATTCTGACTTTTACCCCCTTCTCTGGGATTATTAATTATAGGACTTTATAAAGAAGGAGCGGGAACGGGATGAACAGTATATCCACCTTTATCAACGTTTTATCATTCAGGACCTTCAGTAGACTTAACAATTTTTTCTTTACACCTTGCAGGGATTTCTTCAATTTTAGGTGCCTTAAATTTTATTACTACAATTATTAATCTTAAAGCAAAAAACCTTTCAGCAGAAAAAATTAGACTATTTGTCTGATCAGTTATTT
+
CCCCCGGGGGGGGGGGGGGGGGGGGGGGGGGGGGGGGGGGGGGGGGGGGGGGGGGGGGGGGGGGGGGGGGGGGGGGGGGGGGGGGGGGGGGGGGGGGGGGGGGGGGGGGGGGGGGGGGGGGGGGGGGGGGGGGGGGGGGGGGGGGGGGGGGGGGGGGGGGGGFFGGGGGGGGGGGGGGGGGGGGGGGGGGGGGGGGGGGGGGGGGGGGGGFGGGGGGGFFGGGGGGGGGGFGGGFGGGGFFFFFGFGGGGGGFGFGGGFFFFFGECCFAFFCG@FGFEFFEFGFFFFFFFFFFCFEFFFCE
@M70528:330:000000000-K6D4P:1:1102:24628:4941 1:N:0:TCTATTCAGT+TCTCAGTACA
GAGCCCCTGACATAGCATTCCCTCGATTAAATAATCTAAGATTCTGCCTTTTACCCCCTTCTCTGGGATTATTAATTATAGGACTTTATAAAGAAGGAGCGGGAACGGGATGAACAGTATATCCACCTTTATCAACGTTTTATCATTCAGGACCTTCAGTAGACTTAACAATTTTTTCTTTACACCTTGCAGGGATTTCTTCAATTTTAGGTGCCTTAAATTTTATTACTACAATTATTAATCTTAAAGCAAAAAACCTTTCAGCAGAAAAAATTAGACTATTTGTCTGATCAGTTATTTT
+
CCCCCGGGGGGFG<FG9FGGGGGGGGGGGGGGGGGFGGGGGGGGGG,FGGGGGGGGGGGGGGGGGGGGGGGGGGGGG,E,CFGGGGGFGGGGGGGGGFGGGGGGGGGGGGGGGGGGGGGGGGGGGGGGGGGGGGGGGGGGGGGGGGGGGGGGGGGGGGGGGGGGGGGGGGGGGGGGGGGGGGGGGGGGGGGGGGGGGGGGGGGGGFGGGGGGGGGGGGGGGGGGGGGGGGFGGGFCGGGFFFFFGFGGFGGFFGFGGDFFFCFC?FFGFFFGGD6>35=@EFGFFEAEEEE<EEF3?EFEE
@M70528:330:000000000-K6D4P:1:1102:21660:4941 1:N:0:TCTATTCAGT+TCTCAGTACA
GGAGCCCCTGACATAGCATTCCCTCGATTAAATAATATAAGATTCTGACTTTTACCCCCTTCTCTGGGATTATTAATTATAGGACTTTATAAAGAAGGAGCGGGAACGGGATGAACAGTATATCCACCTTTATCAACGTTTTATCATTCAGGACCTTCAGTAGACTTAACAATTTTTTCTTTACACCTTGCAGGGATTTCTTCAATTTTAGGTGCCTTAAATTTTATTACTACAATTATTAATCTTAAAGCAAAAAACCTTTCAGCAGAAAAAATTAGACTATTTGTCTGATCAGTTATTT
+
CCCCCGGGGGGGGGGGGGGGGGGGGGGGGGGGGGGGGGGGGGGGGGGGGGGGGGGGGGGGGGGGGGGGGGGGGGGGGGGGGGGGGGGGGGGGGGGGGGGGGGGGGGGGGGGGGGGGGGGGGGGGGGGGGGGGGGGGGGGGGGGGGGGGGGGGGGGGGGGGGGGGGGGGGGGGGGGGGGGGGGGGGGGGGGGGGGGGGGGGGGGGGGGGGGGGGGGGGGGGGGGGGGGGFGFGGGFGGGGFFFFFGFGGGGGFFGFGGGFFFFFGFGFGFFFGGFFGFFFFFFGFFFFEFFEFFFFFFFFFF
@M70528:330:000000000-K6D4P:1:1102:9673:4976 1:N:0:TCTATTCAGT+TCTCAGTACA
GGAGCCCCTGACATAGCATTCCCTCGATTAAATAATATAAGATTCTGACTTTTACCCCCTTCACTGGGATTATTAATTATAGGACTTTATAAAGAAGGAGCGGGAACGGGATGAACAGTATATCCACCTTTATCAACGTTTTATCATTCAGGACCTTCAGTAGACTTAACAATTTTTTCTTTACACCTTGCAGGGATTTCTTCAATTTTAGGTGCCTTAAATTTTATTACTACAATTATTAATCTTAAAGCAAAAAACCTTTCAGCAGAAAAAATTAGACTATTTGTCTGATCAGTTATTT
+
CCCCCGGGGGGGGGGGGGGGGGGGGGGGFGGGGGGGGGGGGGGGGGGGGGGGGGGGGGGGGGGGGGGGGGGGGGGGGGGGGGGGGGGGGGGGGGGGGGGGGGGGGGGGGGGGGGGGGGGGGGGGGGGGGGGGGGGGGGGGGGGGGGGGGGGGGGGGGGGGGFGGGGFGGGGGGGGGGGGGGGGGGGGGGGGGGGGFGGGGGGGGGGGGGGGGGGGGGGGGFGGGGGFGGGFGGGFGGGGFFFFFGFGGGGGGFGFGGGFFFFFGFFFGFFFFF>FFEFEFFFGFFFFEFFFFFFEFEFFCE
@M70528:330:000000000-K6D4P:1:1102:21442:4977 1:N:0:TCTATTCAGT+TCTCAGTACA
GGAGCCCCTGACATAGCATTCCCTCGATTAAATAATATAAGATTATGACTTTTACCCCCTTCTCTGGGATTATTAATTATAGGACTTTATAAAGAAGGAGCGGGAACGGGATGAACAGTATATCCACCTTTATCAACGTTTTATCATTCAGGACCTTCAGTAGACTTAACAATTTTTTCTTTACACCTTGCAGGGATTTCTTCAATTTTAGGTGCCTTAAATTTTATTACTACAATTATTAATCTTAAAGCAAAAAACCTTTCAGCAGAAAAAATTAGACTATTTGTCTGATCAGTTATTT
+
CCCCCFGGGGGGGGGGGGGGGGGGGGGGGGGFGGGGGGFGGGGGGGGGGGGGGAFGGGGGGGCDGGGGGGGGGGGGGGFFGGGGGGGGGGGGGGGGFCFGGGGGGGGGDFGGGGGGGFGGGGGGGGGGGGGGGGGGGGFGGGGGFFGGGGFGGGFFFFGGEGGGEGFGGGGGGGGGGGGGGGGGGGGGGGGGGGGFFFFGGFGFGGCFGFGGGFGGGGGGGGGGGFGFFGFA8FFGGGG<>CCAGFGGF>FFAGFGGGBFFFFG<:CFF68F<9AFF@CF4FGFFEF)64>?CFEFF?CEF
@M70528:330:000000000-K6D4P:1:1102:17767:5009 1:N:0:TCTATTCAGT+TCTCAGTACA
GGAGCCCCTGACATAGCATTCCCTCGATTAAATAATATAAGATTCTGACTTTTACCCCCTTCTCTGGGATTATTAATTATAGGACTTTATAAAGAAGGAGCGGGAACGGGATGAACAGTATATCCACCTTTATCAACGTTTTATCATTCAGGACCTTCAGTAGACTTAACAATTTTTTCTTTACACCTTGCAGGGATTTCTTCAATTTTAGGTGCCTTAAATTTTATTACTACAATTATTAATCTTAAAGCAAAAAACCTTTCAGCAGAAAAAATTAGACTATTTGTCTGATCAGTTATTT
+
CCCCCGGGGGGGGGGGGGGGGGGGGGGGGGGGGGGGGGGGGGGGGGGGGGGGGGGGGGGGGGGGGGGGGGGGGGGGGGGGGGGGGGGGGGGGGGGGGGGGGGGGGGGGGGGGGGGGGGGGGGGGGGGGGGGGGGGGGGGGGGGGGGGGGGGGGGGGGGGGGGGGGGGGGGGGGGGGGGGGGGGGGGGGGGGGGGGGGGGGGGGGGGGGGGGGGGGGGGGGFGGGGGGGGGFGGGFGGGGFFFFFGFCG?FGGFFFGGGFFFFFGFFFGFF;CGBFGFFEFFFGFFFFFFFFFFFFFFFFFF
@M70528:330:000000000-K6D4P:1:1102:14721:5022 1:N:0:TCTATTCAGT+TCTCAGTACA
GGAGCCCCTGACATAGCATTCCCTCGATTAAATAATATAAGATTCTGACTTTTACCCCCTTCTCTGGGATTATTAATTATAGGACTTTATAAAGAAGGAGCGGGAACGGGATGAACAGTATATCCACCTTTATCAACGTTTTATCATTCAGGACCTTCAGTAGACTTAACAATTTTTTCTTTACACCTTGCAGGGATTTCTTCAATTTTAGGTGCCTTAAATTTTATTACTACAATTATTAATCTTAAAGCAAAAAACCTTTCAGCAGAAAAAATTAGACTATTTGTCTGATCAGTTATTT
+
CCCCCGGGGGGGGGGGGGGGGGGGGGGGGGGGGGGGGGGGGGGGGGGGGGGGGGGGGGGGGGGGGGGGGGGGGGGGGGGGGGGGFGGGGGGGGGGGGGGGFGGGGGGGGGGGGGGGGGGGGGGGGGGGGGGGGGGGGGGGGGGGGGGGGGGGGGGGGGGGGGGGGGGGGGGGGGGGGGGGGGGGGGGGGGGGGGGGGGGGGGGGGGGGGGGGGGGGGGGGGGGGGGGGGGFGGGFGGGGFAFFFGFGGGGGGFGFGGGFFFFFGF=EGFFFGGFFGFFFFFFGFFCFFFFCE<C8CEEFFF
@M70528:330:000000000-K6D4P:1:1102:10169:5023 1:N:0:TCTATTCAGT+TCTCAGTACA
GGAGCCCCTGACATAGCATTCCCTCGATTAAATAATATAAGATTCTGACTTTTACCCCCTTCTCTGGGATTATTAATTATAGGACTTTATAAAGAAGGAGCGGGAACGGGATGAACAGTATATCCACCTTTATCAACGTTTTATCATTCAGGACCTTCAGTAGACTTAACAATTTTTTCTTTACACCTTGCAGGGATTTCTTCAATTTTAGGTGCCTTAAATTTTATTACTACAATTATTAATCTTAAAGCAAAAAACCTTTCAGCAGAAAAAATTAGACTATTTGTCTGATCAGTTATTT
+
CCCCCGGGGGGGGGGGGGGGGGGGGGGDGGGGGGGGGGGGGGGGGGGGGGGGGGGGGGGGGGGGGGGGGGGGGGGGGGGGGGGGGGGGGGGGGGGGGGGGGGGGGGGGGGGGGGGGGGGGGGGGGGGGGGGGGGGGGGGGGGGGGGGGGGGGGGGGGGGGGGGGGGGGGGGGGGGGGGGGGGGGGGGGGGGGFFGGGGGGGGGGGGGGGGGGGGGGGGGGGGGGGGGGGGF7CFFGGGGFFFFFGFGGGGGGFGFGDGFFFFFGFGE<FFFFG>FGEFFFEFGFFFFFFFEFCFFFFFFFF
@M70528:330:000000000-K6D4P:1:1102:19765:5034 1:N:0:TCTATTCAGT+TCTCAGTACA
GGAGCCCCTGACATAGCATTCCCTCGATTAAATAATATAAGATTCTGACTTTTACCCCCTTCTCTGGGATTATTAATTATAGGACTTTATAAAGAAGGAGCGGGAACGGGATGAACAGTATATCCACCTTTATCAACGTTTTATCATTCAGGACCTTCAGTAGACTTAACAATTTTTTCTTTACACTTTGCAGGGATTTCTTCAATTTTAGGTGCCTTAAATTTTATTACTACAATTATTAATCTTAAAGCAAAAAACCTTTCAGCAGAAAAAATTAGACTATTTGTCTGATCAGTTATTT
+
CCCCCGGGGGGGGGGGGGGGGGGGGGGGGGGGGGGGGGGGGGGGGGGGGGGGGGGGGGGGGGGGGGGGGGGGGGGGGGGGGGGGGGGGGGGGGGGGGGGGGGGGGGGGGGGGGGGGGGGGGGGGGGGGGGGGGGGGGGGGGGGGGGGGGGGGGGGGGGGGGGGGGGGFGGGGGGGGGGGGGGGGGGGGGGGGGGGGGGGGGGGGGGGGGGGGGGGGGGGGGGGGGGGGGGFGGGFGGGGFFCFFGFGGFCFGAGFGGGFFFFFGFGEGFFFGC;FFF@<FFFGFFFFFEFEFFFFFFFFFF
@M70528:330:000000000-K6D4P:1:1102:25280:5036 1:N:0:TCTATTCAGT+TCTCAGTACA
GGAGCCCCTGACATAGCATTCCCTCGATTAAATAATATAAGATTCTGACTTTTACCCCCTTCTCTGGGATTATTAATTATAGGACTTTATAAAGAAGGAGCGGGAACGGGATGAACAGTATATCCACCTTTATCAACGTTTTATCATTCAGGACCTTCAGTAGACTTAACAATTTTTTCTTTACACCTTGCAGGGATTTCTTCAATTTTAGGTGCCTTAAATTTTATTACTACAATTATTAATCTTAAAGCAAAAAACCTTTCAGCAGAAAAAATTAGACTATTTGTCTGATCAGTTATTT
+
CCCCCGGGGGFGGGGGGGGGGEGGGGGFGGGGGGGGGGGFGGGGGGGGGGGGGGGGGGGGGGGGGGGGGGGGGGGGGGGGGGGGGGGAGGGGGGGGGGGGGGGGGGGGGGGGGFGGGGGGGGGGGGGGGGGGGGGGGGGGGGFGGDEGGGGGFFFFGGGGGGGGGGGGGGGGGGGGGGFGGGGGGG?FGGGGCGGFEGGGGGGGGFFGCDF6EGF7CF9FGGGGGGGGGGFCBC5EGG@C+BFFGF@CC+8;A*4>DGFFF=FGFGECF6AF4;FFE))*6AFFF<F)9?3?<3<?53?CC
@M70528:330:000000000-K6D4P:1:1102:25267:5048 1:N:0:TCTATTCAGT+TCTCAGTACA
GGAGCCCCTGACATAGCATTCCCTCGATTAAATAATATAAGATTCTGACTTTTACCCCCTTCTCTGGGATTATTAATTATAGGACTTTATAAAGAAGGAGCGGGAACGGGATGAACAGTATATCCACCTTTATCAACGTTTTATCATTCAGGACCTTCAGTAGACTTAACAATTTTTTCTTTACACCTTGCAGGGATTTCTTCAATTTTAGTTGCCTTAAATTTTATTACTACAATTATTAATCTTAAAGCAAAAAACCTTTCAGCAGAAAAAATTAGACTATTTGTCTGATCAGTTATTT
+
CCCCCGGEGGGGGGGGGGGGGGGGGGGGGGGGGGGGGGGGGGGGGGGGGGGGGGGGGGGGGGGGGGGGGGGGGGGGGGGGGGGGGGGGGGGGGGGGGGGGGGGGGGGGGGGGCGGGGGGGGGGGGGGGGGGGGGGGGGGGGGGGGGGGGGGGGGGGGGGGGGGGGGGFGGGGGGGGGGGGGGGGGGGGGGGGFGDFGGGGGGGGGGGGGGG,E,EFGGGGGGGGGGGGGCFGG??FF8FFF>FFGFGGFG7DACFGGGDFFFFGEDEG;AFG6.=CE))*9AFFF3;)1)174?3??3?EE
@M70528:330:000000000-K6D4P:1:1102:17929:5053 1:N:0:TCTATTCAGT+TCTCAGTACA
GGAGCCCCTGACATAGCATTCCCTCGATTAAATAATATAAGATTCTGACTTTTACCCCCTTCTCTGGGATTATTAATTATAGGACTTTATAAAGAAGGAGCGGGAACGGGATGAACAGTATATCCACCTTTATCAACGTTTTATCATTCAGGACCTTCAGTAGACTTAACAATTTTTTCTTTACACCTTGCAGGGATTTCTTCAATTTTAGGTGCCTTAAATTTTATTACTACAATTATTAATCTTAAAGCAAAAAACCTTTCAGCAGAAAAAATTAGACTATTTGTCTGATCAGTTATTT
+
CCCCCGGGGGGGGGGGGGGGGGGGGGGGGGGGGGGGGGGGGGGGGGGGGGGGGGGGGGGGGGGGGGGGGGGGGGGGGGGGGGGGGGGGGGGGGGGCFDGGGGGGGGGGGGGGGGGGGGGCGGGGGGGGGGGGGGGGGGGGGGGGGGGFGGGGGGGGGGGGGGGGGGGCEFGDFGGGGGGGGGFGGGGGGGGGGGEGGGGGGGGGFFGGGCGFG?FGGGGDFFFGGGGGFFBEFGFGGGGFFAFFGFGG9FFFFGFGGGDAFB+:CGFGF;FGG9FGE@C=CFGFFCFCE3>ECE<CEFFFF
@M70528:330:000000000-K6D4P:1:1102:5764:5057 1:N:0:TCTATTCAGT+TCTCAGTACA
GGAGCCCCTGACATAGCATTCCCTCGATTAAATAATATAAGATTCTGACTTTTACCCCCTTCTCTGGGATTATTAATTATAGGACTTTATAAAGAAGGAGCGGGAACGGGATGAACAGTATATCCACCTTTATCAACGTTTTATCATTCAGGACCTTCAGTAGACTTAACAATTTTTTCTTTACACCTTGCAGGGATTTCTTCAATTTTAGGTGCCTTAAATTTTATTACTACAATTATTAATCTTAAAGCAAAAAACCTTTCAGCAGAAAAAATTAGACTATTTGTCTGATCAGTTATTT
+
CCCCCGGGGGGGGGGGGGGGGGGGGGGGGGGGGGGGGGGGGGGGGGGGGGGGGGGGGGCFFGGGGGGGGGGGGGGGGGGGGGGGGGGGGGGGGGGGGFGGGGGGGGGGGGGGGGGGGGGGGFGFGGGGGGGGGGGGGGGGGGGGGGGGGGGGGGGGFGGGGGGGGGGGGGGGGGFGGGGGGGGGGGFGGFDGFGGGGGGGGGGGGFFGFGGGGGFFGGGGGGGGGFFFDFFFGCFFFCFFFFFFGFGGGCGGFGFGGG>FFFFGFGCGFFFFDFFFF;EFFFGFFFF?CFFFFFFEFFFFF
@M70528:330:000000000-K6D4P:1:1102:8738:5062 1:N:0:TCTATTCAGT+TCTCAGTACA
GGAGCCCCTGACATAGCATTCCCTCGATTAAATAATATAAGATTCTGACTTTTACCCCCTTCTCTGGGATTATTAATTATAGGACTTTATAAAGAAGGAGCGGGAACGGGATGAACAGTATATCCACCTTTATCAACGTTTTATCATTCAGGACCTTCAGTAGACTTAACAATTTTTTCTTTACACCTTGCAGGGATTTCTTCAATTTTAGGTGCCTTAAATTTTATTACTACAATTATTAATCTTAAAGCAAAAAACCTTTCAGCAGAAAAAATTAGACTATTTGTCTGATCAGTTATTT
+
CCCCCGFGGGGFGGCGGGGGGEGGGGGGGGGGGGFFGGDEEDGGGGGGFAFFGGGGGGGGGGFFGGGGFCGFFGGGGGGGGGGFGGGGGFGGGGEEGGDFGEGGGGGGGGECE<FFFGGDFGGGFFGGGGGEEGGFG@DEFCGFGFGGFDGGC=FGEFGGFEF9<BFCFGFFGGGGGGGGGGFFG9DGGG8EFG+8>DGGGGGGGGG:EDGGG9CFGGGGGGGGGGFGGGFF@C>9C>E@FFCADAGGFCCFAGFGCDEFFFCFC+9<AAFGGFFGF@?F?BD7:EFFEF354<EEEFFEF
@M70528:330:000000000-K6D4P:1:1102:21321:5069 1:N:0:TCTATTCAGT+TCTCAGTACA
GGAGCCCCTGACATAGCATTCCCTCGATTAAATAATATAAGATTCTGACTTTTACCCCCTTCTCTGGGATTATTAATTATAGGACTTTATAAAGAAGGAGCGGGAACGGGATGAACAGTATATCCACCTTTATCAACGTTTTATCATTCAGGACCTTCAGTAGACTTAACAATTTTTTCTTTACACCTTGCAGGGATTTCTTCAATTTTAGGTGCCTTAAATTTTATTACTACAATTATTAATCTTAAAGCAAAAAACCTTTCAGCAGAAAAAATTAGACTATTTGTCTGATCAGTTATTT
+
CCCCCGGGGGGGGGGGGGGGGGGGGGGGGGGGGGGGGGGGGGGGGGGGGGGGGGGGGGGGGGGGGGGGGGGGGGGGGGGGGGGGGGGGGGGGGGGGGGGGGGGGGGGGGGGGGGGGGGGGGGGGGGGGGGGGGGGGGGGGGGGGGGGGGGGGGGGGGGGGGGGGGGGGGGGGGGGGGGGGGGGGGGGGGGGGGGGGGGGGGGGGGGGGGGGGGGGGGGGGGGGGGGGGGGFGGGFGGGGFFFFFGFGGGGGGFGFGGGFFFFFGFGFGFFFGGFFGFFFFFFGFFEFFFFFFFFFFFFFFF
@M70528:330:000000000-K6D4P:1:1102:20018:5071 1:N:0:TCTATTCAGT+TCTCAGTACA
GGAGCCCCTGACATAGCATTCCCTCGATTAAATAATATAAGATTCTGACTTTTACCCCCTTCTCTGGGATTATTAATTATAGGACTTTATAAAGAAGGAGCGGGAACGGGATGAACAGTATATCCACCTTTATCAACGTTTTATCATTCAGGACCTTCAGTAGACTTAACAATTTTTTCTTTACACCTTGCAGGGATTTCTTCAATTTTAGGTGCCTTAAATTTTATTACTACAATTATTAATCTTAAAGCAAAAAACCTTTCAGCAGAAAAAATTAGACTATTTGTCTGATCAGTTATTT
+
CCCCCGGGGGGGGGGGGGGGGGGGGGGGGGGGGGGGGGGGGGGGGGGGGGGGGGGGGGGGGGGGGGGGGGGGGGGGGGGGGGGGGGGGGGGGGGGGGGGGGGGGGGGGGGGGGGGGGGGGGGGGGGGGGGGGGGGGGGGGGGGGGGGGGGGGGGGGGGGGGGGGGGGGGGGGGGGGGGGGGGGGGGGGGGGGGGGGGGGGGGGGGGGGGGGGGGGGGGGGGGGGGGGGGGFGGGFGGGGFFFFFGFGGGGGGFGFGGGFFFFFGFGFGFFFGGFFGFE<FFFGFFFFFEFFFFFFFEEFFF
@M70528:330:000000000-K6D4P:1:1102:12305:5076 1:N:0:TCTATTCAGT+TCTCAGTACA
GGAGCCCCTGACATAGCATTCCCTCGATTAAATAATATAAGATTCTGACTTTTACCCCCTTCTCTGGGATTATTAATTATAGGACTTTATAAAGAAGGAGCGGGAACGGGATGAACAGTATATCCACCTTTATCAACGTTTTATCATTCAGGACCTTCAGTAGACTTAACAATTTTTTCTTTACACCTTGCAGGGATTTCTTCAATTTTAGGTGCCTTAAATTTTATTACTACAATTATTAATCTTAAAGCAAAAAACCTTTCAGCAGAAAAAATTAGACTATTTGTCTGATCAGTTATTT
+
CCCCCGGGGGGGGGGGGGGGGGGGGGGGGGGGGGGGGGGGGGGGGGGGGGGGGGGGGGGGGGGGGGGGGGGGGGGGGGGGGGGGGGGGGGGGGG<FGGGGGGGGGGGGGGGGGGGGGGGGGGGGGGGGGGGGGGGGGGGGGGGGGGGGGGGGGGGGGGGGGGGGGGGGGGGGGGGGGGGGGGGGGGGGGGGGGGGGGGGGGGGGGGGGGGGGGGGGGGGGGGGGGGGGGGFFGGFGGGGFFFFFGFGGGGGGFGFGGGFFFFFGFGFGFFFFGFFFE@EFFFGFFFF?CFFFFFFFEFFFF
@M70528:330:000000000-K6D4P:1:1102:25645:5076 1:N:0:TCTATTCAGT+TCTCAGTACA
GGAGCCCCTGACATAGCATTCCCTCGATTAAATAATATAAGATTCTGACTTTTACCCCCTTCTCTGGGATTATTAATTATAGGACTTTATAAAGAAGGAGCGGGAACGGGATGAACAGTATATCCACCTTTATCAACGTTTTATCATTCAGGACCTTCAGTAGACTTAACAATTTTTTCTTTACACCTTGCAGGGATTTCTTCAATTTTAGGTGCCTTAAATTTTATTACTACAATTATTAATCTTAAAGCAAAAAACCTTTCAGCAGAAAAAATTAGACTATTTGTCTGATCAGTTATTT
+
CCCCCGGEGGGGGGGGGGGGGGGGGGGGGGGGGGGGGGGGGGGGGGGGGGGGGGGGGGGGGGGGGGGGGGGGGGGGGGGGGGGGGGGGGGGGGGGGGGGGGGGGGGGGGGGGGGGGGGGGGGGGGGGGGGGGGGGGGGGGGGGGGGGGGGGGGGGGGGGGGGGGGGGGGGGGGGGGGGGGGGGGGGGGGGGGGGGGGGGGGGGGGGFGGGGGGGGGGGGGGGGGGFGGGGFGGGFGGGGFFFFFGFGFF7:CAFFGGGFFF>AGCCCF;AFGGBFGF@FFFFGFFEFFFFFF9CEFFFFFF
@M70528:330:000000000-K6D4P:1:1102:22805:5077 1:N:0:TCTATTCAGT+TCTCAGTACA
GGAGCCCCTGACATAGCATTCCCTCGATTAAATAATATAAGATTCTGACTTTTACCCCCTTCTCTGGGATTATTAATTATAGGACTTTATAAAGAAGGAGCGGGAACGGGATGAACAGTATATCCACCTTTATCAACGTTTTATCATTCAGGACCTTCAGTAGACTTAACAATTTTTTCTTTACACCTTGCAGGGATTTCTTCAATTTTAGGTGCCTTAAATTTTATTACTACAATTATTAATCTTAAAGCAAAAAACCTTTCAGCAGAAAAAATTAGACTATTTGTCTGATCAGTTATTT
+
CCCCCEFEGGGGGGGGGGGGGGGGGGGGGGGGGGGGGGGGGGGGGGGGGGGGGGGGGGGGGGFFFGGGGDFGFGGGGFGGFGGGGGGGGGGGGGGGGGGGGGGGGGGGGGGGGGGGGGGGGGGGGGGGGGGGGGGGGGFGGGGGFGFGGGGGGGGGGGGGGFFGGGGGGDGGGGGGFGGGGGGGGGGGGGFCGFGGGFFGGGGGGGGGGGGGGGFGGGGGFGGGGGGGGGFFF7?EGGFFFFFFGFGGFGFGFGFFGGFFFFFGFGEGFFFGF@AFEE3=EFGFFEF3CCFFFFFFFE?EE
@M70528:330:000000000-K6D4P:1:1102:8215:5084 1:N:0:TCTATTCAGT+TCTCAGTACA
GGAGCCCCTGACATAGCATTCCCTCGATTAAATAATATAAGATTCTGACTTTTACCCCCTTCTCTGGGATTATTAATTATAGGACTTTATAAAGAAGGAGCGGGAACGGGATGAACAGTATATCCACCTTTATCAACGTTTTATCATTCAGGACCTTCAGTAGACTTAACAATTTTTTCTTTACACCTTGCAGGGATTTCTTCAATTTTAGGTGCCTTAAATTTTATTACTACAATTATTAATCTTAAAGCAAAAAACCTTTCAGCAGAAAAAATTAGACTATTTGTCTGATCAGTTATTT
+
CCCCCGGGGGGGGGGGGGGGGGGGGGGGGGGGGGGGGGGGGFGGGGGGGGGGGGGGGGGGGGGGGGGGGGGGGGGGGGGGGGGGGGGGGGGGGGGGGGGGGGGGGGGGGGGGGGGGGGGGGGGGGGGGGGGGGGGGGGGGGGGGGGGGGGGGGGGGGGGGGGGGGGGGGGGGGGGGGGGGGGGGGGGGGGGGGGGGGGGGGGGGGGGGGGGGGGGGGGGGFGGGGGGGGGFGGGFGGGGFFFFFGFGGGGGGFGFGGGFFFFFGFGFFFFFGGBFGFFEFFFGFFFFFFFEFFFFFFFFFF
@M70528:330:000000000-K6D4P:1:1102:9522:5086 1:N:0:TCTATTCAGT+TCTCAGTACA
GGAGCCCCTGACATAGCATTCCCTCGATTAAATAATATAAGATTCTGACTTTTACCCCCTTCTCTGGGATTATTAATTATTGGACTTTATAAAGAAGGAGCGGGAACGGGATGAACAGTATATCCACCTTTATCAACGTTTTATCATTCAGGACCTTCAGTAGACTTAACAATTTTTTCTTTACACCTTGCAGGGATTTCTTCAATTTTAGGTGCCTTAAATTTTATTACTACAATTATTAATCTTAAAGCAAAAAACCTTTCAGCAGAAAAAATTAGACTATTTGTCTGATCAGTTATTT
+
@A<<C@F@FGFGGACEE<EEE@ECC:6ECBDFAF@<@FEEDGFFGDAC@CCFEEF<CFF@@C6;EF<<C<C6<6E;CFEF,9@C@FCC66FGAC<<EF8,CB@+@BE?:FGDG8E9F=ED?5B?9E?,,?<?FGD,:CGGGDG?E?FEFA?5FG@<AFGA575EFFF,4BF:EA<BFGGADF;=@EGG?FD<6,3D=8E;D<EA7>DCC<F6FG?FFFFGGGGEG:AECG6,2@AAF8@A<693=9@:9FFFF76DGDEFFBFD?7>6AF;670)07;)*);:AA<75CFFF>?EEEC?<?
@M70528:330:000000000-K6D4P:1:1102:10599:5089 1:N:0:TCTATTCAGT+TCTCAGTACA
GGAGCCCCTGACATAGCATTCCCTCGATTAAATAATATAAGATTCTGACTTTTACCCCCTTCTCTGGGATTATTAATTATAGGACTTTATAAAGAAGGAGCGGGAACGGGATGAACAGTATATCCACCTTTATCAACGTTTTATCATTCAGGACCTTCAGTAGACTTAACAATTTTTTCTTTACACCTTGCAGGGATTTCTTCAATTTTAGGTGCCTTAAATTTTATTACTACAATTATTAATCTTAAAGCAAAAAACCTTTCAGCAGAAAAAATTAGACTATTTGTCTGATCAGTTATTT
+
CCCCCGGGGGGGGGGGGGGGGGGGGGGFGGGGGGGGGGGGGGGGGGGGGGGGGGGGGGGGGGGGGGGGGGGGGGGGGGGGGGGGGGGGGGGGGGGGGGGDGGGGGGGGGGGGGGGGGGGGGFGGGGGGGGGGGGGGGGGGGGGGGGGGGGGGGGGGGGGGGGGGGGGGGGGGGGGGGGGGGGGGGGGGGGGGGGGGGGGGGGGGGGGGGGGGGGGGGGGGGGGGGGGGGGFFGGFGGGGFFFFFGFFGGGGGFGFFGGFFFE=FEGFGFFFGG@FGFEFFFFGFFFFFFCFEEFFFE<<EE
@M70528:330:000000000-K6D4P:1:1102:8229:5096 1:N:0:TCTATTCAGT+TCTCAGTACA
GGAGCCCCTGACATAGCATTCCCTCGATTAAATAATATAAGATTCTGACTTTTACCCCCTTCTCTGGGATTATTAATTATAGGACTTTATAAAGAAGGAGCGGGAACGGGATGAACAGTATATCCACCTTTATCAACGTTTTATCATTCAGGACCTTCAGTAGACTTAACAATTTTTTCTTTACACCTTGCAGGGATTTCTTCAATTTTAGGTGCCTTAAATTTTATTACTACAATTATTAATCTTAAAGCAAAAAACCTTTCAGCAGAAAAAATTAGACTATTTGTCTGATCAGTTATTT
+
CCCCCGGGGGGGGGGGGGGGGGGGGGGGGGGGGGGGGGGGGGGGGGGGGGGGGGGGGGGGGGGGGGGGGGGGGGGGGGGGGGGGGGGGGGGGGGGGGGGGGGGGGGGGGGGGGGGGGGGGGGGGGGGGGGGGGGGGGGGGGGGGGGGGGGGGGGGGGGGGGGGGGGGGGGGGGGGGGGGGGGGGGGGGGFFGGGGGGGGFGGGGGGGGGGGGGGGGGGGGGGGGGFGGGGFEGGFGFCGFFFAFGFGGGGGGFGFGGGFFFEFG<FEGFFFGGBFGF8CFEFGFF?FFFC<EFFFFFFFFF
@M70528:330:000000000-K6D4P:1:1102:10584:5106 1:N:0:TCTATTCAGT+TCTCAGTACA
GGAGCCCCTGACATAGCATTCCCTCGATTAAATAATATAAGATTCTGACTTTTACCCCCTTCTCTGGGATTATTAATTATAGGACTTTATAAAGAAGGAGCGGGAACGGGATGAACAGTATATCCACCTTTATCACCGTTTTATCATTCAGGACCTTCAGTAGACTTAACAATTTTTTCTTTACACCTTGCAGGGATTTCTTCAATTTTAGGTTCCTTAAATTTTATTACTACCATTATTAATCTTAAAGCAGAAAACCTTTCAGCAGAAAAAATTATACTATTTGTCTTATCAGTTATTT
+
@@B,A@ECG@CFGAFF<@E9CCFGC+6EFEDGGCGFDCAFGGGGGCC@FFGGG<FGF@@CGFGAFF8ECEAFCEF,CFEFAFAECEFAFFFFA@C8F,EFGGECEFG,,BFE:EFCC=B<FDFGGFGFGEFF<FF<<+9+9@FFFGGGC?@FCDCDEGG9?E,8AFGG;9A?E9EF9:FFEFGF9,@=FDEFGGE78BEGGGE,ECCEE:F6E,@@CFG,EECFF,,@EFF75,*;+9C+?++=CFG+<=CFF4949F>68>B8*:*88A66?(=<))/;<FCF8C@)7))167?E))96?
@M70528:330:000000000-K6D4P:1:1102:8611:5135 1:N:0:TCTATTCAGT+TCTCAGTACA
GGAGCCCCTGACATAGCATTCCCTCGATTAAATAATATAAGATTCTGACTTTTACCCCCTTCTCTGGGATTATTAATTATAGGACTTTATAAAGAAGGAGCGGGAACGGGATGAACAGTATATCCACCTTTATCAACGTTTTATCATTCAGGACCTTCAGTAGACTTAACAATTTTTTCTTTACACCTTGCAGGGATTTCTTCAATTTTAGGTGCCTTAAATTTTATTACTACAATTATTAATCTTAAAGCAAAAAACCTTTCAGCAGAAAAAATTAGACTATTTGTCTGATCAGTTATTT
+
CCCCCGGGGGGGGGGGGGGGGGGGGGGGGGGGGGGGGGGGGGGGGGGGGGGGGGGGGGGGGGGGGGGGGGGGGGGGGGGGGGGGGGGGGGGGGGGGGGGGGGGGGGGGGGGGGGGGGGGGGGGGGGGGGGGGGGGGGGGGGGGGGGGGGGGGGGGGGGGGGGGGGGGGGGGGGGGGGGGGGGGGGGGGGGGGGGGGGGGGGGGGGGGGGGGGGGGGGGGGGGGGGGGGGGFGGGFGGGGFCFFFGFGGECGFFGFGGGEFFFFGFGCFFFFGGFFGF@CAEFGFF3AEEECCEF@EEFFFF
@M70528:330:000000000-K6D4P:1:1102:10164:5142 1:N:0:TCTATTCAGT+TCTCAGTACA
GGAGCCCCTGACATAGCATTCCCTCGATTAAATAATATAAGATTCTGACTTTTACCCCCTTCTCTGGGATTATTAATTATAGGACTTTATAAAGAAGGAGCGGGAACGGGATGAACAGTATATCCACCTTTATCAACGTTTTATCATTCAGGACCTTCAGTAGACTTAACAATTTTTTCTTTACACCTTGCAGGGATTTCTTCAATTTTAGGTGCCTTAAATTTTATTACTACAATTATTAATCTTAAAGCAAAAAACCTTTCAGCAGAAAAAATTAGACTATTTGTCTGATCAGTTATTT
+
CCCCCGGGGGGGGGGGGGGGGGGGGGGGGGGGGGGGGGGGGFGGGGGGGGGGGGGGGGGGGGGGGGGGGGGGGGGGGGGGGGGGGGGGGGGGGGGGGGGFGGGGGGGGGGGGGGGGGGGGGGGGGGGGGGGGGGGGGGGGGGGGGGGGGGGGGGGGGGGGGGGGGGGGGGGGGGGGGGGGGGFGGGGGGFFGCFGGGGGGGGGGGGGGGGGCFFGGGGGGFGGGGGGGGFFGGGFGGGGFFFFFGFGGFGGGFGFFGGFFFEFGFCCGFFFGG@FGFFCFEFGFFFFEFCFEFFFFFCFFF
@M70528:330:000000000-K6D4P:1:1102:15943:5144 1:N:0:TCTATTCAGT+TCTCAGTACA
GGAGCCCCTGACATAGCATTCCCTCGATTAAATAATATAAGATTCTGACTTTTACCCCCTTCTCTGGGATTATTAATTATAGGACTTCATAAAGAAGGAGCGGGAACGGGATGAACAGTATATCCACCTTTATCAACGTTTTATCATTCAGGACCTTCAGTAGACTTAACAATTTTTTCTTTACACCTTGCAGGGATTTCTTCAATTTTAGGTGCCTTAAATTTTATTACTACAATTATTAATCTTAAAGCAAAAAACCTTTCAGCAGAAAAAATTAGACTATTTGTCTGATCAGTTATTT
+
CCCCCEGGGGGGGGGGGGGGGGGGGGGGGGGGGGGGGGGGGGGGGGFGGGGGGGGGGGGGGGGGGGGGGGGGGGGGGGGGGGGGGGGGGGGGFGGGGGGGGGGGGGGGGGGGGGGGGGGGGGGGGGGGGGGGGGGGGGGGGGGGGGGGGGGGGGGGGGGGGGGGGGGFFGGGGGGGGGGGGGGGGGGGGGGGGGGGGGGGGGGGGGFGGGGGGGGGGGGGFGGGGGGGGGFGGGFGGGGFFFFFGFGGGGGGFGFGGGFFFFFFCGEGFFFGG>FGFEFFFFGFFFFFFFEFCEECEFFFF
@M70528:330:000000000-K6D4P:1:1102:24272:5144 1:N:0:TCTATTCAGT+TCTCAGTACA
GGAGCCCCTGACATAGCATTCCCTCGATTAAATAATATAAGATTCTGACTTTTACCCCCTTCTCTGGGATTATTAATTATAGGACTTTATAAAGAAGGAGCGGGAACGGGATGAACAGTATATCCACCTTTATCAACGTTTTATCATTCAGGACCTTCAGTAGACTTAACAATTTTTTCTTTACACCTTGCAGGGATTTCTTCAATTTTAGGTGCCTTAAATTTTATTACTACAATTATTAATCTTAAAGCAAAAAACCTTTCAGCAGAAAAAATTAGACTATTTGTCTGATCAGTTATTT
+
CCCCCGGGGGGGGGGGGGGGGGGGGGGGGGGGGGGGGGGGGGGGGGGGGGGGGGGGGGGGGGGGGGGGGGGGGGGGGGGGGGGGGGGGGGGGGGGGGGGGGGGGGGGGGGGGGGGGGGGGGGGGGGGGGGGGGGGGGGGGGGGGGGGGGGGGGGGGGGGGGGGGGGGGGGGGGGGGGGGGGGGGGGGGGGGGGGGGGGGGGGGGFGGGGGGFGGGGGGGGGGGGGGGGGGFGGGFFFGGFF>FFGFGGFFCFFGFGGGFFFBFGE7@FFFFGGFFGFFCFCFGFFFFFFFFFCCFFFFFCE
@M70528:330:000000000-K6D4P:1:1102:24741:5148 1:N:0:TCTATTCAGT+TCTCAGTACA
GGAGCCCCTGACATAGCATTCCCTCGATTAAATAATATAAGATTCTGACTTTTACCCCCTTCTCTGGGATTATTAATTATAGGACTTTATAAAGAAGGAGCGGGAACGGGATGAACAGTATATCCACCTTTATCAACGTTTTATCATTCAGGACCTTCAGTAGACTTAACAATTTTTTCTTTACACCTTGCAGGGATTTCTTCAATTTTAGGTGCCTTAAATTTTATTACTACAATTATTAATCTTAAAGCAAAAAACCTTTCAGCAGAAAAAATTAGACTATTTGTCTGATCAGTTATTT
+
CCCCCGGGGGGGGGGGGGGGGGGGGGGGGGGGGGGGGGGGGGGGGGGGGGGGGGGGGGGGGGGGGGGGGGGGGGGGGGGGGGGGGGGGGGGGGGGGGGGGGGGGGGGGGGGGGGGGGGGGGGGGGGGGGGGGGGGGGGGGGGGGGGGGGGGGGGGGGGGGGGGGGGGAFGGGGGGGGGGGGGGGGGGGGGGGGGGGGGGGGGGGGGGGGGGGGGGGGGGGGGGGGGGGGGFGGFFGGGGFFFFFGFGGGGGGFGFGGGFFFFFGFGFGF;FGGBAFAEFFFFGFFEF?C?C5C?@ECECEF
@M70528:330:000000000-K6D4P:1:1102:5840:5155 1:N:0:TCTATTCAGT+TCTCAGTACA
GGAGCCCCTGACATAGCATTCCCTCGATTAAATAATATAAGATTCTGACTTTTACCCCCTTCTCTGGGATTATTAATTATAGGTCTTTATAAAGAAGGAGCGGGAACGGGATGAACAGTATATCCACCTTTATCAACGTTTTATCATTCAGGACCTTCAGTAGACTTAACAATTTTTTCTTTACACCTTGCAGGGATTTCTTCAATTTTAGGTGCCTTAAATTTTATTACTACAATTATTAATCTTAAAGCAAAAAACCTTTCAGCAGAAAAAATTAGACTATTTGTCTGATCAGTTATTT
+
CCCCCGGGGGGGGGGGGGGGGGGGGGGGGGGGGGGGGGGGGGGGGGGGGGGGGGGGGGGGGGGGGGGGGGGGGGGGGGGGGGGGGGGGGGGGGGGGGGGGGGGGGGGGGGGGGGGGGGGGGGGGGGGGGGGGGGGGGGGGGGGGGGGGGGGFGGGGGGGGGGGGGGGGGGGGGGGGGGGGGGGGGGFGFGFGGGEFFGGGGGGGGGGGGGGGGGGGGGGGGGGGGGGGGGFGGFFGGGGFFFFFGFGGGGCGFFFGCD:FFEFGFGEGFFFGGFFGF@EFCFFFF?C)?CEFFEEFEEECC
@M70528:330:000000000-K6D4P:1:1102:24385:5178 1:N:0:TCTATTCAGT+TCTCAGTACA
GGAGCCCCTGACATAGCATTCCCTCGATTAAATAATATAAGATTCTGACTTTTACCCCCTTCTCTGGGATTATTAATTATAGGACTTTATAAAGAAGGAGCGGGAACGGGATGAACAGTATATCCACCTTTATCAACGTTTTATCATTCAGGACCTTCAGTAGACTTAACAATTTTTTCTTTACACCTTGCAGGGATTTCTTCAATTTTAGGTGCCTTAAATTTTATTACTACAATTATTAATCTTAAAGCAAAAAACCTTTCAGCAGAAAAAATTAGACTATTTGTCTGATCAGTTATTT
+
CCCCCGG7FGGGGGGGGGGGGGF9F7E<FGGFGGGGGGGGCFGGGGGGGGGGGGGGGGGGGGGGGGGGGGFGGGDGGGFFCFEFGGGGGGGFGGAEGGGGGGGGG>FEGGGGGGGGGGGGGGGGFGGGGGGGGGGGGGGGG>FFGGGGGFFFFGFGGGGGFFGGGGGGFGGGGGFGFGGGGFF9FG8FGF8,CD>+@FGGGGFGFGGGGD66ECF,3@EEG>EFGFGGGGB28@AGGFGF69FF>AGG787CF4A47C>)=4AD*849FAAF47A7=;EF7=CFF)A<?)17C531.)1<?
@M70528:330:000000000-K6D4P:1:1102:26478:5219 1:N:0:TCTATTCAGT+TCTCAGTACA
GGAGCCCCTGACATAGCATTCCCTCGATTAAATAATATAAGATTCTGACTTTTACCCCCTTCTCTGGGATTATTAATTATAGGACTTTATAAAGAAGGAGCGGGAACGGGATGAACCGTTTATCCACCTTTATCAACGCTTTATCATTCAGGACCTTCAGTAGACTTAACAATTTTTTCTTTACACCTTGCAGGGATTTCTTCAATTTTAGGTGCCTTAAATTTTATTACTACAATTATTATTCTTAAAGCAAAAATCCTTCCAGCAGAAAAAATTAGACTATTTGTCTGATCAGTTATTT
+
CC<<BF<-9DDEEF<C@EFFCFFDGG76C,EFG<CFGEC9F,C<ADF,;E9,CCFGGF@:,6C<<F@8,;;@FGG,EF,CF9<E<F,,C,,9<C,,,,69C@F>E@F7BF:@?<FG,+B+B4,,,,44BE,,C<,5,F+BCD,:5B@F,CF9<=4,EAF=FFCCFGGE,8C,C>,C,+@@FGG,@9DF,>D==88+3@FGFADF9;E:,@,,@,9:C9E,,3@9,7<,+,4,+2*5B+:+=++3=AG7,8+0*268*2?AF4)=/*0*;;A6<(;F33<FE=GFF<C9?)4))))93.???
@M70528:330:000000000-K6D4P:1:1102:11837:5221 1:N:0:TCTATTCAGT+TCTCAGTACA
GGAGCCCCTGACATAGCATTCCCTCGATTAAATAATATAAGATTCTGACTTTTACCCCCTTCTCTGGGATTATTAATTATAGGACTTTATAAAGAAGGAGCGGGAACGGGATGAACAGTATATCCACCTTTATCAACGTTTTATCATTCAGGACCTTCAGTAGACTTAACAATTTTTTCTTTACACCTTGCAGGGATTTCTTCAATTTTAGGTGCCTTAAATTTTATTACTACAATTATTAATCTTAAAGCAAAAAACCTTTCAGCAGAAAAAATTAGACTATTTGTCTGATCAGTTATTT
+
CCCCCGFGGGGGGGGGGGGGGGGGGGGGGGGGGGGGGGGGGGGGGGGGGGGGGGGGGGGGGGGGGGGGGGGGGGGGGGGGGGGGGGGGGGGGGGGGGGGGGGGGGGGGGGGGGFGGGGGGGFGGGGGGGGGGGGGGGGGFGGGGGGGGGGGGGGGGGGGGGGGGGGGFGGGGGGGGGGGGGGGGGGGGGGGGGGGDGGGGGGGGGGGGGGEGGGGGGGGGGGGGGGGGGGFGGGFGGGGFFFFFGFGGFGGGFGFGGGFFFFFGFGEFF;FFC@FGE3CFFFGFFFCCCF<<<EEFFFFFF
@M70528:330:000000000-K6D4P:1:1102:22747:5226 1:N:0:TCTATTCAGT+TCTCAGTACA
GGAGCCCCTGACATAGCATTCCCTCGATTAAATAATATAAGATTCTGACTTTTACCCCCTTCTCTGGGATTATTAATTATAGGACTTTATAAAGAAGGAGCGGGAACGGGATGAACAGTATATCCACCTTTATCAACGTTTTATCATTCAGGACCTTCAGTAGACTTAACAATTTTTTCTTTACACCTTGCAGGGATTTCTTCAATTTTAGGTGCCTTAAATTTTATTACTACAATTATTAATCTTAAAGCAAAAAACCTTTCAGCAGAAAAAATTAGACTATTTGTCTGATCAGTTATTT
+
CCCCCGGGGGGGGGGGGGGGGGGGGGGGGGGGGGGGGGGGGGGGGGGGGGGGGGGGGGGGGGGGGGGGGGGGGGGGGGGGGGGGGGGGGGGGGGGGGGGGGGGGGGGGGGGGGGGGGGGGGGGGGGGGGGGGGGGGGGGGGGGGGGGGGGGGGGGGGGGGGGGGGGGGGGGGGGGGGGGGGGGGGGGGGGGGGDGFGGGGGGGGGGGGGGGFGGGGGGGGGGGGGGGGCEFFGGFGGGGFFFFFGFGGGCGFFFFGGGBFFFFGFGEGFFFFGFFGFFEFFFGFFEFF?EECFFFFECFFF
@M70528:330:000000000-K6D4P:1:1102:21504:5227 1:N:0:TCTATTCAGT+TCTCAGTACA
GGAGCCCCTGACATAGCATTCCCTCGATTAAATAATATAAGATTCTGACTTTTACCCCCTTCTCTGGGATTATTAATTATAGGACTTTATAAAGAAGGAGCGGGAACGGGATGAACAGTATATCCACCTTTATCAACGTTTTATCATTCAGGACCTTCAGTAGACTTAACAATTTTTTCTTTACACCTTGCAGGGATTTCTTCAATTTTAGCTGCCTTAAATTTTATTACTACAATTATTAATCTTAAAGCAAAAAACCTTTCAGCAGAAAAAATTAGACTATTTGTCTGATCAGTTATTT
+
CCCCCGGGGGGGGGGGGGGGGGGGGGGGGGGGGGGGFGGGGGGGGGGGGGGGGGGGGGGGGGGGGGGGGGGGGGGGGGGGGGGGGGGGGGGGGGGGGGGGGGGGGGGGGGGGGGGGGGGGGGGGGGGGGGGGGGGGGGGGGGGGGGGGGGGGGGGGGGGGGGGGGGGGGGGGGGGGGGGGGGGGGGGGGGGGGGGGGGGGGGGGGGGGGGGGGGGGGGGGGGGGGGGGGGFGGGFGFFGFFCFFGFGDFFGGFGFFDGFFFFFGEGFGFFFGGFFGFFFFFFGFFFFFFFFFFFFFFFFEF
@M70528:330:000000000-K6D4P:1:1102:15188:5229 1:N:0:TCTATTCAGT+TCTCAGTACA
GGAGCCCCTGACATAGCATTCCCTCGATTAAATAATATAAGATTCTGACTTTTACCCCCTTCTCTGGGATTATTAATTATAGGACTTTATAAAGAAGGAGCGGGAACGGGATGAACAGTATATCCACCTTTATCAACGTTTTATCATTCAGGACCTTCAGTAGACTTAACAATTTTTTCTTTACACCTTGCAGGGATTTCTTCAATTTTAGGTGCCTTAAATTTTATTACTACAATTATTAATCTTAAAGCAAAAAACCTTTCAGCAGAAAAAATTAGACTATTTGTCTGATCAGTTATTT
+
CCCCCGGGGGGGGGGGGGGGGGGGGGGGGGGGGGGGGGGGGGGGGGGGGGGGGGGGGGGGGGGGGGGGGGGGGGGGGGGGGGGGGGGGGGGGGGGGGGGGGGGGGGGGGGGGGGGGGGGGGGGGGGGGGGGGGGGGGGGGGGGGGGGGGGGGGGGGGGGGGFFGGGGAEGGGGGGGGGGGFFGGGGGGGGGGGGGGGGGGGGGGGGGGGGGGGGFFGGGGGGGGGGGGGGFGGGFGGGGFFFFFGFGGGGGGFGFGGGFFFFFGFDEGFFFGGFFGFFEFFFGFFFFCEEFFFFFFFFFFF
@M70528:330:000000000-K6D4P:1:1102:5887:5230 1:N:0:TCTATTCAGT+TCTCAGTACA
GGAGCCCCTGACATAGCATTCCCTCGATTAAATAATATAAGATTCTGACTTTTACCCCCTTCTCTGGGATTATTAATTATAGGACTTTATAAAGAAGGAGCGGGAACGGGATGAACAGTATATCCACCTTTATCAACGTTTTATCATTCAGGACCTTCAGTAGACTTAACAATTTTTTCTTTACACCTTGCAGGGATTTCTTCAATTTTAGGTGCCTTAAATTTTATTACTACAATTATTAATCTTAAAGCAAAAAACCTTTCAGCAGAAAAAATTAGACTATTTGTCTGATCAGTTATTT
+
CCCCCGGGGGGGGGGFGGGGGGGGGGGGGGGGGGGGGGGGGGGGGGGGGGGGGGGGGGGGGGGGGGGGGGGGGGGGGGGGGGGGGGGGGGGGGGGGG8F@FGGGGGGGGGGGGGGGGGGGGGGGGGGGGGGGGGGGGGGGGGGGGGGGGGGGGGGGGGGGGGGGGGGGGGGGGGGGGGGGGGGGGGGGGGFGFGEGFGGGGGGGGGGGGGGGGFGGGGGGGGGGGGGGGGFGGGFFFGGFFAFFGFGGGFFGFGFGGGBFFFFFEGF<FFFGGFFFE@<FFFGFF?FFC?EFEFEFFEF5C
@M70528:330:000000000-K6D4P:1:1102:10533:5231 1:N:0:TCTATTCAGT+TCTCAGTACA
GGAGCCCCTGACATAGCATTCCCTCGATTAAATAATATAAGATTCTGACTTTTACCCCCTTCTCTGGGATTATTAATTATAGGACTTTATAAAGAAGGAGCGGGAACGGGATGAACAGTATATCCACCTTTATCAACGTTTTATCATTCAGGACCTTCAGTAGACTTAACAATTTTTTCTTTACACCTTGCAGGGATTTCTTCAATTTTAGGTGCCTTAAATTTTATTACTACAATTATTAATCTTACAGCAAAAAACCTTTCAGCAGAAAAAATTAGACTATTTGTCTGATCAGTTATTT
+
8@6@C@4@FGEGGC<-6;CE@C@CC@@E<@FEAFD<CFCFFGDFGC@,6E@;;6EF@@@@<;;CFG<F<E<EC@FCE<EF,EE<CFGG<FFG<C<,:,9,:@@C=:CC7FGGGG??FAE,EFFGG9F,99<A@EE,EC9,A4A@E<F<FA?F8F=,A=:47775AFEFDC5?E??@?E83E;=E=,,3DFGCF,>+D89;BDFC;E>CC;,D3EFCFA@<9F;;A7<E@EBE8,@AFCCA;BFCGFF+5CFC*09CDDFAABFF474CA)28*,A*74CA?*CFC<@?))9?EEEC??C?E
@M70528:330:000000000-K6D4P:1:1102:23918:5233 1:N:0:TCTATTCAGT+TCTCAGTACA
GGAGCCCCTGACATAGCATTCCCTCGATTAAATAATATAAGATTCTGACTTTTACCCCCTTCTCTGGGATTATTAATTATAGGACTTTATAAAGAAGGAGCGGGAACGGGATGAACAGTATATCCACCTTTATCAACGTTTTATCATTCAGGACCTTCAGTAGACTTAACAATTTTTTCTTTACACCTTGCAGGGATTTCTTCAATTTTAGGTGCCTTAAATTTTATTACTACAATTATTAATCTTAAAGAAAAAAACCTTTCAGCAGAAAAAATTAGACTATTTGTCTGATCAGTTATTT
+
CCCCCGGGGGGGGGGGGGGGGGGGGGGGGGGGGGGGGGGGGGGGGGGGGGGGGGGGGGGGGGGGGGGGGGGGGGGGGGGGGGGGGGGGGGGGGGGGGGGGGGGGGGGGGGGGGGGGGGGGGGGGGGGGGGGGGGGGGGGGGGGGGGGGGGGGGGGGGGGGGGGGGGGGGGGGGGGGGGGGGGGGGGGGGGGGGGGGGGGGGGGGGGGGGGGGGGGGGGGGGGGGGFGGGGFGGGFGGGGFFFFFGFGGGG7DFGFGGGFFFFFGFGFGFFFGGFFGFFFFFFGFFFFFEEFFFFFFFFFFF
@M70528:330:000000000-K6D4P:1:1102:22736:5241 1:N:0:TCTATTCAGT+TCTCAGTACA
GGAGCCCCTGACATAGCATTCCCTCGATTAAATAATATAAGATTCTGACTTTTACCCCCTTCTCTGGGATTATTAATTATAGGACTTTATAAAGAAGGAGCGGGAACGGGATGAACAGTATATCCACCTTTATCAACGTTTTATCATTCAGGACCTTCAGTAGACTTAACAATTTTTTCTTTACACCTTGCAGTGATTTCTTCAATTTTAGGTGCCTTAAATTTTATTACTACAATTCTTAATCTTAAAGCAAAAAACCTTTCAGCAGAACAACTTAGACTATTTGTCTGCTCAGTTATTT
+
-6BCCCBFFGEGGFFFGGGGGGEF<@FFGE@CFGFFFFGG,C,CFEFGF<<CFFGGGGC@DFAFFGGGGGF@EFGFFFCFG9FE8@FGAEFG9CF8CFG,@BFGGF@=::FEG,CF9=ACF9BFFE8FF@AEFGGGC=FGFC,9@@A,FEF?FGFG<FGGEGCDED9??B?=>FDGF+DD3;E>;FFDEGFDD,@:BDDAFGFCA9D,@DC,@C6CA9FF9FGCGFGA+2;:+AAE++B@F+?@>AFF@+23@9>C*9A;8:FC?GE6A6)0*()+7>9FEF:7A57<CC)94)()9?E?E
@M70528:330:000000000-K6D4P:1:1102:13446:5250 1:N:0:TCTATTCAGT+TCTCAGTACA
GGAGCCCCTGACATAGCATTCCCTCGATTAAATAATATAAGATTCTGACTTTTACCCCCTTCTCTGGGATTATTAATTATAGGACTTTATAAAGAAGGAGCGGGAACGGGATGAACAGTATATCCACCTTTATCAACGTTTTATCATTCAGGACCTTCAGTAGACTTAACAATTTTTTCTTTACACCTTGCAGGGATTTCTTCAATTTTAGGTTCCTTAAATTTTATTACTACAATTATTAATCTTAAAGCAAAAAACCTTTCAGCAGAAAAAATTAGACTATTTGTCTGATCAGTTATTT
+
CCCCCG@FGGGGGGGGGGGGGGGGGEGGGGGGGGGFGGGGGG9FFGGGFGGGGGGGGGGGGGGFGGGGGCGGGAE,CEEFFGGF?FFDGGGFGFDEDDFFGGDGGGGDGGGGDEGGFGGGGGGGGCFGGGGFFFGGGGCDEFGADF<FGGGGF7F8??FGFGFCFFCEFAEEG;@9ECFCFAADF,@=DDEF9@6D8D9,CFDFFG,@CC,D;,@CEEE<EFAGGGGGGA>CGGFFG879BAF6FF7C9CGF4F6?75?4ABCG?8C*6)8023ADA)9ACACA=?A)7)97CFFCEE??C
@M70528:330:000000000-K6D4P:1:1102:20920:5266 1:N:0:TCTATTCAGT+TCTCAGTACA
GGAGCCCCTGACATAGCATTCCCTCGATTAAATAATATAAGATTCTGACTTTTACCCCCTTCTCTGGGATTATTAATTATAGGACTTTATAAAGAAGGAGCGGGAACGGGATGAACAGTATATCCACCTTTATCAACGTTTTATCATTCAGGACCTTCAGTAGACTTAACAATTTTTTCTTTACACCTTGCAGGGATTTCTTCAATTTTAGGTGCCTTAAATTTTATTACTACAATTATTAATCTTAAAGCAAAAAACCTTTCAGCAGAAAAAATTAGACTATTTGTCTGATCAGTTATTT
+
CCCCCFFGGGGGGGGGGFGGGGGGGGGGGGGGGGGGGGGGGGGEGGGGGGGGGGGGGGGGGGGCFGGGGFGGGGGGGGGFGGGGGGGGGGGGFGGGGGGGGGGGGGGGGGGGGCGGGGGGGGGGGGGGGGGGGGGGGGGGGGGGGGGGGGGGFGGFGGGGGFFGFGECFGGGGGGGFEGGGGGGGFGGGEGGFEEFFGFGGGGGGGGGGGGGGGGGGGGGGGGGGGGGGGFDGGFGGGGFFFFFGFGGFGGFAFFGGGFFFFFF4CEG;FFGGBFCAFCFFFFFF3@CEEFE4C<<CCEEE
@M70528:330:000000000-K6D4P:1:1102:9435:5285 1:N:0:TCTATTCAGT+TCTCAGTACA
GGAGCCCCTGACATAGCATTCCCTCGATTAAATAATATAAGATTCTGACTTTTACCCCCTTCTCTGGGATTATTAATTATAGGACTTTATAAAGAAGGAGCGGGAACGGGATGAACAGTATATCCACCTTTATCAACGTTTTATCATTCAGGACCTTCAGTAGACTTAACAATTTTTTCTTTACACCTTGCAGGGATTTCTTCAATTTTAGGTGCCTTAAATTTTATTACTACAATTATTAATCTTAAAGCAAAAAACCTTTCAGCAGAAAAAATTAGACTATTTGTCTGATCAGTTATTT
+
CCCCCGGGGGGGGGGGGGGGGGGGGGGGGGGGGGGGGGGGGGGGGGGGGGGGGGGGGGGGGGGGGGGGGGGGGGGGGGGGGGGGGGGGGGGGGGGGGGGGGGGGGGGGGGGGGGGGGGGGGGGGGGGGGGGGGGGGGGGGGGGGGGGGGGGGGGGGGGGGGGGGGGGEGGGGGGGGGGGGGGGGGGGGGGGGGGGGGGGGGGGGFGGGGGGGGFGGGGGGGGGGGGGGGGFFFGFGGGGFFFFFGFGFGGGGFGFGGGFFFFFGFC4<6AFGGFFFE@EFEFGFFFFFEEFEEFFFEFCCE
@M70528:330:000000000-K6D4P:1:1102:16390:5301 1:N:0:TCTATTCAGT+TCTCAGTACA
GGAGCCCCTGACATAGCATTCCCTCGATTAAATAATATAAGATTCTGACTTTTACCCCCTTCTCTGGGATTATTAATTATAGGACTTTATAAAGAAGGAGCGGGAACGGGATGAACAGTATATCCACCTTTATCAACGTTTTATCATTCAGGACCTTCAGTAGACTTAACAATTTTTTCTTTACACCTTGCAGGGATTTCTTCAATTTTAGGTGCCTTAAATTTTATTACTACAATTATTAATCTTAAAGCAAAAAACCTTTCAGCAGTAAAAATTAGACTATTTGTCTGATCAGTTATTT
+
CCCCCGGGGGGGGGGGGGGG,FGGGGGGGGGGGGGGGGGGGGGGGGGGGGGGGGGGGGGGGGGGGGGGGGGGGGGGGGGGGGGGGGGGGGGGGGGGGGGGGGGGGGGGGGGGGGGGGGGGGGGGGGGGGGGGGGGGGGGGFGGGGGGGGGGGGGGGGGGGGGGGGGGGGGGGGGGGGGGGGGGGGGGGGGGGGGGGGGGGGGGGGGGGGGGGGGGGGGGGGGGGGGGGGGFGGGFGGGGFFFFFGFGGGGFGFGFFGGFFFFFGFGEFFFFGGFFGFFEFEFGFFEF3CFFFFFFFFFFFF
@M70528:330:000000000-K6D4P:1:1102:21784:5302 1:N:0:TCTATTCAGT+TCTCAGTACA
GGACCCTGTTTTACTGTCTCTTATACACATCTCCGAGCCCACGAGCCTCTATTCAGTATCTCGTATGCCGTCTTCTGCTTGAAAAAAAAAAAACCTCTATTATAATAAAATAAAGTGCTGGACGTGTCCAGTTTTGTATGTACCATATGAATAATGACAGTCTAACTACTTGCCAGCAGCCTCGGTACTACGATAGATACGATCGTTATTCATATTTATTCTATTGACAGCGTGCGTAGGCATGCTTATATCTCATCTGTGAAAGTATGTAGCTCAACCAGTGACTTGCCGCTCAAACTGG
+
CCCCCGGGGGGGGGGGGGGGGGGGGGGGGGGGGGE+FGGGGGGEF@FGGGGGGGGGGGFFGGGGGGGGGGGGGGGGGGGGEGGGGGGEGGGC@8+,,9,,<E<?9,,,,?ECF,95,,,,4B4@B:4,,,,,8,,4BF,5@F,5,,:,C,A?,5,5A,,,,8,3<93,,,:,,,7D+,833@,++3,+@;,@****,7,,***4*22*,,5,?,=,2,55,,,5411=8,)*1*::D*8)9*))*+++4+1++3++2+1;+.++.3)3+1+4;9@6)2(.(**/1)*).(,((((5).)-(
@M70528:330:000000000-K6D4P:1:1102:9434:5303 1:N:0:TCTATTCAGT+TCTCAGTACA
GGAGCCCCTGACATAGCATTCCCTCGATTAAATAATATAAGATTCTGACTTTTACCCCCTTCTCTGGGATTATTAATTATAGGACTTTATAAAGAAGGAGCGGGAACGGGATGAACAGTATATCCACCTTTATCAACGTTTTATCATTCAGGACCTTCAGTAGACTTAACAATTTTTTCTTTACACCTTGCAGGGATTTCTTCAATTTTAGGTGCCTTAAATTTTATTACTACAATTATTAATCTTAAAGCAAAAAACCTTTCAGCAGAAAAAATTAGACTATTTGTCTGATCAGTTATTT
+
CCCCCGGGGGGGGFGFGGGGGGGGGGGGCFGGGGGGGGGGGGFGGGGGGGGGGGGGGGGGGGGGGGGGGGGGGGGGGGGGGGGGGGGGGGGGGGGGGGG8DFGGGGGGGGGGGGGGGGGGGGGGFGGGGGGGGGGGGGGGGGGGGGGGGGGGGGGGGGGGGGGGGGGGGGGGGGGGGGGGGGGFGGGGGGFFGGEFFGFGGGGGGGAFGGGFGGDGG7EFGGGGGFGGGGFGGGFGGGFFFAFFGFGG?GGGFGFGGGFFFEFGFGF<FFFGG0AFEFFF?FGFFFFEFC3CCFFFE?E5?
@M70528:330:000000000-K6D4P:1:1102:18333:5303 1:N:0:TCTATTCAGT+TCTCAGTACA
GGAGCCCCTGACATAGCATTCCCTCGATTAAATAATATAAGATTCTGACTTTTACCCCCTTCTCTGGGATTATTAATTATAGGACTTTATAAAGAAGGAGCGGGAACGGGATGAACAGTATATCCACCTTTATCAACGTTTTATCATTCAGGACCTTCAGTAGACTTAACAATTTTTTCTTTACACCTTGCAGGGATTTCTTCAATTTTAGGTGCCTTAAATTTTATTACTACAATTATTAATCTTAAAGCAAAAAACCTTTCAGCAGAAAAAATTAGACTATTTGTCTGATCAGTTATTT
+
CCCCCGGGGGGGGGGGGGGGGGGGGGGGGGGGGGGGGGGGGGGGGGGGGGGGGGGGGGGGGGGGGGGGGGGGGGGGGGGGGGGGGGGGGGGGGGGGGGGGGGGGGGGGGGGGGGGGGGGGGGGGGGGGGGGGGGGGGGGGGGGGGGGGGGGGGGGGGGGGGGFGGGGGGGGGGGGGGGGGGGGGGGGGGGGGGGGGGGGGGGGGGGGGGGGGGGGGGGGCGGGGGGGGGGFGGG5AFGGFF>FFGFGGG7FFFGFGGGFFFFFGFFFGFFFFGBFFF8CFFFGFFCF?EFFFEFFEFE?CE
@M70528:330:000000000-K6D4P:1:1102:26095:5307 1:N:0:TCTATTCAGT+TCTCAGTACA
GGAGCCCCTGACATAGCATTCCCTCGATTAAATAATATAAGATTCTGACTTTTACCCCCTTCTCTGGGATTATTAATTATAGGACTTTATAAAGAAGGAGCGGGAACGGGATGAACAGTATATCCACCTTTATCAACGTTTTATCATTCAGGACCTTCAGTAGACTTAACAATTTTTTCTTTACACCTTGCAGGGATTTCTTCAATTTTAGGTGCCTTAAATTTTATTACTACAATTATTAATCTTAAAGCAAAAAACCTTTCAGCAGAAAAAATTAGACTATTTGTCTGATCAGTTATTT
+
CCCCCGGGGGGGGGGGGGGGGGGGGGGGGGGGGGGGGGGGGFGGGGGGGGGGGGGGGGGGGGGGGGGGGGGGGGGGGGGGGGGGGGGGGGGGGGGGGGGGGGGGGGGGGGGGGGGGGGGGGGGGGGGGGGGGGGGGGGGGGGGGGGGGGGGGGGGGGGGGGGGGGGGGGGGGGGGGGGGGGGGGGGGGGGGGGGGGGGGGGGGGGFGGGGGDGGGGGGGGGGGGGGGGGGFGGGAGG7ECFFACFFGGGGGGFGFFGG:FFEFFFDEFFAFGG9FFFEFFFFGFFFFFCCFFC?@CEEEEF
@M70528:330:000000000-K6D4P:1:1102:20211:5309 1:N:0:TCTATTCAGT+TCTCAGTACA
GGAGCCCCTGACATAGCATTCCCTCGATTAAATAATATAAGATTCTGACTTTTACCCCCTTCTCTGGGATTATTAATTATAGGACTTTATAAAGAAGGAGCGGGAACGGGATGAACAGTATATCCACCTTTATCAACTTTTTATCATTCAGGACCTTCAGTAGACTTAACAATTTTTTCTTTACACCTTGCAGGGATTTCTTCAATTTTAGGTGCCTTAAATTTTATTACTACAATTATTAATCTTAAAGCAAAAAACCTTTCAGCAGAAAAAATTAGACTATTTGTCTGATCAGTTATTT
+
CCCCCGGGFFGGGGGGGGGGGGGGGGGGGGGGGGGGGGGGGGGGGGGGGGGGGGGGGGGGGGGGGGGGGGGGGGGGGGGGGGGGGGGGGGGGGGGGGGGGGGGGGGGGGGGGGGGGGGGGGGGGGGGGGGGGGGGGGGGGGGGGGGGGGGGGGGGGGGGGGGGGGGGDFGGGGGGGGGGGGGGGGGGGGGGGGGGGGGGGGGGGGGGGGGGGGFGGGGGGCGGGGGGGGGFGGGFGGGGFFFFFGFGGGGGGFGFGGGFFFFFGEGEGFFFGGFFGFFEFFFGFFCFFFFFFEEEEFEFFF
@M70528:330:000000000-K6D4P:1:1102:14620:5324 1:N:0:TCTATTCAGT+TCTCAGTACA
GGAGCCCCTGACATAGCATTCCCTCGATTAAATAATATAAGATTCTGACTTTTACCCCCTTCTCTGGGATTATTAATTATAGGACTTTATAAAGAAGGAGCGGGAACGGGATGAACAGTATATCCACCTTTATCAACGTTTTATCATTCAGGACCTTCAGTAGACTTAACAATTTTTTCTTTACACCTTGCAGGGATTTCTTCAATTTTAGGTGCCTTAAATTTTATTACTACAATTATTAATCTTAAAGCAAAAAACCTTTCAGCAGAAAAAATTAGACTATTTGTCTGATCAGTTATTT
+
CCCCCGGGGGGGGGGGGGGGGGGGGGGGGGGGGGGGGGGGGGGGGGGGGGGGGGGGGGGGGGGGGGGGGGGGGGGGGGGGGGGGGGGGGGGGGGGGGGGGGGGGGGGGGGGGGGGGGGGGGGGGGGGGGGGGGGGGGGGGGGGGGGGGGGGGGGGGGGGGGGGGGGGGGGGGGGGGGGGGGGGGGGGGGGGGGGGGGGGGGGGGGGFGGGGGGGGGGGGGGGGGGGGGGGFGGGFGGGGFFCFFFFGGGGGFFGFGGGFFFEFGCFEGFFFGGFFGFFCFFFGFFEF3<EEFFEEEFCEFF
@M70528:330:000000000-K6D4P:1:1102:15650:5324 1:N:0:TCTATTCAGT+TCTCAGTACA
GGAGCCCCTGACATAGCATTCCCTCGATTAAATAATATAAGATTCTGACTTTTACCCCCTTCTCTGGGATTATTAATTATAGGACTTTATAAAGAAGGAGCGGGAACGGGATGAACAGTATATCCACCTTTATCAACGTTTTATCATTCAGGACCTTCAGTAGACTTAACAATTTTTTCTTTACACCTTGCAGGGATTTCTTCAATTTTAGGTGCCTTAAATTTTATTACTACAATTATTAATCTTAAAGCAAAAAACCTTTCAGCAGAAAAAATTAGACTATTTGTCTGATCAGTTATTT
+
CCCCCGGGGGGGGGGGGGGGGGGGGGGGGGGGGGGGGGGGGGGGGGGGGGGGGGGGGGGGGGGGGGGGGGGGGGGGGGGGGGGGGGGGGGGGGGGGGGGGGGGGGGGGGGGGGGGGGGGGGGGGGGGGGGGGGGGGGGGGGGGGGGGGGGGGGGGGGGGGGGGGGGGAFGGGGGGGGGGGGGGGGGGGGGGGGGGGGGGGGGGFGGGGGGGEGFGGGGGGGGGGGGGGGGFGGGFGGGGFFFFFGFGGGGGFAFFGGGFFFEFGFDFGFFFGGFFGFFCFEFGFFFFFFFFE)<<EECCCE
@M70528:330:000000000-K6D4P:1:1102:27029:5329 1:N:0:TCTATTCAGT+TCTCAGTACA
GGAGCCCCTGACATAGCATTCCCTCGATTAAATAATATAAGATTCTGACTTTTACCCCCTTCTCTGGGATTATTAATTATAGGACTTTATAAAGAAGGAGCGGGAACGGGATGAACAGTATATCCACCTTTATCAACGTTTTATCATTCAGGACCTTCAGTAGACTTAACAATTTTTTCTTTACACCTTGCAGGGATTTCTTCAATTTTAGGTGCCTTAAATTTTATTACTACAATTATTAATCTTAAAGCAAAAAACCTTTCAGCAGAAAAAATTAGACTATTTGTCTGATCAGTTATTT
+
CCCCCGGGGGGGGGGGGGGGGGGGGGGGGGGGGGGGGGGGGGGGGGGGGGGGGGGGGGGGGGGGGGGGGGGCFGGGGGGGGGGGGGGGGGGGGGGGGGGGGGGGGGGGGGGGGGGGGGGGGCGGGGGGGGGGGGGGGGGGGGGGGGGGGGGGGGGGGGGGGGGGGGGG9FGGGGGGGGGGGGGGGGGGFGDGGFGFFGGGGGGG7FFGGGGGGGGGGGGGGGGGGEGGGGFGGGFGGGGFFFFFGFGFGFGDFGFGGG4AAEAFCCEGAFFGG>FCEFEFEFGFFFFEFCFFFFEF??EFF
@M70528:330:000000000-K6D4P:1:1102:14629:5340 1:N:0:TCTATTCAGT+TCTCAGTACA
GGAGCCCCTGACATAGCATTCCCTCGATTAAATAATATAAGATTCTGACTTTTACCCCCTTCTCTGGGATTATTAATTATAGGACTTTATAAAGAAGGAGCGGGAACGGGATGAACAGTATATCCACCTTTATCAACGTTTTATCATTCAGGACCTTCAGTAGACTTAACAATTTTTTCTTTACACCTTGCAGGGATTTCTTCAATTTTAGGTGCCTTAAATTTTATTACTACAATTATTAATCTTAAAGCAAAAAACCTTCCAGCAGAAAAAATTAGACTATTTGTCTGATCAGTTATTT
+
@CCC@@AFDFG9FGGECGGGA<FEFCGGFGGFFGGGFEAFEEC<FFCCFFGFGFFGG@CCFGEEFGFFGGFGGCGFG9EEGGGFEFGGGGGFFGGGGFEFGDEDFEFDEGGGED<DAFF?EEFGCGGGGGG9FFGGGGFGG7A?FCFGFGGGDF<FEEEEFC,CFAE,A?FGGGFGFEGGC9DGE=8EG9BD@DED8D?FGFGF7DDCE,@6E?7CFFGGGGGGGACFGGF7?,@9@B=9;BFFGFCBCCG7F*/;CGBFF(88C<-?4A)8*2A9)656?B:CF3FC5);<CF).6<C?E
@M70528:330:000000000-K6D4P:1:1102:15788:5351 1:N:0:TCTATTCAGT+TCTCAGTACA
GGAGCCCCTGACATAGCATTCCCTCGATTAAATAATATAAGATTCTGACTTTTACCCCCTTCTCTGGGATTATTAATTATAGGACTTTATAAAGAAGGAGCGGGAACGGGATGAACAGTATATCCACCTTTATCAACGTTTTATCATTCAGGACCTTCAGTAGACTTAACAATTTTTTCTTTACACCTTGCAGGGATTTCTTCAATTTTAGGTGCCTTAAATTTTATTACTACAATTATTAATCTTAAAGCAAAAAACCTTTCAGCAGAAAAAATTAGACTATTTGTCTGATCAGTTATTT
+
CCCCCEGGGGGGGGGGGGGGGGGGGGGGGGGGGGGGGGGGGGGGGGGGGGGGGGGGGGGGGGGGGGGGGGGGGGGGGGGGGGGGGGGGGGGGGGGGGGGGGGGGGGGGGGGGGGGGGGGGGGGGGGGGGGGGGGGGGGGGGGGGGGGGGGGGGGGGGGGGGGGGGGGGGGGGGGGGGGGFGGFFGGGGGGGGGGGGGGGGGGGGFGEGGGGGG:CGGGGGGGGGFEFGGGFFGGFGGGGFFFFFGFGFGGGGFGFGGGFFFFFGFGFGFFAFG>FG@EEFEFFFF3C?CEEEEFFFFFFFF
@M70528:330:000000000-K6D4P:1:1102:8340:5365 1:N:0:TCTATTCAGT+TCTCAGTACA
GGAGCCCCTGACATAGCATTCCCTCGATTAAATAATATAAGATTCTGACTTTTACCCCCTTCTCTGGGATTATTAATTATAGGACTTTATAAAGAAGGAGCGGGAACGGGATGAACAGTATATCCACCTTTATCAACGTTTTATCATTCAGGACCTTCAGTAGACTTAACAATTTTTTCTTTACACCTTGCAGGGATTTCTTCAATTTTAGGTGCCTTAAATTTTATTACTACAATTATTAATCTTAAAGCAAAAAACCTTTCAGCAGAAAAAATTAGACTATTTGTCTGATCAGTTATTT
+
CCCCCGGGGGGGGGGGGGGGGGGGGGGGGGGGGGGGGGGGGGGGGGGGGGGGGGGGGGGGGGGGGGGGGGGGGGGGGGGGGGGGGGGGGGGGGGGGGGGGGGGGGGGGGGGGGGGGGGGGGGGGGGGGGGGGGGGGGGGGGGGGGGGGGGGGGGGGGGGGGGGGGGGAFGGGGGGGGGGGGGGGGGGGGGGGGGGGGGGGGGGGGGGGGGGGGFGGGGGGGGGGGGGGGGFF>CFGGGGFFFFFGFGGGGFGFGFGGGFFFFFGF==FF4FGGFFGF@?6CFGFFFFCFEEEFFFFFFFFF
@M70528:330:000000000-K6D4P:1:1102:6564:5366 1:N:0:TCTATTCAGT+TCTCAGTACA
GGAGCCCCTGACATAGCATTCCCTCGATTAAATAATATAAGATTCTGACTTTTACCCCCTTCTCTGGGATTATTAATTATAGGACTTTATAAAGAAGGAGCGGGAACGGGATGAACAGTATATCCACCTTTATCAACGTTTTATCATTCAGGACCTTCAGTAGACTTAACAATTTTTTCTTTACACCTTGCAGGGATTTCTTCAATTTTAGGTGCCTTAAATTTTATTACTACAATTATTAATCTTAAAGCAAAAAACCTTTCAGCAGAAAAAATTAGACTATTTGTCTGATCAGTTATTT
+
CC<BCEGGGGGGFGGGFCFGGFGGGGFGGGFGGGFGFGDEFGGCGFFFGGGGGGGGGGGGGF@FFGGGDGGFGGGGGGGGFGGGGGGGGGGGGGFCFGCGGDGGGDGGGGGGGGGGGGGFGFFGGGGFFDFGFGGGFFGGGGGGGGGFGGGGGGGGGGGGGFGGGGGGCFFAEFGGGGGGGGGGGGGCFGGAFGGGFCDFGFGGFFGGGFGDFCGFGGFGGGGGG:EFFGFCD79FGGGFFF9=CFCC<F>FFFFGCDFFF=88C+1*);AF<94C<638;FFFA)3<57)9C?3C?<EFE
@M70528:330:000000000-K6D4P:1:1102:9203:5388 1:N:0:TCTATTCAGT+TCTCAGTACA
GGAGCCCCTGACATAGCATTCCCTCGATTAAATAATATAAGATTCTGACTTTTACCCCCTTCTCTGGGATTATTAATTATAGGACTTTATAAAGAAGGAGCGGGAACGGGATGAACAGTATATCCACCTTTATCAACGTTTTATCATTCAGGACCTTCAGTAGACTTAAAAATTTTTTCTTTACACCTTGCAGGGATTTCTTCAATTTTAGGTGCCTTAAATTTTATTACTACAATTATTAATCTTAAAGCAAAAAACCTTTCAGCAGAAAAAATTAGACTATTTGTCTGATCAGTTATTT
+
CCCCCGDGGGGGGGGEGFGFGGGGGGCGGGCFGGGGGGGGGDFGGGGFCFGGGGGGGGGGGGGGGGGGGGGDGGGGGGGGFFGGGGGGGGGGGGGFGFGDGGGGGGGGGGGGGEGGGFGGGGGGGGGGGGGGGGGGGGGGGGGGFGGGGGGGGGGGGGGGGD<FCGGGGGAFGGFGGGGGGGGDGGCGFGGGGFGGEGGGGGFGFGGGGGGGGGFGGGGGEGGGGFGGGGFCGGABCFGFFFFFGFGGC:DGF4FFCG;FFEFG4CEGFF;FGFFGE33*9FGFFCA?E9EE4C<EEEC3<
@M70528:330:000000000-K6D4P:1:1102:18646:5394 1:N:0:TCTATTCAGT+TCTCAGTACA
GGAGCCCCTGACATAGCATTCCCTCGATTAAATAATATAAGATTCTGACTTTTACCCCCTTCTCTGGGATTATTAATTATAGGACTTTATAAAGAAGGAGCGGGAACGGGATGAACAGTATATCCACCTTTATCAACGTTTTATCATTCAGGACCTTCAGTAGACTTAACAATTTTTTCTTTACACCTTGCAGGGATTTCTTCAATTTTAGGTGCCTTAAATTTTATTACTACAATTATTAATCTTAAAGCAAAAAACCTTTCAGCAGAAAAAATTAGACTATTTGTCTGATCAGTTATTT
+
CCCCCGGGGGGGGGGGGGGGGGGGGGGGGGGGGGGGGGGGGGGGGGGGGGGGGGGGGGGGGGGGGGGGGGGGGGGGGGGGGGGGGGGGGGGGGGGGGGFGGGGGGGGGGGGGGGGGGGGGGGGGGGGGGGGGGGGGGGGGGGGGGGGGGGGFEGGGGGGGGGGGDGGGFGGGFGGGGGGGGGGGGGGGGGGGGGGGGGGGGGGFGGGGGGGGGGGGGGGGEFGGGFGGGGFGGGAFFGGFFAEAGFGG7BFGFGFGGGBFFEFGFG4?FAFFGBFGFE3AEFGFFFFF?CCFEFECEFF5?
@M70528:330:000000000-K6D4P:1:1102:23786:5394 1:N:0:TCTATTCAGT+TCTCAGTACA
GGAGCCCCTGACATAGCATTCCCTCGATTAAATAATATAAGATTCTGACTTTTACCCCCTTCTCTGGGATTATTAATTATAGGACTTTATAAAGAAGGAGCGGGAACGGGATGAACAGTATATCCACCTTTATCAACGTTTTATCATTCAGGACCTTCAGTAGACTTAACAATTTTTTCTTTACACCTTGCAGGGATTTCTTCAATTTTAGGTGCCTTAAATTTTATTACTACAATTATTAATCTTAAAGCAAAAAACCTTTCAGCAGAAAAAATTAGACTATTTGTCTGATCAGTTATTT
+
CCCCCGGGGGGGGGGGGGGGGGGGGGGGGGGGGGGGGGGGGGGGGGGGGGGGGGGGGGGGGGGGGGGGGGGGGGGGGGGGGGFFGGGGGGGGGGGFGGGFGGGGGGGGGGGGGGGGGGGGGGGGGGGGGGGGGGAFGGGGGGGGGGGGGGFGFGGGGGGEFF<FGGGFFGGGGGGGGGGGGGGGGGFFGFG@FFDFFGGGGGGGGGGGGGGGGGGGGGGGGGGGGGGGGGFCGG>CFGGFFFFFGFGGGFGGFGFGDDDFFEFDEFEC6AFGGFFGE@?A?=FFFEFCEEFFFF@EEFFFF
@M70528:330:000000000-K6D4P:1:1102:14984:5412 1:N:0:TCTATTCAGT+TCTCAGTACA
GGAGCCCCTGAAATAGCATTCCCTCGATTAAATAATATAAGATTCTGACTTTTACCCCCTTCTCTGGGATTATTAATTATAGGACTTTATAAAGAAGGAGCGGGAACGGGATGAACAGTATATCCACCTTTATCAACGTTTTATCATTCAGGACCTTCAGTAGACTTAACAATTTTTTCTTTACACCTTGCAGGGATTTCTTCAATTTTAGGTGCCTTAAATTTTATTACTACAATTATTAATCTTAAAGCAAAAAACCTTTCAGCAGAAAAAATTAGACTATTTGTCTGATCAGTTATTT
+
CCCCCECED@F-CCFCDGFGGGGGGDGGGFGGGGGGGFGGGGGGGGFGGGGGGGGGCCFFGDFGGGGGGFGGGGFGGGCFFGFDDGGGDFCGE9EFGGFE,CFDEC@FGDGGDCCFGFFFDE5FEDFGGGGGGAEGGEBFGDGGGGGGGGGGG<=EEFG=AA?EFFFGGCEFGGGGG:DGFGCFGG8D,,@BFCEGGFCEF=,@CFEFGGC6>D?,@E<9:B;@=,AEFFFFDE5CC+5BFAFFCFGCCD709CFGGGFFBB=FF7>CAAFC7;F7;;<69FGFFE7));4CC3.9<?EEE
@M70528:330:000000000-K6D4P:1:1102:25407:5412 1:N:0:TCTATTCAGT+TCTCAGTACA
GGAGCCCCTGACATAGCATTCCCTCGATTAAATAATATAAGATTCTGACTTTTACCCCCTTCTCTGGGATTATTAATTATAGGACTTTATAAAGAAGGAGCGGGAACGGGATGAACAGTATATCCACCTTTATCAACGTTTTATCATTCAGGACCTTCAGTAGACTTAACAATTTTTTCTTTACACCTTGCAGGGATTTCTTCAATTTTAGGTGCCTTAAATTTTATTACTACAATTATTAATCTTAAAGCAAAAAACCTTTCAGCAGAAAAAATTAGACTATTTGTCTGATCAGTTATTT
+
CCCCCGGGGGGGGGGGGGGGGGGGGGGGGGGGGGGGGGGGDGGGGGGGGGGGGGGGGGGGGGGGGGGGGGGGGGGGGGGGGGGGGGGGGGGGGGGGGGGGGGGGGGGGGGGGGGGGGGGFFFFGGGGGGGGGGGGGGGGGGGGGGGGGGGGGGGGFFGGGGGGGGGGGCGGGGEGGGGGGGGDGGGGGGGGGGGGGGGFGGGGGGGGGGGG?GEFGGGGGGGGGGGGGGGFCGGFGGGGFFFFFGFG@EGFGFGFG:DFFFEFG?CEFFAAFG@FDE37F?FGFF3;CE;E?<<@EEFFFF
@M70528:330:000000000-K6D4P:1:1102:19158:5420 1:N:0:TCTATTCAGT+TCTCAGTACA
GGAGCCCCTGACATAGCATTCCCTCGATTAAATAATATAAGATTCTGACTTTTACCCCCTTCTCTGGGATTATTAATTATAGGACTTTATAAAGAAGGAGCGGGAACGGGATGAACAGTATATCCACCTTTATCAACGTTTTATCATTCAGGACCTTCAGTAGACTTAACAATTTTTTCTTTACACCTTGCAGGGATTTCTTCAATTTTAGGTGCCTTAAATTTTATTACTACAATTATTAATCTTAAAGCAAAAAACCTTTCAGCAGAAAAAATTAGACTATTTGTCTGATCAGTTATTT
+
CCCCCGGGGGGGGGGGGGGGGGGGGGGGGGGGGGGGGGGGGGGGGGGGGGGGGGGGGGGGGGGGGGGGGGGGGGGGGGGGGGGGGGGGGGGGGGGGGGGGGGGGGGGGGGGGGGGGGGGGGGGGGGGGGGGGGGGGGGGGGGGGGGGGGGGGGGGGGGGGGGGGGGGGGGGGGGGGGGGGGGGGGGGGGGGGGGGGGGGGGGGGGGGGGGGGGGGGGGGGGGGGGGGGGGFGGGFGGGGFFFFFGFGGGGGGFGFGGGFFFFFGFGFGFFFGGBFGFFFFFFGFFFFFFFFFFFFFFFFFF
@M70528:330:000000000-K6D4P:1:1102:11723:5478 1:N:0:TCTATTCAGT+TCTCAGTACA
GGAGCCCCTGACATAGCATTCCCTCGATTAAATAATATAAGATTCTGACTTTTACCCCCTTCTCTGGGATTATTAATTATAGGACTTTATAAAGAAGGAGCGGGAACGGGATGAACAGTATATCCACCTTTATCAACGTTTTATCATTCAGGACCTTCAGTAGACTTAACAATTTTTTCTTTACACCTTGCAGGGATTTCTTCAATTTTAGGTGCCTTAAATTTTATTACTACAATTATTAATCTTAAAGCAAAAAACCTTTCAGCAGAAAAAATTAGACTATTTGTCTGATCAGTTATTT
+
CCCCCGFGGGGGGGGGGGGGGGGGGGGGGGGGGGGGGGGGGGGGGGGGGGGGGGGGGGGGGGGGGGGGGGGGGGGGGGGGGGGGGGGGGGGGGGGGGGGGGGGGGGGGGGGGGFGGGGGGGGGGGGGGGGGGGGGGGGGGGGGGGGGGGGGGGGGGGGGGGGFDGGGAGGGGGGGGGGGGGGGGGGGGGGGGGG>FFGGGGGGGGGGGGGGGGGGGGGGGGGGGGGGGGGFGGEFGGGGFFFFFGFGCCGGGFGFGGGFFFFFGEGFF6A6,;;FGFFFFFFGFFFFFFF<?CEEFFFFFF
@M70528:330:000000000-K6D4P:1:1102:9179:5485 1:N:0:TCTATTCAGT+TCTCAGTACA
GGAGCCCCTGACATAGCATTCCCTCGATTAAATAATATAAGATTCTGACTTTTACCCCCTTCACTGGGATTATTAATTATAGGACTTTATAAAGAAGGAGCGGGAACGGGATGAACAGTATATCCACCTTTATCAACGTTTTATCATTCAGGACCTTCAGTAGACTTAACAATTTTTTCTTTACACCTTGCAGGGATTTCTTCAATTTTAGGTGCCTTAAATTTTATTACTACAATTATTAATCTTAAAGCAAAAAACCTTTCAGCAGAAAAAATTAGACTATTTGTCTGATCAGTTATTT
+
CCCCCGGGGGGGGGGGGGGGGGGGGGGGGGGGGGGGGGGGGGGGGGGGGGGGGGGGGGGGGGGGGGGGGGGGGGGGGGGGGGGGGGGGGGGGGGGGGGGGGGGGGGGGGGGGGGGGGGGGGGGGGGGGGGGGGGGGGGGGGGGGGGGGGGGGGGGGGGFGGGGGGGGGGGGGGGGGGGGGGGGGGGGGGGGGGGGGGGGGGGGGFGGGGFGFGGGGGGGGGGGGGGGGGGFGFCFGGGGFFFFFGFGGFGGGFGFGDGFFFFFGFGFGFFFGGFFGFFEFFFGFFFFFFFFFFFEFFFFFF
@M70528:330:000000000-K6D4P:1:1102:21251:5495 1:N:0:TCTATTCAGT+TCTCAGTACA
GGACCCTGTTTTACTGTCCTTATACACATCTCCGAGCCCACGAGACTCTATTCAGTATCTCGTATGCCGTCTTCTGCTTTACAAAAAGAAAAGCCCTTTTCTCGGTGACGATGATGACGGTAGCCGAGGAATAAGGACCGGCTAACTCCGTGCCAGCAGCCGCGGTAAGACGGAGGGTCCTAGCGTTGTTCGGAATTACTGGGCGTAAAGGGTTCGTAGGCGGCCATTTAAGTCGGGTGTGAAAGCCCGGGGCTTAACCCCGGCACGGCCACCCAGCATGGGTGGCTTGAAACCAGTGGAG
+
BBCCC@<FE<6@FEEECCE@CEFFFEF9EEFGF7:F@CGFGBFGGGGGC@EEACE6E,CCFGF@FG<<6B@F@F<F@69,,,<6C,9,,CFC@FFFGG@EECFGG::CDCEBDGGGF9FCFG7FGGDC>BFCCFFGFFGGGGGGG?FFGEEGGGFFEFF@F@CFECCG9,>:ECFGGGFGCGFC>*:E>ADFEGGFGE9BFGCE5CCCFGGG6*/=*28C?8:*:*++*<7EFC>5<775@F4*:)*1:CDD:<)9F*100(8),)(1)))**()*(()*.)2578544()).4(.))(,,
@M70528:330:000000000-K6D4P:1:1102:7698:5511 1:N:0:TCTATTCAGT+TCTCAGTACA
GGAGCCCCTGACATAGCATTCCCTCGATTAAATAATATAAGATTCTGACTTTTACCCCCTTCTCTGGGATTATTAATTATAGGACTTTATAAAGAAGGAGCGGGAACGGGATGAACAGTATATCCACCTTTATCAACGTTTTATCATTCAGGACCTTCAGTAGACTTAACAATTTTTTCTTTACACCTTGCAGGGATTTCTTCAATTTTAGGTGCCTTAAATTTTATTACTACAATTATTAATCTTAAAGCAAAAAACCTTTCAGCAGAAAAAATTAGACTATTTGTCTGATCAGTTATTT
+
CCCCCGGGGGGGGGGGGGGGGGGGGGGGGGGGGGGGGGGGGGGGGGGGGGGGGGGGGGGGGGGGGGGGGGGGGGGGGGGGGGGGGGGGGGGGGGGGGGGGGGGGGGGGGGGGGGGGGGGGGGGGGGGGGGGGGGGGGGGGGGGGGGGGGGGGGGGGGGGGGGGGGGGGGGGGGGGGGGGGGGGGGGGGGGGGGGGGGGGGGGGGGGGGGGGGGFGGGGGGGGGGGGGGGGFGGGFGGGGFFFFFGFGGGGGGFGFGGGFFFFFGFGFGFFFGGFFFEEFFFFGFFFFFFFFFFFFFC?EEE
@M70528:330:000000000-K6D4P:1:1102:16784:5512 1:N:0:TCTATTCAGT+TCTCAGTACA
GGAGCCCCTGACATAGCATTCCCTCGATTAAATAATATAAGATTCTGACTTTTACCCCCTTCTCTGGGATTATTAATTATAGGACTTTATAAAGAAGGAGCGGGAACGGGATGAACAGTATATCCACCTTTATCAACGTTTTATCATTCAGGACCTTCAGTAGACTTAACAATTTTTTCTTTACACCTTGCAGGGATTTCTTCAATTTTAGGTGCCTTAAATTTTATTACTACAATTATTAATCTTAAAGCAAAAAACCTTTCAGCAGAAAAAATTAGACTATTTGTCTGATCAGTTATTT
+
CCCCCGGGGGGGGGGGGGGGGGGGGGGGGGGGGGGGGGGGGGGGGGGGGGGGGGGGGGGGGGGGGGGGGGGGGGGGGGGGGGGGGGGGGGGGGGGGGGGGGGGGGGGGGGGGGFGGGGGGGGGGGGGGGGGGGGGGGGGGGGGGGGGGGGGGGGGGGGGGGGGGGGGGGGGGGGGGGGGGGGGGGGGGGGGGGFGGGGGGGGGGGGGGGGFGGGGGGGGGGGGGGGGGGGFGGGAFGGGFFFFFGFGGGFGF?FFGGGFFFFFGFGFGF4AAC;FGFFFFFFGFFFFFFFEFFFFFFFFEF
@M70528:330:000000000-K6D4P:1:1102:12119:5515 1:N:0:TCTATTCAGT+TCTCAGTACA
GGAGCCACTGACATAGCATTCCCTCGATTAAATAATATAAGATTCTGACTTTTACCCCCTTCTCTGGGATTATTAATTATAGGACTTTATAAAGAAGGAGCGGGAACGGGATGAACAGTATATCCACCTTTATCAACGTTTTATCATTCAGGACCTTCAGTAGACTTAACAATTTTTTCTTTACACCTTGCAGGGATTTCTTCAATTTTAGGTGCCTTAAATTTTATTACTACAATTATTAATCTTAAAGCAAAAAACCTTTCAGCAGAAAAAATTAGACTATTTGTCTGATCAGTTATTT
+
CCCCCG<CFGGGGGGGGGGGGGGGGGGGGCGGGGGGGGGGGGGGGGGGGFGGGGGGGGGGGGGGGGFGGGGGGGGGGGGGGGGGGGGGGGGGGGGGGGGGGGGGGGFGGGGGGCGGFGGGFEFGGGGGGFGGGGGGGGGGGGGGGGGGGGGGFGGGGGGGGFG9FGGGGGGGGGGGGGGGGGGGGGGGGGGGFFGFGFGGGGGGGGGGGGGGGGFGGGGGGGGGGGGGGFFGGGFGGGGFFFFFGFGCFGGGFGFGDGFFFEFGFC=DAFFCC;FGE;EFFFCFFCFEE9CEEC4?CEFEE
@M70528:330:000000000-K6D4P:1:1102:21014:5516 1:N:0:TCTATTCAGT+TCTCAGTACA
GGAGCCCCTGACATAGCATTCCCTCGATTAAATAATATAAGATTCTGACTTTTACCCCCTTCTCTGGGATTATTAATTATAGGACTTTATAAAGAAGGAGCGGGAACGGGATGAACAGTATATCCACCTTTATCAACGTTTTATCATTCAGGACCTTCAGTAGACTTAACAATTTTTTCTTTACACCTTGCAGGGATTTCTTCAATTTTAGGTGCCTTAAATTTTATTACTACAATTATTAATCTTAAAGCAAAAAACCTTTCAGCAGAAAAAATTAGACTATTTGTCTGATCAGTTATTT
+
CCCCCGGGGGGGGGGGGGGGGGGGGEGGGGGGGGGGGGGGGGGGGGGGGGGGGGGGGGGGGGGGGGGGGGGGGGGGGGGFGGGFGGGGGGGGGGGGGGGGGGGGGGGGGGGGGGGGGGGGGGGGGGGGGGGGGGGGGGGGGGGGGGGGGGGGGGGGGGGGGGGGGGGCFGGGDGGGGGGGGGGGGGGGGGGGGGGGGGFGGGGGGGGGGGGGGCFFFCGCDFGGGFGGGGFGGG>FFGGFFFFFGFGGFCDFFGFGGGEFFFFGFGFFF46AF9FGFECFFFGFFEFEC3CEFCECC?CFF
@M70528:330:000000000-K6D4P:1:1102:10533:5523 1:N:0:TCTATTCAGT+TCTCAGTACA
GGAGCCCCTGACATAGCATTCCCTCGATTAAATAATATAAGATTCTGACTTTTACCCCCTTCTCTGGGATTATTAATTATAGGACTTTATAAAGAAGGATCGGGAACGGGATGAACAGTATATCCACCTTTATCAACGTTTTATCATTCAGGACCTTCAGTAGACTTAACAATTTTTTCTTTACACCTTGCAGGGATTTCTTCAATTTTAGGTGCCTTAAATTTTATTACTACAATTATTAATCTTAAAGCAAAAAACCTTTCAGCAGAAAAAATTAGACTATTTGTCTGATCAGTTATTT
+
CCCCCGGGGGGGGGGGGGGGGGGGGGGGGGGGGGGGGGGGGGGGGGGGGGGGGGGGGGGGGGGGGGGGGGGGGGGGGGGGGGGGGGGGGGGGGGGGGGGCGGGGGGGGGGGGGGGGGGGGGGGGGGGGGGGGGGGGGGGGGGGGGGGGGGGGGGGGGGGGGGGGGGGGGGGGGGGGGGGGGGGGGGGGGGGGGGGGGGGGGGGGGGGGGGGGGGGGGGGGGGGGGGGGGGFGGGFGGGGFFFFFGFGGGGGGFGFGGGFFFFFGFGFGFFFGGFFGFECFFFGFF<F<?6CFEEEFFEFFF
@M70528:330:000000000-K6D4P:1:1102:10517:5534 1:N:0:TCTATTCAGT+TCTCAGTACA
GGAGCCCCTGACATAGCATTCCCTCGATTAAATAATATAAGATTCTGACTTTTACCCCCTTCTCTGGGATTATTAATTATAGGACTTTATAAAGAAGGATCGGGAACGGGATGAACAGTATATCCACCTTTATCAACGTTTTATCATTCAGGACCTTCAGTAGACTTAACAATTTTTTCTTTACACCTTGCAGGGATTTCTTCAATTTTAGGTGCCTTAAATTTTATTACTACAATTATTAATCTTACAGCAAAAAACCTTTCAGCAGAAAACATTAGACTATTTGTCTGATCATTTATTT
+
CC@CCGGGGGGGGFGGGGGGGGGGGGGDFDFGGGGGGGGGFFGGGGGGGGGGGGGGGGGGGGGGGGGGGFGCGGGGGGGFGGGGGGGGGGGGGGGGGGG9F:C@F7FECEGG7<FFFCFFGGGGG<FGGGGGGGE,F7FGGGGGGCCFDFFFGGFFGGG,9<FCFGGA=GF9EGGGFFDFCGCGGGGGGFGGF8EFGGGGGGG:,@DFF,@DE>CFCA<9CCFGG7DCDC=:?,;=C75B6+4BCF7+7;9;6*9*3CBFFFFGFGC*))2A<=F+*1*4?FGCA3A?E?>CE33)6)767
@M70528:330:000000000-K6D4P:1:1102:17105:5534 1:N:0:TCTATTCAGT+TCTCAGTACA
GGAGCCCCTGACATAGCATTCCCTCGATTAAATAATATAAGATTCTGACTTTTACCCCCTTCTCTGGGATTATTAATTATAGGACTTTATAAAGAAGGAGCGGGAACGGGATGAACAGTATATCCACCTTTATCAACGTTTTATCATTCAGGACCTTCAGTAGACTTAACAATTTTTTCTTTACACCTTGCAGGGATTTCTTCAATTTTAGGTGCCTTAAATTTTATTACTACAATTATTAATCTTAAAGCAAAAAACCTTTCAGCAGAAAAAATTAGACTATTTGTCTGATCAGTTATTT
+
CCCCCGGGGGGGGGGGGGGGGGGGGGGGGGGGGGGGGGGGGGGGGGGGGGGGGGGGGGGGGGGGGGGGGGGGGGGGGGGGGGGGGGGGGGGGGGGGGGGGGGGGGGGGGGGGGGG,FGGGGGGGGGGGGGGGGGGGGGGGGGGGGGGGGGGGGGGGGGGGGGGGGGGGGGGGGGGGGGGGGGGGGGGGGGGGGGGGGGGGGGGGGGGGGGGGGGGGGGGGGGGGGGGGGGFGGGFGGGGFFFFFGFGGGFGGFGFGGGFFFFFGFGFGFAFCFBFGF@EFFFGFFFFE?EFFFFFFFFFFF
@M70528:330:000000000-K6D4P:1:1102:22370:5538 1:N:0:TCTATTCAGT+TCTCAGTACA
GGAGCCCCTGACATAGCATTCCCTCGATTAAATAATATAAGATTCTGACTTTTACCCCCTTCTCTGGGTTTATTAATTATAGGACTTTATAAAGAAGGAGCGGGAACGGGATGAACAGTATATCCACCTTTATCAACGTTTTATCATTCAGGACCTTCAGTAGACTTAACAATTTTTTCTTTACACCTTGCAGGGATTTCTTCAATTTTAGTTCCTTTAATTTTTTTTCTTCAATTATTTATTTTTAAGCCAAAAAACCTTTCACCGAAAAAAATAAACTTATTTGTTTGATCGTTTATTT
+
CCCCCGGGGGGGGGGGGGGGGGGGGGGGGGGGGGGGGGGGGGGGGGGGGGGGGGGGGGGGGGGGGGGGGGGGGGGGGGGGGGGGGGGGGGGGGGGGGGGGGGGGGGGGGGGGGFGGGGGGGGGGGGGGGGGGGGGGGGGGGGGGGGGGGGGGGGGGGGGGGGGGGGGGGGGGGGGGGGGGGGGGGGGGGGGGGGGGGGGGGGGGGGGGC,DE;3E,E;EG;FGG7*@*0,+5+=1=++=+=+1+=+?F,+*2?CFG550;F3++.*()8>EGG(8*).)*)*2=*)*((,)))(.4(,69A
@M70528:330:000000000-K6D4P:1:1102:10501:5551 1:N:0:TCTATTCAGT+TCTCAGTACA
GGAGCCCCTGACATAGCATTCCCTCGATTAAATAATATAAGATTCTGACTTTTACCCCCTTCTCTGGGATTATTAATTATAGGACTTTATAAAGAAGGAGCGGGAACGGGATGAACAGTATATCCACCTTTATCAACGTTTTATCATTCAGGACCTTCAGTAGACTTAACAATTTTTTCTTTACACCTTGCAGGGATTTCTTCAATTTTAGGTGCCTTAAATTTTATTACTACAATTATTAATCTTAAAGCAAAAAACCTTTCAGCAGAAAAAATTAGACTATTTGTCTGATCAGTTATTT
+
CCCCCGGGGGGGGGGGGGGGGGGGGGGGGGGGGGGGGGGGGGGGGGGGGGGGGGGGGGGGGGGGGGGGGGGGGGGGGGGGGGGGGGGGGGGGGGGGGGGGGGGGGGGGGGGGGGGGGGGGGGGGGGGGGGGGGGGGGGGGGGGGGGGGGGGGGGGGGGGGGGGGGGGGGGGGGGGGGEGGGGGGGFGGGGCFGGGGGGGGGGGGGGGGGGGGGGGGGGGGGGGGGGGGGGFGGGFGGGGFFFFFGFGG7FFGFGFGGGFFF@FGEGEGAFFGG;FGE;3BCFGFFFFEE?CCCE@EC?EEF
@M70528:330:000000000-K6D4P:1:1102:13929:5559 1:N:0:TCTATTCAGT+TCTCAGTACA
GGAGCCCCTGACATAGCATTCCCTCGATTAAATAATATAAGATTCTGACTTTTACCCCCTTCTCTGGGATTATTAATTATAGGACTTTATAAAGAAGGAGCGGGAACGGGATGAACAGTATATCCACCTTTATCAACGTTTTATCATTCAGGACCTTCAGTAGACTTAACAATTTTTTCTTTACACCTTGCAGGGATTTCTTCAATTTTAGGTGCCTTAAATTTTATTACTACAATTATTAATCTTAAAGCAAAAAACCTTTCAGCAGAAAAAATTAGACTATTTGTCTGATCAGTTATTT
+
CCCCCGGGGGGGGGGGGAFGGGGGGGGGG@FGGGGGGGCEFGGGGGGFGGGGGFGGGGGGGGGGGGGG?FGGGGGGGGGFFCFDFGGGGGGGGF@F8F@EFGGGGDGGGGGGE<FGF8EFGCGGGGGGGGGGGGGGGGGGGGGGGAFFGGGGGGGGGGGGFGGFGGFGGGGFGGGGGGGGGFGG;DCFGGGGGG6DEGFGGGGG7FGGGGF?EECGGGGFGGFGGFGGGFFEFGAFF7FFFFBFFFGGFGGFFCFGGGFFFFF7CCC<FF;FG>FD@@?FEFGFFFF?C?EFCCFFFE<??
@M70528:330:000000000-K6D4P:1:1102:19476:5561 1:N:0:TCTATTCAGT+TCTCAGTACA
GGAGCCCCTGACATAGCATTCCCTCGATTAAATAATATAAGATTCTGACTTTTACCCCCTTCTCTGGGATTATTAATTATAGGACTTTATAAAGAAGGAGCGGGAACGGGATGAACAGTATATCCACCTTTATCAACGTTTTATCATTCAGGACCTTCAGTAGACTTAACAATTTTTTCTTTACACCTTGCAGGGATTTCTTCAATTTTAGGTGCCTTAAATTTTATTACTACAATTATTAATCTTAAAGCAAAAAACCTTTCAGCAGAAAAAATTAGACTATTTGTCTGATCAGTTATTT
+
CCCCCGGGGGGGGGGGGGGGGGGGGGGGGGGGGGGGGGGGGGGGGGGGGGGGGGGGGGGGGGGGGGGGGGGGGGGGGGGGGGGGGGGGGGGGGGGGGGGGGGGGGGGGGGGGGGGGGGGGGGGGGGGGGGGGGGGGGGGGGGGGGGGGGGGGGGGGGGGGGGGGGGGGGGGGGGGGGGGGGGGGGGGGGGGGGGGGGGGGGGGGGGGGGGGGGGGGGGGGGGGGGGGGGGFGGGFGGGGFFFFFGFGGGGGGFFFGGGFFABFGFGFGFFFGGFFGFFFFFFGFFFFFFEFCFFFFEEEEF
@M70528:330:000000000-K6D4P:1:1102:8872:5561 1:N:0:TCTATTCAGT+TCTCAGTACA
GGAGCCCCTGACATAGCATTCCCTCGATTAAATAATATAAGATTCTGACTTTTACCCCCTTCACTGGGATTATTAATTATAGGACTTTATAAAGAAGGATCGGGAACGGGATGAACAGTATATCCACCTTTATCAACGTTTTATCATTCAGGACCTTCAGTAGACTTAACAATTTTTTCTTTACACCTTGCAGGGATTTCTTCAATTTTAGGTGCCTTAAATTTTATTACTACAATTATTAATCTTAAAGCAAAAAACCTTTCAGCAGAAAAAATTAGACTATTTGTCTGATCAGTTATTT
+
CCCCCGGGGGGGGGGGGFGGGGGGGGGGGGGGGGGGGGGGGGGGGGGGFGGGGGGGGGGGGGGGGGGGGGGGGGGFGGGGGGGGGGGGGGGGGGGCFFFCGGGGGGGGDGGGGGGGGGGGGGGGGGGGGGGGGGGGGGGGGGGGGGGGGGGGGFGGGGGGGGGGGGGEGGGGGGGGGGGGGGGGGGGGGGGGGGG?FGGGGGGGGGGGGGGGGGGGGGGFGGGGGGGGGGFGGGA9C@GFFFFFGFGG=CCFFCFCGGFFFFFGFGFGFFFGGFFGFE?B3FGFFFFF?)>EFFFFFCF?C
@M70528:330:000000000-K6D4P:1:1102:13912:5566 1:N:0:TCTATTCAGT+TCTCAGTACA
GGAGCCCCTGACATAGCATTCCCTCGATTAAATAATATAAGATTCTGACTTTTACCCCCTTCTCTGGGATTATTAATTATAGGACTTTATAAAGAAGGAGCGGGAACGGGATGAACAGTATATCCACCTTTATCAACGTTTTATCATTCAGGACCTTCAGTAGACTTAACAATTTTTTCTTTACACCTTGCAGGGATTTCTTCAATTTTAGGTGCCTTAAATTTTATTACTACAATTATTAATCTTAAAGCAAAAAACCTTTCAGCAGAAAAAATTAGACTATTTGTCTGATCAGTTATTT
+
CCCCCGGGGGGGGGGGGGGGGGGGGGGGGGGGGGGGGGFFEFGGGGGGGGGGGGGGGGGGGGGGGGGGGGGGGGGGGGGGGGGGGGGGGGGGGGGGGGGGGGGGGGGGGGGGGGGGGGGGGGGGGGGGGGGDGGGGGGFFGGGGGGGGGGGGGGGGGGGGGGGGGDGFGGGGGGFGGGGGGGGGGGGGCFFGFD>FGGDFGGGGGGGGGG6:FGGGGGGACFFGGAFGCCACDFFFDGGFFFFFGFG7:C7CAG>FDG>A?==C5:=CFFF,?2FGF3?6?FCFC?:C??EFE<<5<EEFE
@M70528:330:000000000-K6D4P:1:1102:8967:5579 1:N:0:TCTATTCAGT+TCTCAGTACA
GGAGCCCCTGACATAGCATTCCCTCGATTAAATAATATAAGATTCTGACTTTTACCCCCTTCTCTGGGATTATTAATTATAGGACTTTATAAAGAAGGAGCGGGAACGGGATGAACAGTATATCCACCTTTATCAACGTTTTATCATTCAGGACCTTCAGTAGACTTAACAATTTTTTCTTTACACCTTGCAGGGATTTCTTCAATTTTAGGTGCCTTAAATTTTATTACTACAATTATTAATCTTAAAGCAAAAAACCTTTCAGCAGAAAAAATTAGACTATTTGTCTGATCAGTTATTT
+
CCCCCGGGGGGGGGGGGGGGGGGGGGGGCFGGGGGGGGGGGGGGGGGGGGGGGGGGGGGGGGGGGGGGGGGGGGGGGGGGGGGGGGGGGGGGGGGGGGGGGGGGGGGGEGGGGGGGGGGGGGGGGGGGGGGGGGGGGGGGGGGGGGGGGGGGGGGFGGGGGGGGGGGGGGGGGGGGGGGGGGGGGGGGGGGGGGGGGGGGGGGFGGGGGGGGGFFGGGGFGGGGGGGGGGFGDGFGGGGFFFFFGFGGC8CGFGFGGGFF=@FGEFE<FFFGDBFFEFFFCFGFFEFFFF<EFFFFFFEFF
@M70528:330:000000000-K6D4P:1:1102:6574:5580 1:N:0:TCTATTCAGT+TCTCAGTACA
GGAGCCCCTGACATAGCATTCCCTCGATTAAATAATATAAGATTCTGACTTTTACCCCCTTCTCTGGGATTATTAATTATAGGACTTTATAAAGAAGGAGCGGGAACGGGATGAACAGTATATCCACCTTTATCAACGTTTTATCATTCAGGACCTTCAGTAGACTTAACAATTTTTTCTTTACACCTTGCAGGGATTTCTTCAATTTTAGGTGCCTTAAATTTTATTACTACAATTATTAATCTTAAAGCAAAAAACCTTTCAGCAGAAAAAATTAGACTATTTGTCTGATCAGTTATTT
+
CCCCCGGGGGGGGGGGGGGGGGGGGGGGGGGGGGGGGGGGGGGGGGGGGGGGGGGGGGGGGGGGGGGGGGGGGGGGGGGGGGGGGGGGGGGGGGGGGGGGGGGGGGGGGGGGGFGGGGGGGGGGGGGGGGGGGGGGGGGGGGGGGGGGGGGGGGGGGGGGGGGGGGGGGGGGGGGGGGGGGGGGGGGGGGGGGGGGGGGGGGGGGGGGGGGGGGGGGGGEGGGGGFGGGGFGGGFGGGGFFFFFGFGGEGGGFGFGGGFFFEFGFGFGFFFFG>FGFFFFFFGFFEFFFF<EFFFFFFFFF
@M70528:330:000000000-K6D4P:1:1102:8985:5590 1:N:0:TCTATTCAGT+TCTCAGTACA
GGAGCCCCTGACATAGCATTCCCTCGATTAAATAATATAAGATTCTGACTTTTACCCCCTTCTCTGGGATTATTAATTATAGGACTTTATAAAGAAGGAGCGGGAACGGGATGAACAGTATATCCACCTTTATCAACGTTTTATCATTCAGGACCTTCAGTAGACTTAACAATTTTTTCTTTACACCTTGCAGGGATTTCTTCAATTTTAGGTGCCTTAAATTTTATTACTACAATTATTAATCTTAAAGCAAAAAACCTTTCAGCAGAAAAAATTAGACTATTTGTCTGATCAGTTATTT
+
CCCCCGGGGGGGGGGGGGGGGGGGGGGFDGGGGGGGGGGGGGGGGGGGGGGGGGGGGGGGGGGGGGGGGGGGGGGGGGFGGGGGGGGGGGGGGGGGGGGFGGGGGGGGGGGGGGGGGGGGGGGGGGGGGGGGGGGGGGGGGGGGGGGGGGGGGGGGGGGGGGGGGGGGFGGGGGGGGGGGGGGGGGGGGGGGGGGGGGGFGGGGGGGGGGGGGGGGGGGGGGGGGGGGGGFGGGFFDFG>@FAAFFGFGGGGAFFGGGEFF96DECCFAFFGG@ADEEFFFFGFFFFEEFFFFFFFCFF6C
@M70528:330:000000000-K6D4P:1:1102:6175:5597 1:N:0:TCTATTCAGT+TCTCAGTACA
GGAGCCCCTGACATAGCATTCCCTCGATTAAATAATATAAGATTCTGACTTTTACCCCCTTCTCTGGGATTATTAATTATAGGACTTTATAAAGAAGGAGCGGGAACGGGATGAACAGTATATCCACCTTTATCAACGTTTTATCATTCAGGACCTTCAGTAGACTTAACAATTTTTTCTTTACACCTTGCAGGGATTTCTTCAATTTTAGGTGCCTTAAATTTTATTACTACAATTATTAATCTTAAAGCAAAAAACCTTTCAGCAGAAAAAATTAGACTATTTGTCTGATCAGTTATTT
+
CCCCCGGGGGGGGGGGGGGGGGGGGGGGGGGGGGGGGGGGGGGGGGGGGGGGGGGGGGGGGGGGGGGGGGGGGGGGGGGGGGGGGGGGGGGGGGGGGFGGGGGGGGGGGGGGGGGGGGGGGGGGGGGGGGGGGGGGGGGGGGGGGGGGGGGGGGGGGGGDGGGGGGGGGGGGGGGGGGGGGGGGGGGGGGGGGGGFGGGGGGGGGGGGGGGGGGGGGGGGGGGGGGGGFGC:FF9EGFGFFFFFGFGGGCCFFFFGCGFFFFFGFGEFFFFGGFFFF3?FCFGFFCFCEFFFFFFFEFFFF
@M70528:330:000000000-K6D4P:1:1102:12428:5603 1:N:0:TCTATTCAGT+TCTCAGTACA
GGAGCCCCTGACATAGCATTCCCTCGATTAAATAATATAAGATTCTGACTTTTACCCCCTTCTCTGGGATTATTAATTATAGGACTTTATAAAGAAGGAGCGGGAACGGGATGAACAGTATATCCACCTTTATCAACGTTTTATCATTCAGGACCTTCAGTAGACTTAACAATTTTTTCTTTACACCTTGCAGGGATTTCTTCAATTTTAGGTGCCTTAAATTTTATTACTACAATTATTAATCTTAAAGCAAAAAACCTTTCAGCAGAAAAAATTAGACTATTTGTCTGATCAGTTATTT
+
CCCCCGCGGGGGGGGGGFGGGGGGGGGGGGGGGGGGGGGGGGGGGGGGGGGGGGGGGGGGGGGGGGGGGGGGGGGGGGGGGGGGGGGGGGGGGGGGGGGGGGGGGGGGGGGGGGGGGGGGGGGGGGGGGGGGGGGGGGGGGGGGGGGGGGGGGGGGGGGGGGGGGGGCFGGFGGGGGGGGGGGGGGGGGGGGGGGFGGGGGGGGGGGGGGGGGGGGGGGGGGGGGGGGDGFFFGFGGGFFFFFFGFG7BD>FFGFGGG?FFFFG?FE<FFFEG@F<=EEFEFGAFCFFEE3?C?@<EFFEF
@M70528:330:000000000-K6D4P:1:1102:14098:5608 1:N:0:TCTATTCAGT+TCTCAGTACA
GGAGCCCCTGACATAGCATTCCCTCGATTAAATAATATAAGATTCTGACTTTTACCCCCTTCACTGGGATTATTAATTATAGGACTTTATAAAGAAGGAGCGGGAACGGGATGAACAGTATATCCACCTTTATCAACGTTTTATCATTCAGGACCTTCAGTAGACTTAACAATTTTTTCTTTACACCTTGCAGGGATTTCTTCAATTTTAGGTGCCTTAAATTTTATTACTACAATTATTAATCTTAAAGCAAAAAACCTTTCAGCAGAAAAAATTAGACTATTTGTCTGATCAGTTATTT
+
CCCCCGGGGGGGGGGGGGGGGGGGGGGGGGGGGGGGGGGGGGGGGGGGGGGGGGGGGGGGGGGGGGGGGGGGGGGGGGGGGGGGGGGGGGGGGGGGGGGGGGGGGGGGGGGGGDGGGGGGGGGGGGGGGGGGGGGGGGGGGGGGGGGGGGGGGGGGGGGGGGGGGGGFGGGGGGGGGGGGGGGGFGGGGGGGGGGGGGGGGGGGGGGGGGGGGCFGGGFGDGGGGAFGGGFGGGFGGGGFFFFFGFGGGGGGFGFGGGFFFFFGFGFFFFFGGFFGE;C4CFGFFFFEFFFFFE@EEEFFF
@M70528:330:000000000-K6D4P:1:1102:6378:5616 1:N:0:TCTATTCAGT+TCTCAGTACA
GGAGCCCCTGACATAGCATTCCCTCGATTAAATAATATAAGATTCTGACTTTTACCCCCTTCTCTGGGATTATTAATTATAGGACTTTATAAAGAAGGAGCGGGAACGGGATGAACAGTATATCCACCTTTATCAACGTTTTATCATTCAGGACCTTCAGTAGACTTAACAATTTTTTCTTTACACCTTGCAGGGATTTCTTCACTTTTAGGTGCCTTAAATTTTATTACTACAATTATTAATCTTAAAGCAAAAAACCTTTCAGCAGAACAAATTAGACTATTTTTCTGATCAGTTATTT
+
AC8CCFFGGGGG9EDFFDFFGF<EFE@FDCECFFCGAF@CEFGFACF<EE<EFGGGFGGGFFFGGGGG<EFGGGFFGGEGGGGCEFGGGEGGGGGCEFF,<@FEFFFFCFCFEFGG9CECEFFFFACGGG9?E?<EFGGGF=,EE<,5FAF,<=AF9?FF@@??EEFEEEGA>FGGG7D9;;D;AE88EG8<38>+=@D>FGG:,@DCFF,3@3AAA;FG7ECFGCAFGFFC7C09C82;++===AC79@FF6*;F9CAAFEADC7@;AA)A*3BC3=3AEFCAF);3;69C773<<6?EC
@M70528:330:000000000-K6D4P:1:1102:12439:5617 1:N:0:TCTATTCAGT+TCTCAGTACA
GGAGCCCCTGACATAGCATTCCCTCGATTAAATAATATAAGATTCTGACTTTTACCCCCTTCTCTGGGATTATTAATTATAGGACTTTATAAAGAAGGAGCGGGAACGGGATGAACAGTATATCCACCTTTATCAACGTTTTATCATTCAGGACCTTCAGTAGACTTAACAATTTTTTCTTTACACCTTGCAGGGATTTCTTCAATTTTAGGTGCCTTAAATTTTATTACTACAATTATTAATCTTAAAGCAAAAAACCTTTCAGCAGAAAAAATTAGACTATTTGTCTGATCAGTTATTT
+
CCCCCGGGGGGGGGGGGGGGGGGGGGGGGGGGGGGGGGGGGGGGGGGGGGGGGGGGGGGGGGGGGGGGGGGGGGGGGGGGGGGGGGGGGGGGGGGGGGGGGGGGGGGGGGGGGGGGGGGGGGGGGGGGGGGGGGGGGGGGGGGGGGGGGGGGGGGGGGGGGGGGGGGGGGGGGGGGGGGGGGGGGGGGGGGGGGGGGGGGGGGGGGGGGGGGGGGGGGGGGGGGGGGGGGFFGGFGGGGFFFFFGFGGGGGGFGFGGG>FFFFGFGFGFFFGF@FGE@EFFFGFFFFFFCFFFFEFCCEFF
@M70528:330:000000000-K6D4P:1:1102:4740:5634 1:N:0:TCTATTCAGT+TCTCAGTACA
GGAGCCCCTGACATAGCATTCCCTCGATTAAATAATATAAGATTCTGACTTTTACCCCCTTCTCTGGGATTATTAATTATAGGACTTTATAAAGAAGGAGCGGGAACGGGATGAACAGTATATCCACCTTTATCAACGTTTTATCATTCAGGACCTTCAGTAGACTTAACAATTTTTTATTTACACCTTGCAGGGATTTCTTCAATTTTAGGTGCCTTAAATTTTATTACTACAATTATTAATCTTAAAGCAAAAAACATTTCAGCAGAAAAAATTAGACTATTTGTCTGATCAGTTATTT
+
CCCCC7@@FG@9CE<@EFE<C66CEE;8C;CEEEFFGGEC<FF<<FFGCEFGGFA,6D@@F@6FFFG8CECEGDFFGGG<CC@6EFFGCF9FCF9FFDG8@BFED:<C:,CFEGDGE<FFGGF,<AE,==<<FB?AABF,=FCF,@E5F?E?84A,?4CAAFGCFGC,4:,CEFAEGC,C=E9,@D,>>=,>=3>=DDGGGG=@3CFCA::?>9CCDF,,@EFACCFFCGFGGF*EGDFAFFFF:B:+=7:3@**/)8)41>+CCF=6FFF691AC835=;AGCF<8)77;?C)75?EFFF
@M70528:330:000000000-K6D4P:1:1102:16357:5635 1:N:0:TCTATTCAGT+TCTCAGTACA
GGAGCCCCTGACATAGCATTCCCTCGATTAAATAATATAAGATTCTGACTTTTACCCCCTTCTCTGGGATTATTAATTATAGGACTTTATAAAGAAGGAGCGGGAACGGGATGAACAGTATATCCACCTTTATCAACGTTTTATCATTCAGGACCTTCAGTAGACTTAACAATTTTTTCTTTACACCTTGCAGGGATTTCTTCAATTTTAGGTGCCTTAAATTTTATTACTACAATTATTAATCTTAAAGCAAAAAACCTTTCAGCAGAAAAAATTAGACTATTTGTCTGATCAGTTATTT
+
CCCCCEGGGGGGGGGGGGGGFGGGGGGGGGGGGGGGGGGGGGGGGGGGGGGGGGGGGGGGGGGGGGGGGGGGGGGGGGGGGGGGGGGGGGGGGGGGGGGGGGGGGGGGGGGGGGGGGGGGGGGGGGGGGGGGGGGGGGGGFGGGGGGGGGGGGGGGGGGGGGGGGGGGGGGGGGGGGGGGGGGGGGGGGGGGGGGGGGGGGGGGGGFGGGGGGGGGGGGGGGGGFGGGGGFFGGFFGCFFFFFFGFGGGGDFFFFGGGFFFFFGFGFGFFFGGFFGFEFFEFGFFCFEFFFFFFFFFFFFF
@M70528:330:000000000-K6D4P:1:1102:6453:5641 1:N:0:TCTATTCAGT+TCTCAGTACA
GGAGCCCCTGACATAGCATTCCCTCGATTAAATAATATAAGATTCTGACTTTTACCCCCTTCTCTGGGATTATTAATTATAGGACTTTATAAAGAAGGAGCGGGAACGGGATGAACAGTATATCCACCTTTATCAACGTTTTATCATTCAGGACCTTCAGTAGACTTAACAATTTTTTCTTTACACCTTGCAGGGATTTCTTCAATTTTAGGTGCCTTAAATTTTATTACTACAATTATTAATCTTAAAGCAAAAAACCTTTCAGCAGAAAAAATTAGACTATTTGTCTGATCAGTTATTT
+
CCCCCGGGGGGGGGGGGGGGGGGGGGGGGGGGGGGGGGGGGGGGGGGGGGGGGGGGGGGGGGGGGGGGGGGGGGGGGGGGGGGGGGGGGGGGGGGGGGGGGGGGGGGGGGGGGFGGGGGGGGGGGGGGGGGGGGGGGGGGGGGGGGGGGGGGGGGGGGGGGGGGGGGGGGGGGGGGGGGGGGGGGGGGGGGGCGGGGGGGGGGGGGGGGGGGGFGGGGGFGGGGGGGGGGFDGFFGGGGFFFFFGFGGFGGGFGFGGGFFFFFGEFFGFFFGFBFGFFFFFFGFFCFFEFFEFFFFFFFFF
@M70528:330:000000000-K6D4P:1:1102:4758:5642 1:N:0:TCTATTCAGT+TCTCAGTACA
GGAGCCCCTGACATAGCATTCCCTCGATTAAATAATATAAGATTCTGACTTTTACCCCCTTCTCTGGGATTATTAATTATAGGACTTTATAAAGAAGGAGCGGGAACGGGATGAACAGTATATCCACCTTTATCAACGTTTTATCATTCAGGACCTTCAGTAGACTTAACAATTTTTTCTTTACACCTTGCAGGGATTTCTTCAATTTTAGGTGCCTTAAATTTTATTACTACAATTATTAATCTTAAAGCAAAAAACCTTTCAGCAGAAAAAATTAGACTATTTGTCTGATCAGTTATTT
+
CCCCCGGGGGGGGFGFGGGGGGGGGGGGGGGGGGGGGGGGGGGGGGGGGGGGGGGGGGGGGGGGGGGGGGGGGGGGGGGGGGGGGGGGGGGGGGGGGGGGGGGGGGGGGGGGGGFGGGGGGGGGGGGGGGGGGGGGGGGGGGGGGGGGGGGGGGGGGGGGGFGGGGGGGGGGGGGGGEGGGGGGGGGGGGGFDFGGGGGGGGGGGGGGGGGGGGGGGGGGGGGGGGGGFGFCGGFGGGGFFFFFGFGGGCGGFFFGGG>FFFA@?F=GFFFGGFFGFFFFFFFFFEFCC?EEFFE?EFFEF
@M70528:330:000000000-K6D4P:1:1102:6377:5646 1:N:0:TCTATTCAGT+TCTCAGTACA
GGAGCCCCTGACATAGCATTCCCTCGATTAAATAATATAAGATTCTGACTTTTACCCCCTTCTCTGGGATTATTAATTATAGGACTTTATAAAGAAGGAGCGGGAACGGGATGAACAGTATATCCACCTTTATCAACGTTTTATCATTCAGGACCTTCAGTAGACTTAACAATTTTTTCTTTACACCTTGCAGGGATTTCTTCAATTTTAGGTGCCTTAAATTTTATTACTACAATTATTAATCTTAAAGCAAAAAACCTTTCAGCAGAAAAAATTAGACTATTTGTCTGATCAGTTATTT
+
CCCCCGGGGGGGGGGGGGGGGGGGGGGGGGGGGGGGGGGGGGGGGGGGGGGGGGGGGGGGGGGGGGGGGGGGGGGGGGGGGGGGGGGGGGGGGGFGGGGGGGGGGGGGGGGGGGGGGGGGGGGGGGGGGGGGGGGGGGFGGGGGGGGGGGGGGGGGGGGGGGGGGGG9FGGGGGGGGGGGFGGGGGGGGEDFGGDGGFGGGGGGGGGGGGG6F,9CFGFFGGGGGGGGGGFGFCFGGGGFFCFFGFGGG>FGFGFFGGFFFFADEDEFFFFFGFFGE8?BFFGCF?AEFC<CEEFFFFFFE
@M70528:330:000000000-K6D4P:1:1102:11349:5654 1:N:0:TCTATTCAGT+TCTCAGTACA
GGAGCCCCTGACATAGCATTCCCTCGATTAAATAATATAAGATTCTGACTTTTACCCCCTTCTCTGGGATTATTAATTATAGGACTTTATAAAGAAGGAGCGGGAACGGGATGAACAGTATATCCACCTTTATCAACGTTTTATCATTCAGGACCTTCAGTAGACTTAACAATTTTTTCTTTACACCTTGCAGGGATTTCTTCAATTTTAGGTGCCTTAAATTTTATTACTACAATTATTAATCTTAAAGCAAAAAACCTTTCAGCAGAGAAAATTAGACTATTTGTCTGATCAGTTATTT
+
A@,AC@:@<FCFGC,6CCFGEA@@,C;FEBFCEFAF<FEC<F<6F<EC@FEEADGGAFE6;C,@FGGG8@CF<<FCFGDF<6FC<FGGCEGGA<C<CC8,CF@7BCC?:FGFG@<ECCEC@<DF<AE?F<AFGFFGGGGG8CEF?F55E?B?F<4AF<EFEG<,AF,FF9@A4AFF9=E=B=D@CF=8>F,C=,>3>DEADG9:7DFFD7,@;EFFGGGGCGDFG7E:9,?F7FA7C=7+3+==C9C@:DGGF46395?F8=++0=8CF)6C*38*7=CBCFFFFF67??CE9<;C3)).9
@M70528:330:000000000-K6D4P:1:1102:16348:5658 1:N:0:TCTATTCAGT+TCTCAGTACA
GGAGCCCCTGACATAGCATTACCTCGATTAAATAATATAAGATTCTGACTTTTACCCCCTTCTCTGGGATTATTAATTATAGGACTTTATAAAGAAGGAGCGGGAACGGGATGAACAGTATATCCACCTTTATCAACGTTTTATCATTCAGGACCTTCAGTAGACTTAACAATTTTTTCTTTACACCTTGCAGGGATTTCTTCAATTTTAGGTGCCTTAAATTTTATTACTACAATTATTAATCTTAAAGCAAAAAACCTTTCAGCAGAAAACATTAGACTATTTGTCTGATCAGTTATTT
+
@<C8C7FGGGG<FGGGGGGG,FFGGGGGGGGGGGGGGCFGGGGGGG,CEEGFFGGGGGGGGGGFGGGGGGGGGGGGGFGFG<FGGFGG9FFFGGGGGFF,F@FGCGGDGGDGDGGG9F9FFGGGCFGGGGFCDGGGGGGGFEGGGGGGGFGGGG+ACFGGGA,FDEFFGGFA=EGGGG@FGDGFCGGGGGGGGG6@8DEFFFGGGGGG7,88E9@EFGGGGFGFGCFFGGFCF65CG+@6+;BFDA@2=7CFAGFCGGEF44BFF74F4?68*8AGFFEFFFGFFCCEF9>3)9@?CFE<C
@M70528:330:000000000-K6D4P:1:1102:23817:5675 1:N:0:TCTATTCAGT+TCTCAGTACA
GGAGCCCCTGACATAGCATTCCCTCGATTAAATAATATAAGATTCTGACTTTTACCCCCTTCTCTGGGATTATTAATTATAGGACTTTATAAAGAAGGAGCGGGAACGGGATGAACAGTATATCCACCTTTATCAACGTTTTATCATTCAGGACCTTCAGTAGACTTAACAATTTTTTCTTTACACCTTGCAGGGATTTCTTCAATTTTAGGTGCCTTAAATTTTATTACTACAATTATTAATCTTAAAGCAAAAAACCTTTCAGCAGAAAAAATTAGACTATTTGTCTGATCAGTTATTT
+
CCCCCGGGGGGGGGGGGGGGGGGGGGGGGGGGGGGGGGGGGGGGGGGGGGGGGGGGGGGGGGGGGGGGGGGGGGGGGGGGGGGGGGGGGGGGGGGGGGGGGGGGGGGGGGGGGGGGGGGGGGGGGGGGGGGGGGGGGGGGGGGGGGGGGGGGGGGGGGGGGGGGGGGGGGGGGGGGGGGGGGGGGGGGGGGGGGGGGGGGGGGFGGFGGGGGGGGGGGGGGGGGGGGGDGFGGGFGGGGFFFFFGFGGGFGFFCFGDGBFFFFGEGFGFFFGGFFD<ECFEFGFFEFCCCEFFFEC35EFF
@M70528:330:000000000-K6D4P:1:1102:13401:5679 1:N:0:TCTATTCAGT+TCTCAGTACA
GGAGCCCCTGACATAGCATTCCCTCGATTAAATAATATAAGATTCTGACTTTTACCCCCTTCACTGGGATTATTAATTATAGGACTTTATAAAGAAGGAGCGGGAACGGGATGAACAGTATATCCACCTTTATCAACGTTTTATCATTCAGGACCTTCAGTAGACTTAACAATTTTTTCTTTACACCTTGCAGGGATTTCTTCAATTTTAGGTGCCTTAAATTTTATTACTACAATTATTAATCTTAAAGCAAAAAACCTTTCAGCAGAAAAAATTAGACTATTTGTCTGATCAGTTATTT
+
CCCCCGGGGGGGGGGGGGGGGGGGGGGGGGGGGGGGGGGGGGGGGGGGGGGGGGGGGGGGGGGGGGGGGGGGGGGGGGGGGGGGGGGGGGGGGGGGGGGGGGGGGGGGGGGGGGGGGGGGGGGGGGGGGGGGGGGGGGGGGGGGGGGGGGGGGGGGGGGGGGGGGGGGGGGGGGGGGGGGGGGGGGGGGGGGGGGGGGGGGGGGGGGGGGGGGGGGGGGGGGGCFGGGGGFGGGFGGGGFFFFFGFGGGGGGFGFGGGFFFFFGFGFGFFFFGFFGFFFFFFGFFFFFFFFFEFFFFFFEE
@M70528:330:000000000-K6D4P:1:1102:22079:5686 1:N:0:TCTATTCAGT+TCTCAGTACA
GGAGCCCCTGACATAGCATTCCCTCGATTAAATAATATAAGATTCTGACTTTTACCCCCTTCTCTGGGATTATTAATTATAGGACTTTATAAAGAAGGAGCGGGAACGGGATGAACAGTATATCCACCTTTATCAACGTTTTATCATTCAGGACCTTCAGTAGACTTAACAATTTTTTCTTTACACCTTGCAGGGATTTCTTCAATTTTAGGTGCCTTAAATTTTATTACTACAATTATTAATCTTAAAGCAAAAAACCTTTCAGCAGAAAAAATTAGACTATTTGTCTGATCAGTTATTT
+
CCCCCGGGGGGGGGGGGGGFGGGGGGGGGGGGGGGGGGGGGGGGGGGGGGGGGGGGGGGGGGGGGGGGGGGGGGGGGGGGGGGGGGGGGGGGGGGGGGGGGGGGGGGGGGGGGGGGGGGGGGGGGGGGGGGGGGGGGGGGGGGGGGGGGGGGGGGGGGGGGGGGGGGGFGGGGGGGGGGGGGGGGGGGGGGGGGGGGGGGGGGGGGGGGGGCGGGGGGGGGGGGGFGGGCFGGGFGGGGFFFFFGFGGGGGGFGFGGGFFFFFGEGFGFFFGGFFF<@EFFFGFF?FFFFFFFFFFFFFFF
@M70528:330:000000000-K6D4P:1:1102:23149:5687 1:N:0:TCTATTCAGT+TCTCAGTACA
GGAGCCCCTGACATAGCATTCCCTCGATTAAATAATATAAGATTCTGACTTTTACCCCCTTCTCTGGGATTATTAATTATAGGACTTTATAAAGAAGGAGCGGGAACGGGATGAACAGTATATCCACCTTTATCAACGTTTTATCATTCAGGACCTTCAGTAGACTTAACAATTTTTTCTTTACACCTTGCAGGGATTTCTTCAATTTTAGGTGCCTTAAATTTTATTACTACAATTATTAATCTTAAAGCAAAAAACCTTTCAGCAGAAAAAATTAGACTATTTGTCTGATCAGTTATTT
+
CCCCCGGGGGGGGGGGGGGGGGGGGGGGGGGGGGGGGGGGGGGGGGGGGGGGGGGGGGGGGGGGGGGGGFGGGGGGGGGGGGGGGGGGGGGGGGGGGGGGGGGGGGGGGGGGGGGGGGGGGGGGGGGGGGGGGGGGGGGGGGGGGGGGGGGGGGGGGGGGGGGGGGGGGGGGGGGGGGGGGGGGGGFGGGGGGGGGGGGGGGFGGGGGGGGGGGGGGGGGGGGGGCGGGGFGGGFGGGGFFAFFGFGFGGGGFGFGGGDFFF8FEGFDFFFGG;FGF@<6CBFFF?AEEFFFFFFFFF?EF
@M70528:330:000000000-K6D4P:1:1102:13418:5694 1:N:0:TCTATTCAGT+TCTCAGTACA
GGAGCCCCTGACATAGCATTCCCTCGATTAAATAATATAAGATTCTGACTTTTACCCCCTTCTCTGGGATTATTAATTATAGGACTTTATAAAGAAGGAGCGGGAACGGGATGAACAGTATATCCACCTTTATCAACGTTTTATCATTCAGGACCTTCAGTAGACTTAACAATTTTTTCTTTACACCTTGCAGGGATTTCTTCAATTTTAGGTGCCTTAAATTTTATTACTACAATTATTAATCTTAAAGCAAAAAACCTTTCAGCAGAAAAAATTAGACTATTTGTCTGATCAGTTATTT
+
CCCCCG,FGGGGGGGGGGGGGGGGGGGGGGGGGGGGGGGGGGGGGGGGGGGGGGGGGGGGGGGGGGGGGGGGGGGGGGGGGGGGGGGGGGGGGGGGGGGGGGGGGGGGGGGGGGGGGGGGGGGGGGGGGGGGGGGGGGGGGGGGGGGGGGGGGGGGGGGGGGGGGGGGGGGGGGGGGGGGGGGGGGGGGGGGGGGGGGGGGGGGGGGGGGGGGGFGGGGGGGGGGGGGGGFGGGFGGGGFFFFFGFFGGGGGFGFGGGEFFFFGFGFGFFFGGFFGFF3FEFGFFFFFFEEFFFFFFEFEF
@M70528:330:000000000-K6D4P:1:1102:23821:5694 1:N:0:TCTATTCAGT+TCTCAGTACA
GGAGCCCCTGACATAGCATTCCCTCGATTAAATAATATAAGATTCTGACTTTTACCCCCTTCTCTGGGATTATTAATTATAGGACTTTATAAAGAAGGAGCGGGAACGGGATGAACAGTATATCCACCTTTATCAACGTTTTATCATTCAGGACCTTCAGTAGACTTAACAATTTTTTCTTTACACCTTGCAGGGATTTCTTCAATTTTAGGTGCCTTAAATTTTATTACTACAATTATTAATCTTAAAGCAAAAAACCTTTCAGCAGAAAAAATTAGACTATTTGTCTGATCAGTTATTT
+
CCCCCGGGGGGGGGGGGGGGGGGGGGGGGGGGGGGGGGGGGGGGGGGGGGGGGGGGGGGGGGGGGGGGGGGGGGGGGGGGGGGGGGGGGGGGGGGGGGGGGGGGGGGGGGGGGGGGGGGGGGGGGGGGGGGGGGGGGGGGGGGGGGGGGGGGGGGGGGGGGGGGGGGGGGGGGGGGGGGGGGGGGGGGGGGGGGGGGGGFGGGGGGGGGGGDGFGGGGGGGGGGGGGGGGFGGGFGGFGFFFFFGFGGEGGGFGFGGGFFFFFGFGFGFFFGGFFGE;CFEFGFFFFFFFFFFFFFECFEF
@M70528:330:000000000-K6D4P:1:1102:13390:5696 1:N:0:TCTATTCAGT+TCTCAGTACA
GGAGCCCCTGACATAGCATTCCCTCGATTAAATAATATAAGATTCTGACTTTTACCCCCTTCACTGGGATTATTAATTATAGGACTTTATAAAGAAGGAGCGGGAACGGGATGAACAGTATATCCACCTTTATCAACGTTTTATCATTCAGGACCTTCAGTAGACTTAACAATTTTTTCTTTACACCTTGCAGGGATTTCTTCAATTTTAGGTGCCTTAAATTCTATTACTACAATTATTAATCTTAAAGCAAAAAACCTTTCAGCAGAAAAAATTATACTATTTGTCTGATCAGTTATTT
+
CCCCCGFGGGGGGGGGGGGGGGFGCGGGFGGGGGGGFGGFGFGGGFCFFGFGGGGGGGGGFGGGFGDGCEEFGGGGFGGGGGGGGGGGGFGGGGGFGCGGGGGG7FGGGE7BC89EFCCFGGFGGGGGFFGGFGGGGDF8=CGFGGGGGGFGG@@F9F9FAFFFCAFEFGG9E9FGGCFGCFAFGFGGGGG9DF+DCFGGGGGC9FDCAE,:>FFGDED,@FG9CGF72,1@<A6CFCDA+1=@CFFG,+;C*?>FDGEFFFFGFGE*;;68?:ACE)/+9:@A=<CC3743)737)6<5?
@M70528:330:000000000-K6D4P:1:1102:12303:5705 1:N:0:TCTATTCAGT+TCTCAGTACA
GGAGCCCCTGACATAGCATTCCCTCGATTAAATAATATAAGATTCTGACTTTTACCCCCTTCTCTGGGATTATTAATTATAGGACTTTATAAAGAAGGAGCGGGAACGGGATGAACAGTATATCCACCTTTATCAACGTTTTATCATTCAGGACCTTCAGTAGACTTAACAATTTTTTCTTTACACCTTGCAGGGATTTCTTCAATTTTAGGTGCCTTAAATTTTATTACTACAATTATTAATCTTAAAGCAAAAAACCTTTCAGCAGAAAAAATTAGACTATTTGTCTGATCAGTTATTT
+
CCCCCGGGGGGGGGGGGGGGGGGGGGGGGGGGGGGGGGGGGGGGGGGGGGGGGGGGGGGGGGGGGGGGGGGGGGGGGGGGGGGGGGGGGGGGGGGGGGGGGGGGGGGGGGGGGGGGGGGGGGGGGGGGGGGGGGGGGGGGGGGGGGGGGGGGGGGGGGGGGGGGGGGGGGGGGGGGGGGGGGGGGGGGGGGGGGGGGGGGGGGGGGGGGGGGGGGGGGGGGGGFFFGGGGFGG?FGGGGFFFFFGFGGGGFGFGFGGGFFFFFGFGFGFFF?FBFGFEFFFFGFFFFFECFFFFFEFFFFF
@M70528:330:000000000-K6D4P:1:1102:23948:5708 1:N:0:TCTATTCAGT+TCTCAGTACA
GGAGCCCCTGACATAGCATTCCCTCGATTAAATAATATAAGATTCTGACTTTTACCCCCTTCTCTGGGATTATTAATTATAGGACTTTATAAAGAAGGAGCGGGAACGGGATGAACAGTATATCCACCTTTATCAACGTTTTATCATTCAGGACCTTCAGTAGACTTAACAATTTTTTCTTTACACCTTGCAGGGATTTCTTCAATTTTAGGTGCCTTAAATTTTATTACTACAATTATTAATCTTAAAGCAAAAAACCTTTCAGCAGAAAAAATTAGACTATTTGTCTGATCAGTTATTT
+
CCCCCGGGGGGGGGGGGGGGGGGGGGGGGGGGGGGGGGGGGGGGGGGGGGGGGGGGGGGGGGGGGGGGGGGGGGGGGGGGGGGGGGGGGGGGGGGGGGGGGGGGGGGGGGGGGGGGGGGGGGGGGGGGGGGGGGGGGGGGGGGGGGGGGGGGGGGGGGGGGGGGGGGGGGGGGGGGGGGGGGGGGGGGGGGFGGGGGGGGGGGGGGGGGGGGGGGGGGGGGGGGGGGGGGFFGGFGGGGFFCFFGFGGGGGGFGFGGGFFFFFFECCF;FFGGFFGA8?F?FGCF?CFFFFFFEFFECFFF
@M70528:330:000000000-K6D4P:1:1102:7323:5712 1:N:0:TCTATTCAGT+TCTCAGTACA
GGAGCCCCTGACATAGCATTCCCTCGATTAAATAATATAAGATTCTGACTTTTACCCCCTTCTCTGGGATTATTAATTATAGGACTTTATAAAGAAGGAGCGGGAACGGGATGAACAGTATATCCACCTTTATCAACGTTTTATCATTCAGGACCTTCAGTAGACTTAACAATTTTTTCTTTACACCTTGCAGGGATTTCTTCAATTTTAGGTGCCTTAAATTTTATTACTACAATTATTAATCTTAAAGCAAAAAACCTTTCAGCAGAAAAAATTAGACTATTTGTCTGATCAGTTATTT
+
CCCCCGGGGGGGGGGGGGGGGGGGGGGGGGGGGGGGGGGGGGGGGGGGGGGGGGGGGGGGGGGGGGGGGGGGGGGGGGGGGGGGGGGGGGGGGGGGGGGGGGGGGGGGGGGGGGGGGGGGGGGGGGGGGGGGGGGGGGGGGGGGGGGGGGGGGGGGGGGGGGGGGGGGGGGGGGGGGGGGGGGGGGGGGGGGGGGGGGGGGGGGDGGGGGGDGFFGGFGGGGGGGFGGGGFDGGFGGGGFFFFFGFGGGGGFFGFGGGFFFFFGEFEGAFFGGFFGFFE4CFGFFFFFFFFFFFFFEFEFF
@M70528:330:000000000-K6D4P:1:1102:25119:5717 1:N:0:TCTATTCAGT+TCTCAGTACA
GGAGCCCCTGACATAGCATTCCCTCGATTAAATAATATAAGATTCTGACTTTTACCCCCTTCTCTGGGATTATTAATTATAGGACTTTATAAAGAAGGAGCGGGAACGGGATGAACAGTATATCCACCTTTATCAACGTTTTATCATTCAGGACCTTCAGTAGACTTAACAATTTTTTCTTTACACCTTGCAGGGATTTCTTCAATTTTAGGTGCCTTAAATTTTATTACTACAATTATTAATCTTAAAGCAAAAAACCTTTCAGCAGAAAAAATTAGACTATTTGTCTGATCAGTTATTT
+
CCCCCGGEGGGGGGGGGGGGGGGGGGGGGGGGGGGGGGGGGGGGGGGGGGGGGGGGGGGGGGGGGGGGGGGGGGGGGGGGGGGGGGGGGGGGGGGGGGGGGGGGGGGGGGGGGGGG,EGGGGGGGGGGGGGGGGGGGDFGGGGGGGGGGGGGGGGGGGGGGGGGGGGGGGGGGGGGGGGGGGGGGGGGGGGGGGGGGGGGGGGGGGGGGGGGGGGGGGGGFFGGGGGGGGFA>CAFGGGFFFFFGFGDFDFGFGFGDGFFFEFG<F=FAA6?81ACEFCFEFGFFEFFFFFFFFEF<)6CE
@M70528:330:000000000-K6D4P:1:1102:20846:5721 1:N:0:TCTATTCAGT+TCTCAGTACA
GGAGCCCCTGACATAGCATTCCCTCGATTAAATAATATAAGATTCTGACTTTTACCCCCTTCTCTGGGATTATTAATTATAGGACTTTATAAAGAAGGAGCGGGAACGGGATGAACAGTATATCCACCTTTATCAACGTTTTATCATTCAGGACCTTCAGTAGACTTAACAATTTTTTCTTTACACCTTGCAGGGATTTCTTCAATTTTAGGTGCCTTAAATTTTATTACTACAATTATTAATCTTAAAGCAAAAAACCTTTCAGCAGAAAAAATTAGACTATTTGTCTGATCAGTTATTT
+
CCCCCGGGGGGGGGGGGGGGGGGGGGGGGGGGGGGGGGGGGGGGGGGGGGGGGGGGGGGGGGGGGGGGGGGGGGGGGGGGGGGGGGGGGGGGGGFGGGGGGGGGGGGGGGGGGEGGGGGGGGGGGGGGGGGGGGGGGGGGGGGGGGGGGGGGGGGGGGGGGGGGGGGGGGGGGGGGGGGGDFGGGGGCGGGGGGEGGGGGGGGGGGGGGGGGGGGGGGGGFGGGGGGGGAFGGGFGGGGFFFFFGFGGGGGDFGFGGGFFFFFGFGFGF4ACF9AFEFCFFFGFFFFFFFFFFFEFEFFFF
@M70528:330:000000000-K6D4P:1:1102:17805:5723 1:N:0:TCTATTCAGT+TCTCAGTACA
GGAGCCCCTGACATAGCATTCCCTCGATTAAATAATATAAGATTCTGACTTTTACCCCCTTCTCTGGGATTATTAATTATAGGACTTTATAAAGAAGGAGCGGGAACGGGATGAACAGTATATCCACCTTTATCAACGTTTTATCATTCAGGACCTTCAGTAGACTTAACAATTTTTTCTTTACACCTTGCAGGGATTTCTTCAATTTTAGGTGCCTTAAATTTTATTACTACAATTATTAATCTTAAAGCGAAAAACCTTTCAGCAGAAAAAATTAGACTATTTGTCTGATCAGTTATTT
+
CCCCCGGGGGGGGGGGGGGGGGGGGGGGGGGGGGGGGGGGGGGGGGGGGGGGGGGGGGGGGGGGGGGGGGGGGGGGGGGGGGGGGGGGGGGGGGGGGGGGGGGGGGGGGGGGGGGGGGGGGGGGGGGGGGGGGGGGGGGGGGGGGGGGGGGGGGGGGGGGGGGDFGGEGGGGGGGGGGGGGGGGGGGGGGGGGCEFGGGGGGGCGGGGGGGGGGGGGGGGGGGGGCGGGGFGGG5EFCGFFFFFGFGGGGGGBGFDGGFFFFFFCFEGFFFFG@FGEFFFFFGFFFFFFFFFCE@EFFFFF
@M70528:330:000000000-K6D4P:1:1102:19853:5725 1:N:0:TCTATTCAGT+TCTCAGTACA
GGAGCCCCTGACATAGCATTCCCTCGATTAAATAATATAAGATTCTGACTTTTACCCCCTTCTCTGGGATTATTAATTATAGGACTTTATAAAGAAGGAGCGGGAACGGGATGAACAGTATATCCACCTTTATCAACGTTTTATCATTCAGGACCTTCAGTAGACTTAACAATTTTTTCTTTACACCTTGCAGGGATTTCTTCAATTTTAGGTGCCTTAAATTTTATTACTACAATTATTAATCTTAAAGCAAAAAACCTTTCAGCAGAAAAAATTAGACTATTTGTCTGATCAGTTATTT
+
CCCCCGGGGGGGGGGGGGGGGGGGGGGGGGGGGGGGGGGGGGGGGGGGGGGGGGGGGGGGGGGGGGGGGGGGGGGGGGGGGGGGGGGGGGGGGGGGGGGGGGGGGGGGGGGGGGGGGGGGGGGGGGGGGGGGGGGGGGGGGGGGGGGGGGGGGGGGGGGGGGGGGGGGGGGGGGGGGGGGGGGGGGGGGGGGGGGGGGGGGGGGGGGGGGGGGGFGGGGGGGGGGDGGGGFGGGFGGGGFFCAFGFGGCCFFFFFGGGFFFECG?DEGFFFGGBFFE87FCFGFF?CEEFCEEFECEFFFF
@M70528:330:000000000-K6D4P:1:1102:23951:5726 1:N:0:TCTATTCAGT+TCTCAGTACA
GGAGCCCCTGACATAGCATTCCCTCGATTAAATAATATAAGATTCTGACTTTTACCCCCTTCTCTGGGATTATTAATTATAGGACTTTATAAAGAAGGAGCGGGAACGGGATGAACAGTATATCCACCTTTATCAACGTTTTATCATTCAGGACCTTCAGTAGACTTAACAATTTTTTCTTTACACCTTGCAGGGATTTCTTCAATTTTAGGTGCCTTAAATTTTATTACTACAATTATTAATCTTAAAGCAAAAAACCTTTCAGCAGAAAAAATTAGACTATTTGTCTGATCAGTTATTT
+
CCCCCGGGGGGGGGGGGGGGGGGGGGGGGGGGGGGGGGGGGGGGGGGGGGGGGGGGGGGGGGGGGGGGGGGGGGGGGGGGGGGGGGGGGGGGGGGGGGGGGGGGGGGGGGGGGGGGGGGGGGGGGGGGGGGGGGGGGGGGGGGGGGGGGGGGGGGGGGGGGGFGGGGFGGGGGGGGGGGGGGGGGGGGGGGGGGDGGGGGGGGGGGGGGGGGGGGFGGGGGGGGGGGGGGFGGGFGGGGFFFFFGFGG@FGFFGFGGDFFFFFGFGFFFFFGGFFGFFEFFFGFFEA<?CEFE?EFFFFCE
@M70528:330:000000000-K6D4P:1:1102:11595:5728 1:N:0:TCTATTCAGT+TCTCAGTACA
GGAGCCCCTGACATAGCATTCCCTCGATTAAATAATATAAGATTCTGACTTTTACCCCCTTCTCTGGGATTATTAATTATAGGACTTTATAAAGAAGGAGCGGGAACGGGATGAACAGTATATCCACCTTTATCAACGTTTTATCATTCAGGACCTTCAGTAGACTTAACAATTTTTTCTTTACACCTTGCAGGGATTTCTTCAATTTTAGGTGCCTTAAATTTTATTACTACAATTATTAATCTTAAAGCAAAAAACCTTTCAGCAGAAAAAATTAGACTATTTGTCTGATCAGTTATTT
+
CCCCCGGGGGGGGGGGGGGGGGGGGGGGGGGGGGGGGGGGGGGGGGGGGGGGGGGGGGGGGGGGGGGGGGGGGGGGGGGGGGGGGGGGGGGGGGGGGGGGGGGGGGGGGGGGGGGGGGGGGGGGGGGGGGGGGGGGGGGGGGGGGGGGGGGGGGGGGGGGGGGGGGGGGGGGGGGGGGGGGGGGGGGGGGGGGGGGGGGGGGGGGGGGGGGGGGGGGGGGGGGGGGGGGGFGGGFGGGGFFFFFGFGGGGGGFGFGGGBFFFFGFGFGFFFCGBFGFFEFFFGFFFFEEEFFFFFFFFFFF
@M70528:330:000000000-K6D4P:1:1102:4516:5731 1:N:0:TCTATTCAGT+TCTCAGTACA
GGAGCCCCTGACATAGCATTCCCTCGATTAAATAATATAAGATTCTGACTTTTACCCCCTTCTCTGGGATTATTAATTATAGGACTTTATAAAGAAGGAGCGGGAACGGGATGAACAGTATATCCACCTTTATCAACGTTTTATCATTCAGGACCTTCAGTAGACTTAACAATTTTTTCTTTACACCTTGCAGGGATTTCTTCAATTTTAGGTGCCTTAAATTTTATTACTACAATTATTAATCTTAAAGCAAAAAACCTTTCAGCAGAAAAAATTAGACTATTTGTCTGATCAGTTATTT
+
CCCCCGGGGGFGGGGGFGGGGGGGFGEGGGGGGGFFFGGGFGGDGFGFGGGFGDGGGFCBFGCFGGGGFGFGGGGGGGFGGCGGGGGGGGGGGF9FGFFDFGDEGGCEDGEGG8FFACBCF<FFAF@FGFCFGGGFGGFGGGGGGFGGGGGGFFFFFAEGGGFFGGGBC?E9@EFGGGGDGGGGGGGGGGGF,@CFGFFFGG;DDGGGFF6CF:?EGGGGGGGGECGGFFFFGF?CGGGFFE9AGFGC9+=*/9@F4C;AFFFDCGFGF)A8D>;FE354CFFCCCF?C?EFF37CE?E?C
@M70528:330:000000000-K6D4P:1:1102:20604:5741 1:N:0:TCTATTCAGT+TCTCAGTACA
GGAGCCCCTGACATAGCATTCCCTCGATTAAATAATATAAGATTCTGACTTTTACCCCCTTCTCTGGGATTATTAATTATAGGACTTTATAAAGAAGGAGCGGGAACGGGATGAACAGTATATCCACCTTTATCAACGTTTTATCATTCAGGACCTTCAGTAGACTTAACAATTTTTTCTTTACACCTTGCAGGGATTTCTTCAATTTTAGGTGCCTTAAATTTTATTACTACAATTATTAATCTTAAAGCAAAAAACCTTTCAGCAGAAAAAATTAGACTATTTGTCTGATCAGTTATTT
+
CCCCCGGGGGGGGGGGGGGGGGGGGGGGGGGGGGGGGGGGGGGGGGGGGGGGGGGGGGGGGGGGGGGGGGGGGGGGGGGGGGGGGGGGGGGGGGGGGGGGGGGGGGGGGGGGGGGGGGGGGGGGGGGGGGGGGGGGGGGGGGGGGGGGGGGGGGGGGGGGGGGGGGGGGGGGGGGGGGGGGGGGGGGGGGGGGGGGGGGGGGGGGGGGGGGGGGGGGGGGGGGGGGGGGGFGGGFGGGGFFFFFGFGGGGGGFGFGGGFFFFFGFGEGFFFGGFFGFFFFEFGFFFFFFFFFFFFFFFFFF
@M70528:330:000000000-K6D4P:1:1102:15172:5742 1:N:0:TCTATTCAGT+TCTCAGTACA
GGAGCCCCTGACATAGCATTCCCTCGATTAAATAATATAAGATTCTGACTTTTACCCCCTTCTCTGGGATTATTAATTATAGGACTTTATAAAGAAGGAGCGGGAACGGGATGAACAGTATATCCACCTTTATCAACGTTTTATCATTCAGGACCTTCAGTAGACTTAACAATTTTTTCTTTACACCTTGCAGGGATTTCTTCAATTTTAGGTGCCTTAAATTTTATTACTACAATTATTAATCTTAAAGCAAAAAACCTTTCAGCAGAAAAAATTAGACTATTTGTCTGATCAGTTATTT
+
CCCCCGGGGGGGGGGGGGGGGGGGGGGGGGGGGGGGGGGGGGGGGGGGGGGGGGGGGGGGGGGGGGGGGGGGGGGGGGGGGGGGGGGGGGGGGGGGGGGGGGGGGGGGGGGGGGGGGGGGGGGGGGGGGGGGGGGGGGGGGGGGGGGGGGGGGGGGGGGGGGGGGGGGGGGGGGGGGGGGGGGGGGGGGGGGGGGGGGGGGGGGGGGGGGGGGGGGGGGGGGGGGGGGGGFGGGFGGGGFFFFFGFGGGGGGFGFGGGFFFFFGFGFGFFFGGFAFEFFFFFGFFFFC?EFEFFFFFFFFE
@M70528:330:000000000-K6D4P:1:1102:21806:5743 1:N:0:TCTATTCAGT+TCTCAGTACA
GGAGCCCCTGACATAGCATTCCCTCGATTAAATAATATAAGATTCTGACTTTTACCCCCTTCTCTGGGATTATTAATTATAGGACTTTATAAAGAAGGAGCGGGAACGGGATGAACAGTATATCCACCTTTATCAACGTTTTATCATTCAGGACCTTCAGTAGACTTAACAATTTTTTCTTTACACCTTGCAGGGATTTCTTCAATTTTAGGTGCCTTAAATTTTATTACTACAATTATTAATCTTAAAGCAAAAAACCTTTCAGCAGAAAAAATTAGACTATTTGTCTGATCAGTTATTT
+
CCCCCGGGGGGGGGGGGGGGGGGGGGGGGGGGGGGGGGGGGGGGGGGGGGGGGGGGGGGGGGGGGGGGGGGGGGGGGGGGGGGGGGGGGGGGGGGGGGGGGGDGGGGGGGGGGGGGGGGGGGGGGGGGGGGGGGGGGGGGGGGGGGGGGGGGGGGGGGGGGGGGGGGGGGGGGGGGGGGGGGGGGGGGGGGGGGGGGGGGGGGGGGGGGGGCGGGGGGGGGGGGGGGGGGFGGFFGGGGFFFFFGFGGGFGGFGFGGGFFFFFGFGFGFFFGGFFGFFEFFFGFFFFEFCFFFF@FFFFFF
@M70528:330:000000000-K6D4P:1:1102:4141:5745 1:N:0:TCTATTCAGT+TCTCAGTACA
GGAGCCCCTGACATAGCATTCCCTCGATTAAATAATATAAGATTCTGACTTTTACCCCCTTCTCTGGGATTATTAATTATAGGACTTTATAAAGAAGGAGCGGGAACGGGATGAACAGTATATCCACCTTTATCAACGTTTTATCATTCAGGACCTTCAGTAGACTTAACAATTTTTTCTTTACACCTTGCAGGGATTTCTTCAATTTTAGGTGCCTTAAATTTTATTACTACAATTATTAATCTTAAAGCAAAAAACCTTTCAGCAGAAAAAATTAGACTATTTGTCTGATCAGTTATTT
+
CCCCCGGGGGGGGGGGGGGGGGGGGGGGGGGGGGGGGGGGGGGGGGGGGGGGGGGGGGGGGGGGGGGGGGGGGGGGGGGGGGFGGGGGGGGGGGGFGEFGGGGGGGGGGGGEGGGGGGGGGGGGGGGGGGGGGGGGGGGGGGGGGGGGGGGGFGGGGGGGGGGGGGGGGGGGGGGGGGGGGGGGGGGGGGGGGGEDFGGFGGGGGGGGGGGGGGGGGFCGGGGGGGGGGGFFG7FGGGGFAFFFGFGCFGGFFGFGDGAFFFFGFGECFFFFFBFGFFFFFFFFF?C?CEFFFFFFFFFFE
@M70528:330:000000000-K6D4P:1:1102:15629:5745 1:N:0:TCTATTCAGT+TCTCAGTACA
GGAGCCCTGTTTTACTGTCTCTTATTACACATCTCCGAGCCCACGAGACTCTATTCAGTATCTCGTATGCCGTCTTCTGCTTGAAAAAAAAAACTTCCATGACGCAAAAGTTAACACTTTCGTATATTTCTGATGCGTCTAAAAATTATCTTGATAAAGCAGGAATTACTACTGCTTTTTCACGAATTAAATCAAAGTGGACTTCTGGCGGAAAATGCGAAAATTCTACCTATCCTTGCGCAGCTCGAGAATCTCTTACTTTGCGACATTTCCGCCTCAACTACCGATTCTGTTAACCACT
+
CCCCCFFEFCFEFFGCFGFF,6CFFGGGEGGFGGGGGGGGFGFGGEEEGGGEFFGGGACFGGFGFDCDGC6F@FC<F@@E9<FFGFD8@F:C@,:<C,?,,5EC7++@FFGF,BE<FEFE9C,BFFGGGGE9CFF,4BF8=E9B<<ADCFFFD9A,,:DF8,3+DFFFD=DE,,C=DCF9,,@D8BCDG9C@@,,@9D,,D:EAAE,,4*>*4*=C,,**44*40C,+3:67C+;C@+;5)0)2C;5)2*:>8C42:*99=A*:197))0*+*(0*-2.)(00))-.--56).<)))).,.
@M70528:330:000000000-K6D4P:1:1102:11586:5746 1:N:0:TCTATTCAGT+TCTCAGTACA
GGAGCCCCTGACATAGCATTCCCTCGATTAAATAATATAAGATTCTGACTTTTACCCCCTTCTCTGGGATTATTAATTATAGGACTTTATAAAGAAGGAGCGGGAACGGGATGAACAGTATATCCACCTTTATCAACGTTTTATCATTCAGGACCTTCAGTAGACTTAACAATTTTTTCTTTACACCTTGCAGGGATTTCTTCAATTTTAGGTGCCTTAAATTTTATTACTACAATTATTAATCTTAAAGCAAAAAACCTTTCAGCAGAAAAAATTAGACTATTTGTCTGATCAGTTATTT
+
CCCCCGGGGGGGGGGGGGGGGGGGDGGGGGGGGGGGGGGGGGGGGGGGGGGGGGGGGGGGGGGGGGGGGGGGGGGGGGGGGGFGGGGGGGGGGGGFGGGGGGGGGGGGGGGGDFGGGGGGGGGGDGGGGGGGGGGGGGGGGCEFFDFGGGGGGGGGGGGGGGGGGGGGGGGGGGGGGGGGGGGGGGGGGGGFEFCDFGFGGGGGGGGGGGGGGGGGGGGFGGGGGGGGDGA=DGFGGGGFFFFFGFFG@FDFAFFFGGFFBEFGC7>CFFFGGBFFEFEFEFGFFEFFEECCCCEEC?C5?
@M70528:330:000000000-K6D4P:1:1102:9690:5767 1:N:0:TCTATTCAGT+TCTCAGTACA
GGAGCCCCTGACATAGCATTCCCTCGATTAAATAATATAAGATTCTGACTTTTACCCCCTTCTCTGGGATTATTAATTATAGGACTTTATAAAGAAGGAGCGGGAACGGGATGAACAGTATATCCACCTTTATCAACGTTTTATCATTCAGGACCTTCAGTAGACTTAACAATTTTTTCTTTACACCTTGCAGGGATTTCTTCAATTTTAGGTGCCTTAAATTTTATTACTACAATTATTAATCTTAAAGCAAAAAACCTTTCAGCAGAAAAAATTAGACTATTTGTCTGATCAGTTATTT
+
CCCCCGGGGGGGGGFGGGGGGGGGGGGGGGGGGGGGGGGGGGGGGGGGGGGGGGGGGGGGGGGGGGGGGGGGGGGGGGGGGGGGGGGGGGGGGGGGGFGFFECFGGGGDGGGGGGGGFEGGGGGGGGFGGFECFGGGGGGGEGGGGGFGGGGGGGGGGGCFGGFGGGDCGGGGGGGGGGGGGGGGGGGGCFFFFGEGGGFGGGGGFFGGGGGGGGFFFGGFGGGGGGGGGAFF6>GDFGFFFFFGFGCFGGGFFFFGGFFFFFGF7>C6FFDC@FFEFCFEFGFFFF?34CEEFEFFFFEF
@M70528:330:000000000-K6D4P:1:1102:4384:5789 1:N:0:TCTATTCAGT+TCTCAGTACA
GGAGCCGCTGACATAGCATTCCCTCGATTAAATAATATAAGATTCTGACTTTTACCCCCTTCTCTGGGATTATTAATTATAGGACTTTATAAAGAAGGAGCGGGAACGGGATGAACAGTATATCCACCTTTATCAACGTTTTATCATTCAGGACCTTCAGTAGACTTAACAATTTTTTCTTTACACCTTGCAGGGATTTCTTCAATTTTAGGTGCCTTAAATTTTATTACTACAATTATTAATCTTAAAGCAAAAAACCTTTCAGCAGAAAAAATTAGACTATTTGTCTGATCAGTTATTT
+
CCCCCGGDGDFGGDFFFGGGGFGGGGFGGGGGGGGFFGGGGGGGGGGGGGGGGGGGFGDGGGGGGGFGCFG,EFFGGGGGGGFGGGGGGGGGGGCEF?FGGGGGCGFFEGG@C=FGGGGGGGGGFDFGGGGGGGGFFGFGFGGGFFFFGGGGGGGFGGGFGGGGGGGGGFGGGGGGGGGGGG@EFG8DGGFFGGGGFGG9EFFFAAFFGGGGGGGFDFFFFFGGGGGGGGFA8FFGGFCFFFFFGCCFDGFFFGFGGCEFFFFGEF:F4AAC53AFEFEFEFGF=6A<?CFC363?<CEEE
@M70528:330:000000000-K6D4P:1:1102:25523:5798 1:N:0:TCTATTCAGT+TCTCAGTACA
GGAGCCCCTGACATAGCATTCCCTCGATTAAATAATATAAGATTCTGACTTTTACCCCCTTCTCTGGGATTATTAATTATAGGACTTTATAAAGAAGGAGCGGGAACGGGATGAACAGTATATCCACCTTTATCAACGTTTTATCATTCAGGACCTTCAGTAGACTTAACAATTTTTTCTTTACACCTTGCAGGGATTTCTTCAATTTTAGGTGCCTTAAATTTTATTACTACAATTATTAATCTTAAAGCAAAAAACCTTTCAGCAGAAAAAATTAGACTATTTGTCTGATCAGTTATTT
+
CCCCCEGGGGGGGGGGGCGGGFGGGGGGGGGGGGGGFGGGGFGGGGGGGGGGGGGGGGGGGGGGGGGGGGGGGGGFGGGGGGGFGGGGGGGGGGGGGGGGGGGGGGGDGGGGGGFGGGGCFGGGGGDFGGFGGGGCFGFGGGGGGGGGGGGGCGGGGGGGGGGGGGGGGGGGGGGGGGGGGGGGGGGGGGGGGGGFGGGGGGGGCGGGGCFGGFFFGGCFEFFGGGGFDEFFGFFGGGGFFFFFGFDFC:CF>DA9DDFFFBFGC74*)1;FG>FGEF<A7FDFF);56C;CFCEF<97CE
@M70528:330:000000000-K6D4P:1:1102:23959:5801 1:N:0:TCTATTCAGT+TCTCAGTACA
GGAGCCCCTGACATAGCATTCCCTCGATTAAATAATATAAGATTCTGACTTTTACCCCCTTCTCTGGGATTATTAATTATAGGACTTTATAAAGAAGGAGCGGGAACGGGATGAACAGTATATCCACCTTTATCAACGTTTTATCATTCAGGACCTTCAGTAGACTTAACAATTTTTTCTTTACACCTTGCAGGGATTTCTTCAATTTTAGGTGCCTTAAATTTTATTACTACAATTATTAATCTTAAAGCAAAAAACCTTTCAGCAGAAAAAATTAGACTATTTGTCTGATCAGTTATTT
+
CCCCCGGGGGGGGGGGGGGGGGGGGGGGGGGGGGGGGGGGGGGGGGGGGGGGGGGGGGGGGGGGGGGGGGGGGGGGGGGGGGGGGGGGGGGGGGGGGGGGGGGGGGGGGGGGGGGGGGGGGGGGGGGGGGGGGGGGGGGGGGGGGGGGGGGGGGGGGGGGGGGGGGGGGGGGGGGGGGGGGGGGGGGGGGGGGGGGGGGGGGGGFGGGGGGCGGGGGGGGGGGGGGGGGGFGGGFGGGGFFFFFGFGGGDFGFGFGDGFFFFFGFGFGFFFGGFFGFFEF9=FFFCACFEEFFEFFFEECF
@M70528:330:000000000-K6D4P:1:1102:4400:5802 1:N:0:TCTATTCAGT+TCTCAGTACA
GGAGCCGCTGACATAGCATTCCCTCGATTAAATAATATAAGATTCTGACTTTTACCCCCTTCTCTGGGATTATTAATTATAGGACTTTATAAAGAAGGAGCGGGAACGGGATGAACAGTATATCCACCTTTATCAACGTTTTATCATTCAGGACCTTCAGTAGACTTAACAATTTTTTCTTTACACCTTGCAGGGATTTCTTCAATTTTAGGTGCCTTAAATTTTATTACTACAATTATTAATCTTAAAGCAAAAAACCTTTCAGCAGAAAAAATTAGACTATTTGTCTGATCAGTTATTT
+
CCCCCGGGGGGGGGGGGGGGGGGGGGGGGGGGGGGGGGGGGGGGGGGGGGGGGGGGGGGGGGGGGGGGGGGGGGGGGGGGGGDGGGGGGGGGGFEGG8FGGGGGGGGGGGGGGGGGGGGCGGGGGGGGGGGGGGGGGGFGGGGGGGGGGGGGGGGGGGGGGGGGGGGGGGGGGGGGGGGGGGGGGGGGGGGCCFGFGGGGGGGFFFGGGGGGGGGGGGGCGGFGFCGGGGFGFFFGGFFFFFFFFFGFGFFGFGFGDGBFFFFFFGFGFFFCC;FGFEEFFFGFFEFCFECC<CECCEEEF
@M70528:330:000000000-K6D4P:1:1102:19361:5807 1:N:0:TCTATTCAGT+TCTCAGTACA
GGAGCCCCTGACATAGCATTCCCTCGATTAAATAATATAAGATTCTGACTTTTACCCCCTTCTCTGGGATTATTAATTATAGGACTTTATAAAGAAGGAGCGGGAACGGGATGAACAGTATATCCACCTTTATCAACGTTTTATCATTCAGGACCTTCAGTAGACTTAACAATTTTTTCTTTACACCTTGCAGGGATTTCTTCAATTTTAGGTGCCTTAAATTTTATTACTACAATTATTAATCTTAAAGCAAAAAACCTTTCAGCAGAAAAAATTAGACTATTTGTCTGATCAGTTATTT
+
CCCCCGGGGGGGGGGGGGGGGGGGGGGGGGGGGGGGGGGGGGGGGGGGGGGGGGGGGGGGGGGGGGGGGGGGGGGGGGGGGGGGGGGGGGGGGGGGGGGGGGGGGGGGGGGGGGGGGGGGGGGGGGGGGGGGGGGGGGGGGGGGGGGGGGGGGGGGGGGGGGGGGGGGGGGGGGGGGGGGGGGGGGGGGGGGGGGFGGGGGGGGGGGGGGGGGGGGGGGGGGGGGGGGGGFGGGFGGGGFFFFFGFGFGGGGFGFGGGFFFEFGEGFGAFFGGFFGFFFFFFGFFFFFFFFFFFFFFFFFF
@M70528:330:000000000-K6D4P:1:1102:16943:5839 1:N:0:TCTATTCAGT+TCTCAGTACA
GGAGCCCCTGACATAGCATTCCCTCGATTAAATAATATAAGATTCTGACTTTTACCCCCTTCTCTGGGATTATTAATTATAGGACTTTATAAAGAAGGAGCGGGAACGGGATGAACAGTATATCCACCTTTATCAACGTTTTATCATTCAGGACCTTCAGTAGACTTAACAATTTTTTCTTTACACCTTGCAGGGATTTCTTCAATTTTAGGTGCCTTAAATTTTATTACTACAATTATTAATCTTAAAGCAAAAAACCTTTCAGCAGAAAAAATTAGACTATTTGTCTGATCAGTTATTT
+
CCCCCGGGGGGGGGGGGGGGGGGGGGGGGGGGGGGGGGGGGGGGGGGGGGGGGGGGGGGGGGGGGGGGGGGGGGGGGGGGGGGGGGGGGGGGGGGGGGGGGGGGGGGGGGGGGGGGGGGGGGGGGGGGGGGGGGGGGGGGGGGGGGGGGGGGGGGGGGGGGGGGGGGGGGGGGGGGGGGGGGGGGGGGGGGGGGGGGGGGGGGGGGGGGGGGGGGGGGGGGGGGGGGGGGFGGGFGGGGFFFFFGFGGGGGGFGFGGGFFFFFGFGFGFFFGGFFGFFFFFFGFFFFEFFFFFFFFFFFFF
@M70528:330:000000000-K6D4P:1:1102:6149:5854 1:N:0:TCTATTCAGT+TCTCAGTACA
GGAGCCCCTGACATAGCATTCCCTCGATTAAATAATATAAGATTCTGACTTTTACCCCCTTCTCTGGGATTATTAATTATAGGACTTTATAAAGAAGGAGCGGGAACGGGATGAACAGTATATCCACCTTTATCAACGTTTTATCATTCAGGACCTTCAGTAGACTTAACAATTTTTTCTTTACACCTTGCAGGGATTTCTTCAATTTTAGGTGCCTTAAATTTTATTACTACAATTATTAATCTTAAAGCAAAAAACCTTTCAGCAGAAAAAATTAGACTATTTGTCTGATCAGTTATTT
+
CCCCCGGGGGGGGGGGGGGGGGGGGGGGGGGGGGGGGGGGGGGGGGGGGGGGGGGGGGGGGGGGGGGGGGGGGGGGGGGGGGGGGGGGGGGGGGGGGEGGGGGGGGGGGGGGGGGGGGGGGGGGGGGGGGGGGGGGGGGGGGGGGGGGGGGGGGGGGGGGGGGGGGGGGGGGGGGGGGGGGGGGGGGGGGGGFGGGGGGGGGGGGGGGGGGGGGGGGGGGGGGGFEGGGGFGGGFGGGGFFFFFGFGGGFGGFGFGGGEFFEFGFGECFFFGGFFGFFFFFFGFFFF<CEFFFFFFFFFFF
@M70528:330:000000000-K6D4P:1:1102:6155:5871 1:N:0:TCTATTCAGT+TCTCAGTACA
GGAGCCCCTGACATAGCATTCCCTCGATTAAATAATATAAGATTCTGACTTTTACCCCCTTCTCTGGGATTATTAATTATAGGACTTTATAAAGAAGGAGCGGGAACGGGATGAACAGTATATCCACCTTTATCAACGTTTTATCATTCAGGACCTTCAGTAGACTTAACAATTTTTTCTTTACACCTTGCAGGGATTTCTTCAATTTTAGGTGCCTTAAATTTTATTACTACAATTATTAATCTTAAAGCAAAAAACCTTTCAGCAGAAAAAATTAGACTATTTGTCTGATCAGTTATTT
+
CCCCCGGGGGGFCFGCEEGFGGFGGGGGGGGDGEEFGGFGFFAE@EF6FE<FFGEFFGGGGGGG9EEAFFG@FGGFGGGGGGGGGGFAFGGGGGGGGGGGGGGDGGGGGGGGGFGGGGGGGGGGGGGGGGGGGGGGGGGGGGGGGGGGGGGGGGGGGGGGGGGGGGGGGGGGGGGGGEGGGGGGGGGGGDECFGGGGGGGGGGGGGGGGGGGGGGGGGGGGGGGGGGGGGFGGFAGGFFAAAFFGFGGGCGDAGAGDGDFFFFGEGFDFFFGGBFCE3CFFFGFFFFFE4CEEFE?CEE?C
@M70528:330:000000000-K6D4P:1:1102:25820:5872 1:N:0:TCTATTCAGT+TCTCAGTACA
GGAGCCCCTGACATAGCATTCCCTCGATTAAATAATATAAGATTCTGACTTTTACCCCCTTCTCTGGGATTATTAATTATAGGACTTTATAAAGAAGGAGCGGGAACGGGATGAACAGTATATCCACCTTTATCAACGTTTTATCATTCAGGACCTTCAGTAGACTTAACAATTTTTTCTTTACACCTTGCAGGGATTTCTTCAATTTTAGGTGCCTTAAATTTTATTACTACAATTATTAATCTTAAAGCAAAAAACCTTTCAGCAGAAAAAATTAGACTATTTGTCTGATCAGTTATTT
+
CCCCCGGGGGGGGGGGGGGGGGGGGGGGGGGGGGGGGGGGGGGGGGGGGGGGGGGGGGGGGGGGGGGGGGGGGGGGGGGGGGGGGGGGGGGGGGGGGGGGGGGGGGGGGGGGGGGGGGGGGGGGGGGGGGGGGGGGGGGGGGGGGGGGGGGGGGGGGGGGGGGGGGGGGGGGGGGGGGGGGGGGGGGGGGGGGGGGGGGGGGGGGGGGGCDGGGGGGGGGGGGGGGGGGFFGGGFGGCFFFFFFGFGFDCGGFGFGDGFFFFFGFFF4AAFCG9F6@3?4?FGFA3@)9CCCEEEF36?FF
@M70528:330:000000000-K6D4P:1:1102:14872:5873 1:N:0:TCTATTCAGT+TCTCAGTACA
GGAGCCCCTGACATAGCATTCCCTCGATTAAATAATATAAGATTCTGACTTTTACCCCCTTCTCTGGGATTATTAATTATAGGACTTTATAAAGAAGGAGCGGGAACGGGATGAACAGTATATCCACCTTTATCAACGTTTTATCATTCAGGACCTTCAGTAGACTTAACAATTTTTTCTTTACACCTTGCAGGGATTTCTTCAATTTTAGGTGCCTTAAATTTTATTACTACAATTATTAATCTTAAAGCAAAAAACCTTTCAGCAGAAAAAATTAGACTATTTGTCTGATCAGTTATTT
+
CCCCCGCFGGFGGGGGGFFGGGFFEGEGGGGGGGFGGGFFGFFFGGGGGGGFGGGGGGGGGGGGGGGGEEGGGGGGGFGGGGFFGGGGGGGGGGFFFFEFGCGFEFGEEG7CFGGFFFEFFFFFEEGGGAFGFGGGGGGGGGGGGGGFFFGG?FF8FFGGGGCFGGGGGFGGGFFFGGGFGC,EFG?BFFGGGFGG@FGEGGGGGG9FGGGFFGGGGGGGCFGFFFFDCEAFFFFGGGGAFFFFGFFFGGDFFFFCDDFFFFFGEGFGFFFGGBFFEFEFEFDFFEFEFEEFFFFC<CEEF
@M70528:330:000000000-K6D4P:1:1102:8201:5874 1:N:0:TCTATTCAGT+TCTCAGTACA
GGAGCCCCTGACATAGCATTCCCTCGATTAAATAATATAAGATTCTGACTTTTACCCCCTTCTCTGGGATTATTAATTATAGGACTTTATAAAGAAGGAGCGGGAACGGGATGAACAGTATATCCACCTTTATCAACGTTTTATCATTCAGGACCTTCAGTAGACTTAACAATTTTTTCTTTACACCTTGCAGGGATTTCTTCAATTTTAGGTGCCTTAAATTTTATTACTACAATTATTAATCTTAAAGCAAAAAACCTTTCAGCAGAAAAAATTAGACTATTTGTCTGATCAGTTATTT
+
CCCCCGGGGGGGGGGGGGGGGGGGGGGGGGGGGGGGGGGGGGGGGGGGGGGGGGGGGGGGGGGGGGGGGGGGGGGGGGGGGGGGGGGGGGGGGGGGGGGGGGGGGGGGGGGGGGGGGGGGGGGGGGGGGGGGGGGGGGGGGGGGGGGGGGGGGGGGGGGGGGGGGGGGGGGGGGGGGGGGGGGGGGGGGGGGGGGGGGGGGGGGGGGGGGGGGGGGGGGGFGGGGGGGFGFGGGFGGGGFFFFFGFGGGGGGFGFFGGFFFFFGFFFGFFFGGFFGFFFFCFGFFFFFFEFFFF@EEEFFF
@M70528:330:000000000-K6D4P:1:1102:9295:5885 1:N:0:TCTATTCAGT+TCTCAGTACA
GGAGCCCCTGACATAGCATTCCCTCGATTAAATAATATAAGATTCTGACTTTTACCCCCTTCTCTGGGATTATTAATTATAGGACTTTATAAAGAAGGAGCGGGAACGGGATGAACAGTATATCCACCTTTATCAACGTTTTATCATTCAGGACCTTCAGTAGACTTAACAATTTTTTCTTTACACCTTGCAGGGATTTCTTCAATTTTAGGTGCCTTAAATTTTATTACTACAATTATTAATCTTAAAGCAAAAAACCTTTCAGCAGAAAAAATTAGACTATTTGTCTGATCAGTTATTT
+
CCCCCGGGGGGGGGGGGGGGGGGGGGGGGGGGGGGGGGGGGGGGGGGGGGGGGGGGGGGGGGGGGGGGGGGGGGGGGGGGGGGGGGGGGGGGGGGGGGGGGGGGGGGGGGGGGGGGGGGGGGFGGGGGGGGGGGGGGGGGGGGGGGGGGGGGGGGGGGGGGGGGGGGGGGGGGGGGGGGGGGGGGFGGGGGGGGGGGGGGGGGGGGGGGGGGGGGGGGGGGGGGGGGGGGFGGGFGGGGFFFFFGFGGGGGGFGFGGDEFFFFGFCC<AFFGG6FGFFFFFFGFFFFFFFFFEFFFFFFFF
@M70528:330:000000000-K6D4P:1:1102:16585:5886 1:N:0:TCTATTCAGT+TCTCAGTACA
GGAGCCCCTGACATAGCATTCCCTCGATTAAATAATATAAGATTCTGACTTTTACCCCCTTCTCTGGGATTATTAATTATAGGACTTTATAAAGAAGGAGCGGGAACGGGATGAACAGTATATCCACCTTTATCAACGTTTTATCATTCAGGACCTTCAGTAGACTTAACAATTTTTTCTTTACACCTTGCAGGGATTTCTTCAATTTTAGGTGCCTTAAATTTTATTACTACAATTATTAATCTTAAAGCAAAAAACCTTTCAGCAGAAAAAATTAGACTATTTGTCTGATCAGTTATTT
+
CCCCCGGGGGGGGGGGGFGGGGGGGGGG9FGGGGGGGGGGGGGGGGGGGGGGGGGGGGGGGGGGGGGGFGFFGGGGGGGGGGGGGGGGGGGGGGGGGGGGGGGGGGGGGGGGGGGGGGGGGDDGGGGGGGGGGGGGGGGGGGGGGGGGGGGGGGGGGGGGGGGGGGGGGGGGGGGGGGGGGGGGGGGGGGGGGGGGGGGGGGGGFGGGGFGFGGGGGGGGDGGGGGGGGGFGGFCGGGGFFFFFGFG9CGFGFGFGGGFFFFFGFGFFF4AFGFFGF@FFEFFFACFFCFFFFFFFF?CEF
@M70528:330:000000000-K6D4P:1:1102:21494:5893 1:N:0:TCTATTCAGT+TCTCAGTACA
GGAGCCCCTGACATAGCATTCCCTCGATTAAATAATATAAGATTCTGACTTTTACCCCCTTCTCTGGGATTATTAATTATAGGACTTTATAAAGAAGGAGCGGGAACGGGATGAACAGTATATCCACCTTTATCAACGTTTTATCATTCAGGACCTTCAGTAGACTTAACAATTTTTTCTTTACACCTTGCAGGGATTTCTTCAATTTTAGGTGCCTTAAATTTTATTACTACAATTATTAATCTTAAAGCAAAAAACCTTTCAGCAGAAAAAATTAAACTATTTGTCTGATCAGTTATTT
+
CCCCCGGGGGGGGGFFGGGFGGCEFE;E9FGCFGGFGFGGF@FGFGGFFFFGFEFEFGGGGGDGGFGGFGGGAFFDEAE<CDDE@FFEGGAEGC,:CEFFCFGG:@DFCG=CC<E?EEFAFEFGGGGGGFFEGGGCFDFGGECDFGGGGGFGGGF8EEFFGGGGFGFGDGFAFGFCGFFGGGGCFGGGEGDG@@6+6D=>EGFD,>FFGGGEF9?FGC?3@>EGGCGDF;FGGCFFFF7BFFFFGAFDGCCCFFAFDD)88>CG5=@4??)06,=78).*1=DAAEF7C);CEEF?<<CFF
@M70528:330:000000000-K6D4P:1:1102:26104:5901 1:N:0:TCTATTCAGT+TCTCAGTACA
GGAGCCCCTGACATAGCATTCCCTCGATTAAATAATATAAGATTCTGACTTTTACCCCCTTCTCTGGGATTATTAATTATAGGACTTTATAAAGAAGGAGCGGGAACGGGATGAACAGTATATCCACCTTTATCAACGTTTTATCATTCAGGACCTTCAGTAGACTTAACAATTTTTTCTTTACACCTTGCAGGGATTTCTTCAATTTTAGGTGCCTTAAATTTTATTACTACAATTATTAATCTTAAAGCAAAAAACCTTTCAGCAGAAAAAATTAGACTATTTGTCTGATCAGTTATTT
+
CCCCCGGGGGGGGGGGGGGGGGGGGGGGGGGGGGGGGGGGGGGGGGGGGGGGGGGGGGGGGGGGGGGGGGGGGGGGGGGGGGGGGGGGGGGGGGGGGGGGGGGGGGGGGGGGGGGGGGGGGGGGGGGGGGGGGGGGGGGGGGGGGGGGGGGGGGGGGGGGGGGGGGGGGGGGGGGGGGGGGGGGGGGGGGGGGGGGGGGGGGGGGGGGGGGGGGGGGGGGGGGGGGGGGGFGGGFGGGGFFFFFGFGGGGGGFGFGGGFFFFFGFGFGFFFGGFFGFFFFFFGFFFFFECCEFFFFEFFEE
@M70528:330:000000000-K6D4P:1:1102:21511:5904 1:N:0:TCTATTCAGT+TCTCAGTACA
GGAGCCCCTGACATAGCATTCCCTCGATTAAATAATATAAGATTCTGACTTTTACCCCCTTCTCTGGGATTATTAATTATAGGACTTTATAAAGAAGGAGCGGGAACGGGATGAACAGTATATCCACCTTTATCAACGTTTTATCATTCAGGACCTTCAGTAGACTTAACAATTTTTTCTTTACACCTTGCAGGGATTTCTTCAATTTTAGGTGCCTTAAATTTTATTACTACAATTATTAATCTTAAAGCAAAAAACCTTTCAGCAGAAAAAATTAGACTATTTGTCTGATCAGTTATTT
+
CCCCCGGGGGGGGGGGGGGGGGGGGGGGGGGGGGGGGGGGGGGGGGGGGGGGGGGGGGGGGGGGGGGGGGGGGGGGGGGGGGGGGGGGGGGGGGGGGGGGGGGGGGGGGGGGGGGGGGGGGGGGGGGGGGGGGGGGGGGGGGGGGGGGGGGGGGGGGGGGGGGGGGGGGGGGGGGGGGGGGGGGGGGGGGGGGGGGGGGGGGGGGGGGGGGGGGGGGGGGGGGFFGGGGGFGGGFGGGGFFFACFFGGFCFFFGFGGGFFFFFGFGFGFFFGF9FGFF?FFFGFFFFFEFEEFFEFFFFFF
@M70528:330:000000000-K6D4P:1:1102:19102:5911 1:N:0:TCTATTCAGT+TCTCAGTACA
GGAGCCCCTGACATAGCATTCCCTCGATTAAATAATATAAGATTCTGACTTTTACCCCCTTCTCTGGGATTATTAATTATAGGACTTTATAAAGAAGGAGCGGGAACGGGATGAACAGTATATCCACCTTTATCAACGTTTTATCATTCAGGACCTTCAGTAGACTTAACAATTTTTTCTTTACACCTTGCAGGGATTTCTTCAATTTTAGGTGCCTTAAATTTTATTACTACAATTATTAATCTTAAAGCAAAAAACCTTTCAGCAGAAAAAATTAGACTATTTGTCTGATCAGTTATTT
+
CCCCCGGGGGGGGGGGGGGGGGGGGGGGGGGGGGGGGGGGGGGGGGGGGGGGGGGGGGGGGGGGGGGGGGGGGGGGGGGGGGGGGGGGGGGGGGGGGGGGGGGGGGGGGGGGGGGGGGGGGGGGGGGGGGGGGGGGGGGGGGGGGGGGGGGGGGGGGGGGGGGGGGGGGGGGGGGGGGGGGGGGGGGGGGGGGGGGGGGGGGGGGGGGGGGGGGGGGGGGGGGGGGGGGGFGGGFGGGGFFFFFGFGGGGGGFGFGGGFFFFFGFGFGFFFGGFFGFFFFFFGFFEFFFFFEFFFFFFFFF
@M70528:330:000000000-K6D4P:1:1102:12801:5912 1:N:0:TCTATTCAGT+TCTCAGTACA
GGAGCCCCTGACATAGCATTCCCTCGATTAAATAATATAAGATTCTGACTTTTACCCCCTTCTCTGGGATTATTAATTATAGGACTTTATAAAGAAGGAGCGGGAACGGGATGAACAGTATATCCACCTTTATCAACGTTTTATCATTCAGGACCTTCAGTAGACTTAACAATTTTTTCTTTACACCTTGCAGGGATTTCTTCAATTTTAGGTGCCTTAAATTTTATTACTACAATTATTAATCTTAAAGCAAAAAACCTTTCAGCAGAAAAAATTAGACTATTTGTCTGATCAGTTATTT
+
CCCCCG8FGGGGGGGGGGGGGGGGGGGGGGGGGGGGGGGGGGGGGGGGGGGGGGGGGGGGGGGGGGGGGFGGGGGGGGGGFGGGFGGGGGGGGGGGGGGFGGGGGGGGGGGGGGGGGGGGGGGGGGGGGGGGGGGGGGGGGGGGGGGGGGGGGGGGGGGGGGFGGGFGDGGGGDGGGGGGGGGGGGGGGGGGGGGCGGGGGGGGFGGGGGGGGGGGGGGCFGGFFGGGGFFGGGFGGGFFFFFFGFGGFFGGFDFGGGDFF=AFE7CCFFFFGBFGFFFFFFGFFCFCEEC?)?<?7ECFF
@M70528:330:000000000-K6D4P:1:1102:5786:5917 1:N:0:TCTATTCAGT+TCTCAGTACA
GGAGCCCCTGACATAGCATTCCCTCGATTAAATAATATAAGATTCTGACTTTTACCCCCTTCTCTGGGATTATTAATTATAGGACTTTATAAAGAAGGAGCGGGAACGGGATGAACAGTATATCCACCTTTATCAACGTTTTATCATTCAGGACCTTCAGTAGACTTAACAATTTTTTCTTTACACCTTGCAGGGATTTCTTCAATTTTAGGTGCCTTAAATTTTATTACTACAATTATTAATCTTAAAGCAAAAAACCTTTCAGCAGAAAAAATTAGACTATTTGTCTGATCAGTTATTT
+
CCCCCGGGGGGGGGGGGGGGGGGGGGGGGGGGGGGGGGGGGGGGGGGGGGGGGGGGGGGGGGGGGGGGGGGGGGGGGGGGGGGGGGGGGGGGGGGFFFGGGGGGGGGGGGGEEFFFGGGGGGGGGGGGGGGGGGGGGGGGFFGGGGGGGGGGGGGGGGGGGGGGFGDFGGGGGFFGFGGGGGGGGGGGGGGGGGGGGGGGFGGGGGGGGGGCFGGGGGGFGGGGGGGGGFFGGGFGGGFCACF9CFFFGGGDFGFGDD4AFFAFFGC<;?;CF;FFF3CBEFGFFEFFEFFFCEEFFFFFF
@M70528:330:000000000-K6D4P:1:1102:24498:5926 1:N:0:TCTATTCAGT+TCTCAGTACA
GGAGCCCCTGACATAGCATTCCCTCGATTAAATAATATAAGATTCTGACTTTTACCCCCTTCTCTGGGATTATTAATTATAGGACTTTATAAAGAAGGAGCGGGAACGGGATGAACAGTATATCCACCTTTATCAACGTTTTATCATTCAGGACCTTCAGTAGACTTAACAATTTTTTCTTTACACCTTGCAGGGATTTCTTCAATTTTAGGTGCCTTAAATTTTATTACTACAATTATTAATCTTAAAGCAAAAAACCTTTCAGCAGAAAAAATTAGACTATTTGTCTGATCAGTTATTT
+
BCCCCGG>EGGGGGGGGGGGGGGGGGGGGGGGGGGGGGGGGGGGGGGGGGGGGGGGGGGGGGGGGGGGGGGGGGGGGGGGGGGGGGGGGGGGGGGGGGGDGGGGGGGGGGGGGGGGGGGGGFGGGGGGGGGGFGGGGGGGGGFGGGGFGGGGGGGGGGGGGGGGGGGGGGGCFGGGGGGGGGEGGGGGGGCGGGGGGGGGGGGGGGGGGGGGGGGGGGGGGGGGGGGGFFFGGGACFFFFFCFFGFGGFD79FGFGGGFFF48C?7@FAFFGGFFFEFCF?FCA+9F35?EECFFFECEFF
@M70528:330:000000000-K6D4P:1:1102:20377:5956 1:N:0:TCTATTCAGT+TCTCAGTACA
GGAGCCCCTGACATAGCATTCCCTCGATTAAATAATATAAGATTCTGACTTTTACCCCCTTCTCTGGGATTATTAATTATAGGACTTTATAAAGAAGGAGCGGGAACGGGATGAACAGTATATCCACCTTTATCAACGTTTTATCATTCAGGACCTTCAGTAGACTTAACAATTTTTTCTTTACACCTTACAGGGATTTCTTCAATTTTAGGTGCCTTAAATTTTATTACTACAATTATTAATCTTAAAGCAAAAAACCTTTCAGCAGAAAAAATTAGACTATTTGTCTGATCAGTTATTT
+
CCCCCGGGGGGGGGGGGGGGGGGGGGGGGGGGGGGGGGGGGGGGGGGGGGGGGGGGGGGGGGGGGGGGGGGGGGGGGGGGGGGGGGGGGGGGGGGGGGGGGGGGGGGGGGGEGGGGGGGGGGGGGGGGGGGGGGGGGGGGGGGGGGGGGGGGGGGGGGGGGGGGGGGGGGGGFGGGGGGGGGGGGGGGGGGGGGGGGGGGGGGGGGGGGGGGGGGGGGGGGGDAFGGGGGFGGGFCDGFF9<FFG6@FGGGGFGFGGGFFFFFDFGFGFFAFDBFG<EEFEFDFFEFFFFFFFE</7<C3?
@M70528:330:000000000-K6D4P:1:1102:19526:5962 1:N:0:TCTATTCAGT+TCTCAGTACA
GGAGCCCCTGACATAGCATTCCCTCGATTAAATAATATAAGATTCTGACTTTTACCCCCTTCTCTGGGATTATTAATTATAGGACTTTATAAAGAAGGAGCGGGAACGGGATGAACAGTATATCCACCTTTATCAACGTTTTATCATTCAGGACCTTCAGTAGACTTAACAATTTTTTCTTTACACCTTGCAGGGATTTCTTCAATTTTAGGTGCCTTAAATTTTATTACTACAATTATTAATCTTAAAGCAAAAAACCTTTCAGCAGAAAAAATTAGACTATTTGTCTGATCAGTTATTT
+
CCCCCGGGGGGGGGGGGGGGGGGGGGGGGGGGGGGGGGGGGGGGGGGGGGGGGGGGGGGGGGGGGGGGGGGGGGGGGGGGGGGGGGGGGGGGGGGGGGGGGGGGGGGGGGGGGGGGGGGGGGGGGGGGGGGGGGGGGGGGGGGGGGGGGGGGGGGFGGGGGGGGGGFGGGGGGGGGGGGGGGGGGGGGGGGGFGGDFFFGFGGGAFFGGGGGGGGGGGGGGGFFGFGGGGFGGGFC@FGFFFFFGFCFFGGG6DFGGGFFFFFDEGFGFFFGG6AF<3CF9FGFFFC?3;EEEFEE3??<E
@M70528:330:000000000-K6D4P:1:1102:12105:5965 1:N:0:TCTATTCAGT+TCTCAGTACA
GGAGCCCCTGACATAGCATTCCCTCGATTAAATAATATAAGATTCTGACTTTTACCCCCTTCTCTGGGATTATTAATTATAGGACTTTATAAAGAAGGAGCGGGAACGGGATGAACAGTATATCCACCTTTATCAACGTTTTATCATTCAGGACCTTCAGTAGACTTAACAATTTTTTCTTTACACCTTGCAGGGATTTCTTCAATTTTAGGTGCCTTAAATTTTATTACTACAATTATTAATCTTAAAGCAAAAAACCTTTCAGCAGAAAAAATTAGACTATTTGTCTGATCAGTTATTT
+
CCCCCGGGGGGGGGGGGGGGGGGGGGGGGGGGGGGGGGGGGGGGGGGGGGGGGGGGGGGGGGGGGGGGGGGGGGGGGGGGGGGGGGGGGGGGGGGGGGGGGGGGDGGGGGGGGGGGGGGGGGGGGGGGGGGGGGGGGGGGGGGGGGGGGGGGGGGGGGGGGGGGGGGGGGGGGGGGGGGGGGGGGGGGGGGGGFGGFGGGGGGGGGGGGFG6EGFGGGGFGGGGGGGGGGFGGFFGGGGFFFFFGFGCFGFFF4ACDGDFFFFGFGFGAA;6FBFGFFEFEFGFFFFEFFFFFFFFE??EE
@M70528:330:000000000-K6D4P:1:1102:16658:5968 1:N:0:TCTATTCAGT+TCTCAGTACA
GGAGCCCCTGACATAGCATTCCCTCGATTAAATAATATAAGATTCTGACTTTTACCCCCTTCTCTGGGATTATTAATTATAGGACTTTATAAAGAAGGAGCGGGAACGGGATGAACAGTATATCCACCTTTATCAACGTTTTATCATTCAGGACCTTCAGTAGACTTAACAATTTTTTCTTTACACCTTGCAGGGATTTCTTCAATTTTAGGTGCCTTAAATTTTATTACTACAATTATTAATCTTAAAGCAAAAAACCTTTCAGCAGAAAAAATTAGACTATTTGTCTGATCAGTTATTT
+
CCCCCGGGGGGGGGGGGGGGGGGGGGGGGGGGGGGGGGGGGGGGGGGGGGGGGGGGGGGGGGGGGGGGGGGGGGGGGGGGGGGGGGGGGGGGGGGGGGGGGGGGGGGGGGGGGGGGGGGGGGGGGGGGGGGGGGGGGGGGGGGGGGGGGGGGGGGGGGGGFGGGGGGGGGGGGGGGGGGGGGGGGGGGGGGGGGGGGGGGGGGGGGGGGGGGGGGGGGGGGGGGGGGGGFFGGGFGGGGFFFFFGFGGGGGGACFGGGFFFFFGF7EGFFAFGBFGEEFFFFGFFFFEFEEEEEFFC?<EF
@M70528:330:000000000-K6D4P:1:1102:10571:5972 1:N:0:TCTATTCAGT+TCTCAGTACA
GGAGCCCCTGACATAGCATTCCCTCGATTAAATAATATAAGATTCTGACTTTTACCCCCTTCTCTGGGATTATTAATTATAGGACTTTATAAAGAAGGAGCGGGAACGGGATGAACAGTATATCCACCTTTATCAACGTTTTATCATTCAGGACCTTCAGTAGACTTAACAATTTTTTCTTTACACCTTGCAGGGATTTCTTCAATTTTAGGTGCCTTAAATTTTATTACTACAATTATTAATCTTAAAGCAAAAAACCTTTCAGCAGAAAAAATTAGACTATTTGTCTGATCAGTTATTT
+
CCCCCGGGGGGGGGGGGGGGGGGGGGGGGGGGGGGGGGGGGGGGGGGGGGGGGGGGGGGGGGGGGGGGGGGGGGGGGGGGGGGGGGGGGGGGGGGGGGGGGGGGGGGGGGGGGGGGGGGGGGGGGGGGGGGGGGGGGGGGGGGGGGGGGGGGGGGGGGGGGGGGGGGGGGGGGGGGGGGGGGGGFGGGGGGGGGCFGGGGGGGGFGGGGGGDGGECGGGGFGGGGGGGFGFGGGFFFFGFFAFAGFGGGGGGFGFGGGDFFFFGECEDFAAGG;FFF=C*;AFFFEF?EECEEF;CC<5CE
@M70528:330:000000000-K6D4P:1:1102:20582:5978 1:N:0:TCTATTCAGT+TCTCAGTACA
GGAGCCCCTGACATAGCATTCCCTCGATTAAATAATATAAGATTCTGACTTTTACCCCCTTCTCTGGGATTATTAATTATAGGACTTTATAAAGAAGGAGCGGGAACGGGATGAACAGTATATCCACCTTTATCAACGTTTTATCATTCAGGACCTTCAGTAGACTTAACAATTTTTTCTTTACACCTTGCAGGGATTTCTTCAATTTTAGGTGCCTTAAATTTTATTACTACAATTATTAATCTTAAAGCAAAAAACCTTTCAGCAGAAAAAATTAGACTATTTGTCTGATCAGTTATTT
+
CCCCCGGGGGGGGGGGGGGGGGGGGGGGGGGGGGGGGGGGGGGGGGGGGGGGGGGGGGGGGGGGGGGGGGGGGGGGGGGGGGGGGGGGGGGGGGGGGGFGGGGGGGGGGGGGGGGGGGGGGGGGGGGGGGGGGGGGGGGGGGGGGGGGGGGGFFGGGGGGGGGGGGGGGGGGGGGGGGGGGGGCGGGGGGGGGGGGGGFGFFGGGGGGGFFCGGGGGGGGGGGGGGGGGGFFFGFFCFGFAFFFGFGCCGFGFGFGGGFFFFFGFGFGFFFGG;FDEEEFFFGFF?ACCEFFEFFFFFC?E
@M70528:330:000000000-K6D4P:1:1102:12094:5980 1:N:0:TCTATTCAGT+TCTCAGTACA
GGAGCCCCTGACATAGCATTCCCTCGATTAAATAATATAAGATTCTGACTTTTACCCCCTTCTCTGGGATTATTAATTATAGGACTTTATAAAGAAGGAGCGGGAACGGGATGAACAGTATATCCACCTTTATCAACGTTTTATCATTCAGGACCTTCAGTAGACTTAACAATTTTTTCTTTACACCTTGCAGGGATTTCTTCAATTTTAGGTGCCTTAAATTTTATTACTACAATTATTAATCTTACAGCAACAAACCTTTCAGCAGAAAAAATTAGACTATTTGTCTGATCAGTTATTT
+
CC8CCGFGGGGGGGGGGGGGGGGGGGGGGGGGGGGGGGGGGGFGGGGGGGGGGGGGGGGGGGGGGGCDGFGGGGGGGCAFFFFGDFGFFGGGFGGGGGGGGGCCGGGGGGGGG@EFGGGGGGGGGGGGGGGFGGFGGGGFGGGGGDGGGGGGGGGFEGGGGGGGGGFFFGGGGGGGGGGCFGGGGDFFFFFFDFGCFFGGGGGGGGGGGGG6E97:CFGAFF@FGGGGGGFGG6CGC7C>C+:6EFG+,74>F*@CFGFAFFFDEFEGFA4:69;C@3EFEFGFFFFCEFFFEE@CEEE?C
@M70528:330:000000000-K6D4P:1:1102:19516:5980 1:N:0:TCTATTCAGT+TCTCAGTACA
GGAGCCCCTGACATAGCATTCCCTCGATTAAATAATATAAGATTCTGACTTTTACCCCCTTCTCTGGGATTATTAATTATAGGACTTTATAAAGAAGGAGCGGGAACGGGATGAACAGTATATCCACCTTTATCAACGTTTTATCATTCAGGACCTTCAGTAGACTTAACAATTTTTTCTTTACACCTTGCAGGGATTTCTTCAATTTTAGGTGCCTTAAATTTTATTACTACAATTATTAATCTTACAGCAAAAAACCTTTCAGCAGAACAACTTAGACTATTTGTCTGATCAGTTATTT
+
AA8,A@@F@FGGGA<C<FCEC,6CFDFGGDGFEGGEEE@CAF<@F<EDFGF<@9FEDFE@C@C<FGDGF<@F9@E<C@6EC<FCCFGCDCFGFAFCA,:,CFEGE7D,=FGGCFGEEEAFG<@A@?FEGCFC9EF9EFF=?+AFFFC@FDFCEF+8?=??E<?<EAFFGG9ED;BFFC@A,DCFFEGBEG?F@3+8,>D3;FD:@@A,CE:,5,@@A,E;:;9DGAA:921A7,*7=C91+=E9=+:+5*773;4CDGFA**8CEDCC;A)60(/04C9A9*;7863<<;3););EE3.)1
@M70528:330:000000000-K6D4P:1:1102:13655:5983 1:N:0:TCTATTCAGT+TCTCAGTACA
GGAGCCCCTGACATAGCATTCCCTCGATTAAATAATATAAGATTCTGACTTTTACCCCCTTCTCTGGGATTATTAATTATAGGACTTTATAAAGAAGGAGCGGGAACGGGATGAACAGTATATCCACCTTTATCAACGTTTTATCATTCAGGACCTTCAGTAGACTTAACAATTTTTTCTTTACACCTTGCAGGGATTTCTTCAATTTTAGGTGCCTTAAATTTTATTACTACAATTATTAATCTTAAAGCAAAAAACCTTTCAGCAGAAAAAATTAGACTATTTGTCTGATCAGTTATTT
+
CCCCCGCGGGGGGGGGGGGGGGGGGGGGGGGGGGGGGGGGGGGGGGGGGGGGGGGGGGGGGGGGGGGGGGGGGGGGGGGFFGGGGGGGGGGGGGGGGGGGGGEGGGGGGGGGGGGGGGGGGGGGGGGGGGGGGGGGGGGGGGGGGGGGGGGGGGGGGGGGGGGGGGGGGGGGGGGGGGGGGGGGGGGGGGGGGGGFFFGGGGGGGGGGGGGCFGGGGGGGGGGGGGGGGGFGGGFGGGGFFFFFGFGGFGGGFGFFGGFFFFFGFGEGFFFGG>FGEF3AEFGFAEFFFEEFEFFFFFFFF
@M70528:330:000000000-K6D4P:1:1102:27500:6004 1:N:0:TCTATTCAGT+TCTCAGTACA
GGAGCCCCTGACATAGCATTCCCTCGATTAAATAATATAAGATTCTGACTTTTACCCCCTTCTCTGGGATTATTAATTATAGGACTTTATAAAGAAGGAGCGGGAACGGGATGAACAGTATATCCACCTTTATCAACGTTTTATCATTCAGGACCTTCAGTAGACTTAACAATTTTTTCTTTACACCTTGCAGGGATTTCTTCAATTTTAGGTGCCTTAAATTTTATTACTACAATTATTAATCTTAAAGCAAAAAACCTTTCAGCAGAAAAAATTAGACTATTTGTCTGATCAGTTATTT
+
CCCCCGGGGGGGGGGGGGGGGGGF=68;<8<<CEGGGGGGGG<CFGGGGGGGGGGGGGGGGGGGGGGGGGGGGGGGGGGGGGGGGGGGGGGGGGGGG?DGGGGGGGGGGGGGGGGGGGGGGGGGGGGGGGGGGGGGGGGGGGGGGGGGGGGGGGGGGGGGGGGGGGGGFGGGGGGGGGGGGGGGGGGGGGGGGGGGGGGGGGGGGGGGGGGGGGGGGGGGGGGGGGGGGGFGGGFGGGGFFFFFGFGGGGGGFGFGGGFFFFFGFGFGFFFGGFFGFEFFFFGFFFFFFF<EFFFCEFFFF
@M70528:330:000000000-K6D4P:1:1102:16389:6011 1:N:0:TCTATTCAGT+TCTCAGTACA
GGAGCCCCTGACATAGCATTCCCTCGATTAAATAATATAAGATTCTGACTTTTACCCCCTTCTCTGGGATTATTAATTATAGGACTTTATAAAGAAGGAGCGGGAACGGGATGAACAGTATATCCACCTTTATCAACGTTTTATCATTCAGGACCTTCAGTAGACTTAACAATTTTTTCTTTACACCTTGCAGGGATTTCTTCAATTTTAGGTGCCTTAAATTTTATTACTACAATTATTAATCTTAAAGCAAAAAACCTTTCAGCAGAAAAAATTAGACTATTTGTCTGATCAGTTATTT
+
CCCCC@FGGGGGGGGGGGGGFGGGGGGGGGGGGGGGGGGGGGGGGGGGGGGGGGGGGGGGGGGGGGGGGGGGGGGGGGGGGGGGGGGGGGGGGGGGGGGGGGGGGGGGGGGGGGGGGGGGGGGGGGGGGGGGGGGGGGGGGGGGGGGGGGGGGGGGGGGGGGGGGGGGGGGGGGGGGGGGGGGGGGGGGGGGGGGGGGGGGGGGGGGGGGGFGGGGGGGGFFGGGGGGGGFGGGFGGGGFFFFFGFGGGGGGAFFGGGFFFFFGFGFGFFFGG>FGFFFFFFGFFFFFFFCFFFFFFEFFF
@M70528:330:000000000-K6D4P:1:1102:26532:6019 1:N:0:TCTATTCAGT+TCTCAGTACA
GGAGCCCCTGACATAGCATTCCCTCGATTAAATAATATAAGATTCTGACTTTTACCCCCTTCTCTGGGATTATTAATTATAGGACTTTATAAAGAAGGAGCGGGAACGGGATGAACAGTATATCCACCTTTATCAACGTTTTATCATTCAGGACCTTCAGTAGACTTAACAATTTTTTCTTTACACCTTGCAGGGATTTCTTCAATTTTAGGTGCCTTAAATTTTATTACTACAATTATTAATCTTAAAGCAAAAAACCTTTCAGCAGAAAAAATTAGACTATTTGTCTGATCAGTTATTT
+
CCCCCGGGGGGGGGGGGGGGGGGGGGGGGGGGGGGGGGGGGGGGGGGGGGGGGGGGGGGGGGGGGGGGGGGGGGGGGGGGGGGGGGGGGGGGGGGGGGGGGGGGGGGGGGGGGGGGGGGGGGGGGGGGGGGGGGGGGGGGGGGGGGGGGGGGGGGGGGGGGGGGGGGGGGGGGGGGGGGGGGGGGGGGGGGGGGGGGGGGGGGGGGGGGGGGGGGGGGGGGGGGGGGGGFFEGGFGGCFFFAFAFFGGGGGGFGFGGGFFFFFGFGFGFF;FF9FGFFFFFFGFFFFFFFEFEEEFFFFFF
@M70528:330:000000000-K6D4P:1:1102:16521:6029 1:N:0:TCTATTCAGT+TCTCAGTACA
GGAGCCCCTGACATAGCATTCCCTCGATTAAATAATATAAGATTCTGACTTTTACCCCCTTCTCTGGGATTATTAATTATAGGACTTTATAAAGAAGGAGCGGGAACGGGATGAACAGTATATCCACCTTTATCAACGTTTTATCATTCAGGACCTTCAGTAGACTTAACAATTTTTTCTTTACACCTTGCAGGGATTTCTTCAATTTTAGGTGCCTTAAATTTTATTACTACAATTATTAATCTTAAAGCAAAAAACCTTTCAGCAGAAAAAATTAGACTATTTGTCTGATCAGTTATTT
+
CCCCCGGCC@CFGGFGFEFGGDEG8FEGGGGAGGGFGFGGFGFFGGGGGGGGGFFGGGD@FGGGFGGGFGGGGGGFGGGGGFGGGGGGGGGGGFGFEEFFFCFGGGGGGGGGGGGGGGGGGGGFGGGGGGGFGGGGGGGGGGGGGGGGGGGGGGGGGGGGGGGGGGGGGFGGGGGGGGGGGGGFGGGGGGCGGGGGGGGFGGGGGGGGGGGCFGFGGCGGCGGGGFGGGFFGGGFGGGGFFFFAGFGGCGFFA7FFGGFFFFCF4=>FFFFGG@ACFEC4?FFCFCFCF?3<;?@CCEE?E
@M70528:330:000000000-K6D4P:1:1102:18914:6032 1:N:0:TCTATTCAGT+TCTCAGTACA
GGAGCCCCTGACATAGCATTCCCTCGATTAAATAATATAAGATTCTGACTTTTACCCCCTTCTCTGGGATTATTAATTATAGGACTTTATAAAGAAGGAGCGGGAACGGGATGAACAGTATATCCACCTTTATCAACGTTTTATCATCCAGGACCTTCAGTAGACTTAACAATTTTTTCTTTACACCTTGCAGGGATTTCTTCAATTTTAGGTGCCTTAAATTTTATTACTACAATTATTAATCTTAAAGCACAAAACCTTTCAGCAGAAAAAATTAGACTATTTGTCTGATCAGTTATTT
+
@<@CC6BCCFFGGGGGFAEF@EFG8F@F,@FFCFFFFCFCFGGDGCDEGGEFFDFFG<@:;@<EEFFG<FF@EDFGFECFAFGFGFGGDFGGGA,CC8,C<@@:@FGFCFGGDG<EGFGFGGAFEA<<FEFEGGE?FEDEF@CFA9F,C<?FCGGC9EFG<FEA?FFG;FGFFFCGGCF9EFCGCA8DFGD@FGGGGGGAF9@=EFDFCC,>BFFEGGGGAEF9E<DFCEAC;,6E7<EF99@F999+2=+C**;FFG4A44@FCG=F666,/2);=57*9BDAC?F3C9)<;C<CFECCE
@M70528:330:000000000-K6D4P:1:1102:21922:6041 1:N:0:TCTATTCAGT+TCTCAGTACA
GGAGCCCCTGACATAGCATTCCCTCGATTAAATAATATAAGATTCTGACTTTTACCCCCTTCTCTGGGATTATTAATTATAGGACTTTATAAAGAAGGAGCGGGAACGGGATGAACAGTATATCCACCTTTATCAACGTTTTATCATTCAGGACCTTCAGTAGACTTAACAATTTTTTCTTTACACCTTGCAGGGATTTCTTCAATTTTAGGTGCCTTAAATTTTATTACTACAATTATTAATCTTAAAGCAAAAAACCTTTCAGCAGAAAAAATTAGACTATTTGTCTGATCAGTTATTT
+
CCCCCGGGGGGGGGGGGGGGGGGGGGGGGGGGGGGGGGGGGGGGGGGGGGGGGGGGGGGGGGGGGGGGGGGGGGGGGGGGGGGGGGGGGGGGGGGGGGGGGGGGGGGGGGGGGGGGGGGGGGGGGGGGGGGGGGGGGGGGGGGGGGGGGGGGGGGGGGGGGGGGGGGGGGGGGGGGGGGGGGGGGGGGGGGGGGGGGGGGGGGGGGGGGGG6EFFGGGGGGGGGGGGGGGFCFFFGGGGFFFFFGFGGEGFGFGFGGGFFFFFGFGFGAFAGGFFGFFEFEFGFFFFECFFFFFFFFFFFF
@M70528:330:000000000-K6D4P:1:1102:25465:6049 1:N:0:TCTATTCAGT+TCTCAGTACA
GGAGCCCCTGACATAGCATTCCCTCGATTAAATAATATAAGATTCTGACTTTTACCCCCTTCTCTGGGATTATTAATTATAGGACTTTATAAAGAAGGAGCGGGAACGGGATGAACAGTATATCCACCTTTATCAACGTTTTATCATTCAGGACCTTCAGTAGACTTAACAATTTTTTCTTTACACCTTGCAGGGATTTCTTCAATTTTAGGTGCCTTAAATTTTATTACTACAATTATTAATCTTAAAGCAAAAAACCTTTCAGCAGAAAAAATTAGACTATTTGTCTGATCAGTTATTT
+
BB<CC@<FGGGGGGGGGFGGGGFFGEGGGDFGFGGFFECGEGGEGGGGGGGGGFGFGGGGGGGGGGGGGGFFGDFFGCFGEFGDFGGGGGGCFGGD<DFCFGGGDBFGGGGGGF9FGGGGGFGGFFFGGGGGFGGGGEFFGGGGGGFFGFFFFGFEADGFFF<FFGG9=EGDGGGGGGGGGFGGGFGGGGGGEFC@FFFFCGGAEGCFFCECGGGGGGFGFGGGGEGDGGFFGFFGFGGFFAFFGAF+2=?>4C>7<DFFBEFG4C=66A),;3FFE3?FFAFFF9AECCEEECEEFFFFF
@M70528:330:000000000-K6D4P:1:1102:9904:6054 1:N:0:TCTATTCAGT+TCTCAGTACA
GGAGCCCCTGACATAGCATTCCCTCGATTAAATAATATAAGATTCTGACTTTTACCCCCTTCTCTGGGATTATTAATTATAGGACTTTATAAAGAAGGAGCGGGAACGGGATGAACAGTATATCCACCTTTATCAACGTTTTATCATTCAGGACCTTCAGTAGACTTAACAATTTTTTCTTTACACCTTGCAGGGATTTCTTCAATTTTAGGTGCCTTAAATTTTATTACTACAATTATTAATCTTAAAGCAAAAAACCTTTCAGCAGAAAAAATTAGACTATTTGTCTGATCAGTTATTT
+
CCCCCGGGGGGGGGGGGGGGGGGGGGGGGGGGGGGGGGGGGGGGGGGGGGGGGGGGGGGGGGGGGGGGGGGGGGGGGGGGGGGGGGGGGGGGGGGGGGGGGGGGGGGGGGGGGGGGGGGGGGGGGGGGGGGGGGGGGGGGGGGGGGGGGGGGGGGGGGGGGGGGGGGGGGGGGGGGGGGGGGGGGGGGGGGGGGGGGGGGGGGGGGGGGGGGGGGGGGGGGGGGGGGGGGFGGGFGGFGFFFFFGFGGGGGGFGFGGGFFFFFGFGFGFFFGGFFGF@CFFFGFFEFFFFCEFFFFCECEE
@M70528:330:000000000-K6D4P:1:1102:5149:6066 1:N:0:TCTATTCAGT+TCTCAGTACA
GGAGCCCCTGACATAGCATTCCCTCGATTAAATAATATAAGATTCTGACTTTTACCCCCTTCTCTGGGATTATTAATTATAGGACTTTATAAAGAAGGAGCGGGAACGGGATGAACAGTATATCCACCTTTATCAACGTTTTATCATTCAGGACCTTCAGTAGACTTAACAATTTTTTCTTTACACCTTGCAGGGATTTCTTCAATTTTAGGTGCCTTAAATTTTATTACTACAATTATTAATCTTAAAGCAAAAAACCTTTCAGCAGAAAAAATTAGACTATTTGTCTGATCAGTTATTT
+
CCCCCGGGGGGGGGGGGGGGGGGGGGGGGGGGGGGGGGGGGGGGGGGGGGGGGGGGGGGGGGGGGGGGGGGGGGGGGGGGGGGGGGGGGGGGGGGGGGGGGGGGGGGGGGGGGGGGGGGGFGGGGGGGGGGGGGGGGGGGGGGGGGGGGGGGGGGGGGGGGGGGGGGGGGGGGGGGGGGGGGGGGGGGGGGGGGGGGGGGGGGGGGGGGGGGGGGGGGGGGGGGGGGGGGFGGGFGGGGFFFFFGFGGGGGGFGFGGGAFFFFGF8:4AFFGFBFGFECFEFFFA<FFECEEFF<EEFFFF
@M70528:330:000000000-K6D4P:1:1102:11883:6069 1:N:0:TCTATTCAGT+TCTCAGTACA
GGAGCCCCTGACATAGCATTCCCTCGATTAAATAATATAAGATTCTGACTTTTACCCCCTTCTCTGGGATTATTAATTATAGGACTTTATAAAGAAGGAGCGGGAACGGGATGAACAGTATATCCACCTTTATCAACGTTTTATCATTCAGGACCTTCAGTAGACTTAACAATTTTTTCTTTACACCTTGCAGGGATTTCTTCAATTTTAGGTGCCTTAAATTTTATTACTACAATTATTAATCTTAAAGCAAAAAACCTTTCAGCAGAAAAAATTAGACTATTTGTCTGATCAGTTATTT
+
CCCCCGGGGGGGGGGGGGGGGGGGGGGGGGGGGGGGGGGGGGGGGGGGGGGGGGGGGGGGGGGGGGGGGGGGGGGGGGGGGGGGGGGGGGGGGGGGGGGGGGGGGGGGGGGGGGGGGGGGGGGGGGGGGGGGGGGGGGGGGGGGGGGGGGGGGGGGGGGGGGGGGGGGGGGGGGGGGGGGGGGGGGGGGGGGGGDFGGGGGGGGGGGGGGGGGGGGGGGGGGGGGGGGGGFGGGFGFGGFFFFFGFGGGGFCF4FGGGFFFEFGFGFGAF);F9FGF;3FEFGFFCFFECEFFFFFFFFFF
@M70528:330:000000000-K6D4P:1:1102:4291:6083 1:N:0:TCTATTCAGT+TCTCAGTACA
GGAGCCCCTGACATAGCATTCCCTCGATTAAATAATATAAGATTCTGACTTTTACCCCCTTCTCTGGGATTATTAATTATAGGACTTTATAAAGAAGGAGCGGGAACGGGATGAACAGTATATCCACCTTTATCAACGTTTTATCATTCAGGACCTTCAGTAGACTTAACAATTTTTTCTTTACACCTTGCAGGGATTTCTTCAATTTTAGGTGCCTTAAATTTTATTACTACAATTATTAATCTTAAAGCAAAAAACCTTTCAGCAGAAAAAATTAGACTATTTGTCTGATCAGTTATTT
+
CCCCCGGGGGGGGGGGGGGGGGGGGGGGGGGGGGGGGGGGGGGGGGGGGGGGGGGGGGGGGGGGGGGGGGGGGGGGGGGGGGGGGGGGGGGGGGGGGGGGGGGGGGGGGGGGGGGGGGGGGGGGGGGGGGGGGGGGGGGGGGGGGGGGGGGGGGGGGGGGGGGGGGGFFGGGGGGGGGGGGGGGGGGGGGGGGCGGGGGGGGGGFGGGGGGGGGGGGGGGGGGGGGGGFFFCDGFGG7FFF6FFGFGGFFGGFGFGGGFFFFFGFGFDFFFGGBFGF@FFEFGFFFF?EFEFEFFFFFFFF
@M70528:330:000000000-K6D4P:1:1102:21168:6089 1:N:0:TCTATTCAGT+TCTCAGTACA
GGAGCCACTGACATAGCATTCCCTCGATTAAATAATATAAGATTCTGACTTTTACCCCCTTCTCTGGGATTATTAATTATAGGACTTTATAAAGAAGGAGCGGGAACGGGATGAACAGTATATCCACCTTTATCAACGTTTTATCATTCAGGACCTTCAGTAGACTTAACAATTTTTTCTTTACACCTTGCAGGGATTTCTTCAATTTTAGGTGCCTTAAATTTTATTACTACAATTATTAATCTTAAAGCAAAAAACCTTTCAGCAGAAAAAATTAGACTATTTGTCTGATCAGTTATTT
+
CCCCCG<DGGGGGGGGGGGGGGGGGGGGGGGGGGGGGGGGGGGGGGGGGGGGGGGGGGGGGGGGGGGGGGGGGGGGGGGGGGGGGGGGGGGGGGGGGGGGGGGGGGGGGGGGGGGGGGGGGGGGGGGGGGGGGGGGGGGGGGGGGGGGGGGGGGGGGGGGGGGGGGGGGGGGGGGGGGGGGGGGGGGGGGGGGGGGGGGGGGGGGGGGGGGCGGGGGGGGGGGGGGGGGGFGGGFFGFGFFFFFGFGFGGGGFGFGGGFFBEFGFGEGFFFGF>FDEFFFFFGFCCFFFFFFFFFFE?FCC
@M70528:330:000000000-K6D4P:1:1102:8437:6091 1:N:0:TCTATTCAGT+TCTCAGTACA
GGAGCCCCTGACATAGCATTCCCTCGATTAAATAATATAAGATTCTGACTTTTACCCCCTTCTCTGGGATTATTAATTATAGGACTTTATAAAGAAGGAGCGGGAACGGGATGAACAGTATATCCACCTTTATCAACGTTTTATCATTCAGGACCTTCAGTAGACTTAACAATTTTTTCTTTACACCTTGCAGGGATTTCTTCAATTTTAGGTGCCTTAAATTTTATTACTACAATTATTAATCTTAAAGCAAAAAACCTTTCAGCAGAAAAAATTAGACTATTTGTCTGATCAGTTATTT
+
CCCCCGGGGGGGGGGGGGGGGGGGGGGGGGGGGGGGGGGGGGGGGGGGGGGGGGGGGGGGGGGGGGGGGGGGGGGGGGGGGGGGGGGGGGGGGGGGGGGGGGGGGGGGGGGGGGGGGGGGGGGGGGGGGGGGGGGGGGGGGGGGGGGGGGGGGGGGGGGGGGGGGGGGGGGGGGGGGGGGGGGGGGGGGGGGGGGGGGGGGGGGGGGGGGGGGGGGGGGGGGGGGGGGGGFGGGFGGGGFFFFFGFGGG7CGFGFGGGFFFFFGFGFGFFFGGFFGF;CFFFGFFCFFFFFFFFFFFFFFF
@M70528:330:000000000-K6D4P:1:1102:16158:6092 1:N:0:TCTATTCAGT+TCTCAGTACA
GGAGCCCCTGACATAGCATTCCCTCGATTAAATAATATAAGATTCTGACTTTTACCCCCTTCTCTGGGATTATTAATTATAGGACTTTATAAAGAAGGAGCGGGAACGGGATGAACAGTATATCCACCTTTATCAACGTTTTATCATTCAGGACCTTCAGTAGACTTAACAATTTTTTCTTTACACCTTGCAGGGATTTCTTCAATTTTAGGTGCCTTAAATTTTATTACTACAATTATTAATCTTAAAGCAAAAAACCTTTCAGCAGAAAAAATTAGACTATTTGTCTGATCAGTTATTT
+
CCCCCGGGGGGGGGGGGGGGGGGGGGGGGGGGGGGGGGGGGGGGGGGGGGGGGGGGGGGGGGGGGGGGGGGGGGGGGGGGGGGGGGGGGGGGGGGGGGGGGGGGGGGGGGGGGGGGGGGGGGGGGGGGGGGGGGGGGGGGGGGGGGGGGGGGGGGGGGGGGGGGGGGGGGGGGGGGGGGGGGGGGGGGGGGGGGGFGGGGGGGGGGGGGGGDGGGGGGGGGGGGGGGGGGFGGGFGGGGFFFFFGFGGGFFFFFFGDGBFFFFGFGFGFFFGGFFDE364?AGFF?F376<CEFFFECFFF
@M70528:330:000000000-K6D4P:1:1102:24023:6104 1:N:0:TCTATTCAGT+TCTCAGTACA
GGAGCCCCTGACATAGCATTCCCTCGATTAAATAATATAAGATTCTGACTTTTACCCCCTTCTCTTGGATTATTAATTATAGGACTTTATAAAGAAGGAGCGGGAACGGGATGAACAGTATATCCACCTTTATCAACGTTTTATCATTCAGGACCTTCAGTAGACTTAACAATTTTTTCTTTACACCTTGCAGGGATTTCTTCAATTTTAGGTGCCTTAAATTTTATTACTACAATTATTAATCTTAAAGCAAAAAACCTTTCAGCAGAAAAAATTAGACTATTTGTCTGATCAGTTATTT
+
CCCCCGGGGGGGGGGGGGGGGGGGGGGGGGGGGGGGGGGGGGGGGGGGGGGGGGGGGGGGGGGGGGGGGGGGGGGGGGGGGGGGGGGGGGGGGGGGGGGGGGGGGGGGGGGGGGGFGGGGGGGDEGGGGGGGGGGGGGFGFGGFCGGFGGGGGDGGGGGGGGGGGGGEGGGGGGGGGGGGGGGFGGGGGGDFGGDGGGGGGGGGGGGGGGG?GGGGGGGFGGGGG:FGGGFADGAFGFFFFFFFGFGGGDGF?FAGGG>FFF6CECCGFFFGGFFGE;C=CFGFFEF3CEEC4C@ECEFFF
@M70528:330:000000000-K6D4P:1:1102:21532:6104 1:N:0:TCTATTCAGT+TCTCAGTACA
GGAGCCACTGACATAGCATTCCCTCGATTAAATAATATAAGATTCTGACTTTTACCCCCTTCTCTGGGATTATTAATTATAGGACTTTATAAAGAAGGAGCGGGAACGGGATGAACAGTATATCCACCTTTATCAACGTTTTATCATTCAGGACCTTCAGTAGACTTAACAATTTTTTCTTTACACCTTGCAGGGATTTCTTCAATTTTAGGTGCCTTAAATTTTATTACTACAATTATTAATCTTAAAGCAAAAAACCTTTCAGCAGAAAAAATTAGACTATTTGTCTGATCAGTTATTT
+
CCCCCGCCGGGGGGGGGGGGGGGGGGGGGGGGGGGGGGGGGGGGGGGGGGGGGGGGGGGGGGGGGGGGGGGGGGGGGGGGGGGGGGGGGGGGGGGGGGGGGGGGGGGGGGGGGGGGGGGGGGGGGGGGGGGGGGGGGGGGGGGGGGGGGGGGGGGGGGGGGGGGGGGFGGGGGGGGGGGGGGGGGGGGGGGGGDGGGGGGGGGGGGGGGGGFGGGGGGGGGGGGGGGGGACGGGFGGFGFFFFFGFGCFFG7AGAFGGFFFFFGFGEGFFAFF@FGFFFF?AFFFFFFFEC?<<@EEECFF
@M70528:330:000000000-K6D4P:1:1102:16669:6115 1:N:0:TCTATTCAGT+TCTCAGTACA
GGAGCCCCTGACATAGCATTCCCTCGATTAAATAATATAAGATTCTGACTTTTACCCCCTTCTCTGGGATTATTAATTATAGGACTTTATAAAGAAGGAGCGGGAACGGGATGAACAGTATATCCACCTTTATCAACGTTTTATCATTCAGGACCTTCAGTAGACTTAACAATTTTTTCTTTACACCTTGCAGGGATTTCTTCAATTTTAGGTGCCTTAAATTTTATTACTACAATTATTAATCTTAAAGCAAAAAACCTTTCAGCAGAAAAAATTAGACTATTTGTCTGATCAGTTATTT
+
CCCCCGGGGGGFGGGGGGGGGGGGGGGGGGGGGGGGGGGGGGGGGGGGGGGGGGGGGGGGGGGGGGGGGGGGGGGGGGGGGGGGGGGGGGGGGGGGGGGGGGGGGGGGGGGGGGGGGGGGGGGGGGGGGGGGGGGGGGGGGGGGGGGGGGGGGGGGGGGGGGGGGGGGGGGGGGGGGGGGGGGFGGGGGGGGGGGGGGGGGGGGGGGGGGGGGGFGGGGGGGGGGGFGGGFGGGFGGGGFFFFFGFGGFGGGFGFGGG>FFFFGEGEGFF;EGFFGFFFFFFFFAEFFFFFFFEFFFEEEF
@M70528:330:000000000-K6D4P:1:1102:23448:6116 1:N:0:TCTATTCAGT+TCTCAGTACA
GGAGCCCCTGACATAGCATTCCCTCGATTAAATAATATAAGATTCTGACTTTTACCCCCTTCTCTGGGATTATTAATTATAGGACTTTATAAAGAAGGAGCGGGAACGGGATGAACAGTATATCCACCTTTATCAACGTTTTATCATTCAGGACCTTCAGTAGACTTAACAATTTTTTCTTTACACCTTGCAGGGATTTCTTCAATTTTAGGTGCCTTAAATTTTATTACTACAATTATTAATCTTAAAGCAAAAAACCTTTCAGCAGAAAAAATTAGACTATTTGTCTGATCAGTTATTT
+
CCCCCGGGGGGGGGGGGGGGGGGGGGGGGGGGGGGGGGGGGGGGGGGGGGGGGGGGGGGGGGGGGGGGGGGGGGGGGGGGGGGGGGGGGGGGGGGGGGGGGGGGGGGGGGGGGGGGGGGGGGGGGGGGGGGGGGGGGGGGGGGGGGGGGGGGGGGGGGGGGGGGGGGGGGGGGGGGGGGGGGGGGGGGGGGGGGGGGGGGGGGGGGGGGGGGGGGGGG?GGGGGGGGGGGFGGGFGGGGFFFFFGFFGDGGGFGFFGGFFFFFGFGEGFFFGGFFGFFFFFFGFFFF3C?CCFFEC?EEFE
@M70528:330:000000000-K6D4P:1:1102:21531:6123 1:N:0:TCTATTCAGT+TCTCAGTACA
GGAGCCACTGACATAGCATTCCCTCGATTAAATAATATAAGATTCTGACTTTTACCCCCTTCTCTGGGATTATTAATTATAGGACTTTATAAAGAAGGAGCGGGAACGGGATGAACAGTATATCCACCTTTATCAACGTTTTATCATTCAGGACCTTCAGTAGACTTAACAATTTTTTCTTTACACCTTGCAGGGATTTCTTCAATTTTAGGTGCCTTAAATTTTATTACTACAATTATTAATCTTAAAGCAAAAAACCTTTCAGCAGAAAAAATTAGACTATTTGTCTGATCAGTTATTT
+
CCCCC:F-CFEGGFGCF<FGFGGFCC7FF7EGCGGGFEECAGGGGGGGDGCDFEGGGGGGFGGGGGGGGGGGGGGGGGGGGGGGGGGGGGGGGGGGGGGGGGGGGGGGGGGGGGGGGGGGGGGGGGGGGGGGGGGGGGGGGGGGGGGGGGGGGGGGGGGGGGGGGFDFGGGGGGGGGGGGGGGGGGGGGGGGGGGGGGGGGGGGGGGGGGGGGGGGGGGGGGFGGGGGGGFGGGFGGGGFF6AAF>FFGGF4AFFGGGFFF:FGEGFFFF4EF@AFFEEF?FFFFCAEECCE<EFFC?E<C
@M70528:330:000000000-K6D4P:1:1102:26106:6129 1:N:0:TCTATTCAGT+TCTCAGTACA
GGAGCCCCTGACATAGCATTCCCTCGATTAAATAATATAAGATTCTGACTTTTACCCCCTTCTCTGGGATTATTAATTATAGGACTTTATAAAGAAGGAGCGGGAACGGGATGAACAGTATATCCACCTTTATCAACGTTTTATCATTCAGGACCTTCAGTAGACTTAACAATTTTTTCTTTACACCTTGCAGGGATTTCTTCAATTTTAGGTGCCTTAAATTTTATTACTACAATTATTAATCTTAAAGCAAAAAACCTTTCAGCAGAAAAAATTAGACTATTTGTCTGATCAGTTATTT
+
CCCCCGGGGGGGGGGGGGGGGGGGGGGGGGGGGGGGGGGGGGGGGGGGGGGGGGGGGGGGGGGGGGGGGGGGGGGGGGGGGGGGGGGGGGGGGGGGGGGGGGGGGGGGGGGGGGGGGGGGGGGGGGGGGGGGGGGGGGGGGGGGGGGGGGGGGGGGGGGGGGGGGGGGGGGGGGGGGGGGGGGGGGGGGGGGGGGGGGGGGGGGGGGGGGGFGGGGGGGGFGGGFFGGGGFGGGFGGGGFFAFFGFGGGGCFFCFGDGAFBEFGFGFGFF4EC>FGFFFFEFGFFFFFF?>EFFF?EFEFF
@M70528:330:000000000-K6D4P:1:1102:4178:6140 1:N:0:TCTATTCAGT+TCTCAGTACA
GGAGCCCCTGACATAGCATTCCCTCGATTAAATAATATAAGATTCTGACTTTTACCCCCTTCTCTGGGATTATTAATTATAGGACTTTATAAAGAAGGAGCGTGAACGGGATGAACAGTATATCCACCTTTATCAACGTTTTATCATTCAGGACCTTCAGTAGACTTAACAATTTTTTCTTTACACCTTGCAGGGATTTCTTCAATTTTAGGTGCCTTAAATTTTATTACTACAATTATTAATCTTAAAGCAAAAAACCTTTCAGCAGAAAAAATTAGACTATTTGTCTGATCAGTTATTT
+
CCCCCGGGGGGGGGGGGGGGGGGGGGDGGGGGGGGGGGGGGGGGGGGGGGGGGGGGGGGGGGGGGGGGGGGGGGGGGGGGGGGGGGGGGGGGGGGGFGGGGGGGGGGGGGDGGFGGGGGGGGGGGGGGGGGGGGGGGGGGGGGGGGGGGGGGGGGGGGGGGGGGGGGGGGGGFFGGGGGGGGGGGFFGGGGGGGG+DFGGGGGGFGGGGGFFGGGGGGGGGGGGGGGGGGFGFGFGGGGFFFFAGFGGEGGG*;ADGDFFFFFGCCCFA6;?D@FGFBCFCFGFFFFEFFEFE3@EEFFFF
@M70528:330:000000000-K6D4P:1:1102:20572:6140 1:N:0:TCTATTCAGT+TCTCAGTACA
AGAGCCCCTGACATAGCATTCCCTCGATTAAATAATATAAGATTCTGACTTTTACCCCCTTCTCTGGGATTATTAATTATAGGACTTTATAAAGAAGGAGCGGGAACGGGATGAACAGTATATCCACCTTTATCAACGTTTTATCATTCAGGACCTTCAGTAGACTTAACAATTTTTTCTTTACACCTTGCAGGGATTTCTTCAATTTTAGGTGCCTTAAATTTTATTACTACAATTATTAATCTTAAAGCAAAAAACCTTTCAGCAGAAAAAATTAGACTATTTGTCTGATCAGTTATTT
+
-ACCCG@EGGGFGGGGGGGGGGGGGGGGGGGGGGGGGGGGGGGGGGGGGGGGGGGGGGGGGGGGGGGGGGGGGGGGGGGGGGGGGGGGGGGGGGGGGGGGGGGGGGGGGGGGGGGGGGG,CFGGGGGGGGGGGGGGGGGGGGGGGGGGGGGGGGGGGGGGGGGGGGGGGGGGGGGGGGGGGGGGGGGGGGGGGGGGGGGGGGGGGGGGGFGGGGGGGGGGGGGGGGGGGGFGGGFGGGGFFFFFGFGGGGF4FFFFGGFFFFFGFGFGFFFGGFFFEF?B4FGFFEFFFEEFEFFFFFCFF
@M70528:330:000000000-K6D4P:1:1102:18936:6145 1:N:0:TCTATTCAGT+TCTCAGTACA
GGAGCCCCTGACATAGCATTCCCTCGATTAAATAATATAAGATTCTGACTTTTACCCCCTTCTCTGGGATTATTAATTATAGGACTTTATAAAGAAGGAGCGGGAACGGGATGAACAGTATATCCACCTTTATCAACGTTTTATCATTCAGGACCTTCAGTAGACTTAACAATTTTTTCTTTACACCTTGCAGGGATTTCTTCAATTTTAGGTGCCTTAAATTTTATTACTACAATTATTAATCTTAAAGCAAAAAACCTTTCAGCAGAAAAAATTAGACTATTTGTCTGATCAGTTATTT
+
CCCCCGGGGGGFGGGGGGGGGGGGGGGGGGGGGGGGGGGGGGGGGGGGGGGGGGGGGGGGGGGGGGGGGGGGGGGGGGGGGGGGGGGGGGGGGGGGGGGGGGGGGGGGGGGGGGGGGGGGGGGGGGGGGGGGGGGGGGGGGGGGGGGGGGGGGGGGGGGGGGGGGGGGGGGGGGGGGGGGGGGGGGGGGGGGGGGGGGGGGGGGGGGGGGGFGGFGGGGGGGGGGFGGGGFGGGAGFGGFFFFFGFGGGGGDFFACDDFFFEFGFFEGFFFGGFFGFFEAEFFFFFFEFFCEFF@EFFFFF
@M70528:330:000000000-K6D4P:1:1102:26145:6149 1:N:0:TCTATTCAGT+TCTCAGTACA
GGAGCCCCTGACATAGCATTCCCTCGATTAAATAATATAAGATTCTGACTTTTACCCCCTTCTCTGGGATTATTAATTATAGGACTTTATAAAGAAGGAGCGGGAACGGGATGAACAGTATATCCACCTTTATCAACGTTTTATCATTCAGGACCTTCAGTAGACTTAACAATTTTTTCTTTACACCTTGCAGGGATTTCTTCAATTTTAGGTGCCTTAAATTTTATTACTACAATTATTAATCTTAAAGCAAAAAACCTTTCAGCAGAAAAAATTAGACTATTTGTCTGATCAGTTATTT
+
CCCCCGGGGGGGGGGGGGGGGGGGGGGGGGGGGGGGGGGGGGGGGGGGGGGGGGGGGGGGGGGGGGGGGGGGGGGGGGGGGGGGGGGGGGGGGGGGGGGGGGGGGGGGGGGGGGGGGGGGGGGGGGGGGGGGGGGGGGGGGGGGGGGGGGGGGGGGGGGGGGGGGGGGGGGGGGGGGGGGGGGGGGGGGGGGGGGGGGGGGGGGGGGGGGGGGGGGGGGGGGGGGGGGGGFGGGFGGGGFFFFFGFGGGGCFFGFGCGEFFFFGFGFGFFFGG@FGF;CACFGFF<FFFFFFFFFFEFEEF
@M70528:330:000000000-K6D4P:1:1102:19546:6150 1:N:0:TCTATTCAGT+TCTCAGTACA
GGAGCCCCTGACATAGCATTCCCTCGATTAAATAATATAAGATTCTGACTTTTACCCCCTTCTCTGGGATTATTAATTATAGGACTTTATAAAGAAGGAGCGGGAACGGGATGAACAGTATATCCACCTTTATCAACGTTTTATCATTCAGGACCTTCAGTAGACTTAACAATTTTTTCTTTACACCTTGCAGGGATTTCTTCAATTTTAGGTGCCTTAAATTTTATTACTACAATTATTAATCTTAAAGCAAAAAACCTTTCAGCAGAAAAAATTAGACTATTTGTCTGATCAGTTATTT
+
CCCCCG,BFGGGGGGGGGGGGGGGFGGGGGGGGGGGGGGGGGGGGGGGGGGGGGGGGGGGGGGGGGGGGGGGGGGGGGGGGGGGGGGGGGGGGGGGGGGGGGGGGGGGGGGGGGGGGGGGGGGGGGGGGGGGGGGGGGGGGGGGGGGGGGGGGGGGGGGGGGGGGGGGDFGGGGGGGGGGGGGGGGGGGGGGGGEGGGGGGGGGGGGGGGGGGGFGGGGGGGFGGGGGGGFGGGFGGGGFFFFFFFGGGGG>FGFGGGFFFFFGFGFGFFFGGFFFFEFF?FGFFEFFEECFEFFFFECEE
@M70528:330:000000000-K6D4P:1:1102:27526:6156 1:N:0:TCTATTCAGT+TCTCAGTACA
GGAGCCCCTGACATAGCATTCCCTCGATTAAATAATATAAGATTCTGACTTTTACCCCCTTCTCTGGGATTATTAATTATAGGACTTTATAAAGAAGGAGCGGGAACGGGATGAACAGTATATCCACCTTTATCAACGTTTTATCATTCAGGACCTTCAGTAGACTTAACAATTTTTTCTTTACACCTTGCAGGGATTTCTTCAATTTTAGGTGCCTTAAATTTTATTACTACAATTATTAATCTTAAAGCAAAAAACCTTTCAGCAGAAAAAATTAGACTATTTGTCTGATCAGTTATTT
+
CCCCCGGGGGGGGGGGGGGGGGGGGGGGGGGGGGGGGGGGGGGGGGGGGGGGGGGGGGGGGGGGGGGGGGGGGGGGGGGGGGGGGGGGGGGGGGGGGGGGGGGGGGGGGGGGGGGGGGGGGGGGGGGGGGGGGGGGGGGGGGGGGGGGGGGGGGGGGGGGGGGGGGGGGGGGGGGGGGGGGGGGGGGGGGGGGGGGGGGGGGGGGGGGGGGDFGGFGGGGGGGGGGGGGGFGGGFGGGGAFFFFGFGGFGGGFGFGGGBFFFFGFGFFFFFGGFFGAEFFEFGFF?FEFCEC>E4?EFFFF
@M70528:330:000000000-K6D4P:1:1102:10932:6162 1:N:0:TCTATTCAGT+TCTCAGTACA
GGAGCCCCTGACATAGCATTCCCTCGATTAAATAATATAAGATTCTGACTTTTACCCCCTTCTCTGGGATTATTAATTATAGGACTTTATAAAGAAGGAGCGGGAACGGGATGAACAGTATATCCACCTTTATCAACGTTTTATCATTCAGGACCTTCAGTAGACTTAACAATTTTTTCTTTACACCTTGCAGGGATTTCTTCAATTTTAGGTGCCTTAAATTTTATTACTACAATTATTAATCTTAAAGCAAAAAACCTTTCAGCAGAAAAAATTAGACTATTTGTCTGATCAGTTATTT
+
CCCCCGGGGGGGGGGGGGGGGGGGEGGGGGGGGGGGGGGGGGGGGGGGGGGGGGGGGGGGGGGGGGGGGGGGGGGGGGGGGGGGGGGGGGGGGGGGGGGGGGGGGGGGGGGGGGGGGGGGGGGGGGGGGGGGGGGGGGGGGGGGGGGGGGGGGGGGGGGGGGGGGGGGGGGGGGGGGGGGGGGGGGGGGGGGGFGGGGGGGGGGGGGGGGGGGGGGGGGGGGGGGEGGGGFGGGFGGGGFFFFFGFGGFFFGFGFGGGFFFFFGFDEFFFFFGFFGFEEFFFGFFFFFFFFFF38?CE?EF
@M70528:330:000000000-K6D4P:1:1102:10913:6166 1:N:0:TCTATTCAGT+TCTCAGTACA
GGAGCCCCTGACATAGCATTCCCTCGATTAAATAATATAAGATTCTGACTTTTACCCCCTTCTCTGGGATTATTAATTATAGGACTTTATAAAGAAGGAGCGGGAACGGGATGAACAGTATATCCACCTTTATCAACGTTTTATCATTCAGGACCTTCAGTAGACTTAACAATTTTTTCTTTACACCTTGCAGGGATTTCTTCAATTTTAGGTGCCTTAAATTTTATTACTACAATTATTAATCTTAAAGCAAAAAACCTTTCAGCAGAAAAAATTAGACTATTTGTCTGATCAGTTATTT
+
CCCCCGGGGGGGGGGGGGGGGGGGGGGGGGGGGGGGFGGGGGGGGGGGGGGGGGGGGGGGGGGGGGGGGGGGGGGGGGCFGGGGGGGGGGGG9EGGGGGGGGGGGEGGGGGGGFGGGGGGGGGGGGGGGGGCGGGGGGGGGGGGGGGGGGGGGGGGGGGGGGGGGGGDGGGGGGGGGGGGGGGGGGGGGGGGDCGGGGGGGGGGGGGGGGGGGGGGGGFGFCFFGCGGGGFDGCFGGGGF6EFFGFGGFGGGAFFFDG>AFEFG?FEC6FFGGFFGF)78;FGFF)19<CFFCFEFFE5EE
@M70528:330:000000000-K6D4P:1:1102:13863:6167 1:N:0:TCTATTCAGT+TCTCAGTACA
GGAGCCCCTGACATAGCATTCCCTCGATTAAATAATATAAGATTCTGACTTTTACCCCCTTCTCTGGGATTATTAATTATAGGACTTTATAAAGAAGGAGCGGGAACGGGATGAACAGTATATCCACCTTTATCAACGTTTTATCATTCAGGACCTTCAGTAGACTTAACAATTTTTTCTTTACACCTTGCAGGGATTTCTTCAATTTTAGGTGCCTTAAATTTTATTACTACAATTATTAATCTTAAAGCAAAAAACCTTTCAGCAGAAAAAATTAGACTATTTGTCTGATCAGTTATTT
+
CCCCCGGGGGGGGGGGGGGGGGGGGGGGGGGGGGGGGGGGGGGGGGGGGGGGGGGGGGGGGGGGGGFGGGGGGGGGGGGGGGGGGGGGGGGGGGGGGFGGGGGGGGGGGGGGGGGGGGGGGGGGGGGGGGGGGGGGGGGGGGGGGGGGGGGGGGGGGGGGGGGGGGGEGGGGGGGGGGGGGGGGGGGGGGGGGGGGGGGGGGGGFGGGGGGGGGGGGGGGFGGGGFGGGGFGGGFGGGGFFFFFGFGGCFDGFGFGGGFFFFFGEGEGFFF?F@FGFFFFFFGFFFFEFEEFEEFFFFFFF
@M70528:330:000000000-K6D4P:1:1102:9511:6173 1:N:0:TCTATTCAGT+TCTCAGTACA
GGAGCCCCTGACATAGCATTCCCTCGATTAAATAATATAAGATTCTGACTTTTACCCCCTTCTCTGGGATTATTAATTATAGGACTTTATAAAGAAGGAGCGGGAACGGGATGAACAGTATATCCACCTTTATCAACGTTTTATCATTCAGGACCTTCAGTAGACTTAACAATTTTTTCTTTACACCTTGCAGGGATTTCTTCAATTTTAGGTGCCTTAAATTTTATTACTACAATTATTAATCTTAAAGCAAAAAACCTTTCAGCAGAAAAAATTAGACTATTTGTCTGATCAGTTATTT
+
CCCCCGGGGGGGGGGGGGGGGGGGGGGGGGGGGGGGGGGGGGGGGGGGGGGGGGGGGGGGGGGGGGGGGGGGGGGGGGGGGGGGGGGGGGGGGGGGGGGGGGGGGGGGGGGGGGGGGGGGGGGGGGGGGGGGGGGGGGGGGGGGGGGGGGGGGGGGGGGGGGGGGGGGGGGGGGGGGGGGGGGGGGGGGGGGGFGGGGGGGGGGGGGGGGGGGGGGGGGGGGGGGGGGGGFGGGFGGGGFFFFFGFGGGGGGFGFGDDFFFFFGFGFFFFFGGFFGF@?FFFGFFEFEFFFFFFFFCFFFF
@M70528:330:000000000-K6D4P:1:1102:7653:6175 1:N:0:TCTATTCAGT+TCTCAGTACA
GGAGCCCCTGACATAGCATTCCCTCGATTAAATAATATAAGATTCTGACTTTTACCCCCTTCTCTGGGATTATTAATTATAGGACTTTATAAAGAAGGAGCGGGAACGGGATGAACAGTATATCCACCTTTATCAACGTTTTATCATTCAGGACCTTCAGTAGATTTAACAATTTTTTCTTTACACCTTGCAGGGATTTCTTCAATTTTAGGTGCCTTAAATTTTATTACTACAATTATTAATCTTAAAGCAAAAAACCTTTCAGCAGAAAAAATTAGACTATTTGTCTGATCAGTTATTT
+
CCCCCEEFGGGGGGGGGGGGGGGGGGGCAFGGCGGGEGGGFGFGGGGGGGGGGGGGGGGGGGGFGGGEGGGGGGGGGGGGGGGGGGGGGGGGGGGGGGGGGGGGGGGGGGGGGGGGGGGGGGGGFGGGDFFFGGGGGGGGGGGGGGGGGGGGGGGGFGGGGGGGAFGGGGGGGGGGGGGGDEGGGGCGFGFEGGECDFFGGGGGFGFGGGGDFCFGGGGFAFGGG7FF7CAFGGFFGGCBCA++=BFG:>CFAGFGGDDAFFFGEFCGFFFGG9F8E3?4?AGFFFF)/7;CC?@ECCFEE
@M70528:330:000000000-K6D4P:1:1102:10539:6179 1:N:0:TCTATTCAGT+TCTCAGTACA
GGAGCCCCTGACATAGCATTCCCTCGATTAAATAATATAAGATTCTGACTTTTACCCCCTTCTCTGGGATTATTAATTATAGGACTTTATAAAGAAGGAGCGGGAACGGGATGAACAGTATATCCACCTTTATCAACGTTTTATCATTCAGGACCTTCAGTAGACTTAACAATTTTTTCTTTACACCTTGCAGGGATTTCTTCAATTTTAGGTGCCTTAAATTTTATTACTACAATTATTAATCTTAAAGCAAAAAACCTTTCAGCAGAAAAAATTAGACTATTTGTCTGATCAGTTATTT
+
CCCCCGGGGGGGGGGGGGGGGGGGGGGGGGGGGGGGGGGGGGGGGGGGGGGGGGGGGGGGGGGGGGGGGGGGGGGGGGGGGGGGGGGGGGGGGGGGGGGGGGGGGGGGGGGGGGGGGGGGGGGGGGGGGGGGGGGGGGGGGGGGGGGGGGGGGGGGGGGGGGGGGGGGGGGFGGGGGGGGGGGGGGGGGGGGGFGCGGGGGGGGGGGGGGG6EEEGGGGGGGGGGGGGGGFGGFFGGGGFFFFFGFGDBC>FAFFGDGDFFFFGEFEGFFFGGFFGF;<F7FFFFCF?EFFFFFEFFFFFF
@M70528:330:000000000-K6D4P:1:1102:9304:6183 1:N:0:TCTATTCAGT+TCTCAGTACA
GGAGCCCCTGACATAGCATTCCCTCGATTAAATAATATAAGATTCTGACTTTTACCCCCTTCACTGGGATTATTAATTATAGGACTTTATAAAGAAGGAGCGGGAACGGGATGAACAGTATATCCACCTTTATCAACGTTTTATCATTCAGGACCTTCAGTAGACTTAACAATTTTTTCTTTACACCTTGCAGGGATTTCTTCAATTTTAGGTGCCTTAAATTTTATTACTACAATTATTAATCTTAAAGCAAAAAACCTTTCAGCAGAAAAAATTAGACTATTTGTCTGATCAGTTATTT
+
CCCCCGGGGGGGGGGGGGGGGGGGGGGGGGGGGGGGGGGGGGGGGGGGGGGGGGGGGGGGGGGGGGGGGGGGGGGGGGGGGGGGGGGGGGGGGGGGGFGGGGGGGGGGGGGGGGGGGGGGGGGGGGGGGGGGGGGGGGGGGGGGGGGGGGGFGGGFGGGGGGGGGGGGGGGGGGGGGGGGGGGGGGGGGGGGGFGFGGGGGGGGGFGGGGGGGGGGGGGFEGFGGGGGGGFGGGFGGGGFFFFFGFGGGGGGFCAGGGFFFFFGFG>FFFFGFFFGF;EFFFGFFFFFFFFFFCEFFFFFF
@M70528:330:000000000-K6D4P:1:1102:11821:6189 1:N:0:TCTATTCAGT+TCTCAGTACA
GGGACCCTGTTTTACTGTCTCTTATACACATCTCCGAGCCCACGCGACTCTATTCAGTATCTCGTATGCCGTCTTCTGCTTGAAAAAAAAAAAAAACTAGAAAAAAAAAAATAAAAAAAGATAATAAAGAAGAAAACCAGGAAAAGAGTAAAAGATAACTAATGGACAGGAAGAATTAGAGTGAATGAGAAGTGCGTAACGTATAGAAAGAGACTGAAACGAAAACAAGAGTGGTAAACACAATAATATGAGATCGAGATACAACGAGGTGATAGACAGTACATGGCAATCATAGGATACG
+
CCCCCGGGGGGGGAFFGGGGGGGGGGGGGGGGGGGGGGGGGGGG7C+CFGGGGGGGGFG9FCFGGGGGGGGGGGGGFGGGGGGGGFFEFGGG>886+,9,9,<,A>7=+++,3,,,3++++,,38,,3,,,,33,8,*,,*5,,8,*3,,,,3,*37,,,,,,,,,7,**,6,:,,,,+,5+++25++2,+55++*1****+3+++++++**0*++3+:+:*****22**)+*1*3****)..0****+**0**0***)0*-**./(/).)+*.*0)-.*)/*1*(.()())..),).-)(
@M70528:330:000000000-K6D4P:1:1102:16453:6194 1:N:0:TCTATTCAGT+TCTCAGTACA
GGAGCCCCTGACATAGCATTCCCTCGATTAAATAATATAAGATTCTGACTTTTACCCCCTTCTCTAGGATTATTAATTATAGGACTTTATAAAGAAGGAGCGGGAACGGGATGAACAGTATATCCACCTTTATCAACGTTTTATCATTCAGGACCTTCAGTAGACTTAACAATTTTTTCTTTACACCTTGCAGGGATTTCTTCAATTTTAGGTGCCTTAAATTTTATTACTACAATTATTAATCTTAAAGCAAAAAACCTTTCAGCAGAAAAAATTAGACTATTTGTCTGATCAGTTATTT
+
CCCCCGGGGGGFGGGGGGGGGGGGGGGGGGGGGGGGGGGGGGGGGGGGGGGGGGGGGGGGGGGGG,EFGGGGGGGGGGGGGGGGGGGGGGGGGGGGGGGGGGGGGGG7FGGGGGGGGGGGGGGGGGGGGGGGGGGGGGGGGGGGGGGGGGGGGGGGGGGGGGGGGGGGGGGGGGGGGGGGGGGGGGGGGGGGGGGGGGGGGGGGGGGGGGGGGFGGGGGGGGGGGGGGGGFGGGFGGGGFFFFFGFGGFGGGFGFGGGFFFFFGFGFGFAFGGFFGFEEFFFGFFFFFFFFFFEFFEFFEF
@M70528:330:000000000-K6D4P:1:1102:14116:6201 1:N:0:TCTATTCAGT+TCTCAGTACA
GGAGCCCCTGACATAGCATTCCCTCGATTAAATAATATAAGATTCTGACTTTTACCCCCTTCTCTGGGATTATTAATTATAGGACTTTATAAAGAAGGAGCGGGAACGGGATGAACAGTATATCCACCTTTATCAACGTTTTATCATTCAGGACCTTCAGTAGACTTAACAATTTTTTCTTTACACCTTGCAGGGATTTCTTCAATTTTAGGTGCCTTAAATTTTATTACTACAATTATTAATCTTAAAGCAAAAAACCTTTCAGCAGAAAAAATTAGACTATTTGTCTGATCAGTTATTT
+
CCCCCGGGGGGGGGGGGGGGGGGGGGGGGGGGGGGGGGGGGGGGGGGGGGGGGGGGGGGGGGGGGGGGGGGGGGGGGGGGGGGGGGGGGGGGGGGGGGGGGGGGGGGGGGGGGGGGGGGGGGGGGGGGGGGGGGGGGGGGGGGGGGGGGGGGGGGGGGGGGGGGGGGFGGGGGGGGGGGGGGGGGGGGGGGGGGGGGGGGGGGGGGGGGGGFGGGGGGGGGGGGGGGGGGFGGGFGGGGFFFFFGFGGGGGGFGFGGGFFFFFGFGFGFFFGG@FGFFFFFFGFFFFFFFFFFFFFFFFEF
@M70528:330:000000000-K6D4P:1:1102:25487:6205 1:N:0:TCTATTCAGT+TCTCAGTACA
GGAGCCCCTGACATAGCATTCCCTCGATTAAATAATATAAGATTCTGACTTTTACCCCCTTCTCTGGGATTATTAATTATAGGACTTTATAAAGAAGGAGCGGGAACGGGATGAACAGTATATCCACCTTTATCAACGTTTTATCATTCAGGACCTTCAGTAGACTTAACAATTTTTTCTTTACACCTTGCAGGGATTTCTTCAATTTTAGGTGCCTTAAATTTTATTACTACAATTATTAATCTTAAAGCAAAAAACCTTTCAGCAGAAAAAATTAGACTATTTGTCTGATCAGTTATTT
+
CCCCCGGGGGGGGGGGGGGGGGGGGGGGGGGGGGGGGGGGGGGGGGGGGGGGGGGGGGGGGGGGGGGGGGGGGGGGGGGGGGGGGGGGGGGGGGGGGGGGGGGGGGGGGGGGGGGGGGGGGGGGGGGFGGGGGGGGGGGGGGGGGGGGGGGGGGGGGGGGGGGGGGGGGGGGGGGGGGGGGGFGGGGGGGGGGFEGGGGGGGGGGGGFGGGGGFGGGGGGGGGGGFGGFFFEFGFGGGGFFFFFGFGGGGCFFGFGGGEFBEFGFFCCFFFCF>FCA@EACAFFFCF3??<CEC4CECEFF
@M70528:330:000000000-K6D4P:1:1102:26148:6235 1:N:0:TCTATTCAGT+TCTCAGTACA
GGAGCCCCTGACATAGCATTCCCTCGATTAAATAATATAAGATTCTGACTTTTACCCCCTTCTCTGGGATTATTAATTATAGGACTTTATAAAGAAGGAGCGGGAACGGGATGAACAGTATATCCACCTTTATCAACGTTTTATCATTCAGGACCTTCAGTAGACTTAACAATTTTTTCTTTACACCTTGCAGGGATTTCTTCAATTTTAGGTGCCTTAAATTTTATTACTACAATTATTAATCTTAAAGCAAAAAACCTTTCAGCAGAAAAAATTAGACTATTTGTCTGATCAGTTATTT
+
CCCCCGGGGGGGGGGGGGGGGGGGGGGGGGGGGGGGGGGGGGGGGGGGGGGGGGGGGGGGGGGGGGGGGGGGGGGGGGGGGGGGGGGGGGGGGGGGGGGGGGGGGGGGGGGGGGGGGGGGGGGGGGGGGGGGGGGGGGGGGGGGGGGGGGGGGGGGGGGGGGGGGGGGGGGGGGGGGGGGGGGGGGGGGGGGGFGGGGGGGGGGGGGGGGGCFFGGGGGFFGGGGFGGFGFFGGFGGGGFF>FFGFGGGGGGFGFGGGAFFFFGF=EGFFFGGBFGF@EAEFFFFCA?CF9EEFFFFFFEF
@M70528:330:000000000-K6D4P:1:1102:22082:6248 1:N:0:TCTATTCAGT+TCTCAGTACA
GGAGCCCCTGACATAGCATTCCCTCGATTAAATAATATAAGATTCTGACTTTTACCCCCTTCTCTGGGATTATTAATTATAGGACTTTATAAAGAAGGAGCGGGAACGGGATGAACAGTATATCCACCTTTATCAACGTTTTATCATTCAGGACCTTCAGTAGACTTAACAATTTTTTCTTTACACCTTGCAGGGATTTCTTCAATTTTAGGTGCCTTAAATTTTATTACTACAATTATTAATCTTAAAGCAAAAAACCTTTCAGCAGAAAAAATTAGACTATTTGTCTGATCAGTTATTT
+
CCCCCGGGGGGCGGGGGGGGGGGGGGGGGGGGGGGGGGGGGGGGGGGGGGGGGGGGGGGGGGGGGGGGGGGGGGGGGGGGGGGGGGGGGGGGGGGGGGGGGGGGGGFGGGGDGGGGGGGGGGGGGGGGGGGGGGGGGGGGGGGGGGGGGGGGGGGGGGGGGGGGGGGGGGGGFGFGGGGGGGGGGGGGGGDGGFGGGGGGGGGGGGGGGGGGGGGGGGGGFFGGGGGFGGFFGGFGGGGFFFFFGFGGFCCGFGFGGGFFFFFGFGFG4AAFC@FFEECFFFFFFFFFFFEFFFFFFFFFF
@M70528:330:000000000-K6D4P:1:1102:21462:6254 1:N:0:TCTATTCAGT+TCTCAGTACA
GGAGCCCCTGACATAGCATTCCCTCGATTAAATAATATAAGATTCTGACTTTTACCCCCTTCTCTGGGATTATTAATTATAGGACTTTATAAAGAAGGAGCGGGAACGGGATGAACAGTATATCCACCTTTATCAACGTTTTATCATTCAGGACCTTCAGTAGACTTAACAATTTTTTCTTTACACCTTGCAGGGATTTCTTCAATTTTAGGTGCCTTAAATTTTATTACTACAATTATTAATCTTAAAGCAAAAAACCTTTCAGCAGAAAAAATTAGACTATTTGTCTGATCAGTTATTT
+
CCCCCGEGGGGGGGGGGGGGGGGGGGGGGGGGGGGGFGGGGGGGGGGGGGGGGGGGGGGGGGGGGGGGGGGGGGGGGGGGGGGGGGGGGGGGGGGGGGGGGGGGGGGGGGGGGEFGGGGGGGGGGGGGGGGGGGGGGGGGGGGGGGGGGGGGGGGGGGGGGGGGGGGGGGGGGGGGGGGGGGGGGGGGGGGGGGGGGGGGGGGGGGGGGGGFGGFGGGGGGGGGGFGGGGFGGGFGGGGFFFFFGFGGGGGGFGFGGGFFFBFGFGFGFFFGG@FGFE?F?FGFFFFFE?<5>EEEFFEEF
@M70528:330:000000000-K6D4P:1:1102:26546:6256 1:N:0:TCTATTCAGT+TCTCAGTACA
GGAGCCCCTGACATAGCATTCCCTCGATTAAATAATATAAGATTCTGACTTTTACCCCCTTCTCTGGGATTATTAATTATAGGACTTTATAAAGAAGGAGCGGGAACGGGATGAACAGTATATCCACCTTTATCAACGTTTTATCATTCAGGACCTTCAGTAGACTTAACAATTTTTTCTTTACACCTTGCAGGGATTTCTTCAATTTTAGGTGCCTTAAATTTTATTACTACAATTATTAATCTTAAAGCAAAAAACCTTTCAGCAGAAAAAATTAGACTATTTGTCTGATCAGTTATTT
+
CCCCCGGGFGGFCFCD-@EGGGFGGG7FFGFEGGGGGGGEGCCEFGGGGGGGGGGGGGDGGGFFGG?EAFG9EFCGFDFFCFEAFGGGGGGFD9AFGG8ECFCEGGGDGGEGGGGGGGGCGGDFGG?FGFGFGGECGGDFAFFG95EFGFGGGGGGFGGGGGGCFF;A9BFF@EGGGFFFFGGEFDFFFCCFGFG?DEEFGE;FG;DFGFEFGG6FGGGGDFFGGCFF7;=FCC5CCFG;A9:9CAC9,DC>ACA4CGBF4=@:776<;64669FF8@C*98CFFEF)9;CC>E<CCFFFE
@M70528:330:000000000-K6D4P:1:1102:5183:6258 1:N:0:TCTATTCAGT+TCTCAGTACA
GGAGCCCCTGACATAGCATTCCCTCGATTAAATAATATAAGATTCTGACTTTTACCCCCTTCTCTGGGATTATTAATTATAGGACTTTATAAAGAAGGAGCGGGAACGGGATGAACAGTATATCCACCTTTATCAACGTTTTATCATTCAGGACCTTCAGTAGACTTAACAATTTTTTCTTTACACCTTGCAGGGATTTCTTCAATTTTAGGTGCCTTAAATTTTATTACTACAATTATTAATCTTAAAGCAAAAAACCTTTCAGCAGAAAAAATTAGACTATTTGTCTGATCAGTTATTT
+
CCCCCGGGGGGGGGGGGGGGGGGGGGGGGGGGGGGGGGGGGGGGGGGGGGGGGGGGGGGGGGGGGGGGGGGGGGGGGGGGGGGGGGGGGGGGGGGFGGGGGGGGGGGGGGGGGEGGGGGGGGGGGGGGGGGGGGGGGGGGFGFGGGGGGGGGGGGGGGGGGGGGGGGGGGGGGGGGGGGGGGGGGGGGGGGGGGGGFGGGGGGGGGGGGGGGGGGGGGGGGGGGGGGGGGFGGGFGGDCFFFFFGFGGGGGGFGFGGGFFFFFGFGEFFFFGGFFFE@EFEFGFFCFFFFEEFFFFFCEEF
@M70528:330:000000000-K6D4P:1:1102:19111:6259 1:N:0:TCTATTCAGT+TCTCAGTACA
GGAGCCACTGACATAGCATTCCCTCGATTAAATAATATAAGATTCTGACTTTTACCCCCTTCACTGGGATTATTAATTATAGGACTTTATAAAGAAGGAGCGGGAACGGGATGAACAGTATATCCACCTTTATCAACGTTTTATCATTCAGGACCTTCAGTAGACTTAACAATTTTTTCTTTACACCTTGCAGGGATTTCTTCAATTTTAGGTGCCTTAAATTTTATTACTACAATTATTAATCTTAAAGCAAAAAACCTTTCAGCAGAAAAAATTAGACTATTTGTCTGATCAGTTATTT
+
CCCCCG8EGGGFGGGGGGGGGGGGGGGGGGGGGGGGGGGGGGGGGGGGGGGGGGGGGGGGGGFGGGGGGGGGGGGGGGGGGGGGGGGGGGGGGGGGGGGGGGGGGGGGGGGGGGGGGGGGGGGGGGGGGGGGGGGGGGGGGGGGGGGGGGGGGGGGGGGGGGGGGGGGGGGGGGGGGGGGGGGGGGGGGGGGGGGGGGGGGGGGGGGGGGGFGGGGGGGGGGGGGGGGGGFGGGFGGGGFFFFFGFGGGGFGFGFGGGFFFFFGCGEGFFFGGFFGFFCFCFGFFFFFFFEFEFFFFFFEE
@M70528:330:000000000-K6D4P:1:1102:19146:6264 1:N:0:TCTATTCAGT+TCTCAGTACA
GGAGCCCCTGACATAGCATTCCCTCGATTAAATAATATAAGATTCTGACTTTTACCCCCTTCTCTGGGATTATTAATTATAGGACTTTATAAAGAAGGAGCGGGAACGGGATGAACAGTATATCCACCTTTATCAACGTTTTATCATTCAGGACCTTCAGTAGACTTAACAATTTTTTCTTTACACCTTGCAGGGATTTCTTCAATTTTAGGTGCCTTAAATTTTATTACTACAATTATTAATCTTAAAGCAAAAAACCTTTCAGCAGAAAAAATTAGACTATTTGTCTGATCAGTTATTT
+
CCCCCG@FGGGGGGGGGGGGGGGGGGGGGGGGGGGGGGGGGGGGGGGGGGGGGGGGGGGGGGGGGGGGGGGGGGGGGGGGGGGGGGGGGGGGGGGGGGGGGGGGGGGGGGGGGGGGGGGGGGGGGGGGGGGGGGGGGGGGGGGGGGGGGGGGGGGGGGGGGGGGGGGGGGGGGGGGGGGGGGGGGGFFGGGGGGGGGGGGGGGGGGGGGGGGGGGGGGGGGGGGGGGGGGFGGGFGGGGFFFFFGFGGGG7FFGFGGGFFFFFGEFFGFF;FGFFFEEEFCFGFFFFFFFFFFFF?EFF<C
@M70528:330:000000000-K6D4P:1:1102:10510:6266 1:N:0:TCTATTCAGT+TCTCAGTACA
GGAGCCCCTGACATAGCATTCCCTCGATTAAATAATATAAGATTCTGACTTTTACCCCCTTCTCTGGGATTATTAATTATAGGACTTTATAAAGAAGGAGCGGGAACGGGATGAACAGTATATCCACCTTTATCAACGTTTTATCATTCAGGACCTTCAGTAGACTTAACAATTTTTTCTTTACACCTTGCAGGGATTTCTTCAATTTTAGGTGCCTTAAATTTTATTACTACAATTATTAATCTTAAAGCAAAAAACCTTTCAGCATAAAAAATTAGCCTATTTGTCTGATCAGTTATTT
+
CCCCCGGGGFGGGGGGGGGGGGGGGGGGGGGGGGGGGGGGGGGGGGGGGGGGGGGGGGGGGGGGGG,EGGGGGGGGGGGGFGGGGGGGGGGGGGGGGGGGGGGGGGGGGGGGGGGGGGGGGGGGGGGGGGGCFGCFFGGGGGGGGGGGGGGGDDFGGGGGGGGGGGGFBFGGGGGGGGGGGGGGGGGGGFFGG8CFFFFFGGGGGGGGGGFFGGGGGGFGAFFGGGGGGGFDGCFGGFFFFFFFGFGCCF79ACA?DGDFFF=C5>:+1?FFGFFFE8(;>FFFF<AC?EE?CC@FEE?CE
@M70528:330:000000000-K6D4P:1:1102:24338:6275 1:N:0:TCTATTCAGT+TCTCAGTACA
GGAGCCCCTGACATAGCATTCCCTCGATTAAATAATATAAGATTCTGACTTTTACCCCCTTCTCTGGGATTATTAATTATAGGACTTTATAAAGAAGGAGCGGGAACGGGATGAACAGTATATCCACCTTTATCAACGTTTTATCATTCAGGACCATCAGTAGACTTAACAATTTTTTCTTTACACCTTGCAGGGATTTCTTCAATTTTAGGTGCCTTAAATTTTATTACTACAATTATTAATCTTAAAGCAAAAAACCTTTCAGCAGAAAAAATTAGACTATTTGTCTGATCAGTTATTT
+
CCCCCGGGGGGGGGGGGGGGGGGGGGGGGGGGGGGGGGGGGGGGGGGGGGGGGGGGGGGGGGGGGGGGGGGGGGGGGGGGGGGGGGGGGGGGGGGGGGGGGGGGGGGGGGGGGGGGGGGGGGGGGGGGGGGGGGGGGGGGGGGGGGGGGGGGGGGGGGGGGGGGGGGGGGGGGGGGGGGGGGGFGGFGGGDGGFGGGGGGGGGGGGGGGGGGGGGGGGGGGGGGGCGGGGFGGGAGGGGFFFFFGFDCCFGGAGFGDGDFFBFFEGFGFFAFF2ACA@<FCFGFFFFCEF4?9EFFEEFFF
@M70528:330:000000000-K6D4P:1:1102:20233:6277 1:N:0:TCTATTCAGT+TCTCAGTACA
GGAGCCACTGACATAGCATTCCCTCGATTAAATAATATAAGATTCTGACTTTTACCCCCTTCTCTGGGATTATTAATTATAGGACTTTATAAAGAAGGAGCGGGAACGGGATGAACAGTATATCCACCTTTATCAACGTTTTATCATTCAGGACCTTCAGTAGACTTAACAATTTTTTCTTTACACCTTGCAGGGATTTCTTCAATTTTAGGTGCCTTAAATTTTATTACTACAATTATTAATCTTAAAGCAAAAAACCTTTCAGCAGAAAAAATTAGACTATTTGTCTGATCAGTTATTT
+
CCCCCG8FGGGGGGGGGGGGGGGGGGGGGGGGGGGGGGGGGGGGGGGGGGGGGGGGGGGGGGGGGGGGGGGGGGGGGGGGGGGGGGGGGGGGGGGGGGGGGGGGGGGGGGGGGGGGGGGGGGGGGGGGGGGGGGGGGGGGGGGGGGGGGGGGGGGGGGGGGGGGGGGGGGGGGGGGGGGGGGGGGGGGGGGGGGGGGGGGGGGGGGGGGGGGGGGGGGGGGGGGGGGGGGFGGGFGGGGFFFFFGFGGGGGGFFFGGGFFFFFGFGFGFFFGGFFGFFEFFFGFFFFECFFFFFFFFFCCC
@M70528:330:000000000-K6D4P:1:1102:15750:6277 1:N:0:TCTATTCAGT+TCTCAGTACA
GGAGCCCCTGACATAGCATTCCCTCGATTAAATAATATAAGATTCTGACTTTTACCCCCTTCTCTGGGATTATTAATTATAGGACTTTATAAAGAAGGAGCGGGAACGGGATGAACAGTATATCCACCTTTATCAACGTTTTATCATTCAGGACCTTCAGTAGACTTAACAATTTTTTCTTTACACCTTGCAGGGATTTCTTCAATTTTAGGTGCCTTAAATTTTATTACTACAATTATTAATCTTAAAGCAAAAAACCTTTCAGCAGAAAAAATTAGACTATTTGTCTGATCAGTTATTT
+
CCCCCDGGGGGGGGGGGGGGGGGGGGGGGGGGGGGGGGGGGGGGGGGGGGGGGGGGGGGGGGGGGGGGGGGGGGGGGGGGGGGGGGGGGGGGGGGGGGGGGGGGGGGGGGGGGGGGGGGGGGGGGGGGGGGGGGGGGGGGGGGGGGGGGGGGFGGGGGGGGGGGGGGGGGGGGGGGGGGGGGGGGGGGGGGGGGGGGFGGGGGGGGGGGGGGGGGGGGGGGGGGGGGGGGFGGGFGGGGFFFFFGFGGFGGGFGFGGG>FBBFFCGEGFFAGG>FFFFFFFFGFFFFFEFCECF@EEFC?C
@M70528:330:000000000-K6D4P:1:1102:10530:6283 1:N:0:TCTATTCAGT+TCTCAGTACA
GGAGCCCCTGACATAGCATTCCCTCGATTAAATAATATAAGATTCTGACTTTTACCCCCTTCTCTGGGATTATTAATTATAGGACTTTATAAAGAAGGAGCGGGAACGGGATGAACAGTATATCCACCTTTATCAACGTTTTATCATTCAGGACCTTCAGTAGACTTAACAATTTTTTCTTTACACCTTGCAGGGATTTCTTCAATTTTAGGTGCCTTAAATTTTATTACTACAATTATTAATCTTAAAGCAAAAAACCTTTCAGCAGAAAAAATTAGACTATTTGTCTGATCAGTTATTT
+
CCCCCGGGGGGGGGGGGGGGGGGGGGGGGGGGGGGGGGGGGGGGGGGGGGGGGGGGGGGGGGGGGGGGGGGGGGGGGGGGGGGGGGGGGGGGGGGGGGGGGGGGGGGGGGGGGGGGGGGGGGGGGGGGGGGGGGGGGGGGGGGGGGGGGGGGGGGGGGGGGGGGGGGGGGGGGGGGGGGGGGGGGGGGGGGGGGGGGGGGGGGGGGGGGGGGGFGGGGGGGGGGGCGGGGFGGGFGGGGFFFFFGFGGGGGGFGFGGGFFFEFGFG=FFFFGGFFGF@?AEFGFFFFFFFEFEE3CEEFFF
@M70528:330:000000000-K6D4P:1:1102:4784:6287 1:N:0:TCTATTCAGT+TCTCAGTACA
GGAGCCCCTGACATAGCATTCCCTCGATTAAATAATATAAGATTCTGACTTTTACCCCCTTCTCTGGGATTATTAATTATAGGACTTTATAAAGAAGGAGCGGGAACGGGATGAACAGTATATCCACCTTTATCAACGTTTTATCATTCAGGACCTTCAGTAGACTTAACAATTTTTTCTTTACACCTTGCAGGGATTTCTTCAATTTTAGGTGCCTTAAATTTTATTACTACAATTATTAATCTTAAAGCAAAAAACCTTTCAGCAGAAAAAATTAGACTATTTGTCTGATCAGTTATTT
+
CCCCCGGGGGGGGGGGGGGGGGGGGGGGGGGGGGGGGGGGGGGGGGGGGGGGGGGGGGGGGGGGGGGGGGGGGGGGGGGGGGGGGGGGGGGGGGGGGGGGGGGGGGGGGGGGGGGGGGGGGGGGGGGGGGGGGGGGGGGGGGGGGGGGGGGGGGGGGGGGGGGGGGGFGGGGGGGGGGGGGGGGGGGGGGGGGGGGGGGGGGGGGGGGGGFGGFGGGGGGGGGGGGGGGGFGGGFGGGGFFFFFGFGGGGGGFFFGGGFFFFFGFGFGFFFGFFFGFFFFFFGFFFFFFFFFFFFFFFFFF
@M70528:330:000000000-K6D4P:1:1102:24641:6287 1:N:0:TCTATTCAGT+TCTCAGTACA
GGAGCCCCTGACATAGCATTCCCTCGATTAAATAATATAAGATTCTGACTTTTACCCCCTTCTCTGGGATTATTAATTATAGGACTTTATAAAGAAGGAGCGGGAACGGGATGAACAGTATATCCACCTTTATCAACGTTTTATCATTCAGGACCTTCAGTAGACTTAACAATTTTTTCTTTACACCTTGCAGGGATTTCTTCAATTTTAGGTGCCTTAAATTTTATTACTACAATTATTAATCTTAAAGCAAAAAACCTTTCAGCAGAAAAAATTAGACTATTTGTCTGATCAGTTATTT
+
CCCCCGGGGGGGGGGGGGGGGGGGGGGGGGGGGGGGGGGGGFGGGGGGGGGGGGGGGGGGGGGGGGGGGGGGGGGGGGGGGGGGGGGGGGGGGGGGGGGGGGGGGGGGGGGGGGGGGGGGGGGGGGGGGGGGGGGFGGGGGGGGGGGGGGGGGGGGGGGGGGGGGGGGFGGGGGGGGGGGGGGGGGGGGGGGFGGGGGGGGGGGGGGGGGGCGGFGGGGGGGGGGGGGGGF7FGFGGGGFFFFCGFGGGGFGFFFGGGDFF@6DCCCFFFAGG6FFEE<A?AGFA3@CFFECEFFFFFFFF
@M70528:330:000000000-K6D4P:1:1102:16602:6287 1:N:0:TCTATTCAGT+TCTCAGTACA
GGAGCCCCTGACATAGCATTCCCTCGATTAAATAATATAAGATTCTGACTTTTACCCCCTTCTCTGGGATTATTAATTATAGGACTTTATAAAGAAGGAGCGGGAACGGGATGAACAGTATATCCACCTTTATCAACGTTTTATCATTCAGGACCTTCAGTAGACTTAACAATTTTTTCTTTACACCTTGCAGGGATTTCTTCAATTTTAGGTGCCTTAAATTTTATTACTACAATTATTAATCTTAAAGCAAAAAACCTTTCAGCAGAAAAAATTAGACTATTTGTCTGATCAGTTATTT
+
CCCCCGGGGGGGGGGGGGGGGGGGGGGGGGGGGGGGGGGGGGGGGGGGGGGGGGGGGGGGGGGGGGGGGGGGGGGGGGGGGGGGGGGGGGGGGGGGGGGGGGGGGGGGGGGGGGGGGGGGGGGGGGGGGGGGGGGGGGGGGGGGGGGGGGGGGGGGGGGGGGGGGGGGGGGGGGGGGGFGGGGGGGGGGGGGGGGGGGGGGGGGGGGGGGGGGGGGGGGGGGGGGGGGGGFGGGFGGGGFFFFFGFGFGCCFFCFFGGFFFFFGFGFGFFAGGFFGFFFFFFGFFFFF?EEFFFFFFFFFF
@M70528:330:000000000-K6D4P:1:1102:15742:6294 1:N:0:TCTATTCAGT+TCTCAGTACA
[truncated: 83,753,019 more chars]
