# Supplementary material for: Phylogenetic and population genetic analyses of Thrips tabaci Lindeman (Thysanoptera: Thripidae) on Allium host in India
Source: PeerJ. 2024 Jul 12;12:e17679. doi: 10.7717/peerj.17679 (PMC11249009; doi:10.7717/peerj.17679)
Supplement: Supplemental Information 18 [file peerj-12-17679-s018.gz › peerj-12-17679-s018]

@M70528:330:000000000-K6D4P:1:1102:21789:1741 1:N:0:CTTCAACCAC+TTATGCGCCT
GGAGCCCCTGACATAGCATTCCCTCGATTAAATAATATAAGATTCTGACTTTTACCCCCTTCTCTGGGATTATTAATTATAGGACTTTATAAAGAAGGAGCGGGAACAGGATGAACAGTATATCCACCTTTATCAACGTTTTATCATTCAGGACCTTCAGTAGACTTAACAATTTTTTCTTTACACCTTGCAGGGATTTCTTCAATTTTAGGTGCCTTAAATTTTATTACTACAATTATTAATCTTAAAGCAAAAAACCTTTCAGCAGAAAAAATTAGACTATTTGTCTGATCATTTATTT
+
-6,<ABFFG@9F@F<-C-CFDEFFG7CFG79AFFDFAF<99<FGGGGGGGGGGGGGGGGGGGGGGGGFGGGGGGFFGGFGGGGGGGGGGGGGFFAFFGGGGGGGGGGGGGFFGGFGGGGGGGGGGDFGGGGGGGGFGEGGGGGGGCGGGGFFGGGGGGGFGGGGGGGFFGGGGGGGGGGGGGGGAFCGGFGGGGCCFFGGGGGFCGGGGFG6EC6CGGFF7FGGGFGGFFFACCFGGFGFFA@BGFGFF+;>AGFFGGEFFFF7?F9*;FAGG9FFA)<8?BCFF?F?E))93C)<??EFF
@M70528:330:000000000-K6D4P:1:1102:22477:1756 1:N:0:CTTCAACCAC+TTATGCGCCT
TGAGCCCCTGACATAGCATTCCCTCGATTAAATAATATAAGATTCTGACTTTTACCCCCTTCTCTGGGATTATTAATTATAGGACTTTATAAAGAAGGAGCGGGAACAGGATGAACAGTATATCCACCTTTATCAACGTTTTATCATTCAGGACCTTCAGTAGACTTAACAATTTTTTCTTTACACCTTGCAGGGATTTCTTCAATTTTAGTTGCCTTAAATTTTATTACTACAATTATTAATCTTAAAGCAAAAAACCTTTCAGCAGAAAAAATTAGACTATTTTTCTGATCAGTTATTT
+
-8,A@C<@F<-C-C,66-CFEE<FF+,CF,,,C99E<F9<,,FFGGGGGGGGGGGGGGGGGGGGGGGGFFG?FGFFGGGGGGGDEFGGCFGGECCDFGGGGGG>@EGGGGGGG8ED<FFGGGGGFGGGGGGFGGFGDFGGGGAEG9FGGGGCCGGGGGGFGCFGGGGF9EG9EEGGFFFGGGA;FG?FFFFDGG8:FGFFFGGG8FGGGGG,E,,:EEEE7EFEFCFG@;=,;@*@CCDF69<BGFFC9CDF60;C*/?AFE=>?C4*/AAC<5A83))*1=D=;):6;7)777<?C3CCE
@M70528:330:000000000-K6D4P:1:1102:11569:1769 1:N:0:CTTCAACCAC+TTATGCGCCT
GGAGCCCCTGACATAGCATTCCCTCGATTAAATAATATAAGATTCTGACTTTTACCCCCTTCTCTGGGATTATTAATTATAGGACTTTATAAAGAAGGAGCGGGAACAGGATGAACAGTATATCCACCTTTATCAACGTTTTATCATTCAGGACCTTCAGTAGACTTAACAATTTTTTCTTTACACCTTGCAGGGATTTCTTCAATTTTAGGTGCCTTAAATTTTATTACTACAATTATTAATCTTAAAGCAAAAAACCTTTCAGCAGAAAAAATTAGACTATTTGTCTGATCAGTTATTT
+
9<<<<BFCF<9C<F9FD9EFFGGGGGCGGECCFACFFGFFG9FGGGGGGGGGGGGGGGGGGGGGGFGGGCFGGGGGGGEGGGCDFGGGGGGGGGGGGGGGGGGGGGGGGDGGGEGFGGGGGGGGGGGGEGFFGGDGFGGGGGGGGGGGGGGGGEFGGGGGGGGGGGGGGGF9EFGGGGGGGGGGGGF@EFGGFGGGEGGGGGGGGGGGGFGCG9CFGGGFAFGGGGGGFFFGCG>GGGGFFFFFGFFFFGGFFGFGGDFFFFFGEDEG4A;CFBFGFF3=CFGFFEF?CCE?CCFCEFFFF
@M70528:330:000000000-K6D4P:1:1102:23314:1775 1:N:0:CTTCAACCAC+TTATGCGCCT
GGAGCCCCTGACATAGCATTCCCTCGATTAAATAATATAAGATTCTGACTTTTACCCCCTTCTCTGGGATTATTAATTATAGGACTTTATAAAGAAGGAGCGGGAACGGGATGAACAGTATATCCACCTTTATCAACGTTTTATCATTCAGGACCTTCAGTAGACTTAACAATTTTTTCTTTACACCTTGCAGGGATTTCTTCAATTTTAGGTGCCTTAAATTTTATTACTACAATTATTAATCTTAAAGCAAAAAACCTTTCAGCAGAAAAAATTAGACTATTTGTCTGATCAGTTATTT
+
-BCCCGGGGGFFFGGAEEGGGGGGGCFGGDFGGFGFCFE9A<FGGGGGGGGGGGGGGGGGGGGGGGGGGGGGGGGGGGGGGGGGGGGGGGGGGGGGGGGGGGGGGGGGGGGGGGGGGGGGGGGGGGGGGGGGGGGGGGGGGGGGGGGGGGGGGGGGGGGGGGFGGGGGFGGGGFGGGGGGGGGGGGCGGGCFGG6FGGGFGGGGFGGGGGG8FGGGGGGGCFFGGGGG7CFACCFGFFCFF9FFGFGGGGDFFGFGGDFFFFFG4CE<FFFFG@F63)5/76CFF<;3?;7?EF8<55?EF
@M70528:330:000000000-K6D4P:1:1102:22527:1780 1:N:0:CTTCAACCAC+TTATGCGCCT
GGAGCCCCTGACATAGCATTCCCTCGATTAAATAATATAAGATTCTGACTTTTACCCCCTTCTCTGGGATTATTAATTATAGGACTTTATAAAGAAGGAGCGGGAACAGGATGAACAGTATATCCACCTTTATCAACGTTTTATCATTCAGGACCTTCAGTAGACTTAACAATTTTTTCTTTACACCTTGCAGGGATTTCTTCAATTTTAGGTGCCTTAAATTTTATTACTACAATTATTAATCTTAAAGCAAAAAACCTTTCAGCAGAAAAAATTAGACTATTTGTCTGATCATTTATTT
+
-<<@@BFGGG?FFGF9F-CFEFDFG+;FF7C9EFEFEGE9,6FFGGGGGGGGGGGGGGGGGGGGGGGGGGGGFGCGGGGGGFGGGGGGFGGGGGGGGGGGGGDFGGGGGGGFGGGGGGGGGGGGGGGFGGGGGGGGGGGGGGGGGFGGGGGGGGDGEFAFGFFCGGGFFGGGGGGGGGGGGGGGGGGGGGGGGFGDFGGFGGCGAFFFGGGGG9CGGGGGGFFGGGGGG:B@7F>FGGGFFACAGFGG?CG497AFDGEFFEFGC==6AAFFF@FGE;?B9A>FFEFC??<EEE)<76CCC
@M70528:330:000000000-K6D4P:1:1102:11580:1784 1:N:0:CTTCAACCAC+TTATGCGCCT
GGAGCCCCTGACATAGCATTCCCTCGATTAAATAATATAAGATTCTGACTTTTACCCCCTTCTCTGGGATTATTAATTATAGGACTTTATAAAGAAGGAGCGGGAACAGGATGAACAGTATATCCACCTTTATCAACGTTTTATCATTCAGGACCTTCAGTAGACTTAACAATTTTTTCTTTACACCTTGCAGGGATTTCTTCAATTTTAGGTGCCTTAAATTTTATTACTACAATTATTAATCTTAAAGCAAAAAACCTTTCAGCAGAAAAAATTAGACTATTTGTCTGATCAGTTATTT
+
--,@AFFEGCCF-FFFGAFGGFGGF:7FEFFGGCFFFFCD9EGCGGFGGGGGGGGGGGGGGGGGGGGGGGGGGGGGGGFGGFFGGGGGGGGFEEDGAFGGGCGGGGGGGGGGGGGGGGGGGGGGGGGGGGGGGGGGGGGGGGGGGGGGGGFCFGGGGGGGGGFGGGGFCGGCGGGGGGGGGGGGFAD8DFCG@GEGGGGGGGGFFGGGGGFFF?6CEGGFFGFFFGGGGGFGCFFEDGGFFFFFGFG9=+2CAGFGDGDFF:=F4CCG4?ACG9FGF;C=CFGFF3FCEFCCE33?EFCCE
@M70528:330:000000000-K6D4P:1:1102:21268:1911 1:N:0:CTTCAACCAC+TTATGCGCCT
GGACCCTGTTTTACTGTCTCTTATACACATCTCCGCGCCCACGGACCTTCAACCACATCTCGTATGCCGTCTTCTGCTTGAAAAAAAAAAAAACTACAACAAAAAAAACACACGAAACATCTAACCCATTCCAACACACTATATAACTAAGCAACCTTATAAGTATGCTACTACAACATGAGACTCGCTTACACTACACAGTACGTCACTCGTGTCAGTAGACTATAACTATACTTGCACAAGTCGTGACCTGTTGTAAGACCAAGTATCAGTCTCGCATGCAGCATCCGTTTGATACAAT
+
CCCCCGGGGGGGGGGGGGGGGGGGGGGGGGGGGGG7FGGGGGGGGGGGGGGGGG,CF6CFGGGGGGGGGGGGGGFGGFGGFGGGGCB+@F@7++,:,9,5,,,:++66+33:+++++38,,,88,,,8B9D9,,:++,+,,,,::8,,3,,,7,,,,3,3,,,,,,77,<,,,,,3,,,62,,,,2**4<*,,6,,6,22,,++3****++***2*++1++++++1+++++1++++++0/*0)**)**+***)******0*))*(*)****+*)*2(((),)2//(1,((().(.-))-))
@M70528:330:000000000-K6D4P:1:1102:22194:1912 1:N:0:CTTCAACCAC+TTATGCGCCT
GGAGCCCCTGACATAGCATTCCCTCGATTAAATAATATAAGATTCTGACTTTTACCCCCTTCTCTGGGATTATTAATTATAGGACTTTATAAAGAAGGAGCGGGAACAGGATGAACAGTATATCCACCTTTATCAACGTTTTATCATTCAGGACCTTCAGTAGACTTAACAATTTTTTCTTTACACCTTGCAGGGATTTCTTCAATTTTAGGTGCCTTAAATTTTATTACTACAATTATTAATCTTAAAGCAAAAAACCTTTCAGCAGAAAAAATTAGACTATTTGTCTGATCAGTTATTT
+
CCCCCEFEGGFGGGGGGDGGGFGGGGGGGGGGGGGGGGGGGGCFCEGFGGGGGGGGGGGGGGGFFGGGGCEGGGGGGGGGFFGGEGGGGFGGGGGCFGDGGGGGGGGGGGGFGFGGGFGFGGFGGGGGGGGGGGGGGGGGGGGGFGGGGGGGGGGGGGGGGGGGGGGGGFGGGGGGGGGGGGGGGGGGGGGGFGGGGGGGGGGGGGGGGGGCGGCFGGGGCFGGGGGFGGFGGFF7FCFFF9FACFGGGGFGFFFFD7?FAF6CCGC4AFFGFFFCA3)//0:AF);77?EF36@EC3<CE
@M70528:330:000000000-K6D4P:1:1102:8131:1928 1:N:0:CTTCAACCAC+TTATGCGCCT
GGAGCCCTGTTTTACTGTCTCTTATACACATCTCCGAGCCCACGAGACCTTCAACCACACCTCGTATGCCGTGTTCTGCTTGAAAAAAAAAAAACTCTTTAGTCGGGAACAAAAAAAGCGTTATTAACTGTCTGACATTAACAGAAAAGTAAGAATAGGCTACCTCAGAGCCAGCAGCAGCGGTAATACGAATGAAGCAGGCGTGACCGGTAATTACTGGGTGTGAGGGGTACGTGGGCGGACGTGGTATTGGGAGCGGAATATGTACTCCCCGAGCGTAAAAATGCATTGGATACGCAAG
+
CC@@C@B-F;C<C9FFFGC9C6,CFG@CCEFGF9;@@CF@CF,@E@+7,C<FGCG<FG<6F,EFG@EG<<@C+9,,69C<F@,,CEE86@FG>4+,,<,,<E<<FDG+@:<<,,44++,6BF+D,@,,,,,8,,C9,@E>83,B,B3,:=,3<,@,@,8@<7,,,,,3,8,6,3*,@<,>,1*68*5;,**62:9922,,=*::***0/*3**329++5+**13*++/**)*0:)**)*0)0))/05FG0:7**7*)))))(**-*.***0**())(-4)-7*9)4*))))).)-)(((-(
@M70528:330:000000000-K6D4P:1:1102:23774:1930 1:N:0:CTTCAACCAC+TTATGCGCCT
GGAGCCCCTGACATAGCATTCCCTCGATTAAATAATATAAGATTCTGACTTTTACCCCCTTCTCTGGGATTATTAATTATAGGACTTTATAAAGAAGGAGCGGGAACGGGATGAACAGTATATCCACCTTTATCAACGTTTTATCATTCAGGACCTTCAGTAGACTTAACAATTTTTTCTTTACACCTTGCAGGGATTTCTTCAATTTTAGGTGCCTTAAATTTTATTACTACAATTATTAATCTTAAAGCAAAAAACCTTTCAGCATAAAAAATTAGACTATTTGTCTGATCAGTTATTT
+
CCCCCGGGGGGGFGGGFGGGGGGGGGGGGGGGGGGGGGGGGGGGGGGFGGGGGGFGGGGGGGGGGGGGG8FGGEGGGGGGGGGGGGGGGGGGGGFGGGGFGDGGGGGGGGGGGGCFGGGGGGGFGGGGGGGGGGGGGGGFFFCFGGGGGGGGGFGGGGGGGGGEFGGFFDFGFGGGGGGFGFFGGGFGGGGGG8CFCFGDFGGGFDGGCCFFG9?FGGGGEFFGGGGGGGFFFGFGGGFFFAAFFFGGGGGF9FACGCEF9>B=8=;+4A=FG9AF<@<4?FG@@?AC<;CCEC@ECCFCE
@M70528:330:000000000-K6D4P:1:1102:10771:1943 1:N:0:CTTCAACCAC+TTATGCGCCT
GAAGCCCCTGACATAGCATTCCCTCGATTAAATAATATAAGATTCTGACTTTTACCCCCTTCTCTGGGATTATTAATTATAGGACTTTATAAAGAAGGAGCGGGAACAGGATGAACAGTATATCCACCTTTATCAACGTTTTATCATTCAGGACCTTCAGTAGACTTAACAATTTTTTCTTTACACCTTGCAGGGATTTCTTCAATTTTAGGTGCCTTAAATTTTATTACTACAATTATTAATCTTAAAGCAAAAAACCTTTCAGCAGAAAAAATTAGACTATTTGTCTGATCAGTTATTT
+
CCCCCGGGGGGGGGGGGGGGGGGGGGGGGGGGGGGGGGGGGGGGGGGGGGGGGGGGGGGGGGGGGGGGGGGGGGGGGGGGGGGGGGGGGGGGGGGGGGGDGGGGGGGGGGGGGGGGGGGGGGGGGGGGGGGGGGGGGGGGGGGGGGGGGGGGGGGGGGGGGGGGGGGFGGGGGGGGGGGGGGGGGGGGGGGGGGGGGGGGGGGGGGGGGGGGGFGGGGGGGGGGGGGGGGCEFGFGGGGFFFFFGFGGCGGGFGFGGDEFFFFGFGFGFFFGGBFGFECFEFGFFFAEFF3CCE3EFF6CE
@M70528:330:000000000-K6D4P:1:1102:10135:1948 1:N:0:CTTCAACCAC+TTATGCGCCT
GGAGCCCCTGACATAGCATTCCCTCGATTAAATAATATAAGATTCTGACTTTTACCCCCTTCTCTGGGATTATTAATTATAGGACTTTATAAAGAAGGAGCGGGAACAGGATGAACAGTATATCCACCTTTATCAACGTTTTATCATTCAGGACCTTCAGTAGACTTAACAATTTTTTCTTTACACCTTGCAGGGATTTCTTCAATTTTAGGTGCCTTAAATTTTATTACTACAATTATTAATCTTAAAGCAAAAAACCTTTCAGCAGAAAAAATTAGACTATTTGTCTGATCAGTTATTT
+
CCCCCGGGGGGGGGGGGGGGGGGGGGGGGGGGGGGGGGGGGGGGGGGGGGGGGGGGGGGGGGGGGGGGGGGGGGGFGGGGGGGGGGGGGGGGGGGGGGGGGGGGGGGGGGGGGGGGGGGGGGGGGGGGGGGGGGGGGGGGGGGGFFCGGGGGGGGGGGGGGGGGGGGGGGGGFGFFGGGGGGGGGGGGGFCGG@EFGGGGGGGGDGGGGGG,@EFGGGGG7FGGGFGGGGFGGGFGGGGFFFFFGFGGDCFFF4FFGCEFFFFGCCCFFFFGGFFGF@EFFFGFF<FEC?CFEFFFFEFFF
@M70528:330:000000000-K6D4P:1:1102:21312:1950 1:N:0:CTTCAACCAC+TTATGCGCCT
GGAGCCCCTGACATAGCATTCCCTCGATTAAATAATATAAGATTCTGACTTTTACCCCCTTCTCTGGGATTATTAATTATAGGACTTTATAAAGAAGGAGCGGGAACAGGATGAACAGTATATCCACCTTTATCAACGTTTTATCATTCAGGACCTTCAGTAGACTTAACAATTTTTTCTTTACACCTTGCAGGGATTTCTTCAATTTTAGGTGCCTTAAATTTTATTACTACAATTATTAATCTTAAAGCAAAAAACCTTTCAGCAGAAAAAATTAGACTATTTGTCTGATCAGTTATTT
+
CCCCCGGGGGGGGGGGGGGGGGGGGGGGGGGGGGGGGGGGGGGGGGGGGGGGGGGGGGGGGGGGGGGGGGGGGGGGGGGGGGGGGGGGGGGGGGGGGGGGGGGGGGGGGGGGGGGGGGGGGGGGGGGGGGGGGGGGGGGGGGGGGGGGGGGGGGGGGGGGGGGGGGGGGGGGGGGGGGGGGGGGGGGGGFGGGGGGGGGGGGGGGGGGGGGGGGGGGGGGGGGGGGGGGGFFGFFGFFGFFFFFGFGGGGFGFF4FGGFFFFFGFGFGFFFGGBFGE@?FEFGFF<FEFFFECFFFFEFEF
@M70528:330:000000000-K6D4P:1:1102:23564:1963 1:N:0:CTTCAACCAC+TTATGCGCCT
GGAGCCCCTGACATATCATTCCCTCGATTAAATAATATAAGATTCTGACTTTTACCCCCTTCTCTGGGATTATTAATTATAGGACTTTATAAAGAAGGAGCGGGAACAGGATGAACAGTATATCCACCTTTATCAACGTTTTATCATTCAGGACCTTCAGTAGACTTAACAATTTTTTCTTTACACCTTGCAGGGATTTCTTCAATTTTAGGTGCCTTAAATTTTATTACTACAATTATTAATCTTAAAGCAAAAAACCTTTCAGCAGAAAAAATTAGACTATTTGTCTGATCAGTTATTT
+
CCCCCGGGGGGGGGGGGGGGGGGGGGGGGGGGGGGGGGGGGGGGGGGGGGGGGGGGGGGGGGGGGGGGGD@FCFGGGGGGGGCFDFFFGGGGGGGGGGGGGDGGGGGGGGGGGFGGGGG9FFGGGGGGGGGGGGGFGGGGGEGGCFGGFGGGGGGGG<:EGGACFGGGFGGFFGEFECGF;DDFGFGGGGGGDCCEGGGFGGGGFFGGGGGGGGFGGGGFCGGGG7<D;CFEC7AF+?BAEFF6BEFFFCDFAFFGGD:AA;BFFG=<FFAFG@;<@E?FEFFC:);9?CCC3CEC?6?5C
@M70528:330:000000000-K6D4P:1:1102:20070:1969 1:N:0:CTTCAACCAC+TTATGCGCCT
GGAGCCCCTGACATAGCATTCCCTCGATTAAATAATATAAGATTCTGACTTTTACCCCCTTCTCTGGGATTATTAATTATAGGACTTTATAAAGAAGGAGCGGGAACAGGATGAACAGTATATCCACCTTTATCAACGTTTTATCATTCAGGACCTTCAGTAGACTTAACAATTTTTTCTTTACACCTTGCAGGGATTTCTTCAATTTTAGGTGCCTTAAATTTTATTACTACAATTATTAATCTTAAAGCAAAAAACCTTTCAGCAGAAAAAATTAGACTATTTGTCTGATCAGTTATTT
+
CCCCCGGGGGGGGGGGGGGGGGGGGGGGGGGGGGGGGGGGGGGGGGGGGGGGGGGGGGGGGGGGGFGGFFGGGGGGFGGFGGGFGGGGGGGGGGGGGGGGGGGGGGDFFGGGGGGGGGGGFGGFGGEGGGGGGGGGGGGGGGGGGGGGCGGGGGGGGGGFFGGGGGGDGGGGGGGGGGGGGGGGGGGGGG?FGGGFGGGGGGGGFG9EGGGGDFDFCFFFGGGGGGGGGGF:DFFGGGGFFFFFGFG7@8CFFCAGGGAFFFFBC7686FACGFFDA;C*7FGFFEF<?ECE9?ECC<CEC
@M70528:330:000000000-K6D4P:1:1102:23546:1975 1:N:0:CTTCAACCAC+TTATGCGCCT
GGAGCCCCTGACATATCATTCCCTCGATTAAATAATATAAGATTCTGACTTTTACCCCCTTCTCTGGGATTATTAATTATAGGACTTTATAAAGAAGGAGCGGGAACAGGATGAACAGTATATCCACCTTTATCAACGTTTTATCATTCAGGACCTTCAGTAGACTTAACAATTTTTTCTTTACACCTTGCAGGGATTTCTTCAATTTTAGGTGCCTTAAATTTTATTACTACAATTATTAATCTTAAAGCAAAAAACCTTTCAGCAGAAAAAATTAGACTATTTGTCTGATCAGTTATTT
+
CCCCCGGGGGGGGGGGGGGGGGGGGGGGGGGGGGGGGGGGGGGGGGGGGGGGGGGGGGGGGGGGGGGGGGGGGGGGGGGGGGGGGGGGGGGGGGGGGGGGGGGGGGGGGGGGGGGGGGGGGGGGGGGGGGGGGGGGGGGGGGGGGGGGGGGGGGGGGGGGGGGGGGGGGGGGGGGGGGGGGGGGGGGGGGGGGGGGGGGGGGGGFGGGGGGEGGGFGGGGGGGGGGGGFEEEGGFGGCDFFFFFGFGFFCDFFGFGGGFFFFFGEGEGFFFFGFFGFEFFFFGFFEF?C3EEFF3C?)<CE
@M70528:330:000000000-K6D4P:1:1102:18987:1990 1:N:0:CTTCAACCAC+TTATGCGCCT
GGAGCCCCTGACATAGCATTCCCTCGATTAAATAATATAAGATTCTGACTTTTACCCCCTTCTCTGGGATTATTAATTATAGGACTTTATAAAGAAGGAGCGGGAACAGGATGAACAGTATATCCACCTTTATCAACGTTTTATCATTCAGGACCTTCAGTAGACTTAACAATTTTTTCTTTACACCTTGCAGGGATTTCTTCAATTTTAGGTGCCTTAAATTTTATTACTACAATTATTAATCTTAAAGCAAAAAACCTTTCAGCAGAAAAAATTAGACTATTTGTCTGATCAGTTATTT
+
CCCCCGGGGGGGGGGGGGGGGGGGGGGGGGGGGGGGGGGGGGGGGGGGGGGGGGGGGGGGGGGGGGGGGGGGGGGGGGGGGGGGGGGGGGGGGGGGGGGGGGGGGGGGGGGGGGGGGGGGGGGGGGGGGGGGGGGGGGGGGGGGGGGGGGGGGGGGGGGGGGGGGGGGGGGGFGGGGGGGGGGGGGGGGGGGGFGGGGGGGGGGGGGGGG6DGGGGGGGGCGGGGGGG7FFCCGFGGFGFFFFFGFGGFGGG>FFGGGBFFFFGFFFCFFAGGFFGF)?BCFGFA<A?C4CE<C3CCEEEF
@M70528:330:000000000-K6D4P:1:1102:19839:1992 1:N:0:CTTCAACCAC+TTATGCGCCT
GGAGCCCCTGACATAGCATTCCCTCGATTAAATAATATAAGATTCTGACTTTTACCCCCTTCTCTGGGATTATTAATTATAGGACTTTATAAAGAAGGAGCGGGAACAGGATGAACAGTATATCCACCTTTATCAACGTTTTATCATTCAGGACCTTCAGTAGACTTAACAATTTTTTCTTTACACCTTGCAGGGATTTCTTCAATTTTAGGTGCCTTAAATTTTATTACTACAATTATTAATCTTAAAGCAAAAAACCTTTCAGCAGAAAAAATTAGACTATTTGTCTGATCAGTTATTT
+
CCCCCGGGGGGGGGGGGGGGGGGGGGGGGGGGGGGGGGGGGGGGGGGGGGGGGGGGGGGGGGGGGGGGGGGGGGGGGGGFFGFGGGGGGGGGGGGGGGGGGGEGGGGGGGGGGGGGGGGGGGGGGGGGGGGGGGGGGGGGGGGGGFGGGGGGGGGGGGGGGGGGGGGGGGGGGGGGGGGGGGGGGGGGGGCFGFGFGFGGGGGGFGGGDGGGG,AFGGGGFGGGGGGGGCFGGGFGFFGFFFFFGFGF7+CDFGFGGGBFF@FFCDEF4AFGG>FGF3384FFFF)@?<C394?)999C?C
@M70528:330:000000000-K6D4P:1:1102:22877:2014 1:N:0:CTTCAACCAC+TTATGCGCCT
GGAGCCCCTGACATAGCATTCCCTCGATTAAATAATATAAGATTCTGACTTTTACCCCCTTCTCTGGGATTATTAATTATAGGACTTTATAAAGAAGGAGCGGGAACAGGATGAACAGTATATCCACCTTTATCAACGTTTTATCATTCAGGACCTTCAGTAGACTTAACAATTTTTTCTTTACACCTTGCAGGGATTTCTTCAATTTTAGGTGCCTTAAATTTTATTACTACAATTATTAATCTTAAAGCAAAAAACCTTTCAGCAGAAAAAATTAGACTATTTGTCTGATCAGTTATTT
+
CCCCCCFGGGGGGGCCEEFGGG<EFFEGGEGGGGGGFGGFFG@EFEFFFECDFFF<DFG@CC@FFGGGFGGF9<F@FFFGAFGFCFFGDFGGGGDFFG8FEGGDEGGFFGGFGEFFGGGFGGGFEED8EDFGGFAEE@FGGGGGFGGGGGGDGGGEGGGGGFGGGGFCECGAFFGGGDGGGGGGGGGGGGGFCFDGFGGFDGGGGGGGGGGFGGGGFGGGGGFGGFGFDFFCGFFGGGFF99BFFFGFFGGCFGFFDCEFFBFGFGF;FF4CF;;9AE?*9ACFF?FCCEFFFFEEE?<??
@M70528:330:000000000-K6D4P:1:1102:13014:2025 1:N:0:CTTCAACCAC+TTATGCGCCT
GGAGCCCCTGACATAGCATTCCCTCGATTAAATAATATAAGATTCTGACTTTTACCCCCTTCTCTGGGATTATTAATTATAGGACTTTATAAAGAAGGAGCGGGAACGGGATGAACAGTATATCCACCTTTATCAACGTTTTATCATTCAGGACCTTCAGTAGACTTAACAATTTTTTCTTTACACCTTGCAGGGATTTCTTCAATTTTAGGTGCCTTAAATTTTATTACTACAATTATTAATCTTAAAGCAAAAAACCTTTCAGCAGAAAAAATTAGACTATTTGTCTGATCAGTTATTT
+
CCCCCG<FFGGGGGGGGGGGGGGGGGGGGGGGGGGGGGGGGGGGGGGGGGGGGGGGGGGGGGGGGGGGGGGGGGGGGGGGGGGGGGGGGGGGGGGGGGGGGGGGGGGGGGGGGGGGGGGGGGGGGGGGGGGGGGGGGGGGGGGGGGGGGGGGGGGGGGGGFFGGGGGFGGGGGGGGGGGGGGGGGGGGFGGGGGGGGGGGGGGGGGGGFGGGGGGGGGGGFFGFFFFGGGAB8CFFGGGFFAFFGFGG?F7DFGFDGC;FFFFGFC=CFAF6D@FGFFEFCFGFF3:)<CFFFCE?CEFFF
@M70528:330:000000000-K6D4P:1:1102:16380:2030 1:N:0:CTTCAACCAC+TTATGCGCCT
GGAGCCCCTGACATAGCATTCCCTCGATTAAATAATATAAGATTCTGACTTTTACCCCCTTCTCTGGGATTATTAATTATAGGACTTTATAAAGAAGGAGCGGGAACAGGATGAACAGTATATCCACCTTTATCAACGTTTTATCATTCAGGACCTTCAGTAGACTTAACAATTTTTTCTTTACACCTTGCAGGGATTTCTTCAATTTTAGGTGCCTTAAATTTTATTACTACAATTATTAATCTTAAAGCAAAAAACCTTTCAGCAGAAAAAATTAGACTATTTGTCTGATCAGTTATTT
+
CCCCCGGGGGGGGGGGGGGGDGGGGGGGGGGGGGGGGGGGGGGGGGGGGGGGGGGGGGGGGGGGGGGGGGGGGGGGGGGGGGGGGGGGGGGGGGGGGGGGGGGGGGGGGGGGGGGGGFGGGGGGGGGGGGGGGGGGGGGGGGGGGGGGGGGGGGGGGGGGGGGGGGGGGGGGGGGGGGGGGGGGGFGGGGGGGGGGGGGGGGGGGGGGGGGDGGGGGGGGGGGGFGGGGGFGGGFGFCGFFFFFGFFFFFCCFGFGGGFFFFFGFFFFFFFGGFFF@ECAEFFFFFF35;CEEC@FC?CFF
@M70528:330:000000000-K6D4P:1:1102:23369:2032 1:N:0:CTTCAACCAC+TTATGCGCCT
GGAGCCCCTGACATAGCATTCCCTCGATTAAATAATATAAGATTCTGACTTTTACCCCCTTCTCTGGGATTATTAATTATAGGACTTTATAAAGAAGGAGCGGGAACAGGATGAACAGTATATCCACCTTTATCAACGTTTTATCATTCAGGACCTTCAGTAGACTTAACAATTTTTTCTTTACACCTTGCAGGGATTTCTTCAATTTTAGGTGCCTTAAATTTTATTACTACAATTATTAATCTTAAAGCAAAAAACCTTTCAGCAGAAAAAATTAGACTATTTGTCTGATCAGTTATTT
+
CCCCCGGGGGGGGGGGGGGGGGGGGGGGGGGGGGGGGGGGGGGGGGGGGGGGGGGGGGGGGGGGGGGGGGGGGGGGGGGGGGGGGGGGGGGGGGGGGGGGGGGGGGGGGGGGGGGGGGGGGFGGGGGGGGGGGGGGGGGGGGGGGGGGGGGGGGGGGGGGGGGGGGGGGGGGGGGGGGGGGGGGGGGGGGGGGGGGGGGGGGGGGGGGGGGGGGGGGGGGFGGGGGGGGGFGGGFGGFGFFFFFGFGGGGGGFGFGGGFFFFFGFGFGFFFGGFFGFFEFEFGFFFFFCFFF3CE??7?CC
@M70528:330:000000000-K6D4P:1:1102:11050:2033 1:N:0:CTTCAACCAC+TTATGCGCCT
GGGACCCTGTTTTACTGTCTCTTATACACATCTCCGAGCCCACGAGACCTTCAACCACATCTCGTATGCCGTCTTCTGCTTGAAAAAAAAAAAAATTAAAAAAACAAAACCACTAGTCACACATACGACAGTAATCGTAATATAATCCGTGACAATACAGACGATGCAGCTGAATAAACAACCGAAACATAGATCTAAAAATAGGAAGAATGAAGCAACCCTATTGTTATGTCGACGTGCAAGGTGCCTGTGTCAATGTATACTGATACGACTTCACGTTAACAAACAATCACACTACTAT
+
CCCCCGGGGFFGG6CCFFFGGGGGGGG6,==CFFGGGGGGGGGGGGGFFFGGGGGGGGGCE<FFG:CFCFGFGGGCCFGCGGGGGGFFEGEG+4+,,,,,,:++4<48B,4,4,8,,<,,,,+,,,,:+++88=<,+,,,3,38,,:@+:+++,3,,:3,,,*****,,3,63,,3,,6>,,****1*,,,,,22,6,2,,,,++++**0+??+++>+*****0+1+++4+++2.*))*))**)*)**+**2*0*2***1*)**.*)*1))2*(**.(.).)***().()()()(((.)))
@M70528:330:000000000-K6D4P:1:1102:22559:2042 1:N:0:CTTCAACCAC+TTATGCGCCT
GGAGCCCCTGACATAGCATTCCCTCGATTAAATAATATAAGATTCTGACTTTTACCCCCTTCTCTGGGATTATTAATTATAGGACTTTATAAAGAAGGAGCGGGAACAGGATGAACAGTATATCCACCTTTATCAACGTTTTATCATTCAGGACCTTCAGTAGACTTAACAATTTTTTCTTTACACCTTGCAGGGATTTCTTCAATTTTAGGTGCCTTAAATTTTATTACTACAATTATTAATCTTAAAGCAAAAAACCTTTCAGCAGAAAAAATTAGACTATTTGTCTGATCAGTTATTT
+
CCCCCCFGGGGGGGGGGGGGFGGGGGGGGGGGGGGGCFFFGGGGGCFGGGGGGGGGGGGGGGGGGGGGGGGGGGGGGGGGFGGGGGGGGGGGGFDGGGGF?EGGGGGGGGGGGCFDAFFGGGGGGG@FGGGGGCGGGGGGGGGFEEFGCGGGGCEGGGGFGGGGGGGGGGGFGGGGGGGGGGGCFDDGGGGCEDGFGGGGGGGGGGGGGGGGGFGFGGGGGGGGGGGGGGFGGFFGGGGF>>B9EFFGCDGG6;AGC4/?A>C>48CCAAFFGBFD@;C4C8FFF?F<<9C?4?8EECCFF
@M70528:330:000000000-K6D4P:1:1102:19732:2070 1:N:0:CTTCAACCAC+TTATGCGCCT
GGAGCCCCTGACATAGCATTCCCTCGATTAAATAATATAAGATTCTGACTTTTACCCCCTTCTCTGGGATTATTAATTATAGGACTTTATAAAGAAGGAGCGGGAACAGGATGAACAGTATATCCACCTTTATCAACGTTTTATCATTCAGGACCTTCAGTAGACTTAACAATTTTTTCTTTACACCTTGCAGGGATTTCTTCAATTTTAGGTGCCTTAAATTTTATTACTACAATTATTAATCTTAAAGCAAAAAACCTTTCAGCAGAAAAAATTAGACTATTTGTCTGATCAGTTATTT
+
CCCCCGGGGGGGGGGGGGGGGGGGGGGGGGGGGGGGGGGGGGGGGGGGGGGGGGGGGGGGGGGGGGGGGGGGGGGGGGGGGGGGGGGGGGGGGGGGGGGGGGGGGGGGGGGGGGGGGGGGGGGGGGGGGGGGGGGGGGGGGGGGGGGGGGGGGGGGGGGGGGGGGGGFGGGGGGGGGGGGGGGGGGFGGGGGGGGGGGGGGGGGGGGGGGGFF?FGGGGGFGGGGFGGGGFGGCFFGGGFFFFFGFGGG>FDFGFGGGFFFFFGFGFGFFFGGBFGF;CBEFGFFCF?E3CFCE<ECEEFF
@M70528:330:000000000-K6D4P:1:1102:17173:2086 1:N:0:CTTCAACCAC+TTATGCGCCT
GGAGCCCCTGACATAGCATTCCCTCGATTAAATAATATAAGATTCTGACTTTTACCCCCTTCTCTGGGATTATTAATTATAGGACTTTATAAAGAAGGAGCGGGAACGGGATGAACAGTATATCCACCTTTATCAACGTTTTATCATTCAGGACCTTCAGTAGACTTAACAATTTTTTCTTTACACCTTGCAGGGATTTCTTCAATTTTAGGTGCCTTAAATTTTATTACTACAATTATTAATCTTAAAGCAAAAAACCTTTCAGCAGAAAAAATTAGACTATTTGTCTGATCAGTTATTT
+
CCCCCGGGGGGGGGGGGGGGGGGGGGGGGGGGGGGGGGGGGGGGGGGGGGGGGGGGGGGGGGGGGGGGGGGGGGGGGGGGGGGGGGGGGGGGGGGGGGGGGGGGGGGGGGGGGGGGGGGGGGGGGGGGGGGGGGGGGGGGGGGGGGGGGGGGGGGGGGGGGGGGGGGGGGGGGGGGGGGGGGGGGGGGGGGGGFGFCGGGGGGGGGGGGGFFGGGGGGGGGGGGGGGGGGFGGGFGGGGFFFFFGFGCCGGGFGFFGGDAFFFGFGFGFFFGG@FFEEEBEFGFFEFFFFCE<EFF?36CE
@M70528:330:000000000-K6D4P:1:1102:11764:2103 1:N:0:CTTCAACCAC+TTATGCGCCT
GGAGCCCCTGACATAGCATTCCCTCGATTAAATAATATAAGATTCTGACTTTTACCCCCTTCTCTGGGATTATTAATTATAGGACTTTATAAAGAAGGAGCGGGAACAGGATGAACAGTATATCCACCTTTATCAACGTTTTATCATTCAGGACCTTCAGTAGACTTAACAATTTTTTCTTTACACCTTGCAGGGATTTCTTCAATTTTAGGTGCCTTAAATTTTATTACTACAATTATTAATCTTAAAGCAAAAAACCTTTCAGCAGAAAAAATTAGACTATTTGTCTGATCAGTTATTT
+
CCCCCGGGGGGGGGGGGGGGGGGGGGGGGGGGGGGGGGGGGGGGGGGGGGGGGGFGGGGGGGGGGGGGGGGGGGGGGGGGGGGGGGGGGGGGGGGGGGGGGGGGGGGGGGGGGGGGGGGGGGGGGGGGGGGGGGGGGGGGGGGGGGGGGGGGGGGGGGGGGGGGGGGGGGGGGGGGGGGGGGGGGGFGGGGGGGGGGGGGGGGGGGGGGGGGGGGGGGGGGGGGGGGGGGFCDEFGGGGFFFFAGFGGGFGGFGFGGG;FFFFFFDFGFFF?G@FFFFCFCFGFFFF?CF<EE6EEFEFCE
@M70528:330:000000000-K6D4P:1:1102:17203:2108 1:N:0:CTTCAACCAC+TTATGCGCCT
GGAGCCCTGTTTTACTGTCTCTTATACACATCTCCGAGCCCACGAGACCTTCAACCACATCTCGTATGCCGTCTTCTGCTTGAAAAAAAAAAAAACAATAATCCACATCTCCAACGTTCGATCTCTACCACCTCCTTATCAACATTCCTGTTACTCTCTTCGACACATCCTCACCTTACCTCTAACTCTATTCCACACCACATTCAACATCTCATCCTCCTACTATTCCTCGCATTCTACTACTCCTCACTTCCGCTCCACACTCATCTCTCGTCACCTCATCATGACCCAATACTTCTGT
+
CCCCCGGGGFGGGGGGGGGGGGGGGGGA;CFGGGFFFGGGGGGGEFGDGGGGGGGGGGGCEGGGGDGGFGGGGGGGGGGGGGFGFCFEEGGG++8+,9,,5,<9,,,,:,,,,,,+4,,8,,,,8,,C5,5B,,,,,,,5,5=D,<>D,8,,,,,9,,,,9++8++3,8@,,,,,,,,,6,3,3,3,,,73,5,,2,****,,,,,5,,,2,46,4,,,,,,2,41,,+,1*)*)*11++++3+22*2+*12**)**90)8:.*(*)0/**+*()*(.).(****)*)(,((.5)))))))
@M70528:330:000000000-K6D4P:1:1102:7696:2115 1:N:0:CTTCAACCAC+TTATGCGCCT
GGAGCCCCTGACATAGCATTCCCTCGATTAAATAATATAAGATTCTGACTTTTACCCCCTTCTCTGGGATTATTAATTATAGGACTTTATAAAGAAGGAGCGGGAACAGGATGAACAGTATATCCACCTTTATCAACGTTTTATCATTCAGGACCTTCAGTAGACTTAACAATTTTTTCTTTACACCTTGCAGGGATTTCTTCAATTTTAGGTGCCTTAAATTTTATTACTACAATTATTAATCTTAAAGCAAAAAACCTTTCAGCAGAAAATATTAGACTATTTGTCTGATCAGTTATTT
+
@C8BCC@EFGFGGGG-C6EAFFDFE+@FGCGFFGC@CFGGCCAEF<CE9FGE9EGG,F@BCDE<FGGGFCFF9@EEEEEFF9FFFFGF<AFG9C<,,CD<D6::FFGGEFA<A,FGDFGFGGGGGGCFGFF9<<59A:FFFGFGFC?@FAFF@B+9EBFGEFC,5?;4CF9A@GFGGCF,E=F;DGGFFG,D98+8=DB;FGFC,@>=:E8,@,7AECGC,DFCEEEGG7?E+<69F@F><+41B6C7@C>CAFFGG4?F4.BFE>@CF;)=+08C?<?46BFFFF@E544?;CFF57?)9
@M70528:330:000000000-K6D4P:1:1102:18489:2123 1:N:0:CTTCAACCAC+TTATGCGCCT
GGACCCTGTTTTACTGTCTCTTATACACATCTCCGAGCCCACGAGACCTTCAACCACATCTCGTATGCCGTCTTCTGCTTGAAAAAAAAAAACTTCAAAAGAATGAAAATAATAAATATCAGTACCATTTATAAACTCCGTCTAACTGAATGCCAACAGCCTCGGTTATACTTAGGGAGCAAGATGTTTTCGGATTTCCTTTGTGTACAGTGCTCGTCATCTGCTCTTTACGTCACTTTTTAAGTATCTATTCTTAACTCCGAACTGCAGCTTTGTCACTCATCTCTCTAATACAGATGTG
+
CCCCCGGGFDFGGGGGGFAFGGGGFDG?,;=<CEFGGGGGG@FDEGGGGGGGFFEGFGCFFGFFEFGGGCFBFGAFGDGGGGGGGC@:>FFC,,,<,9C9,A8?5,,,,,55C9F5A,,,,<5<B<F<,C,:,,,:<,B++:4+8CE,,,,,:,8,86,3+,,63++6,,7;,9,,,83+636,,,,,,3;***66@@B9,@,,126,55,,,5=*4;*4,,,,,4,,+=+/;:A713*+*2)+211++++3;7A++0++)()*(*.;*))*0-**..)*)0***.*))))))))))))).
@M70528:330:000000000-K6D4P:1:1102:10489:2150 1:N:0:CTTCAACCAC+TTATGCGCCT
GGAGCCCCTGACATAGCATTCCCTCGATTAAATAATATAAGATTCTGACTTTTACCCCCTTCTCTGGGATTATTAATTATAGGACTTTATAAAGAAGGAGCGGGAACAGGATGAACAGTATATCCACCTTTATCAACGTTTTATCATTCAGGACCTTCAGTAGACTTAACAATTTTTTCTTTACACCTTGCAGGGATTTCTTCAATTTTAGGTGCCTTAAATTTTATTACTACAATTATTAATCTTAAAGCAAAAAACCTTTCAGCAGAAAAAATTAGACTATTTGTCTGATCAGTTATTT
+
CCCCCGGGGGGGGGGGGGGGGGGGGGGGGGGGGGGGGGGGGGGGGGGGGGGGGGGGGGGGGGGGGGGGGGGGGGGGGGGGGGGGGGGGGGGGGGGGGGGGGGGGGGGGGGGGGGGGGGGGGGGGGGGGGGGGGGGGGGGGGGGGGGGGGGGGGGGGGGGGGGGGGGGGGGGGGGGGGGGGGGGGGGGGGGGGGGGGGGGGGGGGGGGGGGG6FEFGGGGFGGGGGGGGGGFGGGFGGGGFFFFFGFGGGFFGFGFGDDFFFFFGFGFFFAFGGBFGEFFFFFGFFFFEFCEFFFFFFFFFF
@M70528:330:000000000-K6D4P:1:1102:14492:2170 1:N:0:CTTCAACCAC+TTATGCGCCT
GGAGCCCCTGACATAGCATTCCCTCGATTAAATAATATAAGATTCTGACTTTTACCCCCTTCTCTGGGATTATTAATTATAGGACTTTATAAAGAAGGAGCGGGAACAGGATGAACAGTATATCCACCTTTATCAACGTTTTATCATTCAGGACCTTCAGTAGACTTAACAATTTTTTCTTTACACCTTGCAGGGATTTCTTCAATTTTAGGTGCCTTAAATTTTATTACTACAATTATTAATCTTAAAGCAAAAAACCTTTCAGCAGAAAAAATTAGACTATTTGTCTGATCAGTTATTT
+
CCCCCGGGGGGGGGGGGGGGGGGGGGGGGGGGGGGGGGGGGGGGGGGGGGGGGGGGGGGGGGGGGGGGGGGGGGGGGGGGGGGGGGGGGGGGGGGGGGGGGGGGGGGGGGGGGGGGGGGGGGGGGGGGGGGGGGGGGGGGGGGGGGGGGGGGGGGGGGGGGGGGGGGGGGGGGGGGGGGGGGGGGGGGGGGGGGGGGGGGGGGGGGGGGGG6E9EGGGGGGGGGGGGGGGFGGGFGGGGFFFFFGFGGGGGFFGFGDG>FFFFGFGF<FFFGGFFFAFFF?A>FACFC?EFFEFEFFFEFF
@M70528:330:000000000-K6D4P:1:1102:17201:2175 1:N:0:CTTCAACCAC+TTATGCGCCT
GGAGCCCCTGACATAGCATTCCCTCGATTAAATAATATAAGATTCTGACTTTTACCCCCTTCTCTGGGATTATTAATTATAGGACTTTATAAAGAAGGAGCGGGAACAGGATGAACAGTATATCCACCTTTATCAACGTTTTATCATTCAGGACCTTCAGTAGACTTAACAATTTTTTCTTTACACCTTGCAGGGATTTCTTCAATTTTAGGTGCCTTAAATTTTATTACTACAATTATTAATCTTAAAGCAAAAAACCTTTCAGCAGAAAAAATTAGACTATTTGTCTGATCAGTTATTT
+
CCCCCEGGGGGGGGGFGFGGGGGGFG@FAFFFGGGGGGGGGGGGGGFGGGGGGGGGGGGGGGCGFGGGFFGGGGGGGGGGFGFGGFGGGGGGGGFGGGGGFGGGGGGGGGFGGGGFGGGGGGGGGGGGGFGGGGDGGGGGGGGDDFGGGGGFGGGGGGDFGGGGGGGGGGFGFFGGFGGGGGGGGE?FGGCGGGGFFGGFGGGGGGGGGGGGFBECFGGACFFGG7FFGGFG+C*ED>FFF6CFFAGD:DFFFGFFD4)?B>AGCG8;AFAF4:FFFEC*96:A+9C<C9CCE?EEE?EFF
@M70528:330:000000000-K6D4P:1:1102:16578:2178 1:N:0:CTTCAACCAC+TTATGCGCCT
GGAGCCCCTGACATAGCATTCCCTCGATTAAATAATATAAGATTCTGACTTTTACCCCCTTCTCTGGGATTATTAATTATAGGACTTTATAAAGAAGGAGCGGGAACAGGATGAACAGTATATCCACCTTTATCAACGTTTTATCATTCAGGACCTTCAGTAGACTTAACAATTTTTTCTTTACACCTTGCAGGGATTTCTTCAATTTTAGGTGCCTTAAATTTTATTACTACAATTATTAATCTTAAAGCAAAAAACCTTTCAGCAGAAAAAATTAGACTATTTGTCTGATCAGTTATTT
+
CCCCCGGGGGGGGGGGGGGGGGGGGGGGGGGGGGGGGGGGGGGGGGGGGGGGGGGGGGGGGGGGGGGGGGGGGGGGGGGGGGGGGGGGGGGGGGGGGGGGGGGGGGGGGGGGGGGFGGGGGGGGGGGGGGGGGGGGGGGGGGGGGGGGGGGGGGGGGGGGGGGGGGGGGGGGGGGGGGGGGGGGGGGGGGGGGGGGGGGGGGGGGGGGGGGGGGGGGGCFGGFGGGGGGGFGFGFGGGGFFFFFGFGG?FGGFGFGDDEFFFFGFGCFFFFGGFFGF@<ACFGFFFFEFFFFEEFFCFFFF
@M70528:330:000000000-K6D4P:1:1102:17703:2184 1:N:0:CTTCAACCAC+TTATGCGCCT
GGAGCCCCTGACATAGCATTCCCTCGATTAAATAATATAAGATTCTGACTTTTACCCCCTTCTCTGGGATTATTAATTATAGGACTTTATAAAGAAGGAGCGGGAACAGGATGAACAGTATATCCACCTTTATCAACGTTTTATCATTCAGGACCTTCAGTAGACTTAACAATTTTTTCTTTACACCTTGCAGGGATTTCTTCAATTTTAGGTGCCTTAAATTTTATTACTACAATTATTAATCTTAAAGCAAAAAACCTTTCAGCAGAAAAAATTAGACTATTTGTCTGATCAGTTATTT
+
CCCCCGGGGGGGGGGGGGGGGGGGGGGGGGGGGGGGGGGGGGGGGGGGGGGGGGGGGGGGGGGGGGGGGGGGGGGGGGGGGGGGGGGGGGGGGGGGGGGGGGGGGGGGGGGGGGGGGGGGGGGGGGGGGGGGGGGGGGGGGGGGGGGGGGGGGGGGGGGGGGGGGGGGGGGGGGGGGGGGGGGGGGGGGGGGGGGGGGGGGGGGGGGGGGGGGFGGGGGGGGGGGFGGGGFGFG>FGGGFFFFFGFGGGGGGFFFGDGEFF@FGFFFGFFAFG>FGF;EFFFGFFEFEEFFF3CEC?)6?C
@M70528:330:000000000-K6D4P:1:1102:9676:2192 1:N:0:CTTCAACCAC+TTATGCGCCT
GGAGCCCCTGACATAGCATTCCCTCGATTAAATAATATAAGATTCTGACTTTTACCCCCTTCTCTGGGATTATTAATTATAGGACTTTATAAAGAAGGAGCGGGAACGGGATGAACAGTATATCCACCTTTATCAACGTTTTATCATTCAGGACCTTCAGTAGACTTAACAATTTTTTCTTTACACCTTGCAGGGATTTCTTCAATTTTAGGTGCCTTAAATTTTATTACTACAATTATTAATCTTAAAGCAAAAAACCTTTCAGCAGAAAAAATTAGACTATTTGTCTGATCAGTTATTT
+
CCCCCGGGGGGGGGGGGGGGGGGGGGGGGGGGGGGGGGGGGGGGGGGGGGGGGGGFGGGGGGGGGGGGGGGGGGGGGGGGGGGGGGGGGGGGGGGGGGG@FGGGGGGGDDGGGGGGGGGGGGGDFGGGGGGGGGGGGGGGGGGGGADGGGGGGGGGGGGGGGGGGGGGGAFGGGGGGGGGGGGAFGGGGGGGGGGFGGGGGGGCDFFGG7EGGCFGGGGGFGGGGCFGFGF7CF>CFDCFF;B9CF@FFGFGFGFFCD:;A@AGEGF4FFF??2F<<)964AFFFEFEFFEFEFEF?).6?
@M70528:330:000000000-K6D4P:1:1102:23307:2203 1:N:0:CTTCAACCAC+TTATGCGCCT
GGAGCCCCTGACATAGCATTCCCTCGATTAAATAATATAAGATTCTGACTTTTACCCCCTTCTCTGGGATTATTAATTATAGGACTTTATAAAGAAGGAGCGGGAACAGGATGAACAGTATATCCACCTTTATCAACGTTTTATCATTCAGGACCTTCAGTAGACTTAACAATTTTTTCTTTACACCTTGCAGGGATTTCTTCAATTTTAGGTGCCTTAAATTTTATTACTACAATTATTAATCTTAAAGCAAAAAACCTTTCAGCAGAAAAAATTAGACTATTTGTCTGATCAGTTATTT
+
CCCCCGGGGGGGGGGGGGGGGGGGGGGGGGGGGGGGGGGGGGGGGGGGGGGGGGGGGGGGGGGGGGGGGFGGGGGGGGGGGGGGGGGGGGGGGGGGGGGGGGGGGGGGGGGGGGGGGGGGGGGGGGGGGGGGGGFGGGGGGGGGGGGGGGGGGGGFGGGGGGGGGGGGGGFFGGGGFEGGGGGGGGGGGGGGGGGGGGGGGGGGGGGGGGGGGGFGGGGGGGGGGGGGGGFGGGFGGGGFF>FFGFGG?8FFFGFGGGFFF@FGEFCGFFFGGFFGE8<B?FGFFFFCFF<EFFFECFFEE
@M70528:330:000000000-K6D4P:1:1102:16455:2207 1:N:0:CTTCAACCAC+TTATGCGCCT
GGAGCCCCTGACATAGCATTCCCTCGATTAAATAATATAAGATTCTGACTTTTACCCCCTTCTCTGGGATTATTAATTATAGGACTTTATAAAGAAGGAGCGGGAACAGGATGAACAGTATATCCACCTTTATCAACGTTTTATCATTCAGGACCTTCAGTAGACTTAACAATTTTTTCTTTACACCTTGCAGGGATTTCTTCAATTTTAGGTGCCTTAAATTTTATTACTACAATTATTAATCTTAAAGCAAAAAACCTTTCAGCAGAAAAAATTAGACTATTTGTCTGATCAGTTATTT
+
CCCCCGGGGGGGGGGGGGGGGGGGGGGGFGGGGGGGGGGGGGGGGGGGGGGGGGGGGGGGGGGGGGGGGGGGGGGGGGGGGGGGGGGGGGGGGGGGGGGGGGGGGGGGGGGGGGGGGGGGGGGGGGGGGGGGGGGGGGGGGGGGGGGGGGGGGGGGGGGGGGGGGGGGGGGGGGGGGGGGGGGGGCGGGGGGGGGGFGGGGGGGGGFGGGGGGGGGGGGGGGGGGGGGGGFGGGACGGGFFFFFGFGFGGGCFGFGGGFFFFFGCDEFFFFFG>FGFFFFFFGFFFF?EEFEEE<CEFFEE
@M70528:330:000000000-K6D4P:1:1102:20589:2225 1:N:0:CTTCAACCAC+TTATGCGCCT
GGAGCCCCTGACATAGCATTCCCTCGATTAAATAATATAAGATTCTGACTTTTACCCCCTTCTCTGGGATTATTAATTATAGGACTTTATAAAGAAGGAGCGGGAACAGGATGAACAGTATATCCACCTTTATCAACGTTTTATCATTCAGGACCTTCAGTAGACTTAACAATTTTTTCTTTACACCTTGCAGGGATTTCTTCAATTTTAGGTGCCTTAAATTTTATTACTACAATTATTAATCTTAAAGCAAAAAACCTTTCAGCAGAAAAAATTAGACTATTTGTCTGATCAGTTATTT
+
CCCCCGGGGGGGGGGGGGGGGGGGGGGGGGGGGGGGGGGGGGGGGGGGGGGGGGGGGGGGGGGGGGGGGGGGGGGGGGGGGGGGGGGGGGGGGGFGGGGGGGGGGGGGGGGGGGGGGGGGGGGGGGGGGGGGGGGGGGGGGGGGGGGGGGGGGGGGGGGGGGGGGGGGGGGGGGGGGGGGGGGGGGGGGGFGGGGGGGGGGGGGGGGGGGGFFGGFGGGGGGGGGEGGGGFFGGFGFGGFF>FFGFGFG>C4AGFGGGFFFFFGFFEFFFFEF;AFFECFEFFFFEF?EF3?EF3?EFFFF
@M70528:330:000000000-K6D4P:1:1102:12381:2225 1:N:0:CTTCAACCAC+TTATGCGCCT
GGAGCCCCTGACATAGCATTCCCTCGATTAAATAATATAAGATTCTGACTTTTACCCCCTTCTCTGGGATTATTAATTATAGGACTTTATAAAGAAGGAGCGGGAACGGGATGAACAGTATATCCACCTTTATCAACGTTTTATCATTCAGGACCTTCAGTAGACTTAACAATTTTTTCTTTACACCTTGCAGGGATTTCTTCAATTTTAGGTGCCTTAAATTTTATTACTACAATTATTAATCTTAAAGCAAAAAACCTTTCAGCAGAAAAAATTAGACTATTTGTCTGATCAGTTATTT
+
CCCCCG,CFGGGGGGFFGGGGGGGGGGGGGGGGGGGGGGGGGDFGGGGGGGGGGGGGGGGFGGGGGGGGFFFFGGGG9FFEFFGGGGGGGGGGGGGGGGGGGDEGGFFGGGGGGFGGGGGGCFFGGFGGEFGFGGGGGGGGGGGGGGGGGGFGFCFFDFFEGFFGGGFGGGA@FGGGGGGGFGGGGGGGGGGFGDGGG9DFFFG7CDCCGEFGGGGGGGGDGGGGGGFFFFGFGFGGGGFC>F+=BGGFGGGACFGGG:FFFFGFFCGFAAGGFFGFEFFFFGFFEFF<CCE;?E76C??C
@M70528:330:000000000-K6D4P:1:1102:9062:2234 1:N:0:CTTCAACCAC+TTATGCGCCT
GGAGCCCCTGACATAGCATTCCCTCGATTAAATAATATAAGATTCTGACTTTTACCCCCTTCTCTGGGATTATTAATTATAGGACTTTATAAAGAAGGAGCGGGAACAGGATGAACAGTATATCCACCTTTATCAACGTTTTATCATTCAGGACCTTCAGTAGACTTAACAATTTTTTCTTTACACCTTGCAGGGATTTCTTCAATTTTAGGTGCCTTAAATTTTATTACTACAATTATTAATCTTAAAGCAAAAAACCTTTCAGCAGAAAAAATTAGACTATTTGTCTGATCAGTTATTT
+
CCCCCGGGGGGGGGGGGGGGGGGGGGGGGGGGGGGGGGGGGGGGGGGGGGGGGGGGGGGGGGGGGGGGGGGGGGGGGGGGGGDGGGGGGGGGGGGFGGGGGGDGGGGGGGGGGGGGGGGGGGGGGGGGGGGGGGGGGGGGGGGGGGGGGGGGGFGGGGFGFGGGGGGGGGGFFGGGGGGFGGGGGFGGGGGGGFGGGGGGGGGGGGGGGGGGGGGGGGGGGGGGGGGGGGFGCFFGGGGFFFFFGFGGFGGGFFFGDDFFFEFGFFEFFFFGGFFFEFFFCFGFFEF3C9CFFC@?C?CCE
@M70528:330:000000000-K6D4P:1:1102:9081:2243 1:N:0:CTTCAACCAC+TTATGCGCCT
GGAGCCCCTGACATAGCATTCCCTCGATTAAATAATATAAGATTCTGACTTTTACCCCCTTCTCTGGGATTATTAATTATAGGACTTTATAAAGAAGGAGCGGGAACAGGATGAACAGTATATCCACCTTTATCAACGTTTTATCATTCAGGACCTTCAGTAGACTTAACAATTTTTTCTTTACACCTTGCAGGGATTTCTTCAATTTTAGGTGCCTTAAATTTTATTACTACAATTATTAATCTTAAAGCAAAAAACCTTTCAGCAGAAAAAATTAGACTATTTGTCTGATCAGTTATTT
+
CCCCCGGGGGGGGGGGGGGGGGGGGGGGFGGGGGGGGGGGGGGGGGGGGGGGGGGGGGGGGGGGGGGGGGGGGGGGGGGGGGGGGGGGGGGGGGGGGGGGGGGGGGGGGGGGGGGGGGGGGGGGGGGGGGGGGGGGGGGGGGGGGGGGGGGGGGGGGGGGGGGGGGGGGGGGGGGGGGGGGGGGGGGGGGGGGFGGGGGGGGGGGGGGGGGGGFGGGGGGGGGGGFGGGGFGGGFGGGGFFFFFGFGGGF>DFGFGGGFAFFFGECCFFFFGGFFGA;EFFFGFFEFEFCEFC?FEEFFFF
@M70528:330:000000000-K6D4P:1:1102:15316:2258 1:N:0:CTTCAACCAC+TTATGCGCCT
GGAGCCCCTGACATAGCATTCCCTCGATTAAATAATATAAGATTCTGACTTTTACCCCCTTCTCTGGGATTATTAATTATAGGACTTTATAAAGAAGGAGCGGGAACAGGATGAACAGTATATCCACCTTTATCAACGTTTTATCATTCAGGACCTTCAGTAGACTTAACAATTTTTTCTTTACACCTTGCAGGGATTTCTTCAATTTTAGGTGCCTTAAATTTTATTACTACAATTATTAATCTTAAAGCAAAAAACCTTTCAGCAGAAAAAATTAGACTATTTGTCTGATCAGTTATTT
+
CCCCCGGGGGGGGGGGGGGGGGGGGGGGGGGGGGGGGGGGGGGGGGGGGGGGGGGGGGGGGGGGGGGGGGGGGGGGGGGGGGGGGGGGGGGGGGGGGGGGGGGGGGGGGGGGGGGGGGGGGGGGGGGGGGGGGGGGGGGGGDGGGGGGGGGGGGGGGGGGGGGGGGGFGGGGGGGGGGGGGGGGGGGGGGGGGGGGFGGGGGGGGGGGGGGGGGGGGGGGGGGGGGGGGGFGGGFGGGGFFFAFGFGGGGGGFGFGDGFFFFFGFGFGFFFFGFFGF@EF?FFFFFFC??FEEE@CFFFFF
@M70528:330:000000000-K6D4P:1:1102:22619:2264 1:N:0:CTTCAACCAC+TTATGCGCCT
GGAGCCCCTGACATAGCATTCCCTCGATTAAATAATATAAGATTCTGACTTTTACCCCCTTCTCTGGGATTATTAATTATAGGACTTTATAAAGAAGGAGCGGGAACAGGATGAACAGTATATCCACCTTTATCAACGTTTTATCATTCAGGACCTTCAGTAGACTTAACAATTTTTTCTTTACACCTTGCAGGGATTTCTTCAATTTTAGGTGCCTTAAATTTTATTACTACAATTATTAATCTTAAAGCAAAAAACCTTTCAGCAGAAAAAATTAGACTATTTGTCTGATCAGTTATTT
+
CCCCCGGGGGGGGGGFGGGGGGGGGGGGGGGGGGGGGGGGGGGGGGGGGGGGGGGGGGGGGGGGGGGGGGGGGGGGGGGGGGGGGGGGGGGGGGGGGGGGGGGGGGGGGGGGGGGGGGGGGGGGGGGGGGGGGGGGGGGGGGGGGGGGGGGGGGGGGGGGGGGGGGGGGGGGGGGGGGGGGGGGGGGGGGGGGFGGGGGGGGGGGGGGGGGGGGGGGGGGFGGGGGGGGGFGGGFGGGGFFFFCGFGGGGFGFGFGGGAFFEAGFFEGFFFGGFFFE;EFEFGFF?F?EFFFFFFFFFCEF
@M70528:330:000000000-K6D4P:1:1102:21563:2268 1:N:0:CTTCAACCAC+TTATGCGCCT
GGAGCCCCTGACATAGCATTCCCTCGATTAAATAATATAAGATTCTGACTTTTACCCCCTTCTCTGGGATTATTAATTATAGGACTTTATAAAGAAGGAGCGGGAACAGGATGAACAGTATATCCACCTTTATCAACGTTTTATCATTCAGGACCTTCAGTAGACTTAACAATTTTTTCTTTACACCTTGCAGGGATTTCTTCAATTTTAGGTGCCTTAAATTTTATTACTACAATTATTAATCTTAAAGCAAAAAACCTTTCAGCAGAAAAAATTAGACTATTTGTCTGATCAGTTATTT
+
CCCCCGGGGGGGGGGGGGGGGGGGGGGGGGGGGGGGGGGGGGGGGGGGGGGGGGGGGGGGGGGGGGGGGGGGGGGGGGGGGGGGGGGGGGGGGGFFGGGGGGGGGGGGGGGGGGGGGGGGGGGGGGGGGGGGGGGGGGGGGGGGGGGGGGGGGGGGGGGGGGGGGGGGGGGGGGGGGGGGGGGGGGGGGGGGGGGGGGGGGGGFFGGGGG6FGGGGGGEFFGGGGGGGGGFDGFACDF@FFFFFGFGGFGGGFGFGGDFFFFFGFFEGFAFGF@FGFEFFFFGFFFFCCFEFCEFEEEFFF
@M70528:330:000000000-K6D4P:1:1102:21550:2288 1:N:0:CTTCAACCAC+TTATGCGCCT
GGAGCCCCTGACATAGCATTCCCTCGATTAAATAATATAAGATTCTGACTTTTACCCCCTTCTCTGGGATTATTAATTATAGGACTTTATAAAGAAGGAGCGGGAACAGGATGAACAGTATATCCACCTTTATCAACGTTTTATCATTCAGGACCTTCAGTAGACTTAACAATTTTTTCTTTACACCTTGCAGGGATTTCTTCAATTTTAGGTGCCTTAAATTTTATTACTACAATTATTAATCTTAAAGCAAAAAACCTTTCAGCAGAAAAAATTAGACTATTTGTCTGATCAGTTATTT
+
8@BCCGGGGGGGGGGFFFGGGGGGGGGGGGGGGGGGGGGGFGGGGGFGGGGGGGGGDFGGGGGGGGGGGGGGGGGGGGGGGGGGGGGGGGGGGGGGGGGGGGGGGGGGGGGGGGGGGGFEGGGGGGGGCFGGGCGGGGFGGDEFGGGGGGGAFGGGGGGGGGGGGEGCFAFGGGGFGGGGGFGGGGGCG9CGGGGGFF?FGGGEFGGGGGGEGEGGFGGGCFGEFFFFGGFGDGFDFFGFFAF+=B@2B8899FFFGGF;=48:CG44/;A?FBF*.66F9=:AC?FC<C<?CF39CC?EE
@M70528:330:000000000-K6D4P:1:1102:15786:2291 1:N:0:CTTCAACCAC+TTATGCGCCT
GGAGCCCCTGACATAGCATTCCCTCGATTAAATAATATAAGATTCTGACTTTTACCCCCTTCTCTGGGATTATTAATTATAGGACTTTATAAAGAAGGAGCGGGAACAGGATGAACAGTATATCCACCTTTATCAACGTTTTATCATTCAGGACCTTCAGTAGACTTAACAATTTTTTCTTTACACCTTGCAGGGATTTCTTCAATTTTAGGTGCCTTAAATTTTATTACTACAATTATTAATCTTAAAGCAAAAAACCTTTCAGCAGAAAAAATTAGACTATTTGTCTGATCAGTTATTT
+
CCCCCFGGGGGGGGGGGGGGGGGGGGGGGGGGGGGGGGGGGGGGGGGGGGGGGGGGGGGGGGGGGGGGGGGGGGGGGGGGGGGGGGGGGGGGGGGGGGGGGGGGGGGGGGGGGGGGGGGGGGGGGGGGGGGGGGGGGGGGGGGGGGGGGGGGGGGGGGGGGGGGGFGGGGGGGGGGGGGGFGGGGCFGGGGGGGGGGGGGGGGGFFGGGGGGGGGGGGGGGGGGGGFGGGFGGGFGGGGFFFFFGFGGGGGFFGFGGGFFF@FGFGFGFFFGG95CEEFFEFGFFFF<?9C?4739?5??C
@M70528:330:000000000-K6D4P:1:1102:6954:2297 1:N:0:CTTCAACCAC+TTATGCGCCT
GCGCCCCTGACATAGCATTCCCTCGATTAAATAATCTAAGATTCTGCCTTTTACCCCCTTCTCTGGGATTATTAATTATAGGACTTTATAAAGAAGGAGCGGGAACGGGATGAACAGTATATCCACCTTTATCAACGTTTTATCATTCAGGACCTTCAGTAGACTTAACAATTTTTTCTTTACACCTTGCAGGGATTTCTTCAATTTTAGGTGCCTTAAATTTTATTACTACAATTATTAATCTTAAAGCAAAAAACCTTTCAGCAGAAAAAATTAGACTATTTGTCTGATCAGTTATTTT
+
C-BCCGGGGFGCFFGGGGGFGGFGFFGGGGGGGGG,EFAFGGGGGG,CFGGGGGGGGGGGGGGGGGGGGGGGGGGGGGGFGGGGGGG,EFFGGGGGGEGGGGGGGGGGGGGGGGGGGGGGGGGGGGGGGGAFFGGGGGFGGGGGGGGGGGGGGGGGGGGGGGGGGGGGGFDFGGGGEGGFGGFGGCDGGCDFFGGGGGGFFFGGFFGDGFCFGFFFGGFDEBEGFGGAFFAFDCFGFGFCFFFFG>F7EFGFFGFDGCFFF;FFFDB4AFAFD8/:;?;@AFDCFCFCEEEFEFFFE?EEE
@M70528:330:000000000-K6D4P:1:1102:21571:2299 1:N:0:CTTCAACCAC+TTATGCGCCT
GGAGCCCCTGACATAGCATTCCCTCGATTAAATAATATAAGATTCTGACTTTTACCCCCTTCTCTGGGATTATTAATTATAGGACTTTATAAAGAAGGAGCGGGAACAGGATGAACAGTATATCCACCTTTATCAACGTTTTATCATTCAGGACCTTCAGTAGACTTAACAATTTTTTCTTTACACCTTGCAGGGATTTCTTCAATTTTAGGTGCCTTAAATTTTATTACTACAATTATTAATCTTAAAGCAAAAAACCTTTCAGCAGAAAAAATTAGACTATTTGTCTGATCAGTTATTT
+
CCCCCGGGGGGGGGGGGGGGGGGGGGGGGGGGGGGGGGGGGEGGGGGGGGGGGGGGGGGGGGGGGGGGGGGGGGGGCGGFGCFGGFGGFFGGGGFGGGGGGGGGGGGGGGGGGGGGGGGFGGGGGGGFGGGGFGGGGGGGGGGGGGGGGGGGGGGGGFGGGGGGGGGDFGGGGGGGGGGGGGGGGGGGGGFGGGGGGGGGGGGGFGGGGGF?GFFFFGGFGGGGEFGGGGFGFFAGGCFFFFFFGFGD7:CGFGFGGG>FFEFGFGEFFAFEC15<8=<B9AFFFC;<5?<?<E4C?CCEE
@M70528:330:000000000-K6D4P:1:1102:6970:2310 1:N:0:CTTCAACCAC+TTATGCGCCT
GCGCCCCTGACATAGCATTCCCTCGATTAAATAATCTAAGATTCTGACTTTTACCCCCTTCTCTGGGATTATTAATTATAGGACTTTATAAAGAAGGAGCGGGAACGGGATGAACAGTATATCCACCTTTATCAACGTTTTATCATTCAGGACCTTCAGTAGACTTAACAATTTTTTCTTTACACCTTGCAGGGATTTCTTCAATTTTAGGTGCCTTAAATTTTATTACTACAATTATTAATCTTAAAGCAAAAAACCTTTCAGCAGAAAAAATTAGACTATTTGTCTGATCAGTTATTTT
+
C-CCCGGGGGGGGGGGGGGGGGGGGGGGGGGGGGG,CFFGGGGGGG,CFGGGGGGGGGGGGGGGGGGGGGGGGGGGGFGFGGGGGGG9FFGGGGGGGGGGGGGGGGGGGGGGGGGGGGGGGGGGGGGGGGGGGGGGGFGGGGGGGGGGGGGGGGGGGGGGGGGGGGFGGGGGGGGGGGGGGGGGGGGGGGGGFGGGGGGGGGGGGGGGGGGGGGGGGGGGGGGGGGGGGGFFGGFGGGGFFFAFGFGGGCGGFGFGGGFF4CFGFGDFFFFGGF;G@?EFFFFFF?FF?CFFFFFECEFFE
@M70528:330:000000000-K6D4P:1:1102:16714:2319 1:N:0:CTTCAACCAC+TTATGCGCCT
GGAGCCCCTGACATAGCATTCCCTCGATTAAATAATATAAGATTCTGACTTTTACCCCCTTCTCTGGGATTATTAATTATAGGACTTTATAAAGAAGGAGCGGGAACAGGATGAACAGTATATCCACCTTTATCAACGTTTTATCATTCAGGACCTTCAGTAGACTTAACAATTTTTTCTTTACACCTTGCAGGGATTTCTTCAATTTTAGGTGCCTTAAATTTTATTACTACAATTATTAATCTTAAAGCAAAAAACCTTTCAGCAGAAAAAATTAGACTATTTGTCTGATCAGTTATTT
+
CCCCCGGGGGGGGGGGGGGGGGGGGGGGFEGGGGGGGGGGGGGGGGGGGGGGGGGGGGGGGGGGGGGGGGGGGGGGGGGGGGFGGGGGGGGGGGGGGGGGGGGGGGGGGGGGGGGGGGGGGGGGGFGGGGGGGGGGGGFGGEGGGGGGGGGGGGGGGGGGGGGGGGGCGGGCFFGGGGGGGFGGGGGGGGGFGGGGGGCFGGGGGGGGGGGFFGGGGGGGGGGGGGGGGGFGGGFGGGCFFFFFGFGGFCFF4CFFGGFFFEFGFFFGFFFGGBFGE)<B?FGFCEFEFCE?<?4CEEE?C
@M70528:330:000000000-K6D4P:1:1102:7469:2329 1:N:0:CTTCAACCAC+TTATGCGCCT
GGAGCCCCTGACATAGCATTCCCTCGATTAAATAATATAAGATTCTGACTTTTACCCCCTTCTCTGGGATTATTAATTATAGGACTTTATAAAGAAGGAGCGGGAACAGGATGAACAGTATATCCACCTTTATCAACGTTTTATCATTCAGGACCTTCAGTAGACTTAACAATTTTTTCTTTACACCTTGCAGGGATTTCTTCAATTTTAGGTGCCTTAAATTTTATTACTACAATTATTAATCTTAAAGCAAAAAACCTTTCAGCAGAAAAAATTAGACTATTTGTCTGATCAGTTATTT
+
CCCCCGGGGGGGGGGGGGGGGGGGGGGGGGGGGGGGGGGGGGGGGGGGGGGFFGGGGGGGGGGGGGGGGGGGGGGGGGGGGGGGGGGGGGGGGGGGGGGGGGGGGGGGGGGGGGGGGGGGGGGGGGGGGGGGGGGGGGGGGGGGGGGGGGGGGGGGGGGGGGGGGGGGCGFFGGGGGGGGGGGFGGGGFGGGGGGGGGGGGGGGGGGGGGGGGGGGGGGGGGGGGFGGGGFFGGFFGGGFFFFFGFGGGGFGFGFGDCDFFFFGF7=FFFFGGFFFE@EAC67AF?FFF?9?)73CE<EEE
@M70528:330:000000000-K6D4P:1:1102:23269:2331 1:N:0:CTTCAACCAC+TTATGCGCCT
GGAGCCCCTGACATAGCATTCCCTCGATTAAATAATATAAGATTCTGACTTTTACCCCCTTCTCTGGGATTATTAATTATAGGACTTTATAAAGAAGGAGCGGGAACAGGATGAACAGTATATCCACCTTTATCAACGTTTTATCATTCAGGACCTTCAGTAGACTTAACAATTTTTTCTTTACACCTTGCAGGGATTTCTTCAATTTTAGGTGCCTTAAATTTTATTACTACAATTATTAATCTTAAAGCAAAAAACCTTTCAGCAGAAAAAATTAGACTATTTGTCTGATCAGTTATTT
+
CCCCCGGGGGGGGGGGGGGGGGGGGGGGGGGGGGGGGGGGGGGGGGGGGGGGGGGGGGGGGGGGGGGGGFGGFGGGGGGGGGGGGGGGGGGGGGGGGGGGGGGGGGGGGGGGGGGGGGGGGGGGGGGGGGGGGGGGGGGGGGGGGGGGGGGGGGGGGGGGGGFGGGGGGGGGGGGGGGGGGGGGGGGGGGGGGGGGGGGGGGGGGGGGGGGGGGGGGGGGGGGGGGGGGGFGGGFGGGGFFFFFGFFCFCGGFGFGGGEFFEFG?FE<FFFGGFFGEEEFFFGFF5CEE3CEFCEFFFCEF
@M70528:330:000000000-K6D4P:1:1102:7636:2347 1:N:0:CTTCAACCAC+TTATGCGCCT
GGAGCCCCTGACATAGCATTCCCTCGATTAAATAATATAAGATTCTGACTTTTACCCCCTTCTCTGGGATTATTAATTATAGGACTTTTTAAAGAAGGAGCGGGAACAGGATGAACAGTATATCCACCTTTATCAACGTTTTATCATTCAGGACCTTCAGTAGACTTAACAATTTTTTCTTTACACCTTGCAGGGATTTCTTCAATTTTAGGTGCCTTAAATTTTATTACTACAATTATTAATCTTAAAGCAAAAAACCTTTCAGCAGAAAAAATTAGACTATTTGTCTGATCAGTTATTT
+
CCCCCGGGGGGGGGGGGGGGGGGGGGGGGGGGGGGGGGGGFFGFEGGGGGGGGGGGGGGGGGFGGGGGGGGGFFGGGFFGGGGGGGGGGGGGGGGGGGGGGGGGGC<FFGGFFGGGGGGGCGFA?FFGCGGGFGGGGGGGGGGGGGGGGGGGFEGFGGGFFGEFFFGGGGF9EGGGGGGGGGGGGGFF8B8FEGGGGGGGGFGGGGGGGGGCEC7FFFGGGGFFGGGGFGFGGFFGGGGFFBCFGFGGGFGGFGFGGDDFB4BFCCCD8AA8<>FF<3CFFFGFFCC?5;;?CEFFFCEFF
@M70528:330:000000000-K6D4P:1:1102:14322:2358 1:N:0:CTTCAACCAC+TTATGCGCCT
GGAGCCCCTGACATAGCATTCCCTCGATTAAATAATATAAGATTCTGACTTTTACCCCCTTCTCTGGGATTATTAATTATAGGACTTTATAAAGAAGGAGCGGGAACAGGATGAACAGTATATCCACCTTTATCAACGTTTTATCATTCAGGACCTTCAGTAGACTTAACAATTTTTTCTTTACACCTTGCAGGGATTTCTTCAATTTTAGGTGCCTTAAATTTTATTACTACAATTATTAATCTTAAAGCAAAAAACCTTTCAGCAGAAAAAATTAGACTATTTGTCTGATCAGTTATTT
+
CCCCCGGGGGGGGGGGGGGGGGGGGGGGGGGGGGGGGGGGGGGGGGGGGGGGGGGGGGGGGGGGGGGGGGGGGGGGGGGGGGGGGGGGGGGGGGGGGGGGGGGGGGGGGGGGGGGGGGGGGGGGGGGGGGGGGGGGGGGGGGGGGGGGGGGGGGGGGGGGGGGGGGGGGGGGGGGGGGGGGGGGGGGGGGGGGGGGGGGGGGGGGGGGGGGGGGGGGGGGGGGGGGGGGGFGGGFGGGGFFFFFGFGGGGGGFGFGGGFFFEFGFGEGFFFGGFFGFEEACFGFFFFFEFFFFFFFEEFEF
@M70528:330:000000000-K6D4P:1:1102:15662:2380 1:N:0:CTTCAACCAC+TTATGCGCCT
GGAGCCCCTGACATAGCATTCCCTCGATTAAATAATATAAGATTCTGACTTTTACCCCCTTCTCTGGGATTATTAATTATAGGACTTTATAAAGAAGGAGCGGGAACGGGATGAACAGTATATCCACCTTTATCAACGTTTTATCATTCAGGACCTTCAGTAGACTTAACAATTTTTTCTTTACACCTTGCAGGGATTTCTTCAATTTTAGGTGCCTTAAATTTTATTACTACAATTATTAATCTTAAAGCAAAAAACCTTTCAGCAGAAAAAATTAGACTATTTGTTTAATAAGTTATTT
+
CCCCCGGGGGGGGGGGGGGGGGGGGGGGGGGGGGGGGGGGGGGGGGGGGGGGGGGGGGGGGGGGGGGGGGGGGGGGGGGGGGGGGGGGGGGGGGGGGGFGGGGGGGGGGGGGGGGGGGGGGGGGGGGGGGGGGGGGGGGGGGGGGGGGGGGGGGGGGGGGGGGGGGGGGGGGGGGGGGGGGGGDFG8ED9DFGGGGGGCBFGDGEFGGGE6EFFGCEFGGFFGGGFG:=,=EGF9A@8EFF6A6DFGG==+@AFAGDD4AF4+=/+**8AFGG>A67)6=)*+;;)1(()17.1)/5/<CE
@M70528:330:000000000-K6D4P:1:1102:13524:2381 1:N:0:CTTCAACCAC+TTATGCGCCT
GGAGCCCCTGACATAGCATTCCCTCGATTAAATAATATAAGATTCTGACTTTTACCCCCTTCTCTGGGATTATTAATTATAGGACTTTATAAAGAAGGAGCGGGAACAGGATGAACAGTATATCCACCTTTATCAACGTTTTATCATTCAGGACCTTCAGTAGACTTAACAATTTTTTCTTTACACCTTGCAGGGATTTCTTCAATTTTAGGTGCCTTAAATTTTATTACTACAATTATTAATCTTAAAGCAAAAAACCTTTCTGCAGAAAAAATTAGACTATTTGTCTGATCAGTTATTT
+
CCCCCGFGGGGGGGGGGGGGGGGGGGGGGGGGGGGGGGGGGGGGGGGGGGGGGGGGGGGGGGGGGGGGGGGGGGGGGGGGGGGGGGGGGGGGGGGGGGGGGGGGGGGGGGGGGGGGGGGGGGGGGGGGGGGGGGGGGGGGGGGGGGGGGGGGGGGGGGGGGGGGGGGCGGGGGGGGGGGGGGGGGGGGGGGGGGGGGGGGGGGGGGGGGGGGGGGGGGGGGGGGGGGGGGFCFGFGGGGFFFFFGFGGFGFF>FFCGD?FFFFGFFFGF4??FFFGEEEFFFGFFFFEFFFF<EFFFFFFF
@M70528:330:000000000-K6D4P:1:1102:22357:2384 1:N:0:CTTCAACCAC+TTATGCGCCT
GGAGCCCCTGACATAGCATTCCCTCGATTAAATAATATAAGATTCTGACTTTTACCCCCTTCTCTGGGATTATTAATTATAGGACTTTATAAAGAAGGAGCGGGAACAGGATGAACAGTATATCCACCTTTATCAACGTTTTATCATTCAGGACCTTCAGTAGACTTAACAATTTTTTCTTTACACCTTGCAGGGATTTCTTCAATTTTAGGTGCCTTAAATTTTATTACTACAATTATTAATCTTAAAGCAAAAAACCTTTCAGCAGAAAAAATTAGACTATTTGTCTGATCAGTTATTT
+
CCCCC7BCGGGGGFGGGGGGGGGDFGGGGEGGGGGGGFGGGFFGGFGGGGGGGGGGGGGGFFCAFGGG,@8@EF<FGFGFFFDEGGGGFGGFDDGGGFFCFGGGGGGGGGGGGFFGGFFFGGGGGGGGFGFCFGGGGGFGGGGGCAFFGGGGCGGGGFGGGGFFGFFCF9EFGDFGGGFGGFFGA98,>A8>EFECFGGGGGCEFGGGGGG6DEG,EGGGCGFECECDFCF7<605<;@FFFF6CF99@+8?AGF*;CEFF@FGE76<FF6CGFFCFE<93=DC=C=)94>?FFFFE9CFE
@M70528:330:000000000-K6D4P:1:1102:24209:2385 1:N:0:CTTCAACCAC+TTATGCGCCT
GGAGCCCCTGACATAGCATTCCCTCGATTAAATAATATAAGATTCTGACTTTTACCCCCTTCTCTGGGATTATTAATTATAGGACTTTATAAAGAAGGAGCGGGAACGGGATGAACAGTATATCCACCTTTATCAACGTTTTATCATTCAGGACCTTCAGTAGACTTAACAATTTTTTCTTTACACCTTGCAGGGATTTCTTCAATTTTAGGTGCCTTAAATTTTATTACTACAATTATTAATCTTAAAGCAAAAAACCTTTCAGCAGAAAAAATTAGACTATTTGTCTGATCAGTTATTT
+
CCCCCGGGGGGGGGGGGGGGGGGGGGGGGGGGGGGGGGGGGGGGGGGGGGGGGGGGGGGGGGGGGGGGGGGGGGGGGGGGGGGGGGGGGGGGGGGGGGGGGGGGGGGGGGGGGGGGGGGGFGGGGGGGGGGGGGGGGGGGGGGGGGGGGGGGGGGGGGGGGGCFGGGGGGGGGGGGGGGGGGGGGGGGGGGGGGGGGGGGGGGGGGGGFGF6FGGGGGGGGGGGGGGGGGFGGGFGGFGFFFAFGFGGGC?CFGFGGGFFFFFGEFFCFFFGG@AGAEEFEFGFF?C??CEE<E3?5?CCE
@M70528:330:000000000-K6D4P:1:1102:22344:2399 1:N:0:CTTCAACCAC+TTATGCGCCT
GGAGCCCCTGACATAGCATTCCCTCGATTAAATAATATAAGATTCTGACTTTTACCCCCTTCTCTGGGATTATTAATTATAGGACTTTATAAAGAAGGAGCGGGAACAGGATGAACAGTATATCCACCTTTATCAACGTTTTATCATTCAGGACCTTCAGTAGACTTAACAATTTTTTCTTTACACCTTGCAGGGATTTCTTCAATTTTAGGTGCCTTAAATTTTATTACTACAATTATTAATCTTAAAGCAAAAAACCTTTCAGCAGAAAAAATTAGACTATTTGTCTGATCAGTTATTT
+
CCCCCGGGGGGGGGGGGGGGGGGGGGGGGGGGGGGGGGGGGGGGGGGGGGGGGGGGGGGGGGGGGGGGGDGGGGGGGGGGGGGGFGGGFGGGGGGGGGGFGGGGGGGGGGGGGGFGGGGGGGGGFGGGGGGGGGGGGGFGGGGGAFGGGGFGGGGGGGGGGGGGGGGGGGGGGGGGGGGGGGGGGFFGGGGGGGGGGGGGGGGFGGGGGGGGGGGGGGGGGGGGGGGFFFFGGGFGGGGFCFFFGFGDCGGGFGFGGGFFFFFGFGCFFAFFF>AFEEFFFFGFFFF?CEFFCEFFFFFCE
@M70528:330:000000000-K6D4P:1:1102:13526:2401 1:N:0:CTTCAACCAC+TTATGCGCCT
GGAGCCCCTGACATAGCATTCCCTCGATTAAATAATATAAGATTCTGACTTTTACCCCCTTCTCTGGGATTATTAATTATAGGACTTTATAAAGAAGGAGCGGGAACAGGATGAACAGTATATCCACCTTTATCAACGTTTTATCATTCAGGACCTTCAGTAGACTTAACAATTTTTTCTTTACACCTTGCAGGGATTTCTTCACTTTTAGGTGCCTTAAATTTTATTACTACAATTATTACTCTTAAAGCAAAAAACATTTCTGCAGAAAAAATTAGACTATTTGTCTGATCAGTTATTT
+
CCCCCGFGGGGGGGGGGGGGGGGGFC;DEFGGFGCFGGGFGGGGGGGGGGGGGGGGGGGGGGGGGFFGFGGGGGFGGGGGGFGGGGGGGGGGGGGGGFGGGGGGGGGGGGGGGFGGGGGGGGDGDFGGFEFGGGGGGFFC8CEGCFDGCA,?FGGFGGGFFGFFGGFDGGGAEFGGGGGFBGGGGGGFEFGGCF+DCFGFGGGF,3DCFGGDFFFFGCF9FECDFGGGGGFGG96FGGGFC+?BGFGGGG>43AAFGC);18CG?FECA4A0C();@)<6?FCFFEA5C?>E<?37<EE?C
@M70528:330:000000000-K6D4P:1:1102:12435:2410 1:N:0:CTTCAACCAC+TTATGCGCCT
GGACCCTGTTTTACTGTCTCTTATACACATCTCCGAGCCCACGAGACCTTCAACCACATCTCGTATGCCGTCTTCTGCTTGAAAAAAAAAAAACACTAATTAACAATCCTAACAAAGTATCTCACACACACACACAGTAAAAGTCCACAAATACCCTACTAACATGATCAACACAAACTCACTGATTCGGATACATCGCTAACACTAGTATATACAGGTATGCAGATAGCTCATTGACAAGAGACACGTGTGCATTTAGATATTAGTCTACCTGCCGACGTGTATTATGTCACATGACAAC
+
CCCCCGGGGGGGGGGGGGGGGGGGFFGGGGGGGGGGGGGGGGGGGGGGGGGGGGFGGGFFGGGGGGGGGGFGGGGFFFGGGGGGGGGGGGG@4+4:,,95,<,,,5,,,,9<,,,,4,,,,9,,,:,4++8+448+:,5,5,,,,,:,,,33,:7,,,8,=3>,,,,8,,3,>+,3,,,,,6,,,,,7*3***7,,,**,**2,,,2,,5,,,6=9,,4,,,,5,,,,2,+4*1+++2++))))*)******+11+1+1;+.++.:)+31++*))2(,(),)*)*)*)))))))))),).(
@M70528:330:000000000-K6D4P:1:1102:15110:2430 1:N:0:CTTCAACCAC+TTATGCGCCT
GGAGCCCCTGACATAGCATTCCCTCGATTAAATAATATAAGATTCTGACTTTTACCCCCTTCTCTGGGATTATTAATTATAGGACTTTATAAAGAAGGAGCGGGAACGGGATGAACAGTATATCCACCTTTATCAACGTTTTATCATTCAGGACCTTCAGTAGACTTAACAATTTTTTCTTTACACCTTGCAGGGATTTCTTCAATTTTAGGTGCCTTAAATTTTATTACTACAATTATTAATCTTAAAGCAAAAAACCTTTCAGCAGAAAAAATTAGACTATTTGTCTGATCAGTTATTT
+
CCCCCGGGGGGGGGGGGGGGGGGGGGGGGGGGGGGGGGGGGGGGGGGGGGGGGGGGGGGGGGGGGGGGGGGGGGGGGGGGGGGGGGGGGGGGGGGGGGGGGGGGGGGGGGGGGGGGGGGGGGGGGGGGGGGGGGGGGGGGGGGGGGGGGGGGGGGGGGGGGGGGGGGGGGGGGGGGGGGGGGGGGGGGGGGGGGGGGGGGGGGGGGGGGGGGGGGGGGGGGGGGGGGGGGFGGGFGFGGFFFFFGFGGGGGGFGFGGGFFFEFGFFEGFFFGGFFGFFFFFFGFFEFE5CCEEFFEFEFEF
@M70528:330:000000000-K6D4P:1:1102:9273:2436 1:N:0:CTTCAACCAC+TTATGCGCCT
GGAGCCCTGACATAGCATTCCCTCGATTAAATAATATAAGATTCTGACTTTTACCCCCTTCTCTGGGATTATTAATTATAGGACTTTATAAAGAAGGAGCGGGAACAGGATGAACAGTATATCCACCTTTATCAACGTTTTATCATTCAGGACCTTCAGTAGACTTAACAATTTTTTCTTTACACCTTGCAGGGATTTCTTCAATTTTAGGTGCCTTAAATTTTATTACTACAATTATTAATCTTAAAGCAAAAAACCTTTCAGCAGAAAAAATTAGACTATTTGTCTGATCAGTTATTTT
+
CCCCCGGGFGGGG<CCCFGFGGGGGGGG;CFFGGGGGGGGGFFGGGGGGGGGGGGGGGGGGFGGGGGGGGGGGGGGGGGGGGGGGGGFGGGGGGGGGGGGGGGGGGGGGGGGGGGGGGGGGGGGGGGGGGGGGGGGGGGGGGGGGGGGGDGGGGGGGGGGGGGGGGGGGGGGGGGGGGGGGGGGGGGGGGGDGDGGGGGGGGGGGGGG,@DGCFGGGGGGGGGGGGGFGGFGGGFGGGGFFFFFGFCGGGGGFGFGGGFFFEFCEGFGFFFGGFFG@FEFEFGF=E7?C<?<E8CEFFFFF
@M70528:330:000000000-K6D4P:1:1102:13489:2440 1:N:0:CTTCAACCAC+TTATGCGCCT
GGAGCCCCTGACATAGCATTCCCTCGATTAAATAATATAAGATTCTGACTTTTACCCCCTTCTCTGGGATTATTAATTATAGGACTTTATAAAGAAGGAGCGGGAACAGGATGAACAGTATATCCACCTTTATCAACGTTTTATCATTCAGGACCTTCAGTAGACTTAACAATTTTTTCTTTACACCTTGCAGGGATTTCTTCAATTTTAGGTGCCTTAAATTTTATTACTACAATTATTAATCTTAAAGCAAAAAACCTTTCAGCAGAAAAAATTAGACTATTTGTCTGATCAGTTATTT
+
CCCCCGDGGGGGGGGGGGGGGGGGGGGGGGGGGGGGGGGGGGGGGGGGGGGGGGGGGGGGGGGGGGGGGGGGGGGGGGGGGGGGGGGGGGGGGGGGGGGGGGGGGGGGGGGGGGGGGGGGGGGGGGGGGGGGGGGGGGGGGGGGGGGGGGGGGGGGGGGGGGGGGGGGGGGGGGGGGDGGGGGGGGGGGGGGGGGGGGGGGGGGGGGGGGGGGGGGGGGGGGGGGGGGGGFGGGFGGGGFFFFFGFGGFGGGFGFGGGBFFEFGFFFGFFFGF>FCE8?FEFGFFFFCEFFFFFFEFEEFF
@M70528:330:000000000-K6D4P:1:1102:21287:2454 1:N:0:CTTCAACCAC+TTATGCGCCT
GGAGCCCCTGACATAGCATTCCCTCGATTAAATAATATAAGATTCTGACTTTTACCCCCTTCTCTGGGATTATTAATTATAGGACTTTATAAAGAAGGAGCGGGAACGGGATGAACAGTATATCCACCTTTATCAACGTTTTATCATTCAGGACCTTCAGTAGACTTAACAATTTTTTCTTTACACCTTGCAGGGATTTCTTCAATTTTAGGTGCCTTAAATTTTATTACTACAATTATTAATCTTAAAGCAAAAAACCTTTCAGCAGAAAAAATTAGACTATTTGTCTGATCAGTTATTT
+
CCCCCGGGGGGGGGGFGGGGGGGGGGGGGGGGGGGGGGGGGGGGGGGGGGGGGGGGGGGGGGGGGGGGGGGGGGGGGGGGGGGGGGGGGGGGGGGGGGGGGGGGGGGGGGGGGGGGGGGGGGGGGGGGGGGGGGGGGGGGGGGGGGGGGGGGGGGGGGGGGGGGGGGGGGGGGGGGGGGGGGGGGGGGGGGGGGGGGGGGGGGGGGGGGGGGGGGGGGGGGGGGGGGGGGFGGGFGGGGFFFFFGFGGGGGGFGFGGGFFFFFG<FEGFFFGGFFGFEFFFFGFFCFFF?<EFFFFFFFFF
@M70528:330:000000000-K6D4P:1:1102:12287:2457 1:N:0:CTTCAACCAC+TTATGCGCCT
GGACCCTGTTTTACTGTCTCTTATACACATCTCCGAGCCCACGAGACCTTCAACCACATCTCGTATGCCGTCTTCTGCTTGAAAAAAAAAAAAAACAAAACAAACAGACGAAACACATAAAATCAAAAATGACATAAAAAAAGGACTAAATAACGTCACTACTAGAATACTTAATATGAAAAACGTGCAACAATGCGAAGAAAAGTAATCATACATGCCATAAGAAGCAACACAACGAAGTAGATCAAAGTGTACATATCATACTAATACATGAGGCATCTAATAGTAGCAGTATATGACA
+
CCCCCGGGEFFGGGGGGGGGGFFGFFFGGGGGGGGGGGGGGDCGGGGFGGGGGGAFGGEFGGFFGFGGGGGGGGGFFDGGGGGGGGGGGGG@>4++:,4,,,:E<F,4,+6+++4B3,,,55,,,:,,:,,,,7,C,,,36+++:,5,>,,,:,*,***,,,,,,3,,,,,,2,3,,,,,,,,*4,***,26,,,2**4**,*0+55++++52+++++0++5++++++*3)0**)*1*/0.*/**/**+*0*1**0****156*)*)*/**+*))*(-)))*0**)/)).))..)-.))))
@M70528:330:000000000-K6D4P:1:1102:16236:2474 1:N:0:CTTCAACCAC+TTATGCGCCT
GGAGCCCCTGACATAGCATTCCCTCGATTAAATAATATAAGATTCTGACTTTTACCCCCTTCTCTGGGATTATTAATTATAGGACTTTATAAAGAAGGAGCGGGAACAGGATGAACAGTATATCCACCTTTATCAACGTTTTATCATTCAGGACCTTCAGTAGACTTAACAATTTTTTCTTTACACCTTGCAGGGATTTCTTCAATTTTAGGTGCCTTAAATTTTATTACTACAATTATTAATCTTAAAGCAAAAAACCTTTCAGCAGAAAAAATTAGACTATTTGTCTGATCAGTTATTT
+
CCCCCEGGGGGCGGGGGGGGFGGGGGGGGGGGGGGGGGGGGGGGGGAFGGGGGGGGGGGGGGGGGGGGGGGGGGGGGGGGGGGGGGGGGGGGGGGGGGFFGGGGGGGGGGGGGGGGGGGGGGGGGGGGGGGGGGGGGGGGFGGGGGGGGGGGGGGGGGGGGGGGGGGGGGGGGGGGGGGGGGGGGCGGGGGGGGGGFGGGGGGGGGGGGGGGGGGGGGGGGGGGGGDGGGFDGF6EDDDFFFFFFFGDFFGCAFAFDGFFA@FGCGFFFFFGGBF<7)96CB7CA6A3CEFFEE@EECEFF
@M70528:330:000000000-K6D4P:1:1102:20642:2476 1:N:0:CTTCAACCAC+TTATGCGCCT
GGAGCCCCTGACATAGCATTCCCTCGATTAAATAATATAAGATTCTGACTTTTACCCCCTTCTCTGGGATTATTAATTATAGGACTTTATAAAGAAGGAGCGGGAACAGGATGAACAGTATATCCACCTTTATCAACGTTTTATCATTCAGGACCTTCAGTAGACTTAACAATTTTTTCTTTACACCTTGCAGGGATTTCTTCAATTTTAGGTGCCTTAAATTTTATTACTACAATTATTAATCTTAAAGCAAAAAACCTTTCAGAAGAAAAAATTAGACTATTTGTCTGATCAGTTATTT
+
CCCCCGGGGGGGGGGGGGGGGGGGGGGGGGGGGGGGGGGGGGGGGGGGGGGGGGGGGGGGGGGGGGGGGGGGGGGGGGGDFGGGGGGGGGGGGGEFGGGGGGGGGGGGGGGGGGGGGGGGGGGGGGGGGGGGGGGGGGFGGGGGGGGGGGGGGGGGGGGGGGGGGGGGGGGGGGGGGGGGGGGGGGGGGGFGGFGGGGGGGGFGGGGGGGGGGGFGGGGGGGGGFFEGGFFGGFFGGGGFFFFFGFGGGGGCACAGGGFFFEFFEGFGFFFGGFFGFFFFFFGFFFFEFFFFFEFFFFFEF
@M70528:330:000000000-K6D4P:1:1102:8701:2490 1:N:0:CTTCAACCAC+TTATGCGCCT
GGAGCCCCTGACATAGCATTCCCTCGATTAAATAATATAAGATTCTGACTTTTACCCCCTTCTCTGGGATTATTAATTATAGGACTTTATAAAGAAGGAGCGGGAACAGGATGAACAGTATATCCACCTTTATCAACGTTTTATCATTCAGGACCTTCAGTAGACTTAACAATTTTTTCTTTACACCTTGCAGGGATTTCTTCAATTTTAGGTGCCTTAAATTTTATTACTACAATTATTAATCTTAAAGCAAAAAACCTTTCAGCAGAAAAAATTAGACTATTTGTCTGATCAGTTATTT
+
CCCCCGFEGGGGGGGGGGGGGDFGGGGGGGGGGGGGFGGGGGGGGGGGGGGGGGGGGGGGGGGGGGGGGGGGGGGGGGGGGGGGGGGGGGGGGGGGGGGGGGGGDGGGGGGGGGGGGGGGGGGGGFGGGGGGGGGGGGFEFGGGGGGGFFGGGGDGGGGGFFFEFGGGGGGFGGGGGGGGGGGGGGGGGGGGGGGGGGCFFGGGDGGGGGGGGGGGGGG7FGGGGGGGGFFGGC5CDFGFFFFFFFGGCFFGFGFG>C>FFFFGFGEGFF;?C@FGFE<AEFGFC<@EFFFFFEEEC9CCE
@M70528:330:000000000-K6D4P:1:1102:7585:2541 1:N:0:CTTCAACCAC+TTATGCGCCT
GGAGCCCCTGACATAGCATTCCCTCGATTAAATAATATAAGATTCTGACTTTTACCCCCTTCTCTGGGATTATTAATTATAGGACTTTATAAAGAAGGAGCGGGAACAGGATGAACAGTATATCCACCTTTATCAACGTTTTATCATTCAGGACCTTCAGTAGACTTAACAATTTTTTCTTTACACCTTGCAGGGATTTCTTCAATTTTAGGTGCCTTAAATTTTATTACTACAATTATTAATCTTAAAGCAAAAAACCTTTCAGCAGAAAAAATTAGACTATTTGTCTGATCAGTTATTT
+
CCCCCGGGGGGGGGGGGGGGGGGGGGGGGGGGGGGGGGGGGGGGGGGGGGGGGGGGGGGGGGGGGGGGGGGGGGGGGGGGGGGGGGGGGGGGGGGGGGGGGGGGGGGGGGGGGGGGGGGGGGGGGGGGGGGGGGGGGGGGGGGGGGGGGGGGGGGGGGGGGGGGGGGGGGGGGGGGGGGGGGGGGGGGGGGGGGGGGGGGGGGGGGGGGGEFGGGGGGGGGGGGGGGGGGFGGGFGGGGFFFFFGFGGGGGGFGFGGDDFFFFGFDEGFFFGGFFGFEFFFFGFFFF3?E9?EF@EEEE?E
@M70528:330:000000000-K6D4P:1:1102:13934:2545 1:N:0:CTTCAACCAC+TTATGCGCCT
GGAGCCCCTGACATAGCATTCCCTCGATTAAATAATATAAGATTCTGACTTTTACCCCCTTCTCTGGGATTATTAATTATAGGACTTTATAAAGAAGGAGCGGGAACAGGATGAACAGTATATCCACCTTTATCAACGTTTTATCATTCAGGACCTTCAGTAGACTTAACAATTTTTTCTTTACACCTTGCAGGGATTTCTTCAATTTTAGGTGCCTTAAATTTTATTACTACAATTATTAATCTTAAAGCAAAAAACCTTTCAGCAGAAAAAATTAGACTATTTGTCTGATCAGTTATTT
+
CCCCCGGGGGGGGGGGGGGGGGGGGGGGGGGGGGGGGGGGGGGGGGGGGGGGGGGGGGGGGGGGGGGGGGGGGGGGGGGGGGGGGGGGGGGGGGGGGGGGGGGGGGGGGGGGGGGGGGGGGGGGGGGGGGGGGGGGGGGGGGGGGGGGGGGGGGGGGGGGGGFGGGGGGGGGGGGGGGGGGGGGGGGFGGGGGGCFGGGGGGGGGGGGGGCGGGFGGGGGGGGGGEFGGGFGGGFGGGGFF>FFFFGGFGGFFGF7DGFFFF=:?C=FFFFGGFFGF3CFCFGFF3A)9ECC>?EEFEEFF
@M70528:330:000000000-K6D4P:1:1102:15149:2548 1:N:0:CTTCAACCAC+TTATGCGCCT
GGAGCCCCTGACATAGCATTCCCTCGATTAAATAATATAAGATTCTGACTTTTACCCCCTTCTCTGGGATTATTAATTATAGGACTTTATAAAGAAGGAGCGGGAACAGGATGAACAGTATATCCACCTTTATCAACGTTTTATCATTCAGGACCTTCAGTAGACTTAACAATTTTTTCTTTACACCTTGCAGGGATTTCTTCAATTTTAGGTGCCTTAAATTTTATTACTACAATTATTAATCTTAAAGCAAAAAACCTTTCAGCAGAAAAAATTAGACTATTTGTCTGATCAGTTATTT
+
CCCCCGGGGGGGGGGGGGGGGGGFFGGGGGGGGGGGGGGGGGGGGGGGGGGGGGGGFGGGGGGGGGGGGGGGGGGGGGGGGGGGGGGGGGGGGGGGGGGGGGGGGGGGGGGGGGGGGGGGGGGGGGGGGFGGGGGGGGFGGGGGGGGGGGGGGGGGGGGGGGGGGGGGGGGGGGGGGGGGGGGGGGGGGGGGGGGGGGGGGGFGFGGGGGGGGGGGGGGGGGGGGGGGGGFGGFA;DGGFFFFFGFGGFGGGFFFGGGFFFE=G*BCGFA9CF>FGFFF=CF@FFEF<EEEE<FFFFECFF
@M70528:330:000000000-K6D4P:1:1102:22050:2563 1:N:0:CTTCAACCAC+TTATGCGCCT
GGAGCCCCTGACATAGCATTCCCTCGATTAAATAATATAAGATTCTGACTTTTACCCCCTTCTCTGGGATTATTAATTATAGGACTTTATAAAGAAGGAGCGGGAACAGGATGAACAGTATATCCACCTTTATCAACGTTTTATCATTCAGGACCTTCAGTAGACTTAACAATTTTTTCTTTACACCTTGCAGGGATTTCTTCAATTTTAGGTGCCTTAAATTTTATTACTACAATTATTAATCTTAAAGCAAAAAACCTTTCAGCAGAAAAAATTAGACTATTTGTCTGATCAGTTATTT
+
CCCCCGGGGGGGGGGGGGGGGGGGGGGGGGGGGGGGGGGGGGGGGGGGGGGGGGGGGGGGGGGGGGGGGGGGGGGGGGGGGGGGGGGGGGGGGGGGGGGGGGGGGGGGGGGGGGGGGGGGGGGGGGGGGGGGGGGGGGGGGGGGGGGGGGGGGGGGGGGGGGGGGGGGGGGGGGGGGGGGGGGGGFGGGGGGGGGGGGGGGGGGGGGGGGGGGGFGGGGGGGGGGGGGGGFGGGFGDFGFFFFFGFGGFCGGFGFFGGDFFFFGFGEGFFFGGFFGFEFFCFGFFEFCFFEFFEFFFCF?C
@M70528:330:000000000-K6D4P:1:1102:22327:2564 1:N:0:CTTCAACCAC+TTATGCGCCT
GGAGCCCCTGACATAGCATTCCCTCGATTAAATAATATAAGATTCTGACTTTTACCCCCTTCTCTGGGATTATTAATTATAGGACTTTATAAAGAAGGAGCGGGAACAGGATGAACAGTATATCCACCTTTATCAACGTTTTATCATTCAGGACCTTCAGTAGACTTAACAATTTTTTCTTTACACCTTGCAGGGATTTCTTCAATTTTAGGTGCCTTAAATTTTATTACTACAATTATTAATCTTAAAGCAAAAAACCTTTCAGCAGAAAAAATTAGACTATTTGTCTGATCAGTTATTT
+
CCCCCGGGGGGGGGGGGGGGGGGGGGGGGGGGGGGGGGGGGGGGGGGGGGGGGGGGGGGGGGGGGGGGGGGGGGGGGGGGGGGGGGGGGGGGGGGGGGGGGGGGCEGGGGGGGGGGGGGGGGGGGGGGGGGGGGGGGGGGGGGGGGGGGGGGGGGGGGGGGGGGGGGGGGGGGGGGGGGGGGGGGGGGGGGGGGGGGGGGGGGGGGGGGGGGGGGGGGGGGGGGGGGGGDFGGGFGGGGFFFFFGFGGFGCGFGFGGGFFFFFGFGFGFFFGGFFGFEFFEFGFFFFEFCEFFF<CFEEEE
@M70528:330:000000000-K6D4P:1:1102:22176:2579 1:N:0:CTTCAACCAC+TTATGCGCCT
GGAGCCCCTGACATAGCATTCCCTCGATTAAATAATATAAGATTCTGACTTTTACCCCCTTCTCTGGGATTATTAATTATAGGACTTTATAAAGAAGGAGCGGGAACAGGATGAACAGTATATCCACCTTTATCAACGTTTTATCATTCAGGACCTTCAGTAGACTTAACAATTTTTTCTTTACACCTTGCAGGGATTTCTTCAATTTTAGGTGCCTTAAATTTTATTACTACAATTATTAATCTTAAAGCAAAAAACCTTTCAGCAGAAAAAATTAGACTATTTGTCTGATCAGTTATTT
+
CCCCCGGGGGGGGGGGGGGGGGGGGGGGGGGGGGGGGGGGGGGGGGGGGGGGGGGGGGGGGGGGGGGGGGGGGGGGGGGGGGGGGGGGGGGGGGGGGGGGGGGGGGGGGFFGGGGGGGGGGGGGGGGGGGGGGGGGGGGGGGGGGGGGGGGGGGGCGGGGGGGGGGGGGGGGGGGGGGGGGGGGGGGGGGGGGGGGGGGGGGGGGGGGGGGCGGGGGGGGGGGGGGGGGGFGGGFGGGGFFAFFGFGGFGGFACAFCDEFFFFG4FEFFFFFF@FGFEF4CFGFFFFFFFEE<EEEC<CEF
@M70528:330:000000000-K6D4P:1:1102:23844:2585 1:N:0:CTTCAACCAC+TTATGCGCCT
GGAGCCCCTGACATAGCATTCCCTCGATTAAATAATATAAGATTCTGACTTTTACCCCCTTCTCTGGGATTATTAATTATAGGACTTTATAAAGAAGGAGCGGGAACAGGATGAACAGTATATCCACCTTTATCAACGTTTTATCATTCAGGACCTTCAGTAGACTTAACAATTTTTTCTTTACACCTTGCAGGGATTTCTTCAATTTTAGGTGCCTTAAATTTTATTACTACAATTATTAATCTTAAAGCAAAAAACCTTTCAGCAGAAAAAATTAGACTATTTGTCTGATCAGTTATTT
+
CCCCCGGGGGGGGGGGGGGGGGGGGGGGGGGGGGGGGGGGGGGGGGGGGGGGGGGGGGGGGGGGGGGGGCGGGGGGGGGGGGGGGGGGGGGGFGGGGGGGGGGGGGGGGGGGGGGGGGGGGGGGGGGGGGGGGGGGGGGGGGGGGGGGGGGGGGGGGGGGGGGGGGG;FGGGGGGGGGGGGGGGGGGGGGGGGGGCBFGGGGGGGGGGGFFCFFGGGGGGAFGGGGGGGAFGGCAEGGGFFFFFGFGGFF7FAGFGGGFFFFAGEGFC6FFGG>FGFFEFEFGFA?FCFEFEEC@EFFFFF
@M70528:330:000000000-K6D4P:1:1102:7869:2593 1:N:0:CTTCAACCAC+TTATGCGCCT
GGAGCCCCTGACATAGCATTCCCTCGATTAAATAATATAAGATTCTGACTTTTACCCCCTTCTCTGGGATTATTAATTATAGGACTTTATAAAGAAGGAGCGGGAACGGGATGAACAGTATATCCACCTTTATCAACGTTTTATCATTCAGGACCTTCAGTAGACTTAACAATTTTTTCTTTACACCTTGCAGGGATTTCTTCAATTTTAGGTGCCTTAAATTTTATTACTACAATTATTAATCTTAAAGCAAAAAACCTTTCAGCAGAAAAAATTAGACTATTTGTCTGATCAGTTATTT
+
CCCCCGGGGGGGGGGGGGGGGGGGGGGGGGGGGGGGGGGGGGGGGGGGGGGGGGGGGGGGGGGGGGGGGGGGGGGGGGGGGGGGGGGGGGGGGGGGGGGGGGGGGGGGGGGGGGGGGGGGGGGGGGGGGGGGGGGGGGGGGGGGGGGGGGGGGGGGGGGGGGGGGGGGGGGGGGGGGGFGGGGGGGGGGGGGGGGGGGGGGGGGGGGGGGGDGFCGGGGGGGGGGDFGGGFGGGFGGFGFFFFFGFGGGGGGFGFGGGFFFFFGFGCFFAF6C@FGFFFFEFGFFEFFEFFFFFFEFEFEE
@M70528:330:000000000-K6D4P:1:1102:8661:2605 1:N:0:CTTCAACCAC+TTATGCGCCT
GGAGCCCCTGACATAGCATTCCCTCGATTAAATAATATAAGATTCTGACTTTTACCCCCTTCTCTGGGATTATTAATTATAGGACTTTATAAAGAAGGAGCGGGAACGGGATGAACAGTATATCCACCTTTATCAACGTTTTATCATTCAGGACCTTCAGTAGACTTAACAATTTTTTCTTTACACCTTGCAGGGATTTCTTCAATTTTAGGTGCCTTAAATTTTATTACTACAATTATTAATCTTAAAGCAAAAAACCTTTCAGCAGAAAAAATTAGACTATTTGTCTGATCAGTTATTT
+
CCCCCGGGGGGGGGGGGGGGGGGGGGGGGGGGGGGGGGGGGGGGGGGGGGGGGGGGGGGGGGGGGGGGGGGGGGGGGGGGGGGGGGGGGGGGGGGGGGGGGGGGGGGGGGGGGGGGGGGGGGGGGGGGGGGGGGGGGGGGGGGGGGGGGGGGGGGGGGGGGGGGGGGGGGGGGGGGGGGGGGGGGGGGGGGGGGGGGGGGGGGGGGGGGGGGGGGGGGGGGGGGGGGGGGFGGGFGGGGFFFF>FFGGGGGGFGFGGGFFFFFGFFFGFFFGGFFGFFFFFFGFFFFEFFEFFFFFFEEEF
@M70528:330:000000000-K6D4P:1:1102:18336:2609 1:N:0:CTTCAACCAC+TTATGCGCCT
GGAGCCCCTGACATAGCATTCCCTCGATTAAATAATATAAGATTCTGACTTTTACCCCCTTCTCTGGGATTATTAATTATAGGACTTTATAAAGAAGGAGCGGGAACAGGATGAACAGTATATCCACCTTTATCAACGTTTTATCATTCAGGACCTTCAGTAGACTTAACAATTTTTTCTTTACACCTTGCAGGGATTTCTTCAATTTTAGGTGCCTTAAATTTTATTACTACAATTATTAATCTTAAAGCAAAAAACCTTTCAGCAGAAAAAATTAGACTATTTGTCTGATCAGTTATTT
+
CCCCCGGGGGGGGGGGGGGGGGGGGGGGFGGGGGGGGGGGGGGGGGGGGGGGGGGGGGGGGGGGGGGGGGGGGGGGGGGGGGGGGGGGFGGGGGGGGGGGGGGGGGGGGGGGGGGGGGGGGGGGGGGGGGGGGGGGGGGGGGGGGGGGGGGGGGGGGGGGGGGGGGGGGGGGGGGGGGGGGGGGGGGGGGGGG8EFEGGFGGGGFGGGGGGGCGGGGGGGGGGGGGGGGGFGGGFGGGGF>BFFGFGGGGGGFFFGGGEFFF=FFGFGFFFED>FGFFEFFBFFFCFCCECE3?<<<C?CE
@M70528:330:000000000-K6D4P:1:1102:11369:2622 1:N:0:CTTCAACCAC+TTATGCGCCT
GGAGCCACTGTTTTACTGTCTCTTATACACATCTCCGAGCCCACGAGACCTTCAACCACATCTCGTATGCCGTCTTCTGCTTGAAAAAAAAAATATAAATTAAATTAAATCATGATTTCTTACCTATTAGTCTTTAACAAGCATCGGACTAAGACAATAATCCACGCTCTTTTACAATTTCAACAAGATAATATCTACCATGACCAAAATTTGACTCATCACTAACACAATCCTTGCCTAACTATGAGAGAATATTAATGCACTTCACCTCATCCAACGATTCAGTATTTTATCGATACAT
+
CCCCCGCFGFFFGGEFGGGGGGGFCFFFGGGGGGGGGGGGGGGGEEGGGGGGFF@CCFFG,;CFEFGGGFGEFGDFCEFFCGGGGGFGGGFGE,9<5<9,,5<?,C,,,,,55,C,5,,<,BBA,,59,,,,5,5,5<5C,,4<58++++,,,,,8,:D,<,CF<F@3@3C,6;3@,38C,36=>,,8,8;FA,,333,3=,@,,,4@CF,,,,7@775,,,,,41,>;**4C,+,**++1)++41++,*:**++=+3;++/8+/*)2/0=+7;8<)(/)()3++.+)))/.))--(((.-
@M70528:330:000000000-K6D4P:1:1102:17836:2645 1:N:0:CTTCAACCAC+TTATGCGCCT
GGAGCCCCTGACATAGCATTCCCTCGATTAAATAATATAAGATTCTGACTTTTACCCCCTTCTCTGGGATTATTAATTATAGGACTTTATAAAGAAGGAGCGGGAACAGGATGAACAGTATATCCACCTTTATCAACGTTTTATCATTCAGGACCTTCAGTAGACTTAACAATTTTTTCTTTACACCTTGCAGGGATTTCTTCAATTTTAGGTGCCTTAAATTTTATTACTACAATTATTAATCTTAAAGCAAAAAACCTTTCAGCAGAAAAAATTAGACTATTTGTCTGATCAGTTATTT
+
CCCCCGGGGGGGGGGGGGGGGGGGGGGGGGGGGGGGGGGGGGGGGGGGGGGGGGGGGGGGGGGGGGGGGGGGGGGGGGGGGGGFGGGGGGGGGGGGGGGGGGGGGGGGGGGGGGGGGGGGGGGGGGGFGGGGGGGGGGGGGGGGGGGGGGGGGGGGGGGGGGGGGGGGGGGGGGGGGGGGGGGGGGGGGGGGGGGGGGGFGGFFGFFGGGGGGGFGGGGGGGGGGFGGGGFGGFFGDCGFAEFFGFG@D>CDFFF4CDBFBFFGFDEGAFFCGFFG<@EFFFGFFFFCFFCCEF@EEFEEF
@M70528:330:000000000-K6D4P:1:1102:15200:2665 1:N:0:CTTCAACCAC+TTATGCGCCT
GGAGCCCCTGACATAGCATTCCCTCGATTAAATAATATAAGATTCTGACTTTTACCCCCTTCTCTGGGATTATTAATTATAGGACTTTATAAAGAAGGAGCGGGAACAGGATGAACAGTATATCCACCTTTATCAACGTTTTATCATTCAGGACCTTCAGTAGACTTAACAATTTTTTCTTTACACCTTGCAGGGATTTCTTCAATTTTAGGTGCCTTAAATTTTATTACTACAATTATTAATCTTAAAGCAAAAAACCTTTCAGCAGAAAAAATTAGACTATTTGTCTGATCAGTTATTT
+
CCCCCGGGGGGGGGGGGGGGGGGGGGGGGGGGGGGGGGGGGGGGGGGGGGGGGGGGGGGGGGGGGGGGGGGGGGGGGGGGGGGGGGGGGGGGGGGGGGGGGGGGGGGGGGGGGGGGGGGGGGGGGGGGGGGGGGGGGGGGGGGGGGGGGGGGGGGGGGGGGGGGGGGGGGGGGGGGGGGGGGGGGGGGGGGGGGGGGGGGGGGGGGGGGGGGGGGGGGGGGGGGGGGGGGFGGGFGGGGFFFFFGFGGGGCGFGFGGGFFFE=CCFEFFFFGGFFGEFFFFFGFFEFCCFF3>EFFFFFFF
@M70528:330:000000000-K6D4P:1:1102:20526:2671 1:N:0:CTTCAACCAC+TTATGCGCCT
GGAGCCCCTGACATAGCATTCCCTCGATTAAATAATATAAGATTCTGACTTTTACCCCCTTCTCTGGGATTATTAATTATAGGACTTTATAAAGAAGGAGCGGGAACGGGATGAACAGTATATCCACCTTTATCAACGTTTTATCATTCAGGACCTTCAGTAGACTTAACAATTTTTTCTTTACACCTTGCAGGGATTTCTTCAATTTTAGGTGCCTTAAATTTTATTACTACAATTATTAATCTTAAAGCAAAAAACCTTTCAGCAGAAAAAATTAGACTATTTGTCTGATCAGTTATTT
+
B@<BCBBFGGGGGGGEF@FFFFFG<@;FEEGGGGDGGGGFFG<EGDFFCG9@DFFFFDEB8FCEFGGGFGEFGEGFG9FFAEFFFGGFEFGGGCDGG8<EGGGCEGGEGGGGGGGGFGGGGGGGGGG8,BEAFFFGGGFFGGGGGGGFGGFGGGFFGFGGEGAFFFEFGFGFGDAFDEGGGGGGGGDEGGGGGFEGGFCFGF9EGGGGGGGGFFGGFAFGGGGGGFGGGGFGFGFCFGGFFAFFGFGGCGFFFGFFDDFFFFFGFCEFFFFCG9AD<;7AEFGFFEF<EE<EEF@?ECE??
@M70528:330:000000000-K6D4P:1:1102:24067:2685 1:N:0:CTTCAACCAC+TTATGCGCCT
GGAGCCCCTGACATAGCATTCCCTCGATTAAATAATATAAGATTCTGACTTTTACCCCCTTCTCTGGGATTATTAATTATAGGACTTTATAAAGAAGGAGCGGGAACGGGATGAACAGTATATCCACCTTTATCAACGTTTTATCATTCAGGACCTTCAGTAGACTTAACAATTTTTTCTTTACACCTTGCAGGGATTTCTTCAATTTTAGGTGCCTTAAATTTTATTACTACAATTATTAATCTTAAAGCAAAAAACCTTTCAGCAGAAAAAATTAGACTATTTGTCTGATCAGTTATTT
+
CCCCCGGGGGGGGGGGGGGGGGGGGGGGGGGGGGGGGGGGGFGGGGGGGGGGGGGGGGGGGGGGGGGGGGGGGGGGGGGGGGGGGGGGGGGGGGGGGGGGGGGGGGGGGGGGGGGGGGGGGGGGGGGGGGGGGGGGGGGGGGGGGGGGGGGGGGGGGGGGGGGGGGGGGGGGGGGGGGGGGGGGGGGGGFGGGGGGFGGGGGGGGGGGGGGGGGGGGGGGGGGGGGGGG7FGGGFGGGGFFFFFGFFGGFGGFGFFGGFFFFFGFFFGFFFGGFFGFFEFFFFFFCFEFFEECE@EEEFEF
@M70528:330:000000000-K6D4P:1:1102:19508:2698 1:N:0:CTTCAACCAC+TTATGCGCCT
GGAGCCCCTGACATAGCATTCCCTCGATTAAATAATATAAGATTCTGACTTTTACCCCCTTCTCTGGGATTATTAATTATAGGACTTTATAAAGAAGGAGCGGGAACAGGATGAACAGTATATCCACCTTTATCAACGTTTTATCATTCAGGACCTTCAGTAGACTTAACAATTTTTTCTTTACACCTTGCAGGGATTTCTTCAATTTTTGGTGCCTTAAATTTTATTACTACAATTATTAATCTTAAAGCAAAAAACCTTTCAGCAGAAAAAATTAGACTATTTGTCTGATCAGTTATTT
+
CCCCCGGGGGGGGGGGGGGGGGGGGGGGGGGGGGGGGGGGGGGGGGGGGGGGGGGGGGGGGGGGGGGGGGGGGGGGGGGGGGGGGGGGGGGGGGGGGGGGGGGGGGGGGGGGGGGGGGGGGGGGGGGGGGGGGGGGGGGGGGGGGGGGGGGGGGGGGGGGGGGGGGGGGGGGGGGGGGGGGGGGGGGGGGGGGGGGGGGGGGGFFGGGGGGGGGGGGGGGGGGGGFGFFEFFGGFGFGGFFFFFGFGGGGGGFGFGGGFFFFFGFGEGFFFCFFFGF@FFFFGFFCF<??CFFFFFFFFFF
@M70528:330:000000000-K6D4P:1:1102:12111:2709 1:N:0:CTTCAACCAC+TTATGCGCCT
GGAGCCCCTGACATAGCATTCCCTCGATTAAATAATATAAGATTCTGACTTTTACCCCCTTCTCTGGGATTATTAATTATAGGACTTTATAAAGAAGGAGCGGGAACGGGATGAACAGTATATCCACCTTTATCAACGTTTTATCATTCAGGACCTTCAGTAGACTTAACAATTTTTTCTTTACACCTTGCAGGGATTTCTTCAATTTTAGGTGCCTTAAATTTTATTACTACAATTATTAATCTTAAAGCAAAAAACCTTTCAGCAGAAAAAATTAGACTATTTGACTGATCAGTTATTT
+
CCCCCGFGGGGGGGGGGGGGGGGGGGGGGGGGGGGGGGGGGGGGGGGGGGGGGGGGGGGGGGGGGGGGGFGGGGGGGGGGGGGDGGGGGGGGGGGGGGGGGGGGGGGGGGGGGGGGGGGGGGGGGGGGGGGGGGGGGGGGGGGGGGGGGGGGGGGGGGGGGGGGGGGGGGGFGGGGGGGGGGGGGGGGGGGGGGGGGGGGGGGGGGGGGGGGGGGGGGGGEGGGGGGGGGFGG?FDGGGFCFFFGFGGFGGGFGFGGCEFFFCDEFCGF6FFGFFCAECFEFGFFC76?<;CEE85CEFFF
@M70528:330:000000000-K6D4P:1:1102:19499:2713 1:N:0:CTTCAACCAC+TTATGCGCCT
GGAGCCCCTGACATAGCATTCCCTCGATTAAATAATATAAGATTCTGACTTTTACCCCCTTCTCTGGGATTATTAATTATAGGACTTTATAAAGAAGGAGCGGGAACAGGATGAACAGTATATCCACCTTTATCAACGTTTTATCATTCAGGACCTTCAGTAGACTTAACAATTTTTTCTTTACACCTTGCAGGGATTTCTTCAATTTTTGGTGCCTTAAATTTTATTACTACAATTATTAATCTTAAAGCAAAAAACCTTTCAGCAGAAAAAATTAGCCTATTTGTCTGATCAGTTATTT
+
CCCCCE<FEGFGGGG9@<EGGF,6E@EGFCGF,EFEEEEGFGFGGGGFFDGGGGGGGFEEGGGGGGGGGGGGD9FFAAF@<FGFGGGFGFGGGGDF@FCFGDGGCCFGGGGGGFEGFGGGGGGFFGGGGGGGGGGGGD<FFCFCFGGDGGGGGGGFGGGGGGGGGGDFEDGFGGGGGGGFAFDDDGGFGGGFG?3DCEDFFGGGGGGGGGG>F+EFF7@FEGGGGCF<CFFFCFFACCGF@B9CGFGD@FC>*;?CDGFFFBFC?GCDFAFGF1AD<.(27FF7@6A<C)6<EE<C??ECE
@M70528:330:000000000-K6D4P:1:1102:12118:2726 1:N:0:CTTCAACCAC+TTATGCGCCT
GGAGCCACTGACATAGCATTCCCTCGATTAAATAATATAAGATTCTGACTTTTACCCCCTTCTCTGGGATTATTAATTATAGGACTTTATAAAGAAGGAGCGGGAACGGGATGAACAGTATATCCACCTTTATCAACGTTTTATCATTCAGGACCTTCAGTAGACTTAACAATTTTTTCTTTACACCTTGCAGGGATTTCTTCAATTTTAGTTGCCTTAAATTTTATTACTACAATTATTAATCTTAAAGCAAAAAACCTTTAAGCAGAAATAATTAGACTATTTGACTGATCAGTTATTT
+
8@@<CGGEFACFEFCCECFGFE6F@@,CEFEE@EE<FFFFE<EFGGGGGFGGGEG<FF@BE<FFDE8<C,E<CAD@FGDGGF<EFFFCFG<EFFGGGFDE7+6BCFDCF,F@:,9,5CFE9<C9?<=E?=??E9FE@CFGGGDCE,FFGCEAEF=<FB9,55C@AEFAFDCFFAD9F@FFGGGGGF8DFGGF9D6FEG=>DF;A=D><@7@,@@,@EGFFGGGGFFGGGCFFC7*BFCFFFCE6EF@9,++99??/7C)8B8+4*+864);,:8>F?3<*;4@7ACF;7A39)/)/7C)96
@M70528:330:000000000-K6D4P:1:1102:8182:2737 1:N:0:CTTCAACCAC+TTATGCGCCT
GGAGCCCCTGACATAGCATTCCCTCGATTAAATAATATAAGATTCTGACTTTTACCCCCTTCTCTGGGATTATTAATTATAGGACTTTATAAAGAAGGAGCGGGAACAGGATGAACAGTATATCCACCTTTATCAACGTTTTATCATTCAGGACCTTCAGTAGACTTAACAATTTTTTCTTTACACCTTGCAGGGATTTCTTCAATTTTAGGTGCCTTAAATTTTATTACTACAATTATTAATCTTAAAGCAAAAAACCTTTCAGCAGAAAAAATTAGACTATTTGTCTGATCAGTTATTT
+
CCCCCGGGGGGGGGGDFGEFFGFGGGGGGEFGGGGGGGGGGFG<FFGGGAFGGGGG<FGGGFCEGGGFGGGGGGG<FFFGGFFFF?FGGGFGGFFGGGFG7@FCGGEGGGGFGFFGGGGFGGG9FFGGGGGGGGGGGGGFGGFGGGGGGGGGGGGGFGGGGGGG,BFCFGGGGEFFFEGGG;FGGGGGGGDFGGDDCFGGGGGF9FGFGGGFG?FCGFFFGGGGGGGCFGFGGGFGGCDFA=FFGFDFD8>F>>ACDDAFFBFGFGF6FAAGGFFCEEFF9BFAF?F5<CEEEC<FEEF?E
@M70528:330:000000000-K6D4P:1:1102:10305:2744 1:N:0:CTTCAACCAC+TTATGCGCCT
GGAGCCCCTGACATAGCATTCCCTCGATTAAATAATATAAGATTCTGACTTTTACCCCCTTCTCTGGGATTATTAATTATAGGACTTTATAAAGAAGGAGCGGGAACGGGATGAACAGTATATCCACCTTTATCAACGTTTTATCATTCAGGACCTTCAGTAGACTTAACAATTTTTTCTTTACACCTTGCAGGGATTTCTTCAATTTTAGGTGCCTTAAATTTTATTACTACAATTATTAATCTTAAAGCAAAAAACCTTTCAGCAGAAAAAATTAGACTATTTGTCTGATCAGTTATTT
+
CCCCCGGGGGGGGGGGGGGGGGGGGGGGGGGGGGGGGGGGGGGGGGGGGGGGGGGGGGGGGGGGGGGGGGGGGGGGGGGGGGGGGGGGGGGGGGGGGGGCFGGGGGGGGGGGGGGGGGGGGGGGGGGGGGGGGGGGGGGGGGGGGGGGGGGGGGGGGGGGGGGGGGGGGGGGGGGGGGGGGGGGGGGGGFGGGGGGGGGGGGGGGGGGGFGGGGGGGGGGGGGGGGGGGAFGGFFGGGGFFFFFGFGGG8FGFGFGGGFFFFFG?CC4AFFGGFFGFFFFEFGFFFFCECEFFEEFC?CFF
@M70528:330:000000000-K6D4P:1:1102:15826:2745 1:N:0:CTTCAACCAC+TTATGCGCCT
GGAGCCCCTGACATAGCATTACCTCGATTAAATAATATAAGATTCTGACTTTTACCCCCTTCTCTGGGATTATTAATTATAGGACTTTATAAAGAAGGAGCGGGAACAGGATGAACAGTATATCCACCTTTATCAACGTTTTATCATTCAGGACCTTCAGTAGACTTAACAATTTTTTCTTTACACCTTGCAGGGATTTCTTCAATTTTAGGTGCCTTAAATTTTATTACTACAATTATTAATCTTAAAGCAAAAAACCTTTCAGCAGAAAAAATTAGACTATTTGTCTGATCAGTTATTT
+
CCCCCEGGGGGGGGGGGGGG,FGGGGGGGGGGGGGGGGGGGGGGGGCGGGGGGGGGGGGGGGGGGGGGGGGGGGGGGGGGGGGGGGGGGGGGGGGGGGGGGGGGGGGGGGGGGGGGGGGGGGGGGGGGGGGGGGGGGGGGGGGGGGGGGGGGGGGGGGGGGGGGGGGGGGGGGGGGGGGGGGGGGGGGGGGGGGGGGGGGGGGGGGGGGGGGGGGGGGGGGGGGGGGGGGFGGGFGGGGFFFFFGFGGGGGGFGFGGGFFFFFGCGEGFFFGGFFGFFEFFFGFFFFEFFFEFFFEFFFCE
@M70528:330:000000000-K6D4P:1:1102:13496:2752 1:N:0:CTTCAACCAC+TTATGCGCCT
GGAGCCCCTGACATAGCATTCCCTCGATTAAATAATATAAGATTCTGACTTTTACCCCCTTCTCTGGGATTATTAATTATAGGACTTTATAAAGAAGGAGCGGGAACAGGATGAACAGTATATCCACCTTTATCAACGTTTTATCATTCAGGACCTTGAGTAGACTTAACAATTTTTTCTTTACACCTTGCAGGGATTTCTTCAATTTTAGGTGCCTTAAATTTTATTACTACAATTATTAATCTTAAAGCAAAAAACCTTTCAGCAGAAAAAATTAGACTATTTGTCTGATCAGTTATTT
+
CCCCCGGGGGGGGGGGGFGGGGGGFGGGGGGGGGGGGGGGFGGGGGGGGGGGGGGGGGGGGGFFFGGGGGGGGGGGGGGGGGGGCGGGGGGGGGGGGGGFGGGGGGGGFGGGGGGGGGGGGGGGGGGGGGGGGGGFGEFGGGGGGFGGGGGGGGGGGGGGGGGGGGDGFGGFGGGGFGGGGGGGGGGGFGCGFGGFGGGGGGGGGGFGFFGGGGFGGGGGFGFGGGGGGFFGFGFGGGCFFFFFGFGG?FGGFDFFDD;FFBFGCDEDF;FCF@FGFFEA?FGFFFFEFCFFFFFFFFFFF
@M70528:330:000000000-K6D4P:1:1102:9196:2754 1:N:0:CTTCAACCAC+TTATGCGCCT
GGAGCCCCTGACATAGCATTCCCTCGATTAAATAATATAAGATTCTGACTTTTACCCCCTTCTCTGGGATTATTAATTATAGGACTTTATAAAGAAGGAGCGGGAACAGGATGAACAGTATATCCACCTTTATCAACGTTTTATCATTCAGGACCTTCAGTAGACTTAACAATTTTTTCTTTACACCTTGCAGGGATTTCTTCAATTTTAGGTGCCTTAAATTTTATTACTACAATTATTAATCTTAAAGCAAAAAACCTTTCAGCAGAAAAAATTAGACTATTTGTCTGATCAGTTATTT
+
CCCCCGGGGGGGGGGGGGGGGGGGGGG?FGGGGGGGGGGGGGGGGGGGGGGGGGGGGGGGGGGGGGGGGGGGGGGGGGGGGGGGGGGGGGGGGGGGGGGFGGGGGGGGGGGGGGGGGGGGGGGGGGGGGGGGGGGGGGGGGGGGGGGGGGGGGGGGGGGGGGGGGGGGGGGGGGGGGGGGGGGGGGGGGGGGGFGGGGGGGGGGGGGGGGGGGGGGGGGGFGGGGGGGGGFGGGFGGGGFFFFFGFGGGGGGFGFGGGFFFFFGFGFFFFFGCBFCEFFFFFGFFFFFFEFFFFEFFFFEF
@M70528:330:000000000-K6D4P:1:1102:12800:2755 1:N:0:CTTCAACCAC+TTATGCGCCT
GGAGCCACTGACATAGCATTCCCTCGATTAAATAATATAAGATTCTGACTTTTACCCCCTTCTCTGGGATTATTAATTATAGGACTTTATAAAGAAGGAGCGGGAACAGGATGAACAGTATATCCACCTTTATCAACGTTTTATCATTCAGGACCTTCAGTAGACTTAACAATTTTTTCTTTACACCTTGCAGGGATTTCTTCAATTTTAGGTGCCTTAAATTTTATTACTACAATTATTAATCTTAAAGCAAAAAACCTTTCAGCAGAAAAAATTAGACTATTTGTCTGATCAGTTATTT
+
CCCC?FGEFGGGGFGFFEFECFCGDFGG<;DEF<CFCFDGGAFDFGGGD<FGFFCFF<BEFDGE9F@FEGFDEGCFFGFEDAFGGGGGGFGGACF<FGCE<FCEFECEF@<FGFFGGGFGFGEA<FFGGGFGGGGGGEFE<4EFFGG99FFCCFFGGGGFF?<9FG;9EFFEEFEF9FGAA;@ECDFF8;DFGFGFF@FFFCFFF3EDCFGGBF7FGGGGGG,@:F;:2@AFDCCGBF9?FFFAFFGGGGGGFGFGGC49F4FD<+866AF6F>;*34<8?FGFF?17?EEFF?@CFFFEE
@M70528:330:000000000-K6D4P:1:1102:10032:2756 1:N:0:CTTCAACCAC+TTATGCGCCT
GGGACCCTGTTTTACTGTCTCTTATACACATCTCCGAGCCCACGAGACCTTCAACCACACCTCGTATGCCGTCTTCTGCTTGAAAAAAAAAAATTCTGTTAGAAGGGAAAAAGAGAAGTGTACTAATACGTGTACGACTTGATTGTACCTACAGAGAAAGCCCCGTCTAACTCGGTGCCAGCAGCCGCGGTAATACAGAGTGGGCAAGCGTGATACGAAACTGTTGGACGTAAAGATCGCGTAGAGTGTTTTGTAAGTGGTAGGTGACATCTCTCGGCGTAAACGTAGAATCTCAGTCCAA
+
CCCCCEGEF@-EF6CCFGF<F9<CFGG6;C@FECFFFGGFGGGGGGEFEFEGGCG<FGG,BFGGG:CEC<@FBE@6@EFGGG<CFCE+6CFG:,,<,<A,B?,CFE+4E,=8++,B,=??C,<C<EA95B,,4,5++>B7,5C,CFA:A9,,>,7>,3,@,66=C++,5@,@E+38**3>:*>>,3**4:8@CC,7,2?6,315*=EG5CE*=B+=5*3**3+1108+2=8**2++*0*.007>***2+*0*)**000*1/)**.6)*8*1+2)1>8:()30*/8().())-.)-).)))-
@M70528:330:000000000-K6D4P:1:1102:8600:2759 1:N:0:CTTCAACCAC+TTATGCGCCT
GGAGCCCCTGACATAGCATTCCCTCGATTAAATAATATAAGATTCTGACTTTTACCCCCTTCTCTGGGATTATTAATTATAGGACTTTATAAAGAAGGAGCGGGAACAGGATGAACAGTATATCCACCTTTATCAACGTTTTATCATTCAGGACCTTCAGTAGACTTAACAATTTTTTCTTTACACCTTGCAGGGATTTCTTCAATTTTAGGTGCCTTAAATTTTATTACTACAATTATTAATCTTAAAGCAAAAAACCTTTCAGCAGAAAAAATTAGACTATTTGTCTGATCAGTTATTT
+
CCCCCGGGGGGGGGGGGGGGGGGGGGGGGGGGGGGGGGGGGGGGGGGGGGGGGGGGGGGGGGGGGGGGGGGGGGGGGGGGGGGGGGGGGGGGGGGGGGGGGGGGGGGGGGGGGFGGGGGGGGGGGGGGGGGGGGGGGGGGGGGGGGGGGGGGGGGGGGGGGGGGGGGGGGGGGGGGGGGGGGGGGGGGGGGGGGGGGGGGGGGGGGGGGGGGGGGGGGGGGGGGGGGGGGFGGGFGGGGFFFFFGFGGGFFGFGFGGDEFFFFGFGFDFFFGGFFGFFFFFFGFFFFFFFFFC?FFFFFFF
@M70528:330:000000000-K6D4P:1:1102:19320:2760 1:N:0:CTTCAACCAC+TTATGCGCCT
GGGAGCCCCTGACCTAGCATTCCCTCGATTAAATACTATAAGATTCTGACTTTTACCCCCTTCTCTGGGATTATTAATTATAGGACTTTATAAAGACGGAGCGGGAACAGGATGAACAGTATATCCACCTTTATCAACGTTTTATCATTCAGGACCTTCAGTAGACTTAACAATTTTTTCTTTACACCTTGCAGGGATTTCTTCAATTTTAGGTGCCTTAAATTTTATTACTACAATTATTAATCTTAAAGCAAAAAACCTTTCAGCAGAAAAAATTAGACTATTTGTCTGATCAGTTATT
+
CCCCCGGGGGGFG@GGGGGGGGGGGGG@FGGGGGGCFGGGGGGGGGGGGGGGGG9FGGGGGFGGGGGGGFGGGGGGGGGFGGGGGGGGGGGGG,EF,BFEGGGGGGGGGGGGGGGGGGGFGGGGGGDGGGGGGGGGGGGGGGGGGCGGFGGGGGGGGGGGGFGGGGGGGGGGGGGGGGEFGGGGGGGGGGGGGGGGFGGFGGGGGGGGGDGGGGGGGFGGGGGGGGGGGGFGGGFGGGGFFFFFGFGGFGGFA7AF>DFFFFFG?FFGFFFGG(=C;<;6<FGFFFA??EFCEEFEC36CE
@M70528:330:000000000-K6D4P:1:1102:13791:2767 1:N:0:CTTCAACCAC+TTATGCGCCT
GGAGCCCCTGACATAGCATTCCCTCGATTAAATAATATAAGATTCTGACTTTTACCCCCTTCTCTGGGATTATTAATTATAGGACTTTATAAAGAAGGAGCGGGAACAGGATGAACAGTATATCCACCTTTATCAACGTTTTATCATTCAGGACCTTCAGTAGACTTAACAATTTTTTCTTTACACCTTGCAGGGATTTCTTCAATTTTAGGTGCCTTAAATTTTATTACTACAATTATTAATCTTAAAGCAAAAAACCTTTCAGCAGAAAAAATTAGACTATTTGTCTGATCAGTTATTT
+
CCCCCGCGGGGGGGGGGGGGGGGGGGGGGGGGGGGGGGGGGGGGGGGGGGGGGGGGGGGGGGGGGGGGGGGGGGGGGGGGGGGGGGGGGGGGGGGGGGGGGGGGGGGGGGGGGGGGGGGGGGGGGGGGGGGGGGGGGGGGGGGGGGGGGGGGGGGGGGGGGGGGGGGFFGGGGGGGGGGGGGGGGGGGGGGGGGGGCGFFGGGGGGGGGG6FGGGGGGGGGGGGGCEGGGFCFGFGGGGFFFFFGFGDB:FGAGFGGD?FBEFGFFEGFFFCFBFFE@FFEFGFF?FEFF3?>EECEFFFF
@M70528:330:000000000-K6D4P:1:1102:14015:2768 1:N:0:CTTCAACCAC+TTATGCGCCT
GGAGCCCCTGACATAGCATTCCCTCGATTAAATAATATAAGATTCTGACTTTTACCCCCTTCTCTGGGATTATTAATTATAGGACTTTATAAAGAAGGAGCGGGAACAGGATGAACAGTATATCCACCTTTATCAACGTTTTATCATTCAGGACCTTCAGTAGACTTAACAATTTTTTCTTTACACCTTGCAGGGATTTCTTCAATTTTAGGTGCCTTAAATTTTATTACTACAATTATTAATCTTAAAGCAAAAAACCTTTCAGCAGAAAAAATTAGACTATTTGTCTGATCAGTTATTT
+
CCCCCCFGGGGGGGGCEGFGDFGFFGEGFEFEDGGGGGEF<FDEGGDEFEECEGGGGGGGGGAFFFGGEFEGCEFGGGFECEGFFFGGGEGGFFE<C8C,C:FEGGGFEGGGFG<EG89EFCFEEGGGGDGGGGFFGGGGGGGGGGCFGGGGFGFFGFFGGCEFGDG,AFGGGGGGGGGGGGGFGGGGGGFFGGGG,DFDDGGGGFAEGGGGGCFFEFFGGGGFCEGDGFC<DG>BCF7FFCFCFAGFGGGGFFF4CGFAB4++*2>9;FA,90A7=;EACA7::3:9?EFEC5=ECEF?C
@M70528:330:000000000-K6D4P:1:1102:14010:2785 1:N:0:CTTCAACCAC+TTATGCGCCT
GGAGCCCCTGACATAGCATTCCCTCGATTAAATAATATAAGATTCTGACTTTTACCCCCTTCTCTGGGATTATTAATTATAGGACTTTATAAAGAAGGAGCGGGAACAGGATGAACAGTATATCCACCTTTATCAACGTTTTATCATTCAGGACCTTCAGTAGACTTAACAATTTTTTCTTTACACCTTGCAGGGATTTCTTCAATTTTAGGTGCCTTAAATTTTATTACTACAATTATTAATCTTAAAGCAAAAAACCTTTCAGCAGAAAAAATTAGACTATTTGTCTGATCAGTTATTT
+
CCCCCGGGGGGGGGGGGGGGGGGGGGGGGGGGGGGGGFFCEGCFGGFGGGGGFGGGGGGGGGGGGGGGGGFGGGGGGGGGGGGGGGGGGGGGGGGGGGGGGGGGGGGGGGGGGGGGGGGGGGGGFGGGGGGGGGGGGGGGGGGGGGGGGGGGGGGGGGGGFG9FGGGGGGFFGGGDFCGGGFGFGGGGGGGGGGGGGGGGGGGGGGGGGGGFDFGGGGGGGGGGGEAFGFFFGFFGGGGFFAFFGCC@EF>FFFFGDGFFFFFGFFCCA;FGG>ACE8EFFACFF?F<CE<<3))175EFE
@M70528:330:000000000-K6D4P:1:1102:15775:2797 1:N:0:CTTCAACCAC+TTATGCGCCT
GGAGCCCCTGACATAGCATTCCCTCGATTAAATAATATAAGATTCTGACTTTTACCCCCTTCTCTGGGATTATTAATTATAGGACTTTATAAAGAAGGAGCGGGAACGGGATGAACAGTATATCCACCTTTATCAACGTTTTATCATTCAGGACCTTCAGTAGACTTAACAATTTTTTCTTTACACCTTGCAGGGATTTCTTCAATTTTAGGTGCCTTAAATTTTATTACTACAATTATTAATCTTAAAGCAAAAAACCTTTCAGCAGAAAAAATTAGACTATTTGTCTGATCAGTTATTT
+
CCCCCFGGGGGGGGGGGGGGFGGGGGGGGGGGGGGGGGGGGGGGGG9FGGGGGGGGGGGGGGFGGGGGGGGGGGGGGGGGGGGGGGGGGGGGGGGGGGFFGGGGGGGGGGGGGGGGGGGGGGGGGGGGGGGGGGGGGGGGGGGGGGGGGGGGGGGGGGGGEGGGGGGGGGGGGGGGGGGGGGGGGGGGFGGFGGGGGGGGGGCFFGGGGGGGGGGGGGGCFGGGFGGGGGFFFFFGGCDFFFFFGFFFGGGGFGFGGDEF=EAGEG4DFFAFDBFGFFE4?=DF63:<??CCEFFF?3?EC
@M70528:330:000000000-K6D4P:1:1102:11642:2798 1:N:0:CTTCAACCAC+TTATGCGCCT
GGAGCCACTGACATAGCATTCCCTCGATTAAATAATATAAGATTCTGACTTTTACCCCCTTCTCTGGGATTATTAATTATAGGACTTTATAAAGAAGGAGCTGGAACAGGATGAACAGTATATCCACCTTTATCAACGTTTTATCATTCAGGACCTTCAGTAGACTTAACAATTTTTTCTTTACACCTTGCAGGGATTTCTTCAATTTTAGGTGCCTTAAATTTTATTACTACAATTATTAATCTTAAAGCAAAAAACCTTTCATCAGAAAAAATTATACTATTTGTCTGATCAGTTATTT
+
CCC8CE8FEGCGEGGFFDFDGFGGDF7FCFFGGGEFEFCFFDGGGDC<AFGGGGGGGGGBFFEFG96E@FFGG9,CFG<F@CADGGGGFFGGC<,C,,,:F,CEC@FFEFFGGFFF<EE9FFFGD?EFGFFGGC9EFBFEFGFCEFFEE9FF@D7<E<9FG<AEFGF,E9<EDAF,EC8EEGGGGCDGGG8FEFDFCEGGGGGFGFGGDF8,@D,8EFDCADFFG8DFFFA7+@:7<;?C7CCFFFC+2+27;;**3**/98B>*5*29+3,/5AGF**+9+:+=5B<C*8@/*)76.9)9
@M70528:330:000000000-K6D4P:1:1102:20145:2801 1:N:0:CTTCAACCAC+TTATGCGCCT
GGAGCCCCTGACATAGCATTCCCTCGATTAAATAATATAAGATTCTGACTTTTACCCCCTTCTCTGGGATTATTAATTATAGGACTTTATAAAGAAGGAGCGGGAACAGGATGAACAGTATATCCACCTTTATCAACGTTTTATCATTCAGGACCTTCAGTAGACTTAACAATTTTTTCTTTACACCTTGCAGGGATTTCTTCAATTTTAGGTGCCTTAAATTTTATTACTACAATTATTAATCTTAAAGCAAAAAACCTTTCAGCAGAAAAAATTAGACTATTTGTCTGATCAGTTATTT
+
CCCCCGGGGGGGGGGGGGGGGGGGGGGGGGGGGGGGGGGGGGGGGGGGGGGGGGGGGGGGGGGGGGGGGGGGGGGGGGGGGGGGGGGGGGGGGGGGGGGGGGGGGDGGGGGGGGGGGGGGGGGGGGGGGGGGGGGGGGGGGGGGGGGGGGGGGGGGGGGGGGGGGGGGGGGGGGGGGGGGGGGGGGGGGGGGGGGGGGGGGGGGGGGGGGGGGGGGGGGGGGGGGGGGGGFGGGFGGGGFFFFFGFGGGGGGFGFGGGFFFEFGFFEFFFFGGFFGFFEFFFGFFCFFFFFFFFFFFEFFF
@M70528:330:000000000-K6D4P:1:1102:13452:2801 1:N:0:CTTCAACCAC+TTATGCGCCT
GGAGCCCCTGACATAGCATTCCCTCGATTAAATAATATAAGATTCTGACTTTTACCCCCTTCTCTGGGATTATTAATTATAGGACTTTATAAAGAAGGAGCGGGAACAGGATGAACAGTATATCCACCTTTATCAACGTTTTATCATTCAGGACCTTCAGTAGACTTAACAATTTTTTCTTTACACCTTGCAGGGATTTCTTCAATTTTAGGTGCCTTAAATTTTATTACTACAATTATTAATCTTAAAGCAAAAAACCTTTCAGCAGAAAAAATTAGACTATTTGTCTGATCAGTTATTT
+
CCCCCGDGGGGGGGGGGGGGGGGGGGGGGGGGGGGGGGGGGFGGGGGGGGGGGGGGFGGGFGGGGGGGGGGGGGGFGGGGGGGGGGGGGGGGGGGGGGGGGGGGGGGGGGGGGGGGGGGGGGGGGGGGGGGGGGGGGGGGGGGGGGGGGGGGGGGGGGGGGGGGGGGGGGGDGGFGGGGGGGGGGGGGGGGGGGGGGGGGGGGFEFFGGGGGGGGGGGGFGGGGGGFGGGFGFGFGGGGFFFFFFFGFGGGGFGFCGDFFFEFGFGFGF;FGGF57AEFFEFGFFFFCFFECFFFFCEE5?
@M70528:330:000000000-K6D4P:1:1102:13249:2810 1:N:0:CTTCAACCAC+TTATGCGCCT
GGAGCCCCTGACATAGCATTCCCTCGATTAAATAATATAAGATTCTGACTTTTACCCCCTTCTCTGGGATTATTAATTATAGGACTTTATAAAGAAGGAGCGGGAACAGGATGAACAGTATATCCACCTTTATCAACGTTTTATCATTCAGGACCTTCAGTAGACTTAACAATTTTTTCTTTACACCTTGCAGGGATTTCTTCAATTTTAGGTGCCTTAAATTTTATTACTACAATTATTAATCTTAAAGCAAAAAACCTTTCAGCAGAAAAAATTAGACTATTTGTCTGATCAGTTATTT
+
CCCCCGEGGGGGGGGGGGGGGGGGGGGGGGGGGGGGGGGGGGGGGGGGGGGGGGGGGGGGGGGGGGGGGGGGGGGGGGGGGGGGGGGGGGGGGGGGGGGGGGGGGGGGGGGGGGGGGGGGGGGGGGGGGGGGGGGGGGGGGGGGGGGGGFGGGGGGGFGGGGGGGGGGGGGFGGGGGGGGGGGGGGGFGDFGFGGGGGGGGGGGGGGGGGGGGGGGGGGGGGGGGGGGGGFFGDFGGGGFFFFFGFGGGGFGFGFGGGAFFEFGFGFGFFFCF@AFFEFFFFGFFEFCEFFFCEFFEFECE
@M70528:330:000000000-K6D4P:1:1102:8800:2832 1:N:0:CTTCAACCAC+TTATGCGCCT
GGAGCCCCTGACATAGCATTCCCTCGATTAAATAATATAAGATTCTGACTTTTACCCCCTTCTCTGGGATTATTAATTATAGGACTTTATAAAGAAGGAGCGGGAACAGGATGAACAGTATATCCACCTTTATCAACGTTTTATCATTCAGGACCTTCAGTAGACTTAACAATTTTTTCTTTACACCTTGCAGGGATTTCTTCAATTTTAGGTGCCTTAAATTTTATTACTACAATTATTAATCTTAAAGCAAAAAACCTTTCAGCAGAAAAAATTAGACTATTTGTCTGATCAGTTATTT
+
886@C:@FGGFGCGACF9FGGGGGC@;FFEGFGG<EFGAC9FECFC<CEGFEEFGGFDFEGF@FGGGGFFECCEGFC<FFAFGGGGGGDFGGGE96CF8CFC7FFFFFFGGGGGGGGFGGGGGGGGGFGGFFFFFAFEDFFEEEE,EFGFGG?GCFGDGEFA?EEEFGCFGFEFFGGCFGGFFGFD,6D>DDGFE7D8BDFGGGGGFCFF6CF9FFGFGGGGGGGFAF=:=B8C5E@2?FFFFBCCGGG7?F4;FFDGFFFFFGCCEGFF6CC9F6=;3ACBCA=5F?E6<3)986)675?
@M70528:330:000000000-K6D4P:1:1102:22179:2833 1:N:0:CTTCAACCAC+TTATGCGCCT
GGAGCCCCTGACATAGCATTCCCTCGATTAAATAATATAAGATTCTGACTTTTACCCCCTTCTCTGGGATTATTAATTATAGGACTTTATAAAGAAGGAGCGGGAACAGGATGAACAGTATATCCACCTTTATCAACGTTTTATCATTCAGGACCTTCAGTAGACTTAACAATTTTTTCTTTACACCTTGCAGGGATTTCTTCAATTTTAGGTGCCTTAAATTTTATTACTACAATTATTAATCTTAAAGCAAAAAACCTTTCAGCAGAAAAAATTAGACTATTTGTCTGATCAGTTATTT
+
CCCCCEFGGGGGGGGGFDFGGGGGGGGGGGGGGGGGGGGGGFGGGGGGGGFGGGGGGGGGGGGGGGGGGFFGGGGGGGGGGGGFEFGGGGGGGGGGGGFGGGGGGGGGGGGGGGGGGGGGGGGGGGGGGGGGGGGGGGGGGGGGGGGGGGGGFGGGGGGGFGGGGGGFFGGGGGGGGGGGGGGGGGGGGGGGGCG7FGFFGGGGGGGGGGGGGGGGGGGGFGGGGGGGFGFGGGFGGGGFFFFFGFGGFGFGFGFGGDEFFFFGFG=CAAFGG>FDEFCFEFGFFFFEFFFFCCFEFEFEE
@M70528:330:000000000-K6D4P:1:1102:16686:2836 1:N:0:CTTCAACCAC+TTATGCGCCT
GGAGCCCCTGACATAGCATTCCCTCGATTAAATAATATAAGATTCTGACTTTTACCCCCTTCTCTGGGATTATTAATTATAGGACTTTATAAAGAAGGAGCGGGAACAGGATGAACAGTATATCCACCTTTATCAACGTTTTATCATTCAGGACCTTCAGTAGACTTAACAATTTTTTCTTTACACCTTGCAGGGATTTCTTCAATTTTAGGTGCCTTAAATTTTATTACTACAATTATTAATCTTAAAGCAAAAAACCTTTCAGCAGAAAAAATTAGACTATTTGTCTGATCAGTTATTT
+
CCCCCGGGGGGGGGGGGGGGGGGGGGGGGGGGGGGGGGGGGGGGGGGGGGGGGGGGGGGGGGGGGGGGGGGGGGGGGGGGGGGGGGGGGGGGGGGGGGGGGGGGGGGGGGGGGGGGGGGGGGGGGGGGGGGGGGGGGGGGGGGGGGGGGGGGGGGGGGGGGGGGGGGGGGGGGGGGGGGGGGGGGGGGGGGGGGGGGGGGGGGGGGGGGGFFGGGGGGGGGGGGGGGGGGFEGGFGGGGF@FFFGFGGCFGGFFFGGGEFFEFGFGEGAFFFGFFGF@CFFFGFFFFEFFFFFFFFFFFEE
@M70528:330:000000000-K6D4P:1:1102:13174:2851 1:N:0:CTTCAACCAC+TTATGCGCCT
GGAGCCCCTGACATAGCATTCCCTCGATTAAATAATATAAGATTCTGACTTTTACCCCCTTCTCTGGGATTATTAATTATAGGACTTTATAAAGAAGGAGCGGGAACAGGATGAACAGTATATCCACCTTTATCAACGTTTTATCATTCAGGACCTTCAGTAGACTTAACAATTTTTTCTTTACACCTTGCAGGGATTTCTTCAATTTTAGGTGCCTTAAATTTTATTACTACAATTATTAATCTTAAAGCAAAAAACCTTTCAGCAGAAAAAATTAGACTATTTGTCTGATCAGTTATTT
+
CCCCCG8FGGGGGGGGGGGGGGGGGGGGGGGGGGGGGGGGGGGGGGGGGGGGGGGGGGGGGGGGGGGGGGGGGGGGGGGGGGGGGGGGGGGGGGGGGGGGGGGGGGGGGGGGGGGGGGGGGGGGGGGGGGGGGGGGGGFGGGGGGGGGGGGGGGGGGGGGGGGGGGGGGGG9FGGGGGGGGGGGGGGGGGGGGGGGGGGGGGGGGGGGGGGGGGGGGGGGGGGGGGGGGGFGGGFGGGGFFFFFGFGGGGGGFGFGGGFFFFFGFGFFFFFGGFFGF;EFFFGFFFFFEFFFFFFFCEFFF
@M70528:330:000000000-K6D4P:1:1102:16675:2852 1:N:0:CTTCAACCAC+TTATGCGCCT
GGAGCCCCTGACATAGCATTCCCTCGATTAAATAATATAAGATTCTGACTTTTACCCCCTTCTCTGGGATTATTAATTATAGGACTTTATAAAGAAGGAGCGGGAACAGGATGAACAGTATATCCACCTTTATCAACGTTTTATCATTCAGGACCTTCAGTAGACTTAACAATTTTTTCTTTACACCTTGCAGGGATTTCTTCAATTTTAGGTGCCTTAAATTTTATTACTACAATTATTAATCTTAAAGCAAAAAACCTATCAGCAGAAAAAATTAGACTATTTGTCTGATCAGTTATTT
+
CCC<CEGGGGGGGG9EFGGGGGGGGEGGFCGGGGGGGGFGFGGGGGCFGGGGGGGGDGGGGGGGGGFGGGG?EFGGGGFFCCFFDDFFFGGGGGGD<8<@CFEGGGGFF?FGEGFGEFGGGGGGCGGGGGFGGGGGGGFCFGGGGGGFGGFGGGGGGGGFGGCFGGG,AFF9E,AFGGGGGGGGGGGGGGFGC,=7BEGGFDFCEGGF8,@:FD?FFFGGFDDFGCGGGEFC@CAGGCFFFFFFGFGFC+DFFDFGDDBF)>=CEGEF);A884)2;.?=?6::+);?E39?<EFFFFFFF
@M70528:330:000000000-K6D4P:1:1102:13179:2869 1:N:0:CTTCAACCAC+TTATGCGCCT
GGAGCCCCTGACATAGCATTCCCTCGATTAAATAATATAAGATTCTGACTTTTACCCCCTTCTCTGGGATTATTAATTATAGGACTTTATAAAGAAGGAGCGGGAACAGGATGAACAGTATATCCACCTTTATCAACGTTTTATCATTCAGGACCTTCAGTAGACTTAACAATTTTTTCTTTACACCTTGCAGGGATTTCTTCAATTTTAGGTGCCTTAAATTTTATTACTACAATTATTAATCTTAAAGCAAAAAACCTTTCAGCAGAAAAAATTAGACTATTTGTCTGATCAGTTATTT
+
CCCCCGGGGGGGGGGGGGGGGGGGGGGGGGGGGGGGGGGGGGGGGGGGGGGGGGGGGGGGGGGGGGGGGGGGGGGGGGGGGGGGGGGGGGGGGGGGGGGGGGGGGGGGGGGGGGGGGGGGGGGGGGGGGGGGGGGGGGGGGGGGGGGGGGGGGGGGGGGGGGGGGGGGGGGGGGGGGGGGGGGGGGGGGGGGGGGGGGGGGGGGGGGGGGGGGGGGGGGGGGGGGGGGGGFGGGFGGGGFFFFFGFDGGFFGFGFGGGBFFFFGFGFGFFF?FFFGFFFFFFGFFFFFFFFFFFFEFFFFF
@M70528:330:000000000-K6D4P:1:1102:19880:2877 1:N:0:CTTCAACCAC+TTATGCGCCT
GGAGCCCCTGACATAGCATTCCCTCGATTAAATAATATAAGATTCTGACTTTTACCCCTTCTCTGGGATTATTAATTATAGGACTTTATAAAGAAGGAGCGGGAACGGGATGAACAGTATATCCACCTTTATCAACGTTTTATCATTCAGGACCTTCAGTAGACTTAACAATTTTTTCTTTACACCTTGCAGGGATTTCTTCAATTTTAGGTGCCTTAAATTTTATTACTACAATTATTAATCTTAAAGCAAAAAACCTTTCAGCAGAAAAAATTAGACTATTTGTCTGATCAGTTATTTT
+
CCCCCGGGGGGGGGGGGGGGGGGGGGGGGGGGGGGGGGGGGGGGGGGGGGGGGGGGGGGGGFGGGGGGGGGGGGGGGGGGGGGGGGGCFGGGG9FGG,EFGGGGGGGGGGGGGGGGGGGGGGGGGGGGGGGGGGGGGGGGGGGGGGGGGGGGGGGGGGGGGGGGGGGGGGGGGGGGGGGGGGGGGGGGGGGGGGGGGGGGGGGGGGGGGGGGGGFGGGGGGGGGGGGGGGFGGFFGGGGFFFFFGFGGFGGGFG>DGGFFFFFGFGFGFFFGGDAGEFFFFFGFFEFFFFFFFFEEFFFFF
@M70528:330:000000000-K6D4P:1:1102:14129:2877 1:N:0:CTTCAACCAC+TTATGCGCCT
GGAGCCCCTGACATAGCATTCCCTCGATTAAATAATATAAGATTCTGACTTTTACCCCCTTCTCTGGGATTATTAATTATAGGACTTTATAAAGAAGGAGCGGGAACGGGATGAACAGTATATCCACCTTTATCAACGTTTTATCATTCAGGACCTTCAGTAGACTTAACAATTTTTTCTTTACACCTTGCAGGGATTTCTTCAATTTTAGGTGCCTTAAATTTTATTACTACAATTATTAATCTTAAAGCAAAAAACCTTTCAGCAGAAAAAATTAGACTATTTGTCTGATCAGTTATTT
+
CCCCCGGGGGGGGGGGGGGGGGGGGGGGGGGGGGGGGGGGGGGGGGGGGGGGGGGGGGGGGGGGGGGGGGGGGGGGGGGGGGGGGGGGGGGGGGGGGGGGGGGGGGGGGGGGGGGGGGGGGGGGGGGGGGGGGGGGGGGGGGGGFGGGGGGGGGGGGGGGGGFGGGGGGGGGGGGGGGGGGGGGGFGGGGGGGGGGG8EGGGGGGGGGGGGFGDFGGGGGGGGGGFGGGGFECFFGFDGFFFFFGFGFG>DGFGFDGGFFFFFG?GFDFFFCGBFGFFF*;FGFFFFEE9<6CCEEC<ECE
@M70528:330:000000000-K6D4P:1:1102:12419:2884 1:N:0:CTTCAACCAC+TTATGCGCCT
GGAGCCCCTGACATAGCATTCCCTCGATTAAATAATATAAGATTCTGACTTTTACCCCCTTCTCTGGGATTATTAATTATAGGACTTTATAAAGAAGGAGCGGGAACAGGATGAACAGTATATCCACCTTTATCAACGTTTTATCATTCAGGACCTTCAGTAGACTTAACAATTTTTTCTTTACACCTTGCAGGGATTTCTTCAATTTTAGGTGCCTTAAATTTTATTACTACAATTATTAATCTTAAAGCAAAAAACCTTTCAGCAGAAAAAATTAGACTATTTGTCTGATCAGTTATTT
+
CCCCCGFGGGGGGGGGGGGGGGGGGGGGGGGGGGGGGGGGGGGGGGGGGGGGGGGGGGGGGGGGGGGGGGGGGGGGGGGGGGGGGGGGGGGGGGGGGGGGGGGGGGGGGGGGGGGGGGGGGGGGGGGGFFGGGGGGGGGGGGGGGGGGGGGGGGGGGGGGGGGGGGGCGGGGGGGGGGGGGGGGGGGGGGFGGGGGGGGGGGGGGGGGGGGFGGGGGGGGGGGGGGGGGGFGGGFGGGGFFFFFGFGGGGGGFGFGGGFFFFFGEGFGFFFCGFFGFEFFFFGFFCFEEF<?EEFFFEC?C
@M70528:330:000000000-K6D4P:1:1102:19875:2895 1:N:0:CTTCAACCAC+TTATGCGCCT
GGAGCCCCTGACATAGCATTCCCTCGATTAAATAATATAAGATTCTGACTTTTACCCCTTCTCTGGGATTATTAATTATAGGACTTTATAAAGAAGGAGCGGGAACGGGATGAACAGTATATCCACCTTTATCAACGTTTTATCATTCAGGACCTTCAGTAGACTTAACAATTTTTTCTTTACACCTTGCAGGGATTTCTTCAATTTTAGGTGCCTTAAATTTTATTACTACAATTATTAATCTTAAAGCAAAAAACCTTTCAGCAGAAAAAATTAGACTATTTGTCTGATCAGTTATTTT
+
@CCCCGGGGGGGGGGGGGGGGGGGFEGGDEFGGGGGGGGGFFGGGGGGGGGGGGGGGGGGGCFGGGGGGGGGGGFEGFGG@FFGGGG<FGGGG,@FC,8CFGGGGGGG7FD@FFFGGGGGGGGGGGGGGGGGGGGGGGGFGGGGGGGGGGGGGGGGGGGGGGGGFGGGGGGGGFFGGGFFFFFGGCGF9FG@FEGGGGGGGGGGGGGGGG?D,@CGGGCCGGFGGGFFGGFGCCFGGGFA++?CFFBD7CFFF>>D>DFFFEA7@FFGA)?FG;)24<@FFFGFF?@<ECC<CFECEFC?C
@M70528:330:000000000-K6D4P:1:1102:8824:2903 1:N:0:CTTCAACCAC+TTATGCGCCT
GGAGCCCCTGACATAGCATTCCCTCGATTAAATAATATAAGATTCTGACTTTTACCCCCTTCTCTGGGATTATTAATTATAGGACTTTATAAAGAAGGAGCGGGAACAGGATGAACAGTATATCCACCTTTATCAACGTTTTATCATTCAGGACCTTCAGTAGACTTAACAATTTTTTCTTTACACCTTGCAGGGATTTCTTCAATTTTAGGTGCCTTAAATTTTATTACTACAATTATTAATCTTAACGCAAAAAACCTTTCAGCAGAAAAAATTAGACTATTTGTCTGATCAGTTATTT
+
CCCCCGGG?FGGGGGCF-EFFFGGGEECGEA9CFGFEFFEEFGA<CF9EFGGGGGGGGGGGGGAFFGFGGGGGGGGGGGGGFFFGGGGGGFF@FFGGGGFFGDEGFGGGGCFGGAFGGGFGGGGGGGGGGGGGGGGGGGGGGGGGGGGGGGFCGFGGGEGGGGGGGGAEFGGGFGGGDFGGGFGGGGGGGFGGFG7EFGGGGGGGFFGGFG?FE@@GGGCAFGGG7EGFGFGGCAGGCGFAAFFGFGG,;CDFDAFGGFFFFFG<GF?FFFCC>FGE;E=9FGFFFCEEC3CF53<)<CFF
@M70528:330:000000000-K6D4P:1:1102:22029:2909 1:N:0:CTTCAACCAC+TTATGCGCCT
GGGACCCTGTTTTACTGTCTCTTATACACATCTCCGAGCCCACGAGACCTTCAACCACACCTCGTATGCCGTCTTCTGCTTGAAAAAAAAAAACTCTTTCGCCATCCCCAATTCGTCCCCTCCATAATCCTTCTTATAACCGCATCTCACTCTTTAACACGACTCTTCTTTTTCTTTGCCAGCACCCTTATTTAGATAAAGGTGATATGTCTTGTTCCGCCCAACATGCTGCTTCTGACTCTCTTGCTTACTCTTCATCCTTACCTGACATGTTCATGTATAACTTGTGACAATTCTACGC
+
CCCCCCCGGCE<FEFFGGGGFAFGGGFGFGGGGC9FBGGFGGDGG@@FGGGF@DEEGGE:CGGGGEGGGGFGFFFFFAFGGG?AFDGE7>488?,:EEF948+++::?+4B,:?+,+8B,:+?,AF@5,,:,5,5:55,<<+++8=,,,:8,>:9,,,3,<+++3<,,3,,3@FFF,,,@97*4,4**,,,72,2,,,,,5?CC?;;,,,,6,,4,,48***3****5*+++0+:+++;;+2)*3=71<+*;1++1377=46**5C2<947+2)*2)))*.*2*/6*424)))))-))6((
@M70528:330:000000000-K6D4P:1:1102:17471:2915 1:N:0:CTTCAACCAC+TTATGCGCCT
GGAGCCCCTGACATAGCATTCCCTCGATTAAATAATATAAGATTCTGACTTTTACCCCCTTCTCTGGGATTATTAATTATAGGACTTTATAAAGAAGGAGCGGGAACGGGATGAACAGTATATCCACCTTTATCAACGTTTTATCATTCAGGACCTTCAGTAGACTTAACAATTTTTTCTTTACACCTTGCAGGGATTTCTTCAATTTTAGTTGCCTTAAATTTTATTACTACAATTATTAATCTTAAAGCAAAAAACCTTTCAGCAGAAAAAATTAGACTATTTGTCTGATCAGTTATTT
+
CCCCCGGGGGGGGGGGGGGGGGGGGGGGGGGGGGGGGGGGGGGGGGGGGGGGGGGGGGGGGGGGGGGGGGGGGGGGGGGGFGDFGGGF9FGGGGGFF8FFGGGGGGGGGGGGGGDGGGGGGGGFGGGGGGGFGGGGGGGGGGFGGFGGFGGGGGGGGGGGGGGGGGGFGCECFGGGGGFGGGCEFCFGGGFFCCGCGGDADGGGFGGGGGG3@3@EGGG7BFFGGCGGFGFGGGFFG7FFF+BBGFGF,:CF>FFG47BFFEAF?FE*;F4FD3ACE)9968FFF?C?C;3<<C<EC?EEF
@M70528:330:000000000-K6D4P:1:1102:16213:2919 1:N:0:CTTCAACCAC+TTATGCGCCT
GGAGCCCCTGACATAGCATTACCTAGATTAAATAATATAAGATTCTGACTTTTACCCCCTTCTCTGGGATTATTAATTATAGGACTTTATAAAGAAGGAGCGGGAACGGGATGAACAGTATATCCACCTTTATCAACGTTTTATCATTCAGGACCTTCAGTAGACTTAACAATTTTTTCTTTACACCTTGCAGGGATTTCTTCAATTTTAGGTGCCTTAAATTTTATTACTACAATTATTAATCTTAAAGCAAAAAACCTTTCAGCAGAAAAAATTAGACTATTTGTCTGATCAGTTATTT
+
CCCCC,@FGEE9CFGFFGFGGDDF@CFFFFGGGGGF<FFEFGGGGAEEECF9FEFFGGEE<E,;CCGCEFFGGGGFGGGEFCFCFGGGFGGGGDFGFD<@FGDEGGCCBC:F=CEFG<FFEEEF<<FD<FGGGGGEF7FGGEFGGGGGGGGGGGCE<<EBF99@FAGE;FF=,7?@?FF;>@EFGAF=FGFGDFDF>BFFDEFGDB,=E;EFG9?,=FFGGFC722E;;:<C8EFA8+51?59AFACCECCCFGFFDCDF=>AF?86*;A4=7156@858CB7AC3:6C?EFEFEE?EE??
@M70528:330:000000000-K6D4P:1:1102:10192:2930 1:N:0:CTTCAACCAC+TTATGCGCCT
GGAGCCCCTGACATAGCATTCCCTCGATTAAATAATATAAGATTCTGACTTTTACCCCCTTCTCTGGGATTATTAATTATAGGACTTTATAAAGAAGGAGCGGGAACAGGATGAACAGTATATCCACCTTTATCAACGTTTTATCATTCAGGACCTTCAGTAGACTTAACAATTTTTTCTTTACACCTTGCAGGGATTTCTTCAATTTTAGGTGCCTTAAATTTTATTACTACAATTATTAATCTTAAAGCAAAAAACCTTTCAGCAGAAAAAATTAGACTATTTGTCTGATCAGTTATTT
+
CCCCCGGGGGGGGGGGGGGGGGGGGGGFGGGGGGGGGGGGGGGGGGGGGGGGGGGGGGGGGGFGGGGGGGGGGGGGGGGGGGGGGGGGGGGGGGGGGGGGGGGGGGGGGGGGGGGGGGGGGGGGGGGGGGGGGGGGGGGGGGGGGFGGGGGGGGGGGGGFGGFGGGGCFGGGGGGFEFGGGGGGGGGGGGGGGGGGGGGGGGGGGGGGGGGCF9EGGGGGGGGGGGGGGGFGGGFGGGGFFAFFFFGGGFGGAGFGGGFFFFFGEGFGF4;EG0AGFFEAEFGFFEFFFEFFEE@FEFFEF
@M70528:330:000000000-K6D4P:1:1102:7012:2956 1:N:0:CTTCAACCAC+TTATGCGCCT
GGAGCCCCTGACATAGCATTCCCTCGATTAAATAATATAAGATTCTGACTTTTACCCCCTTCTCTGGGATTATTAATTATAGGACTTTATAAAGAAGGAGCGGGAACAGGATGAACAGTATATCCACCTTTATCAACGTTTTATCATTCAGGACCTTCAGTAGACTTAACAATTTTTTCTTTACACCTTGCAGGGATTTCTTCAATTTTAGGTGCCTTAAATTTTATTACTACAATTATTAATCTTAAAGCAAAAAACCTTTCAGCAGAAAAAATTAGACTATTTGTCTGATCAGTTATTT
+
CCCCCGGGGGGGGGGGGGGGGGGGGGGGGGGFGGGGGGGGGGGGGGGGGGGGGGGGGGGGGGGGGGGGGGGGGGGGGFGGGGGGGGGGGGGGGGGGGGGGGGGGGGGGGGGGGGGGGGGGGGGGGGGGGGGGGGGGGGGGGGGGGGGGGGGGGGGGGGGGGGGGFGGGGGGGGGGGGGGGGGGGGGGGGGGGGGGGGGGGGGGGGGGGGGFGGGGGGGGGGGGGGGGGGGFFGGFGGGGFFFFFGFGGG>GFFGFGGGFFFFFGFGFGFFFGGFFGA3<FCFCCC?FCEFFFFFFCCEC<?
@M70528:330:000000000-K6D4P:1:1102:11207:2967 1:N:0:CTTCAACCAC+TTATGCGCCT
GGAGCCCCTGACATAGCATTCCCTCGATTAAATAATATAAGATTCTGACTTTTACCCCCTTCTCTGGGATTATTAATTATAGGACTTTATAAAGAAGGAGCGGGAACGGGATGAACAGTATATCCACCTTTATCAACGTTTTATCATTCAGGACCTTCAGTAGACTTAACAATTTTTTCTTTACACCTTGCAGGGATTTCTTCAATTTTAGGTGCCTTAAATTTTATTACTACAATTATTAATCTTGAAGCAAAAAACCTTTCAGCAGAAAAAATTAGACTATTTGTCTGATCAGTTATTT
+
CCCCCGGGGGGGGGGGGGGGGGGGGGGGGGGGGGGGGGGGGGGGGGGGGGGGGGGGGGGGGGGGGGGGGGGGGGGGGGGGGGGGGGGGGGGGGGGGGGGFGGGGGGGGGGGGGGGGGGGGGGGGGGGGGGGGGGGGGGGGGGGGGGGGGGGGGGGGGGGGGGGGGGGGFGGGGGGGGGGGGGGGGGGGGG?FGGGGGGGGGGGGGGGGGGGCGGGGGGGGGGGGGGGGGGFGGGAFGGGFFFFFGF7@FFGGFGFGGGFFFFFGFGEGFFFGGFFGFFFFEFGFFFFFF?EEEFFFFFFFF
@M70528:330:000000000-K6D4P:1:1102:12111:2979 1:N:0:CTTCAACCAC+TTATGCGCCT
GGAGCCCCTGACATAGCATTCCCTCGATTAAATAATATAAGATTCTGACTTTTACCCCCTTCTCTGGGATTATTAATTATAGGACTTTATAAAGAAGGAGCGGGAACAGGATGAACAGTATATCCACCTTTATCAACGTTTTATCATTCAGGACCTTCAGTAGACTTAACAATTTTTTCTTTACACCTTGCAGGGATTTCTTCAATTTTAGGTGCCTTAAATTTTATTACTACAATTATTAATCTTAAAGCAAAAAACCTTTCAGCAGAAAAAATTAGACTATTTGTCTGATCAGTTATTT
+
CCCCCG@GGGGGGGGGGGGGGGGGGGGGGGGGGGGGGGGGGGGGGGGGGGGGGGGGGGGGGGGGGGGGFGGGGGGGGGGGGGGGGGGGGGGGGGGGGGGGGGGGGGGGGGGGGGGGGGGGGGGGGGGGGGGGGGGGGGGGGGGGGGGGGGGGGGGGGGGGGGGGGGGGGGGGGGGGGGGGGGGGGGGGGGGGGFGFGGGGGGGGGGGGGGGGGGGGGGGGGGGGGGGGFGFGGGFGGGGFFFFFGFFG,BFGAF4CDGFFFFFG<CCF;FFDGBFGF4CFFFGFF?FEEF3?EFEEFFFFF
@M70528:330:000000000-K6D4P:1:1102:23574:2979 1:N:0:CTTCAACCAC+TTATGCGCCT
GGAGCCCCTGACATAGCATTCCCTCGATTAAATAATATAAGATTCTGACTTTTACCCCCTTCTCTGGGATTATTAATTATAGGACTTTATAAAGAAGGAGCGGGAACAGGATGAACAGTATATCCACCTTTATCAACGTTTTATCATTCAGGACCTTCAGTAGACTTAACAATTTTTTCTTTACACCTTGCAGGGATTTCTTCAATTTTAGGTGCCTTAAATTTTATTACTACAATTATTAATCTTAAAGCAAAAAACCTTTCAGCAGAAAAAATTAGACTATTTGTCTGATCAGTTATTT
+
CCCCCGGGGGGGGGGGGGGGGGGGGGGGGGGGGGGGGGGGGGGGGGGGGGGGGGGGGGGGGGGGGGGGGGGGGGGGGGGGGGGGGGGGGGGGGGGGGGGGGGGGGGGGGGGGGGGGGGGGGGGGGGGGGGGGGGGGGGGGGGGGGGGGGGGGGGGGGGGGGGGGGGGGGGGGGGGGGGGGGGGGGGGGGGGGGGGGGGGGGGGGADGGGGGCFGGGGGGGGGGGGGGGGGFCGGFGGGGFFFFFGFGGGGGGFFFGGGFFFFFGFCCFFFFFGFFGE@EFFFGFFFFEEEFFFEEEEEFFF
@M70528:330:000000000-K6D4P:1:1102:17203:2991 1:N:0:CTTCAACCAC+TTATGCGCCT
GGACCCTGTTTTACTGTCTCTTATACACATCTCCGAGCCCACGAGACCTTCAACCACATCTCGTATGCCGTCTTCTGCTTGAAAAAAAAAAACTAATATCATATAATACTCCTTTCTTTTTTTTTCTTCTACTTCTTTCTTCTTTCTTTCTTCTCTACGTAAATTTTTCTTTTTTTCTTTTTCTATTCTTTTCTCTCATTTTTTCTTTTCTTTTTCTTCATTTTTTATTATCGTCTCTCTCTTTCTTTCTTTTCCTATTCCTTTCTCTTTCCCTCTTTTCTCTTTCTTTTCTTTGTCTCTT
+
CCCCCGGGFFGGGGGGGGGGGGGGGGGG6;=CCEFEFFGFGFFGGGGGGGGGGGGGGGCEFGGGGGGGGGGGGGGGGGGGGGFFGEFECFF+,,5:,,,5<,,,,,,,,5,,,,,,,,,,5++++,,,,,,,,,,,,,<,,,,,5,7,,,,73:,,3,8,,,8,,,,7,,,,,,+*3,,,,,,,,,,,,,6,,6,7,4,,,,,*,,,,,,6,,2,4,,,,,,,1,**+2+++**)**+**/*+++++++3++1+*+1++3+)*0-*-****+0))*)))/)****-*)---4))).))-))
@M70528:330:000000000-K6D4P:1:1102:10326:2996 1:N:0:CTTCAACCAC+TTATGCGCCT
GGAGCCCCTGACATAGCATTCCCTCGATTAAATAATATAAGATTCTGACTTTTACCCCCTTCTCTGGGATTATTAATTATAGGACTTTATAAAGAAGGAGCGGGAACAGGATGAACAGTATATCCACCTTTATCAACGTTTTATCATTCAGGACCTTCAGTAGACTTAACAATTTTTTCTTTACACCTTGCAGGGATTTCTTCAATTTTAGGTGCCTTAAATTTTATTACTACAATTATTAATCTTAAAGCAAAAAACCTTTCAGCAGAAAAAATTAGACTATTTGTCTGATCAGTTATTT
+
CCCCCGGGGGGGGFGFGGGGGGGGFGGGFGGGGGGGGGGGGGGGGGGGGGGGGGGGGGGGGFFGGGGGGGGGGGGGGGGGGGFGGGGGGGGGGGFGGGGFGGGGGGGGGGGGGGGGGGGGGGGGGGGGGGGGGGGFGGFFGGGGGGGGGGGGGGGGGGGFFGG<FGGGGGGGGGGGGGGGGGGGGFGGGGGGGGGGGGGGGGGGFGFGGGGGGGGGGGGGGGGGGGGCFABGGFFGG7CFAFFFGFGG?GFFF4AFC7BFFFFFEGEGFF4:*:FFAFFFFFGFFFFFEE3CFEEFFEFEE
@M70528:330:000000000-K6D4P:1:1102:23727:3014 1:N:0:CTTCAACCAC+TTATGCGCCT
GGAGCCCCTGACATAGCATTCCCTCGATTAAATAATATAAGATTCTGACTTTTACCCCCTTCTCTGGGATTATTAATTATAGGACTTTATAAAGAAGGAGCGGGAACGGGATGAACAGTATATCCACCTTTATCAACGTTTTATCATTCAGGACCTTCAGTAGACTTAACAATTTTTTCTTTACACCTTGCAGGGATTTCTTCAATTTTAGGTGCCTTAAATTTTATTACTACAATTATTAATCTTAAAGCAAAAAACCTTTCAGCAGAAAAAATTAGACTATTTGTCTGATCAGTTATTT
+
CCCCCGGGGGGGGAFFGGGGGGGGGGGGGGGGGGGGGGGGGGGGGGGGGGGGGGGGGGGGGGGGGGGGGGGGGGGGGGGGGGGGGGGGGGGGGGGGGGGDFGGGGGGGGGGGGGGGGGGGGGGGGGGGGGGGGGGGGGGGGGGGGGGFGGGGGGGGGGGGGGGGGGGGGGGGGGGGGGGGGGGGGGGGGGGGGCCGGGGGGGGGGGGGGGGGGFD?EGFGGGGGFGFGGGFGGGFGGGGFFFFFGFGGFCFGFGFGGGFFFFFGE>=FFFFGFFFFE@EFFFGCF<F?CCEFFEF???CEF
@M70528:330:000000000-K6D4P:1:1102:10032:3018 1:N:0:CTTCAACCAC+TTATGCGCCT
GGAGCCCCTGACATAGCATTCCCTCGATTAAATAATATAAGATTCTGACTTTTACCCCCTTCTCTGGGATTATTAATTATAGGACTTTATAAAGAAGGAGCGGGAACAGGATGAACAGTATATCCACCTTTATCAACGTTTTATCATTCAGGACCTTCAGTAGACTTAACAATTTTTTCTTTACACCTTGCAGGGATTTCTTCAATTTTAGGTGCCTTAAATTTTATTACTACAATTATTAATCTTAAAGCAAAAAACCTTTCAGCAGAAAAAATTAGACTATTTGTCTGATCAGTTATTT
+
CCCCCGGGGGGGGGGGGGGGGGGGGGGGGGGGGGGGGGGGGGGGGGGGGGGGGGGGGGGGGGGGGGGGGGGGGGGGGGGGGGGGGGGGGGGGGGGGGGGFGGGGGGGGGGGGGGGGGGGGGGGGGGGGGGGGGGGGGGGGGGGGGGGGGGGGGGGGGGGGGGGGGGGGGGGGGGGGGGGFGGGGGGGGGGGGGGGGGGGGGGGGGFGGGGFFEGGGGGGDGGGGGFGGGG>EDGFGFCFFFFFFGFGGFFGGFFFFDGFFFFFGFGEGFFFGG;FFFFFFEFGFFFFCE?EEEE@FFFFEE
@M70528:330:000000000-K6D4P:1:1102:17417:3040 1:N:0:CTTCAACCAC+TTATGCGCCT
GGAGCCCCTGACATAGCATTCCCTCGATTAAATAATATAAGATTCTGACTTTTACCCCCTTCTCTGGGATTATTAATTATAGGACTTTATAAAGAAGGAGCGGGAACGGGATGAACAGTATATCCACCTTTATCAACGTTTTATCATTCAGGACCTTCAGTAGACTTAACAATTTTTTCTTTACACCTTGCAGGGATTTCTTCAATTTTAGGTGCCTTAAATTTTATTACTACAATTATTAATCTTAAAGCAAAAAACCTTTCAGCAGAAAAAATTAGACTATTTGTCTGATCAGTTATTT
+
CCCCCGGGGGGGGGGGGFGGGGGGGGGGGGGGGGGGGGGGGGGGGGGGGGGGGGGGGGGGGGGGGGGGFGGGGGFGGGGGGGFGFGGGGGGGGGGGGGGGGGGDGGFGGGGGGGFGGGGFGGGGGGFGGGGGGGGGGGGGGGGGGGGGGGGGFGGGGGGGGFFFGGGECGGGGGGGGGGGGGGGGGFGGFFFGCDDGGGGGGGGDGGGGF?FGGGGGGGDCEFGGFGGGGFGG?AGGFGFF9FFGFGFCGCFAFAFGGFFFFFGEGEFFFA?C9FGF3?AEFGFFFFEFFEFF?EEECFEE
@M70528:330:000000000-K6D4P:1:1102:23205:3060 1:N:0:CTTCAACCAC+TTATGCGCCT
GGAGCCCCTGACATAGCATTCCCTCGATTAAATAATATAAGATTCTGACTTTTACCCCCTTCTCTGGGATTATTAATTATAGGACTTTATAAAGAAGGAGCGGGAACAGGATGAACAGTATATCCACCTTTATCAACGTTTTATCATTCAGGACCTTCAGTAGACTTAACAATTTTTTCTTTACACCTTGCAGGGATTTCTTCAATTTTAGGTGCCTTAAATTTTATTACTACAATTATTAATCTTAAAGCAAAAAACCTTTCAGCAGAAAAAATTAGACTATTTGTCTGATCAGTTATTT
+
CCCCCGGGGGGGGGGGGGGGGGGGGGGGGGGGGGGGGGGGGGGGGGGGGGGGGGGGGGGGGGGGGGGGGGGGGGGGGGGGGGGGGGGGGGGGGGGGGGGGGGGGGGGGGGGGGGGGGGGGGGGGGGGGGGGGGGGGGGGGGGGGGGGGGGGGGGGGGGGGGGGGGGGGFGGGGGGGGGGGGGGGGGGGGGGGGGGGGGGGGGGGGGGGGGGGGGGGGGGGGGGGGGGGGGFGGGFGGGGFFFFFGFGGGGGGFGFGGGFFFFFG<7CFFFFGGFFCAEFFEFGFFFF<CEEFEEEFEFFCE
@M70528:330:000000000-K6D4P:1:1102:16911:3062 1:N:0:CTTCAACCAC+TTATGCGCCT
GGAGCCCCTGACATAGCATTCCCTCGATTAAATAATATAAGATTCTGACTTTTACCCCCTTCTCTGGGATTATTAATTATAGGACTTTATAAAGAAGGAGCGGGAACAGGATGAACAGTATATCCACCTTTATCAACGTTTTATCATTCAGGACCTTCAGTAGACTTAACAATTTTTTCTTTACACCTTGCAGGGATTTCTTCAATTTTAGGTGCCTTAAATTTTATTACTACAATTATTAATCTTAAAGCAAAAAACCTTTCAGCAGAAAAAATTAGACTATTTGTCTGATCAGTTATTT
+
CCCCCGGGGGGGGGGGGGGGGGGGGGGGGGGGGGGGGGGGGGGGGGGGGGGGGGGGGGGGGGGGGGGGGGGGGGGGGGGGGGGGGGGGGGGGGGGGGGGGGGGGGGGGGGGGGGGGGGGGGGGGGGGGGGGGGGGGGGGGGGGGGGGGGGGGGGGGGGGGGGGGGGGGGGGGGGGGGGGGGGGGGGGGGGGGGGGGGGGGGGGGGGGGGGGGGGGGGGGFGGGGGGGGGGFGGGFGGGGFFFFFGFGGDGCGFFFGGGBFFEFGFGFGFFFGGFFGEEFFCFGFFFFFFFFFEFFFFFFFF
@M70528:330:000000000-K6D4P:1:1102:23629:3062 1:N:0:CTTCAACCAC+TTATGCGCCT
GGAGCCCCTGACATAGCATTCCCTCGATTAAATAATATAAGATTCTGACTTTTACCCCCTTCTCTGGGATTATTAATTATAGGACTTTATAAAGAAGGAGCGGGAACAGGATGAACAGTATATCCACCTTTATCAACGTTTTATCATTCAGGACCTTCAGTAGACTTAACAATTTTTTCTTTACACCTTGCAGGGATTTCTTCAATTTTAGGTGCCTTAAATTTTATTACTACAATTATTAATCTTAAAGCAAAAAACCTTTCAGCAGAAAAAATTAGACTATTTGTCTGATCAGTTATTT
+
CCCCCGGGGGGGGGGGGGGGGGGGGGGGGGGGGGGGGGGGGGGGGGGGGGGGGGGGGGGGGGGGGGGGGGGGGGGGGGGGGGGGGGGGGGGGGGGGGGGGGGGGGGGGGGGGGGGGGGGGGGGGGGGGGGGGGGGGGGGGGGGGGGGGGGGGGGGGGGGGGGGGGGGGGGGGGGGGGGGGGGGGGGGGGGGGGGGGGGGGGGGGFGGGGGG?FGGGGGGGGGGGGGGGGGFGGGFGGGFFFFFFGFGGGFGGFGFGCGFFFEACEGFGFFFGGFFGEEFFFFGFFFFEE?CEFFEFEFFFF
@M70528:330:000000000-K6D4P:1:1102:15839:3095 1:N:0:CTTCAACCAC+TTATGCGCCT
GGAGCCCCTGACATAGCATTCCCTCGATTAAATAATATAAGATTCTGACTTTTACCCCCTTCTCTGGGATTATTAATTATAGGACTTTATAAAGAAGGAGCGGGAACAGGATGAACAGTATATCCACCTTTATCAACGTTTTATCATTCAGGACCTTCAGTAGACTTAACAATTTTTTCTTTACACCTTGCAGGGATTTCTTCAATTTTAGGTGCCTTAAATTTTATTACTACAATTATTAATCTTAAAGCAAAAAACCTTTCAGCAGAAAAAATTAGACTATTTGTCTGATCAGTTATTT
+
CCCCCGGGGGGGGGGGGGGGFGGGGGGGGGFGGGGGGGGGGGGGGGGGGGGGGGGGGGGGGGGGGGGGGGG9FGGGGGGGGFGGGGGGGGGGGGGGGGGGGGGGGGGGGGGGGGGGGGGGGGGGGGGGGGGGGGGGGGGGGGGGGGGGGGGGGGGGGGGGGGGGGGGFGGGGGGGGGGGGGGGGGGGGGGGGGGEDFGGGGGGGGGGGGGGFFFGGGGGGGGGGGCFGGGFGGGAGGDGFFFFFGFGFGGGFFCAFDGFFFFFGCFECFF4C*7FF<;)8CFGFF3A?EEEFFF4CCCFFF
@M70528:330:000000000-K6D4P:1:1102:24647:3129 1:N:0:CTTCAACCAC+TTATGCGCCT
GGAGCCCTGTTTTACTGTCTCTTATACACATCTCCGAGCCCACGAGACCTTCAACCACATCTCGTATGCCGTCTTCTGCTTGAAAACAAAAAAAAAAAAAAAAAACAACAACATACCGAAAAGTACAAGCATACAAAAGGAAACTATCAACAAATATACATTGATAATTGGGGCAAGCATAAATATGTACAAGAATGTGAAGAAGACATAAAGAGAGATGCAACAACCTCTATCAAGTATAAATGGTAGAAAGAACATAGTACTGCTGTGTGAACAAACGAGCATCTGTATAACAAATAAT
+
CCCCCGGGGGGGGFGGGGGGGGGFGGGEFGFGGGGGGGGGGGGGGG+FFGGGGGGGGGGCFFGGGGGGGGGGGGGGGGGGGGGGGG,@FGFG887+7+7+8+=:4+3,3,,,3,,8,33=++,,,,3,3,:,,73,,,,+:3,8,,,,,38,,,,,,,,,,7,,,,,,,,,,*1*5*:,,,,,,,2,64,2,2,,2,,++4,5<+2*+++++3+***2++2++0**/*0*2+2+/+*2://**9**20+*0*)*)*0***/-*0)*.*1)***)**((()())0*)*)-)-).)))(.).)
@M70528:330:000000000-K6D4P:1:1102:20578:3136 1:N:0:CTTCAACCAC+TTATGCGCCT
GGAGCCCCTGACATAGCATTCCCTCGATTAAATAATATAAGATTCTGACTTTTACCCCCTTCTCTGGGATTATTAATTATAGGACTTTATAAAGAAGGAGCGGGAACGGGATGAACAGTATATCCACCTTTATCAACGTTTTATCATTCAGGACCTTCAGTAGACTTAACAATTTTTTCTTTACACCTTGCAGGGATTTCTTCAATTTTAGGTGCCTTAAATTTTATTACTACAATTATTAATCTTAAAGCAAAAAACCTTTCAGCAGAAAAAATTAGACTATTTGTCTGATCAGTTATTT
+
CCCCCGGGGGGGGGGGGGGGGGGGGGGGGGGGGGGGGGGGGGGGGGGGGGGGGGGGGGGGGGGGGGGGGGGGGGGGGGGGGGGGGGGGGGGGGGGGGGGGGGGGGGGGGGGGGGGGGGGGGGGGGGGGGGGGGGGGGGGGGGGGGGGGGGGGGGGGGGGGGGGGGGGGGGGGGGGGGGGGGGGGGGGGGGGGGGGGGGGGGGGGGGGGGGGGGGGGGGGGGGGGGGGGGGFGGGFGGGGFFFFFGFGGGGGGFGFGGGFFFFFGFGFGFFFGGFFGFFFFFFGFFEFCFFFFFFFFFFFFF
@M70528:330:000000000-K6D4P:1:1102:21152:3142 1:N:0:CTTCAACCAC+TTATGCGCCT
GGAGCCCCTGACATAGCATTCCCTCGATTAAATAATATAAGATTCTGACTTTTACCCCCTTCTCTGGGATTATTAATTATAGGACTTTATAAAGAAGGAGCGGGAACGGGATGAACAGTATATCCACCTTTATCAACGTTTTATCATTCAGGACCTTCAGTAGACTTAACAATTTTTTCTTTACACCTTGCAGGGATTTCTTCAATTTTAGGTGCCTTAAATTTTATTACTACAATTATTAATCTTAAAGCAAAAAACCTTTCAGCAGAAAAAATTAGACTATTTGTCTGATCAGTTATTT
+
CCCCCGGGGGGGGGGGGGGGGGGGGGGGGGGGGGGGGGGGGGGGGGGGGGGGGGGGGGGGGGGGGGGGGGGGGGGGGGGGGGGGGGGGGGGGGGGGGGGGGGGGGGGGGGGGGGGGGGGGGGGGGGGGGGGGGGGGGGGGGGGGGGGGGGGGGGGGGGGGGGGGGGGGGGGGGGGGGGGGGGGGGGGGGGGGGFDFGGGGGGGGGGGGGFGGGFGGGGGGGGGGGGGGGGFGGGFGGFDFFFFFGFGGGGGGFGFGGGFFFFFGEGFGFFFGGFFGFFFFFFGFFFF?EFFCFFFFFECFF
@M70528:330:000000000-K6D4P:1:1102:24381:3172 1:N:0:CTTCAACCAC+TTATGCGCCT
GGAGCCCCTGACATAGCATTCCCTCGATTAAATAATATAAGATTCTGACTTTTACCCCCTTCTCTGGGATTATTAATTATAGGACTTTATAAAGAAGGAGCGGGAACAGGATGAACAGTATATCCACCTTTATCAACGTTTTATCATTCAGGACCTTCAGTAGACTTAACAATTTTTTCTTTACACCTTGCAGGGATTTCTTCAATTTTAGGTGCTTTAAATTTTATTACTACAATTATTAATCTTAAAGCAAAAAACCTTTCAGCAGAAAAAATTAGACTATTTGTCTGATCAGTTATTT
+
CCCCCGGGGGGGGGGGGGGGGGGGGGGGGGGGGGGGGGGGGGGGGGGGGGGGGGGGGGGGGGGGGGGGGGGGGGGGGGGGGGGGGGGGGGGGGGGGGGGGGGGGGGGGGGGGGGGGGGGGGGGGGGGGGGGGGGGGGGGGGGGGGGGGGGGGGGGGGGGGGGGGGGGGGGGGGGGGGGGGGGGGGGGGGGGGGGGGGGGGGGGGGGGGGGGGGGGAFGGGGGGGGGGGGGFFFGFGGGGFFFFFGFGGGGGFFGFFGDFFFFFGFGFGF6AEGBFGF@)9?FGFFFFF?EFF<EFFCEFFF
@M70528:330:000000000-K6D4P:1:1102:6512:3181 1:N:0:CTTCAACCAC+TTATGCGCCT
GGAGCCCCTGACATAGCATTCCCTCGATTAAATAATATAAGATTCTGACTTTTACCCCCTTCTCTGGGATTATTAATTATAGGACTTTATAAAGAAGGAGCGGGAACAGGATGAACAGTATATCCACCTTTATCAACGTTTTATCATTCAGGACCTTCAGTAGACTTAACAATTTTTTCTTTACACCTTGCAGGGATTTCTTCAATTTTAGGTGCCTTAAATTTTATTACTACAATTATTAATCTTAAAGCAAAAAACCTTTCAGCAGAAAAAATTAGACTATTTGTCTGATCAGTTATTT
+
CC<CCGGGGGGGFGGGGGGGGGGGGECGGGFGGGGGGGFGFGFDGEFFGCFGGGGGEGGDFGDFGGGFCGFFGGGGGEEFGGGGDFGGFEGFAFF@@FEGGGDEGGGGGGGGGGGGCFGGGFECGGGE=FC<EFGEGGGGGGGFEGGG9<FFGGGG9FGGF<FGGGDEEGGGGGGGGGGGGGGGGGGGGGFFDD6FEFFGGGGFFFEGGAFEFGCFGGGGGGGGGGGGGGFGCG>=D7CFFFFF7>FCCFGGFGFGCD5FAEF7CC:FFAA67:FF<@3FFFFFFFFFFFECFE<EECEFF
@M70528:330:000000000-K6D4P:1:1102:5986:3197 1:N:0:CTTCAACCAC+TTATGCGCCT
GGAGCCCCTGACATAGCATTCCCTCGATTAAATAATATAAGATTCTGACTTTTACCCCCTTCTCTGGGATTATTAATTATAGGACTTTATAAAGAAGGAGCGGGAACAGGATGAACAGTATATCCACCTTTATCAACGTTTTATCATTCAGGACCTTCAGTAGACTTAACAATTTTTTCTTTACACCTTGCAGGGATTTCTTCAATTTTAGGTGCCTTAAATTTTATTACTACAATTATTAATCTTAAAGCAAAAAACCTTTCAGCAGAAAAAATTAGACTATTTGTCTGATCAGTTATTT
+
CCCCCGGGGGGGGGGGGGGGGGGGGGGGGGGGGGGGGGGGGGGGGGGFGGGGGGGGGGGGGGGGGGGGGGGGGGFGGGGGGGDGGGGGGGGGGGGGGFGGGGGGGGGGGGGGGFGGGGGGGGGGFGGGGGGGGGFGGGGGGGGGGGGGGGGFGFGGGGGGGGGGGGGGGGGGGGGGGGFGGGGGGGGGGGGGGGG?FFGGGGGGGGGGGGGGGGGGGGGDGGGGGGGGGFFGFGFGGGGFFAAFGFFGCGDFFGFGGGAFFFFGFGFG);;?FFFF<E?F?BGFFFF5CEFE<E3CEEEFF
@M70528:330:000000000-K6D4P:1:1102:15949:3202 1:N:0:CTTCAACCAC+TTATGCGCCT
GGAGCCCCTGACATAGCATTCCCTCGATTAAATAATATAAGATTCTGACTTTTACCCCCTTCTCTGGGATTATTAATTATAGGACTTTATAAAGAAGGAGCGGGAACAGGATGAACAGTATATCCACCTTTATCAACGTTTTATCATTCAGGACCTTCAGTAGACTTAACAATTTTTTCTTTACACCTTGCAGGGATTTCTTCAATTTTAGGTGCCTTAAATTTTATTACTACAATTATTAATCTTAAAGCAAAAAACCTTTCAGCAGAAAAAATTAGACTATTTGTCTGATCAGTTATTT
+
CCCCCGGGGGGGGGGGGFGGFGGGGGGGGGGGGGGGGGGGGGGGGGGGGGGGGGGGGGGGGGGGGGGGGGGGGGGGGGGGGGGGGGGGGGGGGGFGGGGFGGGDGGGGFGGGGGGGGGGGGGGGGGGGGGGGGGGGGGGGGGGGGGGGGGGGGGGGGGGGGGGGGGFFGGGGGGGGGGGGGGGGGGGGGGGGGGGFFGGGGGGGGGGGGGGGG9EGGGGGGGGGGFGGGGFGGGFGGGGFFFFFFFGGGCGFFGFGGGFFFEFG?CEFFFFGGFFGEF?FFFGFF6A?EFEFEC@EEEFFF
@M70528:330:000000000-K6D4P:1:1102:20399:3220 1:N:0:CTTCAACCAC+TTATGCGCCT
GGAGCCCCTGACATAGCATTCCCTCGATTAAATAATATAAGATTCTGACTTTTACCCCCTTCTCTGGGATTATTAATTATAGGACTTTATAAAGAAGGAGCGGGAACAGGATGAACAGTATATCCACCTTTATCAACGTTTTATCATTCAGGACCTTCAGTAGACTTAACAATTTTTTCTTTACATCTTGCAGGGATTTCTTCAATTTTAGGTGCCTTAAATTTTATTACTACAATTATTAATCTTAATGCAAAAAACCTTTCAGCAGAAAAAATTAGACTATTTGTCTGATCAGTTATTT
+
CCCCCC@FFGGGGGGGG6ECCCFFGCEGGGGGGGGGFDEFCEEA<CECEG9CEFGGGDC@FDGGGGG@<EGGFGGCFFGF@FEEDFGGGGGGGDFCE8CCDFEDEGGGCFFF@FGGGGGGGC9FGGGG?A<FFFGBEGGFGGGFECFFFGGGGGGGDGGEGFGGFGGC,B@:9EAEFGGG=FGFG,@,@CEFC=8+@DGGFGDEFGGGFGGGGFF7FFFEGEGGG:EFGFFF+7?FGDCFCAEBCFGD,+=78>6CC9*@AE@B?C:DFF6,*6AGFF)94=DFAEF35746<C3C6CE<C
@M70528:330:000000000-K6D4P:1:1102:13193:3231 1:N:0:CTTCAACCAC+TTATGCGCCT
GGAGCCCCTGACATAGCATTCCCTCGATTAAATAATATAAGATTCTGACTTTTACCCCCTTCTCTGGGATTATTAATTATAGGACTTTATAAAGAAGGAGCGGGAACAGGATGAACAGTATATCCACCTTTATCAACGTTTTATCATTCAGGACCTTCAGTAGACTTAACAATTTTTTCTTTACACCTTGCAGGGATTTCTTCAATTTTAGGTGCCTTAAATTTTATTACTACAATTATTAATCTTAAAGCAAAAAACCTTTCAGCAGAAAAAATTAGACTATTTGTCTGATCAGTTATTT
+
CCCCCG8CFGFGGGGDFFDFEFEGGEGGFGGGFFEGGGGFFGFFFCFAFGGGGGGGGGGGGFCFGGGGCDFFEGGGGCGGFEGFFGGCFGGGGFACCFEGCCEEGGGGGGGGGGGGGGGGGGGGGGGGGFGC<<FGGEGGGEGFAFEFGGGGGGGGF<FEGGFGGGGF;AFFGFGGGGGEGGGGGGGGFGGGGD8FGEDCAD;=AFGGGGGGGGGGFGGGGGGEEFFCFGFFFGFCFFGFFFFFGFDEC@F>@CAGDG4AFE=FEF=FF4;6?>FGFFFFFFCFFFFFCC7.75<<C57<?
@M70528:330:000000000-K6D4P:1:1102:20305:3260 1:N:0:CTTCAACCAC+TTATGCGCCT
GGAGCCCCTGACATAGCATTCCCTCGATTAAATAATATAAGATTCTGACTTTTACCCCCTTCTCTGGGATTATTAATTATAGGACTTTATAAAGAAGGAGCGGGAACAGGATGAACAGTATATCCACCTTTATCAACGTTTTATCATTCAGGACCTTCAGTAGACTTAACAATTTTTTCTTTACACCTTGCAGGGATTTCTTCAATTTTAGGTGCCTTAAATTTTATTACTACAATTATTAATCTTAAAGCAAAAAACCTTTCAGCAGAAAAAATTAGACTATTTGTCTGATCAGTTATTT
+
CCCCCGGGGGGGGGGGGGGGGGGGGGGGGGGGGGGGGGGGGGGGGGGGGGGGGGGGGGGGGGGGGGGGGGGGGGGGGGGGGGGGGGGGGGGGGGFGGGGGGGGGGGGGGGGGGFGGGGGGGGGGGGGGGGGGGGGGGGGGGGGGGGGGGGGGGGGGGGGGGGGGGGGGGGGGGGGGGGGGGGGGGGGGGGGGGGGFGGGGGGGGGGGGGGGGGGGGGGGGGGGGGGGGGGFFGGFGGGGFFFFFGFGGGGGGFGFGGGFFFFFGFGFGFFFGGFFGFFFFFFGFFFFEFFFFFFFFFFFFF
@M70528:330:000000000-K6D4P:1:1102:17169:3260 1:N:0:CTTCAACCAC+TTATGCGCCT
GGAGCCCCTGACATAGCATTCCCTCGATTAAATAATATAAGATTCTGACTTTTACCCCCTTCTCTGGGATTATTAATTATAGGACTTTATAAAGAAGGAGCGGGAACAGGATGAACAGTATATCCACCTTTATCAACGTTTTATCATTCAGGACCTTCAGTAGACTTAACAATTTTTTCTTTACACCTTGCAGGGATTTCTTCAATTTTAGGTGCCTTAAATTTTATTACTACAATTATTAATCTTAAAGCAAAAAACCTTTCAGCAGAAAAAATTAGACTATTTGTCTGATCAGTTATTT
+
CCCCCGGGGGGGGGGGGGGGGGGGGGGGCGGGGGGGGGGGGGGGGGGGGGGGGGGGGGGGGGGGGGGGGGGGGGGGGGGGGGGGGGGGGGGGGGGGGGGGGGGGGGGGGGGGGGGGGGGGGGGGGGGGGGGGGGGGGGGGGGGGGGGGGGGGGGGGGGGGGGGGGGGGGGGGGGGGGGGGGGGGGFGGGGGGGGGGFFGGGGGDEGGGGGCGGGFGGGGCFFGGGFGGGGFFDGFGGGGFFFCFGFFFGCGGAGFGGG:FFFFGEG=<;6F6F>FGF)<AEFGFF?FEFE3?CCECC?EFF
@M70528:330:000000000-K6D4P:1:1102:22729:3262 1:N:0:CTTCAACCAC+TTATGCGCCT
GGAGCCCCTGACATAGCATTCCCTCGATTAAATAATATAAGATTCTGACTTTTACCCCCTTCTCTGGGATTATTAATTATAGGACTTTATAAAGAAGGAGCGGGAACAGGATGAACAGTATATCCACCTTTATCAACGTTTTATCATTCAGGACCTTCAGTAGACTTAACAATTTTTTCTTTACACCTTGCAGGGATTTCTTCAATTTTAGGTGCCTTAAATTTTATTACTACAATTATTAATCTTAAAGCAAAAAACCTTTCAGCAGAAAAAATTAGACTATTTGTCTGATCAGTTATTT
+
CCCCCGGGGGGGGGGFGGGGGGGGGGGGGGGGGGGGGGGGGGGGGGGGGGGGGGGGGGGGGGGGGGGGGGGGGGGGGGGGGGGGGGGGGGGGGGGGGGGGGGGGGGGGGGGGGGGGGGGGGGGGGGGGGGGGGGGGGGGGGGGGGGGGGGFGGGGGGGGGGGGGGGGGGGGGGGGGGGGGGGGGGGGGGGGFGGGFGGGGGGFFGGGGGGG6FGGGGGGGGGGGGGGGGGFFGCFGGGGFFFFFGFGGG>FGFGFGGGEFFFFGEDCFFFFGGFFGFFFFFFGFFFFFCE9CCEFFFEFFF
@M70528:330:000000000-K6D4P:1:1102:8976:3273 1:N:0:CTTCAACCAC+TTATGCGCCT
GGAGCCCCTGACATAGCATTCCCTCGATTAAATAATATAAGATTCTGACTTTTACCCCCTTCTCTGGGATTATTAATTATAGGACTTTATAAAGAAGGAGCGGGAACAGGATGAACAGTATATCCACCTTTATCAACGTTTTATCATTCAGGACCTTCAGTAGACTTAACAATTTTTTCTTTACACCTTGCAGGGATTTCTTCAATTTTAGGTGCCTTAAATTTTATTACTACAATTATTAATCTTAAAGCAAAAAACCTTTCAGCAGAAAAAATTAGACTATTTGTCTGATCAGTTATTT
+
CCCCCGGGGGGGGGGGGGGGGGGGGGGGGGGGGGGGGGGGGGGGGGGGGGGGGGGGGGGGGGGGGGGGGGGGGGGGGGGGGGGGGGGGGGGGGGGGGGGGGGGGGGGGGGGGGGGGGGGGGGGGGGGGGGGGGGGGGGGGGGGGGGGGFGGGDGGGGGGGGGGGGGGGGGGGGGGGGGGGGGGGGGGGGGGGGGGGGGGGGGGGGGGGGGGFGGGGGGGGGGGGGGGGGGFGGGAGGBDFFFFFGFGGGFGGFFFGGGFFFFFGFGCGFFFCC6FGFFFFFFGFF?FFF)9?<?EFEEF?C
@M70528:330:000000000-K6D4P:1:1102:16863:3277 1:N:0:CTTCAACCAC+TTATGCGCCT
GGAGCCCCTGACATAGCATTCCCTCGATTAAATAATATAAGATTCTGACTTTTACCCCCTTCTCTGGGATTATTAATTATAGGACTTTATAAAGAAGGAGCGGGAACAGGATGAACAGTATATCCACCTTTATCAACGTTTTATCATTCAGGACCTTCAGTAGACTTAACAATTTTTTCTTTACACCTTGCAGGGATTTCTTCAATTTTAGGTGCCTTAAATTTTATTACTACAATTATTAATCTTAAAGCAAAAAACCTTTCAGCAGAAAAAATTAGACTATTTGTCTGATCAGTTATTT
+
CCCCCGGGGGGGGGGGGGGGGGGGGGGGGGGGGGGGGGGGGGGGGGGGGGGGGGGGGGGGGGGGGGGGGGGGGGGGGGGGGGGGGGGGGGGGGGGGGGFGGGGGGGGGFGGGGGGGGGGGGGGGGGGGGGGGGGGGGGGGGGGGGGGGGGGGGGGGGGGGGGGGGGGGGGGGGGGGGGGGGGGGGGGGGGGGGGGGGGGGGGGGGGGGGGGGGGGGGGGGGGGGGGGGGGFGGGFGGGGFFFFFGFGGCFFGFGFGGGFFFFFGFGFGFFFGGFFGFFFFFFGFFFFFFEFFFFFFEFFFF
@M70528:330:000000000-K6D4P:1:1102:13114:3289 1:N:0:CTTCAACCAC+TTATGCGCCT
GGAGCCCCTGACATAGCATTCCCTCGATTAAATAATATAAGATTCTGACTTTTACCCCCTTCTCTGGGATTATTAATTATAGGACTTTATAAAGAAGGAGCGGGAACAGGATGAACAGTATATCCACCTTTATCAACGTTTTATCATTCAGGACCTTCAGTAGACTTAACAATTTTTTCTTTACACCTTGCAGGGATTTCTTCAATTTTAGGTGCCTTAAATTTTATTACTACAATTATTAATCTTAAAGCAAAAAACCTTTCAGCAGAAAAAATTAGACTATTTGTCTGATCAGTTATTT
+
CCCCCGFGGGGGGGGGGGGGGGGGGGGGGGGGGGGGGGGGGGGGGGGGGGGGGGGGGGGGGGGGGGGGGGGGGGGGGGGGGGGGGGGGGGGGGGFGGGGGGGGGGGGGGGGGGGGGGGGGGGGGGGGGGGGGGGGGGGGGGGGGGGGGGGGGGGGGGGGGGGGGGGGGGGGGGGGGGGGGGGGGGGGGGGGGGGGGGGGGGGGGGGGGGGGGGGGGGGGGFGGGGGGGGGFGGFFGGGGFFFFFGFGGGGGGFGFGGGEFFBFGFGFGFAFC<>FGEEEFFFGFFFFFFFFFFEFEEFFFF
@M70528:330:000000000-K6D4P:1:1102:18854:3289 1:N:0:CTTCAACCAC+TTATGCGCCT
GGAGCCCCTGACATAGCATTCCCTCGATTAAATAATATAAGATTCTGACTTTTACCCCCTTCTCTGGGATTATTAATTATAGGACTTTATAAAGAAGGAGCGGGAACAGGATGAACAGTATATCCACCTTTATCAACGTTTTATCATTCAGGACCTTCAGTAGACTTAACAATTTTTTCTTTACACCTTGCAGGGATTTCTTCAATTTTAGGTGCCTTAAATTTTATTACTACAATTATTAATCTTAAAGCAAAAAACCTTTCAGCAGAAAAAATTAGACTATTTGTCTGATCAGTTATTT
+
CCCCCGGGGGGGGGGGGGGGGGGGGGGGGGGGGGGGGGGGGGGGGGGGGGGGGGGGGGGGGGGGGGGGGGGGGGGGGGGGGGGGGGGGGGGGGGGGGGGGGGGGGGGGGGGGGGGGGGGGGGGGGGGGGGGGGGGGGGGGGGGFGGGGGGGGGGGGGGGGGGGGGGGCFGFGGGGGGGGGGGFGGGGGGGGGGGGFGGGGGGGGGGGGGGGGGGGGGGGGGGGGGFGGGGFGGGFGGGGFAFFFGFGGCFFGFGFGGGFFFFAGEFEGFAFGF>FFEFFFFFGFFFFEEFFFFEFFEFFFF
@M70528:330:000000000-K6D4P:1:1102:5904:3289 1:N:0:CTTCAACCAC+TTATGCGCCT
GGAGCCCCTGTTTTACTGTCTCTTCTACACATCTCCGAGCCCACGAGACCTTCAACCACTTCTCGTATGCCGTCTTCTGCTTGAAAAAAAAAAGAAGAAGCGGTAACGGGATGAACAGTATATCCACATTTATCAACGTTTTATCATTCAGGACATTCAGTAGACTTAACAATTTTTTCTTTACACCTTGCAGGGATTTCTTTAATTTTAGGTGCCTTAAATTTTATTACTACAATTATTAATCTTAAAGCAAAACACCTTTCAGCATAAATAATTAGACTATTTGTCTTATCAGTTATTT
+
CCCCCGGGGGGAEFGGFEGEEFFG9EFFEGGFAEFFEG7CFF@B@@CFGCGGEG9FGGG,;FGGGFGGGGDBF:E<CFAFAEFGFDEDG:FGG=CF8,B=:++++B,+++=F4?,?<,<@FDCF,<4,BFEEFGGG,+<,:>FGFF<C<D,,:>,8@=,@FC,7>FG;9EFCFC9DFC,@>@,@@FB:>F6<,@:BFGB5D>,5>22<B:8,?>C?EFGG7CFGFCC7=CF@CC49:F78B+;C:A7:1+2*)250;58594+1)3)+1+3+178F))7*6FCFB)=<22:<F4:4>9-64
@M70528:330:000000000-K6D4P:1:1102:14255:3290 1:N:0:CTTCAACCAC+TTATGCGCCT
GGAGCCCCTGACATAGCATTCCCTCGATTAAATAATATAAGATTCTGACTTTTACCCCCTTCTCTGGGATTATTAATTATAGGACTTTATAAAGAAGGAGCGGGAACAGGATGAACAGTATATCCACCTTTATCAACGTTTTATCATTCAGGACCTTCAGTAGACTTAACAATTTTTTCTTTACACCTTGCAGGGATTTCTTCAATTTTAGGTGCCTTAAATTTTATTACTACAATTATTAATCTTAAAGCAAAAAACCTTTCAGCAGAAAAAATTAGACTATTTGTCTGATCAGTTATTT
+
CCCCCGGGGGGGGGGGGGGGGGGGGGGGGGGGGGGGGGGGGGGGGGGGGGGGGGGGGGGGGGGGGGGGGGGGGGGGGGGGGGGGGGGGGGGGGGGGGGGGGGGGGGGGGGGGGGCGGGGGGGGGGGGGGGGGGGGGGGGGGGGGGGGGGGGGGGGGGGGGGGGGGGGFGGGGGGGGGGGGGGGGGGGGGGGGGGGGGGGGGGGGGGGGGGG6FGGGGGGGGGGGGGGGGGFGGGFGGGGFFFFFGFGFFGGFFGFDGGFFFFFGFGFGFFFGGFFGFECFFFGF83AEE?EEEEEFFFFFF
@M70528:330:000000000-K6D4P:1:1102:19579:3295 1:N:0:CTTCAACCAC+TTATGCGCCT
GGAGCCCCTGACATAGCATTCCCTCGATTAAATAATATAAGATTCTGACTTTTACCCCCTTCTCTGGGATTATTAATTATAGGACTTTATAAAGAAGGAGCGGGAACAGGATGAACAGTATATCCACCTTTATCAACGTTTTATCATTCAGGACCTTCAGTAGACTTAACAATTTTTTCTTTACACCTTGCAGGGATTTCTTCAATTTTAGGTGCCTTAAATTTTATTACTACAATTATTAATCTTAAAGCAAAAAACCTTTCAGCAGAAAAAATTAGACTATTTGTCTGATCAGTTATTT
+
CCCCCGGGGGGGGGGGGFGGGGGGGGGGGGGGGGGGGGGGGGGGGGGGGGGGGGGGGGGGGGGGGGGGGGGGGGGGGGGGGGGGGGGGGGGGGGGGGGGGGGGGGGGGGGFGGGGGGGGGGGGGGGGGGGGGGGGGGGGGGGGGGGGGGGGGGGGGGGGGGGGGGGGCFGGGGGGGGGGGGGGGGGGGGGGGGGGGGGGGGGGGGGGGGGGFGFGGGGGGGGGGGGGGGGFGGGFGGGGFFFFFGFGGGGGGFGFGGGFFFFFGFGFGAFFGGFFGF8CFFFGFFFFEFEFFFF@EEFFFF
@M70528:330:000000000-K6D4P:1:1102:16138:3297 1:N:0:CTTCAACCAC+TTATGCGCCT
GGAGCCCCTGACATAGCATTCCCTCGATTAAATAATATAAGATTCTGACTTTTACCCCCTTCTCTGGGATTATTAATTATAGGACTTTATAAAGAAGGAGCGGGAACAGGATGAACAGTATATCCACCTTTATCAACGTTTTATCATTCAGGACCTTCAGTAGACTTAACAATTTTTTCTTTACACCTTGCAGGGATTTCTTCAATTTTAGGTGCCTTAAATTTTATTACTACAATTATTAATCTTAAAGCAAAAAACCTTTCAGCAGAAAAAATTAGACTATTTGTCTGATCAGTTATTT
+
CCCCCGGGGGGGGGGGGGGGDGGGGGGGGGGGGGGGGGGGGGGGGGFGGGGGGGGGGGGGGGGGGGGGGGGGGGGGGGGGGGGGGGGGGGGGGGGGGGGGGGGGGGGGGGGGGGGGGGGGGGGGGGGGGGGGGGGGGGGGGGGGGGGGGGGGGGGGGGGGGGGGGGGGGGGGGGGGGGGGGGGGGGGGGGGGGGGGGGGGGGGGFFGGGGGGGGGGGGGGGGGGGGGGGFFGGGFGGFGFFFFFGFGGGGGGFGFGDGFFFFFGFDCGFFAGC@AFF@EACAGFFEFCEC<EEFFFFFFFF
@M70528:330:000000000-K6D4P:1:1102:16126:3313 1:N:0:CTTCAACCAC+TTATGCGCCT
GGAGCCCCTGACATAGCATTCCCTCGATTAAATAATATAAGATTCTGACTTTTACCCCCTTCTCTGGGATTATTAATTATAGGACTTTATAAAGAAGGAGCGGGAACAGGATGAACAGTATATCCACCTTTATCAACGTTTTATCATTCAGGACCTTCAGTAGACTTAACAATTTTTTCTTTACACCTTGCAGTGATTTCTTCAATTTTAGGTGCCTTAAATTTTATTACTACAATTATTAATCTTAAAGCAAAAAACCTTTCAGCAGAAAAAATTAGACTATTTGTCTGATCAGTTATTT
+
ACCCCFFFGGGGGFGECADF9EFFGG7FGCFDFGFFFCCEEFFEFG9FEGFGGFGGGFGGGGGDGG8EC@FGCFGCDGGGGGGCFGGGGGGGGAFF@C8F@FFGGCCFGGGDGFGGG8@C9?FFGGFGG8BFFGG9FGGGGGEAFGFGGGGFGF7FFFGGGDAFFCFGGCGGFG9FGGGFG9EDFF?EFGCGG,>FFFGGFCFD9>EEDF8DG,C?DCFGEEF<EEFADACGGGFGC;FFFA<A+?F@:<85;*;FGGFF8B=84CE4666CD(?*7;)8CFGFA6F3<.)9CF3?C<5?7
@M70528:330:000000000-K6D4P:1:1102:8669:3316 1:N:0:CTTCAACCAC+TTATGCGCCT
GGAGCCCCTGACATAGCATTCCCTCGATTAAATAATATAAGATTCTGACTTTTACCCCCTTCTCTGGGATTATTAATTATAGGACTTTATAAAGAAGGAGCGGGAACAGGATGAACAGTATATCCACCTTTATCAACGTTTTATCATTCAGGACCTTCAGTAGACTTAACAATTTTTTCTTTACACCTTGCAGGGATTTCTTCAATTTTAGGTGCCTTAAATTTTATTACTACAATTATTAATCTTAAAGCAAAAAACCTTTCAGCAGAAAAAATTAGACTATTTGTCTGATCAGTTATTT
+
CCCCCGGGGGGGGGGGGGGGGGGGGGGGGGGGGGGGGGGGGGGGGGGGGGGGGGGGGGGGGGGGGGGGGGGGGGGGGGGGGGGGGGGGGGGGGGGGGGGGGGGGGGGGGGGGGGGGGGGGGGGGGGGGGGGGGGGGGGGGGGFGGGGGGGGGGGGGGGGGGGGGGGGGGGGGGGGGGGGGGGGGGGGGGGGGGGGGGGGGGGGGGGGGGGGFGGGGGGGGGGGGGGGGGGFGGGFGFGGFFFFFGFGGGDCGFFFGGGEFFFFGEFEGFFFGG>FFF@EFFFGFF3@C?ECEEEEEEFECE
@M70528:330:000000000-K6D4P:1:1102:10328:3330 1:N:0:CTTCAACCAC+TTATGCGCCT
GGAGCCCCTGACATAGCATTCCCTCGATTAAATAATATAAGATTCTGACTTTTACCCCCTTCTCTGGGATTATTAATTATAGGACTTTATAAAGAAGGAGCGGGAACAGGATGAACAGTATATCCACCTTTATCAACGTTTTATCATTCAGGACCTTCAGTAGACTTAACAATTTTTTCTTTACACCTTGCAGGGATTTCTTCAATTTTAGGTGCCTTAAATTTTATTACTACAATTATTAATCTTAAAGCAAAAAACCTTTCAGCAGAAAAAATTAGACTATTTGTCTGATCAGTTATTT
+
CCCCCGGGGGGGGGGGGGGGGGGGGGGGGGGGGGGGGGGGGGGGGGGGGGGGGGGGGGGGGGGGGGGGGGGGGGGGGGGGGGGGGGGGGGGGGGGGGGG<FGGGGGGGGGGGGFFGGGGGGGGGGGGFGGGGGGGGGGGGGGGGGGGGGGGGGGGGGGGGGGGGGGGGGGGGGGGGGGGGGGGGGGGGGGGGGGGGGGGGGGGGGGGGGGGGGGGGGGGGGGGGGGGGGGFGGGACGGGFFFFFGFGGGFFF>>AGDGEFFEFGFGFDFFFG49FGEFFFFFGFFEFFFECEEC4CFECEE
@M70528:330:000000000-K6D4P:1:1102:6171:3341 1:N:0:CTTCAACCAC+TTATGCGCCT
GGAGCCCCTGACATAGCATTCCCTCGATTAAATAATATAAGATTCTGACTTTTACCCCCTTCTCTGGGATTATTAATTATAGGACTTTATAAAGAAGGAGCGGGAACAGGATGAACAGTATATCCACCTTTATCAACGTTTTATCATTCAGGACCTTCAGTAGACTTAACAATTTTTTCTTTACACCTTGCAGGGATTTCTTCAATTTTAGGTGCCTTAAATTTTATTACTACAATTATTAATCTTAAAGCAAAAAACCTTTCAGCAGAAAAAATTAGACTATTTGTCTGATCAGTTATTT
+
CCCCCGGGGGGGGGGGGGGGGGGGGGGGGGGGGGGGGGGGGGGGGGGGGGGGGGGGGGGGGGGGGGGGGGGGGGGGGGGGGGAGGGGGGGGGGGGGGGGCFGGGGGGGGGGGGFFGGGGGGGGGGGGGGGGGGGGGGGGGGGGGGGGGGGGGGGGGGGGGGGGGGGGAFGGGGGGGGGGGGGGGGGGGGGGFEGGGGGGGGGGGGGGGGGGDGFGGGGGFEGGGGGGGGGACGGFGGGGFFFFFGFGGGCFDFDFGGGBFFFFGEFEDFFFFFFFGFFEFFFGFFEFFFEFFFF@CEFFFF
@M70528:330:000000000-K6D4P:1:1102:22924:3343 1:N:0:CTTCAACCAC+TTATGCGCCT
GGAGCCCCTGACATAGCATTCCCTCGATTAAATAATATAAGATTCTGACTTTTACCCCCTTCTCTGGGATTATTAATTATAGGACTTTATAAAGAAGGAGCGGGAACAGGATGAACAGTATTTCCACCTTTATCAACGTTTTATCATTCAGGACCTTCAGTAGACTTAACAATTTTTTCTTTACACCTTGCAGGGATTTCTTCAATTTTAGTTGCCTTAAATTTTATTACTACAATTATTAATCTTAAAGCAAAAAACCTTTCAGCAGAAAAAATTAGACTATTTGTCTGATCAGTTATTT
+
CCCCCGGGGGGGGGGGGGGGGGGGGGGGGGGGGGGGGGGGGFGGGGGGGGGGGGGGGGGGGGGGGGGGGGGGGGGGGGGGGGGGGGGGGGGGGGGGGGGGGGGGGGGGGGGGGGGGGGGGGGGGGGGGGGGGGGGGGGGGGEFGG9FDFFGGGGCGGG@9C@EEDFFGCFGCFGGGGEFGGFADFGDGB=,AEF67EGCBFEFG8FGGGFG,@BCCFCFG7FGGGCGC723ECGAGC8C9C>CAFFGGC++;FFFGDG?AA@+8*=40AFFGF=FC@5</68CFFC89<.)9<5)<?<EEE
@M70528:330:000000000-K6D4P:1:1102:21848:3351 1:N:0:CTTCAACCAC+TTATGCGCCT
GGAGCCCCTGACATAGCATTCCCTCGATTAAATAATATAAGATTCTGACTTTTACCCCCTTCTCTGGGATTATTAATTATAGGACTTTATAAAGAAGGAGCGGGAACAGGATGAACAGTATATCCACCTTTATCAACGTTTTATCATTCAGGACCTTCAGTAGACTTAACAATTTTTTCTTTACACCTTGCAGGGATTTCTTCAATTTTAGGTGCCTTAAATTTTATTACTACAATTATTAATCTTAAAGCAAAAAACCTTTCAGCAGAAAAAATTAGACTATTTGTCTGATCAGTTATTT
+
CCCCCGGGGGGGGGGGGGGGGGGGGGGGGGGGGGGGGGGGGGGGGGGGGGGGGGGGGGGGGGGGGGGGGGGGGGGGGGGGGGGGGGGGGGGGGGGGGGGGGGGGGGGGGGGGGGGGGGGGGGGGGGGGGGGGGGGGGGGGGGGGGGGGGGGGGGGGGGGGGGGGGGGGGGGGGGGGGGGGGGGGGGGGGGGGG8CFGGGGGGGGGGGGGGG?FGGGGGGGGGGGGGGGGGFGGGFGGGGFFFFFGFGGGFGFFGFGGGFFFFFGFFFFFFFGF@FFFFFFFFGFFFFFFEFFFFFFFFFFF
@M70528:330:000000000-K6D4P:1:1102:15849:3356 1:N:0:CTTCAACCAC+TTATGCGCCT
GGAGCCCCTGACATAGCATTCCCTCGATTAAATAATATAAGATTCTGACTTTTACCCCCTTCTCTGGGATTATTAATTATAGGACTTTATAAAGAAGGAGCGGGAACAGGATGAACAGTATATCCACCTTTATCAACGTTTTATCATTCAGGACCTTCAGTAGACTTAACAATTTTTTCTTTACACCTTGCAGGGATTTCTTCAATTTTAGGTGCCTTAAATTTTATTACTACAATTATTAATCTTAAAGCAAAAAACCTTTCAGCAGAAAAAATTAGACTATTTGTCTGATCAGTTATTT
+
CCCCCCGGGGGGGGGGGGGGGGGGGGGGGGGGGGGGGGGGGGGGGGFGGGGGGGGGGGGGGGGGGGGGGGGGGGGGGGGGGGGGGGGGGGGGGGGGGGGGGGGGGGGGGGGGGGGGGGGGGGGGGGGGGGGGGGGGGGGGGGGGGGGGGGGGGGGGGGGGGGGGGGGGGGGGGGGGGGGGGGGGGGGGGGGGGGGFGGGGGGGGGGGGGGGGGGGFGGGGGGGGGGGGGFFCGGFGC7CCFFFFGFGGGGGGFGFGGGFFFFFG?FFGFFFGF>FGEFFFCAFFFCFCFF<CEFFFEFEFF
@M70528:330:000000000-K6D4P:1:1102:23099:3368 1:N:0:CTTCAACCAC+TTATGCGCCT
GGAGCCCCTGACATAGCATTCCCTCGATTAAATAATATAAGATTCTGACTTTTACCCCCTTCTCTGGGATTATTAATTATAGGACTTTATAAAGAAGGAGCGGGAACAGGATGAACAGTATATCCACCTTTATCAACGTTTTATCATTCAGGACCTTCAGTAGACTTAACAATTTTTTCTTTACACCTTGCAGGGATTTCTTCAATTTTAGGTGCCTTAAATTTTATTACTACAATTATTAATCTTAAAGCAAAAAACCTTTCAGCAGAAAAAATTAGACTATTTGTCTGATCAGTTATTT
+
CCCCCGGGGGGGGGGGGGGGGGGGGGGGGGGGGGGGGGGGGGGGGGGGGGGGGGGGGGGGGGGGGGGGGGGGGGGGGGGGGGGGGGGGGGGGGGGGGGGGGGGGGGGGGGGGGGGGGGGGGGGGGGGGGGGGGGGGGGGGGGGGGGGGGGGGGGGGGGGGGGGGGGGAGGGGGGGGGGGGGGGGGGGGGGGGGGGGGGGGGGGGGGGGGGGFGGGGGGGGGGGGGGGGGGFGGGFGGGGFFFFFGFGGGGGGFGFGGGBFFFFGFGFCAFFGG>FCAEFFFFGCC?FECEFFFFFFFFFFF
@M70528:330:000000000-K6D4P:1:1102:19217:3388 1:N:0:CTTCAACCAC+TTATGCGCCT
GGAGCCCCTGACATAGCATTCCCTCGATTAAATAATATAAGATTCTGACTTTTACCCCCTTCTCTGGGATTATTAATTATAGGACTTTATAAAGAAGGAGCGGGAACAGGATGAACAGTATATCCACCTTTATCAACGTTTTATCATTCAGGACCTTCAGTAGACTTAACAATTTTTTCTTTACACCTTGCAGGGATTTCTTCAATTTTAGGTGCCTTAAATTTTATTACTACAATTATTAATCTTAAAGCAAAAAACCTTTCAGCAGAAAAAATTAGACTATTTGTCTGATCAGTTATTT
+
CCCCCGGGGGGGGGGGGGGGGGGGGGGGGGGGGGGGGGGGGGGGGGGGGGGGGGGGGGGGGGGGGGGGGGGGGGGGGGGGGGGGGGGGGGGGGGGGGGGGGGGGGGGGGGGGGGGGGGGGGGGGGGGGGGGGGGGGGGGGGGGGGGGGGGGGGGGGGGGGGGGGGGGAFGGGGGGGGGGGGGGGGGGGGGGGGGGGGGGGGGGGGGGGGGG8FGGGGGGGGGGGGGGGGGFGGGFGGGGFFFFFGFGGGGGGFGFGGGDFFFFGF=EFFFFGGBFGFF?FFFGFFFFECE<ECC<??CFFF
@M70528:330:000000000-K6D4P:1:1102:13604:3409 1:N:0:CTTCAACCAC+TTATGCGCCT
GGAGCCCCTGACATAGCATTCCCTCGATTAAATAATATAAGATTCTGACTTTTACCCCCTTCTCTGGGATTATTAATTATAGGACTTTATAAAGAAGGAGCGGGAACAGGATGAACAGTATATCCACCTTTATCAACGTTTTATCATTCAGGACCTTCAGTAGACTTAACAATTTTTTCTTTACACCTTGCAGGGATTTCTTCAATTTTAGGTGCCTTAAATTTTATTACTACAATTATTAATCTTAAAGCAAAAAACCTTTCAGCAGAAAAAATTAGACTATTTGTCTGATCAGTTATTT
+
CCCCCGEGGGGGGGGGGGGGGGGGGGGGGGGGGGGGGGGGGGGGGGGGGGGGGGGGGGGGGGGGGGGGGGGGGGGGGGGGGGGGGGGGGGGGGGGGGGGGGGGGGGGGGGGGGGGGGGGGGGGGGGGGGGGGGGGGGGGGGGGGGGGGGGGGGGGGGGGGGGGGGGGGGGGFGGGGGGGGGGGGGGGGGGGGGGGGGGGGGGGGGGGGGGGGGGGGGGGGFGGGGGGGGGFGGGFGGGGFFFFFGFGGCCFGFGFCDGBFFFFGFGFGFFF6C>FGFEFFFFGFFFFFFFFFFFFFEEFFF
@M70528:330:000000000-K6D4P:1:1102:24387:3411 1:N:0:CTTCAACCAC+TTATGCGCCT
GGAGCCCCTGACATAGCATTCCCTCGATTAAATAATATAAGATTCTGACTTTTACCCCCTTCTCTGGGATTATTAATTATAGGACTTTATAAAGAAGGAGCGGGAACGGGATGAACAGTATATCCACCTTTATCAACGTTTTATCATTCAGGACCTTCAGTAGACTTAACAATTTTTTCTTTACACCTTGCAGGGATTTCTTCAATTTTAGGTGCCTTAAATTTTATTACTACAATTATTAATCTTAAAGCAAAAAACCTTTCAGCAGAAAAAATTAGACTATTTGTCTGATCAGTTATTT
+
CCCCCGGGGGGGGGGGGGGGGGGGGGGGGGGGGGGGGGGGGGGGGGGGGGGGGGGGGGGGGGGGGGGGGGGGGGGGGGGGGGGGGGGGGGGGGGGGGGGGGGGGGGGGGGGGGGGGGGGGGGGGGGGGGGGGGGGGGGGGGGGGGGGGGGGGGGGGGGGGGGGGGGGGGGGGGGGGGGGGGGGGGGGGGGGGGGGGGGGGGGGGGGGGFGGGGGGGGGGGGGGGGGGGGGFGGGFGGGGFFFFFDFGGGGGGFGFGGGFFFEFGFGFGFFFGGFFGFF<AEFGFFFFFFEFFFFFFEFFFF
@M70528:330:000000000-K6D4P:1:1102:13178:3415 1:N:0:CTTCAACCAC+TTATGCGCCT
GGAGCCCCTGACATAGCATTCCCTCGATTAAATAATATAAGATTCTGACTTTTACCCCCTTCTCTGGGATTATTAATTATAGGACTTTATAAAGAAGGAGCGGGAACAGGATGAACAGTATATCCACCTTTATCAACGTTTTATCATTCAGGACCTTCAGTAGACTTAACAATTTTTTCTTTACACCTTGCAGGGATTTCTTCAATTTTAGGTGCCTTAAATTTTATTACTACAATTATTAATCTTAAAGCAAAAAACCTTTCAGCAGAAAAAATTAGACTATTTGTCTGATCAGTTATTT
+
CCCCCG8FGGGGGGGGGGGGGGGGGGGGGGGGGGGGGGGGGGGGGGGGGGGGGGGGGGGGGGGGGGGGGGGGGGGGGGGGGGGGGGGGGGGGGGGGGGGGGGGGGGGGGGGGGGGGGGGGGGGGGGGGGGGGGGGGGGGGGGGGGGGGGGGGGGGGGGGGGGGGGGGGGGGGGGGGGGGGGGGGGGGGGGGGGGGGGGGGGGGGGGGGGGFGGGGGGGGGGGGGGGGGGGFGGGFGGGGFFFFFGFGGFGGGFGFGGGFFFFFGFGFGFFFG<:AFEEFFFFGFFFFFFEEFEFEFEFEFF
@M70528:330:000000000-K6D4P:1:1102:9978:3437 1:N:0:CTTCAACCAC+TTATGCGCCT
GGAGCCCCTGACATAGCATTCCCTCGATTAAATAATATAAGATTCTGACTTTTACCCCCTTCTCTGGGATTATTAATTATAGGACTTTATAAAGAAGGAGCGGGAACAGGATGAACAGTATATCCACCTTTATCAACGTTTTATCATTCAGGACCTTCAGTAGACTTAACAATTTTTTCTTTACACCTTGCAGGGATTTCTTCAATTTTAGGTGCCTTAAATTTTATTACTACAATTATTAATCTTAAAGCAAAAAACCTTTCAGCAGAAAAAATTAGACTATTTGTCTGATCAGTTATTT
+
CCCCCGGGGGGGGGGGGGGGGGGGGGGFFGGGGGGGGGGGGGGGGGGGGGGGGGGGGGGGGGGGGCGGGGFGGGGGGGGGGGGGGGGGGGGGGGGGGGGGGGGGGGGGGGGGGGGGGGGGGGGGGGGGGGGGGGGGGGGEFGGGGGGGGGGGGGGGGGGGGGGGGGGGGFFGGGGGGGGGGGGGGGGGGGGGFGGGGGGGGGGGGGGGGGGGGGGGGGGGGGGGGFGFGGFGGGFGGFGFFEFFGFG@C7CCF94?DGFFFFFFFGFGFFA:*,5C@@CFFFGFFEFECEFFEE8?C?EEF
@M70528:330:000000000-K6D4P:1:1102:10002:3439 1:N:0:CTTCAACCAC+TTATGCGCCT
GGAGCCCCTGACATAGCATTCCCTCGATTAAATAATATAAGATTCTGACTTTTACCCCCTTCTCTGGGATTATTAATTATAGGACTTTATAAAGAAGGAGCGGGAACAGGATGAACAGTATATCCACCTTTATCAACGTTTTATCATTCAGGACCTTCAGTAGACTTAACAATTTTTTCTTTACACCTTGCAGGGATTTCTTCAATTTTAGGTGCCTTAAATTTTATTACTACAATTATTAATCTTAAAGCAAAAAACCTTTCAGCAGAAAAAATTAGACTATTTGTCTGATCAGTTATTT
+
CCCCCGGGGGGGGGGGGGGGGGGGGGD8EGGGGGGGGGGGGGGGGGGGGGGGGGGGGGGGGGGGGFGGGGGGGGGGGGGGGGGGGGFGGGGGGGGGGFGGGGGGGGGGFGGGGGGGGGGGGGGGGGGGGGGGGGGGGGGGGDGGGGGGGGGGGGGGGGGGGGGGGGGGGGGGGGGGG7FGGGGGGGGGGGCGGEGGGGGGGGGGGGGGGGGGGCFGFGGGEGCGGEGCGGFGGGFGGGGFFFFFGFFGGFFCFCFGGGFFFFFGFGFFFFAGC>FFF;3A;BGFFFF333;CC)3?CCEFF
@M70528:330:000000000-K6D4P:1:1102:9785:3439 1:N:0:CTTCAACCAC+TTATGCGCCT
GGAGCCCCTGACATAGCATTCCCTCGATTAAATAATATAAGATTCTGACTTTTACCCCCTTCTCTGGGATTATTAATTATAGGACTTTATAAAGAAGGAGCGGGAACAGGATGAACAGTATATCCACCTTTATCAACGTTTTATCATTCAGGACCTTCAGTAGACTTAACAATTTTTTCTTTACACCTTGCAGGGATTTCTTCAATTTTAGGTGCCTTAAATTTTATTACTACAATTATTAATCTTAAAGCAAAAAACCTTTCAGCAGAAAAAATTAGACTATTTGTCTGATCAGTTATTT
+
CCCCCGGGGGGGGGGGGGGGGGGGGGGGGGGGGGGGGGGGGGGGGGGGGGGGGGGGGGGGGGGGGGGGGGGGGGGGGGGGGGGGGGGGGGGGGGGGGGGFGGGGGGGGGGFGGGGGGGGGGGGGGGGGGGGGGGGGGGGGGGGGGGGGGGGGGGGGGGGGGGGGGGGFGGGGGGGGGGGGGGGGGGGGGGGGGGGGGGGGGGGGGGGGGGGGGGGGGGGGGGGGGGGGGFFGGGFGGGGFFFFFGFGGGGGGFGFGDCDFFFFDEGEFFFFGGFFFFFFFFFGFFCFCC?CEEF3CEFCCE
@M70528:330:000000000-K6D4P:1:1102:25382:3452 1:N:0:CTTCAACCAC+TTATGCGCCT
GAGCCCCTGACATAGCATTCCCTCGATTAAATAATCTAAGATTCTGCCTTTTACCCCCTTCTCTGGGATTATTAATTATCGGACTTTATAAAGAAGGAGCGGGAACAGGATGAACAGTATATCCACCTTTATCAACGTTTTATCATTCAGGACCTTCAGTAGACTTAACAATTTTTTCTTTACACCTTGCAGGGATTTCTTCAATTTTAGGTGCCTTAAATTTTATTACTACAATTATTAATCTTAAAGCAAAAAACCTTTCAGCAGAAAAAATTAGACTATTTGTCTGATCAGTTATTTT
+
CCCCCGGGGGG<F@FG-CFGGGGGGGGGGGGGGGGFGGGGGGGGGG9EGGGGGGGGGGGGGGGGG?GGGGGGGGGGG,C,FBGGGGGGGGGGG<FFG<FFGGGGGGGFGGGGGGGGGGGGGGGGGGGGGGGGGGGGGGGGGGGGGGGGGGGGGGGGGGGGGFEFGF9EFGGGGFGGGGCGGGGGG8FGGGGGGGGGGGGGFGGCGGGGGGGGGGGGFGGGFFGGCGGFGGFFGCFFGGGFFFFFGFCF7CC*9;AGGDFFFFFGC7@FF6AED=AG;?@FFC@FFEAEF<?3C<EEFFEEC
@M70528:330:000000000-K6D4P:1:1102:10041:3459 1:N:0:CTTCAACCAC+TTATGCGCCT
GGAGCCCCTGACATAGCATTCCCTCGATTAAATAATATAAGATTCTGACTTTTACCCCCTTCTCTGGGATTATTAATTATAGGACTTTATAAAGAAGGAGCGGGAACAGGATGAACAGTATATCCACCTTTATCAACGTTTTATCATTCAGGACCTTCAGTAGACTTAACAATTTTTTCTTTACACCTTGCAGGGATTTCTTCAATTTTAGGTGCCTTAAATTTTATTACTACAATTATTAATCTTAAAGCAAAAAACCTTTCAGCAGAAAAAATTAGACTATTTGTCTGATCAGTTATTT
+
CCCCCGGGGGGGGGGGGGGGGGGGGGGGFGGGGGGGGGGGGGGGGGGGGGGGGGGGGGGGGGGGGGGGGGGGGGGGGGGGGGGGGGGGGGGGGGGGGGGGGGGGGGGGGGGGGGGGGGGGGGGGGGGGGGGGGGGGGGGGGGGGGGGGGGGGGGGGGGGGGGGGGGGGGGGGGGGGGGGGGGGGGGGGGGGGGGGGGGGGGGGGGGFGGGGFGGGGGGGGGGGGGCGFGGFGGGFGGGGFFFFFGFGGGGGGFFFGGGFFFFFGEGFGFFAGDBFGFFFFFFGFFFFFF3CFFFEFFEFFF
@M70528:330:000000000-K6D4P:1:1102:20690:3476 1:N:0:CTTCAACCAC+TTATGCGCCT
GGAGCCCCTGACATAGCATTCCCTCGATTAAATAATATAAGATTCTGACTTTTACCCCCTTCTCTGGGATTATTAATTATAGGACTTTATAAAGAAGGAGCGGGAACGGGATGAACAGTATATCCACCTTTATCAACGTTTTATCATTCAGGACCTTCAGTAGACTTAACAATTTTTTCTTTACACCTTGCAGGGATTTCTTCAATTTTAGGTGCCTTAAATTTTATTACTACAATTATTAATCTTAAAGCAAAAAACCTTTCAGCAGAAAAAATTAGACTATTTGTCTGATCAGTTATTT
+
CCCCCGGGGGGGGGGGGGGGGGGGGGGGGGGGGGGGGGGGGGGGGGGGGGGGGGGGGGGGGGGGGGGGGGGGGGGGGGGGGGGGGGGGGGGGGGGGGGGGGGGGGGGGGGGGGGGGGGGGGGGGGGGGGGGGGGGGGGGGGGGGGGGGGGGGGGGGGGGGGGGGGGGGGGGGGGGGGGGGGGGGGGGGGGGGGGGGGGGGGGGGGGGGGGGGGFGGGGGGGGGGGGGGGGFGGGFFGGGFFFFFGFGGGGGGFGFG4CDFFFFCCGEGFFFGCBFGF@CFFFGFFCFCE9CECFFFECFFF
@M70528:330:000000000-K6D4P:1:1102:9687:3478 1:N:0:CTTCAACCAC+TTATGCGCCT
GGAGCCCTGACATAGCATTCCCTCGATTAAATAATATAAGATTCTGACTTTTACCCCCTTCTCTGGGATTATTAATTATAGGACTTTATAAAGAAGGAGCGGGAACAGGATGAACAGTATATCCACCTTTATCAACGTTTTATCATTCAGGACCTTCAGTAGACTTAACAATTTTTTCTTTACACCTTGCAGGGATTTCTTCAATTTTAGGTGCCTTAAATTTTATTACTACAATTATTAATCTTAAAGCAAAAAACCTTTCAGCAGAAAAAATTAGACTATTTGTCTGATCAGTTATTTT
+
CCCCCGGGGGGGGAEECFGGGGGGGGGG;<CFFGGGGGGGGGGGGGGGGGGGGGGGGGGGGGGGGGGGGGGGGGGGGGGGGGGGGGGGGGGGFGGGGGGFGGGGGGGGGGGGGGGGGGGGGGGGGGGGGGGGGGGGGGGGGGGGGGGGGGGGGGGGGGGGGGGGGGCGGGGGGGGGGGGGGGGGFGGGGGGD8@FGGGGGGGGGGGGGGFCFDGGGGGGGGGGGGGGGGGFGGGFGGGGFFFFFGFFGFFGGFGFGGGFFFFFFEGFFFFFFDBFGFFEFFFGFFEFFFCFFFEFECEE3?
@M70528:330:000000000-K6D4P:1:1102:12593:3478 1:N:0:CTTCAACCAC+TTATGCGCCT
GGAGCCCCTGACATAGCATTCCCTCGATTAAATAATATAAGATTCTGACTTTTACCCCCTTCTCTGGGATTATTAATTATAGGACTTTATAAAGAAGGAGCGGGAACAGGATGAACAGTATATCCACCTTTATCAATGTTTTATCATTCAGGACCTTCAGTAGACTTAACAATTTTTTCTTTACACCTTGCAGGGATTTCTTCAATTTTAGGTGCCTTAAATTTTATTACTACAATTATTAATCTTAAAGCAAAAAACCTTTCAGCAGAAAAAATTAGACTATTTGTCTGATCAGTTATTT
+
CCCCCGFGGGGGGGGGGGGGGGGGGGGGGGGGGGGGGFGGGGGGGGGGGGGGGGGGGGGGGGGGGGGGGGGGGGGGGGGGGGGGGGGGGGGGGGGGGGGGGGGGGGGGGGGGGGGGGGGGGGGGGGGGGGGGGGGGGGGGGGGGGGGGGGGGGGGGGGGGGGGGGGGGGGGGGGGGGGGGGGGGGGGGGGGGGGGGGGGFGGGGGGGGGGGGGGGGGGGGGGGGGGGGGGFFGGFGGGGFFFFFGFGG,DDGFGFGGGEFFFFGFGFGFFFGFFFGF@EFFFGFFFFFFFFFFFEEFFFFF
@M70528:330:000000000-K6D4P:1:1102:10722:3486 1:N:0:CTTCAACCAC+TTATGCGCCT
GGAGCCCCTGACATAGCATTCCCTCGATTAAATAATATAAGATTCTGACTTTTACCCCCTTCTCTGGGATTATTAATTATAGGACTTTATAAAGAAGGAGCGGGAACAGGATGAACAGTATATCCACCTTTATCAACGTTTTATCATTCAGGACCTTCAGTAGACTTAACAATTTTTTCTTTACACCTTGCAGGGATTTCTTCAATTTTAGGTGCCTTAAATTTTATTACTACAATTATTAATCTTAAAGCAAAAAACCTTTCAGCAGAAAAAATTAGACTATTTGTCTGATCAGTTATTT
+
CCCCCGGGGGGGGGGGGGGGGGGGGGGGGGGGGGGGGGGGGGGGGGGGGGGGGGGGGGGGGGGGGGGGGGGGGGGGGGGGGGGGGGGGGGGGGGGGGGGGGGGGGGGGGGGGGGGGGGGGGFGGGGGGGGGGGGGGGGGGGGGGGGGGGGGGGGGGGGGGGGGGGGGFEGGGGGGGGGGGGGGGGGGGGGGGGCGGGGGGGGGGGGGGGGGFGGGGGGGGGGGGGAEGGGFGGGFGGGGFFFFFGFCFF:DGFC;CGGFFFFFGFGCGFFFGFBFC@FEFEFFFFEFEF?EF<CFFFFFFF
@M70528:330:000000000-K6D4P:1:1102:18482:3487 1:N:0:CTTCAACCAC+TTATGCGCCT
GGAGCCCCTGACATAGCATTCCCTCGATTAAATAATATAAGATTCTGACTTTTACCCCCTTCTCTGGGATTATTAATTATAGGACTTTATAAAGAAGGAGCGGGAACAGGATGAACAGTATATCCACCTTTATCAACGTTTTATCATTCAGGACCTTCAGTAGACTTAACAATTTTTTCTTTACACCTTGCAGGGATTTCTTCAATTTTAGGTGCCTTAAATTTTATTACTACAATTATTAATCTTAAAGCAAAAAACCTTTCAGCAGAAAAAATTAGACTATTTGTCTGATCAGTTATTT
+
CCC@CFGGGGGGGGGGGGGGGGGGGGGGDFDGGGGGGGGGFCFGGGGGGGGGGGGGGGGGGGGGGGGGGGGGGGFGGGGGGGGGGGGGGGFGGGGEGGGGFGGGGGGGGGDGDGFEGGGGGGGGFGFFEGGGGGGGGGFGGGGGGGGGGGGFFGGGGGGGGG<EDFGGFGGFFGGGGGGGGGGGGGDFGFGGGGGFGGGGGGGFFGGGGGGGGGGGGGF7EGFGGGFFGGFFGF>FGDCAAFFFFFG7@FGGFGFGGGAFFEFGF=C4AFACFBFFA3?FEFGFFFFFFCCF<EE?<CECE
@M70528:330:000000000-K6D4P:1:1102:20682:3492 1:N:0:CTTCAACCAC+TTATGCGCCT
GGAGCCCCTGACATAGCATTCCCTCGATTAAATAATATAAGATTCTGACTTTTACCCCCTTCTCTGGGATTATTAATTATAGGACTTTATAAAGAAGGAGCGGGAACGGGATGAACAGTATATCCACCTTTATCAACGTTTTATCATTCAGGACCTTCAGTAGACTTAACAATTTTTTCTTTACACCTTGCAGGGATTTCTTCAATTTTAGGTGCCTTAAATTTTATTACTACAATTATTAATCTTAAAGCAAAAAACCTTTCAGCAGAAAAAATTAGACTATTTGTCTGATCAGTTATTT
+
CCCCCGGGGGGGGGGGGGGGGGGGGGGGGGGGGGGGGGGGGGGGGGGGGGGGGGGGGGGGGGGGGGGGGGGGGGGGGGGGGGGGGGGGGGGGGGGGGGGGGGGGGGGGGGGGGGGGGGGGGGGGGGGGGGGGGGGGGGGGGGGGGGGGGGGGGGGGGGGGGGGGGGGGGGGGGGGGGGGGGGGGGGGGGGGGGGGGGGGGGGGGGGGGGGGGGGGGGGGGGGGGGGGGGGFGGGFGGGGFFFFFGFGGGGGGFGFGGGFFFFFGFGFGFFFGGFFGFFFFFFGFFFFFFFFFFFFFFFFFF
@M70528:330:000000000-K6D4P:1:1102:11558:3513 1:N:0:CTTCAACCAC+TTATGCGCCT
GGAGCCCCTGACATAGCATTCCCTCGATTAAATAATATAAGATTCTGACTTTTACCCCCTTCTCTGGGATTATTAATTATAGGACTTTATAAAGAAGGAGCGGGAACAGGATGAACAGTATATCCACCTTTATCAACGTTTTATCATTCAGGACCTTCAGTAGACTTAACAATTTTTTCTTTACACCTTGCAGGGATTTCTTCAATTTTAGGTGCCTTAAATTTTATTACTACAATTATTAATCTTAAAGCAAAAAACCTTTCAGCAGAAAAAATTAGACTATTTGTCTGATCAGTTATTT
+
CCCCCGGGGGGGGGGGGGGGGGGGGGGGGGGGGGGGGGGGGGGGGGGGGGGGGGGGGGGGGGGGGGGGGFGGGGGGGGGGGGGGGGGGGGGGGGGGGGGGGGGGGGGGGGGGGGGGGGGGFGGGGGGGGGGGFGGGGGGGGGGGGGGGGGGGGGGGGGGGGGGGGGGGGGGFGGGGGGGGGGGGGGGGGGGGGGGGGGGGGGGGGGGGGGGGGGFGGGGFGGGGGGGGGGFFGGFGGGGFFFFFGFGG9FFGFGAGDGEFFFFGFCCGFFFGGBFGFECFEFGFFFFEEFEFEF3CCFFFF
@M70528:330:000000000-K6D4P:1:1102:12336:3516 1:N:0:CTTCAACCAC+TTATGCGCCT
GGAGCCCCTGACATAGCATTCCCTCGATTAAATAATATAAGATTCTGACTTTTACCCCCTTCTCTGGGATTATTAATTATAGGACTTTATAAAGAAGGAGCGGGAACAGGATGAACAGTATATCCACCTTTATCAACGTTTTATCATTCAGGACCTTCAGTAGACTTAACAATTTTTTCTTTACACCTTGCAGGGATTTCTTCAATTTTAGGTGCCTTAAATTTTATTACTACAATTATTAATCTTAAAGCAAAAAACCTTTCAGCAGAAAAAATTAGACTATTTGTCTGATCAGTTATTT
+
CCCCCGCGGGGGGGGGGGGGGGGGGGGGGGGGGGGGGGGGGGGGGGGGGGGGGGGGGGGGGGGGGGGGGGGGGGGGGGGGGGGGGGGGGGGGGGGGGGGGGGGGGGGGGGGGGGGGGGGGGGGGGGGGGGGGGGGGGGGGGGGGGGGGGGGGGGGGGGGGGGGGGGGGGGGGGGGGGGGGGGGGGGGGGGGGGGGFGGGGGGGGGGGGGGGGGCGGGGGGGGGGGGGGGGFGGFFGGGGFFFFFGFGGFGGGAGFGGGEFFFFGFGFFFFFCD>FGFECFFFGFFEFFFFFFFFEFFFFFF
@M70528:330:000000000-K6D4P:1:1102:14654:3524 1:N:0:CTTCAACCAC+TTATGCGCCT
GGAGCCCCTGACATAGCATTCCCTCGATTAAATAATATAAGATTCTGACTTTTACCCCCTTCTCTGGGATTATTAATTATAGGACTTTATAAAGAAGGAGCGGGAACAGGATGAACAGTATATCCACCTTTATCAACGTTTTATCATTCAGGACCTTCAGTAGACTTAACAATTTTTTCTTTACACCTTGCAGGGATTTCTTCAATTTTAGGTGCCTTAAATTTTATTACTACAATTATTAATCTTAAAGCAAAAAACCTTTCAGCAGAAAAAATTAGACTATTTGTCTGATCAGTTATTT
+
68@AC6B@FGFFGG9<C-EFEDEE<@,EFCGAEFCFAGCFCGCFG<C@,CFEEFFG<FC:,C,CCF@G<CECCFFCGE,E,CFDGFGG@<FGFEG,CC@,@::CEEGFEGGGGG,CECFGGGGGGGGGGDCCFGGGGDBCFEFGGDGFGGFGCGGG9FG9AF<EGGGAAF<FGGGGGGG,EAFGG9,DFGFCGCC=DC3>@FG8=EDFGGFCDGGFG;?;9FG7CCGCFGFFDCFGFFCFFFFFDB@CEDGF47AFGG>FAEFFCF6D;A66?;FDE35AEFGFF?F?EFEFCE@5<EF?C
@M70528:330:000000000-K6D4P:1:1102:7947:3529 1:N:0:CTTCAACCAC+TTATGCGCCT
GGAGCCCCTGACATAGCATTCCCTCGATTAAATAATATAAGATTCTGACTTTTACCCCCTTCTCTGGGATTATTAATTATAGGACTTTATAAAGAAGGAGCGGGAACAGGATGAACAGTATATCCACCTTTATCAACGTTTTATCATTCAGGACCTTCAGTAGACTTAACAATTTTTTCTTTACACCTTGCAGGGATTTCTTCAATTTTAGGTGCCTTAAATTTTATTACTACAATTATTAATCTTAAAGCAAAAAACCTTTCAGCAGAAAAAATTAGACTATTTGTCTGATCAGTTATTT
+
CCCCCGGGGGGGGGGGGGGGGGGGGGGGGGGGGGGGGGGGGGGGGGGGGGGGGGGGGGGGGGGGGGGGGGGGGGGGGGGGGGGGGGGGGGGGGGGGGGGGGGGGGGGGGGGGGGGGGGGGGGGGGGGGGGGGGGGGGGGGGGGGGGGGGGGGGGGGGGGGGGGGGGGGFGGGGGGGGGGGGGGGGGGGGGGGGGGGGGGGGGGGGGGGGGGGGGGGGGGGGGGGGDGGGGFGGGFGGFGFF@<CFFGGGGGGFGFGGGFFFEFGFF=GFFFGGFFGF39AEFCFF3ACC?EF<E@EF?CEF
@M70528:330:000000000-K6D4P:1:1102:6463:3553 1:N:0:CTTCAACCAC+TTATGCGCCT
GGAGCCCCTGACATAGCATTCCCTCGATTAAATAATATAAGATTCTGACTTTTACCCCCTTCTCTGGGATTATTAATTATAGGACTTTATAAAGAAGGAGCGGGAACAGGATGAACAGTATATCCACCTTTATCAACGTTTTATCATTCAGGACCTTCAGTAGACTTAACAATTTTTTCTTTACACCTTGCAGGGATTTCTTCAATTTTAGGTGCCTTAAATTTTATTACTACAATTATTAATCTTAAAGCAAAAAACCTTTCAGCAGAAAAAATTAGACTATTTGTCTGATCAGTTATTT
+
CCCCCGGGGGGGGGGFGGGGGGGGGGGGGGGGGGGGFGGGGGGGGGGGGGGGGGGGGGGGGGGGGGGGGGGGGGGGGGGGGGGGGGGGGGGGGGGGGGGGGGGGGGGGGGGGGGGGGGGGGGGGGGGGGGGGGGGGGGGGGGGGGGGGGGGGGGGGGGGGGGGFGGGGDGGFGGGGGGGGGGGGGGFGGFFGGGGFGGGGGGGGGGGGGGFGGFGFGGGGGGGGGGGGGGFGGGFGGGGFFFFFGFGGC>8F>GFFGGFFFEFFFGECAFAGFBFGFEFFFFGFFFFFFF9CFFFFECEEE
@M70528:330:000000000-K6D4P:1:1102:21398:3554 1:N:0:CTTCAACCAC+TTATGCGCCT
GGAGCCCCTGACATAGCATTCCCTCGATTAAATAATATAAGATTCTGACTTTTACCCCCTTCTCTGGGATTATTAATTATAGGACTTTATAAAGAAGGAGCGGGAACAGGATGAACAGTATATCCACCTTTATCAACGTTTTATCATTCAGGACCTTCAGTAGACTTAACAATTTTTTCTTTACACCTTGCAGGGATTTCTTCAATTTTAGGTGCCTTAAATTTTATTACTACAATTATTAATCTTAAAGCAAAAAACCTTTCAGCAGAAAAAATTAGACTATTTTTCTGATCAGTTATTT
+
CCCCCCCFGGGGGGAEFEGGGGFGEECGGGGGGGGGFGDFFECFFEF<EFAEFFFGEGEEEE<EFGGGGGGGGECEGGCFECDAFFGGDFFG<F<F@<ECD@:FEEGG<FFFFFEGGGC<FFFAFF<FB<FFF,FFFGDDCEGFGGGGGGGGFBFFFDFGGC<FFFG9FGBEEGGGGGFGC=EFFGGGGG,ADFEFGGGDFGGGGGGGGG??FGGGGGGGCEFGG7EEFGCFC6?CCCCA6;BACAF7,2=@ACAC7>;?F588878C)668D(2;A3?FEF+;:);EFCEEFF3ECCFEF
@M70528:330:000000000-K6D4P:1:1102:16258:3562 1:N:0:CTTCAACCAC+TTATGCGCCT
GGAGCCCCTGACATAGCATTCCCTCGATTAAATAATATAAGATTCTGACTTTTACCCCCTTCTCTGGGATTATTAATTATAGGACTTTATAAAGAAGGAGCGGGAACAGGATGAACAGTATATCCACCTTTATCAACGTTTTATCATTCAGGACCTTCAGTAGACTTAACAATTTTTTCTTTACACCTTGCAGGGATTTCTTCAATTTTAGGTGCCTTAAATTTTATTACTACAATTATTAATCTTAAAGCAAAAAACCTTTCAGCAGAAAAAATTAGACTATTTGTCTGATCAGTTATTT
+
CCCCCGGGGGGGGGGGGGGGGGGGGGGGGGGGGGGGGGFGGGGGGGGGGGGGGGGGGGGGGGGGGGGGFGGGGGGGGGGGGGGGGGGGGGGGFGGFGGGGGGGGGGGGGGGGGGGGGGGGGGGGGGGGGGGGGGGGGGGGGGGGGGGGGGGGGGGGGGGGGGGGGGGGGGGGGGGGGGGGGGGGGGGGGGGGGGGGGGGGGGGGGGGGGGGGGGGGGGGGGGGGGGGGGGFGGGFGGGGFFFFFGFGGGGGGFGFGGGFFFFFG?FFGFFFCGFFGFFFFFFFFFFF?C9;?EEFFCFFFF
@M70528:330:000000000-K6D4P:1:1102:21384:3568 1:N:0:CTTCAACCAC+TTATGCGCCT
GGAGCCCCTGACATAGCATTCCCTCGATTAAATAATATAAGATTCTGACTTTTACCCCCTTCTCTGGGATTATTAATTATAGGACTTTATAAAGAAGGAGCGGGAACAGGATGAACAGTATATCCACCTTTATCAACGTTTTATCATTCAGGACCTTCAGTAGACTTAACAATTTTTTCTTTACACCTTGCAGGGATTTCTTCAATTTTAGGTGCCTTAAATTTTATTACTACAATTATTAATCTTAAAGCAAAAAACCTTTCAGCAGAAAAAATTAGACTATTTGTCTGATCAGTTATTT
+
CCCCCGGGGGGGGGGGGGGGGGGGGGGGGGGGGGGGGGGGGGGGGGGGGGGGGGGGGGGGGGGGGGGGGGGGGGGGGGGFGG,CFGGGGGGGGGGGGGGGGGGGGGGGGGGGGGGGGGGGGGGGGGGG?FGGGGGG8FGGGGGGGGGGGGGGGGGGGGGGGGGGGGGGGGGGGGGGGGGGGFGGGGFGGGGGGGDDFGGGGGGGGGGGGGG,@,@EGGG7EFGGGGGGFGFCGFFGCFGFFFFFGFGFF7>C4C>GGGFFFFFGC+8*8AA8<@AFF8?FCFGFFFF<E?FCEC<EECEEE
@M70528:330:000000000-K6D4P:1:1102:11103:3573 1:N:0:CTTCAACCAC+TTATGCGCCT
GGAGCCCCTGACATAGCATTCCCTCGATTAAATAATATAAGATTCTGACTTTTACCCCCTTCTCTGGGATTATTAATTATAGGACTTTATAAAGAAGGAGCGGGAACGGGATGAACAGTATATCCACCTTTATCAACGTTTTATCATTCAGGACCTTCAGTAGACTTAACAATTTTTTCTTTACACCTTGCAGGGATTTCTTCAATTTTAGGTGCCTTAAATTTTATTACTACAATTATTAATCTTAAAGCAAAAAACCTTTCAGCAGAAAAAATTAGACTATTTGTCTGATCAGTTATTT
+
CCCCCGGDGGFGGGEFGGGCGGGGGGGCEGGGGGGGGGGGGGGGGGGGFGGGGGGFGGGGGG<FFFGGGGGGCEGFGGGGGGGGGGGGGFGGGGG<EGGGGGGGGGGGGGGGGGGFGGGGGGGFFGGGGGGFFGGGGGGGGGGGFGGGGGGGCDFGGGGGGGGGGBFGAGGGFFFGGEDGGGGGGGGGGGGFC@EGGGGGGGCC,EGGGGGCF9EFFGGGCGFGGGDGGCAACGAF8DFFAAFFGFGC?CGFFGFGGGFFFFFCCGE*?FAFGFFDA;?4?FFFFFFC?CE?E?@EEEEEE
@M70528:330:000000000-K6D4P:1:1102:11910:3574 1:N:0:CTTCAACCAC+TTATGCGCCT
GGAGCCCCTGACATAGCATTCCCTCGATTAAATAATATAAGATTCTGACTTTTACCCCCTTCTCTGGGATTATTAATTATAGGACTTTATAAAGAAGGAGCGGGAACAGGATGAACAGTATATCCACCTTTATCAACGTTTTATCATTCAGGACCTTCAGTAGACTTAACAATTTTTTCTTTACACCTTGCAGGGATTTCTTCAATTTTAGGTGCCTTAAATTTTATTACTACAATTATTAATCTTAAAGCAAAAAACCTTTCAGCAGAAAAAATTAGACTATTTGTCTGATCAGTTATTT
+
CCCCCGGGGGGGGGGGGGGGGGGGGGGGGGGGGGGGGGGGGGGGGGGGGGGGGGGGGGGGGGGGGGGGGGGGGGGGGGGGGGGGGGGGGGGGGGGGGFGGGGGGGGGGGGGGGFGGGGGGGGGGGGGGGGGGGGGGGGGGGGGGGGGGGGGGGFGGGGGGGGGGGGGGGGGGGGGGGGGGGGGGGGGGGGGGGGGGGGGGGGGGGGGGGGFFFFGGGGGGFGGGGGGGFGFCFGFFGGGFFFFFGFGGCF>C>F4CCDBFFFFGFCEFA)A?C>FGF8CFEFGFFFFFFFFFFC@CEFFFF
@M70528:330:000000000-K6D4P:1:1102:21312:3575 1:N:0:CTTCAACCAC+TTATGCGCCT
GGAGCCCCTGACATAGCATTCCCTCGATTAAATAATATAAGATTCTGACTTTTACCCCCTTCTCTGGGATTATTAATTATAGGACTTTATAAAGAAGGAGCGGGAACAGGATGAACAGTATATCCACCTTTATCAACGTTTTATCATTCAGGACCTTCAGTAGACTTAACAATTTTTTCTTTACACCTTGCAGGGATTTCTTCAATTTTAGGTGCCTTAAATTTTATTACTACAATTATTAATCTTAAAGCAAAAAACCTTTCAGCAGAAAAAATTAGACTATTTGTCTGATCAGTTATTT
+
CCCCCGGGGGGGGGGGGGGGGGGGGGGGGGGGGGGGGGGGGGGGGGGGGGGGGGGGGGGGGGGGGGGGGGGGGGGGGGGGGGGGGGGGGGGGGGGGGGGGGGGGGGGGGGFFGGGGGGGGGGGGGGGGGGGGGGGGGGGGGGGGGGGGGGGGGGGGGGGGGGGGGGG9FFGFFGGGGGGGGGGGGGGGGGGFGGGGGGGGGGGGGGGGGGGGGCFGGGGGGGGGGFGGGGFGGGFGGFGFFFFFGFDFCDGGFGFG4;?FFFFGFGFGF4ACG9FGAEEFFFFFFCFFFEEEEFFFFCFFF
@M70528:330:000000000-K6D4P:1:1102:14759:3596 1:N:0:CTTCAACCAC+TTATGCGCCT
GGAGCCCCTGACATAGCATTCCCTCGATTAAATAATATAAGATTCTGACTTTTACCCCCTTCTCTGGGATTATTAATTATAGGACTTTATAAAGAAGGAGCGGGAACAGGATGAACAGTATATCCACCTTTATCAACGTTTTATCATTCAGGACCTTCAGTAGACTTAACAATTTTTTCTTTACACCTTGCAGGGATTTCTTCAATTTTAGGTGCCTTAAATTTTATTACTACAATTATTAATCTTAAAGCAAAAAACCTTTCAGCAGAAAAAATTAGACTATTTGTCTGATCAGTTATTT
+
B@@CC@FFGGGGGFEFEEFFCEFFEEEGF;FEFGGGDFEAEGFFGFGFFFEFFCFGEDFEFF@EFGFF<ECFGFGEGE@FEAFFEGGGGGGGFCGF@EA8FGCFECFGGGGGG<CFFEDGGFGAEGFFB=?EEFF<EBFGDC9EFEF<F<FCFEFEFFGGEGGBFEAAFFGFEFEGGEGFEDFFEGEFGGFGFD=:8DE;FGGA8DFCD:C6;><FCFGGGGEEGGACFFFGGGFE>+?C>6<<;AC7C:8CACFGGDFFB5@@*196FA8C67;C<47A?FCFFFC?E?4C9CEFE<<?<
@M70528:330:000000000-K6D4P:1:1102:24118:3615 1:N:0:CTTCAACCAC+TTATGCGCCT
GGAGCCCCTGACATAGCATTCCCTCGATTAAATAATATAAGATTCTGACTTTTACCCCCTTCTCTGGGATTATTAATTATAGGACTTTATAAAGAAGGAGCGGGAACGGGATGAACAGTATATCCACCTTTATCAACGTTTTATCATTCAGGACCTTCAGTAGACTTAACAATTTTTTCTTTACACCTTGCAGGGATTTCTTCAATTTTAGGTGCCTTAAATTTTATTACTACAATTATTAATCTTAAAGCAAAAAACCTTTCAGCAGAAAAAATTAGACTATTTGTCTGATCAGTTATTT
+
CCCCCGGEGGGGGGGGGGGGGGGGGGGGGGGGGGGGGGGGGGGGGGGGGGGGGGGFGGGGGGGGGGGGGGGGGGGGGGGGGGGGGGGGGGGGGGGGGGGGGGGGGGGGGGGGGGGGGGGGGGGGGGGGGGGGGGGGGGGGGGGGGGFGGGGGGGGGGGGGGGGGGGGGGGGGGGGGGGGGGGGGGGGGGGGGGGGFEGGGGGGGGGGGGGGGGGGGGGGGGGGGGGGGGGFGGGFGFGGFFFFFGFGGGGGGFGFGGGFFFFFGFF:CFFFGGFFG837=CFFFFEFCEECECCEC<?CEF
@M70528:330:000000000-K6D4P:1:1102:25822:3630 1:N:0:CTTCAACCAC+TTATGCGCCT
GGAGCCCCTGACATAGCATTCCCTCGATTAAATAATATAAGATTCTGACTTTTACCCCCTTCTCTGGGATTATTAATTATAGGACTTTATAAAGAAGGAGCGGGAACAGGATGAACAGTATATCCACCTTTATCAACGTTTTATCATTCAGGACCTTCAGTAGACTTAACAATTTTTTCTTTACACCTTGCAGGGTTTTCTTCAATTTTAGGTGCCTTAAATTTTATTACTACAATTATTAATCTTAAAGCAAAAAACCTTTCAGCAGAAAAAATTAGACTATTTGTCTGATCAGTTATTT
+
CCCCCGGGGGGGGGGGGGGGGGGGGGGGGGGGGGGGGGGFGFFGGGGEGGFGGGGGFGGGFEGGGGFGFGGGGFEFGFGFAFGAFGGGGGGGGGGGDE8FFGGGGGGGFGGGFFGFGCE9FFGGGGGGGGGGFGECGGGGGGGGGFGGGGGGFGGGGGDFGGGGGGGGGF9FFFGGGGGFGGFGF9>FGEDFEFC,@E8DFGGGGGGGG7ECGGCCGFGGAFGGGCGGDGF@@7@FD;BAFAFFFFCDC++39C4FDDFFFB687F=C4AAC7:FD85);?BFFFCF<C)4?))7?CCE?E
@M70528:330:000000000-K6D4P:1:1102:19849:3634 1:N:0:CTTCAACCAC+TTATGCGCCT
GGAGCCCCTGACATAGCATTCCCTCGATTAAATAATATAAGATTCTGACTTTTACCCCCTTCTCTGGGATTATTAATTATAGGACTTTATAAAGAAGGAGCGGGAACGGGATGAACAGTATATCCACCTTTATCAACGTTTTATCATTCAGGACCTTCAGTAGACTTAACAATTTTTTCTTTACACCTTGCAGGGATTTCTTCAATTTTAGGTGCCTTAAATTTTATTACTACAATTATTAATCTTAAAGCAAAAAACCTTTCAGCAGAAAAAATTAGACTATTTGTCTGATCAGTTATTT
+
CCCCCGGGGGGGGGGGGGGGGGGGGGGGGGGGGGGGGGGGGGGGGGGGGGGGGGGGGGGGGGGGGGGGGGGGGGGGGGGGGGGGGGGGGGGGGGGGGGGGGGGGGGGGGGGGGGGGGGGGGGGGGGGGGGGGGGGGGGGGGGGGGGGGGGGGGGGGGGGGGGGGGGGGGFGGGGGGGGGGGGGGGGGGGGFGGGGGGGGGGGGGGGGGGGGGGGGGGGGGGGGGGGGGGGFGGGFGGGGFFAFFGFGGFGGGFGFGGGFFFFFFFGFFFAFGGFFGFFFFFFGFFEFCFEFFEE@EEFFFF
@M70528:330:000000000-K6D4P:1:1102:9195:3634 1:N:0:CTTCAACCAC+TTATGCGCCT
GGAGCCCCTGACATAGCATTCCCTCGATTAAATAATATAAGATTCTGACTTTTACCCCCTTCTCTGGGATTATTAATTATAGGACTTTATAAAGAAGGAGCGGGAACAGGATGAACAGTATATCCACCTTTATCAACGTTTTATCATTCAGGACCTTCAGTAGACTTAACAATTTTTTCTTTACACCTTGCAGGGATTTCTTCAATTTTAGGTGCCTTAAATTTTATTACTACAATTATTAATCTTAAAGCAAAAAACCTTTCAGCAGAAAAAATTAGACTATTTGTCTGATCAGTTATTT
+
CCCCCGGGGGGFFCFCFFFGGGGGGGD8CEFGGGGGGGGGFGGGGGGFGGGGGGGGGGGGGGGCGGFGGGGGGGAFGGGGGGGGGGGGGGGGGGGGGGGGGGGGGGGGGGGGFGGGGGGGGGGGFGGGGGGGGGGGGGGGGGGGGGGGGGGGGGGGGGFGGGGGGGGCFGGGGGGGGGGGGGGGGGGGGGGGFFGGGGGGGGGGDGGGGFGGGGGGGGGGGGGGGGGGGGFDGGFFCGGFFFFFGFGGCFGGFFFGGDFFFEFGFGFGFFFGF;ADFFFFFFGFFCFCFFFFFEFECCE?C
@M70528:330:000000000-K6D4P:1:1102:8768:3636 1:N:0:CTTCAACCAC+TTATGCGCCT
GGAGCCCCTGACATAGCATTCCCTCGATTAAATAATATAAGATTCTGACTTTTACCCCCTTCTCTGGGATTATTAATTATAGGACTTTATAAAGAAGGAGCGGGAACAGGATGAACAGTATATCCACCTTTATCAACGTTTTATCATTCAGGACCTTCAGTAGACTTAACAATTTTTTCTTTACACCTTGCAGGGATTTCTTCAATTTTAGGTGCCTTAAATTTTATTACTACAATTATTAATCTTAAAGCAAAAAACCTTTCAGCAGAAAAAATTAGACTATTTGTCTGATCAGTTATTT
+
CCCCCGGGGGGGGGGGGGGGGGGGGGGCGGGGGGGGGGGGGGGGGGGGGGGGGGGGGGGGGGGGGGGGGGGGGGGGGGGGGGGGGGGGGGGGGGGGGGGGGGGGGGGGGGGGGGGGGGGGGGGGGGGGGGGGGGGGGGGGGGGGGGGGGGGGGGGGGGGGGGGGGGGGGGGGGGGGGGGGGGGGGGGGGGGGGGGGGGGGGGGGGGGFGGGGGFFGGGGGGGGGGGGGGGFGGGFGGGGFFFFFGFGGGGGGFGFGGGFFFFFGFGFGFFFGG>FFE8CBEFGCFEFFFFFFFFFFFFFFF
@M70528:330:000000000-K6D4P:1:1102:25632:3661 1:N:0:CTTCAACCAC+TTATGCGCCT
GGAGCCCCTGACATAGCATTCCCTCGATTAAATAATATAAGATTCTGACTTTTACCCCCTTCTCTGGGATTATTAATTATAGGACTTTATAAAGAAGGAGCGGGAACAGGATGAACAGTATATCCACCTTTATCAACGTTTTATCATTCAGGACCTTCAGTAGACTTAACAATTTTTTCTTTACACCTTGCAGGGATTTCTTCAATTTTAGGTGCCTTAAATTTTATTACTACAATTATTAATCTTAAAGCAAAAAACCTTTCAGCAGAAAAAATTAGACTATTTGTCTGATCAGTTATTT
+
CCCCCGGDGGGGGGGGGGGGGGGGGGGGGGGGGGGGGGGGGGGGGGGGGGGGGGGGGGGGGGGGGGGGGGGGGGGGGGGGGGGGGGGGGGGGGGGGGGGGGGGGGGGGGGGGGGGGGGGGGGGGGGGGGGGGGGGGGGGGGGGGGGGGGGGGGGGGGGGGGGGGGGGGGGGGGGGGGGGGGGGGGGGGGGGGFGGGGGGGGGGGGGGGGDF?F?FFGGGGCGGGGGGGGGF7FGFGGFGFFFFFGFGGCFGGFC>FDGFFFEFG<C4F;FFFF6FGEEEFEFGFFFFEE?EEEE3?<<ECC
@M70528:330:000000000-K6D4P:1:1102:25659:3664 1:N:0:CTTCAACCAC+TTATGCGCCT
GGAGCCCCTGACATAACATTCCCTCGATTAAATAATATAAGATTCTGACTTTTACCCCCTTCTCTGGGATTATTAATTATAGGACTTTATAAAGAAGGAGCGGGAACAGGATGAACAGTATATCCACCTTTATCAACGTTTTATCATTCAGGACCTTCAGTAGACTTAACAATTTTTTCTTTACACCTTGCAGGGATTTCTTCAATTTTAGGTGCCTTAAATTTTATTACTACAATTATTAATCTTAAAGCAAAAAACCTTTCAGCAGAAAAAATTAGACTATTTGTCTGATCAGTTATTT
+
CCCCCGGGGGGGGGGGGGGGGGGGGGGGGGGGGGGGGGFGGGGGGGGGGGGGGGGGGGGGGGGGGGGGGGGGGGGGGGGGGGGGGGGGGGGGGGGGGGGGGGGGGGGGEGGGGGGGGGGGGGGGGGGGGGGGGGGGGGGGGGGGGGGGGGGFGGGGGGGGGGGGGGGGGGGGGGGGGGGGGGGGGGGGGGGGGGGGGGGGGGGGGGGGGGFGGGGGGGGGGGFGGGGGGFFGGGACFGGFFFFFGFGGGGFGFDFFGGFFFEFGC=CGF69F6:FFFFCB?FFFFFFC34)94<3?<?EFF
@M70528:330:000000000-K6D4P:1:1102:16573:3680 1:N:0:CTTCAACCAC+TTATGCGCCT
GGAGCCCCTGACATAGCATTCCCTCGATTAAATAATATAAGATTCTGACTTTTACCCCCTTCTCTGGGATTATTAATTATAGGACTTTATAAAGAAGGAGCGGGAACGGGATGAACAGTATATCCACCTTTATCAACGTTTTATCATTCAGGACCTTCAGTAGACTTAACAATTTTTTCTTTACACCTTGCAGGGATTTCTTCAATTTTAGGTGCCTTAAATTTTATTACTACAATTATTAATCTTAAAGCAAAAAACCTTTCAGCAGAAAAAATTAGACTATTTGTCTGATCAGTTATTT
+
CCCCCGGGGGGGGGGGGGGGGGGGGGGGGGGGGGGGGGGGGGGGGGGGGGGGGGGGGGGGGGGGGGGGGGGGGGGGGGGGGGGGGGGGGGGGGGGGGGGGGGGGGGGGGGGGGGGGGGGGGGGGGGGGGGGGGGGGGGGGGGGGGGGGGGGGGGGGGGGGGGGGGGGGGGGGGGGGGGGGGGGGGGGGGGGGGGGGGGGGGGGGGGGGGGGGGGGGGGGGGGGGGGGGGGFGGGFGGGGFFFFFGFGGFGGGFGFGGGBFFFFGFGFGFFFGGFFGFFFFFFGFFFFFFFFFEFFFFFFFF
@M70528:330:000000000-K6D4P:1:1102:16438:3708 1:N:0:CTTCAACCAC+TTATGCGCCT
GGAGCCCCTGACATAGCATTCCCTCGATTAAATAATATAAGATTCTGACTTTTACCCCCTTCTCTGGGATTATTAATTATAGGACTTTATAAAGAAGGAGCGGGAACGGGATGAACAGTATATCCACCTTTATCAACGTTTTATCATTCAGGACCTTCAGTAGACTTAACAATTTTTTCTTTACACCTTGCAGGGATTTCTTCAATTTTAGGTGCCTTAAATTTTATTACTACAATTATTAATCTTAAAGCAAAAAACCTTTCAGCAGAAAAAATTAGACTATTTGTCTGATCAGTTATTT
+
CCCCCGGGGGGGGGGGGGGGCFGGGGGGGGGGGGGGGGGGGGGGGG9FGGGGGGGGGGGGGGGGGGGGGGGGGGGGGGGGGGGGGGGGGGGGGGGGGGGGGGGGGGGGGGGGGGGGGFGGGGFFGGGGGGGGGGGGGG<FFEGGGGGGGGGGGGGGGGFFGGGGGGGGGGGGGGGGGGGGGCFGGGGGGGGGGGGGGGGGGGGGGGGGGGGGGGGGGFGFGGGFCCGGGGFGGGFGFFGFFAFFFFGFFGGGFGFGDGAFFFFGEFEGFFFFGFFGFF36;=CFFFFFFE3CEF@?CCFFF
@M70528:330:000000000-K6D4P:1:1102:16616:3718 1:N:0:CTTCAACCAC+TTATGCGCCT
GGAGCCCCTGACATAGCATTCCCTCGATTAAATAATATAAGATTCTGACTTTTACCCCCTTCTCTGGGATTATTAATTATAGGACTTTATAAAGAAGGAGCGGGAACAGGATGAACAGTATATCCACCTTTATCAACGTTTTATCATTCAGGACCTTCAGTAGACTTAACAATTTTTTCTTTACACCTTGCAGGGATTTCTTCAATTTTAGGTGCCTTAAATTTTATTACTACAATTATTAATCTTAAAGCAAAAAACCTTTCAGCAGAAAAAATTAGACTATTTGTCTGATCAGTTATTT
+
CCCCCGGGGGGGGGGGGGGGGGGGGGGGGGGGGGGGGGGGGGGGGGGGGGGGGGGGGGGGGGGGGGGGGGGGGGGGGGGGGGGGGGGGGGGGGGGGGGGGGGGGGGGGGGGGGGGGGGGGGGGGGGGGGGGGGGGGGGGGGGGGGGGGGGGGGGGGGGGGGGGGGGGGGGGGGGGGGGGGGGGGGGGGGGGGGGGGGGGGGGGGGGGGGGFFGGGGGGGGGGGGGGGGGGFGGGFGGGGFFFFFGFGGGGGGFGFGDGFFFEFGFDEGFFFGG@FFA;EFFFGFFFFFFEEECC@EFFFCE
@M70528:330:000000000-K6D4P:1:1102:13610:3723 1:N:0:CTTCAACCAC+TTATGCGCCT
GGAGCCCCTGACATAGCATTCCCTCGATTAAATAATATAAGATTCTGACTTTTACCCCCTTCTCTGGGATTATTAATTATAGGACTTTATAAAGAAGGAGCGGGAACAGGATGAACAGTATATCCACCTTTATCAACGTTTTATCATTCAGGACCTTCAGTAGACTTAACAATTTTTTCTTTACACCTTGCAGGGATTTCTTCAATTTTAGGTGCCTTAAATTTTATTACTACAATTATTAATCTTAAAGCAAAAAACCTTTCAGCAGAAAAAATTAGACTATTTGTCTGATCAGTTATTT
+
CCCCCGFGGGGGGGGGGGGGGGGGGGGGGGGGGGGGGGGGGFGGGGGGGGGGGGGGGGGGGGGGGGGGGGGGGGGGGGGGGGEFGGGGGGGGGGGGGGGGGGGGGGGGGGGGGFGGGGGGGGGGGGGGGGGGGGGGGGGGGGGGGGGGGGGGGGGGGGGGGGGGFGGFGGGGGGGGGGGGGGGGGGGGGCFGGGGGGGGGGGGGGGGGGGFGGGGGFGFGGGGGGFGGGFFGGGFGGGGFFFFFGFG@C7FGFGFGGGFFFEFGFGFGFFF6C9FFFECFFFGFFFFFEFFFFEFFFFFEF
@M70528:330:000000000-K6D4P:1:1102:13423:3724 1:N:0:CTTCAACCAC+TTATGCGCCT
GGAGCCCCTGACATAGCATTCCCTCGATTAAATAATATAAGATTCAGACTTTTACCCCCTTCTCTGGGATTATTAATTATAGGACTTTATAAAGAAGGAGCGGGAACAGGATGAACAGTATATCCACCTTTATCAACGTTTTATCATTCAGGACCTTCAGTAGACTTAACAATTTTTTCTTTACACCTTGCAGGGATTTCTTCAATTTTAGGTGCCTTAAATTTTATTACTACAATTATTAATCTTAAAGCAAAAAACCTTTCAGCAGAAAAAATTAGACTATTTGTCTGATCAGTTATTT
+
CCCCCGFGGGGGGGGGGGGGGGGGGGGGGGGGGGGGGGGGGGGGGGGGGGGGGGGGGGGGGGGGGGGGGGGGGGGGGGGGGGGGGGGGGGGGGGGGGGGGGGGGGGGGGGGGGGGGGGGGGGGGGGGGGGGGGGGGGGGGGGGGGGGGGGGGGGGGGGGGGGGGGGGGGGGGGGGGGGGGGGGGGGGGGGGGGGGGGGGGGGGGGGGGGGGGGGGGGGGGGGGGGGGGFGFGGGFGGGGFFFFFGFGGC>FGFGFGGGBFFFFGFGFGFFFGGBFGFFFFFFGFFFFCEFFFEFFFFFFEF
@M70528:330:000000000-K6D4P:1:1102:25484:3726 1:N:0:CTTCAACCAC+TTATGCGCCT
GGAGCCCCTGACATAGCATTCCCTCGATTAAATAATATAAGATTCTGACTTTTACCCCCTTCTCTGGGATTATTAATTATAGGACTTTATAAAGAAGGAGCGGGAACGGGATGAACAGTATATCCACCTTTATCAACGTTTTATCATTCAGGACCTTCAGTAGACTTAACAATTTTTTCTTTACACCTTGCAGGGATTTCTTCAATTTTAGGTGCCTTAAATTTTATTACTACAATTATTAATCTTAAAGCAAAAAACCTTTCAGCAGAAAAAATTAGACTATTTGTCTGATCAGTTATTT
+
CCCCCGGGGGGGGGGGGGGGGGGGGGGGGGGGGGGGGGGGGGGGGGGGGGGGGGGGGGGGGGGGGGGGGGGGGGGGGGGGGGGGGGGGGGGGGGGGGGGGGGGGGGGGGGGGGGGGGGGGGFGGGGGGGGGGGGGGGGGGGGGGGGGGGGGGGGGGGGCFGGGGGGGF9FGGGGGGGGGGGGGGGGFGGGGGGGGCFGGFGGGCEFGGGGFGGFGFGGGFGGGGGDGFFABAFFAG@BFFFFFFGFDC@F7CFGFGGGFFFB@C?+*664FFG>A>E;5A?8CFF?@<?E<C<C8C5<EFF
@M70528:330:000000000-K6D4P:1:1102:7364:3738 1:N:0:CTTCAACCAC+TTATGCGCCT
GGAGCCCCTGACATAGCATTCCCTCGATTAAATAATATAAGATTCTGACTTTTACCCCCTTCTCTGGGATTATTAATTATAGGACTTTATAAAGAAGGAGCGGGAACAGGATGAACAGTATATCCACCTTTATCAACGTTTTATCATTCAGGACCTTCAGTAGACTTAACAATTTTTTCTTTACACCTTGCAGGGATTTCTTCAATTTTAGGTGCCTTAAATTTTATTACTACAATTATTAATCTTAAAGCAAAAAACCTTTCAGCAGAAAAAATTAGACTATTTGTCTGATCAGTTATTT
+
CCCCCGGGGGGGGGGGGGGGGGGGGGGGGGGGGGGGGGFGGGGGGGGGGGGGGGGGGGGGGGGGGGGGGGGGGGGGGGGGGGGGGGGGGGGGGGGGGGGGGGGGGGGGGGGGGGGGGGGGGGGGGGGGGGGGGGGGGGGGGGGGGGGGGGGGGGGGGGGGGGGGGGGGGGGGGGGGGGGGGGGGGGGGGGGGGGGGGGGGGGGGGGGGGGGGGGGGGGGGGGGGGGGGGGFGGGFGGGGFFFFFGFGGFGGFFGFGGGFFFFFGFGFGFFFGGFFGFF?BEFGFFFFECFFEEEEEEFEFF
@M70528:330:000000000-K6D4P:1:1102:20981:3745 1:N:0:CTTCAACCAC+TTATGCGCCT
GGGACCCTGTTTTCCTGTCTCTTATACACATCTCCGAGCCCACGAGACCTTCAACCACATCTCGTATGCCGTCTTCTGCTTGAAAAAAAAAAAAAACCAAAGAAAAACCAATACAAATCTACAAGGGGAACAGGAAACACAGATAGACAAACAGAAGAAAACAAATAAGGTAGAACAAGTATGAGCATATGAGCAAGATTAGAAACGAGCAGATGAGTTTAAGTCCATGCAGTAACAGCGTGACACATAGACAACTAATAACGTATTCCATTATTCTAGGTTGACTACCCAGTGTGTACAC
+
CCCCCGGGGFGGG9FGGGGGGGGGGGGGGGGGGGGGGGGGGGGGGGGGGGGGGGGGGGGEGGGGGGGGGGGFGGGGGGGGGFGGGGF@FGGG@48+8+9+,,,4,,:++8+,,,,5,,:,,5,,,,+++8+,,,,:,3,,:6,,,8,,,:8@,,,,,,,,,3,,3,,7,,7,,,,,,3,7,,6,,6,,2,,,6,,,,2,,,,,,,26/***,*+0++4+++2+5++++++*++++1+**2)))0229*+***/*0*****0))2(*(****+*)*0)))*)*20*)*((()(()))(.).-
@M70528:330:000000000-K6D4P:1:1102:16739:3754 1:N:0:CTTCAACCAC+TTATGCGCCT
GGAGCCCCTGACATAGCATTCCCTCGATTAAATAATATAAGATTCTGACTTTTACCCCCTTCTCTGGGATTATTAATTATAGGACTTTATAAAGAAGGAGCGGGAACAGGATGAACAGTATATCCACCTTTATCAACGTTTTATCATTCAGGACCTTCAGTAGACTTAACAATTTTTTCTTTACACCTTGCAGGGATTTCTTCAATTTTAGGTGCCTTAAATTTTATTACTACAATTATTAATCTTAAAGCAAAAAACCTTTCAGCAGAAAAAATTAGACTATTTGTCTGATCAGTTATTT
+
CCCCCGGGGGGGGGGGGGGGGGGGGGGGGFGGGGGGGGGGGGGGGGGGGGGGGGGGGGGGGGGGGGGGGGGGGGGGGGGGGGGGGGGGGGGGGGGGGGGGGGGGGGGGGGGGGGGGGGGGGGGGGGGGGGGGGGGGGGGGGGGGGGGGGGGGGGGGGGGGGGGGGGGFGGGGGGGGGGGGGGGGGGGGGGGGGGGGGGGGGGGGGGGGGGGFGGGGGGGGGFFGGGGGGGFGGGFGGGGFFFFFGFGGFGCGFGFGGGBFFFFGFGFGFFFGGFFFE;EFFFGFFFFFFFFFFFFFFEFFF
@M70528:330:000000000-K6D4P:1:1102:22729:3760 1:N:0:CTTCAACCAC+TTATGCGCCT
GGAGCCCCTGACATAGCATTCCCTCGATTAAATAATATAAGATTCTGACTTTTACCCCCTTCTCTGGGATTATTAATTATAGGACTTTATAAAGAAGGAGCGGGAACGGGATGAACAGTATATCCACCTTTATCAACGTTTTATCATTCAGGACCTTCAGTAGACTTAACAATTTTTTCTTTACACCTTGCAGGGATTTCTTCAATTTTAGGTGCCTTAAATTTTATTACTACAATTATTAATCTTAAAGCAAAAAACCTTTCAGCAGAAAAAATTAGACTATTTGTCTGATCAGTTATTT
+
CCCCCGGGGGGGGGG<FFFGGGGGGGGGGGGGGGGGGGGGGFGGGGGGGGGGGGGGGGGGGGGGGGGGFGGFGGGGGGGGGGGFFGGGGGGGGFGFGGGGGGGGGGGGGGGGGGGGGGGGGGDFGGGGGGGGGFFGGGGGGGGGGGGGGGFGGGGGGGGGGGGGGGGGGGGFGGGGF7DFGGGDFFDBFFFGGGEEDFFGGGGGGGCFGGF6FFFGGGGGCGGGGGGGGGFGGGFGGGGFFFFFGFGGCFGGFGFGGGFFFEFG4FEDAFFGF@F><@<BEFGFFFFFFECECF@CEFFEF
@M70528:330:000000000-K6D4P:1:1102:18010:3773 1:N:0:CTTCAACCAC+TTATGCGCCT
GGAGCCCCTGACATAGCATTCCCTCGATTAAATAATATAAGATTCTGACTTTTACCCCCTTCTCTGGGATTATTAATTATAGGACTTTATAAAGAAGGAGCGGGAACAGGATGAACAGTATATCCACCTTTATCAACGTTTTATCATTCAGGACCTTCAGTAGACTTAACAATTTTTTCTTTACACCTTGCAGGGATTTCTTCAATTTTAGGTGCCTTAAATTTTATTACTACAATTATTAATCTTAAAGCAAAAAACCTTTCAGCAGAAAAAATTAGACTATTTGTCTGATCAGTTATTT
+
CCCCCGGGGGGGGGGGGGGGGGGGGGGGGGGGGGGGGGGGGFGGGGGGGGGGGGGGGGGGGGGGGGGGGGGGGGGGGGGGGGGGGGGGGGGGGGGGGGGGGGGGGGGGGGGGGGGGGGGGGGGGGGGGGGGGGGGGGGGGGGGGGGGGGGGGGGGGGGGGGGGGGGGGGGGGGGGGGGGGGGGGGGGGGGGGGGGGGGGGGGGGGGGGGGDGFDFGGGGGGGGGGGGGGGFGGGFGGGGFFFFFGFGGFDFGFGFGGGFFFFFGFGFGFFFGG;FGEFFFFFGFFFFFEEFFFE@FFFFEF
@M70528:330:000000000-K6D4P:1:1102:17782:3782 1:N:0:CTTCAACCAC+TTATGCGCCT
GGAGCCCCTGACATAGCATTCCCTCGATTAAATAATATAAGATTCTGACTTTTACCCCCTTCTCTGGGATTATTAATTATAGGACTTTATAAAGAAGGAGCGGGAACAGGATGAACAGTATATCCACCTTTATCAACGTTTTATCATTCAGGACCTTCAGTAGACTTAACAATTTTTTCTTTACACCTTGCAGGGATTTCTTCAATTTTAGGTGCCTTAAATTTTATTACTACAATTATTAATCTTAAAGCAAAAAACCTTTCGGCAGAAAAAATTAGACTATTTGTCTGATCAGTTATTT
+
CCCCCGGGGGGGGGGGGGGGGGGGGGGGGGGGGGGGGGGGGGGGGGGGGGGGGGGGGGGGGGGGGGGGGGGGGGGGGGGGGGGGGGGGGGGGGGGGGGGGGGGGGGGGGGGGGGGGGGGGGGGGGGGGGGGGGGGGGGGGGGGGGGGGGGGGGGGGGGGGGGGGGGGGGGGGGGGGGGGGGGGGGGGGGGGGGGGFGGGGGGGGGGGGGGGGGGGGGGGGGGGGGGGGGGFGGGFGGGGFFFFFGFGGGGGG>FFFGGFFFFFCBGFDFFFGGFFGFF?FEFGFFFF?E?EFFF@FFFFEF
@M70528:330:000000000-K6D4P:1:1102:15925:3783 1:N:0:CTTCAACCAC+TTATGCGCCT
GGGACCCTGTTTTCCTGTCTCTTATACACATCTCCGAGCCCACGAGACCTTCAACCACATCTCGTATGCCGTCTTCTGCTTGAAAAAAAAAAAACAAACATAAAATATAGAAATAATTAGACTTTATGCCTGTCATACACAACACACTTATAAGCACACAATGACTTCACTCCCATCTCTAGAATCATTATGCTCAGCGATAAGTAGTGCAACACATGATACTGTTACACAACAGTCTACATGGATACGTGCACTGCTCAATAGTAGTACACTACACAATTGAAATACGCTACTCTAGCTA
+
CCCCCDGGGFGGG<FGGGGGDGGGGGGCGGGGGGGGGGGGGGGGGG:8CFFGGGGGGGGGGGGGGGGGGGGGGGGGGGGGGGGGGGG7FFFG@++,,B,,,,5,:,,,,,<<,,,,<,,,:5,5,,,5,8,,5:,,:C,,,++,3,8,,,,,,5,38,8++,,,8,,,,3,,,,,,@,,@,,,,5,3,57,,@,,3,,34,**,,6,2,,26,,*,2,2,,,,,,,,,+42**,)4*+++11+)*+10***/)*+**101/.+1.+)31++4+()*/.,/)/***)*.(-((-,4)-)6))
@M70528:330:000000000-K6D4P:1:1102:8006:3803 1:N:0:CTTCAACCAC+TTATGCGCCT
GGAGCCCCTGACATAGCATTCCCTCGATTAAATAATATAAGATTCTGACTTTTACCCCCTTCTCTGGGATTATTAATTATAGGACTTTATAAAGAAGGAGCGGGAACGGGATGAACAGTATATCCACCTTTATCAACGTTTTATCATTCAGGACCTTCAGTAGACTTAACAATTTTTTCTTTACACCTTGCAGGGATTTCTTCAATTTTAGGTGCCTTAAATTTTATTACTACAATTATTAATCTTAAAGCAAAAAACCTTTCAGCAGAAAAAATTAGACTATTTGTCTGATCAGTTATTT
+
CCCCCGGGGGGGGGGGGGGGGGGGGGGGGGGGGGGGGGGGGGGGGGGGGGGGGGGGGGGGGGGGGGGGGGGGGGGGGGGGGGGGGGGGGGGGGGGGGGGGGGGGGGGGGGGGGGGGGGGGGGGGGGGGGGGGGGGGGGGGGGGGGGGGGGGGGGGGGGGGGGGGGGGGGGGGGGGGGGGGGGGGGGGGGGGGGGGGGGGGGGGGGGGGGGGGGGGGGGGGFFGGGGGGGGFGGGFGGGGFFFFFGFGGGGGGFGFGGGFFFFFGFGFGFFFGGFFGFEFFFFGFFCF?EFFFFFEFEFFFF
@M70528:330:000000000-K6D4P:1:1102:19325:3805 1:N:0:CTTCAACCAC+TTATGCGCCT
GGAGCCCCTGACATAGCATTCCCTCGATTAAATAATATAAGATTCTGACTTTTACCCCCTTCTCTGGGATTATTAATTATAGGACTTTATAAAGAAGGAGCGGGAACAGGATGAACAGTATATCCACCTTTATCAACGTTTTATCATTCAGGACCTTCAGTAGACTTAACAATTTTTTCTTTACACCTTGCAGGGATTTCTTCAATTTTAGGTGCCTTAAATTTTATTACTACAATTATTAATCTTAAAGCAAAAAACCTTTCAGCAGAAAAAATTAGACTATTTGTCTGATCAGTTATTT
+
CCCCCGGGGGGGGGGGGGGGGGGGGGGGGGGGGGGGGGGGGGGGGGGGGGGGGGGGGGGGGGGGGGGGGGGGGGGGGGGGGGGGGGGGGGGGGGGFGGGGGGGGGGGGGGFGGGGGGGGGGGGGGGGGGGGGGGGGGGGGGGGGGGGGGGGGGGGGGGGGGGGGGGGGGGGGGGGGGGGGGGGGGGGGGGGGGGGGGGGGGGGGGCFGFGGCFFGFGGGGGFGGGFGGGGFFGGFGGGGFFFFFGFGGGFGDFGFCGGFFFFFGFGEGFFFGG>FGEFEFFFGFFEFECCCFFFFFFFFFF
@M70528:330:000000000-K6D4P:1:1102:11656:3812 1:N:0:CTTCAACCAC+TTATGCGCCT
GGAGCCCCTGACATAGCATTCCCTCGATTAAATAATATAAGATTCTGACTTTTACCCCCTTCTCTGGGATTATTAATTATAGGACTTTATAAAGAAGGAGCGGGAACAGGATGAACAGTATATCCACCTTTATCAACGTTTTATCATTCAGGACCTTCAGTAGACTTAACAATTTTTTCTTTACACCTTGCAGGGATTTCTTCAATTTTAGGTGCCTTAAATTTTATTACTACAATTATTAATCTTAAAGCAAAAAACCTTTCAGCAGAAAAAATTAGACTATTTGTCTGATCAGTTATTT
+
CCCCCGFGGGGGGGGGGGGGGGGGGGGGGGGGGGGGGGGGGGGGGGGGGGGGGGGGGGGGGGGGGGGGGGGGGGGGGGGGGGGGGGGGGGGGGGGGGGGGGGGGGGGGGGGGGGGGGGGGGGGGGGGGGGGGGGGGGGGGGGGGGGGGGGGGGGGGGGGGGGGGGGGGGGGGGGGGGGGGGGGGGGGGGGGGGGDGGGGGGGGGGGGGGGGGGGGGGGGGGGGGGGGGGGFGGGFGGGGFFFFFGFFGFFFGFGFGGG>FFFFGFFEGFFFDGBFGFFCFFFGFFEF?CECCCEFFFFFFF
@M70528:330:000000000-K6D4P:1:1102:20538:3819 1:N:0:CTTCAACCAC+TTATGCGCCT
GGAGCCCCTGACATAGCATTCCCTCGATTAAATAATATAAGATTCTGACTTTTACCCCCTTCTCTGGGATTATTAATTATAGGACTTTATAAAGAAGGAGCGGGAACAGGATGAACAGTATATCCACCTTTATGAACGTTTTATCATTCAGGACCTTCAGTAGACTTAACAATTTTTTCTTTACACCTTGCAGGGATTTCTTCAATTTTAGGTGCCTTAAATTTTATTACTACAATTATTAATCTTAAAGCAAAAAACCTTTCAGCAGAAAAAATTAGACTATTTGTCTGATCAGTTATTT
+
CCCCCGGGGGGGGGGGGGGGGGGGGGGGGGGGGGGGGGGGGGGGGGGGGGGGGGGGGGGGGGGGGGGGGGGGGGGGGGGGGGGGGGGGGGGGGGGGGGGGGGGGGGGGGGGGGGGGGGGGGGGGGGGGGGGGGFGGGGGGGGGGGGGGGGGGGGGGGGGGGGGGGGGGGGGGGGGGGGGGGGGGGGGGGGGGGGGGGGGGGGGGGGGGGGGGGGGGGGGGGGGGGGGGGGFGGGFGGGGFFFFFGFGGGGGGFGFGGGFFFFFGFGFGFFFGGFFGFEFFFFGFFFFFFFFFFFFFEEFFF
@M70528:330:000000000-K6D4P:1:1102:11854:3826 1:N:0:CTTCAACCAC+TTATGCGCCT
GGAGCCCCTGACATAGCATTCCCTCGATTAAATAATATAAGATTCTGACTTTTACCCCCTTCTCTGGGATTATTAATTATAGGACTTTATAAAGAAGGAGCGGGAACAGGATGAACAGTATATCCACCTTTATCAACGTTTTATCATTCAGGACCTTCAGTAGACTTAACAATTTTTTCTTTACACCTTGCAGGGATTTCTTCAATTTTAGGTGCCTTAAATTTTATTACTACAATTATTAATCTTAAAGCAAAAAACCTTTCAGCAGAAAAAATTAGACTATTTGTCTGATCAGTTATTT
+
CCCCCGGGGGGGGGGGGGGGGGGGGGGGGGGGGGGGGGGGGGGGGGGGGGGGGGGGGGGGGGGGGGGGGGGGGGGGGGGGGGGGGGGGGGGGGGGGGGGGGGGGGGGGGGGGGGGGGGGGGGGGGGGGGGGGGGGGGGGGGGGGGGGFGGGGGGGGGGGGGGGGGGGGGGGDFGGGGGGGGGGGGGGGGGGGGGGGGGGGGGGGGGGGGGGGGGGGGGGGFGGGGGGGGGFGGGFGGGGFFFFFGFGGFGCFFGFGGGEFFFFGFGFGFFFFG@FGFFFFFFGFFFFFFFFFEFFFECEEF
@M70528:330:000000000-K6D4P:1:1102:6625:3837 1:N:0:CTTCAACCAC+TTATGCGCCT
GGAGCCCCTGACATAGCATTCCCTCGATTAAATAATATAAGATTCTGACTTTTACCCCCTTCTCTGGGATTATTAATTATAGGACTTTATAAAGAAGGAGCGGGAACAGGATGAACAGTATATCCACCTTTATCAACGTTTTATCATTCAGGACCTTCAGTAGACTTAACAATTTTTTCTTTACACCTTGCAGGGATTTCTTCAATTTTAGGTGCCTTAAATTTTATTACTACAATTATTAATCTTAAAGCAAAAAACCTTTCAGCAGAAAAAATTAGACTATTTGTCTGATCAGTTATTT
+
CCCCCGGGGGGGGGGGGGGGGGGGGGGGGGGGGGGGGGGGGGGGGGGGGGGGGGGGGGGGGGGGGGGGGGGGGGGGGGGGGGGGGGGGGGGGGGGGGGGGGGGGGGGGGGGGGGGGGGGGGGGGGGGGGGGGGGGGGGGGGGGGGGGGGGGGGGGGGGGGGGGGGGGGGGGGGGGGGGGGGGGGGGGGGGGGGGGGGGGGGGGGGGGGGFCFGGGGFGGGGGGGGGGGGGFGGGFGGGGFFFFFGFGGGGGGFGFGGGFFFFFGFGFGFFFGGFFGFEEFCFGFFFFFFFFFFF@EFFFFF
@M70528:330:000000000-K6D4P:1:1102:23904:3841 1:N:0:CTTCAACCAC+TTATGCGCCT
GGAGCCCCTGACATAGCATTCCCTCGATTAAATAATATAAGATTCTGACTTTTACCCCCTTCTCTGGGATTATTAATTATAGGACTTTATAAAGAAGGAGCGGGAACAGGATGAACAGTATATCCACCTTTATCAACGTTTTATCATTCAGGACCTTCAGTAGACTTAACAATTTTTTCTTTACACCTTGCAGGGATTTCTTCAATTTTAGGTGCCTTAAATTTTATTACTACAATTATTAATCTTAAAGCAAAAAACCTTTCAGCAGTAAAAATTAGACTATTTGTCTGATCAGTTATTT
+
CCCCCG@@CFFFGAF@FEE@<CEFGEGGFGGFFFEGGGFDF@FGGGFFFGGGGG<@F<@FECCFDAFG8FFGGGGGGFGCGA9E,CFCGGFCCFE<@C@<FCC@CGFFCC=FF8?FGGGGGFEEADEFEFGFFGGGGGEGFFGGFAFFAFGFFFGDGFGDFFGFGGCGGGGDFDDGDGFFDFC=;9>DFFC@CE6DFCFGFGGGGGGGGGGDEG6AAFGGEEFGGAEAGCFGGF>FCFFFFCFAF>FFCDFG*CFF>D>FF@FG*=88CFFGDEFGEEC8CFF7:3@5?E<?EC<CCECC?
@M70528:330:000000000-K6D4P:1:1102:25063:3843 1:N:0:CTTCAACCAC+TTATGCGCCT
GGAGCCCCTGACATAGCATTCCCTCGATTAAATAATATAAGATTCTGACTTTTACCCCCTTCTCTGGGATTATTAATTATAGGACTTTATAAAGAAGGAGCGGGAACAGGATGAACAGTATATCCACCTTTACCAACGTTTTATCATTCAGGACCTTCAGTAGACTTAACAATTTTTTCTTTACACCTTGCAGGGATTTCTTCAATTTTAGGTGCCTTAAATTTTATTACTACAATTATTAATCTTAAAGCAAAAAACCTTTCAGCAGAAAAAATTAGACTATTTGTCTGATCAGTTATTT
+
CCCCCGGDGGGGGGGGGGGGGGGGGGGGGGGGGGGGGGGGGGGGGGGGGGGGGGGGGGGGGGGGGGGGGGGGGGGGGGGGGGGGGGGGGGGGGGGGGGGGGGGGGGGGGGGGGFGGGGGGGGGGGGGGGGGGGGGGGGGGGGGGGGGGGGGGGGGGGGGFGGGGGGGGFGGGGFGGGGGGGGGGGGGGGGGGGGDFGGGGGGGFGFGGGGFFGFFDGGFGFGGGGGGGGGFGGGFGGGGFFFFFGFGFFGCFFFFGDDFAFFFGCC=4;AAFGFFGFFFFEFGFFFFEF?CFFFEEEF??C
@M70528:330:000000000-K6D4P:1:1102:10304:3853 1:N:0:CTTCAACCAC+TTATGCGCCT
GGAGCCCCTGACATAGCATTCCCTCGATTAAATAATATAAGATTCTGACTTTTACCCCCTTCTCTGGGATTATTAATTATAGGACTTTATAAAGAAGGAGCGGGAACAGGATGAACAGTATATCCACCTTTATCAACGTTTTATCATTCAGGACCTTCAGTAGACTTAACAATTTTTTCTTTACACCTTGCAGGGATTTCTTCAATTTTAGGTGCCTTAAATTTTATTACTACAATTATTAATCTTAAAGCAAAAAACCTTTCAGCAGAAAAAATTAGACTATTTGTCTGATCAGTTATTT
+
CCCCCGGGGGGGGGGGGGGGGGGGGGGGAFGGGGGGGGGGGGGGGGGGGGGGGGGGGGGGGGGGGGGGGGGGGGGGGGGGGGGGGGGGGGGGGGGGGGGCGEGGGGGGFGGGGGGGGGGGGGGGGGGGGGGGGGGFGGGGGGGGGGGGGGGGGGGGGGGGGGGGGGGGGGGGGGGGGGGGGGGGGGGGGGGGGGGFGGGGGGGGGGGGGGGGGGGGGGG7EFGGGAFGGGFGGGFGGGGFFFFFGFGCCFFFFDFFGGFFFFFGFGECAAFFC>FFEFCFEFGFFFFFFEEFFF<EC5?3?
@M70528:330:000000000-K6D4P:1:1102:13003:3872 1:N:0:CTTCAACCAC+TTATGCGCCT
GGAGCCCCTGACATAGCATTCCCTCGATTAAATAATATAAGATTCTGACTTTTACCCCCTTCTCTGGGATTATTAATTATAGGACTTTATAAAGAAGGAGCGGGAACGGGATGAACAGTATATCCACCTTTATCAACGTTTTATCATTCAGGACCTTCAGTAGACTTAACAATTTTTTCTTTACACCTTGCAGGGATTTCTTCAATTTTAGGTGCCTTAAATTTTATTACTACAATTATTAATCTTAAAGCAAAAAACCTTTCAGCAGAAAAAATTAGACTATTTGTCTGATCAGTTATTT
+
CCCCCGDEGGGGGGGGGGGGGGGGGGGGGGGGGGGGGGGGGGGGGGGGGGGGGGGGGGGGGGGGGGGGGGGGGGGGGGGGGGGGGGGGGGGGGGGGGGGGGGGGGGGGGGGGGEGGGGGGGGGGGGGGGGGGGGGGGGGGGGGGGGGGGGGGGGGGGGGGGGGGGGGGGGGGGGGGGGGFGGGGGGGGGGGGGGGGGGGGGGGGFGGGFGFGGGGGGGGGGGGGGGGGGGFFGGFGGGGFFFFFGFGGCGFFFGFGGGFFFFFGF7CDFAA?FBFGE@EFFFGAF?CCCEEFFFFFFFFFE
@M70528:330:000000000-K6D4P:1:1102:16021:3876 1:N:0:CTTCAACCAC+TTATGCGCCT
GGAGCCCCTGACATAGCATTCCCTCGATTAAATAATATAAGATTCTGACTTTTACCCCCTTCTCTGGGATTATTAATTATAGGACTTTATAAAGAAGGAGCGGGAACAGGATGAACAGTATATCCACCTTTATCAACGTTTTATCATTCAGGACCTTCAGTAGACTTAACAATTTTTTCTTTACACCTTGCAGGGATTTCTTCAATTTTAGGTGCCTTAAATTTTATTACTACAATTATTAATCTTAAAGCAAAAAACCTTTCAGCAGAAAAAATTAGACTATTTGTCTGATCAGTTATTT
+
CCCCCGGGGGGGGGGGGGGGGGGGGGGGGGGGGGGGGGGGGGGGGGGGGGGGGGGGGGGGGGGGGGGGGGGGGGGGGGGGGGGGGGGGGGGGGGGGGGGGGGGGGGGGGGGGGGGGGGGGGGGGGGGGGGGGGGGGGGGGGGGGGGGGGGGGGGGGGGGGGGGGGGGFGGGGGGGGGGGGGGGGGGGGGGGGFGGGGGGGGGGGGGGGGGGCGGGFGGGGGGGGGGGGGGFGGGFGGGGFFFFFGFGFFGFGFFFGDGDFFFFGEGF;FF;FG>4;AEEFEFCFA<F<EECEEFFFC5CEE
@M70528:330:000000000-K6D4P:1:1102:12618:3879 1:N:0:CTTCAACCAC+TTATGCGCCT
GGAGCCCCTGACATAGCATTCCCTCGATTAAATAATATAAGATTCTGACTTTTACCCCCTTCTCTGGGATTATTAATTATAGGACTTTATAAAGAAGGAGCGGGAACAGGATGAACAGTATATCCACCTTTATCAACGTTTTATCATTCAGGACCTTCAGTAGACTTAACAATTTTTTCTTTACACCTTGCAGGGATTTCTTCAATTTTAGGTGCCTTAAATTTTATTACTACAATTATTAATCTTAAAGCAAAAAACCTTTCAGCAGAAAAAATTAGACTATTTGTCTGATCAGTTATTT
+
CCCCCGFGGGGGGGGGGGGGGGGGGGGGGGGGGGGGGGGGGGGGGGGGGGGGGGGGGGGGGGGGGGGGGGGGGGGGGGGGGGGGGGGGGGGGGGGGGGGGGGGGGGGGGGGGGGGGGGGGGGGGGGGGGGGGGGGDGGGGGGGGGGGGGGGGGGGGGGGGGGGGGGGGGGGGGGGGGGGGGGGGGGGGGGGGGGGGGGGGGGGGGGGGGGGGGGGGGFGGGGGGGGGGGGFGGGFGGGGFFFFFGFGGGGGGFGFGGG4FFFFGFGFGFFFFGFFGFEEFFFGFFFF?FFFFFFFFFFFEF
@M70528:330:000000000-K6D4P:1:1102:6633:3898 1:N:0:CTTCAACCAC+TTATGCGCCT
GGAGCCCCTGACATAGCATTCCCTCGATTAAATAATATAAGATTCTGACTTTTACCCCCTTCTCTGGGATTATTAATTATAGGACTTTATAAAGAAGGAGCGGGAACGGGATGAACAGTATATCCACCTTTATCAACGTTTTATCATTCAGGACCTTCAGTAGACTTAACAATTTTTTCTTTACACCTTGCAGGGATTTCTTCAATTTTAGGTGCCTTAAATTTTATTACTACAATTATTAATCTTAAAGCAAAAAACCTTTCAGCAGAAAAAATTAGACTATTTGTCTGATCAGTTATTT
+
CCCCCGGGGGGGGGGGGGGGGGGGGGGGGGGGGGGGGGGGGGGGGGGGGGGGGGGGGGGGGGGGGGGGGGGGGGGGGGGGGGGGGGGGGGGGGGGGGGGGGGGGGGGGGGFGGGGGGGGGGGGGGGGGGGGGGGGGGDFGGGGGGGGGGGGGGGGGGGGGGGGGGGGFGGGGGGGGGGGGGGGGGGGGGGGGGGGFFGGGGGGGGGGGGGGGGGGGGGG7EGGGGGGGGGFGGGFGGGGFFFFFGFFFEDCFFGFGGGDFFFFGEGFGFFFGGFFFA@?FFFGFF3ACEF<C<C;ECFFFF
@M70528:330:000000000-K6D4P:1:1102:9565:3903 1:N:0:CTTCAACCAC+TTATGCGCCT
GGAGCCCCTGACATAGCATTCCCTCGATTAAATAATATAAGATTCTGACTTTTACCCCCTTCTCTGGGATTATTAATTATAGGACTTTATAAAGAAGGAGCGGGAACGGGATGAACAGTATATCCACCTTTATCAACGTTTTATCATTCAGGACCTTCAGTAGACTTAACAATTTTTTCTTTACACCTTGCAGGGATTTCTTCAATTTTAGGTGCCTTAAATTTTATTACTACAATTATTAATCTTAAAGCAAAAAACCTTTCAGCAGAAAAAATTAGACTATTTGTCTGATCAGTTATTT
+
CCCCCGGGGGGGGGGGGGGGGGGGGGGDFGGGGGGGGGGGGGGGGGGGGGGGGGGGGGGGGGGGGGGGGGGGGGGGGGGGGGGGGGGGGGGGGGGGGGGGGGGGGGGGGGGGGGGGGGGGGGGGGGGGGGGGGGGGGGGGGGGGGGGGGGGGGGGGGGGGGGGGGGGGGGGGGGGGGGGGGGGGGGGGGGGGGGGGGGGGGGGGGGGGGGGFGFFGGGGGCGGGGGGGGEFGGGFGGGGFFFFFGFGGGFFGFGFGGGFFFEFFCCEFFFFGGFFGEFEFFFGFFFFFFE<C<C3CEFFCE
@M70528:330:000000000-K6D4P:1:1102:21293:3949 1:N:0:CTTCAACCAC+TTATGCGCCT
GGAGCCCCTGACATAGCATTCCCTCGATTAAATAATATAAGATTCTGACTTTTACCCCCTTCTCTGGGATTATTAATTATAGGACTTTATAAAGAAGGAGCGGGAACAGGATGAACAGTATATCCACCTTTATCAACGTTTTATCATTCAGGACCTTCAGTAGACTTAACAATTTTTTCTTTACACCTTGCAGGGATTTCTTCAATTTTAGGTGCCTTAAATTTTATTACTACAATTATTAATCTTAAAGCAAAAAACCTTTCAGCAGAAAAAATTAGACTATTTGTCTGATCAGTTATTT
+
CCCCCGGGGGGGGGGGGGGGGGGGGGGGGGGGGGGGGGGGGGGGGGGGGGGGGGGGGGGGGGGGGGGGGGGGGGGGGGGGGGGGGGGGGGGGGGGGGGGGGGGGGGGGGGGGGGGGGGGGGGGGGGGGGGGGGGGGGGGGGGGGGGGGGGGGGGGGGGGGGGGGGGGGGGGGGGGGGGGGGGGGGGGGGGGGGGGGGGGGGGGGGGFGGGGGGGGGGGGGGGGGGGGGGGFGGGFGGGGFFFFFGFGGGGGGFGFGGGFFFFFGFGEGFFFGGFFGFEEFFFGFFEFFEFFF37=CEFFFF
@M70528:330:000000000-K6D4P:1:1102:10128:3950 1:N:0:CTTCAACCAC+TTATGCGCCT
GGAGCCCTGACATAGCATTCCCTCGATTAAATAATATAAGATTCTGACTTTTACCCCCTTCTCTGGGATTATTAATTATAGGACTTTATAAAGAAGGAGCGGGAACGGGATGAACAGTATATCCACCTTTATCAACGTTTTATCATTCAGGACCTTCAGTAGACTTAACAATTTTTTCTTTACACCTTGCAGGGATTTCTTCAATTTTAGGTGCCTTAAATTTTATTACTACAATTATTAATCTTAAAGCAAAAAACCTTTCAGCAGAAAAAATTAGACTATTTGTCTGATCAGTTATTTT
+
CCCCCFGGGGGGGACCEFGGGGGGGGGF;CEFGGGGGGGGGGGGGGGGGGGGGGGGGGGGGGGGGGGGGGGGGGGGGGGGGGGGGGGGGGGGGGGGGGGGGGGEEGGGGGGGGGGGGGFGGGGGGGGGGGGGGGGGGGGGGGGGGGGGGGGGGGGGGGGGFFGGGGFFGGGGGGGGGGFGGFGGGGGGGGGFGGGGGGGGGGGGGFGGFFFGGGGGGGGGGGGGGGGG>FCFGGFFGGGFFFFFGFGF?DGFFGFGGDFFFFFDEGDFF;FGC;):;CEFAFGFFEFF96?CFEFCEFFFF
@M70528:330:000000000-K6D4P:1:1102:21282:3964 1:N:0:CTTCAACCAC+TTATGCGCCT
GGAGCCCCTGACATAGCATTCCCTCGATTAAATAATATAAGATTCTGACTTTTACCCCCTTCTCTGGGATTATTAATTATAGGACTTTATAAAGAAGGAGCGGGAACAGGATGAACAGTATATCCACCTTTATCAACGTTTTATCATTCAGGACCTTCAGTAGACTTAACAATTTTTTCTTTACACCTTGCAGGGATTTCTTCAATTTTAGGTGCCTTAAATTTTATTACTACAATTATTAATCTTAAAGCAAAAAACCTTTCAGCAGAAAAAATTAGACTATTTGTCTGATCAGTTATTT
+
CCCCCGGGGGGGGGGGGGGGGGGGGGGGGGGGGGGGGGGGGAFGCFEFGGGFGGGGGGGGGGGGGGGFFGGGGGGGGGGGGFGGGGGGGGGFGGGGGGGGGGGDGGGGGGGGGGGGGGGGGGGGGGGGGGFGGGGGGGGGGGGGGGGGGDGFGGGGGGGGGGGGGGGACFGGGGGGGGGGGGGGGGGCFAFGGGGGGGGGGGGGGGGGGGGGGFGGGGGGGGGFGGGGGGFEF6CGGGGFFFFFGFGGGFGGFGFGGGFFFEFGF7ECFFFFG9;CEFFFCFGFFFFFFFFFFFFFFFCCE
@M70528:330:000000000-K6D4P:1:1102:13524:3970 1:N:0:CTTCAACCAC+TTATGCGCCT
GGAGCCCCTGACATAGCATTCCCTCGATTAAATAATATAAGATTCTGACTTTTACCCCCTTCTCTGGGATTATTAATTATAGGACTTTATAAAGAAGGAGCGGGAACAGGATGAACAGTATATCCACCTTTATCAACGTTTTATCATTCAGGACCTTCAGTAGACTTAACAATTTTTTCTTTACACCTTGCAGGGATTTCTTCAATTTTAGGTGCCTTAAATTTTATTACTACAATTATTAATCTTAAAGCAAAAAACCTTTCAGCAGAAAAAATTAGACTATTTGTCTGATCAGTTATTT
+
CCCCCGBGGGGGGGGGGGGGGGGGGGGGGGGGGGGGGGGGGGGGGGGGGGGGGGGGGGGGGGGGGGGGGGGGGGGGGGGGGGGGGGGGGGGGGGGGGGGGGGGGGGGGGGGGGGGGGGGGGGGGGGGGGGGGGGGGGGGGGGGGGGGGGGGGGGGGGGGGGGGGGGGGGGGGGGGGGGGGGGGGGGGGGGGGGGGGGGGGGGGGGGGGGGFGGGGGGGGGFGGGGGGGGGFGGGFGGGGFFFFFGFFG9:FGFDFGGGBFFFFGFGCFF4?AC@FG@@EBEFGFFEFFEFFFCEFFFFFFF
@M70528:330:000000000-K6D4P:1:1102:22207:3980 1:N:0:CTTCAACCAC+TTATGCGCCT
GGAGCCCCTGACATAGCATTCCCTCGATTAAATAATATAAGATTCTGACTTTTACCCCCTTCTCTGGGATTATTAATTATAGGACTTTATAAAGAAGGAGCGGGAACAGGATGAACAGTATATCCACCTTTATCAACGTTTTATCATTCAGGACCTTCAGTAGACTTAACAATTTTTTCTTTACACCTTGCAGGGATTTCTTCAATTTTAGGTGCCTTAAATTTTATTACTACAATTATTAATCTTAAAGCAAAAAACCTTTCAGCAGAAAAAATTAGACTATTTGTCTGATCAGTTATTT
+
CCCCCGGGGGGGGGGGGGGGGGGGGEGGGGGGGGGGGGGGGGGGGGGGGGGGGGGGGGGGGGGGGGGGGGGGGGGGGGGGGGGGGGGGGGGGGGGGGGGGGGGGGGGGGGGGGGGGGGGGGGGGGGGGGGGGGGGGGGGGGGGGGGGGGGGGGGGGGGGGGGGGGGGFGGGGGGGGGGGGGGGGGGGGGGGGGGGGGGGGGGGGGGGGGGGGGGGGGGGGGGGGGGGGGGACGGFGGGGFFFFFGFGGGDGGFGFGGGDFFFFG<FECFFFGG@FGFECFEFGFFFFFF?CECE@FFFFFF
@M70528:330:000000000-K6D4P:1:1102:8754:3989 1:N:0:CTTCAACCAC+TTATGCGCCT
GGAGCCCCTGACATAGCATTCCCTCGATTAAATAATATAAGATTCTGACTTTTACCCCCTTCTCTGGGATTATTAATTATAGGACTTTATAAAGAAGGAGCGGGAACGGGATGAACAGTATATCCACCTTTATCAACGTTTTATCATTCAGGACCTTCAGTAGACTTAACAATTTTTTCTTTACACCTTGCAGGGATTTCTTCAATTTTAGGTGCCTTAAATTTTATTACTACAATTATTAATCTTAAAGCAAAAAACCTTTCAGCAGAAAAAATTAGACTATTTGTCTGATCAGTTATTT
+
CCCCCGGGGGGGGGGGGGGGGGGGGGGGGGGGGGGGGGGGGGGGGGGGGGGGGGGGGGGGGGGGGGGGGGGGGGGGGGGGGGGGGGGGGGGGGGGGGGGGGGGGGGGGGGGGGGGGGGGGGGGGGGGGGGGGGGGGGGGGGGGGGGGGGGGGGGGGGGGGGGGGGGGGGGGGGGGGGGGGGGGGGGGGGGGGGGGGGGGGGGGGGGGGGGGGGFGGGGGGGGGGGGGGGGFGGGFGGGGFFFFFGFGGGGGGFGFGGGFFFBAFFGFGFFFGGFFFFFFFFFGFFFFEFFFFFF@EFFFFF
@M70528:330:000000000-K6D4P:1:1102:20681:3989 1:N:0:CTTCAACCAC+TTATGCGCCT
GGAGCCCCTGACATAGCATTCCCTCGATTAAATAATATAAGATTCTGACTTTTACCCCCTTCTCTGGGATTATTAATTATAGGACTTTATAAAGAAGGAGCGGGAACAGGATGAACAGTATATCCACCTTTATCAACGTTTTATCATTCAGGACCTTCAGTAGACTTAACAATTTTTTCTTTACACCTTGCAGGGATTTCTTCAATTTTAGGTGCCTTAAATTTTATTACTACAATTATTAATCTTAAAGCAAAAAACCTTTCAGCAGAAAAAATTAGACTATTTGTCTGATCAGTTATTT
+
CCCCCGGGGGGGGGGGGGGGGGGGGGGGGGGGGGGGGGGGGGGGGGGGGGGGGGGGGGGGGGGGGGGGGGGGGGGGGGGGGGGGGGGGGGGGGGGGGGGGGGGGGGGGGGGGGGGGGGGGGGGGGGGGGGGGGGGGGGGGGGGGGGGGGGGGGGGGGGGGGGGGGGGGGGGGGGGGGGGGGGGGGGGGGGGGGGGGGGGGGGGGGGGGGGGGGGGGGGGGGGGGGGGGGGFGGGFGGGGFFFFFGFGGGCGGFGFGGGFFFFFGFCCGAFFGGFFGFFFFFFGFFFFFEEFFFFFFEFFFF
@M70528:330:000000000-K6D4P:1:1102:22399:3992 1:N:0:CTTCAACCAC+TTATGCGCCT
GGAGCCCCTGACATAGCATTCCCTCGATTAAATAATATAAGATTCTGACTTTTACCCCCTTCTCTGGGATTATTAATTATAGGACTTTATAAAGAAGGAGCGGGAACAGGATGAACAGTATATCCACCTTTATCAACGTTTTATCATTCAGGACCTTCAGTAGACTTAACAATTTTTTCTTTACACCTTGCAGGGATTTCTTCAATTTTAGGTGCCTTAAATTTTATTACTACAATTATTAATCTTAAAGCAAAAAACCTTTCAGCAGAAAAAATTAGACTATTTGTCTGATCAGTTATTT
+
CCCCCGGGGGGGGGGGGGGGGGGGGGGGGGGGGGGGGGGGGGGGGGGGGGGGGGGGGGGGGGGGGGGGGFGGGGGGGGGGGGGGFGGGGGGGFGFGGGGGGGGGGGGGGGGGGGGGGGGGGGGGGGGGGGGGGGGGGGGFFGGGGGGGGGGGGGGGGGFFGGGGGGGGGGGGGGGGGGGGGGGGGGFGGGGFGGGGG@FGGGGGGGGGGGGGGGCFGGGGGGGGGFFGGGFGGGFGGGC9BFFFGFGGGFCDFGFGGG:FFEFFFGEGFFFGGFFGFEFFFFFFFEFF?E<EFFFCEFFFF
@M70528:330:000000000-K6D4P:1:1102:12592:4006 1:N:0:CTTCAACCAC+TTATGCGCCT
GGAGCCCCTGACATAGCATTCCCTCGATTAAATAATATAAGATTCTGACTTTTACCCCCTTCTCTGGGATTATTAATTATAGGACTTTATAAAGAAGGAGCGGGAACGGGATGAACAGTATATCCACCTTTATCAACGTTTTATCATTCAGGACCTTCAGTAGACTTAACAATTTTTTCTTTACACCTTGCAGGGATTTCTTCAATTTTAGGTGCCTTAAATTTTATTACTACAATTATTAATCTTAAAGCAAAAAACCTTTCAGCAGAAAAAATTAGACTATTTGTCTGATCAGTTATTT
+
CCCCCGGGGGGGGGGGGGGGGGGGGGGGGGGGGGGGGGGGGGGGGGGGGGGGGGGGGGGGGGGGGGGGGGGGGGGGGGGGGGGGGGGGGGGGGGGGGGGGGGGGGGGGGGGGGGGGGGGGGGGGGGGGGGGGGGGGGGGGGGGGGGGGGGGGGGGGGGGGGGGGGGGGGGGGGGGGGGGGGGGGGGGGGGGGGGGGGGGGGGGGGGGGGGGGGGGGGGGGGGGFGGGGGGFGGGFGGGGFFFFFGFGGGGFGFGFGGGDFFFFGFFFGFFF6FBFGFFFFFFGFFFFFFFFFFFFFFFFFF
@M70528:330:000000000-K6D4P:1:1102:11872:4031 1:N:0:CTTCAACCAC+TTATGCGCCT
GGAGCCCCTGACATAGCATTCCCTCGATTAAATAATATAAGATTCTGACTTTTACCCCCTTCTCTGGGATTATTAATTATAGGACTTTATAAAGAAGGAGCGGGAACAGGATGAACAGTATATCCACCTTTATCAACGTTTTATCATTCAGGACCTTCAGTAGACTTAACAATTTTTTCTTTACACCTTGCAGGGATTTCTTCAATTTTAGGTGCCTTAAATTTTATTACTACAATTATTAATCTTAAAGCAAAAAACCTTTCAGCAGAAAAAATTAGACTATTTGTCTGATCAGTTATTT
+
CCCCCGGGGGGGGGGGGGGGGGGGGGGGGGGGGGGGGGGGGGGGGGGGGGGGGGGGGGGGGGGGGGGGGGGGGGGGGGGGGGGGGGGGGGGGGGGGGGGGGGGGGGGGGGGGGGFGGGGGGGGGGGGGGGGGFFGGGGGGGGGGGGGGGGGGGGGGGGGGGGGGGGGGGGGGGGGGGGGGGGGGGGGGGGGGGGGGGGGGGGGGGGGGFGGGGGGGGGGGCFGGGGGGGGFGGGFGGGGFFFFFGFGGDGFGFGFFGGDFFFFGFGFGFFFGF>F>AF?BEFGFFFF?ECCE9EFEEFFFF
@M70528:330:000000000-K6D4P:1:1102:15450:4038 1:N:0:CTTCAACCAC+TTATGCGCCT
GGAGCCCTGACATAGCATTCCCTCGATTAAATAATATAAGATTCTGACTTTTACCCCCTTCTCTGGGATTATTAATTATCGGACTTTATAAAGAAGGAGCGGGAACAGGATGAACAGTATATCCACCTTTATCAACGTTTTATCATTCAGGACCTTCAGTAGACTTAACAATTTTTTCTTTACACCTTGCAGGGATTTCTTCAATTTTAGGTGCCTTAAATTTTATTACTACAATTATTAATCTTAAAGCAAAAAACCTTTCAGCAGAAAAAATTAGACTATTTGTCTGATCAGTTATTTT
+
CCCCCGGGGFGFGCFGGGGGGGGGGGGGGGGGGGGGGGGGGGGGGGGGGGGGGGGGGGGGGGGGGGGGGGGGGGGGGGG,DFGGGGGGGGGGGGGGGGGGGGGGGGGGGGGGGGGGGGGGGGGGGGGGGGGGGGGGGGGGGGGGGGGGGGGGGGGGGGGGGGGGGGGGGGGGGGGGGGGGGGGGGGGGGGGGGGGGGGGGGGGGGGGGGGGGGGGGGGGGGGGGGGGGGGFGGGFGGGGFFFFFGFGGGGGGFGFGGGFFFFFFFGFGFFFGGFFGFEEFFFGFFEFFEFFFFFFEFFEFE
@M70528:330:000000000-K6D4P:1:1102:20445:4050 1:N:0:CTTCAACCAC+TTATGCGCCT
GGAGCCCCTGACATAGCATTCCCTCGATTAAATAATATAAGATTCTGACTTTTACCCCCTTCTCTGGGATTATTAATTATAGGACTTTATAAAGAAGGAGCGGGAACGGGATGAACAGTATATCCACCTTTATCAACGTTTTATCATTCAGGACCTTCAGTAGACTTAACAATTTTTTCTTTACACCTTGCAGGGATTTCTTCAATTTTAGGTGCCTTAAATTTTATTACTACAATTATTAACCTTAAAGCAAAAAACCTTTCAGCAGAAAAAATTAGCCTATTTGTCTGATCAGTTATTT
+
BC<@CGGGDFFGFGGFGFGGGCEGFG;FEGCGGGGGFFEDDEFGGGCCEDEFFGGFGGGEFGFEFFEGG<@EGFGFEFGG<FECFGEGGGGGGGFGGFGGCCBE@EEEEG:CEDFFGGEFFFFGGFBFFFFFGFGGGCAEGEFEGGGDGGGGGFFFGFFE?EF??FGGCGGGGDGEFFGGGG,8@F,83,=FGD8EF@FGGGCGGDGGF;B8@,,@D7:A,@>FC<E,=C6C@FFG78E+=6+/=48:,:20;FFG)9:?80+1*+*0);AGG()6=8()7AC@F<A)19<?46)<5CEFE
@M70528:330:000000000-K6D4P:1:1102:17425:4053 1:N:0:CTTCAACCAC+TTATGCGCCT
GGAGCCCCTGACATAGCATTCCCTCGATTAAATAATATAAGATTCTGACTTTTACCCCCTTCTCTGGGATTATTAATTATAGGACTTTATAAAGAAGGAGCGGGAACAGGATGAACAGTATATCCACCTTTATCAACGTTTTATCATTCAGGACCTTCAGTAGACTTAACAATTTTTTCTTTACACCTTGCAGGGATTTCTTCAATTTTAGGTGCCTTAAATTTTATTACTACAATTATTAATCTTAAAGCAAAAAACCTTTCAGCAGAAAAAATTAGACTATTTGTCTGATCAGTTATTT
+
CCCCCGGGGGGGGGGGGGGGGGGGGGGGGGGGGGGGGGGGGGGGGGGGGGGGGGGGGGGGGGGGGGGGGGGGGGGGGGGGGGGGGGGGGGGGGGGFGGGGGGGGGGGGGGGGGGGGGGGGGGGGGGGGGGGGGGGGGGGGGGGGGGGGGGGGGGGGGGGGGGGGGGGFGGGGGGGGGGGGGGGGGGGGGGGGGGGGGGGGGGGGGGGGGGGGGGGGGGGGGGGGGGGGGGFGGGFGGGGFFFFFGFGGGGGGFCFGGGFFFFFGFGFGFFFGGFFGFFFFFFGFFFFFFFFFEEEECEFCC
@M70528:330:000000000-K6D4P:1:1102:13528:4067 1:N:0:CTTCAACCAC+TTATGCGCCT
GGAGCCCCTGACATAGCATTCCCTCGATTAAATAATATAAGATTCTGACTTTTACCCCCTTCTCTGGGATTATTAATTATAGGACTTTATAAAGAAGGAGCGGGAACAGGATGAACAGTATATCCACCTTTATCAACGTTTTATCATTCAGGACCTTCAGTAGACTTAACAATTTTTTCTTTACACCTTGCAGGGATTTCTTCAATTTTAGGTGCCTTAAATTTTATTACTACAATTATTAATCTTAAAGCAAAAAACCTTTCAGCAGAAAAAATTAGACTATTTGTCTGATCAGTTATTT
+
CCCCCGGGGGGGGGGGGGGGGGGGGGGGGGGGGGGGGGGGGGGGGGGGGGGGGGGGGGGGGGGGGGGGGGGGGGGGGGGGGGGGGGGGGGGGGGGGGGGGGGGGGGGGGGGGGGGGGGGGGGGGGGGGGGGGGGGGGGGGGGGGGGGGGGGGGGGGGGGGGGGGGGGGGGGGGGGGGGGGGGGGGGGGGGGGGGGGGGGGGGGGGGGGGGGGGGGGGGGGGGGGGGGGGGFGGGFGGGGFFFFFGFGCFGGGFGFGGG>FFFFGFFEGFFF?GBFFFFCFFFGFFFFFEFEFFFFFFFFFF
@M70528:330:000000000-K6D4P:1:1102:15549:4070 1:N:0:CTTCAACCAC+TTATGCGCCT
GGAGCCCCTGACATAGCATTCCCTCGATTAAATAATATAAGATTCTGACTTTTACCCCCTTCTCTGGGATTATTAATTATAGGACTTTATAAAGAAGGAGCGGGAACAGGATGAACAGTATATCCACCTTTATCAACGTTTTATCATTCAGGACCTTCAGTAGACTTAACAATTTTTTCTTTACACCTTGCAGGGATTTCTTCAATTTTAGGTGCCTTAAATTTTATTACTACAATTATTAATCTTAAAGCAAAAAACCTTTCAGCAGAAAAAATTAGACTATTTGTCTGATCAGTTATTT
+
CCCCCGGGGGGGGGGGGGGGGGGGGGGGGGGGGGGGGGGGGGGGGGGGGGGGGGGGGGGGGGGGGGGGGGGGGGGGGGGGGGGGGGGGGGGGGGGGGGGGGGGGGGGGGGGGGGGGGGGGGGGGGGGGGGGGGGGGGGGGGGGGGGGGGGGGGGGGGGGGGGFGGGGGGGGGGGGGGGGGGGGGGGGGGGGGGGGGGGGGGGGGGGGGGGGGGGGGGGGGGGGGGGGGGGFGGGFGFGGFFFFFGFGGGGGGFGFGGGFFFFFGFGEGFFFGGFFGFFFFFFFFFFF)7CFFFF<EFFFFF
@M70528:330:000000000-K6D4P:1:1102:13245:4074 1:N:0:CTTCAACCAC+TTATGCGCCT
GGAGCCCCTGACATAGCATTCCCTCGATTAAATAATATAAGATTCTGACTTTTACCCCCTTCTCTGGGATTATTAATTATAGGACTTTATAAAGAAGGAGCGGGAACAGGATGAACAGTATATCCACCTTTATCAACGTTTTATCATTCAGGACCTTCAGTAGACTTAACAATTTTTTCTTTACACCTTGCAGGGATTTCTTCAATTTTAGGTGCCTTAAATTTTATTACTACAATTATTAATCTTAAAGCAAAAAACCTTTCAGCAGAAAAAATTAGACTATTTGTCTGATCAGTTATTT
+
CCCCCGBFGGGGGGGGGCFGGGGG<FGGGGGGGGEGFGGGGGGFGGGGGGGGGGGGGGGGGGGGGGGGGFGEFGGGGFGFEFGFGGGGGGGGGF<CFGGGGGGGGEGGGGGGGGGAGGGGGGFG<CFFGGGGGGGGGGGGGGGGGFFGGGGGGEGGGGGGGGGGGGGFEFEFGGGFEFGFFGDFEFGGGGGGGGGGGGGGGGGGGGGGGGGGGGCFGGFCGGGGGGGGGGFGGGAGGGGFFFFFGFGF7FGFFGFGDG>FF=FFF=EFA?FFG>F7@3?FEFGFFFFCCECEEFFFCEEFF
@M70528:330:000000000-K6D4P:1:1102:13786:4084 1:N:0:CTTCAACCAC+TTATGCGCCT
GGAGCCCCTGACATAGCATTCCCTCGATTAAATAATATAAGATTCTGACTTTTACCCCCTTCTCTGGGATTATTAATTATAGGACTTTATAAAGAAGGAGCGGGAACAGGATGAACAGTATATCCACCTTTATCAACGTTTTATCATTCAGGACCTTCAGTAGACTTAACAATTTTTTCTTTACACCTTGCAGGGATTTCTTCAATTTTAGGTGCCTTAAATTTTATTACTACAATTATTAATCTTAAAGCAAAAAACCTTTCAGCAGAAAAAATTAGACTATTTGTCTGATCAGTTATTT
+
CCCCCG@FGGGGGGGGGGGGGGGGGGGGGGGGGGGGGGGGGGGGGGGGGGGGGGGGGGGGGGGGGGGGGGGGGGGGGGGGGGGGGGGGGGGGGGFGGGGGGGGGGGGGGGGGGGGGGGGGGGGGGGGGGGGGGGGGGGGGGGGGGGGGGGGGGGGGGGGGGGGGGGGGGGGGGGGGGGGGGGGGGGGGGGGGGGGGGGGGGGGGGGGGGGGGGGGGGGGFGGGGGCFGGGFFGGFGGGGFFFFFGFGGGGGGFFFGDGEFFFFGFFFGFFF?F@FGFFEFFFGFFFFCEFFFFFFFFFFFF
@M70528:330:000000000-K6D4P:1:1102:24220:4084 1:N:0:CTTCAACCAC+TTATGCGCCT
GGAGCCCCTGACATAGCATTCCCTCGATTAAATAATATAAGATTCTGACTTTTACCCCCTTCTCTGGGATTATTAATTATAGGACTTTATAAAGAAGGAGCGGGAACAGGATGAACAGTATATCCACCTTTATCAACGTTTTATCATTCAGGACCTTCAGTAGACTTAACAATTTTTTCTTTACACCTTGCAGGGATTTCTTCAATTTTAGGTGCCTTAAATTTTATTACTACAATTATTAATCTTAAAGCAAAAAACCTTTCAGCAGAAAAAATTAGACTATTTGTCTGATCAGTTATTT
+
CCCCCGGDGGGGGGGGGGGGGGGGGGGGGGGGGGGGGGGGGGGGGGGGGGGGGGGGGGGGGGGGGGGGGGGGGGGGGGGGGGGGGGGGGGGGGGGGGGGGGGGGGGGGGGGGGGGGGGGGGGGGGGGGGGGGGGGGGGGGGGGGGGGGGGGGGGGGGGGGGGGGGGGGGGGFGGGGGGGGGGGGGGGGGFGGGGGDGGGGGGGGGGGGGGGFGGGGGGGGGGGGGGGGGGFFGFAEGGGFFFFFGFGGFCDGFGFGGGFFFEFGE7@FAFFGGFFGFEC=;FGFFEF?<C4C4<@EEFFEF
@M70528:330:000000000-K6D4P:1:1102:6390:4093 1:N:0:CTTCAACCAC+TTATGCGCCT
GGAGCCCCTGACATAGCATTCCCTCGATTAAATAATATAAGATTCTGACTTTTACCCCCTTCTCTGGGATTATTAATTATAGGACTTTATAAAGAAGGAGCGGGAACAGGATGAACAGTATATCCACCTTTATCAACGTTTTATCATTCAGGACCTTCAGTAGACTTAACAATTTTTTCTTTACACCTTGCAGGGATTTCTTCAATTTTAGGTGCCTTAAATTTTATTACTACAATTATTAATCTTAAAGCAAAAAACCTTTCAGCAGAAAAAATTAGACTATTTGTCTGATCAGTTATTT
+
CCCCCGGGGGGGGGGGGGGGGGGGGGGGGGGGGGGGGGGGGGGGGGGGGGGGGGGGGGGGGGGGGGGGGGGGGGGGGGGGGGGGGGGGGGGGGGGGGGGGGGGGGGGGGGFGGGGGGGGGGGGGGGGGGGGGGGGGGGGGGGGGGGGGFGGGGGGGGGGGGGGGGGGFGGGGGGGGGGGGGGFGGGCFGGGGGGGGGGGGGGGFGFGGGGGGGGFGGGGGFGGGG:EGGCEFFGFGGGGFFFFFGFG7CGGGFGFGGGFFFEFGF=EGFFFGGFFGFEFA38FFFCF?CF<EFEEECCEFF
@M70528:330:000000000-K6D4P:1:1102:23537:4097 1:N:0:CTTCAACCAC+TTATGCGCCT
GGAGCCCCTGACATAGCATTCCCTCGATTAAATAATATAAGATTCTGACTTTTACCCCCTTCTCTGGGATTATTAATTATAGGACTTTATAAAGAAGGAGCGGGAACAGGATGAACAGTATATCCACCTTTATCAACGTTTTATCATTCAGGACCTTCAGTAGACTTAACAATTTTTTCTTTACACCTTGCAGGGATTTCTTCAATTTTAGGTGCCTTAAATTTTATTACTACAATTATTAATCTTAAAGCAAAAAACCTTTCAGCAGAAAAAATTAGACTATTTGTCTGATCAGTTATTT
+
CCCCCGGGGGGGGGGGGGGGGGGGGGGGGGGGGGGGGGGGGGGGGGGGGGGGGGGGGGGGGGGGGGGGGGGGGGGGGGGGGGGGGGGGGGGGGGGGGGGGGGGGGGGGGGGGGGGGGGGGGGGGGGGGGGGGGGGGGGGGGGGGGGGGGGGGGGGGGGGGGGGGGGGGGGGGGGGGGGGGGGGFFGGGGGGGGGGGGGGGGGGGGGGGGFFCGGGGGGGGGGGGGGGGGGFCGGFFGGGFFFFFGFGGFFGGFGFGGGFFFFFGFFEGFFAGGFFCA@CFFFFFFFFFFFFFFEFEFFFFF
@M70528:330:000000000-K6D4P:1:1102:6401:4108 1:N:0:CTTCAACCAC+TTATGCGCCT
GGAGCCCCTGACATAGCATTCCCTCGATTAAATAATATAAGATTCTGACTTTTACCCCCTTCTCTGGGATTATTAATTATAGGACTTTATAAAGAAGGAGCGGGAACAGGATGAACAGTATATCCACCTTTATCAACGTTTTATCATTCAGGACCTTCAGTAGACTTAACAATTTTTTCTTTACACCTTGCAGGGATTTCTTCAATTTTAGGTGCCTTAAATTTTATTACTACAATTATTAATCTTAAAGCAAAAAACCTTTCAGCAGAAAAAATTAGACTATTTGTCTGATCAGTTATTT
+
A@,6B@D@FGCFECE<C@<<CC<@E@;F@@FD@FFFAF@EDDE<F,,,;C<C6;FG@8@FCE<<FG8F@EDFFAFF<AFFECF@@EFGCFGGGCFGF,,6C+@@FEFF,AFEEGAFGFGEFEGFGG<FF=F,BFF,4BDFGEEC<5AFGGGFFD<<FCFGDGGGC<E,A9EAE?FGGCFFG;FAEFG=DF?FF,@+=D?FDFFGFGGGDF6>;,9CFGGGGGFGG,@CGGFGF?55CFCAFF+1C9C7,5A>9>ACG>8AA>FF?CCCF4A67>F4A;3BFFGAACFCE3964CEE?3?6<
@M70528:330:000000000-K6D4P:1:1102:20144:4115 1:N:0:CTTCAACCAC+TTATGCGCCT
GGAGCCCCTGACATAGCATTCCCTCGATTAAATAATATAAGATTCTGACTTTTACCCCCTTCTCTGGGATTATTAATTATAGGACTTTATAAAGAAGGAGCGGGAACGGGATGAACAGTATATCCACCTTTATCAACGTTTTATCATTCAGGACCTTCAGTAGACTTAACAATTTTTTCTTTACACCTTGCAGGGATTTCTTCAATTTTAGGTGCCTTAAATTTTATTACTCCAATTATTAATCTTAAAGCAAAAAACCTTTCAGCAGAAAAAATTAGACTATTTGTCTGATCAGTTATTT
+
CCCCCGGGGGGGGGGGGGGGGGGGGGGGGGGGGGGGFGGGFGGGGGGGGGGGGGGGGGGGGGGGFGGGGGGGGGCGGGG<FGFGGGGGGGGGGGEDFGGGGGGGGGGGGG,@FDDFEEGGFFGGFGGGGGGGGGGGGGGGGGGGGGGGGGGGFGGGGGGGGEEFGGGFDFGGGGGGGEGGFGGGGGGGGGGEFFGFFG9DGGFFGGCFGGGGGG6@EFCGFEGFGGGGGCF,9CFFGGGFFFFFGCGGGGGG4FAGD<EFFFFGF=E66;4E?@FCEF?FFFGFFFF<C?9<<E3?59CFF
@M70528:330:000000000-K6D4P:1:1102:19519:4129 1:N:0:CTTCAACCAC+TTATGCGCCT
GGAGCCCCTGACATAGCATTCCCTCGATTAAATAATATAAGATTCTGACTTTTACCCCCTTCTCTGGGATTATTAATTATAGGACTTTATAAAGAAGGAGCGGGAACAGGATGAACAGTATATCCACCTTTATCAACGTTTTATCATTCAGGACCTTCAGTAGACTTAACAATTTTTTCTTTACACCTTGCAGGGATTTCTTCAATTTTAGGTGCCTTAAATTTTATTACTACAATTATTAATCTTAAAGCAAAAAACCTTTCAGCAGAAAAAATTAGACTATTTGTCTGATCAGTTATTT
+
CCCCCGGGGGGGGGGGGGGGGGGGGGGGGGGGGGGGGGGGGGGGGGGGGGGGGGGGGGGGGGGGGGGGGGGGGGGGGGGGGGGGGGGGGGGGGGGGGGGGGGGGGGGGGGGGGGGGGGGGGGGGGGGGGGGGGGGGGGGGGGGGGGGGGGGGGGGGGGGGGGGGGGGGGGGGGGGGGGGGGGGGGGGGGGGGGGGGGGGGGGGGGGGGGGGGGGGGGGGGGGGGGGGGGGFGGGFGGGGFFFFFGFGFFGGGFGFGGGFFFFFGEGFGFFFGGFFGFFCFFFGFFFFFEFFFFFFFFFFFF
@M70528:330:000000000-K6D4P:1:1102:24415:4138 1:N:0:CTTCAACCAC+TTATGCGCCT
GGAGCCCCTGACATAGCATTCCCTCGATTAAATAATATAAGATTCTGACTTTTATCCCCTTCTCTGGGATTATTAATTATAGGACTTTATAAAGAAGGAGCGGGAACAGGATGAACAGTATATCCACCTTTATCAACGTTTTATCATTCAGGACCTTCAGTAGACTTAACAATTTTTTCTTTACACCTTGCAGGGATTTCTTCAATTTTAGGTGCCTTAAATTTTATTACTACAATTATTAATCTTAAAGCAAAAAACCTTTCAGCAGAAAAAATTAGACTATTTGTCTGATCAGTTATTT
+
CCCCCGGGGGGGGGGGGGGGGGGGGGGGGGGGGGGGGGGGGGGGGGGGGGGGGGGGGGGGGGGGGGGGGGGGGGGGGGGGGGGGGGGGGGGGGGGGGGGGGGGGGGGGGGGGGGGGGGGGGGGGGGGGGGGGGGGGGGGGGGGGGGGGGGGGGGGGGGGGGGGGGGGGGGGGGGGGGGGGGGGGGGGGGGGGGGGGGGGGGGGGGGGGGGGGGGGGGGGGGGGGGGGGGGFFGGFGGGGFFFFFGFGGGDFGFFFGGGFFFEFGFGF4A6AFGBFGFFFFCFGFF6ACCEFFFFEF?)57C
@M70528:330:000000000-K6D4P:1:1102:7205:4141 1:N:0:CTTCAACCAC+TTATGCGCCT
GGAGCCCCTGACATAGCATTCCCTCGATTAAATAATATAAGATTCTGACTTTTACCCCCTTCTCTGGGATTATTAATTATAGGACTTTATAAAGAAGGAGCGGGAACAGGATGAACAGTATATCCACCTTTATCAACGTTTTATCATTCAGGACCTTCAGTAGACTTAACAATTTTTTCTTTACACCTTGCAGGGATTTCTTCAATTTTAGGTGCCTTAAATTTTATTACTACAATTATTAATCTTAAAGCAAAAAACCTTTCAGCAGAAAAAATTAGACTATTTGTCTGATCAGTTATTT
+
CCCCCGGGGGGGGGGGGGGGGGGGGGGGGGGGGGGGGGGGGGGGGGGGGGGGGGGGGGGGGGGGGGGGGGGGGGGGGGGGGGGGGGGGGGGGGGGGGGGGGGGGGGGGGGGGGGGGGGGGGGGGGGGGGGGGGGGGGGGGGGGGGGGGGGGGGGGGGGGGGGGGGGGGGGGGGGGGGGGGGGGGGGGGGGGGGGGGGGGGGGGGGGGGGGGGGGGGGGGGGGGGGGGGGGFGGGFGGGGFFFFFGFGGGGCGFGFGGGFFFFFGFGFGFFFGGFFGFFFFFFGFFFFFFFFFFFFFEEFFF
@M70528:330:000000000-K6D4P:1:1102:12097:4143 1:N:0:CTTCAACCAC+TTATGCGCCT
GGAGCCACTGACATAGCATTCCCTCGATTAAATAATATAAGATTCTGACTTTTACCCCCTTCTCTGGGATTATTAATTATAGGACTTTATAAAGAAGGAGCGGGAACGGGATGAACAGTATATCCACCTTTATCAACGTTTTATCATTCAGGACCTTCAGTAGACTTAACAATTTTTTCTTTACACCTTGCAGGGATTTCTTCAATTTTAGGTGCCTTAAATTTTATTACTACAATTATTAATCTTAAAGCAAAAAACCTTTCAGCAGAAAAAATTAGACTATTTGTCTGATCAGTTATTT
+
CCCCCG,FGGGGGGGGGGGGGGGGGGGGGGGGGGGGGGGGGGGGGGGGGGGGGGGGGGGGGGGGGGGGGGGGGGGGGGGGGGGGGGGGGGGGGGGGGGGGGGGGGGGGGGGGGFGGGGGGGGGGGGGGGGGGGGGGGGGGGGGGGGGGGGGGGGGGGGGGGGGGGGGGGGGGGGGGGGGGGGGGGGGFGGGGGFDGGGGGGGGGGGGGGGGGGGGGGGGGGGGFGGGGGGFGGGFGFGGFFFFFGFGGGGGGFGFGGG4?FEFGFGFGFFF?FFFG@;EFFFGFF?CFEFEFFCFCEFFFF
@M70528:330:000000000-K6D4P:1:1102:16284:4146 1:N:0:CTTCAACCAC+TTATGCGCCT
GGAGCCCCTGACATAGCATTCCCTCGATTAAATAATATAAGATTCTGACTTTTACCCCCTTCTCTGGGATTATTAATTATAGGACTTTATAAAGAAGGAGCGGGAACAGGATGAACAGTATATCCACCTTTATCAACGTTTTATCATTCAGGACCTTCAGTAGACTTAACAATTTTTTCTTTACACCTTGCAGGGATTTCTTCAATTTTAGGTGCCTTAAATTTTATTACTACAATTATTAATCTTAAAGCAAAAAACCTTTCAGCAGAAAAAATTAGACTATTTGTCTGATCAGTTATTT
+
CCCCCDGGGGGGGGGGGGGGFGGGGGGGGGGGGGGGGGGGGGGGGGGGGGGGGGGGGGGGGGGGGGGGGGGGGGGGGGGGGGGGGGGGGGGGGGGGGGGGGGGGGGGGGGGGGGGGGGGGGGGGGGGGGGGGGGGGGGGGGGGGGGGGGGGGGGGGGGGGGGGGGGGFGGGGGGGGGGGDFGGGGGGGGGGGGGGGGGGGGGGGGGGGGGGGGGGGGGGGGGGGGGGGGGFGGGFGGGGFFFFFGFGGGGFGFGFFGGFFFFFGFGFGFFFGGFFGFFEFEFFFFFFEFFFFFFEFFFFEF
@M70528:330:000000000-K6D4P:1:1102:17500:4167 1:N:0:CTTCAACCAC+TTATGCGCCT
GGAGCCCCTGACATAGCATTCCCTCGATTAAATAATATAAGATTCTGACTTTTACCCCCTTCTCTGGGATTATTAATTATAGGACTTTATAAAGAAGGAGCGGGAACGGGATGAACAGTATATCCACCTTTATCAACGTTTTATCATTCAGGACCTTCAGTAGACTTAACAATTTTTTCTTTACACCTTGCAGGGATTTCTTCAATTTTAGGTGCCTTAAATTTTATTACTACAATTATTAATCTTAAAGCAAAAAACCTTTCAGCAGAAAAAATTAGACTATTTGTCTGATCAGTTATTT
+
CCCCCGGGGGGGGGGGGFGGGGGGGGGGGGGGGGGGGGGGGGGGGGGGGGGGGGGGGGGGGGGGGGGGGGGGGGGGGGGGGGGGGGGGGGGGGGGGGGGGGGGGGGGGGGGGGGGGGGGGGGGGGGGGGGGGGGGGGGGGGGGGGGGGGGGGGGGGGGGGGFGGGGGGGGGGGGGGGGGGGGGGGGGGFFGGGGGGGGFGGGGGGGGGGGFFGGGGGGGGGGGGGGGGGGFFGGFGGGGFFFFFGFGDFCDFFGFGGGFF=>CFFGEGFFFGGBFFE3C=EFGFFFFFFFCECE<C3CFFF
@M70528:330:000000000-K6D4P:1:1102:17498:4186 1:N:0:CTTCAACCAC+TTATGCGCCT
GGAGCCCCTGACATAGCATTCCCTCGATTAAATAATATAAGATTCTGACTTTTACCCCCTTCTCTGGGATTATTAATTATAGGACTTTATAAAGAAGGAGCGGGAACGGGATGAACAGTATATCCACCTTTATCAACGTTTTATCATTCAGGACCTTCAGTAGACTTAACAATTTTTTCTTTACACCTTGCAGGGATTTCTTCAATTTTAGGTGCCTTAAATTTTATTACTACAATTATTAATCTTAAAGCAAAAAACCTTTCAGCAGAAAAAATTAGACTATTTGTCTGATCAGTTATTT
+
CCCCCEFCGGGGGGGGGGGGGFGGFGGCDEFGGGGCFGGGDE<FGGGGGGGGGGGGGGGGGGGGGCEFFGGGGGGGGGGGGA,FG@GGGGGFGGGGCCGGGGDGGGGGGGGGDGFGGGGGCFCGGGGGGFFGGFGGGDGGGGGGGGGGGGGGGF=FFGGGFGGDGGGGGGGGGGGGGGFDFGFGGGGGGGGGCGDG,DGGGGGGCFGGGGFCFGFCGCF9AACEEFGG7,?E;E99:?C>+?A>FFGGDGFF*;?CCD>FFE+:?DEGA4;,;:FGF@CF3=FFF?77?C37C<@?C3)9?
@M70528:330:000000000-K6D4P:1:1102:20160:4196 1:N:0:CTTCAACCAC+TTATGCGCCT
GGAGCCCCTGACATAGCATTCCCTCGATTAAATAATATAAGATTCTGACTTTTACCCCCTTCTCTGGGATTATTAATTATAGGACTTTATAAAGAAGGAGCGGGAACAGGATGAACAGTATATCCACCTTTATCAACGTTTTATCATTCAGGACCTTCAGTAGACTTAACAATTTTTTCTTTACACCTTGCAGGGATTTCTTCAATTTTAGGTGCCTTAAATTTTATTACTACAATTATTAATCTTAAAGCAAAAAACCTTTCAGCAGAAAAAATTAGACTATTTGTCTGATCAGTTATTT
+
CCCCCGGGGGGGGGGGGGGGGGGGGGGGGGGGGGGGGGGGGGGGGGGGGGGGGGGGGGGGGGGGGGGGGGGGGGGGGGGGGGGGGGGGGGGGGGGGGGGGGGGGGGGGGGGGGGGGGGGGGGGGGGGGGGGGGGGGGGGGGGGGGGGGGGGGGGGGGGGGGGGGGGGGGGGGGGGGGGGGGGGGGGGGGGGGGGGGGGGGGGGGFGFGGGGGGGGGGGGGGGGGGGGGGGA:FGFGGGGFFFFFGFGGGGGGFGFGGGFFFFFGFFFGFFFGFFAFA;CFEFGFC?F?EFFFEFFFCC?EE
@M70528:330:000000000-K6D4P:1:1102:7495:4200 1:N:0:CTTCAACCAC+TTATGCGCCT
GGAGCCCCTGACATAGCATTCCCTCGATTAAATAATATAAGATTCTGACTTTTACCCCCTTCTCTGGGATTATTAATTATAGGACTTTATAAAGAAGGAGCGGGAACAGGATGAACAGTATATCCACCTTTATCAACGTTTTATCATTCAGGACCTTCAGTAGACTTAACAATTTTTTCTTTACACCTTGCAGGGATTTCTTCAATTTTAGGTGCCTTAAATTTTATTACTACAATTATTAATCTTAAAGCAAAAAACCTTTCAGCAGAAAAAATTAGACTATTTGTCTGATCAGTTATTT
+
CCCCCGGGGGGGGGGGGGGGGGGGGGGGDEGGGGGGGGGGGGGGGGGGGGGGGGGGGGGGGGGGGGGGGGGGGGGGGGGGGGGGGGGGGGGGGGGGGGGGGGGGGGGFGGGGGGGGGGCGGGGGGGGGGGGGGGGGGGGGGGGGGGGGGGGGGGGGGGGGGGGFGGFFGGGGGGGGGEGGGFGGGGGGGGCGGGGFGGGGGGGGGFGGGGGFGFGGFGGGFGGGGFGGGGFGGGFGGGGFFAFFGF9C@>GGFCFGGGFFFFFGEDEGFFFGGFFGEE?FFFGFCEF<?CC?EEFFFFCEE
@M70528:330:000000000-K6D4P:1:1102:23840:4201 1:N:0:CTTCAACCAC+TTATGCGCCT
GGAGCCCCTGACATAGCATTCCCTCGATTAAATAATATAAGATTCTGACTTTTACCCCCTTCTCTGGGATTATTAATTATAGGACTTTATAAAGAAGGAGCGGGAACGGGATGAACAGTATATCCACCTTTATCAACGTTTTATCATTCAGGACCTTCAGTAGACTTAACAATTTTTTCTTTACACCTTGCAGGGATTTCTTCAATTTTAGGTGCCTTAAATTTTATTACTACAATTATTAATCTTAAAGCAAAAAACCTTTCAGCAGAAAAAATTAGACTATTTGTCTGATCAGTTATTT
+
CCCCCGGGGGGGGGGGGGGGGGGGGGGGGGGGGGGGGGGGGGGGGGGGGGGGGGGGGGGGGGGGGGGGGGGGGGGGGGGGGGGGGGGGGGGGGGGGGGGGGGGGGGGGGGGGGGGGGGGGGGGGGGGGGGGGGGGGGGGGGGGGGGGGGGGGGGGGGGGGGGGGGGGGGGGGGGGGGGGGGGGGGGGGGGGGGGGGGGGGGGGGGGGGGGGGGGGGGGGGGGGGGGGGGGFGGGFGGGGFFFFFGFGGGGGGFGFGGGFFFFFGFFCFFFFGGFFGFFEFEFFFFFFCFFFFEFFFFFFFF
@M70528:330:000000000-K6D4P:1:1102:12096:4208 1:N:0:CTTCAACCAC+TTATGCGCCT
GGAGCCCCTGACATAGCATTCCCTCGATTAAATAATATAAGATTCTGACTTTTACCCCCTTCTCTGGGATTATTAATTATAGGACTTTATAAAGAAGGAGCGGGAACGGGATGAACAGTATATCCACCTTTATCAACGTTTTATCATTCAGGACCTTCAGTAGACTTAACAATTTTTTCTTTACACCTTGCAGGGATTTCTTCAATTTTAGGTGCCTTAAATTTTATTACTACAATTATTAATCTTAAAGCAAAAAACCTTTCAGCAGAAAAAATTAGACTATTTGTCTGATCAGTTATTT
+
CCCCCGCGGGGGGGGGGGGGGGGGGGGGGGGGGGGGGGGGGGGGGGGGGGGGGGGGGGGGGGGGGGGGGGGGGGGGGGGGGGGGGGGGGGGGGGGGGGGGGGGGGGGGGGGGGGGGGGGGGGGGGGGGGGGGGGGGGGGGGGGGGGGGGGGGGGGGGGGGGGGGGGGAFGGGGGGGGGGGGGGGGGGGGGGGGGGGGGGGGGGGGGGGGGGGGGGGGGGGGGGGGGGGGGFGGGFGGGGFFFFFGFGGFGFCFGFGGGFFFFFGFGFGFFF?GFFGFFFFFFGFFFFFFFFFFFFFFFFFF
@M70528:330:000000000-K6D4P:1:1102:16858:4226 1:N:0:CTTCAACCAC+TTATGCGCCT
GGAGCCCTGTTTTACTGTCTCTTATACACATCTCCGAGCCCACGAGACCTTCAACCACATCTCGTATGCCGTCTTCTGCTTGAAAAAAAAAAAATCTATCGAACAAAACAAAACGAGAGTGAAGGTAGGGGGAGAGTAAGAGCCAACCAACTACATTCACAAAGCAGCGAAAAGAAGGAGAGCGTGAACGATATAAGGATAGATTGATCGTTATGCGATCGTAAACGTGACGTAAACGCCAAGTGGAAACAATGAGGATATACGCGTGCCTCATAGATAGTGCTGTCGTGGTAGGAGACGA
+
CCCCCBF@FECFFEFAFFFCF,@CFGF<,=CFGFGFEGEFFEEGGFGBFGGGGGGFFFF;6FFFFECGCFFFFEFE<CFGGGFFGCE@CFEF4+,4,,,,4+9?=,,:A,44,44:::+:,,88,:?,:33++3++,8B,,>8,,,+8:+@,5,,,,,,,,,3,,3>D****46*,,5,<,**4*11*2,****+25++2+,++1++1+*22**++*2=******+*2/*0:1*)***1.))0**/*039********0**./*3)()))/0*)**..)*)*0**)*(((,-)-(.((-((
@M70528:330:000000000-K6D4P:1:1102:15065:4249 1:N:0:CTTCAACCAC+TTATGCGCCT
GGAGCCCCTGACATAGCATTCCCTCGATTAAATAATATAAGATTCTGACTTTTACCCCCTTCTCTGGGATTATTAATTATAGGACTTTATAAAGAAGGAGCGGGAACAGGATGAACAGTATATCCACCTTTATCAACGTTTTATCATTCAGGACCTTCAGTAGACTTAACAATTTTTTCTTTACACCTTGCAGGGATTTCTTCAATTTTAGGTGCCTTAAATTTTATTACTACAATTATTAATCTTAAAGCAAAAAACCTTTCAGCAGAAAAAATTAGACTATTTGTCTGATCAGTTATTT
+
CCCCCGGGGGGGGGGGGGGGGGGGGGGGGGGGGGGGGGGGGGGGGGGGGGGGGGGGGGGGGGGGGGGGGGGGGGGGGGGGGGGGGGGGGGGGGGGGGGGGGGGGGGGGGGGGGGGGGGGGGGGGGGGGGGGGGGGGGGGGGGGGGGGGGGGGGGGGGGGGGGGGGGGGGGGGDGGGGGGGGGGGGGGGGGGGGGGGGGGGGGGGGGGGGGGGGGGGGGGGGGGGFGGGGGFGGGFGGFGFFFFFGFFGGFGGFGFGGGFFFFFGFCEGFFFGGFFGFFFFFF7CFEFCEFFFFE<CFFECE
@M70528:330:000000000-K6D4P:1:1102:17201:4271 1:N:0:CTTCAACCAC+TTATGCGCCT
GGAGCCCCTGACATAGCATTCCCTCGATTAAATAATATAAGATTCTGACTTTTACCCCCTTCTCTGGGATTATTAATTATAGGACTTTATAAAGAAGGAGCGGGAACAGGATGAACAGTATATCCACCTTTATCAACGTTTTATCATTCAGGACCTTCAGTAGACTTAACAATTTTTTCTTTACACCTTGCAGGGATTTCTTCAATTTTAGGTGCCTTAAATTTTATTACTACAATTATTAATCTTAAAGCAAAAAACCTTTCAGCAGAAAAAATTAGACTATTTGTCTGATCAGTTATTT
+
CCCCCGGGGGGGGGGGGGGGGGGGGGGGGGGGGGGGGGGGGGGGGGGGGGGGGGGGGGGGGGGGGGGGGGGGGGGGGGGGGGGGGGGGGGGGGGGGGGGGGGGGGGGGGGGGGGGGGGGGGGGGGGGGGGGGGGGGGGGGGGGGGGGGGGGGGGGGGGGGGGGGGGGGGGGGGGGGGGGGGGGGGGGGGGGGGGGGGGGGGGGGGGGGGGGGGGGGGGGGGGGGGGGGGGFGGGFGGGGFFFFFGFGGCGGGFGFFGGFFFFFGFFEGFFFFG>FCEEEFEBFFFFFEFFFFEEFFFFEEF
@M70528:330:000000000-K6D4P:1:1102:22209:4275 1:N:0:CTTCAACCAC+TTATGCGCCT
GGAGCCCCTGACATAGCATTCCCTCGATTAAATAATATAAGATTCTGACTTTTACCCCCTTCTCTGGGATTATTAATTATAGGACTTTATAAAGAAGGAGCGGGAACAGGATGAACAGTATATCCACCTTTATCAACGTTTTATCATTCAGGACCTTCAGTAGACTTAACAATTTTTTCTTTACACCTTGCAGGGATTTCTTCAATTTTAGGTGCCTTAAATTTTATTACTACAATTATTAATCTTAAAGCAAAAAACCTTTCAGCAGAAAAAATTAGACTATTTGTCTGTTCAGTTATTT
+
CCCCCGGGGGGGGGGFGGGGGGGGGGGGGGGGGGGGGGGGGGGGGGGGGGGGGGGGGGGGGGGGGGGGGGGGGGGGGGGGGGGGGGGGGGGGGGGGGGGGGGGGGGGGGGGGGEGGGGGGGGGGGGGGGGGGGGGGGGGGGGGGGGGGGGGGGGGGGGGGGGGGGGGGGGGGGGGGGGGGGGGGGGFGGGCFGGGGGGGGGGGGGGGGGGGGGGFFGGGGGGGGGCEFCCEFGGFGGGGFFAFFGFGGGGGGFGFGGG>FFEFGEGEFFFFGGBFGFFFFEFFFFEFFFFFFFEFFFFFFF
@M70528:330:000000000-K6D4P:1:1102:11908:4281 1:N:0:CTTCAACCAC+TTATGCGCCT
GGAGCCCTGACATAGCATTCCCTCGATTAAATAATATAAGATTCTGACTTTTACCCCCTTCTCTGGGATTATTAATTATAGGACTTTATAAAGAAGGAGCGGGAACAGGATGAACAGTATATCCACCTTTATCAACGTTTTATCATTCAGGACCTTCAGTAGACTTAACAATTTTTTCTTTACACCTTGCAGGGATTTCTTCAATTTTAGGTGCCTTAAATTTTATTACTACAATTATTAATCTTAAAGCAAAAAACCTTTCAGCAGAAAAAATTAGACTATTTGTCTGATCAGTTATTTT
+
CCCCCGGGGEGFFFGGGGGGGGGGGGGGGGGGGGGGGGGGGGGGGGGGGGGGGGGGGGGGGGGGGGGGGGGGGGGGGFFFGGGGGGGGGGGGG9FGGGGGGGGGGGGGGGGGGGGGGGGGGGGGGGGGGGGGGGGGGGGGGGGGGGGGGGGGGGGGGGGGGGGGGGGGGGGGGGGGGGGGGGGGGGGGGGGGGGGGGGGGGGGGGGGGGGGGFGGGGGGGGGGGGGGGGGFGGGFGGGGFFFFFGFFGFFGFFFFGGGAFFFFGFGDGFFFFGDFGFEFFFFGFFFFCFFFFFFFFFFFFE
@M70528:330:000000000-K6D4P:1:1102:10454:4309 1:N:0:CTTCAACCAC+TTATGCGCCT
GGAGCCCCTGACATAGCATTCCCTCGATTAAATAATATAAGATTCTGACTTTTACCCCCTTCTCTGGGATTATTAATTATAGGACTTTATAAAGAAGGAGCGGGAACAGGATGAACAGTATATCCACCTTTATCAACGTTTTATCATTCAGGACCTTCAGTAGACTTAACAATTTTTTCTTTACACCTTGAAGGGATTTCTTCAATTTTAGGTGCCTTAAATTTTATTACTACAATTATTAATCTTAAAGCAAAAAACCTTTCAGCAGCAAAACTTCGACTATTTGTCTGATCAGTTATTT
+
CC?8CDDGGGFGGGGGGGGGGFFGGGGGGGFGGGGGGGGDCAFFGFGFFGGGGDGGGGGGGGGGGGGGGGGGGGGDGGGGGFGGFGFGGGGG9,CFGFFGGGGGGGGG,<EF8,CFEEFGGCFGGGGGGGGGGGGGGGFGGGGGGGGG9?E9EFDGGGBDFGFGCFGGFA<FEFFGGGGGGGGGFGFFGF,A,,@:DGGFGGGFFGGGFG,@FGGFFG?ECFGFFCFFGFCFF,9EFFCF++=6<@;C78C7*96C*7@AA4=8*=8C)8),;(;@*(,:<5DF1.;CFCEEC57CC?7?<
@M70528:330:000000000-K6D4P:1:1102:21896:4313 1:N:0:CTTCAACCAC+TTATGCGCCT
GGAGCCCCTGACATAGCATTCCCTCGATTAAATAATATAAGATTCTGACTTTTACCCCCTTCTCTGGGATTATTAATTATAGGACTTTATAAAGAAGGAGCGGGAACAGGATGAACAGTATATCCACCTTTATCAACGTTTTATCATTCAGGACCTTCAGTAGACTTAACAATTTTTTCTTTACACCTTGCAGGGATTTCTTCAATTTTAGGTGCCTTAAATTTTATTACTACAATTATTAATCTTAAAGCAAAAAACCTTTCAGCAGAAAAAATTAGACTATTTGTCTGATCAGTTATTT
+
CCCCCGGGGGGGGGGGGGGGGGGGGGGGGGGGGGGGGGGGGGGGGGGGGGGGGGGGGGGGGGGGGGGGGCFGGGGGGGGGGGGGGGGGGGGGGGGGGGGGGGGGGGGGGGGGGFGGGGGGGGGGGGGGGGGGGGGGGGGGGGGGGGGGGGGGGGGGGGGGGGGGGGGGGGGGGGGGGGGGGGGGGGGGGGGGGGGGGGGGGGGGGGGGGGGGGGGGGGGGGGGGGGGGGGFGGGFCGGFFFFFFGFFGDFGGFGFGDGFFFBFGCGFFFFFGGBFGFFFFFFGFFFFFFFECE?@FFFEFF
@M70528:330:000000000-K6D4P:1:1102:19088:4317 1:N:0:CTTCAACCAC+TTATGCGCCT
GGAGCCCCTGACATAGCATTCCCTCGATTAAATAATATAAGATTCTGACTTTTACCCCCTTCTCTGGGATTATTAATTATAGGACTTTATAAAGAAGGAGCGGGAACAGGATGAACAGTATATCCACCTTTATCAACGTTTTATCATTCAGGACCTTCAGTAGACTTAACAATTTTTTCTTTACACCTTGCAGGGATTTCTTCAATTTTAGGTGCCTTAAATTTTATTACTACAATTATTAATCTTAAAGCAAAAAACCTTTCAGCAGAAAAAATTAGACTATTTGTCTGATCAGTTATTT
+
CCCCCGGGGGGGGGGGGGGGGGGGGGGGGGGGGGGGGGGGGGGGGGGGGGGGGGGGGGGGGGGGGGGGGGGGGGGGGGGGGGGGGGGGGGGGGGGGGGGGGGGGGGGGGGGGGGGGGGGGGGGGGGGGGGGGGGGGGGGGGGGGGGGGGGGGGGGGGGGGGGGGGGGGGGGGGGGGGGGGGGGGGGGGGGGGGGGGGGGGGGGGGGGGGGGGGGGGGGGGGGGGGGGGGGFGGGFGGGGFFFFFGFGGGGGGFGFGGGFFFFFGEGEGFFFGGFFGFFFFFFGFFFFFFFFFFFFFFFFCF
@M70528:330:000000000-K6D4P:1:1102:17714:4317 1:N:0:CTTCAACCAC+TTATGCGCCT
GGAGCCCCTGACATAGCATTCCCTCGATTAAATAATATAAGATTCTGACTTTTACCCCCTTCTCTGGGATTATTAATTATAGGACTTTATAAAGAAGGAGCGGGAACGGGATGAACAGTATATCCACCTTTATCAACGTTTTATCATTCAGGACCTTCAGTAGACTTAACAATTTTTTCTTTACACCTTGCAGGGATTTCTTCAATTTTAGGTGCCTTAAATTTTATTACTACAATTATTAATCTTAAAGCAAAAAACCTTTCAGCAGAAAAAATTAGACTATTTGTCTGATCAGTTATTT
+
CCC@CGGFGGGGGGGFFFFFGGDFFGE8F@FGCGFGGGFGGGDFEFFFGGGGGGFFGGGGGGGGGGGGGGGGGGGFGGGGGGGGGGGDGGGFFEGGFDCGEFGGGGGGGGGECCGGGGFGFGGGGGGGGCDFGEAFDFFGFGGGGFGFGGGFGGFEFGGGGFGGGFGGFGGDGGGFEGGFGF=>DBBFDFCDFFE=DDD9DFFCEGGGADCGGGGFGGGGGGGGF7AEFGFCGGFCGCFFFFFFGFGFF7FFFDFGGD5??BFGFGCF;FA88:AF<=?4CFGAACFEC3CE96E7CC?EF
@M70528:330:000000000-K6D4P:1:1102:14842:4319 1:N:0:CTTCAACCAC+TTATGCGCCT
GGAGCCCCTGACATAGCATTCCCTCGATTAAATAATATAAGATTCTGACTTTTACCCCCTTCTCTGGGATTATTAATTATAGGACTTTATAAAGAAGGAGCGGGAACAGGATGAACAGTATATCCACCTTTATCAACGTTTTATCATTCAGGACCTTCAGTAGACTTAACAATTTTTTCTTTACACCTTGCAGGGATTTCTTCAATTTTAGGTGCCTTAAATTTTATTACTACAATTATTAATCTTAAAGCAAAAAACCTTTCAGCAGAAAAAATTAGACTATTTGTCTGATCAGTTATTT
+
CCCCCGGGGGGGGGGGGGGGGGGGGGGGGGGGGGGGGGGGGGGGGGGGGGGGGGGGGGGGGGGGGGGGGGGGGGGGGGGGGGGGGGGGGGGGGGGGGGGGGGGGGGGGFGGGGGGGGGGGGGGGGGGGGGGGGGGGGGFGGGGGGGGGGGGGGGGGGGGGGGGGGGGGGGFGGGGGGGGGGGGGGGGGGGGGFGGGGGGGGGGGGGGGGGGFGFGGGFFGGGGGGGGGGGFGGGFGGGGFFCFFGFGGGGFGFGFGGGFFFFFGEGEGAFFGGFFGF@FBCF>CFFFCECFFFCEEFFEFF
@M70528:330:000000000-K6D4P:1:1102:10472:4323 1:N:0:CTTCAACCAC+TTATGCGCCT
GGAGCCCCTGACATAGCATTCCCTCGATTAAATAATATAAGATTCTGACTTTTACCCCCTTCTCTGGGATTATTAATTATAGGACTTTATAAAGAAGGAGCGGGAACAGGATGAACAGTATATCCACCTTTATCAACGTTTTATCATTCAGGACCTTCAGTAGACTTAACAATTTTTTCTTTACACCTTGCAGGGATTTCTTCAATTTTAGGTGCCTTAAATTTTATTACTACAATTATTAATCTTAAAGCAAAAAACCTTTCAGCAGAAAAAATTAGACTATTTGTCTGATCAGTTATTT
+
CCCCCGGGGGGGGGGGGGGGGGGGGGGGGGGGGGGGGGGGGGGGGGGGGGGGGGGGGGGGGGGGGGGGGGGGGGGGGGGGGGGGGGGGGGGGGGGGGGGGGGGGGGGGGGGGGGGGGGGGGGGGGGGGGGGGGGGGGGGGGGGGGGGGGGGGGGGGGGGGGGGGGGGGGGGGGGGGGGGGGGGGGGGGGGGGGGDGGGGGGGGGGGGGGGGGGGGGGGGGGGGGGGGGGGFGGGFGGGGFFFFFGFGG?FGDFGFGGGFFFFFGFGEGFFFGG>FGFFFFEFGFFFFEEFFFFFFFFFFFF
@M70528:330:000000000-K6D4P:1:1102:21899:4333 1:N:0:CTTCAACCAC+TTATGCGCCT
GGAGCCCCTGACATAGCATTCCCTCGATTAAATAATATAAGATTCTGACTTTTACCCCCTTCTCTGGGATTATTAATTATAGGACTTTATAAAGAAGGAGCGGGAACAGGATGAACAGTATATCCACCTTTATCAACGTTTTATCATTCAGGACCTTCAGTAGACTTAACAATTTTTTCTTTACACCTTGCAGGGATTTCTTCAATTTTAGGTGCCTTAAATTTTATTACTACAATTATTAATCTTAAAGCAAAAAACCTTTCAGCAGAAAAAATTAGACTATTTGTCTGATCAGTTATTT
+
CCCCCGGGGGGGGGGFGGGGGGGGGGGGGGGGGGGGGGGGGGGGGGGGGGGGGGFGGGGGGGGGGGGGG8FGFGGGGGGGGGGGGGGGGGGGGGGGGGGFGGGDGGGGGGGGGGGGGGGGGGGGGGGGGGGGGGGGGGFGGCFFGGGGGFGGGGGGGGGGGGDGGGGGGGGGGGGGGGGGGGGGGGGGGGCGGGGC@EGGGGGGDGGGGFGGGGGGGGGGGGGGGGGGGGACFGFGGGFFFAFFGFGGEGGGFFFGGGFFFFFGCGE4AFFCC>A48;EFFFGC;CFE5?CC9CFF3)?5?
@M70528:330:000000000-K6D4P:1:1102:5029:4335 1:N:0:CTTCAACCAC+TTATGCGCCT
GGAGCCCCTGACATAGCATTCCCTCGATTAAATAATATAAGATTCTGACTTTTACCCCCTTCTCTGGGATTATTAATTATAGGACTTTATAAAGAAGGAGCGGGAACAGGATGAACAGTATATCCACCTTTATCAACGTTTTATCATTCAGGACCTTCAGTAGACTTAACAATTTTTTCTTTACACCTTGCAGGGATTTCTTCAATTTTAGGTGCCTTAAATTTTATTACTACAATTATTAATCTTAAAGCAAAAAACCTTTAAGCAGAAAAAATTAGACTATTTGTCTGATCAGTTATTT
+
CCCCCGGGFGGGGGGGGGGGGGFGGGGGFGGGGGGGEGGGGCAFGFFFEAFGGFGGFFGFDF<EFGGGFGGGGFFFGGGGGGFGGGGGGGGGGG9@C,C<,@+>FFGGGGC@EEFAFEF<FEFE9FGGEGGFGCBFGGGGGGFGFAFGGGG9E<FFGGGGGFGGGGG9;AAAEFFGFFGGFGGGG>8DEFGFGFGFGGGGGGGGFGGGFGGGGGGCFGF7AFGGGCGFGGFCC69FGGG6<ACFGFGC=FGFFF*;C*8;B>+=4C><FF6CD6A<=5?4?FGF87F6?ECEFFFCEEFFF
@M70528:330:000000000-K6D4P:1:1102:15296:4335 1:N:0:CTTCAACCAC+TTATGCGCCT
GGAGCCCCTGACATAGCATTCCCTCGATTAAATAATATAAGATTCTGACTTTTACCCCCTTCTCTGGGATTATTAATTATAGGACTTTATAAAGAAGGAGCGGGAACGGGATGAACAGTATATCCACCTTTATCAACGTTTTATCATTCAGGACCTTCAGTAGACTTAACAATTTTTTCTTTACACCTTGCAGGGATTTCTTCAATTTTAGGTGCCTTAAATTTTATTACTACAATTATTAATCTTAAAGCAAAAAACCTTTCAGCAGAAAAAATTAGACTATTTGTCTGATCAGTTATTT
+
CCCCCGGGGGGGGGGGGGGGGGGGGGGGGGGGGGGGGGGGGGGGGGGGGGGGGGGGGGGGGGGGGGGGGGGGGGGGGGGGGGGGGGGGGGGGGGGGGGGGGGGGGGGGGGGGGGGGGGGGGGGGGGGGGGGGGGGGGGGGGGGGGGGGGGGGGGGGGGGGGGGGGGGGGGGGGGGGGGGGGGGGGGGGGGGGGGGGGGGGGGGGGGGGGGGGGGGGGGGGGGGGGGGGGGFGGGFGGGGFFFFFGFGGGGGGFGFGGGFFFFCGCGFGFAFGGFFFE@EFFFGFFFF?C?EFCEFFEEFEE
@M70528:330:000000000-K6D4P:1:1102:14835:4337 1:N:0:CTTCAACCAC+TTATGCGCCT
GGAGCCCCTGACATAGCATTCCCTCGATTAAATAATATAAGATTCTGACTTTTACCCCCTTCTCTGGGATTATTAATTATAGGACTTTATAAAGAAGGATCGGGAACAGGATGAACAGTAGATCCACCTTTATCAACGTTTTATCATTCAGGACCTTCAGTAGACTTAACAATTATTTCTTTACACCTTGCAGGCCTTTCTTCAATTTTAGGTCGCTTAAATTTTCTTACTCTAGTTTTTAATCTTAAAGCAAAAAACCTTTCAGCAGAAAAAATTAGACTATTTGTCGGACCAGTTATTT
+
6<<CC@FFGGGGGGGEC-CFD9FFFB;FF7FFFGA<CC<C@FE<FA9CFGFFEFGF<FFFFAEFGG8EEFEEDFGCE,<FDDC,CEFFGFFGFEACE,C,6:,@@FFGGAFCF,,6,:,,,9,<?,4F<<EBFDFG,++,48CF?@5CFF@?FF+AAE9=@<A,?<@4?9A:,E,55CE,;;;4,,6@7F,,,=++33@,CF>,,,6,,,@>6,+66133,78,@,7,+2?,+,+7+++*;*?+C+BBF7+;9CAF*;*;*.++9+*2?))=42)**05;48:7+13/((.((/4.7...1
@M70528:330:000000000-K6D4P:1:1102:9369:4350 1:N:0:CTTCAACCAC+TTATGCGCCT
GGAGCCCCTGACATAGCATTCCCTCGATTAAATAATATAAGATTCTGACTTTTACCCCCTTCTCTGGGATTATTAATTATAGGACTTTATAAAGAAGGAGCGGGAACAGGATGAACAGTATATCCACCTTTATCAACGTTTTATCATTCAGGACCTTCAGTAGACTTAACAATTTTTTCTTTACACCTTGCAGGGATTTCTTCAATTTTAGGTGCCTTAAATTTTATTACTACAATTATTAATCTTAAAGCAAAAAACCTTTCAGCAGAAAAAATTAGACTATTTGTCTGATCAGTTATTT
+
CCCCC7FEGGGGGFGFGGGGFGGGGGGG9FGGGGGGGGGFGGGGGGGGGGGGGGGGGGGGGCFGGG?E8ECGGG9FFGGGGGCFGFFGGGGFGFGGGC@FCCCGGGFF<FDGGGGGGGGGGGG9FGG8FGGGGGGCFGGGGGGGGGGGFFGGGGGGGGGCFGGGGGGG9FGGGGGGGCFGGDFFGG8DF9,=E8BFGGG,@F,EDDFFFG6,@EDCGFFF7FFGFCFFGCFACFAGFCF66;=+B9CF@F+7*AA7C44ABB6>>+9?A8?FG(5DEF?A?BCAA?F3<;EEC3@C?676<
@M70528:330:000000000-K6D4P:1:1102:18101:4362 1:N:0:CTTCAACCAC+TTATGCGCCT
GGAGCCCCTGACATAGCATTCCCTCGATTAAATAATATAAGATTCTGACTTTTACCCCCTTCTCTGGGATTATTAATTATAGGACTTTATAAAGAAGGAGCGGGAACGGGATGAACAGTATATCCACCTTTATCAACGTTTTATCATTCAGGACCTTCAGTAGACTTAACAATTTTTTCTTTACACCTTGCAGGGATTTCTTCAATTTTAGGTGCCTTAAATTTTATTACTACAATTATTAATCTTAAAGCAAAAAACCTTTCAGCAGAAAAAATTAGACTATTTGTCTGATCAGTTATTT
+
CCCCCGGGGGGGGGGGGGGGGGGGGGGGGGGGGGGGGGGGGGGGGGGGGGGGGGGGGGGGGGGGGGGGGGGGGGGGGGGGGGGGGGGGGGGGGGGGGGGGGGGGGGGGGGGGGGGGGGGGGGGGGGGGGGGGGGGGGGGGGGGGGGGGGGGGGGGGGGGGGGGGGGGGGGGGGGGGGGGGGGGGGGGGGGGGGGGGGGGGGGGDGGGGGGGGGGGGGGGGGGGGGGGGGGFGGGFGGGGFFFFFGFGGGGGGFGFGGGDFFFFGFGFGFFFGGFFGFFFFFFFFFEFEFFFFEFFFFFFEF
@M70528:330:000000000-K6D4P:1:1102:8057:4363 1:N:0:CTTCAACCAC+TTATGCGCCT
GGAGCCCCTGACATAGCATTCCCTCGATTAAATAATATAAGATTCTGACTTTTACCCCCTTCTCTGGGATTATTAATTATAGGACTTTATAAAGAAGGAGCGGGAACAGGATGAACAGTATATCCACCTTTATCAACGTTTTATCATTCAGGACCTTCAGTAGACTTAACAATTTTTTCTTTACACCTTGCAGGGATTTCTTCAATTTTAGGTGCCTTAAATTTTATTACTACAATTATTAATCTTAAAGCAAAAAACCTTTCAGCAGAAAAAATTAGACTATTTGTCTGATCAGTTATTT
+
CCCCCGGGGGGGGGGGGGGGGGGGGGGGGGGGGGGGGGGGGGGGGGGGGGGGGGGGGGGGGGGGGGGGGGGGGGGGGGGGGGGGGGGGGGGGGGGGGGGGGGGGGGGGGGGGGGGGGGGGGGGGGGGGGGGGGGGGGGGGGGGGGGGGGGGGGGGGGGGGGGGGGGGGGGGGGGGGGGGGGGGGGGGGGGGGGGGFGGGGGGGGGGGGGGGGGGGGGFGGGGGGGGGGGGFGGGFGGGGFFFFFGFGFFGGGFGFGGGFABEFGFGCGFFFGFBFGFFF=?FGFFFFEEFFFEEFEFFEEF
@M70528:330:000000000-K6D4P:1:1102:20123:4378 1:N:0:CTTCAACCAC+TTATGCGCCT
GGAGCCCCTGACATAGCATTCCCTCGATTAAATAATATAAGATTCTGACTTTTACCCCCTTCTCTGGGATTATTAATTATAGGACTTTATAAAGAAGGAGCGGGAACAGGATGAACAGTATATCCACCTTTATCAACGTTTTATCATTCAGGACCTTCAGTAGACTTAACAATTTTTTCTTTACACCTTGCAGGGATTTCTTCAATTTTAGGTGCCTTAAATTTTATTACTACAATTATTAATCTTAAAGCAAAAAACCTTTCAGCAGAAAAAATTAGACTATTTGTCTGATCAGTTATTT
+
CCCCCGGGGGGGGGGGGGGGGGGGGGGGGGGGGGGGGGGGGGGGGGGGGGGGGGGGGGGGGGGGGGGGGGGGGGGGGGGGGGGGGGGGGGGGGGGGGGGGGGGGGGGGGGGGGGGGGGGGGGGGGGGGGGGGGGGGGGGGGGGGGGGGGGGGGGGGGGGGGGGGGGGGGGGGGGGGGGGGGGGGGGGGGGGGGGGGGGGGGGGGGGGGGGGGGGGGGGGGGGGGGGGGGGFGGGFGGGGFFFFFGFGGGGGGFGFGGGFFFFFGFGFGFFFGGFFGFFFFFFGFFFFFFFFEFFFFFFFFF
@M70528:330:000000000-K6D4P:1:1102:21458:4379 1:N:0:CTTCAACCAC+TTATGCGCCT
GGAGCCCCTGACATAGCATTCCCTCGATTAAATAATATAAGATTCTGACTTTTACCCCCTTCTCTGGGATTATTAATTATAGGACTTTATAAAGAAGGAGCGGGAACGGGATGAACAGTATATCCACCTTTATCAACGTTTTATCATTCAGGACCTTCAGTAGACTTAACAATTTTTTCTTTACACCTTGCAGGGATTTCTTCAATTTTAGGTGCCTTAAATTTTATTACTACAATTATTAATCTTAAAGCAAAAAACCTTTCAGCGGAAAAAATTAGACTATTTGTCTGATCAGTTATTT
+
CCCCCFGGGGGGGGGGGGGGGGGGGGGGGGGGGGGGGGGGGGGGGGGGGGGGGGGFGGGGGGGGGGGGFGGGGGGGGGGGGGGGGGGGGGGGGGFGGGGGGGGGGEGGGGGGGGGGGGGGGGGGGGGGGGGGGGGGGGFGGGFGGGGGGGGGGGGGGGGGGGGGGGGGGGFDEGFGGGGGFGGGGGGGGGGGGGG7FFGGFGGGGFFGGFGFGFGGGGGGGGGGGEGGGGF;FGFGGFCFF>FCFFGGGGFGFGAFGDDFFEFFEC2D>:BFF>FGFFEFFFGFFFF3??EEF5E?CFBDF
@M70528:330:000000000-K6D4P:1:1102:20527:4428 1:N:0:CTTCAACCAC+TTATGCGCCT
GGAGCCCCTGACATAGCATTCCCTCGATTAAATAATATAAGATTCTGACTTTTACCCCCTTCTCTGGGATTATTAATTATAGGACTTTATAAAGAAGGAGCGGGAACAGGATGAACAGTATATCCACCTTTATCAACGTTTTATCATTCAGGACCTTCAGTAGACTTAACAATTTTTTCTTTACACCTTGCAGGGATTTCTTCAATTTTAGGTGCCTTAAATTTTATTACTACAATTATTAATCTTAAAGCAAAAAACCTTTCAGCAGAAAAAATTAGACTATTTGTCTGATCAGTTATTT
+
CCCCCGGGGGGGGGGGGGGGGGGGGGGGGGGGGGGGGGGGGGGGGGGGGGGGGGGGGGGGGGGGGGGGGGGGGGGGGGGEFGGGGGGGGGGGGEGGGFFFGGGGGGGGGGGGGGGGGEGGGGGGGGFGFGEGFGGGGGEGGGGGGGGCFGGGGGGGGFGGFGGGGGGGFGGDGGGGGGGGGGGGGGGGGG8FGEEGCFFGGGGGGGGGGG8,@ECFGFGGGGGGGGGGGGFGGGFGGGGFFFFFGFGGGC8CAFFGGGFFFEFGCC84AFFED9ACE;)AEFGFF5ACFFFEFFFFFFEEC
@M70528:330:000000000-K6D4P:1:1102:17028:4458 1:N:0:CTTCAACCAC+TTATGCGCCT
GGAGCCCCTGACATAGCATTCCCTCGATTAAATAATATAAGATTCTGACTTTTACCCCCTTCTCTGGGATTATTAATTATAGGACTTTATAAAGAAGGAGCGGGAACGGGATGAACAGTATATCCACCTTTATCAACGTTTTATCATTCAGGACCTTCAGTAGACTTAACAATTTTTTCTTTACACCTTGCAGGGATTTCTTCAATTTTAGGTGCCTTAAATTTTATTACTACAATTATTAATCTTAAAGCAAAAAACCTTTCAGCAGAAAAAATTAGACTATTTGTCTGATCAGTTATTT
+
CCCCCGGGGGGGGGGGGGGGGGGGGGGGGGGGGGGGGGGGGGGGGGGGGGGGGGGGGGGGGGGGGGGGGGGGGGGGGGGGGGGGGGGGGGGGGGGGGGGGFGGGGGGGGGGGGGGGGGGGGGGGGGGGGGGGGGGGGGGGGGGGGGGGGGGGGGGGGGGGGGGGGGGGGGGGGGGGGGGGGGGGGGGGGGGGGGGGGGGGGGGGGGGGGGGGGGGGGGGGGGGGGGGGGGFFGFFGGGGFFFFFGFGGGGGGFGFGGGFFFFFGFGFGFFFEGFFGFFFFFFGFFFFFFFEFFEFFFFFFF
@M70528:330:000000000-K6D4P:1:1102:23069:4458 1:N:0:CTTCAACCAC+TTATGCGCCT
GGAGCCCCTGACATAGCATTCCCTCGATTAAATAATATAAGATTCTGACTTTTACCCCCTTCTCTGGGATTATTAATTATAGGACTTTATAAAGAAGGAGCGGGAACAGGATGAACAGTATATCCACCTTTATCAACGTTTTATCATTCAGGACCTTCAGTAGACTTAACAATTTTTTCTTTACACCTTGCAGGGATTTCTTCAATTTTAGGTGCCTTAAATTTTATTACTACAATTATTAATCTTAAAGCAAAAAACCTTTCAGCAGAAAAAATTAGACTATTTGTCTGATCAGTTATTT
+
CCCCCGGGGGGGGGGGGGGGGGGGGGGGGGGGGGGGGGGGGGGGGGGGGGGGGGGGGGGGGGGGGGGGGGGGGGGGGGGGGGGGGGGGGGGGGGGGGGGGGGGGGGGGGGGGGGGGGGGGGGGGGGGGGGGGGGGGGGGGGGGGGGGGGGGGGGGGGGGGGGGGGGGGGGGGGGGGGGGGGGGGGGGGGGGGGGGGGGGGGGGGGGGGGGGGGGGGGGGGGGGGGGGGGGFGGGFGGGGFFFFFGFGGGGGCADFGGGFFFFFGFGCDFFFFFBFDE@FFEFGFFEF<EEFFFFFFCCEFF
@M70528:330:000000000-K6D4P:1:1102:9857:4463 1:N:0:CTTCAACCAC+TTATGCGCCT
GGAGCCCCTGACATAGCATTCCCTCGATTAAATAATATAAGATTCTGACTTTTACCCCCTTCTCTGGGATTATTAATTATAGGACTTTATAAAGAAGGAGCGGGAACGGGATGAACAGTATATCCACCTTTATCAACGTTTTATCATTCAGGACCTTCAGTAGACTTAACAATTTTTTCTTTACACCTTGCAGGGATTTCTTCAATTTTAGGTGCCTTAAATTTTATTACTACAATTATTAATCTTAAAGCAAAAAACCTTTCAGCAGAAAAAATTAGACTATTTGTCTGATCAGTTATTT
+
CCCCCGGGGGGGGGGGGGGGGGGGGGGFGGGGGGGGGGGGGGGGGGGGGGGGGGGGGGGGGGGGGGGGGGGGGGGGGGGGGGGGGGGGGGGGGGGGGGGGGGGGGGGGGGGGGGGGGGGGGGGGGGGGGGGGGGGGGGGGGGGGGGGGGGGGGGGGGGGGGGGGGGGDGGGGGGGGGGGGGGGGGGGGGGGGGCGGGGGGGGGGGGGGGGGGGGGGGGGGGGGGGGGGGGFGGGFGGGGFFFFFGFGGGGGGFGFGGGFFFFFGFGFGFFFGGBFGFFFFFFGFFFFFFFFFFFFFFFFFF
@M70528:330:000000000-K6D4P:1:1102:21442:4464 1:N:0:CTTCAACCAC+TTATGCGCCT
GGAGCCCCTGACATAGCATTCCCTCGATTAAATAATATAAGATTCTGACTTTTACCCCCTTCTCTGGGATTATTAATTATAGGACTTTATAAAGAAGGAGCGGGAACAGGATGAACAGTATATCCACCTTTATCAACGTTTTATCATTCAGGACCTTCAGTAGACTTAACAATTTTTTCTTTACACCTTGCAGGGATTTCTTCAATTTTAGGTGCCTTAAATTTTATTACTACAATTATTAATCTTAAAGCAAAAAACCTTTCAGCAGAAAAAATTAGACTATTTGTCTGATCAGTTATTT
+
CCCCCFFGGGGGGGGGGEGGGGGGGGCGEGGGGG<FGGDFGGCGGFFGGFGGGGGGGGGG<FCFGGGGFGGGGGGGGGGGFGGGGGGGCFGGGEFGGGAFGDGGGGGGGGGGGGGGGGGGGGGGGGGGGGFG<EFGGGGGGGGGG<F9F9FDFGGGGGGGC?F?EF;BFFFB@FGGGBFGGCGF;FFDCG8FFGEGGGFGGGGFCFFGCEC:FFFGGGGGGGEFGGGG7BFFGGFGGFGFAAAFF+B?@8F7>7FFD4BFFFFGCCEGFFFEFBFGE;3FFFC7AEFEFFFCFFEFFFEEE
@M70528:330:000000000-K6D4P:1:1102:17020:4475 1:N:0:CTTCAACCAC+TTATGCGCCT
GGAGCCCCTGACATAGCATTCCCTCGATTAAATAATATAAGATTCTGACTTTTACCCCCTTCTCTGGGATTATTAATTATAGGACTTTATAAAGAAGGAGCGGGAACGGGATGAACAGTATATCCACCTTTATCAACGTTTTATCATTCAGGTCCTTCAGTAGACTTAACAATTTTTTCTTTACACCTTGCAGGGATTTCTTCAATTTTAGGTGCCTTAAATTTTATTACTACAATTATTAATCTTAAAGCAAAAAACCTTTCAGCAGAAAAAATTAGACTATTTGTCTGATCAGTTATTT
+
@B@BCGGCFGGGDGF<FFFGGGGGG:BF9;FFGGGGFGCF@@ECFEFD9CC,<FFAF8FFGGGGGGFGEFFFCEGFCF@FGGGGGGGFGGFFG<<C8,C<F:@==CDGC@CEG,CCE<FFGGGGFGGGGG9FFFFGGCFA<B<BEGFAF<ED,:EADFFF<,F9FEGFFGCCCEDA,@DFG9E9FGFFGGGGFGGGFF9@;FGGFCCFDFCFF9AFACCACF,EGFGG7<;EFEFF>8B6;+?B799@C>8D>>A*)/66FFFF<CE*8);?9;;C<47A7/C786AEFC<EFFFE)<<)9
@M70528:330:000000000-K6D4P:1:1102:19259:4482 1:N:0:CTTCAACCAC+TTATGCGCCT
GGAGCCCCTGACATAGCATTCCCTCGATTAAATAATATAAGATTCTGACTTTTACCCCCTTCTCTGGGATTATTAATTATAGGACTTTATAAAGAAGGAGCGGGAACAGGATGAACAGTATATCCACCTTTATCAACGTTTTATCATTCAGGACCTTCAGTAGACTTAACAATTTTTTCTTTACACCTTGCAGGGATTTCTTCAATTTTAGGTGCCTTAAATTTTATTACTACAATTATTAATCTTAAAGCAAAAAACCTTTCAGCAGAAAAAATTAGACTATTTGTCTGATCAGTTATTT
+
CCCCCGGGGGGGGGGGGGGGGGGGGGGGGGGGGGGGGGGGGGGGGGGGGGGGGGGGGGGGGGGGGGGGGGGGGGGGGGGGGGGGGGGGGGGGGGGGGGGGGGGGGGGGGGGGGGGGGGGGGGGGGGGGGGGGGGGGGGGGGGGGGGGGGGGGGGGGGGGGGGGGGGGGGGGGGGGGGGGGGGGGGGGGGGGGGGGGGGGGGGGGGGGGGGGGGGGGGGGGGGGGGGGGGGFGGGFGGGGFFFFFGFGGGGGGFGFGGGFFFFFGFDFGFFFGGFFGFEEFFFGFFFFFFFFFFFFFEEFEF
@M70528:330:000000000-K6D4P:1:1102:25451:4485 1:N:0:CTTCAACCAC+TTATGCGCCT
GGAGCCCCTGACATAGCATTCCCTCGATTAAATAATATAAGATTCTGACTTTTACCCCCTTCTCTGGGATTATTAATTATAGGACTTTATAAAGAAGGAGCGGGAACAGGATGAACAGTATATCCACCTTTATCAACGTTTTATCATTCAGGACCTTCAGTAGACTTAACAATTTTTTCTTTACACCTTGCAGGGATTTCTTCAATTTTAGGTGCCTTAAATTTTATTACTACAATTATTAATCTTAAAGCAAAAAACCTTTCAGCAGAAAAAATTAGACTATTTGTCTGATCAGTTATTT
+
CCCCCGGGGGGGGGGGGGGGGGGGGGGGGGGGGGGGGGGGGGGGGGGGGGGGGGGGGGGGGGGGGGGGGGGGGGGGGGGGGGGGGGGGGGGGGGGGGGGGGGGGGGGGFGGGGGGGGGGGGGGGGGGGGGGGGGGGGGGGGGGGGGGGGGGGGGGGGGGGGGGGGGGGGGGGGGGGGGGGGGGGGGGGGGGGGGGGGGGGGGGGGGGGGGGGGGGGGGGGGGGGGGGGGGFGGGFGGFGFFFFFGF9EFGGGFFFGGGFFFFFGFGFGFFAG6:FGFEEFFFGFFCA<??CFFFEEEFFEF
@M70528:330:000000000-K6D4P:1:1102:12378:4496 1:N:0:CTTCAACCAC+TTATGCGCCT
GGAGCCGCTGACATAGCATTCCCTCGATTAAATAATATAAGATTCTGACTTTTACCCCCTTCTCTGGGATTATTAAATATAGGACTTTATAAAGAAGGAGCGGGAACAGGATGAACAGTATATCCACCTTTATCAACGTTTTATCATTCAGGACCTTCAGTAGACTTAACAATTTTTTCTTTACACCTTGCAGGGAATTCTTCAATTTTAGGTGCCTTAAATTTTATTACTACAATTATTAATCTTAAAGCTAAAAACCTTTAAGCAGAAAAAATTAGACTATTTGTCTGATCAGTTATTT
+
CCCCCG+FEGCFE<FDC-F@F<FE<C7FF@<EEFA<<E9<FAF,C,EEFF,@F<EEAEFFFG<6CECFG866C9@<,CEF,C@F,CFC@AEGGF<FGCFEDEE7+=CC<FGFE,5EF@CEFA,?<99F<9CF<,B?,BFGCFCFGGFGGGGEF@F8<,,8E<,,,7AFG<F:=AA,A:D,3@D>FEDG8@CA,>+D,@D>D,@33>CAC7,DD96A7,@<C;C9:2D:+,32=,9CFCCC;=++=@CG,++*45;8C*:A88+=:D>96)AEGB4*7)?A);:AF)@?)4><)).7?<5)6
@M70528:330:000000000-K6D4P:1:1102:16085:4501 1:N:0:CTTCAACCAC+TTATGCGCCT
GGAGCCCCTGACATAGCATTCCCTCGATTAAATAATATAAGATTCTGACTTTTACCCCCTTCTCTGGGATTATTAATTATAGGACTTTATAAAGAAGGAGCGGGAACGGGATGAACAGTATATCCACCTTTATCAACGTTTTATCATTCAGGACCTTCAGTAGACTTAACAATTTTTTCTTTACACCTTGCAGGGATTTCTTCAATTTTAGGTGCCTTAAATTTTATTACTACAATTATTAATCTTAAAGCAAAAAACCTTTCAGCAGAAAAAATTAGACTATTTGTCTGATCAGTTATTT
+
CCCCCGGGGGGGGGGGGGGGAFGGGGGGGGGGGGGGGGGGGGGGGGCGGGGGGGGGGGGGGGGGGGGGGGGGGGGGGGGGGGGGGGGGGGGGGGGGGGGGGGGGGGGGGGGGGGGGGGGGGGGGGGGGGGGGGGGGGGGGGGGGGGGGGGGGGGGGGGGGGGGGGGGGFGGGGGGGGGGGGGGGGGGGEFGGGGGGGGGGGGGGGGGGGGGGGGGFGGGGGGGGGGGGGGFGGGFGGFDFFFFFFFGFFGFGFGFCGGFFFEFGFFFGFFFGG;FGFF3ACFGFFFFFFFEEFFFFFFF<C
@M70528:330:000000000-K6D4P:1:1102:15215:4503 1:N:0:CTTCAACCAC+TTATGCGCCT
GGAGCCCCTGACATAGCATTCCCTCGATTAAATAATATAAGATTCTGACTTTTACCCCCTTCTCTGGGATTATTAATTATAGGACTTTATAAAGAAGGAGCGGGAACAGGATGAACAGTATATCCACCTTTATCAACGTTTTATCATTCAGGACCTTCAGTAGACTTAACAATTTTTTCTTTACACCTTGCAGGGATTTCTTCAATTTTAGGTGCCTTAAATTTTATTACTACAATTATTAATCTTAAAGCAAAAAACCTTTCAGCAGAAAAAATTAGACTATTTGTCTGATCAGTTATTT
+
CCCCCFGGGGGGGGGGGGGGAFGGGGGGGGGGGGGGGGGGGGGGGGGGGGGGGGGGGGGGGGGGGGGGGGGGGGGGGGGGGGGGGGGGGGGGGGGGGGFGGGGGGGGGGGGGGGGGGGGGGGGGGGGGGGGGGGGGGGGGGGGGGGGGGGGGGGGGGGGGGGGGGGGGGGGGGGFFGGGFFGGEGGGGGGGGGGGGGGGGGGFGGGGGGGGGG?FGGGGGGGGGGGGGGGFGGGFGGGGFFFFFGFFFFCDGFGFFGCEFFFFGECEGFFFGFFFF<;?A4ADFFF8)17C<EFFFFFFCE
@M70528:330:000000000-K6D4P:1:1102:22551:4507 1:N:0:CTTCAACCAC+TTATGCGCCT
GGAGCCCCTGACATAGCATTCCCTCGATTAAATAATATAAGATTCTGACTTTTACCCCCTTCTCTGGGATTATTAATTATAGGACTTTATAAAGAAGGAGCGGGAACAGGATGAACAGTATATCCACCTTTATCAACGTTTTATCATTCAGGACCTTCAGTAGACTTAACAATTTTTTCTTTACACCTTGCAGGGATTTCTTCAATTTTAGGTGCCTTAAATTTTATTACTACAATTATTAATCTTAAAGCAAAAAACCTTTCAGCAGAAAAAATTAGACTATTTGTCTGATCAGTTATTT
+
CCCCCGCGGGGGGGGGGGGGGFGGGGGGGGGGGGGGGGGGGGGGGGGGGGGGGFGGGGGGGGGGGGGGGGGGGGGGGGGGGGGGFGGGFGGGGGGGGGGGGGGGGGGGGGGGGGGGGGGGGGGGGGGGGGGGGGGGGGGGGDFGGGGGGGGGGGGGGGFGGGGGGGGGGGGGGGGGGGGGGGGGGGGGGDCGGGGGGGGGGGGGGGGGGGGGGGGGGGGGFFFGGGGFGGFGGCFGD>GFFFFFGFGGGFFGFGFCDDDFFFFGF=EFFFFGGFFGEFCFEFFFFFFCECEF3?@C<EFFF
@M70528:330:000000000-K6D4P:1:1102:12161:4513 1:N:0:CTTCAACCAC+TTATGCGCCT
GGAGCCCCTGACATAGCATTCCCTCGATTAAATAATATAAGATTCTGACTTTTACCCCCTTCTCTGGGATTATTAATTATAGGACTTTATAAAGAAGGAGCGGGAACAGGATGAACAGTATATCCACCTTTATCAACGTTTTATCATTCAGGACCTTCAGTAGACTTAACAATTTTTTCTTTACACCTTGCAGGGATTTCTTCAATTTTAGGTGCCTTAAATTTTATTACTACAATTATTAATCTTAAAGCAAAAAACCTTTCAGCAGAAAAAATTAGACTATTTGTCTGATCAGTTATTT
+
CCCCCGCFGGGGGGGGGGGGGGGGGGGGFGGGGGGGGGGGGGGGGGGGGGGGGGGGGGGGGGGGGGGGGFGGGGGGGGGGGGFGGGGGGGGGGFGEFFGEGEGGGGGGGGGGGGGGGGFGGGGGCFGGGFGGGGGGGGGGGGGGGGGGGGGGGGGGGGGGGGGGGGGGGGGCGGGGGGGGFDGGEGGGGGGGGGGCGGGGGGGGGGGGGFFEFCFGGGGFGGGFGGGGGGFCGGFGFFGFFAFFGFFG,DCGFDFGDGDFFEFGE7CCAFFFGFF6;EEFEFGFFFACECEC<?FC3<?CE
@M70528:330:000000000-K6D4P:1:1102:22641:4522 1:N:0:CTTCAACCAC+TTATGCGCCT
GGAGCCCCTGACATAGCATTCCCTCGATTAAATAATATAAGATTCTGACTTTTACCCCCTTCTCTGGGATTATTAATTATAGGACTTTATAAAGAAGGAGCGGGAACAGGATGAACAGTATATCCACCTTTATCAACGTTTTATCATTCAGGACCTTCAGTAGACTTAACAATTTTTTCTTTACACCTTGCAGGGATTTCTTCAATTTTAGGTGCCTTAAATTTTATTACTACAATTATTAATCTTAAAGCAAAAAACCTTTCAGCAGAAAAAATTAGACTATTTGTCTGATCAGTTATTT
+
CCCCCGGGGGGGGGGGGGGGGGGGGGGGGGGGGGGGGGGGGGGGGGGGGGGGGGGGGGGGGGGGGGGGGGGGGGGGGGGGGGGGGGGGGGGGGGGGGGGGGGGGGGGGGGGGGGGGGGGGGGGGGGGGGGGGGGGGGGGGGGGGGGGGGGGGGGGGGGGGGGGGGGGGGGGGGGGGGGGGGGGGGGGGGGGGGGGGGGGGGGGGFGGGGGGGFGGGGGGGGGGGGGGGGGFGGGFGGGGFFFFFGFGGFGGGFGFGGGEFFFFGFGEGFFFGGFFGF@FFEFGFFFFFEFFFFFFFFFFFF
@M70528:330:000000000-K6D4P:1:1102:23031:4529 1:N:0:CTTCAACCAC+TTATGCGCCT
GGAGCCCCTGACATAGCATTCCCTCGATTAAATAATATAAGATTCTGACTTTTACCCCCTTCTCTGGGATTATTAATTATAGGACTTTATAAAGAAGGAGCGGGAACAGGATGAACAGTATATCCACCTTTATCAACGTTTTATCATTCAGGACCTTCAGTAGACTTAACAATTTTTTCTTTACACCTTGCAGGGATTTCTTCAATTTTAGGTGCCTTAAATTTTATTACTACAATTATTAATCTTAAAGCAAAAAACCTTTCAGCAGAAAAAATTAGACTATTTGTCTGATCAGTTATTT
+
CCCCCGGGGGGGGGGGGGGGGGGGGGGGGGGGGGGGGGGGGGGGGGGGGGGGGGGGGGGGGGGGGGGGGGGGGGGGGGGGGGGGGGGGGGGGGGGGGGGGGGGGGGGGGGGGGGGGGGGGGGGGGGGGGGGGGGGGGGGGGGGGGGGGGGGGGGGGGGGGGGGGGGGGGGGGGGGGGGGGGGGGGGGGGGGGGGGGGGGGGGGGGGGGGGGFGGGGGGGGGGGGGGGGGGFGGGFGGGGFFFFFGFGGGGFGFGFGGGFFFFFGFGFGFFFGGFFGFFCFEFGFFFFFFFFFFFFFFFFFF
@M70528:330:000000000-K6D4P:1:1102:25028:4533 1:N:0:CTTCAACCAC+TTATGCGCCT
GGAGCCCCTGACATAGCATTCCCTCGATTAAATAATATAAGATTCTGACTTTTACCCCCTTCTCTGGGATTATTAATTATAGGACTTTATAAAGAAGGAGCGGGAACAGGATGAACAGTATATCCACCTTTATCAACGTTTTATCATTCAGGACCTTCAGTAGACTTAACAATTTTTTCTTTACACCTTGCAGGGATTTCTTCAATTTTAGGTGCCTTAAATTTTATTACTACAATTATTAATCTTAAAGCAAAAAACCTTTCAGCAGAAAAAATTAGACTATTTGTCTGATCAGTTATTT
+
CCCCCGGGGGGGGGGGGGGGGGGGGGGGGGGGGGGGGGGGGGGGGGGGGGGGGGGGGGGGGGGGGGGGGGGGGGGGGGGGGGGGGGGGGGGGGGGGGGGGGGGGGGGGGGGGGGGGGGGGGGGGGGGGGGGGGGGGGGGGGGGGGGGGGGGGGGGGGGGGGGGGGGGGGGGGGGGGGGGGGGGGGGGGGGGGGGGGGGGGGGGGGGGGGGGGGGGGGGGGGGGGFGGGGGFGGGAFGGGFFFFFGFGGGFGGFGFGGGFFFFFGFGEGFAFCF>FGFF?FFFGFA?AEEF<?)7@EFFFFF
@M70528:330:000000000-K6D4P:1:1102:26344:4547 1:N:0:CTTCAACCAC+TTATGCGCCT
GGAGCCCCTGACATAGCATTCCCTCGATTAAATAATATAAGATTCTGACTTTTACCCCCTTCTCTGGGATTATTAATTATAGGACTTTATAAAGAAGGAGCGGGAACAGGATGAACAGTATATCCACCTTTATCAACGTTTTATCATTCAGGACCTTCAGTAGACTTAACAATTTTTTCTTTACACCTTGCAGGGATTTCTTCAATTTTAGGTGCCTTAAATTTTATTACTACAATTATTAATCTTAAAGCAAAAAACCTTTCAGCAGAAAAAATTAGACTATTTGTCTGATCAGTTATTT
+
CCCCCGGGGGGGGGGGGGGGGGGGGGGGGGGGGGGGGGGGGGGGGGGGGGGGGGGGGGGGGGGGGGGGGGGGGGGGGGGGGGGGGGGGGGGGGGGGGGGGGGGGGGGGGGGGGGGGGGGGGGGGGGGGGGGGGGGGGGGGGGGGGGGGGGGGGGGGGGGGGGGGGGGGGGGGGGGGGDGGGGGGGGGGGGGGGGGDGGGGGGCEFFGGGGF6ECFFGGGGGGGGGGGGGGFGFGFGGGGFFFFFGFGGCC7FFGFGGGFFA4BFEFEFFFFGG9FCAF3ACFFF=<C3)7>EE?3C?CE?C
@M70528:330:000000000-K6D4P:1:1102:7873:4554 1:N:0:CTTCAACCAC+TTATGCGCCT
GGAGCCCCTGACATAGCATTCCCTCGATTAAATAATATAAGATTCTGACTTTTACCCCCTTCTCTGGGATTATTAATTATAGGACTTTATAAAGAAGGAGCGGGAACAGGATGAACAGTATATCCACCTTTATCAACGTTTTATCATTCAGGACCTTCAGTAGACTTAACAATTTTTTCTTTACACCTTGCAGGGATTTCTTCAATTTTAGGTGCCTTAAATTTTATTACTACAATTATTAATCTTAAAGCAAAAAACCTTTCAGCAGAAAAAATTAGACTATTTGTCTGATCAGTTATTT
+
CCCCCGGGGGGGGGGGGGGGGGGGGGGGGGGGGGGGGGGGGGGGGGGGGGGGGGGGGGGGGGGGGGGGGGGGGGGGGGGGGGGGGGGGGGGGGGGGGGGGGGGGGGGGGGGGGGGGGGGGGGGGGGGGGGGGGGGGGGGGGGGGGGGGGGGGGGGGGGGGGGGGGGGGGGGGGGGGGGGGGGGGGGGGGGGGGGGGGGGGGGGGGGGGGGGEGGGGGGGGGGGGGGGGGGFGGGFGGGGFFFFFGFGGFGFFFGFGDGFFFFFGFFECF4AGG@FGFEFFEFGFFEFFFFFFFFFFFFFEE
@M70528:330:000000000-K6D4P:1:1102:17533:4558 1:N:0:CTTCAACCAC+TTATGCGCCT
GGAGCCCCTGACATAGCATTCCCTCGATTAAATAATATAAGATTCTGACTTTTACCCCCTTCTCTGGGATTATTAATTATAGGACTTTATAAAGAAGGAGCGGGAACAGGATGAACAGTATATCCACCTTTATCAACGTTTTATCATTCAGGACCTTCAGTAGACTTAACAATTTTTTCTTTACACCTTGCAGGGATTTCTTCAATTTTAGGTGCCTTAAATTTTATTACTACAATTATTAATCTTAAAGCAAAAAACCTTTCAGCAGAAAAAATTAGACTATTTGTCTGATCAGTTATTT
+
CCCCCGGGGGGGGGGGGFDGGGGGGEEFFGGGGGGGGGGGGGA9FFGGGGGFFFGFGGGGGGGGGG@FFGFGGGGGGGGGGGGGGGGGGGGGGGGFFGGFFGGGGGGFFGGGGE9CFFGGDFGF9FDFF@FGGGGFAEG8?=FDGGFGGGG9EDFGGGGGDFGCFFFGGGGDFEEFFGFFFGFCEFCFB;DFEDEG8FFGGFGGGGGGGGG?EGG?EFGGFGFG7CFDC7BF8FFGGGGAF@B6CFGC?FGDFFFFGG5A48=FCGEGAFFFC>FGFF3;?FGFFECCE);?EE39)19)7
@M70528:330:000000000-K6D4P:1:1102:21182:4560 1:N:0:CTTCAACCAC+TTATGCGCCT
GGAGCCCCTGACATAGCATTCCCTCGATTAAATAATATAAGATTCTGACTTTTACCCCCTTCTCTGGGATTATTAATTATAGGACTTTATAAAGAAGGAGCGGGAACGGGATGAACAGTATATCCACCTTTATCAACGTTTTATCATTCAGGACCTTCAGTAGACTTAACAATTTTTTCTTTACACCTTGCAGGGATTTCTTCAATTTTAGGTGCCTTAAATTTTATTACTACAATTATTAATCTTAAAGCAAAAAACCTTTCAGCAGAAAAAATTAGACTATTTGTCTGATCAGTTATTT
+
CCCCCGGGGGGGGGGGGGGGGGGGGGGGGGGGGGGGGGGGGGGGGGGGGGGGGGGGGGGGGGGGGGGGGGGGGGGGGGGGGGGGGGGGGGGGGGGGGGGGGGGGGGGGGGGGGGGGGGGGGGGGGGGGGGGGGGGGGGGGGGGGGGGGGGGGGGGGGGGGGGGGGGGGGGGGGGGGGGGGGGGGGGGGGGGGGGGGGGGGGGGGGGGGGGGGGGGGGGGGGGGGGGGGGGFGGGFGGGGFFFFFGFGGGGGGFGFGGGFFFFFG?FEFFFFGGFFGFFFFFFGFFFFEFFFEEFEFFEFFF
@M70528:330:000000000-K6D4P:1:1102:25632:4561 1:N:0:CTTCAACCAC+TTATGCGCCT
GGAGCCCCTGACATAGCATTCCCTCGATTAAATAATATAAGATTCTGACTTTTACCCCCTTCTCTGGGATTATTAATTATAGGACTTTATAAAGAAGGAGCGGGAACAGGATGAACAGTATATCCACCTTTATCAACGTTTTATCATTCAGGACCTTCAGTAGACTTAACAATTTTTTCTTTACACCTTGCAGGGATTTCTTCAATTTTAGGTGCCTTAAATTTTATTACTACAATTATTAATCTTAAAGCAAAAAACCTTTCAGCAGAAAAAATTAGACTATTTGTCTGATCAGTTATTT
+
A9,ACFF;FGGGGGGGF<FCFEEFFGDGGGFCCF<FAFFFDFEFGAGCFF@E@FGCFDGE@FCEFGFGCFECGGGEGAEF@CFFFFGFECGGEA@8C,6CCB:=CFGFCFGGFG9CFEEFFGFG9EE8F8<,CFF,?F9BE:5<5,C<EEEG8FG?,4=4?CFFGFAFA9?EFEFFGD8DFDGFGA8=8;DFGGC+DEC>DGG:=E==DGFG>:CFGFGG7EFCFCGG7;9@87FGFDGFFFF6CF+@5BCGAD47C>EFFEFGFG=FF698?9AFE366?FFAFE=)7.9CEC7?CFE9?
@M70528:330:000000000-K6D4P:1:1102:19101:4562 1:N:0:CTTCAACCAC+TTATGCGCCT
GGAGCCCCTGACATAGCATTCCCTCGATTAAATAATATAAGATTCTGACTTTTACCCCCTTCTCTGGGATTATTAATTATAGGACTTTATAAAGAAGGAGCGGGAACAGGATGAACAGTATATCCACCTTTATCAACGTTTTATCATTCAGGACCTTCAGTAGACTTAACAATTTTTTCTTTACACCTTGCAGGGATTTCTTCAATTTTAGGTGCCTTAAATTTTATTACTACAATTATTAATCTTAAAGCAAAAAACCTTTCAGCAGAAAAAATTAGACTATTTGTCTGATCAGTTATTT
+
CCCCCGGGGGGGGGGGGGGGGGGGGGGGGGGGGGGGGGGGGGGGGGGGGGGGGGGGGGGGGGGGGGGGGGGGGGGGGGGGGGGGGGGGGGGGGGGGGGGGGGGGGGGGGGGGGGGGGGGGGGGGGGGGGGGGGGGGGGGGGGGGGGGGGGGGGGGGGGGGGGGGGGGGGGGGGGGGGGGGGGGGGGGGGGGGGGGGGGGGGGGGGGGGGGGGGGGGGGGGGGGGGGGGGGFGGGFGGGGFFFFFGFGGGGGGFGFGGGEFFFFGFGFGFFFGGFFGFFEFCFGAFFFCEFFCEEEEFFFFF
@M70528:330:000000000-K6D4P:1:1102:13813:4566 1:N:0:CTTCAACCAC+TTATGCGCCT
GGAGCCCCTGACATAGCATTCCCTCGATTAAATAATATAAGATTCTGACTTTTACCCCCTTCTCTGGGATTATTAATTATAGGACTTTATAAAGAAGGAGCGGGAACAGGATGAACAGTATATCCACCTTTATCAACGTTTTATCATTCAGGACCTTCAGTAGACTTAACAATTTTTTCTTTACACCTTGCAGGGATTTCTTCAATTTTAGGTGCCTTAAATTTTATTACTACAATTATTAATCTTAAAGCAAAAAACCTTTCAGCAGAAAAAATTAGACTATTTGTCTGATCAGTTATTT
+
CCCCCGGGGGGGGGGGGGGGGGGGGGGGGGGGGGGGGGGGGGGGGGGGGGGGGGGGGGGGGGGGGGGGGGGGGGGGGGGGGGGGGGGGGGGGGGGGGGGGGGGGGGGGGGGGGGGGGGGGGGGGGGGGGGGGGGGGGGGGGGGGGGGGGGGGGGGGGGGGGGGGGGGGGGGGGGGGGGGGGGGGGGGGGGGGGGGGGGGGGGGGGGGGGGGGGGGGGGGGGGGGGGGGGGFFGGFGGGGFFFFFGFGGGGGGFGFGGGBFFFFGFFEFFFF6FBFGFEFFFFGFFCFEEFCFEEEFEFFFF
@M70528:330:000000000-K6D4P:1:1102:6136:4567 1:N:0:CTTCAACCAC+TTATGCGCCT
GGAGCCCCTGACATAGCATTCCCTCGATTAAATAATATAAGATTCTGACTTTTACCCCCTTCTCTGGGATTATTAATTATAGGACTTTATAAAGAAGGAGCGTTAACGGGATGAACAGTATATCCACCTTTATCAACGTTTTATCATTCAGGACCTTCAGTAGACTTAACAATTTTTTCTTTACACCTTGCAGGGATTTCTTCAATTTTAGGTGCCTTAAATTTTATTACTACAATTATTAATCTTAAAGCAAAAAACCTTTCAGCAGAAAAAATTAGACTATTTGTCTGATCAGTTATTT
+
CCCCCCGGG9FFGGGFCGCFGDDGGGECFGGGGGGFGGDGFFGGGGCFFGGGGGGGGGCCGG9EGGGG?CFGFGGGGGGGGG9EFGFFFGGGFGFGE,CEFGG,CDGGGGD@=<EGGGGDGFGGFEGDFGGGDGGGGGFFEEGGGFGGGEEFG+=EFGFGFGGGGGGCA<EGGGGGGE8DGCDFFG,BDE?DFCC:=DEFCC9DD;DEFFFFFGCGGGCCAFFGGAECFFEF?F5AFDGFFCFFGFF+75<5C>>F*7*;AB++98@?AFF,79A?5;CFC4CFF);?<;<?C5)7?EEEE
@M70528:330:000000000-K6D4P:1:1102:18648:4568 1:N:0:CTTCAACCAC+TTATGCGCCT
GGAGCCCCTGACATAGCATTCCCTCGATTAAATAATATAAGATTCTGACTTTTACCCCCTTCTCTGGGATTATTAATTATAGGACTTTATAAAGAAGGAGCGGGAACGGGATGAACAGTATATCCACCTTTATCAACGTTTTATCATTCAGGACCTTCAGTAGACTTAACAATTTTTTCTTTACACCTTGCAGGGATTTCTTCAATTTTAGGTGCCTTAAATTTTATTACTACAATTATTAATCTTAAAGCAAAAAACCTTTCAGCAGAAAAAATTAGACTATTTGTCTGATCAGTTATTT
+
CCCCCGGGGGGGGGGGGGGGGGGGGGGGFGGGGGGGGGGGGGGGGGGGGGGGGGGGGGGGGGGGGGGGGGGGGGGGGFGGFGGGGGGGGGGGGGGGGGGGGGGGGGGGGGGGGGGGGGGGGGGGGGGGGGGGGGGGGGGGGGGGGGGGGGGGGGGGGGGGGFGFGGGGGGGGGFGGGGGGEGGGGGCGGGGGGGGCDFGGGGGGGGGGGGGGGGGGGGGFGGGGGGGGGGFGGG*EFGFFFFFFGFGGGGGFAFFFGGFFAEFGFG6DF4AFG9ACE;CFFFGFFFFFFFFFFFFFFCEEF
@M70528:330:000000000-K6D4P:1:1102:11654:4580 1:N:0:CTTCAACCAC+TTATGCGCCT
GGAGCCCCTGACATAGCATTCCCTCGATTAAATAATATAAGATTCTGACTTTTACCCCCTTCTCTGGGATTATTAATTATAGGACTTTATAAAGAAGGAGCGGGAACAGGATGAACAGTATATCCACCTTTATCAACGTTTTATCATTCAGGACCTTCAGTAGACTTAACAATTTTTTCTTTACACCTTGCAGGGATTTCTTCAATTTTAGGTGCCTTAAATTTTATTACTACAATTATTAATCTTAAAGCAAAAAACCTTTCAGCAGAAAAAATTAGACTATTTGTCTGATCAGTTATTT
+
CCCCCGGGGGGGGGGGGGGGGGGGGGGGGGGGGGGGGGGGGGGGGGGGGGGGGGGGGGGGGGGGGGGGGGGGGGGGGGGGGGGGGGGGGGGGGGGFGGGGGGGGGGGGGGGGGGGGGGGGGGGGGGGGGGGGGGGGGGGGGGGGGGFGGGGGGGGGGGGGGGGGGGGGGGGGGGGGGGGGGGGGGGGGGGGCGGGFGGGGGGGGGGGGGGGGGGGGGGGEGGGGGGGGGGFCFFFGGGGFFFFFGFFGCFGGFGFGGGBFFEFGFFEGFFF8FBFGE@FFFFGFFFFEFFFEE?EFFFFEF
@M70528:330:000000000-K6D4P:1:1102:15338:4596 1:N:0:CTTCAACCAC+TTATGCGCCT
GGAGCCCCTGACATAGCATTCCCTCGATTAAATAATATAAGATTCTGACTTTTACCCCCTTCTCTGGGATTATTAATTATAGGACTTTATAAAGAAGGAGCGGGAACAGGATGAACAGTATATCCACCTTTATCAACGTTTTATCATTCAGGACCTTCAGTAGACTTAACAATTTTTTCTTTACACCTTGCAGGGATTTCTTCAATTTTAGGTGCCTTAAATTTTATTACTAAAATTATTATTCTTAAAGCAAAAAACCTTTCAGCAGAAAAAATTAGACTATTGGTTGAATCAGTTATTT
+
CCCCCGGGGGGGGGGGGGGGGGGGGGGGGGGGGGGGGGGGGGGGGGGGGGGGGGGGGGGGGGGGGGGGGGGGGGGGGGGGGGGGGGGGGGGGGGGGGGGGGGGGGGGGGGGGGGGGGGGGGGGGFGGGGGGGGGGGGGGGGEA@<CF<E5F9=FEGD=,99@,,7C4F;<FFGGGGG7DGG9,6@E8D>E85CF8+@F9>EC,@,EEG8;D,;,@7E;FG:EGG:2E:;515+@5E**?=B+=<CEFG7+;;?>FGDG5FFE++*+/*;AFFG>F4)))*1;CF+)1(((./64)<).6?C
@M70528:330:000000000-K6D4P:1:1102:26267:4614 1:N:0:CTTCAACCAC+TTATGCGCCT
GGAGCCCCTGACATAGCATTCCCTCGATTAAATAATATAAGATTCTGACTTTTACCCCCTTCTCTGGGATTATTAATTATAGGACTTTATAAAGAAGGAGCGGGAACAGGATGAACAGTATATCCACCTTTATCAACGTTTTATCATTCAGGACCTTCAGTAGACTTAACAATTTTTTCTTTACACCTTGCAGGGATTTCTTCAATTTTAGGTGCCTTAAATTTTATTACTACAATTATTAATCTTAAAGCAAAAAACCTTTCAGCAGAAAAAATTAGACTATTTGTCTGATCAGTTATTT
+
CCCCCGGCGGGGGGGGGGGGGGGGGGGGGGGGGGGGGGGGGGGGGGGGGGGGGGGGGGGGGGGGGGGGGGGGGGGGGGGGGGGGGGGGGGGGGGGGGGGGGGGGGGGFEGGGGGGGGGGGGGGGGGGGGGGFGGGGGGFGGGGGGGGGGGGGGGGGGGGGGGGGGGFGGFGGGGGGGGGGGGGGGG8EGGGGGGDGGGG9EFEGGGFG8:FCFGGGGGGGGGGEFFGGGGFGGFFFCFGFFFFFDFGGDCGGFGFGGDEFFEFGF=EGFFFGF9;C@459CFCFFFFE?C3?;C8???E5<
@M70528:330:000000000-K6D4P:1:1102:22910:4618 1:N:0:CTTCAACCAC+TTATGCGCCT
GGAGCCCCTGACATAGCATTCCCTCGATTAAATAATATAAGATTCTGACTTTTACCCCCTTCTCTGGGATTATTAATTATAGGACTTTATAAAGAAGGAGCGGGAACAGGATGAACAGTATATCCACCTTTATCAACGTTTTATCATTCAGGACCTTCAGTAGACTTAACAATTTTTTCTTTACACCTTGCAGGGATTTCTTCAATTTTAGGTGCCTTAAATTTTATTACTACAATTATTAATCTTAAAGCAAAAAACCTTTCAGCAGAAAAAATTAGACTATTTGTCTGATCAGTTATTT
+
CCCCCGGGGGGGGGGGGGGGGGGGGGGGGGGGGGGGGGGGGGGGGGGGGGGGGGGGGGGGGGGGGGGGGGGGGGGGGGGGGGGGGGGGGGGGGGGGGGGGGGGGGGGGGGGGGGGGGGGGGGGGGGGGGGGGGGGGGGGGGGGGGGGGGGGGGGGGGGGGGGGGGGGGGGGGGGGGGGGGGGGGGGFGGGGGGGGGGGGGGGGGGGGGGGGGGGGGGGGGGGGGGGGGGFFGGGFGGGGFFFFFGFGGGGGGFGFGGGFFFFFGFGFGFFFGGBFGFEEFEFGFFFFCECEEECEFFFFFF
@M70528:330:000000000-K6D4P:1:1102:24044:4634 1:N:0:CTTCAACCAC+TTATGCGCCT
GGAGCCCCTGACATAGCATTCCCTCGATTAAATAATATAAGATTCTGACTTTTACCCCCTTCTCTGGGATTATTAATTATAGGACTTTATAAAGAAGGAGCGGGAACAGGATGAACAGTATATCCACCTTTATCAACGTTTTATCATTCAGGACCTTCAGTAGACTTAACAATTTTTTCTTTACACCTTGCAGGGATTTCTTCAATTTTAGGTGCCTTAAATTTTATTACTACAATTATTAATCTTAAAGCAAAAAACCTTTCAGCAGAAAAAATTAGACTATTTGTCTGATCAGTTATTT
+
CCCCCGGGGGGGGGGGGGGGGGGGGGGGGGGGGGGGGGGGGGGGGGGGGGGGGGGGGGGGGGGGGGGGGGGGGGGGGGGGGGGGGGGGGGGGGGGGGGGGGGGGGGGGGGGFGGGGGGGGGGGGGGGGGGGGGGGGGGGGGGGGGGGGGGGGGGGGGGGGGGGGGGGGGGGGGGGGGGGGGGGGGGGGGGGGGGGGGGGGGGGGGGGGGGGGGGGGGGGGGGGGGGGGGGFGGGFGGGGFFFFFGFGGGGGGFGFGGGFFA@ADEGFGFFFGGFFGFEFFFFGFFFFEFFFFFE<ECEFCC
@M70528:330:000000000-K6D4P:1:1102:25970:4643 1:N:0:CTTCAACCAC+TTATGCGCCT
GGAGCCCCTGCTGAGCCAACGGCGCCCCGCGCACTTACTTACCTCCGTTGCGCCGAGGGGGAGGGGACCCTGTTTTACTGTCTCTTCTACACATCTCCGAGCCCACGAGACCTTCAACCACATCTCGTATGCCGTCTTCTGCTTGAAAAAAAAAACATAATGCCATGATAAATCACAACAACACTCTGCACACAAAGATTATGCCTATGTTGAACGCGACAAGACCACATGCATCAAGACATTTCTACATTATATCAGTAATCATGACACGATAACAAGAGAGTATAACACATGACACAAA
+
CCCCCGG7CFGDF,EEEGGFE@EGCGEGGGGEGF78FGGGGFGCGDGGFGEGGEG>CGECBFEGCCGFEGFG?FFGCGFGGGFGFG,CF?FGGGGGGGGGGGGFCFFFCEGFGD8FFGG@CF,:@9FFGCFGFE*@FFDDFF,,<:DGFGCFGEG*47,2,,,<<:,,,8,,+,7,,,**3*2;+++9+0<9*28**++0<++++++++02++2+**2:8/**20*2**+*+*+/0***0)/*1*/2*3**0********/)9*)*.094)**,)*))(),)/01)/).),4))442,3((
@M70528:330:000000000-K6D4P:1:1102:17199:4655 1:N:0:CTTCAACCAC+TTATGCGCCT
GGAGCCCCTGACATAGCATTCCCTCGATTAAATAATATAAGATTCTGACTTTTACCCCCTTCTCTGGGATTATTAATTATAGGACTTTATAAAGAAGGAGCGGGAACAGGATGAACAGTATATCCACCTTTATCAACGTTTTATCATTCAGGACCTTCAGTAGACTTAACAATTTTTTCTTTACACCTTGCAGGGATTTCTTCAATTTTAGGTGCCTTAAATTTTATTACTACAATTATTAATCTTAAAGCAAAAAACCTTTCAGCAGAAAAAATTAGACTATTTGTCTGATCAGTTATTT
+
CCCCCGGGGGGGGGGGGGGGGGGGGGGGGGGGGGGGGGGGGGGGGGGGGGGGGGGGGGGGGGGGGGGGGGGGGGGGGGGGGGGGGGGGGGGGGGGFFFGGGGGGGGGGGGGGGGGFGGGEGFGGGGGGGGGGGGGGGGGGGGGGGGGGGGGGGGGGGGGGGFFGEFGGGGFGGGGGGEFEGGGGGDFGGGGFFFGGGGGGGGGGGGGGGGGCCFGFGGFFGGGGGGGGGGFFCGFGGGGFFFFFCFGF?FFC4?FFDDFFFFFGFGC6AAFGC9A7=@EFFFGFCEF<CCEFEEFFE<E?C
@M70528:330:000000000-K6D4P:1:1102:23974:4660 1:N:0:CTTCAACCAC+TTATGCGCCT
GGAGCCCCTGACATAGCATTCCCTCGATTAAATAATATAAGATTCTGACTTTTACCCCCTTCTCTGGGATTATTAATTATAGGACTTTATAAAGAAGGAGCGGGAACAGGATGAACAGTATATCCACCTTTATCAACGTTTTATCATTCAGGACCTTCAGTAGACTTAACAATTTTTTCTTTACACCTTGCAGGGATTTCTTCAATTTTAGGTGCCTTAAATTTTATTACTACAATTATTAATCTTAAAGCAAAAAACCTTTCAGCAGAAAAAATTAGACTATTTGTCTGATCAGTTATTT
+
CCCCCGGGGGGGGGGGGGGGGGGGGGGGGGGGGGGGGGGGGGGGGGGGGGGGGGGGGGGGGGGGGGGGGGGGGGGGGGGGGGFGGGGGGGGGGGGGGGGGGGGGGGGGGGGGGGGGGGGGGGGGGGGGGGGGGGGGGGGGGGGGGGGGGGGGGGGGGGGGGGGGGGGGGGGGGGGGGGGGGGGGGGGGGGGGGGGFGFGGGGGGGGGGGGGGGGGGGGGGGGGGGGGGFFFGFGFGGGGFFFFFGFGGFFGGFGFGGGFFFEFGFGFCFFFGGFFGFEEFEFFFFEFFEFEFFFFFFFFFF
@M70528:330:000000000-K6D4P:1:1102:23356:4669 1:N:0:CTTCAACCAC+TTATGCGCCT
GGAGCCCCTGACATAGCATTCCCTCGATTAAATAATATAAGATTCTGACTTTTACCCCCTTCTCTGGGATTATTAATTATAGGACTTTATAAAGAAGGAGCGGGAACAGGATGAACAGTATATCCACCTTTATCAACGTTTTATCATTCAGGACCTTCAGTAGACTTAACAATTTTTTCTTTACACCTTGCAGGGATTTCTTCAATTTTAGGTGCCTTAAATTTTATTACTACAATTATTAATCTTAAAGCAAAAAACCTTTCAGCAGAAAAAATTAGACTATTTGTCTGATCAGTTATTT
+
CCCCCGGGGGGGGGGGGGGGGGGGGGGGGGGGGGGGGGGGGGGGGGGGGGGGGGGGGGGGGGGGGGGGGGGGGGGGGGGGGGGGGGGGGGGGGGGGGGGGGGGGGGGGGGGGGGGGGGGGGGGGGGGGGGGGGGGGGGGGGGGGGGGGGGGGGGGGGGGGGGGGGGGFFGFEGGGGGGGGGGGGGGGGGGGGGGGGGGGGGGGGGGGGGGGGGGGGGGGFGGGGGGGGGGFGGGFGGGGFFFFFGFGGGGGGFGFDDGDFFFFG<DFGFFFGFBFGFEEFEFGFFEFCEEEFFFFFEEFCE
@M70528:330:000000000-K6D4P:1:1102:20164:4670 1:N:0:CTTCAACCAC+TTATGCGCCT
GGAGCCCCTGACATAGCATTCCCTCGATTAAATAATATAAGATTCTGACTTTTACCCCCTTCTCTGGGATTATTAATTATAGGACTTTATAAAGAAGGAGCGGGAACAGGATGAACAGTATATCCACCTTTATCAACGTTTTATCATTCAGGACCTTCAGTAGACTTAACAATTTTTTCTTTACACCTTGCAGGGATTTCTTCAATTTTAGGTGCCTTAAATTTTATTACTACAATTATTAATCTTAAAGCAAAAAACCTTTCAGCAGAAAAAATTAGACTATTTGTCTGATCAGTTATTT
+
CCCCCGGGGGGGGGGGGGGGGGGGGGGGGGGGGGGGGGGGGGGGGGGGGGGGGGGGGGGGGGGGGGGGGGGGGGGGGGGGGGGGGGGGGGGGGGGGGGGGGGGGGGGGGGGGGGGGGGGGGGGGGGGGGGGGGGGGGGGGGGGGGGGGGGGGGGGGGGGGGGGGGGGGGGGGGGGGGGGGGGGGGGGGGGGGGGGGGGGGGGGGGGGGGGGGGGGGGGGGGGGGGGGGGGFGGGFGGGGFFFFFGFGGGGGGFGFGGGFFFFFGFFFGFFFGGFFGFEFFFFGFFFFCCFFFFFFFFFFFF
@M70528:330:000000000-K6D4P:1:1102:4901:4674 1:N:0:CTTCAACCAC+TTATGCGCCT
GGAGCCCCTGACATAGCATTCCCTCGATTAAATAATATAAGATTCTGACTTTTACCCCCTTCTCTGGGATTATTAATTATAGGACTTTATAAAGAAGGAGCGGGAACAGGATGAACAGTATATCCACCTTTATCAACGTTTTATCATTCAGGACCTTCAGTAGACTTAACAATTTTTTCTTTACACCTTGCAGGGATTTCTTCAATTTTAGGTGCCTTAAATTTTATTACTACAATTATTAATCTTAAAGCAAAAAACCTTTCAGCAGAAAAAATTAGACTATTTGTCTGATCAGTTATTT
+
CCCCCGGGGGGGGGGGGGGGGGGGGGGGGGGGGGGGGGGGGGGGGGGGGGGGGGGGGGEGGGGGGGGGGGGGGGGGGGGGGGGGGGGGGGGGGGGGGFGGGGGGGGGGGGGGGGGGGGGGGGGGGGGGGGGGGGGGGGGGGGGGGGGGGGGGGGGGGGGGGGGGGGGGGGGGGGGGGGGGGGGGGGGGGGFGGGGFFGGGGGGF=EGGGGGGGGGGGGGFFGGGDEGGGGFGGGFGGGGFFFFFGFGGFD7CFGFGDCAFFEFGFGFGFFFGGFFD<;CFEFGFFEC3CEFFFFFFEC??E
@M70528:330:000000000-K6D4P:1:1102:9200:4683 1:N:0:CTTCAACCAC+TTATGCGCCT
GGAGCCCCTGACATAGCATTCCCTCGATTAAATAATATAAGATTCTGACTTTTACCCCCTTCTCTGGGATTATTAATTATAGGACTTTATAAAGAAGGAGCGGGAACAGGATGAACAGTATATCCACCTTTATCAACGTTTTATCATTCAGGACCTTCAGTAGACTTAACAATTTTTTCTTTACACCTTGCAGGGATTTCTTCAATTTTAGGTGCCTTAAATTTTATTACTACAATTATTAATCTTAAAGCAAAAAACCTTTCAGCAGAAAAAATTAGACTATTTGTCTGATCAGTTATTT
+
CCCCCGGGGGGGGGGGGGGGGGGGGGGGGGGGGGGGGGGGGGGGGGGGGGGGGGGGGGGGGGGGGGGGGGGGGGGGGGGGGGGGGGGGGGGGGGGGGGGFGGGGGGGGGGGGGGGGGGGGGGGGGGGGGGGGGGGGGGGGGGGGGGGGGGGGGGFGGGGGGGGGGGGGGGGGGGGGGGGGGGGGGGGGGGGFGFEGGGGGGGGGGGGGGGGGGGGGGGGGGGGGGGGGGGFGGGFGGGGFFFFFGFGGGGGGFGFGGGFFFFFGFFFGFFFGGFFFFFFFFFGFFFFFFFFFFFFFFFFEF
@M70528:330:000000000-K6D4P:1:1102:8036:4684 1:N:0:CTTCAACCAC+TTATGCGCCT
GGAGCCCCTGACATAGCATTCCCTCGATTAAATAATATAAGATTCTGACTTTTACCCCCTTCTCTGGGATTATTAATTATAGGACTTTATAAAGAAGGAGCGGGAACAGGATGAACAGTATATCCACCTTTATCAACGTTTTATCATTCAGGACCTTCAGTAGACTTAACAATTTTTTCTTTACACCTTGCAGGGATTTCTTCAATTTTAGGTGCCTTAAATTTTATTACTACAATTATTAATCTTAAAGCAAAAAACCTTTCAGCAGAAAAAATTAGACTATTTGTCTGATCAGTTATTT
+
CCCCCGGGGGGGGGGGGGGGGGGGGGGGGGGGGGGGGGGGGGGGGGGGGGGGGGGGGGGGGGGGGGGGGGGGGGGGGGGGGGGGGGGGGGGGGGGGGGGGGGGGGGGGGGGGGGGGGGGGGGGGGGGGGGGGGGGGGGGGGGGGGGGGGGGGGGGGGGGGGGGGGGGGGGGGGGGGGGGGGGGGGGGGGGGGGGGGGGGGGGGGGGGGGGGGGGGGGGGGGGGGGGGGGGFGGGFGGGGFFFFFGFGGGGGGFGFGGGFFFFFGFGFGFFFGGFFGFFFFFFGAFEFC?EFFFFFEFFFFE
@M70528:330:000000000-K6D4P:1:1102:16825:4687 1:N:0:CTTCAACCAC+TTATGCGCCT
CCCCTGACATAGCATTCCCTCGATTAAATAATATAAGATTCTGACTTTTACCCCCTTCTCTGGGATTATTAATTATAGGACTTTATAAAGAAGGAGCGGGAACAGGATGAACAGTATATCCACCTTTATCAACGTTTTATCATTCAGGACCTTCAGTAGACTTAACAATTTTTTCTTTACACCTTGCAGGGATTTCTTCAATTTTAGGTGCCTTAAATTTTATTACTACAATTATTAATCTTAAAGCAAAAAACCTTTCAGCAGAATAAATTAGACTATTTGTCTGATCAGTTATTTTAAC
+
CCCCCGGFGGGGGGGFFFGCFGGGGGG<CFGFGGGGGGFGGGGGGGGGGGGGGFCEGGGGGGFGFGGGGGGFFFGGGGGE8FGGGGGFEFGGGFCGGGGDGGGGGGGGGGGGGGGGGGFGGGGGGGGGGGGGFGGCFGGGGGGGGGGGGGFGEGGGGGGGGGGGGGFGGFFGGFCGGGGGEFD@FGGGDGEFGFE9CFFGGGGFGC8EFGG:;D6A,@DGFGGGFAFFC?FGGGFFGFD+4?FFCCFF7CGFED4;FFFFCEFGBF*=8@ACC@67?:CF*8CFF419CE3<5CEFFFEE)
@M70528:330:000000000-K6D4P:1:1102:11307:4710 1:N:0:CTTCAACCAC+TTATGCGCCT
GGAGCCCCTGACATAGCATTCCCTCGATTAAATAATATAAGATTCTGACTTTTACCCCCTTCTCTGGGATTATTAATTATAGGACTTTATAAAGAAGGAGCGGGAACAGGATGAACAGTATATCCACCTTTATCAACGTTTTATCATTCAGGACCTTCAGTAGACTTAACAATTTTTTCTTTACACCTTGCAGGGATTTCTTCAATTTTAGGTGCCTTAAATTTTATTACTACAATTATTAATCTTAAAGCAAAAAACCTTTCAGCAGAAAAAATTAGACTATTTGTCTGATCAGTTATTT
+
CCCCCGGGGGGGGGGGGGGGGGGGGGGGGGGGGGGGGGGGGGGGGGGGGGGGGGGGGGGGGGGGGGGGGGGGGGGGGGGGGGGGGGGGGGGGGGGGGGGGGGGGGGGGGGGGGGGGGGGGGGGGGGGGGGGGGGGGGGGGGGGGGGGGGGGGGGGGGGGGGGGGGGGGGGGGGGGGGGGGGGGGGGGGGGGGGGGGGGGGGGGGGGGGGGGGGGGGGGGGGGGGGGGGGGFGGGFGGGGFFFFFGFGGGGGGFGFGGGFFFFFGFGFGFFFGCFFGEFFFFFGFFFFFFFFFFFFFFFFCF
@M70528:330:000000000-K6D4P:1:1102:9773:4715 1:N:0:CTTCAACCAC+TTATGCGCCT
GGAGCCCCTGACATAGCATTCCCTCGATTAAATAATATAAGATTCTGACTTTTACCCCCTTCTCTGGGATTATTAATTATAGGACTTTATAAAGAAGGAGCGGGAACAGGATGAACAGTATATCCACCTTTATCAACGTTTTATCATTCAGGACCTTCAGTAGACTTAACAATTTTTTCTTTACACCTTGCAGGGATTTCTTCAATTTTAGGTGCCTTAAATTTTATTACTACAATTATTAATCTTAAAGCAAAAAACCTTTCAGCAGAAAAAATTAGACTATTTGTCTGATCAGTTATTT
+
CCCCCGGGGGGGGGGGGGGGGGGGGGGGGGGGGGGGGGGGGGGGGGGGGGGGGGGGGGGGGGGGGGGGGGGGGGGGGGGGGGGGGGGGGGGGGGGGGGGGGGGGGGGGGGGGGGGGGGGGGGGGGGGGGGGGGGGGGGGGGGGGGGGGGGGGGGGGGGGGGGGGGGGGGGGGGGGGGGGGGGFGGGGGGGGGGGGGGGGGGGGGGGGGGGGGGGGGGGGGGGGGGGGGGGFGGGFGGGGFFCFFGFGGGGGGFGFGDGFFFFFGFGFGFFAFGFFGEFEFFFGFFFFEFFEFFFFFFEFCE
@M70528:330:000000000-K6D4P:1:1102:18576:4716 1:N:0:CTTCAACCAC+TTATGCGCCT
GGAGCCCCTGACATAGCATTCCCTCGATTAAATAATATAAGATTCTGACTTTTACCCCCTTCTCTGGGATTATTAATTATAGGACTTTATAAAGAAGGAGCGGGAACAGGATGAACAGTATATCCACCTTTATCAACGTTTTATCATTCAGGACCTTCAGTAGACTTAACAATTTTTTCTTTACACCTTGCAGGGATTTCTTCAATTTTAGGTGCCTTAAATTTTATTACTACAATTATTAATCTTAAAGCAAAAAACCTTTCAGCAGAAAAAATTAGACTATTTGTCTGATCAGTTATTT
+
CCCCCGGGGGGGGGGGGGGGGGGGGGGGGGGGGGGGGGGGGGGGGGGGGGGGGGGGGGGGGGGGGGGGGGGGGGGGGGGGGGGGGGGGGGGGGGGGGGGGGGGGGGGGGGGGGGGGGGGGGGGGGGGGGGGGGGGGGGGGGGGGGGGGGGGGGGGGFGGGGGGGGGGGGGGGGGGGGGGGGGGGGGGGGGGGGGGGGGGGGGGGGGGGGGGGGGGGGGGGGGGGGGGGGGFGGGFGGGGFFFFFGFGGGGGGFFFGGGBFFFFGFGFGFFFFFFFGFFFFEFGFFFFFFCFFFFFFE<E?E
@M70528:330:000000000-K6D4P:1:1102:22209:4717 1:N:0:CTTCAACCAC+TTATGCGCCT
GGAGCCCCTGACATAGCATTCCCTCGATTAAATAATATAAGATTCTGACTTTTACCCCCTTCTCTGGGATTATTAATTATAGGACTTTATAAAGAAGGAGCGGGAACAGGATGAACAGTATATCCACCTTTATCAACGTTTTATCATTCAGGACCTTCAGTAGACTTAACAATTTTTTCTTTACACCTTGCAGGGATTTCTTCAATTTTAGGTGCCTTAAATTTTATTACTACAATTATTAATCTTAAAGCAAAAAACCTTTCAGCAGAAAAAATTAGACTATTTGTCTGATCAGTTATTT
+
CCCCCGGGGGGGGGGGGGGGGGGGGGGGGGGGGGGGGGGGGFGGGGGGGGFGFGGGGGGGGGGGGGFFFGGGGGGGGDGGGGGEGGGGGGGGGGGFGGGGGGGGGGGGCGGGGDGGFGGGGGGGGGGGFGFGGGGGFGGGGGGGGGGFFFGGFGGGGGGGFGGGGGGGGGGGGGGGGGGFFGGGGFFCDGFGGGG?FGFGGGGFGCEGACFGFCFGGGGGGGGGGC;DDGFFGGFFGFFFFFFCGFGGCFGG>CFGDDEFF@FG4CEDFFFGG6ADEECB?FGFFEFCCF3CCE@FC?ECC
@M70528:330:000000000-K6D4P:1:1102:12879:4728 1:N:0:CTTCAACCAC+TTATGCGCCT
GGAGCCCCTGACATAGCATTCCCTCGATTAAATAATATAAGATTCTGACTTTTACCCCCTTCTCTGGGATTATTAATTATAGGACTTTATAAAGAAGGAGCGGGAACGGGATGAACAGTATATCCACCTTTATCAACGTTTTATCATTCAGGACCTTCAGTAGACTTAACAATTTTTTCTTTACACCTTGCAGGGATTTCTTCAATTTTAGGTGCCTTAAATTTTATTACTACAATTATTAATCTTAAAGCAAAAAACCTTTCAGCAGAAAAAATTAGACTATTTGTCTGATCAGTTATTT
+
CCCCCGGGGGGGGGGGGGGGGGGGGGGGGGGGGGGGGGGGGGGGGGGGGGGGGGGGGGGGGGGGGGGGGGGGGGGGGGGGGGGGGGGGGGGGGGGGGGGGGGGGGGGGGGGGGGGGGGGGGGGGGGGGGGGGGGGGGGGGGGGGGGGGGGGGGGGGGGGGGGGGGGGGGGGGGGGGGGGGGGGGGGGGGGGGGGGGGGGGGGGGGGGGGGGGGGGGGGGGGGGGGGGGGGFGGGFGGGGFFFFFGFGGFGGGFGFGGGFFFFFGFFEGFFF?G>FGF;EFFFGFFFFECCFFEFFEFFFFF
@M70528:330:000000000-K6D4P:1:1102:15126:4729 1:N:0:CTTCAACCAC+TTATGCGCCT
GGAGCCCCTGACATAGCATTCCCTCGATTAAATAATATAAGATTCTGACTTTTACCCCCTTCTCTGGGATTATTAATTATAGGACTTTATAAAGAAGGAGCGGGAACAGGATGAACAGTATATCCACCTTTATCAACGTTTTATCATTCAGGACCTTCAGTAGACTTAACAATTTTTTCTTTACACCTTGCAGGGATTTCTTCAATTTTAGGTGCCTTAAATTTTATTACTACAATTATTAATCTTAAAGCAAAAAACCTTTCAGCAGAAAAAATTAGACTATTTGTCTGATCAGTTATTT
+
CCCCCGGGGGGGGGGGGGGGGGGGGGGGGGGGGGGGGGGGGGGGGGGGGGGGGGGGGGGGGGGGGGGGGGGGGGGGGGGGGGGGGGGGGGGGGGGGGGGGGGGGGGGGGGGGGGGGGGGGGGGGGGGGGGGGGGGGGGGGGGGGGGGGGGGGGGGGGGGGGGGGGGGGGGGGGGGGGGGGGGGGGGGGGGGGGGGGGGGGGGGGGGGGGGGGGGGGGGGGGGGGGGGGGGFGGGFGGGGFFFFFGFGGGGGGFGFGGGFFFFFGFGFGFFFGGFFGFFFFFFGFFFFEFFFFFFFFFFFEF
@M70528:330:000000000-K6D4P:1:1102:9771:4733 1:N:0:CTTCAACCAC+TTATGCGCCT
GGAGCCCCTGACATAGCATTCCCTCGATTAAATAATATAAGATTCTGACTTTTACCCCCTTCTCTGGGATTATTAATTATAGGACTTTATAAAGAAGGAGCGGGAACAGGATGAACAGTATATCCACCTTTATCAACGTTTTATCATTCAGGACCTTCAGTAGACTTAACAATTTTTTCTTTACACCTTGCAGGGATTTCTTCAATTTTAGGTGCCTTAAATTTTATTACTACAATTATTAATCTTAAAGCAAAAAACCTTTCAGCAGACAAAATTAGACTATTTGTCTGATCAGTTATTT
+
CCCCCGGGGGGGGGGGGGGGGGGGGGGGGGEFGGGGGGGGGGGGGGGGGGGGGGGGGGGGGGGGFGGGGGGFGGGGGEGGFGGGGGGGGGGGGGGGGGGFGGDGGGGGGGGGF8FEGGGGGGGGGFGGGGGFGGGGGGGGGGGGGFGGGGGGGGGGGGGGGGGGGGGGGGGAFGGFGGFGGGGFFGGGGFECFGGGBFFFGGGGFGFFFGFCECFFGGCF,@EFGGGFG7FGGGFGDGGFCFFFGFF9CDF7AFFGGG>AFEFGFG=*2);?65?F3))29=FFFEFFFEC?3C3?5<C?C
@M70528:330:000000000-K6D4P:1:1102:25342:4737 1:N:0:CTTCAACCAC+TTATGCGCCT
GGAGCCCCTGACATAGCATTCCCTCGATTAAATAATATAAGATTCTGACTTTTACCCCCTTCTCTGGGATTATTAATTATAGGACTTTATAAAGAAGGAGCGGGAACGGGATGAACAGTATATCCACCTTTATCAACGTTTTATCATTCAGGACCTTCAGTAGACTTAACAATTTTTTCTTTACACCTTGCAGGGATTTCTTCAATTTTAGGTGCCTTAAATTTTATTACTACAATTATTAATCTTAAAGCAAAAAACCTTTCAGCAGAAAAAATTAGACTATTTGTCTGATCAGTTATTT
+
CCCCCGGGGGGGGGGGGGGGGGGGGGGGGGGGGGGGGGGGGGGGGGGGGGGGGGGGGGGGGGGGGGGGGGGGGGGGGGGGGGGGGGGGGGGGGGGGGGGGGGGGGGGGGGGGGGGGGGGGGGGGGGGGGGGGGGGGGGGGGGGGGGGGGGGGGGGGGGGGGGGGGGGGGGGGGGGGGGGGGGGGGGGGGGGGGGGGGGGGGGGGGGGGGGGGGFFFGGGGGGGGGGGGGFFCFGFGGGGFFFFFGFGGGGGGFGFGGGEFFFFG<FECFFFGG@FGFF34;FFFFFFEF9ECCCFFEEEEF
@M70528:330:000000000-K6D4P:1:1102:15118:4746 1:N:0:CTTCAACCAC+TTATGCGCCT
GGAGCCCCTGACATAGCATTCCCTCGATTAAATAATATAAGATTCTGACTTTTACCCCCTTCTCTGGGATTATTAATTATAGGACTTTATAAAGAAGGAGCGGGAACAGGATGAACAGTATATCCACCTTTATCAACGTTTTATCATTCAGGACCTTCAGTAGACTTAACAATTTTTTCTTTACACCTTGCAGGGATTTCTTCAATTTTAGGTGCCTTAAATTTTATTACTACAATTATTAATCTTAAAGCAAAAAACCTTTCAGCAGAAAAAATTAGACTATTTGTCTGATCAGTTATTT
+
CCCCCGGGGGGGGGGGGGGGGGGGGGGGGGGGGGGGGGGGGGGGGGGGGGGGGGGGGGGGGGGGGGFFFGGGGGGGGGGGGGGGGGGGGGGGGGGGGGGGGGGGGGGGGGGGGGGGGGGGGGGGGGGGGGGGGGGGGGGGGGGGGGGFGFGGGGGGGGGGGGFGGGGGGGGGGGGGGGGFGFFGGGGGGCFGGGEFEFGGGGGGGGGGCFF6BCDFGGGG7EFGGGGGGGFGGGFGDGGFFF++?=C2BFFGFFFGGGFFFEFGEFEDA);?FFFGFEEFFFG=ACF3?E<<CE@E??EFE
@M70528:330:000000000-K6D4P:1:1102:4894:4747 1:N:0:CTTCAACCAC+TTATGCGCCT
GGAGCCCCTGACATAGCATTCCCTCGATTAAATAATATAAGATTCTGACTTTTACCCCCTTCTCTGGGATTATTAATTATAGGACTTTATAAAGAAGGAGCGGGAACAGGATGAACAGTATATCCACCTTTATCAACGTTTTATCATTCAGGACCTTCAGTAGACTTAACAATTTTTTCTTTACACCTTGCAGGGATTTCTTCAATTTTAGGTGCCTTAAATTTTATTACTACAATTATTAATCTTAAAGCAAAAAACATTTCAGCAGAAAAAATTAGACTATTTGTCTGATCAGTTATTT
+
CCCCCCAFGGGGFFFEGEGGGCFGGEFCGEGGGGFFEFEGGGGGGGFDE9CFFFGCF<@F8FC9CECEF,E9EEFGADFGGGCGFGGFEGGGGG9FG?FGGEDGGCFGGFF=F8FFGFGFFGFGCGC<?FGGCFGGCCFEFFFDFGGEGGGGCF@AEEFGGGGGDGG,EBEGGGFEE@DGFFFGCGB8DCFEF>EGGFFCFGFGGGFEGGFFGGGGGGGFFFFFFGGGGCFGG7?GFGGFFFFFFFG7CD>GFGFGGG4BFEFGFGFGF490?@FFA@EFFFGFFEA)9?EF<E@CFFFEC
@M70528:330:000000000-K6D4P:1:1102:19754:4750 1:N:0:CTTCAACCAC+TTATGCGCCT
GGAGCCCCTGACATAGCATTCCCTCGATTAAATAATATAAGATTCTGACTTTTACCCCCTTCTCTGGGATTATTAATTATAGGACTTTATAAAGAAGGAGCGGGAACAGGATGGACAGTATATCCACCTTTATCAACGTTTTATCATTCAGGACCTTCAGTAGACTTAACAATTTTTTCTTTACACCTTGCAGGGATTTCTTCAATTTTAGGTGCCTTAAATTTTATTACTACAATTATTAATCTTAAAGCAAAAAACCTTTCAGCAGAAAAAATTAGACTATTTGTCTGATCAGTTATTT
+
CCCCCGGGGGGGGGGGGGGGGGGGGGGGGGGGGGGGGGGGGGGGGGGGGGGGGGGGGGGGGGGGGGGGGGGGGGGGGGGGGGGGGGGGGGGGGGGGGGGGGGGGGGGGGGGGGGGGGGGGGGGGGGGGGGGGGGGGGGGGGGGGGGGGGGGGGGGGGGGGGGGGGGGGFGGFGGGGGGGGGGGGGGGGGGGG?DCFGGGGGGGGGGGGGGGGGGGGGGGFGGFGGGGGGGFGGGFGGGGFFFFFGFGGGCFFFG>GGGDFFEFGFGFGFAFFFFFGFFCFFFGFFFF?E?EE<E<CCEFFF
@M70528:330:000000000-K6D4P:1:1102:4910:4755 1:N:0:CTTCAACCAC+TTATGCGCCT
GGAGCCCCTGACATAGCATTCCCTCGATTAAATAATATAAGATTCTGACTTTTACCCCCTTCTCTGGGATTATTAATTATAGGACTTTATAAAGAAGGAGCGGGAACAGGATGAACAGTATATCCACCTTTATCAACGTTTTATCATTCAGGACCTTCAGTAGACTTAACAATTTTTTCTTTACACCTTGCAGGGATTTCTTCAATTTTAGGTGCCTTAAATTTTATTACTACAATTATTAATCTTAAAGCAAAAAACCTTTCAGCAGAAAAAATTAGACTATTTGTCTGATCAGTTATTT
+
CCCCCGGGGGGGGGGFGGGGGGGGGGGFFGGGGGGGGGGGGGGGGGGGGGGGGGGGCGGGGGGGGGGGGFGGGGGGGGGGGGGGGGGCGGGGGGGGGGGGGGGGGGGGGGFGGGGGGGGGGGGGFGGGGGGGGGGGGGGGGGGGGGGGGGGGGGGGGGGGGGGGGGGGGGGGGGFGGGGGFGGGGGGGGGFGFGGGGGGFGGGGGGGGGGFGGGGGGGGGGGGGEGGGGGFGGGFGGGGCFFFFGFGGGGFGFGFGGG5FFFFFEG=CFFFGF9AF<;EFFFGFFEFEFFFFFFFFFFF<C
@M70528:330:000000000-K6D4P:1:1102:14545:4762 1:N:0:CTTCAACCAC+TTATGCGCCT
GGAGCCCCTGACATAGCATTCCCTCGATTAAATAATATAAGATTCTGACTTTTACCCCCTTCTCTGGGATTATTAATTATAGGACTTTATAAAGAAGGAGCGGGAACAGGATGAACAGTATATCCACCTTTATCAACGTTTTATCATTCAGGACCTTCAGTAGACTTAACAATTTTTTCTTTACACCTTGCAGGGATTTCTTCAATTTTAGGTGCCTTAAATTTTATTACTACAATTATTAATCTTAAAGCAAAAAACCTTTCAGCAGAAAAAATTAGACTATTTGTCTGATCAGTTATTT
+
CCCCCGGGGGGGGGGGGGGGGGGGGGGGGGGGGGGGGGGGGFGGGGGGGGGGGGGGGGGGGGGGGGGGGGGGGGGGGGGGGGGGGGGGGGGGGGGGGGGGGGGGGGGGGGGGGGGGGGGGGGGGGGGGGGGGGGGGGGGGGGGGGGGGGGGGGGGGGGGGGGGGGGGGGGGGGGGGGGGGGGGGGGGGGGGGGGGGGGGGGGGGGGGGGGGGGGGGGGGGGGGGFGGGGGFGGGFGGGGFFFFFGFGGGFGGFGFGGGFFFFFGFGFGFFFGGFFGFFFFFFGFFFFCFFFEFE@CCEFFF
@M70528:330:000000000-K6D4P:1:1102:24778:4778 1:N:0:CTTCAACCAC+TTATGCGCCT
GGAGCCCCTGACATAGCATTCCCTCGATTAAATAATATAAGATTCTGACTTTTACCCCCTTCTCTGGGATTATTAATTATAGGACTTTATAAAGAAGGAGCGGGAACAGGATGAACAGTATATCCACCTTTATCAACGTTTTATCATTCAGGACCTTCAGTAGACTTAACAATTTTTTCTTTACACCTTGCAGGGATTTCTTCAATTTTAGGTGCCTTAAATTTTATTACTACAATTATTAATCTTAAAGCAAAAAACCTTTCAGCAGAAAAAATTAGACTATTTGTCTGATCAGTTATTT
+
CCCCCGGDGGGGGGGGGGGGGGGGGGGGGGGGGGGGGGGGGGGGGGGGGGGGGGGGGGGGGGGGGGGGGGGGGGGGGGGGGGGGGGGGGGGGGGGGGGGGGGGGGGGGGGGGGGGGGGGGGGGGGGGGGGGGGGGGGGFGGGGGGGGGGGGGGGGGGGGGGGGGGGGGGGGGGGGGGGGGGFGGGGGGGGGGGGGGGGGGGGGGGGGGGGGGGGGGGGGGGGGGGGGGGGFGGGFGGGGFFFFFGFGFGGGGFGFGGGFFFEFGFGFGFFFGGFFCEF?BFFGFAEFCC?CFFFFFFFFFF
@M70528:330:000000000-K6D4P:1:1102:4865:4803 1:N:0:CTTCAACCAC+TTATGCGCCT
GGAGCCCCTGACATAGCATTCCCTCGATTAAATAATATAAGATTCTGACTTTTACCCCCTTCTCTGGGATTATTAATTATAGGACTTTATAAAGAAGGAGCGGGAACAGGATGAACAGTATATCCACCTTTATCAACGTTTTATCATTCAGGACCTTCAGTAGACTTAACAATTTTTTCTTTACACCTTGCAGGGATTTCTTCAATTTTAGGTGCCTTAAATTTTATTACTACAATTATTAATCTTAAAGCAAAAAACCTTTCAGCAGAAAAAATTAGACTATTTGTATGATCAGTTATTT
+
CCCCCEF@GGGGGAFFEFGGGGGGFCCCGDGFGGCFGGGGGGGGGDFFGGGGGFGF<FEFFGCFGGFGFDFDFFGGGGGGGGGGGGGCGFGGFGGGGC<C,FC:FG?FGGGDGGGGGFGGGGGF@EGGGGFGGFGFGED=AFE?9EEEECFGGFGGCFCFFDB9EFEG,?FFEFGAFCGCC93CFFFFG=85EEGFFCDDECCFEGFGCFFF;EFFEFEGGGGGGCFGGG6<<C9CD+;FFFF>+BGC9CCF>F6FDGEAF@689D=96?A:C>F7=3?6CFGF6)@).7CE363?CECFF
@M70528:330:000000000-K6D4P:1:1102:10961:4806 1:N:0:CTTCAACCAC+TTATGCGCCT
GGAGCCCCTGACATAGCATTCCCTCGATTAAATAATATAAGATTCTGACTTTTACCCCCTTCTCTGGGATTATTAATTATAGGACTTTATAAAGAAGGAGCGGGAACAGGATGAACAGTATATCCACCTTTATCAACGTTTTATCATTCAGGACCTTCAGTAGACTTAACAATTTTTTCTTTACACCTTGCAGGGATTTCTTCAATTTTAGGTGCCTTAAATTTTATTACTACAATTATTAATCTTAAAGCAAAAAACCTTTCAGCAGAAAAAATTAGACTATTTGTCTGATCAGTTATTT
+
CCCCCGGFGGGGGGGGG<FCFFEGFDGCFGFGGGGFFGGDFFGFGGGGFDGCFGGGFFGGGGGGGDFDFGGGGGGDGGGGGGGGGFGFGFGGEGGGGGGGGGGGGGGGGGGGGGFFGDFFGGGFFGG8FGGGGGBFGCDGGGGGE9FAFGG?CFFGGGGGFGGFGGGGGFFGGGFGGGGGGGGGGGGGGGDGGDGDGGFGGGGGGGGGFGGFFCFFGFGGDGGGGGGGGFFEFGFGGGFFF>ACGFGGCFCFAFFGGDBAFEFGE+9FFFFGG9);;@3AEFFFFFF?CCFFCCEFEEFCE
@M70528:330:000000000-K6D4P:1:1102:26182:4827 1:N:0:CTTCAACCAC+TTATGCGCCT
GGAGCCCCTGACATAGCATTCCCTCGATTAAATAATATAAGATTCTGACTTTTACCCCCTTCTCTGGGATTATTAATTATAGGACTTTATAAAGAAGGAGCGGGAACGGGATGAACAGTATATCCACCTTTATCAACGTTTTATCATTCAGGACCTTCAGTAGACTTAACAATTTTTTCTTTACACCTTGCAGGGATTTCTTCAATTTTAGGTGCCTTAAATTTTATTACTACAATTATTAATCTTAAAGCAAAAAACCTTTCAGCAGAAAAAATTAGACTATTTGTCTGATCAGTTATTT
+
CCCCCGGGGGGGGGGGGGGGGGGGGGGGGGGGGGGGGGGGGGGGGGGGGGGGGGGGGGGGGGGGGGGGGGGGGGGGGGGGGGGGGGGGGGGGGGGGGGGGGGGGGGGGGGGGGGGGGGGGGGGGGGGGGGGGGGGGGGGGGGGGGGGGGGGGGGGGGGGGGGGGGGGCFGGGGGGGGGGGGGGGGGGGGGGGGGGGGGGGGGGGGGGGGGFGFGFGGGGGGGGGGFGGGGFCFEFFGGGFFFFFGFGGGGGFFGFGGGAFFFFGFDEGFFFGG@FFFEFFEFFFFFFCC99C>CEEECCFF
@M70528:330:000000000-K6D4P:1:1102:17229:4840 1:N:0:CTTCAACCAC+TTATGCGCCT
GGAGCCCCTGACATAGCATTCCCTCGATTAAATAATATAAGATTCTGACTTTTACCCCCTTCTCTGGGATTATTAATTATAGGACTTTATAAAGAAGGAGCGGGAACAGGATGAACAGTATATCCACCTTTATCAACGTTTTATCATTCAGGACCTTCAGTAGACTTAACAATTTTTTCTTTACACCTTGCAGGGATTTCTTCAATTTTAGGTGCCTTAAATTTTATTACTACAATTATTAATCTTAGAGCAAAAAACCTTTCAGCAGAAAAAATTAGACTATTTGTCTGATCAGTTATTT
+
CCCCCC<@DFDGGFFEGGGFFFGGFGGGE@FFFGEEEFF<FGFFGFEDCFFFFFGAFGEGGGGFFGGGFGFFD9F9@FGGGFGGGGGCFFGGGGFFEFEDFFE+CCDFFEGGGFGGGGFFFGDF,FEFFAFDFGGGGEFGFGGGGGFFGDAEFGFC?EFFFF9DC<E;FGFEFGFGGFGGGDFFGGGGEFGGGC=>DEFFFGGG9EFCE:8,@9@FEFGF9E7@FCCF72?CCGFF>DFFFFFFGFC<,;:D40@FGCB4AEFD*B88A66EC>FGF;E*?FGFFFF7?C<EEEFFF<519
@M70528:330:000000000-K6D4P:1:1102:19375:4846 1:N:0:CTTCAACCAC+TTATGCGCCT
GGAGCCCCTGACATAGCATTCCCTCGATTAAATAATATAAGATTCTGACTTTTACCCCCTTCTCTGGGATTATTAATTATAGGACTTTATAAAGAAGGAGCGGGAACAGGATGAACAGTATATCCACCTTTATCAACGTTTTATCATTCAGGACCTTCAGTAGACTTAACAATTTTTTCTTTACACCTTGCAGGGATTTCTTCAATTTTAGGTGCCTTAAATTTTATTACTACAATTATTAATCTTAAAGCAAAAAACCTTTCAGCAGAAAAAATTAGACTATTTGTCTGATCAGTTATTT
+
CCCCCGGGGGGGGGGGGGGGGGGGGGGGGGGGGGGGGGGGGGGGGGGGGGGGGGGGGGGGGGGGGGGGGGGGGGGGGGGGGGGGGGGGGGGGGGGGGGGGGGGGGGGGGGGGGGGGGGGGGGGGGGGGGGGGGGGGGGGGGGGGGGGGGGGGGGGGGGGGGGGGGGGGGGGGGGGGGGGGGGGGGGGGGGGGGGGGGGGGGGGGGGGGGGGGGGGGGGGGGGGGGGGGGGFGGGFGGGGFFFFFGFGGGGGGFGFGGGFFFFCGFFEGFFFEGFFFFFFFEFGFFFFFFFFFFFFFFFFFF
@M70528:330:000000000-K6D4P:1:1102:12859:4852 1:N:0:CTTCAACCAC+TTATGCGCCT
GGAGCCCCTGTTTTACTGTCTCTTATACACATCTCCGAGCCCACGAGACCTTCAACCACATCTCGTATGCCGTCTTCTGCTTGAAAAAAAAAATAAAAACTTCTCATTAATTTCATCTCTCCCCATCCCCATACAATCTTACATCATACCCTCCCTCATCTACACTCCATTCACCATTCTCTACCTCTTCTTCCCTCTTCTTCTTTTACCATTCACTTATAACATCTGCATCAATATCGTCTTATTCAATCACTATCTCGCACATCCCTAATACTTAAATCTATTGTCCATTTATCTACTA
+
CCCCCF4@FFCFGGFGGGGGGGGFCEDF@DF<CFG9CEEGEDCFGGGGFCFFGG@CCFGC;CFAEFEGEAE@F76C<EEFA<FGGGGEEGGGE,,,,,58,5,,:?,,,,,,,,,,,,:,9,,8<<E,,+,A,A,,5B,,5,,,:8,AE>,,+BF,,:,CF,89=938@,,,,9,,,,3,@,,,3,>,77,,,,,,3,33,,5,,,,,,,7,,,793,<,,,,,5,,55,+2*2+,++*/)))+++++,14298++++4))()))*(/)*2++)++11)+.++3+.+))1)))1.).644)
@M70528:330:000000000-K6D4P:1:1102:24296:4865 1:N:0:CTTCAACCAC+TTATGCGCCT
GGAGCCCCTGACATAGCATTCCCTCGATTAAATAATATAAGATTCTGACTTTTACCCCCTTCTCTGGGATTATTAATTATAGGACTTTATAAAGAAGGAGCGGGAACGGGATGAACAGTATATCCACCTTTATCAACGTTTTATCATTCAGGACCTTCAGTAGACTTAACAATTTTTTCTTTACACCTTGCAGGGATTTCTTCAATTTTAGGTGCCTTAAATTTTATTACTACAATTATTAATCTTAAAGCAAAAAACCTTTCAGCAGAAAAAATTAGACTATTTGTCTGATCAGTTATTT
+
CCCCCGGGGGGGGGGGGGGGGGGGGGGGGGGGGGGGGGGGGGGGGGGGGGGGGGGGGGGGGGGGGGGGGGGGGGGGGGGGGGGGGGGGGGGGGGGGGGGGGGGGGGGGGGGGGGGGGGGGGGGGGGGGGGGGGGGGGGGGGGGGGGGGGGGGGGGGGGGGGGGGGGGGGGGGGGGGGGGGGGGGGGGGGGGGGGGGGGGGGGGGGGGGGGFGGGGGGGGGGGGGGGGGGGFGGGFFGGCFFAFFGFGGGGGGFGFGGGFFFEFGFFCCFFFGG>FGFFFFFFGFFFFFFF<EEFFFFFEFF
@M70528:330:000000000-K6D4P:1:1102:8450:4869 1:N:0:CTTCAACCAC+TTATGCGCCT
GGAGCCCCTGACATAGCATTCCCTCGATTAAATAATATAAGATTCTGACTTTTACCCCCTTCTCTGGGATTATTAATTATAGGACTTTATAAAGAAGGAGCGGGAACAGGATGAACAGTATATCCACCTTTATCAACGTTTTATCATTCAGGACCTTCAGTAGACTTAACAATTTTTTCTTTACACCTTGCAGGGATTTCTTCAATTTTAGGTGCCTTAAATTTTATTACTACAATTATTAATCTTAAAGCAAAAAACCTTTCAGCAGAAAAAATTAGACTATTTGTCTGATCAGTTATTT
+
CCCCCGGGGGGGGGGGGGGGGGGGGGGGGGGGGGGGGGGGGGGGGGGFGGGGGGGGGGGGGGGGGGGGGGGGGGGGGGGGGGGGGGGGGGGGGGGGGGGGGGGGGGGGGGGGGGGGGGGGGGGGGGGGGGGGGGGGGGGGGGGGGGGGGGGGGGGGGGGGGGGGGGGGFGGGGGGGGGGGGGGGGGGGGGGGGGGCGGGGGGGGGGGGGGGFEGGGGGGGGGGGGGGGGFFFGGFGGGGFFFFFGFGFGGFGFGFGGDFFFFFFFGEFFFFGGFFGF3.;49CFFFFFFFFFFFFFFFFFF
@M70528:330:000000000-K6D4P:1:1102:13651:4871 1:N:0:CTTCAACCAC+TTATGCGCCT
GGAGCCCCTGACATAGCATTCCCTCGATTAAATAATATAAGATTCTGACTTTTACCCCCTTCTCTGGGATTATTAATTATAGGACTTTATAAAGAAGGAGCGGGAACAGGATGAACAGTATATCCACCTTTATCAACGTTTTATCATTCAGGACCTTCAGTAGACTTAACAATTTTTTCTTTACACCTTGCAGGGATTTCTTCAATTTTAGGTGCCTTAAATTTTATTACTACAATTATTAATCTTAAAGCAAAAAACCTTTCAGCAGAAAAAATTAGACTATTTGTCTGATCAGTTATTT
+
CCCCCG@FGGGGGGGGGGGGGGGGGGGGGGGGGGGGGGGGGGGFGGGGGGGGGGGGGGGGGGGGGGGGGGGGGGGGGGGGGGGGGGGGGGGGGGGGGGGGGGGGGGGGGGGGGGGFAFGGGGGGGGGGGGGGGGGGGGGFGGGGGGGGGGGGGGGFDGGGGGGGGGFGCGGGGGGGGGGFGGGGGGFFGGGGGGGGGGGGGGGGGGGGGGGGGGGGGGGGGGGGGGGGGGFGGGFGGGGFFFFFGFFGGGGFFGFGGDAFFEFGFFEGF4ACGFFGF@CFFFGFFEFE?CEECEECFFFFF
@M70528:330:000000000-K6D4P:1:1102:15417:4887 1:N:0:CTTCAACCAC+TTATGCGCCT
GGAGCCCCTGACATAGCATTCCCTCGATTAAATAATATAAGATTCTGACTTTTACCCCCTTCTCTGGGATTATTAATTATAGGACTTTATAAAGAAGGAGCGGGAACAGGATGAACAGTATATCCACCTTTATCAACGTTTTATCATTCAGGACCTTCAGTAGACTTAACAATTTTTTCTTTACACCTTGCAGGGATTTCTTCAATTTTAGGTGCCTTAAATTTTATTACTACAATTATTAATCTTAAAGCAAAAAACCTTTCAGCAGAAAAAATTAGACTATTTGTCTGATCAGTTATTT
+
CCCCCGGGGGGGGGGGGGGGGGGGGGGGGGGGGGGGGGGGGGGGGGGGGGGGGGGGGGGGGGGGGGGGGGGGGGGGGGGGGGGGGGGGGGGGGGGGGGGGGGGGGGGGGGGGGGGGGGGGGGGGGGGGGGGGGGGGGGGGGGGGGGGGGGGGGGGGGGGGGGGGGGGGGGGGGGGGGGGGGGGGGGGGGGGGGFGGGGGGGGGGGGGGGGGGGGGGGGGGGGGGGGGGGGFGGGFGGGGFFFFFGFGGGGGGFGFGGGFFFFFGFGFGFFFGGFFGFFFFEFGFFFFFFFFFFFF?EFFCE
@M70528:330:000000000-K6D4P:1:1102:9939:4890 1:N:0:CTTCAACCAC+TTATGCGCCT
GGAGCCCCTGACATAGCATTCCCTCGATTAAATAATATAAGATTCTGACTTTTACCCCCTTCTCTGGGATTATTAATTATAGGACTTTATAAAGAAGGAGCGGGAACGGGATGAACAGTATATCCACCTTTATCAACGTTTTATCATTCAGGACCTTCAGTAGACTTAACAATTTTTTCTTTACACCTTGCAGGGATTTCTTCAATTTTAGGTGCCTTAAATTTTATTACTACAATTATTAATCTTAAAGCAAAAAACCTTTCAGCAGAAAAAATTAGACTATTTGTCTGATCAGTTATTT
+
CCCCCGGGGGGGGGGGGGGGGGGGGGGGFGGGGGGGGGGGGGGGGGGGGGGGGGGGGGGGGGGGGGGGGGGGGGGGGGGGGGGGGGGGGGGGGGGGGGG<FFGGGGGGGGGGGGGGGGGGGGGGGGGGGGGGGGGGGGGGGGGGGGGGGGGGGGGGGGGGGGGGGGGGGGGGGGEGGGGGGGGGGFGGGFFGGGGFFCFEGGGGDGGGGGGFGFGGGGGFGGGGGGGGFGFGGGFGGGGFFFFFGFGGGGGGFGFGGGFFFFFGFGCDFFFFG>FG3356;A7CFCFFFEE?ECFFFFFFF
@M70528:330:000000000-K6D4P:1:1102:22427:4908 1:N:0:CTTCAACCAC+TTATGCGCCT
GGAGCCCCTGACATAGCATTCCCTCGATTAAATAATATAAGATTCTGACTTTTACCCCCTTCTCTGGGATTATTAATTATAGGACTTTATAAAGAAGGAGCGGGAACAGGATGAACAGTATATCCACCTTTATCAACGTTTTATCATTCAGGACCTTCAGTAGACTTAACAATTTTTTCTTTACACCTTGCAGGAATTTCTTCAATTTTAGGTGCCTTAAATTTTATTACTACAATTATTAATCTTAAAGCAAAAAACCTTTCAGCAGAAAAAATTAGACTATTTGTCTGATCAGTTATTT
+
CCCCCGFGGGGGGGGFGEGGGGGGGGEGGGGGGGFGGGGGGGGGGGGGGFGGGGGGFGGGGGGGGGGGGGGFCFGGGGGGFGFFGGGGFGGGGG9FGGGGGGGGGGGGGFFGGFGGEGGFGGGGGGGCEFGGGGGAEGGGGGGGGFFFGFGGGGGGGGGGCFGGGGGGFFGDGGGFGGGGADDGFC6@F9=DF@8F@FGGGGGGFGGGGGGCCDC9<FGGDGGGGGGGCEBCGCAGGF7BFCFEFFFFA8CC>F6FCCDFFF6>C7>FF46EGFFGFE<AC8DFF?=5<;76;CF?CFECE
@M70528:330:000000000-K6D4P:1:1102:20909:4909 1:N:0:CTTCAACCAC+TTATGCGCCT
GGAGCCCCTGACATAGCATTCCCTCGATTAAATAATATAAGATTCTGACTTTTACCCCCTTCTCTGGGATTATTAATTATAGGACTTTATAAAGAAGGAGCGGGAACGGGATGAACAGTATATCCACCTTTATCAACGTTTTATCATTCAGGACCTTCAGTAGACTTAACAATTTTTTCTTTACACCTTGCAGGGATTTCTTCAATTTTAGGTGCCTTAAATTTTATTACTACAATTATTAATCTTAAAGCAAAAAACCTTTCAGCAGAAAAAATTAGACTATTTGTCTGATCAGTTATTT
+
CCCCCGGGGGGGGGGGGGGGGGGGGGGGGGGGGGGGGGGGGGGGGGGGGGGGGGGGGGGGGGGGGGGGGGGGGGGGGGGGGGGGGGGGGGGGGGGGGGGGGGGGGGGGGGGGGGGGGGGGGGGGGGGGGGGGGGGGGGGGGGGGGGGGGGGGGGGGGGGGGGGGGGGGGGGGGGGGGGGGGGGGGGGGGGGGGGGGGGGGGGGGGGGGGGGGGGGGGGGGGGGGGGGGGGFGGGFGGGGFFFFFGFGFGGGGFGFGGGFFFFFGFGFGFFFGGBFGFFFFFFGFFFFFFFFFFFFFFFEEF
@M70528:330:000000000-K6D4P:1:1102:22411:4922 1:N:0:CTTCAACCAC+TTATGCGCCT
GGAGCCCCTGACATAGCATTCCCTCGATTAAATAATATAAGATTCTGACTTTTACCCCCTTCTCTGGGATTATTAATTATAGGACTTTATAAAGAAGGAGCGGGAACAGGATGAACAGTATATCCACCTTTATCAACGTTTTATCATTCAGGACCTTCAGTAGACTTAACAATTTTTTCTTTACACCTTGCAGGAATTTCTTCAATTTTAGGTGCCTTAAATTTTATTACTACAATTATTAATCTTAAAGCAAAAAACCTTTCAGCAGAAAAAATTAGACTATTTGTCTGATCAGTTATTT
+
CCCCCCGGGGGGGGGFGGFGGGGGFGGGGGGGGGGGGGGGGGG<FDGGGGGFGGGGGGGGGGFGFGGGGCGGFEGGGGGGGFGGGGGGGGGGGGGGGGGFGGGGGEGGGGGGGF9EFGGGFGGFGGGGGFGGGGGGGGGGGGGGGGFFGGGGGGG?EGGFGGGFGGGGEGGGGFFGGCFFAFGGGGGGGGGGGGGFFGGGGGGGFGGGGGGFGGGGGGGGGGGGGGGGGGFCFGFGFFCFFFFFFFGGF77FFGFGDDFFFFFGFCEFFFFGGFFGAE3FEFFFFFFCCCEEFFEECF3CE
@M70528:330:000000000-K6D4P:1:1102:16150:4925 1:N:0:CTTCAACCAC+TTATGCGCCT
GGAGCCCCTGACATAGCATTCCCTCGATTAAATAATATAAGATTCTGACTTTTACCCCCTTCTCTGGGATTATTAATTATAGGACTTTATAAAGAAGGAGCGGGAACAGGATGAACAGTATATCCACCTTTATCAACGTTTTATCATTCAGGACCTTCAGTAGACTTAACAATTTTTTCTTTACACCTTGCAGGGATTTCTTCAATTTTAGGTGCCTTAAATTTTATTACTACAATTATTAATCTTAAAGCAAAAAACCTTTCAGCAGAAAAAATTAGACTATTTGTCTGATCAGTTATTT
+
CCCCCGGGGGGGGGGGGGGG<FGGGGGGGGGGGGGGGGGGGGGGGGGGGGGGGGGGGGGGGGGGGGGGGGGGGGGGGGGGGGGGGGGGGGGGGGGGGGGGGGGGGGGGGGGGGGGGGGGGGGGGGGGGGGGGGGGGGGFGGGGGGGGGGGGGGGGGGGGGGGGGGGGGGGGGGGGGGGGGGGGGGGGGGGGGGGGGGGGGGGGGGGGGGGGGGGGGGGGGGGGGGGFGFGFGGGFGGGGFFFFFGFGGGGGGFGFGGGFFFFFGEFFGFFFGGFFGFFFFFFGFFFFFFFFFFFFEEFFFF
@M70528:330:000000000-K6D4P:1:1102:17938:4936 1:N:0:CTTCAACCAC+TTATGCGCCT
GGAGCCCCTGACATAGCATTCCCTCGATTAAATAATATAAGATTCTGACTTTTACCCCCTTCTCTGGGATTATTAATTATAGGACTTTATAAAGAAGGAGCGGGAACAGGATGAACAGTATATCCACCTTTATCAACGTTTTATCATTCAGGACCTTCAGTAGACTTAACAATTTTTTCTTTACACCTTGCAGGGATTTCTTCAATTTTAGGTGCCTTAAATTTTATTACTACAATTATTAATCTTAAAGCAAAAAACCTTTCAGCAGAAAAAATTAGACTATTTGTCTGATCAGTTATTT
+
CCCCCGGGGGGGGGGGGGGGGGGGGGGGGGGGGGGGGGGGGGGGGGGGGGGGGGGGGGGGGGGGGGGGGGGGGGGGGGGGGGGGGGGGGGGGGGGGGGGGGEGGGGGGGFGGGFGGGGGGGGGGGGGGGGGGGGGGGGGGGGGGGGGGGGGGGGGGGGGGGGGGGGGFDGGGGGGGGGGGGGGGGGGGGGGGGGGGGGGGGGGGGGGGGGGFGGGGGGGGFFGGGGGGGGFGGGFGGGGFFFFFGFGG?DFGAFFFGGFFFFFGFGFGAFFGC;FGFFFFEFGFFFFFFCFC<CFFE3?<C
@M70528:330:000000000-K6D4P:1:1102:23585:4937 1:N:0:CTTCAACCAC+TTATGCGCCT
GGAGCCCCTGACATAGCATTCCCTCGATTAAATAATATAGGATTCTGACTTTTACCCCCTTCTCTGGGATTATTAATTATAGGACTTTATAAAGAAGGAGCGGGAACGGGATGAACAGTATATCCACCTTTATCAACGTTTTATCATTCAGGACCTTCAGTAGACTTAACAATTTTTTCTTTACACCTTGCAGGGATTTCTTCAATTTTAGGTGCCTTAAATTTTATTACTACAATTATTAATCTTAAAGCAAAAAACCTTTCAGCAGAAAAAATTAGACTATTTGTCTGATCAGTTATTT
+
CCCCCGGGGGGGGGGGGGGGGGGGGGGGGGGGGGGGGGGFGGGGGGGGGGGGGGGGGGGGGGGGGGGGGGGGGGGGGGGGGGGGGGGGGGGGGGGGGGGGGGGGGGGGGGGGGGGGGGGGGGGGGGGGGGGGGGGGGGGGGGGGGGGGGGGGGGGGGGGGGGGGGGGGGGGGGGGGGGGGGGGGGGGGGGGGGGDGGGGGGGGGGGGGGGGGGGGGGGGGGGGGGGGGGGFDFGFGGGGFFFFFGFGGGGGGFGFGGGFFFFFGFGFGFFFGGFFGFFFF?FGFFFFFEEFFFEEFECCFF
@M70528:330:000000000-K6D4P:1:1102:23484:4944 1:N:0:CTTCAACCAC+TTATGCGCCT
GGAGCCCCTGACATAGCATTCCCTCGATTAAATAATATAAGATTCTGACTTTTACCCCCTTCTCTGGGATTATTAATTATAGGACTTTATAAAGAAGGAGCGGGAACAGGATGAACAGTATATCCACCTTTATCAACGTTTTATCATTCAGGACCTTCAGTAGACTTAACAATTTTTTCTTTACACCTTGCAGGGATTTCTTCAATTTTAGGTGCCTTAAATTTTATTACTACAATTATTAATCTTAAAGCAAAAAACCTTTCAGCAGAAAAAATTACACTATTTGTCTGATCAGTTATTT
+
CCCCCGGGGGGGGGGGGGGGGGGGGGGGGGGGGGGGGGGGGEGGGGGGGGGGGGGGGGGGGGGGGGGGGFGGEGGGGGGGGGGGGGGGGGGGGGGGGGGGGGGGGGGGGGGGGGGGGGGGGGGGGGGGGGGGGGGGGGGGGGGGGGGFEGFGGGGGGGGGGGDGGGGGGGGGGGGGGGGGGGGGGGGGGGGGGG++@FGGGGGGGGGGGGCCFGDFGGFGGGGGGGGGGFFFGGFGGGFFFFF>FFGF?CCGFGFCCG>AFFFGFFF<?AFGG>AC<4@FC4FFFCF?C3><CFFE?CFFE
@M70528:330:000000000-K6D4P:1:1102:23496:4957 1:N:0:CTTCAACCAC+TTATGCGCCT
GGAGCCCCTGACATAGCATTCCCTCGATTAAATAATATAAGATTCTGACTTTTACCCCCTTCTCTGGGATTATTAATTATAGGACTTTATAAAGAAGGAGCGGGAACAGGATGAACAGTATATCCACCTTTATCAACGTTTTATCATTCAGGACCTTCAGTAGACTTAACAATTTTTTCTTTACACCTTGCAGGGATTTCTTCAATTTTAGGTGCCTTAAATTTTATTACTACAATTATTAATCTTAAAGCAAAAAACCTTTCAGCAGAAAAAATTACACTATTTGTCTGATCAGTTATTT
+
CCCCCGGGGGGGGGGGGGGGGGGGGGGGGGGGGGGGGGGGGGGGGGGGGGGGGGGGGGGGGGGGGGGGGCGGGGGGGGGGGGGGGGGGGGGGGGGGGGGGGGGGGGGGGGGGGGGGGGGGGGGGGGGGGGGGGGGGGGGGGGGGGGGGGGGGGGGGGGGGGGGGGGGGGGGGGGGGGGGGGGGGGGGGGGGGGFDFGGGGGGGGGGGGGGGGGGGGGGGGGGGGGGGGGGFCGGFGGGGFFFFFGFGG7FGGFGFGGGFFFFFGFGFFFFFGFBFF<CEFFFGFFFFCEE47CEFFFFFFF
@M70528:330:000000000-K6D4P:1:1102:14562:4965 1:N:0:CTTCAACCAC+TTATGCGCCT
GGAGCCCCTGACATAGCATTCCCTCGATTAAATAATATAAGATTCAGACTTTTACCCCCTTCTCTGGGATTATTAATTATAGGACTTTATAAAGAAGGAGCGGGAACGGGATGAACAGTATATCCACCTTTATCAACGTTTTATCATTCAGGACCTTCAGTAGACTTAACAATTTTTTCTTTACACCTTGCAGGGATTTCTTCAATTTTAGGTGCCTTAAATTTTATTACTACAATTATTAATCTTAAAGCAAAAAACCTTTCAGCAGAAAAAATTAGACTATTTGTCTGATCAGTTATTT
+
CCCCCGGGGGGGGGGGGGGGGGGFGGGGGGGGGGGGGGGGGGGGG9FGGGGGGGGGGGGGGGGGGGGGGGGGGGGGGGGGGGGGGGGGGGGGGGGGGGGGGGGGGGGGGGGGGGGGGGGGGGGGGGGGGGGGGGGGGGGGGGGGGGGGGGGGGGGGGGGGGGGGGGGGGGGGGGGGGGGGGGGGGGGGGGGGGGGGFGGGGGGGGFGGGGGGGGGGGGGGGGFGGGGGGGFGGFFGGGGFFFFFGFGGGGGGFGFGGG>FFFFGFDEGFFFGGFFGFFFFFFGFFFF)9?E?>EFEEFFEF
@M70528:330:000000000-K6D4P:1:1102:15938:4974 1:N:0:CTTCAACCAC+TTATGCGCCT
GGAGCCCCTGACATAGCATTCCCTCGATTAAATAATATAAGATTCTGACTTTTACCCCCTTCTCTGGGATTATTAATTATAGGACTTTATAAAGAAGGAGCGGGAACAGGATGAACAGTATATCCACCTTTATCAACGTTTTATCATTCAGGACCTTCAGTAGACTTAACAATTTTTTCTTTACACCTTGCAGGGATTTCTTCAATTTTAGGTGCCTTAAATTTTATTACTACAATTATTAATCTTAAAGCAAAAAACCTTTCAGCAGAAAAAATTAGCCTATTTGTCTGATCAGTTATTT
+
CCCCCGGGGGGGGGGGGGGGGGGGGGGGGGGGGGGGGGGGGGGGGGFGGGGGGGGGGGGGGGGGGGGGGGGGGGGGGGGGGGGGGGGGGGGGGGGGGGGGGGGGGGGGGGGGGGGGGGGGGGGGGGGGGGGGGGGGGGGGGGGGGGGGGGGGGGGGGGGGGGGGGGGGGGGGGGGGGGGGGGGGGGGGGGGGGGGGGGGGGGGGGGGGGGGGGGGGGGGGGGGGGGFGGGFFGGFGGGFFFFFFGFGGGGGGFGFGGGEFFFFGFGFGFFFGGFFGF3()/67AF5@5C?3?<EFFFCCEE
@M70528:330:000000000-K6D4P:1:1102:23629:4991 1:N:0:CTTCAACCAC+TTATGCGCCT
GGAGCCCCTGACATAGCATTCCCTCGATTAAATAATATAAGATTCTGACTTTTACCCCCTTCTCTGGGATTATTAATTATAGGACTTTATAAAGAAGGAGCGGGAACGGGATGAACAGTATATCCACCTTTATCAACGTTTTATCATTCAGGACCTTCAGTAGACTTAACAATTTTTTCTTTACACCTTGCAGGGATTTCTTCAATTTTAGGTGCCTTAAATTTTATTACTACAATTATTAATCTTAAAGCAAAAAACCTTTCAGCAGAAAAAATTAGACTATTTGTCTGATCAGTTATTT
+
CCCCCGGGGGGGGGGGGGGGGGGGGGGGGGGGGGGGGGGGGGGGGGGGGGGGGGGGGGGGGGGGGGGGGGGGGGGGGGGGGGGGGGGGGGGGGGGGGGGGGGGGGGGGGGGGGGGGGGGGGGGGGGGGGGGGGGGGGGGGGGGGGGGGGGGGGGGGGGGGGGGGGGGGGGGGGFGGGGGGGGGGGGGGGGGFGGGGGGGGGGGGGGFGGGGGGGGGGGGGGGGGGGGGGGFGGFFGGGGFFFFFGFCGEF>DFGFGGG>FFFFGFG=GFFFF<6AFE@F=CFGFFFFEEE656?3C??EFF
@M70528:330:000000000-K6D4P:1:1102:7508:5017 1:N:0:CTTCAACCAC+TTATGCGCCT
GGAGCCCCTGACATAGCATTCCCTCGATTAAATAATATAAGATTCTGACTTTTACCCCCTTCTCTGGGATTATTAATTATAGGACTTTATAAAGAAGGAGCGGGAACAGGATGAACAGTATATCCACCTTTATCAACGTTTTATCATTCAGGACCTTCAGTAGACTTAACAATTTTTTCTTTACACCTTGCAGGGATTTCTTCAATTTTAGGTGCCTTAAATTTTATTACTACAATTATTAATCTTAAAGCAAAAAACCTTTCAGCAGAAAAAATTAGACTATTTGTCTGATCAGTTATTT
+
C@CCCGGGGGFGEFGFGGGEAFFGGDGGGGF<<AFECE<@FGGGG<EFAFFC<EFAE@F@F<9FGGGCFGFGGGGFFDD<EFGGAFGGGDFFGE9FEFAF7E>FGGGGGFGGG8EFFFAEFACFEGGGEEFGGGFFEEGFG:5?FAFEFFFGGGFGFGEGGG?EFFGGGGG997?BFEFFGCGGGGCFCFCCBFEF@CFDFGGGCGF8=A,@>>CFGGGGCFCFCCADBCFCDFA<BCCFC;FFGADF?D+AAGFGCCBFFBFGCC>F;A6FF@ACE;EAEFFFA?F?E?9<EE@CCEEFF
@M70528:330:000000000-K6D4P:1:1102:17733:5019 1:N:0:CTTCAACCAC+TTATGCGCCT
GGAGCCCCTGACATAGCATTCCCTCGATTAAATAATATAAGATTCTGACTTTTACCCCCTTCTCTGGGATTATTAATTATAGGACTTTATAAAGAAGGAGCGGGAACAGGATGAACAGTATATCCACCTTTATCAACGTTTTATCATTCAGGACCTTCAGTAGACTTAACAATTTTTTCTTTACACCTTGCAGGGATTTCTTCAATTTTAGGTGCCTTAAATTTTATTACTACAATTATTAATCTTAAAGCAAAAAACCTTTCAGCAGAAAAAATTAGACTATTTGTCTGATCAGTTATTT
+
CCCCCGGGGGGGGGGGGGGGGGGGGGGGFGGGGGGGGGGGGGGGGGGGGGGGGGGGGGGGGGGGGGGGGGGGGGGGGGGGGGGGGGGGGGGGGGGGGGGGGGGGGGGGGGGGGGGGGGGGGFGGGGGGGGGGGGGGGGGGGGGGGGGGGGGGGGGGGGGFGGGGGGGGEFGGGGGGGGGGGGGGGGGGGFGGGGGGGGGGGGGGGGGGG7FCGGGGGGGGGGGGGGGGGGFFFFFGGGGFFCFFGFFGDFFGFGFGDGEFFFFGFGFGFFFGGBFGF3?AEFGFCEFEFFFFFF@EEEF<?
@M70528:330:000000000-K6D4P:1:1102:17517:5023 1:N:0:CTTCAACCAC+TTATGCGCCT
GGAGCCCCTGACATAGCATTCCCTCGATTAAATAATATAAGATTCTGACTTTTACCCCCTTCTCTGGGATTATTAATTATAGGACTTTATAAAGAAGGAGCGGGAACAGGATGAACAGTATATCCACCTTTATCAACGTTTTATCATTCAGGACCTTCAGTAGACTTAACAATTTTTTCTTTACACCTTGCAGGGATTTCTTCAATTTTAGGTGCCTTAAATTTTATTACTACAATTATTAATCTTAAAGCAAAAAACCTTTCAGCAGAAAAAATTAGACTATTTGTCTGATCAGTTATTT
+
CCCCCGGGGGGGGGGGGGGGGGGGGGGGGGGGGGGGGGGGGGGGGGGGGGGGGGGGGGGGGGGGGGGGGGGGGGGGGGGGGGGGGGGGGGGGGGGGGGGGGGGGGGGGGGGGGGGGGGGGGGGGGGGGGGGGGGGGGGGGGGGGGGGGGGGGGGGGGGGGGGGGGGGGGGGGGGGGGGGGGGGGGGGGGGGGGGGGGGGGGGGGFGGGGGGGGGGGGGGGGGGGGGGGGGFGGGFGGGGFFFFFGFGGFGGGFGFGGGAFFFFGF7CFFAFGGBFGFFCFEFGFFFFFFFFFFFFFEFFEF
@M70528:330:000000000-K6D4P:1:1102:4363:5054 1:N:0:CTTCAACCAC+TTATGCGCCT
GGAGCCCCTGACATAGCATTCCCTCGATTAAATAATATAAGATTCTGACTTTTACCCCCTTCTCTGGGATTATTAATTATAGGACTTTATAAAGAAGGAGCGGGAACAGGATGAACAGTATATCCACCTTTATCAACGTTTTATCATTCAGGACCTTCAGTAGACTTAACAATTTTTTCTTTACACCTTGCAGGGATTTCTTCAATTTTAGGTGCCTTAAATTTTATTACTACAATTATTAATCTTAAAGCAAAAAACCTTTCAGCAGAAAAAATTAGACTATTTGTCTGATCAGTTATTT
+
CCCCCGGGGGGGGFGGGGGGGGGGGGGGGGGGGGGGGGGGGGGGGGGGEGGGGGGFGGGGGGGGGGGGGGGGGGGGGGGGGGGGGGGGGGGGGGGGG@FDFGGGGGGGGGFFGGGGGGGGFFGGGGGGGGGGGGGGGGGGGGGGGGGGGGGGGGGGGGGGGGGGGGGGFGGGGGFGGGGGGGGGGGGGGFGGFGEDEFGGGGGGGGGGGGGGGGGGGGGGGGGGGGGGGGFA8FFGGGGFFFFFGFGFGFGGFGAFGG4AAEFFFGFCFFFFFFFGFFCFFFGFFCFCCFFFEFFFEFFFF
@M70528:330:000000000-K6D4P:1:1102:22587:5056 1:N:0:CTTCAACCAC+TTATGCGCCT
GGAGCCCCTGACATAGCATTCCCTCGATTAAATAATATAAGATTCTGACTTTTACCCCCTTCTCTGGGATTATTAATTATAGGACTTTATAAAGAAGGAGCGGGAACAGGATGAACAGTATATCCACCTTTATCAACGTTTTATCATTCAGGACCTTCAGTAGACTTAACAATTTTTTCTTTACACCTTGCAGGGATTTCTTCAATTTTAGGTGCCTTAAATTTTATTACTACAATTATTAATCTTAAAGCAAAAAACCTTTCAGCAGAAAAAATTAGACTATTTGTCTGATCAGTTATTT
+
CCCCCGGGGGGGGGGGGGGGGGGGGGGGGGGGGGGGGGGGGGGGGGGGGGGGGGGGGGGGGGGGGGGGGGGGGGGGGGGGGGGGGGGGGGGGGGGGGGGGGGGGGGGGGGGGGFGGGGGGGGGGGGGGGGGGGGGGGGGGGGGGGGGGGGGGGGGGGGFGGGGGGGGGGGGGGGGGGGGGGGGGGGGGGGGGGGGGGGGGGGGGGGGGGGGGGGGGGGGGGGGGGGGGGFFGGGFGGGGFFFFCGFGGGGGCFGFGGGFFFFFGFGEFFFFGGFFD<)<AEFFFFFFFF?CE>E<EEECEF
@M70528:330:000000000-K6D4P:1:1102:24302:5060 1:N:0:CTTCAACCAC+TTATGCGCCT
GGAGCCCCTGACATAGCATTCCCTCGATTAAATAATATAAGATTCTGACTTTTACCCCCTTCTCTGGGATTATTAATTATAGGACTTTATAAAGAAGGAGCGGGAACAGGATGAACAGTATATCCACCTTTATCAACGTTTTATCATTCAGGACCTTCAGTAGACTTAACAATTTTTTCTTTACACCTTGCAGGGATTTCTTCAATTTTAGGTGCCTTAAATTTTATTACTACAATTATTAATCTTAAAGCAAAAAACCTTTCAGCAGAAAAAATTAGACTATTTGTCTGATCAGTTATTT
+
CCCCCGGGGGGGGGGGGGGGGGGGGGGGGGGGGGGGGGGGGGGGGGGGGGGGGGGGGGGGGGGGGGGGGGGGGGGGGGGGGGGGGGGGGGGGGGGGGGGGGGGGGGGGGGGGGGGGGGGGGGGGGGGGGGGGGGGGGGGGGGGGGGGGGGGGGGGGGGGGGGGGGGGGGGGGGGGGGGGGGGGGGGGGGGGGGGGGGGGGGGGGGGGGGGGGGGGGGGGGGGGGGGGGGGFGGGFFGGGFFFFFGFGFFGCDFDFGGGEFFFFGEGEGAFFGGBFGE;EFEFGFFFFCC34?4C<E<?EEF
@M70528:330:000000000-K6D4P:1:1102:24997:5064 1:N:0:CTTCAACCAC+TTATGCGCCT
GGAGCCCCTGACATAGCATTCCCTCGATTAAATAATATAAGATTCTGACTTTTACCCCCTTCTCTGGGATTATTAATTATAGGACTTTATAAAGAAGGAGCGGGAACAGGATGAACAGTATATCCACCTTTATCAACGTTTTATCATTCAGGACCTTCAGTAGACTTAACAATTTTTTCTTTACACCTTGCAGGGATTTCTTCAATTTTAGGTGCCTTAAATTTTATTACTACAATTATTAATCTTAAAGCAAAAAACCTTTCAGCAGAAAAAAATTAGACTATTTGTCTGATCAGTTATT
+
CCCCCGG;FGGGGGGGGGGGG9EFCGGGGGGGGGGGGGFGFGGGGGGGFFGGGGGGGGGGFGGGGGGGFGGGGGGFG<FGGCFGGGGGGGGGGGFG<@E<DFEGGGGG8FFGGGFGGGGGGGGGGFGFGGG<FGGGGGBEFGFGGGFGGGGGGGGGGGGFGFGGGGGGGGG:EGGGGGGGGGGGF=DFF;ECFFE7DGFFGGFGGGGGGGGCFG?FGGGGGFCGGFGGGGFFC7AGGGGFF9BFGFGG?DDCFC>C>DBFFEADC+*2/;A,;,>F;EEF<C78AC=?C?4CE<E<FFF5?
@M70528:330:000000000-K6D4P:1:1102:18747:5067 1:N:0:CTTCAACCAC+TTATGCGCCT
GGAGCCCCTGACATAGCATTCCCTCGATTAAATAATATAAGATTCTGACTTTTACCCCCTTCTCTGGGATTATTAATTATAGGACTTTATAAAGAAGGAGCGGGAACAGGATGAACAGTATATCCACCTTTATCAACGTTTTATCATTCAGGACCTTCAGTAGACTTAACAATTTTTTCTTTACACCTTGCAGGGATTTCTTCAATTTTAGGTGCCTTAAATTTTATTACTACAATTATTAATCTTAAAGCAAAAAACCTTTCAGCAGAAAAAATTAGACTATTTGTCTGATCAGTTATTT
+
CCCCCGGGGGGGGGGGGGGGGGGGGGGGGGGGGGGGGGGGGGGGGGGGGGGGGGGGGGGGGGGGGGGGGGGGGGGGGGGGGGGGGGGGGGGGGGGGGGGGGGGGGGGGGGGGGGGGGGGGGGGGGGGGGGGGGGGGGGGGGGGGGGGGGGGGGGGGGGGGGGGGGGGGGGGGGGGGGGGGGGGGGGGGGGGGGGGGGGGGGGFGFGGGGGGGGGGGGGGGGGGGGGGGGGFGGGFGGGGFFFFFGFGGGGGGFGFGGDFFFFFGFFEGFAFGG@FGF@FFFFGFFFFFFFFFEFFF3)<EE
@M70528:330:000000000-K6D4P:1:1102:23045:5071 1:N:0:CTTCAACCAC+TTATGCGCCT
GGAGCCCCTGACATAGCATTCCCTCGATTAAATAATATAAGATTCTGACTTTTACCCCCTTCTCTGGGATTATTAATTATAGGACTTTATAAAGAAGGAGCGGGAACAGGATGAACAGTATATCCACCTTTATCAACGTTTTATCATTCAGGACCTTCAGTAGACTTAACAATTTTTTCTTTACACCTTGCAGGGATTTCTTCAATTTTAGGTGCCTTAAATTTTATTACTACAATTATTAATCTTAAAGCAAAAAACCTTTCAGCAGAAAAAATTAGACTATTTGTCTGATCAGTTATTT
+
CCCCCGGGGGGGGGGGGGGGGGGGGGGGGGGGGGGGGGGGGGGGGGGGGGGGGGGGGGGGGGGGGGGGGGGGGGGGGGGGGGGGGGGGGGGGGGGGGGGGGGGGGGGGGGGGGGGGGGGGGGGGGGGGGGGGGGGGGGGGGGGGGGGGGGGGGGGGGGGGGGGGGGGGGGGGGGGGGGGGGGGGGGGGGGGGG?EGGGGGGGGGGGGGGGGGGGGGGGGGGGGGGGGGGGFGGGFGGGGFFFFFGFFGGGGGFGFGGGFFFFFDCGFGFFFGGFFFFEFFFFGFFCFCEEFFFF<EECEFF
@M70528:330:000000000-K6D4P:1:1102:4513:5085 1:N:0:CTTCAACCAC+TTATGCGCCT
GGAGCCCCTGACATAGCATTCCCTCGATTAAATAATATAAGATTCTGACTTTTACCCCCTTCTCTGGGATTATTAATTATAGGACTTTATAAAGAAGGAGCGGGAACGGGATGAACAGTATATCCACCTTTATCAACGTTTTATCATTCAGGACCTTCAGTAGACTTAACAATTTTTTCTTTACACCTTGCAGGGATTTCTTCAATTTTAGGTGCCTTAAATTTTATTACTACAATTATTAATCTTAAAGCAAAAAACCTTTCAGCAGAAAAAATTAGACTATTTGTCTGATCAGTTATTT
+
CCCCCGGGGGGGGFFFGGGGGGGGGGGGGGGGGGGGGGGGGFGGGGGGGGGGGGGGGGGGGGGGGGGGGGGGGGGGGGGGGGGGGGGGGGGGGGGGGGGGGGGGGGGGGGGGGGGGGGGGGGGGGGGGGGGGGGGGGGGGGGGGGGGGGGGGGGGGGGGGGGGGGGGGGGGGGGGGGGGGGGGGGGGGGGGGGGGGGGGGGGGGGGGGGGGGGGDFGGGFGGGGGGGGGGFGGGFGGGGAAFFFGFGFGFFGFGFGCGEFFFFGFGFG4FFFGFFGFFFFFFGFFCFCEECECEFFFFFFF
@M70528:330:000000000-K6D4P:1:1102:13651:5091 1:N:0:CTTCAACCAC+TTATGCGCCT
GGAGCCCCTGACATAGCATTCCCTCGATTAAATAATATAAGATTCTGACTTTTACCCCCTTCTCTGGGATTATTAATTATAGGACTTTATAAAGAAGGAGCGGGAACAGGATGAACAGTATATCCACCTTTATCAACGTTTTATCATTCAGGACCTTCAGTAGACTTAACAATTTTTTCTTTACACCTTGCAGGGATTTCTTCAATTTTAGGTGCCTTAAATTTTATTACTACAATTATTAATCTTAAAGCAAAAAACCTTTCAGCAGAAAAAATTAGACTATTTGTCTGATCAGTTATTT
+
CCCCCGGGGGGGGGGGGGGGGGGGGGGGGGGGGGGGGGGGGGGGGGGGGGGGGGGGGGGGGGGGGGGGGGGGGGGGGGGGGGGGGGGGGGGGGGGGGGGGGGGGGGGGGGGGGGGGGGGGGGGGGGGGGGGGGGGGGGGGGGGGGGGGGGGGGGGGGGGGGGGGGGGGGGGGGGGGGGGGGGGGGGGGGGGGGGGGGGGGGGGGGGGGGGGGGGGGGGGGGGGGGGGGGGFGGGFGGGGFFFFFGFGGCGGGFGFGGGDFFFFGFGCGFAFGGFFGFFFFFFGFFFFFEFFFFFFFFEFFF
@M70528:330:000000000-K6D4P:1:1102:23467:5101 1:N:0:CTTCAACCAC+TTATGCGCCT
GGAGCCCCTGACATAGCATTCCCTCGATTAAATAATATAAGATTCTGACTTTTACCCCCTTCTCTGGGATTATTAATTATAGGACTTTATAAAGAAGGAGCGGGAACAGGATGAACAGTATATCCACCTTTATCAACGTTTTATCATTCAGGACCTTCAGTAGACTTAACAATTTTTTCTTTACACCTTGCAGGGATTTCTTCAATTTTAGGTGCCTTAAATTTTATTACTACAATTATTAATCTTAAAGCAAAAAACCTTTCAGCAGAAAAAATTAGACTATTTGTCTGATCAGTTATTT
+
CCCCCGGGGGGGGGGGGGGGGGGGGGGGGGGGGGGGGGGGGGGGGGGGGGGGGGGGGGGGGGGGGGGGGGGGGGGGGGGGGGGGGGGGGGGGGGGGGGGGGGGGGGGGGGGGGGGGGGGGGGGGGGGGGGGGGGGGGGGGGGGGGGGGGGGGGGGGGGGGGGGGGGGGGGGGGGGGGGGGGGGGGGGGGGGGGGGGGGGGGGGGFGGGGGGGGGGGGGGGGGGGGGGGGGFGGGFGGGGFFFFFGFGGGFGGFGFGGGFFFFFGEG=CFFFGGFFFE@FFEFGFF3CEFFFFFEFFFEFFF
@M70528:330:000000000-K6D4P:1:1102:9494:5108 1:N:0:CTTCAACCAC+TTATGCGCCT
GGAGCCCCTGACATAGCATTCCCTCGATTAAATAATATAAGATTCTGACTTTTACCCCCTTCTCTGGGATTATTAATTATAGGACTTTATAAAGAAGGAGCGGGAACGGGATGAACAGTATATCCACCTTTATCAACGTTTTATCATTCAGGACCTTCAGTAGACTTAACAATTTTTTCTTTACACCTTGCAGGGATTTCTTCAATTTTAGGTGCCTTAAATTTTATTACTACAATTATTAATCTTAAAGCAAAAAACCTTTCAGCAGAAAAAATTAGACTATTTGTCTGATCAGTTATTT
+
CCCCCGGGGGGGGGGGGGGGGGGGGGGDCGGGGGGGGGGGGGGGGGGGGGGGGGGGGGGGGGGGGGGGGGGGGGGGGGGGGGGGGGGGGGGGGGGGGGGGGGGGGGGGGGEGGGGGGGGGGGGGGGGGGGGGGGGGGGGGGGGGGGGGGGGGGGGGGGGGGGGGGGGGGGGGGGGGGGGGGGGGGGGGGGGGG?EGGGGGGGGGGGGGGGGFGGGGGGGGGGGGGGGGGGFGGGFGGGGFFFFFGFCGFGGGFGFGGG;FFFFGFGE<AFFGGFFGFFFFFFGFFFFCE4>EEFFFFFFEF
@M70528:330:000000000-K6D4P:1:1102:19689:5123 1:N:0:CTTCAACCAC+TTATGCGCCT
GGAGCCCTGTTTTCCTGTCTCTTATACACATCTCCGAGCCCACGAGACCTTCAACCACATCTCGTATGCCGTCTTCTGCTTGAAAAAAAAAAACTACTAATATCACATCATAACGTGAAGCACTTGTGCCATTTTGTATGTCTAATATGAAACCAGATTCGCGCACTTCGTGCCCTCAGCGTTGTTAATACGGACGATCGTATCTGTTTTCGATATTATTTGGTTGAAATAGTCGCTAGACAGACTTTTAACTACTCGGTACGATACGTAGCATCACCTCGTGAATTACTGTCTACAGTTG
+
CCCCCGGGGFFGG9FGGGGGGGGGGGG<FGGGGGGGGGGGGGGGGGGGGGGGGGGGGGGGGGFGGGGGGGGGGGGGGGGGGGFGGCE+@>FG@4,,5,,,,5,<,,,,,,,<@,BB+,4C,B,,958,:,,,,,,CBA,55,5,,,,C,5B,,,,8>,,,8@+++@737+@+++,,3>D,*6***,,55,,64*1***6*23,,,441,,2:*,*/+=++4++*2*+52++3;+.*/:>*0+).9):*<*0:/*)*0*)))()/(*(10*0**)0*).))()/)0-/).))))).).)-))
@M70528:330:000000000-K6D4P:1:1102:18544:5129 1:N:0:CTTCAACCAC+TTATGCGCCT
GGAGCCCCTGACATAGCATTCCCTCGATTAAATAATATAAGATTCTGACTTTTACCCCCTTCTCTGGGATTATTAATTATAGGACTTTATAAAGAAGGAGCGGGAACAGGATGAACAGTATATCCACCTTTATCAACGTTTTATCATTCAGGACCTTCAGTAGACTTAACAATTTTTTCTTTACACCTTGCAGGGATTTCTTCAATTTTAGGTGCCTTAAATTTTATTACTACAATTATTAATCTTAAAGCAAAAAACCTTTCAGCAGAAAAAATTAGACTATTTGTCTGATCAGTTATTT
+
CCCCCGGGGGGGGGGGGGGGGGGGGGGGGGGGGGGGGGGGGGGGGGGGGGGGGGGGGGGGGGGGGGGGGGGGGGGGGGGGGGGGGGGGGGGGGGGGGGGGGGGGGGGGGGGGGGGGGGGGGGGGGGGGGGGGGGGGGGGGGGGGGGGGGGGGGGGGGGGGGGGGGGGGGGGGGGGGGGGGGGGGGGGGGGGGGGGGGGGGGGGGGGGGGGGGGGGGGGGGCGGGGGGGGGFGGGFGGGGFFFFFGFGGFGGGFGFGGGFFFFFGFGFGFFFFGFFGFFFFFFGFFFFFFFEF9CEEFFFFF
@M70528:330:000000000-K6D4P:1:1102:16761:5135 1:N:0:CTTCAACCAC+TTATGCGCCT
GGAGCCCCTGACATAGCATTCCCTCGATTAAATAATATAAGATTCTGACTTTTACCCCCTTCTCTGGGATTATTAATTATAGGACTTTATAAAGAAGGAGCGGGAACAGGATGAACAGTATATCCACCTTTATCAACGTTTTATCATTCAGGACCTTCAGTAGACTTAACAATTTTTTCTTTACACCTTGCAGGGATTTCTTCAATTTTAGGTGCCTTAAATTTTATTACTACAATTATTAATCTTAAAGCAAAAAACCTTTCAGCAGAAAAAATTAGACTATTTGTCTGATCAGTTATTT
+
CCCCCGGGGGGGGGFGGGGGGGGGFEEGGCGGGGGGGGGGGGGGGGGGGGGGGGGGGGGGGGGGGGGGGGGGGGGGGGGGGGGGGGGFGGGGGGCFGGGGGGGGGGGGGGGGGGFGGGGGGGGGFGGGGFGGGGGGGGGGGGGGGGGGGGGGGGGGGGGGGGGGGGGGGGGGGEGGGGGGGGGGGGGGGGGFGFGFGGGGGGGGGGGGGGGGGGGGGGGGGGGGGFGGGGFGGGFGGGGFFFFFGFGGGGGGF>FGGGFFFFFGFGEGFFFCCBFFE3?ACFGFFCCFFFEEFC@EECE<C
@M70528:330:000000000-K6D4P:1:1102:26391:5141 1:N:0:CTTCAACCAC+TTATGCGCCT
GGAGCCCCTGACATAGCATTCCCTCGATTAAATAATATAAGATTCTGACTTTTACCCCCTTCTCTGGGATTATTAATTATAGGACTTTATAAAGAAGGAGCGAGAACAGGATGAACAGTATATCCACCTTTATCAACGTTTTATCATTCAGGACCTTCAGTAGACTTAACAATTTTTTCTTTACACCTTGCAGGGATTTCTTCAATTTTAGGTGCCTTAAATTTTATTACTACAATTATTAATCTTAAAGCAAAAAACCTTTCAGCAGAAAAAATTAGACTATTTGTCTGATCAGTTATTT
+
CCCCCGGGGGGGGGGGGGGGGGGGGGGGGGGGGGGGGGGGGFFGGGGGGGGGGGGGGGGGGGGGGGGGGGGGGGGGGGGGGGGGGGGGGGGGGGGGGGGGGGGGGGGGGGGGGGGGGGGGGGGGGGGGGGGGGGGGGGGGGGGGGGGGGGGFGGGGGGGGGGGGGGGGGGGGGGGGGDGGGGGGGGFGGGFFGGGGGGGGGGGGGGGGCCFDGGGGGGGGFGGGGGGGGG7<FGFGFFGFFBBFFFCGE>2CFCFGGGBFFAFFE7;FFAFGG9FFEE<4?FFFF?AC<?C?3<<E<EF?C
@M70528:330:000000000-K6D4P:1:1102:5751:5152 1:N:0:CTTCAACCAC+TTATGCGCCT
GGAGCCCCTGACATAGCATTCCCTCGATTAAATAATATAAGATTCTGACTTTTACCCCCTTCTCTGGGATTATTAATTATAGGACTTTATAAAGAAGGAGCGGGAACGGGATGAACAGTATATCCACCTTTATCTACGTTTTATCATTCAGGACCTTCAGTAGACTTAACAATTTTTTCTTTACACCTTGCAGGGATTTCTTCAATTTTAGGTGCCTTAAATTTTATTACTACAATTATTAATCTTAAAGCAAAAAACCTTTCAGCAGAAAAAATTAGACTATTTGTCTGATCAGTTATTT
+
CCCCCGGGGGGGGGGGGGGGGGGGGGGGGGGGGGGGGGGGGGGGGGGGGGGGGGGGGGGGGGGGGGGGGGGGGGGGGGGGGGGGGGGGGGGGGGGGGFGFGGGGGGGGGGGGGGGGGGGGGGGGGGGGGGGGGGGGGGGGGGGGGGGGGGGGGGGGGGGGGGGGGGGGGGGGGGGGGGGGGGGGGGGGGGGGDDCFDFGGGGGGGGGGGGGGGGGGGGGGGGGGGGGGGGFGGGFGGGGFFFFFGFGGGGGGFGFGGGEFFFFGFGFFFFFGG>AGF@EBEFGFFEFEFFFFFFFFFEE?C
@M70528:330:000000000-K6D4P:1:1102:12832:5156 1:N:0:CTTCAACCAC+TTATGCGCCT
GGAGCCCCTGACATAGCATTCCCTCGATTAAATAATATAAGATTCTGACTTTTACCCCCTTCTCTGGGATTATTAATTATAGGACTTTATAAAGAAGGAGCGGGAACAGGATGAACAGTATATCCACCTTTATCAACGTTTTATCATTCAGGACCTTCAGTAGACTTAACAATTTTTTCTTTACACCTTGCAGGGATTTCTTCAATTTTAGGTGCCTTAAATTTTATTACTACAATTATTAATCTTAAAGCAAAAAACCTTTCAGCAGAAAAAATTAGACTATTTGTCTGATCAGTTATTT
+
CCCCCGGGGGGGGGGGGGGGGGGGGGGGGGGGGGGGGGGGGGGGGGGGGGGGGGGGGGGGGGGGGGGGGGGGGGGGGGGGGGGGGGGGGGGGGGGGGGGGGGGGGGGGGGGGGGGGGGGGGGGGGGGGGGGGGGGGGGGGGGGGGGGGGGGGGGGGGGGGGGGGGGGFGGGGGGGGGGGGGGGGGGGGGGGGGGGGFFGGGGGGGGGGGGGGGGGGGGGGGGGGGGGGDGFFGGFGGGGFFFFFGFGGGGGGFGFGGGFFFFFGFGFFFFFGGBFGFFFFFFGFFFFEFFFFFFFFFFFFF
@M70528:330:000000000-K6D4P:1:1102:7240:5157 1:N:0:CTTCAACCAC+TTATGCGCCT
GGAGCCCCTGACATAGCATTCCCTCGATTAAATAATATAAGATTCTGACTTTTACCCCCTTCTCTGGGATTATTAATTATAGGACTTTATAAAGAAGGAGCGGGAACAGGATGAACAGTATATCCACCTTTATCAACGTTTTATCATTCAGGACCTTCAGTAGACTTAACAATTTTTTCTTTACACCTTGCAGGGATTTCTTCAATTTTAGGTGCCTTAAATTTTATTACTACAATTATTAATCTTAAAGCAAAAAACCTTTCAGCAGAAAAAATTAGACTATTTGTCTGATCAGTTATTT
+
CCCCCGGGGGGGGGGGGGGGGGGGGGGGGGGGGGGGGGGGGGGGGGGGGGGGGGGGGGGGGGGGGGGGGGGGGGGGGGGGGGGGGGGGGGGGGGGGGGGGGGGGGGGGGGGGGFGGGGGGGGGGGGGGGGGGGGGGGGGGGGGGGGGGGGGGGGGGGGGGGGGGGGGGGGGGGGGGGGGGGGGGGGGGGGGGGGGGGGGGGGGGGGGGGGGGGGGGGGGGGGGGGGGGGGFGGGFGGGGFFFFFGFGGGFGFFGFGGGFFFFFGFCFGFFFGGFFGFECFCFGFFFFEFFFFFFFFEFFFF
@M70528:330:000000000-K6D4P:1:1102:24773:5158 1:N:0:CTTCAACCAC+TTATGCGCCT
GGAGCCCCTGACATAGCATTCCCTCGATTAAATAATATAAGATTCTGACTTTTACCCCCTTCTCTGGGATTATTAATTATAGGACTTTATAAAGAAGGAGCGGGAACGGGATGAACAGTATATCCACCTTTATCAACGTTTTATCATTCAGGACCTTCAGTAGACTTAACAATTTTTTCTTTACACCTTGCAGGGATTTCTTCAATTTTAGGTGCCTTAAATTTTATTACTACAATTATTAATCTTAAAGCAAAAAACCTTTCAGCAGAAAAAATTAGACTATTTGTCTGATCAGTTATTT
+
CCCCCGGGGGGGGGGGGGGGGGGGGGGGGGGGGGGGGGGGGGGGGGGGGGGGGGGGGGGGGGGGGGGGGGGGGGGGGGGGGGGGGGGGGGGGGGGGGGGGGGGGGGGGGGGGGGGGGGGGGGGGGGGGGGGGGGGGGGGGGGGGGGGGGGGGGGGGGGGGGGGGGGGGGGGGGGGGGGGGGGGGGGGGGGGGGEGGGGGGGGGGFGGGGGFGGGGGGGGGGGGGGFGGDAFGGG5ADDFFFFFFGFGGGGGFFFFGGGFFFFFGFFFGFAFFG>FCEFE=?FGFFFFFFEEFFF@F?EFFF
@M70528:330:000000000-K6D4P:1:1102:7801:5158 1:N:0:CTTCAACCAC+TTATGCGCCT
GGAGCCCCTGACATAGCATTCCCTCGATTAAATAATATAAGATTCTGACTTTTACCCCCTTCTCTGGGATTATTAATTATAGGACTTTATAAAGAAGGAGCGGGAACAGGATGAACAGTATATCCACCTTTATCAACGTTTTATCATTCAGGACCTTCAGTAGACTTAACAATTTTTTCTTTACACCTTGCAGGGATTTCTTCAATTTTAGGTGCCTTAAATTTTATTACTACAATTATTAATCTTAAAGCAAAAAACCTTTCAGCAGAAAAAATTAGACTATTTGTCTGATCAGTTATTT
+
CCCCCGGGGGGGGGGGGGGGGGGGGGGGGGGGGGGGGGGGGGGGGGGGGGGGGGGGGGGGGGGGGGGGGGGGGGGGGGGGGGGGGGGGGGGGGGFFGGGGGGGGGGGGGGFGGGGGGGGGGGGGGGGGGGGFGGGGGGGGGGGGGGGGGGGGGGGGGGGGGFFGGGGGGGGGGGGGGDGGGGCGFG8FGGGGGGGFFGGGGGCGFGDDGFG6EDGFGGGGFGGGGGGGGGFGFFFGGGGFFFFFGFGG?F7CFGFFGDEFFFFGEG=DFFFGG6FFFFFFCFGFFFC3?CCFFFFFECCCC
@M70528:330:000000000-K6D4P:1:1102:19823:5167 1:N:0:CTTCAACCAC+TTATGCGCCT
GGAGCCCCTGACATAGCATTCCCTCGATTAAATAATATAAGATTCTGACTTTTACCCCCTTCTCTGGGATTATTAATTATAGGACTTTATAAAGAAGGAGCGGGAACAGGATGAACAGTATATCCACCTTTATCAACGTTTTATCATTCAGGACCTTCAGTAGACTTAACAATTTTTTCTTTACACCTTGCAGGGATTTCTTCAATTTTAGGTGCCTTAAATTTTATTACTACAATTATTAATCTTAAAGCAAAAAACCTTTCAGCAGAAAAAATTAGACTATTTGTCTGATCAGTTATTT
+
CCCCCGGGGGGGGGGGGGGGGGGGGGGGGGGGGGGGGGGGGGGGGGGGGGGGGGGGGGGGGGGGGGGGGGGGGGGGGGGGGGGGGGGGGGGGGGGGGGGGGGGGGGGGGGGGGGGGGGGGGGGGGGGGGGGGGGGGGGGGGGGGGGGGGGGGGGGGGGGGGGGGGGGGGGGGGGGGGGGGGGGGGGGGGGGGGGGGGGGGGGGGGGGGGGGGGGGGGGGGGGGGGGGGGGFGGGFGGGGFFFFFGFGGFGGGFGFGGGFFFFFGFGFGFFFGGFFGFEEFFFGFFFFFFEFFFFFFFFFFF
@M70528:330:000000000-K6D4P:1:1102:13307:5182 1:N:0:CTTCAACCAC+TTATGCGCCT
GGAGCCCCTGACATAGCATTCCCTCGATTAAATAATATAAGATTCTGACTTTTACCCCCTTCTCTGGGATTATTAATTATAGGACTTTATAAAGAAGGAGCGGGAACAGGATGAACAGTATATCCACCTTTATCAACGTTTTATCATTCAGGACCTTCAGTAGACTTAACAATTTTTTCTTTACACCTTGCAGGGATTTCTTCAATTTTAGGTGCCTTAAATTTTATTACTACAATTATTAATCTTAAAGCAAAAAACCTTTCAGCAGAAAAAATTAGACTATTTGTCTGATCAGTTATTT
+
CCCCCGFGGGGGGGGGGGGGGGGGGGGGGGGGGGGGGGGGGGGGGGGGGGGGGGGGGGGGGGGGGGGGGGGGGGGGGGGGGGGGGGGGGGGGGGGGGGGGGGGGGGGGGGGGGGGGGGGGGGGGGGGGGGGGGGGGGGGGGGGGGGGGGGGGGGGGGGGGGGGGGGGGGGGGGGGGGGGGGGGGGGGGGGGGGGDFGGGGGGGGGGGGGGGGGGGGGGGGFGGGGGGGFGFGGGFGGGGFFFFFGFGGGGGGFGFGGGEFFFFGFGFGFFFCGBFGFFFFFFGFFFFFFFFFFFEC?EFFF
@M70528:330:000000000-K6D4P:1:1102:25979:5186 1:N:0:CTTCAACCAC+TTATGCGCCT
GGAGCCCCTGACATAGCATTCCCTCGATTAAATAATATAAGATTCTGACTTTTACCCCCTTCTCTGGGATTATTAATTATAGGACTTTATAAAGAAGGAGCGGGAACAGGATGAACAGTATATCCACCTTTATCAACGTTTTATCATTCAGGACCTTCAGTAGACTTAACAATTTTTTCTTTACACCTTGCAGGGATTTCTTCAATTTTAGGTGCCTTAAATTTTATTACTACAATTATTAATCTTAAAGCAAAAAACCTTTCAGCAGAAAAAATTAGACTATTTGTCTGATCAGTTATTT
+
CCCCCGGGGGGGGGGGGGGGGGGGGGGGGGGGGGGGGGGGGGGGGGGGGGGGGGGGGGGGGGGGGGGGGGGGGGGGGGGGGGGGGGGGGGGGGGGGGGGGGGGGGGGFGGGGGGGGGGGGGGGGGGGGGGGGGGGGGGGGFGGGGGGGGGGGGGGGGGGGGGGGGGGGGGGGGGGGGGGGGGGGGGGGGGGGGFE?FGGGGGGGGFGGGGG?FGGGGGGGGGGGGGGGGGFGGGFGGGGFFFFFGFGGCFGGFGFGGGAAFEFGECCCFFFDG@FGFFCFFFGFFFFFFFCE<CEFFCFFF
@M70528:330:000000000-K6D4P:1:1102:27177:5187 1:N:0:CTTCAACCAC+TTATGCGCCT
GGAGCCCCTGACATAGCATTCCCTCGATTAAATAATATAAGATTCTGACTTTTACCCCCTTCTCTGGGATTATTAATTATAGGACTTTATAAAGAAGGAGCGGGAACAGGATGAACAGTATATCCACCTTTATCAACGTTTTATCATTCAGGACCTTCAGTAGACTTAACAATTTTTTCTTTACACCTTGCAGGGATTTCTTCAATTTTAGGTGCCTTAAATTTTATTACTACAATTATTAATCTTAAAGCAAAAAACCTTTCAGCAGAAAAAATTAGACTATTTGTCTGATCAGTTATTT
+
CCCCCGGGGGGGGGGGGGGGGGGGGGGGGGGGGGGGGGGFGGGGGGGGGGGGGGGGGGGGGGGGGGGGGGGGGGGGGGGGGGGGGGGGGGGGGGFGFGGGGGGGGGGGGGGGGGGGGGGGGGGGGGGGGGGGGGGGGGGGGGGGGGGGGGGGGGGGGGGGGGGGGGGGDGGGGGGGGGGGGGGGGGGGGGGGGGGGGGGGGGGGGGGGGGGGGGGGGGGGGGGGGFGGFGFFG6FGGGGFFFFFGFGGEGGGFGFFGDBFFEC8C7CFFFFGGFFGF@3FFBGFFCFCFFFECFFEFEEFF
@M70528:330:000000000-K6D4P:1:1102:14292:5188 1:N:0:CTTCAACCAC+TTATGCGCCT
GGAGCCCCTGACATAGCATTCCCTCGATTAAATAATATAAGATTCTGACTTTTACCCCCTTCTCTGGGATTATTAATTATAGGACTTTATAAAGAAGGAGCGGGAACAGGATGAACAGTATATCCACCTTTATCAACGTTTTATCATTCAGGACCTTCAGTAGACTTAACAATTTTTTCTTTACACCTTGCAGGGATTTCTTCAATTTTAGGTGCCTTAAATTTTATTACTACAATTATTAATCTTAAAGCAAAAAACCTTTCAGCAGAAAAAATTAGACTATTTGTCTGATCAGTTATTT
+
CCCCCGGGGGGGGGGGGGGGGGGGGGGGGGGGGGGGGGGGGGGGGGGGGGGGGGGGGGGGGGGGGGGGGGGGGGGGGGGGGGGGGGGGGGGGGGGGGGGGGGGGGGGGGGGGGGGGGGGGGGGGGGGGGGGGGGGGGGGGGGGGGG,FGGGGGGGGGGGGGGGGGGGGGGGGGGGGGGGGGGGGGGGGGGGGGGGFGGGGGGGGGGGGGGGCGGGGGGGGGGGGGGGGGGFGGGFGGGGFFFFFGFGCECGGFGFDDGFFFFFGFGFGFFFCG@FGFFEFFFGFFFFFFFFFFFFEFFFFF
@M70528:330:000000000-K6D4P:1:1102:13400:5195 1:N:0:CTTCAACCAC+TTATGCGCCT
GGAGCCCCTGACATAGCATTCCCTCGATTAAATAATATAAGATTCTGACTTTTACCCCCTTCTCTGGGATTATTAATTATAGGACTTTATAAAGAAGGAGCGGGAACAGGATGAACAGTATATCCACCTTTATCAACGTTTTATCATTCAGGACCTTCAGTAGACTTAACAATTTTTTCTTTACACCTTGCAGGGATTTCTTCAATTTTAGGTGCCTTAAATTTTATTACTACAATTATTAATCTTAAAGCAAAAAACCTTTCAGCAGAAAAAATTAGACTATTTGTCTGATCAGTTATTT
+
CCCCCGFGGGGGGGGGGGGGGGGGGGGGGGGGGGGGGGGGGGGGGGGGGGGGGGGGGGGGGGGGGGGGGGGGGGGGGGGGGGGGGGGGGGGGGGGGGGGGGGGGGGGGGGGGGGGGGGGGGGGGGGGGGGGGGGGGGGGGGGGGGGGGGGGGGGGGGGGGGGGGGGGGGGGGGGGGGGGGGGGGGGGGGGGGGGGGGGGGGGGGGGGGGGGGGGGGGGGGGGGGGGGGGGFGGGFGGGGFFFFFGFGFCFGGFGFGGGEFFFFGFGFGFAFFFBFGFEFFFFGFFFFCFFFFFEFFEFFEF
@M70528:330:000000000-K6D4P:1:1102:24272:5198 1:N:0:CTTCAACCAC+TTATGCGCCT
GGAGCCCCTGACATAGCATTCCCTCGATTAAATAATATAAGATTCTGACTTTTACCCCCTTCTCTGGGATTATTAATTATAGGACTTTATAAAGAAGGAGCGGGAACGGGATGAACAGTATATCCACCTTTATCAACGTTTTATCATTCAGGACCTTCAGTAGACTTAACAATTTTTTCTTTACACCTTGCAGGGATTTCTTCAATTTTAGGTGCCTTAAATTTTATTACTACAATTATTAATCTTAAAGCAAAAAACCTTTCAGCAGAAAAAATTAGACTATTTGTCTGATCAGTTATTT
+
CCCCCGGGGGGGGGGGGGGGGGGGGGGGGGGGGGGGGGGGGGGGGGGGGGGGGGGGGGGGGGGGGGGGGGGGGGGGGGGGGGGGGGGGGGGGGGGGGGGGGGGGGGGGGGGGGGGGGGGGGGGGGGGGGGGGGGGGGGGGGGGGGGGGGGGGGGGFGGGGGGGGGGGGGGGGGGGGGGGGGGGGGGGGGGGGGGGGGGGGGGGGGGGGGFFGGGGGGGGGGGGGGGGGGGFGGGAGGGGFFFFFGFGGGGGGFFFGGGEFFFFGFGCGFFFGFBFGFECFCFGFFFF?EEEEFFFFEFFFF
@M70528:330:000000000-K6D4P:1:1102:6129:5205 1:N:0:CTTCAACCAC+TTATGCGCCT
GGAGCCCCTGACATAGCATTCCCTCGATTAAATAATATAAGATTCTGACTTTTACCCCCTTCTCTGGGATTATTAATTATAGGACTTTATAAAGAAGGAGCGGGAACAGGATGAACAGTATATCCACCTTTATCAACGTTTTATCATTCAGGACCTTCAGTAGACTTAACAATTTTTTCTTTACACCTTGCAGGGATTTCTTCAATTTTAGGTGCCTTAAATTTTATTACTACAATTATTAATCTTAAAGCAAAAAACCTTTCAGCAGAAAAAATTAGACTATTTGTCTGATCAGTTATTT
+
CCCCCGGGGGGGGGGGGGGGGGGGGGGGGGGGGGGGGGGGGFGGGGGGGGGGGGGGGGGGGGGGGGGGGGGGFGGGGGGGGGGGGGGGGGGGGGGGGGGGGGGGGGGGGGGGGGGGGGGGGGGGGGGGGGGGGGGGGGGGGGGGGFGGGGGGGGGGFGGFEAAFFGGGGGGGGGGGGGGGGGGGGGGGGGFFGGE:@BFGGGGGGGGGGGFGFGFGGGGGGGGGGFGGGGFFGCFGGCG6AAAEFFG@GFFGAFFGDG)?FBAFFGFFFFFCD>FGFFEFEFGFF3:C<?ECEFFFFFCCC
@M70528:330:000000000-K6D4P:1:1102:21103:5205 1:N:0:CTTCAACCAC+TTATGCGCCT
GGAGCCCCTGACATAGCATTCCCTCGATTAAATAATATAAGATTCTGACTTTTACCCCCTTCTCTGGGATTATTAATTATAGGACTTTATAAAGAAGGAGCGGGAACAGGATGAACAGTATATCCACCTTTATCAACGTTTTATCATTCAGGACCTTCAGTAGACTTAACAATTTTTTCTTTACACCTTGCAGGGATTTCTTCAATTTTAGGTGCCTTAAATTTTATTACTACAATTATTAATCTTAAAGCAAAAAACCTTTCAGCAGAAAAAATTAGACTATTTGTCTGATCAGTTATTT
+
CCCCCGGGGGGGGGGGGGGGGGGGGGGGGGGGGGGGGGGGGGGGGGGGGGGGGGGGGGGGGGGGGGGGGGGGGGGGGGGGGGGGGGGGGGGGGGGGGGGGGGGGGGGGGGGGGGGGGGGGGGGGGGGGGGGGGGGGGGGGGGGGGGGGGGGGGGGGGGGGGGGGGGGGGGGGGGGGGGGGGGGGGGGGGGGGGGGGGGGGGGGGGGGGGGGGGGGGGGGGGGGGGGGGGGFGGGFGGFGFFFFFGFGGGFGGFGFGGGFFFFFGFGFGFFFGGFFGFFFFFFGFFEF?CFFEFFFFFFFFF
@M70528:330:000000000-K6D4P:1:1102:5469:5217 1:N:0:CTTCAACCAC+TTATGCGCCT
GGAGCCCCTGACATAGCATTCCCTCGATTAAATAATATAAGATTCTGACTTTTACCCCCTTCTCTGGGATTATTAATTATAGGACTTTATAAAGAAGTAGCGGGAACAGGATGAACAGTATATCCACCTTTATCAACGTTTTATCATTCAGGACCTTCAGTAGACTTAACAATTTTTTCTTTACACCTTGCAGGGATTTCTTCAATTTTAGGTGCCTTAAATTTTATTACTACAATTATTAATCTTAAAGCAAAAAACCTTTCAGCAGAAAAAATTAGACTATTTGTCTGATCAGTTATTT
+
CCCCCGGGGGGGGGGGGGGGGGGGGGGGGGGGGGGGGGGGGGGGGGGGGGGGGGGGGGGGGGGGGGGGGGGGGGGGGGGGGGGGGGGGGGGGGGGGG,FFGGGGGGG8FFGGGGGGGGGGGGGGGGGGGGGGGGGGGGGGGGGGGGGGGGGFGGGGGGGGGGGGGGGGGGGGGGGGGGGGGGGGGGGGGGGGGGGGGGGGGGGGGGGGGGGGGGGGGGGGGGGGGGGGGGFGGGFGFFFFFFFFGFGGGG>>FFFGGGFFFFADCGEGFFFFDBFGF@EFFFGFFFFEFFFFFFFFCFFFE
@M70528:330:000000000-K6D4P:1:1102:14729:5243 1:N:0:CTTCAACCAC+TTATGCGCCT
GGAGCCCCTGACATAGCATTCCCTCGATTAAATAATATAAGATTCTGACTTTTACCCCCTTCTCTGGGATTATTAATTATAGGACTTTATAAAGAAGGAGCGGGAACAGGATGAACAGTATATCCACCTTTATCAACGTTTTATCATTCAGGACCTTCAGTAGACTTAACAATTTTTTCTTTACACCTTGCAGGGATTTCTTCAATTTTAGGTGCCTTAAATTTTATTACTACAATTATTAATCTTAAAGCAAAAAACCTTTCAGCAGAAAAAATTAGACTATTTGTCTGATCAGTTATTT
+
CCCCCGGGGGGGGGGGGGGGGGGGGGGGGGGGGGGGGGGGGGGGGGGGGGGGGGGGGGGGGGGGGGGGGGGGGGGGGGGGGGGGGGGGGGGGGGGGGGGGGGGGGGGGGGGGGGGGGGGGGGGGGGGGGGGGGGGGGGGGGGGGGGGGGGGGGGGGGGGGGGGGGGGFGGGGGGGGGGGGGGGGGGGGGGGGGGGGGGGGGGGGGFGGGGGCGGGGGGGGGGGGGFGGGGFGGGFGGGGFFFFFGFGGGGGGFGFGGGFFFFFGFGFGFF;EFFFGFEEFFFGFFFFFFFFFEFFFEEFFF
@M70528:330:000000000-K6D4P:1:1102:25606:5245 1:N:0:CTTCAACCAC+TTATGCGCCT
GGAGCCCCTGACATAGCATTCCCTCGATTAAATAATATAAGATTCTGACTTTTACCCCCTTCTCTGGGATTATTAATTATAGGACTTTATAAAGAAGGAGCGGGAACGGGATGAACAGTATATCCACCTTTATCAACGTTTTATCATTCAGGACCTTCAGTAGACTTAACAATTTTTTCTTTACACCTTGCAGGGATTTCTTCAATTTTAGGTGCCTTAAATTTTATTACTACAATTATTAATCTTAAAGCAAAAAACCTTTCAGCAGAAAAAATTAGACTATTTGTCTGATCAGTTATTT
+
CCCCCGGGGGGGGGGGGGGGGGGGGGGGGGGGGGGGFGGGGGGGGGGGGCGGGGGGGGGGGGGGGGGGGGGGGGGGGGGGGGGGGGGGGGGGGGGGGGGGGGGGGGGGGGDGGGGGGGGGGGGGGGGGGGGGGGGGGGGGGGGGGGGGGGGGGGGGGGGGGGGGGGGGGGGGGGGGGGGGGGGGGGGGGGGGGGEGGGGGGGGGGGGGGGDGGGGGGGGGDGGGGGGGGFFFFGFGGGGFFFFFGFFFG>DDFGFGGG>FFEFGFCCFFFFGG@FGF@?FEFCCFCCCE?<<9?<CEEFFF
@M70528:330:000000000-K6D4P:1:1102:9771:5246 1:N:0:CTTCAACCAC+TTATGCGCCT
GGAGCCCCTGACATAGCATTCCCTCGATTAAATAATATAAGATTCTGACTTTTACCCCCTTCTCTGGGATTATTAATTATAGGACTTTATAAAGAAGGAGCGGGAACAGGATGAACAGTATATCCACCTTTATCAACGTTTTATCATTCAGGACCTTCAGTAGACTTAACAATTTTTTCTTTACACCTTGCAGGGATTTCTTCAATTTTAGGTGCCTTAAATTTTATTACTACAATTATTAATCTTAAAGCAAAAAACCTTTCAGCAGAAAAAATTAGACTATTTGTCTGATCAGTTATTT
+
CCCCCGGGGGGGGGGGGGGGGGGGGGGGGGGGGGGGGGGGGGGGGGGGGGGGGGGGGGGGGGGGGGGGGGGGGGGGGGGGGGGGGGGGGGGGGGGGGGGGGGGGGGGGGGGGGGGGGGGGGGGGGGGGGGGGGGGGGGGGGGGGGGGGGGGGGGGGGGGGGGGGGGGGGGGGGGGGGGGGGGGGGGGGGGGGGGGGGGGGGGGGGGGGGGGGGGGGGGGGGGGGGGGGGGFGGGFGGGGFFFFFGFGGFGGGFGFGGGFFFFFGFGFGFFFGGFFGFFFFCFGFFFFFFFFFFFFFFFFFF
@M70528:330:000000000-K6D4P:1:1102:11766:5248 1:N:0:CTTCAACCAC+TTATGCGCCT
GGAGCCCCTGACATAGCATTCCCTCGATTAAATAATATAAGATTCTGACTTTTACCCCCTTCTCTGGGATTATTAATTATAGGACTTTATAAAGAAGGAGCGGGAACGGGATGAACAGTATATCCACCTTTATCAACGTTTTATCATTCAGGACCTTCAGTAGACTTAACAATTTTTTCTTTACACCTTGCAGGGATTTCTTCAATTTTAGGTGCCTTAAATTTTATTACTACAATTATTAATCTTAAAGCAAAAAACCTTTCAGCAGAAAAAATTAGACTATTTGTCTGATCAGTTATTT
+
CCCCCGFGGGGGGGGGGGGGGGGGGGGGGGGGGGFFGFFGGGGGGGGGGGGGGGGGGGGGGGGGGGGGGFGGGGGFFGGGGGGGGGGGGGGGGGFGFGGGGGGGGGGGGGGGGGGGGGGGGGGGGGGGGGGGGGGGGGGGGGGGGGGGGGGGGGGGGGGGGGGGGGGGGGGGGGGGGGGGGGGGGGGGGGGGGDGGGGGGGGGGGGGGGGGFGGGGGGGGFGGGGGGGGGFGGGFGGGGFFCFFGFGGFGFGFGFG<G>A?BFFEG=F44FC4;AFFFCF?FGFF?FCCEEFEF@EFFFFF
@M70528:330:000000000-K6D4P:1:1102:26874:5251 1:N:0:CTTCAACCAC+TTATGCGCCT
GGAGCCCCTGACATAGCATTCCCTCGATTAAATAATATAAGATTCTGACTTTTACCCCCTTCTCTGGGATTATTAATTATAGGACTTTATAAAGAAGGAGCGGGAACAGGATGAACAGTATATCCACCTTTATCAACGTTTTATCATTCAGGACCTTCAGTAGACTTAACAATTTTTTCTTTACACCTTGCAGGGATTTCTTCAATTTTAGGTGCCTTAAATTTTATTACTACAATTATTAATCTTAAAGCAAAAAACCTTTCAGCAGAAAAAATTAGACTATTTGTCTGATCAGTTATTT
+
CCCCCGGGGGGGGGGGGGGGGGGGGGGGGGGGGGGGGGGGGFGGGGGGGGGGGGGGGGGGGGGGGGGGGGGGGGGGGGGGGGGGGGGGGGGGGGGGGGGGGGGGGGGGGGGGGGGGGGGGGGGGGGGGGGGGGGGGGGGGGGGGGGGGGGGGGGGGGGGGGGGGGGGGGGGGGGGGGGGGGGGGGGGGGGGGGGGCGGGGGGGGFGGGGGGFGGGGGGGGGGGGGGGGGGFGGGFGGGGFFFFFGFGGCCGGFGFG>D:FFFFGC==FFFFGF>FGFEFFEFGFFFFCCE<?4?@EEEFFF
@M70528:330:000000000-K6D4P:1:1102:9049:5255 1:N:0:CTTCAACCAC+TTATGCGCCT
GGAGCCCCTGACATAGCATTCCCTCGATTAAATAATATAAGATTCTGACTTTTACCCCCTTCTCTGGGATTATTAATTATAGGACTTTATAAAGAAGGAGCGGGAACGGGATGAACAGTATATCCACCTTTATCAACGTTTTATCATTCAGGACCTTCAGTAGACTTAACAATTTTTTCTTTACACCTTGCAGGGATTTCTTCAATTTTAGGTGCCTTAAATTTTATTACTACAATTATTAATCTTAAAGCAAAAAACCTTTCAGCAGAAAAAATTAGACTATTTGTCTGATCAGTTATTT
+
CCCCCGGGGGGGGCGGGGGGGGGGGGGGFGGGGGGGGGGGGGGGGGGGGGGGGGGGGGGGGGGGGGGGGGGGGGGGGGGGGGGGGGGGGGGGGGGGFFGGGGGGGGGGGGGGGGGGGGGGGGGGGGGGGGGGGGGGGGGGGGGGGGGGGGGGGGGGGGGGGGGGGGGGGGGGGGGGGGGGGGGGGGGGGGGGGGGGGGGGGGGGGGGGGGGGGGGGGGGGGGGGGGGGGGFFGGFGGDFFFFFFGFGGGFFGFDFC<DDFFFFGCG>CFFAC69FGFEFFFFFFFEFEFC<C<C3?ECEFF
@M70528:330:000000000-K6D4P:1:1102:19778:5255 1:N:0:CTTCAACCAC+TTATGCGCCT
GGAGCCCCTGACATAGCATTCCCTCGATTAAATAATATAAGATTCTGACTTTTACCCCCTTCTCTGGGATTATTAATTATAGGACTTTATAAAGAAGGAGCGGGAACAGGATGAACAGTATATCCACCTTTATCAACGTTTTATCATTCAGGACCTTCAGTAGACTTAACAATTTTTTCTTTACACCTTGCAGGGATTTCTTCAATTTTAGGTGCCTTAAATTTTATTACTACAATTATTAATCTTAAAGCAAAAAACCTTTCAGCAGAAAAAATTAGACTATTTGTCTGATCAGTTATTT
+
CCCCCGGGGGGGGGGGGGGGGGGGGGGGGGGGGGGGGGGGGGGGGGGGGGGGGGGGGGGGGGGGGGGGGGGGGGGGGGGGGGGGGGGGGGGGGGGGGGGGGGGGGGGGGGGGGGGGGGGGGGGGGGGGGGGGGGGGGGGGGGGGGGGGGGGGGGGGGGGGGGGGGGGGGGGGGGGGGGGGFGGGGGGGGGGGGGGGGGGGGGGGGGGGGGGGGGGGGGGGGGGGGGGGGGFCGGFGGGGFFFFFGFGGGGGGFGAGGGFFFFFGFGFGFFFFF;FGF@EFFFGFFFFCFFFFFFFFFEEEF
@M70528:330:000000000-K6D4P:1:1102:14496:5255 1:N:0:CTTCAACCAC+TTATGCGCCT
GGAGCCCCTGACATAGCATTCCCTCGATTAAATAATATAAGATTCTGACTTTTACCCCCTTCTCTGGGATTATTAATTATAGGACTTTATAAAGAAGGAGCGGGAACAGGATGAACAGTATATCCACCTTTATCAACGTTTTATCATTCAGGACCTTCAGTAGACTTAACAATTTTTTCTTTACACCTTGCAGGGATTTCTTCAATTTTAGGTGCCTTAAATTTTATTACTACAATTATTAATCTTAAAGCAAAAAACCTTTCAGCAGAAAAAATTAGACTATTTGTCTGATCAGTTATTT
+
CCCCCGGGGGGGGGGGGGGGGGGGGGGGGGGGGGGGGGGGGGGGGGGGGGGGGGGGGGGGGGGGGGGGGGGGGGGGGGGGGGGGGGGGGGGGGGGGGGGGGGGGGGGGGGGGGGFGGGGGGGGGGGGGGGGGGGGGGGGGGGGGGGGGGGGGGGGGGGGGGFGGGGGGGGGGGGGGGGGGGGGGGGGGGGGGGGGGGGGGGGGGGGGGGGGGGFGGGGGGGGGGGFGGGGFGGGFGGFGFFFFFGFGGGGGGFGFGGGFFFFFGFGFFFFFGGFFGEE<ACFGFFFFCCF<CFFEFFEFFF
@M70528:330:000000000-K6D4P:1:1102:6493:5260 1:N:0:CTTCAACCAC+TTATGCGCCT
GGAGCCCCTGACATAGCATTCCCTCGATTAAATAATATAAGATTCTGACTTTTACCCCCTTCTCTGGGATTATTAATTATAGGACTTTATAAAGAAGGAGCGGGAACAGGATGAACAGTATATCCACCTTTATCAACGTTTTATCATTCAGGACCTTCAGTAGACTTAACAATTTTTTCTTTACACCTTGCAGGGATTTCTTCAATTTTAGGTGCCTTAAATTTTATTACTACAATTATTAATCTTAAAGCAAAAAACCTTTCAGCAGAAAAAATTAGACTATTTGTCTGATCAGTTATTT
+
CCCCCGGGGGGGGGGCGGGGGGGGGGCFGGGGGFDGGGGGGGGGGGGGGGGGCGCFGGGGGGCFGGGGFFGGGGGFGAGGGFEGFGGDGGGFG@CEACFGGEFEGGGGGGGGGFGGD,CFEGGGGGGGGFFGFGFFGCEGGGGFDEGGFGFGGGGGGGGGGGGGGGGFGGGGGFGFFGGGFGGGEEFDFGGGGDE@CFGGGFGGGGGGGGG:FC,:FCF,EGGFFGGC9A=;?CFAFGGFF6@CGFFGD+DF6CAFGDEFFFFGC766A?ACC;FGFEFF?FDA:);?EFFFFFECC?E?C
@M70528:330:000000000-K6D4P:1:1102:25859:5261 1:N:0:CTTCAACCAC+TTATGCGCCT
GGAGCCCCTGACATAGCATTCCCTCGATTAAATAATATAAGATTCTGACTTTTACCCCCTTCTCTGGGATTATTAATTATAGGACTTTATAAAGAAGGAGCGGGAACAGGATGAACAGTATATCCACCTTTATCAACGTTTTATCATTCAGGACCTTCAGTAGACTTAACAATTTTTTCTTTACACCTTGCAGGGATTTCTTCAATTTTAGTTGCCTTAAATTTTATTACTACAATTATTAATCTTAAAGCAAAAAACCTTTCAGCAGAAAAAATTAGACTATTTGTCTGATCAGTTATTT
+
CCCCCGGGGGGGGGGGGGGGGGGGGGGGGGGGGGGGGGGGGGGGGGGGGGGGGGGGGGGGGGGGGGGGGGGGGGGGGGGGGGGGGGGGGGGGGGGGGGGGGGGGGGGGGGGGGGGGGGGGGGGGGGGGGGGGGGGGGGGGGGGGGGGGGGGGGGGGGGGGGGGGGGGGGGGGGGGGGGGGGGGGFGGGGFFGGGC:DGCAF<=E,EGGFFG,EBEAFAFG:DGGG:F7+,4==<6EC8ECF99+?<@F555?FGFG4C4?F4+28+**/;FGF(A7@;)*./CFC6@)/)1.45)9/1?EF
@M70528:330:000000000-K6D4P:1:1102:9884:5279 1:N:0:CTTCAACCAC+TTATGCGCCT
GGAGCCCCTGACATAGCATTCCCTCGATTAAATAATATAAGATTCTGACTTTTACCCCCTTCTCTGGGATTATTAATTATAGGACTTTATAAAGAAGGAGCGGGAACAGGATGAACAGTATATCCACCTTTATCAACGTTTTATCATTCAGGACCTTCAGTAGACTTAACAATTTTTTCTTTACACCTTGCAGGGATTTCTTCAATTTTAGGTGCCTTAAATTTTATTACTACAATTATTAATCTTAAAGCAAAAAACCTTTCAGCAGAAAAAATTAGACTATTTGTCTGATCAGTTATTT
+
CCC?CEGGGGGGGGGGGFGGGGGGGEEFFEGGGGGGGGGGGGGGGGGGGGGGGGGGFEGGGGGGGGGGGGGGGGGFGGGGGGGGGGGGGGGGGGF8F8F,C@FFFEGGFGGGF8EFFGGGGGGGGGGGGFGGGGGGFGGGGGCCFFGGGGGGGGFGGGGGGGGGGGGFGGGGEGEGGEGGGGGGGGGGGGGGGCEFCFFGGGGGGGGGGGG?EGDGGGGGDGGGGFDFFEFGGGFGGGFFA6?AFFGGEF>FA9AGGGFFBBFG<FCD4?AFF1A74;CFEFFFCEFFFFCFFFFFFEE3<
@M70528:330:000000000-K6D4P:1:1102:25302:5297 1:N:0:CTTCAACCAC+TTATGCGCCT
GGAGCCCCTGACATAGCATTCCCTCGATTAAATAATATAAGATTCTGACTTTTACCCCCTTCTCTGGGATTATTAATTATAGGACTTTATAAAGAAGGAGCGGGAACGGGATGAACAGTATATCCACCTTTATCAACGTTTTATCATTCAGGACCTTCAGTAGACTTAACAATTTTTTCTTTACACCTTGCAGGGATTTCTTCAATTTTAGGTGCCTTAAATTTTATTACTACAATTATTAATCTTAAAGCAAAAAACCTTTCAGCAGAAAAAATTAGACTATTTGTCTGATCAGTTATTT
+
CCCCCGGGGGGGGGGGGGGGGGGGGGGGGGGGGGGGGGGGGGGGGGGGGGGGGGGGGGGGGGGGGGGGGGGGGGGGGGGGGGGGGGGGGGGGGGGGGGGGGGGGGGGGGGGGGGGGGGGGGGGGGGGGGGGGGGGGGGGGGGGGGGGGGGGGGGGGGGGGGGGGGGGFGGGGGGGGGGGGGGGGGGDGGGGGGGGGGGGGGGGGFGGGGGFEGGGGGGEF7DFGGGGGGGFGGGFGGGGFFAFFGFFGCF7FFDFCDCAFFEFGEGFCA6FGG@FGFF34?BGFF<FEC3>CEEEF?6CEF
@M70528:330:000000000-K6D4P:1:1102:9023:5302 1:N:0:CTTCAACCAC+TTATGCGCCT
GGAGCCCCTGACATAGCATTCCCTCGATTAAATAATATAAGATTCTGACTTTTACCCCCTTCTCTGGGATTATTAATTATAGGACTTTATAAAGAAGGAGCGGGAACAGGATGAACAGTATATCCACCTTTATCAACGTTTTATCATTCAGGACCTTCAGTAGACTTAACAATTTTTTCTTTACACCTTGCAGGGATTTCTTCAATTTTAGGTGCCTTAAATTTTATTACTACAATTATTAATCTTAAAGCAAAAAACCTTTCAGCAGAAAAAATTAGACTATTTGTCTGATCAGTTATTT
+
CCCCCGGGGGGGGGGGGGGGGGGGGGGCCFGGGGGGGGGGGFFGGGGGGGGGGGGGGGGGGGGGGGGGGGGFGGGGGGGGGGGGGGGGGGGGGGGGGGGFGGGGGGGGGGGGGGGGGGGGGGGGGGGGGGGGGGGGGGFFGGGGGGGGGGGGGGGGGGGGGGGGGGGFFGGGGGGGGGGGGGGGGGGGGGGGGGGGGGGGGGGGGGGGGGGGGGGGGGGGGGFGFECFFFFGGGFGGGFFFFFFGFGFCGGGFGFGGGFFBEFGCGFGFFFG<@FGFEEFFFFFFCFFEEFEEF<CCCF<C
@M70528:330:000000000-K6D4P:1:1102:26654:5303 1:N:0:CTTCAACCAC+TTATGCGCCT
GTCTCCCCTTACATAGCATTCCCTCGATTAAATAATATAAGATTCTGACTTTTACCCCCTTCTCTGGGATTATTAATTATAGGACTTTATAAAGAAGGAGCGGGAACAGGATGAACAGTATATCCACCTTTATCAACGTTTTATCATTCAGGACCTTCAGTAGACTTAACAATTTTTTCTTTACACCTTGCAGGGATTTCTTCAATTTTAGGTGCCTTAAATTTTATTACTACAATTATTAATCTTAAAGCAAAAAACCTTTCAGCAGAAAAAATTAGACTATTTGTCTGATCAGTTATTT
+
88ACCFGGGCFGGGGGGGGGGGGGGGGGGGGGGGGGGGGGGGGGGGGGGGGGGGGGGGGGGGGGGGGGGGGGGGGGGGGGGGGGGGGGGGGGGGGGGGGGGGGGGGGGGGGGGGGGGGGGGGGGGGGGGGGGGGGGGGGGGGGGGGGGGGGGGGGGGGGGGGGGGGGGFGGGFFGGGGGGGGGGGGGGGGGGGGGGGGGGGGGGGGGGGGFFGGGGGGGGDGGGGGGGGGC:CGFGGGGFFFFFFFGCA>CCFGFGGGDFFEFGFCEFFAFGGFFGE;EFEFGFFEFEC9EEEEEEFEFFF
@M70528:330:000000000-K6D4P:1:1102:22607:5308 1:N:0:CTTCAACCAC+TTATGCGCCT
GGAGCCCCTGACATAGCATTCCCTCGATTAAATAATATAAGATTCTGACTTTTACCCCCTTCTCTGGGATTATTAATTATAGGACTTTATAAAGAAGGAGCGGGAACAGGATGAACAGTATATCCACCTTTATCAACGTTTTATCATTCAGGACCTTCAGTAGACTTAACAATTTTTTCTTTACACCTTGCAGGGATTTCTTCAATTTTAGGTGCCTTAAATTTTATTACTACAATTATTAATCTTAAAGCAAAAAACCTTTCAGCAGAAAAAATTAGACTATTTGTCTGATCAGTTATTT
+
CCCCCGGGGGGGGGGGGGGGGGGGGGGGGGGGGGGGGGGGGGGGGGGGGGGGGGGGGGGGGGGGGGGGGDGGGGGGGGGGGGGGGGGGGGGGGGGGGGGGGGGGGGGGGGGGGGGGGGGGGGGGGGGGGGGGGGGGGGGGGGGGGGGGFGGGGGGGGGGGGGGGGGGGDGGGGGGGGGGGGGGGGGGGGGGGGGGGGGGGGGGGGGGGGGGGGGGGGGGGGGGGGGGGGGFGGGFGGGGFFFCFGFFGGGGGFGFGGGFFFFFGFGFGFFFGGFFGFFEFEFFFFCFEFEFFFFECCEFFF
@M70528:330:000000000-K6D4P:1:1102:27121:5310 1:N:0:CTTCAACCAC+TTATGCGCCT
GGAGCCCCTGACATAGCATTCCCTCGATTAAATAATATAAGATTCTGACTTTTACCCCCTTCTCTGGGATTATTAATTATAGGACTTTATAAAGAAGGAGCGGGAACAGGATGAACAGTATATCCACCTTTATCAACGTTTTATCATTCAGGACCTTCAGTAGACTTAACAATTTTTTCTTTACACCTTGCAGGGATTTCTTCAATTTTAGGTGCCTTAAATTTTATTACTACAATTATTAATCTTAAAGCAAAAAACCTTTCAGCAGAAAAAATTAGACTATTTGTCTGATCAGTTATTT
+
CCCCCGGGGGGGGGGGGGGGGGGGGGGGGGGGGGGGGGGGGGGGGGGGGGGGGGGGGGGGGGGGGGGGGGGGGGFFGGGGGGGGGGGGGGGGGGGGGGGGGGGGGGGGGGGGGGGGGGGGGFGGGGGGGGGGGGGGGGGGGGGGGGGGGGGGGFGGGGGGGFGGFGGFACFGFGGGGGGGGGGGDGGGGGCFGGGGGGGGGGFDCGGGGGGFGGGGGGGGGFGGGEFGGGFFGGFGGGGFF6EFGFFGG>>FFGFFDGFFFFAC?CEGFFFGF05C<ECFFFGFFEFFFF9EC?@CEFFFF
@M70528:330:000000000-K6D4P:1:1102:13335:5314 1:N:0:CTTCAACCAC+TTATGCGCCT
GGAGCCCCTGACATAGCATTCCCTCGATTAAATAATATAAGATTCTGACTTTTACCCCCTTCTCTGGGATTATTAATTATAGGACTTTATAAAGAAGGAGCGGGAACGGGATGAACAGTATATCCACCTTTATCAACGTTTTATCATTCAGGACCTTCAGTAGACTTAACAATTTTTTCTTTACACCTTGCAGGGATTTCTTCAATTTTAGGTGCCTTAAATTTTATTACTACAATTATTAATCTTAAAGCAAAAAACCTTTCAGCAGAAAAAATTAGACTATTTGTCTGATCAGTTATTT
+
CCCCCGFGGGGGGGGGGGGGGGGGGGGGGGGGGGGGGGGGGGGGGGGGGGGGGGGGGGGGGGGGGGGGGGGGGGGGGGGGGGGGGGGGGGGGGGGGGGGGGGGGGGGGGGGGGGGGGGGGGGGGGGGGGGGGGGGGGGGGGGGGGGGGGGGGGGGGGGGGGGGGGGGGGGGGGGGGGGGGGGGGGGGGGGGGGGGGGGGGGGGGGGGGGGGGGGGGGGGGGGGGGGGGGGFGGGFGGGGFFFFFGFGGFGGGFGFGDDEFFFFGFGFGFFAGG>FGFFFFFFGFFFFFFFFFFFFFFFFEF
@M70528:330:000000000-K6D4P:1:1102:24780:5326 1:N:0:CTTCAACCAC+TTATGCGCCT
GGAGCCCCTGACATAGCATTCCCTCGATTAAATAATATAAGATTCTGACTTTTACCCCCTTCTCTGGGATTATTAATTATAGGACTTTATAAAGAAGGAGCGGGAACAGGATGAACAGTATATCCACCTTTATCAACGTTTTATCATTCAGGACCTTCAGTAGACTTAACAATTTTTTCTTTACACCTTGCAGGGATTTCTTCAATTTTAGGTGCCTTAAATTTTATTACTACAATTATTAATCTTAAAGCAAAAAACCTTTCAGCAGAAAAAATTAGACTATTTGTCTGATCAGTTATTT
+
CCCCCGGGGGGGGGGGGGGGGGGGGGGGGGGGGGGGGGGGGGGGGGGGGGGGGGGGGGGGGGGGGGGGGGGGGGGGGGGGGGGGGGGGGGGGGGGGGGGGGGGGGGGGGGGGGGGGGGGGGGGGGGGGGGGGGGGGGGGGGGGGGGGGGGGGGGGGGGGGGGGGGGGGFGGGGGGGGGGGGGGGGGGGGGGGGGGGFGGGGGGGGGGGGGG6EEFGGGGGGGGGGGGGGGFCFGFGGGGFFFFFGFGGG>7CFGFGDG:FFBCFE74CFAFCF@FDEE3A?FGFFFCC??9C<<8C<CFFF
@M70528:330:000000000-K6D4P:1:1102:22601:5326 1:N:0:CTTCAACCAC+TTATGCGCCT
GGAGCCCCTGACATAGCATTCCCTCGATTAAATAATATAAGATTCTGACTTTTACCCCCTTCTCTGGGATTATTAATTATAGGACTTTATAAAGAAGGAGCGGGAACAGGATGAACAGTATATCCACCTTTATCAACGTTTTATCATTCAGGACCTTCAGTAGACTTAACAATTTTTTCTTTACACCTTGCAGGGATTTCTTCAATTTTAGGTGCCTTAAATTTTATTACTACAATTATTAATCTTAAAGCAAAAAACCTTTCAGCAGAAAAAATTAGACTATTTGTCTGATCAGTTATTT
+
CCCCCGGGGGGGGGGGGFGGGGGGGGGGGGGGGGGGGGGGGGGGGGGGGGGGGGGGGGGGGGGGGGGGGGGGGGGGGGGGGGGGGGGGGGGGGGGGGGGGGGGGGGGGGGGGGGGGGGGGGGGGGGGGGGGGGGGGGGGGGGGGGGGGGGGGGGGGGGGGGGGGGGGGGGGGGGGGGGGGGGGGGGGGGGGGGG6FFGGGGGGGGGGGGGGCFGGGGGGGGGGGGGGGGGFGGGFGGGGFFFFFGFGGDFGGFGFGGGFFFFFGFGFGFAFGGFFGFEEFFFGFFFFECEEFFFECFFFFF
@M70528:330:000000000-K6D4P:1:1102:13326:5337 1:N:0:CTTCAACCAC+TTATGCGCCT
GGAGCCCCTGACATAGCATTCCCTCGATTAAATAATATAAGATTCTGACTTTTACCCCCTTCTCTGGGATTATTAATTATAGGACTTTATAAAGAAGGAGCGGGAACGGGATGAACAGTATATCCACCTTTATCAACGTTTTATCATTCAGGACCTTCAGTAGACTTAACAATTTTTTCTTTACACCTTGCAGGTATTTCTTCAATTTTAGGTGCCTTAAATTTTATTACTACAATTATTAATCTTAAAGCAAAAAACCTTTCAGCAGAAAAAATTATACTATTTGTCTGATCAGTTCTTT
+
CCCCCEAFGGGGGGGGGGGGGGGGG@FGGGGGGGGGFGGGGGGGGGGGGGGGGGGGCGGGCDFFGGGGGGGGGFFGGGGGGGCCFGGGAFEFFCGGGFFEFEGGGGGGG@4@FFFFGF?EFGGGGGGGGGFEGCFAFCFBFECGGGFGFFF,EFFGGG?D<,E<FEG9,?EEFFGGGFCFFF9EGAFFFFFFGG,9@DFGGGGGFFGFFDFGG9EGGGFGGFGGFEFGGGF,+<*@F+5=+4=BGFG+=5;9*43@C45;/8+=47*;A))=*3;CA))19;C885ACE)))).)7)15?C
@M70528:330:000000000-K6D4P:1:1102:15250:5343 1:N:0:CTTCAACCAC+TTATGCGCCT
GGAGCCCCTGACATAGCATTCCCTCGATTAAATAATATAAGATTCTGACTTTTACCCCCTTCTCTGGGATTATTAATTATAGGACTTTATAAAGAAGGAGCGGGAACAGGATGAACAGTATATCCACCTTTATCAACGTTTTATCATTCAGGACCTTCAGTAGACTTAACAATTTTTTCTTTACACCTTGCAGGGATTTCTTCAATTTTAGGTGCCTTAAATTTTATTACTACAATTATTAATCTTAAAGCAAAAAACCTTTCAGCAGAAAAAATTAGACTATTTGTCTGATCAGTTATTT
+
CCCCCGGGGGGGGGGGGGGGGGGGGGGGGGGGGGGGFGGGGGGGGGGGGGGGGGGGGGGGGGGGGGGGGGGGGGGGGGGGGGGGGGGGGGGGGGGGGGGGGGGGGGGGGGGGGGGGGGGGGGGGGGGGGGGGGGGGGGGGGGGGGGGGGGGGGGGGGGGGGGGGGGGFGGGGGGGGGGGGGGGGGGGGGGGGGGGGGGGGGGGGGGGGGGGGGGGGGGGGGGGGGGGGGGFGGGFGGGGFFFFFGFGFGGGGFGFGGGFFFFFGFGFGFFFGGBFGFFFFFFGFFFFFFFFFFFFFEFFEF
@M70528:330:000000000-K6D4P:1:1102:9614:5361 1:N:0:CTTCAACCAC+TTATGCGCCT
GGAGCCCCTGACATAGCATTCCCTCGATTAAATAATATAAGATTCTGACTTTTACCCCCTTCTCTGGGATTATTAATTATAGGACTTTATAAAGAAGGAGCGGGAACAGGATGAACAGTATATCCACCTTTATCAACGTTTTATCATTCAGGACCTTCAGTAGACTTAACAATTTTTTCTTTACACCTTGCAGGGATTTCTTCAATTTTAGGTGCCTTAAATTTTATTACTACAATTATTAATCTTAAAGCAAAAAACCTTTCAGCAGAAAAAATTAGACTATTTGTCTGATCAGTTATTT
+
CCCCCGGGGGGGGGGGGGGGGGGGGGGGGGGGGGGGGGGGGGGGGGGGGGGGGGGGGGGGGGGGGGGGGGGGGGGGGGGGGGFGGGGGGGGGGGFGGGGGGGGGGGGGGGGGGGGGGGGGGGGGGGGGGGGGGGGGGGGGGGGGGGGGGGGGGGGGGGGGGGGGGGGGGGGGGGGGGGGGGGGGGGGGGGGGGGGGGGGGGGGGGGGGGGGFGGGGGGGGGGGGGGGGGGFGFGFGFGGFFFFFGFGGGGFGFFFGGGFFFFFGEGCFFFFGGFFGFFFFFFGFF?FFFFFFFFFECEFFF
@M70528:330:000000000-K6D4P:1:1102:24856:5372 1:N:0:CTTCAACCAC+TTATGCGCCT
GGAGCCCCTGACATAGCATTCCCTCGATTAAATAATATAAGATTCTGACTTTTACCCCCTTCTCTGGGATTATTAATTATAGGACTTTATAAAGAAGGAGCGGGAACAGGATGAACAGTATATCCACCTTTATCAACGTTTTATCATTCAGGACCTTCAGTAGACTTAACAATTTTTTCTTTACACCTTGCAGGGATTTCTTCAATTTTAGGTGCCTTAAATTTTATTACTACAATTATTAATCTTAAAGCAAAAAACCTTTCAGCAGAAAAAATTAGACTATTTGTCTGATCAGTTATTT
+
CCCCCGGGGGGGGGGGGGGGGGGGGGGGGGGGGGGGGGGGGGGGGGGGGGGGGGGGGGGGGGGGGGGGGGGGGGGGGGGGGGGGGGGGGGGGGGGGGGGGGGGGGGGGGGGGGGGGGGGGGGGGGGGGGGGGGGGGGGGGGGGGGGGGGGGGGGGGGGGGGGGGGGGGGGGGGGGGGGGGGGGGGGGGGGGGGGCFGGGGGGGGFGGGGGGFGGGGGGGGGGGGGGGGGGFFGGFGGGGFFFFFGFGGGFFGFGAGGGFFFFFGFGFGFFFGG@FGEFEFFFGFFCFFEFCFFEEEEEFFF
@M70528:330:000000000-K6D4P:1:1102:14681:5386 1:N:0:CTTCAACCAC+TTATGCGCCT
GGAGCCCCTGACATAGCATTCCCTCGATTAAATAATATAAGATTCTGACTTTTACCCCCTTCTCTGGGATTATTAATTATAGGACTTTATAAAGAAGGAGCGGGAACGGGATGAACAGTATATCCACCTTTATCAACGTTTTATCATTCAGGACCTTCAGTAGACTTAACAATTTTTTCTTTACACCTTGCAGGGATTTCTTCAATTTTAGGTGCCTTAAATTTTATTACTACAATTATTAATCTTAAAGCAAAAAACCTTTCAGCAGAAAAAATTAGACTATTTGTCTGATCAGTTATTT
+
CCCCCGGGGGGGGGGGGGGGGGGGGGGGGGGGGGGGGGGGGGGGGGGGGGGGGGGGGGGGGGGGGGGGGGGGGGGGGGGGGGGGGGGGGGGGGGGGGGGGGGGGGGGGGGGGGGGGGGGGGGGGGGGGGGGGGGGGGGGGGGGGGGGGGGGGGGGGGGGGGGGGGGGGFGGFGGGGGGGGGFFFGGGGGGGGGGGFFGGGGGGGEGGGGGGGGFGGGGFGGGGGGFGGGGFFGGFGGGGFFFFFGFGFCGFGFFFCDGFFFFFGFGFGFFFGDBFGFF?FFFGFFEF537CFFFFFFFFFF
@M70528:330:000000000-K6D4P:1:1102:23499:5391 1:N:0:CTTCAACCAC+TTATGCGCCT
GGAGCCCCTGACATAGCATTCCCTCGATTAAATAATATAAGATTCTGACTTTTACCCCCTTCTCTGGGATTATTAATTATAGGACTTTATAAAGAAGGTGCGGGAACAGGATGAACAGTATATCCACCTTTATCAACGTTTTATCATTCAGGACCTTCAGTAGACTTAACAATTTTTTCTTTACACCTTGCAGGGATTTCTTCAATTTTAGGTGCCTTAAATTTTATTACTACAATTATTAATCTTAAAGCAAAAAACCTTTCAGCAGAAAAAATTAGACTATTTGTCTGATCAGTTATTT
+
CCCCCGGGGGGGGGGGGGGGGGGGGGGGGGGGGGGGGGGGGGGGGGGGGGGGGGGGGGGGGGGGGGGGGGGGGGGGGGGGGGGGGGGGGGGGGGGGGGGDGGGGGGGGGGGGGGGGGGGGGGGGGGGGGGGGGGGGGGGGGGGGGDFFGGGGGGGGGGGGGGGGGGGCFFGGGGGGGGGGGGGFGGGGGFGGGCEEGGGGGGGGFGGGGGGGGGGFGGEFFGGGGFGGGGFGGGFGGGGFF>FFGFGGGCFFFGFGCGBFFFCF<FFDFFFGG@FDAE3AEFGFFFFFFEFFEE@CCEFEF
@M70528:330:000000000-K6D4P:1:1102:14691:5402 1:N:0:CTTCAACCAC+TTATGCGCCT
GGAGCCCCTGACATAGCATTCCCTCGATTAAATAATATAAGATTCTGACTTTTACCCCCTTCTCTGGGATTATTAATTATAGGACTTTATAAAGAAGGAGCGGGAACGGGATGAACAGTATATCCACCTTTATCAACGTTTTATCATTCAGGACCTTCAGTAGACTTAACAATTTTTTCTTTACACCTTGCAGGGATTTCTTCAATTTTAGGTGCCTTAAATTTTATTACTACAATTATTAATCTTAAAGCAAAAAACCTTTCAGCAGAAAAAATTAGACTATTTGTTTGATCAGTTATTT
+
CCCCCGGGGGGGGGGGGGGGGGGGCEFGFEGGGGGGGGGGGGGGGFGGGGGGGGGGGGGGGGEGFGGGFGGGGGGGGGGGGGGGGGGGGGGGGGFFGGGGGGGGGGGGEGGGGGGGGGGGGGGGGGGGGGGFGGGAFGGGGG9FDCFGGGGGGGGGGFFGGGGGGGGGGGGGGGGGGGGGGGGGGGGGGGGGGGD:DGGGGGGGGGGGGCF,EEFGGGGGGGGGGCFGGGFFFF?CGGGFFFA>FFGCCC7FFCFGGGFFF9AGE7464)?EG>FGF85AEBDFF3;(/3>ECCEFEFECE
@M70528:330:000000000-K6D4P:1:1102:13882:5414 1:N:0:CTTCAACCAC+TTATGCGCCT
GGAGCCCCTGACATAGCATTCCCTCGATTAAATAATATAAGATTCTGACTTTTACCCCCTTCTCTGGGATTATTAATTATAGGACTTTATAAAGAAGGAGCGGGAACAGGATGAACAGTATATCCACCTTTATCAACGTTTTATCATTCAGGACCTTCAGTAGACTTAACAATTTTTTCTTTACACCTTGCAGGGATTTCTTCAATTTTAGGTGCCTTAAATTTTATTACTACAATTATTAATCTTAAAGCAAAAAACCTTTCAGCAGAAAAAATTAGACTATTTGTCTGATCAGTTATTT
+
CCCCCGGGGGGGGGGGGGGGGGGGGGGGGGGGGGGGGGGGGGGGGGGGGGGGGGGGGGGGGGGGGGGGGGGGGGGGGGGGGGGGGGGGGGGFGGGGGGGGGGGGGGGGGGGGGGGGGGGGGGGGGGGGGGGGGGGGGGGGGGGGGGGGGGGGGGGGGGGGGGGGGGGACGGGGGGGGGGGGGGGGGGGGGGGGGGGGGGGGGGGGGGGGGGGGGGGGGGGFGGGGFGGGGFFGCAGGGCFFFFFGFGGECCFF>FGGGFFFFFGEGFGFFFGF;FGE@FFEFGFFFFFFFFFFCFCCCFFF
@M70528:330:000000000-K6D4P:1:1102:12544:5416 1:N:0:CTTCAACCAC+TTATGCGCCT
GGAGCCCCTGACATAGCATTCCCTCGATTAAATAATATAAGATTCTGACTTTTACCCCCTTCTCTGGGATTATTAATTATAGGACTTTATAAAGAAGGAGCGGGAACAGGATGAACAGTATATCCACCTTTATCAACGTTTTATCATTCAGGACCTTCAGTAGACTTAACAATTTTTTCTTTACACCTTGCAGGGATTTCTTCAATTTTAGGTGCCTTAAATTTTATTACTACAATTATTAATCTTAAAGCAAAAAACCTTTCAGCAGAAAAAATTAGACTATTTGTCTGATCAGTTATTT
+
CCCCCGCGGGGGGGGGGGGGGGGGGGGGGGGGGGGGGGGGGGGGGGGGGGGGGGGGGGGGGGGGGGGGGGGGGGFGGGGGGGGGGGGGGGGGGGGGGGGGGGGGGGGGGGGGGFGGGGGGGGGGGGGGGGGGGGGGGGGGGGGGGGGGGGGGGGGGGGGGGGGGGGGDFGGGGGGGGGGGGGGGGGGGGGGGGGGGGGGGGGGGGGGGGGGGGGGGGGGGGGGGGGGGGGFEGDFGGGGFFFFFGFGFEFGGFGFGGGFFFFFGECEGFFFCFFFGFFFFEFGFFFFEFFFFFFFFCEEFF
@M70528:330:000000000-K6D4P:1:1102:13867:5431 1:N:0:CTTCAACCAC+TTATGCGCCT
GGAGCCCCTGACATAGCATTCCCTCGATTAAATAATATAAGATTCTGACTTTTACCCCCTTCTCTGGGATTATTAATTATAGGACTTTATAAAGAAGGAGCGGGAACAGGATGAACAGTATATCCACCTTTATCAACGTTTTATCATTCAGGACCTTCAGTAGACTTAACAATTTTTTCTTTACACCTTGCAGGGATTTCTTCAATTTTAGGTGCCTTAAATTTTATTACTACAATTATTATTCTTAAAGCAAAAAACCTTTCAGCAGAAAACATTATACTATTTGTCTGATCAGTTATTT
+
BC<8CFFEGGFFFFAED@EGGFEFFGCGFEGC@EE<EFEFFGAEGGFACFGGCEGGGGGGGDDFFGFGFEGGFGG9F<CFEDG9FGGFGGGGFCG8CEF8CF7FF@FFFFGGF,CFFGEGGGGDDGB<FFFGGDGCEG=FFGD<E,EBFFGGGGGGGFGGGGFCFFFFFG9A@F?FAFFFFDGFGGFGCGGGGDG78EDFGCFG8D9=C:,3EC?FEFGG:ECFGGFGGGFGGG6F7+?BF+3B=F9@E>2;*9FFDD46AE6=7C:*;);,*08:4*8A?ACFA.@?CC<EEFFCF37)9
@M70528:330:000000000-K6D4P:1:1102:7806:5436 1:N:0:CTTCAACCAC+TTATGCGCCT
GGAGCCCCTTACATAGCATTCCCTCGATTAAATAATATAAGATTCTGACTTTTACCCCCTTCTCTGGGATTATTAATTATAGGACTTTATAAAGAAGGAGCGGGAACAGGATGAACAGTATATCCACCTTTATCAACGTTTTATCATTCAGGACCTTCAGTAGACTTAACAATTTTTTCTTTACACCTTGCAGGGATTTCTTCAATTTTAGGTGCCTTAAATTTTATTACTACAATTATTAATCTTAAAGCAAAAAACCTTTCAGCAGAAAAAATTAGACTATTTGTCTGATCAGTTATTT
+
CCCCCGGGGGGGGGGGGGGGGGGGGGGGGGGGGGGGGGGGGGGGGGGGGGGGGGGGGGGGGGGGGGGGGGGGGGGGGGGGGGGGGGGGGGGGGGGGGGGGGGGGGGGGGGGGGFGGGGGGGGGGGGGGGGGGGGGGGGGGGGGGGGGGGGGGGGGGGGGGGGGGGGGGGGGGGGGGGGGGGGGGGGGGGGGGGGGGGGGGGGGGGGGGGGGGGGGGGGGGGGGGGGGGGGFGGGFGGGGFFFFFGFFFGGGGFGFGGGFFFFFGFGFGFFFCD@FFFFFFFFGFFFFFFFFFFF@CFEFFF
@M70528:330:000000000-K6D4P:1:1102:20379:5444 1:N:0:CTTCAACCAC+TTATGCGCCT
GGAGCCCCTGACATAGCATTCCCTCGATTAAATAATATAAGATTCTGACTTTTACCCCCTTCTCTGGGATTATTAATTATAGGACTTTATAAAGAAGGAGCGGGAACAGGATGAACAGTATATCCACCTTTATCAACGTTTTATCATTCAGGACCTTCAGTAGACTTAACAATTTTTTCTTTACACCTTGCAGGGATTTCTTCAATTTTAGGTGCCTTAAATTTTATTACTACAATTATTAATCTTAAAGCAAAAAACCTTTCAGCAGAAAAAATTAGACTATTTGTCTGATCAGTTATTT
+
CCCCCGGGGGGGGGGGGGGGGGGGGGGGGGGGGGGGGGGGGGGGGGGGGGGGGGGGGGGGGGGGGGGGGGGGGGGGGGGGGGGGGGGGGGGGGGGGGGGGGGGGGGGGGGGGGGGGGGGGGGGGGGGGGGGGGGGFGGFGGGGGGGGGGGGGGGGGGGGGGGGGGGGFFGGGGGGGGGGGGGGGGGGGGGGGFGGGGGGGGGGGGGGGGGGGGGGGGGGGGGGGGGGGGGFGGGFGGGGFFFFFGFGGGDFGFGAGGGFFFFFGFGFGFFFGGFFGFFEFEFGFFFFFEC<CFFFEFFFFF
@M70528:330:000000000-K6D4P:1:1102:25432:5452 1:N:0:CTTCAACCAC+TTATGCGCCT
GGAGCCCCTGACATAGCATTCCCTCGATTAAATAATATAAGATTCTGACTTTTACCCCCTTCTCTGGGATTATTAATTATAGGACTTTATAAAGAAGGAGCGGGAACGGGATGAACAGTATATCCACCTTTATCAACGTTTTATCATTCAGGACCTTCAGTAGACTTAACAATTTTTTCTTTACACCTTGCAGGGATTTCTTCAATTTTAGGTGCCTTAAATTTTATTACTACAATTATTAATCTTAAAGCAAAAAACCTTTCAGCAGAAAAAATTAGACTATTTGTCTGATCAGTTATTT
+
CCCCCGGGGGGGGGGGGGGGGGGGGGGGGGGGGGGGFGGGGGGGGGGGGGGGGGGGGGGGGGGGGGGGGGGGGGGGGGGGGGGGGGGGGGGGGGGGGGGGGGGGGGGGGGGGGGGGGGGGGGFGGGGGGGGGGGGGGGGGGGGGGGGGGGGGGGGGGGGGGGGGGGGGFGGGGGGGGGGGGGGGGGGGGGGGGGGGGGGGGGGGGFGGGGFFGEFFGGGGFGGGGGGGGGF<C6AGFDDFFAFFGFFGFC>FFGFFGGFFFEFGF7>4AAFEF(A8=;CAC=FFF3ACC3<EC?EFCCEFF
@M70528:330:000000000-K6D4P:1:1102:20771:5455 1:N:0:CTTCAACCAC+TTATGCGCCT
GGACCCTGTTTTACTGTCTCTTATACACATCTCCGCGCCCACGAGACCTTCAACCACATCTCGTATGCCGTCTTCTGCTTGAAAAAAAAAAAAAAACCAACAAACACTTAATAAACCATCTCTACATCTTTATCACCTTGTTCACATACTCCATATACCTTCTCCTCCCCCATATCTTATATCACACCTTCAGTTGCTGTATGCAATCTCTTATCATCCACTCTTGTTCATCCCCCTCCTCATTATATCTCATCCACACTATGCTGCTCACTCCTCACCCTCTACTACATCCTCACTCTTT
+
CCCCCGGGGGGGGGGGGGGGGGGGGGGGGGGGGGG,CFGGGEGGGGGGGGGGGGGGGGCFGGGGGGGGGGGGGGGGGGGGGGGGGGG7FEG@4++88+4=++,,8,,,,,,,,<,58,,3AA,,C<,,,,,,,,<EF,,,,,3,::<,,,,,,33,,,8,,8,3>,,,58**,,,,,,,,,,,,,,,*,,4>,,6,,62,,,,,,,,,,,,,641,,,,14,,,,,++;27+01)*/**).2+++++++1+3+++*0*))/)*2)*)*/*9+0(**-(()(0***-*))))()4),.))))
@M70528:330:000000000-K6D4P:1:1102:7800:5461 1:N:0:CTTCAACCAC+TTATGCGCCT
GGAGCCCCTGACATAGCATTCCCTCGATTAAATAATATAAGATTCTGACTTTTACCCCCTTCTCTGGGATTATTAATTATAGGACTTTATAAAGAAGGAGCGGGAACAGGATGAACAGTATATCCACCTTTATCAACGTTTTATCATTCAGGACCTTCAGTAGACTTAACAATTTTTTCTTTACACCTTGCAGGGATTTCTTCAATTTTAGGTGCCTTAAATTTTATTACTACAATTATTAATCTTAAAGCAAAAAACCTTTCAGCAGAAAAAATTAGACTATTTTTCTGTTCAGTTATTT
+
CCCCCGGGGGFGGGGGGGGGGGGGGDCGGGGGGGGGGGCGEFGGGGGGGGGGGGGGGGGGGGGGGGGGFFGGGGGGGGGGGGGFGGGGGGAFGFGDFGGFGGDGGGGGGGFGGF9EGFGDGFGGGGGGGGGGGGGFGGGGGEFFGGGGG99FFGGFFF:FF9<@FGFGGGGGGGGGFCECGGGGGGGFG9DF?88BCFGGGGGADFFGFCCCE9CECG6CFGGCE7DFFFFEGCFADGDA;B@9<B9C9@DG4C>C>4DAF:=+/=*26F4,/(;*;));C4C6F)35<.)..9)1<<C<C
@M70528:330:000000000-K6D4P:1:1102:10756:5464 1:N:0:CTTCAACCAC+TTATGCGCCT
GGAGCCCCTGACATAGCATTCCCTCGATTAAATAATATAAGATTCTGACTTTTACCCCCTTCTCTGGGATTATTAATTATAGGACTTTATAAAGAAGGAGCGGGAACAGGATGAACAGTATATCCACCTTTATCAACGTTTTATCATTCAGGACCTTCAGTAGACTTAACAATTTTTTCTTTACACCTTGCAGGGATTTCTTCAATTTTAGGTGCCTTAAATTTTATTACTACAATTATTAATCTTAAAGCAAAAAACCTTTCAGCAGAAAAAATTAGACTATTTGTCTGATCAGTTATTT
+
CCCCCGGGGGGGGGGGGGGGGGGGGGGGGGGGGGGGGGGGGGGGGGGGGGGGGGGGGGGGGGGGGGGGGGGGGGGGGGGGGGGGGGGGGGGGGGGGGGGGGGGGGGGGGGGGGGGGGGGGGGGGGGGGGGGGGGGGGGGGGGGGGGGGGGGGGGGGGGGGGGGGGGGEGGGGGGGGGGGGGGGGGGGGGGGGGGGGGGGGGGGGGGGGGGGGGGGGGGGGGGGGGGGGGGFGGGFGGGGFFFFFGFGGGGGGFGFGGGFFFFFGEGEGFFFGG@FGFFFFFFGFFFFFFFFFFFFFFFEFF
@M70528:330:000000000-K6D4P:1:1102:20267:5465 1:N:0:CTTCAACCAC+TTATGCGCCT
GGAGCCCCTGACATAGCATTCCCTCGATTAAATAATATAAGATTCTGACTTTTACCCCCTTCTCTGGGATTATTAATTATAGGACTTTATAAAGAAGGAGCGGGAACAGGATGAACAGTATATCCACCTTTATCAACGTTTTATCATTCAGGACCTTCAGTAGACTTAACAATTTTTTCTTTACACCTTGCAGGGATTTCTTCAATTTTAGGTGCCTTAAATTTTATTACTACAATTATTAATCTTAAAGCAAAAAACCTTTCAGCAGAAAAAATTAGACTATTTGTCTGATCAGTTATTT
+
CCCCCGGGGGGGGGGGGGGGGGGGGGGGGGGGGGGGGGGGGGGGGGGGGGGGGGGGGGGGGGGGGGGGGGGGGGGGGGGGGGGGGGGGGGGGGGGGGGGGGGGGGGGGGGGGGGGGGGGGGGGGGGGGGGGGGGGGGGGGGGGGGGGGGGGGGGGGGGGGGGGGGGGGGGGGGGGGGGGGGGGGGGGGGGGGGGGGGGGGGGGGGGGGGGGGGGGGGGGGGGGGGGGGGGFGGGFGGGGFFFFFGFGGFGGGFGFGGGFFFFFGFGFGFFFGGFFGFFEFFFGFFFFFFEFFFFFFFFFFF
@M70528:330:000000000-K6D4P:1:1102:4783:5468 1:N:0:CTTCAACCAC+TTATGCGCCT
GGAGCCCCTGACATAGCATTCCCTCGATTAAATAATATAAGATTCTGACTTTTACCCCCTTCTCTGGGATTATTAATTATAGGACTTTATAAAGAAGGAGCGGGAACAGGATGAACAGTATATCCACCTTTATCAACGTTTTATCATTCAGGACCTTCAGTAGACTTAACAATTTTTTCTTTACACCTTGCAGGGATTTCTTCAATTTTAGGTGCCTTAAATTTTATTACTACAATTATTAATCTTAAAGCAAAAAACCTTTCAGCAGAAAAAATTAGACTATTTGTCTGATCAGTTATTT
+
CCCCCFGGGGGGGGGFFEEGGGFGGCCGGGGGFGFDEFGGGGDGGGGFFGGGFAFGDFGEGF@FGGGGGGFGGGGCFGGGCGGFFGFGFGGGGGAFFGFGFGEEF@FFEGGCFCEFFFFFEFFG<FEDF@FGGGGGGGGGGGFGFEAFFFGGGF@EFCFGGGGGGGGEFFG:EGAFGDFFFFGGGGD8BDGF98@:DFF;FGGFGEFGGFCGFG6CFCFE9EFFGEAC;CFFFGCFG>CAFF;9CADB?8?9@7@FCDA6FEFG?F>;AAF6DBFCE;3=?FCFF)177;EF3?EEF<?EE
@M70528:330:000000000-K6D4P:1:1102:7778:5470 1:N:0:CTTCAACCAC+TTATGCGCCT
GGAGCCCCTGACATAGCATTCCCTCGATTAAATAATATAAGATTCTGACTTTTACCCCCTTCTCTGGGATTATTAATTATAGGACTTTATAAAGAAGGAGCGGGAACAGGATGAACAGTATATCCACCTTTATCAACGTTTTATCATTCAGGACCTTCAGTAGACTTAACAATTTTTTCTTTACACCTTGCAGGGATTTCTTCAATTTTAGGTGCCTTAAATTTTATTACTACAATTATTAATCTTAAAGCAAAAAACCTTTCAGCAGAAAAAATTAGACTATTTGTCTGATCAGTTATTT
+
CCCCCGGGGGGGGGGGGGGGGGGGGGGGGGGGGGGGGGGGGGGGGGGGGGGGGGGGGGGGGGGGGGGGGGGGGGGGGGGGGGGGGGGGGGGGGGGGGGGGGGGGGGGGGGGGGGGGGGGGGGGGGGGGGGGGGGGGGGGGGGGGGGGGGGGGGGGGGGGGGGGGGGGGGGGFGGGGGGGGGGGGGGGGGGGGGGGGGGGGGGGGGGGGGGGCGFGGGGGGFGGGGGGGGFFFGGFGGGGFFFFFGFGGFFGGFGFGDDBFFFFGFGF;FAFGFBFFE).=CFGFF<F<EFEFEEFFFEFFF
@M70528:330:000000000-K6D4P:1:1102:25668:5471 1:N:0:CTTCAACCAC+TTATGCGCCT
GGAGCCCCTGACATAGCATTCCCTCGATTAAATAATATAAGATTCTGACTTTTACCCCCTTCTCTGGGATTATTAATTATAGGACTTTATAAAGAAGGAGCGGGAACAGGATGAACAGTATATCCACCTTTATCAACGTTTTATCATTCAGGACCTTCAGTAGACTTAACAATTTTTTCTTTACACCTTGCAGGGATTTCTTCAATTTTAGGTGCCTTAAATTTTATTACTACAATTATTAATCTTAAAGCAAAAAACCTTTCAGCAGAAAAAATTAGACTATTTGTCTGATCAGTTATTT
+
CCCCCGGGGGGGGGGGGGGGGGGGGGGGGGGGGGGGGGGGGGGGGGGGGGGGGGGGGGGGGGGGGGGGGGGGGGGGGGGGGGGGGGGGGGGGGGGGGGGGGGGGGGGGFGGGGGGGGGGGGGGGGGGGGGGGGGGGGGGGGGGGGGGGGGGGGGGGGGGGGGGGGFGGGGGGGGGGGGGGGGGGGGGGGGGGGGGGGGGGGGGGGGGGGGGCGGGGGGGGGGGGGGGGGFFGGGFGGGGFFCFFCFGFFDFGFGFGGGFFF@FFC84<AFFGGFFGF@EFEFFFFEFEFFEFEEFFCFFEF
@M70528:330:000000000-K6D4P:1:1102:7967:5475 1:N:0:CTTCAACCAC+TTATGCGCCT
GGAGCCCCTGACATAGCATTCCCTCGATTAAATAATATAAGATTCTGACTTTTACCCCCTTCTCTGGGATTATTAATTATAGGACTTTATAAAGAAGGAGCGGGAACAGGATGAACAGTATATCCACCTTTATCAACGTTTTATCATTCAGGACCTTCAGTAGACTTAACAATTTTTTCTTTACACCTTGCAGGGATTTCTTCAATTTTAGGTGCCTTAAATTTTATTACTACAATTATTAATCTTAAAGCAAAAAACCTTTCAGCAGAAAAAATTAGACTATTTGTCTGATCAGTTATTT
+
CCCCCGGGGGGGGGGGGGGGGGGGGGGGGGGGGGGGGGGGGGGGGGGGGGGGGGGGGGGGGGGGGGGGGGGGGGGGGGGGGGGGGGGGGGGGGGGGGGGGGGGGGGGGGGGGGGGGGGGGGGGGGGGGGGGGGGGGGGGGGGGGGGGGGGGGGGGGGGGGGGGGGGGGFGGGGGGGGGGGGGGGGGGGGGGGGGGGGGGGGGGGCGGGGGGGGGGGGGGFGGGGGFGGGGFGGGFGGGGFFFFFGFGGFGGFFFFGD7?FFFFGCFFGFFFGGFFGF8CFFFGFFEFCCEFFFFFFFFFFF
@M70528:330:000000000-K6D4P:1:1102:12796:5478 1:N:0:CTTCAACCAC+TTATGCGCCT
GGAGCCCCTGACATAGCATTCCCTCGATTAAATAATATAAGATTCTGACTTTTACCCCCTTCTCTGGGATTATTAATTATAGGACTTTATAAAGAAGGAGCGGGAACAGGATGAACAGTATATCCACCTTTATCAACGTTTTATCATTCAGGACCTTCAGTAGACTTAACAATTTTTTCTTTACACCTTGCAGGGATTTCTTCAATTTTAGGTGCCTTAAATTTTATTACTACAATTATTAATCTTAAAGCAAAAAACCTTTCAGCAGAAAAAATTAGACTATTTGTCTGATCAGTTATTT
+
CCCCCGFGGGGGGGGGGGGGGGGGGGGGGGGGGGGGGGGGGGGGGGGGGGGGGGGGGGGGGGGGGGGGGGGGGGGGGGGGGGGGGGGGGGGGGGGGGGGGGGGGGGGGGGGGGFGGGGGGGGGGGGGGGGGGGGGGGGGGGGGGGGGGGGGGGGGGGGGGGGGGGGGGGGGGGGGGGGGGGGGGGGGGGGGGGGGFGGGGGGGGGGGGGGGGGGGGGGGGGGGGGGGGGGFGGGFGGGGFFFFFGFGGFGGFFGFGGGFFFFFGFGFGFAFGGFFGFFFFFFGFFFF<CFFFFFFFFFFFF
@M70528:330:000000000-K6D4P:1:1102:7530:5494 1:N:0:CTTCAACCAC+TTATGCGCCT
GGAGCCCCTGACATAGCATTCCCTCGATTAAATAATATAAGATTCTGACTTTTACCCCCTTCTCTGGGATTATTAATTATAGGACTTTATAAAGAAGGAGCGGGAACAGGATGAACAGTATATCCACCTTTATCAACGTTTTATCATTCAGGACCTTCAGTAGACTTAACAATTTTTTCTTTACACCTTGCAGGGATTTCTTCAATTTTAGGTGCCTTAAATTTTATTACTACAATTATTAATCTTAAAGCAAAAAACCTTTCAGCAGAAAAAATTAGACTATTTGTCTGATCAGTTATTT
+
CCCCCGGGGGGGGGGGGGGGGGGGGGGGGGGGGGGGGGGGGGGGGGGGGGGGGGGGGGGGGGGGGGGGGGGGGGGGGGGGGGGGGGGGGGGGGGGGGGGGGGGGGGGGGGGGGGGGGGGGGGGGGGGGGGGGGGGGGGGGGGGGGGGGGGGGGGGGGGGGGGGGGGGGGGGGGGGGGGGGGGGGGGGGGGGGGGGGGGGGGGGGGGGGGGGGGGFGGGGGGGGGGGGGGGFGGGFGGGGFFFFFGFGGGGGGFGFGGGFFFFFGFGFGFFFGGFFGFFFFFFGFFFFFFFFFFFFFFFFFF
@M70528:330:000000000-K6D4P:1:1102:7970:5495 1:N:0:CTTCAACCAC+TTATGCGCCT
GGAGCCCCTGACATAGCATTCCCTCGATTAAATAATATAAGATTCTGACTTTTACCCCCTTCTCTGGGATTATTAATTATAGGACTTTATAAAGAAGGAGCGGGAACAGGATGAACAGTATATCCACCTTTATCAACGTTTTATCATTCAGGACCTTCAGTAGACTTAACAATTTTTTCTTTACACCTTGCAGGGATTTCTTCAATTTTAGGTGCCTTAAATTTTATTACTACAATTATTAATCTTAAAGCAAAAAACCTTTCAGCAGAAAAAATTAGACTATTTGTCTGATCAGTTATTT
+
CCCCCGGGGGGGGGGGGGGGGGGGGGGGGGGGGGGGGGGGGGGGGGGGGGGGGGGGGGGGGGGGGGGGGGGGGGGGGGGGGGGGGGGGGGGGGGGGGGGGGGGGGGGGGGGGGGGGGGGGGGGGGGGGGGGGGGGGGGGGGGGGGGGGGGGGGGGGGGGGGGGGGGGGGGGGGGGGGGGGGGGGGGGGGGGGGGGGGGGGGGGGGGGGGGGGGGGGGGGGGGGGGGGGGGFGGGFGGGGFFFFFGFGGGFGGFGFGGGEFFFFGEGEGFFFEGFA<@;5ACFGFF3CFC?>ECC@FC?EEF
@M70528:330:000000000-K6D4P:1:1102:16019:5507 1:N:0:CTTCAACCAC+TTATGCGCCT
GGGACCCTGTTTTCCTGTCTCTATACACATCTCCGAGCCCACGAGACCTTCAACCACATCTCGTATGCCGTCTTCTGCTTGAAAAAAAAAAAAAAAAACCAAACCATATATACTCTCTTCCGTAAATACAACAACCTCAAAGATCAGCCAGGTCTCCGACATGTTAATCATCAGTAAATAATAACACCAGACTACAACACAAACAACATAATCATCACGAAATCTAACTCTACTCACCACTGTCAATGTACATAACCCTAGAACCTCAACGACTCAAATAGCACAAGTACTGCCGATGAGA
+
CCCCC@FGGGGGGCGGGGGGGGGGCFFGEGGGGGGGGGGGGGGGGG7FGGGGGGGGGGEFGGFFGGGGGGGGGGGGGGGGGGGGGGGDEEC4+8+66+4+8+4+88,,,<,,,8,,::,<8+A=F7,,3,,:,,,+,83,,,,8,3,,,,,+,:,3,*****37,3,22,72,,,,772,5,5,>?68*,,4,44:,,4*,**3*23*0>++2+4+++*3**3+1+++1++=++)+***))0*92***30****/*0*))))1*(*(2)7)2)(.*())*)**/).))6:)))((-(()))
@M70528:330:000000000-K6D4P:1:1102:14618:5524 1:N:0:CTTCAACCAC+TTATGCGCCT
GGAGCCCCTGACATAGCATTCCCTCGATTAAATAATATAAGATTCTGACTTTTACCCCCTTCTCTGGGATTATTAATTATAGGACTTTATAAAGAAGGAGCGGGAACAGGATGAACAGTATATCCACCTTTATCAACGTTTTATCATTCAGGACCTTCAGTAGACTTAACAATTTTTTCTTTACACCTTGCAGGGATTTCTTCAATTTTAGGTGCCTTAAATTTTATTACTACAATTATTAATCTTAAAGCAAAAAACCTTTCAGCAGAAAAAATTAGACTATTTGTCTGATCAGTTATTT
+
CCCCCGGGGGGGGGGGGGGGGGGGGGGGGGGGGGGGGGGGGGGGGGGGGGGGGGGGGGGGGGGGGGGGGGGGGGGGGGGGGGGGGGGGGGGGGGGGGGGGGGGGGGGGGGGGGGGGGGGGGGGGGGGGGGGGGGGGGGGGGGGGGGGGGGGGGGGGGGGGGGGGGGGGGGGGGGGGGGGGGGGGGGGGGGGGGGGGGGGGGGGGGGGGGGGGGGGGGGGGGGGGGGGGGGFGGGFGGGGFFFFFGFGGGGGGFGFGGGFFFFFFFFFGFFFGGFFGFFEFFFGFFFFFFFFFFFFFFFFFF
@M70528:330:000000000-K6D4P:1:1102:26490:5537 1:N:0:CTTCAACCAC+TTATGCGCCT
GGAGCCCCTGACATAGCATTCCCTCGATTAAATAATATAAGATTCTGACTTTTACCCCCTTCTCTGGGATTATTAATTATAGGACTTTATAAAGAAGGAGCGGGAACAGGATGAACAGTATATCCACCTTTATCAACGTTTTATCATTCAGGACCTTCAGTAGACTTAACAATTTTTTCTTTACACCTTGCAGGGATTTCTTCAATTTTAGGTGCCTTAATTTTTATTACTACAATTATTAATCTTAAAGCAAAAAACCTTTCAGCAGAAAAAATTAGACTATTTGTCTGATAAGTTATAT
+
CC8CCGFEFFCFGGGGGGGGG9FEFEDGG7FEEGGGGGAEFGFGGFGAFGAFFFDGGGGEGG9FGGGGGEFGGDFC<<FCFGFGGGGGEEAGGGA8FFGGGGEEEEEFGC=FGGGFGGF?FFFFFFDGGGGGGC<FGEFGGEFB?FFGGGFGGFGGGG9FAFF?AFEFF<FFE?FFDFGGGGF;DDDCFEFGFBEGFF,3ECDFFE=C,:,@E??FGFFG,@EFG:ECFF+,5@*@DFGFFFFFGAF:,:+3;FFG4?5FFEFCC+/;66;6D9AC<8?*6A@CAE=7?C<C)6@E5<?)9
@M70528:330:000000000-K6D4P:1:1102:25472:5538 1:N:0:CTTCAACCAC+TTATGCGCCT
GGAGCCCCTGACATAGCATTCCCTCGATTAAATAATATAAGATTCTGACTTTTACCCCCTTCTCTGGGATTATTAATTATAGGACTTTATAAAGAAGGAGCGGGAACAGGATGAACAGTATATCCACCTTTATCAACGTTTTATCATTCAGGACCTTCAGTAGACTTAACAATTTTTTCTTTACACCTTGCAGGGATTTCTTCAATTTTAGGTGCCTTAAATTTTATTACTACAATTATTAATCTTAAAGCAAAAAACCTTTCAGCAGAAAAAATTAGACTATTTGTCTGATCAGTTATTT
+
A@<CCFCEDGGFFG@-E<FEFFF<D@FFF;<CEFAFEC@<CFFFGFFC@6CCFGGGFGGDCE,CFGFGGGGGGFGEFG<FF@FFGGAEEFGG9C,,EFF,CFGCFCFF,FEED,CEGGFFFGGGC<FEFFE,FC??FEGG<@EFD?FCFFEEFFDGGFDAEF<?EFFF9EE9C;AFGCDFGGGGGGGGGGGGGGD+3>EGGGGGDGGGCGC,ECFGGDCF,DFGGGGG7;B78EA,<89B>@>FGFCFC22?999C4CEFBEFFF7/*;F4C72A;34)*);C8C5+75?4)).7???ECC
@M70528:330:000000000-K6D4P:1:1102:15377:5539 1:N:0:CTTCAACCAC+TTATGCGCCT
GGAGCCCCTGACATAGCATTCCCTCGATTAAATAATATAAGATTCTGACTTTTACCCCCTTCTCTGGGATTATTAATTATAGGACTTTATAAAGAAGGAGCGGGAACGGGATGAACAGTATATCCACCTTTATCAACGTTTTATCATTCAGGACCTTCAGTAGACTTAACAATTTTTTCTTTACACCTTGCAGGGATTTCTTCAATTTTAGGTGCCTTAAATTTTATTACTACAATTATTAATCTTAAAGCAAAAAACCTTTCAGCAGAAAAAATTAGACTATTTGTCTGATCAGTTATTT
+
CCCCCGGGGGGGGGGGGGGGGGGGGGGGGGGGGGGGGGGGGGGGGGGGGGGGGGGGGGGGGGGGGGGGGGGGGGGGGGGGGGGGGGGGGGGGGGGGGGGGGGGGGGGGGGGGGGGGGGGGGGGGGGGGGGGGGGGGGGGGGGGGGGGGGGGGGGGGGGGGGGGGGGGGGGGGGGGGGGGGGGGGGGGGGGGGGGGGGGGGGGGGGGGGGGGGGGGGGGGGGGGGGGGGGGFGGGFGGGGFFFFFGFGGGGFGFGFGGGFFFFFGFGFGFFFGGFFGFFEFEAFFFFFCFFFFFFFFFFFFF
@M70528:330:000000000-K6D4P:1:1102:20381:5544 1:N:0:CTTCAACCAC+TTATGCGCCT
GGAGCCCCTGACATAGCATTCCCTCGATTAAATAATATAAGATTCTGACTTTTACCCCCTTCTCTGGGATTATTAATTATAGGACTTTATAAAGAAGGAGCGGGAACAGGATGAACAGTATATCCACCTTTATCAACGTTTTATCATTCAGGACCTTCAGTAGACTTAACAATTTTTTCTTTACACCTTGCAGGGATTCCTTCAATTTTAGGTGCCTTAAATTTTATTACTACAATTATTAATCTTAAAGCAAAAAACCTTTCAGCAGAAAAAATTAGACTATTTGTCTGATCAGTTATTT
+
CCCCCGGGGGGGGGGGGGGGGGGGGGGGGGGGGGGGGGGGGGGGGGGGGGGGGGGGGGGGGGGGGGGGGGGGGGGGGGGGGGGGGGGGGGGGGGGGGGGGGGGGGGGGGGGFFFFGGGGGGGGGGGGGGGGGCGGGGGGGGGGFGGGGGGGGGGGGGGGGGCGGGGGGGGGGGGGGGGGGGGGGGGGGGGGGGGGGGGCGGGGGGGGGGGGFGFFGGGGGGGGGGGGGGGFGGDFGGGGFFFFFGFGGFCFFFGFGDGEFFB@CEFEGFFFGF(AFA;6ACFDFF?A?EFFFE34CEEFFF
@M70528:330:000000000-K6D4P:1:1102:21830:5547 1:N:0:CTTCAACCAC+TTATGCGCCT
GGAGCCCCTGACATAGCATTCCCTCGATTAAATAATATAAGATTCTGACTTTTACCCCCTTCTCTGGGATTATTAATTATAGGACTTTATAAAGAAGGAGCGGGAACAGGATGAACAGTATATCCACCTTTATCAACGTTTTATCATTCAGGACCTTCAGTAGACTTAACAATTTTTTCTTTACACCTTGCAGGGATTTCTTCAATTTTAGGTGCCTTAAATTTTATTACTACAATTATTAATCTTAAAGCAAAAAACCTTTCAGCAGAAAAAATTAGACTATTTGTCTGATCAGTTATTT
+
CCCCCGGGGGGGGGGGGGGGGGGGGGGGGGGGGGGGGGGGGGGGGGGGGGGGGGGGGGGGGGGGGGGGGGGGGGGGGGGGGGGGGGGGGGGGGGGGGGGGGGGGGGGGGGGGGGGGGGGGGGGGGGGGGGGGGGGGGGGGGGGGGGGGGGGGGGGGGGGGGGGGGGGGGGGGGGGGGGGGGGGGGGGGGGGGGCGGGGGGGGGFGGGGGGG6FGGGGGGGGGGGGGGGGGFGGGFGGGGFFFFFFFGGF7FGFGFGGGFFFFFGFGFGFFFGGBFFE@EFEFGFF3@ECFEE9CFFFFFFF
@M70528:330:000000000-K6D4P:1:1102:13342:5560 1:N:0:CTTCAACCAC+TTATGCGCCT
GGAGCCCCTGACATAGCATTCCCTCGATTAAATAATATAAGATTCTGACTTTTACCCCCTTCTCTGGGATTATTAATTATAGGACTTTATAAAGAAGGAGCGGGAACAGGATGAACAGTATATCCACCTTTATCAACGTTTTATCATTCAGGACCTTCAGTAGACTTAACAATTTTTTCTTTACACCTTGCAGGGATTTCTTCAATTTTAGGTGCCTTAAATTTTATTACTACAATTATTAATCTTAAAGCAAAAAACCTTTCAGCAGAAAAAATTAGACTATTTGTCTGATCAGTTATTT
+
CCCCCGCGGGGGGGGGGGGGGGGGGGGGGGGGGGGGGGGGGGGGGGGGGGGGGGGGGGGGGGGGGGGGGGGGGGGGGGGGGGGGGGGGGGGGGGGGGGGGGGGGGGGGGGGGGGGGGGGGGGGGGGGGGGGGGGGGGGGGGGGGGGGGGGGGGGGGGGGGGGGGGGGGGGGGGGGGGGGGGGGGGGGGGGGGGGGGGGGGGGGGCGGGGGGGGGGGGGGGGGGGGGGGGGFGGGFGGGGFFFFFGFGGGGGGAGFGGGFFFFFGFGFGF4ACFBFGFEEFCFGFFFFEFCFFFEEFCCFEF
@M70528:330:000000000-K6D4P:1:1102:15367:5561 1:N:0:CTTCAACCAC+TTATGCGCCT
GGAGCCCCTGACATAGCATTCCCTCGATTAAATAATATAAGATTCTGACTTTTACCCCCTTCTCTGGGATTATTAATTATAGGACTTTATAAAGAAGGAGCGGGAACGGGATGAACAGTATATCCACCTTTATCAACGTTTTATCATTCAGGACCTTCAGTAGACTTAACAATTTTTTCTTTACACCTTGCAGGGATTTCTTCAATTTTAGGTGCCTTAAATTTTATTACTACAATTATTAATCTTAAAGCAAAAAACCTTTCAGCAGAAAAAATTAGACTATTTTTCTGATCAGTTATTT
+
B<C8BCFCFFGGGFEFGG<EFFFGGGGGGDFEDGFEEED<CFFGFF,,;FDFG9FFEFGG@AFGGG@EFFGGFCFE<CEFFGFGGGFFGGGGFD9F,,,9CCGGF7F7:BCFEC9EEFEEGCFGFGFFFGGFEFDGGGGBFGAGGFFGGGGAFGFFFGGGGFG,5EFFAFGG9FEFGEEFGGFGFG?F?,>EEF6@FGGGFGFEFAEF;7:,E9CFGGGGGGGGG7CFGGFGFG>F>FGF6+1=9EF7,+:*;;*;5<5FA=6+9+*2););;(0*/=?=?FFA6)+4>C)).6;CFEE?E
@M70528:330:000000000-K6D4P:1:1102:24388:5568 1:N:0:CTTCAACCAC+TTATGCGCCT
GGAGCCCCTGACATAGCATTCCCTCGATTAAATAATATAAGATTCTGACTTTTACCCCCTTCTCTGGGATTATTAATTATAGGACTTTATAAAGAAGGAGCGGGAACAGGATGAACAGTATATCCACCTTTATCAACGTTTTATCATTCAGGACCTTCAGTAGACTTAACAATTTTTTCTTTACACCTTGCAGGGATTTCTTCAATTTTAGGTGCCTTAAATTTTATTACTACAATTATTAATCTTAAAGCAAAAAACCTTTCAGCAGAAAAAATTAGACTATTTGTCTGATCAGTTATTT
+
CCCCCGGGGGGGGGGGGGGGGGGGGGGGGGGGGGGGGGGGGGGGGGGGGGGGGGGGGGGGGGGGGGGGGGGGGGGGGGGGGGGGGGGGGGGGGGGGGGGGGGGGGGGGGGGGGGGGGGGGGGGGGGGGGGGGGGGGGGGGGGGGGGGGGGGGGGGGGGGGGGGGGGGDGGGGGGGGGGGGGGGGGGGGGGGGGGGGGGGGGGGGGFGGGGGGFGGGGGGGGFGGGGGGGGFGGGFGGGGCFFFFGFGGGFF>FGFGGGAFFE=CCCECFAFGG>FFE@3ACFGFFFFECCC<9C@F3CEFF
@M70528:330:000000000-K6D4P:1:1102:24323:5569 1:N:0:CTTCAACCAC+TTATGCGCCT
GGAGCCCCTGACATAGCATTCCCTCGATTAAATAATATAAGATTCTGACTTTTACCCCCTTCTCTGGGATTATTAATTATAGGACTTTATAAAGAAGGAGCGGGAACAGGATGAACAGTATATCCACCTTTATCAACGTTTTATCATTCAGGACCTTCAGTAGACTTAACAATTTTTTCTTTACACCTTGCAGGGATTTCTTCAATTTTAGGTGCCTTAAATTTTATTACTACAATTATTAATCTTAAAGCAAAAAACCTTTCAGCAGAAAAAATTAGACTATTTGTCTGATCAGTTATTT
+
CCCCCGGGGGGGGGGGGGGGGGGGGGGGGGGGGGGGGGGGGGGGGGGGGGGGGGGGGGGGGGGGGGGGGGGGGGGGGGGGGGGGGGGGGGGGGGGGGGGGGGGGGGGGGGGGGGGGGGGGGFFGGGGGGGGGGGGGGGGGGGGGGGGGGGGGGGGGGGGGGGGGGGFEGGGGGGGGGGGGGGGGGGGGGGFGGGGFGGGGGGGGFGGGGGGCGGGGGGGGDFGGGGGGGGFGGGFGGCFFFFFFGFGCFCCFFFFGGGFFFEFGEGEGF4FGGBFGFEEFFFGFFEFFFFEECEFFFFFFF
@M70528:330:000000000-K6D4P:1:1102:9362:5576 1:N:0:CTTCAACCAC+TTATGCGCCT
GGAGCCCCTGACATAGCATTCCCTCGATTAAATAATATAAGATTCTGACTTTTACCCCCTTCTCTGGGATTATTAATTATAGGACTTTATAAAGAAGGAGCGGGAACAGGATGAACAGTATATCCACCTTTATCAACGTTTTATCATTCAGGACCTTCAGTAGACTTAACAATTTTTTCTTTACACCTTGCAGGGATTTCTTCAATTTTAGGTGCCTTAAATTTTATTACTACAATTATTAATCTTAAAGCAAAAAACCTTTCAGCAGAAAAAATTAGACTATTTGTCTGATCAGTTATTT
+
CCCCCGGGGGGGGGGGGGGGGGGGGGGFGGGGGGGGGGGGGGGGGGGGGGGGGGGGGGGGGGGGGGGGFGGGGGGGGGGGGGGGGGGGGGGGGGGGGGGFGGGGGGGGGGGGGGGGGGGGGGGGGGGGGGGGGGGGGGGGGGGGGGGGGGGGGGGGGGGGGGGGGGGGGGGGGGGGGGGGGGGGGGGGGGGGGGGGGGGGGGGGGGGGGGGFGGGGGGGGGGFGGGGGGGFGGGFFFGFFFFFFGFGGGGGGFDFGGGFFFFFGEGFGFF4E/7AGFFFFFFGFFFFFC?EFFFEFFFFFF
@M70528:330:000000000-K6D4P:1:1102:24332:5584 1:N:0:CTTCAACCAC+TTATGCGCCT
GGAGCCCCTGACATAGCATTCCCTCGATTAAATAATATAAGATTCTGACTTTTACCCCCTTCTCTGGGATTATTAATTATAGGACTTTATAAAGAAGGAGCGGGAACAGGATGAACAGTATATCCACCTTTATCAACGTTTTATCATTCAGGACCTTCAGTAGACTTAACAATTTTTTCTTTACACCTTGCAGGGATTTCTTCAATTTTAGGTGCCTTAAATTTTATTACTACAATTATTAATCTTAAAGCAAAAAACCTTTCAGCAGAAAAAATTAGACTATTTGTCTGATCAGTTATTT
+
CCCCCGGFGGGGGGFFGCGGGGGGGGGGGGGGGGCGGGGGGGFGGGGGGGGGGGGGGGGGFFFFGGGGGGGGGGGGGGGGGFGGGGGGGGGGGGCFFGFFGGGDGGGGGGGGGGGGGGGGGCFGGGGGGGFFGGGGGGGGGGGGGGGGGGGGGGGGGGGGGGGGGGFCBFGGFFFGGGGGGFFFGGGGGGGGFGGGFGGGGGFGABFGGCC?BCFFFFGFAFGGG7DEC7BEDGFGGFGFFFF>FFFD,2+3?CFGDD;FFEFGE:*222;FC>FGE@3BFFFFFEFC?3>?6)75<CF)7
@M70528:330:000000000-K6D4P:1:1102:16449:5597 1:N:0:CTTCAACCAC+TTATGCGCCT
GGGACCCTGTTTTACTGTCTCTTATACACATCTCCGAGCCCACGAGACCTTCAACCACATCTCGTATGCCGTCTTCTGCTTGAAAAAAAAAAAAAAAATTAGAAATAAGAATACAACCAGTACACTCCACACGCATTAAACCTATGTCATTACAACACATTGCTCAGATCATACAAATCCCTGCGACGACGTACACCACTCTACTTACCACAACATCATTACGATTTAACATGATTTGATTCAATCTTCCTTCTTAACCACCCAAGTTCATCTCTCATGCAGCTACATATACACATATCTC
+
CCCCCGGGGGGGGGGGGGGGGGGGGGGFEFGGGGGGGGGGGGGGGG68:EFFGGGGGGGFGGGGGGGGGGGEGGGGGGGGGGGGGGGEGGGG:++4+6,,,,,,,,,,,,,:555=B+3<,8,,,53,B3,++8++3,3,,63,,,,3,3,33=,,,+,,,7,3,,3,,,3,,,3,@,,,,,,,*****1*1***,21*+4,++325++++**1**+0++++3****+00*3*+*0*2*******17*2***0***2**/)-)*(/)2**0+*)*04))*.*2)*,/.-))))),).))))
@M70528:330:000000000-K6D4P:1:1102:11106:5599 1:N:0:CTTCAACCAC+TTATGCGCCT
GGAGCCCCTGACATAGCATTCCCTCGATTAAATAATATAAGATTCTGACTTTTACCCCCTTCTCTGGGATTATTAATTATAGGACTTTATAAAGAAGGAGCGGGAACAGGATGAACAGTATATCCACCTTTATCAACGTTTTATCATTCAGGACCTTCAGTAGACTTAACAATTTTTTCTTTACACCTTGCAGGGATTTCTTCAATTTTAGGTGCCTTAAATTTTATTACTACAATTATTAATCTTAAAGCAAAAAACCTTTCAGCAGAAAAAATTAGACTATTTGTCTGATCAGTTATTT
+
CCCCCGGGGGGGGGGGGGGGGGGGGGGGGGGGGGGGGGGGGGGGGGGGGGGGGGGGGGGGGGGGGGGGGGGGGGGGGGGGGGGGGGGGGGGGGGGGGGGGGGGGGGGGGGGGGGGGGGGGGGGGGGGGGGGGGGGGGGGGGGGGGGGGGGGGGGGGGGGGGGGGGGGGGGGGGGGGGGGGGGGGGGGGGGGGGGGCGGGGGGGGGGGGGGGGGGGGGGGGFGGGGGGGGGFGGFFGGGGFCFFFGFGGGGGGFGFGGGFFFFFGFGFGFFFGGFFGFFFFFFGFFFFFFFFFFEFFCEFFF
@M70528:330:000000000-K6D4P:1:1102:26648:5602 1:N:0:CTTCAACCAC+TTATGCGCCT
GTCTCCCCTGACATAGCATTCCCTCGATTAAATAATATAAGATTCTGACTTTTACCCCCTTCTCTGGGATTATTAATTATAGGACTTTATAAAGAAGGAGCGGGAACAGGATGAACAGTATATCCACCTTTATCAACGTTTTATCATTCAGGACCTTCAGTAGACTTAACAATTTTTTCTTTACACCTTGCAGGGATTTCTTCAATTTTAGGTGCCTTAAATTTTATTACTACAATTATTAATCTTAAAGCAAAAAACCTTTCAGCAGAAAAAATTAGACTATTTGTCTGATCAGTTATTT
+
88ACCEGEGGGGGGGGGGGGGGGGGGGGGGGGGGGGGGGGGGGGGGGGGGGGGGGGGGGGGGGGGGGGGGGGGGGGGGGGGGGGGGGGGGGGGGGGGGGGGGGGGGGGGGGGGGGGGGGGGGGGGGGGGGGFGGGGGGGGGGGGGGGGGGGGGGGGGGGGGGGGGGGGGGGGGGGGGGGGGGGGGGGGGGGGGGGCCGGGGGGGGGGGGGGGGGFGGGGGGGGGGGGGGFFFDGADGGGFFFFFFFGGGCCCFGFFGGEFFEFGFGE4AF;FG@FGFF?8?FGFF<CCEFFECEE?EEFEF
@M70528:330:000000000-K6D4P:1:1102:20548:5611 1:N:0:CTTCAACCAC+TTATGCGCCT
GGAGCCCCTGACATAGCATTCCCTCGATTAAATAATATAAGATTCTGACTTTTACCCCCTTCTCTGGGATTATTAATTATAGGACTTTATAAAGAAGGAGCGGGAACGGGATGAACAGTATATCCACCTTTATCAACGTTTTATCATTCAGGACCTTCAGTAGACTTAACAATTTTTTCTTTACACCTTGCAGGGATTTCTTCAATTTTAGGTGCCTTAAATTTTATTACTACAATTATTAATCTTAAAGCAAAAAACCTTTCAGCAGAAAAAATTAGACTATTTGTCTGATCAGTTATTT
+
CCCCCGGGGGGGGGGGGGGGGGGGGGGGGGGGGGGGGGGGGGGGGGGGGGGGGGGGGGGGGGGGGGGGGGGGGGGGGGGGGGGGGGGGGGGGGGGGGGGGGGGGGGGGGGGGGGGGGGGGGGGGGGGGGGGGGGGGGGGGGGGGGGGGGGGGGGGGGGGGGGGGGGGGGGGGGGGGGGGGGGGGGGGGGGGGGGGGGGGGGGGGGGGGGGGGGGGGGGGGFFGGGGGGGGFGGGFGGGGFF6EFGFGGFGGGFG>GGGFFFFFGFGFGFFFGGFFGEFFFFFGFFFFFFFFFFFFEEFFFF
@M70528:330:000000000-K6D4P:1:1102:20429:5631 1:N:0:CTTCAACCAC+TTATGCGCCT
GGAGCCCCTGACATAGCATTCCCTCGATTAAATAATATAAGATTCTGACTTTTACCCCCTTCTCTGGGATTATTAATTATAGGACTTTATAAAGAAGGAGCGGGAACAGGATGAACAGTATATCCACCTTTATCAACGTTTTATCATTCAGGACCTTCAGTAGACTTAACAATTTTTTCTTTACACCTTGCAGGGATTTCTTCAATTTTAGGTGCCTTAAATTTTATTACTACAATTATTAATCTTAAAGCAAAAAACCTTTCAGCAGAAAAAATTAGACTATTTGTCTGATCAGTTATTT
+
CCCCCGGGGGGGGGGGGGGGGGGGGGGGGGGGGGGGGGGGGGGGGGGGGGGGGGGGGGGGGGGGGGGGGGGGGGGGGGGGGGGGGGGGGGGGGGGGGGGGGGGGGGGGGGGGGGGGGGGGGGGGGGGGGGGGGGGGGGGGGGGGGGGGGGGGGGGGGGGGGGGGGGGGFGGGGGGGGGGGGGGGGGGGGGGGGGGGGGGGGGGGGGGGGGGGGGGGGGGGGGGGGGGGGGFGGGFGGGGFFFFFGFGGGGGGFGFGGGFFFEFGFGFGFFFGG@FGEFFFFFGFFEFFEEFFFFFFFFFFF
@M70528:330:000000000-K6D4P:1:1102:26915:5633 1:N:0:CTTCAACCAC+TTATGCGCCT
GGAGCCCCTGACATAGCATTCCCTCGATTAAATAATATAAGATTCTGACTTTTACCCCCTTCTCTGGGATTATTAATTATAGGACTTTATAAAGAAGGAGCGGGAACAGGATGAACAGTATATCCACCTTTATCAACGTTTTATCATTCAGGACCTTCAGTAGACTTAACAATTTTTTCTTTACACCTTGCAGGGATTTCTTCAATTTTAGGTGCCTTAAATTTTATTACTACAATTATTAATCTTAAAGCAAAAAACCTTTCAGCAGAAAAAATTAGACTATTTGTCTGATCAGTTATTT
+
CCC@CGCGGGGGFGGGGFGGGGGGGG>ECGGGFGGGDGFGGGGDAEGCGGGGCFFCGFEGGGG<FF@G@<EFGGFFGGGGGGGGGGFFGGGGFFGEFFFECGGGGGGGGFGGGFFGGGGCGFGFGGGGFGCCFGFDDBFGGEGGEGF99<E<8F7AFEGGAFGDDGGA?ADCEGGGG@FFGGGGFDFFGGGGFGGFFGGGGGGGDGGGGGGFGGGGGGGGFGGGG:FGGDBG7CAGG>FCF6EFGF@CGGCGFGFF77:A8=FGCFCGFAFFF>AGE@36.;DFFFFFF?<?CC@FFE?EE
@M70528:330:000000000-K6D4P:1:1102:11831:5635 1:N:0:CTTCAACCAC+TTATGCGCCT
GGAGCCCCTGACATAGCATTCCATCGATTAAATAATATAAGATTCTGACTTTTACCCCCTTCTCTGGGATTATTAATTATAGGACTTTATAAAGAAGGAGCGGGAACAGGATGAACAGTATATCCACCTTTATCAACGTTTTATCATTCAGGACCTTCAGTAGACTTAACAATTTTTTCTTTACACCTTGCAGGGATTTCTTCAATTTTAGGTGCCTTAAATTTTATTACTACAATTATTAATCTTAAAGCAAAAAACCTTTCAGCAGAAAAAATTAGACTATTTGTCTGATCAGTTATTT
+
CCCCCGFGGGGGGGGGGGGGGGGGGGGGGGGGGGGGGGGGGGGGGGGGGGGGGGGGGGGGGGGGGGGGGGGGGGGGGGGGGGGGGGGGGGGGGGGGGGGGGGGGGGGGGGGGGGGGGGGGGGGGGGGGGGGGGGGGGGGGGGGGGGGGGGGGGGGFGGGGGGGGGGGGGGGGGGGGGGGGGGGGGGGGGGGGGGGGGGGGGGGGGGGGGGGGGGGGGGGGGGGGGGGGGGFGGGFGGGFFFAFFGFGGGFGGFGFGGGEFFEFGFGFGFFF?D@FGFEFFFFCFFEF?EEEE<?37CFFFF
@M70528:330:000000000-K6D4P:1:1102:13682:5636 1:N:0:CTTCAACCAC+TTATGCGCCT
GGAGCCCCTGACATAGCATTCCCTCGATTAAATAATATAAGATTCTGACTTTTACCCCCTTCTCTGGGATTATTAATTATAGGACTTTATAAAGAAGGAGCGGGAACAGGATGAACAGTATATCCACCTTTATCAACGTTTTATCATTCAGGACCTTCAGTAGACTTAACAATTTTTTCTTTACACCTTGCAGGGATTTCTTCAATTTTAGGTGCCTTAAATTTTATTACTACAATTATTAATCTTAAAGCAAAAAACCTTTCAGCAGAAAAAATTAGACTATTTGTCTGATCAGTTATTT
+
CCCCCGEGGGGGGGGGGGGGGGGGGGGGGGGGGGGGGGGGGGGGGGGGGGGGGGGGGGGGGGGGGGGGGGGGGGGGGGGGGGGGGGGGGGGGGGGGGGGGGGGGGGGGGGGGGGGGGGGGGGGGGGGGGGGGGGGGGGGGGGGGGGGGGGGGGGGGGGGGGGGGGGGAFGGGGGGGGGGGGGGGGGGGGGGGGGGGGGGGGGGGGGGGGGGGGGGGGGGGGGGGGGGGGGFGGGFGGGGFFFFFGFFGEGGGFGFGGGFFFFFGFGFGFFFGG>FGFEFFFFGFFFFEFFFFFFEFEFECC
@M70528:330:000000000-K6D4P:1:1102:15210:5647 1:N:0:CTTCAACCAC+TTATGCGCCT
GGAGCCCCTGACATAGCATTCCCTCGATTAAATAATATAAGATTCTGACTTTTACCCCCTTCTCTGGGATTATTAATTATAGGACTTTATAAAGAAGGAGCGGGAACAGGATGAACAGTATATCCACCTTTATCAACGTTTTATCATTCAGGACCTTCAGTAGACTTAACAATTTTTTCTTTACACCTTGCAGGGATTTCTTCAATTTTAGGTGCCTTAAATTTTATTACTACAATTATTAATCTTAAAGCAAAAAACCTTTCAGCAGAAAAAATTAGACTATTTGTCTGATCAGTTATTT
+
CCCCC7FFFF<9CEGGGGGGCEGGGGEFFCE@@ECFDAFFGGGFGG<FCF@FF<CFA@FG@CCFEGGFGGDFFFEFGGGGGGGGFFGGGGGGGG9FGFC<FC@FF:FGGCGGGGGGGFBAFAAE@EEGGGGGGGGGGGDFFGGGGBFCFGGFGGGGFFGFGEGGGGGFFFFEFGFFGGEDGFGGGGF8DED@FFCEF@FGGGG:AFGGGGCEG9,@DFF<FFG9CAA:CFCF>7?<=>@99AF9EFC;7=CGFGFGGGDFFFFGFFFG);FFF@FGEEFFCF@AACCCEE>EFFFFFFF3C
@M70528:330:000000000-K6D4P:1:1102:13755:5649 1:N:0:CTTCAACCAC+TTATGCGCCT
GGAGCCCCTGACATAGCATTCCCTCGATTAAATAATATAAGATTCTGACTTTTACCCCCTTCTCTGGGATTATTAATTATAGGACTTTATAAAGAAGGAGCGGGAACGGGATGAACAGTATATCCACCTTTATCAACGTTTTATCATTCAGGACCTTCAGTAGACTTAACAATTTTTTCTTTACACCTTGCAGGGATTTCTTCAATTTTAGGTGCCTTAAATTTTATTACTACAATTATTAATCTTAAAGCAAAAAACCTTTCAGCAGAAAAAATTAGACTATTTGTCTGATCAGTTATTT
+
CCCCCGDGGGGGGGGGGGGGGGGGGGDGGGGGGGGFGGGGGGGGGGGGGGGGGGGGGGGGGGGGGGGGGFGGGGGGGGGGGGGGGGGGGGGGGGGEGGGFFGGGGGGGGDGGGGGGGGGGGGGGGGGGGGGGGGGGGGGGGGGGGGGGGGGGGGGGGGGGGGGGGGGGGGGGFFGGCFFFFGGGGGDFFGGGGFGGGGGGGGGGFG9FCGGGGGGFGGGGGGFGGGGGGGFGGGFGGFFFFAFFG+BCCFGGA>AGGGFFFEFGFGEGFAF6DBFCEFFFFFGFFCFC?9CFEF@CC3?5<
@M70528:330:000000000-K6D4P:1:1102:24717:5652 1:N:0:CTTCAACCAC+TTATGCGCCT
GGAGCCCCTGACATAGCATTCCCTCGATTAAATAATATAAGATTCTGACTTTTACCCCCTTCTCTGGGATTATTAATTATAGGACTTTATAAAGAAGGAGCGGGAACAGGATGAACAGTATATCCACCTTTATCAACGTTTTATCATTCAGGACCTTCAGTAGACTTAACAATTTTTTCTTTACACCTTGCAGGGATTTCTTCAATTTTAGGTGCCTTAAATTTTATTACTACAATTATTAATCTTAAAGCAAAAAACCTTTCAGCAGAAAAAATTAGACTATTTGTCTGATCAGTTATTT
+
@BCCCEGFGGGGGGFGFGGGGGGGGGGGGGGGGGGGGGGGGGGGFFFFGGFGGGGGGGGGFFEFGGGGGGFGGGGGGFEFGGGGGGGGGGGGFFGEEGGFGGGGGGGGGGGGGGGGGGGGGAFFGGDFFGGGDFGGGGGGGGGGD<CFGGGGGGGGGGGGFGGGGGGGGGGCEFGGGGGFFGFGGGGGGGFGGGDCGGGGGGGD,DFGCFGGGGGGGGGGGGGGGGGGGFFGGGFGGCFFFFFFGFGGFFDFFFACD7BFF4:D?G>FF?FGGFFF<@EFFFFFAEFCFF<CECEFF?ECE
@M70528:330:000000000-K6D4P:1:1102:22357:5659 1:N:0:CTTCAACCAC+TTATGCGCCT
GGAGCCCCTGACATAGCATTCCCTCGATTAAATAATATAAGATTCTGACTTTTACCCCCTTCTCTGGGATTATTAATTATAGGACTTTATAAAGAAGGAGCGGGAACAGGATGAACAGTATATCCACCTTTATCAACGTTTTATCATTCAGGACCTTCAGTAGACTTAACAATTTTTTCTTTACACCTTGCAGGGATTTCTTCAATTTTAGGTGCCTTAAATTTTATTACTACAATTATTAATCTTAAAGCAAAAAACCTTTCAGCAGAAAAAATTAGACTATTTGTCTGATCAGTTATTT
+
CCCCCEFGGGGGGGFFGFGGGGGGFGGGGDGGGGFGGGGGGGGGGGGGGGGGGGGGGFGGGGCFFGGGDFCF9EGFGFGGGFGGGGGGFGGGGDFCFGFFGGGGGGGGGGGGGGGGGGGGGGGGGGGGGGGGGGFGGGFGFGGGGGGGGGGGGGGGGGGGFGGEFGDGFGGGFDFGGGGGGGGGGGEGGGFGGGEGGGGGGGDFGGGGGGGDFGGGFGGGFFFGGGGFCAFGGGFAFGGFC+=BCFGGCGGG>CFGDGFFFEFFEGFGFF6?F>FFEF<FEFFFFFFEEF4?<CFFFEF?E
@M70528:330:000000000-K6D4P:1:1102:21491:5661 1:N:0:CTTCAACCAC+TTATGCGCCT
GGAGCCCCTGACATAGCATTCCCTCGATTAAATAATATAAGATTCTGACTTTTACCCCCTTCTCTGGGATTATTAATTATAGGACTTTATAAAGAAGGAGCGGGAACAGGATGAACAGTATATCCACCTTTATCAACGTTTTATCATTCAGGACCTTCAGTAGACTTAACAATTTTTTCTTTACACCTTGCAGGGATTTCTTCAATTTTAGGTGCCTTAAATTTTATTACTACAATTATTAATCTTAAAGCAAAAAACCTTTCAGCAGAAAAAATTAGACTATTTGTCTGATCAGTTATTT
+
CCCCCGGGGGGGGGGGGGGGGGGGGGGGGGGGGGGGGGGGGGGGGGGGGGGGGGGGGGGGGGGGGGGGGGGGGGGGGGGGGGGGGGGGGGGGGGGGGGGGGGGGGGGGGGGGGGGGGGGGGGGGGGGGGGGGGGGGGGGGGGGGGGGGGGGGGGGGGGGGGGGGGGGGGGGGGGGGGGGGGGGGGGGGGGGGGGGGGGGGGGGGEGGGGGGGGGGGGGGGGGGGGFGGGGFEGGFGGGGFFFFFGFGGCCFGFGFGGGFFFFFGFGFGFFFGGFFGFFCFFFGFFFFFFFEFFFFFFFFFF
@M70528:330:000000000-K6D4P:1:1102:6032:5664 1:N:0:CTTCAACCAC+TTATGCGCCT
GGAGCCCCTGACATAGCATTCCCTCGATTAAATAATATAAGATTCTGACTTTTACCCCCTTCTCTGGGATTATTAATTATAGGACTTTATAAAGAAGGAGCGGGAACAGGATGAACAGTATATCCACCTTTATCAACGTTTTATCATTCAGGACCTTCAGTAGACTTAACAATTTTTTCTTTACACCTTGCAGGGATTTCTTCAATTTTAGGTGCCTTAAATTTTATTACTACAATTATTAATCTTAAAGCAAAAAACCTTTCAGCAGAAAAAATTAGACTATTTGTCTGATCAGTTATTT
+
CCCCCEGGGGGGGGGGDGGGGEGGGGGGGGGGGGGGGGGGGAFFFFFFFGGGGGGGFGGEFGFGGGGGFGFFCDGGGGGGGGGGGGGGGGGGFFFGE<FGGGGGEGGGGGGGGFEGGGGGGGGFFGGGGGGGGGGGGGGGFGGFAEFGGFGGGGGGF<EFGFGGGGGFDGGGGGGGGGGGFDEGF,DBCCDFGFE@DEFFFGGGGEGGGGGGGEGGGGGGGFGGGEGGGGC2C?FGGGFFFFFFFFG@FFCFAFFC>C4;FEFGEG;C4AA6C@FGFECFFFFAFC:5??CEC<<?<CCCC
@M70528:330:000000000-K6D4P:1:1102:21488:5678 1:N:0:CTTCAACCAC+TTATGCGCCT
GGAGCCCCTGACATAGCATTCCCTCGATTAAATAATATAAGATTCTGACTTTTACCCCCTTCTCTGGGATTATTAATTATAGGACTTTATAAAGAAGGAGCGGGAACAGGATGAACAGTATATCCACCTTTATCAACGTTTTATCATTCAGGACCTTCAGTAGACTTAACAATTTTTTCTTTACACCTTGCAGGGATTTCTTCAATTTTAGGTGCCTTAAATTTTATTACTACAATTATTAATCTTAAAGCAAAAAACCTTTCAGCAGAAAAAATTAGACTATTTGTCTGATCAGTTATTT
+
CCCCCGGGGGGGGGGFGGGGGGGGGGGGGGGGGGGGGGGGGGGGGGGGGGGGGGGGGGGGGGGGGGGGGFGGGGGGGGFGGGGFFGGGGGGGFGGFGGDGGGDGCGGGGGGGGEGGFGGGGGGGGGGFGGGGFFGGGGGGGGGGGGGFGGCEEGDGGDFFGCGFGDGGGGGGGGGFGGGGGFFFGADGGGGGG,@FDEGFCFGGFGGFGACFGG6CFGGFGFFGD,EGGGFGFGFG7CGFFFFFFFFCFGC9AFFGGG;AFFFGFG=FF6;?*6AFE).=?FGFCCACEC9CF<)97?EEF
@M70528:330:000000000-K6D4P:1:1102:20667:5681 1:N:0:CTTCAACCAC+TTATGCGCCT
GGAGCCCCTGACATAGCATTCCCTCGATTAAATAATATAAGATTCTGACTTTTACCCCCTTCTCTGGGATTATTAATTATAGGACTTTATAAAGAAGGAGCGGGAACAGGATGAACAGTATATCCACCTTTATCAACGTTTTATCATTCAGGACCTTCAGTAGACTTAACAATTTTTTCTTTACACCTTGCAGGGATTTCTTCAATTTTAGGTGCCTTAAATTTTATTACTACAATTATTAATCTTAAAGCAAAAAACCTTTCAGCAGAAAAAATTAGACTATTTGTCTGATCAGTTATTT
+
CCCCCGGGGGGGGGGGGGGGGGGGGGGGGGGGGGGGGGGGGGGGGGGGGGGGGGGGGGGGGGGGGGGGGGGGGGGGGGGGGGGGGGGGGGGGGGFGGGGGGGGGGGGGGGGGGGGGGGGGGGGGGGGGGGGGGGGGGGGGGGGGGGGGGGGGGGGGGGGGGGGGGGGGGGGGFGGGGGGGGGGGGGGCGGGGGGDGGGFGGGGGGGGGGGGGGGFGGGGGFGGGGGGGGGFGGGFGGGGFFFFFGFGGCFGGFGFGGGFFFFFGCGFGFFFGGFFGFFEFFFGFFFF5EFFFFFFFFFFFF
@M70528:330:000000000-K6D4P:1:1102:27135:5682 1:N:0:CTTCAACCAC+TTATGCGCCT
GGAGCCCCTGACATAGCATTCCCTCGATTAAATAATATAAGATTCTGACTTTTACCCCCTTCTCTGGGATTATTAATTATAGGACTTTATAAAGAAGGAGCGGGAACAGGATGAACAGTATATCCACCTTTATCAACGTTTTATCATTCAGGACCTTCAGTAGACTTAACAATTTTTTCTTTACACCTTGCAGGGATTTCTTCAATTTTAGGTGCCTTAAATTTTATTACTACAATTATTAATCTTAAAGCAAAAAACCTTTCAGCAGAAAAAATTAGACTATTTGTCTGATCAGTTATTT
+
CCCCCGGGGGGGGGGGGGGGGGGGGGGGGGGGGGGGGGGGGGGGGGGGGGGGGGGGGGGGGGGGGGGGGGGGGGGGGGGGGGGGGGGGGGGGGGFGFGGGGGGGGGGGGGGGGGGGGGGGGGGGGGGGGGGFGGGGGGGGGGGGGGFGGGGGGGGGGGGGFDGFGGGGGGGGFGGGGGGGGGFGGGGGGGGGGGGFGGGGGGGG8FGGGGFGGFFGGGGGGGGGGCFGFF922CFGGCFFF+BCFFGF=CDGFGFGGGFFBEFFCFEGFFFGGBFGFEFF9AGFACC?CC<ECEFEEEFFF
@M70528:330:000000000-K6D4P:1:1102:10641:5688 1:N:0:CTTCAACCAC+TTATGCGCCT
GGAGCCCCTGACATAGCATTCCCTCGATTAAATAATATAAGATTCTGACTTTTACCCCCTTCTCTGGGATTATTAATTATAGGACTTTATAAAGAAGGAGCGGGAACAGGATGAACAGTATATCCACCTTTATCAACGTTTTATCATTCAGGACCTTCAGTAGACTTAACAATTTTTTCTTTACACCTTGCAGGGATTTCTTCAATTTTAGGTGCCTTAAATTTTATTACTACAATTATTAATCTTAAAGCAAAAAACCTTTCAGCAGAAAAAATTAGACTATTTGTCTGATCAGTTATTT
+
CCCCCGGGGGGGGGGGGGGGGGGGGGGGGGGGGGGGGGGGGGGGGGGGGGGGGGGGGGGGGGGGGGGGGGGGGGGGGGGGGGGGGGGGGGGGGGGGGGGFGGGGGGGGGGGGGGGGGGGGGGGGGGGGGGGGGGGGGGGGGGGGGGGGGGGGGGGGGGGGGGGGGGGFGGGGGGGGGGGGGGGGGGGGGGGGGGGGGGGGGGGGGGGGGGGGGGGGGGGGGGGGGGGGGGFGGGFGGGGFFFFFGFGGG7FGFGFGGDFFFFFGFGFGFFFGGFFGF@FFFFGFFFFFFFEC9CE??C?9C
@M70528:330:000000000-K6D4P:1:1102:16502:5690 1:N:0:CTTCAACCAC+TTATGCGCCT
GGAGCCCCTGACATAGCATTCCCTCGATTAAATAATATAAGATTCTGACTTTTACCCCCTTCTCTGGGATTATTAATTATAGGACTTTATAAAGAAGGAGCGGGAACAGGATGAACAGTATATCCACCTTTATCAACGTTTTATCATTCAGGACCTTCAGTAGACTTAACAATTTTTTCTTTACACCTTGCAGGGATTTCTTCAATTTTAGGTGCCTTAAATTTTATTACTACAATTATTAATCTTAAAGCAAAAAACCTTTCAGCAGAAAAAATTAGAATATTTGTCTGATCAGTTATTT
+
CCCCCFDFGGGGGGGFGFFGGGGGGDGGFEGGGGGGGGGGGGFGGGGE<<FGGGGGG@FGGGGGGGGGDGGGGGGFFGGGGGGGFGGGFFGGGFF8FCFEFGGGGEGGFGGGGGGGGFEGGGGGGGGGGGCFAFGGGGGGFCFGGGGGGGAFFGF8EEFAEAFFGGAFFGGG@FCEFGGAE9EGGGGGF;DFGGG@FGGGGGFGDGFFD;EGFB?EFDGG7C;CFGGGGG9B>CFGGDGEFF6AGFGG<FFGFGFGGGEAA=BF574<6?6?9957@)6+96CA=6A.56>C)/;?356?E
@M70528:330:000000000-K6D4P:1:1102:23930:5692 1:N:0:CTTCAACCAC+TTATGCGCCT
GGAGCCCCTGACATAGCATTCCCTCGATTAAATAATATAAGATTCTGACTTTTACCCCCTTCTCTGGGATTATTAATTATAGGACTTTATAAAGAAGGAGCGGGAACAGGATGAACAGTATATCCACCTTTATCAACGTTTTATCATTCAGGACCTTCAGTAGACTTAACAATTTTTTCTTTACACCTTGCAGGGATTTCTTCAATTTTAGGTGCCTTAAATTTTATTACTACAATTATTAATCTTAAAGCAAAAAACCTTTCAGCAGAAAAAATTAGACTATTTGTCTGATCAGTTATTT
+
CCCCCGGGGGGGGGGGGGGGGGGGGGGGGGGGGGGGGGGGGGGGGGGGGGGGGGGGGGGGGGGGGGGGGGGGGGGGGGGGGGGGGGGGGGGGGGGGGGGGGGGGGGGGGGGGGGGGGGGGGGGGGGGGGGGGGGGGGGGGGGGGGGGGGGGGGGGGGGGGGGGGGGGGGGGGGGGGGGGGGGGGGGGGGGGGGGGGGGGGGGGGGGGGGGGGGGGGGGGGGGGGGGGGGGFGGGFGGGGFFFFFGFGGGGGFFGFGGGFFFFFGEGFGFFFGGFFFEEFFFFGFFFFFFFEFEEFEEFFFF
@M70528:330:000000000-K6D4P:1:1102:10247:5699 1:N:0:CTTCAACCAC+TTATGCGCCT
GGAGCCCCTGACATAGCATTCCCTCGATTAAATAATATAAGATTCTGACTTTTACCCCCTTCTCTGGGATTATTAATTATAGGACTTTATAAAGAAGGAGCGGGAACAGGATGAACAGTATATCCACCTTTATCAACGTTTTATCATTCAGGACCTTCAGTAGACTTAACAATTTTTTCTTTACACCTTGCAGGGATTTCTTCAATTTTAGGTGCCTTAAATTTTATTACTACAATTATTAATCTTAAAGCAAAAAACCTTTCAGCAGAAAAAATTAGACTATTTGTCTGATCAGTTATTT
+
CCCCCGGGGGGGGGGFGGGGGGGGGGGGGGGGGGGGGGGGGGGGGGGGGGGGGGGGGGGGGGGGGEGGFGGGGGGGGGGGGFGGGFGGGGGGGGFGGGG<FFGGGGGGGGGGGFFGGGGGGGGGGGGFGGGGGGGGGGGGFGGGGGGGGGGGGGGGGGGGGGGGGGGGGGGGGGGGGGGGGGGGGGGGGGDGGFGGGGGGGGGGGGGGGGGGGGGGGGGGGGGGGFGGGFFGGGFGGGGFF9BFGFGG?FGFF9*;@DFFFE6C?DECA96CC3AGFECBEBGFFFF37))94CFFFFFEF
@M70528:330:000000000-K6D4P:1:1102:10261:5712 1:N:0:CTTCAACCAC+TTATGCGCCT
GGAGCCCCTGACATAGCATTCCCTCGATTAAATAATATAAGATTCTGACTTTTACCCCCTTCTCTGGGATTATTAATTATAGGACTTTATAAAGAAGGAGCGGGAACAGGATGAACAGTATATCCACCTTTATCAACGTTTTATCATTCAGGACCTTCAGTAGACTTAACAATTTTTTCTTTACACCTTGCAGGGATTTCTTCAATTTTAGGTGCCTTAAATTTTATTACTACAATTATTAATCTTAAAGCAAAAAACCTTTCAGCAGAAAAAATTAGACTATTTGTCTGATCAGTTATTT
+
CCC8CGGGGGGGFGGGGGGGGGGFFE@FGGFGFDFFEGCFGGGGGGFCDCEGFFA<F@FGGGGEG,;EEGC@FFFFGG<CFEG<<F<FFGGCCEGEFFF<@@E7FFFEFFCFGFCEFGEFGGGG9EGGGGGGGFCFGGEGFEG<EAEFGGGGGCGG9FFFFGCFDFF;=,5?E=EF,FDGFFGGGAFGE;8FD8EGGGCEDFGGGG;FG7F6@EEFGGGGGGGGGCD7C2?BCC*EFDDFFA6BGFDF,=D790*;9DFF4>FF?@CG4666/,;DA4)*/;:@@?C6?946>7<6<6).<
@M70528:330:000000000-K6D4P:1:1102:17846:5714 1:N:0:CTTCAACCAC+TTATGCGCCT
GGAGCCCCTGACATAGCATTCCCTCGATTAAATAATATAAGATTCTGACTTTTACCCCCTTCTCTGGGATTATTAATTATAGGACTTTATAAAGAAGGAGCGGGAACGGGATGAACAGTATATCCACCTTTATCAACGTTTTATCATTCAGGACCTTCAGTAGACTTAACAATTTTTTCTTTACACCTTGCAGGGATTTCTTCAATTTTAGGTGCCTTAAATTTTATTACTACAATTATTAATCTTAAAGCAAAAAACCTTTCAGCAGAAAAAATTAGACTATTTGTCTGATCAGTTATTT
+
CCCCCGGGGGGGGGGGGGGGGGGGGGGGGFGGGGGGGGGFGGGGGGGGGGGGGGGGGGGGGGGGGGGGGGGGGGGGGGGGGGGGGGGGGGGGGGFGGGGGGGDCGEGGGGGGGGGGGGGGGGGGGGGGGGGGGGGGGGGGGGGGGGGGGGGGGGGGGGGGGGGGGGGGAFGGGGGGGGGGGGGGGGFGGGGGGFGGGGGGGGGADGFGGGGGGGGGGGGFGGGGBCGGGGFGGGFGFFGFFFFFGFGGGFCF4CFGGGAFFFFGFG=FFFFFGFFGF;EFEFGCFFFFEE3<CEFEFFFEF
@M70528:330:000000000-K6D4P:1:1102:17504:5715 1:N:0:CTTCAACCAC+TTATGCGCCT
GGAGCCCCTGACATAGCATTCCCTCGATTAAATAATATAAGATTCTGACTTTTACCCCCTTCTCTGGGATTATTAATTATAGGACTTTATAAAGAAGGAGCGGGAACGGGATGAACAGTATATCCACCTTTATCAACGTTTTATCATTCAGGACCTTCAGTAGACTTAACAATTTTTTCTTTACACCTTGCAGGGATTTCTTCAATTTTAGGTGCCTTAAATTTTATTACTACAATTATTAATCTTAAAGCAAAAAACCTTTCAGCAGAAAAAATTAGACTATTTGTCTGATCAGTTATTT
+
CCCCCGGGGGGGGGGGGGGGGGGGGGGGGGGGGGGGGGGGGGGGGGGGGGGGGGGGGGGGGGGGGGGGGGGGGGGGGGGGGGGGGGGGGGGGGGGGGGGGGGGGGGGGGGGGGGGGGGGGGGGGGGGGGGGGGGGGGGGGGGGGGGGGGGGGGGGGGGGGGGGGGGGFGGGGGGGGGGGGGGGGGGGGGGGGGGGGGGGGGGGGGGGGGGGGGGGGGGGGGGGGGGGGGGFGGGFGGGGFFFFFGFGGFGGGFGFGGGFFFEFGFGFGFFFGGFFGF@CFFFGFFFFFFFFFFFFFEEFFF
@M70528:330:000000000-K6D4P:1:1102:25694:5716 1:N:0:CTTCAACCAC+TTATGCGCCT
GGAGCCCCTGACATAGCATTCCCTCGATTAAATAATATAAGATTCTGACTTTTACCCCCTTCTCTGGGATTATTAATTATAGGACTTTATAAAGAAGGAGCGGGAACAGGATGAACAGTATATCCACCTTTATCAACGTTTTATCATTCAGGACCTTCAGTAGACTTAACAATTTTTTCTTTACACCTTGCAGGGATTTCTTCAATTTTAGGTGCCTTAAATTTTATTACTACAATTATTAATCTTAAAGCAAAAAACCTTTCAGCAGAAAAAATTAGACTATTTGTCTGATCAGTTATTT
+
CCCCCGGGGGGGGGGGGGGGGGGGGGGGGGGGGGGGGGGGGGGGGGGGGGGGGGGGGGGGGGGGGGGGGGGGGGGGGGGGGGGGGGGGGGGGGGGGGGGGGGGGGGGGGGGGGGGGGGGGGGGGGGGGGGGGGGGGGGGGGGGGGGGGGGGGGGGGGGGGGGGGGGGGGGGGGGGGGGGGGGGGGGGGGGFGGGGGGGGGGGGGGGGFGGGGGGFGGGGFGGGGGGGGGGFFGGFGCGGFFFFFGFGGGGGGFGFGGGFFFBFGFGFGF6FGGFFCE378?FGFF);?CFEFFF@FCCFFF
@M70528:330:000000000-K6D4P:1:1102:19835:5718 1:N:0:CTTCAACCAC+TTATGCGCCT
GGAGCCCCTGACATAGCATTCCCTCGATTAAATAATATAAGATTCTGACTTTTACCCCCTTCTCTGGGATTATTAATTATAGGACTTTATAAAGAAGGAGCGGGAACAGGATGAACAGTATATCCACCTTTATCAACGTTTTATCATTCAGGACCTTCAGTAGACTTAACAATTTTTTCTTTACACCTTGCAGGGATTTCTTCAATTTTAGGTGCCTTAAATTTTATTACTACAATTATTAATCTTAGAGCAAAAAACCTTTCAGCAGAAAAAATTAGACTATTTGTCTGATCAGTTATTT
+
CCCCCGGGGGGGGGGGGGGGGGGGGGGGGGGGGGGGGGGGGGGGGGGGGGGGGGGGGGGGGGGGGGGGGGGGGGGGGGGGGGGGGGGGGGGGGGGGGGGGGGGGGGGGGGGGGGGGGGGGGGGGGGGGGGGGGGGGGGGGGGGGGGGGGGGGGGGGGGGGGGGGGGGGGGGGGGGGGGGGGGGGGGGGGGGGGGECGGGGGGGGGGGGGGGGGFGGGGGGGGGGGGGGGGFGGGFGGGGFFFFFGFG>FDFGFF>FDGFFFFFGFGFGFFFGGFFGFFFFFFGFFFFFFFFFFFFFEFFFF
@M70528:330:000000000-K6D4P:1:1102:26486:5721 1:N:0:CTTCAACCAC+TTATGCGCCT
GGAGCCCCTGACATAGCATTCCCTCGATTAAATAATATAAGATTCTGACTTTTACCCCCTTCCCTGGGATTATTAATTATAGGACTTTATAAAGAAGGAGCGGGAACAGGATGAACAGTATATCCACCTTTATCAACGTTTTATCATTCAGGACCTTCAGTAGACTTAACAATTTTTTCTTTACACCTTGCAGGGATTTCTTCAATTTTAGGTGCCTTAAATTTTATTACTACAATTATTAATCTTAAAGCAAAAAACCTTTCAGCAGAAAAAATTAGACTATTTGTCTGATCAGTTATTT
+
@@,6C:E7CFFGGG9CD6EFC<FE6F,F9BEEFF@EFFDE@F@EFG,CFC<<CEFFFGDC8C,;FGGGFD,,;CEEEFFFA<FEFGGF@FGGFFF88FDCFGEEGEGFDFGFGFGFGEGGGGDEFGDFFAF9EEEGGGGG?FCFC,EDF<FGGD@GDGGFEFE?<FBFG?EEEGGGF@FEA;EE;D>F8F,CFGD7=BD9EBCFDFGGAF663,,5<BFG99;FFC,A;CCGGGF;:7+1=?9@+<+:,+2;>*AD>46A/88:54@6A;A6735<74)*7A:F6?F3)9<E7?=CC6?EE
@M70528:330:000000000-K6D4P:1:1102:11655:5724 1:N:0:CTTCAACCAC+TTATGCGCCT
GGAGCCCCTGACATAGCATTCCCTCGATTAAATAATATAAGATTCTGACTTTTACCCCCTTCTCTGGGATTATTAATTATAGGACTTTATAAAGAAGGAGCGGGAACGGGATGAACAGTATATCCACCTTTATCAACGTTTTATCATTCAGGACCTTCAGTAGACTTAACAATTTTTTCTTTACACCTTGCAGGGATTTCTTCAATTTTAGGTGCCTTAAATTTTATTACTACAATTATTAATCTTAAAGCAAAAAACCTTTCAGCAGAAAAAATTAGACTATTTGTCTGATCAGTTATTT
+
CCCCCGGGGGGGGGGGGGGGGGGGGGGGGGGGGGGGGGGGGGGGGGGGGGGGGGGGGGGGGGGGGGGGGGGGGGGGGGGGGGGGGGGGGGGGGGGGGGGGGGGGGGGGGGGGGGGGGGGGGGGGGGGGGGGGGGGGGGGGGGGGGGGGGGGGGGGGGGGGGGGGGGGGGGGGGGGGGGGGGGGGGGGGGGGGGGGGGGGGGGGGGGGGGGGGGGGGGGGGGGGGGGGGGGFGGFCGGGGFFFFFGFGGFFFGFGFGGG>FFEFGFGFGFFFCGBFGF@EFFFFFFFFFFF<CFEFFFFFFF
@M70528:330:000000000-K6D4P:1:1102:14138:5728 1:N:0:CTTCAACCAC+TTATGCGCCT
GGAGCCCCTGACATAGCATTCCCTCGATTAAATAATATAAGATTCTGACTTTTACCCCCTTCTCTGGGATTATTAATTATAGGACTTTATAAAGAAGGAGCGGGAACAGGATGAACAGTATATCCACCTTTATCAACGTTTTATCATTCAGGACCTTCAGTAGACTTAACAATTTTTTCTTTACACCTTGCAGGGATTTCTTCAATTTTAGGTGCCTTAAATTTTATTACTACAATTATTAATCTTAAAGCAAAAAACCTTTCAGCAGAAAAAATTAGACTATTTGTCTGATCAGTTATTT
+
CCCCCGGGGGGGGGGGGGGGGGGGGGGGGGGGGGGGGGGGGGGGGGGGGGGGGGGGGGGGGGGGGGGGGGGGGGGGGGGGGGGGGGGGGGGGGGGGGGGGGGGGGGGGGGGGGGGGGGGGGGGGGGGGGGGGGGGGGGGGGGGGGGGGGGGGGGGGGGGGGGGGGGGGGGGGGGGGGGGGGGGGGGGGGGGGGGGGGGGGGGGGGGGGGGGGGGGGGGGGGGGGGGGGGGFFGGFGGGGFFFFFGFGGGGFFFGFGGGAFFFFGEGFGFFFGGBFGFFFFFFGFF?FCEFC5>EFFFFFFF
@M70528:330:000000000-K6D4P:1:1102:22304:5731 1:N:0:CTTCAACCAC+TTATGCGCCT
GGAGCCCCTGACATAGCATTCCCTCGATTAAATAATATAAGATTCTGACTTTTACCCCCTTCTCTGGGATTATTAATTATAGGACTTTATAAAGAAGGAGCGGGAACAGGATGAACAGTATATCCACCTTTATCAACGTTTTATCATTCAGGACCTTCAGTAGACTTAACAATTTTTTCTTTACACCTTGCAGGGATTTCTTCAATTTTAGGTGCCTTAAATTTTATTACTACAATTATTAATCTTAAAGCAAAAAACCTTTCAGCAGAAAAAATTAGACTATTTGTCTGATCAGTTATTT
+
CCCCCGGGGGGGGGGGGGGGGGGGGGGGGGGGGGGGGGGGGGGGGGGGGGGGGGGGGGGGGGGGGGGGGGGGGGGGGGGGGGGGGGGGGGGGGGGGGGGGGGGGGGGGGGGGGGGGGGGGGGGGGGGGGGGGGGGGGGGGGGGGGGGGGGGGGGGGGGGGGGGGGGGGFGGGGGGGGGGGGGGGGGGGGGGFGGGGGGGGGGGGGGGGGGGGGGGGGGGGGGGGGGGGGGFGGGFGGGGFFFFFGFGGGGGGFGFGGGFFFFFGFFFFFFFGGFFFAFEFEFCFAEFFFFFFFFFFCFEEE
@M70528:330:000000000-K6D4P:1:1102:26433:5735 1:N:0:CTTCAACCAC+TTATGCGCCT
GGAGCCCCTGACATAGCATTCCCTCGATTAAATAATATAAGATTCTGACTTTTACCCCCTTCTCTGGGATTATTAATTATAGGACTTTATAAAGAAGGAGCGGGAACGGGATGAACAGTATATCCACCTTTATCAACGTTTTATCATTCAGGACCTTCAGTAGACTTAACAATTTTTTCTTTACACCTTGCAGGGATTTCTTCAATTTTAGGTGCCTTAAATTTTATTACTACAATTATTAATCTTAAAGCAAAAAACCTTTCAGCAGAAAAAATTAGACTATTTGTCTGATCAGTTATTT
+
CCCCCGGGGGGGGGGGGGGGGGGGGGGGGGGGGGGGGGGGGGGGGGGGGGGGGGGGGGGGGGGGGGGGGGGGGGGGGGGGGGGGGGGGGGGGGGGGGGGGGGGGGGGGGGCFGGGGGGGGGGGGGGGGGGGGGGGGGGGGGGGGGGGGGGGGGGGGGGGGGGGGGGGGGGGGGGGGGGGGGGGGGGGGGGGGGGGGGGGGGGGGGGGGGGGGGGGFGGGGGGGGGGGGGGFGGGFGGGGFFFFFGFGGGGGGFGFGGGBFFEFGFDEGFFFGGFFFFFFFFFGFFCFFFFFFEEFFFFFFF
@M70528:330:000000000-K6D4P:1:1102:12032:5737 1:N:0:CTTCAACCAC+TTATGCGCCT
GGAGCCCCTGACATAGCATTCCCTCGATTAAATAATATAAGATTCTGACTTTTACCCCCTTCTCTGGGATTATTAATTATAGGACTTTATAAAGAAGGAGCGGGAACAGGATGAACAGTATATCCACCTTTATCAACGTTTTATCATTCAGGACCTTCAGTAGACTTAACAATTTTTTCTTTACACCTTGCAGGGATTTCTTCAATTTTAGGTGCCTTAAATTTTATTACTACAATTATTAATCTTAAAGCAAAAAACCTTTCAGCAGAAAAAATTAGACTATTTGTCTGATCAGTTATTT
+
CCCCCGGGGGGGGGGGGGGGGGGGGGGGGGGGGGGGGGGGGGGGGGGGGGGGGGGGGGGGGGGGGGGGGGGGGGGGGGGGGGGGGGGGGGGGGGGGGGGGGGGGGGGGGGGGGGGGGGGGGGGGGGGGGGGGGGGGGGGGGGGGGGGGGGGGGGGGGGGGGGGGGGGGGGGGGGGGGGGGGGGGGGGGGGGGGGGFGGGGGGGGGGGGGGGGGGGGGGGGGGGGGGGGGGFFGGFGGGGFFFFFGFGGGGGGFGFGGGDFFFFGFFFGFFFCFFFGFFFFFFGFFFFFEFEFFFFFFFFFF
@M70528:330:000000000-K6D4P:1:1102:20513:5744 1:N:0:CTTCAACCAC+TTATGCGCCT
GGAGCCCCTGACATAGCATTCCCTCGATTAAATAATATAAGATTCTGACTTTTACCCCCTTCTCTGGGATTATTAATTATAGGACTTTATAAAGAAGGAGCGGGAACAGGATGAACAGTATATCCACCTTTATCAACGTTTTATCATTCAGGACCTTCAGTAGACTTAACAATTTTTTCTTTACACCTTGCAGGGATTTCTTCAATTTTAGGTGCCTTAAATTTTATTACTACAATTATTAATCTTAAAGCAAAAAACCTTTCAGCAGAAAAAATTAGACTATTTGTCTGATCAGTTATTT
+
CCCCCGGGGGGGGGGGGGGGGGGGGGGGGGGGGGGGGGGGGGGGGGGGGGGGGGGGGGGGGGGGGGGGGGGGGGGGGGGGGGGGGGGGGGGGGGGGGGGGGGGGGGGGGGGGGGGGGGGGGGGGGGGGGGGGGGGGGGGGGGGGGGGGGGGGGGGGGGGGGGGGGGGGGGGGGGGGGGGGGGGGGGGGGGGGGGGGGGGGGGGGGGGGGGGGGGGGGGGGGGGGGGGGGGFGGGFGGGGFFFFFGFGCEFGGFGFGGGFFFFFGFCEGFFFGGFFGFFEFFFGFFFFEFFFFFFFFFFFEF
@M70528:330:000000000-K6D4P:1:1102:22833:5752 1:N:0:CTTCAACCAC+TTATGCGCCT
GGAGCCCCTGACATAGCATTCCCTCGATTAAATAATATAAGATTCTGACTTTTACCCCCTTCTCTGGGATTATTAATTATAGGACTTTATAAAGAAGGAGCGGGAACAGGATGAACAGTATATCCACCTTTATCAACGTTTTATCATTCAGGACCTTCAGTAGACTTAACAATTTTTTCTTTACACCTTGCAGGGATTTCTTCAATTTTAGGTGCCTTAAATTTTATTACTACAATTATTAATCTTAAAGCAAAAAACCTTTCAGCAGAAAAAATTAGACTATTTGTCTGATCAGTTATTT
+
CCCCCGGGGGGGGFGGGGGGGGGGGEGGFGGGGGGGGGGGGGGGGGGGGGGGGGGGGGGGGGCFGGGGGGGGGGGGGGGFGGGGGGGGGGGGGGGGGGGGGGGGGGGGFGGGGGGGGGGGFGGFFGGGGGGGGGFGGGGFGGGGGGGFGGGGGGGGGGGGGGGGGGEGGFGGGFDFEDGGGGGGGGGGGGGGGFGGGGGGGGGGGGFGGGGCFFGFGCGGGGGGGGGGGGFGGGFFGGFFFFFFGFGGGGGGFGFGDG4;=5FGEGECAFFFGFFGF@CFCFGFFEC5C?;57<EFFECFF
@M70528:330:000000000-K6D4P:1:1102:12305:5755 1:N:0:CTTCAACCAC+TTATGCGCCT
GGAGCCCCTGACATAGCATTCCCTCGATTAAATAATATAAGATTCTGACTTTTACCCCCTTCTCTGGGATTATTAATTATAGGACTTTATAAAGAAGGAGCGGGAACAGGATGAACAGTATATCCACCTTTATCAACGTTTTATCATTCAGGACCTTCAGTAGACTTAACAATTTTTTCTTTACACCTTGCAGGGATTTCTTCAATTTTAGGTGCCTTAAATTTTATTACTACAATTATTAATCTTAAAGCAAAAAACCTTTCAGCAGAAAAAATTAGACTATTTGTCTGATCAGTTATTT
+
CCCCCGCGGGGGGGGGGGGGGGGGGGGGGGGGGGGGGGGGGGGGGGGGGGGGGGGGGGGGGGGGGGGGGGGGGGGGGGGGGGGGGGGGGGGGGGGGGGGGGGGGGGGGGGGGGGGGGGGGGGGGGGGGGGGGGGGGGGGGGGGGGGGGGGGGGGGGGGGGGGGGGGGGGGGGGGGGGGGGGGGGGGGGGGGGGGGGGGGGGGGGGGGGGGGGGGGGGGGGGGGGGGGGGGFCFGFGGGGFFFFFGFGGGFFFAFFGGGFFFFFGFGFGFFAFGBFGE8CAEFGFFEFCEEEEEFFFFE?EF
@M70528:330:000000000-K6D4P:1:1102:20192:5778 1:N:0:CTTCAACCAC+TTATGCGCCT
GGAGCCCCTGACATAGCATTCCCTCGATTAAATAATATAAGATTCTGACTTTTACCCCCTTCTCTGGGATTATTAATTATAGGACTTTATAAAGAAGGAGCGGGAACAGGATGAACAGTATATCCACCTTTATCAACGTTTTATCATTCAGGACCTTCAGTAGACTTAACAATTTTTTCTTTACACCTTGCAGGGATTTCTTCAATTTTAGGTGCCTTAAATTTTATTACTACAATTATTAATCTTAAAGCAAAAAACCTTTCAGCAGAAAAAATTAGACTATTTGTCTGATCAGTTATTT
+
CCCCCGGGGGGGGGGGGGGGGGGGGGGGGGGGGGGGGGGGGGGGGGGGGGGGGGGGGGGGGGGGGGGGGGGGGGGGGGGGGGGGGGGGGGGGGGGGGGGGGGGGGGGGGGGGGGGGGGGGGGGGGGGGGGGGGGGGGGGGGGGGGGGGGGGGGGGGGGGGGGGGGGGGGGGGGGGGGGGGGGGGGGGGGGGGGGGGGGGGGGGGGGGGGGGGGGGGGGGGGGGGGGGGGGFGGGFGGGGFFFFFGFGGFGGGFGFGGGFFFFFGFGEGFFFGGFFGFFFFFFGFFFFEFFFFFFFFFFFFF
@M70528:330:000000000-K6D4P:1:1102:18120:5786 1:N:0:CTTCAACCAC+TTATGCGCCT
GGAGCCCCTGACATAGCATTCCCTCGATTAAATAATATAAGATTCTGACTTTTACCCCCTTCTCTGGGATTATTAATTATAGGACTTTATAAAGAAGGAGCGGGAACGGGATGAACAGTATATCCACCTTTATCAACGTTTTATCATTCAGGACCTTCAGTAGACTTAACAATTTTTTCTTTACACCTTGCAGGGATTTCTTCAATTTTAGGTGCCTTAAATTTTATTACTACAATTATTAATCTTAAAGCAAAAAACCTTTCAGCAGAAAAAATTAGACTATTTGTCTGATCAGTTATTT
+
CCCCCGGGGGGGGGGGGGGGGGGGGGGGGGGGGGGGGGGGGGGGGGGGGGGGGGGGGGGGGGGGGGGGGGGGGGGGGGGGGGGGGGGGGGGGGGGGGGGGGGGGGGGGGGGGGGGGGGGGGGGGGGGGGGGGGGGGGGGGGGGGGGGGGGGGGGGGGGGGGGGGGGGGGGGGGGGGGGGGGGGGGGGGGGGGGFGGGGGGGGGGGGGGGGGGGGGGGGGGFGGGGGGGGGFGGFFGGGGFFFFFGFGFFFGGFGFGGGFFFFCFEGEGFFFGGFFGFEFFFFGFFEFFFF9?EEFFFFFFF
@M70528:330:000000000-K6D4P:1:1102:21996:5790 1:N:0:CTTCAACCAC+TTATGCGCCT
GGAGCCCCTGACATAGCATTCCCTCGATTAAATAATATAAGATTCTGACTTTACCCCCTTCTCTGGGATTATTAATTATCGGACTTTATAAAGAAGGAGCGGGAACAGGATGAACAGTATATCCACCTTTATCAACGTTTTATCATTCAGGACCTTCAGTAGACTTAACAATTTTTTCTTTACACCTTGCAGGGATTTCTTCAATTTTAGGTGCCTTAAATTTTATTACTACAATTATTAATCTTAAAGCAAAAAACCTTTCAGCAGAAAAAATTAGACTATTTGTCTGATCAGTTATTTT
+
CCCCCGGGGGGGGGGGGGGGGGGGGGGGGGGGGGGGGGGGGGGGGGGGGGGGGGGGGGGGGGGGGGGGGGGGGGGGG9F,FFGGGGGGGGGGG,EFG<FGGGGGGGGGGGGGGGGGGGGGGGGGGGGGGGGGGGGGGGGGGGGGGGGGGGGGGGGGGGGGGGGGGGGGGGGGGGGGGGGGGGGGGGGGGGGGGGGGGGGGGGGGGGGGGGFGGGGGGGGGGGGGFGGFGGFGGGFFFGGFFFFFGFGGGGGGFFFGGCFFFFFGFGBDFFFGGFFGFF<FFFGFFEFE?9?EFFEECEFEC
@M70528:330:000000000-K6D4P:1:1102:23372:5799 1:N:0:CTTCAACCAC+TTATGCGCCT
GGAGCCCCTGACATAGCATTCCCTCGATTAAATAATATAAGATTCTGACTTTTACCCCCTTCTCTGGGATTATTAATTATAGGACTTTATAAAGAAGGAGCGGGAACAGGATGAACAGTATATCCACCTTTATCAACGTTTTATCATTCAGGACCTTCAGTAGACTTAACAATTTTTTCTTTACACCTTGCAGGGATTTCTTCAATTTTAGGTGCCTTAAATTTTATTACTACAATTATTAATCTTAAAGCAAAAAACCTTTCAGCAGAAAAAATTAGACTATTTGTCTGATCAGTTATTT
+
CCCCCGGGGGGGGGGGGGGGGGGGGGGGGGGGGGGGGGGGGGGGGGGGGGGGGGGGGGGGGGGGGGGGGFGGGGGGGGGGGGGGGGGGGGGGGGGGGGGGGGGGGGGGGGGGGGGGGGGGGGGGGGGGGGGGGGGGGGFGGGGGGGGGGGGGGGGGGGGFGGGGGGGFGGGGFGGGGGGGGGGGGGGGGGGGGGGGGGGGGGGGGGGGGGGGGGGGGGGGGGGGGGGGGGFGGGFGGGGFFFFFGFGGGGGGFGFGGGFFFEFGFFEGFFFGGFFFFFCFCFGFFFFEEFFFFEFFFFFFF
@M70528:330:000000000-K6D4P:1:1102:27385:5803 1:N:0:CTTCAACCAC+TTATGCGCCT
GGAGCCCCTGACATAGCATTCCCTCGATTAAATAATATAAGATTCTGACTTTTACCCCCTTCTCTGGGATTATTAATTATAGGACTTTATAAAGAAGGAGCGGGAACGGGATGAACAGTATATCCACCTTTATCAACGTTTTATCATTCAGGACCTTCAGTAGACTTAACAATTTTTTCTTTACACCTTGCAGGGATTTCTTCAATTTTAGGTGCCTTAAATTTTATTACTACAATTATTAATCTTAAAGCAAAAAACCTTTCAGCAGAAAAAATTAGACTATTTGTCTGATCAGTTATTT
+
CCCCCGGGGGGGGGGGGGGGGGGGGGGGGGGGGGGGGGGGGGGGGGGGGGGGGGGGGGGGGGGGGGGGGGGGGGGGGGGGGGGGGGGGGGGGGGGGGGGGGGGGGGGGGGGGGGGGGGGGGGGGGGGGGGGGGGGGGGGGGGGGGGGGGGGGGGGGGGGGGGGGGGGGGGGGGGGGGGGGGGGGGGGGGGGGGGGGGGGGGGGGGGGGGFGFGGGGGGGGFGGGGGGGGGFGGFFGGGGFFFFFGFGGDFFGAFFGGGFFFFFFCGCGFFFGGBFGFFFFFFGFFFFFFFCFCFEFFCECF
@M70528:330:000000000-K6D4P:1:1102:25537:5809 1:N:0:CTTCAACCAC+TTATGCGCCT
GGAGCCCCTGACATAGCATTCCCTCGATTAAATAATATAAGATTCTGACTTTTACCCCCTTCTCTGGGATTATTAATTATAGGACTTTATAAAGAAGGAGCGGGAACAGGATGAACAGTATATCCACCTTTATCAACGTTTTATCATTCAGGACCTTCAGTAGACTTAACAATTTTTTCTTTACACCTTGCAGGGATTTCTTCAATTTTAGGTGCCTTAAATTTTATTACTACAATTATTAATCTTAAAGCAAAAAACCTTTCAGCAGAAAAAATTAGACTATTTGTCTGATCAGTTATTT
+
CCCCCGGGGGGGGGGGGGGGGGGGGGGGGGGGGGGGGGGGGGGGGGGGGGGGGGGGGGGGGGGGGGGGGGGGGGGGGGGGGGGGGGGGGGGGGGGGGGGGGGGGGGGGGGGGGFGGGGGGGGGGGGGGGGGGGGGGGGGGGGGGGGGGGGGGGGGGGGGGGGGGGGGFFGGGFGGGGGGGGGGGGGGGGGGGGGGGGGGGGGGGGGGGGFFGGGGGGGGGFGGGGGGGGGF7DF>FFGGFFFCFFFGCFFFCFFFGGGFFFFFGEGFGFFFCGFFGFEEFFFGFFCFFFE3C<?@?C?EEE
@M70528:330:000000000-K6D4P:1:1102:26998:5810 1:N:0:CTTCAACCAC+TTATGCGCCT
GGAGCCCCTGACATAGCATTCCCTCGATTAAATAATATAAGATTCTGACTTTTACCCCCTTCTCTGGGATTATTAATTATAGGACTTTATAAAGAAGGAGCGGGAACAGGATGAACAGTATATCCACCTTTATCAACGTTTTATCATTCAGGACCTTCAGTAGACTTAACAATTTTTTCTTTACACCTTGCAGGGATTTCTTCAATTTTAGGTGCCTTAAATTTTATTACTACAATTATTAATCTTAAAGCAAAAAACCTTTCAGCAGAAAAAATTAGACTATTTGTCTGATCAGTTATTT
+
CCCCCGGGGGGGGGGGGGGGGGGGGGGGGGGGGGGGGGGGGGGGGGGGGGGGGGGGGGGGGGGGGGGGGGGGGGGGGGGGGGGGGGGGGGGGGGGGGGGGGGGGGGFFGGF?FGGAFFGFGGGGGGGGGGGGGGGGDFGGGGGGGGGGEFGGCGGGGCCEFFDFFFEG9?FDEGGGGGGGGGGCGGFG?D?<DFGFGGGGGGGGAFGGFFG6EFG6FDGGCFGGG:FE@,B78CAGGCGFF;A9CFGG782CFFFGCG;FFF=@*16DAFFFG0A773/*76@FA<F553)1).)9<?EFF
@M70528:330:000000000-K6D4P:1:1102:16145:5812 1:N:0:CTTCAACCAC+TTATGCGCCT
GGAGCCCCTGACATAGCATTCCCTCGATTAAATAATATAAGATTCTGACTTTTACCCCCTTCTCTGGGATTATTAATTATAGGACTTTATAAAGAAGGAGCGGGAACAGGATGAACAGTATATCCACCTTTATCAACGTTTTATCATTCAGGACCTTCAGTAGACTTAACAATTTTTTCTTTACACCTTGCAGGGATTTCTTCAATTTTAGGTGCCTTAAATTTTATTACTACAATTATTAATCTTAAAGCAAAAAACCTTTCAGCAGAAAAAATTAGACTATTTGTCTGATCAGTTATTT
+
CCCCCGGGGGGGGGGGGGGGFGGGGGGGGGGGGGGGGGGGGGGGGGGGGGGGGGGGGGGGGGGGGGGGGGGGGGGGGGGGGGGGGGGGGGGGGGGGGGGGGGGGGGGGGGGGGGGGGGGGGGGGGGGGGGGGGGGGGGGGDGGGGGGGGGGGGGGGGGGGGGGGGGGGGGGGGGGGGDFGGGGGGGGGGGGGGGGGGGGGGGGGDGGGGGGGGGGGGGGGGGGGGGGGGGFFFGFGGFCFFFFFGFGGGGGGFGFGGGFFFFFGEGEGFFFGGBFFEEEFEFGFFFF3?EEC<EEFCEFFF
@M70528:330:000000000-K6D4P:1:1102:20475:5824 1:N:0:CTTCAACCAC+TTATGCGCCT
GGAGCCCCTGACATAGCATTCCCTCGATTAAATAATATAAGATTCTGACTTTTACCCCCTTCTCTGGGATTATTAATTATAGGACTTTATAAAGAAGGAGCGGGAACAGGATGAACAGTATATCCACCTTTATCAACGTTTTATCATTCAGGACCTTCAGTAGACTTAACAATTTTTTCTTTACACCTTGCAGGGATTTCTTCAATTTTAGGTGCCTTAAATTTTATTACTACAATTATTAATCTTAAAGCTAAAAACCTTTCAGCAGAAAAAATTAGACTATTTGTCTGATCAGTTATTT
+
CCCCCGGGGGGGGGGGGGGGGGGGGGGGGGGGGGGGGGGGGGGGGGGGGGGGGGGGGGGGGGGGGGGGGGGGGGGGGGGGGGDGGGGGGGGGGGGGGGGGGGGGGGGGGGGGGGGGGGGGGGGGGGGGGGGGGGGGGGGGGGGGGGGGGGGGGGGGGGGGGGGGGGGGGGGGGGGGGGGGGGGGGGGGGGGGGGGGGGGGGGGGGGGGGGGGGGGGGGGGGGGGGGGGGGFGGGFGGGGFFFFFGFGGGGGGFGFGGGFFFFFGFGFGFFFGGFFGFFCFFFGFFFFEEFE?CFFFFFFFF
@M70528:330:000000000-K6D4P:1:1102:27243:5831 1:N:0:CTTCAACCAC+TTATGCGCCT
GGAGCCCCTGACATAGCATTCCCTCGATTAAATAATATAAGATTCTGACTTTTACCCCCTTCTCTGGGATTATTAATTATAGGACTTTATAAAGAAGGAGCGGGAACAGGATGAACAGTATATCCACCTTTATCAACGTTTTATCATTCAGGACCTTCAGTAGACTTAACAATTTTTTCTTTACACCTTGCAGGGATTTCTTCAATTTTAGGTGCCTTAAATTTTATTACTACAATTATTAATCTTAAAGCAAAAAACCTTTCAGCAGAAAAAATTAGACTATTTGTCTGATCAGTTATTT
+
CCCCCGGGGGGGGGGGGGGGGGGGGGGGGGGGGGGGGGGGGGGGGGGGGGGGGGGGGGGGGGGGGGGGGGGGGGGGGGGGGGGGGGGGGGGGGGFFGGGGGGGGGGGGGGGGGGGGGGGGGGGGGGGGGGGGGGGGGGGGGGGGGGGGGGGGGGGGFGGGGGGGGGGGGGGGGGGGGGGGGGGGGGGGGGGGGGD@D@FFGGGGGGGGGFGFGGGFGGGG,EFGGFGGFCC:DFAGGGGFF6EFGFGGGGGGFG>F7D;AF=8BEGCCAAAFGBFF3)<AEFGFF?FEE93<<F@ECEECC
@M70528:330:000000000-K6D4P:1:1102:23499:5850 1:N:0:CTTCAACCAC+TTATGCGCCT
GGAGCCCCTGACATAGCATTCCCTCGATTAAATAATATAAGATTCTGACTTTTACCCCCTTCTCTGGGATTATTAATTATAGGACTTTATAAAGAAGGAGCGGGAACAGGATGAACAGTATATCCACCTTTATCAACGTTTTATCATTCAGGACCTTCAGTAGACTTAACAATTTTTTCTTTACACCTTGCAGGGATTTCTTCAATTTTAGGTGCCTTAAATTTTATTACTACAATTATTAATCTTAAAGCAAAAAACCTTTCAGCAGAAAAAATTAGACTATTTGTCTGATCAGTTATTT
+
CCCCCGGGGGGGGGGGGGGGGGGGGGGGGGGGGGGGGGGGGGGGGGGGGGGGGGGGGGGGGGGGGGGGGGGGGGGGGGGGGGGGGGGGGGGGGGGGGGGGGGGGGGGGGGGGGGGGGGGGGGGGGGGGGGGGGGGGGGGGGGGGGGGGGGGGGGGGGGGGGGGGGGGFGGGGGGGGGGGGGGGGGGGGGGFGGGGGGGGGGGGGGGGGGGGGGGGGGGGGGGGGGGGGGGFGGGFGGGGFFFFFGFGG@FGCFGFGGDFFFFAFFFEGFFFGGFFGEECFFFGA:?FFFEEFEEEFCCCEF
@M70528:330:000000000-K6D4P:1:1102:27163:5856 1:N:0:CTTCAACCAC+TTATGCGCCT
GGAGCCCCTGACATAGCATTCCCTCGATTAAATAATATAAGATTCTGACTTTTACCCCCTTCTCTGGGATTATTAATTATAGGACTTTATAAAGAAGGAGCGGGAACAGGATGAACAGTATATCCACCTTTATCAACGTTTTATCATTCAGGACCTTCAGTAGACTTAACAATTTTTTCTTTACACCTTGCAGGGATTTCTTCAATTTTAGGTGCCTTAAATTTTATTACTACAATTATTAATCTTAAAGCAAAAAACCTTTCAGCAGAAAAAATTAGACTATTTGTCTGATCAGTTATTT
+
CCCCCGGGGGGGGGGGGGGGGGGGGGGGGGGGGGGGGGGGGGGGGGGGGGGGGGGGGGGGGGGGGGGGGGGGGGGGGGGGGGGGGGGGGGGGGGGGGGGGGGGGGGGGGGGGGGGGGGGGGGGGGGGGGGGGGGGGGGGGGGGGGGGGGGGGGGGGGGGGGGGGGGGGGGGGGGGGGGGGGGGGGGGGGGGGGGGGGGGGGGGGGGGGGGFGGGGGGGGGFGGGGGGGGGFFGGFGGGGFFFFFGFGGFGFFFGFGGG>FFFFGE=CGFFFGGBFFFEF=CFGFFFFEFC3<CCEEFFEEF
@M70528:330:000000000-K6D4P:1:1102:12654:5865 1:N:0:CTTCAACCAC+TTATGCGCCT
GGAGCCCCTGACATAGCATTCCCTCGATTAAATAATATAAGATTCTGACTTTTACCCCCTTCTCTGGGATTATTAATTATAGGACTTTATAAAGAAGGAGCGGGAACAGGATGAACAGTATATCCACCTTTATCAACGTTTTATCATTCAGGACCTTCAGTAGACTTAACAATTTTTTCTTTACACCTTGCAGGGATTTCTTCAATTTTAGGTGCCTTAAATTTTATTACTACAATTATTAATCTTAAAGCAAAAAACCTTTCAGCAGAAAAAATTAGACTATTTGTCTGATCAGTTATTT
+
CCCCCGDGGGGGGGGGGGGGGGGGGGGGGGGGGGGGGGGGGGGGGGGGGGGGGGGGGGGGGGGGGGGGGGGGGGGGGGGGGGGGGGGGGGGGGGGGGGGGGGGGGGGGGGGGGGGGGGGGGGGGGGGGGGGGGGGGGGGGGGGGGGGGGGGGGGGGGGGGGGGGGGGGGGGGGGGGGGGGGGGGGGGGGGGGGGGGGGGGGGGGGGGGGGGGGGGGGGGGGGGGGGGGGGFGGGFGGGGFFFFFGFGGGGGGFGFGGGFFFFFGEGFGFAFCGFFGFFFFFFGFFFFFFFFFCFFFFFFFF
@M70528:330:000000000-K6D4P:1:1102:16273:5869 1:N:0:CTTCAACCAC+TTATGCGCCT
GGAGCCCCTGACATAGCATTCCCTCGATTAAATAATATAAGATTCTGACTTTTACCCCCTTCTCTGGGATTATTAATTATAGGACTTTATAAAGAAGGAGCGGGAACGGGATGAACAGTATATCCACCTTTATCAACGTTTTATCATTCAGGACCTTCAGTAGACTTAACAATTTTTTCTTTACACCTTGCAGGGATTTCTTCAATTTTAGGTGCCTTAAATTTTATTACTACAATTATTAATCTTAAAGCAAAAAACCTTTCAGCAGAAAAAATTAGACTATTTGTCTGATCAGTTATTT
+
CCCCCFGGGGGGGGGGGGGGFGGGGGGGGGGGGGGGGGGGGGGGGGGGGGGGGGGGGGGGGGGGGGGGGGGGGGGGGGGGGGGGGGGGGGGGGGGGGGGGGGGGGGGGGGGGGGGGGGGGGGGGGGGGGGGGGGGGGGGGGGGGGGGGGGGGGGGGGGGGGGGGGGGGGGGGGGGGGGGGGGGGGGGGGGGGGGGGGGGGGGGGGGGGGGGGGGGGGGGGGGGFFGGGGGFGGGFGGGGFFFFFGFGGGGGGFGFGGGFFFFFGFGFGFFFGG>FGFFFFFFGFFFFECFFFFFFFFFFEF
@M70528:330:000000000-K6D4P:1:1102:21825:5872 1:N:0:CTTCAACCAC+TTATGCGCCT
GGAGCCCCTGACATAGCATTCCCTCGATTAAATAATATAAGATTCTGACTTTTACCCCCTTCTCTGGGATTATTAATTATAGGACTTTATAAAGAAGGAGCGGGAACAGGATGAACAGTATATCCACCTTTATCAACGTTTTATCATTCAGGACCTTCAGTAGACTTAACAATTTTTTCTTTACACCTTGCAGGGATTTCTTCAATTTTAGGTGCCTTAAATTTTATTACTACAATTATTAATCTTAAAGCAAAAAACCTTTCAGCAGAAAAAATTAGACTATTTGTCTGATCAGTTATTT
+
CCCCCGGGGGGGGGGGGGGGGGGGGGDGGEGGGGGGGGGGGGFGGFGGGGGGGGGGGGGGFGFGGGGGGGGGGGGGGGGGGFGGGGGGEGGGCEFCFGGGGGFGGGGGGGGGGGGGGGGGGGGGGGGGGGGGGGGGGGGGFGGGGGGGGGGGGGGGGGGGFGGGGGGGGGGGGGGGGGGGGGGGGGGGGGGGGGGGGGGGGGGGGGGGGGGFGGFGGGGGGGGGGFGGGGFDGGFGGGFFFFFFGFFGF>8DFGFGGGFFFFFGFGFGFFFGGFAFFECFFFGFFFF?CEEFFFFFE<CCE
@M70528:330:000000000-K6D4P:1:1102:10627:5879 1:N:0:CTTCAACCAC+TTATGCGCCT
GGAGCCCCTGACATAGCATTCCCTCGATTAAATAATATAAGATTCTGACTTTTACCCCCTTCTCTTGGATTATTAATTATAGGACTTTATAAAGAAGGAGCGGGAACAGGATGAACAGTATATCCACCTTTATCAACGTTTTATCATTCAGGACCTTCAGTAGACTTAACAATTTTTTCTTTACACCTTGCAGGGATTTCTTCAATTTTAGGTGCCTTAAATTTTATTACTACAATTATTAATCTTAAAGCAAAAAACCTTTCAGCAGAAAAAATTAGACTATTTGTCTGATCAGTTATTT
+
CCCCCGGGGGGGGGGGGGGGGGGGGGGGGGGGGGGGGGGGGGGGGGGGGGGGGGGGGGGGGGGGGGGGGGGGGGGGGGGGGGGGGGGGGGGGGGGGGGGGGGGGGGGGGGGGGGGGGGGGGGGGGGGGGGGGGGGGGGGGGGGGGGGGGGGGGGGGGGGGGGGGGGGGGGGGGGGGGGGGGGGGGGGGGGGGGGGGGGGGGGGGGGGGGGGGGGGGGGGGGGGGGCGGGGFGGGFGGGGFFFFFGFGGGGGGFGFGGGFFFEFGFGFGFFFGGFFGFFEFEAGFFFFCEC<EEFFFFEFEF
@M70528:330:000000000-K6D4P:1:1102:16853:5879 1:N:0:CTTCAACCAC+TTATGCGCCT
GGAGCCCCTGACATAGCATTCCCTCGATTAAATAATATAAGATTCTGACTTTTACCCCCTTCTCTGGGATTATTAATTATAGGACTTTATAAAGAAGGAGCGGGAACAGGATGAACAGTATATCCACCTTTATCAACGTTTTATCATTCAGGACCTTCAGTAGACTTAACAATTTTTTCTTTACACCTTGCAGGGATTTCTTCAATTTTAGGTGCCTTAAATTTTATTACTACAATTATTAATCTTAAAGCAAAAAACCTTTCAGCAGAAAAAATTAGACTATTTGTCTGATCAGTTATTT
+
CCCCCGGGGGGGGGGGGGGGGGGGGGGG9FGGGGGGGGGGGGGGGGGGGGGGGGGGGGGGGGGGGGGGGGGGGGGGGGGGGGGGGGGGGGGGGGGGGGGGGGGGGGGGGFGGGGGFGGGGGGGGGGGGGGGGGGGGGGGGGGGGGGGGGGGGGGGGGGGGGGGGGGGGGGGGGGGGGGGGGGGGGGGGGGGGGGEDFGFGGGGGFGGGGGG?GGGGGGGGGGFGGGGGGGFGGGFGGGGFFFFFGFGG?FGGFGFGGG4FFFFFFGCCFFFGG;FFEFFFFFGFFFFEFFFFFFFFFFFCE
@M70528:330:000000000-K6D4P:1:1102:20090:5895 1:N:0:CTTCAACCAC+TTATGCGCCT
GGAGCCCCTGACATAGCATTCCCTCGATTAAATAATATAAGATTCTGACTTTTACCCCCTTCTCTGGGATTATTAATTATAGGACTTTATAAAGAAGGAGCGGGAACAGGATGAACAGTATATCCACCTTTATCAACGTTTTATCATTCAGGACCTTCAGTAGACTTAACAATTTTTTCTTTACACCTTGCAGGGATTTCTTCAATTTTAGGTGCCTTAAATTTTATTACTACAATTATTAATCTTAAAGCAAAAAACCTTTCAGCAGAAAAAATTAGACTATTTGTCTGATCAGTTATTT
+
CCCCCGGGGGGGGGGGGGGGGGGGGGGGGGGGGGGGGGGGGGGGGGGGGGGGGGGGGGGGGGGGGGGGGGGGGGGGGGGGGGGGGGGGGGGGGGGGGGGGGGGGGGGGGGGGGGGGGGGGGGGGGGGGGGGGGGGGGGGGGGGGGGGGGGGGGGGGGGGGGGGGGGGGGGGGGGGGGGGGGGGGGGGGDGGGGGGGGGGGGGGGGGGGGGGGGGGGGGGGGGGGGGGGGGFGGGFGGGGFFFFFFBGGDGGFFGFGDGFFFFFGFGFDFFFGGFAFFFFFFFGFFCFCCEEFFF<C?CE<C
@M70528:330:000000000-K6D4P:1:1102:21897:5902 1:N:0:CTTCAACCAC+TTATGCGCCT
GGAGCCCCTGACATAGCATTCCCTCGATTAAATAATATAAGATTCTGACTTTTACCCCCTTCTCTGGGATTATTAATTATAGGACTTTATAAAGAAGGAGCGGGAACGGGATGAACAGTATATCCACCTTTATCAACGTTTTATCATTCAGGACCTTCAGTAGACTTAACAATTTTTTCTTTACACCTTGCAGGGATTTCTTCAATTTTAGGTGCCTTAAATTTTATTACTACAATTATTAATCTTAAAGCAAAAAACCTTTCAGCAGAAAAAATTAGACTATTTGTCTGATCAGTTATTT
+
CCCCCGGGGGGGGGGGGGGGGGGGGGGGGGGGGGGGGGGGGGGGGGGGGGGGGGGGGGGGGGGGGGGGGGGGGGGGGGGGGGGGGGGGGGGGGGGGGGGGGGGGGGGGGGGGGGGGGGGGGGGGGGGGGGGGGGGGGGGGGGGGGGGGGGGGGGGGGGGGGGGGGGGGGGGGGGGGGGGGGGGGGGGGGGGGGGGGGGGGGGGGGGGGGGGGGGGGGGGGGGGGGGGGGGFGGGFGGGGFFFFFGFGGGGGGFGFGGGFFFFFGFGFGFFFGGFFGFFFFFFGFFFFEFFFFFFFFFFFFF
@M70528:330:000000000-K6D4P:1:1102:10867:5903 1:N:0:CTTCAACCAC+TTATGCGCCT
GGAGCCCCTGACATAGCATTCCCTCGATTAAATAATATAAGATTCTGACTTTTACCCCCTTCTCTGGGATTATTAATTATAGGACTTTATAAAGAAGGAGCGGGAACAGGATGAACAGTATATCCACCTTTATCAACGTTTTATCATTCAGGACCTTCAGTAGACTTAACAATTTTTTCTTTACACCTTGCAGGGATTTCTTCAATTTTAGGTGCCTTAAATTTTATTACTACAATTATTAATCTTAAAGCAAAAAACCTTTCAGCAGAAAAAATTAGACTATTTGTCTGATCAGTTATTT
+
CCCCCGGGGGGGGGGGGGGGGGGGGGGGGGGGGGGGGGGGGGGGGGGGGGGGGGGGGGGGGGGGGGGGGGGGGGGGGGGGGGGGGGGGGGGGGGGGGGGGGGGGGGGGGGGGGGGGGGGGGGGGGGGGGGGGGGGGGGGGGGGGGGGGGGGGGGGGGGGGGGGGGGGGGGGGGGGGGGGGGGGGGGGGGGGGGGGGGGGGGGGGGGGGGGGGGGGGGGGGGGGGGGGGGGFGGGFGGGGFFFFFGFGGGGGGFGFGGGFFFFFGFGFGFFFGGBFGFFFFFFGFFFFFFFFFFFFEFFFEF
@M70528:330:000000000-K6D4P:1:1102:20067:5905 1:N:0:CTTCAACCAC+TTATGCGCCT
GGAGCCCCTGACATAGCATTCCCTCGATTAAATAATATAAGATTCTGACTTTTACCCCCTTCTCTGGGATTATTAATTATAGGACTTTATAAAGAAGGAGCTGGAACAGGATGAACAGTATATCCACCTTTATCAACGTTTTATCATTCAGGACCTTCAGTAGACTTAACAATTTTTTCTTTACACCTTGCAGGGATTTCTTCAATTTTAGGTGCCTTAAATTTTATTACTACAATTATTAATCTTAAAGCAAAAAACCTTTCAGCAGAAAAAATTAGACTATTTGTCTGATCAGTTATTT
+
CCCCCGGGGGGGGGGGGGGGGGGGGGGGGGGGGGGGGGGGGFGGGGGGGGGGGGGGGGGGGGGGGGGGGGGGGGGGGGGGGGGGGGGGGGGGGGGGGGGGGGGGGGGGGGGGGGGGGGGGGGGGGGGGGGGGGGGGGGGGGGGGGGGGGGGGGGGGGGGGGGGGGGGGGGGGGGGGGGGGGGGGGGGGGGGGGGGGGFGGGGGGGGGGGFGFGGGGGGGGGGGGGGGGGGFCFFFGGGGFFFFFGFGGGFGFAFFFGGFFFFFGFGFGFFFGGFFG@B?FEFGFFFF4??CC<EFEFFFFF
@M70528:330:000000000-K6D4P:1:1102:26247:5908 1:N:0:CTTCAACCAC+TTATGCGCCT
GGAGCCCCTGACATAGCATTCCCTCGATTAAATAATATAAGATTCTGACTTTTACCCCCTTCTCTGGGATTATTAATTATAGGACTTTATAAAGAAGGAGCGGGAACAGGATGAACAGTATATCCACCTTTATCAACGTTTTATCATTCAGGACCTTCAGTAGACTTAACAATTTTTTCTTTACACCTTGCAGGGATTTCTTCAATTTTAGGTGCCTTAAATTTTATTACTACAATTATTAATCTTAAAGCAAAAAACCTTTCAGCAGAAAAAATTAGACTATTTGTCTGATCAGTTATTT
+
CCCCCGGGGGGGGGGGGGGGGGGGGGGGGGGGGGGGGGGGGGGGGGGGGGGGGGGGGGGGGGGGGGGGGGGGGGGGGGGGGGGGGGGGGGGGGGGGGGGGGGGGGGGGGGGGGGGGGGGGGGGGGGGGGGGGGGGGGGGGGGGGGGGGGGGGGGGGGGGGGGGGGGGGGGGGGGGGGGGGGGGGGGGGGGGGGGGGGGGGGGGGGGGGGGGFGCGGGGGGGGGGGGGGGGFFGGFGGFGFFFFFGFGGGGGGFDFGGGFFFEFGFGECAF6CGBFGF@CFEFGFFEF?CEEEEFEFC?EFF
@M70528:330:000000000-K6D4P:1:1102:8395:5911 1:N:0:CTTCAACCAC+TTATGCGCCT
GGAGCCCCTGACATAGCATTCCCTCGATTAAATAATATAAGATTCTGACTTTTACCCCCTTCTCTGGGATTATTAATTATAGGACTTTATAAAGAAGGAGCGGGAACAGGATGAACAGTATATCCACCTTTATCAACGTTTTATCATTCAGGACCTTCAGTAGACTTAACAATTTTTTCTTTACACCTTGCAGGGATTTCTTCAATTTTAGGTGCCTTAAATTTTATTACTACAATTATTAATCTTAAAGCAAAAAACCTTTCAGCAGAAAAAATTAGACTATTTGTCTGATCAGTTATTT
+
CCCCCGGGGGGGGGGGGGGGGGGGGGGGGGGGGGGGGGGGGGGGGGGGGGGGGGGGGGGGGGGGGGGGGGGGGGGGGGGGGGGGGGGGGGGGGGGGGGGGGGGGGGGGGGGGGGGGGGGGGGGGGGGGGGGGGGGGGGGGGGGGGGGGGGGGGGGGGGGGGGGGGGGGGGGGGGGGGGGGGGGGGGGGGGGGGGGGGGGGGGGGGGGGGGGFGGGGGGGGGGGGGGGGGGFGGGFGGGGFFFFFGFGGGDGGFGFGGGFFFFFGFFFFFAFFGFFGF@EFFFGFF3AECFCCEFFFFFFFF
@M70528:330:000000000-K6D4P:1:1102:11484:5917 1:N:0:CTTCAACCAC+TTATGCGCCT
GGAGCCCCTGACATAGCATTCCCTCGATTAAATAATATAAGATTCTGACTTTTACCCCCTTCTCTGGGATTATTAATTATAGGACTTTATAAAGAAGGAGCGGGAACAGGATGAACAGTATATCCACCTTTATCAACGTTTTATCATTCAGGACCTTCAGTAGACTTAACAATTTTTTCTTTACACCTTGCAGGGATTTCTTCAATTTTAGGTGCCTTAAATTTTATTACTACAATTATTAATCTTAAAGCAAAAAACCTTTCAGCAGAAAAAATTAGACTATTTGTCTGATCAGTTATTT
+
CCCCCGFGGGGGGGGGGGGFGGGGGGCGGDGGGGGGGGFGFGGGGGGGGGFFFFGGGGGGFGGGGGGGGFGGGGG@FGGGGFGGFGGDDFGG9E@AFFFFGGEDGGGGFGGGF=FGGFEECFFFGGGDFFGFGGGGFGFFGGGGGGGGFGGFGGGGDFGGGAFFGDEGGDFCFGGGGDFCCDGGGGGFGGGGGGEFFGGGGGGGGGFFGGG,E?CFFCGGFGGGGFFGCFFGGGFGFFGFF>>@FFFGFCF>6DFGGG>AF@FGFGFFAFF68:A6<=EA7FFFFFFFEE<FEFFFFFEFF
@M70528:330:000000000-K6D4P:1:1102:24436:5918 1:N:0:CTTCAACCAC+TTATGCGCCT
GGAGCCCCTGACATAGCATTCCCTCGATTAAATAATATAAGATTCTGACTTTTACCCCCTTCTCTGGGATTATTAATTATAGGACTTTATAAAGAAGGAGCGGGAACGGGATGAACAGTATATCCACCTTTATCAACGTTTTATCATTCAGGACCTTCAGTAGACTTAACAATTTTTTCTTTACACCTTGCAGGGATTTCTTCAATTTTAGGTGCCTTAAATTTTATTACTACAATTATTAATCTTAAAGCAAAAAACCTTTCAGCAGAAAAAATTAGACTATTTGTCTGATCAGTTATTT
+
CCCCCGGGGGGGGGGGGGGGGGGGGGGGGGGGGGGGGGGGGGGGGGGGGGGGGGGGGGGGGGGGGGGGGGGGGGGGGGGGGGGGGGGGGGGGGGGGGGGGGGGGGGGGGGGGGGGGGGGGGGGGGGGGGGGGGGGGGGGGGGGGGGGGGGGGGGGGGGGGGGGGGGGGGGGGGGGGGGGGGGGCGGCGGGGGGGGGGGGGGGFGGFFGGGGFGGGGGGGGGGCGFFFGGFFCCF>CDCGFFFFFGFGGFGFGFFFGGGFFFEFGFGFFFAFGGFFCEEEACAFFF3@?6)97>EFFCEFFF
@M70528:330:000000000-K6D4P:1:1102:16609:5918 1:N:0:CTTCAACCAC+TTATGCGCCT
GGAGCCCCTGACATAGCATTCCCTCGATTAAATAATATAAGATTCTGACTTTTACCCCCTTCTCTGGGATTATTAATTATAGGACTTTATAAAGAAGGAGCGGGAACGGGATGAACAGTATATCCACCTTTATCAACGTTTTATCATTCAGGACCTTCAGTAGACTTAACAATTTTTTCTTTACACCTTGCAGGGATTTCTTCAATTTTAGGTGCCTTAAATTTTATTACTACAATTATTAATCTTAAAGCAAAAAACCTTTCAGCAGAAAAAATTAGACTATTTGTCTGATCAGTTATTT
+
CCCCCGGGGGGGGGGGGGGGGGGGGGGGGGGGGGGGGGGGGGGGGGGGGGGGGGGGGGGGGGGGGGGGGGGGGGGGGFGGGGGGGGGGGGGGGGGGGFGGGGGGGGGGGGGGGGGGGGGGGGFGGGGGGGGGGGGGGGGGGGGGGGGGGGGGGGFGGGGGGGGGGFGFGGGGGGGGGGGGGGGGGGGGFGFGGGGGGGGGGGGGGGGGGGGGGGGGGGGGGGGGGDGGDFBECFFGFGFFFFFFGFGFCFGGFFFGDG4AFFFGCFEGFFFFGFFGF;EFE8DCACFE<3>CECFFECE?C
@M70528:330:000000000-K6D4P:1:1102:22087:5933 1:N:0:CTTCAACCAC+TTATGCGCCT
GGAGCCCCTGACATAGCATTCCCTCGATTAAATAATATAAGATTCTGACTTTTACCCCCTTCTCTGGGATTATTAATTATAGGACTTTATAAAGAAGGAGCGGGAACAGGATGAACAGTATATCCACCTTTATCAACGTTTTATCATTCAGGACCTTCAGTAGACTTAACAATTTTTTCTTTACACCTTGCAGGGATTTCTTCAATTTTAGGTGCCTTAAATTTTATTACTACAATTATTAATCTTAAAGCAAAAAACCTTTCAGCAGAAAAAATTAGACTATTTGTCTGATCAGTTATTT
+
CCCCCGGGGGGGGGGGGGGGGGGGGGGGGGGGGGGGGGGGGGGGGGGGGGGGGGGGGGGGGGGGGGGGGGGGGGGGGGGGGGGGGGGGGGGGGGGGGGGGGGGGGGGGGGGGGGGGGGGGGGGGGGGGGGGGGGGGGGGGGGGGGGGGGGGGGGGGGGGGGGGGGGGGGGGGGGGGGGGGGGGGGFFGGGGGGGGGGGGGGGGGGGFGGGGGGGGGGGGGGGGGGGGGGGFGGGFGGGGFFFFFGFGGGGGGFGFGGGFFFFFGFGFGF8FFFBFGEEFFFFGFFFFFEEFFFFFFC<CEE
@M70528:330:000000000-K6D4P:1:1102:5744:5957 1:N:0:CTTCAACCAC+TTATGCGCCT
GGAGCCCCTGACATAGCATTCCCTCGATTAAATAATATAAGATTCTGACTTTTACCCCCTTCTCTGGGATTATTAATTATAGGACTTTATAAAGAAGGAGCGGGAACAGGATGAACAGTATATCCACCTTTATCAACGTTTTATCATTCAGGACCTTCAGTAGACTTAACAATTTTTTCTTTACACCTTGCAGGGATTTCTTCAATTTTAGGTGCCTTAAATTTTATTACTACAATTATTAATCTTAAAGCAAAAAACCTTTCAGCAGAAAAAATTAGACTATTTGTCTGATCAGTTATTT
+
CCCCCGGGGGGGGGGGGGGGGGGGGGGGGGGGGGGGGGGGGGFGGGGGGGGCGGGGGGGGGGFGGGGGGGGGGGGGGGGGGGGFGCGFGGGGGGGGFFGGGGGGGGGGGGGGGGGGGGGGGGGGGGGGGGGGGGGGGGGGGGGFGGGGGGGGGGGGGGGGGGFGGGGGGGGEFFGGGGGGGGGGGGGGGGGGGGEDCGFEGGGEEGGGGGGGGGC?FEFGGGGGGGFGGGFGGGFC7@FFFC<AC+?CBFCFF>FGGGEFFFFGFGFGFFFGF;F<AF?FCFGFFFFEECEFFFFFCFEEF
@M70528:330:000000000-K6D4P:1:1102:13743:5990 1:N:0:CTTCAACCAC+TTATGCGCCT
GGAGCCCCTGACATAGCATTCCCTCGATTAAATAATATAAGATTCTGACTTTTACCCCCTTCTCTGGGATTATTAATTATAGGACTTTATAAAGAAGGAGCGGGAACAGGATGAACAGTATATCCACCTTTATCAACGTTTTATCATTCAGGACCTTCAGTAGACTTAACAATTTTTTCTTTACACCTTGCAGGGATTTCTTCAATTTTAGGTGCCTTAAATTTTATTACTACAATTATTAATCTTAAAGCAAAAAACCTTTCAGCAGAAAAAATTAGACTATTTGTCTGATCAGTTATTT
+
CCCCCGDEGGGGGGGGGGGGGGGGGGGGGGGGGGGGGGGGGGGGGGGGGGGGGGGGGGGGGFFGGGGGGGGGGGGGGGAFFGGGGGGGGGGGGGGFGGFGGGGGGGGGGGGGGGGGGGGFGGGGGGFGGGGGGGGGGGGGGGGGGGGGGGGGGGGGGGGGGGGGGGGGGFGDGEFGGGGGGGGGGGGGGGGGGGGGGGGGGGGGFGGGGGG?FFEGGGGGGGGGGGGGCAFGGGFGGGGFF9FFGFGF?F7CAGFGGCEFFFCG?F=FFFFGG>FGE3.6?FFFFFFE?E9EE?EFFCFEF
@M70528:330:000000000-K6D4P:1:1102:25761:6001 1:N:0:CTTCAACCAC+TTATGCGCCT
GGAGCCCCTGACATAGCATTCCCTCGATTAAATAATATAAGATTCTGACTTTTACCCCCTTCTCTGGGATTATTAATTATAGGACTTTATAAAGAAGGAGCGGGAACAGGATGAACAGTATATCCACCTTTATCAACGTTTTATCATTCAGGACCTTCAGTAGACTTAACAATTTTTTCTTTACACCTTGCAGGGATTTCTTCAATTTTAGGTGCCTTAAATTTTATTACTACAATTATTAATCTTAAAGCAAAAAACCTTTCAGCAGAAAAAATTAGACTATTTGTCTGATCAGTTATTT
+
CCCCCGGGGGGGGGGGGGGGGGGGGGGGGGGGGGGGGGGGGFDGGGGGGGGGGGGGGGGGGGGGGGGGGGGGGGGGGGGGGGGGGGGGGGGGGGCFGGGGGGGGGGGGGGGGGGGGGGGGGGGGGGGGGGGGGGGGGGGGGGGGGGFFGGGGGFGGGGGGGGFFFGGCFGGDGGGGGGGGGGGGGGFGGG?FDFGGGGCCGFGFGGGGGGGCECEFGFGGGGGGGGGGGDFGGGAFGGGFFFFFGFGCCFGGA?>FDGFFFBF:87@C4F6CCBFGEEF6CFGFFEFFFFFFFFEFFEEEE
@M70528:330:000000000-K6D4P:1:1102:17764:6005 1:N:0:CTTCAACCAC+TTATGCGCCT
GGAGCCCCTGACATAGCATTCCCTCGATTAAATAATATAAGATTCTGACTTTTACCCCCTTCTCTGGGATTATTAATTATAGGACTTTATAAAGAAGGAGCGGGAACAGGATGAACAGTATATCCACCTTTATCAACGTTTTATCATTCAGGACCTTCAGTAGACTTAACAATTTTTTCTTTACACCTTGCAGGGATTTCTTCAATTTTAGGTGCCTTAAATTTTATTACTACAATTATTAATCTTAAAGCAAAAAACCTTTCAGCAGAAAAAATTAGACTATTTGTCTGATCAGTTATTT
+
CCCCCGGGGGGGGGGGGGGGGGGGGGGGGGGGGGGGGGGGGGGGGGGGGGGGGGGGGGGGGGGGGGGGGGGGGGGGGGGGGGGGGGGGGGGGGGGGGGGGGGGGGGGGGGGGGGGGGGGGGGGGGGGGGGGGGGGGGGGGGGGGGGGGGGGGGGGGGGGGGGGGGGGGGGGGGGGGGGGGGGGGGGGGGGGGGGGGGGGGGGGGGGGGGGG6FGGGGGGGGGGGGFGGGGFGGGAGGFGFFFFFGFGFCCCFFFADGGFFFFFGEGEFFFFGG;FGEFFFCFDFFEF5CE<C<3@EEFFFF
@M70528:330:000000000-K6D4P:1:1102:10850:6008 1:N:0:CTTCAACCAC+TTATGCGCCT
GGAGCCCCTGACATAGCATTCCCTCGATTAAATAATATAAGATTCTGACTTTTACCCCCTTCTCTGGGATTATTAATTATAGGACTTTATAAAGAAGGAGCGGGAACAGGATGAACAGTATATCCACCTTTATCAACGTTTTATCATTCAGGACCTTCAGTAGACTTAACAATTTTTTCTTTACACCTTGCAGGGATTTCTTCAATTTTAGGTGCCTTAAATTTTATTACTACAATTATTAATCTTAAAGCAAAAAACCTTTCAGCAGAAAAAATTAGACTATTTGTCTGATCAGTTATTT
+
CCCCCFGGGGGGGGGGGFGGGGGGGGGGGGGGGGGGGGGGGGGGGEFFGGFGGGGGGGGDFGEGFGGGGGGGGGGFGGCFFFGGGGGGFGGGGGGEFGFFGGGGGGGGGGGGGGGGEGGGFFGGGGGGGGGGGGGGGGGGGGGGGGGGGGGGGGGGGGGGGGGEFGGFGGGGGEFGGGGFFFGGGGGGGGGGGDGGGGFGGGGFFFFGGGGFGGCGGGGGGGGGGGGGGGFGGGFFGGGFFFFFGFFFGGGGFGFGGGFFFFFGFFFGFFFFGFFGFFFFFFFFFEFEFFFFCF@EFFFFF
@M70528:330:000000000-K6D4P:1:1102:25739:6011 1:N:0:CTTCAACCAC+TTATGCGCCT
GAGCCCCTGACCTAGCCTTCCCTCGATTAAATAATCTAAGATTCTGACTTTTACCCCCTTCTCTGGGATTATTAATTATAGGACTTTATAAAGAAGGAGCGGGAACGGGATGAACAGTATATCCACCTTTATCAACGTTTTATCATTCAGGACCTTCAGTAGACTTAACAATTTTTTCTTTACACCTTGCAGGGATTTCTTCAATTTTAGGTGCCTTAAATTTTATTACTACAATTATTAATCTTAAAGCAAAAAACCTTTCAGCAGAAAAAATTAGACTATTTGTCTGATCAGTTATTTT
+
CCCCCGG@FEF<E,,@-CF<FGCAFCCFEGGDFGG9EEF<<<FAEAEE@FGGGEGGGGEGF<CEFGGEGGDEGAEFG,E@EF6C8FF9EDGGGGF@FEFGGGGGGGEGGGGCFFFDDF9E?99<?FGFGF<BCAFFGGGGGAF,5AF9<<FGGGFG@?DFFGGGFG;FGGGGGGGGGGCGGCGFFGGGGGD=EEF@DFDFG9EFGGGGGGDGCFFGG6FGGGGGFCG7C;397AFGCFGAAC>FGFFCDF>D>CF<5?6A=*8=CFBGFFFG3=FF;E887=FF+<7?3;537)1<7C?CE
@M70528:330:000000000-K6D4P:1:1102:23877:6024 1:N:0:CTTCAACCAC+TTATGCGCCT
GGAGCCCCTGACATAGCATTCCCTCGATTAAATAATATAAGATTCTGACTTTTACCCCCTTCTCTGGGATTATTAATTATAGGACTTTATAAAGAAGGAGCGGGAACAGGATGAACAGTATATCCACCTTTATCAACGTTTTATCATTCAGGACCTTCAGTAGACTTAACAATTTTTTCTTTACACCTTGCAGGGATTTCTTCAATTTTAGGTGCCTTAAATTTTATTACTACAATTATTAATCTTAAAGCAAAAAACCTTTCAGCAGAAAAAATTAGACTATTTGTCTGATCAGTTATTT
+
CC<CCCFEGGGGGGFFGAFGFFFGEF,FFEFGGGAFEFEFFGF9FE<CFGGAEDFFFGGC@F<EFGGGEFFEGFGFFGGFC@FEFFGGDFGGGAE6@F<FGGGGGGGGGGGGFGCFGFGFGGGGGGGGGFGGFGF9BCFGFFFF,CE?FFFGGGGGCGFFAFEGGGFFCEEFFEGGGDGDFDGGGFFFGFGCGF>BBDCFFFGGDFCGCAFCDFGFFGFGFFGGGGFC7;?AFFACFFGFFFFFGFGC,=FC*;9FGG>ABBBC?G6<6F6?FBFCEF<AEFCFF?FCCCC<.9@CEEFFF
@M70528:330:000000000-K6D4P:1:1102:23043:6034 1:N:0:CTTCAACCAC+TTATGCGCCT
GGAGCCCCTGACATAGCATTCCCTCGATTAAATAATATAAGATTCTGACTTTTACCCCCTTCTCTGGGATTATTAATTATAGGACTTTATAAAGAAGGAGCGGGAACAGGATGAACAGTATATCCACCTTTATCAACGTTTTATCATTCAGGACCTTCAGTAGACTTAACAATTTTTTCTTTACACCTTGCAGGGATTTCTTCAATTTTAGGTGCCTTAAATTTTATTACTACAATTATTAATCTTAAAGCAAAAAACCTTTCAGCAGAAAAAATTAGACTATTTGTCTGATCAGTTATTT
+
CCCCCGGGGGGGGGGGGGGGGGGGGGGGGGGGGGGGGGGGGGGGGGGGGGGGGGGGGGGGGGGGGGGGGGGGGGGGGGGGGGGGGGGGGGGGGGGGGGGGGGGGGGGGGGGGGGGGGGGGGGGGGGGGGGGGGGGGGGGGGGGGGGGGGGGGGGGGGGGGGGGGGGGGGGGGGGGGGGGGGGGGGGGGGGGGGGGGGGGGGGGGGGGGGGGFGFGGGGGGGGGGFEGGCGFGFGFGGC7;F9BBGFGG9FFGFGFGGGFFFFFGFGFGFFFGG9FGF@3*;FGFFEF37CCEFC3CEEFEE
@M70528:330:000000000-K6D4P:1:1102:22375:6040 1:N:0:CTTCAACCAC+TTATGCGCCT
GGAGCCCCTGACATAGCATTCCCTCGATTAAATAATATAAGATTCTGACTTTTACCCCCTTCTCTGGGATTATTAATTATAGGACTTTATAAAGAAGGAGCGGGAACGGGATGAACAGTATATCCACCTTTATCAACGTTTTATCATTCAGGACCTTCAGTAGACTTAACAATTTTTTCTTTACACCTTGCAGGGATTTCTTCAATTTTAGGTGCCTTAAATTTTATTACTACAATTATTAATCTTAAAGCAAAAAACCTTTCAGCAGAAAAAATTAGACTATTTGTCTGATCAGTTATTT
+
CCCCCFGGG@FGGGGGGFGGFGFFGGGGGGGGGGFGGGGGFDGGGGGGGGGGGGGGGGGGGGFGGGGGGGGGGGGGGGGGGFGFGGGGGGGFGGGGGGGGGGGGGGGCGGGGGGGGGGGGGFGGGGGGGGGGGGGDGGGGGGDGGFGGFGGGFFGGGGGGGGGGGGGGGFGFGGEGFGGGGGGGGGGGGGGCGFG?EGGGGGGGGGGGGGG6DFFGGGGGGFFDGGGGGFFGGGFGG7@FFFFFGFG@EDGF>?A;?DFFFEFGFFFGFF4A69AFAEEFFFGFCEFFFCEEECEFF<7<C
@M70528:330:000000000-K6D4P:1:1102:16287:6041 1:N:0:CTTCAACCAC+TTATGCGCCT
GCGCCCCTGACATCGCATTCCCTCGATTAAATAATATAAGATTCTGACTTTTACCCCTTCTCTGGGATTATTAATTATAGGACTTTATAAAGAAGGAGCGGGAACAGGATGAACAGTATATCCACCTTTATCAACGTTTTATCATTCAGGACCTTCAGTAGACTTAACAATTTTTTCTTTACACCTTGCAGGGATTTCTTCAATTTTAGGTGCCTTAAATTTTATTACTACAATTATTAATCTTAAAGCAAAAAACCTTTCAGCAGAAAAAATTAGACTATTTGTCTGATCAGTTATTTTA
+
C9CCCGGGGGGFG,FGEGGGGGGGGGGGGGGGGGGGGGGGGGGGGGGGGGGGGGGGGGGGGGGGGGGGGDFFGGGGGGGGGGGGGG<EFGGGGGGGGGGGGGGGGGGGGGGGGGGGGGGGGGGGGGGGGGGGGGGGGGGGGGGGGGGGGGGGGGGGGGGGGGGGG<EGGGGGGGGGGGGGGGGGGGFGGGGFGGGGGGGGGFGGGGGGGGGGGGGGFGGGGGGGGGFGGGFGFGFFGGGFFFFFGF7DFFGGFGFGGFFFFFAFCG@FFFFEGEFFFEEFFFGFFEFEFCCEEEF?EFFF3
@M70528:330:000000000-K6D4P:1:1102:23667:6052 1:N:0:CTTCAACCAC+TTATGCGCCT
GGAGCCCCTGACATAGCATTCCCTCGATTAAATAATATAAGATTCTGACTTTTACCCCCTTCTCTGGGATTATTAATTATAGGACTTTATAAAGAAGGAGCGGGAACGGGATGAACAGTATATCCACCTTTATCAACGTTTTATCATTCAGGACCTTCAGTAGACTTAACAATTTTTTCTTTACACCTTGCAGGGATTTCTTCAATTTTAGGTGCCTTAAATTTTATTACTACAATTATTAATCTTAAAGCAAAAAACCTTTCAGCAGAAAAAATTAGACTATTTGTCTGATCAGTTATTT
+
CCCCCGGGGGGGGGGGGGGGGGGGGGGGGGGGGGGGGGGGGFGGGGGGGGGGGGGGGGGGGGGGGGGGGGGGGGGGGGGGGGGGGGGGGGGGGGGGGGGGGGGGGGGGGGGGGGGGGGGGGGGGGGGGGGGGGGGGGGGGGGGGGGGGGGGGGGGGGGGGGGGGGGGGFGGGGGGGGGGGGGGGGGGGGGGGGGGGGGGGGGGGGGGGGGGGGGGGGGGGGGGGGGGGGGFFGGFGGGGFFFFFGFGGGGGGFGFGGGEFFEFGFGEG;FFGGFFGF;CBCFGFFEFEFFFCEF@FFEFFF
@M70528:330:000000000-K6D4P:1:1102:15629:6060 1:N:0:CTTCAACCAC+TTATGCGCCT
GGAGCCCCTGACATAGCATTCCCTCGATTAAATAATATAAGATTCTGACTTTTACCCCCTTCTCTGGGATTATTAATTATAGGACTTTATAAAGAAGGAGCGGGAACAGGATGAACAGTATATCCACCTTTATCAACGTTTTATCATTCAGGACCTTCAGTAGACTTAACAATTTTTTCTTTACACCTTGCAGGGATTTCTTCAATTTTAGGTGCCTTAAATTTTATTACTACAATTATTAATCTTAAAGCAAAAAACCTTTCAGCAGAAAAAATTAGACTATTTGTCTGATCAGTTATTT
+
CCCCCGGGGGGGGGGGGGGGGGGGGGGGGGGGGGGGGGGGGGGGGGGGGGGGGGGGGGGGGGGGGGGGGGGGGGGGGGGGGGGGGGGGGGGGGGGGGGGGGGGGGGGGGGGGGGGGGGGGGGGGGGGGGGGGGGGGGGGGGGGGGGGGGGGGGGGGGGGGGGGGGGGGGGGGGGGGGGGGGGGGGGGGGGGGGGGGGGGGGGGGGGGGGGGGGGGGGGGGGGGGGGGGGGFGGGFGGGGFFFFFGFGGCFGGFGFGGGFFFFFGFGFGFFFGGFFGFEFFFFGFFFFEFFFFFFFFFFFFF
@M70528:330:000000000-K6D4P:1:1102:17415:6078 1:N:0:CTTCAACCAC+TTATGCGCCT
GGAGCCCCTGACATAGCATTCCCTCGATTAAATAATATAAGATTCTGACTTTTACCCCCTTCTCTGGGATTATTAATTATAGGACTTTATAAAGAAGGAGCGGGAACGGGATGAACAGTATATCCACCTTTATCAACGTTTTATCATTCAGGACCTTCAGTAGACTTAACAATTTTTTCTTTACACCTTGCAGGGATTTCTTCAATTTTAGGTGCCTTAAATTTTATTACTACAATTATTAATCTTAAAGCAAAAAACCTTTCAGCAGAAAAAATTAGACTATTTGTCTGATCAGTTATTT
+
CCCCCEGGGGGGGGGGGGGGGGGGGGEGGGGGGGFGCFGGGFGGGGGGFGGGGGGGGGGGGCCCFGGGFGFDGGGGGGGGDGDCEFGGGFGGGGGGGCFEGGGDEEGGGGGEEFFGGGGGDFGGGGGGGGGGGGGGGGGGGGGGFCFGFGGF8FFGGGGFFGGGGFFFAFGGFGGGGDGGGEFGGGGGGCFGGGGFFGFFGFFGCFFGGGG,E>?EGEFFAFGGGFGGGFFC>F5FGGGFFFFFGFGF7FCCF4AG:D);A;@FEFEGFFAGGFFCFECA?FGFF?8)<?37CE)?<C?EF
@M70528:330:000000000-K6D4P:1:1102:16489:6102 1:N:0:CTTCAACCAC+TTATGCGCCT
GGAGCCCCTGACATAGCATTCCCTCGATTAAATAATATAAGATTCTGACTTTTACCCCCTTCTCTGGGATTATTAATTATAGGACTTTATAAAGAAGGAGCGGGAACAGGATGAACAGTATATCCACCTTTATCAACGTTTTATCATTCAGGACCTTCAGTAGACTTAACAATTTTTTCTTTACACCTTGCAGGGATTTCTTCAATTTTAGGTGCCTTAAATTTTATTACTACAATTATTAATCTTAAAGCAAAAAACCTTTCAGCAGAAAAAATTAGACTATTTGTCTGATCAGTTATTT
+
CCCCCGGGGGGGGGGGGFGGGGGGGGGGGGGGGGGGFGGGGGGGGGGGGGGGGGGGGGGGGGGGGGGGGGGGGGGGGGGGGGGGGGGGGGGGGGGGGGGGGGGGGGGGGGGGGGGGGGGGGGGGGGGGGGGGGGGGGGGGGGGGGGGGGGGGGGGGGGGGGGGGGGGGGGGGGGGGGGGGGGGGGGGGGGGGGGGGGGGGGGGGGGGGGGFFGGGGGGGGGGGGGGGGGGFGGGAGGGGFFFFFGFGD?CCFFGFGGGFFFFFGCFFGFFFGGFFGE3?AFFGFFFFEEFFE<EEEE?CFF
@M70528:330:000000000-K6D4P:1:1102:10760:6110 1:N:0:CTTCAACCAC+TTATGCGCCT
GGAGCCCCTGACATAGCATTCCCTCGATTAAATAATATAAGATTCTGACTTTTACCCCCTTCTCTGGGATTATTAATTATAGGACTTTATAAAGAAGGAGCGGGAACGGGATGAACAGTATATCCACCTTTATCAACGTTTTATCATTCAGGACCTTCAGTAGACTTAACAATTTTTTCTTTACACCTTGCAGGGATTTCTTCAATTTTAGGTGCCTTAAATTTTATTACTACAATTATTAATCTTAAAGCAAAAAACCTTTCAGCAGAAAAAATTAGACTATTTGTCTGATCAGTTATTT
+
CCCCCGGGGGGGGGGGGGGGGGGGGGGGGGGGGGGGGGFGGGGGGGGGGGGGGGGGGGGGGGGGGGGGGGGGGGGGGGGGGGGGGGGGGGGGGGGGGGGGGGGGGGGGGGGGGGGGGGGGGGGGGGGGGGGGGGGGGGGGGGGGGGGGGGGGGGGGGGGGGGGGGGGGGGGGGGGGGGGGGGGGGGGGGGGGGGG=EGGGGGGGGGGGGGGGGGGGGGGGGGGGGGGGGGFGGGFGGGGFFFFFGFFG@CGGFGFFGGFFFFFGFDEFFFFGGFFGF;5=EFGFFEFFFF<?EFFFEFFFF
@M70528:330:000000000-K6D4P:1:1102:12520:6114 1:N:0:CTTCAACCAC+TTATGCGCCT
GGAGCCCCTGACATAGCATTCCCTCGATTAAATAATATAAGATTCTGACTTTTACCCCCTTCTCTGGGATTATTAATTATAGGACTTTATAAAGAAGGAGCGGGAACGGGATGAACAGTATATCCACCTTTATCAACGTTTTATCATTCAGGACCTTCAGTAGACTTAACAATTTTTTCTTTACACCTTGCAGGGATTTCTTCAATTTTAGGTGCCTTAAATTTTATTACTACAATTATTAATCTTAAAGCAAAAAACCTTTCAGCAGAAAAAATTAGACTATTTGTCTGATCAGTTATTT
+
CCCCCGGGGGGGGGGGGGGGGGGGGGGGGGGGGGGGFGGGGGGGGGGGGGGGGGGGGGGGGGGGGGGGGGGGGGGGGGFGGGGGGGGGGGGGGGGGGGGGGGGGGGGGGGGGGGGGGGGGGGGGGGGGGGGGGGGGGGGGGGGGGGGGGGGGDGGGGGGGGGGGGGGGGGGGGGGGGGGGGGGGGGGGGGGGGGGFGGGGGGGGGGGGGGGGGGGGGGGGGGGGGGGGGGFGGGFGGGGFFFFFGFGGGGGGFGFGGGFFFFFG?GCFFFFGG>FGFFCFFFGFFFFFFFFFFFFFFFFFF
@M70528:330:000000000-K6D4P:1:1102:7767:6120 1:N:0:CTTCAACCAC+TTATGCGCCT
GGACCCTGTTTTACTGTCTCTTATACACATCTCCGAGCCCACGAGACCTTCAACCACATCTCGTATGCCGTCTTCTGCTTGAAAAAAAAAAAAATCATTTCTTTTATTTCGTCATTGGTACAATCCTTACCATCCTTTTGATCTTTATTAAGCCTTTTGCTCCTCATCTCGGCACCCTGCTGTTGCTTGGAAATATTGGTTTTTTCCATCTTAGCCGCACCGCTATCCTTCGACTCCTTCTGTTTCTAAGCAACCATCCCTTTTTTTGCATCTACATGTTCCTTCTTATTCTGTCTTTCAT
+
C?CBCGFCFFEADCFGFE@F9FEF9EFEGCFGFGEG@CGGGGGGC:@FGDFGF<@FGGF<FF@CFFFFFE@:A<FGFF9@E@6FGFGE:@++8+9:E<A,@?9<5C<,55::8?AA<,CB??@B<FF,,BA?8:F,,@D,B,C5A,,,5,,:,,67><8>,C,3,C=D,>:+++++8>,8:33>,@D@3*,,,73,7,62>:D*:D9CC,,6B?,0*::**3:*2*++24+*/:A5*27A=@88++1+1+0:)*7*2*)0))004/11**/+26@*6)47)*0//)*.)))-.5:))))))
@M70528:330:000000000-K6D4P:1:1102:25884:6150 1:N:0:CTTCAACCAC+TTATGCGCCT
GGAGCCCCTGACATAGCATTCCCTCGATTAAATAATATAAGATTCTGACTTTTACCCCCTTCTCTGGGATTATTAATTATAGGACTTTATAAAGAAGGAGCGGGAACAGGATGAACAGTATATCCACCTTTATCAACGTTTTATCATTCAGGACCTTCAGTAGACTTAACAATTTTTTCTTTACACCTTGCAGGGATTTCTTCAATTTTAGGTGCCTTAAATTTTATTACTACAATTATTAATCTTAAAGCAAAAAACCTTTCAGCAGAAAAAATTAGACTATTTGTCTGATCAGTTATTT
+
CCCCCGGGGGGGGGGGGGGGGGGGGGGGGGGGGGGGGGGGGGGGGGGGGGGGGGGGGGGGGGGGGGGGGGGGGGGGGGGGGGGGGGGGGGGGGGFGGGGGGGGGGGGGGGGGGGGGGGGGGGGGGGGGGGGGGGGGGGGGGGGGGGGGGGGGGGGGGGGGGGGGGGGGGGGGGGGGGGGGGGGGGGGGGGGGGGGGGGGGGGGGGGGGGGGGFFGGGGGGGGGGGDGGGGFGFGFGGGGFFFFFGFGGGGGGFGFGGGFFFFFCEGFGFFFGG9ACEEFFFFGFFEFEFEFFCFEFEFFFF
@M70528:330:000000000-K6D4P:1:1102:12228:6154 1:N:0:CTTCAACCAC+TTATGCGCCT
GGAGCCCCTGACATAGCATTCCCTCGATTAAATAATATAAGATTCTGACTTTTACCCCCTTCTCTGGGATTATTAATTATAGGACTTTATAAAGAAGGAGCGGGAACAGGATGAACAGTATATCCACCTTTATCAACGTTTTATCATTCAGGACCTTCAGTAGACTTAACAATTTTTTCTTTACACCTTGCAGGGATTTCTTCAATTTTAGGTGCCTTAAATTTTATTACTACAATTATTAATCTTAAAGCAAAAAACCTTTCAGCAGAAAAAATTAGACTATTTGTCTGATCAGTTATTT
+
CCCCCGGGGGGGGGGGGFGGGGGGGGGGGGGGGGGGGGGGGFGGGGGGGGGGGGGGGGGGGDFCFFGGFGGGGGGGGGFFFFGGGGGGGGGGGGFCFDFGGGDGGGGGGGGGGGGGGGGGGGFGGGFGGGGGGGGGGGGGGGGGGGGGGGGGGGGGGGGGGG<FGGGEFF<FGGFGGGGGGGGGGGGGGGGGGGGCFGGGGGGGGGGDGGCFGFGGGGGGGGGGGGGGFGFFGG>FFDGFFFFFGFGGFGDGADFGGGFFFFFGEFEFFFFFC@FGFEE8CFGFFEFFFFCCEC;C<EFFF
@M70528:330:000000000-K6D4P:1:1102:13299:6166 1:N:0:CTTCAACCAC+TTATGCGCCT
GGAGCCCCTGACATAGCATTCCCTCGATTAAATAATATAAGATTCTGACTTTTACCCCCTTCTCTGGGATTATTAATTATAGGACTTTATAAAGAAGGAGCGGGAACAGGATGAACAGTATATCCACCTTTATCAACGTTTTATCATTCAGGACCTTCAGTAGACTTAACAATTTTTTCTTTACACCTTGCAGGGATTTCTTCAATTTTAGGTGCCTTAAATTTTATTACTACAATTATTAATCTTAAAGCAAAAAACCTTTCAGCAGAAAAAATTAGACTATTTGTCTGATCAGTTATTT
+
CCCCCGGGGGGGGGGGGGGGGGGGGGGGGGGGGGGGGGGGGGGGGGGGGGGGGGGGGGGGGGGGGGGGGGGGGGGGGGGGGGGGGGGGGGGGGGGGGGGGGGGGGGGGGGGGGGGGGGGGGGGGGGGGGGGGGGGGGGGGGGGGGGGGGGGGGGGGGGGGGGGGGGGGGGGGGGFGGGGGGGGGGGGGGGGGGGGGGGGGGGGGGGGGGGGGGGGGGGGGGGGGGGGGGGFGGGFGGGGFFFFFGFGGGGFGFCFGGGFFFFFGFGEGFF4CGFFGFFFFFFGFFFFFFFFFFFFFFFFEF
@M70528:330:000000000-K6D4P:1:1102:10042:6169 1:N:0:CTTCAACCAC+TTATGCGCCT
GGAGCCCCTGACATAGCATTCCCTCGATTAAATAATATAAGATTCTGACTTTTACCCCCTTCTCTGGGATTATTAATTATAGGACTTTATAAAGAAGGAGCGGGAACGGGATGAACAGTATATCCACCTTTATCAACGTTTTATCATTCAGGACCTTCAGTAGACTTAACAATTTTTTCTTTACACCTTGCAGGGATTTCTTCAATTTTAGGTGCCTTAAATTTTATTACTACAATTATTAATCTTAAAGCAAAAAACCTTTCAGCAGAAAAAATTAGACTATTTGTCTGATCAGTTATTT
+
CCCCCGGGGGGGGGGGGGGGGGGGGGGGGGGGGGGGGGGGGGGGGGGGGGGGGGGGGGGGGGGGGGGGGGGGGGGGGGGGGGGGGGGGGGGGGGGGGGGGGGGGGGGGGGGGGGGGGGGGGGGGGGGGGGGGGGGGGGGGGGGGGGGGGGGGGGGGGGGGGGGGGGGGGGGGGGGGGGGGGGGGGGGGGGGGGGGGGGGGGGGGGGGGGGGGG9FGGGGGGGGGGFGGFGFGGGFGGGGFFFFFGFGGFGGGFGFGGGFFFFFGFGEGFFFGGFFGF;CFFFGFFFFFFFCFFFFFFFFFF
@M70528:330:000000000-K6D4P:1:1102:12689:6191 1:N:0:CTTCAACCAC+TTATGCGCCT
GGAGCCCCTGACATAGCATTCCCTCGATTAAATAATATAAGATTCTGACTTTTACCCCCTTCTCTGGGATTATTAATTATAGGACTTTATAAAGAAGGAGCGGGAACGGGATGAACAGTATATCCACCTTTATCAACGTTTTATCATTCAGGACCTTCAGTAGACTTAACAATTTTTTCTTTACACCTTGCAGGGATTTCTTCAATTTTAGGTGCCTTAAATTTTATTACTACAATTATTAATCTTAAAGCAAAAAACCTTTCAGCAGAAAAAATTAGACTATTTGTCTGATCAGTTATTT
+
CCCCCGGGGGGGGGGGGGGGGGGGGGGGGGGGGGGGGGGGGGGGGGGGGGGGGGGGGGGGGFGGGGGGGGGGGGGGGGDGGGGGGGGGGGGGGGGGGGGGGGGGGGGGGGGGGGGGGGGGGGGGGGGGGGGGFGGGGGGGGGGGGGGGGGGGGGGGGGGGGGGGGGGGGGGAFGGGGGFGGGGGCFGGGGGGCFDGGGGGGGCG7EFGGGGCFCFGGGGGFGGGGFGGGGFGGG5FCGGFFFCFGAGF@8CGFFFGGGFFFFFGC=CCAAA8D6FC3@CFFFGFFEFEFF<EFFFFFCFCC
@M70528:330:000000000-K6D4P:1:1102:18930:6223 1:N:0:CTTCAACCAC+TTATGCGCCT
GGAGCCCCTGACATAGCATTCCCTCGATTAAATAATATAAGATTCTGACTTTTACCCCCTTCTCTGGGATTATTAATTATAGGACTTTATAAAGAAGGAGCGGGAACAGGATGAACAGTATATCCACCTTTATCAACGTTTTATCATTCAGGACCTTCAGTAGACTTAACAATTTTTTCTTTACACCTTGCAGGGATTTCTTCAATTTTAGGTGCCTTAAATTTTATTACTACAATTATTAATCTTAAAGCAAAAAACCTTTCAGCAGAAAAAATTAGACTATTTGTCTGATCAGTTATTT
+
CCCCCGGGGGGGGGGGGGGGGGGGGGGGGGGGGGGGGGGGGGGGGGGGGGGGGGGGGGGGGGGGGGGGGGGGGGGGGGGGGGGGGGGGGGGGGGGGGGGGGGGGGGGGGGGGGGGGGGGGGGGGGGGGGGGGGGGGGGGGGGGGGGGGGGGGGGGGGGGGGGGGGGGGGGGGGGGGGGGGGGGGGGGGGGGGGGGGGGGGGGGGGGGGGGGGGGGGGGGGGGGGGFGGGGFGGGFGGGGFFFFFGFGFCCFGFGFGGGFFFFFGFGFGFFFGGFFGFFFFFFGFFFFFFFCFFFFFFFFFF
@M70528:330:000000000-K6D4P:1:1102:24674:6239 1:N:0:CTTCAACCAC+TTATGCGCCT
GGAGCCCCTGACATAGCATTCCCTCGATTAAATAATATAAGATTCTGACTTTTACCCCCTTCTCTGGGATTATTAATTATAGGACTTTATAAAGAAGGAGCGGGAACAGGATGAACAGTATATCCACCTTTATCAACGTTTTATCATTCAGGACCTTCAGTAGACTTAACAATTTTTTCTTTACACCTTGCAGGGATTTCTTCAATTTTAGGTGCCTTAAATTTTATTACTACAATTATTAATCTTAAAGCAAAAAACCTTTCAGCAGAAAAAATTAGACTATTTGTCTGATCAGTTATTT
+
CCCCCGGGGGGGGGGGGGGGGGGGGGGGGGGGGGGGGGGGGFCFGGGFGGGGGGGGGGGGGGGGGGGGGGGGGGGGGGGGGGGGGGGGGGGGGGGGGGGGGGGGGGGGGGGGGGGGGGGGGGGGGGGGGGGGGGGGGGGGGGGGGGGGGGGGGGGGGGGGGGGDGGGGGGGGGGGGGGGGGGFGGGGGGGGEGGEGFGGFGGGGGGGGGGG,@EE@FGGGFGGGGGFFG7BA7@FGCFFFF>FFGFGGDG7CF7A4CDBA;;CFFFEGFFFG4>FFE;EFCFGFFCAEFFEEFEEEEFFFF
@M70528:330:000000000-K6D4P:1:1102:14554:6254 1:N:0:CTTCAACCAC+TTATGCGCCT
GGGACCCTGTTTTACTGTCTCTTATACACATCTCCGAGCCCACGAGACCTTCAACCACATCTCGTATGCCGTCTTCTGCTTGAAAAAAAAAAAAAACAAAAAAAACAAAACAACACATACGGTGAAAACAAGGCAGAATAAAATAAAATAAAAAGAACGAAAAACGGTAAACAGAACGGAGGAAAGAGACGATACGAGAATATGAGAGTAGGAGTACGTATAAGCTAGAACAAAGAACAAAAGAGCGAACGATCAAGAGATCGTAGATGATACAATGTAATCAAATGAACTAGACGAGATG
+
CCCCCGGGGGGGGGGGGGGGGGGGGGFEGGGGGGGGGGGGGGGGEG@FFGGGGGGGGGF;CFGGG@EFFFGFGGGGGGGFGFFGGF,7@CFG@8+++:99B<++@+,4B<,,,,,+8555,+,++3,,:,,,,+,++,,<,3,,,,3,3:=,,,**,,***5*,6*****,,6?,,,4*****,+**<*+11*******3+<++++++3;+++0*0+**0+3++2+++0+****00***.))).*)))*))*)*)**:))*,)*(*(**0*+0)**..)*)1**/)*))))))).,(-(()
@M70528:330:000000000-K6D4P:1:1102:10668:6259 1:N:0:CTTCAACCAC+TTATGCGCCT
GGAGCCCCTGACATAGCATTCCCTCGATTAAATAATATAAGATTCTGACTTTTACCCCCTTCTCTGGGATTATTAATTATAGGACTTTATAAAGAAGGAGCGGGAACAGGATGAACAGTATATCCACCTTTATCAACGTTTTATCATTCAGGACCTTCAGTAGACTTAACAATTTTTTCTTTACACCTTGCAGGGATTTCTTCAATTTTAGGTGCCTTAAATTTTATTACTACAATTATTAATCTTAAAGCAAAAAACCTTTCAGCAGAAAAAATTAGACTATTTGTCTGATCAGTTATTT
+
CCCCCGGGGGGGGGGGGGGGGGGGGGGGGGGGGGGGGGGGGGGGGGGGGGGGGGGGGGGGGGGGGGGGGGGGGGGGGGGGGGGGGGGGGGGGGGGGGGGGGGGGGGGGGGGGGGGGGGGGGGGGGGGGGGGGGGGGGGGGGGGGGGGGGGGGGGGGGGGGGGGGGGGGGGGGGGGGGGGGGGGGGGGGGGGGGGGGGGGGGGGGGGGGGGGCGGGGGGGGCFGGGFGGGGFGFFFGGGGFFFFFGFGG?FGGFCFFDDEFFFFGFGFGFFFGGFFGF@?FFFGFFFFEFEEFFFFFFFEFF
@M70528:330:000000000-K6D4P:1:1102:4950:6259 1:N:0:CTTCAACCAC+TTATGCGCCT
GGAGCCCCTGACATAGCATTCCCTCGATTAAATAATATAAGATTCTGACTTTTACCCCCTTCTCTGGGATTATTAATTATAGGACTTTATAAAGAAGGAGCGGGAACGGGATGAACAGTATATCCACCTTTATCAACGTTTTATCATTCAGGACCTTCAGTAGACTTAACAATTTTTTCTTTACACCTTGCAGGGATTTCTTCAATTTTAGGTGCCTTAAATTTTATTACTACAATTATTAATCTTAAAGCAAAAAACCTTTCAGCAGAAAAAATTAGACTATTTGTCTGATCAGTTATTT
+
CCCCCEGGGGGGGGGGG<FGGGGGGGDGGGGGGGFGGGGGGGGCFGGGGGFGGGGGGCFGGE,CFFGGCGFFGGGGGGFGGFGFGFGGGGGGGGCGFGCGGGGGGGFGGGGGGFGGGGGGGGGGGGGGGGGGGGGGFGFFGEFGEFGCFGGGGGGGGGGGFFFGGGGGGGGAFGGGGGGGGFGGFGGFGGGGG8CDGFGCFGGFGGGFGGFGFGCFFFGFGGFFC<DE@ABFDFFFFDGAFFFFGFGD9CFCF4AFGGDFFFFGCC8CFFFF42AFFF3ACFGFFEFFFCCF<EEFFCCEE
@M70528:330:000000000-K6D4P:1:1102:13321:6264 1:N:0:CTTCAACCAC+TTATGCGCCT
GGAGCCCCTGACATAGCATTCCCTCGATTAAATAATATAAGATTCTGACTTTTACCCCCTTCTCTGGGATTATTAATTATAGGACTTTATAAAGAAGGAGCGGGAACAGGATGAACAGTATATCCACCTTTATCAACGTTTTATCATTCAGGACCTTCAGTAGACTTAACAATTTTTTCTTTACACCTTGCAGGGATTTCTTCAATTTTAGGTGCCTTAAATTTTATTACTACAATTATTAATCTTAAAGCAAAAAACCTTTCAGCAGAAAAAATTAGACTATTTGTCTGATCAGTTATTT
+
CCCCCEGEGGGGGGGFGGGGGGGG@ECGFGGEFGGGEGFFGGGGFDGFGGFCFFGGGGGEA<@AFGFGFGFGGGGGF@FFF@FFFGFGCGGGGFG8F8CFFCGGGGGGGGGCFFGFC=FFCED@FEGGGEFGGFGGF:FDFDGGDG9FFEGFGGGGFGGGF,C@FFGGGFGEEFAFGGGFGFGFEC8EE=DFFFE=FFGGGGGGGGGGGGGGGGGFFFGGFGCEFA;EGAFGFF55BCFF69;1CFF79D7?A7?DDGEFF=BFF7CF6;F684;F<@C=;ACFFFFE?ECEFC@EFC6<?
@M70528:330:000000000-K6D4P:1:1102:23444:6280 1:N:0:CTTCAACCAC+TTATGCGCCT
GGAGCCCCTGACATAGCATTCCCTCGATTAAATAATATAAGATTCTGACTTTTACCCCCTTCTCTGGGATTATTAATTATAGGACTTTATAAAGAAGGAGCGGGAACGGGATGAACAGTATATCCACCTTTATCAACGTTTTATCATTCAGGACCTTCAGTAGACTTAACAATTTTTTCTTTACACCTTGCAGGGATTTCTTCAATTTTAGGTGCCTTAAATTTTATTACTACAATTATTAATCTTAAAGCAAAAAACCTTTCAGCAGAAAAAATTAGACTATTTGTCTGATCAGTTATTT
+
CCCCCGGGGGGGGGGGGGGGGGGGGGGGGGGGGGGGGGGGGGGGGGGGGGGGGGGGGGGGGGGGGGGGGGGGGGGGGGGGGGGGGGGGGGGGGGGGGGGGGGGGGGGGGGGGGGGGGGGGGGGGGGGGGGGGGGGGGGGGGGGGGGGGGGGGGGGGGGGGGGGGGGGGGGGGGGGGGGGGGGGGGGGGGGGGGGGGGGGGGGGGGGGGGGGDGGGGGGGGGGGGGGGGGGFGGGFGGGGFFFFFGFGGGFGGFGFGGGFFFFFGFGFGFFFGGFFGFFEB?=CFFCAEFFEEEFEFFFFFF
@M70528:330:000000000-K6D4P:1:1102:24667:6280 1:N:0:CTTCAACCAC+TTATGCGCCT
GGAGCCCCTGACATAGCATTCCCTCGATTAAATAATATAAGATTCTGACTTTTACCCCCTTCTCTGGGATTATTAATTATAGGACTTTATAAAGAAGGAGCGGGAACAGGATGAACAGTATATCCACCTTTATCAACGTTTTATCATTCAGGACCTTCAGTAGACTTAACAATTTTTTCTTTACACCTTGCAGGGATTTCTTCAATTTTAGGTGCCTTAAATTTTATTACTACAATTATTAATCTTAAAGCAAAAAACCTTTCAGCAGAAAAAATTAGACTATTTGTCTGATCAGTTATTT
+
CCCCCGGGGGGGGGGGGGGGGGGGGGGGGGGGGGGGGGGGGGGGGGGGGGGGGGGGGGGGGGGGGGGGGGGGGGGGGGGGGGGGGGGGGGGGGGGGGGGGGGGGGGGGGGGGGGGGGGGGGGGGFGGGGGGGGGGGGGGGGGGGGGGGGGGGGGGGGGGGGGGGGGGGGGGGGGGGGGFFGGGGGGGGGGGGGGGGGGFGGGGGGGGGGGF:FGGGGGGGGGGGGGGGGFFGGGFGGGGFFFFFGFGFGGGGFFFFDGFFFEFGFG>FFFFCG@FGFECFFFGFFFFEEFFEEC@FEFFFF
@M70528:330:000000000-K6D4P:1:1102:16201:6283 1:N:0:CTTCAACCAC+TTATGCGCCT
GGAGCCCCTGACATAGCATTCCCTCGATTAAATAATATAAGATTCTGACTTTTACCCCCTTCTCTGGGATTATTAATTATAGGACTTTATAAAGAAGGAGCGGGAACAGGATGAACAGTATATCCACCTTTATCAACGTTTTATCATTCAGGACCTTCAGTAGACTTAACAATTTTTTCTTTACACCTTGCAGGGATTTCTTCAATTTTAGGTGCCTTAAATTTTATTACTACAATTATTAATCTTAAAGCAAAAAACCTTTCAGCAGAAAAAATTAGACTATTTGTCTGATCAGTTATTT
+
CCCCCEGGGGGGGGGGGGGGGGGGGGGGGGGGGGGGGGGGGGGGGGGGGGGGGGGGGGGGGGGGGGGGGGGGGGGGGGGGGGGGGGGGGGGGGGGGGGGGGGGGGGGGGGGGGGGGGGGGGGGGGGGGGGGGGGGGGGGGGGGGGGGGGGGGGGGGGGGGGGGGGGGGGGGGGGGGGGGGGGGGGGGGGGGGGGGGGGGGGGGGGGGGFGGGGGGGGGGGFFFGGGGGGGFGGGFGGGGFFFFFGFGCCFGFFGFGGGFFFFFGCGEGFFFGGBFGFFFFFFGFFEFCFFFFFFFFFEFEF
@M70528:330:000000000-K6D4P:1:1102:10177:6284 1:N:0:CTTCAACCAC+TTATGCGCCT
GGGACCCTGTTTTACTGTCTCTTATACACATCTCCGAGCCCACGCGCCCTTCAACCACATCTCGTATGCCGTCTTCTGCTTGAAAACAAAAAAAACACACACCCACAAACCACACACTCACGCACATCCCCCACTCACCACAACCCTAATTGACACAATATTAATCTCTCCTACCTATCATCTCCCTCGTCACTAATCCCTATCTCTCCTGTATATCGACTCCACCACTGCTACCTATCTACCGACTCGCTCAACACAACCATCTATTACACCTCCAACTCTCCCACGACTGCCATTATAC
+
CCCCCGGGGGGGGGGGGGGGGGGGGGGAGGGGGGGGGGGGGGGG7F6FGGGGGGGGGGGCFGGGGEGGGGGGGGGGGGGGGGGGGG?FGGGF+++,,,,+++++++8,,,+4B,B++,,,,,:+4+,:4,++3+,:,,3,+,,+83,8,,,,,,,3,+,,,,,,,,,,8>,,4<,,,,6,,,,7,,6,*541*,2,,4,,,324,,,4=,,,,,4,,***/62>**=**+2+1=)+++*+3+2.10)9*)*1)*)2**005(*2-*)**/0+*()*(((.-*0).()(,((-(().)))).
@M70528:330:000000000-K6D4P:1:1102:6686:6302 1:N:0:CTTCAACCAC+TTATGCGCCT
GGAGCCCCTGACATAGCATTCCCTCGATTAAATAATATAAGATTCTGACTTTTACCCCCTTCTCTGGGATTATTAATTATAGGACTTTATAAAGAAGGAGCGGGAACAGGATGAACAGTATATCCACCTTTATCAACGTTTTATCATTCAGGACCTTCAGTAGACTTAACAATTTTTTCTTTACACCTTGCAGGGATTTCTTCAATTTTAGGTGCCTTAAATTTTATTACTACAATTATTAATCTTAAAGCAAAAAACCTTTCAGCAGAAAAAATTAGACTATTTGTCTGATCAGTTATTT
+
CCCCCGGGGGGGGGGGGGGGGGGGGGGGGGGGGGGGGGGGGGGGGGGGGGGGGGGGGGGGGGGGGGGGGGGGGGGGGGGGGGGGGGGGGGGGGGGGGGGGGGGGGGGGGGGGGGGGGGGGGGGGGGGGGGGGGGGGGGGGGGGGGGGGGGGGGGGGGGGGGGGGGGGGGGGGGGGGGGGGGGGGGGGGGGGGGFEGGGGGGGGGGGGGGGGGGGGGGGGGGGGGGGGGGGFFFGFGGGGFFFFFGFGGGGGGFGFGGGFFFFFGFGFGFFFGGFFGFFFFFFGFFFFFFCEFFF@FFFFFF
@M70528:330:000000000-K6D4P:1:1102:22677:6303 1:N:0:CTTCAACCAC+TTATGCGCCT
GGAGCCCCTGACATAGCATTCCCTCGATTAAATAATATAAGATTCTGACTTTTACCCCCTTCTCTGGGATTATTAATTATAGGACTTTATAAAGAAGGAGCGGGAACAGGATGAACAGTATATCCACCTTTATCAACGTTTTATCATTCAGGACCTTCAGTAGACTTAACAATTTTTTCTTTACACCTTGCAGGGATTTCTTCAATTTTAGGTGCCTTAAATTTTATTACTACAATTATTAATCTTAAAGCAAAAAACCTTTCAGCAGAAAAAATTAGACTATTTGTCTGATCAGTTATTT
+
CCCCCGGGGGGGGGGGGGGGGGGGGGGGGGGGGGGGGGGGGGGGGGGGGGGGGGGGGGGGGGGGGGGGGGGGGGGGGGGGGGGGGGGGGGGGGGGGGGGGGGGGGGGGGGGGGGGGGGGGGGGGGGGGGGGGGGGGGGGGGGGGGGGGGGGGGGGGGGGGGGGGGGGGGGGGGGGGGGGGGGGGGGGGGGGGGGGGGGGGGGGGGGGGGGGGGGGGGGGGGGGGGFGGGGFGGGFGGGGFFFFFGFGGFGFGFGFGGGBFFEFGFGFGFFFGG@FGF8?FEFGFFFFEFFEFC33CFEEFF
@M70528:330:000000000-K6D4P:1:1102:18271:6304 1:N:0:CTTCAACCAC+TTATGCGCCT
GGAGCCCCTGACATAGCATTCCCTCGATTAAATAATATAAGATTCTGACTTTTACCCCCTTCTCTGGGATTATTAATTATAGGACTTTATAAAGAAGGAGCGGGAACAGGATGAACAGTATATCCAACTTTATCAACGTTTTATCATTCAGGACCTTCAGTAGACTTAACAATTTTTTCTTTACACCTTGCAGGGATTTCTTCAATTTTAGGTGCCTTAAATTTTATTACTACAATTATTAATCTTAAAGCAAAAAACCTTTCAGCAGAAAAAATTAGACTATTTGTCTGATCAGTTATTT
+
CCC@CGGGGGGFGGGGGGGGGGGGGGDGGGGGGGGGGGGGGFGGGGGFGGGGGGGGGGGGGGGGGGGGGGGGGGGGGGGGGGEGGGGGGGGGGGGGGGGGGG7FGGGGGGGGGGGGGGGGGGGGGGGGGGGFGGGGGGFGFGGGGGGGGGGGGGGGGGGGGGGGGGGGGGGGGGGGGGGGGGGGGGGGGGGGGGDCFFGGGGGGGGGGFG?CFGGGGGGGGGGGGGGGGGFGGGFGGFGFFFFFGFG@C+:>AFAGDGFFFEFGFGE<AFFGF>FGFEFFFFGFA<;?69CECC@C?FFFF
@M70528:330:000000000-K6D4P:1:1102:8503:6330 1:N:0:CTTCAACCAC+TTATGCGCCT
GGAGCCCCTGACATAGCATTCCCTCGATTAAATAATATAAGATTCTGACTTTTACCCCCTTCTCTGGGATTATTAATTATAGGACTTTATAAAGAAGGAGCGGGAACAGGATGAACAGTATATCCACCTTTATCAACGTTTTATCATTCAGGACCTTCAGTAGACTTAACAATTTTTTCTTTACACCTTGCAGGGATTTCTTCAATTTTAGGTGCCTTAAATTTTATTACTACAATTATTAATCTTAAAGCAAAAAACCTTTCAGCAGAAAAAATTAGACTATTTGTCTGATCAGTTATTT
+
<@@BCF<BFGGGGGFFFFGGFFGGEGCFGGGGGGFFEFAFGGGFGEDFGGAEFFGGG<C@CE,CFGFGFFFFFEGGG<CF<FGGGFGGEEGGFFDDEDECEG>CFEFFCGGGGGDFGAFFFFAFGGGGFFBFFFEBFE=FFCEFGBFGGF<F=FCDAFDEFE9FFFC;?FF,@BEGGGGFGGGGGG=FGAEDEDC:D>3,CFF,=FDDCCBFDBCCFFEF,EECGFGGCFFFFDFFDCCFEFFFFA+CFGGGA9AGGGFFFFFGEG6C4?F?6(.CE;5ACF:AFEF<CCFEFFFEC?CEF
@M70528:330:000000000-K6D4P:1:1102:10562:6333 1:N:0:CTTCAACCAC+TTATGCGCCT
GGAGCCCCTGACATAGCATTCCCTCGATTAAATAATATAAGATTCTGACTTTTACCCCCTTCTCTGGGATTATTAATTATAGGACTTTATAAAGAAGGAGCGGGAACAGGATGAACAGTATATCCACCTTTATCAACGTTTTATCATTCAGGACCTTCAGTAGACTTAACAATTTTTTCTTTACACCTTGCAGGGATTTCTTCAATTTTAGGTGCCTTAAATTTTATTACTACAATTATTAATCTTAAAGCAAAAAACCTTTCAGCAGAAAAAATTAGACTATTTGTCTGATCAGTTATTT
+
CCCCCGGGGGGGGGGGGGGGGGGGGGGGGGGGGGGGGGGGGFGGGGGGGGGGGGGGGGGGGGGGGGGGGGGGGGGGGGGGGGGGGGGGGGGGGGGGGGGGGGGGGGGGGGGGGGGGGGGGGGGGGGGGGGGGGGGGGGGGGGGGGGGGGGGGGGGGGGGGGGGGGGGGGGGGGGGGGGGGGGGGGGGGGGGGGGGGGGGGGGGGFGGGGGGGGGGGGGGGGGGGGGGGGGFGGGFGGGGFFFFFGFGGGGGGFGFGGGFFFFFGFGFGFFFGGFFGFF<8CFGFFFFCFFFFFFFFFFFFF
@M70528:330:000000000-K6D4P:1:1102:15779:6352 1:N:0:CTTCAACCAC+TTATGCGCCT
GGAGCCCCTGACATAGCATTCCCTCGATTAAATAATATAAGATTCTGACTTTTACCCCCTTCTCTGGGATTATTAATTATAGGACTTTATAAAGAAGGAGCGGGAACGGGATGAACAGTATATCCACCTTTATCAACGTTTTATCATTCAGGACCTTCAGTAGACTTAACAATTTTTTCTTTACACCTTGCAGGGATTTCTTCAATTTTAGGTGCCTTAAATTTTATTACTACAATTATTAATCTTAAAGCAAAAAACCTTTCAGCAGAAAAAATTAGACTATTTGTCTGATCAGTTATTT
+
CCCCCGGGGGGGGGGGGGGGGGGGGGGGGGGGGGGGGGGGGGGGGGGGGGGGGGGGGGGGGGGGGGGGGGGGGGGGGGGGGGGGGGGGGGGGGGGGGGGGGGGGGGGGGGGGGGGGGGGGGGGGGGGGGGGGGGGGGGGGGGGGGGGGGGGGGGGGGGGGGGGGGGGGGGFGGGGGGGGGGGGGGGGGGGGGEFG?FGGGGGGGFGGGGGGFGGFGGGGGCFGGGFGGGGFCFFFGG7CF6EFFGFFF7@FD4FADCDEFFFFGF7:FA;FGF0AGFE<4?8@AFFFEEFEFEEFFFFFFF
@M70528:330:000000000-K6D4P:1:1102:12081:6359 1:N:0:CTTCAACCAC+TTATGCGCCT
GGAGCCCCTGACATAGCATTCCCTCGATTAAATAATATAAGATTCTGACTTTTACCCCCTTCTCTGGGATTATTAATTATAGGACTTTATAAAGAAGGAGCGGGAACAGGATGAACAGTATATCCACCTTTATCAACGTTTTATCATTCAGGACCTTCAGTAGACTTAACAATTTTTTCTTTACACCTTGCAGGGATTTCTTCAATTTTAGGTGCCTTAAATTTTATTACTACAATTATTAATCTTAATGCAAAAAACCTTTCAGCAGAAACAATTAGACTATTTGTCTGATCAGTTATTT
+
CCCCCGGGGGGGGGGFGCFGGGGGGGGGGGGGGGFGAFGFCCGGGGGFEFFGFFGGGGGGGDEEGGGGGGDFGGCGGGFG9C,ECFGGGGGGGGAFEFFGGECEFDGGGGFGGGGCFGGGFGCGGGFGD<EECFFFFEGGGCCDFFFGGCFEG@FAFGFGFAAFGFG9,CBE@A<FFFGFFGGFC=8DF=FFGGGGEGCFGGG8EDEFF7D?FFE?FG67EFGGGFFGGGFG7,9FGCCBAFFFGFG7,58=>+A***:AF=FGEDEF;4A,25=FEE44;ADFF)@36?47CCFEEEEFF
@M70528:330:000000000-K6D4P:1:1102:11686:6387 1:N:0:CTTCAACCAC+TTATGCGCCT
GGAGCCCCTGACATAGCATTCCCTCGATTAAATAATATAAGATTCTGACTTTTACCCCCTTCTCTGGGATTATTAATTATAGGACTTTATAAAGAAGGAGCGGGAACAGGATGAACAGTATATCCACCTTTATCAACGTTTTATCATTCAGGACCTTCAGTAGACTTAACAATTTTTTCTTTACACCTTGCAGGGATTTCTTCAATTTTAGGTGCCTTAAATTTTATTACTACAATTATTAATCTTAAAGCAAAAAACCTTTCAGCAGAAAAAATTAGACTATTTGTCTGATCAGTTATTT
+
CCCCCGGGGGGGGGGGGGGGGGGGGGGGGGGGGGGGGGGGGGGGGGGGGGGGGGGGGGGGGGGGGGGGGGGGGGGGGGGGGGGGGGGGGGGGGGGGGGGGGGGGGGGGGGGGGGGGGGGGGGGGGGGGGGGGGGGGGGGGGGGGGGGGGGGGGGGGGGGGGGGGGGGGGGGGGGGGGGGGGGGGGGGGGGGGGGGGGGGGGGGGGGGGGGGGGGGGGGGGGGGGGGGGGGFGGGFGGFGFFFFFGFGGGGGFFFFGGGFFFFFGFGFGFF4?FFFGFFFFFFGFFFFEFFEFFFFFFFFFF
@M70528:330:000000000-K6D4P:1:1102:3803:6388 1:N:0:CTTCAACCAC+TTATGCGCCT
GGAGCCCCTGACATAGCATTCCCTCGATTAAATAATATAAGATTCTGACTTTTACCCCCTTCTCTGGGATTATTAATTATAGGACTTTATAAAGAAGGAGCGGGAACAGGATGAACAGTATATCCACCTTTATCAACGTTTTATCATTCAGGACCTTCAGTAGACTTAACAATTTTTTCTTTACACCTTGCAGGGATTTCTTCAATTTTAGGTGCCTTAAATTTTATTACTACAATTATTAATCTTAATGCAAAAAACCTTTCAGCAGAAAAAATTAGACTATTTGTCTGATCAGTTATTT
+
CCCCCGGGGGGGGGGGGGGGGGFGGGGGGGGGGGGGGGGGGGGGGGGGGGGGGGGGGGGGGGFGGGGGGGCGFGGGGGGFGGGGGGGGGGGGFGGGGGGGGGDGGGGGGGGGGGDGGGGGFGGGEEFFFFGGCGGGGGGGGGFFAFGFGGGGGGGGGCGGGGGGGGGGGGGGGFFGGGGGGGGF9@D8EGGGGGGGGGGGEFA:ED>DFGGCGFGFGGGGFGGGGCGGGGFFFGFGGGGFFFFFGFGG,=C89CFGGG>AFBCGF768?A9CD=FC88?ACA7ACEFE39CCF3<C?EFCC
@M70528:330:000000000-K6D4P:1:1102:25154:6398 1:N:0:CTTCAACCAC+TTATGCGCCT
GGAGCCCCTGACATAGCATTCCCTCGATTAAATAATATAAGATTCTGACTTTTACCCCCTTCTCTGGGATTATTAATTATAGGACTTTATAAAGAAGGAGCGGGAACAGGATGAACAGTATATCCACCTTTATCAACGTTTTATCATTCAGGACCTTCAGTAGACTTAACAATTTTTTCTTTACACCTTGCAGGGATTTCTTCAATTTTAGGTGCCTTAAATTTTATTACTACAATTATTAATCTTAAAGCAAAAAACCTTTCAGCAGAAAAAATTAGACTATTTGTCTGATCAGTTATTT
+
CCCCCGGGGGGGGGGGGGGGGGGGGGGGGGGGGGGGGGGGGGGGGGGGGGGGGGGGGGGGGGGGGGGGGGGGGGGGGGGGGGGGGGGGGGGGGGGGGGGGGGGGGGGGGGGGGGGGGGGGGGGGGGGGGGGGGGGGGGGGGGGGGGGGGGGGGGGGGGGGGGGGGGGGGGGFGGGGGGGGGGGGGGGGGGGGGFGGGGGGGGGGGGGGGGG6>FGGGGGGGGGGGGGGGGFGDFFGGFFFFCFFGFGGGGFGFCFGGGBFFFFGFGFCFFFGG;FCE@EACFGFFFFFF)7C36)9?EEFF
@M70528:330:000000000-K6D4P:1:1102:11580:6421 1:N:0:CTTCAACCAC+TTATGCGCCT
GGAGCCCCTGACATAGCATTCCCTCGATTAAATAATATAAGATTCTGACTTTTACCCCCTTCTCTGGGATTATTAATTATAGGACTTTATAAAGAAGGAGCGGGAACAGGATGAACAGTATATCCACCTTTATCAACGTTTTATCATTCAGGACCTTCAGTAGACTTAACAATTTTTTCTTTACACCTTGCAGGGATTTCTTCAATTTTAGGTGCCCTAAATTTTATTACTACAATTATTAATCTTAAAGCAAAAAACCTTTCAGCAGAAAAAATTAGACTATTTGTCTGATCAGTTATTT
+
CCCCCGGGGGGGGGGGGGGGGGGGGGGGGGGGGGGGGGGGGGGGGGGGGGGGGGGGGGGGGGGGGGGGGGGGGGGGGGGGGGGGGGGGGGGGGGGGGGGGGGGGGGGGGGGGGGGGGGGGGGGGGGGGGGGGGGGGGGGGGGGGGGGGGGGGGGGGGGGGGGGGGGGGGGGGGGGGGGGGGGGGGGGGGGGGGGGGGGGGGGGGGGGGGGGCGGGGGGGGGGGGGGGGGGFGGGFGGGGFFFFFGFGGFGGGFGFGGGFFFFFGFGFGFFFGGFFGFEEFFFGFFFFFFFFFFFEFCFFEF
@M70528:330:000000000-K6D4P:1:1102:25916:6433 1:N:0:CTTCAACCAC+TTATGCGCCT
GGAGCCCCTGACATAGCATTCCCTCGATTAAATAATATAAGATTCTGACTTTTACCCCCTTCTCTGGGATTATTAATTATAGGACTTTATAAAGAAGGAGCGGGAACAGGATGAACAGTATATCCACCTTTATCAACGTTTTATCATTCAGGACCTTCAGTAGACTTAACAATTTTTTCTTTACACCTTGCAGGGATTTCTTCAATTTTAGGTGCCTTAAATTTTATTACTACAATTATTAATCTTAAAGCAAAAAACCTTTCAGCAGAAAAAATTAGACTATTTGTCTGATCAGTTATTT
+
CCCCCGGGGGGGGGGGGGGGGGGGGGGGGGGGGGGGGGGGGGGGGGGGGGGGGGGGGGGGGGGGGGGGGGGGGGGGGGGGGGGGGGGGGGGGGGGGGGGGGGGGGGGGGGGGGGGGGGGGGGGGGGGGGGGGGGGGGGGGGGGGGGGGGGGGGGGGGGGGGGGGGGGFGGGGGGGGGGGGGGGGGGGGGGGGGGGGGGGGGGGFGGGGGGGGGGGGGGGGGGGGGFGGGGFGGGFGGGGFFFFFGFGGFCFGF>AGDGAFFFFGCFCFA6AEF@FDFFFFFFGFFFFFCCEFFFFFECFCE
@M70528:330:000000000-K6D4P:1:1102:9985:6438 1:N:0:CTTCAACCAC+TTATGCGCCT
GGAGCCCCTGACATAGCATTCCCTCGATTAAATAATATAAGATTCTGACTTTTACCCCCTTCTCTGGGATTATTAATTATAGGACTTTATAAAGAAGGAGCGGGAACAGGATGAACAGTATATCCACCTTTATCAACGTTTTATCATTCAGGACCTTCAGTAGACTTAACAATTTTTTCTTTACACCTTGCAGGGATTTCTTCAATTTTAGGTGCCTTAAATTTTATTACTACAATTATTAATCTTAAAGCAAAAAACCTTTCAGCAGAAAAAATTAGACTATTTGTCTGATCAGTTATTT
+
CCCCCGGGGGGGGGGGGGGGGGGGGGGGGGGGGGGGGGGGGGGGGGGGGGGGGGGGGGGGGGGGGGGGGGGGGGGGGGGGGGGGGGGGGGGGGGGGGGGGGGGGGGGGGGGGGGGGGGGGGGGGGGGGGGGGGGGGGGGGGGGGGGGGGGGGGGGGGGGGGGGGGGGGGGGGGGGGGGGGGGGGGGGGGGGGGGGGGGGGGGGGGGGGGGGGGGGGGGGGGGGGGGGGGGFGGGFGGGGFFFFFGFGGCGGDFGFGGGFFFFFGFGFGFFFGGFFGEF?FFFGFFFFFFF9CFFFFFFFFF
@M70528:330:000000000-K6D4P:1:1102:24272:6441 1:N:0:CTTCAACCAC+TTATGCGCCT
GGAGCCCCTGACATAGCATTCCCTCGATTAAATAATATAAGATTCTGACTTTTACCCCCTTCTCTGGGATTATTAATTATAGGACTTTATAAAGAAGGAGCGGGAACGGGATGAACAGTATATCCACCTTTATCAACGTTTTATCATTCAGGACCTTCAGTAGACTTAACAATTTTTTCTTTACATCTTGCAGGGATTTCTTCAATTTTAGGTGCCTTAAATTTTATTACTACAATTATTAATCTTAAAGCAAAAAACCTTTCAGCAGAAAAAATTAGACTATTTGTCTGATCAGTTATTT
+
68,@CCFFGGGGGGFDFECGFFEFEE,FEFEDEFCC@<FGFCCFF<DFF@F,C@FGGGGGGG9FFGCCCFC@EAEAF6CC<EEGGGFGGGGGDF9F<<,@@C7FEEGGGGCFCFFFGFCF<FFG,BFECAF??,5CFEDDFCE9FFGGGGG9FGGF?FGFEFCFFG9;AEFGFFDE?CF9EDCFF,7@ECFFFDCFGGFGGGGCCGGGGCCGGGCFE<3<AFGGG7;A@CEF79?CCFFFFFFFGFGF,:7DAF>DCD4AA8+=4=/0;?98D(;8;4?6?8@7A3A5?E<3)9@ECC?EF
@M70528:330:000000000-K6D4P:1:1102:20422:6465 1:N:0:CTTCAACCAC+TTATGCGCCT
GGAGCCCCTGACATAGCATTCCCTCGATTAAATAATATAAGATTCTGACTTTTACCCCCTTCTCTGGGATTATTAATTATAGGACTTTATAAAGAAGGAGCGGGAACAGGATGAACAGTATATCCACCTTTATCAACGTTTTATCATTCAGGACCTTCAGTAGACTTAACAATTTTTTCTTTACACCTTGCAGGGATTTCTTCAATTTTAGGTGCCTTAAATTTTATTACTACAATTATTAATCTTAAAGCAAAAAACCTTTCAGCAGAAAAAATTAGACTATTTGTCTGATCAGTTATTT
+
CCCCCG@FGGGFGGGGGGGGGGGGGGGGGGGGGGGGGGGGGGGGGGGGGGGGGGGGGGGGGGGGGGGGGGGGGGGGGGGGGGGGGGGGGGGGGGGGGGGGGGGGGGGGGGGGGGGGGGGGGGGGGGGGGGGGGGGGGGGGGGGGGGGGGGGGGGGGGGGGGGGGGGGGGGGGGGGGGGGGGGGGGGGGGGGGGGGGGGGGGGGGGGGGGGGGGGGGGGGGGGGGGGGGGGFGGGFGGFFFFFFFGFGGGGGGFGFGGGFFFFFGFGCGFFFGG;FGA;?FFFGFFFFFFF<C<CEEFFFFF
@M70528:330:000000000-K6D4P:1:1102:13186:6467 1:N:0:CTTCAACCAC+TTATGCGCCT
GGAGCCCCTGACATAGCATTCCCTCGATTAAATAATATAAGATTCTGACTTTTACCCCCTTCTCTGGGATTATTAATTATAGGACTTTATAAAGAAGGAGCGGGAACAGGATGAACAGTATATCCACCTTTATCAACGTTTTATCATTCAGGACCTTCAGTAGACTTAACAATTTTTTCTTTACACCTTGCAGGGATTTCTTCAATTTTAGGTGCCTTAAATTTTATTACTACAATTATTAATCTTAAAGCAAAAAACCTTTCAGCAGAAAAAATTAGACTATTTGTCTGATCAGTTATTT
+
CCCCCGGGGGGGGGGGGGGGGGGGGGGGGGGGGGGGGGGGGGGGGGGGGGGGGGGGGGGGGGGGGGGGGGGGGGGGGGGGGGGGGGGGGGGGGGGGGGGGGGGGGGGGGGGGGGGGGGGGGGGGGGGGGGGGGGGGGGGGGGGGGGGGGGGGGGGGGGGGGGGGGGGGGGGGGGGGGGGGGGGGGGGGGGGGGGGGGGGGGGGGGGGGGGGGGGGGGGGGGGGGGGGGGGFGGGFGGGGFFFFFGFGFGGGGFGFGGGFFFFFGFGFGFFF6DBFGFFFFFFGFFFFFFFFFFFFFFFFFF
@M70528:330:000000000-K6D4P:1:1102:21007:6476 1:N:0:CTTCAACCAC+TTATGCGCCT
GGAGCCCCTGACATAGCATTCCCTCGATTAAATAATATAAGATTCTGACTTTTACCCCCTTCTCTGGGATTATTAATTATAGGACTTTATAAAGAAGGAGCGGGAACAGGATGAACAGTATATCCACCTTTATCAACGTTTTATCATTCAGGACCTTCAGTAGACTTAACAATTTTTTCTTTACACCTTGCAGGGATTTCTTCAATTTTAGGTGCCTTAAATTTTATTACTACAATTATTAATCTTAAAGCAAAAAACCTTTCAGCAGAAAAAATTAGACTATTTGTCTGATCAGTTATTT
+
CCCCCG<FGGGGGGGGGGGGGGGGGGGGGGGGGGGGGGGGGGGGGGGGGGGGGGGGGGGGGGGGGGGGGGGGGGGGGGGGGGGGGGGGGGGGGGGGGGGGGGGGGGGGGGGGGGGGGGGGGGGGGGGGGGGGGGGGGGGGGGGGGGGGGGGGGGGGGGGGGGGGGGGGGGGGGGGGGGGGGGGGGGGGGGGGGGGGGGGGGGGGGGGGGDGDGGGGGGGGGGGGGGGGGGFGGGFGGGGFFFFFGFGGFGGGFGFGGGFFFFFGFGCGFFFGGFADEEEFEFGFFFFFCFCCEFFFEFFCE
@M70528:330:000000000-K6D4P:1:1102:13180:6484 1:N:0:CTTCAACCAC+TTATGCGCCT
GGAGCCCCTGACATAGCATTCCCTCGATTAAATAATATAAGATTCTGACTTTTACCCCCTTCTCTGGGATTATTAATTATAGGACTTTATAAAGAAGGAGCGGGAACAGGATGAACAGTATATCCACCTTTATCAACGTTTTATCATTCAGGACCTTCAGTAGACTTAACAATTTTTTCTTTACACCTTGCAGGGATTTCTTCAATTTTAGGTGCCTTAAATTTTATTACTACAATTATTAATCTTAAAGCAAAAAACCTTTCAGCAGAAAAAATTAGACTATTTGTCTGATCAGTTATTT
+
CCCCCGGGGGGGGGGFGGGGGGGGGFGGGGGGGGGGGGFGGGGGGGGGGGGGGGGGGGGGGAFGGGGGDFCGDGGGFGGGFGGGGGGFGGGFGGGGGGDGGGGGGGGG@FFFGFGGGGGGGGGFGGGGGGFDGGGGGGGDGGGGGGGGDFGGGGFGFFGGGGFGGGGGFGGGGGGGGGGGFGGGGGGGGGGGG8CFGGGGGGGG9EDDFGFEGGGGGGGGGGGGGGGFFFFGGGFGGGGFFF+BCFGF,BFFFGFDDGEFFEAF<FECF4ADGBF*48EFEFGF6CFFCEFF<EFFFFC<?
@M70528:330:000000000-K6D4P:1:1102:11952:6520 1:N:0:CTTCAACCAC+TTATGCGCCT
GGAGCCCCTGACATAGCATTCCCTCGATTAAATAATATAAGATTCTGACTTTTACCCCCTTCTCTGGGATTATTAATTATAGGACTTTATAAAGAAGGAGCGGGAACGGGATGAACAGTATATCCACCTTTATCAACGTTTTATCATTCAGGACCTTCAGTAGACTTAACAATTTTTTCTTTACACCTTGCAGGGATTTCTTCAATTTTAGGTGCCTTAAATTTTATTACTACAATTATTAATCTTAAAGCAAAAAACCTTTCAGCAGAAAAAATTAGACTATTTGTCTGATCAGTTATTT
+
CCCCCGGGGGGGGGGGGGGGGGGGGGGGGGGGGGGGGGGGGGGGGGGGGGGGGGGGGGGGGGGGGGGGGGGGGGGGGGGGGGGGGGGGGGGGGGGGGGGGGGGGGGGGGGGGGGGGGGGGGGGGGGGGGGGGGGGGGGGGGGGGGGGGGGGGGGGGGGGGGGGGGGGGGGGGGGGGGGGGGGGGGGGGGGGGGGGGGGGGGGGGCFGGGGGGGGGGGGGGGGGGGFGGGGFGGGFGGGGFFFFFGFGGFGDGFGFGGGFFFFFGFGFCFFFFGFFGFF?BEFGFFFFFFF<EEFFFFFFFF
@M70528:330:000000000-K6D4P:1:1102:21676:6520 1:N:0:CTTCAACCAC+TTATGCGCCT
GGAGCCCCTGACATAGCATTCCCTCGATTAAATAATATAAGATTCTGACTTTTACCCCCTTCTCTGGGATTATTAATTATAGGACTTTATAAAGAAGGAGCGGGAACAGGATGAACAGTATATCCACCTTTATCAACGTTTTATCATTCAGGACCTTCAGTAGACTTAACAATTTTTTCTTTACACCTTGCAGGGATTTCTTCAATTTTAGGTGCCTTAAATTTTATTACTACAATTATTAATCTTAAAGCAAAAAACCTTTCAGCAGAAAAAATTAGACTATTTGTCTGATCAGTTATTT
+
CCCCCGGGGGGCGGGGGGGGGGGGGGGGGGGGGGGGGGGGGGGGGGGGGGGGGGGGGGGGGGGGGGGGGGGGGGGGGGGGGGGGGGGGGGGGGGGGGGGGGGGGGGGGGGGGGGGGGGGGGGGGGGGGGGGGGGGGGGGGGGGGGGGGGGGGGGGGGGGGGGGGGGGG;FGGGGGGGGGGGGGGGGGGGGGGGGGGGGGGGGGGGGGGGGGEGGFGGGGGGFGGGFGGGGFGGGFGGGFFCAFFGFFGFGFGFGFF7DDFFFFG<GFGFF6CF9FFEFEFFFGFFFFEFFFFFFEEFFFFF
@M70528:330:000000000-K6D4P:1:1102:19965:6524 1:N:0:CTTCAACCAC+TTATGCGCCT
GGAGCCCCTGACATAGCATTCCCTCGATTAAATAATATAAGATTCTGACTTTTACCCCCTTCTCTGGGATTATTAATTATAGGACTTTATAAAGAAGGAGCGGGAACGGGATGAACAGTATATCCACCTTTATCAACGTTTTATCATTCAGGACCTTCAGTAGACTTAACAATTTTTTCTTTACACCTTGCAGGGATTTCTTCAATTTTAGGTGCCTTAAATTTTATTACTACAATTATTAATCTTAAAGCAAAAAACCTTTCAGCAGAAAAAATTAGACTATTTGTCTGATCAGTTATTT
+
CCCCCGCFGGGGGGGGGGGGGGGGGGGGGGGGGGGGGGGGGGGGGGGGGGGGGGGGGGGGGGGGGGGGGGGGGGGGGGGGGGGGGGGGGGGGGGFGGGGGGGGGGGGGGGGGGGGGGGGGGGGGGGGGGGGGGGGGGGGGGGGGGGGGGGGGGGGGGGGFFGGGGGGGGGGGGGGGGGGGGGGGGGGGGGFFGFGFGGGGGFGGGGGGGGG,EFFGGGFGGGGGGGGGGGFGGGFGGGGFFFFFGFGGGFCFFFFGGGFFFFFGFGFGFFFFF9FGFFFFFFGFFFAEEFEF<?E6?EEFF
@M70528:330:000000000-K6D4P:1:1102:11809:6527 1:N:0:CTTCAACCAC+TTATGCGCCT
GGAGCCCCTGACATAGCATTCCCTCGATTAAATAATATAAGATTCTGACTTTTACCCCCTTCTCTGGGATTATTAATTATAGGACTTTATAAAGAAGGAGCGGGAACAGGATGAACAGTATATCCACCTTTATCAACGTTTTATCATTCAGGACCTTCAGTAGACTTAACAATTTTTTCTTTACACCTTGCAGGGATTTCTTCAATTTTAGGTGCCTTAAATTTTATTACTACAATTATTAATCTTAAAGCAAAAAACCTTTCAGCAGAAAAAATTAGACTATTTGTCTGATCAGTTATTT
+
CCCCCGGGGGGGGGGGGGGGGGGGGGGGGGGGGGGGGGGGGGGGGGGGGGGGGGGGGGGGGGGGGGGGGGGGGGGGGGGGGGGGGGGGGGGGGGGGGGFGGGGGGGGGGGGGGGGGGGGGGGGGGGGGGGGGGGGGGGGGGGGGGGGGGGGGGGGGGGGGGGGGGGGGGGGGGGGGGGGGGGGGGGGGGGGGGGGGGGGGGGGGGGGGGGGGGGGGGGGGGGGGGGGGGGFGGGFGGGGFFFFFGFGGGCFDFGFGGGFFFFFGFGEFFFFFGFFGFFE4EFGFFFFCEFFFFFFFEFEFF
@M70528:330:000000000-K6D4P:1:1102:4620:6527 1:N:0:CTTCAACCAC+TTATGCGCCT
GGAGCCCCTGACATAGCATTCCCTCGATTAAATAATATAAGATTCTGACTTTTACCCCCTTCTCTGGGATTATTAATTATAGGACTTTATAAAGAAGGAGCGGGAACAGGATGAACAGTATATCCACCTTTATCAACGTTTTATCATTCAGGACCTTCAGTAGACTTAACAATTTTTTCTTTACACCTTGCAGGGATTTCTTCAATTTTAGGTGCCTTAAATTTTATTACTACAATTATTAATCTTAAAGCAAAAAACCTTTCAGCAGAAAAAATTAGACTATTTGTCTGATCAGTTATTT
+
CCCCCGGGGGGGGGGGGGGGGGGGGGGGGGGGGGGGGGGGGGGGGGGGGGGGGGGGGGGGGGGGGGGGGGGGGGGGGFGGGGGGGGGGGGGGGGGGGGGGGGGGGGGGGGGGGGGGGGGGGFGGGGGGGGGGGGGGGGGGGGGGGGGGGGGGGGGGGGGGGGGGGGGGGGGGGGGGGGGGGGGGGGGGGGGGGGGGGGGGGGGGFGGGGGGGGGFGGGGGGGGGGGGGGGFFGGFGGGGFFFFFGFGGGGGGFGFGGGFFFFFGEGFGFFFGGFFGFFCFFFGFFFFFFEC?<E<CFFFFF
@M70528:330:000000000-K6D4P:1:1102:8599:6536 1:N:0:CTTCAACCAC+TTATGCGCCT
GGAGCCCCTGACATAGCATTCCCTCGATTAAATAATATAAGATTCTGACTTTTACCCCCTTCTCTGGGATTATTAATTATAGGACTTTATAAAGAAGGAGCGGGAACGGGATGAACAGTATATCCACCTTTATCAACGTTTTATCATTCAGGACCTTCAGTAGACTTAACAATTTTTTCTTTACACCTTGCAGGGATTTCTTCAATTTTAGGTGCCTTAAATTTTATTACTACAATTATTAATCTTAAAGCAAAAAACCTTTCAGCAGAAAAAATTAGACTATTTGTCTGATCAGTTATTT
+
CCCCCGGGGGGGGGGGGGGGGGGGGGGGGGGGGGGGGGGGGGGGGGGGGGGGGGGGGGGGGGGGGGGGGGGGGGGGGGGGGGGGGGGGGGGGGGGGGGGGGGGGGGGGGGGGGGGGGGGGGGGGGGGGGGGGGGGGGGGGGGGGGGGGGGGGGGGGGGGGGGGGGGGDGGGGGGGGGGGGGGGGGGGGGGGGGGGGGGGGGGGGGGGGGGGGGGGGGGGGGGGGGGGGGGFGGGFGGGGFFFFFGFGGGGGGFGFGGGFFFFFGFGEGFFFGGFFGFFFFFFGFFFFFEEFFFFFFFFFFF
@M70528:330:000000000-K6D4P:1:1102:10104:6542 1:N:0:CTTCAACCAC+TTATGCGCCT
GGAGCCCCTGACATAGCATTCCCTCGATTAAATAATATAAGATTCTGACTTTTACCCCCTTCTCTGGGATTATTAATTATAGGACTTTATAAAGAAGGAGCGGGAACGGGATGAACAGTATATCCACCTTTATCAACGTTTTATCATTCAGGACCTTCAGTAGACTTAACAATTTTTTCTTTACACCTTGCAGGGATTTCTTCAATTTTAGGTGCCTTAAATTTTATTACTACAATTATTAATCTTAAAGCAAAAAACCTTTCAGCAGAAAAAATTAGACTATTTGTCTGATCAGTTATTT
+
CCCCCGGGGGGGGGGGGGGGGGGGGGGGGGGGGGGGFGGGGGGGGGGGGGGGGGGGGGGGGGGGGGGGGGGGGGGGGGGGGGGGGGGGGGGGGGGGGGGGGGGGGGGGGGFGGGGGGGGGGGGGGGGGGGGGGGGGGGGGGGGGGGGGGGGGGGGGGGGGGGGGGGGGGGGGGGGGGGGGGGGGGGGGGGGGGCEGGFCFGGGGGGGGGGGDFGGGGGGGGGGGGGGGGGFGGGAFGGGFFFFFGFGGGGFGFFAGGGAFFFFFF=EGFFFGGFACEFCFFFFFFCFFFFFFFFFFFCCFF
@M70528:330:000000000-K6D4P:1:1102:13469:6543 1:N:0:CTTCAACCAC+TTATGCGCCT
GGAGCCCCTGACATAGCATTCCCTCGATTAAATAATATAAGATTCTGACTTTTACCCCCTTCTCTGGGATTATTAATTATAGGACTTTATAAAGAAGGAGCGGGAACAGGATGAACAGTATATCCACCTTTATCAACGTTTTATCATTCAGGACCTTCAGTAGACTTAACAATTTTTTCTTTACACCTTGCAGGGATTTCTTCAATTTTAGGTGCCTTAAATTTTATTACTACAATTATTAATCTTAAAGCAAAAAACCTTTCAGCAGAAAAAATTAGACTATTTGTCTGATCAGTTATTT
+
C<CCCGGEGGGGGGGGGFGGGGGGGGGGGGGGGGGGDFFFFCGGGCGGGFGGGGGGFGGGGGGGF,EFEGGGAFGGGGGDGGGGGGGGFGGGFGFFGGGGGGGGGGGFGGGGGFFGGFE9EFFGGGEG<C?FGGFFF:FGGGGGGGGGGDFGGGGGGGGGG?EFFDGCG?EBBEDGFG@>FGCGFGGGFFFGF8CDCFGGGG,=EGGFGGGGGGGGGFGGCGGGGFGGGGFGG69AC8=BAFF6CFFECF+9>9AFCCAFFEFGEG8F6?AF*7;F@EE=?ADFFFFFF99?6?))99CCE
@M70528:330:000000000-K6D4P:1:1102:24421:6545 1:N:0:CTTCAACCAC+TTATGCGCCT
GGAGCCCCTGACATAGCATTCCCTCGATTAAATAATATAAGATTCTGACTTTTACCCCCTTCTCTGGGATTATTAATTATAGGACTTTATAAAGAAGGAGCGGGAACAGGATGAACAGTATATCCACCTTTATCAACGTTTTATCATTCAGGACCTTCAGTAGACTTAACAATTTTTTCTTTACACCTTGCAGGGATTTCTTCAATTTTAGGTGCCTTAAATTTTATAACTACAATTATTAATCTTAAAGCAAAAAACCTTTTAGCAGAAAAAATTAGACTATTTGTCTGATCAGTTATTT
+
CCCCBFF-D@9C<EGGE9@@F,C@FFCE<7CFDGGG,C6<6;,CFGG,FCEC@@E,CF+@@FF9FFF86FFGCFEFFGCC9F@D<EFEDGFFCGG<E@FFDGD7@FD<<FA=F,<F<F?9<,A5C<EFG@AEGEDEGCDFFGFGEGGFGEEFC@@EEE4A?5FC,,,,95544CEFGGDG=BCEA=8DDG8>D,>@,>9;CF,3,EBGC,:6@,@CA@9@9E@EC::,+7<,*AAFCFGFFFFFFFGCGGGGF4AFGG>8;4*1(29*;6?6C>;CE35*.97A67;)5;)7753?ECC)<
@M70528:330:000000000-K6D4P:1:1102:13046:6552 1:N:0:CTTCAACCAC+TTATGCGCCT
GGAGCCCCTGACATAGCATTCCCTCGATTAAATAATATAAGATTCTGACTTTTACCCCCTTCTCTGGGATTATTAATTATAGGACTTTATAAAGAAGGAGCGGGAACAGGATGAACAGTATATCCACCTTTATCAACGTTTTATCATTCAGGACCTTCAGTAGACTTAACAATTTTTTCTTTACACCTTGCAGGGATTTCTTCAATTTTAGGTGCCTTAAATTTTATTACTACAATTATTAATCTTAAAGCAAAAAACCTTTCAGCAGAAAAAATTAGACTATTTGTCTGATCAGTTATTT
+
CCCCCDGGGGGGGGGGFGGGGGGGGGGGGGGGGGGGGGGGGGGGGGGGGGGGGGGGGGGGG?EFGGGGGGFGGGGGGGGGGGGGGGGGGGGGGGGGGGGGFGGGGGGGGGGGGGGGGGGGGGGGGGGGGGGGGGGGGGGGGGGGGGGGGGGGGGGGGGGGGGGGGGGGGGGGGGGGGGGGGGGGGGGGGGGGGDEGGGGGGGGGGGGGGGFGGGGGGGGGGGCGGGGGGGFGGGFGGGGFFFFFGFGFCFFGFFFGGDFFFEFFECCGFFF6FBFGFF5FFFGFFFFFFFCF<CFEFFFFF
@M70528:330:000000000-K6D4P:1:1102:10052:6554 1:N:0:CTTCAACCAC+TTATGCGCCT
GGAGCCCCTGACATAGCATTCCCTCGATTAAATAATATAAGATTCTGACTTTTACCCCCTTCTCTGGGATTATTAATTATAGGACTTTATAAAGAAGGAGCGGGAACAGGATGAACAGTATATCCACCTTTATCAACGTTTTATCATTCAGGACCTTCAGTAGACTTAACAATTTTTTCTTTACACCTTGCAGGGATTTCTTCAATTTTAGGTGCCTTAAATTTTATTACTACAATTATTAATCTTAAAGCAAAAAACCTTTCAGCAGAAAAAATTAGACTATTTGTCTGATCAGTTATTT
+
CCCCCGGGGGGGGGGGGGGGGGGGGGGGGGGGGGGGGGGGGGGGGGGGGGGGGGGGGGGGGGGGGGGGGGGGGGGGGGGGGGGGGGGGGGGGGGGGGGGGGGGGGGGGGGGGGGGGGGGGGGGGGGGGGGGGGGGGGGGGGGGGGGGGGGGGGGGGGGGGGGGGGGGGGGGGGGGGGGGGGGGGGGGGGGGGGGGGGGGGGGGGGGGGGGGGGGGGGGGGFGGGGGGGGGFGGGFGGDGFFFFFGFGGFDGGFGFG>DFFFFFGFGFGAFFGGFFGFEC4CFGFFFFFFFFFFFEFEEEEE
@M70528:330:000000000-K6D4P:1:1102:3614:6557 1:N:0:CTTCAACCAC+TTATGCGCCT
GGAGCCCCTGACATAGCATTCCCTCGATTAAATAATATAAGATTCTGACTTTTACCCCCTTCTCTGGGATTATTAATTATAGGACTTTATAAAGAAGGAGCGGGAACAGGATGAACAGTATATCCACCTTTATCAACGTTTTATCATTCAGGACCTTCAGTAGACTTAACAATTTTTTCTTTACACCTTGCAGGGATTTCTTCAATTTTAGGTGCCTTAAATTTTATTACTACAATTATTAATCTTAAAGCAAAAAACCTTTCAGCAGAAAAAATTAGACTATTTGTCTGATCAGTTATTT
+
CCCCCGGGGGGGGGGGGGGGGGGGGGGGGGGGGGGGGGGGGGGGGGGGGGGGGGGGGGGGGGGGGGGGGGGGGGGGGGGGGGGGGGGGGGGGGGGGGGGGGGGGGGGGGGGGGDGGGGGGGGGGGGGGGGGGGGGGGGGGGGGGGGGGGGGGGGGGGGGGGGGGGGGGGGGGGGGGGGGGGGGGGGGGGGGGGGGGGGGGGGGGGGGGGGGGGGGGGGGGGGGGGGGGGGFGGGFGGGGFFFFFGFGGGFGFFGFGDGFFFEFGFGFGFFFGGFFGFECBEFCFFEFCFFEFFEFFFFFEF
@M70528:330:000000000-K6D4P:1:1102:3943:6572 1:N:0:CTTCAACCAC+TTATGCGCCT
GGAGCCCCTGACATAGCATTCCCTCGATTAAATAATATAAGATTCTGACTTTTACCCCCTTCTCTGGGATTATTAATTATAGGACTTTATAAAGAAGGAGCGGGAACAGGATGAACAGTATATCCACCTTTATCAACGTTTTATCATTCAGGACCTTCAGTAGACTTAACAATTTTTTCTTTACACCTTGCAGGGATTTCTTCAATTTTAGGTGCCTTAAATTTTATTACTACAATTATTAATCTTAAAGCAAAAAACCTTTCAGCAGAAAAAATTAGACTATTTGTCTGATCAGTTATTT
+
CCCCCFGGGGGGGGGGFGGGGGGGGGGGGGGGGGGGGGGGGGGGGFGGGGFGGGGGGGGGFC9EFGGG?FDFGCFGGGGFCFGGGGGGGGGGFEAFFGGGGGGGGGGGGGGGGGFGGGGGGGGGGGGGGFGGGGGGGGFGGGFGGFGGGGFGGGG8EEGGGGFFGGGFGFEGGGGGGCFGGGGGGGCFGGGGEGGFFGGGGGGGGGGGGGGGGGGGGGFGGGGGGGGGGGFGFGFGGFGFFFFFGFGGFFGGADFGGGFFFFFGEFFGFFFGF@FGFECAEFGFFFFFFFEFFCFFEEFFF
@M70528:330:000000000-K6D4P:1:1102:10638:6578 1:N:0:CTTCAACCAC+TTATGCGCCT
GGAGCCCCTGACATAGCATTCCCTCGATTAAATAATATAAGATTCTGACTTTTACCCCCTTCTCTGGGATTATTAATTATAGGACTTTATAAAGAAGGAGCGGGAACGGGATGAACAGTATATCCACCTTTATCAACGTTTTATCATTCAGGACCTTCAGTAGACTTAACAATTTTTTCTTTACACCTTGCAGGGATTTCTTCAATTTTAGGTGCCTTAAATTTTATTACTACAATTATTAATCTTAAAGCAAAAAACCTTTCAGCAGAAAAAATTAGACTATTTGTCTGATCAGTTATTT
+
CCCCCGGGGGGGGGGGGGGGGGGGGGGGGGGGGGGGGGGGGGGGGGGGGGGGGGGGGGGGGGGGGGGGGGGGGGGGGGGGGGGGGGGGGGGGGGGGGGGGGGGGGGGGGGGGGGGGGGGGGGGGGGGGGGGGGGGGGGGGGGGGGGGGGGGGGGGGGGGGGGGGGGGGGGGGGGGGGEGGGGGGGGGGGGGGGGGGGGGGGGGGGGGGGGG?FFGGGGGGGFGGGEGGGGFGGGFGGGGFFFFFGFGGGFGFFGFF7CDFFFFGFGFGFFFGGFFFF=EBEFFFFCFFFE9E9<)<EECEF
@M70528:330:000000000-K6D4P:1:1102:8251:6589 1:N:0:CTTCAACCAC+TTATGCGCCT
GGAGCCCCTGACATAGCATTCCCTCGATTAAATAATATAAGATTCTGACTTTTACCCCCTTCTCTGGGATTATTAATTATAGGACTTTATAAAGAAGGAGCGGGAACGGGATGAACAGTATATCCACCTTTATCAACGTTTTATCATTCAGGACCTTCAGTAGACTTAACAATTTTTTCTTTACACCTTGCAGGGATTTCTTCAATTTTAGGTGCCTTAAATTTTATTACTACAATTATTAATCTTAAAGCAAAAAACCTTTCAGCAGAAAAAATTAGACTATTTGTCTGATCAGTTATTT
+
CCCCCGGGGGGGGGGGGGGGGGGGGGGGGGGGGGGGGGGGGGGGGGGGGGGGGGGGGGGGGGGGGGGGGGGGGGGGGGGGGGGGGGGGGGGGGGGGGGGGGGGGGGGGGGGGGGGGGGGGGGGGGGGGGGGGGGGGGGGGGGGGGGGGGGGGGGGGGGGGGGGGGFGGGGGGGGGGGGGGGGGGGGGGGGGGGGGGGGGGGGGGGGGGGGGDGGGGGGGGDDFGGGGGGGFGGFFGGFGFFFFFGFGGGGGGFG9CDGFFFFFGFGF<FAFFFFFGF3?FEFGFFFFEFFCEFF@FEEFFF
@M70528:330:000000000-K6D4P:1:1102:21017:6589 1:N:0:CTTCAACCAC+TTATGCGCCT
GGAGCCCCTGACATAGCATTCCCTCGATTAAATAATATAAGATTCTGACTTTTACCCCCTTCTCTGGGATTATTAATTATAGGACTTTATAAAGAAGGAGCGGGAACAGGATGAACAGTATATCCACCTTTATCAACGTTTTATCATTCAGGACCTTCAGTAGACTTAACAATTTTTTCTTTACACCTTGCAGGGATTTCTTCAATTTTAGGTGCCTTAAATTTTATTACTACAATTATTAATCTTAAAGCAAAAAACCTTTCAGCAGAAAAAATTAGACTATTTGTCTGATCAGTTATTT
+
CCCCCG<FGGGGGGGGGGGGGGGGGGGGGGGGGGGGGGGGGGGGGGGGGGGGGGGGGGGGGGGGGGGGGGGGGGGGGGGGGGGGGGGGGGGGGGGGGGGGGGGGGGGGGGGGGGGGGGGGGGGGGGGGGGGGGGGGGGGGGGGGGGGGGGGGGGGGGGGGGGGGGFGGGGGGGGGGGGGGGGGGGGGGGGGGGGGGGGGGGGGGGGGGGGG6FGGGGGGGGGGGGGGGGGFGGGFGGGGFCFFFGFGGGFGGFGFGGGFFFEFGFGEGFFFFGBF;<@CB9FGFACFFEEEFCCEFCEFFF
@M70528:330:000000000-K6D4P:1:1102:3693:6602 1:N:0:CTTCAACCAC+TTATGCGCCT
GGAGCCCCTGACATAGCATTCCCTCGATTAAATAATATAAGATTCTGACTTTTACCCCCTTCTCTGGGATTATTAATTATAGGACTTTATAAAGAAGGAGCGGGAACAGGATGAACAGTATATCCACCTTTATCAACGTTTTATCATTCAGGACCTTCAGTAGACTTAACAATTTTTTCTTTACACCTTGCAGGGATTTCTTCAATTTTAGGTGCCTTAAATTTTATTACTACAATTATTAATCTTAAAGCAAAAAACCTTTCAGCAGAAAAAATTAGACTATTTGTCTGATCAGTTATTT
+
CCCCCEGGGFDGGGGGF9FFGGGGGG7FG;FFFGFFEFFCF@FGGFGDFFGGGFGGGGGGGGCFGFGG8FFFGGGEGGFG9FGAFFFGCFGGFCACFGFFGGDGGDGGGGGGDD9?FFGCGGGFGFFGGGGGGFFCFGCFGGAEGFGGG9FGDGGGGGFEFFFFGGG;,E<FEFGGGGGFFFGGDDFGGEGCGEG7DEGCFGGFFFFGGGGGGGGGGGGCFFGGGGGFGGFDF?FGGFGCFFFFGFFF,=>?*;6?DGFFFFFGFG4F)964*0=63;);;8DFFEF35CCFF3@FF<EEE
@M70528:330:000000000-K6D4P:1:1102:15959:6628 1:N:0:CTTCAACCAC+TTATGCGCCT
GGAGCCCCTGACATAGCATTCCCTCGATTAAATAATATAAGATTCTGACTTTTACCCCCTTCTCTGGGATTATTAATTATAGGACTTTATAAAGAAGGAGCGGGAACAGGATGAACAGTATATCCACCTTTATCAACGTTTTATCATTCAGGACCTTCAGTAGACTTAACAATTTTTTCTTTACACCTTGCAGGGATTTCTTCAATTTTAGGTGCCTTAAATTTTATTACTACAATTATTAATCTTAAAGCAAAAAACCTTTCAGCAGAAAAAATTAGACTATTTGTCTGATCAGTTATTT
+
CCCCC7DFFGGGFGGFGGGGGAFGFGGGGGGGGGGGGGGGGGGFEFGGGGGGGGGGGGGGGGC@FG8FFGGDGGGDFFFFGGGGGGGGGGGGFGGGGGGGGGGGGGGGFGGGGGFGGGGGGGGGGGGGGGGGGGGGGGGGGGFFBEFFFFGG?DFFGGGGGFGGDFGFFGGGGGGGGGGGGGGGGGGGGGFG@EECGGGGGGFFFGFGGGGFGGGGGAGF7DFGGGFFFGFF<C5ECCCEAFFFGFGGCCFGFFADGGBFFFFGEGEG;66CF04>EE36?BFFFEFFFFFFFC@CFCEEE
@M70528:330:000000000-K6D4P:1:1102:4022:6628 1:N:0:CTTCAACCAC+TTATGCGCCT
GGAGCCCCTGCTCGGCGCCCCGTCGACTCGCGCCTCTCCGTCACCTTGACCTGGCCCTGGCCCACTGCACAAACTGCACACCCATCGCACACTGCATGCGCTTGGAAGAGGGGGGAGGGGACCCTGTTTTACTGTCTCTTATACACATCTCCGAGCCCACGAGACCTTCAACCACATCTCGTATGCCGTCTTCTGCTTGAAAAAAAAAAAAAAAAGCATACTATAGAACAAGTCGCGTGACAAAGCTGCCGTACCACCCCAGTACATTCCGTCACACATGATGTGCATTATAGTGTACGTA
+
CCCCCGGGGGGGGGGGGGGGGGGGGGGGGGGGGGG7EGGGFGGGGGGGGGGGGGGGGGGGGGGGGGGGGGGGGGGGGGGGGGGGGGGGGGGGFFGGGGGGGGGGGGGGGGGGGEGGGGGGGGGGGG<<:FGGGGGGGG9F<,>FGGGGGGGGEGGEGGGGEC>CEGFGGGGGGGGG+AFFECEFGGGGGGFFDE?CFF?8EFFFGGGGG*/1*2***3++00++++++**)**+)*)/)))/*.*0**+*)1.*.:4/0.)()29>)000)01(.*(()*)02*0)/).46-))-.))(,)
@M70528:330:000000000-K6D4P:1:1102:16281:6630 1:N:0:CTTCAACCAC+TTATGCGCCT
GGAGCCCCTGACATAGCATTCCCTCGATTAAATAATATAAGATTCTGACTTTTACCCCCTTCTCTGGGATTATTAATTATAGGACTTTATAAAGAAGGAGCGGGAACAGGATGAACAGTATATCCACCTTTATCAACGTTTTATCATTCAGGACCTTCAGTAGACTTAACAATTTTTTCTTTACACCTTGCAGGGATTTCTTCAATTTTAGGTGCCTTAAATTTTATTACTACAATTATTAATCTTAAAGCAAAAAACCTTTCAGCAGAAAAAATTAGACTATTTGTCTGATCAGTTATTT
+
CCCCCGGGGGGGGGGGGGGGGGGGGGGGGGGGGGGGGGGGGGGGGGGGGGGGGGGGGGGGGGGGGGGGGGGGGGGGGGGGGGGGGGGGGGGGGGGGGGGGGGGGGGGGGGGGGGGGGGGGGGGGGGGGGGGGGGGGGGGGGGGGGGGGGGGGGGGGGGGGGGGGGGGGFGGGGGGGGGGGGGGGGGGGGGGGGGGGGGGGGGGGGGGGGGGGGGGGGGGGGGGGGGGGGGFGGGFGGGGFFFFFGFGGGGGGFFFGGGFFFEFGFDEFFFFGGBFGF@EFEFGFFFFCCEEEFEEFFFFFF
@M70528:330:000000000-K6D4P:1:1102:27589:6633 1:N:0:CTTCAACCAC+TTATGCGCCT
GGAGCCCCTGACATAGCATTCCCTCGATTAAATAATATAAGATTCTGACTTTTACCCCCTTCTCTGGGATTATTAATTATAGGACTTTATAAAGAAGGAGCGGGAACAGGATGAACAGTATATCCACCTTTATCAACGTTTTATCATTCAGGACCTTCAGTAGACTTAACAATTTTTTCTTTACACCTTGCAGGGATTTCTTCAATTTTAGGTGCCTTAAATTTTATTACTACAATTATTAATCTTAAAGCAAAAAACCTTTCAGCAGAAAAAATTAGACTATTTGTCTGATCAGTTATTT
+
CCCCCGGGGGGGGGGGGGGGFGGGGGGGGGGGGGGGGGGGGGGGGGGGGGGGGGGGGGGGGGGGGGGGGGGGGGGGGGGGGGGGGGGGGGGGGGGGGGGGGGGGGGGGGGGGGGGGGGGGGGGGGGGGGGGGGGGFGGGGGGGGGGGGGGGGGGGGGGGGGGGGGGGGGGGGGGGGGGGGGGGGGGGGGGGGGGGGGGGGGGGGGGGGGGFBFGGGGGGGGGGGGGGGGGFC?CFGGGGFFFFFGFGGGGGGFGFGDGEFAEFGE7=FFF4FD9A<3=CAEFGFFFFEEEEFFF@EEFFFF
@M70528:330:000000000-K6D4P:1:1102:8716:6635 1:N:0:CTTCAACCAC+TTATGCGCCT
GGAGCCCCTGACATAGCATTCCCTCGATTAAATAATATAAGATTCTGACTTTTACCCCCTTCTCTGGGATTATTAATTATAGGACTTTATAAAGAAGGAGCGGGAACGGGATGAACAGTATATCCACCTTTATCAACGTTTTATCATTCAGGACCTTCAGTAGACTTAACAATTTTTTCTTTACACCTTGCAGGGATTTCTTCAATTTTAGGTGCCTTAAATTTTATTACTACAATTATTAATCTTAAAGCAAAAAACCTTTCAGCAGAAAAAATTAGACTATTTGTCTGATCAGTTATTT
+
CCCCCGGGGGGGGGGGGGGGGGGGGGGFGGGGGGGGGGGGGGGGGGGGGGGGGGGGGGGGGGGGGGGGGGGGGGGGGGGGGGGGGGGGGGGGGGGGGGGGGGGGGGGGGGGGGGGGGGGGGGGGGGGGGGGGGGGGGGGGGGGGGGGGGGGGGGGGGGGGGGGGGGGFGGGGGGGGGGGGGGGGGGGGGGGGGGGGGGGGGGGGGGGGGGGGGGGGGGGGGGGGGGGGGGFGGGFGGCFFFFFFGFGGFGGGFGFGGGFFFFFGFGEGAFFGGFFGFEFFEFGFFFFFFFFFFEEEFCFFF
@M70528:330:000000000-K6D4P:1:1102:5676:6646 1:N:0:CTTCAACCAC+TTATGCGCCT
GGAGCCCCTGACATAGCATTCCCTCGATTAAATAATATAAGATTCTGACTTTTACCCCCTTCTCTGGGATTATTAATTATAGGACTTTATAAAGAAGGAGCGGGAACAGGATGAACAGTATATCCACCTTTATCAACGTTTTATCATTCAGGACCTTCAGTAGACTTAACAATTTTTTCTTTACACCTTGCAGGGATTTCTTCAATTTTAGGTGCCTTAAATTTTATTACTACAATTATTAATCTTAAAGCAAAAAACCTTTCAGCAGAAAAAATTAGACTATTTGTCTGATCAGTTATTT
+
CCCCCGGGGGGGGGGGGGGGGGGGGGGGGGGGGGGGGGGGGGGGGGGGGGGGGGGGGGGGGGGGGGGGGGGGGGGGGGGGGGGGGGGGGGGGGGGGGGGGGGGGGGGGGGGGGGGGGGGGGGGGGGGGGGGGGGGGGGGGGGGGGGGGGGGGGGGGGGGGGGGGGGGGGGGGGGGGGGGGGGGGGGGGGGGGGGGGGGGGGGGCGGGGGGGGGFGGGGGGGGGGGGGGGGFGGGFGGGGFFFFFGFGGGGGGFGFFGGFFFFFGFFEGFFFGGFFGFEFFFFGFFFFFFFFFFFFEFEF<C
@M70528:330:000000000-K6D4P:1:1102:5281:6653 1:N:0:CTTCAACCAC+TTATGCGCCT
GGAGCCCCTGACATAGCATTCCCTCGATTAAATAATATAAGATTCTGACTTTTACCCCCTTCTCTGGGATTATTAATTATAGGACTTTATAAAGAAGGAGCGGGAACAGGATGAACAGTATATCCACCTTTATCAACGTTTTATCATTCAGGACCTTCAGTAGACTTAACAATTTTTTCTTTACACCTTGCAGGGATTTCTTCAATTTTAGGTGCCTTAAATTTTATTACTACAATTATTAATCTTAAAGCAAAAAACCTTTCAGCAGAAAAAATTAGACTATTTGTCTGATCAGTTATTT
+
CCCCCGGGGGGGGGGGGGGGGGGGGGGGGGGGGGGGGGGGGGGGGGGGGGGGGGGGGGGGGGDFGGGGGGGGGGGGGGGGGGGGGGGGGGGGGGGGGGGGGGGGGGGGGGGGGGGGGGGGGGGGGGGGGGGGGGGGGGGGGGGGGGGGGGGGGGGGGGGGGGGGGGGGGGGGGGGGGGGGGGGGGGGGGGGGGGGGGGGGGGGGGGGGGGGDFGFGGGGGGGGGGGGGGFFGCFFGGGGFFFFAGFGGFGCFFFFGGDDFFEFGF7CF;FFGFBFGEE?8CFGFFEFCECEFFF8?EEC?C
@M70528:330:000000000-K6D4P:1:1102:17041:6660 1:N:0:CTTCAACCAC+TTATGCGCCT
GGAGCCCCTGACATAGCATTCCCTCGATTAAATAATATAAGATTCTGACTTTTACCCCCTTCTCTGGGATTATTAATTATAGGACTTTATAAAGAAGGAGCGGGAACAGGATGAACAGTATATCCACCTTTATCAACGTTTTATCATTCAGGACCTTCAGTAGACTTAACAATTTTTTCTTTACACCTTGCAGGGATTTCTTCAATTTTAGGTGCCTTAAATTTTATTACTACAATTATTAATCTTAAAGCAAAAAACCTTTCAGCAGAAAAAATTAGACTATTTGTCTGATCAGTTATTT
+
CCC<CCCGGGGCFGGEGFGG9<FGCFEGGGGGGGGGGGGGGDFGFGFAFGFGGGGGGGGGGFGGFF8FGGGGGGGGGGGGFEEAFGGGGGDGFFCEFGGCFGGCFCGGGGGGFEFGGGGGGFGGGGGGCGGFFGGGGGGGGGGGGFGGGGGGFGEGECFFGAEFFGG=?ECAFGCFECGBFGCGG9==>FFDGGE@DFEFGGGGCABDGDF8FB6;AFFGAFGGGFFG7CA:;,9AC+=;++=;7BC+BDF*9*39*;8?FF+411*;6A);C1A6<E<=?F:FF9A)9CCCC?<?<EEEE
@M70528:330:000000000-K6D4P:1:1102:22565:6664 1:N:0:CTTCAACCAC+TTATGCGCCT
GGAGCCCCTGACATAGCATTCCCTCGATTAAATAATATAAGATTCTGACTTTTACCCCCTTCTCTGGGATTATTAATTATAGGACTTTATAAAGAAGGAGCGGGAACAGGATGAACAGTATATCCACCTTTATCAACGTTTTATCATTCAGGACCTTCAGTAGACTTAACAATTTTTTCTTTACACCTTGCAGGGATTTCTTCAATTTTAGGTGCCTTAAATTTTATTGCTACAATTATTAATCTTAAAGCAAAAAACCTTTCAGCAGAAAAAATTAGACTATTTGTCTGATCAGTTATTT
+
CCCCC@FGGCGGGGGGGGGGGGGGGGGGGGGGGGGGGGGGGGGGGGGGGGGGGGGGGGGGGGGGGGGGGGGGGGGGGGGGGGGGGGGGGGGGGGGGGGGGGGGGGGGGGGGGGGGGGGGGGGGGGGGGGGGGGGGGGGGGGGGGGGGGGGGGGGGGGGGGGGGGGGGGGGGGGGGGGEGGGGGGGGGGGGFGGCGGGGGGGGGGGGGGGGGGGGGGGGGGGGGGGGGGFFFC89FGG7+BAFF@FFCFGF>CFGFG7C5AFF6C<FF<AFAE<9FDE3<A?AGFFCFECEFFFFE?EFFFF
@M70528:330:000000000-K6D4P:1:1102:16726:6665 1:N:0:CTTCAACCAC+TTATGCGCCT
GGAGCCCCTGACATAGCATTCCCTCGATTAAATAATATAAGATTCTGACTTTTACCCCCTTCTCTGGGATTATTAATTATAGGACTTTATAAAGAAGGAGCGGGAACAGGATGAACAGTATATCCACCTTTATCAACGTTTTATCATTCAGGACCTTCAGTAGACTTAACAATTTTTTCTTTACACCTTGCAGGGATTTCTTCAATTTTAGGTGCCTTAAATTTTATTACTACAATTATTAATCTTAAAGCAAAAAACCTTTCAGCAGAAAAAATTAGACTATTTGTCTGATCAGTTATTT
+
CCCCCGGGGGGGGGGGGGGGGGGGGGGGGGGGGGGGGGGGGGGGGGGGGGGGGGGGGGGGGGGGGGGGGGGGGGGGGGGGGGGGGGGGGGGGGGGGGGGGGGGGGGGGGGGGGGGGGGGGGGGGGGGGGGGGGGGGGGGGGGGGGGGGGGGGGGGGGGGGGGGGGGGGGGGGGGGGFGGGGGGGGGGGGGGGGGGGGGGGGGGGGGGGGGGGGGGGGGGGGGGGGGGGGGFGGGAFFFGFFFFFGFGFGGGDFGFGGGFFFFFGFGFGFFFGGFFGFEFFFFGFFEFEFFFFEFFFFFFFF
@M70528:330:000000000-K6D4P:1:1102:17757:6675 1:N:0:CTTCAACCAC+TTATGCGCCT
GGAGCCCCTGACATAGCATTCCCTCGATTAAATAATATAAGATTCTGACTTTTACCCCCTTCTCTGGGATTATTAATTATAGGACTTTATAAAGAAGGAGCGGGAACGGGATGAACAGTATATCCACCTTTATCAACGTTTTATCATTCAGGACCTTCAGTAGACTTAACAATTTTTTCTTTACACCTTGCAGGGATTTCTTCAATTTTAGGTGCCTTAAATTTTATTACTACAATTATTAATCTTAAAGCAAAAAACCTTTCAGCAGAAAAAATTAGACTATTTGTCTGATCAGTTATTT
+
CCCCCGGGGGGGGGGGGGGGGGGGGGGGGGGGGGGGGGGGGGGGGGGGGGGGGGGGGGGGGGGGGGGGGGGGGGGGGGGGGGGGGGGGGGGGGGGGGGGGGGGGGGGGGGGGGGGGGGGGGGGGGGGGGGGGGGGGGGGGGGGGGGGGGGGGGGGGGGGGGGGGGGGGGGGGGGGGGGGGGGGGGGGGGGGGGGGGGGGGGGGFFGGGGGGGGGGGGGGGGGGGGGGG@FFFGGFGGFGFFFFFGFGGGGGGFGFGDGDFFFFGEFFGFFFGF>F6=@?FCFGFFFFC<44?39)9CEFFF
@M70528:330:000000000-K6D4P:1:1102:22545:6690 1:N:0:CTTCAACCAC+TTATGCGCCT
GGAGCCCCTGACATAGCATTCCCTCGATTAAATAATATAAGATTCTGACTTTTACCCCCTTCTCTGGGATTATTAATTATAGGACTTTATAAAGAAGGAGCGGGAACGGGATGAACAGTATATCCACCTTTATCAACGTTTTATCATTCAGGACCTTCAGTAGACTTAACAATTTTTTCTTTACACCTTGCAGGGATTTCTTCAATTTTAGGTGCCTTAAATTTTATTACTACAATTATTAATCTTAAAGCAAAAAACCTTTCAGCAGAAAAAATTAGACTATTTGTCTGATCAGTTATTT
+
CCCCCGGGGGGGGGGGGGGGGGGGGGGFGGGGFGGGGGGGGGGGGGGGGGGGGGGGGGGGGGGGGGGGGGGGGGGGGGGGGGGGGGGGGGGGGGGGGGGGGGGGGGGGGGGGGGGGGGGGGGGGGGGGGGGGGGGGGGGGGGGGGGGGGGGGGGGGGGGGGGGGGGGGGGGGGGGGGDGFGGGGGGGGGGGGGGGGGFGGGGFGGGGGGGGGGGGGGGGGGGGGGGGGGGFGGGFGGGGFCFFFGFGGGFGGFFFFDGDFF@FGFFEGFFFGC>FGEFEFFFGFFCFFFFCFECEF<?CFF
@M70528:330:000000000-K6D4P:1:1102:13441:6698 1:N:0:CTTCAACCAC+TTATGCGCCT
GGAGCCCCTGACATAGCATTCCCTCGATTAAATAATATAAGATTCTGACTTTTACCCCCTTCTCTGGGATTATTAATTATAGGACTTTATAAAGAAGGAGCGGGAACAGGATGAACAGTATATCCACCTTTATCAACGTTTTATCATTCAGGACCTTCAGTAGACTTAACAATTTTTTCTTTACACCTTGCAGGGATTTCTTCAATTTTAGGTGCCTTAAATTTTATTACTACAATTATTAATCTTAAAGCAAAAAACCTTTCAGCAGAAAAAATTAGACTATTTGTCTGATCAGTTATTT
+
CCCCCGGGGGGGGGGGGGGGGGGGGGGGGGGGGGGGGGGGGGGGGGGGGGGGGGGGGGGGGGGGGGGGGGGGGGGGGGGGGGGGGGGGGGGGGGGGGGGGGGGGGGGGGGGGGGGGGGGGGGGGGGGGGGGGGGGGGGGGGGGGGGGGGGGGGGGGGGGGGGGGGGGGGGGGGGGGGGGGGGGGGGGGGGGGGGGGGGGGGGGGGGGGGGGGGGFGGGGGGGGGGGGGGGFGGGFGFGGFFFFFGFGFFFGGFGFGGGFFFFFGFGFGFFFFG>FGEFFFFFGFFFFFFFFFFFFFFFEFF
@M70528:330:000000000-K6D4P:1:1102:26832:6714 1:N:0:CTTCAACCAC+TTATGCGCCT
GGAGCCCCTGACATAGCATTCCCTCGATTAAATAATATAAGATTCTGACTTTTACCCCCTTCTCTGGGATTATTAATTATAGGACTTTATAAAGAAGGAGCGGGAACAGGATGAACAGTATATCCACCTTTATCAACGTTTTATCATTCAGGACCTTCAGTAGACTTAACAATTTTTTCTTTACACCTTGCAGGGATTTCTTCAATTTTAGGTGCCTTAAATTTTATTACTACAATTATTAATCTTAAAGCAAAAAACCTTTCAGCAGAAAAAATTAGACTATTTGTCTGATCAGTTATTT
+
CCCCCGGGGGGGGGGFGGGGGGGGGGGFGGGGGGFGGFFGGDGGGGGGGGGGGGGGGFGGGGGGGGGGGGCGGGGGGCFGGGGGGGGGGGGGGGGGGFFGGGGGGGGGGGGGGGGGGGGGGGGGDGGFGGAGGGGGGGGGGGGGGGGGGGGGGGGGFGFGGGGGGGGGCGGGGGGGGGGGGGGFGGGGGGGGGGGFGEGGGGGGGGGGGGGGFGFFGGGGGGGGGGGGGGFCGGA;@FFFFFFFGFGG7DCGFGFGGGDFFFFGE7CGFFFDDBFGF;CAC4FFF?:)6?4?CE@?E)7CF
@M70528:330:000000000-K6D4P:1:1102:18765:6722 1:N:0:CTTCAACCAC+TTATGCGCCT
GCGCCCCTGACATAGCATTCCCTCGATTAAATAATATAAGATTCTGACTTTTACCCCCTTCTCTGGGATTATTAATTATAGGACTTTATAAAGAAGGAGCGGGAACAGGATGAACAGTATATCCACCTTTATCAACGTTTTATCATTCAGGACCTTCAGTAGACTTAACAATTTTTTCTTTACACCTTGCAGGGATTTCTTCAATTTTAGGTGCCTTAAATTTTATTACTACAATTATTAATCTTAAAGCAAAAAACCTTTCAGCAGAAAAAATTAGACTATTTGTCTGATCAGTTATTTT
+
C<CCCGGGG<F6CCEFEGGGGGGGGGGGGGGGGGGCGGFFGGGGGGGGGGGGGGGGGGGGGGGGGGGGGGGGGGGGGFF<FGGGGGG9FFFGGGFGGGGGGGGGGGGGGGGGGGGGGGGGGGGGGGGGGGGGGGGGGGGGGGGGGGGGGGGGGGGGGGGGCFGGGGGGGGGGGGGGGGGGGGGGGGGGGFGGGGCFGGGGGGGGGGGGGDCEDGGGGGGAEFGGFGGGDGFGFGFGGGDF6FFFGF7=CDCCA>?DGCAFFCFGCC=CAAFGD=AF@FEFFFGCFCCCCCFFF3C?<EFFF
@M70528:330:000000000-K6D4P:1:1102:25625:6744 1:N:0:CTTCAACCAC+TTATGCGCCT
GGAGCCCCTGACATAGCATTCCCTCGATTAAATAATATAAGATTCTGACTTTTACCCCCTTCTCTGGGATTATTAATTATAGGTCTTTATAAAGAAGGAGCGGGAACAGGATGAACAGTATATCCACCTTTATCAACGTTTTATCATTCAGGACCTTCAGTAGACTTAACAATTTTTTCTTTACACCTTGCAGGGATTTCTTCAATTTTAGGTGCCTTAAATTTTATTACTACAATTATTAATCTTAAAGCAAAAAACCTTTCAGCAGAAAAAATTAGACTATTTGTCTGATCAGTTATTT
+
CCCCCGGGGGGGGGGGGGGGGGGGGGGGGGGGGGGGGGGGGGGGGGGGGGGGGGGGGGGGGGGGGGGGGGGGGGGGGGGGGGGGGGGGGGGGGGGGGGGGGGGGGGGGGGGGGGGGGGGGGGGGGGGGGGGGGGGGGGGGGGGGGGGGGGGGGGGGGGGGGFGDGGGCFGGCFFGGGGGGGGGGGGGGGGGGGGGGGGGGGGGGGGGGGGGFGGGGGGGGGGGGGGGGGGFGGGAEG7FFFFFFGFGGACGGFFFFGGFFFEFGFGCGFFFGGBFGF@CFEBGFFEFFFFFE<C@CE?EEF
@M70528:330:000000000-K6D4P:1:1102:5500:6750 1:N:0:CTTCAACCAC+TTATGCGCCT
GGGACCCTGTTTTACTGTCTCTTATACACATCTCCGAGCCCACGAGACCTTCAACCACATCTCGTATGCCGTCTTCTGCTTGAAAAAAAAAAAAAAAGAGAAGAAAAGGATTGAAGAATCTATACACATTACAAAACAGAATGTCATGACAAACCAGAAGGAGTCTTAACAAATAATTCTGTAACACGTGCATTAAATGCTTCAATGTACTGAGCACTAAATTTATATGATAAAATAATTAAAACTAACGAAAAAAACCTTTAATCAGAAAAAGTATAGCTATTTACTATATCAATCTTTA
+
CCCCCEFFGFFFFGGFGGGGGGGGGGFEFGGGGGGGGGGGGGGGCF7CGGGGGGGGGGGF<FEFGGFGGGGGDGGGGGGGFFEGGGCCFEGG@+8+++:,,,,,:4E,4,,8,A?,C,,,,85,8<,,,,,:,75>,,,,,@,3:,,,:,,,,,3,,,88,@,,38@F=3,3,7,,,,73@@3379@*4,*5,5,,,2,,2@,;<<,,,1,,,28?,05,,,,5,,,,++1<++:++018+;++2)2*+*/8>).:9*)./6**-0)**1/**(**)-)*)/*1*)/))..).))-.))))
@M70528:330:000000000-K6D4P:1:1102:19221:6751 1:N:0:CTTCAACCAC+TTATGCGCCT
GGAGCCACTGACATAGCATTCCCTCGATTAAATAATATAAGATTCTGACTTTTACCCCCTTCTCTGGGATTATTAATTATAGGACTTTATAAAGAAGGAGCGGGAACAGGATGAACAGTATATCCACCTTTATCAACGTTTTATCATTCAGGACCTTCAGTAGACTTAACAATTTTTTCTTTACACCTTGCAGGGATTTCTTCAATTTTAGGTGCCTTAAATTTTATTACTACAATTATTAATCTTAAAGCAAAAAACCTTTCAGCAGAAAAAATTAGACTATTTGTCTGATCAGTTATTT
+
CCCCCG8FGGGGGGGGGGGGGGGGGGGGGGGGGGGGGGGGGGGGGGGGGGGGGGGGGGGGGGGGGGGGGGGGGGGGGGGGGGGGGGGGGGGGGGGGGGGGGGGGGGGGGGGGGGGGGGGGGGGGGGGGGGGGGGGGGGGGGGGGGGGGGGGGGGGGGGGGGGGGGGGGGGGGGGGGGGGGGGGGGGGGGGGGGFGGGGGGGGGGGGGGGGGGGGGGGGGGGGGGGGGGGGFGGGFGGGGFFFFFGFGGGGGGFGFGGGFFFFFGFGFGFFFGGFFFAEEFEFGFFFFCEFFFFFFFFFFFF
@M70528:330:000000000-K6D4P:1:1102:24956:6755 1:N:0:CTTCAACCAC+TTATGCGCCT
GGAGCCCCTGACATAGCATTCCCTCGATTAAATAATATAAGATTCTGACTTTTACCCCCTTCTCTGGGATTATTAATTATAGGACTTTATAAAGAAGGAGCGGGAACAGGATGAACAGTATATCCACCTTTATCAACGTTTTATCATTCAGGACCTTCAGTAGACTTAACAATTTTTTCTTTACACCTTGCAGGGATTTCTTCAATTTTAGGTGCCTTAAATTTTATTACTACAATTATTAATCTTAAAGCAAAAAACCTTTCAGCAGAAAAAATTAGACTATTTGTCTGATCAGTTATTT
+
CCCCCGGGGGGGGGGGGGGGGGGGGGGGGGGGGGGGGGGGGGGGGGGGGGGGGGGGGGGGGGGGGGGGGGGGGGGGGGGGGGGGGGGGGGGGGGGGGGGGGGGGGGGGGGGGGGGGGGGGGGGGGGGGGGGGGGGGGGGGGGGGGGGGGGGGGGGGGGGGGGGGGGGGGGGGGGGGGGGGGGGGGGGGGGGGGGGGGGGGGGGGGGGGGGGFCCGGGGGGGGGGGDGGGGFFGGFGGGGFFFFFGFGGGGGGFGFGGGEFA;=DEGF4FFFGGFF7<)7=48:AA5@5?3CF<C3CECEFF
@M70528:330:000000000-K6D4P:1:1102:6554:6773 1:N:0:CTTCAACCAC+TTATGCGCCT
GGAGCCCCTGACATAGCATTCCCTCGATTAAATAATATAAGATTCTGACTTTTACCCCCTTCTCTGGGATTATTAATTATAGGACTTTATAAAGAAGGAGCGGGAACAGGATGAACAGTATATCCACCTTTATCAACGTTTTATCATTCAGGACCTTCAGTAGACTTAACAATTTTTTCTTTACACCTTGCTGGGATTTCTTCAATTTTAGGTGCCTTAAATTTTATTACTACAATTATTAATCTTAAAGCAAAAAACCTTTCAGCAGAAAAAATTAGACTATTTGTCTGATCAGTTATTT
+
CC@CCFGGGGGGGGGEGAFFFFFGGGGFGEGGGGGFFGGGGGFAFFFFGGCGGFGAGGGEGGAEFGGGCCECEFF9EFGGG<FGFFGGEFGGGG<FECFFFDGG+@FFFGGGG89FFGGGGGFEAFF=EFFF?EE9A4BEGDGGAFGFGEAFFCFEGGGFFFFFG9;=FEFEEFFFGGGGFGFDDGG8>FGGFE+@D@CAG9BFGGFFG8F,E:FGGGGGCFFFC;CFCFF,+@?C>CFF>>A9;9+<,=;C*A9CGGBFBE=8@8>?FA4CC9FGF@6A;F@AA<C<E4;5C?;<<5CEE
@M70528:330:000000000-K6D4P:1:1102:9069:6794 1:N:0:CTTCAACCAC+TTATGCGCCT
[truncated: 74,272,940 more chars]
