# Supplementary material for: Phylogenetic and population genetic analyses of Thrips tabaci Lindeman (Thysanoptera: Thripidae) on Allium host in India
Source: PeerJ. 2024 Jul 12;12:e17679. doi: 10.7717/peerj.17679 (PMC11249009; doi:10.7717/peerj.17679)
Supplement: Supplemental Information 19 [file peerj-12-17679-s019.gz › peerj-12-17679-s019]

@M70528:330:000000000-K6D4P:1:1102:21789:1741 2:N:0:CTTCAACCAC+TTATGCGCCT
TAAAACAGGGTCCCCTCCTCCTCTAGGGTCAAAAAAAGAGGTATTTAAGTTTCGGTCAGTTAAAAGTATTGTGATAGCTCCCGCTAACACTGGTAAAGATAAAAGAAGAAGAATGGCTGTTAAAATAACTGATCAGACAAATAGTCTAATTTTTTCTGCTGAAAGGTTTTTTGCTTTAAGATTAATAATTGTAGTAATAAAATTTAAGGCACCTAAAATTGAAGAAATCCCTGCAAGGTGTAAAGAAAAAATTGTTAAGTCTACTGAAGGTCCTGAATGATAAAACGTTGATAAAGGTGGA
+
AAACCGGGGGGGGGGGGGGGGGGGGGGGGGGGGGGGGGGGGGGGGGGGGGGGGGGGGGGGGGGGGGGGGGGGGGGGGGGGGGGGGGGGGGGGGGGGGGGGGGGGGGGGGGGGGGFGGGGFGGGGGGGGGGGGGGGGGGGGGGFFGGGGGGFGGGGGGGGGGGGFGGGGGGGGGGGFFGFGGGGGGGGGGGGGGGGGDFFGEGFFFFFBFFFFFCFFFGGFGFEFFFFEF=@>F>BFEGGGFFFFFFF@A=2@=FEF?ACFEFFFC=>>E(;;7<E9;CC@CEFFC42;@;CDGE)6A7;?(
@M70528:330:000000000-K6D4P:1:1102:22477:1756 2:N:0:CTTCAACCAC+TTATGCGCCT
TAAAACAGGGTCCCCTCCTCCTCTAGGGTCAAAAAAAGAGGTATTTAAGTTTCGGTCAGTTAAAAGTATTGTGATAGCTCCCGCTAACACTGGTAAAGATAAAAGAAGAAGAATGGCTGTTAAAATAACTGATCAGACAAATAGTCTAATTTTTTCTGCTGAAAGGTTTTTTGCTTTAAGATTAATAATTGTAGTAATAAAATTTAAGGCACCTAAAATTGAAGAAATCCCTGCAAGGTGTAAAGAAAAAATTGTTAAGTCTACTGAAGGTCCTGAATGATAAAACGTTGATAAAGGTGGA
+
8AACCGGGGGGGGGGGGGGGGGGGGGGGGGGGGGGGGGGGGGGGFGGGGFGGGGGGGGGGGGFGGGGGGGGGGGGGGGGGGGGGGGGGGGGGGGGGGGFGGGGGGGGGGGGGGGGCGFGFCEGGGGGGFFGGFGGGGGFFDDGFGGGGGG9FGFGGFGGGGGGGGGFBAFFGGGGGFGGGGGGGFGGGGGGGGGGGDFFFDFFFFFFFF5?AFFFFFDGCGFEEFFF@F5@*357;>F9D@BEFFF5:AD@BBF?F?@AECF>=BB97@1;))/;><>?8)9<<<768D1C+;767+/;;(
@M70528:330:000000000-K6D4P:1:1102:11569:1769 2:N:0:CTTCAACCAC+TTATGCGCCT
TAAAACAGGGTCCCCTCCTCCTCTAGGGTCAAAAAAAGAGGTATTTAAGTTTCGGTCAGTTAAAAGTATTGTGATAGCTCCCGCTAACACTGGTAAAGATAAAAGAAGAAGAATGGCTGTTAAAATAACTGATCAGACAAATAGTCTAATTTTTTCTGCTGAAAGGTTTTTTGCTTTAAGATTAATAATTGTAGTAATAAAATTTAAGGCACCTAAAATTGAAGAAATCCCTGCAAGGTGTAAAGAAAAAATTGTTAAGTCTACTGAAGGTCCTGAATGATAAAACGTTGATAAAGGTGGA
+
BCCCCGGGGGGGGGGGGGGGGGGGGGGGGGGGGGGGGGGGGGGGFGGGGGGGGGGEGGGDGGGGGGGGFGGGGGFGGGGGGGGDGGGGGFFGFFFFFGGGGGGFGFGGFGGGGGGGGEC@EFGFGGGGGGGGFGGGGGGGGGGGGGGGGGFFGGEGGGGGGGGGGFGFGGGGGCGGFGGGGGGGFGGGFGGGGGGGFGFFEGFFFFFBFFF5CCFGFEGEGFF;FCFFFEEAFBFFFG9DE3>4>A@B>4@@BF<FEFFFCF?6;=<543=E<)7C97?<<?7CEE9,6;8:CEFCFF(,(
@M70528:330:000000000-K6D4P:1:1102:23314:1775 2:N:0:CTTCAACCAC+TTATGCGCCT
TAAAACAGGGTCCCCTCCTCCTCTAGGGTCAAAAAAAGAGGTATTTAAGTTTCGGTCAGTTAAAAGTATTGTGATAGCTCCCGCTAACACTGGTAAAGATAAAAGAAGAAGAATGGCTGTTAAAATAACTGATCAGACAAATAGTCTAATTTTTTCTGCTGAAAGGTTTTTTGCTTTAAGATTAATAATTGTAGTAATAAAATTTAAGGCACCTAAAATTGAAGAAATCCCTGCAAGGTGTAAAGAAAAAATTGTTAAGTCTACTGAAGGTCCTGAATGATAAAACGTTGATAAAGGTGGA
+
@BCCCGGGGGGGGGGGGGGGGGGFGGGGGGGGGGGGGGGGGGGGGGGGGGGGGDGGGGGGGGGGGGGGGGGGGGGGGGGGFFGGGGGGGGGGGGGGGGGGGGGGGGGGGGGGGGGGGGGGGGGGFGGGGFGFFFFGGGGGGGGFFGGGGGFGGGGGGGGGGGGA=FFGGGGDGGGGFGGGGGGGGGGGGGFFGGGGEGFGDGFFFFFFFFFAFDFCFDFFGFCBC:@CC@EAF2>F@CDF@EFEEEDDF9>B(BCAC=@@5@CAF358@EEA@98>CFE<5?EFFF@@@DD@FCC<FFFF0
@M70528:330:000000000-K6D4P:1:1102:22527:1780 2:N:0:CTTCAACCAC+TTATGCGCCT
TAAAACAGGGTCCCCTCCTCCTCTAGGGTCAAAAAAAGAGGTATTTAAGTTTCGGTCAGTTAAAAGTATTGTGATAGCTCCCGCTAACACTGGTAAAGATAAAAGAAGAAGAATGGCTGTTAAAATAACTGATCAGACAAATAGTCTAATTTTTTCTGCTGAAAGGTTTTTTGCTTTAAGATTAATAATTGTAGTAATAAAATTTAAGGCACCTAAAATTGAAGAAATCCCTGCAAGGTGTAAAGAAAAAATTGTTAAGTCTACTGAAGGTCCTGAATGATAAAACGTTGATAAAGGTGGA
+
<ACCCGFGFGGCFGGGGGGGGGGGGGGGGGGGGGGGGGGGGGGGGGGGGGGGGGGGGGGGGGGGGGGGGGGGGGGGGFGGGFFGGGGGGGGGGEGGGGGGGGGGGGGGGGGGGGGGGGCFGGGGGGGGGGGGGFGGGGFFGGGGGGGGGCFGFGGGGGGGGGGDGFGFGGGGGGGFDGGGGGGGGGGGGGGGGGGDFGFG<AEBFFFFFAFFFGFG5CFEGF=;@):EF5=5C9BFEGGGEFEFCF@:AD@F2BC@?AFECBCFE3CEFFF4;E<<>CCE?EEE33((6=C2;<)9+;(6(
@M70528:330:000000000-K6D4P:1:1102:11580:1784 2:N:0:CTTCAACCAC+TTATGCGCCT
TAAAACAGGGTCCCCTCCTCCTCTAGGGTCAAAAAAAGAGGTATTTAAGTTTCGGTCAGTTAAAAGTATTGTGATAGCTCCCGCTAACACTGGTAAAGATAAAAGAAGAAGAATGGCTGTTAAAATAACTGATCAGACAAATAGTCTAATTTTTTCTGCTGAAAGGTTTTTTGCTTTAAGATTAATAATTGTAGTAATAAAATTTAAGGCACCTAAAATTGAAGAAATCCCTGCAAGGTGTAAAGAAAAAATTGTTAAGTCTACTGAAGGTCCTGAATGATAAAACGTTGATAAAGGTGGA
+
6AACCFFF?CGGDFFGGEFGGGGFGGGGFGGGGGGGGGGGCGGGGGGGGGGGGGGGGGGGGGGDFGGGGGGGGFGGGGGCFGGDFGGGGGGGFEGGGGGGGGGGFFFDFFFGGGGGGGGGGGGGFGGGGFGGDEGGGGGGGGGFGGGGDFCCCFEEGGGDEBDFFFDGGGGGGGGD7=EFFD=DGGGGGGGGGGGFFGFEFGFFFFFFFAFFFFFFFDG),<8;FEDEFEFFFDFF@E<EEEECAF@BFB>>2BCA*8=C489+>EEE@EE4@)=ECFFFEC6<>323(,12@56)>4(:(
@M70528:330:000000000-K6D4P:1:1102:21268:1911 2:N:0:CTTCAACCAC+TTATGCGCCT
TAAAACAGGGTCCCTGTCTCTTATACACATCTGACGCTGCCGACGAAGGCGCATAAGTGTAGATCTCGGTGGGCGCCGTAGCATTAAAAAACCAAAAAAAAAAAAAAAATCGACGCAGTGCCGTCTAACAAATAAACAGACGAGAGCACGCATCTTGTGCTATAACACCTTTATACATACCCATACATAGCTGAAGAAGAGTATCGATCTATCCAACGTACAAACAACACTATGTACCTGACACCACCAACATGCATCACTCACTCACTCAGTACCACCTCATTTCATACGTAGACGTGTA
+
CCCCCGGGGGGFGGGGGGGGGGGGGGGGDGGGGGGGGGGGGEGGGGGGGGEGGGGG<@FGDFC9CC<@F@CF+,@@CB+=,9,BF,CFGGD:4@FB4+78++4++68++,,8,+++4++8,,*3*,*,,,3,,,,,,,,6*43****7,*)**1,,,42+,3=,9+++33++2++++5+0*+5+?*++++0+++2**+/+(29)7)))0)9/****/*/.*))).((,)(-)*.)1)+++(()0,((()(-(,))*)*)))*()+)((-),))-))02-((()).-6-))*0*(()*((,,
@M70528:330:000000000-K6D4P:1:1102:22194:1912 2:N:0:CTTCAACCAC+TTATGCGCCT
TAAAACAGGGTCCCCTCCTCCTCTAGGGTCAAAAAAAGAGGTATTTAAGTTTCGGTCAGTTAAAAGTATTGTGATAGCTCCCGCTAACACTGGTAAAGATAAAAGAAGAAGAATGGCTGTTAAAATAACTGATCAGACAAATAGTCTAATTTTTTCTGCTGAAAGGTTTTTTGCTTTAAGATTAATAATTGTAGTAATAAAATTTAAGGCACCTAAAATTGAAGAAATCCCTGCAAGGTGTAAAGAAAAAATTGTTAAGTCTACTGAAGGTCCTGAATGATAAAACGTTGATAAAGGTGGA
+
CCCCCGGGGGGFGFGGGGGGGGGGAFGGGGGGGGGGGGFGGGGFGGGFFGGGGGEGGGGGGGGGGGGGGGGGGGGGGFGGGGGDEEFFGFFFGGGEFFGGGGGCGFFEGGGFGGGGGGGEEFGGGGGGGEGFFGGGDGGG8=FFFGGGGDFFG,@=;;DGGGGFGFD9=>EGGFFGFGGGGGGGFDGGGGGFFFFD?ED=:BA=FFFFF5@;5FA:5<;CFF88B@FFAEFFF9B*7;DFEFEFEC4=F@@B=A8=5BA?ECCFG=@@F;4>)7;<;>7;)7?494668;:+;9><CEE;(
@M70528:330:000000000-K6D4P:1:1102:8131:1928 2:N:0:CTTCAACCAC+TTATGCGCCT
TAAAACAGGGCTCCCTGTCTCTTATACACATCTGACGCTGCCGACGAAGGCGCATAAATGTAGATATGGGGGGGCGTTGTCTGCTTAAAATAATACCAATATCTACACATTTCACAGCTACACTCGAAATTCCACAACTCTCTTCTGGATTCAAGACCTGCAGTATCAAATGAAGGTTCACGGTTGAGCAGTGAGATTTCACCTCTGACTAACAATTCCACCTACGCACTCTTTACCCCAAGTAAATCCGGACAAAGCTTGGTACCTACGTATAACCACTGCGGCGTGGCCGACATACGCT
+
CCCCCGGGGGCF<,CF@CECFGAAFEEG<FEGEEGC@7FCGFGDGE:B:FFG@@,@<,<,,,,,,<<,C8,++*=*4***2,,2?2,<,,,,7+2,,8?<CF,+?22<<@E++:@,+2>E:CGF*/*0;8A+++<88:8CC8C++<++<<*A9<9:8@C6**<C<*0++<+3++++03+++1;*2*+*0+*390209E7+.+9454)669??@44**+0)3),(0(,,0(./=))*)+1*(.69...))(,(,735(8941))*3.:)(-()-)6:**(())(((--(,-2))4(4+.(-(
@M70528:330:000000000-K6D4P:1:1102:23774:1930 2:N:0:CTTCAACCAC+TTATGCGCCT
TAAAACAGGGTCCCCTCCCCCTCTAGGGTCAAAAAAAGAGGTATTTAAGTTTCGGTCAGTTAAAAGTATTGTGATAGCTCCCGCTAACACTGGCAAAGATAAAAGAAGAAGAATGGCTGTTAAAATAACTGATCAGACAAATAGTCTAATTTTTTCTGCTGAAAGGTTTTTTGCTTTAAGATTAATAATTGTAGTAATAAAATTTAAGGCACCTAAAATTGAAGAAATCCCTGCAAGGTGTAAAGAAAAAATTGTTAAGTCTACTGAAGGTCCTGAATGATAAAACGTTGATAAAGGTGGA
+
CCCCCGGGGGGGGGGGGGGGGGGCFAFGGGGGGGGGGGFGGGGGGGGGGGGGGGGGGGGGGGEFGGGGGGGGGGGGGGGGGGGGGGGGGGGGGGGGGGGGGGGGGGGGGGGGFGGGGGGGEFGGGGGGFGGGGGFGGGGGGGGGGGGGGGFGGGGGFGGGFGDFGGFGGGGGG?EGFGGGGGGGGGGGGGGG@ADC9DFGFGFFFFFFF*;69CFGAEFEFFA;>C=CF=7AFDFF>@:F:BFFCC:@ABFF28?FEFFE3:<;F)<EF84E74377@?E<<CC<31357*+;C;3CE::(
@M70528:330:000000000-K6D4P:1:1102:10771:1943 2:N:0:CTTCAACCAC+TTATGCGCCT
TAAAACAGGGTCCCCTCCTCCTCTAGGGTCAAAAAAAGAGGTATTTAAGTTTCGGTCAGTTAAAAGTATTGTGATAGCTCCCGCTAACACTGGTAAAGATAAAAGAAGAAGAATGGCTGTTAAAATAACTGATCAGACAAATAGTCTAATTTTTTCTGCTGAAAGGTTTTTTGCTTTAAGATTAATAATTGTAGTAATAAAATTTAAGGCACCTAAAATTGAAGAAATCCCTGCAAGGTGTAAAGAAAAAATTGTTAAGTCTACTGAAGGTCCTGAATGATAAAACGTTGATACAGGTGGG
+
CCCCCGGGGGGGGGGGGGGGGGGGGGGFEGGGGGGGGGGGGGGGGGGGGGGGGGGFGGGFGFGGGGGGGGGGGGGGGGGGGGGGGGGGGGGGGGGGGGGGGGGGGGGGGGGGGGFGGDGGGGGGGGGGGGGGGGGGGGGGGGFGGGGGGFFGGGDGGFGGGFGGGGGGGGGGGGGGCFGGGGGGGGGGGFDFGGGGFGFGFGFFFFFFF5A?FGFGFGGFFFAAC@DFF55*;>BF@>DC==EFCA@@>)6BBFEA8+=CC+1=<3>B<@;<7<EC9:?A?<C)47;;@65+2/.4<=(/(
@M70528:330:000000000-K6D4P:1:1102:10135:1948 2:N:0:CTTCAACCAC+TTATGCGCCT
TAAAACAGGGTCCCCTCCTCCTCTAGGGTCAAAAAAAGAGGTATTTAAGTTTCGGTCAGTTAAAAGTATTGTGATAGCTCCCGCTAACACTGGTAAAGATAAAAGAAGAAGAATGGCTGTTAAAATAACTGATCAGACAAATAGTCTAATTTTTTCTGCTGAAAGGTTTTTTGCTTTAAGATTAATAATTGTAGTAATAAAATTTAAGGCACCTAAAATTGAAGAAATCCCTGCAAGGTGTAAAGACAAAATTGTTAAGTCTACTGAAGGTCCTGAATGATAAAACGTTGATAAAGGTGGA
+
CCCCCGGGGGGGGGGGGGGGGGGGGGGGGGGGGGGGGGGGGGGGGGGGGGGGGGGGGGGGGGGGGGGGGGGGGGGGGGGGGGGGGCGGGGGGGGGGGGGGGGGGGGGGGGGGGGGGGGGGGGGFGGGGGGGGGGGGGGGGFGGGGGGGGGFGGGGGGGGGGGGFGGFFGGGGGGGGFGGGGGGGGGGGGGGGFGGGFGDGDFFFFFFFFAF?FGFG?CGFGFFEFFFFF@EAFFFF@8DCEBFFFE).3:2>;FFC@++9@8?FEE?@>B@E>4@<CFFFEFCECFB@8@C7CE<<CE;((
@M70528:330:000000000-K6D4P:1:1102:21312:1950 2:N:0:CTTCAACCAC+TTATGCGCCT
TAAAACAGGGTCCCCTCCCCCTCTAGGGTCAAAAAAAGAGGTATTTAAGTTTCGGTCAGTTAAAAGTATTGTGATAGCTCCCGCTAACACTGGCAAAGATAAAAGAAGAAGAATGGCTGTTAAAATAACTGATCAGACAAATAGTCTAATTTTTTCTGCTGAAAGGTTTTTTGCTTTAAGATTAATAATTGTAGTAATAAAATTTAAGGCACCTAAAATTGAAGAAATCCCTGCAAGGTGTAAAGAAAAAATTGTTAAGTCTACTGAAGGTCCTGAATGATAAAACGTTGATAAAGGTGGA
+
CCCCCGGGGGGGGGGGGGGGGGGGGGGGGGGGGGGGGGGGGGGGGGGGGGGGGGGGGGGGGGGGGGGGGGGGGGGGGGGGGFGGGGGGGGGGGGGGGGGGGGGGGGGGGGGGGGGGGGGGGGGGFGGGGGGGGGGGGGGGFGFCEGGGGGFGGAGGFGGGGGGGGGGGGGGGGGGGFGGGGGGGGGGGFGGGGGGG7AFFEFFEFFFFFFF>CDFGFGGECFFBFE=CF=<AFFDF@EE7><A+/>>3ABFFFFF>CFACC=?AFECE<(6;7><EC@CEFEFCCEF;@697@?3<C44:(
@M70528:330:000000000-K6D4P:1:1102:23564:1963 2:N:0:CTTCAACCAC+TTATGCGCCT
TAAAACAGGGTCCCCTCCCCCTCTAGGGTCAAAAAAAGAGGTATTTAAGTTTCGGTCAGTTAAAAGTATTGTGATAGCTCCCGCTAACACTGGCAAAGATAAAAGAAGAAGAATGGCTGTTAAAATAACTGATCAGACAAATAGTCTAATTTTTTCTGCTGAAAGGTTTTTTGCTTTAAGATTAATAATTGTAGTAATAAAATTTAAGGCACCTAAAATTGAAGAAATCCATGCAAGGTGTAAAGAAAAAATTGTTAAGTCTACTGAAGGTCCTGAATGAGAAAACGTTGATAAAGGTGGA
+
CCCCCGFGGGG9FEFFGEGGGGGGGFGGGGGGFGGGGGGGGGGGGGGDGGGGFGGGGGGGGGGGGGGGGGGGGFD<FGGFGFFG:FGFFEGEFGGGDEFGGGGFGGGGGGGGGGGGGGCEFGGGFGGGFEE9BCGGEGFFDGDGFGFGGFDFGGGGECFGGGGFFFBEEGFEGFGCBGGGDFFCFGFFGGGG7;FCFGAFFC=8BFFFF?FA@GFGFACEGF09=8CFB=*=+:=B>D:E@BFAEADBABFFECCCCAC?CAFFG@?AFF;E)).96;<)).75(69@@;9:@?./;7>?(
@M70528:330:000000000-K6D4P:1:1102:20070:1969 2:N:0:CTTCAACCAC+TTATGCGCCT
TAAAACAGGGTCCCCTCCTCCTCTAGGGTCAAAAAAAGAGGTATTTAAGTTTCGGTCAGTTAAAAGTATTGTGATAGCTCCCGCTAACACTGGTAAAGATAAAAGAAGAAGAATGGCTGTTAAAATAACTGATCAGACAAATAGTCTAATTTTTTCTGCTGAAAGGTTTTTTGCTTTAAGATTAATAATTGTAGTAATAAAATTTAAGGCACCTACAATTGAAGAAATCCCTGCAAGGTGTAAAGAAAAAATTGTTAAGTCTACTGAAGGTCCTGAATGATAAAACGTTGATAAAGGTTGG
+
CCCCCGGGGGGFGGFGGGGGGGGGGGGGGGGGGGGGGGGGFFGFGGGGG,EFGGGGGGGGGGGGGGGGGGGGGGGGGFC9FFFGGGGGGGGDGGGGGGGGGGGGGGGGGGGFGGGGDGDEFGGFFFGGFGFDGGGGGGGGGGFGGGGGGGFGG9@GGGGGGGGGGCFCFFFGGGDGFGGGGFGCDEFGGGGGGGFGFGFGEFCC8FCFFFFFFFF+;FGFFF5CC5@EFFF>F@D?BFEF6>7>AC>BF>>DFF7A7++19ACFF=8./;;A);=E;C?4)6<46)681(112/.9C775(
@M70528:330:000000000-K6D4P:1:1102:23546:1975 2:N:0:CTTCAACCAC+TTATGCGCCT
TAAAACAGGGTCCCCTCCCCCTCTAGGGTCAAAAAAAGAGGTATTTAAGTTTCGGTCAGTTAAAAGTATTGTGATAGCTCCCGCTAACACTGGCAAAGATAAAAGAAGAAGAATGGCTGTTAAAATAACTGATCAGACAAATAGTCTAATTTTTTCTGCTGAAAGGTTTTTTGCTTTAAGATTAATAATTGTAGTAATAAAATTTAAGGCACCTAAAATTGAAGAAATCACTGCAAGGTGTAAAGAAAAAATTGTTAAGTCTACTGAAGGTCCTGAATGATAAAACGTTGATAAAGGTGGA
+
CCCCCGGGGGGFGGGGGGGGGGGGGGGGGGGGGGGGGGGGGGGGGGGGGGGGGGGGGGGFGGGGGGGGGGGGGGGGGGGGGGGGGGGGGGGGGGGGGGGGGGGGGGGGGGGGGGGGGGGGGCGGEGGGGDFDCGGGFGGGGGGGGGGGGGFGGGGG9A8ADFGGGGGGGGGGEFGGFGGGFGAFGGGGGGGFFCGGFGFG@@FFFFFFFFFFFGFGFGGFGFFFFFF7B*7BF*>A7FCF@EE6:ABBFB2=>FFFFFCCCBCAE@<73;4<8AAEC77<657)6428=73+;?>CF340(
@M70528:330:000000000-K6D4P:1:1102:18987:1990 2:N:0:CTTCAACCAC+TTATGCGCCT
TAAAACAGGGTCCCCTCCTCCTCTAGGGTCAAAAAAAGAGGTATTTAAGTTTCGGTCAGTTAAAAGTATTGTGATAGCTCCCGCTAACACTGGTAAAGATAAAAGAAGAAGAATGGCTGTTAAAATAACTGATCAGACAAATAGTCTAATTTTTTCTGCTGAAAGGTTTTTTGCTTTAAGATTAATAATTGTAGTAATAAAATTTAAGGCACCTAAAATTGAAGAAATCCCTGCAAGGTGTAAAGAAAAAATTGTTAAGTCTACTGAAGGTCCTGAATGATAAAACGTTGAAAAAGGTGGA
+
CCCCCGFGGGFGFGGGGGGGGGGGGGGGGGGGGGGGGGGGGGGGGGGGGGGGGGGEGGGGGGGGGGGGGGGGGGGGGGFGFGGDGGGFGGGGGAFGGGGGGGGGGGFGFGFFGGGGGGGGFGGGGGFGGGGGGGGGGGGGGGGGFGGGGDDFFEEAEDFFGGGGGGEGCFFGG,@D?AGGGGA>EGGGDGCEGFFCFGF=DEAEFFFCA?6CFGFFCE:5,98>9@)>C8)0*:7AB*D,1:6976@59:(7=AEFEF698F?C@3<>7;EA7A834:CE)65)143,368+2),(3=;?(
@M70528:330:000000000-K6D4P:1:1102:19839:1992 2:N:0:CTTCAACCAC+TTATGCGCCT
TAAAACAGGGTCCCCTCCTCCTCTAGGGTCAAAAAAAGAGGTATTTAAGTTTCGGTCAGTTAAAAGTATTGTGATAGCTCCCGCTAACACTGGTAAAGATAAAAGAAGAAGAATGGCTGTTAAAATAACTGATCAGACAAATAGTCTAATTTTTTCTGCTGAAAGGTTTTTTGCTTTAAGATTAATAATTGTAGTAATAAAATTTAAGGCACCTAAAATTGAAGAAATCCCTGCAAGGTGTAAAGAAAAAATTGTTAAGTCTACTGAAGGTCCTGAATGATAAAACGTTGATAAAGGTGGG
+
CCCCCGGGGGGGGGFGGGGGGGGGGGGGGGGGGGGGGGGGGGGGGGGGGGGGGGGGGGGFGGGGGGGGGGGGGGGGGGGGGGGGGGGGGGGGGGGGGGGGGGFGGGGGGGGGGFGGGGGGGGGGGGGGGGGGGGGGGGGGGGGGGGGGFGFGGGEFGGGGGGGGGGGGGGGGGGGDFGGGGGGGGGGGGGGGGFFDDEDFCFFF?FFFFFFFFGFGFFGFGFFFFFFFF9@FFFBA>@D@>;E:AFDDFFFFEF5F@=8@C>5158>@@@6)/;<EFFEF<7CC9.6;@19:DCCCC<(2(
@M70528:330:000000000-K6D4P:1:1102:22877:2014 2:N:0:CTTCAACCAC+TTATGCGCCT
TAAAACAGGGTCCCCTCCTCCTCTAGGGTCAAAAAAAGAGGTATTTAAGTTTCGGTCAGTTAAAAGTATTGTGATAGCTCCCGCTAACACTGGTAAAGATAAAAGAAGAAGAATGGCTGTTAAAATAACTGATCAGACAAATAGTCTAATTTTTTCTGCTGAAAGGTTTTTTGCTTTAAGATTAATAATTGTAGTAATAAAATTTAAGGCACCTAAAATTGAAGAAATCCCTGCACGGTGTAAAGAAAAAATTGTTAAGTCTACTGAAGGTCCTGAATGATAAAACGTTGATAAAGGTGGA
+
CCCCCGGGGGFC<<CF:CFGGGCGCFFAFFGFGFGGGGCF<FF<FFGFGG<FFGDF@:FCFFGGGFGFFGG6@BDGCAFGGF@FFFE8E<F?=EF,CFFGGFG9A=EEFE<AFFF=8=C9,A@ADEFGGGG9EEFG9EGG0,==EFFGGFBD=AE@;C,,7E??DFC4,8+@=,@DFFAFGGGGFEDF@EGEFC+C7EDFEGFEAF;?C*3;3CF9AFG5<>AE8=@;F@55?4@*:414-761*/<=FFBB;=<:<=BEC=CFFE<E<E84)47>*36765<>4).53=9:C?;<CEE((
@M70528:330:000000000-K6D4P:1:1102:13014:2025 2:N:0:CTTCAACCAC+TTATGCGCCT
TAAAACAGGGTCCCCTCCCCCTCTAGGGTCAAAAAAAGAGGTATTTAAGTTTCGGTCAGTTAAAAGTATTGTGATAGCTCCCGCTAACACTGGCAAAGATAAAAGAAGAAGAATGGCTGTTAAAATAACTGATCAGACAAATAGTCTAATTTTTTCTGCTGAAAGGTTTTTTGCTTTAAGATTAATAATTGTAGTAATAAAATTTAAGGCACCTAAAATTGAAGAAATACCTGCAAGGTGTAAAGAAAAAATTGTTAAGTCTACTGAAGGTACTGAATGATAAAACGTTGATAAAGGTGGA
+
CCCCCGGGGGGGGFFGGGGGGGGGGGGGGGGGGGGGGGGGGGGGGGGGGGGFGGGGEGGFGGGGGGGGGGGGGGGGGGFGGGGGGGGGFFFGGGGGDGGGGGGGGGGGGGGGGGGGGGD@FFGGGGFGGGGGGGGGGGGGFGGGGGGGGGFGGGCGGGCFFFGGF8EFGGFGGGGGFGGGFADFFGGGEGFGGGGGAGFGAFFBFFF?FAFFFGF?;@@=CFEBFE@7+1)=A==BBD?D7>E97933F9@FFFFA?A@CE@CAG@C<886)74CCFGEF??6CE89;607:7<)4A)(,(
@M70528:330:000000000-K6D4P:1:1102:16380:2030 2:N:0:CTTCAACCAC+TTATGCGCCT
TAAAACAGGGTCCCCTCCCCCTCTAGGGTCAAAAAAAGAGGTATTTAAGTTTCGGTCAGTTAAAAGTATTGTGATAGCTCCCGCTAACACTGGCAAAGATAAAAGAAGAAGAATGGCTGTTAAAATAACTGATCAGACAAATAGTCTAATTTTTTCTGCTGAAAGGTTTTTTGCTTTAAGATTAATAATTGTAGTAATAAAATTTAAGGCACCTAAAATTGAAGAAATCCCTGCAAGGTGTAAAGAACAAATTGTTAAGTCTACTGAAGGTCCTGAATGATAAAACGTTGATAAAGGTGGG
+
CCCCCGGGGGGGGGGGGGGGGGGGGGGGGGGGGGGGGGGGGGGGGGGGFGGGGGGGGGGGGGGGGGGGGGGGGGGGGGGGGGGGGGGGGGGGGCGGGGGGGGGGGGGGGGGGGGCFGGGGGGGDGGGGGGGFAFGGGGGGGGGGFGGGGGFGGGGGDFGFGGGGGFGGGGGGGGGFFGCCEF8<EFFFGCGGGFGGFFFGCF?EFFFF5CFFFCFGFGGEFF588C@CFFFFFFBFFGGGBE4>AC2(;7B@<ACFCAFE4@?BC=8781(./);3>7<3)75)9;(68(5:>?<9>)53(
@M70528:330:000000000-K6D4P:1:1102:23369:2032 2:N:0:CTTCAACCAC+TTATGCGCCT
TAAAACAGGGTCCCCTCCTCCTCTAGGGTCAAAAAAAGAGGTATTTAAGTTTCGGTCAGTTAAAAGTATTGTGATAGCTCCCGCTAACACTGGTAAAGATAAAAGAAGAAGAATGGCTGTTAAAATAACTGATCAGACAAATAGTCTAATTTTTTCTGCTGAAAGGTTTTTTGCTTTAAGATTAATAATTGTAGTAATAAAATTTAAGGCACCTAAAATTGAAGAAATCCCTGCAAGGTGTAAAGAAAAAATTGTTAAGTCTACTGAAGGTCCTGAATGATAAAACGTTGATAAAGGTGGA
+
CCCCCGGGGGGFGGGGGGGGGGGGGGGGGGGGGGGGGGGGGGGGGGGGGGGGGGGFGGGGGFGGGGGGGGGGGGGGGGGGFGGGGGGGGGFGGGGGGGGGGGGGGGGGGGGGGGGGGGGGGGGGGGGGGGGEEFGGGGGGGGCFGGFGGGFFGGGFGGGGGGGCFGFFFGFGG?FGFGGA=EFGGGGGGGGGGGGGFGFGBFFFFFFFFFFFFGF?FGGEGF>CCECEACEAF2<ABFCC@EFAAEFDF=@BBAEF*=BCEA?@F@C=@;@47436;DC33?<CE@9D@@3+;C))>;@@(
@M70528:330:000000000-K6D4P:1:1102:11050:2033 2:N:0:CTTCAACCAC+TTATGCGCCT
TAAAACAGGGTCCCCTGTCTCTTATACACATCTGACGCTGCCGACGAAGGCGCATAAGTGTAGAGCTCGGTGGTCGCCGTATCATGAAAAAAAAAAAAAAAGAGAAGAGAAAGAGCGGTGAGAGAGTAAGTGAACAAGGAGCGCAATGCAAACATACAGTGAGGAGAGGTGTGTGGTCACAAAGTTGCAGAAGTACATTGCCATGGTGGATAGCAGTCGGCATGGAGTCAACTGCACGCACCAAATGCACCCATACGCGTAGACCCTCATGTATCTAGGCACATATACTCTACTGTACCAG
+
CCCCCGGGGGGGGGGGGEGFGGGGGGGGGGFGGFGFFCFFGGGGGGGGGGFGEGFCE<@FC9,C,<,9BCCFG:CF+B>+,::<,,95CFDCCCFC>+8+3++3,,,B,,,,,,,,++6+3,<3++,,,,3,3@,,,,,4****3**,1,+,,542,,,,,2,,12,4*,*,*,,4/++++2*2++++++++*++++3++)++)))/+))219++*00*(*)(,)4,./)./*()12***,(()(-).*),(().)())-(),1+(((())----.**).)(().)))))***)).+))-)
@M70528:330:000000000-K6D4P:1:1102:22559:2042 2:N:0:CTTCAACCAC+TTATGCGCCT
TAAAACAGGGTCCCCTCCTCCTCTAGGGTCAAAAAAAGAGGTATTTAAGTTTCGGTCAGTTAAAAGTATTGTGATAGCTCCCGCTAACACTGGTAAAGATAAAAGAAGAAGAATGGCTGTTAAAATAACTGATCAGACAAATAGTCTAATTTTTTCTGCTGAAAGGTTTTTTGCTTTAAGATTAATAATTGTAGTAATAAAATTTAAGGCACCTAAAATTGAAGAAATCCCTGCAAGGTGTAAAGAAAAAATTGTTAAGTCTACTGAAGGTACTGAATGATAAAACGTTGATAAAGGTGGA
+
CCCCCGGGGGG@DCFGGEFGGGGCFGGGGGGGGGGGGGGGGEGGGGGFGGGFGEGFECFFFFGGGG<FGGGGGGGGFFFEGGGGGGGGGGAEGGGGGGGGGGDEGFGFGGGGGGGGCGC@FGFF,EEGGGGFGFFGFGGGDGGGEAFGGGFGGFGFGGFDFA9?EFFA8DGDG?EGFGCFFF9FFFGGGGGADFFFDFFF9A?CFFFFFF:A:CFGFFFBFFAAB@@@+5@59)<;>GEGBBCAEC:)@@@B(=CF9411>+@BC:<34;;)>E?EGC?8?<?<<3:=D27:1/;<E;13(
@M70528:330:000000000-K6D4P:1:1102:19732:2070 2:N:0:CTTCAACCAC+TTATGCGCCT
TAAAACAGGGTCCCCTCCTCCTCTAGGGTCAAAAAAAGAGGTATTTAAGATTCGGTCAGTTAAAAGTATTGTGATAGCTCCCGCTAACACTGGTAAAGATAAAAGAAGAAGAATGGCTGTTAAAATAACTGATCAGACAAATAGTCTAATTTTTTCTGCTGAAAGGTTTTTTGCTTTAAGATTAATAATTGTAGTAATTAAATTTAAGGCAACTAAAATTGAATAAATCACTGCAAGGTGTAAAGAAAAAATTGTTAAATCTACTTAAGTTACTAAATGATAAAACGTAGATAAATGTGGG
+
CCCCCF<EFGGCG8EFGEGAFGDEFGGGGGGGGFGGGGG8F<E,6EFG<,CFDFC:BFGFGFGGGGGGGGGGGGFAECFFFE+@CFG8FA?FGGGGGGGGGGGE,CFFEG8EC9FFD,0,C;?FF9CEE?,,,=FGCGGCCF9,F9=DEABF;?=?D8E;FCGGC?B,4@7186,=DDFDA,@C63=?DFG89,D99@+=*;=C?7CF*;***+3+9DG=F68*1*3*4009?88FC*52:6*+2*0);223>+*471+1*1/41**/1*9*17))2+17<C<.))(/(/*+3/9)+.))(
@M70528:330:000000000-K6D4P:1:1102:17173:2086 2:N:0:CTTCAACCAC+TTATGCGCCT
TAAAACAGGGTCCCCTCCTCCTCTAGGGTCAAAAAAAGAGGTATTTAAGTTTCGGTCAGTTAAAAGTATTGTGATAGCTCCCGCTAACACTGGTAAAGATAAAAGAAGAAGAATGGCTGTTAAAATAACTGATCAGACAAATAGTCTAATTTTTTCTGCTGAAAGGTTTTTTGCTTTAAGATTAATAATTGTAGTAATAAAATTTAAGGCACCTAAAATTGAAGAAATCCCTGCAAGGTGTAAAGAAAAAATTGTTAAGTCTACTGAAGGTCCTGAATGATAAAACGTTGATAAAGGTGGA
+
CCCCCGGGGGGGGGGGGGGGGGGGGGGGFGGGGGGGGGGGGGGGGGGGGGGGGGGGGGGGGGGGGGGGGGGGGGGGGGGGGGGGGGGGGGGGGGGGGGGGGGGGGGGGGGGGGGGGGGGGGGGGGGGGGGGGGGGGFGGGGGGGGGGGGGFGGGGGGGGGGGGGGGGGGGGGGGGGFGGFGGGGGDFDFGGGGGGGFGFGFGFFFFFBF5AFFGFGFFEEGFA@@@@E9C5>FFFFBDDFBEF>EFF2A:=5;FEFCCFFECCFCE?E@@=E3><EDDEE?CEEE3;3=DC7CC<EGFF@(
@M70528:330:000000000-K6D4P:1:1102:11764:2103 2:N:0:CTTCAACCAC+TTATGCGCCT
TAAAACAGGGTCCCCTCCTCCTCTAGGGTCAAAAAAAGAGGTATTTAAGTTTCGGTCAGTTAAAAGTATTGTGATAGCTCCCGCTAACACTGGTAAAGATAAAAGAAGAAGAATGGCTGTTAAAATAACTGATCAGACAAATAGTCTAATTTTTTCTGCTGAAAGGTTTTTTGCTTTAAGATTAATAATTGTAGTAATAAAATTTAAGGCACCTAAAATTGAAGAAATCCCTGCAAGGTGGAAAGAAAAAATTGTTAAGTCTACTGAAGGTACTGAATGATAAAACGTTGATAAAGGTTGA
+
CCCCCGGGGGGGGGGGGGGGGGGGGGGGGGGGGGGGGGGGGGGGGGGFGGGGGGGGGGGGGGGGGGGGGGGGGGGGGGGFGCGGGGGGGGGGGGGGGFGGGGGGGGGGGGGGGGGGGGDFFGGGGGGGGGGGFFGGGGGGGGGGFGFGGGFGGGGGGGGGFGGGGCDACGGGGGGGFGGGGGGGGGGGGGGGGGGGFGFGDFFEFFFAFFFFFGFGFFGFGFEEA@CEF=CAFFFFFGCC)->>>27@FBBDFFFFFFFFFF5BE<EA<843>3)/;:C@EFF)9;96;=C+;744C<)/(
@M70528:330:000000000-K6D4P:1:1102:17203:2108 2:N:0:CTTCAACCAC+TTATGCGCCT
TAAAACAGGGCTCCCTGTCTCTTATACACATCTGACGCTGCCGACGAAGGCGCATAAGTGTAGATCTCGGGGGTCGCCGGCTCATTTAAAAAAAAAACATAACTCAACATTTTCTGTCTCCTCAATCTTTCCCCGTACCCTCTACTATAATATCATTCTTCCTTCACACATCCCATACCTCTTTTCATCCCCTGTATCTCTCCGTTCTCTGCCTTCTCCTTCTATTCCTCCTTTATCACCTCGATCTCCGTGTCTCTCTCTCCTCCTTCTTCTACCTCTCACTTCTTTCCCTTCTTTTCAC
+
ACCCBFFGGGDFGGFGGFGGGGGGGGGGGGFGEFFFGGGGGGGGGGDFCE@FEG7@E<CEFAFECFE,CF++@>,+4?@+++8<CE,5?<?FG77F@3:,,,,,8,,,3,,,,,,,39+,3,,,,,,,,,5,,,5++6+3*69DA,2,,,+,,,3,3,,,7,,72*,2,*6,6,,2),,,0,,36,,+6,,****+3++2)+2())))1++***+*/5+)+2/)1))/+./)+))16++*).-)(.,)1-((())/-0*.)1(*04,---)-)-.)*2)()))))).)))2**())+)))-
@M70528:330:000000000-K6D4P:1:1102:7696:2115 2:N:0:CTTCAACCAC+TTATGCGCCT
TAAAACAGGGTCCCCTCCCCCTCTAGGGTCAAAAAAAGAGGTATTTAAGTTTCGGTCAGTTAAAAGTATTGTGATAGCTCCCGCTAACACTGGTAAAGATAAAAGAAGAAGAATGGCTGATAAAATAACTGATCAGACAAATAGTCTAATTTTTTCTGCTGAAAGGTTTTTTGCTTTAAGATTAATAATTGTAGTAATAAAATTTAAGGCACCTAAAATTGAAGAAATCCCTGCAAGGTGTAAAGAAAAAATTGTTAAGTCTACTGAAGGTCCTGAATGATAAAACGTTGATAAAGGTGGA
+
CCCCCG?GGGG9CCFG7-BFGFG?@FFFGFGCGGFD:FCFGDCG9EFGGGFCEC:FFGCFEDGGGGFGDFDC@@@EFEB,FDCGECEEFFGFEEFFGGGGGGGC<C?EFGEDFFGGGGD,BEFE,CBF<FFGGGGCDGG@DGFGAEFEFFFFF9CFGFFGFFE9=D@3EFF++,7@EG,9EA8DBDF9DBFGC:6C9CCC:;;CF;C?5??*57A7AAC)=+*:B558ACEFF2=8>=22:><:*15(;8@-(+1:9B895+8+><<3)6;4.4=>*2<;39?))/6361:+1./97)62(
@M70528:330:000000000-K6D4P:1:1102:18489:2123 2:N:0:CTTCAACCAC+TTATGCGCCT
TAAAACAGGGTCCCTGTCTCTTATACACATCTGACGCTGCCGACGAAGGCGCATAAGTGTAGATCTCGGGGGGCGCCGTATCATAAAAAAAAATAAAGAAAAATAATCATTTCACCGCTACCCCAAGAATTCCTATTACCTCTTCTGCACTCTATCACTGCAATATCAGTTTTCCTTTCTAATGTACTCTCATTGATTTCAACAGTATCATGATGCTCCTCCTACTAACCCTTTAATACCAGTAAGTGCAGACTACTCCTAATGCATACTTCATACCTCGCCTACTTCGCCTCAGTCAGCC
+
CCCCCGGGGGGFFGFGGEGGGGGGGEFG66=<CEFGGGGGGGGFEGEEGFCEFBFGF@,6@ACCFE@CC+7@++@C+++*,8,,,,,3@:<*>,,,,,33,,,67,7,?,,,@<:?EC)44+21*1*28>97,+7+;+72++0++03+0+/<?@+30+299@0++:<++3+++3+<9CC++0+++2+*<7+32+*20<7C>+*))1**9*/****0*3+(*0,,1.)))(4).))1)+387:4@)).)*))).)-))0)))*.*0..).).)))).*2-(((-(.)))((1/*,..+.6).
@M70528:330:000000000-K6D4P:1:1102:10489:2150 2:N:0:CTTCAACCAC+TTATGCGCCT
TAAAACAGGGTCCCCTCCTCCTCTAGGGTCAAAAAAAGAGGTATTTAAGTTTCGGTCAGTTAAAAGTATTGTGATAGCTCCCGCTAACACTGGTAAAGATAAAAGAAGAAGAATGGCTGTTAAAATAACTGATCAGACAAATAGTCTAATTTTTTCTGCTGAAAGGTTTTTTGCTTTAAGATTAATAATTGTAGTAATAAAATTTAAGGCACCTAAAATTGAAGAAATCCCTGCAAGGTGTAAAGAAAAAATTGTTAAGTCTACTGAAGGTCCTGAATGATAAAACGTTGATAAAGGTGGA
+
CCCCCGGGGGGGGGGGGGGGGGGGGGGGGGGGGGGGGGGGGGGGGGGGGGGGGGGGGGGFGFGGGGGGGGGGGGGGGGGGGGDGGGGGGGGGGGGGGGGGGGGGGGFGGGGGGGGGGGDFGGGFGGGGGGGGFGGGGGGGGGGGGGGGGGFGGCGGGGGGGGGGGGGGGGGGEGGGFGGGGGGGGGGGGGGGGGGGFGFGDEF@FFFFFFFFFGF?FFEFGFFFFEF;A8C5C=BFFG6E@@ACFFFBF9=B38?A@ACECF?FCB?>@(6E4;@<DC?AE?CE<37=6;D779<<7;4?(
@M70528:330:000000000-K6D4P:1:1102:14492:2170 2:N:0:CTTCAACCAC+TTATGCGCCT
TAAAACAGGGTCCCCTCCTCCTCTAGGGTCAAAAAAAGAGGTATTTAAGTTTCGGTCAGTTAAAAGTATTGTGATAGCTCCCGCTAACACTGGTAAAGATAAAAGAAGAAGAATGGCTGTTAAAATAACTGATCAGACAAATAGTCTAATTTTTTCTGCTGAAAGGTTTTTTGCTTTAAGATTAATAATTGTAGTAATAAAATTTAAGGCACCTAAAATTGAAGAAATCCCTGCAAGGTGTAAAGAAAAAATTGTTAAGTCTACTGAAGGTCCTGAATGATAAAACGTTGATAAAGGTGGA
+
CCCCCGGGGGGGGGGGGGGGGGGGGGGGGGGGGGGGGGGGGGGGGGGGGGGGGGGGGGGGGGGGGGGGGGGGGGGGGGGGGGGGGGGGGGFGGGGGGGGGGGGGGGGGGGGGGGGGGGGGGGGFGGGGGGGGGGGGGGGFGGGGGGGGGGFGGGGGGGGGFGGFGGGGGGGGGGGGFGFCAFGGGGGGGGGFGGGG7AFEFGFFFFFFFFAA?GFGFGGEGFFFFFFEF@EAFFFFFFGG<@CA<C=:9=BD=CE=>4=7@F<B77@;<(64.;<C;;53<CE3>@@8@D9@FEE>D;@((
@M70528:330:000000000-K6D4P:1:1102:17201:2175 2:N:0:CTTCAACCAC+TTATGCGCCT
TAAAACAGGGTCCCCTCCTCCTCTAGGGTCAAAAAAAGAGGTATTTAAGTTTCGGTCAGTTAAAAGTATTGTGATAGCTCCCGCTAACACTGGTAAAGATAAAAGAAGAAGAATGGCTGTTAAAATAACTGATCAGACAAATAGTCTAATTTTTTCTGCTGAAAGGTTTTTTGCTTTAAGATTAATAATTGTAGTAATAAAATTTAAGGCACCTAAAATTGAAGAAATCCCTGCAAGGTGTAAAGAAAAAATTGTTAAGTCTACTGAAGGTCCTGAATGATAAAACGTTGATAAAGGTGGA
+
BCCCCGGGGGGFGCFGGGGGGGGGCFGEGGGGGFFGGGDFGGGGGGGGGGGGFEGGECF<FFEFGGGFFGGGGGGGFAFDGGGGGGGFFGFEFGGFCGGGGGGCFGFGGGGDFGGGGGGGGGGGGGGGGGGGGFGFFGGGGGGGCFGFFGFGGGGDGFCEGGFFGGFDCFGGGGGGFGFGGGGGFGGFFEGGGGGGFGC:DFFFFFFFFFACFGFFFGGF7B=CFEFFF=CFFFDFFFDDBFCFFC):A2@BFC8B?AAECA<C==@BEFFA7@=3;@5;CF?473:;8=F7@CEEG@E?(
@M70528:330:000000000-K6D4P:1:1102:16578:2178 2:N:0:CTTCAACCAC+TTATGCGCCT
TAAAACAGGGTCCCCTCCTCCTCTAGGGTCAAAAAAAGAGGTATTTAAGTTTCGGTCAGTTAAAAGTATTGTGATAGCTCCCGCTAACACTGGTAAAGATAAAAGAAGAAGAATGGCTGTTAAAATAACTGATCAGACAAATAGTCTAATTTTTTCTGCTGAAAGGTTTTTTGCTTTAAGATTAATAATTGTAGTAATAAAATTTAAGGCACCTAAAATTGAAGAAATCCCTGCAAGGTGTAAAGAAAAAATTGTTAAGTCTACTGAAGGTCCTGAATGATAAAACGTTGATAAAGGTGGA
+
CCCCCGGGGGGGGGGGGGGGGGGGGGGGGGGGGGGGGGGGGGGGGGGGGGGGGGGGGGGGGGGGGGGGGGGGGGGGGGGGGGGGGGGGGGGGGGGGGGGGGGGGGGGGGGGGGGGGGGGGGGGGGGGGGGGGGGGGGGGGGGGGGGGGGGFFGGGGGGFGGGGGGFDFEGGGGGGGFGGGGGGGGGGGGFGGFGGGFGFGFGFFAFAAFFFFFGFCFFGEGFE@B=@@=@5AF9BFBFFGBEFFFFFFFBB9=FCF@AFECCEF77>@F@@@/;AFF@CA659C<<@@;<F7>?>C@4@?(
@M70528:330:000000000-K6D4P:1:1102:17703:2184 2:N:0:CTTCAACCAC+TTATGCGCCT
TAAAACAGGGTCCCCTCCTCCTCTAGGGTCAAAAAAAGAGGTATTTAAGTTTCGGTCAGTTAAAAGTATTGTGATAGCTCCCGCTAACACTGGTAAAGATAAAAGAAGAAGAATGGCTGTTAAAATAACTGATCAGACAAATAGTCTAATTTTTTCTGCTGAAAGGTTTTTTGCTTTAAGATTAATAATTGTAGTAATAAAATTTAAGGCACCTAAAATTGAAGAAATCCCTGCAAGGTGTAAAGAAAAAATTGTTAAGTCTACTGAAGGTCCTGAATGATAAAACGTTGATAAAGGTGGA
+
CCCCCGGGGGGGGGGGGGGGGGGGGGGGGGGGGGGGGGGGGGGGGGGGGGGGGGGGGGGGGGGGGGGGGGGGGGGGGGGGGGGGGGGGGGGGGGGGGGGGGGGGGGGGGGGGCFGGGGGGGGGGGGGGGGGGGGGGGGGGGFFAFGGGGGFGGGDGGGGGGGCFGGGGGGGGGGGG7FFGGGGGGGGFGGGGGGGGFG7EDFFFFFFFAFFFFDFGFGG9AFA6==@EF:C>FFBFFFFFEBA9AED2F2@FFFEFEFFF<FFA9B?E36=97@EFGGEA??)17<@@@<>7>6;7@<1=(
@M70528:330:000000000-K6D4P:1:1102:9676:2192 2:N:0:CTTCAACCAC+TTATGCGCCT
TAAAACAGGGTCCCCTCCTCCTCTAGGGTCAAAAAAAGAGGTATTTAAGTTTCGGTCAGTTAAAAGTATTGTGATAGCTCCCGCTAACACTGGTAAAGATAAAAGAAGAAGAATGGCTGTTAAAATAACTGATCAGACAAATAGTCTAATTTTTTCTGCTGAAAGGTTTTTTGCTTTAAGATTAATAATTGTAGTAATAAAATTTAAGGCACCTAAAATTGAAGAAATCCATGCAAGGTGTAAAGAAAAAATTGTTAAGTCTACTGAAGGTCCTGAATGATAAAACGTTGATAAAGGTGGA
+
CCCCCGGGGGGGGGGGGGGGGGGGGGGGGGGGGGGGGGGGGGGGGGGGGGGGGGGGGGGF9FGGGGGGGGGGGGGGGGGGAFGGGGGGGGFFGFGGGGGGGGGGGGGGGGGGGGGGGGDEEGGGGGGGGGGGGGGGGGGGGGGGAFGGFGFGG9ECFGGGGGGFGGFFFGGEGGGGFGGGGGGGGGGGGGGGG8CEFGFGEGFFFFFFFFFFFGFG?;:CEFE@FEFFAE=FFEF0:8>F.::@EFD=FDBB=+9C>=FC<ACFCE?BE35>@)3>;CEACCEF33:;809CGCCC7<(2(
@M70528:330:000000000-K6D4P:1:1102:23307:2203 2:N:0:CTTCAACCAC+TTATGCGCCT
TAAAACAGGGTCCCCTCCTCCTCTAGGGTCAAAAAAAGAGGTATTTAAGTTTCGGTCAGTTAAAAGTATTGTGATAGCTCCCGCTAACACTGGTAAAGATAAAAGAAGAAGAATGGCTGTTAAAATAACTGATCAGACAAATAGTCTAATTTTTTCTGCTGAAAGGTTTTTTGCTTTAAGATTAATAATTGTAGTAATAAAATTTAAGGCACCTAAAATTGAAGAAATCCCTGCAAGGTGTAAAGAAAAAATTGTTAAGTCTACTGAAGGTCCTGAATGATAAAACGTTGATAAAGGTGGA
+
CCCCCGGGGGGFGGGGGGGGGGFFFGGGGGGGGGGGGGGGGGGGGGGFGGGGGGGGGGGGGGGGGGGGGGGGGGGGGGFDGGGGDGGFGGGFEGGGGGGGGGGGGGGGGGGFGFGGGGGGFGGG9FGGFCGGGGGGGGGGFGGFGGDFGGFGGGGFDFGGGGFBDDEFFGFGGGGCBFGFGGGGGGGGGGGDFFGGCFCFFGFFFFFFF5;??DFFFEGEGF8ACECEF5=CFFB;@GFGBFFF<A)<FDFD2:>=74=@C6?=FE8>E1;@)47CCFFFC?C)/76;;<73:9)1+74((
@M70528:330:000000000-K6D4P:1:1102:16455:2207 2:N:0:CTTCAACCAC+TTATGCGCCT
TAAAACAGGTCCCCTCCCCCTCTCGGGTCAAAAAAAGAGGTATTTAAGTTTCGGTCAGTTAAAAGTATTGTGATAGCTCCCGCTAACACTGGTAAAGATAAAAGAAGAAGAATGGCTGTTAAAATAACTGATCAGACAAATAGTCTAATTTTTTCTGCTGAAAGGTTTTTTGCTTTAAGATTAATAATTGTAGTAATAAAATTTAAGGCACCTAAAATTGAAGAAATCCCTGCAAGGTGTAAAGAAAAAATTGTTAAGTCTACTGAAGGTCATGAATGATAAAACGTTGATAAAGGTGGAT
+
CCCCCGGGGGGGGGGGGGGGGGG,FGGGGGGGGGGGGGGGGGGGGGGGFFGGFGGGGGGGGGGGGGGGGGGGGG9FFGGGGGGGDGGGGGGGGDCEFGGGGGGGGGGGGGGGGGGGGGGGGGGGGFGGGGGGGGGGGGGGGGGGFGGGGGFGGGGGGGGGGGGGGGGGGGGGGGGFFDFGGGGEGGFGGGGGGGGGFFFFFFFFFFFFFFF5FGFGFG?EGFBFF9CCAEFFFFEF=21?:<EFCDB:A>=2*BEFE8:3?FCFCE)3@;<)67CEGGFFF3))77;@;0+@C>C<62:?)
@M70528:330:000000000-K6D4P:1:1102:20589:2225 2:N:0:CTTCAACCAC+TTATGCGCCT
TAAAACAGGGTCCCCTCCTCCTCTAGGGTCAAAAAAAGAGGTATTTAAGTTTCGGTCAGTTAAAAGTATTGTGATAGCTCCCGCTAACACTGGTAAAGATAAAAGAAGAAGAATGGCTGTTAAAATAACTGATCAGACAAATAGTCTAATTTTTTCTGCTGAAAGGTTTTTTGCTTTAAGATTAATAATTGTAGTAATAAAATTTAAGGCACCTAAAATTGAAGAAATCCCTGCAAGGTGTAAAGAAAAAATTGTTAAGTCTACTGAAGGTCCTGAATGATAAAACGTTGATAAAGGTGGA
+
CCCCCGGGGGGFGGGGGGGGGGGGGGGGGGGGGGGGGGGGGGGGGGGGGGGGGGGGGGGGGGGGGGGGGGGGGGGGGGGGGGGGGGGGGGGGGGGGGGGGGGGGGGGGGGGGGGGGGGGGGGGGGGGGGGGGGGGGGGGGGGGGGGGGGGFGGGGGGGGGGGGGFGGFGGGGGGGGFGGGGGGGGGGGGGGGGGGGFFFGFGFFFFFFFAFFFGFGFGGFGFEFFFFFFFFFFFBF@8>DEFFF<6>4ADFFBFEF@ACCEFC=FECBE;;E3@ACFFE<CC?C<4:8@D<7:?CCGEEF(
@M70528:330:000000000-K6D4P:1:1102:12381:2225 2:N:0:CTTCAACCAC+TTATGCGCCT
TAAAACAGGGTCCCCTCCCCCTCTAGGGTCAAAAAAAGAGGTATTTAAGTTTCGGTCAGTTAAAAGTATTGTGATAGCTCCCGCTAACACTGGTAAAGATAAAAGAAGAAGAATGGCTGTTAAAATAACTGATCAGACAAATAGTCTAATTTTTTCTGCTGAAAGGTTTTTTGCTTTAAGATTAATAATTGTAGTAATAAAATTTAAGGCACCTAAAATTGAAGAAATCCCTGCAAGGTGTAAAGAAAAAATTGTTAAGTCTACTGAAGGTCCTGAATGATAAAACGTTGATAAAGGTGGG
+
CCCCCGGGGGGGGGGGGEDGGGGGGGGGGGGGGFGEGGGGGGGGGFGFGGGGGGG@FFFCFFGFFFGGGGGGGCFGGGGGGGGGGGGGGGGGGGGGGGGGGGGGGGGGFGGFGGGGGGGFGGGFGFGGGFGGGGGGGGGCDGGGGGGGGGFGGGGGGGGGGGGGGGGGGGGGCFGGFAFGGGGFGGGGGGGGGDFFCD@EC;FEFFFFFFAFF7FDFE:@FFEFFE@EFB=AFB4;>C2211;BA47(;/>BEFEB>=BE4B<AEFFFF@E)/)/;>FC3EF36>@1:1,5:;119E;(((
@M70528:330:000000000-K6D4P:1:1102:9062:2234 2:N:0:CTTCAACCAC+TTATGCGCCT
TAAAACAGGGTCCCCTCCTCCTCTAGGGTCAAAAAAAGAGGTATTTAAGTTTCGGTCAGTTAAAAGTATTGTGATAGCTCCCGCTAACACTGGTAAAGATAAAAGAAGAAGAATGGCTGTTAAAATAACTGATCAGACAAATAGTCTAATTTTTTCTGCTGAAAGGTTTTTTGCTTTAAGATTAATAATTGTAGTAATAAAATTTAAGGCACCTAAAATTGAAGAAATCCCTGCAAGGTGTAAAGAAAAAATTGTTAAGTCTACTGAAGGTCCTGAATGATAAAACGTTGATAAAGGTGGA
+
CCCCCGGGGGGGGGGGGGGGGGGGGGGGFCGGFGGGGGGGGGGGGGFGGFGGGGGEGGGEGFGGGGFGGGGGGGGGFFDEFFFGDGGGGGGGGGGGGGGGGGGGGGGFGGGGFGFGGGGG?FGGGGFGGFGGGGGGGGGGGGGGGFGGFAFGG9EGDGGGGGGGGGGFFGGGGGGGFGGGGGCFGGGGGGGGGDFGFGFEEDFEFFFFFFFCFFFG?FGFFFFEF@CF6=@FFFDFEF,?>:ABEE4BF)9=BF5=CF68C8CF,.933=EA<EEEC@C@5<?<689337C7>5>EG<8?(
@M70528:330:000000000-K6D4P:1:1102:9081:2243 2:N:0:CTTCAACCAC+TTATGCGCCT
TAAAACAGGGTCCCCTCCTCCTCTAGGGTCAAAAAAAGAGGTATTTAAGTTTCGGTCAGTTAAAAGTATTGTGATAGCTCCCGCTAACACTGGTAAAGATAAAAGAAGAAGAATGGCTGTTAAAATAACTGATCAGACAAATAGTCTAATTTTTTCTGCTGAAAGGTTTTTTGCTTTAAGATTAATAATTGTAGTAATAAAATTTAAGGCACCTAAAATTGAAGAAATCCCTGCAAGGTGTAAAGAAAAAATTGTTAAGTCTACTGAAGGTCCTGAATGATAAAACGTTGATAAAGGTGGA
+
CCCCCGGGGGGGGGGGGGGGGGGGGGGGGGGGGGGGGGGGGGGGGGGGGGGGGGGGGGGGGGGGGGGGGGGGGGGGGGGGGGGGGGGGGGGGGGGGGGGGGGGGGGGGGGGGGGGGFGGFGGG?FGGGGGGGGGGGGGGGDGGGFGGGGGFGGGGGFGGGGGGGGGGGFFGGGGGGFAGFGFGGGGGGGGGGGGGGFGFGFGFFFFFFFFFFFFFDAA7CCAEEFFFEAE)?AD@AB:D769AAEEFFFB@F2BCFCFAECACAFFEFE3@E;<ECDGFFCC6>EFFF16CCFE6)>7@;(
@M70528:330:000000000-K6D4P:1:1102:15316:2258 2:N:0:CTTCAACCAC+TTATGCGCCT
TAAAACAGGGTCCCCTCCCCCTCTAGGGTCAAAAAAAGAGGTATTTAAGTTTCGGTCAGTTAAAAGTATTGTGATAGCTCCCGCTAACACTGGCAAAGATAAAAGAAGAAGAATGGCTGTTAAAATAACTGATCAGACAAATAGTCTAATTTTTTCTGCTGAAAGGTTTTTTGCTTTAAGATTAATAATTGTAGTAATAAAATTTAAGGCACCTAAAATTGAAGAAATCCCTGCAAGGTGTAAAGAAAAAATTGTTAAGTCTACTGAAGGTCCTGAATGATAAAACGTTGATAAAGGTGGG
+
CCCCCGGGGGGGGGGGGGGGGGGGGGGGGGGGGGGGGGGGGGGGGGGGGGGGGGGGGGGGGGGGGGGGGGGGGGGGGGGGGGGGGGGGGGGGGGGGGGGGGGGGGGGGGGGGGGGGGGGFGGGGGGGGGGGGGGGGGGGGGGGFGGGGGFFGGGGGGGGGGGGGGGGFGGGGGGGGFGGGGGGGGGGGGGGGGGGGFGFGFGF5BFFFFFFFFGFGFGGBFF@EFFFFF=E>6>BFBCFGE=A46>:5ABBBEF*=@FACCF?@>3<<@@5</>@FG@)//597CF>681/21<4;+7(:(
@M70528:330:000000000-K6D4P:1:1102:22619:2264 2:N:0:CTTCAACCAC+TTATGCGCCT
TAAAACAGGGTCCCCTCCTCCTCTAGGGTCAAAAAAAGAGGTATTTAAGTTTCGGTCAGTTAAAAGTATTGTGATAGCTCCCGCTAACACTGGTAAAGATAAAAGAAGAAGAATGGCTGTTAAAATAACTGATCAGACAAATAGTCTAATTTTTTCTGCTGAAAGGTTTTTTGCTTTAAGATTAATAATTGTAGTAATAAAATTTAAGGCACCTAAAATTGAAGAAATCCCTGCAAGGTGTAAAGAAAAAATTGTTAAGTCTACTGAAGTTCCTGAATGATAAAACGTTGATAAAGGTGGA
+
CCCCCGGGGGGGGGGGGGGGGGGGGGGGGGGGGGGGGGGGGGGGGGGGGFGGFDGFGGGFGGGGGGGGGGGGGGGGGGGGGGGGGGGGGGGGGGGGGGGGGGGGGGGGGGGGGGGGGGGGGGGGGGGGGGGGGGGGCEGGDCGGGGFGGFFGGGGGGDGDGGGGGGFGGGGGGGGGFGGGGGGGGGGGGGGFFGGGDGFGFGFFFFFFF6AFFGFCFFFFGFAEFEBEF5)9>)0;6FFG=@EEE=@=FB@:;B8C<=B74:CCF*77=1;?C?6;>C?EC?EE)318@D3+;996C718(
@M70528:330:000000000-K6D4P:1:1102:21563:2268 2:N:0:CTTCAACCAC+TTATGCGCCT
TAAAACAGGGTCCCCTCCTCCTCTAGGGTCAAAAAAAGAGGTATTTAAGTTTCGGTCAGTTAAAAGTATTGTGATAGCTCCCGCTAACACTGGTAAAGATAAAAGAAGAAGAATGGCTGTTAAAATAACTGATCAGACAAATAGTCTAATTTTTTCTGCTGAAAGGTTTTTTGCTTTAAGATTAATAATTGTAGTAATAAAATTTAAGGCACCTAAAATTGAAGAAATCCCTGCAAGGTGTAAAGAAAAAATTGTTAAGTCTACTGAAGGTCCTGAATGATAAACCGTTGATAAAGGTGGA
+
CCCCCGGGGGGGGGFGGGGGGGGGGGGGGGGGGGGGGGGGGGGGGGGGGGGGGGGGGGFFGGGGAFGGGGGGGGGGGGGGCFFGGGGGGGGGFFGGGGGGGGGGGGGGGFGGGGGGGGGFGGGCGGFGFGGFGEFGGGGGGGGGGGGGGGFGG<EEGFGGGGGGGGGGGGGDDGFGFFGGAFFG=DFGGGGGGGGGBCC:>@CCFFFFFFAFFGFGFGGEGFEEFE):B=CAC9BA>DFEBFFFE;@=AD@:2=E89=B?C65BC>08;8;3/7<9C:?<C?533318?0/3:343C;;;(
@M70528:330:000000000-K6D4P:1:1102:21550:2288 2:N:0:CTTCAACCAC+TTATGCGCCT
TAAAACAGGGTCCCCTCCTCCTCTAGGGTCAAAAAAAGAGGTATTTAAGTTTCGGTCAGTTAAAAGTATTGTGATAGCTCCCGCTAACACTGGTAAAGATAAAAGAAGAAGAATGGCTGTTAAAATAACTGATCAGACAAATAGTCTAATTTTTTCTGCTGAAAGGTTTTTTGCTTTAAGATTAATAATTGTAGTAATAAAATTTAAGGCACCTAAAATTGAAGAAATCCCTGCAAGGTGTAAAGAAAAAATTGTTAAGTCTACTGAAGGTCCTGAATGATAAAACGTTGATAAAGGTGGA
+
CCCCCGGGGGGGGGGGGGGGGGGGGGGGGGGGGGGGGGGFFEGGGGGGGGGGGGGGGGGGGGGGGGGGGGGGGGGGGGGGFGGGGGGGGGGGGGGGGGGGGGGGG<EFGGGCEFFGGGGFGGGGGGGGGGGGDGGGGGGGGGGGGFFGGGFGCBEDGCDGGGFE8=FEAFFEBFGFFGGGGGGGGGFCCFGGFFGGBCDFEFFFFFFBFFFFFGFCFFGEGFFEFFF5=3>FAB=FB5,?>EAF<6><ABFBFFFF78:8CF?81507);=E/7=FFFFA?CE<<<@;D052;<CCGEE;(
@M70528:330:000000000-K6D4P:1:1102:15786:2291 2:N:0:CTTCAACCAC+TTATGCGCCT
TAAAACAGGGTCCCCTCCTCCTCTAGGGTCAAAAAAAGAGGTATTTAAGTTTCGGTCAGTTAAAAGTATTGTGATAGCTCCCGCTAACACTGGTAAAGATAAAAGAAGAAGAATGGCTGTTAAAATAACTGATCAGACAAATAGTCTAATTTTTTCTGCTGAAAGGTTTTTTGCTTTAAGATTAATAATTGTAGTAATAAAATTTAAGGCACCTAAAATTGAAGAAATCCCTGCAAGGTGTAAAGAAAAAATTGTTAAGTCTACTGAAGGTCCTGAATGATAAAACGTTGATAAAGGTGGA
+
CCCCCGGGGGGGGGGGGGGGGGGGGGGGGGGGGGGGGGGGGGGGGGGGGGGGGGGGGGGGGGGGGGGGGGGGGGGGGGGG@DFGDGEGGGGGGGGGGGGGGGGGGGGGGGGGGGGGGGGGGGGGEGGGFGFF<EGGGGGGGGGGFGGGGGFGGGDFGGFGGGGGGFGGGGGGGGF,CFFGGGGGGGGGGGGGGGGGFDFDEGF@FFFF5FFFFFFGFGCECAACFE@=@EEF>@BF=GGGBECFFF::A>B3>=CFFFFF*8CC@EE@FF@4.336DC)/75<<<31(6251;5>ED=38(
@M70528:330:000000000-K6D4P:1:1102:6954:2297 2:N:0:CTTCAACCAC+TTATGCGCCT
TAAAACAGGGTCCCCTCCTCCTCTAGGGTCAAAAAAAGAGGTATTTAAGTTTCGGTCAGTTAAAAGTATTGTGATAGCTCCCGCTAACACTGGCAAAGATAAAAGAAGAAGAATGGCTGTTAAAATAACTGATCAGACAAATAGTCTAATTTTTTCTGCTGAAAGGTTGTTTGCTTTAAGATTAATAATTGTAGTAATACAATTTAAGGCACCTAAAATTGAAGAAATCCCTGCAAGGTGTAAAGAAAAAATTGTTAAGTCTACTGAAGGTCCTGAATGATCAAACGTTGATAAAGGTGGA
+
CCCCCGGFGGGDFGGGFGGGGGGFEGGGGCFGGGGGGFDGGGGGFGDGGGGFGGGGFGFFGFFGEGGGGGGGGGGGGGGGFFC@FEGAGCEGGGGGEFFGGGGGFGGGFEGFGGGGGGGFGGGGFGGGGFGFFC?DFGGEGGGGGFFF8BEFGFCGGGFGGDDEFFFG,@@=FFFGFGCF8EDEFADDEFGGGGGCFFF,:BFBBFFF?F9AFGFFFG::C6=EAC@EF85AF):A=DECBB797ABDF9@=3:>C<+4>C6CFGECFFBE<3.77*;?3))9)))6/312;:?<4C@1((
@M70528:330:000000000-K6D4P:1:1102:21571:2299 2:N:0:CTTCAACCAC+TTATGCGCCT
TAAAACAGGGTCCCCTCCTCCTCTAGGGTCAAAAAAAGAGGTATTTAAGTTTCGGTCAGCTAAAAGTATTGTGATAGCTCCCGCTAACACTGGTAAAGATAAAAGAAGAAGAATGGCTGTTAAAATAACTGATCAGACAAATAGTCTAATTTTTTCTGCTGAAAGGTTTTTTGCTTTAAGATTAATAATTGTAGTAATAAAATTTAAGGCACCTAAAATTGAAGAAATCCCTGCAAGGTGTAAAGAAAAAATTGTTAAGTCTACTGAAGGTCCTGAATGATAAAACGTTGATAAAGGTGGA
+
CCCCCGGGGGGFGGFGGGGGGGGGGGGGGGGGGGGGGGGGGGGF9FFGGGFGGGGFFGGGGGGGGGGGGGGGGGGGGGGFFGGGGGEGGGGGGGGGFFGGGGGGFGGGGGFGFGGGGGDEDFGFEFGGGGGGGGGGGGGG?FGGGGGGGGFGFFE=EGGGGGGGGFGDGGGGGGGGFGD9DECADFGGGGGGGDFD;ADFFEFFFFFFAFAF5CFFAFGFFF;ECCCEFF@FAD7;:*56*1A@AE40@9>BE61:/4+19@EFG=84=14A3@EE67CECFFE37(/3(23+.11+746(
@M70528:330:000000000-K6D4P:1:1102:6970:2310 2:N:0:CTTCAACCAC+TTATGCGCCT
TAAAACAGGGTCCCCTCCTCCTCTAGGGTCAAAAAAAGAGGTATTTAAGTTTCGGTCAGTTAAAAGTATTGTGATAGCTCCCGCTAACACTGGCAAAGATAAAAGAAGAAGAATGGCTGTTAAAATAACTGATCAGACAAATAGTCTAATTTTTTCTGCTGAAAGGTTTTTTGCTTTAAGATTAATAATTGTAGTAATAAAATTTAAGGCACCTAAAATTGAAGAAATCCCTGCAAGGTGTAAAGAAAAAATTGTTAAGTCTACTGAAGGTCCTGAATGATAAAACGTTGATAAAGGTGGA
+
CCCCCGGGGGGGGGGGGGGGGGGGGGGGGGGGGGGGGGGGGGGGGGGGGGGGGGGGGGGGGGGGGGGGGGGGGGGGGGGGGGGGGGGGGFFGGGGGGGGGGGGGGGGGGGGGGGGGGGGFFGGGGGGGGGGGGGGGGGGGGGGGGGGGGGFGGGDGGGGGGGGFFFFGGGGGGGDFFFFGGGGGGGGGGGGGGGGGFGFGEDFFFFFFFFFF?FF?FGFEGFE@C8@EB5CFFFB@@CDGEFF9EE:@FFFFEFEF<BFFF6EFGFEFF@@E.>AFDC33?CFF4=368<CCGFFEC@8;(
@M70528:330:000000000-K6D4P:1:1102:16714:2319 2:N:0:CTTCAACCAC+TTATGCGCCT
TAAAACAGGGTCCCCTCCTCCTCTAGGGTCAAAAAAAGAGGTATTTAAGTTTCGGTCAGTTAAAAGTATTGTGATAGCTCCCGCTAACACTGGTAAAGATAAAAGAAGAAGAATGGCTGTTAAAATAACTGATCAGACAAATAGTCTAATTTTTTCTGCTGAAAGGTTTTTTGCTTTAAGATTAATAATTGTAGTAATAAAATTTAAGGCACCTAAAATTGAAGAAATCCCTGCAAGGTGTAAAGAAAAAATTGTTAAGTCTACTGAAGGTCCTGAATGATAAAACGTTGATAAAGGTGGA
+
CCCCCGGGGGGGGGGGGGGGGGGGGGGGGGGGGGGGGGGGGGGGGGGGGFFFGGGGGGGGGGFFGGGGGGGGGGGGGGGGGGGGGGGGGGGGGGGGGGGGGGGGGGGGGGGGGGGGGGGGGGGGFGGGGGGGGGGGGGGGGGGGGGGGGGFGGGGGGGGGGGGGGGGGCEGGGGGGFGCCCFGGGGGGGGGGFGGGFGFEDFFFFFFFFAAAFGF?AABCGF8C6=CEFECFFFFFFFGFFFEFECDFFB>BFFCFEA6>@BEFE**0/=@9@<AE;:?EEE9>E3:@@FGFF?.69741(
@M70528:330:000000000-K6D4P:1:1102:7469:2329 2:N:0:CTTCAACCAC+TTATGCGCCT
TAAAACAGGGTCCCCTCCTCCTCTAGGGTCAAAAAAAGAGGTATTTAAGTTTCGGTCAGTTAAAAGTATTGTGATAGCTCCCGCTAACACTGGTAAAGATAAAAGAAGAAGAATGGCTGTTAAAATAACTGATCAGACAAATAGTCTAATTTTTTCTGCTGAAAGGTTTTTTGCTTTAAGATTAATAATTGTAGTAATAAAATTTAAGGCACCTAAAATTGAAGAAATCCCTGCAAGGTGTAAAGAAAAAATTGTTAAGTCTACTGAAGGTCCTGAATGATAAAACGTTGATAAAGGTGGA
+
CCCCCGGGGGGGGGGGGGGGGGGGGGGGGGGGGGGGGGGGGGGGGGGGGGGGGGGGGGGGGGGGGGGGGGGGGGGGGGGGFFFGGGGGGGGFGGGGGGGGGGGGGGGGGGGGGGGGGGDFCGGGGGGGGGGGDGGGGGGGGGGGGGGGGGFGGGGGGGGGGGGGGGGGGGGGGGGGBFCGFGGGGGGGGGGGGGGGFGFGDGFEFFFFFFFFFGA7?FGEFFA6BCCFF@EAFDFFBGFGFFFFFEFBFF@F:@9ACCFFCFEFFFCE<3;>4><F;CEFFFFE<<;@;FF+:?7C77=@(
@M70528:330:000000000-K6D4P:1:1102:23269:2331 2:N:0:CTTCAACCAC+TTATGCGCCT
TAAAACAGGGTCCCCTCCTCCTCTAGGGTCAAAAAAAGAGGTATTTAAGTTTCGGTCAGTTAAAAGTATTGTGATAGCTCCCGCTAACACTGGTAAAGATAAAAGAAGAAGAATGGCTGTTAAAATAACTGATCAGACAAATAGTCTAATTTTTTCTGCTGAAAGGTTTTTTGCTTTAAGATTAATAATTGTAGTAATAAAATTTAAGGCACCTAAAATTGAAGAAATCCCTGCAAGGTGTAAAGAAAAAATTGTTAAGTCTACTGAAGGTCCTGAATGATAAAACGTTGATAAAGGTGGA
+
CCCCCGGGGGGGGGGGGGGGGGGGGGGGGGGGGGGGGGGGGGGGGGGGGGGGGGGEGGGGGGGGGGGGGGGGGGGGGFGGGGGGGGGFGGGGGGGGGGGGGGGGGGGGGGGGGGGGGGGFGGGGGGGGGGGGGGGGGGGGGGGGGGGGGGFGGGGGGGGGGGGGGGGGGGFGGGGGFGGGGGGGGGGGGGGGGGGGFGFGFGFFFFFFFFFFFGFCFGGFGFC@BBCECBEFFFFFEGGCEFEFFCF@9>>FEFFF*4=C?FEFG3<>EEFE)><C;F<=EFE4C3;D@<53;?CEGF32(
@M70528:330:000000000-K6D4P:1:1102:7636:2347 2:N:0:CTTCAACCAC+TTATGCGCCT
TAAAACAGGGTCCCCTCCCCCTCTAGGGTCAAAAAAAGAGGTATTTAAGTTTCGGTCAGTTAAAAGTATTGTGATAGCTCCCGCTAACACTGGCAAAGATAAAAGAAGAAGAATGGCTGTTAAAATAACTGATCAGACAAATAGTCTAATTTTTTCTGCTGAAAGGTTTTTTGCTTTAAGATTAATAATTGTAGTAATAAAATTTAAGGCACCTAAAATTGAAGAAATCCCTGCAAGGTGTAAAGAAAAAATTGTTAAGTCTACTGAAGGTCCTGAATGATAAAACGTTGAAAAAGGTAGA
+
CCCCCGGGFGGEGGGGGGGGGGGGGGGGGGGGFEFEGDEFDCFGGGGGGFGFGEGFGCFDEFFFDGFGGGGGGGGGCEGAFCFGDGGFGGCGFFGEGGFGGGFAFFGGFGGGGGCGGGC>=FGGGGGFGGGGGAFCFGGFGGGEFGGG8>+DEFGFFFFFGGGAF?=D,BEGEGFEFGFFDFGGGGGGGFFAFGGGFGFFFGFFFFFAAFFA<7FF5EF8,196B)07B5E4F2>FB5,2:7A=<>5-?>=BFF?F<BF?C+71>;C3)3;4=E838CEE3<?6))7;3,:+27(/*4),)
@M70528:330:000000000-K6D4P:1:1102:14322:2358 2:N:0:CTTCAACCAC+TTATGCGCCT
TAAAACAGGGTCCCCTCCTCCTCTAGGGTCAAAAAAAGAGGTATTTAAGTTTCGGTCAGTTAAAAGTATTGTGATAGCTCCCGCTAACACTGGTAAAGATAAAAGAAGAAGAATGGCTGTTAAAATAACTGATCAGACAAATAGTCTAATTTTTTCTGCTGAAAGGTTTTTTGCTTTAAGATTAATAATTGTAGTAATAAAATTTAAGGCACCTAAAATTGAAGAAATCCCTGCAAGGTGTAAAGAAAAAATTGTTAAGTCTACTGAAGGTCCTGAATGATAAAACGTTGATAAAGGTGGA
+
CCCCCGGGGGGGGGGGGGGGGGGGGGGGGGGGGGGGGGGGGGGGGGGGGGGGGGGCGGGGGGFGGGGGGGGGGFGGGGGGGGGGGGGGGGGGGGGGGGGGGGGGGGGGGGGGGGGGGGGGGGGGGGGGGGGGGGGGGGGGGGGGGFGGGGFGEF>FDGGGGGGG8FGGGGGGGGAFFGGGGGGEGGGGGGGGGGGDFGFE=EFFFFFFFFFAFF5?CGFCFFEFFFF@F5@F5<>BBFG@;BEC*:@D9@F9BF5B4B8C4C?=73>BEE;4773CC+17<CCFC346@DC@C6>CC@4;(
@M70528:330:000000000-K6D4P:1:1102:15662:2380 2:N:0:CTTCAACCAC+TTATGCGCCT
TAAAACAGGGTCCCCTCCTCCTCTAGGGTCAAAAAAAGAGGTATTTAAGTTTCGGTCAGTTAAAAGTATTGTGATAGCTCCCGCTAACACTGGTAAAGATAAAAGAAGAAGAATGGCTGTTAAAATAACTGATCAGACAAATAGTCTAATTTTTTCTGCTGAAAGGTTTTTTGCTTTAAGATTAATAATTGTAGTAATAAAATTTAAGGCACCTAAAATTGAAGAAATCCCTGCAAGGTGTAAAGAAAAAATTGTTAAGTCTACTGAAGTTCCTGAATGATAAAACGTTGATAAAGGTGGA
+
CCCCCGGGGGGGGGGGGGGGGGGGGGGGGGGGGGGGGGGGGGGGGGGGGGFGGGGGGGGGGGGGGGGGGGGGGGGGGGGGGFGGEGGGGGGGGGGGGGGGGGGGGGGGGGGGGGGGGGGGGGGGGGGGGGGGGGGGGGGGGGGGGGDGGGFGGGGGFGGGGGGGGGGGGGGGEGGGFGGDGGGGGGGGGGGGGGGGFGFGFGF@AF?FFAFF?6:CFFDCFFFFFFD;FEF>5BBB=FFFF@A94;BBFD(-(19:?AB@48@A;*17@C3))9)/2;).7?54))(:((*+2))1+7=((
@M70528:330:000000000-K6D4P:1:1102:13524:2381 2:N:0:CTTCAACCAC+TTATGCGCCT
TAAAACAGGGTCCCCTCCCCCTCTAGGGTCAAAAAAAGAGGTATTTAAGTTTCGGTCAGTTAAAAGTATTGTGATAGCTCCCGCTAACACTGGCAAAGATAAAAGAAGAAGAATGGCTGTTAAAATAACTGATCAGACAAATAGTCTAATTTTTTCTGCAGAAAGGTTTTTTGCTTTAAGATTAATAATTGTAGTAATAAAATTTAAGGCACCTAAAATTGAAGAAATCCCTGCAAGGTGTAAAGAAAAAATTGTTAAGTCTACTGAAGGTCCTGAATGATAAAACGTTGATAAAGGTGGA
+
CCCCCGGGGGGGGFGGGGGGGGGGGGGGGGGGGGGGGGGGGGGGGGGGGGGGGGGGGGGGGGGGGGGGGGGGGGGGGGGGGGGGGGGGGGGGGGGGGGGGGGFGGGGGGGGGGGGGGGDFFGGGGGGGGGGGGGGGGGGGGGGGGGGGGGFGGGGGGGGGGGFGGGGGGGGGGGGGBFGGGGGGFGGGGGGGGGGGFGFGCEFFFFFFFAFFFCFGFGGBEFEEFFFFCF=?FBDAE:DFF7ABEFDDFFFFBFFFCCF7C=EFDEE;3=EF@<AECC?EE5);>@0@D12;@?;CG37((
@M70528:330:000000000-K6D4P:1:1102:22357:2384 2:N:0:CTTCAACCAC+TTATGCGCCT
TAAAACAGGGTCCCCTCCTCCTCTAGGGTCAAAAAAAGAGGTATTTAAGTTTCGGTCAGTTAAAAGTATTGTGATAGCTCCCGCTAACACTGGTAAAGATAAAAGAAGAAGAATGGCTGTTAAAATAACTGATCAGACAAATAGTCTAATTTTTTCTGCTGAAAGGTTTTTTGCTTTAAGATTAATAATTGTAGTAATAAAATTTAAGGCACCTAAAATTGAAGAAATCCCTGCAAGGTGTAAAGATAAAATTGTTAAGTCTACTGAAGGTCCTGAATGAGCATACGGTGATAAAGGTGGA
+
CCCCCGGGGGG<F@FFGFGGGGFFEGGFGGGGGGGGGGFGGGGGGFFFGGFGGGDF@FCFFGGFFGGGGGGGGGGFFFDEGFGGGGGG8,CECFG?ECFFFCFFFFGGGGGGGFEFFFD=CFFGDFGGGGGGEFFGFGGGG9DFEGGGGGFFFFGFFF8;=FE,@F=@DDGCC9EG7D:FAEGG;DF7C=DDCFDFDCCDECFFBFCBFF*@:?6CA<58:B8A+)38B)8>F)09>8,>672=A;*:C6*2788:*==E?+/+1*9*8(6854*923).))7)93((/11+2964FE(((
@M70528:330:000000000-K6D4P:1:1102:24209:2385 2:N:0:CTTCAACCAC+TTATGCGCCT
TAAAACAGGGTCCCCTCCTCCTCTAGGGTCAAAAAAAGAGGTATTTAAGTTTCGGTCAGTTAAAAGTATTGTGATAGCTCCCGCTAACACTGGTAAAGATAAAAGAAGAAGAATGGCTGTTAAAATAACTGATCAGACAAATAGTCTAATTTTTTCTGCTGAAAGGTTTTTTGCTTTAAGATTAATAATTGTAGTAATAAAATTTAAGGCACCTAAAATTGAAGAAATCCCTGCAAGGTGTAAAGAAAAAATTGTTAAGTCTACTGAAGTTCCTGAATGATAAAACGTTGATAAAGGTGGA
+
CCCCCGGGGGGGGGGGGGGGGGGGGGGGGGGGGGGGGGGGGGGGGGGGG9FFGGGGGGGGGGGGGGGGGGGGGGGGG9FGGGGGGGGGGGGGGGGGGFFEGDGGGGGGGGGGGGGGGGGGGGGGGGGGFGGGGGGGGGGGGGGGGGGGGGFGGFGGGGGGGG?FGGGGGFGGGGGGFGGGGGGGF:FGGGGGGGGGBFFCDFFBFFFFFFFFF6FFF7C@FFFEFFFFF55AFFD9>5D8798EEFDBFFFF9=CF5BB<EFEAF=@EF);<75<49DFFFC?<CF>3=7<;FFCC7;3((
@M70528:330:000000000-K6D4P:1:1102:22344:2399 2:N:0:CTTCAACCAC+TTATGCGCCT
TAAAACAGGGTCCCCTCCTCCTCTAGGGTCAAAAAAAGAGGTATTTAAGTTTCGGTCAGTTAAAAGTATTGTGATAGCTCCCGCTAACACTGGTAAAGATAAAAGAAGAAGAATGGCTGTTAAAATAACTGATCAGACAAATAGTCTAATTTTTTCTGCTGAAAGGTTTTTTGCTTTAAGATTAATAATTGTAGTAATAAAATTTAAGGCACCTAAAATTGAAGAAATCCCTGCAAGGTGTAAAGAAAAAATTGTTAAGTCTACTGAAGGTCCTGAATGATAAAACGTTGATAAAGGTGGA
+
CCCCCGGGGGGCFFGGGGGGGGGGFGGGGGGGGGGGGGGGGGGGGGGGGGGGGGGGGGGFGGGGGGGGGGGGGGGGGGGGGGGGGGGGGGGGFGGFGGGGGGGGGGGGGGGGGGGGGGDEFGGFGGGGGGGGGAFFCGGGCAFGGFGGGGFGGGGGGGFFGGGEGGGGEFGGGGFGFGGGGGGGGGGGGGGGFGGGFGFGFGFFFFFFFFFFF?FFFGGFGFAEC@@EFFFFF2<;>D:D>=EC4ABBFFFFEF5A@119CF?C@BEFF16@3)4>CFCAFFFF94:@@@G:79;C;)5?(
@M70528:330:000000000-K6D4P:1:1102:13526:2401 2:N:0:CTTCAACCAC+TTATGCGCCT
TAAAACAGGGTCCCCTCCCCCTCTAGGGTCAAAAAAAGAGGTATTTAAGTTTCGGTCAGTTAAAAGTATTGTGATAGCTCCCGCTAACACTGGCAAAGATAAAAGAAGAAGAATGGCTGTTAAAATAACTGATCAGACAAATAGTCTAATTTTTTCTGCAGAAAGGTTTTTTGCTTTAAGATTAATAATTGTAGTAATAAAATTTAAGGCACCTAAAATTGAAGAAATCCCTGCAAGGTGTAAAGAAAAAATTGTTAAGTCTACTGAAGGTCCTGAATGATAAGACGTTGATAAAGGTGGA
+
CCCCCGGGGGFGFFFGGGGGGFEFEGGGGFGGGGGGGGGGGG?FGGGGDGGFFFGEEEGGFGGGGAFGGGGGGGGGGGGGGFGGEGGGGGGGGGGFGGGGFCFGGGGG?FFGGC<EFGGGGGGDGGGGDFFCFA<=EGFEGFGGGGGGGA+DGGGGGGGG?EFGC?,=DFFEGFDDDFFGGGGGGGGGGGGGGGGG7;ECACF5FF7+AFFAFFFFFCA=FF=CF@@E>:44A279:15:>BEFFFB(8>=3>CEFCCFEF67:9=?AE@;3;<3)7@?8CFE)7<46=<CFFF4);.80(
@M70528:330:000000000-K6D4P:1:1102:12435:2410 2:N:0:CTTCAACCAC+TTATGCGCCT
TAAAACAGGGTCCCTGTCTCTTATACACATCTGACGCTGCCGACGAAGGCGCATAAGTGTAGATCTCGGTGGTCGCCGTAGCATTAAAAAAAAAAAAAAAATATACTAGTTACACCTATAACCTCAACAGTCCACCAATCTCCACTCTTCTATAACATCTCATTTCGCCCAACAGCATACTCATTACCCATACCCGTTTCCTCTTCTTCTTTCTCCCCCACTGTGCTGTGACTCTCCTCACGATATTCGTGCTACCTTCACGCACCTTCAATGTCATACTCTGTGTGACGAAGCGACGTAT
+
CCCCCGGGGGGGFGGGGFGGGGGGGCGGGEGGGGGGGGGGGGGGGGGGGGGDGGGGEE96@<<@FC@FD6FEC666=>+46C?,5,CEFGEF@@C4@=>+8@,;9,,8,5:3,,,,,,2,,9,36,:,,,,7739,,,,,5,+;,,,,,7+,,3,,3,,,3;,3,+,*****6*,,*,,,,,,74,6+,6,,0,*)08637+1)+3++3+3+3++2)*2.*)))+)))+(/++.-0(+2+.(()(-)-)(,((/))3*0)))()*(()()))))))*2-).))).)()-(1)*(((*((()
@M70528:330:000000000-K6D4P:1:1102:15110:2430 2:N:0:CTTCAACCAC+TTATGCGCCT
TAAAACAGGGTCCCCTCCCCCTCTAGGGTCAAAAAAAGAGGTATTTAAGTTTCGGTCAGTTAAAAGTATTGTGATAGCTCCCGCTAACACTGGCAAAGATAAAAGAAGAAGAATGGCTGTTAAAATAACTGATCAGACAAATAGTCTAATTTTTTCTGCTGAAAGGTTTTTTGCTTTAAGATTAATAATTGTAGTAATAAAATTTAAGGCACCTAAAATTGAAGAAATCCCTGCAAGGTGTAAAGAAAAAATTGTTAAGTCTACTGAAGGTCCTGAATGATAAAACGTTGATAAAGGTGGA
+
CCCCCGGGGGGGGGGGGGGGGGGGGGGGGGGGGGGGGGGGGGGGGGGGGGGGGGGGGGGGGGGGGGGGGGGGGGGGGGGGGGGGGGGGGGGGGGGGGGGGGGGGGGGGGGGGGGGGGGGGGGGGGGGGGGGGGGGGGGGGGGGGGGGGEGFGGGGGGGG8FGGGGGGGGGGGEGGGFGGFGGGGGGDFGGGGGGGGFFFFFGFFFFFFFFFAFGFDFGGBGFEEFBFCFEFFFB=>=5>E@EFA4C:BFBFB=FFF@=+>5F?CEE5<7@F37@A32+13)7<CC3(6(31+25><777?(
@M70528:330:000000000-K6D4P:1:1102:9273:2436 2:N:0:CTTCAACCAC+TTATGCGCCT
TAAAACAGGGTCCCCTCCTCCTCTAGGGTCAAAAAAAGAGGTATTTAAGTTTCGGTCAGTTAAAAGTATTGTGATAGCTCCCGCTAACACTGGTAAAGATAAAAGAAGAAGAATGGCTGTTAAAATAACTGATCAGACAAATAGTCTAATTTTTTCTGCTGAAAGGTTTTTTGCTTTAAGATTAATAATTGTAGTAATAAAATTTAAGGCACCTAAAATTGAAGAAATCCCTGCAAGGTGTAAAGAAAAAATTGTTAAGTCTACTGAAGGTCCTGAATGATAAAACGTTGATAAAGGTGGA
+
CCCCCGGGGGGGGGGGGGGGGGGGGGGGGGGGGGGGGGGGGGGGGGGGGGGGGGGGGGGGGGGGGGGGGGGGGGGGGGGGFGGGGGGGGGGGGGGGGGGGGGGGGGGGGGGGGGGGGGGGGGGGGGGGGGGGGGGGGGGGGGCGGGGGFEFGGGGGGGGGGGGGGGGGGGGGGGGGFFGFGGGGGGGGGGGGGGGGFGFGFGFFFFCFFFFFFCFGFGGFGFEEC@FFC:E59=DFBGFFFEEFEE=FFFFFEFFFE=+9>BCBC@CBE8=;);AFC:)7CEF4>@FF@DD:C7>E?@EF(
@M70528:330:000000000-K6D4P:1:1102:13489:2440 2:N:0:CTTCAACCAC+TTATGCGCCT
TAAAACAGGGTCCCCTCCTCCTCTAGGGTCAAAAAAAGAGGTATTTAAGTTTCGGTCAGTTAAAAGTATTGTGATAGCTCCCGCTAACACTGGTAAAGATAAAAGAAGAAGAATGGCTGTTAAAATAACTGATCAGACAAATAGTCTAATTTTTTCTGCTGAAAGGTTTTTTGCTTTAAGATTAATAATTGTAGTAATAAAATTTAAGGCACCTAAAATTGAAGAAATCCCTGCAAGGTGTAAAGAAAAAATTGTTAAGTCTACTGAAGGTACTGAATGATAAAACGTTGATAAAGGTGGA
+
CCCCCGGGGGGGGGGGGGGGGGGGGGGGGGGGGGGGGGGGGGGGGGGGGGGGGGGGGGGGGGGGGGGGGGGGGGGGGGGGGGGGGGGGGGGGGGGGGGGGGGGGGGGGGGGGGGGGGGGGGGGGGGGGGGGGGGGGGGGGGGGGFGGFGGFGGGGGGGGGGGGGGGGGGGGGGGGGFGGGGGFGGGGGGGAFGGGGFGDGFGF@FFFFFFFFFCFGFGGFFFFFFEFFCEF>FD=F>*,6:>EA>;:5AB5:2BE>CFA?CFCB,07>@8;);E?3C:CECC<CEE@FF?C+;?;6@@E<(
@M70528:330:000000000-K6D4P:1:1102:21287:2454 2:N:0:CTTCAACCAC+TTATGCGCCT
TAAAACAGGGTCCCCTCCCCCTCTAGGGTCAAAAAAAGAGGTATTTAAGTTTCGGTCAGTTAAAAGTATTGTGATAGCTCCCGCTAACACTGGCAAAGATAAAAGAAGAAGAATGGCTGTTAAAATAACTGATCAGACAAATAGTCTAATTTTTTCTGCTGAAAGGTTTTTTGCTTTAAGATTAATAATTGTAGTAATAAAATTTAAGGCACCTAAAATTGAAGAAATCCCTGCAAGGTGTAAAGAAAAAATTGTTAAGTCTACTGAAGGTCCTGAATGATAAAACGTTGATAAAGGTGGA
+
CCCCCGGGGGGGGGGGGGGGGGGGGGGGGGGGGGGGGGGGGGGGGGGGGGGGGGGGGGGGGGGGGGGGGGGGGGGGGGGGGGGGGGGGGGGGGGGGGGGGGGGGGGGGGGGGGFGGGFGGGGGGGGGGGGGGGGGGGGGGGGGGGGGGGGFGGFGGGGGGGGFFGGGGGGGGGGGGFGGGGGGGGGGFGGGGFFGGFGFGFGFFFFFFFFFFFGFGFGGFGFFFFFFFFFFFFFFA>CFGEFFFFF==FB@FFFCFE>F?<FEFGF<3;1@<;<EFCCFFEFFCFE>;@FC;CCEEGFF0(
@M70528:330:000000000-K6D4P:1:1102:12287:2457 2:N:0:CTTCAACCAC+TTATGCGCCT
TAAAACAGGGTCCCTGTCTCTTATACACATCTGACGCTGCCGACGAAGGCGCATAAGTGTAGATCTCGGTGGGCGCCGTATCATTAAAAAAAAAAAAAAAAAAGTGCAACTGATTGACGTGCGGCTGTGTTAACAGTAGAAATGATGACTCATACATTAGGTCTACAAATGGTGTGTAGACACCAACGTTCACCTACGACATATTGTGAGACCTTTGTAGCTTGCGATGCTGACTACGTCACGATTATATAGATACAGCTCATACTTCTTTACACTTGGCAGTTGTACACTAGTCATCTTA
+
CCCCCGGGGGGGGGGGGGGGGGGGGGGGGFFGGGGGGGGGGFGGGGGGEGGGGDEGF9C<,CCAFGGGG,CC+<F7@>BE<CF@,,CFFEDG@E7::+++++++,,:,,333,<,:,3+++++3***,,3,,,7,,,,,,2,+,7,,22,+,,,,26,,,,2,,,+,,,2,,41/4)+++++*****24*:+++**)*)*(30)98/*****)2**12+)+*)()((()()*/.)*.***(-()((()*)-))*)*)*)))9)1+.))-.)))-))22)(),.)))))-)2**)))+)-))
@M70528:330:000000000-K6D4P:1:1102:16236:2474 2:N:0:CTTCAACCAC+TTATGCGCCT
TAAAACAGGGTCCCCTCCTCCTCTAGGGTCAAAAAAAGAGGTATTTAAGTTTCGGTCAGTTAAAAGTATTGTGATAGCTCCCGCTAACACTGGTAAAGATAAAAGAAGAAGAATGGCTGTTAAAATAACTGATCAGACAAATAGTCTAATTTTTTCTGCTGAAAGGTTTTTTGCTTTAAGATTAATAATTGTAGTAATAAAATTTAAGGCACCTAAAATTGAAGAAATCCCTGCAAGGTGTAAAGAAAAAATTGTTAAGTCTACTGAAGGTCCTGAATGATAAAACGTTGATAAAGGTGGG
+
CCCCCGGGGGGGGGGGGGGGGGGGGGGGGGGGGGGGGDGGFGGGGGGGGGGGGGGGGGGGGGGGGGGGGGGGGGGGGGGGGGGGGGGGGGGGGGGGGGGGGGGGGGGGGDEGFGFFGGGGGGGGGGGGGGGGGGGGGGGGGGGGFCGGGGFGGGGGGDGGFGGGGFFFFDDEEGGDFGGGGGGGGGGGGGGGGGGGFEFDEGFEFFFF*@AFFDAFFGGFGFCFAEFAFFEFFBBF;DF8>>EA*9<<ABBD=FEF5@ACCBCFFE4;E1=EEFEFFC)/9./)1716@783:3><9.6((
@M70528:330:000000000-K6D4P:1:1102:20642:2476 2:N:0:CTTCAACCAC+TTATGCGCCT
TAAAACAGGGTCCCCTCCTCCTCTAGGGTCAAAAAAAGAGGTATTTAAGTTTCGGTCAGTTAAAAGTATTGTGATAGCTCCCGCTAACACTGGTAAAGATAAAAGAAGAAGAATGGCTGTTAAAATAACTGATCAGACAAATAGTCTAATTTTTTCTTCTGAAAGGTTTTTTGCTTTAAGATTAATAATTGTAGTAATAAAATTTAAGGCACCTAAAATTGAAGAAATCCCTGCAAGGTGTAAAGAAAAAATTGTTAAGTCTACTGAAGGTCCTGAATGATAAAACGTTGATAAAGGTGGA
+
CCCCCGGGGGGGGGGGDGGGGGGGGGGGGGGGGGGGGGGGGGGGGGGGFFFGGGGFGGGFEGGGGGGGGGGGGGGGGGGGGGGGGGGGGGGGFGFFFFGGGGAEFFGGGGGGGGGGGGGFFFFGGGGGGGGGGGGGGGGGGGGGGGGGGGFGGGGGGGFGGFGEFGGGFGGGGGGGFGFGGFGFGGGGGGGFGGGGFGFGFEFFFFFFFFAFFGFGFGFCGF5AFEDFF8=AFFFFFCFGBB6@EF24;@9BBFFF81+8@>CBCE?BEF@F;EEE>CCEEC<)><9@D1C+:<;C@<@?(
@M70528:330:000000000-K6D4P:1:1102:8701:2490 2:N:0:CTTCAACCAC+TTATGCGCCT
TAAAACAGGGTCCCCTCCTCCTCTAGGGTCAAAAAAAGAGGTATTTAAGTTTCGGTCAGTTAAAAGTATTGTGATAGCTCCCGCTAACACTGGTAAAGATAAAAGAAGAAGAATGGCTGTTAAAATAACTGATCAGACAAATAGTCTAATTTTTTCTGCTGAAAGGTTTTTTGCTTTAAGATTAATAATTGTAGTAATAAAATTTAAGGCACCTAAAATTGAAGAAATCCCTGCAAGGTGTAAAGAAAAAATTGTTAAGTCTACTGAAGGTCCTGAATGATAAACCGTTGATAAAGGTGGA
+
CCCCCGGGGGGFGGGGGGGGGGGGGGGGGGGGFFGGGGGGGGGGGGFGGFGGGGGGGGGGGFGGGGGGGGGGGGGGGGGG<FFGGEGFGECFGGGGGGGGGGGGGGGGGGGGGGGGFFDFFEGGGGGGGGGGGGGGGGGGGGGGGGFGFGFGGGGGFEGGGDGFGGCFDFGGGGFFFGGGGGGGGGGGGGGGGGGGFGFGEGCFFFFFFFFFFGFGFGG@EF=*908E@@5CFDB9@E?FEFFC*A@BFDFFFFCFC=8?@+9:@EC5@E;3=3)97;?<C?3)),62;?*+;73>77==(
@M70528:330:000000000-K6D4P:1:1102:7585:2541 2:N:0:CTTCAACCAC+TTATGCGCCT
TAAAACAGGGTCCCCTCCCCCTCTAGGGTCAAAAAAAGAGGTATTTAAGTTTCGGTCAGTTAAAAGTATTGTGATAGCTCCCGCTAACACTGGTAAAGATAAAAGAAGAAGAATGGCTGTTAAAATAACTGATCAGACAAATAGTCTAATTTTTTCTGCTGAAAGGTTTTTTGCTTTAAGATTAATAATTGTAGTAATAAAATTTAAGGCACCTAAAATTGAAGAAATCCCTGCAAGGTGTAAAGAAAAAATTGTTAAGTCTACTGAAGGTCCTGAATGATAAAACGTTGATAAAGGTGGA
+
CCCCCGGGGGGGGGGGGGGGGGGGGGGGGGGGGGGGGGGGGGGGGGGGGGGGGGGGGGGGGGGGGGGGGGGGGGGGGGGGGGGEGGGGGGGGGGGGGGGGGGGGGGGGGGGGGGGGGGGGGGGGGGGGGGGGGGGGGGGGGGGGGGGGGGFGGGGGGGGGGGGGGFFGFGGGGGGCDGGGGGGGGGGGGGGGGGGGFGFGFGFFFFFFFFFFFCADFGGFGF:=FFBFF@E>FBFFE@EGFFFFFFFBFBBFEFEA?FFE<FEACEC@@EE<=E<CFDF<EF?CCE>@@DDCDC/)>..4(
@M70528:330:000000000-K6D4P:1:1102:13934:2545 2:N:0:CTTCAACCAC+TTATGCGCCT
TAAAACAGGGTCCCCTCCTCCTCTAGGGTCAAAAAAAGAGGTATTTAAGTTTCGGTCAGTTAAAAGTATTGTGATAGCTCCCGCTAACACTGGTAAAGATAAAAGAAGAAGAATGGCTGTTAAAATAACTGATCAGACAAATAGTCTAATTTTTTCTGCTGAAAGGTTTTTTGCTTTAAGATTAATAATTGTAGTAATAAAATTTAAGGCACCTAAAATTGAAGAAATCCCTGCAAGGTGTAAAGAAAAAATTGTTAAGTCTACTGAAGGTCCTGAATGATAAAACGTTGATAAAGGTGGA
+
CCCCCGGGGGGGGGGGGGGGGGGGGGGGGGGGGGGGGGGGGGGGGGGGGGGGGGGGGGGGGGGGGFGGGGGGGGGGGGGGGGGGGGGGGGGGGGGGGGGGGGGGFFGGGGGGGGGGGGDFFGGGGGGGGGGGGGGGFGGGGGFGGGGGGGFGGGEGGGGGGGGFFGGGGGGGGGGGFGGGGGGGGGGGGGGGGFGGFGFDBECEFFFFFFFAFGFGFFGFFFF@F9CE8@CFF9>>3DFE<>9EEED7F==>BFFFCFB<9+9BF@?=<1=A<A@EF@?<CC7C<@98;<7::<61;45((
@M70528:330:000000000-K6D4P:1:1102:15149:2548 2:N:0:CTTCAACCAC+TTATGCGCCT
TAAAACAGGGTCCCCTCCTCCTCTAGGGTCAAAAAAAGAGGTATTTAAGTTTCGGTCAGTTAAAAGTATTGTGATAGCTCCCGCTAACACTGGTAAAGATAAAAGAAGAAGAATGGCTGTTAAAATAACTGATCAGACAAATAGTCTAATTTTTTCTGCTGAAAGGTTTTTTGCTTTAAGATTAATAATTGTAGTAATAAAATTTAAGGCACCTAAAATTGAAGAAATCCCTGCAAGGTGTAAAGAAAAAATTGTTAAGTCTACTGAAGGTCCTGAATGATAAAACGTTGATAAAGGTGGA
+
CCCCCGGGGGGGGGGGGGGGGGGGGGGGGGGGGGGGGGGGGGGGGGGGGGGGGGGGGGGGGGGGGGGGGGGGGGGGGGGGFGGGGGGGGGGGGGGGGGGGGGGGGGGGGGGGGGGGCFGEEFFFGGGGGGGGGGGGGGGG?EGGGGGGFGFGGGGGDGGCFGGGGGGGGGGGGGGGFGGFGGGGGGGGGGGGGGGGCFFGFGF@@FFFFFFFFGFGFGGFDACEAE@E6=EFAFFFEEADBFFFFFFFFFF(7BCFCBFE5FC8;38>=@E@E34CGF<@E?E3479(6;:1;C<C@E83(
@M70528:330:000000000-K6D4P:1:1102:22050:2563 2:N:0:CTTCAACCAC+TTATGCGCCT
TAAAACAGGGTCCCCTCCCCCTCTAGGGTCAAAAAAAGAGGTATTTAAGTTTCGGTCAGTTAAAAGTATTGTGATAGCTCCCGCTAACACTGGCAAAGATAAAAGAAGAAGAATGGCTGTTAAAATAACTGATCAGACAAATAGTCTAATTTTTTCTGCTGAAAGGTTTTTTGCTTTAAGATTAATAATTGTAGTAATAAAATTTAAGGCACCTAAAATTGAAGAAATCCCTGCAAGGTGTAAAGAAAAAATTGTTAAGTCTACTGAAGGTCCTGAATGATAAAACGTTGATAAAGGTGGA
+
CCCCCGGGGGGGGGGGGGGGGGGGGGGGGGGGGGGGGGGGGGGGGGGGGGGGGGGGGGGGGFGGGGGGGGGGGGGGGGGGGGGGGGGGGGGGGGGGGGGGGGGGGGGGGGGGGGGGGGGGFGGGGGGGGGGGGGGGGGGGGGGGGGGGGGFGGGGGGGGGGGGGGGEFGGGDEGGGFGGGGGGGGGGGGGGGGGGGFGFGFGFFFFFFF5AFFFFGFGGFFF:ACBBFF5@AF=DFEGGGBBFFFFFFFDFF=AEA5BCEECE@F@?<@@@33;3>F7CE?CEF<E35;D9+:CCCE@7?(
@M70528:330:000000000-K6D4P:1:1102:22327:2564 2:N:0:CTTCAACCAC+TTATGCGCCT
TAAAACAGGGTCCCCTCCTCCTCTAGGGTCAAAAAAAGAGGTATTTAAGTTTCGGTCAGTTAAAAGTATTGTGATAGCTCCCGCTAACACTGGTAAAGATAAAAGAAGAAGAATGGCTGTTAAAATAACTGATCAGACAAATAGTCTAATTTTTTCTGCTGAAAGGTTTTTTGCTTTAAGATTAATAATTGTAGTAATAAAATTTAAGGCACCTAAAATTGAAGAAATCCCTGCAAGGTGTAAAGAAAAAATTGTTAAGTCTACTGAAGGTCCTGAATGATAAAACGTTGATAAAGGTGGA
+
CCCCCGGGGGGGGGGGGGGGGGGGGGGGGGGGGGGGGGGGGGGGGGGGGGGGGGGGGGGGGGGGGGGGGGGGGGGGGGGGGGGGGGGGGGGGGGGGGGGGGGGGGGGGGGGGGGGGGGGGFGGGGGGGGGGGGGGGGGGGGGGGGGGGGGBGGGGGGGGGGGGGGGGGGGFGGGGGFGGGFGFGGGGGGGGGGFDGFGEFEGFFFFF?CFFFFGFGFGGFGF9=BC@EF5C5C>DFEGGGFFFFFFFFFFFFFFFFEFFEFFFFGFCEF@@3<<AEDFEECECC<<>=FFC:C?99FF@?(
@M70528:330:000000000-K6D4P:1:1102:22176:2579 2:N:0:CTTCAACCAC+TTATGCGCCT
TAAAACAGGGTCCCCTCCTCCTCTAGGGTCAAAAAAAGAGGTATTTAAGTTTCGGTCAGTTAAAAGTATTGTGATAGCTCCCGCTAACACTGGTAAAGATAAAAGAAGAAGAATGGCTGTTAAAATAACTGATCAGACAAATAGTCTAATTTTTTCTGCTGAAAGGTTTTTTGCTTTAAGATTAATAATTGTAGTAATAAAATTTAAGGCACCTAAAATTGAAGAAATCCCTGCAAGGTGTAAAGAAAAAATTGTTAAGTCTACTGAAGGTCCTGAATGATAAAACGTTGATAAAGGTGGA
+
CCCCCGGGGGGGGGGGGGGGGGGGGGGGGGGGGGGGGGGGGGGGGGGGGGGGGGGGGGGGGGGGGGGGGGGGGGGGGGGGGFGGGGGGGGGGGGGGGGGGGGGGGGGGGGGGGGGGGGGEFDEFGGGGFFGGGGGGGGGGGGGGGGFGFGFGGGGGGGFGGGGFGGFFGGGEGGGGFGGGFFGGCCFGGGGGGGGGFGFGEGFCFFFFF5FFFDFCFFG@FFAEFE@EFFBAF9@8>GFFFB?BEC5)@7@BBF8BCBCF48@FF3<>@(4;/>3ECFE=9CCEF<>(675+3<;C?)(6(
@M70528:330:000000000-K6D4P:1:1102:23844:2585 2:N:0:CTTCAACCAC+TTATGCGCCT
TAAAACAGGGTCCCCTCCCCCTCTAGGGTCAAAAAAAGAGGTATTTAAGTTTCGGTCAGTTAAAAGTATTGTGATAGCTCCCGCTAACACTGGCAAAGATAAAAGAAGAAGAATGGCTGTTAAAATAACTGATCAGACAAATAGTCTAATTTTTTCTGCTGAAAGGTTTTTTGCTTTAAGATTAATAATTGTAGTAATAAAATTTAAGGCACCTAAAATTGAAGAAATCCCTGCAAGGTGTAAAGAAAAAATTGTTAAGTCTACTGAAGGTCCTGAATGATAAAACGTTGATAAAGGTGGA
+
CCCCCGGGGGGFFEFGGGGGGGGGGFGGGGGGGGGGGGGGGGGGGGFGFFGGGGGGGGGFFFGFGGGGGGGGGGGGGGGGGGGGGEGGGGGGFGGGGGGGGGFFGGFGGGGGGGGGGGDFFGGGGGGGGGGCFGGGGGGGGGGGFGGGGGFGGGGGGGGGGGGGFFEECFGGGGGGFGGGGGGGGGGGGGGGGGGGFGFGFGFFFFFFF5;9>FFGFGFFGFACFFFFF=@AF9BF=FFFEFEFCFDFFFFFEFCF7=61<;?FFE<7=;EE@E<E61.75??9CE93@;51;<34C=0:(
@M70528:330:000000000-K6D4P:1:1102:7869:2593 2:N:0:CTTCAACCAC+TTATGCGCCT
TAAAACAGGGTCCCCTCCCCCTCTAGGGTCAAAAAAAGAGGTATTTAAGTTTCGGTCAGTTAAAAGTATTGTGATAGCTCCCGCTAACACTGGCAAAGATAAAAGAAGAAGAATGGCTGTTAAAATAACTGATCAGACAAATAGTCTAATTTTTTCTGCTGAAAGGTTTTTTGCTTTAAGATTAATAATTGTAGTAATAAAATTTAAGGCACCTAAAATGGAAGAAATCCCTGCAAGGTGTAAAGAAAAAATTGTTAAGTCTACTGAAGGTCCTGAATGATAAAACGTTGATAAAGGTGGA
+
CCCCCGGGGGGGGGGGGGGGGGGGGGGGGGGGGGGGGGGGGGGGGGGGGGGGGGGGGGGGGGGGGGGGGGGGGGGGGGGGGGGGGGGFGGFGGGGGGGGGGGGGGGGGGGGGGGGGGFGFFFGGGGGGGGGGGGGGGGGGGGGGGGGGFFFGGAGGGGGFFGGFGFEG8?DGGGGGFGGGGGGGGGGGGGGGGGGGFGFGCBFEFFAFFFFFFGFF5EC*@F@CFCFEFEFFFFFFBFGG@=EAFCBDF=BFFFCFCAFCCFCFGF?33;EE7;AE>CEEE<<<3<:@1(21;CCEFF?F0
@M70528:330:000000000-K6D4P:1:1102:8661:2605 2:N:0:CTTCAACCAC+TTATGCGCCT
TAAAACAGGGTCCCCTCCTCCTCTAGGGTCAAAAAAAGAGGTATTTAAGTTTCGGTCAGTTAAAAGTATTGTGATAGCTCCCGCTAACACTGGTAAAGATAAAAGAAGAAGAATGGCTGTTAAAATAACTGATCAGACAAATAGTCTAATTTTTTCTGCTGAAAGGTTTTTTGCTTTAAGATTAATAATTGTAGTAATAAAATTTAAGGCACCTAAAATTGAAGAAATCCCTGCAAGGTGTAAAGAAAAAATTGTTAAGTCTACTGAAGGTCCTGAATGATAAAACGTTGATAAAGGTGGA
+
CCCCCGGGGGGGGGGGGGGGGGGGGGGGGGGGGGGGGGGGGGGGGGGGGGGGGGGGGGGGGGGGGGGGGGGGGGGGGGGGGGGGGGGGGGGGGGGGGGGGGGGGFGGGGGGGGGGGGGGGGGGGGGGGGGGGGGGGGGGGGGGGGGGGGGFGGGGGGGGGGGGFGGGGGGGGGGGGFGGGGGGGGGGGGGGGGGGGFGFGFGFFFFFBFFFFFGFGFGGFGFFEFFFFFEFFFFFFECDF9>6CEEDBA9@FFFFF?FFFFFEFGFE><=@A=<AC;:CFEEFFEE>@@07;DC;97E(,(
@M70528:330:000000000-K6D4P:1:1102:18336:2609 2:N:0:CTTCAACCAC+TTATGCGCCT
TAAAACGGGTCCCCTCCTCCTCTAGGGTCAAAAAAAGAGGTATTTAAGTTTCGGTCAGTTAAAAGTATTGTGATAGCTCCCGCTAACACTGGTAAAGATAAAAGAAGAAGAATGGCTGTTAAAATAACTGATCAGACAAATAGTCTAATTTTTTCTGCTGAAAGGTTTTTTGCTTTAAGATTAATAATTGTAGTAATAAAATTTAAGGCACCTAAAATTGAAGAAATCCCTGCAAGGTGTAAAGAAAAAATTGTTAAGTCTACTGAAGGTCCTGAATGATAAAAAGTTGATAAAGGTGGAA
+
<CCCCGGGGGC-6C6@F@,CC6C<@AFF,EFGFGGGDDFGGGAFFGEACB,<@CCCFEF,CFEFGFFEG@FCGGGC99F,DECC@C,,,:<AF,EGGF9<FBFCFFFFGC8BEFG?EFGGG9FFGFG<,,@4EFF8D8FGGDGGGFA,,9=4=4,9,,@F7@=,,6,3==@1,,ED9@8F8DD<,@D===7E7E9@;,32:;6=C186C53*;>>FF;97C9*3;0***)0**:142,,6:9<6;55(;5((/19=<+1**=;6+17).6)777.)33;))..4.3;?))+1;C)7+((6)
@M70528:330:000000000-K6D4P:1:1102:11369:2622 2:N:0:CTTCAACCAC+TTATGCGCCT
TAAAACAGGGGCTCCCTGTCTCTTATACACATCTGACGCTGCCGACGAAGGCGCATAAGTGTAGATCTCGGTGGGCGCCGTTTCATTAAAAAAAAAAAAAATAAGAAAAATATCGTAGACTCACTCTTTGTTGTATGAGGAATATATTACAATTATTTACAAGTTTGTTCATACATGTTTTATGTATAACTCGCGTGTCATTATGTATCTAGCTGCGCTAATGTTCATTTTCCCACATGTTACATTATAGACTTCTTCTTCATCTTGTGTTCCTCCATTTCTTTATTCATTTCTTTTTCTT
+
CCCCCGGGGGGG@FGGGGGGGGGGGGGGGGGGGGGGGGGCFGGGEGFGGEGGGGGGDFE<FACEAF,C6EG@FE+,@:C=>,9B:5ECDEFGEGGGGC:C3,,6,,,,,6,7:,+,,36,,,3,,,,<,:8,,,,,,,,,+,+,,,,733+3;,,7,3,,3,,,5+3,,,,,,2,,+5,2,2,,6,6+6,,,**)/)/),)5+)++13+++1+++*)**(*34)+)))+)1+;7))-3+2--)*.).)*))))/)*)**))*)03.)-)(())))(**))).-))-.)-)***))-+.())
@M70528:330:000000000-K6D4P:1:1102:17836:2645 2:N:0:CTTCAACCAC+TTATGCGCCT
TAAAACAGGGTCCCCTCCTCCTCTAGGGTCAAAAAAAGAGGTATTTAAGTTTCGGTCAGTTAAAAGTATTGTGATAGCTCCCGCTAACACTGGTAAAGATAAAAGAAGAAGAATGGCTGTTAAAATAACTGATCAGACAAATAGTCTAATTTTTTCTGCTGAAAGGTTTTTTGCTTTAAGATTAATAATTGTAGTAATAAAATTTAAGGCACCTAAAATTGAAGAAATCCCTGCAAGGTGTAAAGAAAAAATTGTTAAGTCTACTGAAGGTCCTGAATGATAAAACGTTGATAAAGGTGGA
+
CCCCCGGGGGGGGGGGGGGGGGGGGGGGGGGGGGGGGGGGGGGGGGGGFGGGGGGGDGGGGGGFGGGGGGGGGGGGFGGGGGGGGGGGGGFGGGGGGFGGGGGGGGGGGGGGGGFGGGGGGGGGGGGGGGGGGGGCCGGGFGCDFFFFGGFGFGGGFFGGFFFFEDFG8FGGGGGGCFGGFGGGFGGFGGGGGGGGFGFCDFFFFFFFFAFAFFFGF7EECFEE@8=EF55>>=5A=FGGEE*946:4?):BEF@AC>FF4+08>38=EEE734AC475=6?C<><BF349;1)/7C<@8(
@M70528:330:000000000-K6D4P:1:1102:15200:2665 2:N:0:CTTCAACCAC+TTATGCGCCT
TAAAACAGGGTCCCCTCCTCCTCTAGGGTCAAAAAAAGAGGTATTTAAGTTTCGGTCAGTTAAAAGTATTGTGATAGCTCCCGCTAACACTGGTAAAGATAAAAGAAGAAGAATGGCTGTTAAAATAACTGATCAGACAAATAGTCTAATTTTTTCTGCTGAAAGGTTTTTTGCTTTAAGATTAATAATTGTAGTAATAAAATTTAAGGCACCTAAAATTGAAGAAATCCCTGCAAGGTGTAAAGAAAAAATTGTTAAGTCTACTGAAGGTCCTGAATGATAAAACGTTGATAAAGGTGGA
+
CCCCCGGGGGGGGGGGGGGGGGGGGGGGGGGGGGGGGGGGGGGGGGGGGGGGGGGGGGGGGGGGGGGGGGGGGGGGGGGGGGGGGGGGGGGGGGGGGFGGGGGGGGGGGGGGGGGGGGGGGGGGGGGGGGGGGGGGGGGGGGFGGGGGGGFGGGGGGGGGEFFGGGGGGGGGGGGGFGGGGGGGGGGGGGGGGGGGFFDFFGFFFAFFAFFF?6;FFGGFFACC8CCEFFFFFF5;@GFF;EEFFFF2ABFBFFEFCBAECFCFFEEEE@;A<EEEC>54?3C)78468=5+391;?@17(
@M70528:330:000000000-K6D4P:1:1102:20526:2671 2:N:0:CTTCAACCAC+TTATGCGCCT
TAAAACAGGGTCCCCTCCTCCTCTAGGGTCAAAAAAAGAGGTATTTAAGTTTCGGTCAGTTAAAAGTATTGTGATAGCTCCCGCTAACACTGGTAAAGATAAAAGAAGAAGAATGGCTGTTAAAATAACTGATCAGACAAATAGTCTAATTTTTTCTGCTGAAAGGTTTTTTGCTTTAAGATTAATAATTGTAGTAATAAAATTTAAGGCACCTAAAATTGAAGAAATCCCTGCAAGGTGTAAAGAAAAAATTGTTAAGTCTACTGAAGGTCCTGAATGATAAAACGTTGATAAAGGTGGA
+
-BC<CGGGGGG9@6EFFFGGGGFGAEGDGGGGGGGGGG<ECAE<E@?EDEDF9@@8,CEFFFAEFF@FGGGGFF<FAEEDGGEGGGGEFEGAFGCFGGGGGC?;EFFFFDDDFFECEFD=CFCEFGFGGGGEFFGGGGDGGGFFGGGGGFFF;CCGGGFFCFFAC6>=DFFDEGCFFDFFGGGF=EFGCDFFCE=F+@9@DF7CFFFF6*03@FFFFGCECFCEFFDFF@EFA4:3:45617/47*-:?>FFBA818=888A8C73/7;@EE)7<EF+77<?E3C39@82>@FFCEF)61(
@M70528:330:000000000-K6D4P:1:1102:24067:2685 2:N:0:CTTCAACCAC+TTATGCGCCT
TAAAACAGGGTCCCCTCCCCCTCTAGGGTCAAAAAAAGAGGTATTTAAGTTTCGGTCAGTTAAAAGTATTGTGATAGCTCCCGCTAACACTGGCAAAGATAAAAGAAGAAGAATGGCTGTTAAAATAACTGATCAGACAAATAGTCTAATTTTTTCTGCTGAAAGGTTTTTTGCTTTAAGATTAATAATTGTAGTAATAAAATTTAAGGCACCTAAAATTGAAGAAATCCCTGCAAGGTGTAAAGAAAAAATTGTTAAGTCTACTGAAGGTCCTGAATGATAAAACGTTGATAAAGGTGGA
+
CCCCCGGGGGGGGGGGGGGGGGGGGGGGGGGGGGGGGGGGGGGGGGGGGGGGGGGGGGGGGGGGGGGGGGGGGGGGGGGGGGGGGGGGGGGGGGGGGGGGGGGGGGGGGGGGGGGGGGGGGGGGGGGGGFGGGGGGGGGGGGGFGGFGGGFGGGGGCFGGGEDFFGFFGGGGGFGGFGGGGGGGGGGGGGGGGGGGFGFGFDFFFFFFF6AF>CFGFAGEFF=5BCBFFE36F@B96FGFBECFFED3A25@(BCCEFFCE6?@F3?AF8@EEFAECCEFCEF>E808@D5+:CCFGF0:(
@M70528:330:000000000-K6D4P:1:1102:19508:2698 2:N:0:CTTCAACCAC+TTATGCGCCT
TAAAACAGGGTCCCCTCCTCCTCTAGGGTCAAAAAAAGAGGTATTTAAGTTTCGGTCAGTTAAAAGTATTGTGATAGCTCCCGCTAACACTGGTAAAGATAAAAGAAGAAGAATGGCTGTTAAAATAACTGATCAGACAAATAGTCTAATTTTTTCTGCTGAAAGGTTTTTTGCTTTAAGATTAATAATTGTAGTAATAAAATTTAAGGCACCAAAAATTGAAGAAATCCCTGCAAGGTGTAAAGAACAAATTGTTAAGTCTACTGAAGGTCCTGAATGATAAAACGTTGATAAAGGTGGA
+
CCCCCGGGGGGGGGGGGGGGGGGGGGGGGGGGGGGGGGGGGGGGGGGGGGGGGGGGGGGGGGGGGGGGGGGGGGGGGGGGGGGGGEGGGGGGGGGFGGGGGGGGGGGGGGGGEFGGGGGGGGGGGGGGGGGGGGGGGGGGFFF8FGGGGGFGGGGGGGGFGGFGGGGGGGGGGGGGFGGGGGGGGGGGGGGGGGGGFGFGEEFFFFFFFFFFFGFGFGGFGF5AF@CFF9@5A=@FEFGGFFFFFFF5;5>B?F?F?:1@?C?=B=>@E2BE<F<E<:5)9?E37@>@F2/@CEEFF<13(
@M70528:330:000000000-K6D4P:1:1102:12111:2709 2:N:0:CTTCAACCAC+TTATGCGCCT
TAAAACAGGGTCCCCTCCCCCTCTAGGGTCAAAAAAAGAGGTATTTAAGTTTCGGTCAGTTAAAAGTATTGTGATAGCTCCCGCTAACACTGGCAAAGATAAAAGAAGAAGAATGGCTGTTAAAATAACTGATCAGTCAAATAGTCTAATTTTTTCTGCTGAAAGGTTTTTTGCTTTAAGATTAATAATTGTAGTAATAAAATTTAAGGCACCTAAAATTGAAGAAATCCCTGCAAGGTGTAAAGAAAAAATTGTTAAGTCTACTGAAGGTCCTGAATGATAAAACGTTGATAAAGGTTGA
+
CCCCCGGGGGGGGGGGGGGGGGGGDGGGGGGGGGGGGGGGGGGGGGGGGGGGGGGGGGGEGGGGGGGGGGGGGGGGGGGGGGGGGGGGGGGGGGGGGGGGGGGGGGGGFGGGGGEGGGGGGGGGGGGGGGGGCFGG,EFGGGGGGGGGGFFGGGGFGGGGGGGGGGGGGGGGGGGGFGGFEGCEGGGFGGDGGDGGCFCC=CFFFFFF66?6CCFFACF59@C@F@@E6>=F>))4>89>>=E>EA:(;@@DBFCF7=8C?FF+><?AEFEEEFFFFDC@E)7;4EB;@(::77347<).(
@M70528:330:000000000-K6D4P:1:1102:19499:2713 2:N:0:CTTCAACCAC+TTATGCGCCT
TAAAACAGGGTCCCCTCCTCCTCTAGGGTCAAAAAAAGAGGTATTTAAGTTTCGGTCAGTTAAAAGTATTGTGATAGCTCCCGCTAACACTGGTAAAGATAAAAGAAGAAGAATGGCTGTTAAAATAACTGATCAGACAAATAGTCTAATTTTTTCTGCTGAAAGGTTTTTTGCTTTAAGATTAATAATTGTAGTAATAAAATTTAAGGCACCAAAAATTGAAGAAATCCCTTCAAGGTGTAAAGAAAAAATTGTTAAGTCTACTGAAGGTCCTGAATGATAAAACGTTGATAAAGGTGGA
+
-BCCCG@DGGGGG@FFC@FGGGCF<EFFGGGGGGGEGDC@F<FCFGF?C<F<FC+8B:FFF<F<FF@FFGGGFGCGGGGCFFGCFGFEFGGFGGGCGGGGGGDGGGGFGGCE@FFGGGGGGGGGGGCFAFFGGFFDGFGGGFDCFGGEDFCGF9CGGGFDGF8?9DC9F6ED7EFFFFGAFFDFDFFFGGGGFFGGFFD@D@?88C;5?*;A?FFGFGG@7C5AF@50=:@F+7BCA>>:>9EFC4>:A525>68C*=:7@A?+5*17.6@@3><C4;CFEEE.);:@;?CFDC;.<;(((
@M70528:330:000000000-K6D4P:1:1102:12118:2726 2:N:0:CTTCAACCAC+TTATGCGCCT
TAAAACAGGGTCCCCTCCCCCTCTAGGGTCAAAAAAAGAGGTATTTAAGTTTCGGTCAGTTAAAAGTATTGTGATAGCTCCCGCTAACACTGGCAAAGATAAAAGAAGAAGAATGGCTGTTAAAATAACTGATCAGTCAAATAGTCTAATTTTTTCTGCTGAAAGGTTTTTTGCTTTAAGATTAATAATTGTAGTAATAAAATTTAAGGCACCTACAATTGAAGAAATCCCTGCAAGGTTTAAAGAAAAAATTGTTAAGTCTACTGAAGGTCCTGAATGATAAAACGTTGATAAAGGTTGA
+
CCC@C@C<<FGGFFFGEC7BFGDGCGGGGFGEFFDFFDGFFGGGGGFE@@CC<C@CEB<FFFFFFCFFGGFE9EFGFGG<CF:FGEGDFGGGDFFGFGGGGGGGF@=EFEF8EFFGGGCFGGGEEEGFGGGGGGGGC=FFGGGGGGGGGGFGGGGGGG,EGDEFF6EC=FGGEFGGFG8D2>ADDDGFGGGGGA;;7DFAC;?EFFF8*@96?FF*;99CE9*3+5@E854AFFFFE*D,65E>4C@@4@@DEFEC*149?CEFC8?3).647A83*+1)/))963281(*119;)9.)((
@M70528:330:000000000-K6D4P:1:1102:8182:2737 2:N:0:CTTCAACCAC+TTATGCGCCT
TAAAACAGGGTCCCCTCCTCCTCTAGGGTCAAAAAAAGAGGTATTTAAGTTTCGGTCAGTTAAAAGTATTGTGATAGCTCCCGCTAACACTGGTAAAGATAAAAGAAGAAGAATGGCTGTTAAAATAACTGATCAGACAAATAGTCTAATTTTTTCTGCTGAAAGGTTTTTTGCTTTAAGATTAATAATTGTAGTAATAAAATTTAAGGCACCTAAAATTGAAGAAATCCCTGCAAGGTGTAAAGAAAAAATTGTTAAGTCTACTGAAGGTCTTGAATGATAAAACGTTGATAAAGGTGGA
+
CCCCCGFGGGGGGGGGG7FGGGGGFCG<FDFFGGGGGGGGGGGGFGGGGEFGGGGGGGGGGGGFGFGGGFGFGFFFGGGGGCCFC@FFGDGGGC?EFFFGGGGDGFGFGFGGGGGGGGG,CFGG,FFGGGGDF,<DGGGGGGGFFBFGGGCDGGDADGC@FFF9EDE>DF+@G?EDDGFGGG9FDFGFGGGGGGGFFFEGEFF5BCFFFFFF*+:CFGGEGFEEFEFEF=C6ABBFFCDEB@EFEFD);)9:B=9C?B@?<AEFGEC.;@@9)9;C8:)/.599<316=;D7:<)7+.5?(
@M70528:330:000000000-K6D4P:1:1102:10305:2744 2:N:0:CTTCAACCAC+TTATGCGCCT
TAAAACAGGGTCCCCTCCTCCTCTAGGGTCAAAAAAAGAGGTATTTAAGTTTCGGTCAGTTAAAAGTATTGTGATAGCTCCCGCTAACACTGGCAAAGATAAAAGAAGAAGAATGGCTGTTAAAATAACTGATCAGACAAATAGTCTAATTTTTTCTGCTGAAAGGTTTTTTGCTTTAAGATTAATAATTGTAGTAATAAAATTTAAGGCACCTAAAATTGAAGAAATCCCTGCAAGGTGTAAAGAAAAAATTGTTAAGTCTACTGAAGGTCCTGAATGATAAAACGTTGATAAAGGTGGA
+
CCCCCGGGGGGGGGGGGGGGGGGGGGGGGGGGGGGGGGFFGGGGGGGGGGGGGGGGGGGGGGGGGGGGGGGGGGGGGGGGGGGGGGGGGGGGGGGGGGGGGGGGGGGGGGGGGGGGGGGGGGGGGGGGGGGGGGGGGGGGGGGGGGGGGGFGGGGGGGGGGGGGGGGGGGGGGGGGFGGFEFGGGGGGGGGGGGGGFGFFFGFEFFFFFFFFFGFGFFGFGFFFFE@EAE5AFFFFEFGGFE<AEE==F9@F2CFA8AFCC6?FC<?3=@@E@A<ECFEFC5CC<E@@@7:7@?CEGFE6(
@M70528:330:000000000-K6D4P:1:1102:15826:2745 2:N:0:CTTCAACCAC+TTATGCGCCT
TAAAACAGGGTCCCCTCCTCCTCTAGGGTCAAAAAAAGAGGTATTTAAGTTTCGGTCAGTTAAAAGTATTGTGATAGCTCCCGCTAACACTGGTAAAGATAAAAGAAGAAGAATGGCTGTTAAAATAACTGATCAGACAAATAGTCTAATTTTTTCTGCTGAAAGGTTTTTTGCTTTAAGATTAATAATTGTAGTAATAAAATTTAAGGCACCTAAAATTGAAGAAATCACTGCAAGGTGTAAAGAAAAAATTGTTAAGTCTACTGAAGGTCCTGAATGATAAAACGTTGATAAAGGTGGA
+
CCCCCGGGGGGFGGGGGGGGGGGGGGGGGGGGGGGGGGGGGGGGGGGGGGFGGGGEGEGGGGGGGGGGGGGGGGGGGGGGFFGDGGGGGGFGFFGGGGGGGGGFFGGGGGGGGGGFGGGFGGGFGFGGGGGGGGGGGGGGFCFGAFGGGGFCFF8FAFGGGGGGGFEFGGGGGGGADFGF8EFFGDFGGGGGGGGGFGF8DG?C8FFFFFFA*CFGFGGFG>**48CEF*=AA@;;=CEGE@A6>E=:*:2(5BEF4B88>FFFGFFFE(///7762+/4CE))1;:;;(21CC>C7=(/(
@M70528:330:000000000-K6D4P:1:1102:13496:2752 2:N:0:CTTCAACCAC+TTATGCGCCT
TAAAACAGGGTCCCCTCCCCCTCTAGGGTCAAAAAAAGAGGTATTTAAGTTTCGGTCAGTTAAAAGTATTGTGATAGCTCCCGCTAACACTGGCAAAGATAAAAGAAGAAGAATGGCTGTTAAAATAACTGATCAGACAAATAGTCTAATTTTTTCTGCTGAAAGGTTTTTTGCTTTAAGATTAATAATTGTAGTAATAAAATTTAAGGCACCTAAAATTGAAGAAATCCCTGCAAGGTGTAAAGAAAAAATTGTTAAGTCTACTCAAGGTCCTGAATGATAAAACGTTGATAAAGGTGGA
+
CCCCCGGGGGGGGFFGGGGGGGGGFGGGGGGGGGGGGGGGGGGGGGGGGFGGGGGFCCDECFGGGGFGGGGGGGGGGGGFGGGGGGGGGGGFFFGCGGGGGGGFGFFGGGGFGGFGGFGECEFGGGGGGGGGFGGFFGGGGGGGGGGGGGFGGEGGGGGGGGGFGGF9DFFGGGGGFGGFGDFFGGGGFGGFGGGGFFC@C9FE?FFFF?FCFGFGFCFFGFCBF@CFAB3FF2BF=EDF@=EFE=35;(6>3C?FEF6>EC?F566;737)7><<6774?EF34<@5;?D>FEEFF).4(
@M70528:330:000000000-K6D4P:1:1102:9196:2754 2:N:0:CTTCAACCAC+TTATGCGCCT
TAAAACAGGGTCCCCTCCTCCTCTAGGGTCAAAAAAAGAGGTATTTAAGTTTCGGTCAGTTAAAAGTATTGTGATAGCTCCCGCTAACACTGGTAAAGATAAAAGAAGAAGAATGGCTGTTAAAATAACTGATCAGACAAATAGTCTAATTTTTTCTGCTGAAAGGTTTTTTGCTTTAAGATTAATAATTGTAGTAATAAAATTTAAGGCACCTAAAATTGAAGAAATCCCTGCAAGGTGTAAAGAAAACATTGTTAAGTCTACTGAAGGTCCTGAATGATAAAACGTTGATAAAGGTGGA
+
CCCCCGGGGGGGGGGGGGGGGGGGGGGGGGGGGGGGGGGGGGGGGGGGGGGGGGDGGGGGGGGGGGDFGGGGGGGGGFGGGGDFDEEGGGFGGGGGFFGGGGGGGGGGGGGGGGGGGGGGFGGGGGGGFGDGGGGGGGGGGGGGFGGGGGFGG,CFEGGGGGGGGGGGGGGGGGGGFGGGGGGGGGGGGGADFGGGFGFGFGFFFFFFFFFFFCFGFFCEGFEFFFFFFE56>>DB@;ACEBFF<;BDF)9=ECCF@=@C?A<F9=CBEE>B*43;CF?<57C)9;9@@@C+7<>CCF17(
@M70528:330:000000000-K6D4P:1:1102:12800:2755 2:N:0:CTTCAACCAC+TTATGCGCCT
TAAAACAGGGTCCCCTCCTCCTCTAGGGTCAAAAAAAGAGGTATTTAAGTTTCGGTCAGTTAAAAGTATTGTGATAGCTCCCGCTAACACTGGTAAAGATAAAAGAAGAAGAATGGCTGTTAAAATAACTGATCAGACAAATAGTCTAATTTTTTCTGCTGAAAGGTTTTTTGCTTTAAGATTAATAATTGTAGTAATAAAATTTAAGGCACCTAAAATTGAAGAAATCCCTGCAAGGTGTAAAGAATAAATTGTTAAGTCTACTGAAGGTCCTGAATGATTAAACGTTGATAAAGGTTGT
+
CCCCC@CF8C<C6FFF,BC@CFF9@@@FFGGGFFFF:@D<FFGCFAFEF<<EGGGGEGGFF<66,EFGGF9FFFFDFG9F@<@@F@@FF@?F,=FEFFDDFD9EFFFGGGFAFGGGGGGGGCA,>FGGFGFFDGG9DEFFC9DGF,,=DD+>F?CFGDFC<=DCA6ED,@D=8FGG?EF8=FGAFFF?FF=DFCGG9EF,:318CFC+;99*<+*;AFFFC<*8=C5AC));?@49>15?:3>>4*-*3:>4?FFF?=8@4A?+4*@E>;7*78*/0@C3<)1.).:8@(/3+).19;)6(
@M70528:330:000000000-K6D4P:1:1102:10032:2756 2:N:0:CTTCAACCAC+TTATGCGCCT
TAAAACAGGGTCCCCTGTCTCTTATACACATCTGACGCTGCCGACGAAGGCGCATAAGTGTAGATCTCGGTGGGCGCTGGACACTTAAAAAAAAAAAAAAATCGTCGCATTGCACAGCTACACATGGAATTCCACTTACATCCTCCGCACTCAAGCATTCCAGTTTAAAAGGCACTTCCTCTGTTAAGCCTATGGATCTCACCCTCCAATTAAACAGCCACTTACGCGTGTGTTACGTCCCTGAATATCCACGAAACATGTCTCATCTTGTATATCCTCCACATCAGGCACAATAGTTACC
+
@CCCCGGGGGGFA<FGGCF<FFGGGGCFFGGGGEFFFGGGGFGGGGECCFGGGG,,::6EC,<CC,,,C@8B@+C+++6+:,,6AE,5,9A4++8+46C+6,,6,:87@338,9,,,86,:@3,,,@3@,3@<@,5,3882,*@,4**3**48,276,,5,>:,,+,,,6,*;=,,)5<9,217,,==C,++2;7+6+09?+)/2)0))1@+++;;)=:(0)))*,(4)((.0,)90**2(-)).)))*)).(71)(0*()*.*0))))).)-)-)2*)(((.),)))((***)))0-)).
@M70528:330:000000000-K6D4P:1:1102:8600:2759 2:N:0:CTTCAACCAC+TTATGCGCCT
TAAAACAGGGTCCCCTCCTCCTCTAGGGTCAAAAAAAGAGGTATTTAAGTTTCGGTCAGTTAAAAGTATTGTGATAGCTCCCGCTAACACTGGTAAAGATAAAAGAAGAAGAATGGCTGTTAAAATAACTGATCAGACAAATAGTCTAATTTTTTCTGCTGAAAGGTTTTTTGCTTTAAGATTAATAATTGTAGTAATAAAATTTAAGGCACCTAAAATTGAAGAAATCCCTGCAAGGTGTAAAGAAAAAATTGTTAAGTCTACTGAAGGTCCTGAATGATAAAACGTTGATAAAGGTGGA
+
CCCCCGGGGGGGGGGGGGGGGGGGGGGGGGGGGGGGGGGGGGGGGGGGGGGGGGGGGGGGGGGGGGGGGGGGGGGGGGGGGFGGGGGGGGGGGGGGGGGGGGGGGGGGGGGGGGGGGGGGGGGGGGGGGGGGGGGGGGGGGGGGGGGGGGFGGGGGGGGGGGGGGGGGGGGGGGGGFGGGGGGGGGGGGGGDDFGGFGFGEEFFFFFFFFF?5CFGFGGFGFCFFFFF>CEFFDDFEEEGFE?AEFFBFDFF=FEFCFCFEFFFGFFFEEE@<AAE;DCEEFF<CE>@@@CCFECE7@ED(
@M70528:330:000000000-K6D4P:1:1102:19320:2760 2:N:0:CTTCAACCAC+TTATGCGCCT
TAAAACAGGGTCCCCTCCCCCTCTAGGGTCAAAAAAAGAGGTATTTAAGTTTCGGTCAGTTAAAAGTATTGTGATAGCTCCCGCTAACACTGGCAAAGATAAAAGAAGAAGAATGGCTGTTAAAATAACTGATCAGACAAATAGTCTAATTTTTTCTGCTGAAAGGTTTTTTGCTTTAAGATTAATAATTGTAGTAATAAAATTTAAGGCACCTAAAATTGAAGAAATCCCTGCAAGGTGTAAAGAAAAAATTGTTAAGTCTACTGAAGGTCCTGAATGATAAAACGTTGATAAAGGTGGA
+
CCCCCGGGGGGGGGGGGGGGGGGGGGGGGGGGGGGGGGGGGGGGGGGGGGGGGGGCFGGGGGGGGGGGGGGGGGGGGGGGGGGGGGGGGGGGGGGGGGGFGGGGGGGGGGGGGGGGGGGBFGGGGGGGDFGGGGGGGGGGGGGFGGGGGGFGFGGGGGGGGGGGGGGGGCDGGGGGFGGGGGGGGGGGGGGGGGGGFFFGEGFCFFFFF?AAFGFGACGBFFE;FCBEF=BAFFBAE:DGFEEFFFF:A@@D=FEFCFFE?=EFGE7=;;E@@AA<>FFEEEF<649=D?*317><F35:(
@M70528:330:000000000-K6D4P:1:1102:13791:2767 2:N:0:CTTCAACCAC+TTATGCGCCT
TAAAACAGGGTCCCCTCCTCCTCTAGGGTCAAAAAAAGAGGTATTTAAGTTTCGGTCAGTTAAAAGTATTGTGATAGCTCCCGCTAACACTGGTAAAGATAAAAGAAGAAGAATGGCTGTTAAAATAACTGATCAGACAAATAGTCTAATTTTTTCTGCTGAAAGGTTTTTTGCTTTAAGATTAATAATTGTAGTAATAAAATTTAAGGCACCTAAAATTGAAGAAATCCCTGCAAGGTGTAAAGAAAAAATTGTTAAGTCTACTGAAGGTCCTGAATGATAAAACGTTGATAAAGGTGGA
+
CCCCCGGGGGGGGGGGGGGGGGGGGGGGGGGGGGGGGGGGGGGGGGGGGGGGGGGGGGGGGGGGGGGGGGGGGGGGGGGGGGGGGGGGGGGGGGGGFGGGGGGGGGGGFGGFGGGGGGGGGFGGGGGGGGGGGGGGGGGGGGGGGGGGFGBGFGGGGGGGGGGGGGGGGGGGGGGGFGFGGGGGGGGGGGGGCCFGFFFDDEFFFFFFFFFAFGFFFFGFDFC5B5@AF@BAFFFFE5DFE3>BCF@59B2=@FFFCCAC?FCFGFFF@@;>=3AEFGEFCC)99<98@DFFGE<6CEF0(
@M70528:330:000000000-K6D4P:1:1102:14015:2768 2:N:0:CTTCAACCAC+TTATGCGCCT
TAAAACAGGGTCCCCTCCCCCTCTAGGGTCAAAAAAAGAGGTATTTAAGTTTCGGTCAGTTAAAAGTATTGTGATAGCTCCCGCTAACACTGGCAAAGATAAAAGAAGAAGAATGGCTGTTAAAATAACTGATCAGACAAATAGTCTAATTTTTTCTGCTGAAAGGTTTTTTGCTTTAAGATTAATAATTGTAGTAATAAAATTTAAGGCACCTAAAATTGAAGAAATCCCTGCAAGGTGTAAAGAAAAAATTGTTAAGTCTACTGAAGGTCCTGAATGATAAAACGTTGATAAAGGTGGA
+
CCCCCGFGGGGDCEFGGGGGGGGGFGGGGGAFFFGGGCGCGGGGGGGFEEFGGGGCGGGEFDDGGGGGGGGGGGDFFFGFGGGGGGGGG<FFC@EECFGGGGGFGGGGGB=EFFGGGGG=FFGGGGFGGGFEFGGGGGGG6FF=FFFEFGFGGA>GGGGC@E?FFGFGFGG8=EGFFDCCFF9=D:E@FGCEFGGGFFFEEGFEFFFFF5A9FF5DAFFFF6C@6=8E6>EAA>DA=DD@**24:>(745((8B@A<FAE?67@A3)./6@)/7;>4+1)?E?3)4268=9:1)).+7:0(
@M70528:330:000000000-K6D4P:1:1102:14010:2785 2:N:0:CTTCAACCAC+TTATGCGCCT
TAAAACAGGGTCCCCTCCCCCTCTAGGGTCAAAAAAAGAGGTATTTAAGTTTCGGTCAGTTAAAAGTATTGTGATAGCTCCCGCTAACACTGGCAAAGATAAAAGAAGAAGAATGGCTGTTAAAATAACTGATCAGACAAATAGTCTAATTTTTTCTGCTGAAAGGTTTTTTGCTTTAAGATTAATAATTGTAGTAATAAAATTTAAGGCACCTAAAATTGAAGAAATCCCTGCAAGGTGTAAAGAAAAAATTGTTAAGTCTACTGAAGGTCCTGAATGATAAAACGTTGATAAAGGTGGA
+
CCCCCGGGGGGGGGGGGGGGGGGGGGGGGGGGGGGGGGGGGGGGGGGGGGGGGEDGGGGGGGGFGGFGGGGGGDFGFGGGGGGGGGGGGGGGGGFGGGFGGGGGGGGGGGGGGGGGEFGEGGGCFFGGGGGGGGGFGGGFGGFGGGGGGGFEGGGGGGGGFGGGGGGGGGGGGGGGCGFFGGGGGGGGGGGGGGGGFFCCEFFEF@AF?FA5@CFGFFGEGFC@FE@AC@EF4B=FEFDF>ECEAC23AFF=@F7@CCFFFAEFF<CAE@EE@33)0;?8<CC47=@FD09;>59>?<BF0
@M70528:330:000000000-K6D4P:1:1102:15775:2797 2:N:0:CTTCAACCAC+TTATGCGCCT
TAAAACAGGGTCCCCTCCTCCTCTAGGGTCAAAAAAAGAGGTATTTAAGTTTCGGTCAGTTAAAAGTATTGTGATAGCTCCCGCTAACACTGGTAAAGATAAAAGAAGAAGAATGGCTGTTAAAATAACTGATCAGACAAATAGTCTAATTTTTTCTGCTGAAAGGTTTTTTGCTTTAAGATTAATAATTGTAGTAATAAAATTTAAGGCACCTAAAATTGAAGAAATCCCTGCAAGGTGTAAAGAACAAATTGTTAAGTCTACTGAAGGTCCTGAATGATAACACGTTGATAAAGGTGGA
+
CCCCCGGGGGGFGGGGGGGGGGGGEGGGGGGGGGGGGDGGGGGGGGGGGGGGGGGFGGGGGGGGGGFGGGGGGGGGGGGGGGGGGGGGGGGGGGGDGGGGG9FGGGGGGGGGGGGGGGGGGGGGGGGGGGFGGGGFDGGGGGGGFGGGGGFGGGDGGGGFGG?FFFGGFFGGGGDGFFGFGGGGFGGGGGGGGGGGFGF=DECEFFFFFAFFFFFGFGGFGFFFF5CECC:69@FFEGGC<<EF?C@);@B>E@7C/4=@CBEFF=@*>2>=EE;)2;<8?CE)74;/51:;@CE<9<37(
@M70528:330:000000000-K6D4P:1:1102:11642:2798 2:N:0:CTTCAACCAC+TTATGCGCCT
TAAAACAGGGTCCCCTCCTCCTCTAGGGTCAAAAAAAGAGGTATTTAAGTTTCGGTCAGTTAAAAGTATTGTGATAGCTCCCGCTAACACTGGTAAAGATAAAAGAAGAAGAATGGCTGTTAAAATAACTGATCAGACAAATAGTCTAATTTTTTCTGCTGAAAGGTTTTTTGCTTTAAGATTAATAATTGTAGTAATAAAATTTAAGGCACCTAAAATTGAAGAAATCCCTGCAAGGTTTAAAGAAAAAATTGTTAAGTCTACTGAAGGTCCTGAATGATAAAACGTTGATAAAGGTTGT
+
CCCCCFEGGGGGGGGGGGGGGGGGCGGGGGGGGGGGGEDGGGGGGGGGGGGGGGEGCFGGGGG9@FGGGGGGCFGGGGGGGGGGGGGGGGFGGGGGFFGFGGAFFFGGAFCEFGFFGEDGGGCFGGGGGGCGGGGGGGGCGGGFGGGGGGEGGGGGGGGGFFFCF6EGFGGGGFGGFFFFFGGGCGGGGGFFGFGF?EDFCAFFFFFFA59??FFGF7FE7FAA>C:EF:@FFDD4>*>,:><CC=B)A=B=EFFF?B:@EFFFF34<<1=37><C9F6AE3?)/706;0*;C)93+7.3,
@M70528:330:000000000-K6D4P:1:1102:20145:2801 2:N:0:CTTCAACCAC+TTATGCGCCT
TAAAACAGGGTCCCCTCCTCCTCTAGGGTCAAAAAAAGAGGTATTTAAGTTTCGGTCAGTTAAAAGTATTGTGATAGCTCCCGCTAACACTGGTAAAGATAAAAGAAGAAGAATGGCTGTTAAAATAACTGATCAGACAAATAGTCTAATTTTTTCTGCTGAAAGGTTTTTTGCTTTAAGATTAATAATTGTAGTAATAAAATTTAAGGCACCTAAAATTGAAGAAATCCCTGCAAGGTGTAAAGAAAAAATTGTTAAGTCTACTGAAGGTCCTGAATGATAAAACGTTGATAAAGGTGGA
+
CCCCCGGGGGGGGGGGGGGGGGGGGGGGGGGFGGGGGGGGG@EFFGFGGEGGGGGEEGGGGGFGGGGGGGGGGGGGGFGCFFDEGGGFCFGGGGGGFGGGGCGGGGGFGGGGGGDFGFGGGGDFGGGGGGGGGGGGGGGGD>8EEFGGFFFGGFGFDFDGCGGGGGGCFGGD@FCDFGDEFFGCGGGGGGGGCCDF;A@AD;CCFFFFFFFF5?FFFFF@7B>C>@CCF):6;>:86;D71>EAEEB4FFFF28<6>B1*>A?BFE@734=</7=>CC?<35C;>E9@;0D@CC9<+7;((
@M70528:330:000000000-K6D4P:1:1102:13452:2801 2:N:0:CTTCAACCAC+TTATGCGCCT
TAAAACAGGGTCCCCTCCTCCTCTAGGGTCAAAAAAAGAGGTATTTAAGTTTCGGTCAGTTAAAAGTATTGTGATAGCTCCCGCTAACACTGGTAAAGATAAAAGAAGAAGAATGGCTGTTAAAATAACTGATCAGACAAATAGTCTAATTTTTTCTGCTGAAAGGTTTTTTGCTTTAAGATTAATAATTGTAGTAATAAAATTTAAGGCACCTAAAATTGAAGAAATCCCTGCAAGGTGTAAAGAAAAAATTGTTAAGTCTACTGAAGGTCCTGAATGATAAAACGTTGATAAAGGTGGA
+
CCCCCGGGGGGGGGGGGGGGGGGGGGGGGGGFGGGGGEGGGFGGGGGGGGFFGGGGGGGGGGGGGGGGGGGGGGGGGCGFFCFGGGGGGGGGGGGGGGGGGGGFGGGGGGGGGGGFGGGFFGGGGGGGGGGGGGGGGGGFGGGGGGGGGGFGGGGGFGFGGGGGGGGGGGGEGGGGFGGGGGCDGGGGGGGGGGGGFGCDDFFFFFFF??FAFFFGFFGFGFFECEFFC8@AFF5A=5>FEEEA<EFDFDFF@FFFEFFECFC=9=<BEFF@4>AECFFF???CEF0;8(8:>71>FE@?(
@M70528:330:000000000-K6D4P:1:1102:13249:2810 2:N:0:CTTCAACCAC+TTATGCGCCT
TAAAACAGGGTCCCCTCCTCCTCTAGGGTCAAAAAAAGAGGTATTTAAGTTTCGGTCAGTTAAAAGTATTGTGATAGCTCCCGCTAACACTGGTAAAGATAAAAGAAGAAGAATGGCTGTTAAAATAACTGATCAGACAAATAGTCTAATTTTTTCTGCTGAAAGGTTTTTTGCTTTAAGATTAATAATTGTAGTAATAAAATTTAAGGCACCTAAAATTGAAGAAATCCCTGCAAGGTGTAAAGAAAAAATTGTTAAGTCTACTGAAGGTCCTGAATGATAAAACGTTGATAAAGGTGGA
+
CCCCCGGGGGGGGGGGGGGGGGGGGGGGGGGGGGGGGGGGGGGGGGGGGGGGGGGGGGGGGGGGGGGGGGGGGGGGGGGCFGGGGGGGGGGGGGGGGGGGGGGGGGGGGGGGGGGGGGGGFGGGGGGGGGGGGGGGGGGGGGGGGGGGGGFGGGGFFGGGGGGGGGGGGGGGDGGGFGFGGGGGGFGGGGGGGGGGFGFGFFFFFFFFFFFFFCFCFFGBGFFBF@CEFEBA5B@9>=DFFFFEECBDFFFFFFFA<AFFEFCCBE@>E1=E@EAFDFFEEFEFEFF@81>;C?4CC38((
@M70528:330:000000000-K6D4P:1:1102:8800:2832 2:N:0:CTTCAACCAC+TTATGCGCCT
TAAAACAGGGTCCCCTCCTCCTCTAGGGTCACAAAAAGAGGTATTTAAGTTTCGGTCAGTTAAAAGTATTGTGATAGCTCCCGCTAACACTGGTAAAGATAAAAGAAGAAGAATGGCTGTTAAAATAACTGATCAGACAAATAGTCTAATTTTTTCTGCTGAAAGGTTTTTTGCTTTAAGATTAATAATTGTAGTAATAAAATTTAAGGCACCTAAAATTGAAGAAATCCCTGCAAGGTGTAAAGATAAAATTGTTAAGTCTACTGAAGGTCCTGAATGATAAAACGTTGATAAAGGTGGA
+
CCC@CGGGGGG<E@FGCCFGGGGGFFGFGGG-EFF@FE@EAFGFFFFGGGCEDCCBBFDCCCFF9CFFGFGGGGFFFCC<FG:FGCFFF@FGDEE@EGGGGACDD<B@FFFG8<F<FGD4CFF<EAEG?FFCFFGF=DDGGCGGFEFGF=DDDF>FFFF8?F?<DF?>,DFGGG8DC,3==DADB:EFFFFGGGFD@F+=>3+:<EDD6560@CFGFFF<98*:A5CCC88AC5C9@@@D@5AF<C*18AEFE97=6+=:6=AFC=@;:@B=0.*88:C=*9*/*54637:3+)96+)6=(
@M70528:330:000000000-K6D4P:1:1102:22179:2833 2:N:0:CTTCAACCAC+TTATGCGCCT
TAAAACAGGGTCCCCTCCTCCTCTAGGGTCAAAAAAAGAGGTATTTAAGTTTCGGTCAGTTAAAAGTATTGTGATAGCTCCCGCTAACACTGGTAAAGATAAAAGAAGAAGAATGGCTGTTAAAATAACTGATCAGACAAATAGTCTAATTTTTTCTGCTGAAAGGTTTTTTGCTTTAAGATTAATAATTGTAGTAATAAAATTTAAGGCACCTAAAATTGAAGAAATCCCTGCAAGGTGTAAAGAAAAAATTGTTAAGTCTACTGAAGGTCCTGCATGATAAAACGTTGATAAAGGTGGA
+
CCCCCGGGGGGGGGGGGGGGGGGGGGGGGGGGGGGGGGGGGGGGGGGGGGGGGGGGGGGGGGGGGGGGGGGGGFGGGFGGGGGGGGGFGGGFFGGGGGGGGGGGGGGGGGGGGGGGGGGFFGGGDFGGGGGGGGGGGGGGGFGGGGGGGGFFFEEFGFGGGGFBEFFFGGGGGGGGFGFGGGGGGGGGGGGGGGGGFGFGEFFFFFFFF5AF??ACAE:CGF8CCECFFE@FF>FF>D>EFFC=ACFFFFBB@FFF@419<A?AF=87=E;E.;7(23<8CCFF)3:@D?<:CECE?<@?(
@M70528:330:000000000-K6D4P:1:1102:16686:2836 2:N:0:CTTCAACCAC+TTATGCGCCT
TAAAACAGGGTCCCCTCCTCCTCTAGGGTCAAAAAAAGAGGTATTTAAGTTTCGGTCAGTTAAAAGTATTGTGATAGCTCCCGCTAACACTGGTAAAGATAAAAGAAGAAGAATGGCTGTTAAAATAACTGATCAGACAAATAGTCTAATTTTTTCTGCTGAAAGGTTTTTTGCTTTAAGATTAATAATTGTAGTAATAAAATTTAAGGCACCTAAAATTGAAGAAATCCCTGCAAGGTGTAAAGAAAAAATTGTTAAGTCTACTGAAGGTCCTGAATGATAAAACGTTGATAAAGGTGGA
+
CCCCCGGGGGGGGGGGGGGGGGGGGGGGGGGGGGGGGGGGGGGGGGGGGGGGGGGGGGGGGGGGGGGGGGGGGGGGFGGGGGGGGGGGGGGGGGGGGGGGGGGGGGGGGGGGGGGGGGGGGGGGGGGGGGGGGGGGGGGGGGDFGGGGGGFGGGGGGGGFGGGFGGGGGGGGGGGGFGGGGGGGGGGGGGGCFAFGFGFGFFFF?FFFFFFFFFFGFFGFGFFFFCCCAEEFF9BFBFFGEEFAEFBBF49@EAEF<=A@<=9@9*93)4=A8@3>7:33).<C><>D@?C7@CCFGF@7(
@M70528:330:000000000-K6D4P:1:1102:13174:2851 2:N:0:CTTCAACCAC+TTATGCGCCT
TAAAACAGGGTCCCCTCCTCCTCTAGGGTCAAAAAAAGAGGTATTTAAGTTTCGGTCAGTTAAAAGTATTGTGATAGCTCCCGCTAACACTGGTAAAGATAAAAGAAGAAGAATGGCTGTTAAAATAACTGATCAGACAAATAGTCTAATTTTTTCTGCTGAAAGGTTTTTTGCTTTAAGATTAATAATTGTAGTAATAAAATTTAAGGCACCTAAAATTGAAGAAATCCCTGCAAGGTGTAAAGAAAAAATTGTTAAGTCTACTGAAGGTCCTGAATGATAAAACGTTGATAAAGGTGGA
+
CCCCCGGGGGGGGGGGGGGGGGGGGGGGGGGGGGGGGGGGGGGGGGGGGGGGGGGGDGGGGGGGGGGGGGGGGGGGGGGGFFGGGGGGGGGGGGGGGGGGGGGGGGGFF@FGGGGGGGDFFGGGGGGGGGGGGFGGGGGGGGGGGGGGGGFGGGGGGGGFGGGGGGGGGGGGGGGGFGGGGGGGGGGGGGGGGGGGDGFADFF5FFFFFFFAF6FCFGEBDFAEFFFFFBBAFFBA=@DGEFEFEC4<;BFFEFFF?FFFCFCC7>CFFFE<79<3CFFF)7?99;9@189;@36494@7(
@M70528:330:000000000-K6D4P:1:1102:16675:2852 2:N:0:CTTCAACCAC+TTATGCGCCT
TAAAACAGGGTCCCCTCCTCCTCTAGGGTCAAAAAAAGAGGTATTTAAGTTTCGGTCAGTTAAAAGTATTGTGATAGCTCCCGCTAACACTGGTAAAGATAAAAGAAGAAGAATGGCTGTTAAAATAACTGATCAGACAAATAGTCTAATTTTTTCTGCTGAAAGGTTTTTTGCTTTAAGATTAATAATTGTAGTAATAAAATTTAAGGCACCTAAAATTGAAGAAATCCCTGCAAGGTGTAAAGAAAAAATTGTTAAGTCTACTGAAGGTCCTGAATGATAAAACGTTGATAAAGGTGGA
+
CCCCCGAFGGGFGEFGGGGGGGGGEFGFFGGGGGGEGDGGGGFFGGGGFGGGGGGF7CFFFGFFGGFGFFGDFGGF9EDGGGGGGGE8F8FFFGGGGGGGGFGCFFGGGGCFFGGFFE>EEGGGGGGGFGAFAGGGFG<F6DGGGFGGFGFGFGCGGGGGFGGGGGFFCFGGG8DC9FFGGGGGECFFFGGGGGGGFFB,:3<=8FC5650;?FFCAEFFG675BE@AFE@F64@F=:9?6379>C576)9@EF?A5B=<C>5=>**7;(.;).)66:<3?<3)>@96;(7;FEE394;0(
@M70528:330:000000000-K6D4P:1:1102:13179:2869 2:N:0:CTTCAACCAC+TTATGCGCCT
TAAAACAGGGTCCCCTCCTCCTCTAGGGTCAAAAAAAGAGGTATTTAAGTTTCGGTCAGTTAAAAGTATTGTGATAGCTCCCGCTAACACTGGTAAAGATAAAAGAAGAAGAATGGCTGTTAAAATAACTGATCAGACAAATAGTCTAATTTTTTCTGCTGAAAGGTTTTTTGCTTTAAGATTAATAATTGTAGTAATAAAATTTAAGGCACCTAAAATTGAAGAAATCCCTGCAAGGTGTAAAGAAAAAATTGTTAAGTCTACTGAAGGTCCTGAATGATAAAACGTTGATAAAGGTGGA
+
CCCCCGGGGGGGGGGGGGGGGGGGGGGGGGGGGGGGGGGGGGGGGGGGGGGGGGGGGGGGGGGGGGGGGGGGGGGGGGGGGGGGGGGGGGGGGGGGGGGGGGGGGGGGGGGGGGGGGGGFGGGGGGGGGGGGGGGGGGGGGGGGGGGGGGFGGGGGGGGGGGGGGGGGGGGGGGDGFGGGGGGGGGGGGGGGGGGGFGFGDFFEFFFFFFFFFGFGFGGFGFFEF:CEFE@FFFFFEGGFE=EFEFFFFFFFFFCFEFFFEFEFG:5@EEFFEEFFFFFFFFF<><;=DFGCCCEFGEED0
@M70528:330:000000000-K6D4P:1:1102:19880:2877 2:N:0:CTTCAACCAC+TTATGCGCCT
TAAAACAGGGTCCCCTCCTCCTCTAGGGTCAAAAAAAGAGGTATTTAAGTTTCGGTCAGTTAAAAGTATTGTGATAGCTCCCGCTAACACTGGTAAAGATAAAAGAAGAAGAATGGCTGTTAAAATAACTGATCAGACAAATAGTCTAATTTTTTCTGCTGAAAGGTTTTTTGCTTTAAGATTAATAATTGTAGTAATAAAATTTAAGGCACCTAAAATTGAAGAAATCCCTGCAAGGTGTAAAGAAAAAATTGTTAAGTCTACTGAAGGTCCTGAATGATAAAACGTTGATAAAGGTGGA
+
CCCCCGGGGGGGGGGGGGGGGGGGDGGGGGGGGGGGGGGGGGGGGGGGGGGGGGGGGGGGGGGGGGGGGGGGGGGGGGGGGGGGGGGGGGGGGGGGGGGGGGGGGGGGGGGGGGGGGGGGGGGGGGGGGGGGGGGGGGGGGGGGGGGGGGFGGGGGGGGGGGGGGGGGGGGGGGGGFGGFGGGGGGGGGGGGGGGGFDFGDGFFFFFFFFFFFGFGFGGFFCEFFCFFF5C5CBFF:DFCEEFFFF5<F>BFFFFFEAFFEFCFF:@7<15A=EEF;@CEEFCEFE9@@@D>@?EFGFFD(
@M70528:330:000000000-K6D4P:1:1102:14129:2877 2:N:0:CTTCAACCAC+TTATGCGCCT
TAAAACAGGGTCCCCTCCTCCTCTAGGGTCAAAAAAAGAGGTATTTAAGTTTCGGTCAGTTAAAAGTATTGTGATAGCTCCCGCTAACACTGGTAAAGATAAAAGAAGAAGAATGGCTGTTAAAATAACTGATCAGACAAATAGTCTAATTTTTTCTGCTGAAAGGTTTTTTGCTTTAAGATTAATAATTGTAGTAATAAAATTTAAGGCACCTAAAATTGAAGAAATCCCTGCAAGGTGTAAAGAAAAAATTGTTAAGTCTACTGAAGGTCCTGAATGATAACACGTTGATAAAGGTGGA
+
CCCCCGGGGGGGGGGGGGGGGGGGGGGGGGGGGGGGGGGGGGGGGGGGGGGGGGGGGGGGGGGGGGGGGGGGGGGGGGGGFCGGGGGGGGGGGGGFGGGGGGGGGGGGGFGGGGGGGFCGGGGGGGGGGGGGGGGGGGGFCD8EDGGGGGFGGFGGGGFGGGGGGCEFGGGGGGGGFGGFGGGGG8FGGGGGGGGGFFFGFFC@FF@C5CFFFFFCFFGFGFCCF5@CFEFFFFFFEFFC6@EAFFF)A4>D28EF4BBEEFFFGE4B<6@E8<AEC763CE?))(2,6=93;54CC<;D(
@M70528:330:000000000-K6D4P:1:1102:12419:2884 2:N:0:CTTCAACCAC+TTATGCGCCT
TAAAACAGGGTCCCCTCCCCCTCTAGGGTCAAAAAAAGAGGTATTTAAGTTTCGGTCAGTTAAAAGTATTGTGATAGCTCCCGCTAACACTGGTAAAGATAAAAGAAGAAGAATGGCTGTTAAAATAACTGATCAGACAAATAGTCTAATTTTTTCTGCTGAAAGGTTTTTTGCTTTAAGATTAATAATTGTAGTAATAAAATTTAAGGCACCTAAAATTGAAGAAATCCCTGCAAGGTGTAAAGAAAAAATTGTTAAGTCTACTGAAGGTCCTGAATGATAAAACGTTGATAAAGGTTGG
+
CCCCCGGGGGGGGGGGGGGGGGGGGGGGGGGGGGGGGGGGGGGGGGGGGGGGGGGGGGGFGGGGGGGGGGGGGGGGGGGFFGGGGGGGGGGGGGGGGGGGGGGGGGGGGGGFGGGGFGDEFFGGGGGGGGGGGGGGGGGGGGGGGGGGGGFGGGGGGGGGGGGGGGGGGGGGGFAGFFGGGGCCEEGGGGGGGGGGFGFGFCFEFFF?FFF5@FFGAFGEGFFBFC@5B@>FFFFAE>D8>>AFCED0?>@FFFFF?FFEC+7=E33;3@E9@FEE4CEEE37)9@B:;?>@CC<CF@)/(
@M70528:330:000000000-K6D4P:1:1102:19875:2895 2:N:0:CTTCAACCAC+TTATGCGCCT
TAAAACAGGGTCCCCTCCTCCTCTAGGGTCAAAAAAAGAGGTATTTAAGTTTCGGTCAGTTAAAAGTATTGTGATAGCTCCCGCTAACACTGGTAAAGATAAAAGAAGAAGAATGGCTGTTAAAATAACTGATCAGACAAATAGTCTAATTTTTTCTGCTGAAAGGTTTTTTGCTTTAAGATTAATAATTGTAGTAATAAAATTTAAGGCACCTAAAATTGAAGAAATCCCTGCAAGGTGTAAAGAAAAAATTGTTAAGTCTACTGAAGGTCCTGAATGATAAAACGTTGATAAAGGTGGA
+
CCCCCGGGGGGGFGFGGEGGGGFGGGGGGGFFGGGGEGGGGGGAFFFGGGGGGGGGGGGGGGGGGGGGGGGGGGFGGGGGGGGGEGGGGGGGGGGGGGGGGGFGGGGGGGG?FGGGGGGGGGFGGGFFFFFGGGGGGGGG6DFGGGGGGG;EDFGGFGGGGGGGGGG9AFFEGFDG?FFGGGGGGGGGGGGGFEGGFFDFEFFFFFFFFFFFFGFGFFDEGF;CF@C5B:@ACDBFE>>F@EFBECF=?B@DB=>F*4=@4BEAEB4EE@EEEFEC*;?ACE?E<;>F@D7>@?<<+;;=(
@M70528:330:000000000-K6D4P:1:1102:8824:2903 2:N:0:CTTCAACCAC+TTATGCGCCT
TAAAACAGGGTCCCCTCCTCCTCTAGGGTCAAAAAAAGAGGTATTTAAGTTTCGGTCAGTTAAAAGTATTGTGATAGCTCCCGCTAACACTGGTAAAGATAAAAGAAGAAGAATGGCTGTTAAAATAACTGATCAGACAAATAGTCTAATTTTTTCTGCTGAAAGGTTTTTTGCTTTAAGATTAATAATTGTAGTAATAAAATTTAAGGCACCTAAAATTGAAGAAATCCCTGCAAGGTGTAAAGAAAAAATTGTTAAGTCTACTGAAGGTCCTGAATGATAAAACGTTGATAAAGGTGGA
+
<ACC8AFGGGGGG@FCG;FDCEFCCEF8ECA<FCCF:FGGGGEGFFGGGGFGFCGGE@FFFA9FEFDGFFGFGGGGGCDGFGGGGEEDGGGGGGDFEGGDCDFFFGFFE<4A<FEG,ACEGGGE9F,C=FDFDFF89,AE?ED=F9DGGGFDFFECFFGFGE,?,=EGDEFGGGGG7=EGGGC<DFGFGGAFF8CFCF=EDECEF?;?65?F5+;=;FGCFF98BEDC88@*34541*5>:=49<;>BA5256BC8>==@EAEFGF?=.(/)/43>CG<@?C<)9@93((/2;5<)+/6,(
@M70528:330:000000000-K6D4P:1:1102:22029:2909 2:N:0:CTTCAACCAC+TTATGCGCCT
TAAAACAGGGTCCCCTGTCTCTTATACACATCTGACGCTGCCGACGAAGGCGCATAAGTGTAGATTTCGGTGGTCGCCGTAGCATTAAAAACAACAAAAACTACACGACCATCCTCATGTCCCTCGACATACATCTCTCCACTCCCGAACTCAACGCCCTCATTACTATAATCCATACCCTCTTTACGCACCTTGATGCCACTGTCAACTTACTCAACGGACTCAACAAGCTGTAATCCCACAACATCCGCGTGACCACAACACCCAATAGACGCCTTCAGATACTGTACCTACTCTCCAC
+
CCCCCGGGGGGD9;FFGFFGGGGGGDDFGGFGGGFGGGGGGGGGG:FBFGGGGG:F,CCEFCFFA,<,:7@,C,:++8++,,9,,<6<E,,4A,,4,:C,+4,4A,++++844E9<,,+9<,,9,84+=F,CA9,6@,AD+,93,3+@6+0EF88+@3@C@,,8@8;,,7,75<6F>,,<,*::,,7*1*1=*5=*1,1,1,/)+;+@418*;=+1)<*(*0(/)/()2/,))1)3)3+5)(/;((,))(((()(0)0.(()()223(())))(((*1)))..).-)..)2**.)40)().
@M70528:330:000000000-K6D4P:1:1102:17471:2915 2:N:0:CTTCAACCAC+TTATGCGCCT
TAAAACAGGGTCCCCTCCCCCTCTAGGGTCAAAAAAAGAGGTATTTAAGTTTCGGTCAGTTAAAAGTATTGTGATAGCTCCCGCTAACACTGGCAAAGATAAAAGAAGAAGAATGGCTGTTAAAATAACTGATCAGACAAATAGTCTAATTTTTTCTGCTGAAAGGTTTTTTGCTTTAAGATTAATAATTGTAGTAATAAAATTTAAGGCACCTAAAATTGAAGAAATCCCTGCAAGGTGTAAAGAAAAAATTGTTAAGTCTACTGAAGGTCCTGAATGATAAAACGTTGATAAAGGTGGA
+
CCCCCGGGGGGGFGFGGGGGGGGGGGGGGGGGGGGGGGGGGGGGGGGGGFGGGGGGGGGGGGGGGGGGGDGGGGGGGGGGGGGGGGGGGGGGGGGGGGGGGGGFFGGGGGGGCGGGGGGGGGGGGGGGGFFGGGGGGGGGGGGGGGGGGGFGGGGGGGFGFGFFFGGGCGGGGGGGFG8FCGGGGGGGGGGGGGGGFGFGACFFFFFFFFAFFGFGFFGFFFE@A=@EF<EFFF=AE@D7>BEFEFF2?(5BFACFEBFEFFEFG3?=@EF9)7=E*CC<EECCE@@@@?<:C?CCCE?F(
@M70528:330:000000000-K6D4P:1:1102:16213:2919 2:N:0:CTTCAACCAC+TTATGCGCCT
TAAAACAGGGTCCCCTCCTCCTCTAGGGTCAAAAAAAGAGGTATTTAAGTTTCGGTCAGTTAAAAGTATTGTGATAGCTCCCGCTAACACTGGTAAAGATAAAAGAAGAAGAATGGCTGTTAAAATAACTGATCAGACAAATAGTCTAATTTTTTCTGCTGAAAGGTTTTTTGCTTTAAGATTAATAATTGTAGTAATAAAATTTAAGGCACCTAAAATTGAAGACATCCCTGCAAGGTGTAAAGAAAAAATTGTTAAGTCTACTGAAGGTCCTGAATGATAAAACGTTGATAAAGGTGGA
+
@CCC@EFGGGGCGGGGG@EFFFGG9FGGGGGGFFEF@FGFGGGGGGGGFGGGCFF:FCFFEGGGF<FCFGFGGGGGGFEBFDFECCFGDGFFGEFD?FGGAFGGGD<FFGEF8FGGGGGGFGFFFGFGEGEFGFGGF?E@=9DGFGFFFG9FDB8FCFD8E>DCDDFDFF+=3@9DEFGGGGG=FEGGG;EGGFD9=CCFE;@5BACC5AFA?FFGAACEGC@=8))*900*;B=F>15?:><99<@:>:@2BF7C@@8//:7=E=*/7(4).7<<;C?<EC?)4=(6=(2+3<4;;)6(,
@M70528:330:000000000-K6D4P:1:1102:10192:2930 2:N:0:CTTCAACCAC+TTATGCGCCT
TAAAACAGGGTCCCCTCCTCCTCTAGGGTCAAAAAAAGAGGTATTTAAGTTTCGGTCAGTTAAAAGTATTGTGATAGCTCCCGCTAACACTGGTAAAGATAAAAGAAGAAGAATGGCTGTTAAAATAACTGATCAGACAAATAGTCTAATTTTTTCTGCTGAAAGGTTTTTTGCTTTAAGATTAATAATTGTAGTAATAAAATTTAAGGCACCTAAAATTGAAGAAATCCCTGCAAGGTGTAAAGAAAAAATTGTTAAGTCTACTGAAGGTCCTGAATGATAAAACGTTGATAAAGGTGGA
+
CCCCCGGGGGGGGGGGGGGGGGGGGGGGGGGGGGGGGGGGGGGGGGGGGGGGGGGGGGGGGGGGGFGFGGGGGGGGGFFFGGGGGGGGGGGGGGGGGGGGGGGFGFGFGGGGGGGGGGGGGGGDGGGGGGGFGGGCFGFGFGGGGGGGGGFGGGGGGGGGGGGGGGGGGGGGGFGGFDFGFGGGGGGGGGGGGGGGFFFEDGFFFFFFFFFFAGFGFGGFGFFFFE@EF=5AFFFFE5:DBEEF?;=@FBBFFFEF?8=CEF?FGFF3@@@E;A=E>@CEFEE)48.68=31;6CE?E@F0
@M70528:330:000000000-K6D4P:1:1102:7012:2956 2:N:0:CTTCAACCAC+TTATGCGCCT
TAAAACAGGGTCCCCTCCTCCTCTAGGGTCAAAAAAAGAGGTATTTAAGTTTCGGTCAGTTAAAAGTATTGTGATAGCTCCCGCTAACACTGGTAAAGATAAAAGAAGAAGAATGGCTGTTAAAATAACTGATCAGACAAATAGTCTAATTTTTTCTGCTGAAAGGTTTTTTGCTTTAAGATTAATAATTGTAGTAATAAAATTTAAGGCACCTAAAATTGAAGAAATCCCTGCAAGGTGTAAAGAAAAAATTGTTAAGTCTACTGAAGGTCCTGAATGATAAAACGTTGATAAAGGTGGA
+
CCCCCGGGGGGGGGGGGGGGGGGFGGGGGGGGGGGGGGGGGGGGGGGGGGGGGGGGGGGGGGGGGGGGGGGGGGGGGGGGGGGGGGGGGGGGGGGGGGGGGGEFGFGGGGGGGGGGGGGFGGGGGGGGGGGGGGGGGGGGGGGGGGGGGGFFGGDGGGGGGGDFGGGGGGGGGDCGFGGGGGGGFGGGGG8DGGGDFGFGFEFCFFFFFAFFFGFGFGA5ACCEFCDFF@E5;22B@8D8@EFFAEBFFB@D@89CC>@E?AEFFEC=81;@3EEE>D?EF?)>>E0@@DFF=<74@@;@(
@M70528:330:000000000-K6D4P:1:1102:11207:2967 2:N:0:CTTCAACCAC+TTATGCGCCT
TAAAACAGGGTCCCCTCCTCCTCTAGGGTCAAAAAAAGAGGTATTTAAGTTTCGGTCAGTTAAAAGTATTGTGATAGCTCCCGCTAACACTGGTAAAGATAAAAGAAGAAGAATGGCTGTTAAAATAACTGATCAGACAAATAGTCTAATTTTTTCTGCTGAAAGGTTTTTTGCTTCAAGATTAATAATTGTAGTAATAAAATTTAAGGCACCTAAAATTGAAGAAATCCCTGCAAGGTGTAAAGAAAAAATTGTTAAGTCTACTGAAGGTCCTGAATGATAAAACGTTGATAAAGGTGGA
+
CCCCCGGGGGGGGGGGGGGGGGGGGGGGGGGGGGGGGGGGGGGGGGGGGGGGGGGGGGGGGGGGGGGGGGGGGGGGGGGGGGGGGGGGGGGGGGGGGGGGGGGGGGGGGGGGGGGGGGGFGGGFGGGGGGGGGGGGGGGGGGGGCGGGGGFGGGGGFGGGGGGGGGGGDGGGGGGGDGGGGGGGGGGGGFGGGGGGFGFGEGFFCCFFFFFFFFFFFECEEFFFFFBEFFE>FFFF=C9DBFFFCFBBFFFFFFEFCACEEFFFF:5EF(69;EEEFGFFEEEE<E@F@FFCFEFFC@@;0
@M70528:330:000000000-K6D4P:1:1102:12111:2979 2:N:0:CTTCAACCAC+TTATGCGCCT
TAAAACAGGGTCCCCTCCCCCTCTAGGGTCAAAAAAAGAGGTATTTAAGTTTCGGTCAGTTAAAAGTATTGTGATAGCTCCCGCTAACACTGGTAAAGATAAAAGAAGAAGAATGGCTGTTAAAATAACTGATCAGACAAATAGTCTAATTTTTTCTGCTGAAAGGTTTTTTGCTTTAAGATTAATAATTGTAGTAATAAAATTTAAGGCACCTAAAATTGAAGAAATCCCTGCAAGGTGTAAAGAACAAATTGTTAAGTCTACTGAAGGTCCTGAATGATAAAACGTTGATAAAGGTGGA
+
CCCCCGGGGGGGGGGGGGGGGGGGGGGGGGGGGGGGGGGGGGGGGGGGGGGGGGGGGGGGGFGGGGGGGGGGGGGGGGGGGGGGGGGGGGGGGGGGGGGGGGFGGGGCFGGGGGGGGGGGGGGGGGGGGGGGGGGGGGGGGGGGGGGGGGFGGGGGGGGGGGGGGGGGGGFEEGGGFGGGGGGGGFFGGGGGGGGGFGFFEGFEFFA5?FAF?5?DFFGFGFFEFF9@FEEFFB@FB89,96EFCFB(?>BFFFFFCA8>C:EFFBEEE1;EE<FFGGEACFE<C@2/:<51+9;;E@1<(
@M70528:330:000000000-K6D4P:1:1102:23574:2979 2:N:0:CTTCAACCAC+TTATGCGCCT
TAAAACAGGGTCCCCTCCTCCTCTAGGGTCAAAAAAAGAGGTATTTAAGTTTCGGTCAGTTAAAAGTATTGTGATAGCTCCCGCTAACACTGGTAAAGATAAAAGAAGAAGAATGGCTGTTAAAATAACTGATCAGACAAATAGTCTAATTTTTTCTGCTGAAAGGTTTTTTGCTTTAAGATTAATAATTGTAGTAATAAAATTTAAGGCACCTAAAATTGAAGAAATCCCTGCAAGGTGTAAAGAAAAAATTGTTAAGTCTACTGAAGGTCCTGAATGATAAAACGTTGATAAAGGTGGA
+
CCCCCGGGGGGEFGGGGGGGGGGGGGGGGGGGGGGGGFFGGGGGGGGGGGGGGGGGGGGGGGGGGGGGGGGGGGGGGGFGGGFGDGGGGGGGGGGGGGGGGGGFCFGGGGGGGGGGGGGGGGGGGGGGGGGGGGGGEGGGGGGGGGGGGGFGGGG:CCFGGGGFGGGGGGGGGFGGFGGGGGGGGGGGGGGGGFFGFGFGFGFFFFFFF5FFFFFGFAFFGFC5CFFFF@:5ADBA=8<>*>E97=>BAB@DEAEF8+49?8@=C39BE153;4;;7;9@?5<)9)(/32*13719+.6?(
@M70528:330:000000000-K6D4P:1:1102:17203:2991 2:N:0:CTTCAACCAC+TTATGCGCCT
TAAAACAGGGTCCCTGTCTCTTATACACATCTGACGCTGCCGACGAAGGCGCAAAAGGGGAGAGCGCGGGGGGCGGGGGAGGAGGAAAAAAAAAAAAAAGAAGAAGAGAAGGACAGAGGCGAAGGAAGGGAGACACACCATCAGATTATCTACTCCTTGACCTGTTAATAGCCGAATCCTCCATACCTACGTCTCTCTCCGCCCCTTCATCTCCTCTTCCTCTGTACGTATATGCCTGCCACGTCCCTCATCTACTGCACTGTACCACATTGTTTCATGCGCTACTCTGCATACTATGCTC
+
CCCCCGGGGGGGGGGGGGGGGGGGGGGG66=<CE6F,68+6@@@B@CCD,@8@+6@,,8+6@,8,++87>BE*55***22*****18CCCE?E8::*/**/*+++,+,2+,***2**+*********,******0*2/***+*+++++0<*0+++++++20++*003++2+++/**)*+++*2++***+3/****2*0*2(/)()0.0***1****/+0)+*-)*-)())))*))06+*2))(.((()0()))/-*)*0()))*+)))(,-))-(.**-)((--(5))))0**).)+).6.
@M70528:330:000000000-K6D4P:1:1102:10326:2996 2:N:0:CTTCAACCAC+TTATGCGCCT
TAAAACAGGGTCCCCTCCTCCTCTAGGGTCAAAAAAAGAGGTATTTAAGTTTCGGTCAGTTAAAAGTATTGTGATAGCTCCCGCTAACACTGGTAAAGATAAAAGAAGAAGAATGGCTGTTAAAATAACTGATCAGACAAATAGTCTAATTTTTTCTGCTGAAAGGTTTTTTGCTTTAAGATTAATAATTGTAGTAATAAAATTTAAGGCACCTAAAATTGAAGAAATCCCTGCAAGGTGTAAAGAAAAAATTGTTAAGTCTACTGAAGGTCCTGAATGATACAACGTTGATAAAGGTGGA
+
@CC8CGGGGGGGDFA6C76CCCCFFFFCCFEEFF9F@C8EC6FFEGFGG@FFGEGG7FFECF,CFG,C<CCEDAC,,E<FG<CCC:FDF,?AFE<F,FEFC95;,C=<,AA8E,CFFGC8,4E,9CFG<EEGGGG89FEC+@DAFEDGCF9,=<EGFAFDFFD<E+64=DD139=DF9F,,3E<BEFFGFFDGGGFFFDGCGFFFFFA?CFA?DAG*,,1,1:>F5CFFF5>A=5>*14:71>F**)06)6=7+/:*4+991>F7*0*7(5477)7*+9=C?).))6/5,:1;<;4;;30(
@M70528:330:000000000-K6D4P:1:1102:23727:3014 2:N:0:CTTCAACCAC+TTATGCGCCT
TAAAACAGGGTCCCCTCCTCCTCTAGGGTCAAAAAAAGAGGTATTTAAGTTTCGGTCAGTTAAAAGTATTGTGATAGCTCCCGCTAACACTGGCAAAGATAAAAGAAGAAGAATGGCTGTTAAAATAACTGATCAGACAAATAGTCTAATTTTTTCTGCTGAAAGGTTTTTTGCTTTAAGATTAATAATTGTAGTAATAAAATTTAAGGCACCTAAAATTGAAGAAATCCCTGCAAGGTGTAAAGAAAAAATTGTTAAGTCTACTGAAGGTCCTGAATGATAAAACGTTGATAAAGGTGGA
+
CCCCCGGGGGGFGFFFGGGGGGGGGGGGGGGGGGGGGGGGGGGGGGGGGGEGGGGGGGGGGGGGGGGFFFGGFGGGGGGGFGGGGGGGGGGGGGGGGGGGGGFGGGGGGGGGGGGGGGGGFGGGGGGGGFGGGGGGGGGGGGGGGGGGGGBFGGGGGFFGGFG,DFFDEFGGGGGGFGGGCCGGFGFGGGGGDDFGFGFGEFFFFFFFFFAFFGFGFGF5CACEFBFEAC@AFF=A@CFG@EFFCEBBA29BFFEFE8C??6CBG@?@<@@E);AE;:6<EEFF<338@29;FFCEC@@1(
@M70528:330:000000000-K6D4P:1:1102:10032:3018 2:N:0:CTTCAACCAC+TTATGCGCCT
TAAAACAGGGTCCCCTCCTCCTCTAGGGTCAAAAAAAGAGGTATTTAAGTTTCGGTCAGTTAAAAGTATTGTGATAGCTCCCGCTAACACTGGTAAAGATAAAAGAAGAAGAATGGCTGTTAAAATAACTGATCAGACAAATAGTCTAATTTTTTCTGCTGAAAGGTTTTTTGCTTTAAGATTAATAATTGTAGTAATAAAATTTAAGGCACCTAAAATTGAAGAAATCCCTGCAAGGTGTAAAGAAAAAATTGTTAAGTCTACTGAAGGTCCTGAATGATAAAACGTTGATAAAGGTGGA
+
CCCCCGGGGGGGGGGGGGGGGGGGGGGGGGGGGGGGGGGGGGGGGGGGGGGGGGGGGGGGGGGGGGGGGGGGGGGGGGGGGGGGGGGGGGGGGGGGGGGGGGGGGGGGGGGGGGGGGGGGGGGFGGGGGGGGGGGGGGGGGGFGGGGGGGFGGGGGGGGGGGFGGGGFGGGGGGGGFGGGGGGGGGGGGGGDFGGGFGFGFGFFFFFFFFFFFGFGFGGFGFFFFFFFF)86A=BFB8:D>:ACEC2>F5>B=6*B/1=?E6@FF@8;3@@E<A<FCCCE?EC4CEBFFDCDGEECG3(6(
@M70528:330:000000000-K6D4P:1:1102:17417:3040 2:N:0:CTTCAACCAC+TTATGCGCCT
TAAAACAGGGTCCCCTCCCCCTCTAGGGTCAAAAAAAGAGGTATTTAAGTTTCGGTCAGTTAAAAGTATTGTGATAGCTCCCGCTAACACTGGCAAAGATAAAAGAAGAAGAATGGCTGTTAAAATAACTGATCAGACAAATAGTCTAATTTTTTCTGCTGAAAGGTTTTTTGCTTTAAGATTAATAATTGTAGTAATAAAATTTAAGGCACCTAAAATTGAAGAAATCCCTGCAAGGTGTAAAGAAAAAATTGTTAAGTCTACTGAAGGTCCTGAATGATAAAACGTTGATAAAGGTGGA
+
CCCCCGGGGGGGGGGGGGGGGGGGGGGGFGGGGGGGGGGGGGGGGGGGGGGGGGGGGGGGGGGGGGGGGGGGGGGGGGGGGGGGGGGGGGGGGGGGGGGGGGGGGGGGGGGGGGCFGGGGGGGGGGGGGGGGGGGGGGGGGGGGGGGGGGFGGGGGGGGGDF?FDGGGGGGEGGGGFGGFGGGFGGGGGGGGGGGFFGFGFGFFFFFFFF6FFGFGFGGFGFECC8@EFEEAFFFFFEGC6:<FEFF(8(:@EFFFE6BCEFE6?<CE@8@A@EE<<FFFEFC4)7>FDD7:7C)>FEBF(
@M70528:330:000000000-K6D4P:1:1102:23205:3060 2:N:0:CTTCAACCAC+TTATGCGCCT
TAAAACAGGGTCCCCTCCTCCTCTAGGGTCAAAAAAAGAGGTATTTAAGTTTCGGTCAGTTAAAAGTATTGTGATAGCTCCCGCTAACACTGGTAAAGATAAAAGAAGAAGAATGGCTGTTAAAATAACTGATCAGACAAATAGTCTAATTTTTTCTGCTGAAAGGTTTTTTGCTTTAAGATTAATAATTGTAGTAATAAAATTTAAGGCACCTAAAATTGAAGAAATCCCTGCAAGGTGTAAAGAAAAAATTGTTAAGTCTACTGAAGGTCCTGAATGATAAAACGTTGATAAAGGTGGA
+
CCCCCGGGGGGFGGGGGGGGGGGGGGGGGGGGGGGGGGGGGGGGGGGGGGGGGGGGGGGGGGGGGGGGGGGGGGGGGGCFGGGGGGGGGGGGGGGGGGGGGGGGGGGGGGGGGGGGGGGGGGGGGGGGGGGGGGGGGGGGGGDEGGGGGGFGGGGGGGGGGGGGGGGGGGGGGGGGBFGGGGGGGGGGGGGGGFGGFGFGFGFFFFFFFAFFFFFGFGGFGFCEFF@EFEF5ABBBEGCCEEFAEFF>FD@B@FFFECFECFCAC*9>E163;<AE<;<AEEFE6@18@<5;CCEFGE;@(
@M70528:330:000000000-K6D4P:1:1102:16911:3062 2:N:0:CTTCAACCAC+TTATGCGCCT
TAAAACAGGGTCCCCTCCTCCTCTAGGGTCAAAAAAAGAGGTATTTAAGTTTCGGTCAGTTAAAAGTATTGTGATAGCTCCCGCTAACACTGGTAAAGATAAAAGAAGAAGAATGGCTGTTAAAATAACTGATCAGACAAATAGTCTAATTTTTTCTGCTGAAAGGTTTTTTGCTTTAAGATTAATAATTGTAGTAATAAAATTTAAGGCACCTAAAATTGAAGAAATCCCTGCAAGGTGTAAAGAAAAAATTGTTAAGTCTACTGAAGGTCCTGAATGATAAAACGTTGATAAAGGTGGA
+
CCCCCGGGGGGGGGGGGGGGGGGGGGGGGGGGGGGGGGGGGGGGGGGGGGGGGGGGGGGGGGGGGGGGGGGGGGGGGGGGGGGGGGGGGGGGGGGGGGGGGGGGGGGGGGGGGGGGGGGGGGGGGGGGGGGFGGGGGGGGGGFGGGGGGGFGGGGGGGGGGGGGFGGGGGGGGGGGFGFFGGGGGFGGGGGGGGGGFGFFEEFFFFCFFFFFFGFGFCFFGFE@AECEFEEAF>FFFDE8>EEF?EBBF9@FEFFF?FFFFFFFGF*773@A@EE98DEEEFFE9<6=@1::7CFFGF@F(
@M70528:330:000000000-K6D4P:1:1102:23629:3062 2:N:0:CTTCAACCAC+TTATGCGCCT
TAAAACAGGGTCCCCTCCTCCTCTAGGGTCAAAAAAAGAGGTATTTAAGTTTCGGTCAGTTAAAAGTATTGTGATAGCTCCCGCTAACACTGGTAAAGATAAAAGAAGAAGAATGGCTGTTAAAATAACTGATCAGACAAATAGTCTAATTTTTTCTGCTGAAAGGTTTTTTGCTTTAAGATTAATAATTGTAGTAATAAAATTTAAGGCACCTAAAATTGAAGAAATCCCTGCAAGGTGTAAAGAAAAAATTGTTAAGTCTACTGAAGGTCCTGAATGATAAAACGTTGATAAAGGTGGA
+
CCCCCGGGGGGEFFGGGGGGGGGGGGGGGGGGGGGGGGGGGGGGGGGGGGGGGGGGGGGGGGGGGGGGGGGGGGGGGGGGGGGGGGGGGGGGGGGGGGGGGGGGGGGGGGGGGGGGGGGGGGGGGGGGGFGGGGGGGGGGGGCFGGGGFGFGGGGGGGGGGGGFFGGGGGGGGGGGFGGGGFGGGGGGGGGFCCGGBGFGECFFFFFBF56???:CFCFFGF=AAECFFEEAFFFB=FFGEFEFEFF=AFFF96>C?FB@?6?@E=5=@1;@7EE<<CC<?537942@DD:7CCCFG7;;(
@M70528:330:000000000-K6D4P:1:1102:15839:3095 2:N:0:CTTCAACCAC+TTATGCGCCT
TAAAACAGGGTCCCCTCCTCCTCTAGGGTCAAAAAAAGAGGTATTTAAGTTTCGGTCAGTTAAAAGTATTGTGATAGCTCCCGCTAACACTGGCAAAGATAAAAGAAGAAGAATGGCTGTTAAAATAACTGATCAGACAAATAGTCTAATTTTTTCTGCTGAAAGGTTTTTTGCTTTAAGATTAATAATTGTAGTAATAAAATTTAAGGCACCTAAAATTGAAGAAATCCCTGCAAGGTGTAAAGAAAAAATTGTTAAGTCTACTGAAGGTCCTGAATGATAAAACGTTGATAAAGGTGGA
+
CCCCCGGGGGGGGGGGGGGGGGGGGGGGGGGGGGGGGGGGGGGGGGGGGGGGGEGGGGGGGGFGGGGGGGGGGFGFGGGGGGGGGGGGGGGGGDFFGGGGGFGGGGGGGGGGGGGFFGGGGGGGGGGGGGGGGGGGGGG??FCFGFGGADFGFGGGGGGGGGGCEFGGGGGGCFGGFGGGGGGFFGGGGGGGGGGGFFF:CFFFFFFF5FFACFFFFFGFGFECFEFEFFFFFD2F>DEGE=EFEE25/9==@FCF<8BCCFFFF@);@1=4;E3)*3<=<<)7><@@@?CCF3;6CEEF(
@M70528:330:000000000-K6D4P:1:1102:24647:3129 2:N:0:CTTCAACCAC+TTATGCGCCT
TAAAACAGGGCTCCCTGTCTCTTATACACATCTGACGCTGCCGACGAAGGCGCATAAGTGTAGATCTCGGTGGTCGCCGTATCATTAAAAAAAAAAAAAAAAAAGAAAGAAACATAGAATACAGGAAGCGAAAAACATAAAAGAAAGAAAGTATATAACACGTAAAAACACATGAAGTAGTACAGTCTAACACGAGTAGGTAGAACAATAAGCAATAATATGAAGAGAATTAAGGTATAATCCATAAGTACGGCTACTGAGTGAATGATTGACCACATTGCAGTATAATCGACATGACCTA
+
CCCCCFFGGGGEFGGGGGGGGGGGGGGGGGFFGGFFGGFGGGGGGGGGGDFGGGGFGA,9C9,<,<CFFGECE@,@>4@@,,BE,ECFGAFG:BFFEC++6+++8+3,,,,,,,,,6,+,3,,,,,,,,++*5*,3,,,,+6+*,,,,,,*6,,,2,,,,,*,3,*2,*,,,,,,++++++3+,++++++0+2*9))=++1+*)+*))*2//**)*0++.+1-)*-((0))**))*)3++)))*)),)*))(()()()*.)15*+)).)))))))(**).)))))).6))**),()+)())
@M70528:330:000000000-K6D4P:1:1102:20578:3136 2:N:0:CTTCAACCAC+TTATGCGCCT
TAAAACAGGGTCCCCTCCCCCTCTAGGGTCAAAAAAAGAGGTATTTAAGTTTCGGTCAGTTAAAAGTATTGTGATAGCTCCCGCTAACACTGGCAAAGATAAAAGAAGAAGAATGGCTGTTAAAATAACTGATCAGACAAATAGTCTAATTTTTTCTGCTGAAAGGTTTTTTGCTTTAAGATTAATAATTGTAGTAATAAAATTTAAGGCACCTAAAATTGAAGAAATCCCTGCAAGGTGTAAAGAAAAAATTGTTAAGTCTACTGAAGGTCCTGAATGATAAAACGTTGATAAAGGTGGG
+
CCCCCGGGGGGGGGGGGGGGGGGGGGGGGGGGGGGGGGGGGGGGGGGGGGGGGGGGGGGGGGGGGGGGGGGGGGGGGGGGGGGGGGGGGGGGGGGGGGGGGGGGGGGGGGGGGGGGGGGGGGGGGGGGGGGGGGGGGGGGGGGGGGGGGGFFFGGGGGGGGGGGGFGGGGGGGGGGFGGGGGGGGGGGGGGGGCGG?FFGFGFFFFFFFFFFFGFGFGGFFFEFF5@EF=EFFFB;>DC@EEFFEFDFFFFFFFFA8>@EF6<6CE?AF1;A8AFCFFFFFFFFEFB;DFGCDCFFF)(4(
@M70528:330:000000000-K6D4P:1:1102:21152:3142 2:N:0:CTTCAACCAC+TTATGCGCCT
TAAAACAGGGTCCCCTCCTCCTCTAGGGTCAAAAAAAGAGGTATTTAAGTTTCGGTCAGTTAAAAGTATTGTGATAGCTCCCGCTAACACTGGTAAAGATAAAAGAAGAAGAATGGCTGTTAAAATAACTGATCAGACAAATAGTCTAATTTTTTCTGCTGAAAGGTTTTTTGCTTTAAGATTAATAATTGTAGTAATAAAATTTAAGGCACCTAAAATTGAAGAAATCCCTGCAAGGTGTAAAGAAAAAATTGTTAAGTCTACTGAAGGTCCTGAATGATAAAACGTTGATAAAGGTGGA
+
CCCCCGGGGGFGGGGGGGGGGGGGGGGGGGGGGGGGGGGGGGGGGGGGGGGGGGGGGGGGGGGGGGGGGGGGGGGGGGGGGGGGGGGGGGGGGGGGGGGGGGGGGGGGGGGGGGGGGGGGGGGGGGGGGGGGGGGGGGGGGGGGGGGGGGFGGGGGGGGGFGGGGFGGGGGGGGGGFGGGGGFGGGGGGGGGGGGGFGFGEGFFFFFFFFFFFFCCFGGFGFFEF8=CF3@AFFFF>;DCEFFFFE@2ABBBFFFFCFFFFFFFGFEEFEFFFFE<CDC@CEEFFF9@@@1+2<;EFE(6(
@M70528:330:000000000-K6D4P:1:1102:24381:3172 2:N:0:CTTCAACCAC+TTATGCGCCT
TAAAACAGGGTCCCCTCCTCCTCTAGGGTCAAAAAAAGAGGTATTTAAGTTTCGGTCAGTTAAAAGTATTGTGATAGCTCCCGCTAACACTGGCAAAGATAAAAGAAGAAGAATGGCTGTTAAAATAACTGATCAGACAAATAGTCTAATTTTTTCTGCTGAAAGGTTTTTTGCTTTAAGATTAATAATTGTAGTAATAAAATTTAAGGCACCTAAAATTGAAGAAATCCCTGCAAGGTGTAAAGAAAAAATTGTTAAGTCTACTGAAGGTCCTGAATGATAAAACGTTGATAAAGGTGGA
+
CCCCCGGGGGGGGGGGGGGGGGGGGGGGGGGGGGGGGGGGGGGGGGGGGGFGGGGGGGGGGGGGGGGGGGGGGGGGGFGGGGGGGGGGGGGGGGGGGGGGGGGGGGGGFEGGGGGGGFGGDFGGGGGGGGGGGGGGGGGGGGGGGGGGGGFGGGGGGGGGGGGGGGGGGGGGGGGGFGFGGGGGGGGGGGGGGCFF7=C:>EF@FFA<AFFFFGFGFDGBGFEFF=CEFCEFFFD?=5<DEEF=6AD@FB9DEFEF*=BCFFFFFF5<E@EE<4<E<7<3CCE3))(637*2:?<EC3(4(
@M70528:330:000000000-K6D4P:1:1102:6512:3181 2:N:0:CTTCAACCAC+TTATGCGCCT
TAAAACAGGGTCCCCTCCCCCTCTAGGGTCAAAAAAAGAGGTATTTAAGTTTCGGTCAGTTAAAAGTATTGTGATAGCTCCCGCTAACACTGGCAAAGATAAAAGAAGAAGAATGGCTGTTAAAATAACTGATCAGACACATAGTCTAATTTTTTCTGCTGAAAGGTTTTTTGCTTTAAGATTAATAATTGTAGTAATAAAATTTAAGGCACCTAAAATTGCAGAAATCCCTGCAAGGTGTAAAGAAAAAATTGTTAAGTCTACTGAAGGTCCTGAATGATAAAACGTTCATAAAGGTGGA
+
@CCCCGCGGGGDGEFGDF:FGGGGEFGGGG9CCAGGCGFGFGGDFGG9EFGGGGGGGEGFGGFF,CFFF@FEFFG@EF@FGGGGGEGEFGFA984?E8FFCF9DFDGFFGF@DDD=DFDEFFG?EFAFFGGFFFADFBF,=D=FAFF9FGFDDC8EGGGGGDGEDCFFGGF8C@DFFE:FFGFFE@FFGGGCDFGFFF?<CFFFFFFFF*@69CF*9DC5E+0*==EEFE@AABBF@:>21:79E>(()8>25878*1B?C7)117C<@EE).73>*;?AC?)1)79@3(23+117>@FB0
@M70528:330:000000000-K6D4P:1:1102:5986:3197 2:N:0:CTTCAACCAC+TTATGCGCCT
TAAAACAGGGTCCCCTCCTCCTCCAGGGTCAAAAAAAGAGGTATTTAAGTTTCGGTCAGTTAAAAGTATTGTGATAGCTCCCGCTAACACTGGTAAAGATAAAAGAAGAAGAATGGCTGTTAAAATAACTGATCAGACAAATAGTCTAATTTTTTCTGCTGAAAGGTTTTTTGCTTTAAGATTAATAATTGTAGTAATAAAATTTAAGGCACCTAAAATTGAAGAAATCCCTGCAAGGTGTAAAGAAAAAATTGTTAAGTCTACTTAAGGTCCTGAATGATAACACGTTGATAAAGGTTGA
+
CCCCCGGGGGGGGFFGGGGGGGGGFGGGGGGGGGGGGGGGGGGGGGFFGGFGGGGGGGFCFGFGGGGGGGGGGGGGGAEGFFFGGGGGFGDFGGGGFGGGGGGFGGFFGFGFFFCEFGGFGGGGGGGGGGGGGGGGGGGGDCGGFGFF,;DFGGG8EFGGGFEFGCEDDFGGGGGGFGGGGGGGCFFGGGGGGGGGFGCFFFFFFAFFA9FAF?6CFFGFGFFEF@DFF@)5@BDFFFFGFFFFFF=)99>=@F9B?A+/*:>==*/9?3EE3@;C4:?AFEEFE@D;@6>;7<66C<)/(
@M70528:330:000000000-K6D4P:1:1102:15949:3202 2:N:0:CTTCAACCAC+TTATGCGCCT
TAAAACAGGGTCCCCTCCTCCTCTAGGGTCAAAAAAAGAGGTATTTAAGTTTCGGTCAGTTAAAAGTATTGTGATAGCTCCCGCTAACACTGGTAAAGATAAAAGAAGAAGAATGGCTGTTAAAATAACTGATCAGACAAATAGTCTAATTTTTTCTGCTGAAAGGTTTTTTGCTTTAAGATTAATAATTGTAGTAATAAAATTTAAGGCACCTAAAATTGAAGAAATCCCTGCAAGGTGTAAAGAAAAAATTGTTAAGTCTACTGAAGGTCCTGAATGATAAAACGTTGATAAAGGTGGA
+
CCCCCGGGGGGGGGGGGGGGGGGGGGGGGGGGGGGGGGGGGGGGGGGGGGGGGGGGGGGGGGGGGFGGGGGGGGGGGGGGGGGGGGGGGGGGGGGGGGGGGGGGGGGGGGGGGGGGEGG8FFGGGGGGGGGFGGGGGGGG8FGGGGGGGGFGGGGGGGGGGGGFFCGGGGGGDGGGFADDEGGFGFGGGGGGFGFGFGFFFEFFFFFFAFFFFGFGFGGEGFEEF@CFFCFFFDFF@CFEB3:F6CB:*:@=EA<A4+=CCACFGFCEE@EE<EECCD<EFF<4C=2;@@5::999F@;@(
@M70528:330:000000000-K6D4P:1:1102:20399:3220 2:N:0:CTTCAACCAC+TTATGCGCCT
TAAAACAGGGTCCCCTCCCCCTCTAGGGTCAAAAAAAGAGGTATTTAAGTTTCGGTCAGTTAAAAGTATTGTGATAGCTCCCGCTAACACTGGCAAAGATAAAAGAAGAAGAATGGCTGTTAAAATAACTGATCAGACAAATAGTCTAATTTTTTCTGCTGAAAGGTTTTTTGCTTTAAGATTAATAATTGTAGTAATAAAATTTAAGGCACCTAAAATTGAAGAAATCCCTGCAAGGTGTAAAGAAAAAATTGTTAAGTCTACTGAAGGTCCTGAATGATAAAACGTTGATAAAGGTGGA
+
CCCCCGGGGGFEFFGGGGGGFGFGGGGGGGGGGGGGGGGFGGGGGGGFGCFGGEGFEGFGFGFGGGGFGGGGFFFGGGGGGGDGGGGGFGG<FGGGGGGGFGGFGGGGGGCFGGGGGGGGGGGCFGGGFGGGGGGGCGGGFGGGFGGGGGFGGGGFGGGCFFEGDGGEDGGEE?GFFGGGCGGGGFGGGGGFGGGCAFFFECFEFFFF5A695DFGFGGFGA7AFFBAF:>4@BD@BCFC@E6=*@(36>>FFFEF9+=?C@C=CE5).(/)/;846FC<?<C3C<1581*;119;;43:(
@M70528:330:000000000-K6D4P:1:1102:13193:3231 2:N:0:CTTCAACCAC+TTATGCGCCT
TAAAACAGGGTCCCCTCCTCCTCTAGGGTCAAAAAAAGAGGTATTTAAGTTTCGGTCAGTTAAAAGTATTGTGATAGCTCCCGCTAACACTGGTAAAGATAAAAGAAGAAGAATGGCTGTTAAAATAACTGATCAGACAAATAGTCTAATTTTTTCTGCTGAAAGGTTTTTTGCTTTAAGATTAATAATTGTAGTAATAAAATTTAAGGCACCTAAAATTGAAGAAATCCCTGCAAGGTGTAAAGAAAAAATTGTTAAGTCTACTGAAGGTCCTGAATGATAAAACGTTGATAAAGGTGGA
+
<CCCCGGGGGGFGFFGEFGGGGGGFGGGGGGGGGGGGGGGGGC9EFEFGGGGGGGECEGFGGDE@FFFGGGGGGGGGGGFGGGGGGGFGGGGGGGDGGGGGFFEGGGGGGGFGGGGGGGEFGGGAFGGFGDDFGFGGGGGGGFGFEFGGGFGGF8FGGGGGGGEGGGGGDDEGGGFFGCFGFGGGGGGGGGGGGFFDGFE>F7CFFFFF5CA?CFCFFGFGFEFFFBCFEFFFB@8>D:E@=CFFFFFFFF9BFCFF>CEEF?F;3@37/5/;7=ECCCEFCC;)/688223:CCFC86((
@M70528:330:000000000-K6D4P:1:1102:20305:3260 2:N:0:CTTCAACCAC+TTATGCGCCT
TAAAACAGGGTCCCCTCCTCCTCTAGGGTCAAAAAAAGAGGTATTTAAGTTTCGGTCAGTTAAAAGTATTGTGATAGCTCCCGCTAACACTGGTAAAGATAAAAGAAGAAGAATGGCTGTTAAAATAACTGATCAGACAAATAGTCTAATTTTTTCTGCTGAAAGGTTTTTTGCTTTAAGATTAATAATTGTAGTAATAAAATTTAAGGCACCTAAAATTGAAGAAATCCCTGCAAGGTGTAAAGAACAAATTGTTAAGTCTACTGAAGGTCCTGAATGATAAAACGTTGATAAAGGTGGA
+
CCCCCGGGGGGGGGGGGGGGGGGGGGGGGGGGGGGGGGGGGGGGGGGGGGGGGGGGGGGGGGGGFGGGGGGGGGGGGGGGGGGGGGGGGGGGGGGGGGGGGGGGGGGGGGGGGGGGGGGGGGGGGGGGGGGGGGGGGGGGGGGGGGGGFGFGGGGGGGGGGGGFAFGAFFGGGGGGFGGGGGGGGGGGGGGGGGGGBEFGEEFFFFFBFFFFFCAFFFGECF@EFBFEFEFFFFFFB5>D>6<B?ED);7>@CFCF?CFCCFEFFFEFF3BB>E@FDGFFFFF<E@BDDFFFFEEFGF8:(
@M70528:330:000000000-K6D4P:1:1102:17169:3260 2:N:0:CTTCAACCAC+TTATGCGCCT
TAAAACAGGGTCCCCTCCTCCTCTAGGGTCAAAAAAAGAGGTATTTAAGTTTCGGTCAGTTAAAAGTATTGTGATAGCTCCCGCTAACACTGGTAAAGATAAAAGAAGAAGAATGGCTGTTAAAATAACTGATCAGACAAATAGTCTAATTTTTTCTGCTGAAAGGTTTTTTGCTTTAAGATTAATAATTGTAGTAATAAAATTTAAGGCACCTAAAATTGAAGAAATCCCTGCAAGGTGTAAAGAAAAAATTGTTAAGTCTACTGAAGGTCCTGAATGATAAAACGTTGATAAAGGTGGA
+
CCCCCGGGGGGGGGGGGGGGGGGGGGGGGGGGGGGGGGGGGGGGGGGGGGGGGGGGGGGGGGGGGGGGGGGGGGGGGGGGGGGGGGGGGGGGGGGGGGGGGGGGGGGGGGGGGGGGGGGGGGGGGGGGGGGGGGGGGGGGGG?EGGGGGGFGGGGGGGGGGGGGFGGGGGGGGGGGFGGGGGGGGGGGGGGGGGGGFGFFFDFEFFCFFFFFFGFFFFFEGFEBFEFFF8CAFFFFBFGGEFFFFFFBA2>BEFFFCFFF?AEFGFEEE@@E<EFFFGEEFC<>FF>@@FFGF?/;F<;;(
@M70528:330:000000000-K6D4P:1:1102:22729:3262 2:N:0:CTTCAACCAC+TTATGCGCCT
TAAAACAGGGTCCCCTCCTCCTCTAGGGTCAAAAAAAGAGGTATTTAAGTTTCGGTCAGTTAAAAGTATTGTGATAGCTCCCGCTAACACTGGTAAAGATAAAAGAAGAAGAATGGCTGTTAAAATAACTGATCAGACAAATAGTCTAATTTTTTCTGCTGAAAGGTTTTTTGCTTTAAGATTAATAATTGTAGTAATAAAATTTAAGGCACCTAAAATTGAAGAAATCCCTGCAAGGTGTAAAGAAAAAATTGTTAAGTCTACTGAAGGTCCTGAATGATAAAACGTTGATAAAGGTGGA
+
CCCCCGGGGGGGGGGGGGGGGGGGGGGGGGGGGGGGGGGGGGGGGGGGGGGGGGGGGGGGGGGGGGGGGGGGGGGGGGGGGGGGGGGGGGGGGGGGGGGGGGGGGGGGGGGGGGGGGGGGGGGGGGGGGGGGGGGGGGGGGGGGGGGGGG?DFFEGFGGGGGFBFGGGFGGGGGGGFFFGGGGGGGGGGGGGGGGGFGFFFGFFFFFFFFFFFGFGFGGFGF=6FEBFF=C5CBD@6=DD9=A:EE>7AB@BFFFFEBF?<FEFFE5=E@@<3<<<C@7<?CE<3E08DDF7C<>EF358(
@M70528:330:000000000-K6D4P:1:1102:8976:3273 2:N:0:CTTCAACCAC+TTATGCGCCT
TAAACAGGGTCCCCTCCTCCTCTAGGGTCAAAAAAAGAGGTATTTAAGTTTCGGTCAGTTAAAAGTATTGTGATAGCTCCCGCTAACACTGGTAAAGATAAAAGAAGAAGAATGGCTGTTAAAATAACTGATCAGACAAATAGTCTAATTTTTTCTGCTGAAAGGTTTTTTGCTTTAAGATTAATAATTGTAGTAATAAAATTTAAGGCACCTAAAATTGAAGAAATCCCTGCAAGGTGTAAAGAAAAAATTGTTAAGTCTACTGAAGGTCCTGAATGATAAAACGTTGAAAAAGGTGGAT
+
9CCCCGGGGGGGGFEGGFFGGGGFFFGE,CDFFGGGDFEFFGCFGGGF@FGFDECCFGFFFF9FGGGGGFGFGGGF<FFBFCGCCF@FFCFEGFDFCCFGGGGGGG@EFFFFFFFFFGGGFCGFGBFFFG9EA;CC?FGGGFFGAFGGGGFFF7=AD8DFDFF9==ADFDGGG3@EFCFFGGFF;EFGGCFGGGDDD:DEECFFFFFF?A95:99CAFFEFFEC?CE855);?CFFB9:>;<:+85@:A(7;=B<8*+457=9B,1.5(63)7@<4;177<69>89331(+2;2;;9461)
@M70528:330:000000000-K6D4P:1:1102:16863:3277 2:N:0:CTTCAACCAC+TTATGCGCCT
TAAAACAGGGTCCCCTCCTCCTCTAGGGTCAAAAAAAGAGGTATTTAAGTTTCGGTCAGTTAAAAGTATTGTGATAGCTCCCGCTAACACTGGTAAAGATAAAAGAAGAAGAATGGCTGTTAAAATAACTGATCAGACAAATAGTCTAATTTTTTCTGCTGAAAGGTTTTTTGCTTTAAGATTAATAATTGTAGTAATAAAATTTAAGGCACCTAAAATTGAAGAAATCCCTGCAAGGTGTAAAGAAAAAATTGTTAAGTCTACTGAAGGTCCTGAATGATAAAACGTTGATAAAGGTGGA
+
CCCCCGGGGGGGGGGGGGGGGGGGGGGGGGGGGGGGGGGGGGGGGGGGGGGGGGGGGGGGGGGGGGGGGGGGGGGFFGGGGGGGGGGGGGGGGGGGGGGGGGGGGGGGGGGGGGGGGGGGGGGGGGFGGGGGGGGGGGGGGGGGGGGGGGFGGGGGGGGGGGGGGGGGGGGGGGGGFGGGGGGGGGGGGGGGGGGGFGFGFDFFFFFFFFFFFGFFFDFEGF@8FEDFFF@6CFBFEFFFEFFFEFD);:@D@AEA78=?CFFFFEC>@EFE;347*;<3<E<9>;9;82CDF?3>CEE?(
@M70528:330:000000000-K6D4P:1:1102:13114:3289 2:N:0:CTTCAACCAC+TTATGCGCCT
TAAAACAGGGTCCCCTCCTCCTCTAGGGTCAAAAAAAGAGGTATTTAAGTTTCGGTCAGTTAAAAGTATTGTGATAGCTCCCGCTAACACTGGTAAAGATAAAAGAAGAAGAATGGCTGTTAAAATAACTGATCAGACAAATAGTCTAATTTTTTCTGCTGAAAGGTTTTTTGCTTTAAGATTAATAATTGTAGTAATAAAATTTAAGGCACCTAAAATTGAAGAAATCCCTGCAAGGTGTAAAGAAAAAATTGTTAAGTCTACTGAAGGTCCTGAATGATAAAACGTTGATAAAGGTGGA
+
CCCCCGGGGGGGGGGGGGGGGGGGGGGGGGGGGGGGGGGGFGGGGFGGGGFGGGGGGGGGGGGGGGGGGGGGGGGGGGGGGGGGGGGGGGGGGGGGGGGGGGGGGGGGGGGGGGGGGGDFGGGGGGGGGGGGFGGGGGGGGGGGFFGGGG?FCAEEGFDGGGGGGGFGGGGGGGGGFGGGGGFGGGGGGGGGGGGGFFFDDFFFFFFFFAFFFGFGFGDEFFFFFFDFA@5AF9BB@F?F;;EAEFDBF9@F2AEFC==?<6@B,7>>EF@A7>ACC>CEEEFCC@9@@@C:C?CC7<8;0
@M70528:330:000000000-K6D4P:1:1102:18854:3289 2:N:0:CTTCAACCAC+TTATGCGCCT
TAAAACAGGGTCCCCTCCTCCTCTAGGGTCAAAAAAAGAGGTATTTAAGTTTCGGTCAGTTAAAAGTATTGTGATAGCTCCCGCTAACACTGGTAAAGATAAAAGAAGAAGAATGGCTGTTAAAATAACTGATCAGACAAATAGTCTAATTTTTTCTGCTGAAAGGTTTTTTGCTTTAAGATTAATAATTGTAGTAATAAAATTTAAGGCACCTAAAATTGAAGAAATCCCTGCAAGGTGTAAAGAAAAAATTGTTAAGTCTACTGAAGGTCCTGAATGATAAAACGTTGATAAAGGTGGA
+
CCCCCGGGGGGGGGGGGGGGGGGGGGGGGGGGGGGGGGGGGGGGGGGGGGGGGGGGGGGGGGGGGGGGGGGGGGGGGGGGGGGGGGGGGGGGGGGGGGGGGFGGGGGGGGGGGGGGGGGGFFGGGGGGGGGGGGGGGGGGGGGGGGGGGGFGGGGGGGGGGGGGGGGGGGGGGGGGFGGFGGGGGGGGGGGGGGGGFGFGFGFFFFFFFFFFFGFGFGGEGFEEFC8CB@EAFB=B@FFCEEFFF=4>F)>BEFCFEFF<?FCFCEEFFFFFE>@FGG?836)9>@F@DFC:FEFFG8@F(
@M70528:330:000000000-K6D4P:1:1102:5904:3289 2:N:0:CTTCAACCAC+TTATGCGCCT
TAAAACAGGGGCTCCCTGTCTCTTATACACATCTGACGCTGCCGACGAAGGCGCATAAGTTTAAATTTTTGTGGTCGCTGGATCTATAAAAGGCAAAAATAAAAGAAGAAGAATTGCTGTTCAAATAACTGATCAGACAAATAGTATAATCTTTTATGCTGCAAGGTTTGTTGCTTTGAGATTAATAATTGTATATATAAAATTTACGTCACTTAACATTGACGACGTCCCTGCAAGGTGTAAAGAAAAACTTATTCAGTCTACAGAAGTTCCACAATTATAAGACTTTGATAGCGATTGA
+
CCCCCGGGGGGG7CFDF<FFFGGGGGGGFGG@FECFFGG7FFFG+@=FFE7FDF@GFGGG9CC,6<,,,,8CF@F,@F7,+:,:,,6<CE,,,,ABF,C=FFEB9FGF@89F8E,59A8,5,9@,<<?<,,9,,A9@B84@=D9A,@;D;+64FC,>4,,,3@F,+,3=6@1,,=92,,+1>9F,D,?C;,7+5++5@C,*7C5=++3***3++1+0<CA,?*)*)))*)/*9)(***,,.0*+94(7)0(0.*)11@+9)+7++)9;6).71))(**)1<?5))))).)22;))(*((()
@M70528:330:000000000-K6D4P:1:1102:14255:3290 2:N:0:CTTCAACCAC+TTATGCGCCT
TAAAACAGGGTCCCCTCCTCCTCTAGGGTCAAAAAAAGAGGTATTTAAGTTTCGGTCAGTTAAAAGTATTGTGATAGCTCCCGCTAACACTGGTAAAGATAAAAGAAGAAGAATGGCTGTTAAAATAACTGATCAGACAAATAGTCTAATTTTTTCTGCTGAAAGGTTTTTTGCTTTAAGATTAATAATTGTAGTAATAAAATTTAAGGCACCTAAAATTGAAGAAATCCCTGCAAGGTGTAAAGAAAAAATTGTTAAGTCTACTGAAGGTCCTGAATGATAACACGTTGATAAAGGTGGA
+
CCCCCGGGGGGGGGGGGGGGGGGGGGGGGGGGGGGGGGGGFGGGGGGGGGGGGGGGGGGGGGGGGGGGGGGGGGGGFGGGGGGGGGGGGGGGGGGFGGGGGGFGGGGGGGGGGGGGGGGFGGGFGGGGGGGGGGGGGGGGGGGGGGGGGGFGGGGGGGGGGGGGGGGGGGGGGGFGF9F=DFGGGGGGGGGGGGGGFFFFEEFFFFCFF5CFAGFGFGGBFFCEF58CFFEFFFFBEEGFFEFFEFBBFFBFFFFF?+BEEFEFFEEBEFF373AEFFFE3??)78;=D@FDGCC<?E@((
@M70528:330:000000000-K6D4P:1:1102:19579:3295 2:N:0:CTTCAACCAC+TTATGCGCCT
TAAAACAGGGTCCCCTCCTCCTCTAGGGTCAAAAAAAGAGGTATTTAAGTTTCGGTCAGTAAAAAGTATTGTGATAGCTCCCGCTAACACTGGTAAAGATAAAAGAAGAAGAATGGCTGTTAAAATAACTGATCAGACAAATAGTCTAATTTTTTCTGCTGAAAGGTTTTTTGCTTTAAGATTAATAATTGTAGTAATAAAATTTAAGGCACCTAAAATTGAAGAAATCCCTGCAAGGTGTAAAGAAAAAATTGTTAAGTCTACTGAAGGTCCTGAATGATAAAACGTTGATAAAGGTGGA
+
CCCCCGGGGGGGGGGGGGGGGGGGGGGGGGGGGGGGGGGGGGGGGGGGGFFGGGGGGGGGGGGGGGGGGGGGGGGGGGGGGFGGGGGGGGGGGGGGGGGGGGGGGGGGGGGGGGGGGGGGGGGGGGGGGGGGGGGGGGGGGGGGGGFGGGFGGGGGGGGGGGGDAFGCFGGGGGGGFGGGGGGGGGGGGGGGGGGGFGFEFGFFFFFFFFFFFGFFFGGEGF5CFBCFCCE5FFFA>:DCEFC9ACDFFFFFFFFFCFFEEFEFCECAEFE<EA;EC@?@EFF99@B@FDFCFC>EFFEF(
@M70528:330:000000000-K6D4P:1:1102:16138:3297 2:N:0:CTTCAACCAC+TTATGCGCCT
TAAAACAGGGTCCCCTCCCCCTCTAGGGTCAAAAAAAGAGGTATTTAAGTTTCGGTCAGTTAAAAGTATTGTGATAGCTCCCGCTAACACTGGCAAAGATAAAAGAAGAAGAATGGCTGTTAAAATAACTGATCAGACAAATAGTCTAATTTTTTCTGCTGAAAGGTTTTTTGCTTTAAGATTAATAATTGTAGTAATAAAATTTAAGGCACCTAAAATTGAAGAAATCCCTGCAAGGTGTAAAGAAAAAATTGTTAAGTCTACTGAAGGTCCTGAATGATAAAACGTTGATAAAGGTGGA
+
CCCCCGGGGGGGGGGGGGGGGGGGGGGGGGGGGGGGGGGGGGGGGGGGGGGGGGGGGGGGGGGGGGGGGGGGGGGGGGGGFGGGGGGGGGGGGFGGGGGGFGGGGGGGGGGGGGGGGGGGGGGGGGGGGGGGFGGGGGGGGGFGGGGGFGFGGGGGGGGGGGGGGGGGFFGECFGFFGGGFGGGGFFGGGGGGGGGFGF7>EFFFFFFFFFFFGFGFGGFGFEEF5CEF@FAFF=@@CFGFEF6AED242>=EFCF?BFEEFFFGFC88(;<@FECCFE86<6)9=1:;?9:C347F@:?(
@M70528:330:000000000-K6D4P:1:1102:16126:3313 2:N:0:CTTCAACCAC+TTATGCGCCT
TAAAACAGGGTCCCCTCCCCCTCTAGGGTCAAAAAAAGAGGTATTTAAGTTTCGGTCAGTTAAAAGTATTGTGATAGCTCCCGCTAACACTGGCAAAGATAAAAGAAGAAGAATGGCTGTTAAAATAACTGATCAGACAAATAGTCTAATTTTTTCTGCTGAAAGGTTTTTTGCTTTAAGATTAATAATTGTAGTAATAAAATTTAAGGCACCTAAAATTGAAGAAATCCCTGCAAGGTGTAAAGAACAAATTGTTAAGTCTACTGAAGGTCCTGAATGAGAAAACGTTGATAAAGGTGGA
+
6CCCCGGGGGF9FEFGGFEGGGGGEEFFGGGGFCGEE7FECCFFFGGGGGGCCEGFGCFEEE,CFFGGGGGC<<EE<?FGGGCFE:@EFDFFA@,B,BFGAEEFGGGGGGFCFFFGEFDEFGGFFGGGGGFEFAFGGGGGDGGGGCGGGGFFDGDGGGGFGF?FGDD3=BFGDFGGFACEFFGFACFCFFGGGGFGFFFCCFFFFF7<96@F9CF;AFACFF5AF)5>A>EFFF=B6CD:>6E6*13(27:EFCCC?+:CCF?CEE?7)(;>E@732;<34))(/(6=;;*;;6<CE3@;(
@M70528:330:000000000-K6D4P:1:1102:8669:3316 2:N:0:CTTCAACCAC+TTATGCGCCT
TAAAACAGGGTCCCCTCCTCCTCTAGGGTCAAAAAAAGAGGTATTTAAGTTTCGGTCAGTTAAAAGTATTGTGATAGCTCCCGCTAACACTGGTAAAGATAAAAGAAGAAGAATGGCTGTTAAAATAACTGATCAGACAAATAGTCTAATTTTTTCTGCTGAAAGGTTTTTTGCTTTAAGATTAATAATTGTAGTAATAAAATTTAAGGCACCTAAAATTGAAGAAATCCCTGCAAGGTGTAAAGAAAAAATTGTTAAGTCTACTGAAGGTCCTGAATGATAAAACGTTGATAAAGGTGGA
+
CCCCCGGGGGGGGGGGGGGGGGGGGGGGGGGGGGGGGGGGGGGGGGGGGFGGGGDGGGGFGGGGGGGGGGGGGGGGGGGGGGGGGGGGGGGGGGGGGGGGGGGGGGGGGGGGGGGGFGGGGGGGGGGGGGGGGGGGGGGGGGGGGGGGGGFFGGGGGGGGGGGFGGFGGGGGGGGCDGEFFGGGGGGGGGGGGGGGFGFGFGFFFFFFFFFFFGFGFGGFGF==CEFFFEBFFFFFFGFCBEE>EFFFFFFFEFEFCBFFC8CFGFEFF1@A;AAE8@EAEFC36@;=@@<:CC9CF7@=(
@M70528:330:000000000-K6D4P:1:1102:10328:3330 2:N:0:CTTCAACCAC+TTATGCGCCT
TAAAACAGGGTCCCCTCCTCCTCTAGGGTCAAAAAAAGAGGTATTTAAGTTTCGGTCAGTTAAAAGTATTGTGATAGCTCCCGCTAACACTGGTAAAGATAAAAGAAGAAGAATGGCTGTTAAAATAACTGATCAGACAAATAGTCTAATTTTTTCTGCTGAAAGGTTTTTTGCTTTAAGATTAATAATTGTAGTAATAAAATTTAAGGCACCTAAAATTGAAGAAATCCCTGCAAGGTGTAAAGAAAAAATTGTTAAGTCTACTGAAGGTCCTGAATGATAAAACGTTGATAAAGGTGGA
+
CCCCCGGGGGGGGGGGGGGGGGGGGGGGGGGGGGGGGGGGGGGGGGGGGGGGGGGGGGGGGGFFGGGGGGGGGGGGGGGGGGGGGGGGGGGGGGGGGGGGGGGGGGGGGGGGGGGGGGDEFGGGGGGFGFGGFGFGGGGF+@9FGGGGFGFGGFGFGFGGECGGFFGGGGGGGFGGFGCAACAFGGGFGGGG7,6C9FFGEFFEA7EFFFFAFFFCFFAEGFE;FECFFF56?BDF@GGGEFE=ECDDFB2=28>A5BA?*19BF35:E(;>)7=)*;)7<?EFFF>F@DF@G?EFGE30(
@M70528:330:000000000-K6D4P:1:1102:6171:3341 2:N:0:CTTCAACCAC+TTATGCGCCT
TAAAACAGGGTCCCCTCCCCCTCTAGGGTCAAAAAAAGAGGTATTTAAGTTTCGGTCAGTTAAAAGTATTGTGATAGCTCCCGCTAACACTGGTAAAGATAAAAGAAGAAGAATGGCTGTTAAAATAACTGATCAGACAAATAGTCTAATTTTTTCTGCTGAAAGGTTTTTTGCTTTAAGATTAATAATTGTAGTAATAAAATTTAAGGCACCTAAAATTGAAGAAATCCCTGCAAGGTGTAAAGAAAAACTTGTTAAGTCTACTGAAGGTCCTGAATGATAAAACGTTGATAAAGGTGGA
+
CCCCCGGGGGGGGGGGGGGGGGGGGGGGGGGGGGGGGGGGGGGGGGGGGGGGGGGGGGGGGGGGGGGGGGGGGGGGGGGGGGGGGGGGGGGGGGGGGGGGGGGGGGGGGGGGGGGGGGGGGGGGGGGGGGGGFGGGGGGGDDGGGGGGGCFGGGGGGGGFGGGGGGFEGGGGEGGGFFAEFGGGGGGGGGGGGGGGFGFGFGFFFFFFFFFFFDFGFFGEFCC@FFFFFE@4ADBAECE@=:49AEB=A=-)9AEA7@B@<>EBEE8>@;EEEEFCD7CEE5C3;@BFDFCC@C47E@;((
@M70528:330:000000000-K6D4P:1:1102:22924:3343 2:N:0:CTTCAACCAC+TTATGCGCCT
TAAAACAGGGTCCCCTCCTCCTCTAGGGTCAAAAAAAGAGGTATTTAAGTTTCGGTCAGTTAAAAGTATTGTGATAGCTCCCGCTAACACTGGTAAAGATAAAAGAAGAAGAATGGCTGTTAAAATAACTGATCAGACAAATAGTCTAATTTTTTCTGCTGAAAGGTTTTTTGCTTTAAGATTAATAATTGTAGTAATAAAATTTAAGGCACCTAAAATTGAAGAAATCCCTGCAAGGTGTAAAGAAAAAATTGTTAAGTCTACTGAAGGTCCTGAACGATAAACCGTTGATAAGGGTGGA
+
CCCCCGGGGGGGGGGGGGGGGGGGGGGGGGGGGGGGGGGGGGGGGGGGGGGGGGGGGGGGGGGGGGGGGGGGGGGGGG9FGGGGGGGGGGGGGGGGGGGGGGGGGGGGGGGGGGGGGGGEGGGGGGGGGGGGGGGGGGGGGGGGGGGGGGFGGGGGGGGGGGGEGGGGGGGGGGGFFGFGGGGGGGGGGGGGFGGGFGFGFGFEFFFFFFFFF?FCFFF@GCAEFFB@8:@>F>BA>@EGFEFCEFB@FDFBEFEF7+=@EFFFFB?BEEE974=E<*6?@D?9)(,6?0*+;?)7CB?((
@M70528:330:000000000-K6D4P:1:1102:21848:3351 2:N:0:CTTCAACCAC+TTATGCGCCT
TAAAACAGGGTCCCCTCCTCCTCTAGGGTCAAAAAAAGAGGTATTTAAGTTTCGGTCAGTTAAAAGTATTGTGATAGCTCCCGCTAACACTGGTAAAGATAAAAGAAGAAGAATGGCTGTTAAAATAACTGATCAGACAAATAGTCTAATTTTTTCTGCTGAAAGGTTTTTTGCTTTAAGATTAATAATTGTAGTAATAAAATTTAAGGCACCTAAAATTGAAGAAATCCCTGCAAGGTGTAAAGAAAAAATTGTTAAGTCTACTGAAGGTCCTGAATGATAAAACGTTGATAAAGGGGGA
+
CCCCCGGGGGGGGGGGGGGGGGGGGGGGGGGGGGGGGGGGGGGGGGGGGGGGGGGGGGGGGGGGGGGGGGGGGGGGGGGGGGGGGGGGGGGGGGGGGGGGGGGGGGGGGGGGGGGGGGGFGGGGGGGGGGGGGGGGGGGGGGGGGGGGGGFGGGGGGGGGGGGGGGGGGGGGGGGGFGGGGGGGGGGGGGGGGGGGBFFGEGFFFFFFFFAFFGFGFGGFGF9ACEFFFFFA9>B;6EFGFBC+6ADFFDBFBFFF>==CEFFBFF?>EFEF@FEFC>C@CEFFFFF@=<C+:7;C?0(-(
@M70528:330:000000000-K6D4P:1:1102:15849:3356 2:N:0:CTTCAACCAC+TTATGCGCCT
TAAAACAGGGTCCCCTCCTCCTCTAGGGTCAAAAAAAGAGGTATTTAAGTTTCGGTCAGTTAAAAGTATTGTGATAGCTCCCGCTAACACTGGTAAAGATAAAAGAAGAAGAATGGCTGTTAAAATAACTGATCAGACAAATAGTCTAATTTTTTCTGCTGAAAGGTTTTTTGCTTTAAGATTAATAATTGTAGTAATAAAATTTAAGGCACCTAAAATTGAAGAAATCCCTGCAAGGTGTAAAGAAAAAATTGTTAAGTCTACTGAAGGTCCTGAATGATAAAACGTTGATAAAGGTGGA
+
CCCCCGGGGGGGGGGGGGGGGGGGGGGFGGGGGGGGGGGGGGGGGGGGGGGGGGGGGGGGGGGGGGGGGGGGGGGGGGGGGGGGGGGGGGGGGGGGGGGGGGGGGGGGGFFFGGGGGGGGGGGFGGGGGGGGGGGGGGGGGGGFFGFFFAFGGGDGFGGDFGGFFGGGGGGGGGGGFCFGGGGDGGGGGGGGC:FGFDF@D>FEFFFF5FFFFGFGFGGFCFEFF@D@F@CFFFFF:GGG@@EFCFD)@BB@EAE=<FFECFCBC=<=@8E<EF8C6:?;CC?9))6@D(*3;67;CE1;(
@M70528:330:000000000-K6D4P:1:1102:23099:3368 2:N:0:CTTCAACCAC+TTATGCGCCT
TAAAACAGGGTCCCCTCCTCCTCTAGGGTCAAAAAAAGAGGTATTTAAGTTTCGGTCAGTTAAAAGTATTGTGATAGCTCCCGCTAACACTGGTAAAGATAAAAGAAGAAGAATGGCTGTTAAAATAACTGATCAGACAAATAGTCTAATTTTTTCTGCTGAAAGGTTTTTTGCTTTAAGATTAATAATTGTAGTAATAAAATTTAAGGCACCTAAAATTGAAGAAATCCCTGCAAGGTGTAAAGAAAAAATTGTTAAGTCTACTGAAGGTCCTGAATGATAAAACGTTGATAAAGGTGGA
+
CCCCCGGGGGGGGGGGGGGGGGGGGGGGGGGGGGGGGGGGGGGGGGGGGGGGGGGGGGGGGGGGGGGGGGGGGGGGGGFGFGGGGGGGGGGGFGGGGGGGGGGGGGGGGGGGGGGGGGGFGGGGGGGGGFGGGGGGGGGGGGGGGGGGGGDFGGGGGGGGGGFFGGGGGGGGGGGGFGGGGGGGGGGGGGGGFFGGFGFGFGFEFFCFFAFFFGFGFGGFGFA5BC:AA@CFFFFFEGGFEFFAEEDBFFFFEFFF?=BEFAEFGFEFFFFE@<EFGFC@?CEF4),/=@C:DCEFGF@F0
@M70528:330:000000000-K6D4P:1:1102:19217:3388 2:N:0:CTTCAACCAC+TTATGCGCCT
TAAAACAGGGTCCCCTCCTCCTCTAGGGTCAAAAAAAGAGGTATTTAAGTTTCGGTCAGTTAAAAGTATTGTGATAGCTCCCGCTAACACTGGTAAAGATAAAAGAAGAAGAATGGCTGTTAAAATAACTGATCAGACAAATAGTCTAATTTTTTCTGCTGAAAGGTTTTTTGCTTTAAGATTAATAATTGTAGTAATAAAATTTAAGGCACCTAAAATTGAAGAAATCCCTGCAAGGTGTAAAGAAAAAATTGTTAAGTCTACTGAAGGTCCTGAATGATAAAACGTTGATAAAGGTGGA
+
CCCCCGGGGGGGGGGGGGGGGGGGGGGGGGGGGGGGGGGGGGGGGGGGGGGGGGGGGGGGGGGGGGGGGGGGGGGGGGGGGGGGGGGGGGGGGGGGGGGGGGEGGGGGGGGGGGGGGGGGGGGGGGGGGGGGGGGGGGGGFGGGGGGGGGFGGFGGGGGGGGGGGGGGGGGGGFGGFDGGGGGGGGGGGGGGGFFGDDFGFGFFFFFFFAFFFGFFFGGFGFF@FFCFFFF>FFDFEDE@>EFFFFF2AB@@EFFFEFFFEFFFGFCEEFEF=EAE;@CFFFFECE>FFFGGGC<EFFFF(
@M70528:330:000000000-K6D4P:1:1102:13604:3409 2:N:0:CTTCAACCAC+TTATGCGCCT
TAAAACAGGGTCCCCTCCTCCTCTAGGGTCAAAAAAAGAGGTATTTAAGTTTCGGTCAGTTAAAAGTATTGTGATAGCTCCCGCTAACACTGGTAAAGATAAAAGAAGAAGAATGGCTGTTAAAATAACTGATCAGACAAATAGTCTAATTTTTTCTGCTGAAAGGTTTTTTGCTTTAAGATTAATAATTGTAGTAATAAAATTTAAGGCACCTAAAATTGAAGAAATCCCTGCAAGGTGTAAAGAAAAAATTGTTAAGTCTACTGAAGGTCCTGAATGATAAAACGTTGATAAAGGTGGA
+
CCCCCGGGGGGGGGGGGGGGGGGGGGGGGGGGGGGGGGGGGGGGGGGGGGGGGGGGGGGGGGGGGGGGGGGGGGGGGGGGGFCFGGGGGGGGGGGGGGGGGGGGGGGGGFGGGGGGGGGGGGGGGGGGGFGGGGGGFFGGGGGGGGGGGGFGGGGGGGGGGGGGGGGGGGGGGGGGFGGGGGGGGGGGGGGGGGGGFFFGFGFFFFFFFAFCFGFFFGGFGFFFFFFFFBFFFFFFECFG>EFFCE:=FDFBEFEF4CAC?F?FFBEFFFFFFFFFGGFFCCECCE@8DFG7DCEFD@;6(
@M70528:330:000000000-K6D4P:1:1102:24387:3411 2:N:0:CTTCAACCAC+TTATGCGCCT
GAGGTTGAAAATGTAATTGGGGCCGGGACGGGTATGACAAACAAAAAGAATCCCCTCCACCTCTACGGGGCAAAAACAGTGGATATAAGGTGTTATTGAATAAAAAGAGTATGATAGGTACCACTGAACCTGCAGAAGAGAAAACAAAAAGAAATACTGGTAAAAACAGAGATACAAGAAAGAGTAACAATTTTTATTTTTGACGTTATTTTGTGTTTAAAGTTATAATATTAGTTAGAACATTATTATATACTACTAATGAAGAAGTCTCTGATAAGATCACAGTGTACAATAGTTGTAT
+
8--,,;C,,,,--,,,,-,6,7,+7++@++++++-,,6C,,;;FC;A,,,6,,,:,8:6,C:E,@,:,+++6C<E6,,,,,,:,:C,?,,9,9,,,,,,,,,,,9,++,9,,:,9,,,+,5,,,,,:A,9,,,8,7,7<,6,+,,,63@=*@3,,,,,,,7,,,3+36,3,,,629*,,5,,5,8,,+33,,?3+*1,4,*****3***++++4*03,,*,+/*+11*1*0++*/+*,,6*0*+9***1*)/9@?6)++.)+)++(())/))))).+2))))(/))))))1+0))-+).).
@M70528:330:000000000-K6D4P:1:1102:13178:3415 2:N:0:CTTCAACCAC+TTATGCGCCT
TAAAACAGGGTCCCCTCCTCCTCTAGGGTCAAAAAAAGAGGTATTTAAGTTTCGGTCAGTTAAAAGTATTGTGATAGCTCCCGCTAACACTGGTAAAGATAAAAGAAGAAGAATGGCTGTTAAAATAACTGATCAGACAAATAGTCTAATTTTTTCTGCTGAAAGGTTTTTTGCTTTAAGATTAATAATTGTAGTAATAAAATTTAAGGCACCTAAAATTGAAGAAATCCCTGCAAGGTGTAAAGAAAAAATTGTTAAGTCTACTGAAGGTCCTGAATGATAAAACGTTGATAAAGGTGGA
+
CCCCCGGGGGGGGGGGGGGGGGGGGGGGGGGGGGGGGGGGGGGGGGGGGGGGGGGFGGGGGGGGGGGGGGGGGGFGGGGGGGGGGGGGGGGGGGGGGGGGGGGGGGGGGGGGFGGGGGGGGGGGGGGGGGGGFGGGGGGGGGGGGGGGGGFGGGEFGGGGGFCFFGGGCFGGGGGGFGGGGGGGGGGGGGGGGFGFFGFFDCFFFFFFFFFFFGFGFFGFGFFFFFFFFEEFFFFA>8D8:19B<EDFFB@BEFEFEF=CE8CA@=CEFE;);>E<;C?EFF3<>E98@?CDFF<E?@36(
@M70528:330:000000000-K6D4P:1:1102:9978:3437 2:N:0:CTTCAACCAC+TTATGCGCCT
TAAAACAGGGTCCCCTCCTCCTCTAGGGTCAAAAAAAGAGGTATTTAAGTTTCGGTCAGTTAAAAGTATTGTGATAGCTCCCGCTAACACTGGTAAAGATAAAAGAAGAAGAATGGCTGTTAAAATAACTGATCAGACAAATAGTCTAATTTTTTCTGCTGAAAGGTTTTTTGCTTTAAGATTAATAATTGTAGTAATAAAATTTAAGGCACCTAAAATTGAAGAAATCCCTGCAAGGTGTAAAGAAAAAATTGTTAAGTCTACTGAAGGTCCTGAATGATAAAACGTTGATAAAGGTGGG
+
CCCCCGGGGGGGGGGDGGGGGGGGGGGGGGGGGGGGGGGGGGGGGGGGFFGGGGGGGGGGGGGGGGGGGGFGGGGGFAFGGGDGGGGGGGGGGGGGGGGGGDFFFGGGGFGGGGGGGGGGGGGGGGFGGGGGGGGGGGGGGGFGGGGFDGFGGDCDGGGGGGGGGGGGFGGCGGGGFGGGGGGGGGGGGGGGGGGFFFDGFDFFFFFFAFFFFGFGFFGFG87CFFFFFC=FABBFE>,,:><AEEFDFFFFFFFFCFFFE=CFF@*3.3=>)7=CGGFAE6633=>;@DC:D3<3?@.1(
@M70528:330:000000000-K6D4P:1:1102:10002:3439 2:N:0:CTTCAACCAC+TTATGCGCCT
TAAAACAGGGTCCCCTCCTCCTCTAGGGTCAAAAAAAGAGGTATTTAAGTTTCGGTCAGTTAAAAGTATTGTGATAGCTCCCGCTAACACTGGTAAAGATAAAAGAAGAAGAATGGCTGTTAAAATAACTGATCAGACAAATAGTCTAATTTTTTCTGCTGAAAGGTTTTTTGCTTTAAGATTAATAATTGTAGTAATAAAATTTAAGGCACCTAAAATTGAAGAAATCCCTGCAAGGTGTAAAGAAAAAATTGTTAAGTCTACTGAAGGTCCTGAATGATAAAACGTTGATAAAGGTGGA
+
@CCCCGGGGGGGGGGGGGGGGGGGGGGGFGGGGGGGGGGGGGGGGGGGGGGGGGDGGGGGGGGGGGFGGGGGGGGGGGGGGCGG>FGGGGGGGGGGFGGGGGFAFGGGGGGGGGGGGGGGFGGFGGGGGGGGGGF8EFGGGGGGGGGGFGFGGGGGGGGGGGEFFGEGEF?EGGGGFGCGEGGFGGGFGFGGGGGGBGCGEFFFFFFFAFFF?GFCFDGE781AFFDFFE@?A>=;7*2,1:49ACBBFF>@=A?FCB@?>A?CF9<:33@EEFE3;@<855/)7=B15:/:@EFEG@FD(
@M70528:330:000000000-K6D4P:1:1102:9785:3439 2:N:0:CTTCAACCAC+TTATGCGCCT
TAAAACAGGGTCCCCTCCTCCTCTAGGGTCAAAAAAAGAGGTATTTAAGTTTCGGTCAGTTAAAAGTATTGTGATAGCTCCCGCTAACACTGGTAAAGATAAAAGAAGAAGAATGGCTGTTAAAATAACTGATCAGACAAATAGTCTAATTTTTTCTGCTGAAAGGTTTTTTGCTTTAAGATTAATAATTGTAGTAATAAAATTTAAGGCACCTAAAATTGAAGAAATCCCTGCAAGGTGTAAAGAAAAAATTGTTAAGTCTACTGAAGGTCCTGAATGATAAAACGTTGATAAAGGTGGA
+
CCCCCGGGGGGGGGGGGGGGGGGGGGGGFGGGGGGGGGGGGGGGGGGGGGGGGGGGGGGGGGGGGGGGGGGGGGGGGGGGGGGGGGGGGGGGGGGGGGGGGGGGGGGGGGGGGGGFGGGGGGGGGGGGGGGGGGGGGGGGGGDFFGGGGGFGGGGGGGGGGGGCGGGGDGGEGGGGFGGGGGGGGGGGGGGGGGGGFGFGEGFFFFCFFFFFFGFGFGGFFFFFFFFFF@E6ABDFEEDFEEFF?C>BF7@DBFFFCFFFCAEF7;<>@@EE3EEFFGFFFE);CE@D8<FFGFCEFFF0(
@M70528:330:000000000-K6D4P:1:1102:25382:3452 2:N:0:CTTCAACCAC+TTATGCGCCT
TAAAACAGGGTCCCCTCCTCCTCTAGGGTCAAAAAAAGAGGTATTTAAGTTTCGGTCAGTTAAAAGTATTGTGATAGCTCCCGCTAACACTGGTAAAGATAAAAGAAGAAGAATGGCTGTTAAAATAACTGATCAGACAAATAGTCTAATTTTTTCTGCTGAAAGGTTTTTTGCTTTAAGATTAATAATTGTAGTAATAAAATTTAAGGCACCTAAAATTGAAGAAATCCCTTCAAGGTGTAAAGAAAAAATTGTTAAGTCTACTGAAGGTCCTGAATGATAAAACGTTGATAAAGTTGGT
+
CCCCCGGGGGGGGGGGGGGGGGGGGGGGGGGGGGGGGGGGGGGGGGGGGGGGGGGGGDGGGGGGFFGGGGGGGFECGCFGGGGGGGGGGGGGGGGGGGGGGGGGGCGFGFGGGGGGGGGGGGGDGFFFGGGGGGGGFGGGGGFGGGGGFGFCFFGGGGFFFGG9DDEGGGGC+EFGFGGGFGFGGGGGGGGFFFGFFFDED>C5BFFFF??@?FFGF9A@,@AA@E57FE5*+:>66D@8>*83:6456>=>EFCACCFC5B@FE:C>E@EFF<E<71)77?5943(63,*1:67C9)).(
@M70528:330:000000000-K6D4P:1:1102:10041:3459 2:N:0:CTTCAACCAC+TTATGCGCCT
TAAAACAGGGTCCCCTCCTCCTCTAGGGTCAAAAAAAGAGGTATTTAAGTTTCGGTCAGTTAAAAGTATTGTGATAGCTCCCGCTAACACTGGTAAAGATAAAAGAAGAAGAATGGCTGTTAAAATAACTGATCAGACAAATAGTCTAATTTTTTCTGCTGAAAGGTTTTTTGCTTTAAGATTAATAATTGTAGTAATAAAATTTAAGGCACCTAAAATTGAAGAAATCCCTGCAAGGTGTAAAGAAAAAATTGTTAAGTCTACTGAAGGTCCTGAATGATAAAACGTTGATAAAGGTGGA
+
CCCCCGGGGGGGGGGGGGGGGGGGGGGFGGGGGGGGGGGGGGGGGGGGGGGGGGGGGGGGGGGGGGGGGGGGGGGGGGFGGGGGGDGGGGGGGGGGGGGGGGGGGGGGGGGGGGGGGGGGGGGGGGGGGGGGGGGGGGGGGGFGGGGGGGFGGFGGGGGGGGFGGGGG;DFGGGGGFGGGGGGGGGGGGGGGGGGGFGFGFGFFFFFFFFFFFGFGFCC@AF@6FEDEF)@6CDBFB:,>>;<BAEFFFBFFFFFFCFFFFFFFGE?E<1=<=A8C6D?<CECE<49@@?GGGFFFGEFD0
@M70528:330:000000000-K6D4P:1:1102:20690:3476 2:N:0:CTTCAACCAC+TTATGCGCCT
TAAAACAGGGTCCCCTCCTCCTCTAGGGTCAAAAAAAGAGGTATTTAAGTTTCGGTCAGTTAAAAGTATTGTGATAGCTCCCGCTAACACTGGTAAAGATAAAAGAAGAAGAATGGCTGTTAAAATAACTGATCAGACAAATAGTCTAATTTTTTCTGCTGAAAGGTTTTTTGCTTTAAGATTAATAATTGTAGTAATAAAATTTAAGGCACCTAAAATTGAAGAAATCCCTGCAAGGTGTAAAGAAAAAATTGTTAAGTCTACTGAAGGTCCTGAATGATAAAACGTTGATAAAGGTGGA
+
CCCCCGGGGGGGGGGGGGGGGGGGGGGGGGGGGGGGGGGGGGGGGGGGGGGGGGGGGGGGGGGGGGGGGGGGGGGGGGGGGGGGGGGGGGGGGGGGGGGGGGGGGGGGGGGGGGGGGGGGGGGGGGGGGGGGGGGGGGGGGGGGGGGGGGFGGGGGGGGGGGGGGGGGGDGGGGGGFFGGGGGGGGGFGGGGGGGFDFFGFDFFFFFFFFFFFGFGFGG@GFFFFFFFF=8AABBB>:DFB=EFEFFFFFFF:+9B7BCF?B<FCEEEE1;A7@AEF@?FFFE<98>@FDG@C<CEEEFD(
@M70528:330:000000000-K6D4P:1:1102:9687:3478 2:N:0:CTTCAACCAC+TTATGCGCCT
TAAAACAGGGTCCCCTCCTCCTCTAGGGTCAAAAAAAGAGGTATTTAAGTTTCGGTCAGTTAAAAGTATTGTGATAGCTCCCGCTAACACTGGTAAAGATAAAAGAAGAAGAATGGCTGTTAAAATAACTGATCAGACAAATAGTCTAATTTTTTCTGCTGAAAGGTTTTTTGCTTTAAGATTAATAATTGTAGTAATAAAATTTAAGGCACCTAAAATTGAAGAAATCCCTGCAAGGTGTAAAGAAAAAATTGTTAAGTCTACTGAAGGTCCTGAATGATAAAACGTTGATAAAGGTGGA
+
CCCCCGGGGGGGGGGGGGGGGGGGGGGGGGGGGGGGGGGGGGGGGGGGGGGGGGGGGGGGGGGGGGGGGGGGGGGGGGGGGGGGGGGGGGGGGGGGGGGGGGGGGGGGGGGGDFGGGGGFGGGGGGGGGGGGGGGGGGGGGGGGGFGGDDFFGFGGGGGGGGGGGGGGGGGGGGGGFGGFGGFFGGGGGGGGGGGGFGFGFGFFFFFFFFFFFGFGFFGEGFFFFFFFF5@>FBFFEGGGFFFFFFF29)5:EFFFEFFECACC@=?E@@;E;EEE>CEAFEE3CEBFFFGFGECFGEFF0
@M70528:330:000000000-K6D4P:1:1102:12593:3478 2:N:0:CTTCAACCAC+TTATGCGCCT
TAAAACAGGGTCCCCTCCTCCTCTAGGGTCAAAAAAAGAGGTATTTAAGTTTCGGTCAGTTAAAAGTATTGTGATAGCTCCCGCTAACACTGGTAAAGATAAAAGAAGAAGAATGGCTGTTAAAATAACTGATCAGACAAATAGTCTAATTTTTTCTGCTGAAAGGTTTTTTGCTTTAAGATTAATAATTGTAGTAATAAAATTTAAGGCACCTAAAATTGAAGAAATCCCTGCAAGGTGTAAAGAAAAAATTGTTAAGTCTACTGAAGGTCCTGAATGATAAAACATTGATAAAGGTGGA
+
CCCCCGGGGGGGGGGGGGGGGGGGGGGGGGGGGGGGGGGGGGGGGGGGGGGGGGGGGGGGGGGGGGGGGGGGGGGGGGGGGGGDGGGGGGGGGGGGGGGGGGGGGGGGGGGGGGGGGGGFGGGGGGGGGGGGGGGGGGGGGGGGGGGGGGFGGGGGGGGGGGGGGGGGGGGGGGGGFGGGGGGGGGGGGGGGGGGGFCDEEGFFFFFFAFFFFFFFFGGFGFFBFEFFFCEFFFFFE>D>=>CCEFF>FD=BEFFF?AFECAEFFEEFF(6>@FFFGGCEFFE;CEFEFFFCGE4C?E@?0
@M70528:330:000000000-K6D4P:1:1102:10722:3486 2:N:0:CTTCAACCAC+TTATGCGCCT
TAAAACAGGGTCCCCTCCTCCTCTAGGGTCAAAAAAAGAGGTATTTAAGTTTCGGTCAGTTAAAAGTATTGTGATAGCTCCCGCTAACACTGGTAAAGATAAAAGAAGAAGAATGGCTGTTAAAATAACTGATCAGACAAATAGTCTAATTTTTTCTGCTGAAAGGTTTTTTGCTTTAAGATTAATAATTGTAGTAATAAAATTTAAGGCACCTAAAATTGAAGAAATCCCTGCAAGGTGTAAAGAAAAAATTGTTAAGTCTACTGAAGGTCCTGAATGATAAAACGTTGATAAAGGTGGA
+
CCCCCGGGGGGGGGGGGGGGGGGGGGGGGGGGGGGGGGGGGGGGGGGGGGGGGGGGGGGGGGGGGGGGGGGGGGGGGGGGGGGGGGGGGGGGGGGGGGGGGGGGGGGGGGGGGGGGGGGFFGGFGGGGGGGGFGGGGGFGGGGGGGGGGGFGGAEGGGGGGGGCGGGGFGGGGGGGFDGGGGGGGGGGGGGGGFGGFGFG7EFFFFFFFFFFFGFGFGGFGFEEFCFFFFE>>BDBEEDFBEFFFEF=FB=BBF?FCFFFEFEFFBC=@EEF@FFFFGFFEC5);<@F;<<CFEFFGF@F0
@M70528:330:000000000-K6D4P:1:1102:18482:3487 2:N:0:CTTCAACCAC+TTATGCGCCT
TAAAACAGGGTCCCCTCCTCCTCTAGGGTCAAAAAAAGAGGTATTTAAGTTTCGGTCAGTTAAAAGTATTGTGATAGCTCCCGCTAACACTGGTAAAGATAAAAGAAGAAGAATGGCTGTTAAAATAACTGATCAGACAAATAGTCTAATTTTTTCTGCTGAAAGGTTTTTTGCTTTAAGATTAATAATTGTAGTAATAAAATTTAAGGCACCTAAAATTGAAGAAATCCCTGCAAGGTGTAAAGAAAAAATTGTTAAGTCTACTGAAGGTCCTGAATGATAAAACGTTGATAAAGGTGGG
+
CCCCCGCFFGGGGGGFGGGGGGGGGGGGDFFFGGGGGEFGGGGGGGGGGGFAFGGGEGGFG9EFEDFGGGGGGGGGGCF,FFGG7CFGGGGGGFECFGGGFCGFFGGFEDFFGGGGGFGGEFECFGGGGDDCCFDDFGGGGGGGEEEGGGF9@FE?,=D=FF?FGGEGFGG6BDGGFFGCFCGGGGGGGGGGCFGD9EFFEGFFFF9?AA66CDF9?DF5CA>59:CEB88AA=B8BDGFE=>A4C:4955@2:988148@@E698<.3(547;/;CCCE3))17<;33=:1:)99>;;D(
@M70528:330:000000000-K6D4P:1:1102:20682:3492 2:N:0:CTTCAACCAC+TTATGCGCCT
TAAAACAGGGTCCCCTCCTCCTCTAGGGTCAAAAAAAGAGGTATTTAAGTTTCGGTCAGTTAAAAGTATTGTGATAGCTCCCGCTAACACTGGTAAAGATAAAAGAAGAAGAATGGCTGTTAAAATAACTGATCAGACAAATAGTCTAATTTTTTCTGCTGAAAGGTTTTTTGCTTTAAGATTAATAATTGTAGTAATAAAATTTAAGGCACCTAAAATTGAAGAAATCCCTGCAAGGTGTAAAGAAAAAATTGTTAAGTCTACTGAAGGTCCTGAATGATAAAACGTTGATAAAGGTGGA
+
CCCCCGGGGGGGGGGGGGGGGGGGGGGGGGGGGGGGGGGGGGGGGGGGGGGGGGGGGGGGGGGGGGGGGGGGGGGGGGGGFGGGGGGGGGGGGGGGGGGGGGGGGGGGGGGGGGGGGGGFGGGGGGGGGGGGGGGGGGGGGGGGGGGGGGFGGGGFGGGGGGEGGGGGGGGGGGGGFGGGGGGGGGGGGGGGGFGG7DDGFGFFFFFFFFFFFFFFFGGFGFFFFFFCFEF>FFFFBDEDEEFFFFDDFBFFFC<BCBFCEFFFCE87@;@F<EA<;;CE?EFFEFFFFF3+;?EE7=@;(
@M70528:330:000000000-K6D4P:1:1102:11558:3513 2:N:0:CTTCAACCAC+TTATGCGCCT
TAAAACAGGGTCCCCTCCTCCTCTAGGGTCAAAAAAAGAGGTATTTAAGTTTCGGTCAGTTAAAAGTATTGTGATAGCTCCCGCTAACACTGGTAAAGATAAAAGAAGAAGAATGGCTGTTAAAATAACTGATCAGACAAATAGTCTAATTTTTTCTGCTGAAAGGTTTTTTGCTTTAAGATTAATAATTGTAGTAATAAAATTTAAGGCACCTAAAATTGAAGAAATCCCTGCAAGGTGTAAAGAAAAAATTGTTAAGTCTACTGAAGGTCCTGAATGATAAAACGTTGATAAAGGTGGA
+
CCCCCGGGGGGGGGGGGGGGGGGGGGGGGGGGGGGGGGGGGGGGGGGGGGGGGGGGGGGGGGGGGGGGGGGGGGGGGGFGGGGGGGGGGGGGGGGGGGGGGGGGGGGGGGGGGGGGGGGGGGGGGGGGGGGGGGGGGGFFGGGGFGGGGGFGGGGGGGGGGGGGGGGFGGGGGGGGFGGGGGGGGGGGGGGGGGGGFGFGDFFFFFFBF5AFF?AC5AF@CFCEF@CFF@CFFFFFB>FFE=<F6E@=FD=B:FEFCCF57=?FGFE>E(/774=C;DCFC?CEEE@FDFGFC);EC34=0
@M70528:330:000000000-K6D4P:1:1102:12336:3516 2:N:0:CTTCAACCAC+TTATGCGCCT
TAAAACAGGGTCCCCTCCTCCTCTAGGGTCAAAAAAAGAGGTATTTAAGTTTCGGTCAGTTAAAAGTATTGTGATAGCTCCCGCTAACACTGGTAAAGATAAAAGAAGAAGAATGGCTGTTAAAATAACTGATCAGACAAATAGTCTAATTTTTTCTGCTGAAAGGTTTTTTGCTTTAAGATTAATAATTGTAGTAATAAAATTTAAGGCACCTAAAATTGAAGAAATCCCTGCAAGGTGTAAAGAAAAAATTGTTAAGTCTACTGAAGGTCCTGAATGATAAAACGTTGATAAAGGTGGA
+
CCCCCGGGGGGGGGGGGGGGGGGGGGGGGGGGGGGGGGGGGFGGGGGGGDFCFEGGGGGGGGGFGGDGGGGGGFGGGGFFGGGDGGGGGGGGFGGGGGGGGGFDGGGGGGGGFGGG8F?EFGGGGGDGGGGGGFGGGGGGGGGGGGGEGGFGGGGGGGGGGGEFGGFFFBCGDGFGFG8EFG8FGFGGGGGGGFDGFGFED;CEFFFFFFFFFGFGFAFFAFCBF:@EFBEFFB@A>422:@EFEFB);5@DFFFFEFCE<F?A9.93)6@EF@FFFD3)7??CE@>=@0CCF?;>7=(((
@M70528:330:000000000-K6D4P:1:1102:14654:3524 2:N:0:CTTCAACCAC+TTATGCGCCT
TAAAACAGGGTCCCCTCCTCCTCTAGGGTCAAAAAAAGAGGTATTTAAGTTTCGGTCAGTTAAACGTATTGTGATAGCTCCCGCTAACACTGGTAAAGATAAAAGAAGAAGAATGGCTGTTAAAATAACTGATCAGACAAATAGTCTAATTTTTTCTGCTGAAAGGTTTTTTGCTTTAAGATTAATAATTGTAGTAATAAAATTTAAGGCACCTAAAATTGAAGAAATCCCTGCAAGGTGTAAAGAACAAATTGTTAAGTCTACCGAAGGTCTTGAATGATAAAACGGTGCTAAAGGTGAG
+
ACB<CGGGGGG<ECCFF;FGGGEG<EGCFG-6CF9@@B6@<C@<66;,;CCE,6+B8FFFFCCE,BFAFDFGFA,@??,:FFEGGCF=D<F<EF,6:BFFGDF;F<EDFEF@EAA=>EDE=F<?;FFGGGGC9=CFFDF,8BDFGGFGG;FCDCEFF=,,?@@,@=@DDF7C+6=DED:=AGC>BAEC,@:@DG@F+@3EC;+13CF8****<CAF>E;8,103+38AFEFFF2>*::42.**=E=4)0-844@/+/1B5*+/B,-(((.;).93)*+))179;)).(/2)237437)3)(
@M70528:330:000000000-K6D4P:1:1102:7947:3529 2:N:0:CTTCAACCAC+TTATGCGCCT
TAAAACAGGGTCCCCTCCCCCTCTAGGGTCAAAAAAAGAGGTATTTAAGTTTCGGTCAGTTAAAAGTATTGTGATAGCTCCCGCTAACACTGGCAAAGATAAAAGAAGAAGAATGGCTGTTAAAATAACTGATCAGACAAATAGTCTAATTTTTTCTGCTGAAAGGTTTTTTGCTTTAAGATTAATAATTGTAGTAATAAAATTTAAGGCACCTAAAATTGAAGAAATCCCTGCAAGGTGTAAAGAAAAAATTGTTAAGTCTACTGAAGGTCCTGAATGATAAAACGTTGATAAAGGTGGA
+
CCCCCGGGGGGGGGGGGGGGGGGGGGGGGGGGGGGGGGGGGGGGGGGGGGGGGGGGGGGGGGGGGGGGGGGGGGGGGGGGGGGGGGGGGGGGGGGGGGGGGGGGGGGGGGGGGGGGGGGFGGGGGGGGGGGGGGGGGGGGGGGGGGGGGGFGGGGGGGGGGGGGGGGGGGGGGGGGFGGGGGGGGGGGGGGGGGGGFGFGFGFCFFFFFFF?FFFGFGGFGFC@FEFFFFFFFFFFEGGGBEFFF=:>FB@FFFEFCBCCEACAFFCEFE;A/7@ECFC8?CEE<@7@@DF+3<.79EB<(
@M70528:330:000000000-K6D4P:1:1102:6463:3553 2:N:0:CTTCAACCAC+TTATGCGCCT
TAAAACAGGGTCCCCTCCTCCTCTAGGGTCAAAAAAAGAGGTATTTAAGTTTCGGTCAGTTAAAAGTATTGTGATAGCTCCCGCTAACACTGGTAAAGATAAAAGAAGAAGAATGGCTGTTAAAATAACTGATCAGACAAATAGTCTAATTTTTTCTGCTGAAAGGTTTTTTGCTTTAAGATTAATAATTGTAGTAATAAAATTTAAGGCACCTAAAATTGAAGAAATCCCTGCAAGGTGTAAAGAAAAAATTGTTAAGTCTACTGAAGGTCCTGAATGATAAAACGTTGATAAAGGTGGA
+
CCCCCGGGGGGGGGGGGGGGGGGGGGGGGGGGGGGGGGGGGGGGGGGGGGGGGGGGGGGGGGGGGGGGGGGGGGGGGGGGGGGGGGGGGGGGGGGGGGGGGGGGGGGGGGGGGGGGGGGFGGGGGGGGGGGGGGGGGGGGGGGGGFGGGGFGGGGDGGGGGGGGGGGGGGFEGFGGFGGGFGGGEGGGGGGGGGGGFGFGFGFFFFFFFFFFFGFGFGGFGFCEF@BEF=EFFFFF@@EF6=CAE=DBF=@DEACFEBFEECFCGFE@EFEF3>EF;7?EEFFFFF>@@@7;CEEFD<;@0
@M70528:330:000000000-K6D4P:1:1102:21398:3554 2:N:0:CTTCAACCAC+TTATGCGCCT
TAAAACAGGGTCCCCTCCTCCTCTAGGGTCAAAAAAAGAGGTATTTAAGTTTCGGTCAGTTAAAAGTATTGTGATAGCTCCCGCTAACACTGGTAAAGATAAAAGAAGAAGAATGGCTGTTAAAATAACTGATCAGACAAATAGTCTAATTTTTTCTGCTGAAAGGTTTTTTGCTTTAAGATTAATAATTGTAGTAATAAAATTTAAGGCACCTAAAATTGAAGAAATCCCTGCACGGTGTAAAGAAAAAATTGTTACGTCTACTGAAGGTCTTGAATGATAAAACGTTGATAAAGTTTGA
+
9CCCCGGGGGGEEGFGEFGGGGGGDDGFGGCA9F@CCG@GGGGFFEFFFGFGFFGFBBFGCF99FFFFFDFEEF<AEC@?FGEGGDGDFGF==F<BCFEEGB,9?,E=CC,?,??=EF6@9,CA9ABG?EG9EFGFFGFG6EF=EEGGGAFGF9CCFDDFFF9A===7;>FCC83EFAF9AFGG9=E=BCD:+=DG?F9@D9C@=7+<6*;6@F?C?9=5CA7*+85>FCEFF20*0*11:>*=EE)8)82:5+1+*+27=;?F<4)/).54)93<7;CE).)1637:;01:1/.73)-..
@M70528:330:000000000-K6D4P:1:1102:16258:3562 2:N:0:CTTCAACCAC+TTATGCGCCT
TAAAACAGGGTCCCCTCCTCCTCTAGGGTCAAAAAAAGAGGTATTTAAGTTTCGGTCAGTTAAAAGTATTGTGATAGCTCCCGCTAACACTGGTAAAGATAAAAGAAGAAGAATGGCTGTTAAAATAACTGATCAGACAAATAGTCTAATTTTTTCTGCTGAAAGGTTTTTTGCTTTAAGATTAATAATTGTAGTAATAAAATTTAAGGCACCTAAAATTGAAGAAATCCCTGCAAGGTGTAAAGAAAAAATTGTTAAGTCTACTGAAGGTCCTGAATGATAAAACGTTGATAAAGGTGGA
+
CCCCCGGGGGGGGGGGGGGGGGGGFGGGGGGGGGGGGGGGGGGGGGGGGGGGGGGGGGGGGGGGGGGGGGGGGGGGGGGGGGGGDGGGGGGGGGDFGGGGGGGGGGGGGGGGGGGGGGGGGFGGGGGGGGGGGGGGGGGGGGGGGGGGGGFGGGDGFGGGGGGGGGGGGGGGEGGGFGGC9DGGGGGGGGGGGFFGFGFGFGFEFFFF?AFFFGFFFFFFGFFEF@DFF5C>FBDA=GGGFFFFFFB2A9@B@F?C>A=@?A?FC=5@E@EA7;=C;C?AFFFFC<6=8?5+;CCCGFFD(
@M70528:330:000000000-K6D4P:1:1102:21384:3568 2:N:0:CTTCAACCAC+TTATGCGCCT
TAAAACAGGGTCCCCTCCTCCTCTAGGGTCAAAAAAAGAGGTATTTAAGTTTCGGTCAGTTAAAAGTATTGTGATAGCTCCCGCTAACACTGGTAAAGATAAAAGAAGAAGAATGGCTGTTAAAATAACTGATCAGACAAATAGTCTAATTTTTTCTGCTGAAAGGTTTTTTGCTTTAAGATTAATAATTGTAGTAATAAAATTTAAGGCACCTAAAATTGAAGAAATCCCTGCAAGGTGTAAAGAAAAAATTGTTAAGTCTACTGAAGGTCCTGAATGATAAAACGTTGATAAAGGTGGG
+
CCCCCGGGGGGGGGGGGGGGGGGGGGGGGGGGGGGGGGGFGGGGGGGGFGGGGGGGGGGGGGGGGGGGGGGGGGGGCFGGGGGGGGGGGGGGGGGGGGGGFEBFGGGGGGGGGGFGFFGGGGGGGGGGGGGFGGGGGGGGGGGGGGGGGGFGFGGGGGGGGGGGGGGCFGGGGGGGFGGGGGGGGFG7EGGFGAFGDFF=DGFFFFFFFFFFFGFGFGGFGF=CCFBEF)@FAB=BED<F*6EA6EFB>9@:>=?F>=:E?=9BC39>;@@F<AE<6;C@)6)9>E0=@;CDFCC<C<@D(
@M70528:330:000000000-K6D4P:1:1102:11103:3573 2:N:0:CTTCAACCAC+TTATGCGCCT
TAAAACAGGGTCCCCTCCCCCTCTAGGGTCAAAAAAAGAGGTATTTAAGTTTCGGTCAGTTAAAAGTATTGTGATAGCTCCCGCTAACACTGGCAAAGATAAAAGAAGAAGAATGGCTGTTAAAATAACTGATCAGACAAATAGTCTAATTTTTTCTGCTGAAAGGTTTTTTGCTTTAAGATTAATAATTGTAGTAATAAAATTTAAGGCACCTAAAATTGAAGAAATCCCTGCAAGGTGTAAAGAAAAAATTGTTAAGTCTACTGAAGGTCCTGAATGATAACACGTTGATAAAGGTGGA
+
-CCCCGGGGGGGGGGGGGEGGGGGFFGGFGGDFGEGGGGGGGGGGGGGGFGGGGGGGGDFGGGEGGFGGGGFCGGGGFGGGGGGGGGFGFFGCFGGGGGGGFFGGGGGFFFGGGGGGGGFFGFFGGGGGGGGGGGDGGGGGGGFFGGGADFGG9CFFGAFGGGGDFFGGGGGEFGGFGCFGGFFGGGGGGGGFFGGFG?EEGFFFFFFFFFFFGFGF,<8C>CCCEDAFB:AAB>>=:>EE37=AC:BF=@2>F4CCFCCE:7;+/)73;=>3>@C6274)7<)7(:;@0/219>>C2,,(
@M70528:330:000000000-K6D4P:1:1102:11910:3574 2:N:0:CTTCAACCAC+TTATGCGCCT
TAAAACAGGGTCCCCTCCCCCTCTAGGGTCAAAAAAAGAGGTATTTAAGTTTCGGTCAGTTAAAAGTATTGTGATAGCTCCCGCTAACACTGGCAAAGATAAAAGAAGAAGAATGGCTGTTAAAATAACTGATCAGACAAATAGTCTAATTTTTTCTGCTGAAAGGTTTTTTGCTTTAAGATTAATAATTGTAGTAATAAAATTTAAGGCACCTAAAATTGAAGAAATCCCTGCAAGGTGTAAAGAAAAAATTGTTAAGTCTACTGAAGGTCCTGAATGATAAAACGTTGATAAAGGTGGA
+
CCCCCGGGGGGGGGGGGGGGGGGGGGGGGGGGGGGGGGGGGGGGGGGGGFGGGGGGGGGGGGGGGGGGGGGGGGGGGGGGGGGGGGGGGGGGGGGGGGGGGGGGGGGGGGGGGGGGGGDFGGGGGGGGGGGGGGGGGGGGGGGGGGGFGGFGGFGGGGGGGGGGGGGGGGGGGGGGFGGGGGGGGGGGGGGGGGGGFGFGFACCFFFFF5AAFGFGFFGFFFEEFBFEFBEFFFFFFC>4*6AFFFBBAD9BBFFF*=@EC7CFGFE<EEFEEEE98@<<35?;CEBFF;CFGFFC7),3(
@M70528:330:000000000-K6D4P:1:1102:21312:3575 2:N:0:CTTCAACCAC+TTATGCGCCT
TAAAACAGGGTCCCCTCCTCCTCTAGGGTCAAAAAAAGAGGTATTTAAGTTTCGGTCAGTTAAAAGTATTGTGATAGCTCCCGCTAACACTGGTAAAGATAAAAGAAGAAGAATGGCTGTTAAAATAACTGATCAGACAAATAGTCTAATTTTTTCTGCTGAAAGGTTTTTTGCTTTAAGATTAATAATTGTAGTAATAAAATTTAAGGCACCTAAAATTGAAGAAATCCCTGCAAGGTGTAAAGAAAAAATTGTTAAGTCTACTGAAGGTCCTGAATGATAAAACGTTGATAAAGGTGGA
+
CCCCCGGGGGGGGGGGGGGGGGGGDGGGGGGDFGGGGGGGGGGGGGGGGGGGGGGFGGGGFGGGGGGGGGGGGGGGFGGGEFGGGGGGGGGGGGGGGGGGGGGGGGGGGFFGGGGGGGGFFFGGGGGGGGGGGGGGGGGGCD9EGGGGGGFGGGGGGGGGGFGFFGGGGGGGGGAFFGGFGGGGGGGGGGGGGCDFFGFGFGFFFCFFFFFA5CFCCGG@FFACC8=AFB@59=:*:4>?>BF9EEBDFB@BBFFF<BA8C8?AE3@@E8@A34=<;D?8C?CCCE6;D1*3;5<)A<E?(
@M70528:330:000000000-K6D4P:1:1102:14759:3596 2:N:0:CTTCAACCAC+TTATGCGCCT
TAAAACAGGGTCCCCTCCTCCTCTAGGGTCAAAAAAAGAGGTATTTAAGTTTCGGTCAGTTAAAAGTATTGTGATAGCTCCCGCTAACACTGGTAAAGATAAAAGAAGAAGAATGGCTGTTAAAATAACTGATCAGACAAATAGTCTAATTTTTTCTGCTGAAAGGTTTTTTGCTTTAAGATTAATAATTGTAGTAATAAAATTTAAGGCACCTAAAATTGAAGAAATCCCTGCAAGGTGTAAAGAAAAAATTGTTAAGTCTACTGAAGGTCCTGAATGATAAAACGTTGATAAAGGTGGA
+
CCCCCGGGGGGFGFFGFGGGGGGGGGGGGGFFFG?FEECFFGGGGGGGFGGGFFG@F7CFGFFGGGGGGGGGGGFEAFFFGGGGGGEEEGFEFGF@EFGGGGGGGGGEFEFFAEFGGGG8EFFFFDFGGGGGGCFEGGGGGGGCFFFGGGFFGGEGGGGGEGFGEGE,=BF8=DDGFGGFGGGGGGGFFGGGGGFFFGFFCFFFFFFFFAFFFDFFFGGEFFECF5@EFCFFFBB87DDEB3*=745-?29BFA>B<F=CFFCFE35=8@EF<E360;?@CCC3)7((/851:9/4A4;;(
@M70528:330:000000000-K6D4P:1:1102:24118:3615 2:N:0:CTTCAACCAC+TTATGCGCCT
TAAAACAGGGTCCCCTCCTCCTCTAGGGTCAAAAAAAGAGGTATTTAAGTTTCGGTCAGTTAAAAGTATTGTGATAGCTCCCGCTAACACTGGTAAAGATAAAAGAAGAAGAATGGCTGTTAAAATAACTGATCAGACAAATAGTCTAATTTTTTCTGCTGAAAGGTTTTTTGCTTTAAGATTAATAATTGTAGTAATAAAATTTAAGGCACCTAAAATTGAAGAAATCCCTGCAAGGTGTAAAGAAAAAATTGTTAAGTCTACTGAAGGTCCTGAATGATAACACGTTGATAAAGGTGGA
+
CCCCCGGGGGGFGGGGGGGGGGGGGGGGGGGGGGGGGGGGGGGGGGGGGGGGGGGGGGGGGGGGGGGGGGGGGGGGGGGGGGGGDGGGGGGFFGGGGGGGGGGGGGGGGGGGGGGGGGGGFGGGGGGGGGGGGGGGGGGGGGGGGGGGGGFGGGGGGFGGGGGGFGFGGGGGGCEFFGGGGGGGGFGGGGGGGGGGBFFGFGFFFFFFFFFFFGFGFGGFGF=CCC@CF@@>F2BA>GFFEFEAEEBDF9=BBFCF>BFF?BCFGF?=FFFE=<ACCC?EFEE)73;=@DC3@EEFFE41(
@M70528:330:000000000-K6D4P:1:1102:25822:3630 2:N:0:CTTCAACCAC+TTATGCGCCT
TAAAACAGGGTCCCCTCCTCCTCTAGGGTCAAAAAAAGAGGTATTTAAGTTTCGGTCAGTTAAAAGTATTGTGATAGCTCCCGCTAACACTGGTAAAGATAAAAGAAGAAGAATGGCTGTTAAAATAACTGATCAGACAAATAGTCTAATTTTTTCTGCTGAAAGGTTTTTTGCTTTAAGATTAATAATTGTAGTAATAAATTTTAAGGCACCTAAACTTGAAGAAATCCCTGCAAGGTGTAAAGAAAAACTTGTCAAGTCTACGGAAGGTCTTGAATGATAAACCGTTGATAAAGGTGCA
+
@CCC@FGGGGGG9CF8FCGGGGFGCAEFGG@C<FGGGGGGGGGGFD@ACFD<F@FGEGGDFFF,CCCFEAFEFCFGAAE?@F@@EFEGEFFFFFC<?EGGGGFCGGC=EGGGEEGDFF6@EFFAFFFGGGG9@EGGGGFGD9D9FEFGGDDDFFD@A;D=AE99=DFC;+>CEFGGFFA==;=<>FGCFCFACFDG+@+,:,4:CE*<5CAFFGF+;,;8<;0868=AF@C5AB2A>*5?7>EF7A)564()9B/*1+;C>:<+*(/:2(=>)9/5*1)).)).)(62219+17.1+.6))
@M70528:330:000000000-K6D4P:1:1102:19849:3634 2:N:0:CTTCAACCAC+TTATGCGCCT
TAAAACAGGGTCCCCTCCCCCTCTAGGGTCAAAAAAAGAGGTATTTAAGTTTCGGTCAGTTAAAAGTATTGTGATAGCTCCCGCTAACACTGGCAAAGATAAAAGAAGAAGAATGGCTGTTAAAATAACTGATCAGACAAATAGTCTAATTTTTTCTGCTGAAAGGTTTTTTGCTTTAAGATTAATAATTGTAGTAATAAAATTTAAGGCACCTAAAATTGAAGAAATCCCTGCAAGGTGTAAAGACAAAATTGTTAAGTCTACTGAAGGTCCTGAATGATAAAACGTTGATAAAGGTGGA
+
CCCCCGGGGGGGGGGGGGGGGGGGGGGGGGGGGGGGGGGGGGGGGGGGGGGGGGGFGGGGGGGGGGGGGGGGGGGGGGGGGGGGGGGGGGGGGGGGGGGGGGGGGGGGGGGGGGGGGGGGGGGGGGGGGGGGGGGGGGGGGGFGGGGGGGFGGGGGGGGGGGGGGGGGGGGGGGGGFGGGGGGGGGGGGGGGGGGGFFFGFGFFFFFFFFFFADFGFGGFFFFFFEF@F:EFADFFEFGGFEEBEF2;FDFFB=CFC=BECFEFC:@AEE@A8EEFCCEEE?C<E@;DFFGDFE>EFE@D(
@M70528:330:000000000-K6D4P:1:1102:9195:3634 2:N:0:CTTCAACCAC+TTATGCGCCT
TAAAACAGGGTCCCCTCCTCCTCTAGGGTCAAAAAAAGAGGTATTTAAGTTTCGGTCAGTTAAAAGTATTGTGATAGCTCCCGCTAACACTGGTAAAGATAAAAGAAGAAGAATGGCTGTTAAAATAACTGATCAGACAAATAGTCTAATTTTTTCTGCTGAAAGGTTTTTTGCTTTAAGATTAATAATTGTAGTAATAAAATTTAAGGCACCTAAAATTGAAGAAATCCCTGCAAGGTGTAAAGAAAAAATTGTTAAGTCTACTGAAGGTCCTGAATGATAAAACGTTGATAAAGGTGGA
+
CCCCCGGGGGGGGGGFGGGGGGFFGFFGGGGGCGGGGGGGGFGGGGGGGGFGGGGGGGGGGFGGGGGGGGGGGGGGGGGCFGFGGGGGFGGGGGGGGGGGGGGGGGDGGGGGGAFFGGGGFGGGGGGGGGGGGGGGGGGGCFGGGGGFGGFGGFEFFFFGGGGFGGGGGFGGGGGGFGGGGGGGGGGGDGGGGGGGFGFGFGFFFFFFFFFFFGFGFGGFFFFBFFDFFCE5FBB?=FDFEBEF?E::FB=3BFCF?=CEFAEFCB/.74;<7A@C8@CEFFCC3<7@32:+:?EFGF@@0
@M70528:330:000000000-K6D4P:1:1102:8768:3636 2:N:0:CTTCAACCAC+TTATGCGCCT
TAAAACAGGGTCCCCTCCCCCTCTAGGGTCAAAAAAAGAGGTATTTAAGTTTCGGTCAGTTAAAAGTATTGTGATAGCTCCCGCTAACACTGGCAAAGATAAAAGAAGAAGAATGGCTGTTAAAATAACTGATCAGACAAATAGTCTAATTTTTTCTGCTGAAAGGTTTTTTGCTTTAAGATTAATAATTGTAGTAATAAAATTTAAGGCACCTAAAATTGAAGAAATCCCTGCAAGGTGTAAAGAAAAAATTGTTAAGTCTACTGAAGGTCCTGAATGATAAAACGTTGATAAAGGTGGA
+
CCCCCGGGGGGGGGGGGGGGGGGGGGGGGGGGGGGGGGGGGGGGGGGGGGGGGGGGGGGGGGGGGGGGGGGGGGGGGGGGGGGGGGGGGGGGGGGGGGGGGGGGGGGGGGGGGGGGGGGFFGGGGGGGGGGGGGGGGGGGGGGGGGGGGGFGGGGFGGGGGGGGGGGGGGGGGGFGFGGGGGGGGGGGGGGGGGGGFGCGFFFFFFFFFFFFFDFGFGGEGF=EFFFFF:BFFBBFEGGGFFFFEFFFFDBF=A?B<CFFFFEFGFEAFFE<<E3C<FEEEFEC<E76@<FDF?9CFFFF0
@M70528:330:000000000-K6D4P:1:1102:25632:3661 2:N:0:CTTCAACCAC+TTATGCGCCT
TAAAACAGGGTCCCCTCCCCCTCTAGGGTCAAAAAAAGAGGTATTTAAGTTTCGGTCAGTTAAAAGTATTGTGATAGCTCCCGCTAACACTGGCAAAGATAAAAGAAGAAGAATGGCTGTTAAAATAACTGATCAGACAAATAGTCTAATTTTTTCTGCTGAAAGGTTTTTTGCTTTAAGATTAATAATTGTAGTAATAAAATTTAAGGCACCTAAAATTGAAGAAATCCCTGCAAGGTGTAAAGAAAAAATTGTTAAGTCTACTGAAGTTCCTGAATGATAAAACGTTGATAAAGGTGGA
+
CCCCCGGGGGGGGDFGGGFGGGGGGGGGGGGGGGGGGGGGGGGGGGGGGCGFGGGGGGGGGGGEGGGGGGGGGGGGGFGGGGGGGEGGGGGGGGGGGGGGGGGGGGGGGGGGFFGGGGGGGGGFGGGCGGGGGGGGFGGGGGGGGGGGGGFGGGGGGGFFGE?EA?EGGGG>CEGGFFFFGGGGGFGGGGGFC:EF+<CFC>AEFF7A9FCFAFFCF97@EFEFFFFFF@BFFFFFE55,:94=**82)>9BEFF+*119567;?4/7@6??6<).;@?3)6)>374=17*+;974+741(
@M70528:330:000000000-K6D4P:1:1102:25659:3664 2:N:0:CTTCAACCAC+TTATGCGCCT
TAAAACAGGGTCCCCTCCTCCTCTAGGGTCAAAAAAAGAGGTATTTAAGTTTCGGTCAGTTAAAAGTATTGTGATAGCTCCCGCTAACACTGGTAAAGATAAAAGAAGAAGAATGGCTGTTAAAATAACTGATCAGACAAATAGTCTAATTTTTTCTGCTGAAAGGTTTTTTGCTTTAAGATTAATAATTGTAGTAATAAAATTTAAGGCACCTAAAATTGAAGAAATCCCTGCAAGGTGTAAAGAACAAATTGTTAAGTCTACTGAAGGTCCTGAATGATACACCGTTGATAAAGGTGGA
+
CCCCCGGGGGGGGEGGGGGGGGGGGGGGGGFGGGGGGGGGGGGGGGGGGCGGGGGGGGGGGGGGGGGGGGGGGGGFGFGGGGGGGGGGGGGGGGGGGGGGGGGGGGGGGGGGGGGGGGGGGGGGFFFFGGGGGGGGGGGGGGGGGGFCGGFGGGCCEGGGFGGGGDEGGGGGGGGFFGGGGGGGGGGGGFGGGGDFFA=EDGFFAFFB?FFF?FCFA,EEGFCA9@@EFFFAA@DFFGGGFFFCEFD=A:9E?C?85=BECFFFFB*7;:EFEF)1*+67<E).)(.6713+39))543;(
@M70528:330:000000000-K6D4P:1:1102:16573:3680 2:N:0:CTTCAACCAC+TTATGCGCCT
TAAAACAGGGTCCCCTCCTCCTCTAGGGTCAAAAAAAGAGGTATTTAAGTTTCGGTCAGTTAAAAGTATTGTGATAGCTCCCGCTAACACTGGTAAAGATAAAAGAAGAAGAATGGCTGTTAAAATAACTGATCAGACAAATAGTCTAATTTTTTCTGCTGAAAGGTTTTTTGCTTTAAGATTAATAATTGTAGTAATAAAATTTAAGGCACCTAAAATTGAAGAAATCCCTGCAAGGTGTAAAGAAAAAATTGTTAAGTCTACTGAAGGTCCTGAATGATAAAACGTTGATAAAGGTGGA
+
CCC8CGGGGGGGGGGGGGGGGGGGGGGGGGGGGGGGGGGGGGGGGGGGGGGGGGGEGGGGGGGGGGGGGGGGGGGGGGGGGGGGGGGGGGGGGGGGGGGGGGGGGGGGGGGGGFFGGGGGFGGFGGGGGGGGGGGGGGGGGGGGGGGFGGFGGGGGGGGGGGFGGGGGGGGGGGFGFFGGGGGGGGGGGGGGGGGGFGFGFGFFFFFFFFFFFGFGFGGFGFC@ABCEFFBFFFFFE:2?.>AAEF==F9=B>FFF?BFCEFFFGFFFFFFF8@ECF>5<CEFFFFF8D@FCCCECF<ED(
@M70528:330:000000000-K6D4P:1:1102:16438:3708 2:N:0:CTTCAACCAC+TTATGCGCCT
TAAAACAGGGTCCCCTCCTCCTCTAGGGTCAAAAAAAGAGGTATTTAAGTTTCGGTCAGTTAAAAGTATTGTGATAGCTCCCGCTAACACTGGCAAAGATAAAAGAAGAAGAATGGCTGTTAAAATAACTGATCAGACAAATAGTCTAATTTTTTCTGCTGAAAGGTTTTTTGCTTTAAGATTAATAATTGTAGTAATAAAATTTAAGGCACCTAAAATTGAAGAAATCCCTGCAAGGTGTAAAGAAAAAATTGTTAAGTCTACTGAAGGTCCTGAATGATAAAACGTTGATAAAGGTGGA
+
CCCCCGGGGGGGGGGGGGGGGGGGGGGGGGGGGGGGGGGGGGGGGGGGGGGGGGGGGGGGGGGGGGGGGGGGGGGGGGGGGGGGGGGGGGGGGGGGGGGGGGGGGGGGGGGGGGGGGGGFGGGGGGGGGGGGFGGGGGGGGGGGGGGGGGFGFDCGGGGGGGGGGGGGFGGGGGGFDDGGGGGGGGGGGGGGGGGGFFFAAGFFFFFFFFFFFFFGFGGFGFEFF@DEFFFAFFFBBGFGEFFFFFF)ADFDFFEF?CFECFFAG8?A@@E<EEEEFGEFF<C)7=;=@?CCFEFFFFE<(
@M70528:330:000000000-K6D4P:1:1102:16616:3718 2:N:0:CTTCAACCAC+TTATGCGCCT
TAAAACAGGGTCCCCTCCTCCTCTAGGGTCAAAAAAAGAGGTATTTAAGTTTCGGTCAGTTAAAAGTATTGTGATAGCTCCCGCTAACACTGGTAAAGATAAAAGAAGAAGAATGGCTGTTAAAATAACTGATCAGACAAATAGTCTAATTTTTTCTGCTGAAAGGTTTTTTGCTTTAAGATTAATAATTGTAGTAATAAAATTTAAGGCACCTAAAATTGAAGAAATCCCTGCAAGGTGTAAAGAAAAAATTGTTAAGTCTACTGAAGGTCCTGAATGATAAAACGTTGATAAAGGTGGA
+
CCCCCGGGGGGGGGGGGGGGGGGGGGGGGGGGGGGGGGGGGGGGGGGGGGGGGGGGGGGGGGGGGGGGGGGGGGGGGGGGGGGGGGGGGGGGGGGGGGGGGGGGGGGGGGGGDGGGGGGGGGGGGGGGGGGGGGGGGGGGGGGGGGGGGGFGGGGGGGGGGFGGGGGGGGGGGGGGFGFGGGGGGGGGGGGGGGGGFGFGFGFFFFFAFAFFFGFGFEGFGFFFFEFFFFFFADDFFGGGBEFFFFFBF=>D:FEFCFFFFFFFG355EFF<EAEE<7<A?EFFFFBD@<F7;?CFGEF@(
@M70528:330:000000000-K6D4P:1:1102:13610:3723 2:N:0:CTTCAACCAC+TTATGCGCCT
TAAAACAGGGTCCCCTCCTCCTCTAGGGTCAAAAAAAGAGGTATTTAAGTTTCGGTCAGTTAAAAGTATTGTGATAGCTCCCGCTAACACTGGTAAAGATAAAAGAAGAAGAATGGCTGTTAAAATAACTGATCAGACAAATAGTCTAATTTTTTCTGCTGAAAGGTTTTTTGCTTTAAGATTAATAATTGTAGTAATAAAATTTAAGGCACCTAAAATTGAAGAAATCCCTGCAAGGTGTAAAGAAAAAATTGTTAAGTCTACTGAAGGTCCTGAATGATAAAACGTTGATAAAGGTGGA
+
CCCCCGGGGGGGGGGGGGGGGGGGGGGGGGGGGGGGGGGGGGGGGGGGGGGGGGGGGGGGGGGGGGGGGGGGGGGGGGGGGGGGGGGGFGFGGGGGGGGGGGGGGGGGGGGGGGGGGGGFFGGGGGGGGGGGGGGGGGGGGGGGGGGGGGFGGGGGGGGGGGFGGFCFGGGGGGGG7EDGGGFGGGGGGGGGGGGGFGFGFGFFFFFAFFFFFGFGFGGFGFAAFFFFF@EFF=DF>=<?>BFF?EB:FFFBFF?ACBC?EFCFCFE>@;=<;EEEFFEEFE39;EB@F@FCCC3;E<31(
@M70528:330:000000000-K6D4P:1:1102:13423:3724 2:N:0:CTTCAACCAC+TTATGCGCCT
TAAAACAGGGTCCCCTCCTCCTCTAGGGTCAAAAAAAGAGGTATTTAAGTTTCGGTCAGTTAAAAGTATTGTGATAGCTCCCGCTAACACTGGTAAAGATAAAAGAAGAAGAATGGCTGTTAAAATAACTGATCAGACAAATAGTCTAATTTTTTCTGCTGAAAGGTTTTTTGCTTTAAGATTAATAATTGTAGTAATAAAATTTAAGGCACCTAAAATTGAAGAAATCCCTGCAAGGTGTAAAGAAAAAATTGTTAAGTCTACTGAAGGTCCTGAATGATAAAACGTTGATAAAGGTGGA
+
CCCCCGGGGGGGGGGGGGGGGGGGGGGGGGGGGGGGGGGGGGGGGGGGGGGGGGGGGGGGGGGGGGGGGGGGGGGGGGGGGGGGGGGGGGGGGGGGGGGGGGGGGGGGGGGGGGGGGGDFFGGGGGGGGGGGGGGGGGGGGGGGGGGGGGFGGGGGGGGFGGGGGGGGGGGGGGGGFGGGFGGGGGGGGGGGGGGGFGFGEFFBFFFFFAAAFFFGFCFFFFCBFFFFA@@FFFDF=FFF67ACEFF@FBBFFFFF@=BE<F?=7>5>@@@AEAEFFGFE<CEEFEF@@?C7FFEFG;4@(
@M70528:330:000000000-K6D4P:1:1102:25484:3726 2:N:0:CTTCAACCAC+TTATGCGCCT
TAAAACAGGGTCCCCTCCCCCTCTAGGGTCAAAAAAAGAGGTATTTAAGTTTCGGTCAGTTAAAAGTATTGTGATAGCTCCCGCTAACACTGGCAAAGATAAAAGAAGAAGAATGGCTGTTAAAATAACTGATCAGACAAATAGTCTAATTTTTTCTGCTGAAAGGTTTTTTGCTTTAAGATTAATAATTGTAGTAATAAAATTTAAGGCACCTAAAATTGAAGAAATCCCTGCAAGGTGTAAAGAAAAAATTGTTAAGTCTACTGAAGGTCCTGAATGATAAAACGTTGATAAAGGTGGA
+
CCCCCGGGGGGGGGGGGGGGGGGGGGGGGGGGGGGGGGGGGGGGGGGGGGGGGGGGGGGGGGGGGGGGGGGGGGGGGGGGGGGGGGGGGGGGGGGGGGGGGFGGGGGGGGGGGGGGGGGGGGGGGGGGGFGGGGGGGGGGGGGGGGGGGGFGGGGGGGGGGDGGGGGFDGGGGGGGFGGGGGG9DEGGGGFFGGGGFCEC=EFFFFFFA?CFFFFFFAGFGFFFAEFFF2;AFFB?BFDB==<9AEDBFB=33:C6@FFCE7?@<3<@@E;E=@EE<+7=EC56).,:125+27))5;2:(
@M70528:330:000000000-K6D4P:1:1102:7364:3738 2:N:0:CTTCAACCAC+TTATGCGCCT
TAAAACAGGGTCCCCTCCTCCTCTAGGGTCAAAAAAAGAGGTATTTAAGTTTCGGTCAGTTAAAAGTATTGTGATAGCTCCCGCTAACACTGGTAAAGATAAAAGAAGAAGAATGGCTGTTAAAATAACTGATCAGACAAATAGTCTAATTTTTTCTGCTGAAAGGTTTTTTGCTTTAAGATTAATAATTGTAGTAATAAAATTTAAGGCACCTAAAATTGAAGAAATCCCTGCAAGGTGTAAAGAAAAAATTGTTAAGTCTACTGAAGGTCCTGAATGATAAAACGTTGATAAAGGTGGA
+
CCCCCGGGGGGGGGGGGGGGGGGGGGGGGGGGGGGGGGGGGGGGGGGGGGGGGGGGGGGGGGGGGGGGGGGGGGGGGGGFGGEGGGGGGGGGGGGGFGGGGGGGGGGGGGGGGGGGGGGEFGGGGGGGGGGGGGGGGGGGGGGGGGGGGGFGGFGGGGGGGGGGGGGGGGGGGGFGFGFGGFFGDDFGGGGGFGGGFGFGCGF@FFFFFFFFACFGFFGFGF=5B):EFEFFFBB9@EDGFFFFFFFFFDBFFFCF?BF?E6?BFFC;E1=37>@EC:?@E?)))76:@FG>FEFEC4;D(
@M70528:330:000000000-K6D4P:1:1102:20981:3745 2:N:0:CTTCAACCAC+TTATGCGCCT
TAAAACAGGGTCCCCTGTCTCTTCTACACATCTGACGCTGCCGACGAAGGCGCATAAGTGTAGATCTCGGTGGTCGCCGTATCATTAAAAACAAAAAAAACAAAAACAGAAATCGGAACTTCAGTTAGTAAACTGCAAATAACTAAGTGTAGATATGAAGACTGTGAATGCTCAGACAACAACAACCATGATGTAGAGGTTGATGATATGTTCACGTTCACAATACACCAAAGAGCACTCAGATCACCATGGACGCTACTCCATACGTCAGTCAGACGTACACAGAGCTGTCATCAATCCT
+
CCCCCGGGGGGGGGGGGFGGGGG,FGGGGGGGGGGGGDGGGGGGGGGGGGFGGCEEGGACFFFC9CECFGFEF:6@CEG+?,9EFGFEFGG>,=FGD>87+@,,,44,,A,4,9+=+++,,,,,8,,<5,@;5,,,6,,,6,+7,,,,33+6:<,,7,,73>,,6+7,,7,,8,,3*,,,,,,6,,*3,,,,+,22+,*,-23:++++1++442=3*,,(,+0.+)*))((2)(0))*+4())1(/((*))())()()).)))++(()(((.)-))*),((())(((()(2*2.))+))()
@M70528:330:000000000-K6D4P:1:1102:16739:3754 2:N:0:CTTCAACCAC+TTATGCGCCT
TAAAACAGGGTCCCCTCCTCCTCTAGGGTCAAAAAAAGAGGTATTTAAGTTTCGGTCAGTTAAAAGTATTGTGATAGCTCCCGCTAACACTGGTAAAGATAAAAGAAGAAGAATGGCTGTTAAAATAACTGATCAGACAAATAGTCTAATTTTTTCTGCTGAAAGGTTTTTTGCTTTAAGATTAATAATTGTAGTAATAAAATTTAAGGCACCTAAAATTGAAGAAATCCCTGCAAGGTGTAAAGAAAAAATTGTTAAGTCTACTGAAGGTCCTGAATGATAAAACGTTGATAAAGGTGGA
+
CCCCCGGGGGGGGGGGGGGGGGGGGGGGGGGGFGGGGGGGGGGGGGGGGGFFGGGGGGGGGGGGGGGGGGGGGGGGGGGGGGGGEGGGGGGGGGGGGGGGGGGGGGGGGGGGGGGGGGGGGGGGGGGGGGGGGGGGGGGGGGGGGGGGGGFGGGGGGGGGGGGGGGGGGGGGGGGGFGGGGGGGGGGGGGGGGGGGFGFGEGFFFFFFFFFFFFFGFFGFGFACFEFFFCCFFFFF@FGFEFF@EEFFA<@FFFEFCBFEFFEBA=@E@FFF<<AFGGFFFE3;CEF@FFD>CEEEGE;?(
@M70528:330:000000000-K6D4P:1:1102:22729:3760 2:N:0:CTTCAACCAC+TTATGCGCCT
TAAAACAGGGTCCCCTCCTCCTCTAGGGTCAAAAAAAGAGGTATTTAAGTTTCGGTCAGTTAAAAGTATTGTGATAGCTCCCGCTAACACTGGTAAAGATAAAAGAAGAAGAATGGCTGTTAAAATAACTGATCAGACAAATAGTCTAATTTTTTCTGCTGAAAGGTTTTTTGCTTTAAGATTAATAATTGTAGTAATAAAATTTAAGGCACCTAAAATTGAAGAAATCCCTGCAAGGTGTAAAGAAAAAATTGTTAAGTCTACTGAAGGTCCTGAATGATAAAACGTTGATAAAGGTGGA
+
CCCCCGGGGGGEFGGGGGGGGGGGGGGGGGGGGEGGGGGGGGGGGGGCFGGFGGGGGGGGGGAFGGGGGGGGGCGGGGGGGGEGGGEGFFFFE=FFGGGGGGGDFFGGGGGGGGGGGGGFFGFDEGGGECFGGGGFCFGG89DGCEEFGGFGGFEFDEGGGCFFGGGFFGDEGGGG9FFFGGGGFFGGGDFFGGCDFE9DEFFFFFFFF5?AF6AGFGFFGF=AF@CABEF5ABBFEGGGFB7@E=BBF9==;B>A5BCEEAEFF:4>@@EF8<;ED;C=CEE>C@>@FD52:719F8;D(
@M70528:330:000000000-K6D4P:1:1102:18010:3773 2:N:0:CTTCAACCAC+TTATGCGCCT
TAAAACAGGGTCCCCTCCTCCTCTAGGGTCAAAAAAAGAGGTATTTAAGTTTCGGTCAGTTAAAAGTATTGTGATAGCTCCCGCTAACACTGGTAAAGATAAAAGAAGAAGAATGGCTGTTAAAATAACTGATCAGACAAATAGTCTAATTTTTTCTGCTGAAAGGTTTTTTGCTTTAAGATTAATAATTGTAGTAATAAAATTTAAGGCACCTAAAATTGAAGAAATCCCTGCAAGGTGTAAAGAAAAAATTGTTAAGTCTACTGAAGGTCCTGAATGATAAAACGTTGATAAAGGTGGA
+
CCCCCGGGGGGGGGGGGGGGGGGGGGGGFGGGGGGGGGGGGGGGGGGGGGGGGGGGGGGGGGGGGGGGGGGGGGGGGGGGGGGGGGGGGGGGGGGGGGGGGGGGGGGGGGGGGGGGFGGGGGGGGGGGGGGGGGGGGGGG?FGGGGGGGGFGGGGGGGGGGGGGGGGGGGGGGGGGFGGGGGGGGGGGGGEGGFGGFGFFEDCEFFFFFFFFFGFGFG:CGFEEFEFEF@CAFDFF@@DF6@?CEEBBFFFFFFEFEFFFFFEFEECFFFFF<<EF7@33C<CEFFF@@FC7DEEFGE@D(
@M70528:330:000000000-K6D4P:1:1102:17782:3782 2:N:0:CTTCAACCAC+TTATGCGCCT
TAAAACAGGGTCCCCTCCTCCTCTAGGGTCAAAAAAAGAGGTATTTAAGTTTCGGTCAGTTAAAAGTATTGTGATAGCTCCCGCTAACACTGGCAAAGATAAAAGAAGAAGAATGGCTGTTAAAATAACTGATCAGACAAATAGTCTAATTTTTTCTGCCGAAAGGTTTTTTGCTTTAAGATTAATAATTGTAGTAATAAAATTTAAGGCACCTAAAATTGAAGAAATCCCTGCAAGGTGTAAAGAAAAAATTGTTAAGTCTACTGAAGGTCCTGAATGATAAAACGTTGATAAAGGTGGA
+
CCCCCGGGGGGGGGGGGGGGGGGGGGGGGGGGGGGGGGGGGGGGGGFGGGGGGGGGGGGGGGGGGGGGGGGGGGGGGGGGGGGGGGGGGGGGGGGGGGGGGGGGGGGGGGGGGGGGGGGGGGGGGFGGGGGGGGGGGGGGGG?FGGGGFGFGGGGGGGGCGECFGGGGGGGEGGGGFGGGGGGFGGGGGGGGGGGGFGFGEFFFFFFAFFFFFGFGFGGFGFCEFFFFF@@AFFDFFFGGFF4AEFFFFBFFFFEFEFFEEFCFF@<<E@EE<EEFDFEFFE3>EE@;@DDCCCABGF:B(
@M70528:330:000000000-K6D4P:1:1102:15925:3783 2:N:0:CTTCAACCAC+TTATGCGCCT
TAAAACAGGGTCCCCTGTCTCTTCTACACATCTGACGCTGCCGACGAAGGCGCATAAGTGTAGATCTCGGTGGTCGCCGTATCATTAAAAAAAAAAAACACAAACAATGAACATTACACCACACGAAATAAAACAACAGCCACAACAGGCATGCAGACGTGTACTATGTTACAGAGAATCTCACGACAAACTCGACCGCGTTTGTCCGTATGTTGTCAGAGACTATTCCAACTACTCTAACCACTACCACACATCTAAAACTATACAGTCGTCGCCACACATGCTGACATGACTATACATA
+
CCCCCGGGGGGGGGGGGGGGGGG9FFGGGGGGGGGGGDGGGGGGGGGGGGFFGEGCGF,,CCCFFEFGGFCGG,,@CEF@79=F9EEFF9EFF@+8@4+B,6+,,,,,,,,,,,,,8,6,+6,+++8+83,,,,,,6,,,+,0,,+,,,+*,,,5,33*3*,4,,+,,,,25,42,*,,,,,5,24*2*,,,*/2))*0*(*)()+1)0).)+++0*++)+)()*))-*)))0()*,+++),...,(3))((-),9)**))))*2)-).)(--(((**(-(,),))).,.*2*)))3)).)
@M70528:330:000000000-K6D4P:1:1102:8006:3803 2:N:0:CTTCAACCAC+TTATGCGCCT
TAAAACAGGGTCCCCTCCCCCTCTAGGGTCAAAAAAAGAGGTATTTAAGTTTCGGTCAGTTAAAAGTATTGTGATAGCTCCCGCTAACACTGGCAAAGATAAAAGAAGAAGAATGGCTGTTAAAATAACTGATCAGACAAATAGTCTAATTTTTTCTGCTGAAAGGTTTTTTGCTTTAAGATTAATAATTGTAGTAATAAAATTTAAGGCACCTAAAATTGAAGAAATCCCTGCAAGGTGTAAAGAAAAAATTGTTAAGTCTACTGAAGGTCCTGAATGATAAAACGTTGATAAAGGTGGA
+
CCCCCGGGGGGGGGGGGGGGGGGGGGGGGGGGGGGGGGGGGGGGGGGGGGGGGGGGGGGGGGGGGGGGGGGGGGGGGGGGGGGGGGGGGGGGGGGGGGGFGGGGGGGGGGGGGGGGGGGFGFGGGGGGGGGGGGGGGGGGGGGGGGGGGGFGGGGGGGGGGGGGGGGGGGGGGGGGFGGGGGGGGGGGGGGGGGGGFGFGFGFFFFCFFFFFFGFGFGD=C>:6AECEFEF>?>FFFGC7B=CFFFDBFFFFFFF@@BBEFFFFGFFF3=@EEFFFGFFFFF5<CE98@FF7DC99EEFF0
@M70528:330:000000000-K6D4P:1:1102:19325:3805 2:N:0:CTTCAACCAC+TTATGCGCCT
TAAAACAGGGTCCCCTCCTCCTCTAGGGTCAAAAAAAGAGGTATTTAAGTTTCGGTCAGTTAAAAGTATTGTGATAGCTCCCGCTAACACTGGTAAAGATAAAAGAAGAAGAATGGCTGTTAAAATAACTGATCAGACAAATAGTCTAATTTTTTCTGCTGAAAGGTTTTTTGCTTTAAGATTAATAATTGTAGTAATAAAATTTAAGGCACCTAAAATTGAAGAAATCCCTGCAAGGTGTAAAGAAAAAATTGTTAAGTCTACTGAAGGTCCTGAATGATAAAACGTTGATAAAGGTTGA
+
CCCCCGGGGGGGFGFGGGGGGGGGGGGGGGGGGGGGGGGGGGGGGGGGGGGGGGGGGGGGGGGGGFGGGGGGGGGGGGGGGGGGGGGGGGGDGGCFGGGGGGCFGFGGGGGGGGGGFGDBFFGGG9FGGGGGGGGGGGGGGGGGGFGGGGFGGFGGGGGGGGGGGGGFGGGGEGGGBGGGGGGFFGGGGGGGGGGGFGFGFGF5CFFFAAAFFFFFAGGEFFEEFC@FF@CFFBD894>DEEFFEEDBFBFFEFFF9=@75AEF=>58;EEE7>@CCC<A)?<CF818@@G@FEEFGF)/(
@M70528:330:000000000-K6D4P:1:1102:11656:3812 2:N:0:CTTCAACCAC+TTATGCGCCT
TAAAACAGGGTCCCCTCCTCCTCTAGGGTCAAAAAAAGAGGTATTTAAGTTTCGGTCAGTTAAAAGTATTGTGATAGCTCCGGCTAACACTGGTAAGGATAAAAGAAGAAGAATGGCTGTTAAAATAACTGATCAGACAATTAGTCTAATTTTTTCTCCTGAAAGTTTTTTGGTTTTAAGATTAATAATTGTAGTATTAAATTTAAAGGAACCTAAATTGAAGGAAATCCTGGCAAGGTGTAAGGAAAAAATTGTTAAGTCTACTGAAGTTCTTGAATGATAACACGTTGAAAAAGGGGGA
+
CCCCCGGGGGGGGGGGGGGGGGGGGGGGGGGGGGGGDC<FC@@FF9F,;FG<CF@8,,;F9EGG9<6,C6CC9A66,:<FG,478FE,66,CE>FG,,,,CEG;,D4,A,9A<5E,,,,E,CFG9<F,<,,45,994>EE+,3,99,A,DFGGG8,,,,,,7A,@6DFGFG++,@DFG8@2D,F,3@+E9,2+,6?+,;EE99A+C+B9*5@*0@FF,E8,=*3@C5*=C***/<*:*,2*:A+):@EFB2B388+11117+9+,.1.;5)9)))7*+).)96)3(68807+2;/:*(4((
@M70528:330:000000000-K6D4P:1:1102:20538:3819 2:N:0:CTTCAACCAC+TTATGCGCCT
TAAAAAGGGTCCCCTCCTCCTCTCGGGTCAAAAAAAGAGGTATTTAAGTTTCGGTCAGTTAAAAGTATTGTGATAGCTCCCGCTAACACTGGTAAAGATAAAAGAAGAAGAATGGCTGTTAAAATAACTGATCAGACAAATAGTCTAATTTTTTCTGCTGAAAGGTTTTTTGCTTTAAGATTAATAATTGTAGTAATAAAATTTAAGGCACCTAAAATTGAAGAAATCCCTGCAAGGTGTAAAGAAACAATTGTTAAGTCTACTGAAGGTCCTGAATGATAAAACGTTCATAAAGGTGGAA
+
CCCCCGGGGGGGGGFGGFGGGGG8FGGEFGGGGGGGG8FGGC9FFFGA<EDFGGEGGGGGGG9EGGGFFGGG,E,,CCDGCFEGGGGGGGGDA9FDCECGGGGGGFGGFCBEEGF@EEFGFGGGGGGDFFFFGGGGGGGGGGGGFEGGGFFGF7?DC;FFFGD<D=FGFGG6@ECGFGGGGEGGAE>CDDDEDGFFCFFGFGFEFFFAA?5:AF;FFGGCABACA@C*94=F446;4,>?67<AAB3(;7@=BCEF?6B*98C>6<7)4;<<E).5;+7))97/716=16+3@CCF+.21)
@M70528:330:000000000-K6D4P:1:1102:11854:3826 2:N:0:CTTCAACCAC+TTATGCGCCT
TAAAACAGGGTCCCCTCCTCCTCTAGGGTCAAAAAAAGAGGTATTTAAGTTTCGGTCAGTTAAAAGTATTGTGATAGCTCCCGCTAACACTGGTAAAGATAAAAGAAGAAGAATGGCTGTTAAAATAACTGATCAGACAAATAGTCTAATTTTTTCTGCTGAAAGGTTTTTTGCTTTAAGATTAATAATTGTAGTAATAAAATTTAAGGCACCTAAAATTGAAGAAATCCCTGCAAGGTGTAAAGAAAAAATTGTTAAGTCTACTGAAGGTCCTGAATGATAAAACGTTGATAAAGGTGGA
+
CCCCCGGGGGGGGGGGGGGGGGGGGGGGGGGGGGGGGGGGGGGGGGGGGGGGGGGGGGGGGGGGGGGGGGGGGGGGGGGGGGGDGGGGGGGGGGGGGGGGGGGGGGGGGGGGGGGGFGDFGGGGGGGGGGGGGGGGGGGGGGGGGGGGGGFFGGGGGGGGGGGGGGGGGGGGGGGGFGGGGGGGGGGFGGGGGGGGFGFGEFFFFFFFFAFFFGFGFGGFGFFFFFFFFFEFFFFFFGGGEFFFFFBDFFFFFFFF?=BEEFCFEE?EFFF@EEEFFGEFFFF)7@B@@FGDFEFCGF;?(
@M70528:330:000000000-K6D4P:1:1102:6625:3837 2:N:0:CTTCAACCAC+TTATGCGCCT
TAAAACAGGGTCCCCTCCTCCTCTAGGGTCAAAAAAAGAGGTATTTAAGTTTCGGTCAGTTAAAAGTATTGTGATAGCTCCCGCTAACACTGGTAAAGATAAAAGAAGAAGAATGGCTGTTAAAATAACTGATCAGACAAATAGTCTAATTTTTTCTGCTGAAAGGTTTTTTGCTTTAAGATTAATAATTGTAGTAATAAAATTTAAGGCACCTAAAATTGAAGAAATCCCTGCAAGGTGTAAAGAAAAAATTGTTAAGTCTACTGAAGGTCCTGAATGATAAAACGTTGATAAAGGTGGA
+
CCCCCGGGGGGGGGGGGGGGGGGGGGGGGGGGGGGGGGGGGGGGGGGGGGGGGGGGGGGGGGGGGGGGGGGGGGGGGGGGFGGGGGGGGGGGGGGGGGGGGAFGGGGGGGGGGGGGGGGGGGGGGGGGGGGGGGGGGGGGGGGGGGGGGGFGGGDGFDGGGGGGGGGGGGGGGGGGFGGGGGGGGGGCGGGGGGGGFGFGEFFEFFFFAFFFFGFGFGGF76:AFFCCF=8AFDDFBCDFEEFAEFD)909@BFCFCCFEEF?BEEE7@EEEEEECFDFF<C643=@FFFCFG?)9C;@@(
@M70528:330:000000000-K6D4P:1:1102:23904:3841 2:N:0:CTTCAACCAC+TTATGCGCCT
TAAAACAGGGTCCCCTCCTCCTCTAGGGTCAAAAAAAGAGGTATTTAAGTTTCGGTCAGTTAAAAGTATTGTGATAGCTCCCGCTAACACTGGTAAAGATAAAAGAAGAAGAATGGCTGTTAAAATAACTGATCAGACAAATAGTCTAATTTTTACTGCTGAAAGGTTTTTTGCTTTAAGATTAATAATTGTAGTAATAAAATTTAAGGCACCTAAAATTGAAGAAATCCCTGCAAGGTGTAAAGAAAAAATTGTTAAGTCTACTGAAGGTCCTGAATGATAAAACGTTGATAAAGGTGGA
+
BCC@C<EEGGEE@E,C@FGE<F<9@EECGGDGF<F@EFCEF<F,CF,<@FGGFGGCFEFGF@AE<<FFFEEGGCFA@9A56C@FCCEAFEAFDFGCCDFCGCFFG@FGFGGGGF9<CF=,CAFDGGGFGGGGGEGFFFGFCDGFGGGGCGFGGFEFGEGGEFC<EF@BFGFEEDFA=D8AFFGGFGGGGGGGGF@FBDDE<FF5DBDAA*;A3:ACA,C0EA7ACBF@>))*@@54:DDFEE4+>ED=>0(7=FEA@6=/8BE=CE<EEEE:5><EFCEEEEF<C<;8@;51397CG4=;0
@M70528:330:000000000-K6D4P:1:1102:25063:3843 2:N:0:CTTCAACCAC+TTATGCGCCT
TAAAACAGGGTCCCCTCCTCCTCTAGGGTCAAAAAAAGAGGTATTTAAGTTTCGGTCAGTTAAAAGTATTGTGATAGCTCCCGCTAACACTGGTAAAGATAAAAGAAGAAGAATTGCTGTTAAAATAACTGATCAGACAAATAGTCTAATTTTTTCTGCTGAAAGGTTTTTTGCTTTAAGAATAATAATTGTTGTAATTAAATTTAAGTCACCTAAAATTAAAGAAATCTCTGCAAGGTTTAAAGATCAAATTGTACAGTCTACTGAAGTCCCTGAATGATACACAGTGGGTAAAGGTTGA
+
CCCC@C<6CFG@DCEFDGGFFF<E,CDEFG96ECE@@FFFF@FD<FFFC,<@EE7CE7,C,,,C,C9C9CAA9<FFFGAFEFFCE+@@C<ED8ECC<F99F;94?=EFGFF8,A,C,A=,5C<,><?F9<9C9,C9,DF@?D9,C;A;D9+4,AC=>,7=A9=B98@9@=D=+3,,=A,6=,633,7+3,=,+6=9+3+,;@?*1?C++++4*?A9*,:@,3;*+:)*=*01160*0*>,9)1+11*1356*:6>+*141*1*+5*/00***07)5*+*07749).63)(11:(;6+))/(
@M70528:330:000000000-K6D4P:1:1102:10304:3853 2:N:0:CTTCAACCAC+TTATGCGCCT
TAAAACAGGGTCCCCTCCTCCTCTAGGGTCAAAAAAAGAGGTATTTAAGTTTCGGTCAGTTAAAAGTATTGTGATAGCTCCCGCTAACACTGGTAAAGATAAAAGAAGAAGAATGGCTGTTAAAATAACTGATCAGACAAATAGTCTAATTTTTTCTGCTGAAAGGTTTTTTGCTTTAAGATTAATAATTGTAGTAATAAAATTTAAGGCACCTAAAATTGAAGAAATCCCTGCAAGGTGTAAAGAAAAAATTGTTAAGTCTACTGAAGGTCCTGAATGATAAAACGTTGATAAAGGTGGA
+
CCCCCGGGGGGGFGGGGGGGGGGGGGGFGGGGGGGGGGGGGGGGGGGGGGGGGGGGGGGGGFGGGGGCGGGGGGGGGGGGGGGGGGGGGGGGGGGGGGGGGGGFGGFGGGGGGGGGGGGECFGGGGGGGGGGGGGGGGGGGGGGGGGGGGFGF9EGGGFGGGGF8DFG;FGGGDGGFDFGFFGGGGGGGGGGGGGG?FFGEEFFFFFFFFFFFGFG5DGEGFCFFBDFFEEACBD8>:>D>BEAEFFFF=>B@@CC?@FE5@EFFB5>EEFFFE3CFCCAE397>E@@@FC7CCCEGEED0
@M70528:330:000000000-K6D4P:1:1102:13003:3872 2:N:0:CTTCAACCAC+TTATGCGCCT
TAAAACAGGGTCCCCTCCCCCTCTAGGGTCAAAAAAAGAGGTATTTAAGTTTCGGTCAGTTAAAAGTATTGTGATAGCTCCCGCTAACACTGGCAAAGATAAAAGAAGAAGAATGGCTGTTAAAATAACTGATCAGACAAATAGTCTAATTTTTTCTGCTGAAAGGTTTTTTGCTTTAAGATTAATAATTGTAGTAATAAAATTTAAGGCACCTAAAATTGAAGAAATCCCTGCAAGGTGTAAAGAAAAAATTGTTAAGTCTACTGAAGGTCCTGAATGATAAAACGTTGATAAAGGTTGA
+
CCCCCGGGGGGGGGGGGGGGGGGGGGGGGGGGGGGGGGGGGFGGGGGGGGGGGGGGFGGFGGGGGGGGGGGGGGGGGGGGGGGGGGGGGGGGGGGGGGGGGGGGGGGGGGGGGGGGGGCFFGGGGGFGGGGGGGGGGGGGGGGGGFGGGGFGGGGGGGGGGGGGGGGGGGGGGGGGFGGGGGGGGGGGGGGGFGGGFFFFCFFEFFFFFFFFCGFD?AE@GFE@F5@EFE=FFF@FEDDE6=EFFEB:F>@=FFCFEFFE?A<@;@CEF(6>74;CCDEFF3.).7668DG7DFFFGE)4(
@M70528:330:000000000-K6D4P:1:1102:16021:3876 2:N:0:CTTCAACCAC+TTATGCGCCT
TAAAACAGGGTCCCCTCCTCCTCTAGGGTCAAAAAAAGAGGTATTTAAGTTTCGGTCAGTTAAAAGTATTGTGATAGCTCCCGCTAACACTGGCAAAGATAAAAGAAGAAGAATGGCTGTTAAAATAACTGATCAGACAAATAGTCTAATTTTTTCTGCTGAAAGGTTTTTTGCTTTAAGATTAATAATTGTAGTAATAAAATTTAAGGCACCTAAAATTGAAGAAATCCCTGCAAGGTGTAAAGAAAAAATTGTTAAGTCTACTGAAGGTCCTGAATGATAACACGTTGATAAAGGTGGA
+
CCCCCGGGGGGGGGGGGGGGGGGGGGGGGGGGGGGGGGGGGGGGGGFFGGGGGGGGGGGGGFGGGGGGGGGGGFGGGGGGGGGGGGGGGGGGGGGGGGGGGGGGGGGGGGFGGGGGGGGGGGGGGGFGGGGGFGGFGGGGGGFFFGGFCGFGGGGGGGGGGGGCFCGGGGGGGGFGFGF8,EFGGGGGGGGGGGGGFGFDEGF<FFFFFAFFFGFGFGGFGF5CF@CCFEFFFF4?*DF?<BE@CEF2A2>@BF?69=8CCC?FFE?341=E<A33*167?63).;;;@@FFFC;97;;2(
@M70528:330:000000000-K6D4P:1:1102:12618:3879 2:N:0:CTTCAACCAC+TTATGCGCCT
TAAAACAGGGTCCCCTCCCCCTCTAGGGTCAAAAAAAGAGGTATTTAAGTTTCGGTCAGTTAAAAGTATTGTGATAGCTCCCGCTAACACTGGCAAAGATAAAAGAAGAAGAATGGCTGTTAAAATAACTGATCAGACAAATAGTCTAATTTTTTCTGCTGAAAGGTTTTTTGCTTTAAGATTAATAATTGTAGTAATAAAATTTAAGGCACCTAAAATTGAAGAAATCCCTGCAAGGTGTAAAGAAAAAATTGTTAAGTCTACTGAAGGTCCTGAATGATAAAACGTTGATAAAGGTGGA
+
CCCCCGGGGGGGGGGGGGGGGGGGGGGGGGGGGGGGGGGGGGGGGGGGGGGGGGGGGGGGGGGGGGGGGGGGGGGGGGGGGGGGGGGGGGGGGGGGGGGGGGFFGGGGGGGGGGGGGGGGGGGGGGGGGGGGGGGGGGGGGGGGGGGGGGFGGGGGGGGGGGGGGGGGGGGGGGGGFGGGGGGGGGGGGGGGGGGGFGFGFGFFFFFFFFFFFGFGFGGEGFE5AEDFFBEFFFFFE@>DEEFBEFFFF2>=FFEFEFFF<AFFGEEFFFFA<AEEGFFFFFEFFF>(6;C1@<9CC32,(
@M70528:330:000000000-K6D4P:1:1102:6633:3898 2:N:0:CTTCAACCAC+TTATGCGCCT
TAAAACAGGGTCCCCTCCTCCTCTAGGGTCAAAAAAAGAGGTATTTAAGTTTCGGTCAGTTAAAAGTATTGTGATAGCTCCCGCTAACACTGGTAAAGATAAAAGAAGAAGAATGGCTGTTAAAATAACTGATCAGACAAATAGTCTAATTTTTTCTGCTGAAAGGTTTTTTGCTTTAAGATTAATAATTGTAGTAATAAAATTTAAGGCACCTAAAATTGAAGAAATCCCTGCAAGGTGTAAAGAAAAAATTGTTAAGTCTACTGAAGGTCCTGAATGATAAAACGTTGATAAAGGTGGA
+
CCCCCGGGGGGGGGGGGGGGGGGGGGGGGGGGGGGGGGGGGGGGGGGGGGGGGGEGGGGGGGGGGGGGGGGGGGGGGGGGGGGDGGGFGGGGGGGGGGGGGGGGGGGGGGGGGGGGGGGGGGGGGGGGGGGGGGGGGGGGGGGGGGFFGGFGGGGGGGGGGGGGGGFGGGFEGGGGFGFGGGGGGGGFGGGGGGGGFGFGFGFFFF?FFAFFFGFGAGGFGF>AFEFFFBFAFDFFBEEFBEEFFFFFFFFFFFFFEFFECAEAGF4=;4@A;AEE<FFFFFE3<E2:@@C;CCFFGEED0
@M70528:330:000000000-K6D4P:1:1102:9565:3903 2:N:0:CTTCAACCAC+TTATGCGCCT
TAAAACAGGGTCCCCTCCCCCTCTAGGGTCAAAAAAAGAGGTATTTAAGTTTCGGTCAGTTAAAAGTATTGTGATAGCTCCCGCTAACACTGGCAAAGATAAAAGAAGAAGAATGGCTGTTAAAATAACTGATCAGACAAATAGTCTAATTTTTTCTGCTGAAAGGTTTTTTGCTTTAAGATTAATAATTGTAGTAATAAAATTTAAGGCACCTAAAATTGAAGAAATCCCTGCAAGGTGTAAAGAAAAAATTGTTAAGTCTACTGAAGGTCCTGAATGATAAAACGTTGATAAAGGTGGA
+
CCCCCGGGGGGGGGGGGGGGGGGGGGGGFGGGGGGGGGGGGGGGGGGGGGGGGGGGGGGGGGGGGGGGGGGGGGGGGGGGGGGGGGGGGGGGGGGGGGGGGGGGGGGGGGGGGGGGGGGGGGGGGGGGGGGGGGGGGGGGGGGGGGGGGGFGGFGGGGGFGGGGGGGGGGGGGGGGFGGGGGGGGGGGGGGGGGGGFGFGFGFFFFFFFFFFFDFGFGGEEFEEFFFFF<B6ADFF@=>FEEFFFFD=FDBDFFFFFCFEE6CFGFCEF;@F3>EEC@CEC?EE9@B@D?D:CC44?470(
@M70528:330:000000000-K6D4P:1:1102:21293:3949 2:N:0:CTTCAACCAC+TTATGCGCCT
TAAAACAGGGTCCCCTCCTCCTCTAGGGTCAAAAAAAGAGGTATTTAAGTTTCGGTCAGTTAAAAGTATTGTGATAGCTCCCGCTAACACTGGTAAAGATAAAAGAAGAAGAATGGCTGTTAAAATAACTGATCAGACAAATAGTCTAATTTTTTCTGCTGAAAGGTTTTTTGCTTTAAGATTAATAATTGTAGTAATAAAATTTAAGGCACCTAAAATTGAAGAAATCCCTGCAAGGTGTAAAGAAAAAATTGTTAAGTCTACTGAAGGTCCTGAATGATAAAACGTTGATAAAGGTGGA
+
CCCCCGGGGGGGGGGGGGGGGGGGFGGGGGGGGGGGGGGGGGGGGGGGGGGGGGGGGGGGGGGGGGGGGGGGGGGGGGGGGGGGGGGGGGGGGFGGGGGGGGGGGGGGGGGGGGGGGGGGGGGGGGGGGGGGGGGGGGGGGGGGGGGGGGFGGGGGGGGGGGCFGGGGFGGGGGGGFGGGGGGGFGGGGGGGGGGGFGFGFGFFFFFFFFFFFFFCFGGEGFFFFFDCF5CFFF=A@FGGEFFFCFF=FFFFFF?CCCFEEFEFGFCBEE@E<AACFDFEFFE>EE>@FFGCFEEFGF;=(
@M70528:330:000000000-K6D4P:1:1102:10128:3950 2:N:0:CTTCAACCAC+TTATGCGCCT
TAAAACAGGGTCCCCTCCTCCTCTAGGGTCAAAAAAAGAGGTATTTAAGTTTCGGTCAGTTAAAAGTATTGTGATAGCTCCCGCTAACACTGGTAAAGATAAAAGAAGAAGAATGGCTGTTAAAATAACTGATCAGACAAATAGTCTAATTTTTTCTGCTGAAAGGTTTTTTGCTTTAAGATTAATAATTGTAGTAATAAAATTTAAGGCACCTAAAATTGAAGAAATCCCTGCAAGGTGTAAAGAAAAAATTGTTAAGTCTACTGAAGGTCCTGAATGATAAAACGTTGATAAAGGTGGA
+
CCCCCGGGGGGGGGGGGGGGGGCGGGGGDGGGGGGGGGGGGGGGGGGGGFGGGGGGGGGGGGGGGGGGGGGGGGGGGF9FGGGGDFGEGGGGGGGGGGGGGGFFGGGGGGGGGGGGGGGFGGGGGGGGGGGFFGGGGGGGGFDEFGGGGGFFFFGGGGGGGGGDGGFEGGGGGGGGFFGGGGGGGFGFGGGGGGGGFGBFFCF@FFFFFF6:@GF?9FGFGFCC6@CEFEE6ABD8@FEG6>E>ECFBFFFFFA<8@8:?4+9C9>CFFEEE<@37;C?3??C<<@9(6:97@CCE77(:(
@M70528:330:000000000-K6D4P:1:1102:21282:3964 2:N:0:CTTCAACCAC+TTATGCGCCT
TAAAACAGGGTCCCCTCCTCCTCTAGGGTCAAAAAAAGAGGTATTTAAGTTTCGGTCAGTTAGAAGTATTGTGATATCTCCCGCTAACACTGGTAAAGATAAAAGAAGAAGAATGGCTGTTAAAGTAACTGATCAGACAAATAGTCTAATCTTTTATGCGGAAAGGTTTTTTGCTTTAAGATTAATAATTGTAGTAATAAAATTTAAGGCACCTAAAATTGAAGACATCCCTGTAAGGTGTAAGGAAGAAATTGTTAAGTCTACTGAATGTCCTGAATGATACAACGTTGATAAAGGTGGA
+
A6-,,;E,6@F<-,66,6,C,EFA,6;EGE-6-;66@,9E<66E<F<<@F6@;F@F7,,69C,9C,E,@F,9CF<,,59:69@FF:6C@C,54456,66??954,:4EFDEF,E<EGGG8,9,,,9C5,,4:FAEF,499A>+,:,9,9=+@,9@,9=D+4@8:F8F,6D@C8==EFGC,,@37,666;,=E==?++,?,*7C8<+13*0*030*2*,,)211*+))*3)1;;)*4/2>F.7<+.>))*.-/*1/191B<CC?6BBCE**0*07)4;+176?))7;6/5?13;76>D3(60
@M70528:330:000000000-K6D4P:1:1102:13524:3970 2:N:0:CTTCAACCAC+TTATGCGCCT
TAAAACAGGGTCCCCTCCTCCTCTAGGGTCAAAAAAAGAGGTATTTAAGTTTCGGTCAGTTAAAAGTATTGTGATAGCTCCCGCTAACACTGGTAAAGATAAAAGAAGAAGAATGGCTGTTAAAATAACTGATCAGACAAATAGTCTAATTTTTTCTGCTGAAAGGTTTTTTGCTTTAAGATTAATAATTGTAGTAATAAAATTTAAGGCACCTAAAATTGAAGAAATCCCTGCAAGGTGTAAAGAAAAAATTGTTAAGTCTACTGAAGGTCCTGAATGATAAAACGTTGATAAAGGTGGA
+
CCCCCGGGGGGGGGGGGGGGGGGGGGGGGGGGGGGGGGGGGGGGGGGGGGGGGGGGGGGGGGGGGGGGGFGGGGGGGGGGGGGGGGGGGGGGGGGGGGGGGGGGGGGGGGGGGGGGFGDEFGGGGGGGGGGGGGGGGGGGGGGGGGGGGGFGGGGGGGGGGGGGGFGGGGGGGGGGFGGGGGGGGGGGGGGGGGGGFGFGFGFEFFFFFFFFFFFCFGGEGFFBFFFFF9CFFFFFBFAEEFEFFFFBF)>DFFCF7B6@ECCFCEFEFE@E<EAECCFF??EEEE>38@F@C?EEFE4;(
@M70528:330:000000000-K6D4P:1:1102:22207:3980 2:N:0:CTTCAACCAC+TTATGCGCCT
TAAAACAGGGTCCCCTCCTCCTCTAGGGTCAAAAAAAGAGGTATTTAAGTTTCGGTCAGTTAAAAGTATTGTGATAGCTCCCGCTAACACTGGTAAAGATAAAAGAAGAAGAATGGCTGTTAAAATAACTGATCAGACAAATAGTCTAATTTTTTCTGCTGAAAGGTTTTTTGCTTTAAGATTAATAATTGTAGTAATAAAATTTAAGGCACCTAAAATTGAAGAAATCCCTGCAAGGTGTAAAGAAAAAATTGTTAAGTCTACTGAAGGTCCTGAATGATAAACCGTTGATAAAGGTGGA
+
CCCCCGGGGGGGGGGGGGGGGGGGGGGGGGGGGGGGGGGGGG@FGGGGGGGGGGGGGGGGGGGGGGGGGGGGGGGGGGGGGGGGGGGGGGGGGGGGGGGGGGGGGGGGGGGGGGGGGGGGGGGGGGGGGGGGGGGGFGGGGGGGGGGGGGFGGGGGGGGGGGGEDGGGGGGGEGGGFGGGGGGGGGGFGGGEFGGGFGFGFGFFFFA+@5AFFGFGFGGFGF8*=@C@F=CACDFFEGGG@EEF4A>DFFFFFFFF?=BEFAC6C3873;EA@9<<C7<@FEEE)(6;D<9+@CEFGE;@(
@M70528:330:000000000-K6D4P:1:1102:8754:3989 2:N:0:CTTCAACCAC+TTATGCGCCT
TAAAACAGGGTCCCCTCCTCCTCTAGGGTCAAAAAAAGAGGTATTTAAGTTTCGGTCAGTTAAAAGTATTGTGATAGCTCCCGCTAACACTGGTAAAGATAAAAGAAGAAGAATGGCTGTTAAAATAACTGATCAGACAAATAGTCTAATTTTTTCTGCTGAAAGGTTTTTTGCTTTAAGATTAATAATTGTAGTAATAAAATTTAAGGCACCTAAAATTGAAGAAATCCCTGCAAGGTGTAAAGAAAAAATTGTTAAGTCTACTGAAGGTCCTGAATGATAAAACGTTGATAAAGGTGGA
+
CCCCCGGGGGGGGGGGGGGGGGGGGGGGGGGGGGGGGGGGGGGGGGGGGGGGGGGGGGGGGGGGGGGGGGGGGGGGGGGGGGGGGGGGGGGGGGGGGGGGGGGGGGGGGGGGGGGGGGGGGGGGGGGGGGGGGGGGGGGGGGGGGGGGGGFGGGGGGGGGGGGGGGGGGFGGGGGGFGGGGGFGGGGGGGGGGGGGFGFGFGFFFFFFF?FFFGFGFGGBGFACFFCEFCCFFFBFEGGGFFFB<ABDFF@FEFFFCFFFECC=FFEEF@EAEEFEDFFFEF?4)43=@DFCFFFC7EE0(
@M70528:330:000000000-K6D4P:1:1102:20681:3989 2:N:0:CTTCAACCAC+TTATGCGCCT
TAAAGCAGGGTCCCCTCCTCCTCTAGGGTCAAAAAAAGAGGTATTTAAGTTTCGGTCAGTTAAAAGTATTGTGATAGCTCCCGCTAACACTGGTAAAGATAAAAGAAGAAGAATGGCTGTTAAAATAACTGATCAGACAAATAGTCTAATTTTTTCTGCTGAAAGGTTTTTTGCTTTAAGATTAATAATTGTAGTAATAAAATTTAAGGCACCTAAAATTGAAGAAATCCCTGCAAGGTGTAAAGAAAAAATTGTTAAGTCTACTGAAGGTCCTGAATGATAAAACGTTGATAAAGGTGGA
+
CCCCCGGGGGGGGGGGGGGGGGGGGGGGGGGGGGGGGGGGGGGGGGGGGGGGGGGGGGGGGGGGGGGGGGGGGGGGGGGGGGGGGGGGGGGGGGGGGGGGGGGGGGGGGGGGGGGGGGGFGGGGGGGGGGGGGGGGGGGGGGGGGGGGGGFGGGGGGGGGGGGGGGGGGGGGGGGGFCGGGGGGGGGGGGGGGGGGFGFGFGFFFFFFFFFFFGFGFGGFGFFFFFF@F@E5ADFFEGGGFFFFFFFFFFFFFFEFCFFFFFFFGE@@@EFF<AEFGGFFF?FEFE;@FD7;FC;CGFFF(
@M70528:330:000000000-K6D4P:1:1102:22399:3992 2:N:0:CTTCAACCAC+TTATGCGCCT
TAAAACAGGGTCCCCTCCTCCTCTAGGGTCAAAAAAGAGGTATTTAAGTTTCGGTCAGTTAAAAGTATTGTGATAGCTCCCGCTAACACTGGTAAAGATAAAAGAAGAAGAATGGCTGTTAAAATAACTGATCAGACAAATAGTCTAATTTTTTCTGCTGAAAGGTTTTTTGCTTTAAGATTAATAATTGTAGTAATAAAATTTAAGGCACCTAAAATTGAAGAAATCCCTGCAAGGTGTAAAGAAAAAATTGTTAAGTCTACTGAAGGTCCTGAATGATAAAACGTTGATAAAGGGGGAA
+
CCCCCGGGGGGCFFGGGGGGGGGGGGGGGGGGCEFCC@FFE6FCFGGGFGFGGGFGEFFFGGGGGGGGGGGGGFGGFGGGFGGCCFGGGGGGGFEFGGGGFEGGDFGGGGGGGGGGGGGGGGGGGGGFGGGGGGGGFGGGGGGGGGGGGFDGFGGGGCEFFGGGGGGGGGDEGGFGFGGE8DFFGFGGEGEGGGGFFGFFFFFCFFFF5ACFAGF?FFGCCFE5ACFFF@EF589FD::27><F=@==FBFF=CCFCFFF?FE>>@@E@5>B=E3E@CEFC?CC@9;@?;@C7);3*6:9(
@M70528:330:000000000-K6D4P:1:1102:12592:4006 2:N:0:CTTCAACCAC+TTATGCGCCT
TAAAACAGGGTCCCCTCCCCCTCTAGGGTCAAAAAAAGAGGTATTTAAGTTTCGGTCAGTTAAAAGTATTGTGATAGCTCCCGCTAACACTGGCAAAGATAAAAGAAGAAGAATGGCTGTTAAAATAACTGATCAGACAAATAGTCTAATTTTTTCTGCTGAAAGGTTTTTTGCTTTAAGATTAATAATTGTAGTAATAAAATTTAAGGCACCTAAAATTGAAGAAATCCCTGCAAGGTGTAAAGAAAAAATTGTTAAGTCTACTGAAGGTCCTGAATGATAAAACGTTGATAAAGGTGGA
+
CCCCCGGGGGGGGGGGGGGGGGGGGGGGGGGGGGGGGGGGGGGGGGGGGGGGGGGGGGGGGGGGGGGGGGGGGGGGGGGGGGGGGGGCGGGGGGGGGGGGGGGGGGGGGGGGGGGGGGDFGGGGGGGGGGGGGGGGGGGGGGGGGGGGGGFGGGGGGGGGGGGGGGGGGGGGGGGGFGFGGGGGGGGGGGGGGGGGFGFFEFFEFFFFFAFCFGFGFFFFGFF5A@DFFFEFFFFFE@DC=EFFFFFFFFFDFFFF4:+>?@EAFEEAEFF);4<7;19ACECEEEF@@0FFGCECF@:?0
@M70528:330:000000000-K6D4P:1:1102:11872:4031 2:N:0:CTTCAACCAC+TTATGCGCCT
TAAAACAGGGTCCCCTCCTCCTCTAGGGTCAAAAAAAGAGGTATTTAAGTTTCGGTCAGTTAAAAGTATTGTGATAGCTCCCGCTAACACTGGTAAAGATAAAAGAAGAAGAATGGCTGTTAAAATAACTGATCAGACAAATAGTCTAATTTTTTCTGCTGAAAGGTTTTTTGCTTTAAGATTAATAATTGTAGTAATAAAATTTAAGGCACCTAAAATTGAAGAAATCCCTGCAAGGTGTAAAGAAAAAATTGTTAAGTCTACTGAAGGTCCTGAATGATAAAACGTTGATAAAGGTGGA
+
CCCCCGGGGGGGGGGGGGGGGGGGGGGGGGGGGGGGGGGGGGGGGGGGGGGGGGGGGGGGGGGGGGGGGGGGGGGGGGGGGGGGGGGGGGGGGGGGGGGGGGGGGGGGGGGGGGGGGGGGGGGGGGGGGGGGGFGGGGGGFCGGGGGGGGFGGGGGGGGGGGGGGGGGGGGGGGGGFGGGGGGGGGFGGGGGGGGGFGFGFCFFFFFFF5?A?FFGFGGBGFFFF5CECEF>FDBFED:7>:A9AEFBFB@BEFEF@BAEE8?FEECFF@EEEAEFGFFA3)?<<E:8@?C7@)><?4(:(
@M70528:330:000000000-K6D4P:1:1102:15450:4038 2:N:0:CTTCAACCAC+TTATGCGCCT
TAAAACAGGGTCCCCTCCTCCTCTAGGGTCAAAAAAAGAGGTATTTAAGTTTCGGTCAGTTAAAAGTATTGTGATAGCTCCCGCTAACACTGGTAAAGATAAAAGAAGAAGAATGGCTGTTAAAATAACTGATCAGACAAATAGTCTAATTTTTTCTGCTGAAAGGTTTTTTGCTTTAAGATTAATAATTGTAGTAATAAAATTTAAGGCACCTAAAATTGAAGAAATCCCTGCAAGGTGTAAAGAAAAAATTGTTAAGTCTACTGAAGGTCCTGAATGATAAAACGTTGATAAAGGTGGG
+
CCCCCGGGGGGGGGGGGGGGGGGGGGGGGGGGGGGGGGGGGGGGGGGGGGGGGGGGGGGGGGGGGGGGGGGGGGGGGGGGGGGGGGGGGGGGGGGGGGGGGGGGGGGGGGGGGGGGGGGGGGGGGGGGGGGGGGGGGGGGGGFGGGGGGGFFGGGGGGGGGGGGFGGCFGGGGGGGFGGGGGGGGGGGGGGGGGGGFGFGFGFFFFFFFFFFFGFGAFGFGFFFF@CFF@@AFFFFFGFGF9EF4;B:FFF:;FFA4BFE4ACFFB5BF1=AEAEF<CEEFC?>437;DFFCC9;;FF;?(
@M70528:330:000000000-K6D4P:1:1102:20445:4050 2:N:0:CTTCAACCAC+TTATGCGCCT
TAAAACAGGGTCCCCTCCCCCTCTAGGGTCAAAAAAAGAGGTATTTAAGTTTCGGTCAGTTAAAAGTATTGTGATAGCTCCCGCTAACACTGGCAAAGATAAAAGAAGAAGAATGGCTGTTAAAATAACTGATCAGACAAATAGTCTAATTTTTTCTGCTGAAAGGTTTTTTGCTTTAAGATTAATAATTGTAGTAATAAAATTTAAGGCACCTAAAATTGAAGAAATCCCTGCAAGGTGTAAAGAAAAAATTGTTAAGTCTACTGAAGGTCTTGAATGATAAAACGTTGATAAAGGTGGA
+
<CBCCG8C@CGCFAFFGF@FCC@FGGFFGGGF@EFCE@FGFGGGA@@@C@AACFCG7FE6C@CCECCCEFFF<F9FFFGFFF@BB@B6CFFDGF<?=FA<FCFFGFFGGGGGGGFD8?DFFGEGGGFFG<FGAEACDCGGFGGGGCGCDFBF;<C:DD8EEDFFF?F9A8FGEF9AFEFGGCFCDCDF=E8FCFCF7FAC8B7=FFFFF59F>5AGFGF@CA5=@:558:4AFFF>>*5?>=EAE==56-5:;F>85>+97+7=+.17)(.7.)76*+9736?4>3336/:+:79CG@34(
@M70528:330:000000000-K6D4P:1:1102:17425:4053 2:N:0:CTTCAACCAC+TTATGCGCCT
TAAAACAGGGTCCCCTCCTCCTCTAGGGTCAAAAAAAGAGGTATTTAAGTTTCGGTCAGTTAAAAGTATTGTGATAGCTCCCGCTAACACTGGTAAAGATAAAAGAAGAAGAATGGCTGTTAAAATAACTGATCAGACAAATAGTCTAATTTTTTCTGCTGAAAGGTTTTTTGCTTTAAGATTAATAATTGTAGTAATAAAATTTAAGGCACCTAAAATTGAAGAAATCCCTGCAAGGTGTAAAGAAAAAATTGTTAAGTCTACTGAAGGTCCTGAATGATAAAACGTTGATAAAGGTGGA
+
CCCCCFGGGGGGGGGGGGGGGGGGGGGGEGGGGGGGGGGGGGGGGGGGGGGGGGGGGGGGGGGGGGGGGGGGGGGGGGGGGGGGGGGGGGGGGGGGGGGGGGGGGGGGGGGGGGGGGGGGGGGGGGGGGGGGGGGGGGGGGGGGGGGGGGFGFGDGGGGGGGCGGGGAFGGGGGGGFGGGGGGGGFGGGGGGGGGGFGFFFGFEFFFFFFFF?CFDFFFFGFEEFFDFF@@FFFFFECFGFEFFCFB2A29DBCEF?FFE?F<B@@CEFF@A;AECCG?E?CCF<8>F@6F7F?46E<;7(
@M70528:330:000000000-K6D4P:1:1102:13528:4067 2:N:0:CTTCAACCAC+TTATGCGCCT
TAAAACAGGGTCCCCTCCTCCTCTAGGGTCAAAAAAAGAGGTATTTAAGTTTCGGTCAGTTAAAAGTATTGTGATAGCTCCCGCTAACACTGGTAAAGATAAAAGAAGAAGAATGGCTGTTAAAATAACTGATCAGACAAATAGTCTAATTTTTTCTGCTGAAAGGTTTTTTGCTTTAAGATTAATAATTGTAGTAATAAAATTTAAGGCACCTAAAATTGAAGAAATCCCTGCAAGGTGTAAAGAAAAAATTGTTAAGTCTACTGAAGGTCCTGAATGATAAAACGTTGATAAAGGTGGA
+
CCCCCGGGGGGGGGGGGGGGGGGGGGGGGGGGGGGGGGGGGGGGGGGGGGGGGGGGGGGGGGGGGGGGGGGGGGGGGGGGGGGGGGGGGGGGGGGGGGGGGGGGGGGGGGGGGGGGGGGEGGGGGGGGGGGGGGGGGGGGGGGGGGGGGGFGGGGFGGGGGGGGGCEFGGGGGGGGFGGGGGGGGGGGGGGGGGGGFGFDDFFFFFFFFAFFFGFGFGGFGFCBFFFFFFF5FFFFEEDDEBEFFFFDFFFFFFCF?FFECFEF7BCFFF@E7<AEGGF@<CFFEEB@FDC:CEEFGFE?(
@M70528:330:000000000-K6D4P:1:1102:15549:4070 2:N:0:CTTCAACCAC+TTATGCGCCT
TAAAACAGGGTCCCCTCCTCCTCTAGGGTCAAAAAAAGAGGTATTTAAGTTTCGGTCAGTTAAAAGTATTGTGATAGCTCCCGCTAACACTGGTAAAGATAAAAGAAGAAGAATGGCTGTTAAAATAACTGATCAGACAAATAGTCTAATTTTTTCTGCTGAAAGGTTTTTTGCTTTAAGATTAATAATTGTAGTAATAAAATTTAAGGCACCTAAAATTGAAGAAATCCCTGCAAGGTGTAAAGAAAAAATTGTTAAGTCTACTGAAGGTCCTGAATGATAAAACGTTGATAAAGGTGGA
+
CCCCCGGGGGGGGGGGGGGGGGGGGGGGGGGGGGGGGGGGGGGGGGGGGGGGGGGGGGGGGGGGGGGGGGGGGGGGGGGGGGGGGGGGGGGGGGGGGGGGGGGGGGGGGGGGGGGGGGGGGGGGGGGGGGGGGGGGGGGGGGGGGGGGGFFGGGGGGGGGGGGGGGGGFGGGGGGGFGFGGGGGGDFGGGGGGGGGFGFD=@CEFFFFFFFFFGFGFGGFGFEEFFF@B8@>AB4>3FEGEEFAEEFFFF@FFFEF?CFFFC?FCECFE@EEE3=<;@EEEEF9>@;;;@<CFEEE7<@7(
@M70528:330:000000000-K6D4P:1:1102:13245:4074 2:N:0:CTTCAACCAC+TTATGCGCCT
TAAAACAGGGTCCCCTCCCCCTCTAGGGTCAAAAAAAGAGGTATTTAAGTTTCGGTCAGTTAAAAGTATTGTGATAGCTCCCGCTAACACTGGCAAAGATAAAAGAAGAAGAATGGCTGTTAAAATAACTGATCAGACAAATAGTCTAATTTTTTCTGCTGAAAGGTTTTTTGCTTTAAGATTAATAATTGTAGTAATAAAATTTAAGGCACCTAAAATTGAAGAAATCCCTGCAAGGTGTAAAGAAAAAATTGTTAAGTCTACTGAAGGTCCTGAATGATAAAACGTTGATAAAGGTGGA
+
-BCCCFGGGGGGGAFGGEGGGGGGFGGGGGGGGGGGGCGGGFGGGGGGGGGGGGGFC7FCFGFGGGGGGGGGGGGGGGGCDGGGGGGGGCFFGFGGGFGGGGGGGGEFGFDEGGGGGG>E=FFGFCFGFFGGCGGG?EFFGGGGGGGGGGFGGA>AFGGGGGDFFDDF8FGCB8,EDFFFGDEA9=FFGGGGGG7C?FCFCFFFFFFAF5C>FFFDFFGFGF8CCE@EFEEAABD9>5>D>@EF?455655>>=<BCFFEEF5A739;<E;444@<DC?<EC<)7@1558C>CE<>F/(3(
@M70528:330:000000000-K6D4P:1:1102:13786:4084 2:N:0:CTTCAACCAC+TTATGCGCCT
TAAAACAGGGTCCCCTCCTCCTCTAGGGTCAAAAAAAGAGGTATTTAAGTTTCGGTCAGTTAAAAGTATTGTGATAGCTCCCGCTAACACTGGTAAAGATAAAAGAAGAAGAATGGCTGTTAAAATAACTGATCAGACAAATAGTCTAATTTTTTCTGCTGAAAGGTTTTTTGCTTTAAGATTAATAATTGTAGTAATAAAATTTAAGGCACCTAAAATTGAAGAAATCCCTGCAAGGTGTAAAGAAAAAATTGTTAAGTCTACTGAAGGTCCTGAATGATAAAACGTTGATAAAGGTGGA
+
CCCCCGGGGGGGGGGGGGGGGGGGGGGGGGGGGGGGGGGGGGGGGGGGGGGGGGGGGGGGGGGGGGGGGGGGGGGGGGGGGGGGGGGGGGFGGGGGGGGGGGGGGGGGGGGGGGGGGGGGGGGGGGGGGGGGGGGGGGGGGGGGGGGGGGFGGGGGGGGGGGGGGGGGGGGGGGGGFGGGGGGGGGGGGGGGGGGGFGFFFFFBFFFFFFFFFFFGAFGFGF9CFEDFF55>FDFFFFGF=7ABCFFFFD=DBFEFEFFFECCAFEEFEEEF@EE3C@CFEFC6;@B@@?GGFECCD@E;(
@M70528:330:000000000-K6D4P:1:1102:24220:4084 2:N:0:CTTCAACCAC+TTATGCGCCT
TAAAACAGGGTCCCCTCCTCCTCTAGGGTCAAAAAAAGAGGTATTTAAGTTTCGGTCAGTTAAAAGTATTGTGATAGCTCCCGCTAACACTGGTAAAGATAAAAGAAGAAGAATGGCTGTTAAAATAACTGATCAGACAAATAGTCTAATTTTTTCTGCTGAAAGGTTTTTTGCTTTAAGATTAATAATTGTAGTAATAAAATTTAAGGCACCTAAAATTGAAGAAATCCCTGCAAGGTGTAAAGAAAAAATTGTTAAGTCTACTGAAGGTCCTGAATGATAAAACGTTGATAAAGGTGGA
+
CCCCCGGFGGGGGGGGGGGGGGGGGGGGGGGGGGGGGGGGGGGGGGGGGAFGGGGGGGGGGGGGGGGGGGDEGGGGGGGGGGGGGGGGGGGGGGGGGGGGGGGGGGGGGGGGGGGGFGGGGGGGGGGGGFGGGGGGGGGGGGGGGGGGGGFGGGGGGGGCDFGGFGGGFFFGGGGGFGGGGGGGGGGGGGG=CEGGFFCFD>FCFFFFFFFFFFFGFFFEAFFEFF@CFFF*@=@A>*26:>EAEFDF>B@=@FFF<=8858CFCB90=84@74<C*:6;CC?<<E(333*1;9.6>@1?(
@M70528:330:000000000-K6D4P:1:1102:6390:4093 2:N:0:CTTCAACCAC+TTATGCGCCT
TAAAACAGGGTCCCCTCCCCCTCTAGGGTCAAAAAAAGAGGTATTTAAGTTTCGGTCAGTTAAAAGTATTGTGATAGCTCCCGCTAACACTGGCAAAGATAAAAGAAGAAGAATGGCTGTTAAAATAACTGATCAGACAAATAGTCTAATTTTTTCTGCTGAAAGGTTTTTTGCTTTAAGATTAATAATTGTAGTAATAAAATTTAAGGCACCTAAAATTGAAGAAATCCCTGCAAGGTGTAAAGAAAAAATTGTTAAGTCTACTGAAGGTCCTGAATGAGAAAACGTTGATAAAGGTGGA
+
CCCCCGGGGGGGGGGGGGGGGGGGGGGGGGGGGGGGGGGGGGGGGGGGGFGGGGGGGGGFGGGGGGGGGGGGGGGGGGGGGGGGGGGGGGGGGGGGGGGGGGGGGGGGGFGGGGGGGGGGFGGGGGGGGGGGGGGGFGGGGGGGGGGGGGFGGFG@FGGGGGGCEGFGGGGGGGGGFGGGGGGGGGGGGGGGGGGGFFFFECFEFFFFF5FFFFFF6FF@EFFFFFFFFB@AFBBFEGFGFFFFFFD@FD2B=FFFEFFEE=?6CEE4;@EF4EAF7:<E3)9;@;66;;7+17/;E<?:(
@M70528:330:000000000-K6D4P:1:1102:23537:4097 2:N:0:CTTCAACCAC+TTATGCGCCT
TAAAACAGGGTCCCCTCCTCCTCTAGGGTCAAAAAAAGAGGTATTTAAGTTTCGGTCAGTTAAAAGTATTGTGATAGCTCCCGCTAACACTGGTAAAGATAAAAGAAGAAGAATGGCTGTTAAAATAACTGATCAGACAAATAGTCTAATTTTTTCTGCTGAAAGGTTTTTTGCTTTAAGATTAATAATTGTAGTAATAAAATTTAAGGCACCTAAAATTGAAGAAATCCCTGCAAGGTGTAAAGAAAAAATTGTTAAGTCTACTGAAGGTCCTGAATGATAAAACGTTGATAAAGGTGGA
+
CCCCCGGGGGGGGGGGGGGGGGGGGGGGGGGGGGGGGGFGGGGGGGGGGGGGGGGGGGGGGGGGGGGGGGGGGGGGGGFFGFFGFFGGG8FFGGGFGGGGGFGGGGGGGGGGGGGGGGDFFGGGGGGGFCGGGGGGGGGGGFFGGGGGGGCFGGGGGGGGGGG?EGFGGGFCGGGGFGFGGGGGGGGGGGGGGGGGFGFGEFFEFFFFF*@A?+9?5AC5EFCFFFBFFBB5F9=FBGGGBBEFEEF=FDFF=FFFEFFECFE8CE88=1;A3;7>237)7<C)749DD;3+377CFE@<(
@M70528:330:000000000-K6D4P:1:1102:6401:4108 2:N:0:CTTCAACCAC+TTATGCGCCT
TAAAACAGGGTCCCCTCCCCCTCTAGGGTCAAAAAAAGAGGTATTTAAGTTTCGGTCAGTTAAAAGTATTGTGATAGCTCCCGCTAACACTGGCAAAGATAAAAGAAGAAGAATGGCTGTTAAAATAACTGATCAGACAAATAGTCTAATTTTTTCTGCTGAAAGGTTTTTTGCTTTAAGATTAATAATTGTAGTAATAAAATTTAAGGCACCTAAAATTGAAGAAATCCCTGCAAGGTGTAAAGAAAAAATTGTTAAGTCTACTGAAGGTCCTGAATGATAAAACGTTGATAAAGGTGGA
+
6CCCCGGGGGFGG8FGGBFGGGGGEFGCFGFEGGFFEG?CFFF<,EF@EFGGGG@FGGGGGCAFDFGGFFGFFGGG9?E9FFCGGEG@DFFGCFGFGGGGGEECEFFDFEDFGC<DEGG=FEGCGDBFGGAFGFGCFGGGGG?FEGGGGGD=DE6FGFGFGFF<E?DAGFG>EFAFFFGGC,DFEGGFGFGGGGGGAF9CEA9C?CCFF5?F5>FGFGG5289>F@:EF)>AABBF@DEFFECFFCB(?5@DFF48*449?F<AA;<7)5=A.7)67@?E377CC366/=7+@?<)+7:?0
@M70528:330:000000000-K6D4P:1:1102:20144:4115 2:N:0:CTTCAACCAC+TTATGCGCCT
TAAAACAGGGTCCCCTCCCCCTCTAGGGTCAAAAAAAGAGGTATTTAAGTTTCGGTCAGTTAAAAGTATTGTGATAGCTCCCGCTAACACTGGCAAAGATAAAAGAAGAAGAATGGCTGTTAAAATAACTGATCAGACAAATAGTCTAATTTTTTCTGCTGAAAGGTTTTTTGCTTTAAGATTAATAATTGTAGTAATAAAATTTAAGGCACCTAAAATTGAAGAAATCCCTGCAAGGTGTAAAGAAAAAATTGTTAAGTCTACTGAAGGTCCTGAATGATAAAACGTTGATAAAGGTGGA
+
CCCCCGGGGGGGGGGGGGGGGGGGFGGGGGGGGGFGGGGGGGGGGGGGGFGGGGGEGGGGGGGGGGFGGGGGGGGGGGGGGGGGGGGGGGGGGGGFGGGGGGFGGGGGGGGGGGGGGGGGFGGEGGGGGGGGGGGGGGFGFGFGGGGGGGFGGGGGFGGGGG8EFFGGGGGGGGGGFGGFGFGGGGGGGGGGFGGGFGFGFGFFFFFFFFFFFGFGFCGFGFFFFFDEF>BFFBBF@@DFFEFFEFFFFFBDFFFFCBFE?FFFEE<736@E3@@ECCEEFFEC<F;@DFFDGFEEFFFF(
@M70528:330:000000000-K6D4P:1:1102:19519:4129 2:N:0:CTTCAACCAC+TTATGCGCCT
TAAAACAGGGTCCCCTCCTCCTCTAGGGTCAAAAAAAGAGGTATTTAAGTTTCGGTCAGTTAAAAGTATTGTGATAGCTCCCGCTAACACTGGTAAAGATAAAAGAAGAAGAATGGCTGTTAAAATAACTGATCAGACAAATAGTCTAATTTTTTCTGCTGAAAGGTTTTTTGCTTTAAGATTAATAATTGTAGTAATAAAATTTAAGGCACCTAAAATTGAAGAAATCCCTGCAAGGTGTAAAGAAAAAATTGTTAAGTCTACTGAAGGTCCTGAATGATAAAACGTTGATAAAGGTGGA
+
CCCCCGGGGGGGGGGGGGGGGGGGGGGGGGGGGGGGGGGGGGGGGGGGGGGGGGGFGGGFGGGGGGGGGGGGGGGGGGGGGGEGGGGGGGGGGGGGGGGGGGGGGGGGGGGGGGGGGGGGGGGFGGGGGGGGGGGGGGGGGGGGGGGGGGFGGGGGGGGGGGGGGGFGGGGGGGGGFGGGGGGGGGGGGGGGGGGGFFFGFGFFFFFFFFFFFGFGFGGEGFFFFFFEF=@5FFFFEFFFEFEFEFFFFFBFFFFFCBFFEFC@>B?EFE@E@FFFGGFEFFFFFF@@DFCCCCCEFEFF(
@M70528:330:000000000-K6D4P:1:1102:24415:4138 2:N:0:CTTCAACCAC+TTATGCGCCT
TAAAACAGGGTCCCCTCCCCCTCTAGGGTCAAAAAAAGAGGTATTTAAGTTTCGGTCAGTTAAAAGTATTGTGATAGCTCCCGCTAACACTGGTAAAGATAAAAGAAGAAGAATGGCTGTTAAAATAACTGATCAGACAAATAGTCTAATTTTTTCTGCTGAAAGGTTTTTTGCTTTAAGATTAATAATTGTAGTAATAAAATTTAAGGCACCTAAAATTGAAGAAATCCCTGCAAGGTGTAAAGAAAAAATTGTTAAGTCTACTGAAGGTCCTGAATGATAAAACGTTGATAAAGGTGGA
+
CCCCCGGGGGGGGGGGGGGGGGGGGGGGGGGGGGGGGGGGGGGGGGGGGGGGGGGGGGGGGGGGGGGGGGGGFGGGGGGGGGGGGGGGGGGGGGGGGGGGGGGGGGGGGGGGGGGGGGGGGGGGGGGGGGGGGGGFGGGGGGGGGGGGGGFGGGGGFGGFGFEGGGFFGGGGGGGGFFFCEGGGGFGGGGGGGG@FFGFGEEFEAFFFFFFFFDFFFEFFGF7AF@CEF)7AABDAEGFFBEFFFFF=FB:>(=@>8=B<<FEFGF?7<;@E7<EE;:?;)7.9671=8(7+31/9+71:0
@M70528:330:000000000-K6D4P:1:1102:7205:4141 2:N:0:CTTCAACCAC+TTATGCGCCT
TAAAACAGGGTCCCCTCCTCCTCTAGGGTCAAAAAAAGAGGTATTTAAGTTTCGGTCAGTTAAAAGTATTGTGATAGCTCCCGCTAACACTGGTAAAGATAAAAGAAGAAGAATGGCTGTTAAAATAACTGATCAGACAAATAGTCTAATTTTTTCTGCTGAAAGGTTTTTTGCTTTAAGATTAATAATTGTAGTAATAAAATTTAAGGCACCTAAAATTGAAGAAATCCCTGCAAGGTGTAAAGAAAAAATTGTTAAGTCTACTGAAGGTCCTGAATGATAAAACGTTGATAAAGGTGGA
+
CCCCCGGGGGGGGGGGGGGGGGGGGGGFGGGGGGGGGGGGGGGGGGGGGGGGGGGGGGGGGGGGGGGGGGGGGGGGGGGGGGGGGGGGGGGFGGGGGGGGGGGGGGGGGGGGGGGGGGGGFFFGGGGGGGGGGGGGGGGGGGGGGGGGGGFFGGGGGGGGGGGGGGGGGGGGGGGGFGGGGGGGGGGGGGGGGGGGFGFGFGFFFFAFFFFFFGFGFGGBD6:AF@DFF5@AF=BABGFFFFFFFFB:FD==EFFF?FFEEA?8CE<>=E@EE@<EGGFEEF3CEEFDDDC@FFCFC@;?(
@M70528:330:000000000-K6D4P:1:1102:12097:4143 2:N:0:CTTCAACCAC+TTATGCGCCT
TAAAACAGGGTCCCCTCCCCCTCTAGGGTCAAAAAAAGAGGTATTTAAGTTTCGGTCAGTTAAAAGTATTGTGATAGCTCCCGCTAACACTGGCAAAGATAAAAGAAGAAGAATGGCTGTTAAAATAACTGATCAGACAAATAGTCTAATTTTTTCTGCTGAAAGGTTTTTTGCTTTAAGATTAATAATTGTAGTAATAAAATTTAAGGCACCTAAAATTGAAGAAATCCCTGCAAGGTGTAAAGAAAAAATTGTTAAGTCTACTGAAGGTCCTGAATGATAAAACGTTGATAAAGGTGGA
+
CCCCCGGGGGGGGGFGGGGGGGGGGGGGGGGGGGGGGGGGGGGGGGGGGGFGFGGGGGGGGGGGGGGGGGGGGGGGGGGFGGGGEGGGGGGGGGGGGGGGGGGGGGGGFGGGGGGGFGDGGGGGGGGGGCGGGFGGGGGGGGGGFGGGGGFGGGGFGGGGGDFGG?FFGGGGGFDGFGGGGGAFFGGGGGGDFFFGFGFGAEAB?FFFFAAFFFFCFGGFGFFEFFDEF=3*A=DF>15?BEEB<ED=FFF@3CEA5=C83+9@7@C4<;;A/7AC9CEFFECECE93:@DCFCC9?=03(
@M70528:330:000000000-K6D4P:1:1102:16284:4146 2:N:0:CTTCAACCAC+TTATGCGCCT
TAAAACAGGGTCCCCTCCTCCTCTAGGGTCAAAAAAAGAGGTATTTAAGTTTCGGCCAGTTAAAAGTATTGTGATAGCTCCCGCTAACACTGGTAAAGATAAAAGAAGAAGAATGGCTGTTAAAATAACTGATCAGACAAATAGTCTAATTTTTTCTGCTGAAAGGTTTTTTGCTTTAAGATTAATAATTGTAGTAATAAAATTTAAGGCACCTAAAATTGAAGAAATCCCTGCAAGGTGTAAAGAAAAAATTGTTAAGTCTACTGAAGGTCCTGAATGATAAAACGTTGATAAAGGTGGA
+
CCCCCGGGGGGGGGGGGGGGGGGGGGGGGGGGGGGGGGGGGGGGGGGGGGGGFGGGGGGGGGGGGGGGGGGGGGGGGGGGGGGGGGGGGGGGGGGGGGGGGGGGGGGGGGGGGGGGGGGFGGGGGGGGGGGGGGGGGGGGGGGGDFGGGGFGGGEGGGGFGGFGGGGGGGGGGGGGFGGGGGGGGGGGGGGGGGGGFGFFFGFFFFFFFFFFFGFGFGGFFF7CFEFFFEFAADFFFGGGFE4=EE4<F9@@EFCFECFEEFFFGF<EF1;EFEFEDFFEEE?36EFDFFC7C?EFC@17(
@M70528:330:000000000-K6D4P:1:1102:17500:4167 2:N:0:CTTCAACCAC+TTATGCGCCT
TAAAACAGGGTCCCCTCCCCCTCTAGGGTCAAAAAAAGAGGTATTTAAGTTTCGGTCAGTTAAAAGTATTGTGATAGCTCCCGCTAACACTGGCAAAGATAAAAGAAGAAGAATGGCTGTTAAAATAACTGATCAGACAAATAGTCTAATTTTTTCTGCTGAAAGGTTTTTTGCTTTAAGATTAATAATTGTAGTAATAAAATTTAAGGCACCTAAAATTGAAGAAATCCCTGCAAGGTGTAAAGAAAAAATTGTTAAGTCTACTGAAGGTCCTGAATGATAAAACGTTGATAAAGGTGGA
+
CCCCCGGGGGGGGGGGGGGGGGGGGGGGGGGGGGGGGGGGGGGGGGGGGGGGGGGGGGGGGGGGGGGGGGGGGGGGGGGGGGGGGGGGGGGGGGGGGGGGGGGGGGFGGGGGGGGGGGGGGGGEFFGGGGGGGGGGFGGGGG?FGGGGGGFGGGGGGGGGGGGGGGGGGGGGGGGFFFGEGGGFFGGGGGGGGGGGFGFFFGFFFFFFFFFFFGF5AFGFGFE@FE@EFEBA?BDFFFGF;BFFFE(5A9@DEFFFEFFFC6<AF3<@EEF<EFFC;C?@FFFFFFFFFF>:7<>EF82:(
@M70528:330:000000000-K6D4P:1:1102:17498:4186 2:N:0:CTTCAACCAC+TTATGCGCCT
TAAAACAGGGTCCCCTCCCCCTCTAGGGTCAAAAAAAGAGGTATTTAAGTTTCGGTCAGTTAAAAGTATTGTGATAGCTCCCGCTAACACTGGCAAAGATAAAAGAAGAAGAATGGCTGTTAAAATAACTGATCAGACAAATAGTCTAATTTTTTCTGCTGAAAGGTTTTTTGCTTTAAGATTAATAATTGTAGTAATAAAATTTAAGGCACCTAAAATTGAAGAAATCCCTGCAAGGTGTAAAGAAAAAATTGTTAAGTCTACTGAAGGTCCTGAATGATAAAACGTTGATAAAGGTGGA
+
CCCCCGGGGGFGGGGGGGGGGGGGGGGGEFDGGGGGGGGGGGGGGGGGFAFGGGGGGGGGGGGGGGGGGGGGGGGGGGGGGGDGGGGGGGGGGGGGFFGGGGGFGGGGGGGGGGGGGGGGGGGGGGGGGFFGGGF?FFFFGGGGGFGGGGFGGGEGGGGGGGGGGGGGFFFGCEGGFGGGGGGGGGGGGGGGCGGGFFFFCDFEFFF?F?FFFGFGFGGBF93>8CD@@B=FFFFFFFFFE:4A4>(:AB=BEFCFEFCFEFEC97?AFF@@@9=3CCCE3?5;CE>@DFF;@<7<;3(4(
@M70528:330:000000000-K6D4P:1:1102:20160:4196 2:N:0:CTTCAACCAC+TTATGCGCCT
TAAAACAGGGTCCCCTCCTCCTCTAGGGTCAAAAAAAGAGGTATTTAAGTTTCGGTCAGTTAAAAGTATTGTGATAGCTCCCGCTAACACTGGTAAAGATAAAAGAAGAAGAATGGCTGTTAAAATAACTGATCAGACAAATAGTCTAATTTTTTCTGCTGAAAGGTTTTTTGCTTTAAGATTAATAATTGTAGTAATAAAATTTAAGGCACCTAAAATTGAAGAAATCCCTGCAAGGTGTAAAGAAAAAATTGTTAAGTCTACTGAAGGTCCTGAATGATAAAACGTTGATAAAGGTGGA
+
CCCCCGGGGGGGGGGGGGGGGGGGGGGGGGGGGGGGGGGGGFGGGGGGGFGGGGGGGGGGGGGGGGGGGGGGGGGGGGGGGGGGGGGGGGGGFGGEGGGGGGFGGGGGGGGGGGGGGGGDFGFGGGGGGGGGGGGGGGGGGGGGGFGGGGFGGGGGGGGGGGGFGGFFDDGGGGGFDF8FGGFGGGGGGGGFGGGGFGFGFGFFFFFFFFFFFGFGFGGFFF@ACCFCF=CFFBDF>*>?@BEFFFF>A5>D=F7B?FFFC>CCC59@@@EFEF@<6;?EF?<37@B@D0C@FEECG;;@(
@M70528:330:000000000-K6D4P:1:1102:7495:4200 2:N:0:CTTCAACCAC+TTATGCGCCT
TAAAACAGGGTCCCCTCCTCCTCTAGGGTCAAAAAAAGAGGTATTTAAGTTTCGGTCAGTTAAAAGTATTGTGATAGCTCCCGCTAACACTGGTAAAGATAAAAGAAGAAGAATGGCTGTTAAAATAACTGATCAGACAAATAGTCTAATTTTTTCTGCTGAAAGGTTTTTTGCTTTAAGATTAATAATTGTAGTAATAAAATTTAAGGCACCTAAAATTGAAGAAATCCCTGCAAGGTGTAAAGAAAAAATTGTTAAGTCTACTGAAGGTCCTGAATGATAAAACGTTGATAAAGGTGGA
+
CCCCCGGGGGGGGGGGGGGGGGGGGGGGGGGGGGGGGGGGGGGGGGGGGGGGGGGGGGGFGGGGGGGGGGGGGGGGGGGGGGGGGGGCGGGGGGGGGGGGGGGGGGGGGGGGGGGGGGGDFGGGFFGGGGGGGGGGGGGGGGGGGGGGGGFGFFEGGGGGGGGGGGGGGGGGGGFGFFGGDGGGGGGGGGGFGGGGFGFEDDAEFFFFF?FFAGFGFGGCGF:6BEB=F=@AFBFFEFFGFFFFFCBBFFFF@FCFC=CCCFFFGFC>@EEF@EEC;C<=<C?EEF@@DFGDC)6CD@@1(
@M70528:330:000000000-K6D4P:1:1102:23840:4201 2:N:0:CTTCAACCAC+TTATGCGCCT
TAAAACAGGGTCCCCTCCTCCTCTAGGGTCAAAAAAAGAGGTATTTAAGTTTCGGTCAGTTAAAAGTATTGTGATAGCTCCCGCTAACACTGGTAAAGATAAAAGAAGAAGAATGGCTGTTAAAATAACTGATCAGACAAATAGTCTAATTTTTTCTGCTGAAAGGTTTTTTGCTTTAAGATTAATAATTGTAGTAATAAAATTTAAGGCACCTAAAATTGAAGAAATCCCTGCAAGGTGTAAAGAAAAAATTGTTAAGTCTACTGAAGGTCCTGAATGATAAAACGTTGATAAAGGTGGA
+
CCCCCGGGGGGFGGGGGGGGGGGGGGGGGGGGGGGGGGGGGGGGGGGGGGGGGGGGGGGGGGGGGGGGGGGGGGGGGGGGFFGGCGFGGGGFFFGGGGGGGGGGGGGGGGGGGGGGGGGGFGGGGGGGGGGGGGGGGGGGGGGGGGGGGGFGGGGGGGGGGGGGGGFFFGGGGGGFFGGFGGGGGGGGGGGGGGGGFGFFFGFFFFFFFAFFF6AFFFFEGF8ABECCFC:5A2>;>D<DB@E:6AB=FB@B(BEF8=:9<6@8E=CFFFEEE<<C6:CEFEFE3=18@6*+3?9CFEE;(
@M70528:330:000000000-K6D4P:1:1102:12096:4208 2:N:0:CTTCAACCAC+TTATGCGCCT
TAAAACAGGGTCCCCTCCCCCTCTAGGGTCAAAAAAAGAGGTATTTAAGTTTCGGTCAGTTAAAAGTATTGTGATAGCTCCCGCTAACACTGGCAAAGATAAAAGAAGAAGAATGGCTGTTAAAATAACTGATCAGACAAATAGTCTAATTTTTTCTGCTGAAAGGTTTTTTGCTTTAAGATTAATAATTGTAGTAATAAAATTTAAGGCACCTAAAATTGAAGAAATCCCTGCAAGGTGTAAAGAAAAAATTGTTAAGTCTACTGAAGGTCCTGAATGATAAAACGTTGATAAAGGTGGA
+
CCCCCGGGGGGGGGGGGGGGGGGGGGGGGGGGGGGGGGGGGGGGGGFGGGGGGGGGGGGGGGGGGGGGGGGGGGGGGGGGGGGGGGGGGGGGGGGGGGGGGGGGGGGGGGGGGGGGGGGEGDFGGGGGGGGGGGGGGGGGGGGGGGGGGGFGGGGFGGGGGGGGGGGGGGGGGGGGFGGGGGGGGGGGGGGGGGGGFGFGFEFEFFFFFFFFFGFGF9EFCA;EFEFFFFEFFFFFFFDFE=6>EFB@F>BFEFFFFFFFCFCFEEEE@EFA7>EFD@?ECE<CEF;@FFF7CEFFG<:0(
@M70528:330:000000000-K6D4P:1:1102:16858:4226 2:N:0:CTTCAACCAC+TTATGCGCCT
TAAAACAGGGCTCCCTGTCTCTTATAACACATCTGACGCTGCCGACGAAGGCGCATAAGGGTAGAACTCGGGGGGCGCCGGATCATTAAAAAAAAAAAAAAAATAAGAATTTAACGGCACAAACGGGAATTCAAGACAAAGCTACCAAATGATCAACAGCCATGACTAAATTCACGACAAACTGTACAACGCAGATTGCAAAAGCCTACGACATGAGCCGCCTACTGACTCTCTCACGACACGCACTCTGCACCCAGATCGCGCGCTACGTGTATGCGCAGCCGACACACCGCCTCTACCA
+
6BCBBFFGGGBCCFGGFCEFGGCFFGFG6;;;;,FEFGGGFEGGGGGGGGGEGEG7:FA6@,:@E,,<,8B+@F+8@3@F*5*5>;,,<<;,>4<:C:=*<**2+33,A+,+++,***)/,**2****:@E70+3+2+2**2*3+*++/<*0++++*+**/*++<*+0++32:+3*)2**0*+00++*3+27)/)2*+*+)3).)))0..))0*1:99*(*0((0)))96<*),.72*283(()43-,*-))()4)()*(-)()*-(((,(((.))**-(((,,(((,((*))-((+))))
@M70528:330:000000000-K6D4P:1:1102:15065:4249 2:N:0:CTTCAACCAC+TTATGCGCCT
TAAAACAGGGTCCCCTCCTCCTCTAGGGTCAAAAAAAGAGGTATTTAAGTTTCGGTCAGTTAAAAGTATTGTGATAGCTCCCGCTAACACTGGTAAAGATAAAAGAAGAAGAATGGCTGTTAAAATAACTGATCAGACAAATAGTCTAATTTTTTCTGCTGAAAGGTTTTTTGCTTTAAGATTAATAATTGTAGTAATAAAATTTAAGGCACCTAAAATTGAAGAAATCCCTGCAAGGTGTAAAGAAAAAATTGTTAAGTCTACTGAAGGTCCTGAATGATAAAACGTTGATAAAGGTGGA
+
CCCCCGGGGGGGGGGGGGGGGGGGGGGGGGGGGGGGGGGGGGGGGGGGGGGGGGGFGGFFFGGGGGGGGGGGGGGGGGGGGGGGGGGGGGGGGGGGGGGGGGGGGGGGGGGGGGGGGGGFGGGGGGGGGGGGGGGGGGGGGGGGGGGGGGFGGGGGGGGCGGGGGGGGGGGGGGGGFFFCGGGGGGGGGGGGGGGGBFFGFGFEFFFFFFFF?GFCFFGFGFFBF)8EAEFFFFDFEGGGFEEAEF=BF=B=BFEFCAFEFF?CFFC3@FFE=4;E>@?<<EE34<96=;::1?CEG3=?(
@M70528:330:000000000-K6D4P:1:1102:17201:4271 2:N:0:CTTCAACCAC+TTATGCGCCT
TAAAACAGGGTCCCCTCCTCCTCTAGGGTCAAAAAAAGAGGTATTTAAGTTTCGGTCAGTTAAAAGTATTGTGATAGCTCCCGCTAACACTGGTAAAGATAAAAGAAGAAGAATGGCTGTTAAAATAACTGATCAGACAAATAGTCTAATTTTTTCTGCTGAAAGGTTTTTTGCTTTAAGATTAATAATTGTAGTAATAAAATTTAAGGCACCTAAAATTGAAGAAATCCCTGCAAGGTGTAAAGAAAAAATTGTTAAGTCTACTGAAGGTCCTGAATGATAAAACGTTGATAAAGGTGGA
+
CCCCCGGGGGGGGGGGGGGGGGGGGGGGFGGGGGGGGGGGGGGGGGGGGGGGGGGGGGGGGGGGGGGGGGGGGGGGGGGGGGGGGDGGGGGGGGGGGGGGGGGGGGGGGGGGDFGGGGGGGFG9EFFGGGGGGGGGGGGGGGGGGGGGGGFGGGDGGGGFFFDFFGGGGGGGGGGGFGFGFCFGGGGGGGGEFGGGFGFCDGFFFFFFFFFFFGFGFGGEGFCAFECFFFEFFFFFEEF8>BECEC25AB@FFC<C4:=>8=C8C=>@@@EF37<>;@3;<CC;E@>@@?F+@?37@=@?(
@M70528:330:000000000-K6D4P:1:1102:22209:4275 2:N:0:CTTCAACCAC+TTATGCGCCT
TAAAACAGGGTCCCCTCCTCCTCTAGGGTCAAAAAAAGAGGTATTTAAGTTTCGGTCAGTTAAAAGTATTGTGATAGCTCCCGCTAACACTGGTAAAGATAAAAGAAGAAGAATGGCTGTTAAAATAACTGAACAGACAAATAGTCTAATTTTTTCTGCTGAAAGGTTTTTTGCTTTAAGATTAATAATTGTAGTAATAAAATTTAAGGCACCTAAAATTGAAGAAATCCCTGCAAGGTGTAAAGAAAAAATTGTTAAGTCTACTGAAGGTCCTGAATGATAAAACGTTGATAAAGGTGGA
+
CCCCCGGGGGGGGGGGGGGGGGGGGGGGGGGGGGGGGGGGGGGGGGGGGGGGGGGGGGGFGGGGGGGGGGGGGGGGGGGGGFGGGGGGGGGGGGGFGGGGGGGGGGGGGGGGGGGGGGGFGGGGGGGGGFGGGGGGGGGGGGGGGGGGGGFGGGGFGGGGGGGGGGGFGGGGGGGGFGGGGGGGGGGGGGGGGGGGFGFGFGFCFFFFFFFFFGFGFGGFGFCEFFBEFBEAABFF>CFFEFF9AEFDFBBB6CCA5CFC?8<877733;=E)7.>*+1)7<6)1723=@<1@E;CF@;;(
@M70528:330:000000000-K6D4P:1:1102:11908:4281 2:N:0:CTTCAACCAC+TTATGCGCCT
TAAAACAGGGTCCCCTCCTCCTCTAGGGTCAAAAAAAGAGGTATTTAAGTTTCGGTCAGTTAAAAGTATTGTGATAGCTCCCGCTAACACTGGTAAAGATAAAAGAAGAAGAATGGCTGTTAAAATAACTGATCAGACAAATAGTCTAATTTTTTCTGCTGAAAGGTTTTTTGCTTTAAGATTAATAATTGTAGTAATAAAATTTAAGGCACCTAAAATTGAAGAAATCCCTGCAAGGTGTAAAGAAAAAATTGTTAAGTCTACTGAAGGTCCTGAATGATAAAACGTTGATAAAGGTGGA
+
CCCCCGGGGGGGGGGGGGGGGGGGGGGGGGGGGGGGGGGGGGGGGGGGGGGGGGGGGGGGGGGGGGGGGGGGGGGGGGGGGGGGGGGGGGGGGGGGGGGGGGGGGGGGGGGGGGGGGGDFFGGGGGGGGGGGGGGGGGGFFGGGGGGGGGBGGGGGGGGGGGGGGGGGGGGGGGGGFGGGGGGGGGGGGGGGGGGGFGFGBFFEFFFFFFFFFGFGFFGFGFFEFFDEF@EFFFFF=GECE=?FEED@FF@F:FFFEFFECCCCCEEFFF@EEEFEGGFFFFCFEFF@@FGDGF9CF<3?0
@M70528:330:000000000-K6D4P:1:1102:10454:4309 2:N:0:CTTCAACCAC+TTATGCGCCT
TAAAACAGGGTCCCCTCCTCCTCTAGGGTCAAAAAAAGAGGTATTTAAGTTTCGGTCAGTTAAAAGTATTGTGATAGCTCCCGCTAACACTGGTAAAGATAAAAGAAGAAGAATGGCTGTTAAAATAACTGATCAGACAAATAGTCTAATTTTTTCTGCTGAAAGGTTTTTTGCTTTAAGATTAATAATTGTAGTAATAAAATTTAAGGCACCTAAAATTGAAGAAATCCCTGCAAGGTGTAAAGAAAAAATTGTTAAGTCTACTGAAGGTCCTGAATGATAAAACGTTGATAAAGGTGGA
+
CCCCCGGDGGGGGGGGGGGGGGGGGGGGGGGGGGGGGGFGGGGGGGGGGEGGGGGGGGGGGGGGGGGGGGGGGGGGGCFGGGGGGGGGGGGGGFAEEGGGGGGGGGGGGGGGGFGGGGDFGGEGFGGGGGGGGGGGGGGG6DCGFFFFGGFGGFCFGDGGGGGGFGGGGGGGGGGGFFGGGGGFCFGGGGGGGGGFFGFGFFFFCFAFAFFFFGF6FCFFGFEEFFFEC5@>A9@FBG9DBB41A645A25B>FCFE88CECCFGF<3=8@E7).><FFFFF34>E98/493;64<97@7(
@M70528:330:000000000-K6D4P:1:1102:21896:4313 2:N:0:CTTCAACCAC+TTATGCGCCT
TAAAACAGGGTCCCCTCCTCCTCTAGGGTCAAAAAAAGAGGTATTTAAGTTTCGGTCAGTTAAAAGTATTGTGATAGCTCCCGCTAACACTGGTAAAGATAAAAGAAGAAGAATGGCTGTTAAAATAACTGATCAGACAAATAGTCTAATTTTTTCTGCTGAAAGGTTTTTTGCTTTAAGATTAATAATTGTAGTAATAAAATTTAAGGCACCTAAAATTGAAGAAATCCCTGCAAGGTGTAAAGAAAAAATTGTTAAGTCTACTGAAGGTCCTGAATGATAAAACGTTGAAAAAGGTGGA
+
CCCCCGGGGDGGGGFGGGFGGFFA@FGCFDFGGGGGDGCFGGGGGGGEFGGGFCCFG@FGFGGGFEE@FAEC<FFCAFGFGDEE::FGGG?FFEGGFFGGFGG9?DE<FABFC<FGGGGECFGGFGGFFEDFGFGGGGGGGGGGGGFGFGFGGGGA9DD8,@D<DDFGGGG>EGFGFGCDGGGGGGGFGGA==,=DBGFGEAA@AF98A5AF:9?FFAGBFFAEFE:CFF@*3):9>DDB.>E6*A@DFB2B2=C6@88@EF?CF***.(5;)47<7+)75EFF))6;383+;4(/5;=,(
@M70528:330:000000000-K6D4P:1:1102:19088:4317 2:N:0:CTTCAACCAC+TTATGCGCCT
TAAAACAGGGTCCCCTCCCCCTCTAGGGTCAAAAAAAGAGGTATTTAAGTTTCGGTCAGTTAAAAGTATTGTGATAGCTCCCGCTAACACTGGTAAAGATAAAAGAAGAAGAATGGCTGTTAAAATAACTGATCAGACAAATAGTCTAATTTTTTCTGCTGAAAGGTTTTTTGCTTTAAGATTAATAATTGTAGTAATAAAATTTAAGGCACCTAAAATTGAAGAAATCCCTGCAAGGTGTAAAGAAAAAATTGTTAAGTCTACTGAAGGTCCTGAATGATAAAACGTTGATAAAGGTGGA
+
CCCCCGGGGGGGGGGGGGGGGGGGGGGGGGGGGGGGGGGGGGGGGGGGGGGGGGGFGGGGGGGGGGGGGGGGGGGGGGGGGGGGGGGGGGGGGGGGGGGGGGGGGGGGGGGGGGGGGGGGGGGGGGGGGGGGGGGGGGGGFGGGGGGGGGFGGGGGGGGGGGGGGGGGGGGGGGGGFGGGGGGGGGGGGGGGGGGGCFFGFDAEFFFFFFFFFGFGFFGFGF;CFFFEF=EAFFBA@=>D:EEFFFB>FFFFFCCF<CFEFF?CEEEFE;EE34AEFCCACEC9CF>@@=93;?9CGEEB(
@M70528:330:000000000-K6D4P:1:1102:17714:4317 2:N:0:CTTCAACCAC+TTATGCGCCT
TAAAACAGGGTCCCCTCCCCCTCTAGGGTCAAAAAAAGAGGTATTTAAGTTTCGGTCAGTTAAAAGTATTGTGATAGCTCCCGCTAACACTGGCAAAGATAAAAGAAGAAGAATGGCTGTTAAAATAACTGATCAGACAAATAGTCTAATTTTTTCTGCTGAAAGGTTTTTTGCTTTAAGATTAATAATTGTAGTAATAAAATTTAAGGCACCTAAAATTGAAGAAATCCCTGCAAGGTGTAAAGAAAAAATTGTTAAGTCTACTGAAGGTCCTGAATGATAAAACGTTGATAAAGGTGGA
+
CCCCCFGGCFGGGEGGGFCFGEGGFGFDCFFGGAFEG:F6CFFGGGFFG@FGFCFFCGGGFFGGFFGGGGGGGFGFA<FFEFGGDEFGGGEFFGFGFFGGGCCECGGGGDFEFCAEEF8EGDDCFGGGGGGGGFGGGGGGCDDFGFDGGGFGGGGGFGC8EEFAEGFGGGGGGGGFFCFF9DCCFGGGFGFGGGGGFGFFFDCCFF?8CFFF5CFGFFEECA8CAEFFF=E>?D=FBGFGEEEFECD=F2@:;FEF<BB@<7CAGE)/7;@E;A<3CF?8<<EE679F;?F;7?EE?7:?(
@M70528:330:000000000-K6D4P:1:1102:14842:4319 2:N:0:CTTCAACCAC+TTATGCGCCT
TAAAACAGGGTCCCCTCCTCCTCTAGGGTCAAAAAAAGAGGTATTTAAGTTTCGGTCAGTTAAAAGTATTGTGATAGCTCCCGCTAACACTGGTAAAGATAAAAGAAGAAGAATGGCTGTTAAAATAACTGATCAGACAAATAGTCTAATTTTTTCTGCTGAAAGGTTTTTTGCTTTAAGATTAATAATTGTAGTAATAAAATTTAAGGCACCTAAAATTGAAGAAATCCCTGCAAGGTGTAAAGAAAAAATTGTTAAGTCTACTGAAGGTCCTGAATGATAAAACGTTGATAAAGGTGGG
+
CCCCCGGGGGGGGGGGGGGGGGGGGGGGGGGGGGGGGGGGGGGGGGGGGGGGGGGGGGGGGGGGGGGGGGGGGGGGGGGGGGGGGGGGGGGGGGGGGGGGGGGGGGGGGGGGGGGGGGGFFGGGGGGGGGGGGGGGGGGGGGGGGGGGGGFGGGGGGGGFGCFGGGGGGGGGGGFG7FFGFFGGGGGGFFGGGGGGFFFFFGFEFFFFFFFFFGFGFGGEGFEFFFDFFFFAF>BF@=2D=:<=E=B59BB==CCFCFFEFFFFGF?EF@EFFEFFFFCEEFFEEF9@F<>@C?9CFF;D(
@M70528:330:000000000-K6D4P:1:1102:10472:4323 2:N:0:CTTCAACCAC+TTATGCGCCT
TAAAACAGGGTCCCCTCCTCCTCTAGGGTCAAAAAAAGAGGTATTTAAGTTTCGGTCAGTTAAAAGTATTGTGATAGCTCCCGCTAACACTGGTAAAGATAAAAGAAGAAGAATGGCTGTTAAAATAACTGATCAGACAAATAGTCTAATTTTTTCTGCTGAAAGGTTTTTTGCTTTAAGATTAATAATTGTAGTAATAAAATTTAAGGCACCTAAAATTGAAGAAATCCCTGCAAGGTGTAAAGAAAAAATTGTTAAGTCTACTGAAGGTCCTGAATGATAAAACGTTGATAAAGGTGGA
+
CCCCCGGGGGGGGGGGGGGGGGGGGGGGGGGGGGGGGGGGGGGGGGGGGGGGGGGGGGGGGGGFGGGGGGGGGGGGGGGGGGGGGGGGGGGGGGGGGGGGGGGGGGGGGGGGGGGGGGGGGGGGGGGGGGGGGGGGGGGGGGGGGGGGGGFGGFGGGGGGGGGFGGGGFGGGGGGGFGFGGGGFGFGGGGGGGGGGFGFGFGFFFFFFFFFFFGFGFGCEGFA;FEFFF@:ACFFF>:>DBEEFFF==F9>BFFFF>BFEE>EFC>>BFE@F7<4>CCCECCCC>@BD827CDCCCF@31(
@M70528:330:000000000-K6D4P:1:1102:21899:4333 2:N:0:CTTCAACCAC+TTATGCGCCT
TAAAACAGGGTCCCCTCCTCCTCTAGGGTCAAAAAAAGAGGTATTTAAGTTTCGGTCAGTTAAAAGTATTGTGATAGCTCCCGCTAACACTGGTAAAGATAAAAGAAGAAGAATGGCTGTTAAAATAACTGATCAGACAAATAGTCTAATTTTTTCTGCTGAAAGGTTTTTTGCTTTAAGATTAATAATTGTAGTAATAAAATTTAAGGCACCTAAAATTGAAGAAATCCCTGCAAGGTGTAAAGAAAAAATTGTTAAGTCTACTGAAGGTCCTGAATGATAAAACGTTGATAAAGGTGGA
+
CCCCCGGGGGGGGGGGGGGGGGGGGGGGGGGGGGGGGGGGGGGGGGGGGGGGGCEFGGGGGGGGGGGGGGGFGGGGGGFGGFGGDGGGGGGGGGGGGGGGGGGGGGGGGGGGGGGGGGGGGGGGGGGGGGGGGGGGGGGGGGGGFGGGGGFGFGGGGGGGGGGGGFGGGGGDGGGGFGGGGGGGGAFCFGFGGGGGFGFGFGFFFFFFFAFFFGFGFEFEGFCBFF@EF)@AF>BF@GEGEEEFEFF=AD=2>FEF*=BE5CEFC@@3<E@E4@ECFGCACEEEE@>3;2:7;<94@@E;(
@M70528:330:000000000-K6D4P:1:1102:5029:4335 2:N:0:CTTCAACCAC+TTATGCGCCT
TAAAACAGGGTCCCCTCCTCCTCTAGGGTCAAAAAAAGAGGTATTTAAGTTTCGGTCAGTTAAAAGTATTGTGATAGCTCCCGCTAACACTGGTAAAGATAAAAGAAGAAGAATGGCTGTTAAAATAACTGATCAGACAAATAGTCTAATTTTTTCTGCTGAAAGGTTTTTTGCTTTAAGATTAATAATTGTAGTAATAAAATTTAAGGCACCTAAAATTGAAGAAATCCCTGCAAGGTGTAAAGAAAAAATTGTTAAGTCTACTGAAGGTCCTGAATGATAATACGTTGATAAAGGTGGA
+
CCCCCGEGGGGGGCFGGEGGGGGGFCFFGFGGGGGGGGFFFGGGGGGGGGEGGGGFE@FEEDAFGGGGGFGGFGGGGCFGG@FGGGGGGGFFGGGCEGGGGCDFGGGGGGGGGGGGGGGFGGFGGFFGGGGGGGGFGGGG=EFGGGGGGGFFGFGDBFGGGFFEGGG>FGGGG8DGFFFFGGGGDGGGGFDFGGGG?FB,:EFEFFFFFFFFFGFCAGGFFC@;F@DFCE:AFB=FFFDFFBEFEEB:9>@@EFCBCFFF?>CACE?>@;=E7>EE6@CF3?7)17=8=02;@9C<C@FF0
@M70528:330:000000000-K6D4P:1:1102:15296:4335 2:N:0:CTTCAACCAC+TTATGCGCCT
TAAAACAGGGTCCCCTCCCCCTCTAGGGTCAAAAAAAGAGGTATTTAAGTTTCGGTCAGTTAAAAGTATTGTGATAGCTCCCGCTAACACTGGCAAAGATAAAAGAAGAAGAATGGCTGTTAAAATAACTGATCAGACAAATAGTCTAATTTTTTCTGCTGAAAGGTTTTTTGCTTTAAGATTAATAATTGTAGTAATAAAATTTAAGGCACCTAAAATTGAAGAAATCCCTGCAAGGTGTAAAGAAAAAATTGTTAAGTCTACTGAAGTTCCTGAATGATAAAACGTTGATAAAGGTGGA
+
CCCCCGGGGGGGGGGGGGGGGGGGGGGGGGGGGGGGGGGGGGGGGGGGGGGGGGGGGGGGGGGGGGGGGGGGGGGGGGGGGGGGGGGGGGGGGGGCFGGGGGGGFGGGGGGGGGGGGGGFGFGGGGGGGGGGGGGGGGGGGGGGGGCFGGFGGGGGFGGGGGGGEFG=FFGGGGGGFGDGGGGFGGGGFFGGGGGGFFFGFGFFFFFFFFFFFGFFFFD@FFFFFFFEC@EAAB:9>FED:BEF?EDBFDFFFF*=7==ECCEFF<<EF.?))<CE4:7=ECC36368@@C77<>ED7@B(
@M70528:330:000000000-K6D4P:1:1102:14835:4337 2:N:0:CTTCAACCAC+TTATGCGCCT
TAAAACAGGGTCCCCTCCTCCTCTAGGGTCAAAAAAAGAGGTATTTAAGTTTCGGTCAGTTAAAAGTATTGTGATAGCTCCCGCTAACACTGGTAAAGATAAAAGAAGAAGAATGGCTGTTAAAATAACTGATCAGACAAATAGTCTAATTTTTTCTGCTGAAAGGTTTTTTGCTTTAAGATTAATAATTGTAGTAATAAAATTTAAAGCACCTAAAATTGAAGAAATCCCTGCAAGGTGAAAAGAAAAGATTGATAAGTCTACTGAAGGTCCTGCATGATACAACGTTGATAAAGGGTGA
+
CCCCCG8EFGC-ECFGEGGGGGGG@DG<FGFECG@CE7@EFFGGCFFFF<CC,8+88@CC9CC,,@FGCE,69E9D,EBFFGD7F:C8EEEE<E<9?FFFG;,=F@F=FEF449C,EBDFF9A9EF?E@FF:FFA8ECGGC99@,CDGGGFD,A@F;;A@?EC9406443>CCFDE?EDEDDFAADF?DCCGGGFG=D7,>A98B@++58A99FA?:AF5FAAEA):=F5CF>04?68<>**8FE=B5*)6*>6*=<8*@?=9B55@>==E=);4(93)/?C)1/)6(//:77<;E+(,/(
@M70528:330:000000000-K6D4P:1:1102:9369:4350 2:N:0:CTTCAACCAC+TTATGCGCCT
TAAAAACAGGGTCCCCTCCTCCTCTAGGGTCAAAAAAAGAGGTATTTAAGTTTCGGTCAGTTAAAAGTATTGTGATAGCTCCCGCTAACACTGGTAAAGATAAAAGAAGAAGAATGGCTGTTAAAATAACTGATCAGACAAATAGTCTAATTTTTTCTGCTGAAAGGTTTTTTGCTTTAAGATTAATAATTGTAGTAATAAAATTTAAGGCACCTAAAATTGAAGAAATCCCTGCAAGGTGTAAAGAAAAAATTGTTAAGTCTACTGAAGGTCCTGAATGATAAAACGTTGATAAAGGTGG
+
CCCCCGGGGGGGGGGGGGGGGGGGGGGGDFGGGGGGGGGGGGFGGGGGGGGGGFGGEGGGGGGGGGGGFGGGGGGGEFGGGGGGGGGGGGGGGGFGGGGGGGGGGGGGGGGGGGFGGGGGCFGGGGGGGGGGGGGGGFFFGGGGGGGGGGFFGGGGGFGGGGGGGGFGGGGGDGGGFCFGGADFGE;FGGGGDFDGFEFGFGFFFFFFFFFFFG5CAFFEEAEFFFFCAE@*?@BF>EF;@>EFEAEBF2>BFAEF91=;?BCF7>3?7<@@EE93767CFFFCE4@@3=*:1<?)1;EE;
@M70528:330:000000000-K6D4P:1:1102:18101:4362 2:N:0:CTTCAACCAC+TTATGCGCCT
TAAAACAGGGTCCCCTCCCCCTCTAGGGTCAAAAAAAGAGGTATTTAAGTTTCGGTCAGTTAAAAGTATTGTGATAGCTCCCGCTAACACTGGCAAAGATAAAAGAAGAAGAATGGCTGTTAAAATAACTGATCAGACAAATAGTCTAATTTTTTCTGCTGAAAGGTTTTTTGCTTTAAGATTAATAATTGTAGTAATAAAATTTAAGGCACCTAAAATTGAAGAAATCCCTGCAAGGTGTAAAGAAAAAATTGTTAAGTCTACTGAAGGTCCTGAATGATAAAACGTTGATAAAGGTGGA
+
CCCCCGGGGGGGGGGGGGGGGGGGGGGGDGGGGGGGGGGGGGGGGGGGGGGGGGGGGGGGGGGGGGGGGGGGGGGGGGGGGGGGGGGGGGGGGGGGGGGGGGGGGGGGGGGGGGGGGGGGGGGGGGGGGGGGGGGGGGGGGGGGGGGGGGFGGGGGGGGGGGGGGGGGGGGGGGGGFGGGGGGGGGGGGGGGGGGGFGFGFGFFFFFFFFFFFGFGFGGBGF>5CEFFFE@AFFD9>@DGFFFFFFDDFFFFFFCFEFCECFFF7;<A88@EEA=9>DEEEF)7CEBFFFF@CECFGFFF(
@M70528:330:000000000-K6D4P:1:1102:8057:4363 2:N:0:CTTCAACCAC+TTATGCGCCT
TAAAACAGGGTCCCCTCCTCCTCTAGGGTCAAAAAAAGAGGTATTTAAGTTTCGGTCAGTTAAAAGTATTGTGATAGCTCCCGCTAACACTGGTAAAGATAAAAGAAGAAGAATGGCTGTTAAAATAACTGATCAGACAAATAGTCTAATTTTTTCTGCTGAAAGGTTTTTTGCTTTAAGATTAATAATTGTAGTAATAAAATTTAAGGCACCTAAAATTGAAGAAATCCCTGCAAGGTGTAAAGAAAAAATTGTTAAGTCTACTGAAGGTCCTGAATGATAAAACGTTGATAAAGGTGGA
+
CCCCCGGGGGGGGGGGGGGGGGGGGGGGGGGGGGGGGGGGGGGGGGGGGGGGGGGGGGGGGGGGGGGGGGGGGGGGGGGGGGGGGGGGGGGGGGGGGGGGGGGGGGGGGGGGGGGGGGGFEFGGFGGGGGGGGGGGGGGGGGGGGGGGGGFGGGGGGGGGGGGGGGGGFGGGGFFFFGGGGGGGGGGGGGGGGGGDFGFGFGFFFFFFFFFFFGFGFGGFGF:=C5@EF@EFFFFFFFEG=*>BEA=>F4>DFFEFC=BEEFC=FFCB<=EF;<36;;C<C<<EFF@@DFFDFC4>F;3=(
@M70528:330:000000000-K6D4P:1:1102:20123:4378 2:N:0:CTTCAACCAC+TTATGCGCCT
TAAAACAGGGTCCCCTCCCCCTCTAGGGTCAAAAAAAGAGGTATTTAAGTTTCGGTCAGTTAAAAGTATTGTGATAGCTCCCGCTAACACTGGCAAAGATAAAAGAAGAAGAATGGCTGTTAAAATAACTGATCAGACAAATAGTCTAATTTTTTCTGCTGAAAGGTTTTTTGCTTTAAGATTAATAATTGTAGTAATAAAATTTAAGGCACCTAAAATTGAAGAAATCCCTGCAAGGTGTAAAGAAAAAATTGTTAAGTCTACTGAAGGTCCTGAATGATAAAACGTTGATAAAGGTGGA
+
CCCCCGGGGGGGGGGGGGGGGGGGGGGGGGGGGGGGGGGGGGGGGGGGGGGGGGGGGGGGGGGGGGGGGGGGGGGGGGGGGGGGGGGGGGGGGGGGGGGGGGGGGGGGGGGGGGGGGGGGGGGGGGGGGGGGGGGGGGGGGGGGGGGGGGFGGGGGGGGGGGGGGGGGFGGGGGGGFGGGGGGGGGGGGGGGGGGGFEFGFFFFFFFFFFFFFGFGFGGFGF@AFFBCFBEAFFFFB;DF=EEF<:BFFFFF=B<F9==??FFFF<<AF;@F=E3/;@E<EEC4>E@@F0:@F994<=(4(
@M70528:330:000000000-K6D4P:1:1102:21458:4379 2:N:0:CTTCAACCAC+TTATGCGCCT
TAAAACAGGGTCCCCTCCCCCTCTAGGGTCAAAAAAAGAGGTATTTAAGTTTCGGTCAGTTAAAAGTATTGTGATAGCTCCCGCTAACACTGGCAAAGATAAAAGAAGAAGAATGGCTGTTAAAATAACTGATCAGACAAATAGTCTAATTTTTTCCGCTGAAAGGTTTTTTGCTTTAAGATTAATAATTGTAGTAATAAAATTTAAGGCACCTAAAATTGAAGAAATCCCTGCAAGGTGTAAAGAAAAAATTGTTAAGTCTACTGAAGGTCCTGAATGATAAAACGTTGATAAAGGTGGA
+
CCCCCGGGGGGFGGGGGGGGGGGGGGGGGGGGGGGGGDGGG@FGGGGGGBFAFFECGGGGFGGGDFGGGGGGGGGGGGGGFFCDGGGGGGGGFGFGGGGGGGEGGGGGGGGGGGGFGGGGGGGGFFEFGGGGGGGGGGGFGGCFGFFGGGFGGGGG9ACCGECFGGGFF?DEGGGGFGDGCGGGFFGGGGGGDCFG;CFGC,CEFFFFFAFF>?FF5;EEGFE;FF==F@EFFDBF@*5?>B?=@>FFFF=2@ACF9;:?E=<AF@?<8@;AEEAEF@E8CFFFC39@D,20:96>FFF6(
@M70528:330:000000000-K6D4P:1:1102:20527:4428 2:N:0:CTTCAACCAC+TTATGCGCCT
TAAAACAGGGTCCCCTCCTCCTCTAGGGTCAAAAAAAGAGGTATTTAAGTTTCGGTCAGTTAAAAGTATTGTGATAGCTCCCGCTAACACTGGTAAAGATAAAAGAAGAAGAATGGCTGTTAAAATAACTGATCAGACAAATAGTCTAATTTTTTCTGCTGAAAGGTTTTTTGCTTTAAGATTAATAATTGTAGTAATAAAATTTAAGGCACCTAAAATTGAAGAAATCCCTGCAAGGTGTAAAGAAAAAATTGTTAAGTCTACTGAAGGTCCTGAATGATAAAACGTTGATAAAGGTGGA
+
CCCCCGGGGGGGGGFGGGGGGGGGFGGGGGGGGGGGGGGGGGGGGGGGGGGGGGGFEGFGGGGGGGGGGGGGGGGGGFGGGGGGGGGGGGGGGGFGGGGGGF?DGGGGGGGGGGGGGGGGGGGGGGGGGGGGGGGGGGGGGGGGGGGGGGFGGEGGGGGGGCFFGGGFFFGGGGGGFGGGGGGGGGGGGGGGGGGGFGFFFGFFFFFFFFF5?FFFFGACFFFEFFBEF)8AFB@9>DEFBEFB<CFDFFF@@FCF?CFFEFEFFFCBEFFA<E<EGCEF3CC4><>DDFFCGF>3E<E?(
@M70528:330:000000000-K6D4P:1:1102:17028:4458 2:N:0:CTTCAACCAC+TTATGCGCCT
TAAAACAGGGTCCCCTCCTCCTCTAGGGTCAAAAAAAGAGGTATTTAAGTTTCGGTCAGTTAAAAGTATTGTGATAGCTCCCGCTAACACTGGTAAAGATAAAAGAAGAAGAATGGCTGTTAAAATAACTGATCAGACAAATAGTCTAATTTTTTCTGCTGAAAGGTTTTTTGCTTTAAGATTAATAATTGTAGTAATAAAATTTAAGGCACCTAAAATTGAAGAAATCCCTGCAAGGTGTAAAGAAAAAATTGTTAAGTCTACTGAAGGTCCTGAATGATAAAACGTTGATAAAGGTGGA
+
CCCCCGGGGGGGGGGGGGGGGGGGGGGGGGGGGGGGGGGGGGGGGGGGGGFGGGGGGGGEGGGGGGGGGGGGGGGGGGGGGGGGGGGGGGGGGGGGGGGGGGGGGGGGGGGGGGGGGGGGGGGEGGGGGGGGGGGGGGGGGGGGGGGGGGFGGGGGGGGFFGGGGGFGGGGGGGGGFGFGGFGGGGGGGGGGGGGFFGFGFGFFCFCFFFFFFGFGFGGEGFABFECFFEEAFFBFFGFGEFFFFFFBF4>27BCFCBFFEA?FFFFFFFF<E<EEDGEFEFFFEFB;1=F@D?7CF@EF(
@M70528:330:000000000-K6D4P:1:1102:23069:4458 2:N:0:CTTCAACCAC+TTATGCGCCT
TAAAACAGGGTCCCCTCCTCCTCTAGGGTCAAAAAAAGAGGTATTTAAGTTTCGGTCAGTTAAAAGTATTGTGATAGCTCCCGCTAACACTGGTAAAGATAAAAGAAGAAGAATGGCTGTTAAAATAACTGATCAGACAAATAGTCTAATTTTTTCTGCTGAAAGGTTTTTTGCTTTAAGATTAATAATTGTAGTAATAAAATTTAAGGCACCTAAAATTGAAGAAATCCCTGCAAGGTGTAAAGAAAAAATTGTTAAGTCTACTGAAGGTCCTGAATGATAAAACGTTGATAAAGGTGGA
+
CCCCCGGGGGGGGGGGGGGGGGGGGGGGGGGGGGGGGGGGGGGGGGFGGGGGGGGGGGGGGGGGGGGGGGGGGGGGGGGGGGGGGGDGGGGGGGGGGGGGGGGGGGGGGGGGGGGGGGGGGGGGGGGGGGGGGGGGGGGGFFGFEGGGGGFGGFGGGGGGGGGGGGGGGGGGGGGGFGGGGGGGGGGGGGGGGGGGFGFGFGFFFFFFFFFFFCFGFAGE7AAEFFFFFCCAFD@9>FFG=EFFFFFFFFFFFFFFEFFEE6C8=*87@;;9)4=ECFFFFFEEF@9@D;>@DE7CFE@F(
@M70528:330:000000000-K6D4P:1:1102:9857:4463 2:N:0:CTTCAACCAC+TTATGCGCCT
TAAAACAGGGTCCCCTCCTCCTCTAGGGTCAAAAAAAGAGGTATTTAAGTTTCGGTCAGTTAAAAGTATTGTGATAGCTCCCGCTAACACTGGTAAAGATAAAAGAAGAAGAATGGCTGTTAAAATAACTGATCAGACAAATAGTCTAATTTTTTCTGCTGAAAGGTTTTTTGCTTTAAGATTAATAATTGTAGTAATAAAATTTAAGGCACCTAAAATTGAAGAAATCCCTGCAAGGTGTAAAGAAAAAATTGTTAAGTCTACTGAAGGTCCTGAATGATAAAACGTTGATAAAGGTGGA
+
CCCCCGGGGGGGGGGGGGGGGGGGGGGGGGGGGGGGGGGGGGGGGGGGGGGGGGGGGGGGGGGGGGGGGGGGGGGGGGGGGGGGGGGGGGGGGGGGGGGGGGGGGGGGGGGGFGGGGGGGFGGGGGGGGGGGGGGGGGGGGGGGGGGGGGFGDFGGFGGGGGGGGGGGGGGGGGGGFGGGGGGGGGGGGGGGFFGGFGFGFGFEFFFFFFFFFGFGFGGEGFFEFFFFFF@6ADB@<;DCEEFFEEFFFFBFFFFFEFF?<BEFGF?@=3@A@AA<CCEEEFF;><9@DDC7CCEFD<E((
@M70528:330:000000000-K6D4P:1:1102:21442:4464 2:N:0:CTTCAACCAC+TTATGCGCCT
TAAAACAGGGTCCCCTCCTCCTCTAGGGTCAAAAAAAGAGGTATTTAAGTTTCGGTCAGTTAAAAGTATTGTGATAGCTCCCGCTAACACTGGCAAAGATAAAAGAAGAAGAATGGCTGTTAAAATAACTGATCAGACAAATAGTCTAATTTTTTCTGCTGAAAGGTTTTTTGCTTTAAGATTAATAATTGTAGTAATAAAATTTAAGGCACCTAAAATTGAAGAAATCCCTGCAAGGTGTAAAGAAAAAATTGTTAAGTCTACTGAAGGTCCTGAATGATAAAACGTTGATAAAGGTGGA
+
CCCCCGGGGGG<F8CFEGGGGGGGCFGCGGGFFGGGGGCA@CCGFGFCFFFGFBCFEEF@FFGGDGGGGGGGFFCFFGCFGGGGGGGFGFFFF8AEFGGGGDE@EFFFGGGFCEEDFFD@EFFGCDGGGGGGDGGGFGGGDFDGFGGGGGFFFFEFEDGDFGF<=C9@=DGGGFGGFGCGCEGC>FGGEDFFDGGG7DCFECFEFFFFC*3;CCFGFG7@FF7AFFFAF5CAA@DF>*5>>><=A67)?B=B:898CFFFC8CA>;7@=@FE)/3;CF<3?334)76@1;*3;?E<C411(
@M70528:330:000000000-K6D4P:1:1102:17020:4475 2:N:0:CTTCAACCAC+TTATGCGCCT
TAAAACAGGGTCCCCTCCTCCTCTAGGGTCAAAAAAAGAGGTATTTAAGTTTCGGTCAGTTAAAAGTATTGTGATAGCTCCCGCTAACACTGGTAAAGATAAAAGAAGAAGAATGGCTGTTAAAATAACTGATCAGACAAATAGTCTAATTTTTTCTGCTGAAAGGTTTTTTGCTTTAAGATTAATAATTGTAGTAATAAAATTTAAGGCACCTAAAATTGAAGAAATCCCTGCAAGGTGTAAAGAAAAAATTGTTAAGTCTACTGAAGGTCCTGAATGATAAAACGTTGATAAAGGGTGA
+
CCCCCG8EFFEGGGGGDGGGF@CFEGGCAFE<FD9CG,<FFGEGGGGGFFDFGGGFGEEFFE@,FCFAEGGFEFGGCFGGGGDFGGGFFFGGEEGECFGGGGEGG=E8EFDCF<EEFGDFGGGFCFGGGGGDGGGFFGGGFFD,CEAF8,<DFGG?GCFFEGGCC6EAEGGGGGGGFGD8EE8@DEGFFFGGGGGGFFFFFG+)+15<C5F*9CFGF7E@GBAB65@CF)8**/)8>D>D6B467AB2?5532:/=1==95+/=1*9*)4697@;32378).)1739;3(2+3)14+((/(
@M70528:330:000000000-K6D4P:1:1102:19259:4482 2:N:0:CTTCAACCAC+TTATGCGCCT
TAAAACAGGGTCCCCTCCTCCTCTAGGGTCAAAAAAAGAGGTATTTAAGTTTCGGTCAGTTAAAAGTATTGTGATAGCTCCCGCTAACACTGGTAAAGATAAAAGAAGAAGAATGGCTGTTAAAATAACTGATCAGACAAATAGTCTAATTTTTTCTGCTGAAAGGTTTTTTGCTTTAAGATTAATAATTGTAGTAATAAAATTTAAGGCACCTAAAATTGAAGAAATCCCTGCAAGGTGTAAAGAAAAAATTGTTAAGTCTACTGAAGGTCCTGAATGATAAAACGTTGATAAAGGTGGA
+
CCCCCGGGGGGGGGGGGGGGGGGGGGGGGGGGGGGGGGGGGGGGGGGGGGGGGGGGGGGGGGGGGGGGGGGGGGGGGGGGGGGGGGGGGGGGGGGGGGGGGGGGGGGGGGGGGGGGGGGGGGGGGGGGGGGGGGGGGGGGGGGGGGGGGGFGGGGGGGGGGGGGGGGGGGGEGGGGFGGGGGGGGGGGGGGGGGGGFGFGEGFFFFFFFFFFFGFGFGGFGFFEF@DEF@EAFFBA>4>EBBEBEFFBFFFFFFFFEFFEEFEFFFFFE8EEEE;<>@EA?EFCEF@@FFF@F?CFCEED(
@M70528:330:000000000-K6D4P:1:1102:25451:4485 2:N:0:CTTCAACCAC+TTATGCGCCT
TAAAACAGGGTCCCCTCCTCCTCTAGGGTCAAAAAAAGAGGTATTTAAGTTTCGGTCAGTTAAAAGTATTGTGATAGCTCCCGCTAACACTGGTAAAGATAAAAGAAGAAGAATGGCTGTTAAAATAACTGATCAGACAAATAGTCTAATTTTTTCTGCTGAAAGGTTTTTTGCTTTAAGATTAATAATTGTAGTAATAAAATTTAAGGCACCTAAAATTGAAGAAATCCCTGCAAGGTGTAAAGAAAAAATTGTTAAGTCTACTGAAGGTCCTGAATGATAAAACGTTGATAAAGGTGGA
+
CCCCCGGFFGGGGGGFGGGGGGGGGGGGGGGGGGGGGGGGGGGGGGGGGGGGGGGGG@FGGGGGFFGGGGGGGGGGG9FGGGGGGGGGGGGGFGGGGGGGGGGGGGGGGGGGFGGGGGGGFGGGGGGGGGGGGGGGGGGGGGCGFGGGGGDFGGGGGGGGFGFFGGGGDFGGGGGG7FGGGGGGGGGGGGGGGGGCFFECDFFFFFFFFFFFFGF6A7A@7AA@BCDFFE@FAD=9@CFC@E4=AA=>FB@BEFFF<B@CCFFAFE<B34;7<<A32;?EFF);)76;8?33@<)6;=E<0
@M70528:330:000000000-K6D4P:1:1102:12378:4496 2:N:0:CTTCAACCAC+TTATGCGCCT
TAAAACAGGGTTCCCTCCTCCTCTAGGGTCAAAAAAAGAGGTATTTAAGTTTCGGTCAGTTAAAAGTATTGTGATAGCTCCCGCTAACACTGGTAAAGATAAAAGAAGAAGAATGGCTGATAAAATAAATGACCAGACATATAGTCTAATTTTTTCTGCTGAAAGGTTTTTTGCTTTACGATTAATAATTGTAGTAATAAAATTTAAGGCACCTAAAATTGAAGAAATCCCTGCAAGGTGTAAAGAAAAAATTGTTAAGTCTACTGAAGTTCCTGAATGATAAAACGTTGATAAGGGAGGA
+
6BC@<FFEDF@-;,;C@6ECDFGC,6FFG<FFGDF:@FFE<@EA<<@<CE66CCB66,C6C,,C,@F<<9E9<,CF9FGGF,@:C@C6CFFGFGCE,<?FGDFAC,4EE<F,=FF4E@=,59CAFE,A,C=E,,AF,+A,?DGCGGCA8DECFFC8E;,47@EEDFGDEC@EE8E,?=,688DF9,7=,E:FF,6=+@=203+)1=1<696*@DFC6<,::+:8B)1*@)5;?@B*7@F,>3>9*>))/-8BFF8=?B68/=@F93)...9)1577;;7)<53).).,((*:+9/)3(/9(
@M70528:330:000000000-K6D4P:1:1102:16085:4501 2:N:0:CTTCAACCAC+TTATGCGCCT
TAAAACAGGGTCCCCTCCTCCTCTAGGGTCAAAAAAAGAGGTATTTAAGTTTCGGTCAGTTAAAAGTATTGTGATAGCTCCCGCTAACACTGGTAAAGATAAAAGAAGAAGAATGGCTGTTAAAATAACTGATCAGACAAATAGTCTAATTTTTTCTGCTGAAAGGTTTTTTGCTTTAAGATTAATAATTGTAGTAATAAAATTTAAGGCACCTAAAATTGAAGAAATCCCTGCAAGGTGTAAAGAAAAAATTGTTAAGTCTACTGAAGGTCCTGAATGATAAAACGTTGATAAAGGTGGA
+
CCCCCGGGGGGGGGGGGGGGGGGGGGGGGGGGGGGGGGGGGGGGGGGGGGGGGGGGGGGGGGGGGGGGGGGGGGGGGGGGGGGGEGGGGGGGGGGGGFGFCFGGGGGGGGGGGGGGGGGEFGGGFGGGGGGGGGGGGGGGGGGGGGGGGGFGGFGGGGGGGGFGGGGGGGGGGGGCDEFCGGGGGGGGGGGGGGGGFFFGFGFFFFFFFFFFFGFGFGGFGF@@F@CFFFFAFFFFFGGGFFEFEE):AD@BFF?FEFFF?CEFGECB@@E97>E)>CEFFFC37@(/6;9;FE<3CE8@(
@M70528:330:000000000-K6D4P:1:1102:15215:4503 2:N:0:CTTCAACCAC+TTATGCGCCT
TAAAACAGGGTCCCCTCCTCCTCTAGGGTCAAAAAAAGAGGTATTTAAGTTTCGGTCAGTTAAAAGTATTGTGATAGCTCCCGCTAACACTGGTAAAGATAAAAGAAGAAGAATGGCTGTTAAAATAACTGATCAGACAAATAGTCTAATTTTTTCTGCTGAAAGGTTTTTTGCTTTAAGATTAATAATTGTAGTAATAAAATTTAAGGCACCTAAAATTGAAGAAATCCCTGCAAGGTGTAAAGAAAAAATTGTTAAGTCTACTGAAGGTCCTGAATGATAAAACGTTGATAAAGGTGGA
+
CCCCCGGGGGGFGGGGGGGGGGGGEGGFGGFGGGFGEGFGGGFGDGFGGGGG9CFFGGDEFFGGGGGGGGGFGGDGGGGGGGGGGGG,E8FECFFFFFGGGFFAFGFFFCF:EFGGGGGCFFGFFGGGGGGGGGGDGGGFGGGFFGGGGGFGAECGGGGA@GEFFGGFGGFGGGGGFGGFC9AC;@@EGGGEGGGG9EFED;CEFFFFAA96:FFGFFFCCAAEFE@EF):6C)78>FAF6@E:EC=4A@9:EF?B9B=CCF?AB=8@@;;A4A;4C7<A?CF)67::;;<77<6)5741(
@M70528:330:000000000-K6D4P:1:1102:22551:4507 2:N:0:CTTCAACCAC+TTATGCGCCT
TAAAACAGGGTCCCCTCCTCCTCTAGGGTCAAAAAAAGAGGTATTTAAGTTTCGGTCAGTTAAAAGTATTGTGATAGCTCCCGCTAACACTGGTAAAGATAAAAGAAGAAGAATGGCTGTTAAAATAACTGATCAGACAAATAGTCTAATTTTTTCTGCTGAAAGGTTTTTTGCTTTAAGATTAATAATTGTAGTAATAAAATTTAAGGCACCTAAAATTGAAGAAATCCCTGCAAGGTGTAAAGAAAAAATTGTTAAGTCTACTGAAGGTCCTGAATGATAAAACGTTGATAAAGGTGGA
+
CCCCCGGGGGGGGGGGGGGGGGGGGGGGGGGGFGGGGGGGGGGGGGGGGGGGGGGGGGGGGGGGGGGGGGGGGCGGGGGGGGGGDGGGGGGFGGGGGGGGGGGGGGGGGGGGGGGGGGGFGGGGGGGGGFGGGFEFGGGGGGGGGGGGGGFGGGGFGGGGGFGDFGGFGGGGGGGGBGFGGGDGFGGGGGGGGGGGDGFFEGFFFFFFFAFFFGFGFDGFGF>ABEBC9=@AFBBFBGFG=BACEE>=ABBBFFFFEAFFCFEBBE@=@@EE<<EC9@?A5?EE9E>3;@C@DC<CGEEF(
@M70528:330:000000000-K6D4P:1:1102:12161:4513 2:N:0:CTTCAACCAC+TTATGCGCCT
TAAAACAGGGTCCCCTCCTCCTCTAGGGTCAAAAAAAGAGGTATTTAAGTTTCGGTCAGTTAAAAGTATTGTGATAGCTCCCGCTAACACTGGTAAAGATAAAAGAAGAAGAATGGCTGTTAAAATAACTGATCAGACAAATAGTCTAATTTTTTCTGCTGAAAGGTTTTTTGCTTTAAGATTAATAATTGTAGTAATAAAATTTAAGGCACCTAAAATTGAAGAAATCCCTGCAAGGTGTAAAGAAAAAATTGTTAAGTCTACTGAAGGTCCTGAATGATAAAACGTTGATAAAGGTGGA
+
CCCCCFGGFGGGGGEGGGGGGGFFGGGGGGGGGGGGGGGGGGGGGGGFFFFGGGGFGGGFGGGGGGGGGGFGGGGGGGGGGGGGGGGGGG<FFGG<FGGGGGFEGFGEFGGGGGGGGGGGGGCEEGGGFGFGGGGGGDGGGGGGGGGGGFFGGGGFGGGGGGGGGGGGGGGEGGGGFGDGFFFGGGGFGGFDFGGGFFFADCFEFFAAFFF??FFF?EGFGFFFFEB@=C@FFFFF@5DFFFEC<E9=ADF@(89BCAA??ACCFF<3=84;<EE<67C<CC37;@B@F@C@F?CFF8;;(
@M70528:330:000000000-K6D4P:1:1102:22641:4522 2:N:0:CTTCAACCAC+TTATGCGCCT
TAAAACAGGGTCCCCTCCTCCTCTAGGGTCAAAAAAAGAGGTATTTAAGTTTCGGTCAGTTAAAAGTATTGTGATAGCTCCCGCTAACACTGGTAAAGATAAAAGAAGAAGAATGGCTGTTAAAATAACTGATCAGACAAATAGTCTAATTTTTTCTGCTGAAAGGTTTTTTGCTTTAAGATTAATAATTGTAGTAATAAAATTTAAGGCACCTAAAATTGAAGAAATCCCTGCAAGGTGTAAAGAAAAAATTGTTAAGTCTACTGAAGGTCCTGAATGATAAAACGTTGATAAAGGTGGA
+
CCCCCGGGGGGGGGGGGGGGGGGGGGGGGGGGGGGGGGGGGGGGGGGGGGGGGGGGGGGGGGGGGGGGGGGGGGGGGGGGGGGGGGGGGGGGGGGGGGGGGGGGGGGGGGGGGGGGGGGGGGGGGGGGGGGGGGGGGGGGGGGGGGGGGGFGGGGGGGGGGGGGGGGGGGGGGGGGFGGGGGGGGGGGGGGGGGGGFGFGFGFFFFFFFFFFFFFGFGGFGFEEFFFFF=EFFFBA=FFGEFFFFFFDFFB==FFFECFEFFEFGFEEEFEFE@E<FFFFEEFECE@@FDC+;CEFGFF?(
@M70528:330:000000000-K6D4P:1:1102:23031:4529 2:N:0:CTTCAACCAC+TTATGCGCCT
TAAAACAGGGTCCCCTCCTCCTCTAGGGTCAAAAAAAGAGGTATTTAAGTTTCGGTCAGTTAAAAGTATTGTGATAGCTCCCGCTAACACTGGTAAAGATAAAAGAAGAAGAATGGCTGTTAAAATAACTGATCAGACAAATAGTCTAATTTTTTCTGCTGAAAGGTTTTTTGCTTTAAGATTAATAATTGTAGTAATAAAATTTAAGGCACCTAAAATTGAAGAAATCCCTGCAAGGTGTAAAGAAAAAATTGTTAAGTCTACTGAAGGTCCTGAATGATAAAACGTTGATAAAGGTGGA
+
CCCCCGGGGGGGGGGGGGGGGGGGGGGGGGGGGGGGGGGGGGGGGGGGGGGGGGGGGGGGGGGGGGGGGGGGGGGGGGGGGGGGGGGGGGGGGGGGGGGGGGGGGGGGGGGGGGGGGGGGGGGGGGGGGGGGGGGGGGGGGGGGGFGGGGFGGGGGGGGGGGGGGGGGGGGGGGGGFGGGGGGGGGGGGGFFGGGGFGFGFGFEFFFFFAAFFFFGFFGEGFEFFFFFFFFAFFFFBGFFBFF>EFFDFFFFFFFC*=BEFCEFF=@>;@;E=@EEDFC<EEFCE<;@D@<:CEFCDE;?(
@M70528:330:000000000-K6D4P:1:1102:25028:4533 2:N:0:CTTCAACCAC+TTATGCGCCT
TAAAACAGGGTCCCCTCCTCCTCTAGGGTCAAAAAAAGAGGTATTTAAGTTTCGGTCAGTTAAAAGTATTGTGATAGCTCCCGCTAACACTGGTAAAGATAAAAGAAGAAGAATGGCTGTTAAAATAACTGATCAGACAAATAGTCTAATTTTTTCTGCTGAAAGGTTTTTTGCTTTAAGATTAATAATTGTAGTAATAAAATTTAAGGCACCTAAAATTGAAGAAATCCCTGCAAGGTGTAAAGAAAAAATTGTTAAGTCTACTGAAGGTCCTGAATGATAAAACGTTGATAAAGGTGGA
+
CCCCCGGGGGGGGGGGGGGGGGGGGGGGGGGGGGGGGGGGGFGGGGGGGFGGGGGGGGGGGGGGGGGGGGGGGGGGGFGGGGGGGGGGGGGGGGGGGGGFGGGGGGGGGGGGGGGGGGGBGGGFFGGGGCGGGGGGGGGGGGGGGGGGGGFGGFEGFGGCGG?FGGGGGGGGCFGGFGGGGGGGFGFFGGGGGGGGFG?EDEFEFFFFFFFFFGFGFCGFGF;68@DFFFBFFF=9>DDFEFEAEF=DFF>22B7B?CAC?FEFFB40;1=A3;<E7:6ECFEFFF;;3771CCCF7=;D0
@M70528:330:000000000-K6D4P:1:1102:26344:4547 2:N:0:CTTCAACCAC+TTATGCGCCT
TAAAACAGGGTCCCCTCCTCCTCTAGGGTCAAAAAAAGAGGTATTTAAGTTTCGGTCAGTTAAAAGTATTGTGATAGCTCCCGCTAACACTGGTAAAGATAAAAGAAGAAGAATGGCTGTTAAAATAACTGATCAGACAAATAGTCTAATTTTTTCTGCTGAAAGGTTTTTTGCTTTAAGATTAATAATTGTAGTAATAAAATTTAAGGCACCTAAAATTGAAGAAATCCCTGCAAGGTGTAAAGAAAAAATTGTTAAGTCTACTGAAGGTCCTGAATGATAAAACGTTGATAAAGGTGGA
+
CCCCCGGGGGGFGGGGGGGGGGGGGGGGGGGGGGGGGGGGGGGGGGGGGFGGGGGGGGGGGGGGGGGGGGGGGGGGGAFGGGGGGGGGGGGGGGGGGGGFGDGGGGGGGGGGGGGGFGGGGGGDGGGGGGGGGGGGFGGGGGGGGGGGGGFFGGGGGG8CGGFGGGGGFGGGGGGGFFFGGGGGGGGGGGGGGGGG7EFFEEFFFAFFFFFF??FFF@EEFFEFAE8AFEF5?B@A:GFG6669ACDFFF@D(1@6*=BEE>C@<>907;E@77AC6CCA)7964)2:;;5+;7)1>7@2(
@M70528:330:000000000-K6D4P:1:1102:7873:4554 2:N:0:CTTCAACCAC+TTATGCGCCT
TAAAACAGGGTCCCCTCCTCCTCTAGGGTCAAAAAAAGAGGTATTTAAGTTTCGGTCAGTTAAAAGTATTGTGATAGCTCCCGCTAACACTGGTAAAGATAAAAGAAGAAGAATGGCTGTTAAAATAACTGATCAGACAAATAGTCTAATTTTTTCTGCTGAAAGGTTTTTTGCTTTAAGATTAATAATTGTAGTAATAAAATTTAAGGCACCTAAAATTGAAGAAATCCCTGCAAGGTGTAAAGAAAAAATTGTTAAGTCTACTGAAGGTCCTGAATGATAAAACGTTGATAAAGGTGGA
+
CCCCCGGGGGGGGGGGGGGGGGGGGGGGGGGGGGGGGGGGGGGGGGGGGGGGGGGGGGGGGGGGGGGGGGGGGGGGGGGGGDGGGGGGGGGGGGGGGGGGGGGGGGGGGGGGGGGGGGGGFGGGGGGGGGGGGGGGGGGGGGGGGGGGGGFAGFGGGGGGGGGGGGGGGGGGGG8EDGGGFGFGDGGGGGGGGGGGFGFGFGFFFFFFFFFF?GFGFFGFGFCFFECEF5CFFFFFFGGC;>E6A==:?@@=5:<C5BAC518BF=7><EFE).7C<:CEC3?CC@>;;?C+1<;>7@EF0
@M70528:330:000000000-K6D4P:1:1102:17533:4558 2:N:0:CTTCAACCAC+TTATGCGCCT
TAAAACAGGGTCCCCTCCTCCTCTAGGGTCAAAAAAAGAGGTATTTAAGTTTCGGTCAGTTAAAAGTATTGTGATAGCTCCCGCTAACACTGGTAAAGATAAAAGAAGAAGAATGGCTGTTAAAATAACTGATCAGACAAATAGTCTAATTTTTTCTGCTGAAAGGTTTTTTGCTTTAAGATTAATAATTGTAGTAATAAAATTTAAGGCACCTAAAATTGAAGAAATCCCTGCAAGGTGTAAAGAAAAAATTGTTAAGTCTACTGAAGGTCCTGAATGATAAAACGTTGATAAAGGTGGA
+
CCCCCGGGGGGGGGGGGGGGGGGGGGGGGGGGGGGGGGGGGGGGGGGGGGDFGGGGGGGGGGGGGFGGGGGFGFGGGFGGGGGGGGGGGGGGGGFFFFGGGGGGGFGGGGGFEFGGGGGGGGGGGGGGGGGGGCFGGGGGGGGGGGFGGGF9DFGGDGDFGG?FEFDEGGGGGGGGFGGGGGGGGGGGGGGGGGGG7EFEEAFBFFFFF5AF?DFCFAF5CCEEA@FFFF59ABDF=DDEEFF+7ABFF99D@FEFEFFEFFEFF3?EF1;47<EC*:C<CC)9><@D@@F+;79<EEEF(
@M70528:330:000000000-K6D4P:1:1102:21182:4560 2:N:0:CTTCAACCAC+TTATGCGCCT
TAAAACAGGGTCCCCTCCTCCTCTAGGGTCAAAAAAAGAGGTATTTAAGTTTCGGTCAGTTAAAAGTATTGTGATAGCTCCCGCTAACACTGGTAAAGATAAAAGAAGAAGAATGGCTGTTAAAATAACTGATCAGACAAATAGTCTAATTTTTTCTGCTGAAAGGTTTTTTGCTTTAAGATTAATAATTGTAGTAATAAAATTTAAGGCACCTAAAATTGAAGAAATCCCTGCAAGGTGTAAAGAAAAAATTGTTAAGTCTACTGAAGGTCCTGAATGATAAAACGTTGATAAAGGTGGA
+
CCCCCGGGGGGGGGGGGGGGGGGGGGGGGGGGGGGGGGGGGGGGGGGGGGGGGGGGGGGGGGGGGGGGGGGGGGGGGGGGGGGGGGGGGGGGGGGGGGGGGGGGGGGGGGGGGGGGGGGGGGGGGGGGGGGGGGGGGGGGGGGGGGGGGGFGGGGGGGGGGGGGGGGGGGGGGGGGFGGGGGGGGGGGGGGGGGGGFFFGFGFFBFFFFFFFFF?FFGGBFFCFF@DFFEEAFF@?>CDE@EFF?C@BFFFF2@5B@BAECF?@F=@BEFFA@@EFFDC@EFFCEF9D;08:+19;FE3;(
@M70528:330:000000000-K6D4P:1:1102:25632:4561 2:N:0:CTTCAACCAC+TTATGCGCCT
TAAAACAGGGTCCCCTCCTCCTCTAGGGTCAAAAAAAGAGGTATTTAAGTTTCGGTCAGTTAAAAGTATTGTGATAGCTCCCGCTAACACTGGTACAGATAAAAGAAGAAGAATGGCTGTTAAAATAACTGATCAGCCAAATAGTCTAATTTTTTCTGCTGAAAGGTTTTTTGCTTTAAGATTAATAATTGTAGTAATAAAATTTAAGGCACCTAAACTTGAAGAAATCCCGTCAAGGTGTAAAGATAAAATTGTTCCGTCACCTGAAGGTCCTGCATGGTAAAACGGTGATAAGGGTAGG
+
CCCCCGGFGGGCF<EFG7FGGGGGFDGGGGEEAFFEFEFGGGCE9<?<<E<EFF7B,B@FGF9C,CF,CCFGA9F@F9EFGGGGG@@<<<A=<EE6<@FGGFF;E@<FFEEFFCF8,==EEFE,,9AF,C>,9E<?,,94=4DAFF8,EFBBD?EGGGGD,E,C,+64=8CGEC,EBA@EFGGD,,@DF@=,2@DG+,;8>E;57E?F*;*;5+*=*,==7*)99@8>F=)*/:4*:,,41>?9//**+***0:7+/+))-)(2,(()/(6)/7)3*;1(.))))/((,(*+11))3:(8(
@M70528:330:000000000-K6D4P:1:1102:19101:4562 2:N:0:CTTCAACCAC+TTATGCGCCT
TAAAACAGGGTCCCCTCCTCCTCTAGGGTCAAAAAAAGAGGTATTTAAGTTTCGGTCAGTTAAAAGTATTGTGATAGCTCCCGCTAACACTGGTAAAGATAAAAGAAGAAGAATGGCTGTTAAAATAACTGATCAGACAAATAGTCTAATTTTTTCTGCTGAAAGGTTTTTTGCTTTAAGATTAATAATTGTAGTAATAAAATTTAAGGCACCTAAAATTGAAGAAATCCCTGCAAGGTGTAAAGAAAAAATTGTTAAGTCTACTGAAGGTCCTGAATGATAAAACGTTGATAAAGGTGGA
+
CCCCCGGGGGGGGGGGGGGGGGGGGGGGGGGGGGGGGGGGGGGGGGGGGGGGGGGGGGGGGGGGGGGGGGGGGGGGGGGGGGGGGGGGFGGGGGGGGGGGGGGGGGGGGGGGGGGGGGGGGGGGGGGGGGGGGGGGGGGGGGGGGGGGGGDGGFGGGGGFGGGGGGGGGGGGGGGGFGGGGGGGGGGGGGGGGGGGDDFGDEFFFFFFFAFFFGFGFGGFGF@EFFDEF@CFFBFFEFGGBEEFFFFFFFFFFFFFEFFEEFCCGEFFFE@E7AEFGFFFCEF9C@0:;DDFG3><CEE?(
@M70528:330:000000000-K6D4P:1:1102:13813:4566 2:N:0:CTTCAACCAC+TTATGCGCCT
TAAAACAGGGTCCCCTCCTCCTCTAGGGTCAAAAAAAGAGGTATTTAAGTTTCGGTCAGTTAAAAGTATTGTGATAGCTCCCGCTAACACTGGTAAAGATAAAAGAAGAAGAATGGCTGTTAAAATAACTGATCAGACAAATAGTCTAATTTTTTCTGCTGAAAGGTTTTTTGCTTTAAGATTAATAATTGTAGTAATAAAATTTAAGGCACCTAAAATTGAAGAAATCCCTGCAAGGTGTAAAGAAAAAATTGTTAAGTCTACTGAAGGTCCTGAATGATAAAACGTTGATAAAGGTGGA
+
CCCCCGGGGGGGGGGGGGGGGGGGGGGGGGGGGGGGGGGGGGGGGGGGGGGGGGGGGGGGGGGGGGGGGGGGGGGGGGGGGGGGGGGGGGGGGGGGGGGGGGGGGGGGGGGGGGGGGGGFFGGGGGGGGGGGGGGGGGGGGGGGGGGGGGFGGGGGGGGGGGGGGGGGGGGGGGGGBFGFGGGGGGGGGGGGGGGGFGFGFGFFFFFFFFFCFGFGFGGFGFFFFCDFFEEFFFFAB:>BEEFFFFFBF9@FBAEFCCBEEAEFF=?BE;@3;A<EFCCE?CCEE@:3388+;6447)6((
@M70528:330:000000000-K6D4P:1:1102:6136:4567 2:N:0:CTTCAACCAC+TTATGCGCCT
TAAAACAGGGTCCCCTCCTCCTCTAGGGTCAAAAAAAGAGGTATTTAAGTTTCGGTCAGTTAAAAGTATTGTGATAGCTCCCGCTAACACTGGTAAAGATAAAAGAAGAAGAATGGCTGTTAAAATAACTGATCAGACAAATAGTCTAATTTTTTCTGCTGAAAGGTTTTTTGCTTTAAGATTAATAATTGTAGTAATAAAATTTAAGGCACCTAAAATTGAAGAAATCCCTGCAAGGTGTAAAGAAAAAATTGTTAAGTCTACTGAAGGTCCTGAATGATAAAACGTTGATAAAGGTGGA
+
CCCCCGGGFGGGGGGGGGGGGGGGGGGGGGGGGGGGGGGGGGGGGGFFGFFFGGGGGGGGGGGGGGGGGGGGGGGGG,CFEFGGGGGGGGGEFFGFGGGGGGGGGGGGGGGGGGGGGGGEGGGGGGGGGGGGGGGGFGGGGFGGGGGGFFFGGGGFGFGCGFGGGFDD;FGGGCGGFGFGGGGGGGDFGGGGGGGGFGFGFGFE7CFFFFFF?FFGFGGFGFFEFEBA88C5?BFF>DDFE=CBCFFFFF=DFFFFCFFC4B?A@@8.;3;A=3;<>FEFFC?34<B@DF<@FFFFDFFF(
@M70528:330:000000000-K6D4P:1:1102:18648:4568 2:N:0:CTTCAACCAC+TTATGCGCCT
TAAAACAGGGTCCCCTCCCCCTCTAGGGTCAAAAAAAGAGGTATTTAAGTTTCGGTCAGTTAAAAGTATTGTGATAGCTCCCGCTAACACTGGCAAAGATAAAAGAAGAAGAATGGCTGTTAAAATAACTGATCAGACAAATAGTCTAATTTTTTCTGCTGAAAGGTTTTTTGCTTTAAGATTAATAATTGTAGTAATAAAATTTAAGGCACCTAAAATTGAAGAAATCCCTGCAAGGTGTAAAGAAAAAATTGTTAAGTCTACTGAAGGTCCTGAATGATAAAACGTTGATAAAGGTGGA
+
CCCCCGGGGGGCFGFGGG>FGDGGFGGF,CEFFGGGGGGGGGGGGGFGGGFEFGGFGGGEGGEFGGGGGGGGGGGGFCFFGGGGGGGGGGGFGGGGGGGGGGGGGGGGGGGGCGGGGFGGGGGGGGGGGGFFGGGGCFGGFGGGGGGFFGFGGGGGGGFD@FCGGGEEFGFGGGGGFGGGFCDDFGGGGGGGGGGG?FCCCFFFFFFFFA?F5CFFFGGFGFAE68CEFFFFFF@FEDDE7>F6AEB:FD==BFEF48CEFC6A>;<87;EA4@AED7C3)77)7;@D8?>;76>CFE(-(
@M70528:330:000000000-K6D4P:1:1102:11654:4580 2:N:0:CTTCAACCAC+TTATGCGCCT
TAAAACAGGGTCCCCTCCTCCTCTAGGGTCAAAAAAAGAGGTATTTAAGTTTCGGTCAGTTAAAAGTATTGTGATAGCTCCCGCTAACACTGGTAAAGATAAAAGAAGAAGAATGGCTGTTAAAATAACTGATCAGACAAATAGTCTAATTTTTTCTGCTGAAAGGTTTTTTGCTTTAAGATTAATAATTGTAGTAATAAAATTTAAGGCACCTAAAATTGAAGAAATCCCTGCAAGGTGTAAAGAAAAAATTGTTAAGTCTACTGAAGGTCCTGAATGATAAAACGTTGATAAAGGTGGA
+
CCCCCGGGGGGGFGGGGGGGGGGGGGGGGGGGGGGGGGGGGGGGGGGGGGGGGGGGGGGFGGGGGGGGGGGGGGGGGGGGGGGGGGGGGGGGGGGGGGGGGGGGGGGGGGGGGGGGGGGGGGGGGGGGGGGGGGGGGGGGGFGGGGGGGGFGGGGGGGGGGGGGGGGGGGGGGGGGFGGGGFGGGGGGGGFGGGGGFGFGFGFFFFFFFAFF?GFGFFGEGFE5FFCA8@5AFDFFE5>:;EE@<CBBFDFFEFFF7CFFCACFC3?38@;<E33>CFFFFF<CEFB@@;C@C<.)>@;2(
@M70528:330:000000000-K6D4P:1:1102:15338:4596 2:N:0:CTTCAACCAC+TTATGCGCCT
TAAAACAGGGTCCCCTCCTCCTCTAGGGTCAAAAAAAGAGGTATTTAAGTTTCGGTCAGTTAAAAGTATTGTGATAGCTCCCGCTAACACTGGTAAAGATAAAAGAAGAAGAATGGCTGTTAAAATAACTGATCAGACAAATAGTCTAATTTTTTCTGCTGAAAGGTTTTTTGCTTTAAGATTAATAATTGTAGTAATAAAATTTAAGGCACCTAAAATTGAAGAAATCCCTGCAAGGTGTAAAGAAAAAATTGTTAAGTCTACTGAAGTTCCTGAATGATAAAAGGTTAATAAAGGTGGA
+
CCCCCGGGGGGGGGGGGGGGGGGGGGGGGGGGGGGGGGGGGGGGGGGGGGGGGGGGGGGGGGGGGGGGGGGGGGGGGGGGGGGGGGGGGGGGGFAFGGGGGGGGGGGGGGGGGGGGGGGFGGGGGGGGGGGGGGGGGGGGGGGGGGGGGGFGGGGGGGGGGGGGGGGFGGGDGGFFDGGGGGGFGGGGGGGGGGGGFGFGFFAEFFFFFAFFADAFFGGFGFFFFEFFFFFFFBDFEGGG>@E@EEFFF4@DFF5CCBAFEAEFGF4>E)9?CE<<;FEEC3?C))/;4)+129)9+7;((
@M70528:330:000000000-K6D4P:1:1102:26267:4614 2:N:0:CTTCAACCAC+TTATGCGCCT
TAAAACAGGGTCCCCTCCTCCTCTAGGGTCAAAAAAAGAGGTATTTAAGTTTCGGTCAGTTAAAAGTATTGTGATAGCTCCCGCTAACACTGGTAAAGATAAAAGAAGAAGAATGGCTGTTAAAATAACTGATCAGACAAATAGTCTAATTTTTTCTGCTGAAAGGTTTTTTGCTTTAAGATTAATAATTGTAGTAATAAAATTTAAGGCACCTAAAATTGAAGAAATCCCTGCAAGGTGTAAAGAAAAAATGGTTAAGTCTACTGAAGGTCCTGAATGATAAAACGTTGATAAAGGTGGA
+
CCCCCGGGGGGFGCFGGGGGGGGGGGGGGGGGGGGGGGGGGGGGGGGGGAFGGGGGEGGGGGGFGGGGGGGGGGGGG9@FGGGGGGGFGGGGGGGCGGGGGGGGGGGGGFFGGFGGGGGGGGGGGGGGGGGGGGGFGGGGGGGFGGGGGGFGGGGG9C8;FFFGFFGFGGG=EGDGFCCEDFGGGGGGGGGGGFGG7,<:DFCCFFFFF5FF?FF+:,BEGF@CCEBCA=C>ADBFB@>?*9EBEE)7ABFF*;C60;@/*4@CF@?<<6;A7AAED77<<5?>C<6@@;<1;?>>+..6(
@M70528:330:000000000-K6D4P:1:1102:22910:4618 2:N:0:CTTCAACCAC+TTATGCGCCT
TAAAACAGGGTCCCCTCCTCCTCTAGGGTCAAAAAAAGAGGTATTTAAGTTTCGGTCAGTTAAAAGTATTGTGATAGCTCCCGCTAACACTGGTAAAGATAAAAGAAGAAGAATGGCTGTTAAAATAACTGATCAGACAAATAGTCTAATTTTTTCTGCTGAAAGGTTTTTTGCTTTAAGATTAATAATTGTAGTAATAAAATTTAAGGCACCTAAAATTGAAGAAATCCCTGCAAGGTGTAAAGAAAAAATTGTTAAGTCTACTGAAGGTCCTGAATGATAAAACGTTGATAAAGGTGGA
+
CCCCCGGGGGGGGGGGGGGGGGGGGGGGGGGGGGGGGGGGGGGGGGGGGGGGGGGGGGGGGGGGGGGGGGGGGGGGGGGGGGGGGGGGGGGGGGGGGGGGGGGGGGGGGGGGGGGGGGGGFGGGGGGGGGGGGGGGGGGGGGGGGGGGGGFGGGGGGGGGGGGGGGGGGGGGGGGGFGFGGGGGGGGGGGGGGGGGFGFGFGFFFFFFFFFFFGFGFGGFGFACFEDFFFEAFFDABGGGFFFFFFB=FFF@:FCFCAFEECCFGFEEFFFF<AEFFFFEFFE3><>FFFC7@?.4C7@@(
@M70528:330:000000000-K6D4P:1:1102:24044:4634 2:N:0:CTTCAACCAC+TTATGCGCCT
TAAAACAGGGTCCCCTCCTCCTCTAGGGTCAAAAAAAGAGGTATTTAAGTTTCGGTCAGTTAAAAGTATTGTGATAGCTCCCGCTAACACTGGTAAAGATAAAAGAAGAAGAATGGCTGTTAAAATAACTGATCAGACAAATAGTCTAATTTTTTCTGCTGAAAGGTTTTTTGCTTTAAGATTAATAATTGTAGTAATAAAATTTAAGGCACCTAAAATTGAAGAAATCCCTGCAAGGTGTAAAGAAAAAATTGTTAAGTCTACTGAAGGTCCTGAATGATAAAACGTTGATAAAGGTGGA
+
CCCCCGGGGGGGGGGGGGGGGGGGGGGGGGGGGGGGGGGGGGGGGGGGGGGGGGGGGGGGGGGGGGGGGGGGGGGGGGGGFEFGGGGDGGGGGGGGGGGGGGGGGGGGGGGGGGGGGGGGGGGGGGGGGGGGGGGGGGGGGGGGGGGGGGDFGGGGGGGGGGGEGGGFGGGGGGGGFGGGGGFGGGGGGGGFFFDFFGFFFFFFFFFFFFFFFFFGFFGBGF@EFFDC@8@5?9=47D:C=EE+*9>4;@@FFFFCEF=CE6@+>B@;E8@E4))9;:)))969>3(6@63+CECE7=6((
@M70528:330:000000000-K6D4P:1:1102:25970:4643 2:N:0:CTTCAACCAC+TTATGCGCCT
TAAAACAGGGTCCCCTCCCCCTCGGCGCAACGGAGGTAAGTAAGTGCGCGGGGCGCCGTTGGCTCAGCAGGGGCTCCCTGTCTCTTATACACATCGACGCTGCCGACGAAGGCGCATAAGTGTAGATCTCGGTGGTCGCCGGATCATTAACAAAAAAAAAAACAAAATGCATGCGTTATCAGTGTCTCGCAGCAGCATCAAGATACGTATTCATGCACATGAGATAAACAACAACATGTATCGAATATATCGTATCTGATGCCACACGACGAAACCACGTCCTAGCCGCGTGCTTTTTTGT
+
CCCCCGGGGGGGGGGGGGGGGGGGGGGGGGGGGGEGCDFGF,FFGGG@FFGGGEGEGGGGGGGGGGGGGGGGGG@FEGAFGGGGGGGGGGGG<EGGGGEGGGGGGDGGGFGGGGGCGCF93@@C;@,@F9:>:>C;,4C*)12;*=<,92+?@@*<88***2**2/*++++2+0*/7**03+++2++*3*/:)***)+)+)+9)**)***)******++.+*).*)))1-,))(().0+3).(.(,2)*.-(().0-**.)*,*+(,((-,3(-,,**(,-(-)-.(((-7)/())+,-(,
@M70528:330:000000000-K6D4P:1:1102:17199:4655 2:N:0:CTTCAACCAC+TTATGCGCCT
TAAAACAGGGTCCCCTCCTCCTCTAGGGTCAAAAAAAGAGGTATTTAAGTTTCGGTCAGTTAAAAGTATTGTGATAGCTCCCGCTAACACTGGTAAAGATAAAAGAAGAAGAATGGCTGTTAAAATAACTGATCAGACAAATAGTCTAATTTTTTCTGCTGAAAGGTTTTTTGCTTTAAGATTAATAATTGTAGTAATAAAATTTAAGGCACCTAAAATTGAAGAAATCCCTGCAAGGTGTAAAGAAAAAATTGTTAAGTCTACTGAAGGTCCTGAATGATAAAACGTTGATAAAGGTGGA
+
CCCCCGGGGGGGGGGGGGGGGGGGGGGGFGGGGGGGGGGGGGGGGGGGGGGGGGGGGGGGGGGFGGGGGGGGGGGGGGGGGGGGGGGGGGGGGGFGFGGGGGGGGFGGGGGGGGGGGGGGGGFFGGFFGGGGGGGGGGGGGGGGGGGGGGFGGGDGGFCFGGGGGFEFFGGGGGGGFGFGFCGFFGGGGGGGGGDF?FFFFGFEFCFFFFFFFFFGFGF5FFECA=@EFBFFFD29>=>7>ECAEEBFFB@BBF7CEF687CECCEEFFEE93>7)2;7@EFEEE@@F1(9+2<);+/36(
@M70528:330:000000000-K6D4P:1:1102:23974:4660 2:N:0:CTTCAACCAC+TTATGCGCCT
TAAAACAGGGTCCCCTCCTCCTCTAGGGTCAAAAAAAGAGGTATTTAAGTTTCGGTCAGTTAAAAGTATTGTGATAGCTCCCGCTAACACTGGTAAAGATAAAAGAAGAAGAATGGCTGTTAAAATAACTGATCAGACAAATAGTCTAATTTTTTCTGCTGAAAGGTTTTTTGCTTTAAGATTAATAATTGTAGTAATAAAATTTAAGGCACCTAAAATTGAAGAAATCCCTGCAAGGTGTAAAGAAAAAATTGTTAAGTCTACTGAAGGTCCTGAATGATAAAACGTTGATAAAGGTGGA
+
CCCCCGGGGGGEFGGGGGGGGGGFGGGGGGGGGGGGGGGGGGGGGGGGGGGGGGGFGGGFFGGGGGGGGGGGGGGGGGGGGGGGGGGGGFGFGGGGGGGGGGGGGGGGGGGGFGGGGGGGFGGGGGGGGCGGFFGGGGGGCDGGGGGGFGFGFGGGGGGGGGGFFFDFFGDEGGGGCGFFGGGGGGGFCFGGGGGGDFFGFGFFFFAFF5AFFGFGFFG@FF8A>=CCF556F9BFBFDE6@C:E;:=FBFFFFFF8B68@8CFC@9>EEFF3@AC*+9;CC?4>.(/:231:?3;FFE@(
@M70528:330:000000000-K6D4P:1:1102:23356:4669 2:N:0:CTTCAACCAC+TTATGCGCCT
TAAAACAGGGTCCCCTCCTCCTCTAGGGTCAAAAAAAGAGGTATTTAAGTTTCGGTCAGTTAAAAGTATTGTGATAGCTCCCGCTAACACTGGTAAAGATAAAAGAAGAAGAATGGCTGTTAAAATAACTGATCAGACAAATAGTCTAATTTTTTCTGCTGAAAGGTTTTTTGCTTTAAGATTAATAATTGTAGTAATAAAATTTAAGGCACCTAAAATTGAAGAAATCCCTGCAAGGTGTAAAGAAAAAATTGTTAAGTCTACTGAAGGTCCTGAATGATAAAACGTTGATAAAGGTGGA
+
CCCCCGGGGGGDFGGGGGGGGGGGGGGGGGGGGGGGGEFGGGGGGGGGGGGGGGGGGGGGGGGGGGGGGGGGGGGGGGGGFCGGGGGGGGGGGGGGGGGGGGGGFFGGGGGGGGGGGGGFGGGGGGGGGGGGGGGGGGGFFFGGGGGGGGFGGFGGGGGGGGGGGGGGGGGDEGGGFGGGGGGGGGGGGGGGDDGGFGFGFFFFFFFFFAFFFGFGFFGEGF:AB@DFF@EAFBB?>FFFBEE+6ABFFFBFBFCFFCFFE>C=9>@>33@E<<EC<77737?F9323@?7:CCEFGFED0
@M70528:330:000000000-K6D4P:1:1102:20164:4670 2:N:0:CTTCAACCAC+TTATGCGCCT
TAAAACAGGGTCCCCTCCTCCTCTAGGGTCAAAAAAAGAGGTATTTAAGTTTCGGTCAGTTAAAAGTATTGTGATAGCTCCCGCTAACACTGGTAAAGATAAAAGAAGAAGAATGGCTGTTAAAATAACTGATCAGACAAATAGTCTAATTTTTTCTGCTGAAAGGTTTTTTGCTTTAAGATTAATAATTGTAGTAATAAAATTTAAGGCACCTAAAATTGAAGAAATCCCTGCAAGGTGTAAAGAAAAAATTGTTAAGTCTACTGAAGGTCCTGAATGATAAAACGTTGATAAAGGTGGA
+
CCCCCGGGGGGGGGGGGGGGGGGGGGGGGGGGGGGGGGGGGGGGGGGGGGGGGGGGGGGGGGGGGGGGGGGGGGGGGGGGGGGGGGGGGGGGGGGGGGGGGGGGGGGGGGGGGGGGGFDGGGGGGGGGGGGGGGGGGGGG6EFGGGGGGGFGGGGGGGGGGGGGGGGGGGGGGGGGFGGGGGGGGGGGGGGGGGGG;AFFFGFFFFFFFFFFFGFGFGGFGFFEFEFFF=CAFFFF=FFFFFFFCFFFFB>BFF?FCBFFFF?8C:95;@E9@E<EDGEECFF3C<0==DG>DEEECEED(
@M70528:330:000000000-K6D4P:1:1102:4901:4674 2:N:0:CTTCAACCAC+TTATGCGCCT
TAAAACAGGGTCCCCTCCTCCTCTAGGGTCAAAAAAAGAGGTATTTAAGTTTCGGTCAGTTAAAAGTATTGTGATAGCTCCCGCTAACACTGGTAAAGATAAAAGAAGAAGAATGGCTGTTAAAATAACTGATCAGACAAATAGTCTAATTTTTTCTGCTGAAAGGTTTTTTGCTTTAAGATTAATAATTGTAGTAATAAAATTTAAGGCACCTAAAATTGAAGAAATCCCTGCAAGGTGTAAAGAAAAAATTGTTAAGTCTACTGAAGGTCCTGAATGATAAAACGTTGATAAAGGTGGA
+
CCCCCGGGGGGGGGGGGGGGGGGGGGGGGGGGGGGGGGGGGGGGGFGGGGGGGFGGGGGGGGGGGGGGGFGGGGGGGCFGGGGGGGGGGGGGGGGGFGGGGGGGGGGGGGGGGGGGGGGGGGGGGGGGGGFFG9BFFFGGCFFGGGGGGFFGGGGAFGG8FCFEGGGFGGGGGCGGCGCGFGFGFFGGGGGGG,?FDFDGFBFFFFFFFFFFFGFGFACCFA55CCDFF@@>A2:>@CDFB3A98ABBAD=B2BEC<=+97+9=FBC7@;;A.;<>;;CA6))..79=((/1C?CFC338(
@M70528:330:000000000-K6D4P:1:1102:9200:4683 2:N:0:CTTCAACCAC+TTATGCGCCT
TAAAACAGGGTCCCCTCCTCCTCTAGGGTCAAAAAAAGAGGTATTTAAGTTTCGGTCAGTTAAAAGTATTGTGATAGCTCCCGCTAACACTGGTAAAGATAAAAGAAGAAGAATGGCTGTTAAAATAACTGATCAGACAAATAGTCTAATTTTTTCTGCTGAAAGGTTTTTTGCTTTAAGATTAATAATTGTAGTAATAAAATTTAAGGCACCTAAAATTGAAGAAATCCCTGCAAGGTGTAAAGAAAAAATTGTTAAGTCTACTGAAGGTCCTGAATGATAAAACGTTGATAAAGGTGGA
+
CCCCCGGGGGGGGGGGGGGGGGGGGGGGGGGGGGGGGGGGGGGGGGGGGGGGGGGGGGGGGGGGGGGGGGGGGGGGGGGGGGGGDEGGGGGGGGGGGGGGGGGFGGGGGGGGGGGGGGGGGGGGGGGGGGGFFGGGFGGGFGGGGGGGGGFGGFGGGGGGGGGGGGFGGGGGGGGGFGGGFGFGGGGGGGGGGGGGFGFGFGFFFFFFFFFFFGF?FCFFGFFFFFFFFCBAFFFF@D>:>@EFEFFFF5>BEFFFEBF?C6@CCB?>@1=<7@74;;CFEE397;6;;88;D<CEFEE6(
@M70528:330:000000000-K6D4P:1:1102:8036:4684 2:N:0:CTTCAACCAC+TTATGCGCCT
TAAAACAGGGTCCCCTCCTCCTCTAGGGTCAAAAAAAGAGGTATTTAAGTTTCGGTCAGTTAAAAGTATTGTGATAGCTCCCGCTAACACTGGTAAAGATAAAAGAAGAAGAATGGCTGTTAAAATAACTGATCAGACAAATAGTCTAATTTTTTCTGCTGAAAGGTTTTTTGCTTTAAGATTAATAATTGTAGTAATAAAATTTAAGGCACCTAAAATTGAAGAAATCCCTGCAAGGTGTAAAGAAAAAATTGTTAAGTCTACTGAAGGTCCTGAATGATAAAACGTTGATAAAGGTTGA
+
CCCCCGGGGGGGGGGGGGGGGGGGGGGGGGGGGGGGGGGGGGGGGGGGGGGGGGGGGGGGGGGGGGGGGGGGGGGGGGGGGGGGGGGGGGGGGGGGGGGGGGGGGGGGGGGGGGGGGGGGGGGGGGGGGGGGGGGGGGGGGGGGGFGGGGFGGGGGGGFGGGGDGGGGFGGGGGGGFGGGGGGGFDGGGGGGGGGGFGFGFFFFFFFFFFFFFGFGFEA8EF>*@5CFF@:5CDFFEFFFFFFFFFFBFDBBBAE6<=FFEF?FA=@=7=@E7>AEFFFFC<<E<E;@D@F:CC<>C7.5(
@M70528:330:000000000-K6D4P:1:1102:16825:4687 2:N:0:CTTCAACCAC+TTATGCGCCT
TAAAACAGGGTCCCCTCCTCCTCTAGGGTCAAAAAAAGAGGTATTTAAGTTTCGGTCAGTTAAAAGTATTGTGATAGCTCCCGCTAACACTGGTAAAGATAAAAGAAGAAGAATGGCTGTTAAAATAACTGATCAGACAAATAGTCTAATTTTTTCTGCTGAAAGGTTTTTTGCTTTAAGATTAATAATTGTAGTAATAAAATTTAAGGCACCTAAAATTGAAGAAATCCCTGCAAGGTGTAAAGAAAAAATTGTTAAGTCTACTGAAGGTCCTGAATGATAAAACGTTGATAAAGGTGGA
+
CCCCCGFFGGGGG8FGEFGGGGGGGGGGGGGGGGGGGGGGGGGGGGGGGGGGGGGGGGFFGGGAFGGGGFGGGGGGGGGGGGGGGGGGGGGGGGFGGGGGGD<DFGGGGGGCAFFGFFDFFGGFGGGGFFGFFDFGGGGGFFFCFGGGGGFFGEEFGEFFGGFFEGFDFFFGGGGGFGFGGFDGGGGFEGGGGGGGBFF=D>FFAFFFF5FFFFFGFGGFFFFEFC@CF=EAFFDF3D>D>FCFCC)>F9@F=A5B8=B*/4>FEB87=;@A)7AFF>EF3C?>)768=07;CCCEGEFF(
@M70528:330:000000000-K6D4P:1:1102:11307:4710 2:N:0:CTTCAACCAC+TTATGCGCCT
TAAAACAGGGTCCCCTCCTCCTCTAGGGTCAAAAAAAGAGGTATTTAAGTTTCGGTCAGTTAAAAGTATTGTGATAGCTCCCGCTAACACTGGCAAAGATAAAAGAAGAAGAATGGCTGATAAAATAACTGATCAGACAAATAGTCTAATTTTTTCTGCTGAAAGGTTTTTTGCTTTAAGATTAATAATTGTAGTAATAAAATTTAAGGCACCTAAAATTGAAGAAATCCCTGCAAGGTGTAAAGAAAAAATTGTTAAGTCTACTGAAGGTCCTGAATGATAAAACGTTGATAAAGGTGGG
+
CCCCCGGGGGGGGGGGGGGGGGGGGGGGGGGGGGGGGGGGGGGGGGGGGGGGGGGGGGGGGGGGGGGGGGGGGGGGGGFGGGGGGGGGGGGGGGGGGGGGGGGGGGGGGGGGGGGGGGGGCFGGGGGGGGGGGGGGGGGGGGGGFFGGGGFGGGGGGGGGGGGGGGDFGGGGGGGGFGGGGGGGGGGGGGGGGFGGFGCGFGFFFFFFFFFFFGFGAFCCFFEFFECEAEC59<BFBC,8>EE9EE:>FBFF268F@=69?AEF77?E@@@E@<<3CFEEFEEFFE>1;?7+:6>>?)(6(
@M70528:330:000000000-K6D4P:1:1102:9773:4715 2:N:0:CTTCAACCAC+TTATGCGCCT
TAAAACAGGGTCCCCTCCCCCTCTAGGGTCAAAAAAAGAGGTATTTAAGTTTCGGTCAGTTAAAAGTATTGTGATAGCTCCCGCTAACACTGGTAAAGATAAAAGAAGAAGAATGGCTGTTAAAATAACTGATCAGACAAATAGTCTAATTTTTTCTGCTGAAAGGTTTTTTGCTTTAAGATTAATAATTGTAGTAATAAAATTTAAGGCACCTAAAATTGAAGAAATCCCTGCAAGGTGTAAAGAAAAAATTGTTAAGTCTACTGAAGGTCCTGAATGATAAAACGTTGATAAAGGTGGA
+
CCCCCGGGGGGGGGGGGGGGGGGGGGGGGGGGGGGGGGGGGGGGGGGGGGGGGGGGGGGFGGGGGGGGGGGGGGGGGGGGGFGEGGGGGGGGGGGGGGGFGGGGGGGGGGGGGGGGGGGGGGGGGGGGGGGGGGGGGGGGFGGGGGGGGGFGGGGGGGGGGGGGGGGGGGGGGGGGFGGGGGGGFGGGGGFGGGGGFGFGFGFFFFFFFFFFFGFGFGGFGFEFFFFFF:=AFDBFEF@DBFEAAA=DF2>@BFFFC6=CEFEFC<<AEFEE@<4>7:?EEE3>EFF@FFD:F<34CE;<(
@M70528:330:000000000-K6D4P:1:1102:18576:4716 2:N:0:CTTCAACCAC+TTATGCGCCT
TAAAACAGGGTCCCCTCCCCCTCTAGGGTCAAAAAAAGAGGTATTTAAGTTTCGGTCAGTTAAAAGTATTGTGATAGCTCCCGCTAACACTGGCAAAGATAAAAGAAGAAGAATGGCTGTTAAAATAACTGATCAGACAAATAGTCTAATTTTTTCTGCTGAAAGGTTTTTTGCTTTAAGATTAATAATTGTAGTAATAAAATTTAAGGCACCTAAAATTGAAGAAATCCCTGCAAGGTGTAAAGAAAAAATTGTTAAGTCTACTGAAGGTCCTGAATGATAAAACGTTGATAAAGGTGGA
+
CCCCCGGGGGGGGGGGGGGGGGGGGGGGGGGGGGGGGGGGGGGGGGGGGGGGGGGGGGGFGGGGGGGGGGGGGGGGGGGGGGGGGGGGGGGGGGGGGGGGGGGGGGGGGGGGGGGGGGGGGGGGGGGGGGGGGGGGGGGGGGGGGGGGGCFGGGGGGGGGGGGGGGGGGGGGGGGGFGGGGGGGGGGGGGGGGGGGFGFGFGFFFFFFFFFFFGFGFGGFGFCFFEDFF=EFFFFF>=DFFFFFCFFBF29BEFFFEFFFFFEFFECE@EEA<E3);D?E?E?<C@9DF?D7;CCEGFBF(
@M70528:330:000000000-K6D4P:1:1102:22209:4717 2:N:0:CTTCAACCAC+TTATGCGCCT
TAAAACAGGGTCCCCTCCTCCTCTAGGGTCAAAAAAAGAGGTATTTAAGTTTCGGTCAGTTAAAAGTATTGTGATAGCTCCCGCTAACACTGGTAAAGATAAAAGAAGAAGAATGGCTGTTAAAATAACTGATCAGACAAATAGTCTAATTTTTTCTGCTGAAAGGTTTTTTGCTTTAAGATTAATAATTGTAGTAATAAAATTTAAGGCACCTAAAATTGAAGAAATCCCTGCAAGGTGTAAAGAAAAAATTGTTAAGTCTACTGAAGGTCCTGAATGATAAAACGTTGATAAAGGTGGA
+
CCCCCGGGGGGGGGGGEGGGGGFGFGGGGGGGGGGGGEFGGGGGGGGGGGGGGGGFGGGGGGGGGGGGGGCFGGGGGGGGGGGGGGGGGGFGGFGBAFGGGGGGGGGGGGGGGFGGGGGFFGGGAFGGGGGGGDGGGGGGFGGGGGGGGGFGGGGGFGGGGGGFFGGFGGFGGGGGFGGGFGGGF,EFGGGGGGGG7FFGDFFFFFFFF5CFFGAGFFFFGFA@BECEF@BFF2>;>GGGFFECEFB@FFBBEFFF?:@ECFCBC@EEF8@A7<<E8@C@<56;3;6=;<:17974E7;2(
@M70528:330:000000000-K6D4P:1:1102:12879:4728 2:N:0:CTTCAACCAC+TTATGCGCCT
TAAAACAGGGTCCCCTCCCCCTCTAGGGTCAAAAAAAGAGGTATTTAAGTTTCGGTCAGTTAAAAGTATTGTGATAGCTCCCGCTAACACTGGCAAAGATAAAAGAAGAAGAATGGCTGTTAAAATAACTGATCAGACAAATAGTCTAATTTTTTCTGCTGAAAGGTTTTTTGCTTTAAGATTAATAATTGTAGTAATAAAATTTAAGGCACCTAAAATTGAAGAAATCCCTGCAAGGTGTAAAGAAAAAATTGTTAAGTCTACTGAAGGTCCTGAATGATAAAACGTTGATAAAGGTGGA
+
CCCCCGGGGGGGGGGGGGGGGGGGGGGGGGGGGGGGGGGGGGGGGGGGGGGGGGGFGGGGGGGGGGGGGGGGGGGGGGGGGGGGGGGGGGGGGGGGGGGGGGGGGGGGGGGGGGGGGGGGGGGGGGGGGGGGGGGGGGGGGGGGGGGGGGFGGGGGGGGGGGGGGGGGGGGGGGFGFGGGGGGGGGGFGGGGGFGGFGFGFGFFFFFFFFFFFGFGFGGFGFEAFEFFFBE>FFFFEGFGFFEFFEDDFFFFEFFA8CFFEFFFC<C@EE@<@@AEFGEFCFFCE@>@DFG;DEC<F<B?0
@M70528:330:000000000-K6D4P:1:1102:15126:4729 2:N:0:CTTCAACCAC+TTATGCGCCT
TAAAACAGGGTCCCCTCCCCCTCTAGGGTCAAAAAAAGAGGTATTTAAGTTTCGGTCAGTTAAAAGTATTGTGGTAGCTCCCGCTAACACTGGCAAAGATAAAAGAAGAAGAATGGCTGTTAAAATAACTGATCAGACAAATAGTCTAATTTTTTCTGCTGAAAGGTTTTTTGCTTTAAGATTAATAATTGTAGTAATAAAATTTAAGGCACCTAAAATTGAAGAAATCCCTGCAAGGTGTAAAGAAAAAATTGTTAAGTCTACTGAAGGTCCTGAATGATAAAACGTTGATAAAGGTGGA
+
CCCCCGGGGGGGGGGGGGGGGGGGGGGGGGGGGGGGGGGGGGGGGGGGGGGGGGGGGGGGGGGGGGGGGGGGG,FGGGGGGGGGGGGGGGGGGGGGGGGGGGGGGGGGGGGGGGGGGGGGGGGGGGGGGGGGGGGGGGGGGGGGGGFFGGFGGGGGGGGGGGGGGGGGGGGGGGGGFGGFFGGGGGGGGGGGGGGGFFFGFGF@FFFFFFAFFGF7FFGBGFFFFEDFFEFFFB=F:FGGFFFFFFB:FFFFEFFFCAFFECEF7;)7;;EF@EA>*37=?ECEE@;@@DCFGFEFGBF:(
@M70528:330:000000000-K6D4P:1:1102:9771:4733 2:N:0:CTTCAACCAC+TTATGCGCCT
TAAAACAGGGTCCCCTCCCCCTCTAGGGTCAAAAAAAGAGGTATTTAAGTTTCGGTCAGTTAAAAGTATTGTGATAGCTCCCGCTAACACTGGTAAAGATAAAAGAAGAAGAATGGCTGTTAAAATAACTGATCAGACAAATAGTCTAATTTTTTCTGCTGAAAGGTTTTTTGCTTTAAGATTAATAATTGTAGTAATAAAATTTAAGGCACCTAAAATTGAAGAAATCCCTGCAAGGTGTAAAGAAAAAATTGTTAAGTCTACTGAAGGTCCTGAATGATAAAACGTTGATAAAGGTTGA
+
CCCCCGGGGGGGGGGGGFGGGGGGGGGGCGGFGGGGGGGGGGGGGGGGGGGGFGGEGGGF<EGGGFFGGGGGGGGGGDFGFFEGCEGGGGGGFGGGGGGGGGGFGFGGGGGGFGGGGGGGFGFFGGGGGGGGGGFGGGFFGFGGGGGGGGFGGGEBDDFFGGFGGGGGGGFGGGGFFGGGGGGGGGGFGGGGGFGGFGFGFGFFFFAFFFFFFFFGFGGEFFF@FFFF8C:4ABBA>;>DB;*46A::AF>BFFFFE=878+9:><<8<@;<<E;62;?E?5?).473;?:7:?E99@),(
@M70528:330:000000000-K6D4P:1:1102:25342:4737 2:N:0:CTTCAACCAC+TTATGCGCCT
TAAAACAGGGTCCCCTCCCCCTCTAGGGTCAAAAAAAGAGGTATTTAAGTTTCGGTCAGTTAAAAGTATTGTGATAGCTCCCGCTAACACTGGCAAAGATAAAAGAAGAAGAATGGCTGTTAAAATAACTGATCAGACAAATAGTCTAATTTTTTCTGCTGAAAGGTTTTTTGCTTTAAGATTAATAATTGTAGTAATAAAATTTAAGGCACCTAAAATTGAAGAAATCCCTGCAAGGTGTAAAGAAAAAATTGTTAAGTCTACTGAAGGTCTTGAATGATAAAACGTTGATAAAGTTGGA
+
CCCCCGGGGGGGGGGGGGGGGGGGGGGGGGGGGGGGGGGGFFGGGFFGGEFGGGGGGGGGGGGGGGGGGGGGGGGGGFGGGGGGGGEFGGGGGGGGGGGGGGGGGGFGGGGGGGGGGGGGGGFGGGGGGGGGGGGGFGGGGGFGGGGGGGFGGGGGGGGGGGDGGFGGGGGGEGGGFGGGGGGGG=FFGGDGGCGGFFFA:@C@FFC8AFFFFGFGF7,:FC569CCEF@)3955*7:DFEEF6ACF@F>B@B6C+*=87?+9:77743(/7)97<2:)37)9C>3338(1+;7.9+95>)
@M70528:330:000000000-K6D4P:1:1102:15118:4746 2:N:0:CTTCAACCAC+TTATGCGCCT
TAAAACAGGGTCCCCTCCCCCTCTAGGGTCAAAAAAAGAGGTATTTAAGTTTCGGTCAGTTAAAAGTATTGTGATAGCTCCCGCTAACACTGGCAAAGATAAAAGAAGAAGAATGGCTGTTAAAATAACTGATCAGACAAATAGTCTAATTTTTTCTGCTGAAAGGTTTTTTGCTTTAAGATTAATAATTGTAGTAATAAAATTTAAGGCACCTAAAATTGAAGAAATCCCTGCAAGGTGTAAAGAAAAAATTGTTAAGTCTACTGAAGGTCCTGAATGATAAAACGTTGATAAAGGTGGA
+
CCCCCGGGGGGGGGGGGFFGGGGGGGGGGGGGGGGGGGGGGGGGGGGGGGGGGGGGGGGGGGGGGGGGGGGGGGGGGGGGGGGGEEGGGGGGGFGFGFGGGGGGGGGFGGFGGGGGGGGGFGGGGGGGGGGGGGGGGGGGGGFGFGGGGFFFGGGGGGGFFGGGFGGGGGGDGGGFFGGGGGGGGGGGGGGGGGGGFGFEEGFFFFFFFFAFFFFGAFGEGFEFFEFEF)>6ADBFBFGGFFFFFF=BA>BDFFC>7BFFEFFFGF<;@(;3;AA9673;??64))66=F57CCEEGF2((
@M70528:330:000000000-K6D4P:1:1102:4894:4747 2:N:0:CTTCAACCAC+TTATGCGCCT
TAAAACAGGGTCCCCTCCTCCTCTAGGGTCAAAAAAAGAGGTATTTAAGTTTCGGTCAGTTAAAAGTATTGTGATAGCTCCCGCTAACACTGGCAAAGATAAAAGAAGAAGAATGGCTGTTAAAATAACTGATCAGACAAATAGTCTAATTTTTTCTGCTGAAAGGTTTTTTGCTTTAAGATTACTAATTGTAGTAATAAAATTTAAGGCACCTAAAATTGAAGAAATCCCTGCAAGGTGTAAAGAAAAAATTGTTAAGTCTACTGAAGGTCCTGAATGATAATACGTTGATAAAGGTGGA
+
BCCCCGGGGGGD@EF8BCEEFGGCFGCFFGFFEGFGGGFGFFGGGGGDCGGEEFEGFGGGGFEFFFGFFFGGC@AEF,AAFGGGEGEGFF<FGGGB?=DFGFAFFGDFBFFFBFFGGFD>EEEEEFAF@AEDEADGGFFF=@=AEEFFE9+@FFG:4@EDFGFBFDFCGGFGG8EGFD,,@DFF,6@FFDGFFFGG+:=E7EFEFFF55A:FFGFGA9;=FFC5=C@EF@@>AB=8>DGG66A+61:)67>2>FFB<8+99B@+5=6773@)).7<*:)46?E3<C?<@?*37?7>7/61(
@M70528:330:000000000-K6D4P:1:1102:19754:4750 2:N:0:CTTCAACCAC+TTATGCGCCT
TAAAACAGGGTCCCCTCCTCCTCTAGGGTCAAAAAAAGAGGTATTTAAGTTTCGGTCAGTTAAAAGTATTGTGATAGCTCCCGCTAACACTGGTAAAGATAAAAGAAGAAGAATGGCTGTTAAAATAACTGATCAGACAAATAGTCTAATTTTTTCTGCTGAAAGGTTTTTTGCTTTAAGATTAATAATTGTAGTAATAAAATTTAAGGCACCTAAAATTGAAGAAATCCCTGCAAGGTGTAAAGAAAAAATTGTTAAGTCTACTGAAGGTCCTGAATGATAAAACGTTGATAAAGGTGGA
+
CCCCCGGGGGGGCFGGGGGGGGGFGGGGGGGGGGGGGGGGGGGGGGGGGGGGGGGFGGGGGGGEGGGGGGGGGGGGGFGGGGGGGGGGGGGGGGGGGGGGGGGGGGFGGGGGGGGGGGGGGGGGGGGGGGGGGGGGFGGGGGGGGGGGGGFGGGGGGGGGGFFGGGGFGGGGGGGGFGGGGGGGGFGGGGGGGGGGFGFFEECEFFFFFFFFFGFDFGGFGF@CACDEF=EAFFD4>=>>>EEFCCB@FDFFEFEC?FFFEFFFGF@B@E@A@FEEDFE<EFF<E@9;;0:FGFCFGEEF(
@M70528:330:000000000-K6D4P:1:1102:4910:4755 2:N:0:CTTCAACCAC+TTATGCGCCT
TAAAACAGGGTCCCCTCCTCCTCTAGGGTCAAAAAAAGAGGTATTTAAGTTTCGGTCAGTTAAAAGTATTGTGATAGCTCCCGCTAACACTGGCAAAGATAAAAGAAGAAGAATGGCTGTTAAAATAACTGATCAGACAAATAGTCTAATTTTTTCTGCTGAAAGGTTTTTTGCTTTAAGATTAATAATTGTAGTAATAAAATTTAAGGCACCTAAAATTGAAGAAATCCCTGCAAGGTGTAAAGAAAAAATTGTTAAGTCTACTGAAGGTCCTGAATGATAAAACGTTGATAAAGGTGGA
+
@CCCCGGGGGGGGGGGGGGGGGGGGGGGGFGGGGGGGGGGGGGGGGFFEFFFGGCFGGGGGGGGGGGGGGGGGGGGGGGGGGGGGGGGGGGGGGGFGGGGGGFGGGGGGGGGGGGGGGGBFFGGGGGGFGGGGGGGGGGGD9FFEFFFG;EFGGGCGGDGGGGGGGFDFGCC@FGGFADFFGGGGGGGGGGGGFGGFGFGFGFFACFFFFFFFGFGFFDCGFECCEBFFFFAFFB?@5>?67EC?EF268@2;FEFCF=E?F?F@;<E@1@EFFEC0:?AC<67CE@;@DCCDC47C<@@0
@M70528:330:000000000-K6D4P:1:1102:14545:4762 2:N:0:CTTCAACCAC+TTATGCGCCT
TAAAACAGGGTCCCCTCCTCCTCTAGGGTCAAAAAAAGAGGTATTTAAGTTTCGGTCAGTTAAAAGTATTGTGATAGCTCCCGCTAACACTGGTAAAGATAAAAGAAGAAGAATGGCTGTTAAAATAACTGATCAGACAAATAGTCTAATTTTTTCTGCTGAAAGGTTTTTTGCTTTAAGATTAATAATTGTAGTAATAAAATTTAAGGCACCTAAAATTGAAGAAATCCCTGCAAGGTGTAAAGAAAAAATTGTTAAGTCTACTGAAGGTCCTGAATGATAAAACGTTGATAAAGGTGGA
+
CCCCCGGGGGGGGGGGGGGGGGGGGGGGGGGGGGGGGGGGGGGGGGGGGGGGGGGGGGGGGGGGGGGGGGGGGGGGGGGGGGGGGGGGGGGGGGGGGGGGGGGGGGGGGGGGGGGGGGGGGGGGGGGGGGGGGGGGGGGGGGDFGGGGGGFGGGGGFGGFGGGGGGGGGGGGGGGGFGGGGGGGGGGGGGGGGGGGFGFGFGFFFFFFFFFFFGFGFGGFGFFFFEFFFFB5FFBF@FEFBECFFFFFFF@9=FEFEAFC?FEFFFEFFEEF@A<C>@E<EEE)6@;@DF>@F?>EG@@;(
@M70528:330:000000000-K6D4P:1:1102:24778:4778 2:N:0:CTTCAACCAC+TTATGCGCCT
TAAAACAGGGTCCCCTCCTCCTCTAGGGTCAAAAAAAGAGGTATTTAAGTTTCGGTCAGATAAAAGTATTGTGATAGCTCCCGCTAACACTGGTAAAGATAAAAGAAGAAGAATGGCTGTTAAAATAACTGATCAGACAAATAGTCTAATTTTTTCTGCTGAAAGGTTTTTTGCTTTAAGATTAATAATTGTAGTAATAAAATTTAAGGCACCTAAAATTGAAGAAATCCCTGCAAGGTGTAAAGAAAAAATTGTTAAGTCTACTGAAGGTCCTGAATGATAAAACGTTGATAAAGGTGGA
+
CCCCCGGGGGGGGGGGGGGGGGGFGGGGGGGGGGGGGGGGGGGGGGGGGFFGGGGGGGGGGGGGGGGGGGGGGGGGGGGGGGGGGGGGGGGGGGGGGGGGGGGGGGGGGGGGGGGGGGGGGGGGGGGGGGGGGGGGGGGGGGGGGGGGGGFGGCGGGGGFGFGFGGGGGGGGGGGGFGGGGGGGGGEFGGGGGGGGFCFFC;9CFFFFAFFFFGFFF7:CFFCEF@DFFC@5FD=@@FG7>>EAEF@5>5@=BFC8@88?<CECEFEA<;EE;33CFFC8EE5>EE73=1<3794.94;;(
@M70528:330:000000000-K6D4P:1:1102:4865:4803 2:N:0:CTTCAACCAC+TTATGCGCCT
TAAAACAGGGTCCCCTCCTCCTCTAGGGTCAAAAAAAGAGGTATTTAAGTTTCGGTCAGTTAAAAGTATTGTGATAGCTCCCGCTAACACTGGTAAAGATAAAAGAAGAAGAATGGCTGTTAAAATAACTGATCAGACAAATAGTCTAATTTTTTCTGCTGAAAGGTTGTTTGCTTTAAGATTAATAATTGTAGTAATAAAATTTAAGGCACCTAAAATTGAAGAAATCCCTGCAAGGTGTAAAGAAAAAATTGTTAAGTCTACTGAAGGTCCTGAATGATAACACGTTGATAAAGGTGGA
+
@CCCCGFGFGG@EFFFGCFGGGDFFGFFGGGGGG<EFB<FFGG<EFFFFFEEEFGGGEGGGG<99FEDFGGFFFEFF9FFGGGGGFGFF8E=@FFFFFGGGFGFFGGGGGGFFFGFGGGBFFE@=FEFCFFGD;FFGGGGGGGGEGFFGDFFGGGEDGGCEG?AEGFE,@@FGCFGF,CFDFGGDFGGCFDE9DFGFFCFFFFFFFFFA*0AFGF?CAFBGFC@180ABCF>F9=88@38<@>AA;BBA<9B=F?FCFFC4CE89@>B3=E=BEAE*27.1?).7;D@=0*137;4><@@(
@M70528:330:000000000-K6D4P:1:1102:10961:4806 2:N:0:CTTCAACCAC+TTATGCGCCT
TAAAACAGGGTCCCCTCCTCCTCTAGGGTCAAAAAAAGAGGTATTTAAGTTTCGGTCAGTTAAAAGTATTGTGATAGCTCCCGCTAACACTGGTAAAGATAAAAGAAGAAGAATGGCTGTTAAAATAACTGATCAGACAAATAGTCTAATTTTTTCTGCTGAAAGGTTTTTTGCTTTAAGATTAATAATTGTAGTAATAAAATTTAAGGCACCTAAAATTGAAGAAATCCCTGCAAGGTGAAAAGAAAAAATTGTTAAGTCTACTGAAGGTCCTGAATGATAAAACGTTGATAAAGGTGGA
+
CCCCCGGGGGFGFGFGGGGGGGGGGGGEGGGGGGGGGGCFGGGGFFEEEEFFGGEFECFEDGGFGE<FCGGGGFGFGF9?CFFGG7C<FD?B<EFFGFGGGAGGFD<FFFG,?FEGGGDGFGFEFGFFBBEE<FFGGGGGGCFGEEFGFGFDDEECDFGGGFGCDDGGEFGEGGFGF9CEGDGG9FGGFEFG@F9+?DD8DFC@CF?A5AF5?7FFAFGFGFA5BEF89):AF>FF:*5,**:@BD=BFB=:BF?89=+9C6@F=:CE@@EE79)>;DEACCFCEE636,2+;)1;CEFF0
@M70528:330:000000000-K6D4P:1:1102:26182:4827 2:N:0:CTTCAACCAC+TTATGCGCCT
TAAAACAGGGTCCCCTCCTCCTCTAGGGTCAAAAAAAGAGGTATTTAAGTTTCGGTCAGTTAAAAGTATTGTGATAGCTCCCGCTAACACTGGTAAAGATAAAAGAAGAAGAATGGCTGTTAAAATAACTGATCAGACAAATAGTCTAATTTTTTCTGCTGAAAGGTTTTTTGCTTTAAGATTAATAATTGTAGTAATAAAATTTAAGGCACCTAAATTTGAAGAAATCCCTGCAAGGTGTAAAGAAAAAATTGTTAAGTCTACTGAAGGTCCTGAATGATAAAACGTTGATAAAGGTGGA
+
CCCCCGGGGGGFGFGGGGGGGGGGGGGGGGGGGGGGGGGGGGGGFGGGGFGGGGGGGGGGGGGGGFGGGGGGGGGGGAFGGGGGGGGGGGGGGGGGGGFGGGGGGGGGGGGGGGGGGGGGGGGGGGGGGGGGGGGGGGGGGGGGGGGGGGFGGGGGFACAC9FDGGFGGFGGEGGGFF388D8C9DFDFGGGGFDG9FFFCEC@@?95;5CF?DF6A,@7AFFFACBEFB559@>?:*5?97>+/97@AB=@EFC68=C5*+81>=70;(4//47.*2)765<))),/545:D?.>+==((
@M70528:330:000000000-K6D4P:1:1102:17229:4840 2:N:0:CTTCAACCAC+TTATGCGCCT
TAAAACAGGGTCCCCTCCTCCTCTAGGGTCAAAAAAAGAGGTATTTAAGTTTCGGTCAGTTAAAAGTATTGTGATAGCTCCCGCTAACACTGGTAAAGATAAAAGAAGAAGAATGGCTGTTAAAATAACTGATCAGACAAATAGTCTAATTTTTTCTGCTGAAAGGTTTTTTGCTCTAAGATTAATAATTGTAGTAATAAAATTTAAGGCACCTAAAATTGAAGAAATCCCTGCAAGGTGTAAAGAAAAAATTGTTAAGTCTACTGAAGGTCCTGAATGATAAAACGTTGATAAAGGTGGA
+
CCCCCGGGGGGGGGGGGGGGGFGFGGGGEGGGGGGGGGGGGGGGGGGGGGGGGGGGGGGGGGGGGGGGGGGGGGGGDFGGGGGGGGGGGGGGGGGGGGGGGGGGGGGGGGGGGGGFGGGGFGGGGGGGGGGGGGGGCGGGCGFFFGG;FGBFFGGGGGGGGGGAFGGGGGGGGGG9DGGGGGGGGAFGGGGGGGGGFGFGCECC@FFFFFFFFFFGFGGFGFFEFFFEBCE5FDDFEFGG>F49>E2>F)8B@AEA81BCC=C@9=5>EEFF<E@EFG?<?<53;=13@F<:;9)/>4(3(
@M70528:330:000000000-K6D4P:1:1102:19375:4846 2:N:0:CTTCAACCAC+TTATGCGCCT
TAAAACAGGGTCCCCTCCTCCTCTAGGGTCAAAAAAAGAGGTATTTAAGTTTCGGTCAGTTAAAAGTATTGTGATAGCTCCCGCTAACACTGGTAAAGATAAAAGAAGAAGAATGGCTGTTAAAATAACTGATCAGACAAATAGTCTAATTTTTTCTGCTGAAAGGTTTTTTGCTTTAAGATTAATAATTGTAGTAATAAAATTTAAGGCACCTAAAATTGAAGAAATCCCTGCAAGGTGTAAAGAAAAAATTGTTAAGTCTACTGAAGGTCCTGAATGATAAAACGTTGATAAAGGTGGA
+
CCCCCGGGGGGGGGGGGGGGGGGGGGGGGGGGGGGGGGGGGGGGGGGGGGGGGGGFGGGGGGGGGGGGGGGGGGGGGGGGGGGGGGGGGGGGGGGGGGGGGGGGGGGGGGGGGGGGGGGGGGGGGGGGGGGGGGGGGGGGGGGGGGGGGGFGGGGGGGGGG9EEFGGGGGGGGGGGFGGGGGGGGGGFGGGGGGGGFFFGDCFFFFFAFFFFFGFFFEGEGC;CFFFFF@E>FDFFECDGEFFFEEDBFF@@=FC6@=CEEACFFFE=@;EEEE@<<@C@<C?EEE06:69;FEFFGFFF0
@M70528:330:000000000-K6D4P:1:1102:12859:4852 2:N:0:CTTCAACCAC+TTATGCGCCT
TAAAACAGGGGCTCCCTGTCTCTTATACACATCTGACGCTGCCGACGAAGGCGCATAAGTGTAGATCTCGGTGGTCGCCGGATCATTAAAAAAAAAAAAAAACAGAAAACCAACCGACGCTCCAACTACCCAACCAACACCTCTTCTCATTTTGTCTTATGAATCCCTTTTTTGTTCCAGATTTATAACTTCAGTACATAGTTACTCCTACACTACAACTTAATCTACTCATGGACGACTGCACGACAAAATTCTACATGACTGAGTACTTGCTGACACAATGAACATATATACAGGTGAA
+
-BCCCGGGGGGF@FG8EGGGCFFGGGGFFGG<FFFFFGG7F7FFEGGGFFGF:FEC7F9E<,C,C,,,6:CF7:BFC:,++8,7,55,CEEE@@EGG:C@@++3,3@,8,33>:>++++++3*53,,,8,,,*6**1***/6*2,,,,,6+,,,,7,,,1,4,,,2,,,2++**091+1+++1,2+2++22+++3+/++4)+1)***//*1)8*/0/03)+1)-*)))*).**)))(**/-()),-3(.,()(/.*.**.)/)*+))))))))--)00)(()))).).))**0)-)*).))
@M70528:330:000000000-K6D4P:1:1102:24296:4865 2:N:0:CTTCAACCAC+TTATGCGCCT
TAAAACAGGGTCCCCTCCTCCTCTAGGGTCAAAAAAAGAGGTATTTAAGTTTCGGTCAGTTAAAAGTATTGTGATAGCTCCCGCTAACACTGGTAAAGATAAAAGAAGAAGAATGGCTGTTAAAATAACTGATCAGACAAATAGTCTAATTTTTTCTGCTGAAAGGTTTTTTGCTTTAAGATTAATAATTGTAGTAATAAAATTTAAGGCACCTAAAATTGAAGAAATCCCTGCAAGGTGTAAAGAAAAAATTGTTAAGTCTACTGAAGGTCCTGAATGATAAAACGTTGATAAAGGTGGA
+
CCCCCGGGGGGGGGGGGGGGGGGGGGGGGGGGGGGGGGGGGGGGGGGGGGGCGGGGGGGGGGGGGGGGGGGGGGGGGFEGFFGGGGGGGGGGGGGGGGGGGGGFGGGGGGGGGGGGGFGGGGGGGGGGGGGGGGGGGGGGGGGGGGGGGGFGGGCGGGGFFGGGGGGDGGGGGGGGFGGGGGGGFGGGGGGFGCGGFGFGEFFFCFEFF?FFFGFGACF@EFCFF@BEAC@FF2<>>CEC@EE66:@BFF==EFFA7BFFCFFFCE?=E;;)/4;C87C4?C3C6)(,/6*+;7.)0.4((
@M70528:330:000000000-K6D4P:1:1102:8450:4869 2:N:0:CTTCAACCAC+TTATGCGCCT
TAAAACAGGGTCCCCTCCTCCTCTAGGGTCAAAAAAAGAGGTATTTAAGTTTCGGTCAGTTAAAAGTATTGTGATAGCTCCCGCTAACACTGGTAAAGATAAAAGAAGAAGAATGGCTGTTAAAATAACTGATCAGACAAATAGTCTAATTTTTTCTGCTGAAAGGTTTTTTGCTTTAAGATTAATAATTGTAGTAATAAAATTTAAGGCACCTAAAATTGAAGAAATCCCTGCAAGGTGTAAAGAAAAAATTGTTAAGTCTACTGAAGGTCCTGAATGATAAAACGTTGATAAAGGTGGA
+
CCCCCGGGGGGGGGGGGGGGGGGGGGGGGGGGGGGGGGGGGGGGGGGGGGGGGGGGGGGGGGGGGGGGGGGGGGGGGGGGGGGGGGGGGGGGGGGGFGGGGGGCGGGGGGGGGGGGGGGFGGGGGGGGGGGGGGGGGGGGGGGGGGGGGGFGGGGGGFGGGGGGFGGGFGGGGGGGFGGGGGGGGGGGGGGGGCGGFGFFFGFFFFFFFFFFFGFGFGGEGC:=BCCEF8@AABBFEFGGEEEEEFBBFF@B@FCFEB=C@8?FGF?:EE@A@E@CCFEFCECEE@>3@FDCF)377<@@(
@M70528:330:000000000-K6D4P:1:1102:13651:4871 2:N:0:CTTCAACCAC+TTATGCGCCT
TAAAACAGGGTCCCCTCCTCCTCTAGGGTCAAAAAAAGAGGTATTTAAGTTTCGGTCAGTTAAAAGTATTGTGATAGCTCCCGCTAACACTGGTAAAGATAAAAGAAGAAGAATGGCTGTTAAAATAACTGATCAGACAAATAGTCTAATTTTTTCTGCTGAAAGGTTTTTTGCTTTAAGATTAATAATTGTAGTAATAAAATTTAAGGCACCTAAAATTGAAGACATCCCTGCAAGGTGTAAAGAAAAAATTGTTAAGTCTACTGAAGGTCCTGAATGATAAAACGTTGATAAAGGTGGA
+
CCCCCFFGFGFFGGGGGGGGGGGGGGGGGGGGGGGGGGGGGFFGGGGCGEGGFEGFGGGFACFGGAFGGGGGGGFGGGFCF<FCFGGCGDEFGGGGGGGGFGGGGGGGGGGGGCGGCF>@CEFGGGGGGFGGAEGGGGFGGGGGEEGGGFFGGGEF9DF8EGGGGGGGGE7CEGFFDGFGGFAFFFD9DCADDDDGFGFG*><5BFCFF5:@@DAF?;AEGFECC)8CA:);A2>9>8DGFEC>ECDDFB@FBCCACF69>ACF7=?334;EEEFFFFF8CCCC4<:=335+C))99;;((
@M70528:330:000000000-K6D4P:1:1102:15417:4887 2:N:0:CTTCAACCAC+TTATGCGCCT
TAAAACAGGGTCCCCTCCTCCTCTAGGGTCAAAAAAAGAGGTATTTAAGTTTCGGTCAGTTAAAAGTATTGTGATAGCTCCCGCTAACACTGGTAAAGATAAAAGAAGAAGAATGGCTGTTAAAATAACTGATCAGACAAATAGTCTAATTTTTTCTGCTGAAAGGTTTTTTGCTTTAAGATTAATAATTGTAGTAATAAAATTTAAGGCACCTAAAATTGAAGAAATCCCTGCAAGGTGTAAAGAAAAAATTGTTAAGTCTACTGAAGGTCCTGAATGATAAAACGTTGATAAAGGTGGA
+
CCCCCGGGGGGGGGGGGGGGGGGGGGGGGGGGGGGGGGGGGGGGGGGGGGGGGGGGGGGGGGGGGGGGGGGGGGGGGGGGGGGGGGGGGGGGGGGGGGGGGGGGGGGGGGGGGGGGGGGGGGGGGGGGGGGGGGGGGGGGGGGGGGGGGGFGGGGGGGGAFGGGGGGGGGFGGGGGFGGGFGGFGGGGGGGGGGGGFGFGFGFFFFFFFFFFFGFGFGGFGCCBFFDEFFFAFBBA=GFGEFFFEFD)A4@5BFCF<8@@EFFFFEC7@;;EE9<CCFFEEECCE@:@D@:7@CECC@EF0
@M70528:330:000000000-K6D4P:1:1102:9939:4890 2:N:0:CTTCAACCAC+TTATGCGCCT
TAAAACAGGGTCCCCTCCTCCTCTAGGGTCAAAAAAAGAGGTATTTAAGTTTCGGTCAGTTAAAAGTATTGTGATAGCTCCCGCTAACACTGGTAAAGATAAAAGAAGAAGAATGGCTGTTAAAATAACTGATCAGACAAATAGTCTAATTTTTTCTGCTGAAAGGTTTTTTGCTTTAAGATTAATAATTGTAGTAATAAAATTTAAGGCACCTAAAATTGAAGAAATCCCTGCAAGGTGTAAAGAAAAAATTGTTAAGTCTACTGAAGGTCCTGAATGATAAAACGTTGATAAAGGTGGA
+
CCCCCGGGGGGGGGGGGGGGGGGGGGGGGGGGGGGGGGGGGGGGGGGGGGGGGGGGGGGGGGGGGGGGGGGGGGGGGGGGGGGGDGGGGGGFGGGGGGGGGGGGGGGGGGGGGGGGGGGGGFG@EGGGGGGGGGGGGGGGGGGGGFGGGGFGGGDGGGGGGGGGGGGGGGGGGGGGFFDGGGGGGGGGGGGGGGGGBFFFDGFFFFFFFFFFFGF?AGGFGFEFFFFEFEFAFFFF=DDFE3CFEF9=F2>=EFFF?8CFEA?FC@?EF1;A);@E9@?ECEE><@9;8?CDCC<C7EE;(
@M70528:330:000000000-K6D4P:1:1102:22427:4908 2:N:0:CTTCAACCAC+TTATGCGCCT
TAAAACAGGGTCCCCTCCTCCTCTAGGGTCAAAAAAAGAGGTATTTAAGTTTCGGTCAGTTAAAAGTATTGTGATAGCTCCCGCTAACACTGGTAAAGATAAAAGAAGAAGAATGGCTGTTAAAATAACTGATCAGACAAATAGTCTAATTTTTTCTGCTGAAAGGTTTTTTGCTTTAAGATTAATAATTGTAGTAATAAAATTTAAGGCACCTAAAATTGAAGAAATTCCTGCAAGGTGTAAAGAAAAAATTGTTAAGTCTACTGAAGGTCCTGAATGATAAAACGTTGAAAAAGGTGGA
+
CCCCCGGGGGGDFFGGGGGGGGGGCDEGGGFFGGGE@FDFGFGFGGGGGGAFGGGGGCFFG9FE@DFCFGGEEAFCAEE?CGGGG:@C@=FGGGFGFFGGGDCDFFEGEGGGFFGGGEGEFGGGFGFGGGGCBFGGGGGFFF?FEFD@AEFGGG8=E=FDF9@9DFDFGGGG88=EFGGGGGGGGCF9EGGGC8?=+@+@=F7CFFFF?*9A@GFGFGCEFFE5AC)>6CCA9):*9C<DB=E9?EFDA>(-(+8+8F=?C858<*9;@E3E.74C7:6<?)/.449;;(*+2.3?D8@1(
@M70528:330:000000000-K6D4P:1:1102:20909:4909 2:N:0:CTTCAACCAC+TTATGCGCCT
TAAAACAGGGTCCCCTCCTCCTCTAGGGTCAAAAAAAGAGGTATTTAAGTTTCGGTCAGTTAAAAGTATTGTGATAGCTCCCGCTAACACTGGTAAAGATAAAAGAAGAAGAATGGCTGTTAAAATAACTGATCAGACAAATAGTCTAATTTTTTCTGCTGAAAGGTTTTTTGCTTTAAGATTAATAATTGTAGTAATAAAATTTAAGGCACCTAAAATTGAAGAAATCCCTGCAAGGTGTAAAGAAAAAATTGTTAAGTCTACTGAAGTTCCTGAATGATAAAACGTTGATAAAGGTGGA
+
CCCCCGGGGGGGGGGGGGGGGGGGGGGGGGGGGGGGGGGGGGGGGGGGGGGGGGGGGGGGGGGGGGGGGGGGGGGGGGGGGGGGGGGGGGGGGGGGGGGGGGGGGGGGGGGGGGGGGGGGGGGGGGGGGGGGGGGGGGGGFGGGGGGGGGFGGGGGGGGGGGGGFFGGGGGGGGGGFGGGGGGGGGGGGGGGGGGGFGFGEFFEAFFFFFFFFGFGFGGFGFFFFEFFF@EFFFFA>1>DEFFFFFFFFFFFFAEFCBFFC8CFGF58@)7<<CFFCCEFEEF3CE>@@?<;CE<CFEFF0
@M70528:330:000000000-K6D4P:1:1102:22411:4922 2:N:0:CTTCAACCAC+TTATGCGCCT
TAAAACAGGGTCCCCTCCTCCTCTAGGGTCAAAAAAAGAGGTATTTAAGTTTCGGTCAGTTAAAAGTATTGTGATAGCTCCCGCTAACACTGGTAAAGATAAAAGAAGAAGAATGGCTGTTAAAATAACTGATCAGACAAATAGTCTAATTTTTTCTGCTGAAAGGTTTTTTGCTTTAAGATTAATAATTGTAGTAATAAAATTTAAGGCACCTAAAATTGAAGAAATTCCTGCAAGGTGTAAAGAAAAAATTGTTAAGTCTACTGAAGGTCCTGAATGATAAAACGTTGATAAAGGTGGA
+
CCCCCGGGGGGGGFGGGGGGGGGGGGGGGGGGGGDGGGGGGGGGGGGAFGFGGEEGGGDFFGGGGGGEFGGGGGGGGGGGGGGGGGGGGGGGGGGGCFGGGGGGGGGGGGEFGGGFGGGGDGGFFGGGGGGCGFFFFGGGFFGGFGGGGGFFGFGGGGGGGGGFGGGGGGGGGGGGFGGGAFFGDFFFFGGGGGGGDGFGFGFFFFAFFAFFFGFFFFFEGFACAEDFAEC6B@@?>85>9>ABEC4);-6BBFCF4=AEE6CFDECFFFEE<@AEG753CEFF<<;;877;:74>F@3;(
@M70528:330:000000000-K6D4P:1:1102:16150:4925 2:N:0:CTTCAACCAC+TTATGCGCCT
TAAAACAGGGTCCCCTCCTCCTCTAGGGTCAAAAAAAGAGGTATTTAAGTTTCGGTCAGTTAAAAGTATTGTGATAGCTCCCGCTAACACTGGTAAAGATAAAAGAAGAAGAATGGCTGTTAAAATAACTGATCAGACAAATAGTCTAATTTTTTCTGCTGAAAGGTTTTTTGCTTTAAGATTAATAATTGTAGTAATAAAATTTAAGGCACCTAAAATTGAAGAAATCCCTGCAAGGTGTAAAGAAAAAATTGTTAAGTCTACTGAAGGTCCTGAATGATAAAACGTTGATAAAGGTGGA
+
CCCCCGGGGGGGGGGGGGGGGGGGGGGGGGGGGGGGGGGGGGGGGGGGGGGGGGGGGGGGGGGGGGGGGGGGGGGGGGGGGGGGGGGGGGGGGGGGGGGGGGGGGGGGGGGGGGGGGGGGGGGGGGGGGGGGGGGGGGGGGGGGGGGGGGFGGGGGGGGGGGGGGGGGGGGGGGFGFGGGGGGGGGGGGGGGGGGGFGFGFGFFFFFFFAFFFGFGFGGFGFCBF9@EFCEFFDBF@FFGEFF>EFF2?>@BEFEF@++19CCFG=?3;=@F@FEFFGFEE?57;<18322++9CEGEF6(
@M70528:330:000000000-K6D4P:1:1102:17938:4936 2:N:0:CTTCAACCAC+TTATGCGCCT
TAAAACAGGGTCCCCTCCCCCTCTAGGGTCAAAAAAAGAGGTATTTAAGTTTCGGTCAGTTAAAAGTATTGTGATAGCTCCCGCTAACACTGGCAAAGATAAAAGAAGAAGAATGGCTGTTAAAATAACTGATCAGACAAATAGTCTAATTTTTTCTGCTGAAAGGTTTTTTGCTTTAAGATTAATAATTGTAGTAATAAAATTTAAGGCACCTAAAATTGAAGAAATCCCTGCAAGGTGTAAAGAAAAAATTGTTAAGTCTACTGAAGGTCCTGAATGATAAAACGTTGATAAAGGTGGA
+
CCCCCGGGGGGGGGGGGGGGGGGGGGGGGGGGGGGGGGGGGGGGGGGGGGGGGGGGGGGGGGGGGGGGGGGGGGGGGFGGGGGGGGGGGGGGGGGGGGGGGGGGGGGGGGGFGGGGGGGGGGGGGGGGGGGGGGGGGGGGGGGGGGGGFGFGFGGGGGGGGGFGFGFGGGGGGGGGFGEFGGGGGGGGGGGGGGGGFGFGFGFFFFFFAFFFFGFFADFEF67*=5@CB7BAABBFBFFCFFEF4>5@FDFFFFCFC:B?CFFFGE5<3;;>4><CDG?76??)1;9=@?>;DFFE7<08(
@M70528:330:000000000-K6D4P:1:1102:23585:4937 2:N:0:CTTCAACCAC+TTATGCGCCT
TAAAACAGGGTCCCCTCCCCCTCTAGGGTCAAAAAAAGAGGTATTTAAGTTTCGGTCAGTTAAAAGTATTGTGATAGCTCCCGCTAACACTGGCAAAGATAAAAGAAGAAGAATGGCTGTTAAAATAACTGATCAGACAAATAGTCTAATTTTTTCTGCTGAAAGGTTTTTTGCTTTAAGATTAATAATTGTAGTAATAAAATTTAAGGCACCTAAAATTGAAGAAATCCCTGCAAGGTGTAAAGAAAAAATTGTTAAGTCTACTGAAGGTCCTGAATGATAAAACGTTGATAAAGGTGGA
+
CCCCCGGGGGGFGGGGGGGGGGGGFGGGGGGGGGGGGGGGGGGGGGGGGGGGGGGGGGGGGGGGGGGGGGGGGGGCGGGGGGGGGGGGGGGGGGGGGGGGGGGGGGGGGGGGGGGGGGGGGGGGGGGGGGGGGGGGDGGGGGGGGGGGGGFGGGGFGGGGGGGGGFGGGGGGGGGGFGGGGGGGGGGGGGFECCFDFGFGAECFCFA+@AFFFFFFFEGFGFCFFCBEABB6F9BABGFGFFFFEFFFF9>BEFFF?=B<EAC:C<7)/.;E77=CCFCAF?3C4@>8@;5;DEFFFEFB(
@M70528:330:000000000-K6D4P:1:1102:23484:4944 2:N:0:CTTCAACCAC+TTATGCGCCT
TAAAACAGGGTCCCCTCCTCCTCTAGGGTCAAAAAAAGAGGTATTTAAGTTTCGGTCAGTTAAAAGTATTGTGATAGCTCCCGCTAACACTGGTAAAGATAAAAGAAGAAGAATGGCTGTTAAAATAACTGATCAGACAAATAGTGTAATTTTTTCTGCTGAAAGGTTTTTTGCTTTAAGATTAATAATTGTAGTAATAAAATTTAAGGCACCTAAAATTGAAGAAATCCCTGCAAGGTGTAAAGAAAAAATTGTTAAGTCTACTGAAGTTCCTGAATGATAAAACGTTGATAAAGGTGGA
+
CCCCCGGGGGGFGGGFGGGGGGGFGFGGGGGGGGGGGFGGGGGGGGGGGGGGGGGGGGGGGGGGGGGGGGGGGGGGGGGGGGGGDGGGGGGGGFGGGGFGGGGGGGGGGGGGGGGGGGGGFGGGGGGGGFGGFGGGFGGGGGGGGGFGGGFGGFGCFGGGGGGFFGGGGGGGGGGCDGFEFFGGGFGGGGGGGFGGDFFFDDF@F7CFFFFF*CFGFGGBCF95BCCFF@@5C5BF;FGC6>EAEEB@F)2=@F?>?B@8?+9AF*50;))99<;<DDEEECF9;4(511*3;<4;F<36(
@M70528:330:000000000-K6D4P:1:1102:23496:4957 2:N:0:CTTCAACCAC+TTATGCGCCT
TAAAACAGGGTCCCCTCCTCCTCTAGGGTCAAAAAAAGAGGTATTTAAGTTTCGGTCAGTTAAAAGTATTGTGATAGCTCCCGCTAACACTGGTAAAGATAAAAGAAGAAGAATGGCTGTTAAAATAACTGATCAGACAAATAGTGTAATTTTTTCTGCTGAAAGGTTTTTTGCTTTAAGATTAATAATTGTAGTAATAAAATTTAAGGCACCTAAAATTGAAGAAATCCCTGCAAGGTGTAAAGAAAAAATTGTTAAGTCTACTGAAGGTCCTGAATGATAAAACGTTGATAAAGGTGGA
+
CCCCCGGGGGGFGGGGGGGGGGGGGGGGGGGGGGGGGGGGGGGGGGGGGGGGGGGGGGGGGGGGGGGGGGGGGGGGGGFGGGGGGGGGGGGGGGGGGGGGGGGFGGGGGGGGGGGGGGDGGGGFEGGGGGGGGGGGDGFGGGGGGGFGCFDGGGGGFGGGGGGAFGFGGGGGGGGGFGGGGGGGGGGGGGGGGGGG7DFGDGFFFFFFFFFFFFFGFFE@FF88BCCCF=@FFF=8>GEGFFFBEEFFF=@D=FEFCFFFFACCFE<;8;@A334;677<EEFFF@@FF721CE3CC7@<(
@M70528:330:000000000-K6D4P:1:1102:14562:4965 2:N:0:CTTCAACCAC+TTATGCGCCT
TAAAACAGGGTCCCCTCCCCCTCTAGGGTCAAAAAAAGAGGTATTTAAGTTTCGGTCAGTTAAAAGTATTGTGATAGCTCCCGCTAACACTGGCAAAGATAAAAGAAGAAGAATGGCTGTTAAAATAACTGATCAGACAAATAGTCTAATTTTTTCTGCTGAAAGGTTTTTTGCTTTAAGATTAATAATTGTAGTAATAAAATTTAAGGCACCTAAAATTGAAGAAATCCCTGCAAGGTGTAAAGAAAAAATTGTTAAGTCTACTGAAGGTCCTGAATGATAAAACGTTGATAAAGGTGGA
+
CCCCCGGGGGGGGGGGGGGGGGGGGGGGGGGGGGGGGGGGGGGGGGGGGGGGGGGGGGGGGGGGGGGGGGGGGGGGGGGGGGGGGGGGGGGGGGGGGGGGGGGGGGGGGGGGGGGGGGGGGGGGGGGGGGGGGGGGGGGGGGGGGGGGGGFGGGGGGGGGGGGGGGGGGGGGGGFGFGGGGGGGGGGGGGGGGGGGFGFAEGFEFFFFFFFFFGFFFGGFGFFFFFFFCFFFFFFF@EDDEEFAEFFBFFFFFFFFEFFCCFEFFEEFFEFFFFFFCCEA<<64>F9@F01+;CECG<(-(
@M70528:330:000000000-K6D4P:1:1102:15938:4974 2:N:0:CTTCAACCAC+TTATGCGCCT
TAAAACAGGGTCCCCTCCTCCTCTAGGGTCAAAAAAAGAGGTATTTAAGTTTCGGTCAGTTAAAAGTATTGTGATAGCTCCCGCTAACACTGGTAAAGATAAAAGAAGAAGAATGGCTGTTAAAATAACTGATCAGACAAATAGTCTAATTTTTTCTGCTGAAAGGTTTTTTGCTTTAAGATTAATAATTGTAGTAATAAAATTTAAGGCACCTAAAATTGAAGACATCCCTGCAAGGTGTAAAGAAAAAATTGTTAAGTCTACTGAAGGTCCTGAATGATAAAACGTTGATAAAGGTGGA
+
CCCCCGGGGGGGGGGGGGGGGGGGGGGGGGGGGGGGGGGGGGGGGGGGGGGGGGGGGGGGGGGGGGGGGGGGGGGGGGGGGGGGGGGGGGGGGGGGGGGGGGGGGGGGGGGFFFCFGGGGGGGGGGGGGGGGGGGGGGGGGF?FFGGGFFFGGGEGGGGGGGFGD+DEGGGGGGFGFGFFDGGGGGGGGGGGGGGGFGFFFGFEFFFFFFFFAFFFFGG5:C5CF):AF5CAABDF6FEGEFFF4AB@FB@DECEF?FA?<8?FEB@)78@E7@EE>CEFFFECEE@F@61;@67C77(,(
@M70528:330:000000000-K6D4P:1:1102:23629:4991 2:N:0:CTTCAACCAC+TTATGCGCCT
TAAAACAGGTCCCCTCCCCCTCTAGGGTCAAAAAAAGAGGTATTTAAGTTTCGGTCAGTTAAAAGTATTGTGATAGCTCCCGCTAACACTGGCAAAGATAAAAGAAGAAGAATGGCTGTTAAAATAACTGATCAGACAAATAGTCTAATTTTTTCTGCTGAAAGGTTTTTTGCTTTAAGATTAATAATTGTAGTAATAAAATTTAAGGCACCTAAAATTGAAGAAATCCCTGCAAGGTGTAAAGAAAAAATTGTTAAGTCTACTTAAGGTCCTGAATGATAAAACGTTGATAAAGGTGGAT
+
CCCCCGGGGGGGGGGEGGGGGGGEFFGFGGGGGGGGGFGGGEGGGGGGEFFGGGGGGGFGGGGGGGGGGFGGGGGGFGFGGGGGC@FFFGGGGCFFGGGGGFGGGGGGGGGGFGGGGGGGGGGGGGGGGGGGFGGGGGGGGGGGGGGFGGFGGGGGGGEGGFFGGFGGGGGGGGGGFGGGGGGGGGGGED=FGGGGFFFGEFFFFFFFFFFFADFGFGGFGF@CFCF@6446*:6;B,8>7AC>CBDDF@DFFFFFEFFFCFFA+9;;39>=)7<;CFE5C?EE@0=;267CF<CA+.:2)
@M70528:330:000000000-K6D4P:1:1102:7508:5017 2:N:0:CTTCAACCAC+TTATGCGCCT
TAAAACAGGGTCCCCTCCTCCTCTAGGGTCAAAAAAAGAGGTATTTAAGTTTCGGTCAGTTAAAAGTATTGTGATAGCTCCCGCTAACACTGGTAAAGATAAAAGAAGAAGAATGGCTGTTAAAATAACTGATCAGACAAATAGTCTAATTTTTTCTGCTGAATGGTTTTTTGCTTTAAGATTAATAATTGTAGTAATAAAATTTAAGGCACCTAAAATTGAAGAAATCCCTGCAAGGTGTAAAGAAAAAATTGTTAAGTCTACTGAAGGTCCTGAATGATAAAACGTTGATAAAGGTGGA
+
C<CC<EFFEEG96,;C@FGGFGFFCC,CFG-EF<FGGC@FGGCDFGGGFGF,<B:@F>E6CC,9CCCEEAFGGGGGD9@FGG@+@F@EA,CFFD9FACEFFGDEF@FGGDGG8EDFFGCF@FFFAFCFCFGFFFG?9=FFGCFFFFCEFGFF;?CFF=DAFF?,@?DEECCCEG8A9EFGCBEEEFFGADFE@FGGBFFD<E@CFFCCFFCF9FAF?FGECF=AF9CFF)@6ACDFE8>:@>A6:<))/:>=EFC65BFECA?=;*9@<;;).7<6*@CFEC37))66((/377>CC=3=(
@M70528:330:000000000-K6D4P:1:1102:17733:5019 2:N:0:CTTCAACCAC+TTATGCGCCT
TAAAACAGGGTCCCCTCCTCCTCTAGGGTCAAAAAAAGAGGTATTTAAGTTTCGGTCAGTTAAAAGTATTGTGATAGCTCCCGCTAACACTGGTAAAGATAAAAGAAGAAGAATGGCTGTTAAAATAACTGATCAGACAAATAGTCTAATTTTTTCTGCTGAAAGGTTTTTTGCTTTAAGATTAATAATTGTAGTAATAAAATTTAAGGCACCTAAAATTGAAGAAATCCCTGCAAGGTGTAAAGAAAAAATTGTTAAGTCTACTGAAGGTCCTGAATGATAAAACGTTGATAAAGGTGGA
+
CCCCCGGGGGGGGGGGGGGGGGGGGGGGFGGGGGGGGGGGGGGGGGCFGGGGGGGGGGGFGGGGGGGGGGGGGGGGGGGGGGGGGGGGGGGGGGGGGG9FFGGGGGGGGGGFGGCFGGGGGGGAFGGGGGGGGGGGGGGGGGGGGGGGGGFGGFCGGGGGGGGGGGGFGGGGGGGGFGGGGGGGGGGGGGGGGGGGFGFGFFFFFFFFFFFFFFFC?;FEGF76==@:C5=FFF:FB542>BEFEFDBF2>DFFFFEFFFEFCA93/7<@;93;AEDFF<CE<64@@D@?<;+9.4C34?(
@M70528:330:000000000-K6D4P:1:1102:17517:5023 2:N:0:CTTCAACCAC+TTATGCGCCT
TAAAACAGGGTCCCCTCCTCCTCTAGGGTCAAAAAAAGAGGTATTTAAGTTTCGGTCAGTTAAAAGTATTGTGATAGCTCCCGCTAACACTGGTAAAGATAAAAGAAGAAGAATGGCTGTTAAAATAACTGATCAGACAAATAGTCTAATTTTTTCTGCTGAAAGGTTTTTTGCTTTAAGATTAATAATTGTAGTAATAAAATTTAAGGCACCTAAAATTGAAGAAATCCCTGCAAGGTGTAAAGAAAAAATTGTTAAGTCTACTGAAGGTCCTGAATGATAAAACGTTGATAAAGGTGGA
+
CCCCCGGGGGGGGGGGGGGGGGGGGGGGGGGGGGGGGGGGGGGGGGGGGFFGGGGGGGGGGGGGGGGGGGGGGGGGGGGFGGFGDGGGGGGGGGGGGGGGGGGGGGGGGGGGFGGGGGGGFGGGGGGGGGGGGGGGGGGGGGGGGGGGGGFGGGGGGGGGGGDGEFGGGGGGGGGGFGGGGGGGGGGGGGGGDDGFDGFGFGFEFFFFFFFFFGFGFGGFGFF;FECEF@CAFFFFEGFGFFFFCFFFFBFFFFEF<AFFFFE=C37B@F@E<EEFCCCFFCCEC<6;FFGCC576C<@;(
@M70528:330:000000000-K6D4P:1:1102:4363:5054 2:N:0:CTTCAACCAC+TTATGCGCCT
TAAAACAGGGTCCCCTCCCCCTCTAGGGTCAAAAAAAGAGGTATTTAAGTTTCGGTCAGTTAAAAGTATTGTGATAGCTCCCGCTAACACTGGCAAAGATAAAAGAAGAAGAATGGCTGTTAAAATAACTGATCAGACAAATAGTCTAATTTTTTCTGCTGAAAGGTTTTTTGCTTTAAGATTAATAATTGTAGTAATAAAATTTAAGGCACCTAAAATTGAAGAAATCCCTGCAAGGTGTAAAGAAAAAATTGTTAAGTCTACTGAAGGTCCTGAATGATAAAACGTTGATAAAGGTGGA
+
CCCCCGGGGGGGGGGGGGGGGGGGFGGGGGGGGGGGGGGGGGGGGGGFGGGGGGGGGGGGGGGGGGGGGGGGGGGGGGGGFGGGGGGGGGGGGGGGGGGGGGGFGGGGDFGGGGGGGGGEFFFGGGGGGGGGGGGGGGGGFFGGGGFGGFFGGGGCGGGGGG?FGGGFGGFGGGGGFGGGGGGGDEGGGGGGGGGGFGFGFGFFAFFFFFFFFGFGFGGEGFFBFEFCF;E>A2BA>:FG>EFFFFDBFB=BEFFFEFAE3FCFG<C3@@@E..;C;@CEFC5)176@D?<;CEFEFF?B(
@M70528:330:000000000-K6D4P:1:1102:22587:5056 2:N:0:CTTCAACCAC+TTATGCGCCT
TAAAACAGGGTCCCCTCCCCCTCTAGGGTCAAAAAAAGAGGTATTTAAGTTTCGGTCAGTTAAAAGTATTGTGATAGCTCCCGCTAACACTGGCAAAGATAAAAGAAGAAGAATGGCTGTTAAAATAACTGATCAGACAAATAGTCTAATTTTTTCTGCTGAAAGGTTTTTTGCTTTAAGATTAATAATTGTAGTAATAAAATTTAAGGCACCTAAAATTGAAGAAATCCCTGCAAGGTGTAAAGAAAAAATTGTTAAGTCTACTGAAGGTCCTGAATGATAAAACGTTGATAAAGGTGGA
+
CCCCCGGGGGGGGGGGGGGGGGGGGGGGGGGGGGGGGGGGGGGGGGGGGGGGGGGGGGGGFGGGGGGGGGGGGGGGGGGGGGGGGGGFGGGGGFGEGGGGGGGGGGGGGGGGGGGGGGGFGGGGGGGGGGGGGGGGGGGGGGGGGGGGGGFGGEEGGGGGGGGFGGGGCGGGEGGGFGGGGGFFFGFFDGFGGGGGFGCGFGFFFFFFFACA@GF>AFGEGFAEFCDFFFFAFD>A@DAB;BC9CEFBF7>B(19B<BFE<CCCCE?A@;;E798E6+9<EEFF34;DFDC:FEEFD)2:(
@M70528:330:000000000-K6D4P:1:1102:24302:5060 2:N:0:CTTCAACCAC+TTATGCGCCT
TAAACAGGGTCCCCTCCTCCTCTAGGGTCAAAAAAAGAGGTATTTAAGTTTCGGTCAGTTAAAAGTATTGTGATAGCTCCCGCTAACACTGGTAAAGATAAAAGAAGAAGAATGGCTGTTAAAATAACTGATCAGACAAATAGTCTAATTTTTTCTGCTGAAAGGTTTTTTGCTTTAAGATTAATAATTGTAGTAATAAAATTTAAGGCACCTAAAATTGAAGAAATCCCTGCAAGGTGTAAAGAAAAAATTGTTAAGTCTACTGAAGGTCCTGAATGATAAAACGTTGATAAAGTTGGAT
+
CCCCCGGGGGGGGGGGGGGGGGGCGGGGGGGGGGGGCFGGD,CFGGGFFEGGGGGGGGGGGGGGGGGGGGGGGGGGGDFFFGGGGGGGGGGGGGGGGGGGGGGGGGGGGGGGGGGGGGGGGGGGGGFFGGGGGGGGGGGGGGGGGGG=DEFFGGGGGGGGDFFGGDGGGGGGGGGGFEEFGFGGGGGGE;DEDFGFFG7BDGFEFABFFFFFFGAFFGGFGF@E@CEE>E:A5C@FBFF;>AEFFDF=>(>6CB>F*BFC5BCCCEFF14444=CEFC8<E39>@0@8?D@F@7C)>?;4)
@M70528:330:000000000-K6D4P:1:1102:24997:5064 2:N:0:CTTCAACCAC+TTATGCGCCT
TAAAACAGGGTCCCCTCCTCCTCTAGGGTCAAAAAAAGAGGTATTTAAGTTTCGGTCAGTTAAAAGTATTGTGATAGCTCCCGCTAACACTGGTAAAGATAAAAGAAGAAGAATGGCTGTTAAAATAACTGATCAGACAAATAGTCTAATTTTTTTCTGCTGAAAGGTTTTTTGCTTTAAGATTAATAATTGTAGTAATAAAATTTAAGGCACCTAAAATTGAAGAAATCCCTGCAAGGTGTAAAGAAAAAATTGTTAAGTCTACTGAAGGTCCTGAATGATAAAACGTTGATAAAGGTGG
+
CCCCCGGGGGGFGDFGGEGGGGGGGGFGGGFGGEGGGGGGGGFGGGGDFFEAFGGFGGGFGGGGGGGGGGGGGFFFGDFGGGGGGGGGGGFGFGGGGGGGFAEDGEGGGGGGGGGCFGGFFGGFCFGGGGGF9ECFGGGGGGFGEFEFGGFFGDEEFF8AFDDEG8B?FGG6BEG9B:DFGCDDGCFCEGGGGGGGFFA:CFFFFFFFBF?FFG>FFFFCGFFFFFECF=);ABBFBGGD@>:FEFF(;>>==FFA?:F:C6):>5<C3<;;AEEFF;7C@E?346763,;C;?)7<347:
@M70528:330:000000000-K6D4P:1:1102:18747:5067 2:N:0:CTTCAACCAC+TTATGCGCCT
TAAAACAGGGTCCCCTCCCCCTCTAGGGTCAAAAAAAGAGGTATTTAAGTTTCGGTCAGTTAAAAGTATTGTGATAGCTCCCGCTAACACTGGCAAAGATAAAAGAAGAAGAATGGCTGTTAAAATAACTGTTCAGCCAATTAGTCTAATTTTTCTTGCTGAAGGGTTTTTTGCTTTAGGATTAATAATTTTGGTATTAAATTTTAGGGCCCCTAAATTGGAGGAATTCCCGGCAAGGTGTAAGAAAAAAATTGTTAATCCTCTGGAAGTTCTTGAATAATAAAACTTTGATAAAGGTGAA
+
CCCCCGGGGGGGGGGGGGGGGGGGGGGGGGGGGGGGGGGGGGGGGGGGGGGGGGGGGEGGGGGGGGGGGGGGGGGGGGGGGGGGGGGGGGGGGDFGGGGGGGGGFGFGGGGGGGGGGGGGGFGFEFG,,,4,,,,,,,AE+,3,9,,A,EFGGG,,,,,4,@E,D+@FGGG63,@D+=,,,@,@33@+E>,,++0?+7C2C,?C9F*;0**3*0:9?,E*,0))3:))=A**/)/)8*14*7@8*95>F((6(+<89++.)+.+0)/.5))11).901))).)64))6))**;44<C24))
@M70528:330:000000000-K6D4P:1:1102:23045:5071 2:N:0:CTTCAACCAC+TTATGCGCCT
TAAAACAGGGTCCCCTCCTCCTCTAGGGTCAAAAAAAGAGGTATTTAAGTTTCGGTCAGTTAAAAGTATTGTGATAGCTCCCGCTAACACTGGTAAAGATAAAAGAAGAAGAATGGCTGTTAAAATAACTGATCAGACAAATAGTCTAATTTTTTCTGCTGAAAGGTTTTTTGCTTTAAGATTAATAATTGTAGTAATAAAATTTAAGGCACCTAAAATTGAAGAAATCCCTGCAAGGTGTAAAGAAAAAATTGTTAAGTCTACTGAAGGTCCTGAATGATAAAACGTTGATAAAGGTGGA
+
CCCCCGGGGGGGGGGGGGGGGGGGGGGGGGGGGGGGGGGGGGGGGGGGGGGGGGGGGGGGGGGGGGGGGGGGGGGGGGGGGGGGGGGGGGGGGGGGGGGGGGGGGGGGGGGGFGGGGGGGGGGGGGGGGGGGGGGGGGGGGGGGGGGGGGFGGGGGGGGGGGGEFGFGEGGGGGGGFGGG8EFGGGGGGGGGGCGF7FFGFGFFFFFFFAFFFGFCFGGFFFCFFFFFFEFAFFFFEGFGEBAFCE=>FBBDFFFFEFFFEAFFGE5><EEF3A@3;FEFEFEECF>;;DDCFEEF+736(
@M70528:330:000000000-K6D4P:1:1102:4513:5085 2:N:0:CTTCAACCAC+TTATGCGCCT
TGGGTTGCTGGTTGCGGGCGCCACGCTCTGGAGATAAAAAAAATTAAAAAGGAGATACTCTTCTCCATGGGCTACAGAATAAGGGTTCTAAGTGAAGTTGAAACGAAACAAATTTGAGTGTTATAAATAACATCAGATAAAACGAATAGACAATCAAAAATGATTAATTAACTTATATTATAAATAATAATATTTTTATTTATTATATAGATTTGTATTTTATGTTAATTAACATTAATATTATAAATAAGTTAAAGTCAATTAAGTATAATCATGTCATAAGGTGATGTGAAAATAGCGA
+
-A-,8,6,,,,=;,,+++86+@6,+@,,C<---,6;,,;@+6+,,9,,,68,,,,,<C,9,,6,,:,,<,6,,,,,,CB,,,,9,,,,:,A,C4,,,<,,,,,4+48++,,4,,,:,+6,5,5,4,5,,:4:,,,,@6,,33++6+,+,6+,3,38,3,+,3,,66,,7,,7,,5@CD77,,,,,7,5,,25+,+543420,1;9+9;+++4+2+=+5=*,+/*+***+**+1*2+*,,,*/*+*//*=:*1*+*4*14//1*++)1..).1))))23).)))))()1))+++.))+))((
@M70528:330:000000000-K6D4P:1:1102:13651:5091 2:N:0:CTTCAACCAC+TTATGCGCCT
TAAAACAGGGTCCCCTCCTCCTCTAGGGTCAAAAAAAGAGGTATTTAAGTTTCGGTCAGTTAAAAGTATTGTGATAGCTCCCGCTAACACTGGCAAAGATAAAAGAAGAAGAATGGCTGTTAAAATAACTGATCAGACAAATAGTCTAATTTTTTCTGCTGAAAGGTTTTTTGCTTTAAGATTAATAATTGTAGTAATAAAATTTAAGGCACCTAAAATTGAAGAAATCCCTGCAAGGTGTAAAGAAAAAATTGTTAAGTCTACTGAAGGTCCTGAATGATAAAACGTTGATAAAGGTGGA
+
CCCCCGGGGGGGGGGGGGGGGGGGGGGGGGGGGGGGGGGGGGGGGGGGGGGGGGGGGGGGGGGGGGGGGGGGGGGGGGGGGGGGGGGGGGGGGGGGGGGGGGGGGGGGGGGGGGGGGGGGFGGGGGGGGGGGGGGGFGGGGGGGGGGGGGFGGGGGGGGGGGGGGGFGGGGGGGGFFGGGGGGGGGGFFGGGGGGGFGFGEGFEFCFFFFFFFGFFFGGFGFFFFEBFFEEFFFFF@EFCFFFFEF==;@BDEFFA5FFFFFFFC@CAEE@E@AA3;;?EECE9E@;=@?<CFE>EGFE;0
@M70528:330:000000000-K6D4P:1:1102:23467:5101 2:N:0:CTTCAACCAC+TTATGCGCCT
TAAAACAGGGTCCCCTCCCCCTCTAGGGTCAAAAAAAGAGGTATTTAAGTTTCGGTCAGTTAAAAGTATTGTGATAGCTCCCGCTAACACTGGCAAAGATAAAAGAAGAAGAATGGCTGTTAAAATAACTGATCAGACAAATAGTCTAATTTTTTCTGCTGAAAGGTTTTTTGCTTTAAGATTAATAATTGTAGTAATAAAATTTAAGGCACCTAAAATTGAAGAAATCCCTGCAAGGTGTAAAGAAAAAATTGTTAAGTCTACTGAAGGTCCTGAATGATAAAACGTTGATAAAGGTGGA
+
CCCCCGGGGGGGGGGGGGGGGGGFGGGGGGGGGGGGGGGGGGGGGGGGGGGGGGGGGGGGGGGGGGGGGGGGGGGGGGFGGGGGGGGGGGGGGGGGGGGGGGGGGGGGGGGGGGGGGGGGCFFG9FGGGGGGGGGGGGGGGGGGGGGGGGFGGGGGGGGGGGGGGGGGGFGGGGGGFGGGGGGGGGGGGGGGGGGGFGFFFGFFFFFFFFFFFGFFFGGFGFCE6@@FFFBFFBDFBFFGB=CAEFBBF552(1@F?BFFFAEAGF34=;EF@<=9CDE85CFC346@@@<1@C3;+7?F0
@M70528:330:000000000-K6D4P:1:1102:9494:5108 2:N:0:CTTCAACCAC+TTATGCGCCT
TAAAACAGGGTCCCCTCCCCCTCTAGGGTCAAAAAAAGAGGTATTTAAGTTTCGGTCAGTTAAAAGTATTGTGATAGCTCCCGCTAACACTGGCAAAGATAAAAGAAGAAGAATGGCTGTTAAAATAACTGATCAGACAAATAGTCTAATTTTTTCTGCTGAAAGGTTTTTTGCTTTAAGATTAATAATTGTAGTAATAAAATTTAAGGCACCTAAAATTGAAGAAATCCCTGCAAGGTGTAAAGAAAAAATTGTTAAGTCTACTGAAGGTCCTGAATGATAAAACGTTGATAAAGGTGGA
+
CCCCCGGGGGGGGGGGGGGGGGGGGGGGGGGGGGGGGGGGGGGGGGGGGGGGGGGGGGGGGGGGGGGGGGGGGGGGGGGGGGGGGGGGGGGGGGGGGGGGGGGGGGGGGGGGGGGGGGGFGGGGFGGGGGGGGGGGGGGGFGGGGGGGGGFGGGGGGGGGGGGGGGFFGGGGGGGGFGGGGGGGGGGGGGGGGGGGFGFGFGFFFFFFFFFFFGFGFGGFGFEFFFFEF:<>FDFFB8DFFEFFEFFFF2@BEFFF@8BCE=EFFF?<E@;E=EEECFEEFFEEF@BFFFF:CCEFFE??(
@M70528:330:000000000-K6D4P:1:1102:19689:5123 2:N:0:CTTCAACCAC+TTATGCGCCT
TAAAACAGGGCTCCCTGTCTCTTCTACACATCTGACGCTGCCGACGAAGGCGCATAAGTGTAGATCTCGGTGGTCGCCGTAACATTAAAAACAAAAAAAAAAAAATAGATGAGAGTATTCACACACTGTGAAAGCAAAGTCACAAAACACTGAATACTGAACGAATGAGCGACAAGTCTGATACGACATAACTATCGGACTGGACTAACGTAGATGGCTGATTCACCAGGGTGCAACAGTACTGACACCGACGTACACTGTATCTATCATAACTCTGTACTAGGACTCACGGATGAGTCTG
+
CCCCCGGGGGGFGGGGGGGGGGG9FFGGGGGGGGGGGGGGGGGGGGGGGGGGG7CBF<C,<9C9<6C<<D6BF:9FCCC48,8<@?<EFGGD,,ECB=7+8@++4,,,,,,9,7,5C,3,,,,,8+3,,,,,3,,,,,8,+,+,,,,,,,3,5,,7,,,,,,,***,,5,*****4=,,,,2571/*)6,,,+5++)3.:2*)(21)*))0))*+3)*0(2*))+)-.)(())()*)**+).)/.())),-,1)(.(1*))*)*+))-).))()-.**)..))3))(.)(**)(((+-5))
@M70528:330:000000000-K6D4P:1:1102:18544:5129 2:N:0:CTTCAACCAC+TTATGCGCCT
TAAAACAGGGTCCCCTCCTCCTCTAGGGTCAAAAAAAGAGGTATTTAAGTTTCGGTCAGTTAAAAGTATTGTGATAGCTCCCGCTAACACTGGTAAAGATAAAAGAAGAAGAATGGCTGTTAAAATAACTGATCAGACAAATAGTCTAATTTTTTCTGCTGAAAGGTTTTTTGCTTTAAGATTAATAATTGTAGTAATAAAATTTAAGGCACCTAAAATTGAAGAAATCCCTGCAAGGTGTAAAGAAAAAATTGTTAAGTCTACTGAAGGTCCTGAATGATAAAACGTTGATAAAGGTGGA
+
CCCCCGGGGGGGGGGGGGGGGGGGGGGGGGGGGGGGGGGGGGGGGGGGGGGGGGGGGGGGGGGGGGGGGGGGGGGGGGGGGGGGGGGGGGGGGGGGGGGGGGGGGGGGGGGGGGGGGGGGGGGGGGGGGGGCFGGGGGGGFGGGGGGGGGFGGGEGGGGGGGFGFGFEFGGGGGGGFGGGGGGGGGGGGGGGGGGGFFFEEGFEFFFFF5AFFGFGFGGFGFF@F5CEFEFFF=B>@EFFE@EF<EDDF=@FFFCFCBC?EFEFAE<=<@EE7)7EDFCAFFFF477@F671;?;<7742(
@M70528:330:000000000-K6D4P:1:1102:16761:5135 2:N:0:CTTCAACCAC+TTATGCGCCT
TAAAACAGGGTCCCCTCCTCCTCTAGGGTCAAAAAAAGAGGTATTTAAGTTTCGGTCAGTTAAAAGTATTGTGATAGCTCCCGCTAACACTGGTAAAGATAAAAGAAGAAGAATGGCTGTTAAAATAACTGATCAGACAAATAGTCTAATTTTTTCTGCTGAAAGGTTTTTTGCTTTAAGATTAATAATTGTAGTAATAAAATTTAAGGCACCTAAAATTGAAGAAATCCCTGCAAGGTGTAAAGAAAAAATTGTTAAGTCTACTGAAGGTCCTGAATGATAAAACGTTGATAAAGGTGGA
+
CCCCCGGGGGGGGGGGGGGGGGGGGGGGGGGGGGGGGGGGGGGGGGGGGGGGGGGGGGGGCGGGGGGGGGGGGGGGGGGGGGGGGGGGGGGGGGGGGGGGGGGGGGGGGGGGGGGGGGGGGGGGGGDGGGGGGGGGFGGGGGGGGGGGGGFGGGGGGGGGGGFGGGGGFFFGGGFFFGGG8@FGGGGGGGGGGGGGFGFGFGFEFFFFFFFFFGFGFGGFGFFFFFFEFFFFADFF@FDEEFFFFFFDF2=D@F?F@BA@?FCFFECFFEFF@E84;:CA?EE;3<63863CFCEEGF8;(
@M70528:330:000000000-K6D4P:1:1102:26391:5141 2:N:0:CTTCAACCAC+TTATGCGCCT
TAAAACAGGGTCCCCTCCTCCTCTAGGGTCAAAAAAAGAGGTATTTAAGTTTCGGTCAGTTAAAAGTATTGTGATAGCTCCAGCTAACACTGGTAAAGATAAAAGAAGAAGAATGGCTGTTAAAATAACTGATCAGACAAATAGTCTAATTTTTTCTGCTGAAAGGTTTTTTGCTTTAAGATTAATAATTGTAGTAATAAAATTTAAGGCACCTAAAATTGAAGAAATCCCTGCAAGGTGTAAAGAAAAAATTGTTAAGTCTACTGAAGGTCCTGAATGATAAACCGTTGATAAAGTTGGA
+
CCCCCGGGGGGFGGGGGGGGGGGGFGGGGGGGGGGGGGGGCFGGGGGGGFEGGGGGGGGGGGGFGGGGGGGGGGGGGGGGGGGGFFGGGGGGGGGFGGGGGGGGGGGGGGGGGGGGGGGGGGGEFGGGGGGFGGEDEGGGGGFFGGGGGGFGGGGGFGGGGGGGGFGAFGFGGGGGFFGGGGGGGGGGGGGGGGFGFF7EDFFFFFDBFFAF?FFCFA:CFFE@FBC8F8CFFFFF9*5D>3AAEE:29B))7@E><:ACE6@AFBC:=(;>;@E<01)/93/9.(,6?;3+;<)7+)55)
@M70528:330:000000000-K6D4P:1:1102:5751:5152 2:N:0:CTTCAACCAC+TTATGCGCCT
TAAAACAGGGTCCCCTCCTCCTCTAGGGTCAAAAAAAGAGGTATTTAAGTTTCGGTCAGTTAAAAGTATTGTGATAGCTCCCGCTAACACTGGTAAAGATAAAAGAAGAAGAATGGCTGTTAAAATAACTGATCAGACAAATAGTCTAATTTTTTCTGCTGAAAGGTTTTTTGCTTTAAGATTAATAATTGTAGTAATAAAATTTAAGGCACCTAAAATTGAAGAAATCCCTGCAAGGTGTAAAGAAAAAATTGTTAAGTCTACTGAAGGTCCTGAATGATAAAACGTAGATAAAGGTGGA
+
CCCCCGGGGGGGGGGGGGGGGGGGGGGGGGGGGGGGGGGGGGGGGGGGGGGGGGGFGGGGGGGGGGGGGGGGGGGGGFGGFGGGGGGGGGGFGFGGGGGGGGGGGGGGGGGGGGGGGGGFGFGGGGGGGGGGGGGGGGGGFFGGGGGGGGFGGGGFGGGGGGGGGGGGGGGGGGGFFGGGGGGGGGGGGGGGGGGGFGFGFFFFFFFFFFFFFGFFFGGEGFF@FFFFF@E*;4BFBDDFBEFFFF@4@B@5BFFFCFFFEACFGFC574;@@3=E;@CEEC?)9@;;@<8+@CFC77@?0
@M70528:330:000000000-K6D4P:1:1102:12832:5156 2:N:0:CTTCAACCAC+TTATGCGCCT
TAAAACAGGGTCCCCTCCTCCTCTAGGGTCAAAAAAAGAGGTATTTAAGTTTCGGTCAGTTAAAAGTATTGTGATAGCTCCCGCTAACACTGGTAAAGATAAAAGAAGAAGAATGGCTGTTAAAATAACTGATCAGACAAATAGTCTAATTTTTTCTGCTGAAAGGTTTTTTGCTTTAAGATTAATAATTGTAGTAATAAAATTTAAGGCACCTAAAATTGAAGAAATCCCTGCAAGGTGTAAAGAAAAAATTGTTAAGTCTACTGAAGGTCCTGAATGATAAAACGTTGATAAAGGTGGA
+
CCCCCGGGGGGGGGGGGGGGGGGGGGGGGGGGGGGGGGGGGGGGGGGGGGGGGGGGGGGGGGGGGGGGGGGGGGFGGGGGGGGGGGGGGGGGGGGGGGGGGGGGGGFDGGGGGGGGGGGGGGGGGGGGGGGGGGGGGGGGGGGGGGGGGGFGGGGGGGGGGGGGGGGFGFGGGGGGFGGGGGGGGGGGGGGGGGGGFFFFDEFFFFFFF?FFFGFGFFGFGFFFFFFFFEFFFFFFBFGFEE49AEBDFFFFFFFF?CFFFFFFGFCEFFEE<EFC8CCEEFFEE@>@80DFGFEFGF;@(
@M70528:330:000000000-K6D4P:1:1102:7240:5157 2:N:0:CTTCAACCAC+TTATGCGCCT
TAAAACAGGGTCCCCTCCTCCTCTAGGGTCAAAAAAAGAGGTATTTAAGTTTCGGTCAGTTAAAAGTATTGTGATAGCTCCCGCTAACACTGGTAAAGATAAAAGAAGAAGAATGGCTGTTAAAATAACTGATCAGACAAATAGTCTAATTTTTTCTGCTGAAAGGTTTTTTGCTTTAAGATTAATAATTGTAGTAATAAAATTTAAGGCACCTAAAATTGAAGAAATCCCTGCAAGGTGTAAAGAAAAAATTGTTAAGTCTACTGAAGGTCCTGAATGATAAAACGTTGATAAAGGTGGA
+
CCCCCGGGGGGGGGGGGGGGGGGGGGGGGGGGGGGGGGGGGGGGGGGGGGGGGGGGGGGGGGGGGGGGGGGGGGGGGGGGGGGGGGGGGGGGGGGGGGGGGGGGGGGGGGGGGGGGGGGGGGGGGGGGGGGGGGGGGGGGGGGGGGGGGGFGGCGGGGGGGGFGGGGGGGGGGGGGFGGGFGGGGGGGGGGGGGGGFGFGFGFFFFFFFFFFFGFFFGGFFFAAFFDFFCEFF>BA@CDCBFFCEFBBFFFFFFCC*4=CCFFFGFE;)=@FE@@ECFFE?EC43=;8@0CCGC>3C@E@(
@M70528:330:000000000-K6D4P:1:1102:24773:5158 2:N:0:CTTCAACCAC+TTATGCGCCT
TAAAACAGGGTCCCCTCCTCCTCTAGGGTCAAAAAAAGAGGTATTTAAGTTTCGGTCAGTTAAAAGTATTGTGATAGCTCCCGCTAACACTGGTAAAGATAAAAGAAGAAGAATGGCTGTTAAAATAACTGATCAGACAAATAGTCTAATTTTTTCTGCTGAAAGGTTTTTTGCTTTAAGATTAATAATTGTAGTAATAAAATTTAAGGCACCTAAAATTGAAGAAATCCCTGCAAGGTGTAAAGAAAAAATTGTTAAGTCTACTGAAGGTCCTGAATGATAAAAGGTTGATAAAGGTGGA
+
CCCCCGGGGGGGGGGGGGGGGGGGGGGGGGGGGGGGGGGGGGGGGGGGGCEFGGGFGGGGGGGGGGGGGGGGGGGGGGGGGGGGGGGGGGGGGGGGGGGGGGGGGGGGGGGGGGGGGGGGGGGGGGGGGGGGGGFGGGGGGGGGGGGGGGFDGGGGGGGGGGGGGGGGGGGGGGGGFGFGGGFFFGGGGGGFFFGGFFFGD;CEFFFFFFFFFDFGF7CEGFFEFFFFFF@AFFBAE;DF7>F96CF:FB5B3+96<@6CEF?BE397=(/7/749*35=C?E)4)/;@(2+399>7=@1(
@M70528:330:000000000-K6D4P:1:1102:7801:5158 2:N:0:CTTCAACCAC+TTATGCGCCT
TAAAACAGGGTCCCCTCCCCCTCTAGGGTCAAAAAAAGAGGTATTTAAGTTTCGGTCAGTTAAAAGTATTGTGATAGCTCCCGCTAACACTGGTAAAGATAAAAGAAGAAGAATGGCTGTTAAAATAACTGATCAGACAAATAGTCTAATTTTTTCTGCTGAAAGGTTTTTTGCTTTAAGATTAATAATTGTAGTAATAAAATTTAAGGCACCTAAAATTGAAGAAATCCCTGCAAGGTGTAAAGAAAAAATTGTTAAGTCTACTGAAGGTCCTGAATGATAAAACGTTGATAAAGGTGGG
+
CCCCCGGGGGGGGGGGGGGGGGGGGGGGGGGGGGGGGGGGGGGGGGGGGGGGGGGGGGGGGGGGGGGGGGGGGGGGGGGDGGGGGGGGGGGGGGGGGGGGGGGFGGGGGGGGFGGGGGGGGGGGFFGGGGGGGGGGGGGGGGGGGGGGCGFFGGGGGGGGGGFGFGFFGGGGGGFGFGGGGGGGGGGGGGGGGGGGFGFGCFFEFFFFFFFAFGFGFFGEGFEEFEFFF:BFF==A;DDEEFEFFCB3FBBFFFEC?CA??A7FCEC4;@EE34)7;@EFFE3<EFF@DF377<<<C@12(
@M70528:330:000000000-K6D4P:1:1102:19823:5167 2:N:0:CTTCAACCAC+TTATGCGCCT
TAAAACAGGGTCCCCTCCCCCTCTAGGGTCAAAAAAAGAGGTATTTAAGTTTCGGTCAGTTAAAAGTATTGTGATAGCTCCCGCTAACACTGGTAAAGATAAAAGAAGAAGAATGGCTGTTAAAATAACTGATCAGACAAATAGTCTAATTTTTTCTGCTGAAAGGTTTTTTGCTTTAAGATTAATAATTGTAGTAATAAAATTTAAGGCACCTAAAATTGAAGAAATCCCTGCAAGGTGTAAAGAAAAAATTGTTAAGTCTACTGAAGGTCCTGAATGATAAAACGTTGATAAAGGTGGA
+
CCCCCGGGGGGGGGGGGGGGGGGGGGGGGGGGGGGGGGGGGGGGGGGGGGGGGGGGGGGGGGGGGGGGGGGGGGGGGGGGGGGGGGGGGGGGGGGGGGGGGGGGGGGGGGGGGGGGGGGGGGGGGGGGGGGGGGGGGGGGDFGGGGGGGGFGGGGGGGGGGFGGGGGGGGGGGGGFFGGGGGGGGGGGGGGGGGGGFDFGFGF@FFFFAFFFFGFGFGGFGFEEFEBEFEFFFDFFBCFFEFFFCFB:;B@DEFFFEFFCFFFFFF?@EEEE7<ACCFE<CF<<><>@F<::;CFCF8@?(
@M70528:330:000000000-K6D4P:1:1102:13307:5182 2:N:0:CTTCAACCAC+TTATGCGCCT
TAAAACAGGGTCCCCTCCTCCTCTAGGGTCAAAAAAAGAGGTATTTAAGTTTCGGTCAGTTAAAAGTATTGTGATAGCTCCCGCTAACACTGGTAAAGATAAAAGAAGAAGAATGGCTGTTAAAATAACTGATCAGACAAATAGTCTAATTTTTTCTGCTGAAAGGTTTTTTGCTTTAAGATTAATAATTGTAGTAATAAAATTTAAGGCACCTAAAATTGAAGAAATCCCTGCAAGGTGTAAAGAAAAAATTGTTAAGTCTACTGAAGGTCCTGAATGATAAAACGTTGATAAAGGTGGA
+
CCCCCGGGGGGGGGGGGGGGGGGGGGGGGGGGGGGGGGGGGGGGGGGGGGGGGGGGGGGGGGGGGGGGGGGGGGGGGGGGGGGGGGGGGGGGGGGGGGGGGGGGGGGGFGGFGGGGGGGGGGGGGGGGGGGGGGGGGGGGGGGGGGGGGGFGGGGGGGGGGGGGGGGGGGGGGGGGFGGGGGGGGGGGGGGGGGGGFGFGFGFFFFFFFFFFFFFGFGGFGFFEFFFFFF@FFFFF@;DEBECCEFDBFFFBFFFFEFFEECEFCBEF@EE9@<@FFCC@EEE3CEF;@FFDFE34C7(:(
@M70528:330:000000000-K6D4P:1:1102:25979:5186 2:N:0:CTTCAACCAC+TTATGCGCCT
TAAAACAGGGTCCCCTCCCCCTCTAGGGTCAAAAAAAGAGGTATTTAAGTTTCGGTCAGTTAAAAGTATTGTGATAGCTCCCGCTAACACTGGCAAAGATAAAAGAAGAAGAATGGCTGTTAAAATAACTGATCAGACAAATAGTCTAATTTTTTCTGCTGAAAGGTTTTTTGCTTTAAGATTAATAATTGTAGTAATAAAATTTAAGGCACCTAAAATTGAAGAAATCCCTGCAAGGTGTAAAGAAAAAATTGTTAAGTCTACTGAAGGTCCTGAATGATAAAACGTTGATAAAGGTGGA
+
CCCCCGGGGGGGGFGGGGGGGGGGGGGGGGGGGGGGGGGGGGGGGGGGGGFGGGGGGGGGGGGGGGGGGGGGGGGGGGGGGGGGGGGGGGGGGGGGGGGGGGGGGGGGGGGGGGGGGGGGGGGGGGGGGGGGGGGGGGGGGGGGGGGGGGFGGGGGGGG8FFGGGGGGGGGGGGGGFGFGGGGGGGGGGGGFGCC9<FFFA9CCFFFFFFFFFGFFFCGFGFFFFFFFFFFAFF58>EDFB=/9<E@=A29@@FEA7=BC?7C++/9771;9;487235;ECEF))(6@;3+@EEF?3(-(
@M70528:330:000000000-K6D4P:1:1102:27177:5187 2:N:0:CTTCAACCAC+TTATGCGCCT
TAAAACAGGGTCCCCTCCTCCTCTAGGGTCAAAAAAAGAGGTATTTAAGTTTCGGTCAGCTAAAAGTATTGTGATAGCTCCCGCTAACACTGGTAAAGATAAAAGAAGAAGAATGGCTGTTAAAATAACTGATCAGACAAATAGTCTAATTTTTTCTGCTGAAAGGTTTTTTGCTTTAAGATTAATAATTGTAGTAATAAAATTTAAGGCACCTAAAATTGAAGAAATCCCTGCAAGGTGTAAAGAAAAAATTGTTAAGTCTACTGAAGGTCCTGAATGATAAAACGTTGATAAAGGTGGA
+
CCCCCGGGGGGGGGGGGGGGGGGGGGGGGGGGGGGGGFGGGGGGGGGGGFGGGGGGGGGCGGGGGGGGGGGGGGGGGGGGGGGGGGGGGGGGGGGGGGGGGGGGGGGGGGGGGGGGGGDFGGGGGGGGGGGGGGGGGGGGGGGFGGGGGGFGGGGGGGGGGGGFCFFGGGFGGCFFFGGG8FGGGGGGGFGF@FFG7EFGEFACCFFFFFFFFGFGFCFFGFFFFFFEFC@FFF@B>5DBBEE66A=BF9=B>FEFCCFC5ACFFB@33(57)/.48@C3<<EF<3(68?C7>6;EGEE((
@M70528:330:000000000-K6D4P:1:1102:14292:5188 2:N:0:CTTCAACCAC+TTATGCGCCT
TAAAACAGGGTCCCCTCCTCCTCTAGGGTCAAAAAAAGAGGTATTTAAGTTTCGGTCAGTTAAAAGTATTGTGATAGCTCCCGCTAACACTGGTAAAGATAAAAGAAGAAGAATGGCTGTTAAAATAACTGATCAGACAAATAGTCTAATTTTTTCTGCTGAAAGGTTTTTTGCTTTAAGATTAATAATTGTAGTAATAAAATTTAAGGCACCTAAAATTGAAGAAATCCCTGCAAGGTGTAAAGAAAAAATTGTTAAGTCTACTGAAGGTCCTGAGTGATAAAACGTTGATAAAGGTGGA
+
CCCCCGGGGGGGGGGGGGGGGGGGGGGGGGGGGGGGGGGGGGGGGGGGGGGGGGGGGGGGGGGGGGGGGGGGGGGGGGGGGGGGGGGGGGGGGGGGGGGGGGGGGGGGGGGGGGGGGGGGGGGEGGGGGGGGGGGGGGGGGGFGGGGGGGFGGGGGGGGGGGFGGGGGGGGGGGGGFGGGGGGGGGGGGGGGGGGGFFFDEGFBFFFFFFF:?FFGFGGFGFFBFEFEFF@>FFBFEFEFEEFAEE:545@BFFFF?FF5?CCCC@@:E@EF@@@<*37>?E?C<@7,8?:11<>ECEEF0
@M70528:330:000000000-K6D4P:1:1102:13400:5195 2:N:0:CTTCAACCAC+TTATGCGCCT
TAAAACAGGGTCCCCTCCTCCTCTAGGGTCAAAAAAAGAGGTATTTAAGTTTCGGTCAGTTAAAAGTATTGTGATAGCTCCCGCTAACACTGGTAAAGATAAAAGAAGAAGAATGGCTGTTAAAATAACTGATCAGACAAATAGTCTAATTTTTTCTGCTGAAAGGTTTTTTGCTTTAAGATTAATAATTGTAGTAATAAAATTTAAGGCACCTAAAATTGAAGAAATCCCTGCAAGGTGTAAAGAAAAAATTGTTAAGTCTACTGAAGGTCCTGAATGATAAAACGTTGATAAAGGTGGA
+
CCCCCGGGGGGGGGGGGGGGGGGGGGGGGGGGGGGGGGGGGGGGGGGGGGGGGGGGGGGGGGGGGGGGGGGGGGGGGGGGGGGGGGGGGGGGGGGGGGGGGGGGGGFGGGGGGGFGGGDGGGGGGGFGGGGGGGGGGGGGGCDGGGGGGGFGGGGGGGGGGGGGGGGGGGGGDGGGFGGGGGGGGGFFGGGGGFGGFGFGFGFEFFFFFFFFFGFFFGGFGFEFFFFCF5EAFFF>>:>DEEFFFC@);2>DEFFF5@6><@EFEEE=3@EAEFFFFCEFFEC<;<@@@DGFGFCFGFED(
@M70528:330:000000000-K6D4P:1:1102:24272:5198 2:N:0:CTTCAACCAC+TTATGCGCCT
TAAAACAGGGTCCCCTCCTCCTCTAGGGTCAAAAAAAGAGGTATTTAAGTTTCGGTCAGTTAAAAGTATTGTGATAGCTCCCGCTAACACTGGTAAAGATAAAAGAAGAAGAATGGCTGTTAAAATAACTGATCAGACAAATAGTCTAATTTTTTCTGCTGAAAGGTTTTTTGCTTTAAGATTAATAATTGTAGTAATAAAATTTAAGGCACCTAAAATTGAAGAAATCCCTGCAAGGTGTAAAGAAAAAATTGTTAAGTCTACTGAAGGTCCTGAATGATAAAACGTTGATAAAGGTGGA
+
CCCCCGGGGGGGGGGGGGGGGGGGGGGGGGGGGGGGGGGGGGGGGGGGGFFGGGGGGGGGGGGGGGGGGGGGCFFGGCGGGGGGDGGGFGGGGGGGGGGGGGG;AFFGGGGGGGGGGGGGGGGGGGGGGGGGGGGGGGGGGGGGGGGGGGFGGGGGGGGGGGDGCFGGGGCEEGGGFGGGGGGGGGGGGGGGGDGGF87EEGFEFFFAFCFF?FFGF7CCFFE*B@CEFEEAA27;>:DF6*A9>CDDFB55@FEF*149@ACFEB97@1@E7A@F4+)/7?C3))6(6=C+;<>C+7;7(
@M70528:330:000000000-K6D4P:1:1102:6129:5205 2:N:0:CTTCAACCAC+TTATGCGCCT
TAAAACAGGGTCCCCTCCTCCTCTAGGGTCAAAAAAAGAGGTATTTAAGTTTCGGTCAGTTAAAAGTATTGTGATAGCTCCCGCTAACACTGGTAAAGATAAAAGAAGAAGAATGGCTGTTAAAATAACTGATCAGACAAATAGTCTAATTTTTTCTGCTGAAAGGTTTTTTGCTTTAAGATTAATAATTGTAGTAATAAAATTTAAGGCACCTAAAATTGAAGAAATCCCTGCAAGGTGTAAAGAAAAAATTGTTAAGTCTACTGAAGTTCCTGAATGATAAAACGTTGATAAAGGTGGA
+
CCCCCGGGGGGGGGGGGGGGGGGGGGGGGGGGFDFGGGFFGGGGGGGFGGGGGGGGGGGGGGGGGGGGGGGGGGGGGGGGGGGGGGGGFGGGFEGGGGGGEGGGGGGGGGGGFGGGGGG@FCFGGGGGGGGGGGGGGGGGDDGGGGGGGGFGFGGFGGGGGGGGGGGEGGFGDGGGFDCGEGFGEGGGGGGGGGGGFGFA:BACFFFFFFFF?FFGFFF@FFE@FCCEC@C5ABBA6DDFEFF67EB@AB58EFEF@BF<C8C6>39><.79?E3CDGE85<C96<BFF@CCFEFCC@ED0
@M70528:330:000000000-K6D4P:1:1102:21103:5205 2:N:0:CTTCAACCAC+TTATGCGCCT
TAAAACAGGGTCCCCTCCTCCTCTAGGGTCAAAAAAAGAGGTATTTAAGTTTCGGTCAGTTAAAAGTATTGTGATAGCTCCCGCTAACACTGGTAAAGATAAAAGAAGAAGAATGGCTGTTAAAATAACTGATCAGACAAATAGTCTAATTTTTTCTGCTGAAAGGTTTTTTGCTTTAAGATTAATAATTGTAGTAATAAAATTTAAGGCACCTAAAATTGAAGAAATCCCTGCAAGGTGTAAAGAAAAAATTGTTAAGTCTACTGAAGGTCCTGAATGATAAAACGTTGATAAAGGTGGA
+
CCCCCGGGGGGGGGGGGGGGGGGGGGGGGGGGGGGGGGGGGGGGGGGGGGGGGGGGGGGGGGGGGGGGGGGGGGGGGGGGGGGGGGGGGGGGGGGGGGGGGGGGFGGGGGGGGGGGGGGGGGGGGGGGGGGGGGGGGGGGGGGGGGGGGGFGGGGGGGGGGGGFGGGGGGGGGGGGFGGGGGGGGGGGGGGGGGGGDDCFEFFFFFFFFFFFFGFGFGGFFFFFFBFFFFEAFFF9>EFEB=?AEFD=FBFBBFCF@A68CACAFFCB@;EE<FEFGFEF<?EEEFFFFF37@?CEG<80(
@M70528:330:000000000-K6D4P:1:1102:5469:5217 2:N:0:CTTCAACCAC+TTATGCGCCT
TAAAACAGGGTCCCCTCCTCCTCTAGGGTCAAAAAAAGAGGTATTTAAGTTTCGGTCAGTTAAAAGTATTGTGATAGCTCCCGCTAACACTGGTAAAGATAAAAGAAGAAGAATGGCTGTTAAAATAACTGATCAGACAAATAGTCTAATTTTTTCTGCTGAAAGGTTTTTTGCTTTAAGATTAATAATTGTAGTAATAAAATTTAAGGCACCTAAAATTGAAGAAATCCCTGCAAGGTGTAAAGAAAAAATTGTTAAGTCTACTGAAGGTCCTGAATGATAAAACGTTGATAAAGGTGGA
+
CCCCCGGGGGGGGGGGGGAFGGGGGGGGGGGGGGGGGGGGGGGGGGGGGGFGGGGGGGGGGGGGGGGGGGGGGGGGGGFGGGGGGGGGGGFGG4EFFGGGGGGGGGGGGGGGGGGGGGGFGGGGGGGGGGGGGGGGGGGGFFGGFGGGGGFGGGGGGGGGGGGGGGFGGGGDGGGGFGGFGGGGGGGGGGGGGFGGFGFGDFFFFFFFFFFFFGFGFGGFGFF;FFDFFF@5ADBFFGGGE=AFEFFDABBDBFFF?FAC<BCFGF@7@@;>@AEFFFFAEFEFFFBD@DC7CE>9FF;?0
@M70528:330:000000000-K6D4P:1:1102:14729:5243 2:N:0:CTTCAACCAC+TTATGCGCCT
TAAAACAGGGTCCCCTCCTCCTCTAGGGTCAAAAAAAGAGGTATTTAAGTTTCGGTCAGTTAAAAGTATTGTGATAGCTCCCGCTAACACTGGTAAAGATAAAAGAAGAAGAATGGCTGTTAAAATAACTGATCAGACAAATAGTCTAATTTTTTCTGCTGAAAGGTTTTTTGCTTTAAGATTAATAATTGTAGTAATAAAATTTAAGGCACCTAAAATTGAAGAAATCCCTGCAAGGTGTAAAGAAAAAATTGTTAAGTCTACTGAAGGTCCTGAATGATAAAACGTTGATAAAGGTGGG
+
CCCCCGGGGGGGGGGGGGGGGGGGGGGGGGGGGGGGGGGGGGGGGGGGGGGGGGGGGGGGGGGGGGGGGGGGGGGGGGGGGGGGGGGGGGGGGGGGGGGGGGGGGGGGGGGGGGGGGGGGGGGFGGGGGGGGGGGGGGGGGGFFFGGGGGFGGGGGGGGGGGGGGGGGGGGGGGDGFGGGGGGGGGGGGGGGGGGGFFFGE;FBFFFFFFFFFGFGFGGFGFEEFEFEF@EFFFFFEFDFEEFFCFF);4>BEF*B8BFECFCAGE?EFEEEEFE<C:CFE?6;<3:@@D9+;CEFGFF0(
@M70528:330:000000000-K6D4P:1:1102:25606:5245 2:N:0:CTTCAACCAC+TTATGCGCCT
TAAAACAGGGTCCCCTCCTCCTCTAGGGTCAAAAAAAGAGGTATTTAAGTTTCGGTCAGTTAAAAGTATTGTGATAGCTCCCGCTAACACTGGTAAAGATAAAAGAAGAAGAATGGCTGTTAAAATAACTGATCAGACAAATAGTCTAATTTTTTCTGCTGAAAGGTTTTTTGCTTTAAGATTAATAATTGTAGTAATAAAATTTAAGGCACCTAAAATTGAAGAAATCCCTGCAAGGTGTACAGAAAAAATTGTTAAGTCTACTGAAGGTCCTGAATGATAAAACGTTGATAAAGGTGGA
+
CCCCCGGGGGGGGGGGGGGGGGGGGGGGGGGGGGGGGGGGGGGGGGGGGAFDGGGGGGGGGGGGGGGGGGGGGFFGGCGGGGGGGGEGGGGGGGGGGGGGGGGGGGGGGGGFGGGGGGGGGGGGGGGFGFGGGGGGGGGGGGGGGGGGGGCFFGGFEGFGGGDGFGGGGGGGCGGGFGGFGGGFGEG?DFEGGCGGFFFCDEC)=FFFFFFFFGFFFFEBEFF@FFFEF@EF5B=*::DC>E*+AEF)?=9B2BCACBF<E>C8;>>>EE;973=E4:.)1)?E431@;<*++<93+)/6(
@M70528:330:000000000-K6D4P:1:1102:9771:5246 2:N:0:CTTCAACCAC+TTATGCGCCT
TAAAACAGGGTCCCCTCCCCCTCTAGGGTCAAAAAAAGAGGTATTTAAGTTTCGGTCAGTTAAAAGTATTGTGATAGCTCCCGCTAACACTGGCAAAGATAAAAGAAGAAGAATGGCTGTTAAAATAACTGATCAGACAAATAGTCTAATTTTTTCTGCTGAAAGGTTTTTTGCTTTAAGATTAATAATTGTAGTAATAAAATTTAAGGCACCTAAAATTGAAGAAATCCCTGCAAGGTGTAAAGAAAAAATTGTTAAGTCTACTGAAGGTCCTGAATGATAAAACGTTGATAAAGGTGGA
+
CCCCCGGGGGGGGGGGGGGGGGGGGGGGFGGGGGGGGGGGGGGGGGGGGGGGGGGGGGGGGGGGGGGGGGGGGGGGGGGGGGGGDFGGGGGGGGGGGGGGGGGGGGGGGGGGGGGGGGGGGFGAFGGGGGGGGGGGGGGGFGGGGGGGGGFGGGGGFGGGGGGGGGGGGGGDGGGGFFGFGGGGGGGGGGGGGFGGFGFGFFFFFFFFFFFFFGFGFGFCEFFEFFFFFE=>FFFFBC<DEBFFFF=BF2>BEFFFCBFFCFEFEEC;@E@EEEFF<@EECEFCEEB@@DFCGCCCDE?B(
@M70528:330:000000000-K6D4P:1:1102:11766:5248 2:N:0:CTTCAACCAC+TTATGCGCCT
TAAAACAGGGTCCCCTCCCCCTCTAGGGTCAAAAAAAGAGGTATTTAAGTTTCGGTCAGTTAAAAGTATTGTGATAGCTCCCGCTAACACTGGCAAAGATAAAAGAAGAAGAATGGCTGTTAAAATAACTGATCAGACAAATAGTCTAATTTTTTCTGCTGAAAGGTTTTTTGCTTTAAGATTAATAATTGTAGTAATAAAATTTAAGGCACCTAAAATTGAAGAAATCCCTGCAAGGTGTAAAGAAAAAATTGTTAAGTCTACTGAAGGTCCTGAATGATAAAACGTTGATAAAGGTGGA
+
CCCCCGGGGGFEFGGGFFGGGGGGGGGGGGGFGGGGGGGGGGGFGGGGGGGGGGGGGGGFGGGGGGGGGGGGGGGGGGGDGGEGGGGGGGGGGFGGGGGGGDFGGGGGGGGGGGGGGGGGGGGDGGGGGGGGAFGGGFGD=DGGGGGGGGFGFFDCFGGGFFGGGGFFGGGGGGFFFFGDFGGGFFFCFGGGFGGGFGFCCGFE?FAF?5@FFGFGFFGFGFAEFFFEFFF4A@@8>=>>>EFFFEF=;@>B>8@BC>BCCCEFF<77=15;7>3CCF5))977;3;@;;3+;3>EG@?((
@M70528:330:000000000-K6D4P:1:1102:26874:5251 2:N:0:CTTCAACCAC+TTATGCGCCT
TAAAACAGGGTCCCCTCCTCCTCTAGGGTCAAAAAAAGAGGTATTTAAGTTTCGGTCAGTTAAAAGTATTGTGATAGCTCCCGCTAACACTGGTAAAGATAAAAGAAGAAGAATGGCTGTTAAAATAACTGATCAGACAAATAGTCTAATTTTTTCTGCTGAAAGGTTTTTTGCTTTAAGATTAATAATTGTAGTAATAAAATTTAAGGCACCTAAAATTGAAGAAATCCCTGCAAGGTGTAAAGAAAAAATTGTTAAGTCTACTGAAGGTCCTGAATGATAAAACGTTGATAAAGGTGGA
+
CCCCCGGGGGGGGGGGGGGGGGGGGGGGGGGGGGGGGGGGGGGGGGGGGGGGGGGGGGGGGGGGGGGGGGGGGGGGGGGGGFGGDGGGGGGGGGGGGGGGGGGGGGGGGGGGGGGGGGGGFGGGGGGGGGGGGGGGGGGGGGFGGGGGGGFGGGGGGGGGGGFGGGGGGGGGGFGGFGGGGGGGGGGGGFGGGFGGFFFGEFFEFFFFFAFF?FFGFCFEDFEFFECEF@C*;BF4=5<@BEE=AEFFFBBF2FC68=8?E6CAFF?B<;@E;3;48+9AFFFF3)(5;;<;C?;CC@1=(
@M70528:330:000000000-K6D4P:1:1102:9049:5255 2:N:0:CTTCAACCAC+TTATGCGCCT
TAAAACAGGGTCCCCTCCCCCTCTAGGGTCAAAAAAAGAGGTATTTAAGTTTCGGTCAGTTAAAAGTATTGTGATAGCTCCCGCTAACACTGGCAAAGATAAAAGAAGAAGAATGGCTGTTAAAATAACTGATCAGACAAATAGTCTAATTTTTTCTGCTGAAAGGTTTTTTGCTTTAAGATTAATAATTGTAGTAATAAAATTTAAGGCACCTAAAATTGAAGAAATCCCTGCAAGGTGTAAAGAAAAAATTGTTAAGTCTACTGAAGGTCCTGAATGATAAAACGTTGATAAAGGTGGA
+
CCCCCGGGGGGGGGGGGGGGGGGGGGGGGGGGGGGGGGGGGGGGGGGGGGGGGGGGGGGGGGGGGGGGGGGGGGGGGGGGGGGGGGGGGGGGGGGGGGGGGFGGGGGGGGGGGGGGGGGGGGGGGGGGGGGGGGGGGGGGGGGGGGGGGGFGGGGGGGGGGGGGGGGGGGGGGEGGFGGGGGGGGGGGGGGGDGGGFGFGEGFFFFFFFFFFFGFGFFFFGFCEFFFFFEE>ADFF@:DDEFFFFFFBA2@D@AEF@=CFE67A@@?A<1;<3;=FCD?@EEF;EE>@8@>7;<;EG@?F0
@M70528:330:000000000-K6D4P:1:1102:19778:5255 2:N:0:CTTCAACCAC+TTATGCGCCT
TAAAACAGGGTCCCCTCCCCCTCTAGGGTCAAAAAAAGAGGTATTTAAGTTTCGGTCAGTTAAAAGTATTGTGATAGCTCCCGCTAACACTGGCAAAGATAAAAGAAGAAGAATGGCTGTTAAAATAACTGATCAGACAAATAGTCTAATTTTTTCTGCTGAAAGGTTTTTTGCTTTAAGATTAATAATTGTAGTAATAAAATTTAAGGCACCTAAAATTGAAGAAATCCCTGCAAGGTGTAAAGAAAAAATTGTTAAGTCTACTGAAGGTCCTGAATGATAAAACGTTGATAAAGGTGGA
+
CCCCCGGGGGGGGGGGGGGGGGGGGGGFGGGGGGGGGGGGGGGGGGGGGGGGGGGGGGGGGGGGGGGGGGGGGGGGGGGGGGGGGGGGGGGGGGGGGGGGGGGGGGGGGGGGFGGGGGGGGGGGGGGGGGGGGGGGGGGGGGFFGGGGGGFGGFGGGGGGGGGGGGGGGGGGGGGGFGGGGGGGGGGGGGGGGFGGFGFGFDFFFFFFFFFF>FFGFGGFGF;EFEFFF=BFFF@A>*5D>@FFFEDFF=>BEFEF7=BCEFFFFF77@;=77A<EFGEEFF?>9<>3=(/:C<CCEE3?(
@M70528:330:000000000-K6D4P:1:1102:14496:5255 2:N:0:CTTCAACCAC+TTATGCGCCT
TAAAACAGGGTCCCCTCCTCCTCTAGGGTCAAAAAAAGAGGTATTTAAGTTTCGGTCAGTTAAAAGTATTGTGATAGCTCCCGCTAACACTGGCAAAGATAAAAGAAGAAGAATGGCTGTTAAAATAACTGATCAGACAAATAGTCTAATTTTTTCTGCTGAAAGGTTTTTTGCTTTAAGATTAATAATTGTAGTAATAAAATTTAAGGCACCTAAAATTGAAGAAATCCCTGCAAGGTGTAAAGAAAAAATTGTTAAGTCTACTGAAGGTCCTGAATGATAAAACGTTGATAAAGGTGGA
+
CCCCCGGGGGGGGGGGGGGGGGGGGGGGGGGGGGGGGGGGGGGGGGGGGGGGGGGGGGGGGGGGCFGGGGGGGFGGGGGGGGGGGGGGGGGGGGGGGGGGGGGGGGGGGGGGGGGFGGGGGGGGGGGGGGGGGGGGGGGGGGGGGGGGGGFGGGGGFGGFGGGGFGGGGGGGGGGGFGGGGGGGGGGGGGGGGFGGFFFFEFFFFFFFFFFFFGFGFFGFGFCEF@DEFEEFFFFFBFFGFFFBEFDDA=BBBF<F?FFF?FCFG@5=FE@AEEFF8FE3<?CCEF9@FFC+;9;CD;;;(
@M70528:330:000000000-K6D4P:1:1102:6493:5260 2:N:0:CTTCAACCAC+TTATGCGCCT
TAAAACAGGGTCCCCTCCCCCTCTAGGGTCAAAAAAAGAGGTATTTAAGTTTCGGTCAGTTAAAAGTATTGTGATAGCTCCCGCTAACACTGGCAAAGATAAAAGAAGAAGAATGGCTGTTAAAATAACTGATCAGACAAATAGTCTAATTTTTTCTGCTGAAAGGTTTTTTGCTTTAAGATTAATAATTGTAGTAATAAAATTTAAGGCACCTAAAATTGAAGAAATCCCTGCAAGGTGTAAAGAAAAAATTGTTAAGTCTACTGAAGGTCCTGAATGATAAAACGTTGATAAAGGTGGA
+
BCCCCAFG@FGCECFGGGGGGGGGGGFEGG@CFFGGGGGGGGGGGGGGGFGGGGD:FFGGGGCFCDFGGGGGGGGFDGGDFGGGG7FGGGFDFGFEDGFGFFEGGGGGGGGFGGGFGGGFFGGGFGG9EFGGGGGGGGG8DGDDFGGGGCCFG,=FGGGGC99EFDGGFGFGGDADDACAFGGGGGGGGGGGGCDFCC7C7EFFFFFF??FAFGFFAE;C,+:8@5@EA46>FBFB@GFDEFF=AC:(;>>2@CFC81+9CFCFF337<(547;3);CE3?<)7)..6;3:;7<9>74(((
@M70528:330:000000000-K6D4P:1:1102:25859:5261 2:N:0:CTTCAACCAC+TTATGCGCCT
TAAAACAGGGTCCCCTCCTCCTCTAGGGTCAAAAAAAGAGGTATTTAAGTTTCGGTCAGTTAAAAGTATTGTGATAGCTCCCGCTAACACTGGTAAAGATAAAAGAAGAAGAATGGCTGTTAAAATAACTGATCAGACAAATAGTCTAATTTTTTCTGCTGAAAGGTTTTTTGCTTTAAGATTAATAATTGTAGTAATAAAATTTAAGGCACCTAAAATTGAAGAAATCCCTGCAAGGTGTAAAGAAAAAATTGTTAAGTCTATTGAAGGTCCTGAATGATAAAACGTTGAAAAGGGTGGA
+
CCCCCGGGGGGGGGGGGGGGGGGGGGGGGGGGGGGGGGGGGGGGGGGGG<FGFGGGGGGGGGGGGGGGGGFGGGFGGGGGGGGGGGGGGGGGGGGGGGGGGCGGGGGGGGGGGGGGGGGGGGGGGGGGGGGGGGGGGGGGGG9AFEFGGGFGGGGGGGGGGGFGGFGGGGGGGFGGFGGGFGFGGGGGGGGGGGGGFAD:>CFFAFFF??AFFDFDFEGEFFFEFE@EF:)*;47*:*52.:E+:CF)9=2:3=C814+//1/+199*7((.);)7*+)/)1)9))(68,*1:7((//6((
@M70528:330:000000000-K6D4P:1:1102:9884:5279 2:N:0:CTTCAACCAC+TTATGCGCCT
TAAAACAGGGTCCCCTCCTCCTCTAGGGTCAAAAAAAGAGGTATTTAAGTTTCGGTCAGTTAAAAGTATTGTGATAGCTCCCGCTAACACTGGTAAAGATAAAAGAAGAAGAATGGCTGTTAAAATAACTGATCAGACAAATAGTCTAATTTTTTCTGCTGAAAGGTTTTTTGCTTTAAGATTAATAATTGTAGTAATAAAATTTAAGGCACCTAAAATTGAAGAAATCCCTGCAAGGTGTAAAGAAAAAATTGTTAAGTCTACTGAAGGTCCTGAATGATAAAACGTTGATAAAGGTGGA
+
CCCCCGGGGGGGGFGGGGGGGGGGGGGG<FFEGGGEGGGGGGGGGGGGGGGGGGGEGGGGFAAF9EGGGGGGGGGGDFGGGGFGGEGGGGGGGGDFEFFGGECFGGGGGGGGGGGGGGGEGGGGFF<FEGGGGGGGGGGDGGFGGGGA=DD,@A4FFGD8FEDDFFGGCGGCEGFGFGDFC=EFDGFDFGGGGGGGFGFFDFFEFFCFF5AFFDFGF7F5:C5=ACCFF@)6A>:9>45?;<;FEEF=F2>@2=>A84B7?+@BFB5:@FF<3/;>CFCF)<6)).6=;;/@FC>EG4=8(
@M70528:330:000000000-K6D4P:1:1102:25302:5297 2:N:0:CTTCAACCAC+TTATGCGCCT
TAAAACAGGGTCCCCTCCTCCTCTAGGGTCAAAAAAAGAGGTATTTAAGTTTCGGTCAGTTAAAAGTATTGTGATAGCTCCCGCTAACACTGGTAAAGATAAAAGAAGAAGAATGGCTGTTAAAATAACTGATCAGACAAATAGTCTAATTTTTTCTGCTGAAAGGTTTTTTGCTTTAAGATTAATAATTGTAGTAATAAAATTTAAGGCACCTAAAATTGAAGAAATCCCTGCAAGGTGTAAAGAAAAAATTGTTAAGTCTACTGAAGGTCCTGAATGATAAAACGTTGATAAAGGTGGA
+
CCCCCGGGGGGFGGGGGGGGGGGGGGGGGGGGGGGGGGGGGGGGGGGGGGGGGGGGGGGGGGGGGGGGGGGGGGGGGGGGGGGGGGGGGGGGGGGGGGGGGGGGGGGGGGGGGGGGGGGFGGEFGGGGGGGGFEGDGGGGGGGGGFGGGGFGGGGGGGGGFG,EFGGGGGGGGFGGFGDCFGGGGGGGGGGGGDFFFDDEEFFEFFF?5AC?@FFG?FFBFF@E>5@CFFFFFFB8B*>B>=EAEFB=F=2@FFFF*=BC<AEFGF4>@(6374@CCDCFC?7>EE9=D6*+;99C+;17(
@M70528:330:000000000-K6D4P:1:1102:9023:5302 2:N:0:CTTCAACCAC+TTATGCGCCT
TAAAACAGGGTCCCCTCCTCCTCTAGGGTCAAAAAAAGAGGTATTTAAGTTTCGGTCAGTTAAAAGTATTGTGATAGCTCCCGCTAACACTGGTAAAGATAAAAGAAGAAGAATGGCTGTTAAAATAACTGATCAGACAAATAGTCTAATTTTTTCTGCTGAAAGGTTTTTTGCTTTAAGATTAATAATTGTAGTAATAAAATTTAAGGCACCTAAAATTGAAGAAATCCCTGCAAGGTGTAAAGAAAAAATTGTTAAGTCTACTGAAGGTCCTGAATGATAAAACGTTGATAAAGGTGGA
+
CCCCCFGGGGGGGFGGGGGGGGGGGGGFFGEFGFGGDGFFGGGGGGGGGGGGGGGFGGGFEGFGGGGGGGGFGGGGGFGGGGGGGGGGGGGGGGFGGGGFGGFGGGFFGGGGEGGGGGGFGGFFFGGGGGGGGGFGGGGGCFGFGGGGGGFFGAEGFGGFGGGFEGGGGGGGEGGGFGGGGGGFFGGGGGGGGGGDFFFFEFFFFFFFFFFFFGFGFGGFFF;CAEFC6:55A@BB@FF@B<*:EE)7>)5:(B8F8+49@+9=,>>><(;</;;4;:?F35C)77>@@D<@DC)9?<;<(
@M70528:330:000000000-K6D4P:1:1102:26654:5303 2:N:0:CTTCAACCAC+TTATGCGCCT
TAAAACAGGGTCCCCTCCTCCTCTAGGGTCAAAAAAAGAGGTATTTAAGTTTCGGTCAGTTAAAAGTATTGTGATAGCTCCCGCTAACACTGGTAAAGATAAAAGAAGAAGAATGGCTGTTAAAATAACTGATCAGACAAATAGTCTAATTTTTTCTGCTGAAAGGTTTTTTGCTTTAAGATTAATAATTGTAGTAATAAAATTTAAGGCACCTAAAATTGAAGAAATCCCTGCAAGGTGTAAAGAAAAAATTGTTAAGTCTACTGAAGGTCCTGAATGATAAAACGTTGAAAAGGGTGGA
+
CCCCCGGGGGGGGGGGGGGGGGGGGGGGGGGGGGGGGGGGGGGGGGGGGGGGGGGGGGGGGGGGGGGGGGGGGGCGGGGGGGGGGGGGGGGGGGGGGGGGGGGGGGGGGFGFGGGGGGGGGGGGGGGFGGGGGGGGGGGGGGD8FGGGGGFGGFGGGGGGGGFF8FFFGGGGGGGGFGGGGGFFGGGGGGGGGGGG?FFGFGFFFFFFFFFFFFFFF<EBFFC=CE@CFB5*@B@AEGGG@BEA?EFFFFF=5FEFCFC?C>C+>*/078@37>446C?<CE)1)/6;3(*+27(/*/:;(
@M70528:330:000000000-K6D4P:1:1102:22607:5308 2:N:0:CTTCAACCAC+TTATGCGCCT
TAAAACAGGGTCCCCTCCTCCTCTAGGGTCAAAAAAAGAGGTATTTAAGTTTCGGTCAGTTAAAAGTATTGTGATAGCTCCCGCTAACACTGGTAAAGATAAAAGAAGAAGAATGGCTGTTAAAATAACTGATCAGACAAATAGTCTAATTTTTTCTGCTGAAAGGTTTTTTGCTTTAAGATTAATAATTGTAGTAATAAAATTTAAGGCACCTAAAATTGAAGAAATCCCTGCAAGGTGTAAAGAAAAAATTGTTAAGTCTACTGAAGGTCCTGAATGATAAAACGTTGATAAAGGTGGA
+
CCCCCGGGGGGGGGGGGGGGGGGGGGGFGGGGGGGGGGGGGGGGGGGGGGGGGGGGGGGGGGGGGGGGGGGGGGGGGGGGGGGGEFGGGGGGGGGGGGGGGGGGGGGGGGGGGGGGGGGGGFGGGGGGGGGGGGGGGGGGGGGGGGGGGGFGGGGGGGGFFGGGGGFDFGGGGGGGFFCFFGGGGGGGGFGGGGGGFGFGFGFFFFFFFFFFFFFGFCGEGF9AFEFF6CFAF=@;BFFGFFFACFF9ABB2@FEFCAF?EFFFGFEEE;@37AEFC;C<6C?3><>@D1C;@5;>EEFF(
@M70528:330:000000000-K6D4P:1:1102:27121:5310 2:N:0:CTTCAACCAC+TTATGCGCCT
TAAAACAGGGTCCCCTCCTCCTCTAGGGTCAAAAAAAGAGGTATTTAAGTTTCGGTCAGTTAAAAGTATTGTGATAGCTCCCGCTAACACTGGTAAAGATAAAAGAAGAAGAATGGCTGTTAAAATAACTGATCAGACAAATAGTCTAATTTTTTCTGCTGAAAGGTTTTTTGCTTTAAGATTAATAATTGTAGTAATAAAATTTAAGGCACCTAAAATTGAAGAAATCCCTGCAAGGTGTAAAGAAAAAATTGTTAAGTCTACTGAAGGTCCTGAATGATAAAACGTTGATAAAGGTGGA
+
CCCCCGGGGGGGGGGGGGGGGGGGGGGGGGGGGGGGGGGFFFGGGGGGGGFGGGGGGGGGGGGGGGGGGGGGGGGGGGGGGGGGGGGGFGGGGGGGGGGGGGGFGGGGGGGGFGGGGGGGGGGGGFGGGGGGGGGGGGGGGGGGGGGGFG?GGGGGCFGGGGGGGGGGGGGGGGGGFGGGFGGGFGGFGGGG7DFDFFFFEGFFFF75AFAAFGFFFFFFG>CEFE@EACBAABB96DCGE=E9<CB2?=9=E=EF54:C?FEAE@?@;14>39@<;+7<CEEEE@1@@?32;?4;F@;,(
@M70528:330:000000000-K6D4P:1:1102:13335:5314 2:N:0:CTTCAACCAC+TTATGCGCCT
TAAAACAGGGTCCCCTCCCCCTCTAGGGTCAAAAAAAGAGGTATTTAAGTTTCGGTCAGTTAAAAGTATTGTGATAGCTCCCGCTAACACTGGCAAAGATAAAAGAAGAAGAATGGCTGTTAAAATAACTGATCAGACAAATAGTCTAATTTTTTCTGCTGAAAGGTTTTTTGCTTTAAGATTAATAATTGTAGTAATAAAATTTAAGGCACCTAAAATTGAAGAAATCCCTGCAAGGTGTAAAGAAAAAATTGTTAAGTCTACTGAAGGTCCTGAATGATAAAACGTTGATAAAGGTGGA
+
CCCCCGGGGGGGGGGGGGGGGGGGGGGGGGGGGGGGGGGGGGGGGGGGGGGGGGGGGGGGGGGGGGGGGGGGGGGGGGGGGGGGGGGGGGGGGGGGGGGGGGGGGFGGGGGGGGGGGGGGGGGGGGGGGGGGGGGGGGGGGGGGGGGGGGFGGGGGGGGFGGFGGGGGGGGGGGGGFGGGGGGGGGGGGGGGGGGGFGFFEFFFFFFFFFFFFGFGFGGFDFE5AECFFFFFFDDFECEFFFEFFFFFF>@FEFFFCFFE?7CFEFEEFEE3;9EFG@EACFFC<896@DDFGFFFGE2:(
@M70528:330:000000000-K6D4P:1:1102:24780:5326 2:N:0:CTTCAACCAC+TTATGCGCCT
TAAAACAGGGTCCCCTCCTCCTCTAGGGTCAAAAAAAGAGGTATTTAAGTTTCGGTCAGTTAAAAGTATTGTGATAGCTCCCGCTAACACTGGTAAAGATAAAAGAAGAAGAATGGCTGTTAAAATAACTGATCAGACAAATAGTCTAATTTTTTCTGCTGAAAGGTTTTTTGCTTTAAGATTAATAATTGTAGTAATAAAATTTAAGGCACCTAAAATTGAAGAAATCCCTGCAAGGTGTAAAGAAAAAATTGTTAAGTCTACTGAAGGTCCTGAATGATAAAACGTTGATAAAGGTGGA
+
CCCCCGGGGGGGGGGGGGGGGGGGGGGGGGGGGGGGGGGGGGGGGGGGGGGGGGGGGGGGGGGGGGGGGGGGGGGGG9FGGGGGGGGGGGGGGGGGGGGGGGGGGGGGGGGGGGGGGGGGGGGGGGGGGGGGGGGGGGGGGGGGGGGGGGFGGGGGGGGGGF?FGFGGFGGGGGGGFGGGGGGGGFGGGGGGGGGGFFFGD@FEFFFFAFFFF?FGFCGFFCEFFFFFFF5AFD7AEC:8BEFFEFD5AD@FFFF6CBF??CE1,>9.;1=A;E732:?EFF347@6=;18:7<7C<<1=(
@M70528:330:000000000-K6D4P:1:1102:22601:5326 2:N:0:CTTCAACCAC+TTATGCGCCT
TAAAACAGGGTCCCCTCCTCCTCTAGGGTCAAAAAAAGAGGTATTTAAGTTTCGGTCAGTTAAAAGTATTGTGATAGCTCCCGCTAACACTGGTAAAGATAAAAGAAGAAGAATGGCTGTTAAAATAACTGATCAGACAAATAGTCTAATTTTTTCTGCTGAAAGGTTTTTTGCTTTAAGATTAATAATTGTAGTAATAAAATTTAAGGCACCTAAAATTGAAGAAATCCCTGCAAGGTGTAAAGAAAAAATTGTTAAGTCTACTGAAGGTCCTGAATGATAAAACGTTGATAAAGGTGGA
+
CCCCCGGGGGGGGGGGGGGGGGGGGGGGGGGGGGGGGGGGGGGGGGGGGGGGGGGGGGGGGGGGGFGGGGGGGGGGGGGGGGGGGGGGGGGGGGGGGGGGGGGGGGGGGFGGGGGGGGGGGGGGGGGGGGGGGGGGGGGGGGGGGGGGGGFGFGGGGGGGGGGGGGGGGGGGGGFGFGGGGGGAFGGGGGGGGGGGFGFFFGFEFFFFFFFFFGFDFEFFGF9A=CDCF5=>A=DFFGGGF=EFFFB<FBFFBFFF?BAE?CECEB?>@F@9=EE3<C?<EF?64<0=@@F;C<)7@7=D0
@M70528:330:000000000-K6D4P:1:1102:13326:5337 2:N:0:CTTCAACCAC+TTATGCGCCT
TAAAACAGGGTCCCCTCCCCCTCTAGGGTCAAAAAAAGAGGTATTTAAGTTTCGGTCAGTTAAAAGTATTGTGATAGCTCCCGCTAACACTGGCAAAGATAAAAGAAGAAGAATGGCTGTTAAAATAACTGATCAGACAAATAGTCTAATTTTTTCTGCTGAAAGGTTTTTTGCTTTAAGATTAATAATTGTAGTAATAAAATTTAAGGCACCTAAAATTGAAGAAATCCCTGCAAGGTGTAAAGAAAAAATTGTTAAGTCTACTGAAGGTCCTGAATGATAAAACGTTAATAAAGGTGGG
+
-CCCCGGGGGFGGGGGGGGGGGGGGGGGGGGGGGGGGGGGGFGGGGGAFGGGGGGCGEGGGGGGGGGGFFGGGGGGGCF?FCEGGGGGCFFGFGGFGGGGGGFDDFFFFAGGGFGG8F8EEC?FEFGGFFFGFGGGGGGFFDCGCGFFCF7DEC8FAF;;FFDAFD=EFGGGE,=E?FEGFDDGFCFGCGGGC7;EFGFFF9C5BA=5;5?F@GFFFFGEFFCEFB@CFFFFFFFFFGFC*96:64:7A(52>F?C*=1*)+6++7)7)(/)/;3)*39=3))9>;93((1;D9).>)(((
@M70528:330:000000000-K6D4P:1:1102:15250:5343 2:N:0:CTTCAACCAC+TTATGCGCCT
TAAAACAGGGTCCCCTCCTCCTCTAGGGTCAAAAAAAGAGGTATTTAAGTTTCGGTCAGTTAAAAGTATTGTGATAGCTCCCGCTAACACTGGTAAAGATAAAAGAAGAAGAATGGCTGTTAAAATAACTGATCAGACAAATAGTCTAATTTTTTCTGCTGAAAGGTTTTTTGCTTTAAGATTAATAATTGTAGTAATAAAATTTAAGGCACCTAAAATTGAAGAAATCCCTGCAAGGTGTAAAGAAAAAATTGTTAAGTCTACTGAAGGTCCTGAATGATAAAACGTTGATAAAGGTGGA
+
CCCCCGGGGGGGGGGGGGGGGGGGGGGGGGGGGGGGGGGGGGGGGGGGGFGGGGGGGGGGGGGGGGGGGGGGGGGGGGGGGGGGGGGGGGGGGGGGGGGGGGGGGGGGGFGGGGGGGGGGGGGGGGGGGGGDFGGGGGGGGGGGGGGGGGFGGGGGGGGGGGGGGGGFG6EGGGFGFGGGGGGGGGGGGGGGGGGGFFFFFGFFFFFFFFFFFFFGFGFEFFCEFED@FEFFFB4@BFDB;>AEEE@DFFF2@FEFEFFFEFCFEF?=F8=<4@EEFFFFCC347@:@@0:;@?3477(1(
@M70528:330:000000000-K6D4P:1:1102:9614:5361 2:N:0:CTTCAACCAC+TTATGCGCCT
TAAAACAGGGTCCCCTCCTCCTCTAGGGTCAAAAAAAGAGGTATTTAAGTTTCGGTCAGTTAAAAGTATTGTGATAGCTCCCGCTAACACTGGTAAAGATAAAAGAAGAAGAATGGCTGTTAAAATAACTGATCAGACAAATAGTCTAATTTTTTCTGCTGAAAGGTTTTTTGCTTTAAGATTAATAATTGTAGTAATAAAATTTAAGGCACCTAAAATTGAAGAAATCCCTGCAAGGTGTAAAGAAAAAATTGTTAAGTCTACTGAAGGTCCTGAATGATAAAACGTTGATAAAGGTGGA
+
CCCCCGGGGGGGGGGGGGFGGGGGGGGGGGGGGGGGGGGGGGGGGGGGGGGGGGGGGGGGGGGGGGGGGGGGGGGGGGGGGGGGGGGGGGGGGEFGGGGGGGGGGGGGGGGGGGGGGGGGGGGGGGGGGGGGGGGGGGGGGGGGGGGGGGFGFDGGGGGGGGGGGGGGGGGGGGGGFGGGGGGGGGGGGGGGGGGGFGFGFGFEFFFFFFFFFGFGFGGFGFFFFFFFFEF5FFFFFCCEBEFAEFF@A>BFEFFF?FFEEFEFGE?E3@8E;A@CCFFFC<59CFFF;DGDGFFEG@E;(
@M70528:330:000000000-K6D4P:1:1102:24856:5372 2:N:0:CTTCAACCAC+TTATGCGCCT
TAAAACAGGGTCCCCTCCTCCTCTAGGGTCAAAAAAAGAGGTATTTAAGTTTCGGTCAGTTAAAAGTATTGTGATAGCTCCCGCTAACACTGGTAAAGATAAAAGAAGAAGAATGGCTGTTAAAATAACTGATCAGACAAATAGTCTAATTTTTTCTGCTGAAAGGTTTTTTGCTTTAAGATTAATAATTGTAGTAATAAAATTTAAGGCACCTAAAATTGAAGAAATCCCTGCAAGGTGTAAAGAAAAAATTGTTAAGTCTACTGAAGGTCCTGAATGATAAAACGTTGATAAAGGTGGA
+
CCCCCGGGGGGGGGGGGGGGGGGGGGGGGGGGGGGGGGGGGGGGGGGGGGGGGGGGGGGGGGGGGGGGGGGGGGGGGGGGGGGGGGGGGGGGGGGGGGGGGGGGGGGGGGGGGGGGGGGGGGGGGGGGGGGGGGGGGGGGGGGGGGGGGGFGGGGGGGGGGFGGG?GGGGGGGGDGFFDCFGFCGGGFGFGDCAFGCA<DDBFFFFFFAAFFFGFGF7CFGFC69CDFFECAFFFF*=FFEEFC<CD=A@@B=F5B*=BEE88AEF?@FE;A.4;CDGFFCCECFF:@@;C>FEEF7;@?0
@M70528:330:000000000-K6D4P:1:1102:14681:5386 2:N:0:CTTCAACCAC+TTATGCGCCT
TAAAACAGGGTCCCCTCCCCCTCTAGGGTCAAAAAAAGAGGTATTTAAGTTTCGGTCAGTTAAAAGTATTGTGATAGCTCCCGCTAACACTGGCAAAGATAAAAGAAGAAGAATGGCTGTTAAAATAACTGATCAGACAAATAGTCTAATTTTTTCTGCTGAAAGGTTTTTTGCTTTAAGATTAATAATTGTAGTAATAAAATTTAAGGCACCTAAAATTGAAGAAATCCCTGCAAGGTGTAAAGAAAAAATTGTTAAGTCTACTGAAGGTCCTGAATGATAAAACGTTGATAAAGGTGGA
+
CCCCCGGGGGGGGGFGGGGGGGDGGGGGGGGGGGGGGGGGGGGGGGGGGGGGGGGGGGGGGGGGGEGGGGGGGGGGGGGFGGGGGGGGGGGGGGGGGGGGGGGAFGGGGGGGGGGGGGGGGGGFGGGGGGGGGGGCGGGGGGGGGFFGGGFGFEGGGGGFCFFFGGGGGGGGEGFGFFEGGGGGGGGGGGGFGGGGFGFFFGFEFFFFFFFAFDFGFGFEGCACF@CFFEFFA9@F==>D=BA>EE=(;@BD:FC@8=FCCFCFFE?3;8@A)>8421.75??.9<@3@@<>FFCEG<(-(
@M70528:330:000000000-K6D4P:1:1102:23499:5391 2:N:0:CTTCAACCAC+TTATGCGCCT
TAAAACAGGGTCCCCTCCTCCTCTAGGGTCAAAAAAAGAGGTATTTAAGTTTCGGTCAGTTAAAAGTATTGTGATAGCTCCCGCTAACACTGGTAAAGATAGAAGAAGAAGAATGGCTGTTAAAATAACTGATCAGACAAATAGTCTAATTTTTTCTGCTGAAAGGTTTTTTGCTTTAAGATTAATAATTGTAGTAATAAAATTTAAGGCACCTAAAATTGAAGAAATCCCTGCAAGGTGTAAAGAAAAAATTGTTAAGTCTACTGAAGGTCCTGAATGATAAAACGTTGATAAAGGTGGA
+
CCCCCGGGFEGGGFGGGGGGGGGGGGGGGGGGGGGGFGGGGGFGGGGGGGGGGGGGGGGGGDFGFFG<FGGGGGGGGAFFFGGGDFGFGGGGEGGFFGGGG@FGGGCGFFGGGGGGCGCEEGGGGGGGGFFGGGGGFFGGGGGGGGGGGGFGGGGGFFGGGGGFGFFGGFEEEGGGFGGGGGGGGGGGGCGGGCFDDGFC>EFCBFF?AFFF?FFFF9:@C69A>CDCC585?5<9;CDG6EEF<E=BFDFFBFFFEFB??CFAF=/.7/44743;0:7)9?C>4.(66337CCECF7(((
@M70528:330:000000000-K6D4P:1:1102:14691:5402 2:N:0:CTTCAACCAC+TTATGCGCCT
TAAAACAGGGTCCCCTCCCCCTCTAGGGTCAAAAAAAGAGGTATTTAAGTTTCGGTCAGTTAAAAGTATTGTGATAGCTCCCGCTAACACTGGCAAAGATAAAAGAAGAAGAATGGCTGTTAAAATAACTGATCAGACAAATAGTCTAATTTTTTCTGCTGAAAGGTTTTTTGCTTTAAGATTAATAATTGTAGTAATAAAATTTAAGGCACCTAAAATTGAAGAAATCCCTGCAAGGTGTAAAGAAAAAATTGTTAAGTCTACTGAAGGTCCTGAATGATAAAACGTTGCTAAAGGTGGA
+
CCCCCGGGGGGGGGGGGGGGGGGGFEFEGGFFGG<FC:CFGGGGFGGGGGGGFFEFGGFFGGFFCFGGGGGGGGFGGFG5FGGGGGGGGGGFFCGGGGGGGGFEEFGGGGGGGGGFFGDFGGGGGGGGGGGGGG<9?FFEFEGGGGGGGGFGGG8FFGFAFFGDFGF9FCGGDGFGFGCEGGGDFGGGGGGGGGGGFF7CCFCCFFFFF*5@9CFG>3EEGFAEF@DF8<EFF4BF>D>D@F?FAE=(82>27=9>@=@8);7F@4644(;98EE30+1=C??3);35@;*0;9)=7)46(
@M70528:330:000000000-K6D4P:1:1102:13882:5414 2:N:0:CTTCAACCAC+TTATGCGCCT
TAAAACAGGGTCCCCTCCTCCTCTAGGGTCAAAAAAAGAGGTATTTAAGTTTCGGTCAGTTAAAAGTATTGTGATAGCTCCCGCTAACACTGGTAAAGATAAAAGAAGAAGAATGGCTGTTAAAATAACTGATCAGACAAATAGTCTAATTTTTTCTGCTGAAAGGTTTTTTGCTTTAAGATTAATAATTGTAGTAATAAAATTTAAGGCACCTAAAATTGAAGAAATCCCTGCAAGGTGTAAAGAAAAAATTGTTAAGTCTACTGAAGGTCCTGAATGATAAAACGTTGATAAAGGTGGA
+
CCCCCGGGGGGGGGGGGGGGGGGGGGGGGGGGGGGGGGGGGGGGGGGGGGGGGGGGGGGGGGGGGGGGGGGGGGGGGGGGGGGGGGGGGGGGGGGGGGGGGGGGGGGGGCGGGGGGGGGGGGGGGGGGGGGGGGGGGGGGGGGGGGGGGGFGGGGGGGGGGGGGGGGGGDGGGGGGFGGGGGGG9FGCGGGGGGGGFGFGFGFFFFFFFFFFFGFGFGGFGFFFFFFFFFEFFFFFEGGG=EEFFFB7FBFD=FEA@FAE?A?B7=CEFFFFFFFF>>CFEFFEEFBFF?FCFE3>FF1;(
@M70528:330:000000000-K6D4P:1:1102:12544:5416 2:N:0:CTTCAACCAC+TTATGCGCCT
TAAAACAGGGTCCCCTCCTCCTCTAGGGTCAAAAAAAGAGGTATTTAAGTTTCGGTCAGTTAAAAGTATTGTGATAGCTCCCGCTAACACTGGTAAAGATAAAAGAAGAAGAATGGCTGTTAAAATAACTGATCAGACAAATAGTCTAATTTTTTCTGCTGAAAGGTTTTTTGCTTTAAGATTAATAATTGTAGTAATAAAATTTAAGGCACCTAAAATTGAAGAAATCCCTGCAAGGTGTAAAGAAAAAATTGTTAAGTCTACTGAAGGTCCTGAATGATAAAACGTTGATAAAGGTGGA
+
CCCCCGGGGGGGGGGGGGGGGGGGGGGGGGGGGGGGGGGGGGGGGGGGGGGGGGGGGGGGGGGGGGGGGGGGGGGGGGGGGGGGGGGGGGGGGGGGGGGGGGGGGGGGFGGGGGGGGGGFFGGGFGGGGGGGGGGGGGGGGGGGGGGGGGFGGGGGGGGGGGGFGGGGGGGGGGGGFGFGGGGGGGGGGGGGGGGGFGFGFCFFFFFFFFFFFGFFF7EEGFFFF:@EFFEAFFFFE8>D@BEFCFFFFF>BEFFFFFFF?FFF7>8*;@;E74<EFGEECFC<C@66@<CFGFFFGF@F0
@M70528:330:000000000-K6D4P:1:1102:13867:5431 2:N:0:CTTCAACCAC+TTATGCGCCT
TAAAACAGGGTCCCCTCCTCCTCTAGGGTCAAAAAAAGAGGTATTTAAGTTTCGGTCAGTTAAAAGTATTGTGATAGCTCCCGCTAACACTGGTAAAGATAAAAGAAGAAGAATGGCTGTTAAAATAACTGATCAGACAAATAGTCTAATTTTTTCTGCTGAAAGGTTTTTTGCTTTAAGATTAATAATTGTAGTAATAAAATTTAAGGCACCTAAAATTGAAGAAATCCCTGCAAGGTGTAAAGAAAAAATTGTTAAGTCTACTGAAGGTCCTGAATGATAACACGTTGATAAAGGTGGA
+
-ACCCGFGGGGDEFGGECCGG@FGFFFGGGGGGFGGEGGGGGGGGGGGGGFGGFGGGDGFCEEFGGGGGFFGGGGGCFGGGFGGEGGGCGGGDEGB9FFA?,C;FFEF@FEFGGFFGG=@=,CAFGGGGFFFFGGF?F88+@FEFGGGGGFGCG>,DGCEFGGGGGGFFDBCC,EGBEFGG9E<AFGFGGCFFGFF+ECDBGF@FFFB*:C59FFCFACB9AA68=@CA:CA>4:991>CB*;F<6=DF==:>FFF?C+85=CF,7>74(/>@AF<7:E)9?<)).6381C:C3697.(6(
@M70528:330:000000000-K6D4P:1:1102:7806:5436 2:N:0:CTTCAACCAC+TTATGCGCCT
TAAAACAGGGTCCCCTCCTCCTCTAGGGTCAAAAAAAGAGGTATTTAAGTTTCGGTCAGTTAAAAGTATTGTGATAGCTCCCGCTAACACTGGCAAAGATAAAAGAAGAAGAATGGCTGTTAAAATAACTGATCAGACAAATAGTCTAATTTTTTCTGCTGAAAGGTTTTTTGCTTTAAGATTAATAATTGTAGTAATAAAATTTAAGGCACCTAAAATTGAAGAAATCCCTGCAAGGTGTAAAGAAAAAATTGTTAAGTCTACTGAAGGTCCTGAATGATAAAACGTTGATAAAGGTGGA
+
CCCCCGGGGGGGGGGGGGGGGGGGGGGGGGGGGGGGGGGGGGGGGGGGGGGGGGGGGGGGGGGGGGGGGGGGGGGGGGGGGGGGGGGGGGGGGGGGGGGGGGGGGGGGGGGGGGGGGGGGGGGGGGGGGGGGGGGGGGGGFGGGGGGGGGFGGGGFFGGGGGGGGGFGGFGCGGGGFGGGGGGGGGGGGGGGGGGGFGFGFGFEFFFFAFFFFGFGAFFFGFEBFEDFF@E>A=BFECFGFFFFCEFBF>@B=FFF<BFCCCEFGFC3=1=A3AEFFGEFE<?EEE:3;=C;F?CEFF;;(
@M70528:330:000000000-K6D4P:1:1102:20379:5444 2:N:0:CTTCAACCAC+TTATGCGCCT
TAAAACAGGGTCCCCTCCTCCTCTAGGGTCAAAAAAAGAGGTATTTAAGTTTCGGTCAGTTAAAAGTATTGTGATAGCTCCCGCTAACACTGGTAAAGATAAAAGAAGAAGAATGGCTGTTAAAATAACTGATCAGACAAATAGTCTAATTTTTTCTGCTGAAAGGTTTTTTGCTTTAAGATTAATAATTGTAGTAATAAAATTTAAGGCACCTAAAATTGAAGAAATCCCTGCAAGGTGTAAAGAAAAAATTGTTAAGTCTACTGAAGGTCCTGAATGATAAAACGTTGATAAAGGTGGA
+
CCCCCGGGGGGGGGGGGGGGGGGGFGGGGGGGGGGGGGGGGGGGGGGGGGGGGGGGGGGGGGGGGGGGGGGGGGGGGGGGFGGGGGGGGGGGGGGGGGGGGGGGGGGGGGGGGGGGGGGGGGGGGGGGGGGGFGGGGGGGGGGGGGGGGGFGDGGGGGGGGGGFGGGFFFFGGGGGFGGGGGGGGGGGGGGGGGGG7DEGEGFFFFFFFFFFFGFGFGFEGFFFFFCCF=@59>BA>=>FEFFFCED:FB>FEC?C@CFCE>CFFFCE@EE<)7AFFFEFEFFE9@7@;0>:><6>C<1=(
@M70528:330:000000000-K6D4P:1:1102:25432:5452 2:N:0:CTTCAACCAC+TTATGCGCCT
TAAAACAGGGTCCCCTCCTCCTCTAGGGTCAAAAAAAGAGGTATTTAAGTTTCGGTCAGATAAAAGTATTGTGATAGCTCCCGCTAACACTGGTAAAGATAAAAGAAGAAGAATGGCTGTTAAAATAACTGATCAGACAAATAGTCTAATTTTTTCTGCTGAAAGGTTTTTTGCTTTAAGATTAATAATTGTAGTAATAAAATTTAAGGCACCTAAAATTGAAGAAATCCCTGCAAGGTGTAAAGAAAAAATTGTTAAGTCTACTGAAGGTCCTGAATGATAAACCGTTGATAAAGTTGGA
+
CCCCCGGGGGGGGGGGGGGGGGGGGGGGGGGGGGGGGGGGGGGGGGGGGAEGGGGGGGGGGGFGGGGGGGGGGGGGGFGGGGGGGGGGGGGGGGGGGGGGGGGGGGGFGGGGGGGGGGGGGGGGGGGGGGGGGGGGGGGGGGCDGGGGGGFGGGGGGFGFGGGGGDGGGGGGGGGGFDCCEGGGGGGFGGGGGCGGCC<@ACF5BFFFFFFF:+?F>AFCCFEFF9@ACCE>?2@;68>81*9+8A)79>@D28C+*++09+@617>)734;//))2:)4?39>)3(601*1;7)/+...)
@M70528:330:000000000-K6D4P:1:1102:20771:5455 2:N:0:CTTCAACCAC+TTATGCGCCT
TAAAACAGGGTCCCTGTCTCTTATACACATCTGACGCTGCCGACGAAGGCGCATAAGTGTAGATCTCGGTGGTCGCCGTATCATTAAAAAACCAAAAAAAAACGAAAAAACCGAACTCTTACCCATCCCTTCTAAACACACACACTCCCTCTATCTTTCCTCATTATTACTACCATTACACTCACTGCTCTTCTACTTCCCCAATCCTCCCACTCCCCTTCCGTCACTACTTTACCTCTCCCGTCACCCCCTTATCCCACCCCCTCACGACCCTTCCCACTCTTGTCTCACCCACCTAATC
+
CCCCCGGGGGGGGGGGGGGGGGGGGGGGGGGGGGGGGGGGGGGGGGGGGGGGGGGG@CEFCFAEFF<FFGGGGGDFD=B,9CFEFFGGGGG@,=F<FBE+@8?+++8+,++++3++,,+,,9,,,,63,3,,,,,666,8++0++,5,,,*,,,,,,,,,3>,,,53,,,,,,,,5+,,,2,,,6,,*,6,,+,+4+,+,-6)-/))+*))).*;*.A*(*)()0/()+()++).2;++0(((),(-).((,()-1-0/,3)-5*(,((((,(((,0*.((()))).).)**1(((*()))
@M70528:330:000000000-K6D4P:1:1102:7800:5461 2:N:0:CTTCAACCAC+TTATGCGCCT
TAAAACAGGGTCCCCTCCCCCTCTAGGGTCAAAAAAAGAGGTATTTAAGTTTCGGTCAGTTAAAAGTATTGTGATAGCTCCCGCTAACACTGGCAAAGATAAAAGAAGAAGAATGGCTGTTAAAATAACTGATCAGACAAATAGTCTAATTTTTTCTGCTGAAAGGTTTTTTGCTTTAAGTTTAATAATTGTAGTATTAAAATTTAAGGCACCTACAATTGAAGAATTCCCTGCAAGTGGTAAAGAAAAAATTGTTAAGTCTACTGAAGGTCCTGATTGATAAAACGTTGAAAAAGGTGGA
+
CCCCCGGGGGGGGGGGGGGGGGGDFGGFGGGGGGGGGGGGGGGGGGGGGGGGGGGGGGGGGGGGFCFGGGGGGGGGGGGGGFGGEGGGGGGGGGGG@FGCFFCFFG=EDFFGFGGGGGGGGGGGGGG9=FGGFFGGGGGGFGGGGGGGGGFGGFC=FGG85D??D=FGGGG>=EFCCF29,3=FB3E+@D,7=A=F+<9E7@CE++5+;:*:*;?*;,@*,+03+:1*8A7A6))/15,,*:7+68>5?@6@2+>+*++1>+/:;3).7=5A)/;C++.)165;97(=((*+;;4(38:((
@M70528:330:000000000-K6D4P:1:1102:10756:5464 2:N:0:CTTCAACCAC+TTATGCGCCT
TAAAACAGGGTCCCCTCCTCCTCTAGGGTCAAAAAAAGAGGTATTTAAGTTTCGGTCAGTTAAAAGTATTGTGATAGCTCCCGCTAACACTGGTAAAGATAAAAGAAGAAGAATGGCTGTTAAAATAACTGATCAGACAAATAGTCTAATTTTTTCTGCTGAAAGGTTTTTTGCTTTAAGATTAATAATTGTAGTAATAAAATTTAAGGCACCTAAAATTGAAGAAATCCCTGCAAGGTGTAAAGAAAAAATTGTTAAGTCTACTGAAGGTCCTGAATGATAAAACGTTGATAAAGGTGGA
+
CCCCCGGGGGGGGGGGGGGGGGGGGGGGGGGGGGGGGGGGGGGGGGGGGFGGGGGGGGGGGGGGGGGGGGGGGGGGGFGGGGGGGGGGGGGGGGGGGGGGGGGGGGGGGGGGDFGGGGGGGGGFFCFGGGGGGGGGGGGG6EDGGGGGGGFGCFEGGGGGGGGFGGEGG?DEGFCDFGGGGGGGGGGGGGGGGGGGFGFGFGFEFFFAFAF:FGFGFF:CAFFFFCDFA@@AFFFFBC<8>EEFAA=DFFFDBF?F>BCE*+18>**7@8@9=@EFC+?ECCEC3;>81=91;5<>C)(((
@M70528:330:000000000-K6D4P:1:1102:20267:5465 2:N:0:CTTCAACCAC+TTATGCGCCT
TAAAACAGGGTCCCTCCTCCTCTCGGGTCAAAAAAAGAGGTATTTAAGTTTCGGTCAGTTAAAAGTATTGTGATAGCTCCCGCTAACACTGGTAAAGATAAAAGAAGAAGAATGGCTGTTAAAATAACTGATCAGACAAATAGTCTAATTTTTTCTGCTGAAAGGTTTTTTGCTTTAAGATTAATAATTGTAGTAATAAAATTTAAGGCACCTAAAATTGAAGAAATCCCTGCAAGGTGTAAAGAAAAAATTGTTAAGTCTACTGAAGGTCCTGAATGATAAAACGTTGATAAAGGTGGAA
+
CCCCCGGGGGGGGGGGGGGGGGG8FGGGGGGGGGGGGGGGGFFGGGGGFGGGGGGGGGGGGGGGGGGGGGGG@F,EFGGGGGGGGGGGGGGGGGGGGGGGGGGGGGGGGGGGGGGGGGGGGFGGGGGGGGGGGGGGGGGGGGGGGGGGGGFGGGFGGGGGGGGGGGGGGGGGGGGGFGGEGFCFGGGGGGGGGGGGFGFGFGFFFFFFFFFFFGFGFGGFGFECFBEEAFEFFFFFDAF;BFFFFFFFFBFEFFFFEBCCEFEAFEFEFEFE4;9@;CA?<C3>EB@5;D:CGFFF<=?F)
@M70528:330:000000000-K6D4P:1:1102:4783:5468 2:N:0:CTTCAACCAC+TTATGCGCCT
TAAAACAGGGTCCCCTCCTCCTCTAGGGTCAAAAAAAGAGGTATTTAAGTTTCGGTCAGTTAAAAGTATTGTGATAGCTCCCGCTAACACTGGTAAAGATAAAAGAAGAAGAATGGCTGTTAAAATAACTGATCAGACAAATAGTCTAATTTTTTCTGCTGAAAGGTTTTTTGCTTTAAGATTAATAATTGTAGTAATAAAATTTAAGGCACCTAAAATTGAAGAAATCCCTGCAAGGTGTAAAGAAAAAATTGTTAAGTCTACTGAAGGTCCTGAATGATAAAACGTTGATAAAGGTGGA
+
<CCCCGGGGGG<F@FGGCGGGGGGFEGGGGGGGGGEGDFFGGGFEFFFGGGGGEECB@EEF9,@FFFAFFFDCFCFCEEFGGCGGGGGGFEEEGGGGGGGGGG=EFEFGG@EFFFDGGG8EDF?EEEFFFGAFEA@=BFF=9BEAFGGGFDDFGGGGGGDFF8?FDFFCFGGGGGGF8DCFFFF,:DFFFGGGGGG?F?@:EFBF9E?FF5;:FFGFGGFFF@@FEDEFF@AFDFBBF>8.:9B<AB@FFB=EFEFEA@84B?FFE5>E(6>377;;@C3??)1>E9@18C7C)7>FF@@0
@M70528:330:000000000-K6D4P:1:1102:7778:5470 2:N:0:CTTCAACCAC+TTATGCGCCT
TAAAACAGGGTCCCCTCCCCCTCTAGGGTCAAAAAAAGAGGTATTTAAGTTTCGGTCAGTTAAAAGTATTGTGATAGCTCCCGCTACACTGGCAAAGATAAAAGAAGAAGAATGGCTGTTAAAATAACTGATCAGACAAATAGTCTAATTTTTTCTGCTGAAAGGTTTTTTGCTTTAAGATTAATAATTGTAGTAATAAAATTTAAGGCACCTAAAATTGAAGAAATCCCTGCAAGGTGTAAAGAAAAAATTGTTAAGTCTACTGAAGGTCCTGAATGATAAAACGTTGATAAAGGTGGAA
+
CCCCCGGGGGGGGGGGGGGGGGGGGGGGGGGGGGGGGGGGGGGGGGGGGGGGGGGGGGGGGGGGGGGGGGGGGGGGGGGGGGGGGGEGGGGGGGGGGGDGGGGGGGGGGGGGDFGGGDFGGGGGFGGGGGDFGGGGGGGGGGGGGGGGGGFFGGGGGGGGGGGFFGGGGGGGGGGGFGFGGGGGGGGCG9FGGGDFFEFGCAFFFAFFFA5?FGFGFGFCEAACFFE5AE3@4B6>=,,,:AEFFFFBF@D@FFFFFF8ECFFF6?<E@44=9=CE7:<CF?79803@;?+:C>>A95:?)
@M70528:330:000000000-K6D4P:1:1102:25668:5471 2:N:0:CTTCAACCAC+TTATGCGCCT
TAAAACAGGGTCCCCTCCCCCTCTAGGGTCAAAAAAAGAGGTATTTAAGTTTCGGTCAGTTAAAAGTATTGTGATAGCTCCCGCTAACACTGGCAAAGATAAAAGAAGAAGAATGGCTGTTAAAATAACTGATCAGACAAATAGTCTAATTTTTTCTGCTGAAAGGTTTTTTGCTTTAAGATTAATAATTGTAGTAATAAAATTTAAGGCACCTAAAATTGAAGAAATCCCTGCAAGGTGTAAAGAAAAAATTGTTAAGTCTACTGAAGGTCCTGAATGATAAAACGTTGATAAAGGTGGA
+
CCCCCGGGGGGGGGGGGGGGGGGGGGGGGGGGGGGGGGGGGGGGGGGGGGGGGGGGGGGGGGGGGGGGGGGGGGGGGGGGGGGGGDGGGGGGGGGGGGGFFFGGGGGGGCFGFFFGGGGGGGGGGGGGGGGGGGGGGGGFGGGGGGGGGGFGGDGGGGGGGFGGGGGGGGFE7ECGF8DFGGGGGGGGGGGGGGGGFCFCCEFFFFFFFFFFFFFD5,:8AF@AF:CEC>E4ADBA94>DEEE+AED2ABFD@FEF@1B@CCEFFFC3@;;E<9@)2;<4CC37>7031;7CGE34+45:(
@M70528:330:000000000-K6D4P:1:1102:7967:5475 2:N:0:CTTCAACCAC+TTATGCGCCT
TAAAACAGGGTCCCCTCCTCCTCTAGGGTCAAAAAAAGAGGTATTTAAGTTTCGGTCAGTTAAAAGTATTGTGATAGCTCCCGCTAACACTGGTAAAGATAAAAGAAGAAGAATGGCTGTTAAAATAACTGATCAGACAAATAGTCTAATTTTTTCTGCTGAAAGGTTTTTTGCTTTAAGATTAATAATTGTAGTAATAAAATTTAAGGCACCTAAAATTGAAGAAATCCCTGCAAGGTGTAAAGAAAAAATTGTTAAGTCTACTGAAGGTCCTGAATGATAAAACGTTGATAAAGGTGGA
+
CCCCCGGGGGGGGGGGGGGGGGGGGGGGGGGGGGGGGGGGGGGGGGGGGGGGGGGGGGGGGGGGGGGGGGGGGGGGGGGGGGGGGGGGGFGFGGGGGGGGGFGGGGGGGGGGGGGGGGGFGGGGGGGGGGGGGFGGGGFGGGGGGGGGGGFCFEEGGGFFGDGGGGGGGGGGGGGGFGFFFGGGGGGGGGGGGGGGFGFGFGFEFFFFAFFACDFGFGGFGFC@FFFFFF:>>BBF6@>7>6A>4CBFFFFDBFCFCBF?EFCFEBEFF@;@.7;>*;CF?C?EC3:@DFG@F?CCC@@<(
@M70528:330:000000000-K6D4P:1:1102:12796:5478 2:N:0:CTTCAACCAC+TTATGCGCCT
TAAAACAGGGTCCCCTCCTCCTCTAGGGTCAAAAAAAGAGGTATTTAAGTTTCGGTCAGTTAAAAGTATTGTGATAGCTCCCGCTAACACTGGTAAAGATAAAAGAAGAAGAATGGCTGTGAAAATAACTGATCAGACAAATAGTCTAATTTTTTCTGCTGAAAGGTTTTTTGCTTTAAGATTAATAATTGTAGTAATAAAATTTAAGGCACCTAAAATTGAAGAAATCCCTGCAAGGTGTAAAGAAAAAATTGTTAAGTCTACTGAAGGTCCTGAATGATAAAACGTTGATAAAGGTGGA
+
CCCCCGGGGGGGGGGGGGGGGGGGGGGGGGGGGGGGGGGGGGGGGGGGGGGGGGGGDGGGGGGGGGGGGGGGGGGGGGGGGGGGGGGGGGGGGGGGGGGGGGGGGGGGGGGGGGGGCFDGGGGGGGGGGGGGGGGGGGGGGGGGGGGGGGFGFGGGGGFGGGGGGGGGGGGEGGGGFGGGGGGGGGGGGGGGGGGGFGFGFGFFFFFFFFFFFCFFAGGFGFEECEDEF@C5CBFFFGGCEEFFFFF-97@B@FEFCFFFFFEFGFEF@;EA@EEFGGFE6?E36<@DDFF7C?><F@(3(
@M70528:330:000000000-K6D4P:1:1102:7530:5494 2:N:0:CTTCAACCAC+TTATGCGCCT
TAAAACAGGGTCCCCTCCCCCTCTAGGGTCAAAAAAAGAGGTATTTAAGTTTCGGTCAGTTAAAAGTATTGTGATAGCTCCCGCTAACACTGGCAAAGATAAAAGAAGAAGAATGGCTGTTAAAATAACTGATCAGACAAATAGTCTAATTTTTTCTGCTGAAAGGTTTTTTGCTTTAAGATTAATAATTGTAGTAATAAAATTTAAGGCACCTAAAATTGAAGAAATCCCTGCAAGGTGTAAAGAAAAAATTGTTAAGTCTACTGAAGGTCCTGAATGATAAAACGTTGATAAAGGTGGA
+
CCCCCGGGGGGGGGGGGGGGGGGGGGGGGGGGGGGGGGGGGGGGGGGGGGGGGGGGGGGGGGGGGGGGGGGGGGGGGGGGGGGGGGGGGGGGGGGGGGGGGGGGGGGGGGGGGGGGGGGGFGGGGGGGGGGGGGGGGGGGGGGGGGGGGGFGGGGGGGGGGGGGGGGGGGGGGGGGFGGGGGGGGGGGGGGGGGGGFGFGFGFFFFFFFFFFFFFGFGGFGFFFFFFFF@EFFFFFEFGGFFEACEFFFBBBFFCFCFFFFFCAFFE3;;EFFEEFGGFFFF?CE86:=(:;:CCEGFFB(
@M70528:330:000000000-K6D4P:1:1102:7970:5495 2:N:0:CTTCAACCAC+TTATGCGCCT
TAAAACAGGGTCCCCTCCTCCTCTAGGGTCAAAAAAAGAGGTATTTAAGTTTCGGTCAGTTAAAAGTATTGTGATAGCTCCCGCTAACACTGGTAAAGATAAAAGAAGAAGAATGGCTGTTAAAATAACTGATCAGACAAATAGTCTAATTTTTTCTGCTGAAAGGTTTTTTGCTTTAAGATTAATAATTGTAGTAATAAAATTTAAGGCACCTAAAATTGAAGAAATCCCTGCAAGGTGTAAAGAAAAAATTGTTAAGTCTACTGAAGGTCCTGAATGATAAAACGTTGATAAAGGTGGA
+
CCCCCGGGGGGGGGGGGGGGGGGGGGGGGGGGGGGGGGGGGGGGGGGGGGGGGGGGGGGGGGGGGGGGGGGGGGGGGGGGGGGGGGGGGGGGGGGGGGGGGGGGGGGGGGGGGGGGGGGGGGGGGGGGGGGGGGGGGGGGGGGGGGGGGGFGGFGGGGGGGGGFGGFGGGGCEGGFFGCCCEGGGDFFGGGGGGGGFGFGDFAEAFFFFFFFFGFGFCF@EFA@FB=EF)8662@?>*5>69E9EE==F95>(1>+/48@C8?=C>7BE;@3)44C;+785CEF<8>;@;C>C5CC?7@F0
@M70528:330:000000000-K6D4P:1:1102:16019:5507 2:N:0:CTTCAACCAC+TTATGCGCCT
TAAAACAGGGTCCCCTGTCTCTTCTACACATCTGACGCTGCCGACGAAGGCGCATAAGTGTAGATCTCGGTGGTCGCCGTATCATTAAAAAAAAAAAAAAAGTAACATTAGGATTGCTCCTTCTCCATTAATTTCTCATGCATCATGTGAAGTGATCGTCTAAAATGAGCTTGACTATCTCTACATGCATAGCTCTCATACAACGTCTGACCTTAGTCCTTGCATAAGTTATACTTCACTACATCCATTACATCATCTCCCTACATCACTCTATGTTCCAGTCTGTAACATTACCTTATCC
+
CCCCCGGGGGGGGGGGGGGGGGGAFFFGGGGGGGGGGCFGGGGGGGGGGGFGG7@BFAF9@@CC<@C,6FCCFC<FCG7+6<,,<CE9C,EFEC+@CC8C++,78<:,,,,,,5,8,,?3,,<,,,,,8,3,,3,377,,+,+,3,,,,,1,,,585+4,6*,,5+,,,,3,,,2,1<,,,,2,6,,*,,,,2,2+*44,*,/.2))))14)1*;7:++/++()+.))1))++));6++2)(/;)6))+)9))+)+)**),7-)+)))))))))).**))).).).))))**2)))+))-)
@M70528:330:000000000-K6D4P:1:1102:14618:5524 2:N:0:CTTCAACCAC+TTATGCGCCT
TAAAACAGGGTCCCCTCCTCCTCTAGGGTCAAAAAAAGAGGTATTTAAGTTTCGGTCAGTTAAAAGTATTGTGATAGCTCCCGCTAACACTGGTAAAGATAAAAGAAGAAGAATGGCTGTTAAAATAACTGATCAGACAAATAGTCTAATTTTTTCTGCTGAAAGGTTTTTTGCTTTAAGATTAATAATTGTAGTAATAAAATTTAAGGCACCTAAAATTGAAGAAATCCCTGCAAGGTGTAAAGAAAAAATTGTTAAGTCTACTGAAGGTCCTGAATGATAAAACGTTGATAAAGGTGGA
+
CCCCCGGGGGGGGGGGGGGGGGGGGGGGGGGGGGGGGGGGGGGGGGGGGGGGGGGGGGGGGGGGGGGGGGGGGGGGGGGGGGGGGGGGGGGGGGGGGGGGGGGGGGGGGGGGGGGGGGGGGGGGGGGGGGGGGGGGGGGGGGGGGGGGGGFGGGGGGGGGGGGGGGGGGGGGGGGGFGGGGGGGGGGGGGGGGGGGFFFGFGFFFFFFFFFFFGFGFGGFGFEFFEFFFEF>FFDFBGGGFEFFFFFDFFF@FFFF?CFEFAEFF=>;@;EF@EEEC;CEFFF<EE>@D;5:C?;CG8(6(
@M70528:330:000000000-K6D4P:1:1102:26490:5537 2:N:0:CTTCAACCAC+TTATGCGCCT
TAAAACAGGGTCCCCTCCTCCTCTAGGGTCAAAAAAAGAGGTATTTAAGTTTCGGTCAGTTAAAAGTATTGTGATAGCTTCCGCTAACACTGGTAAAGATAAAAGAAGAAGAATGGCTGTTAAAATAACTGATCAGACAAATAGTCTAATTTTTTCTGCTGAAAGGTTTTTTGCTTTAAGATTAATAATTGTAGTAATAAAATTTAAGTCACCTAAATTTGAAGAAATCCCTGCAAGGTGTAAAAAAAAAATTGTTAAGTCTACTGAAGGTCCTGAATGATCAAATGTTGATAAAGGTGGG
+
CCCCCGDGGGCFFFCFGGG@FGGGGGGGGGGGGGGGECGGA6EFDAFFG,CAFGGG7CFGGGG9CEGDE@FFGFGGG,CFGFFDEFCCFGGGEGGGCFGFFFGCFGFFGFGG<EF<=:@4CFFCEDFCGFGGGGGEGFFGDFGD=@EFFGFCFFE:ECCA=F9<E6D9DGCGGFGG79=EDCC>;=D=FGGGC8DFBF9,9,?=F@7<+<C?FCA+:,@=:E9:A:5CF5)09@BF@526:9AC**//85-3(8)+7@6C)1);CEC7=1;<)47<6+).))1)7)7)/.1+*6-<+586(
@M70528:330:000000000-K6D4P:1:1102:25472:5538 2:N:0:CTTCAACCAC+TTATGCGCCT
TAAAACAGGGTCCCCTCCTCCTCTAGGGTCAAAAAAAGAGGTATTTAAGTTTCGGTCAGTTAAAAGTATTGTGATAGCTCCCGCTAACACTGGTAAAGATAAAAGAAGAAGAATGGCTGTTAACATAACTGATCAGACAAATAGTCTAATTTTTTCTGCTGAAAGGTTTTTTGCTTTAAGATTAATAATTGTAGTATTAAAATTTAAGGCACCTAAGATTGAAGAAATCCCTGCTAGGTGTAAAGAAAAAATTGTTAAGTCTACTGAAGTTCCTGAATGCTAAAGCGTTGATAAAGGTGGA
+
CCCCCGCFGGG@E@FGEEGGGGGGGCGFGGA@EG@F@CFGGG9FEGGDEF<<FC7B:F<EFGF,CFF<FGGGDFG95,,CFGGGGECAFFFFGGDAAFGGGAFFFDGGGFAA8AEFGGGGFFD9EF<DCFFCEGGGD?F8==8EGAFE8DFGG<8E;;E8FA2A8DF=FGDE+,@D?8:E,>DDDFF7@DDD7CDG+328375=BF7A*60:FGFF*,7:EA**=)3>CE=FF>)8A65D66E+6/5)*/8:6:E>*++1/:5AG@*03.9?)99<7:/)<5)/)/660(/7:9)>77=6(
@M70528:330:000000000-K6D4P:1:1102:15377:5539 2:N:0:CTTCAACCAC+TTATGCGCCT
TAAAACAGGGTCCCCTCCTCCTCTAGGGTCAAAAAAAGAGGTATTTAAGTTTCGGTCAGTTAAAAGTATTGTGATAGCTCCCGCTAACACTGGTAAAGATAAAAGAAGAAGAATGGCTGTTAAAATAACTGATCAGACAAATAGTCTAATTTTTTCTGCTGAAAGGTTTTTTGCTTTAAGATTAATAATTGTAGTAATAAAATTTAAGGCACCTAAAATTGAAGAAATCCCTGCAAGGTGTAAAGAAAAAATTGTTAAGTCTACTGCAGGTCCTGAATGATAAAACGTTGATAAAGGTGGA
+
CCCCCFGGGGGGGGGGGGGGGGGGGGGGGGGGGGGGGGGGGGGGGGGGGGGGGGGGGGGGGGGGGGGGGGGGGGGGGGGGGGGDGGGGGGGGGGGGGGGGGGGGGGGGGFGGGGGGGGGGGGGGGGGGGGGGGGGGGGGGFGGGGGGGGGFGGGGGGGGGGGGGFGGGGGGGGGGGFGGGGGGGGGGGGGGF7FGFFFFGDAF5FFFFFFFFAGFGFGGFGFEEF@CAFFBAFFBFBDAEEFFCCC4)A=B3=FCF7=B??F?F@**7;1=F@EEFF>?E365C9<9(6321;<9<FEE?0
@M70528:330:000000000-K6D4P:1:1102:20381:5544 2:N:0:CTTCAACCAC+TTATGCGCCT
TAAAACAGGGTCCCCTCCTCCTCTAGGGTCAAAAAAAGAGGTATTTAAGTTTCGGTCAGTTAAAAGTATTGTGATAGCTCCCGCTAACACTGGTAAAGATAAAAGAAGAAGAATGGCTGTTAAAATAACTGATCAGACAAATAGTCTAATTTTTTCTGCTGAAAGGTTTTTTGCTTTAAGATTAATAATTGTAGTAATAAAATTTAAGGCACCTAAAATTGAAGGAATCCCTGCAAGGTGTAAAGAAAAAATTGTTAAGTCTACTGAAGGTCCTGAATGATAAAACGTTGATAAAGGTGGA
+
CCCCCGGGGGGGGGGGGGGGGGGGGGGGGGGGGGGGGGGGGGGGGGGGGGGGGGGGGGGGGGGGGGGGGGGGGGGGGGGGGGGGGGGGGGGGGGGGGGGGGGGGGGGFGFGGGGGGGGGGGGGGGFGGGGGGGGGGGGGGGGGGGGGGGCFGGGGGFGCFFFFGGGGGGFGEGGGGFGFGGGGGGGGGGGGGGGGG9EFFFFFFFFFFFFFF?FFFFGGEGFFF6=CEF@B5;B=;>DDE>EE>CC=BFB@@EFFC>4=?C@589>@7=3@<.77EC@?3.7?9<@1@;7*1@5><9@;;(
@M70528:330:000000000-K6D4P:1:1102:21830:5547 2:N:0:CTTCAACCAC+TTATGCGCCT
TAAAACAGGGTCCCCTCCTCCTCTAGGGTCAAAAAAAGAGGTATTTAAGTTTCGGTCAGTTAAAAGTATTGTGATAGCTCCCGCTAACACTGGTAAAGATAAAAGAAGAAGAATGGCTGTTAAAATAACTGATCAGACAAATAGTCTAATTTTTTCTGCTGAAAGGTTTTTTGCTTTAAGATTAATAATTGTAGTAATAAAATTTAAGGCACCTAAAATTGAAGAAATCCCTGCAAGGTGTAAAGAAAAAATTGTTAAGTCTACTGAAGGTCCTGAATGATAAAACGTTGATAAAGGTGGA
+
CCCCCGGGGGGGGGGGGGGGGGGGGGGGGGGGGGGGGGGGGGGGGGGGGGGGGGGGGGGGGGGGGGGGGGGGGGGGGGGGGGGGGGGGGGGGGGGGGGGGGGGGGGGGGGGGGGGGGGGGGGGGGGGGGGGGGGGGGGGGGGGGGGGGGGFGGGGGGGGGGGGFGGGGGGFGGGGGFGGGGGGGGGGGGGGGGGGGFGFGEGFFFFFFFFFFFGFGFGGFGFE@FFFFFFEAFDFFEEEFEEFFFFFBFFFF=FEF?FFFFFEFGFEEF1;4@EFFGGE<EFFE<<BDFDGDGEEFGEE?(
@M70528:330:000000000-K6D4P:1:1102:13342:5560 2:N:0:CTTCAACCAC+TTATGCGCCT
TAAAACAGGGTCCCCTCCTCCTCTAGGGTCAAAAAAAGAGGTATTTAAGTTTCGGTCAGTTAAAAGTATTGTGATAGCTCCCGCTAACACTGGTAAAGATAAAAGAAGAAGAATGGCTGTTAAAATAACTGATCAGACAAATAGTCTAATTTTTTCTGCTGAAAGGTTTTTTGCTTTAAGATTAATAATTGTAGTAATAAAATTTAAGGCACCTAAAATTGAAGAAATCCCTGCAAGGTGTAAAGAAAAAATTGTTAAGTCTACTGAAGGTCCTGAATGATAAAACGTTGATAAAGGTGGA
+
CCCCCGGGGGGGGGGGGGGGGGGGGGGGGGGGGGGGGGGGGGGGGGGGGGGGGGGGGGGGGGGGGGGGGGGGGGGGGGGGGGGGGGGGGGGGGGGGGGGGGGGGGGGGGGGGGGGGGGGGGGGGGGGGGGGGFGGGGGGGGGGGGGGGGGFGGGGGGGGGGGGGGGGGGGGGGGGGFGGGGGGGGGGGGGGGGGGGFGFGFGFFFFFFFAFFFGFGFGGFGFCEFFDFFEFFFFFFF5DGFB4BEFFDFFFFFFFFFFFCCFEF@@CFFFFFF9<EFCEFFFFCCFB@F@C+@CEFG4;0(
@M70528:330:000000000-K6D4P:1:1102:15367:5561 2:N:0:CTTCAACCAC+TTATGCGCCT
TAAAACAGGGTTCCCTCCTCCTCTATGGTCAAAAAAAGAGGTATTTAAGTTTCGGTCAGTTAAAAGTATTGTGATAGCTCCCGCTAACACTGGTCAAGATAAAAGAAGAAGAATGGCTGTTAAAATAACTGATCCGACAAATAGTCTAATTTTTTCTGCTGAAAGGTATTTTGCTTTAAGATTAATAATTGTAGTAATAAAATTTAAGGCAACTAAAATGGAAGAAATCACTGCAAGGTGTAAAGAACAAATTGTTAAGTCTACTGCACGTCCTGACTGATAGAATGTTGATAAATGTTGA
+
BC9,AF6CECF<98CF<-CFFG@F9,<6CC6CFEGEGCC,,C,CE9AFCEAE<@C8BF@EFAAF9FGDCFF@C66@@<F,CF7C@GDFCFFFA=,<=EFF<,,49,A<F=EAFE9E,AC9EFEF;B5EECDEEF,=CC:@+>DDAFEAFGDACE+E,@FGCF8<D+6,,73=DF8=2=@,3>=DFGAD;EC72=2D+=9,0E9=7D?+*;*30+;D9CA*59*30)19+*1@1**;=@,?.**+**))30)*/3:67+48*:?+1.*0(87(8@5>*2))/<))).915)3+3..)19)9)
@M70528:330:000000000-K6D4P:1:1102:24388:5568 2:N:0:CTTCAACCAC+TTATGCGCCT
TAAAACAGGGTCCCCTCCTCCTCTAGGGTCAAAAAAAGAGGTATTTAAGTTTCGGTCAGTTAAAAGTATTGTGATAGCTCCCGCTAACACTGGCAAAGATAAAAGAAGAAGAATGGCTGTTAAAATAACTGATCAGACAAATAGTCTAATTTTTTCTGCTGAAAGGTTTTTTGCTTTAAGATTAATAATTGTAGTAATAAAATTTAAGGCACCTAAAATTGAAGAAATCCCTGCAAGGTGTAAAGAAAAAATTGTTAAGTCTACTGAAGGTCCTGAATGATAAACCGTTGATAAAGGTGGA
+
CCCCCGGGGGGGGGGGGGGGGGGGGGGGGGGGGGGGGGGGGGGGGGGGGFGGGGGGGGGGGGGGGGGGGGGGGGGGGGGGGGGGGGGGGGGGGGGGGGGGGGGGGGGGGGGFFGGGGGGGGGGGFGGFGGGGGGGGGGGGGGGGGGGGGGFGGCEFGGFGGGDGGGGGGGGGGGGGFGGGGGGGGGGGGGGGGGGGF8?CEGAEFFFFFAFA:DFGAEFFGFECF@@EFE:FFDFFBFFGEFFFEFFFFFFFFFEFCFFFECEFG<?AF(647AAC<@CFFFC<)(42117+;?EF9@@B0
@M70528:330:000000000-K6D4P:1:1102:24323:5569 2:N:0:CTTCAACCAC+TTATGCGCCT
TAAAACAGGGTCCCCTCCTCCTCTAGGGTCAAAAAAAGAGGTATTTAAGTTTCGGTCAGTTAAAAGTATTGTGATAGCTCCCGCTAACACTGGTAAAGATAAAAGAAGAAGAATGGCTGTTAAAATAACTGATCAGACAAATAGTCTAATTTTTTCTGCTGAAAGGTTTTTTGCTTTAAGATTAATAATTGTAGTAATAAAATTTAAGGCACCTAAAATTGAAGAAATCCCTGCAAGGTGTAAAGAAAAAATTGTTAAGTCTACTGAAGGTCCTGAATGATAAAACGTTGATAAAGGTGGA
+
CCCCCGGGGGGGGGGGGGGGGGGGGGGGGGGGGGGGGGGGGGGGGGGGGFGGGGGGGGGGGGGGGGGGGGGGGGGGGGGGGGGGGGGGGGGGGGGGGGGGGGGGGGGGGGGGGGGGGGGGGGGGGGGGGGGGGGGGGGGGFGGGGGGCGGFGGGGGGAFAEFFGGGGGGGGGGGGGFCFDCFGGGGGGGGGFGGGG?:<ADECFFFFFFAFFFGF?F;FEFFC6F@CEFF:AFFFAEFFD@BF68A):F49(;FE=7:BEF6>@@B?>EF@F3<=9;:<<<336436,5;7+379C+)3=(
@M70528:330:000000000-K6D4P:1:1102:9362:5576 2:N:0:CTTCAACCAC+TTATGCGCCT
TAAAACAGGGTCCCCTCCTCCTCTAGGGTCAAAAAAAGAGGTATTTAAGTTTCGGTCAGTTAAAAGTATTGTGATAGCTCCCGCTAACACTGGTAAAGATAAAAGAAGAAGAATGGCTGTTAAAATAACTGATCAGACAAATAGTCTAATTTTTTCTGCTGAAAGGTTTTTTGCTTTAAGATTAATAATTGTAGTAATAAAATTTAAGGCACCTAAAATTGAAGAAATCCCTGCAAGGTGTAAAGAAAAAATTGTTAAGTCTACTGAAGGTCCTGAATGATAAAACGTTGATAAAGGTGGA
+
CCCCCGGGGGGGGGGGGGGGGGGGGGGGGGGGGGGGGGGGGGGGGGGGGGGGGGGGGGGGGGGGGGGGGGGGGGGGGGGGGGGGGGGGGGGGGGGGGGGGGGGGGGGGGGGGGGGGGGGFGGFFGGGGGGGFGGGGGGGGGGGGGGGGGGFGGCGGGGGGGGGGGGGGGGGGGGGGFDFGGGGGGGGGGDGGGGGGFGFGEFFFFFFFFFFFFGFGFGGBGFCEFEFFF=@>?BFFEGFGE=AAEEBBFFFDFF<:@BACE8CAC3/078@)7AEF>:<3<CF9<@9;1,:+276CCEEF0
@M70528:330:000000000-K6D4P:1:1102:24332:5584 2:N:0:CTTCAACCAC+TTATGCGCCT
TAAAACAGGGTCCCCTCCTCCTCTAGGGTCAAAAAAAGAGGTATTTAAGTTTCGGTCAGTTAAAAGTATTGTGATAGCTCCCGCTAACACTGGTAAAGATAAAAGAAGAAGAATGGCTGTTAAAATAACTGATCAGACAAATAGTCTAATTTTTTCTGCTGAAAGGTTTTTTGCTTTAAGATTAATAATTGTAGTAATAAAATTTAAGGCACCTAAAATTGAAGAAATCCCTGCAAGGTGTAAAGAAGAAATTGTTAAGTCTACTGAAGGTCCTGAATGATAAAACGTTGATAAGGGAGGA
+
CCCCCGGGGGG9F<FFGGGGGGGGFGGGGGFGGGGGGGCFGFGFGGFFF9ECEFCFEEAEDGA<EFFFFFGGFFGEFAFGGG@FGGGGGGFEFGFFDGGGGGGFGGGGGGGGGGGCGFCD<EFCGGGGGFGFFFGFGGGGGCDFFGGGFFFFFFGGGFGGGFFGGCEFGFGGGGGGFAFGFFGGE8;7@DEFGGFC;E+EDFCEFF?9AF9:FDFCF;FEF+39=@CEF5@5?=DF=E:>..91:6))*0(*1@*181=CFFCF9=4@FE:**87)2+17).9CFE0(/3*+;9))*(,4(
@M70528:330:000000000-K6D4P:1:1102:16449:5597 2:N:0:CTTCAACCAC+TTATGCGCCT
TAAAACAGGGTCCCCTGTCTCTTCTACACATCTGACGCTGCCGACGAAGGCGCATAAGTGTAGATCTCGGTGGTCGCCGTATCATTAAAAAAAAAAAAAAAAAATAAACACAGAATTTACCGATACTGCTCTATGTACAACACCAACGCCGACCTGCACACGTTACTCACCTCTAGGTCATACATCTTGACTTACGTGAGCCCACATCTAACCCGACATACTCGACCTAGCACTCTACCAATCCACTCATTTCCCACACTACTCCCACTTCCATGTCACCTGTGCAATGATTGTTTCATCC
+
CCCCCGGGGGGGGGGGGFGFGGG9FDFGGGGGGGGGFGGGGGGGGGGGGGFGGCFGGGAE@@EDAFFFFGFGG,6C:FE+=,:<EGFGGAFE+=886@+8463+,,,,,3,,,,,:,,+,:+++++,,,,379,,,,,3,*405*,;******<*,,,,,,**+3*5+18*+4+++*12++5+,+1+++3+4+3+*0*)*.07(70))*1**)*)))**)3*81)(((*)(//).*.+2<))().(5())).)*,*())((0<?<(.(()))-)))*2)))())))))))**2))(+.-6)
@M70528:330:000000000-K6D4P:1:1102:11106:5599 2:N:0:CTTCAACCAC+TTATGCGCCT
TAAAACAGGGTCCCCTCCTCCTCTAGGGTCAAAAAAAGAGGTATTTAAGTTTCGGTCAGTTAAAAGTATTGTGATAGCTCCCGCTAACACTGGTAAAGATAAAAGAAGAAGAATGGCTGTTAAAATAACTGATCAGACAAATAGTCTAATTTTTTCTGCTGAAAGGTTTTTTGCTTTAAGATTAATAATTGTAGTAATAAAATTTAAGGCACCTAAAATTGAAGAAATCCCTGCAAGGTGTAAAGAAAAAATTGTTAAGTCTACTGAAGGTCATGAATGATAACACGTTGATAAAGGTGGG
+
CCCCCGGGGGGGGGGGGGGGGGGGGGGGFGGGGGGGGGGGGGGGGGGGGGGGGGGGGGGGGGGGGGGGGGGGGGGGFGGGGGGGDGGGGGGGGGGGGGGGGGGGGGGGGGGGGGGGGGGGFGGGGGGGGGGGGGGGGGGGGGGGGGGGGGFGGGGGFGGGGGGGGGGGGGGGGGGGBFGGGGGGGGGGGGGGGGGGFGFGFFFFFFFFFFFFFGFGFCCCGFFFFFFFCCFAF>DFBC>F=;EBEEFDFFF@EFEFEFA5*=8=;78*3;87)19C2;6353673/;5@?:1;56CC@ED(
@M70528:330:000000000-K6D4P:1:1102:26648:5602 2:N:0:CTTCAACCAC+TTATGCGCCT
TAAAACAGGGTCCCCTCCTCCTCTAGGGTCAAAAAAAGAGGTATTTAAGTTTCGGTCAGTTAAAAGTATTGTGATAGCTCCCGCTAACACTGGTAAAGATAAAAGAAGAAGAATGGCTGTTAAAATAACTGATCAGACAAATAGTCTAATTTTTTCTGCTGAAAGGTTTTTTGCTTTAAGATTAATAATTGTAGTAATAAAATTTAAGGCACCTAAAATTGAAGAAATCCCTGCAAGGTGTAAAGAAAAAATTGTTAAGTCTACTGAAGTTCCTGAATGATAAAACGTTGATAAAGGTGGA
+
CCCCCGGGGGGGGGGGGGGGGGGGGGGGGGGGGGGGGGGGGGGGGGGGGFGGGGGGGGGGGGFGGGGGGGGGGGGGG9DFGGGGGGGGGGGGGGGGGGGGGGGGGGGGGGGGGGGGGGGGGGGGGGGGGGGGGGGGGGGGGGGGGGGGGGFGGGGGGGG=FFGGGFGGGGGGGGGGFGGGGGCGFDGGGGGGGGGFFGFD=@FFFFFFAFFF?7FFF,E@GACEACCEFE5AFDBF=FFGFFFFEE9<F>BFEFFFC=FCECE=CEEEF))))99;23<)9?<>E<368(/;;7)9+/(6(
@M70528:330:000000000-K6D4P:1:1102:20548:5611 2:N:0:CTTCAACCAC+TTATGCGCCT
TAAAACAGGGTCCCCTCCCCCTCTAGGGTCAAAAAAAGAGGTATTTAAGTTTCGGTCAGTTAAAAGTATTGTGATAGCTCCCGCTAACACTGGCAAAGATAAAAGAAGAAGAATGGCTGTTAAAATAACTGATCAGACAAATAGTCTAATTTTTTCTGCTGAAAGGTTTTTTGCTTTAAGATTAATAATTGTAGTAATAAAATTTAAGGCACCTAAAATTGAAGAAATCCCTGCAAGGTGTAAAGAAAAAATTGTTAAGTCTACTGAAGGTCCTGAATGATAAAACGTTGATAAAGGTGGA
+
CCCCCGGGGGGGGGGGGGGGGGGGGGGGGGGGGGGGGGGGGGGGGGGGGGGGGGGGFGGGGGGGGGGGGGGGGGGGGGGGFFGGGGGGGGGGGGGGGGGGGGGGGGGGGGGGGGGGGGGGGGGGGGGGGGGGFFGGGGGG6FFGGGGGGGFGGFGGDFDFFFGGGGGGGGGGGGGGFGGGGGGGFGGGGGGGGGGG?CFGEFFFFFFFFFFFFGFFFCGFFFFFFEDEFB@AAB=@>8>DEFF6EC@DF=B=BFE68B@EF6?A7<3=;@@9)47<2+9=?E?C48:5389+36)9@4:1(
@M70528:330:000000000-K6D4P:1:1102:20429:5631 2:N:0:CTTCAACCAC+TTATGCGCCT
TAAAACAGGGTCCCCTCCTCCTCTAGGGTCAAAAAAAGAGGTATTTAAGTTTCGGTCAGTTAAAAGTATTGTGATAGCTCCCGCTAACACTGGTAAAGATAAAAGAAGAAGAATGGCTGTTAAAATAACTGATCAGACAAATAGTCTAATTTTTTCTGCTGAAAGGTTTTTTGCTTTAAGATTAATAATTGTAGTAATAAAATTTAAGGCACCTAAAATTGAAGAAATCCCTGCAAGGTGTAAAGAAAAAATTGTTAAGTCTACTGAAGGTCCTGAATGATAAAACGTTGATAAAGGTGGA
+
CCCCCGGGGGGGGGGGGGGGGGGGGGGGGGGGGGGGGGGGGGGGGGGGGGGGGGGGGGGGGGGGGGGGGGGGGGGGGGGGGGGGGGGGGGGGGGGGGGGGGGGGGGGGGGGGGGGGGGGGGGGGGGGGGGGGGGGGGGGGGGFGGGGGGGFGGGGGGGGGGGGGGGGGGGGGGGGGFFFFGGGGGGGFGGGGGGGGFGFGFFFFFFFFFFFFFFFGFFGFGFFFFFFFFFEAFFFA>8DFEFF@EFDBF)5>2BEFCFFE?6CFGFCBEFFF@FFF6+7@3.<);EB;@DF+;5CEG@;((
@M70528:330:000000000-K6D4P:1:1102:26915:5633 2:N:0:CTTCAACCAC+TTATGCGCCT
TAAAACGGTCCCCTCCTCCTCTAGGGTCAAAAAAAGAGGTATTTAAGTTTCGGTCAGTTAAAAGTATTGTGATAGCTCCCGCTAACACTGGTAAAGATAAAAGAAGAAGAATGGCTGTTAAAATAACTGATCAGACAAATAGTCTAATTTTTTCTGCTGAAAGGTTTTTTGCTTTAAGATTAATAATTGTAGTAATAAAATTTAAGGCACCTAAAATTGAAGAAATCCCTGCAAGGTGTAACGAAACCCATGTCAAGTCTACTGAAGTTCCTGAATGATAAACCGTGGATAAAGGTGGATA
+
@CCCCFGGGGGGGGGCFCFGGGFFGGGGFFFGFG>F8FFGDGGG9CF<CFGGGCEDGFFCFGDDFDGGGGGGGGGGG<EFCE7:>FDFGAFCF;9FDFGGGGGFGGGGGG@CGGGGGGFGGGAFGGGFDFFGGGFDCEGGFGGGGGGGGGFFGFFFD8DGCFEFGGGGGGDFDFGGFFCFGGACFFGFGGGGGFGFF,=,3@7C7A5*@5*9ADF7>FA=9>C@FA*89EB461>F=F?F:*////(0)((0/+*10148885*>3./9)))/1).7*1?34)/:8(,/;>FF47.C08>4
@M70528:330:000000000-K6D4P:1:1102:11831:5635 2:N:0:CTTCAACCAC+TTATGCGCCT
TAAAACAGGGTCCCCTCCTCCTCTAGGGTCAAAAAAAGAGGTATTTAAGTTTCGGTCAGTTAAAAGTATTGTGATAGCTCCCGCTAACACTGGTAAAGATAAAAGAAGAAGAATGGCTGTTAAAATAACTGATCAGACAAATAGTCTAATTTTTTCTGCTGAAAGGTTTTTTGCTTTAAGATTAATAATTGTAGTAATAAAATTTAAGGCACCTAAAATTGAAGAAATCCCTGCAAGGTGTAAAGAAAAAATTGTTAAGTCTACTGAAGGTCCTGAATGATAAAACGTTGATAAAGGTGGG
+
CCCCCGGGGGGGGGGGGGGGGGGGGGGGGGGGGGGGGGGGGGGGGGGGGGGGGGGGGGGGGGGGGGGGGGGGGGGGGGGGGFGGGGGGGGGGGGGGGGGGGGGFGGGGGGGGGGGGGGGGFGGGGGGGGGGGGGGGCFGGGGGGGGGGGGFGGGGGFGGGGGGFGGGGGGGGGGGFBGGGFFGGGGGGGGGGGGGGFFFFE;FEFFCFFAFFFGFCCFGFGFFFFFFFCCF*A=BF<D9:>>E1>6:4*0/5687+8CAE4BCAFEEF<1=3)7)6;@)765C)9@0/6(1+199;C73?(
@M70528:330:000000000-K6D4P:1:1102:13682:5636 2:N:0:CTTCAACCAC+TTATGCGCCT
TAAAACAGGGTCCCCTCCTCCTCTAGGGTCAAAAAAAGAGGTATTTAAGTTTCGGTCAGTTAAAAGTATTGTGATAGCTCCCGCTAACACTGGTAAAGATAAAAGAAGAAGAATGGCTGTTAAAATAACTGATCAGACAAATAGTCTAATTTTTTCTGCTGAAAGGTTTTTTGCTTTAAGATTAATAATTGTAGTAATAAAATTTAAGGCACCTAAAATTGAAGAAATCCCTGCAAGGTGTAAAGAAAAAATTGTTAAGTCTACTGAAGGTCCTGAATGATAAAACGTTGATAAAGGTGGA
+
CCCCCGGGGGGGGGGGGGGGGGGGGGGGGGGGGGGGGGGGGGGGGGGGGGGGGGGGGGGGGGGGGGGGGGGGGGGGGGGGGGGGGGGGGGGGGGGGGGGGGGGGGGGGGGGGGGGGGGGGGGGGGGGGGGGGGGGGGGGGGGGGGGGGGGFGGGDGGGGGGGGFGGGGGGGGGGFGFGGGGGGGGGGGGGGGGGGGFGFGFGFFFFFFFAFFFFFGFGFECB@FFFFFAC@FFFFFECDGFFF9AEFBADFFECE68=BE?FCFF=7=3=@<@AEECDC@CEF>9E9@@DFDDCFFF;E6(
@M70528:330:000000000-K6D4P:1:1102:15210:5647 2:N:0:CTTCAACCAC+TTATGCGCCT
TAAAACAGGGTCCCCTCCTCCTCTAGGGTCAAAAAAAGAGGTATTTAAGATTCGGTCAGTTAAAAGTATTGTGATAGCTCCCGCTAACACTGGTAAAGATAAAAGAAGAAGAATGGCTGTTAAAATAACTGATCAGACAAATAGTCTAATTTTTTCTGCTGAAAGGTTTTTTGCTTTAAGATTAATAATTGTAGTAATAAAATTTAAGGCACCTAAAATTGAAGAAATCCCTGCAAGGTGTAAAGAAAAAATTGTTAAGTCTACTGAAGGTCCTGAATGATAAAACGTTGATAAAGGTGTA
+
CCCC@FCEFCEFG<<CCCDFF<CFFEFGFFEE@F<@FGGGFE<9F@FFG,;@EF8@F@CF<C@,6C@C@@EFFAF@FGG?FFCC7CBFFGGCEGGGAFFFGD?>FCAFEFFC<EEC=FDEE9?<EEGGGCEGEGE=FCBFGDFGGDFFGADGGECEGCECECDFGGGFCFFCCFFDD9EFFGCFCAFGGEGG@DGF7D9F9;938+199*690:CGAA:)2998@=58=)>AA5:A9@DF=6<+9:<);-5>(BEFFF6??BEFG:/774=3)7=>7763)<<7C3:=@DF>CE94+46))
@M70528:330:000000000-K6D4P:1:1102:13755:5649 2:N:0:CTTCAACCAC+TTATGCGCCT
TAAAACAAGGGTCCCCTCCCCCTCTAGGGTCAAAAAAAGAGGTATTTAAGTTTCGGTCAGTTAAAAGTATTGTGATAGCTCCCGCTAACACTGGCAAAGATAAAAGAAGAAGAATGGCTGTTAAAATAACTGATCAGACAAATAGTCTAATTTTTTCTGCTGAAAGGTTTTTTGCTTTTAGATTAATAATTGTAGTAATAAAATTTAAGGCACCTAAAATTGAAGAAATCCCTGCAAGGTGTAAAGAAAAAATTGTTAAGTCTACTGAAGGTCCTGAATGATAAAACGTTGATAAAGGTGG
+
CCCCCGGGGGGGFEFEFGGGGGDEGGGGEFGGGGGFGGGGGGGGGGGCFGFEGGGGGDFGGGGGGGGGGGGGGGGGGGGFGGGGGDGGFGGGGGGGGGGGGFGGGGGGDCGGGGGGGGGGFG<FFGGGFFGGGGGGGGGGGFGGGFFGGGFGGFGGFGGGGGGFGDFFFEDFGGGGFGCFGFGGGGFGGG8CFFGGFDFEEFFFFFFFFFFFFCCGFGGEFFFCFCFFFFFAAEFF6DF?7>6=??:383>==)8=91=??FEFG?)63=4/)7>A7C6C85)9CC82:3CC7?CF7<?BB
@M70528:330:000000000-K6D4P:1:1102:24717:5652 2:N:0:CTTCAACCAC+TTATGCGCCT
TAAAACAGGGTCCCCTCCCCCTCTAGGGTCAAAAAAAGAGGTATTTAAGTTTCGGTCAGTTAAAAGTATTGTGATAGCTCCCGCTAACACTGGTAAAGATAAAAGAAGAAGAATGGCTGTTAAAATAACTGATCAGACAAATAGTCTAATTTTTTCTGCTGAAAGGTTTTTTGCTTTAAGATTAATAATTGTAGTAATAAAATTTAAGGCACCTAAAATTGAAGAAATCCCTGCAAGGTGTAAAGAAAAAATTGTTACGTCTACTGAAGGTCCTGAATGATAAAACGTTGATAAAGGTGGA
+
CCCCCGEGGGGAG<FEGEFGGGGGFGGGGGCGEGGGGGFGGGCFGGGGFGGGGGGGGGGGGGGGGEFGGGGGAGFGD9?FGGEGGGGGGGGGAFFGGGGGGFF;FFGFFDFDFFFGGGDEFGDGFFGGGGGGFFGGDGGGFFFAEFGGGGFEFDGGFGFDCF=EG6BFCDGGGGGGFGFGCFED9:DEG9EDFGGGFGFGECF)=C+@FACF?CFFFFGB<FEC68@5===AF>4*:=>D6B<=6CB:6==:BF?B9+85>AFFFE?EE;E9/>7)229<EE6.13635?5CFC7C+)58(
@M70528:330:000000000-K6D4P:1:1102:22357:5659 2:N:0:CTTCAACCAC+TTATGCGCCT
TAAAACAGGGTCCCCTCCTCCTCTAGGGTCAAAAAAAGAGGTATTTAAGTTTCGGTCAGTTAAAAGTATTGTGATAGCTCCCGCTAACACTGGTAAAGATAAAAGAAGAAGAATGGCTGTTAAAATAACTGATCAGACAAATAGTCTAATTTTTTCTGCTGAAAGGTTTTTTGCTTTAAGATTAATAATTGTAGTAATAAAATTTAAGGCACCTAAAATTGAAGAAATCCCTGCAAGGTGTAAAGAACAAATTGTTAAGTCTACTGAAGGTCCTGAATGATAAAACGTTGATAAAGGTGGA
+
CCCCCGGGGGGGGGGGGFGGGGGGFGGGGGGGGGGGGGGGGFGGGGGGGGEFGGGCFGGGGGGGGGGEGGGGGCGGCFGGGGGGGGGGGFFDFGGGGGGGGGFGGGGGFGGGGGGGGGGFFGGGGFGGGGGGGDFGGGGGGGGGGGGGGGFGGGGGGGGGGGGGGGGGDGFGGGGGFGGGGGGGFFFGFGGGDGGG9DFGFGFFFFFFFFAFFCFFFECE:B86BCCECC@5C2<8:D>E6B<3/:7)9<24EFEF9+49@>5=>;87>9=4>@<CC:CAEFFC37235(8+;<C<E<=<(
@M70528:330:000000000-K6D4P:1:1102:21491:5661 2:N:0:CTTCAACCAC+TTATGCGCCT
TAAAACAGGGTCCCCTCCTCCTCTAGGGTCAAAAAAAGAGGTATTTAAGTTTCGGTCAGTTAAAAGTATTGTGATAGCTCCCGCTAACACTGGTAAAGATAAAAGAAGAAGAATGGCTGTTAAAATAACTGATCAGACAAATAGTCTAATTTTTTCTGCTGAAAGGTTTTTTGCTTTAAGATTAATAATTGTAGTAATAAAATTTAAGGCACCTAAAATTGAAGAAATCCCTGCAAGGTGTAAAGAAAAAATTGTTAAGTCTACTGAAGGTCCTGAATGATAAAACGTTGATAAAGGTGGA
+
CCCCCGGGGGGGGGGGGGGGGGGGGGGGGGGGGGGGGGGGGGGGGGGGGGGGGGGGGGGGGGGGGGGGGGGGGGGGGGGGGGGGGGGGGGGGGGGGGGGGGGGGGGGGGGGGGGGGGGGGGGGGGGGGGGGGGGGGGGGGGGFGGGGGGGFGGGGGGGGGGGGGGGGGGGGGGGGGFGGGGGGGGGGGGGGGGGGGFGFGFGFFFFFFAFFFFGFGFGGFGFFEFEDEFF@>FFFF@G,DEFE:ACF=FFFFFFFF?FFEC6<+>B?>@EE<7949;@CE<C5)9<65((/2C?44EEF6(
@M70528:330:000000000-K6D4P:1:1102:6032:5664 2:N:0:CTTCAACCAC+TTATGCGCCT
TAAAACAGGGTCCCCTCCTCCTCTAGGGTCAAAAAAAGAGGTATTTAAGTTTCGGTCAGTTAAAAGTATTGTGATAGCTCACGCTAACACTGGTAAAGATAAAAGAAGAAGAATGGCTGTTAAAATAACTGATCAGACAAATAGTCTAATTTTTTCTGCTGAAAGGTTTTTTGCTTTAAGATTAATAATTGTAGTAATAAAATTTAAGGCACCTAAAATTGAAGAAATCCCTGCAAGGTGTAAAGAAAAAATTGTTAAGTCTACTGACGGTCCTGAATGAGAAAACGTTGATAAAGGTGGA
+
CCCCCGGGGGGGGGCGGGGGGGGFFCFFGGDGGGGGGGGGGFGFGGGGGGGF9C@BCFFEFGFGGFFGGFFFFCCGG,CFCFGCEGGGG@AFGGGGAFGGGGGEFFFGFGGGGGGGCFDDFFGFFGGGFFGFGGGFF?FF8,?AAEFGGGFGGGGGGGGGGF?FFCBEFGGG@FFF<9=FEFFCEGFGGGDDFFGGFFFGFGFECFFFF*0*:9A;99CCAFFEF@5AAC@FFCCF5D>DBEEF?>7)375B=+8@<6@?4BEBC:7(-(6<9A;6*+/3)7)6;@36((CDFCC<C7@?0
@M70528:330:000000000-K6D4P:1:1102:21488:5678 2:N:0:CTTCAACCAC+TTATGCGCCT
TAAAACAGGGTCCCCTCCTCCTCTAGGGTCAAAAAAAGAGGTATTTAAGTTTCGGTCAGTTAAAAGTATTGTGATAGCTCCCGCTAACACTGGTAAAGATAAAAGAAGAAGAATGGCTGTTAAAATAACTGATCAGACAAATAGTCTAATTTTTTCTGCTGAAAGGTTTTTTGCTTTAAGATTAATAATTGTAGTATTAAAATTTAAGGCACCTAAAATTGAAGAAATCCCTGCAAGGTGTAAAGAAAAAATTGTTAAGTGTACTGAAGGTCCTGAATGATCAAACGTCGAGAAAGGTGGA
+
@CCCCGGGGGGGGFFGGGGGGGFGCFGGGGGGGGGGGG@FFFFGGGGGGAFGGEEC:FGGGGFGGGGGGGGGFEDG9<FFGGGGGGGGFGGDGGFFFFGGGG<FEFFGGGGF=,FDC:8>FFEGGG<FGGGGGGGGGGGGGGGGFFFGGGFGG,@EFGDGFF8?E?@9EEFD@E8DFGDAFADCFAFGGGGGGGGG+=C:DEA@AFA86*:C*:A795@5EFCAF5CEC):AFCB*1156*16BC6@799(3(4*4/+49*49=,9**/5@4)7;<*+/7))9))./6(4))2:4;=?5((
@M70528:330:000000000-K6D4P:1:1102:20667:5681 2:N:0:CTTCAACCAC+TTATGCGCCT
TAAAACAGGGTCCCCTCCTCCTCTAGGGTCAAAAAAAGAGGTATTTAAGTTTCGGTCAGTTAAAAGTATTGTGATAGCTCCCGCTAACACTGGTAAAGATAAAAGAAGAAGAATGGCTGTTAAAATAACTGATCAGACAAATAGTCTAATTTTTTCTGCTGAAAGGTTTTTTGCTTTAAGATTAATAATTGTAGTAATAAAATTTAAGGCACCTAAAATTGAAGAAATCCCTGCAAGGTGTAAAGAAAAAATTGTTAAGTCTACTGAAGGTCCTGAATGATAAAACGTTGATAAAGGTGGG
+
CCCCCGGGGGGGGGGGGGGGGGGGGGGGGGGGGGGGGGGGGGFGGGGGGGGGGGGGGGGGGGGGGGGGGGGGGGGGGGGGFFGGGGGGFGGGGGGGGGGGGGGGGGGGGGGGGGGGGGDFGGGGGGGGGGGGGGGGGGGGGGFGGGGGGGFGGGGGGGGGGGFGEGGGGGGGGGGGFGGGGGGGGGGGGGGGGGGFFGFGFGFECFFFFAF??CFFFDFFGFCCA=8AF8C>F254>15D:@;AEED=FFFF=F?8@AFCECE89B?=@3=)/7;9>CEFEE<3;<:3338;CC6>+/53(
@M70528:330:000000000-K6D4P:1:1102:27135:5682 2:N:0:CTTCAACCAC+TTATGCGCCT
TAAAACAGGGTCCCCTCCTCCTCTAGGGTCAAAAAAAGAGGTATTTAAGTTTCGGTCAGTTAAAAGTATTGTGATAGCTCCCGCTAACACTGGTAAAGATAAAAGAAGAAGAATGGCTGTTAAAATAACTGATCAGACAAATAGTCTAATTTTTTCTGCTGAAAGGTTTTTTGCTTTAAGATTAATAATTGTAGGCCCAAACTTTAACTCCGTCACAATTCACGAAATCCCTTCAAGGTGTAAAGAAAAAATTGTTAAGTCTACTGAAGGTCCTGAATGATAAAACGTTGATAAAGGTGGG
+
CCCCCGGGGGGGGGGGGGGGGGGGGGGGGGGGGGGGGGGGGGGGGGGGGGGGGGGGGGGGGGGGGGGGGGGGGGGGGGGGGGGDGGGFGGGGGFGGGGGGGGGGGGGGGGGGGGGGGGGGGGGGGGGGGGGGGGGGGGGGGGGGGGGGGGFGGGGGGGFFGGCFCCFGGGGGGGFGFFFFGGGGGGGGGGGGGG++*6*4)6*555+14+0**4*3+44*7+*)3)/-=45985;=:><2:BCCCCFFFFFFEF<A@@FEFFFCE<?A@@FE=A@C;C?363?EF@@@@011@CEFG234(
@M70528:330:000000000-K6D4P:1:1102:10641:5688 2:N:0:CTTCAACCAC+TTATGCGCCT
TAAAACAGGGTCCCCTCCTCCTCTAGGGTCAAAAAAAGAGGTATTTAAGTTTCGGTCAGTTAAAAGTATTGTGATAGCTCCCGCTAACACTGGTAAAGATAAAAGAAGAAGAATGGCTGTTAAAATAACTGATCAGACAAATAGTCTAATTTTTTCTGCTGAAAGGTTTTTTGCTTTAAGATTAATAATTGTAGTAATAAAATTTAAGGCACCTAAAATTGAAGAAATCCCTGCAAGGTGTAAAGAAAAAATTGTTAAGTCTACTGAAGGTCCTGAATGATAAAACGTTGATAAAGGTGGA
+
CCCCCGGGGGGGGGGGGGGGGGGGGGGGGGGGGGGGGGGGGGGGGGGGGGGGGGGGGGGGGGGGGGGGGGGGGGGGGFGGEGGGGGGGGGGGGGGGGGGGGGGGGGGGGGGGGGGGGFGFGGGGGGGGGGGGGGGGGGGGGGGGGGGGGGFGGGGGFGGGGGGGGGGGGGFGGGGGFFGGGGGGGGGGGGGGGGGGFCFGFGFFFFFFFAACFDFGFGG@GFEECFDEFBE5@BFFFGGFEEEFFFFFFFFFFFFFC@CFFFFFG9/73;=E;A@CDFFFFFC)176;@DG1:<>EFF18(
@M70528:330:000000000-K6D4P:1:1102:16502:5690 2:N:0:CTTCAACCAC+TTATGCGCCT
TAAAACAGGGTCCCCTCCTCCTCTAGGGTCAAAAAAAGAGGTATTTAAGTTTCGGTCAGTTAAAAGTATTGTGATAGCTCCCGCTAACACTGGTAAAGATAAAAGAAGAAGAATGGCTGTTAAAATAACTGATCAGACAAATAGTCTAATTTTTTCTGCTGAAAGGTTTTTTGCTTTAAGATTAATAATTGTAGTAATAAAATTTAAGGCACCTAAAATTGAAGAAATCCCTGCAAGGTGTAAAGAAAAAATTGTTAAGTCTACTGAAGGTCCTGAATGATAAAACGTTGATAAAGGTGGA
+
@CCCCGFGGGGFDGFGGEGGGGGGFDFFFGGGGGGGGDFGGGGGGGFGGGGGGGGFGGGG9FGFGGFGFGGGGGGGGFGGGGGGGEEFFGGGCFGGGGGGGFGGGFFGGGGGGGGGGGGEGGGGGGGGFFGGGFGGFGGGGGGGGGGGGGFGG?>FGGGGGGFGGGG=DFFEG8EEFFGGGGFGGGGFGGGGGG@CCDF@DGACFFFFF5;AFFFG*@C@FFA@F@DEFEE59):B;=>D@BEFFFBB6>>BBFEFEA=E?AEFF=C7<=E<;@AE41<ECEC)9<@D@DCFGEFE?4=6(
@M70528:330:000000000-K6D4P:1:1102:23930:5692 2:N:0:CTTCAACCAC+TTATGCGCCT
TAAAACAGGGTCCCCTCCTCCTCTAGGGTCAAAAAAAGAGGTATTTAAGTTTCGGTCAGTTAAAAGTATTGTGATAGCTCCCGCTAACACTGGTAAAGATAAAAGAAGAAGAATGGCTGTTAAAATAACTGATCAGACAAATAGTCTAATTTTTTCTGCTGAAAGGTTTTTTGCTTTAAGATTAATAATTGTAGTAATAAAATTTAAGGCACCTAAAATTGAAGAAATCCCTGCAAGGTGTAAAGAAAAAATTGTTAAGTCTACTGAAGGTCCTGAATGATAAAACGTTGATAAAGGTGGA
+
CCCCCGGGGGGEGGGGGGGGGGGGGGGGGGGGGGGGGGGGGGGGGGGGGGGGGGGGGGGGGGGGGGGGGGGGGGGGGGGGGGGGDGGGGGGGGGGGGGGGGGGGGGGGGGGGGGGGGGGEFGGGGGGGGGGGGGGGGGGGGGFGGGGGGGFGGGGGGGGGGGGEDGDAGGGGGGGGFGGGGGGGGGGGGGGGFGGFDFFGEFFFFFFFF5;6@FA=ADGFGF85B@CEFEF5CBBF>=>:>;A9AEFFFF@D9FFF74BCCAECFE?7<4;E;E@FC@?E?EC4;39=@29:D3>C?EFF0
@M70528:330:000000000-K6D4P:1:1102:10247:5699 2:N:0:CTTCAACCAC+TTATGCGCCT
TAAAACAGGGTCCCCTCCTCCTCTAGGGTCAAAAAAAGAGGTATTTAAGTTTCGGTCAGTTAAAAGTATTGTGATAGCTCCCGCTAACACTGGTAAAGATAAAAGAAGAAGAATGGCTGTTAAAATAACTGATCAGACAAATAGTCTAATTTTTTCTGCTGAAAGGTTTTTTGCTTTAAGATTAATAATTGTAGTAATAAAATTTAAGGCACCTAAAATTGAAGAAATCCCTGCAAGGTGTAAAGAAAAAATTGTTAAGTCTACTGAAGGTCCTGAATGATAAAACGTTGATAAAGGTGGA
+
CCCCCGGGGGGGGGGGGGGGGGGGGGGG6CFFFGGGGGGGGGGGGGGGGGGGGGGGGGGGGGGGGGGGGGGFGGGGEGGGGGGGGGGGGGGGFGGCEGGFFGGGGGGGGGGGGGGGGGGFG9FDEFGGGGGGGGGGGGGGGGGGFGGGAFFGGGGGGGGGGG?FGGGGCCFGGGGGFGGGGGGGCGGFGGGGGGGEFFFFFGAEFF7A5FFFFFFGF9E)@C5AA@CEF8C6?2>86DFC*>AC<EF2A2>DEF?FCBB?<FEFGE*>@16.7;))2;?375?4>@98@@3++9.6<.67(
@M70528:330:000000000-K6D4P:1:1102:10261:5712 2:N:0:CTTCAACCAC+TTATGCGCCT
TAAAACAGGGTCCCCTCCTCCTCTAGGGTCAAAAAAAGAGGTATTTAAGTTTCGGTCAGTTAAAAGTATTGTGATAGCTCCCGCTAACACTGGTAAAGATAAAAGAAGAAGAATGGCTGTTAAAATAACTGATCAGACAAATAGTCTAATTTTTTCTGCTGAAAGCTTTTTTGCTTTAAGATTAATAATTGTAGTAATAAAATTTAAGGCACCTAAAATTGAAGAAATCCCTGCAAGGTATAAAGAAAAAATTGTTAAGTCTACTGAAGGTCCTGAATGATCAAACGTTGATAAAGGTGGA
+
-86<AE<@DEGG@DFFCC8@C6CAFFFC,;C@<FFEGDCFGFEFFFDEEFDCFGGGD76<CEGA@CCFFFF@FGFG9?A<F,@FFGGCFC,E@EGE<<<<?EGG,FFG8FDGCE9EEF>FFFG<=AFEAFGAE9FEGGEGFGFE,CDGAFFFGF6A==C=CFGFF+,74>DC>AFG+@,,6>=D;=FG,,6@FF9+3E;EDG7)=C706AF6@FFA;,5=9+**1=:AF585;=C9>*5,*2;+8A=435(:B+*=88+1>>7C@>*08=;A<7))*3)/))/))/358(/+297)+)6((
@M70528:330:000000000-K6D4P:1:1102:17846:5714 2:N:0:CTTCAACCAC+TTATGCGCCT
TAAAACAGGGTCCCCTCCCCCTCTAGGGTCAAAAAAAGAGGTATTTAAGTTTCGGTCAGTTAAAAGTATTGTGATAGCTCCCGCTAACACTGGCAAAGATAAAAGAAGAAGAATGGCTGTTAAAATAACTGATCAGACAAATAGTCTAATTTTTTCTGCTGAAAGGTTTTTTGCTTTAAGATTAATAATTGTAGTAATAAAATTTAAGGCACCTAAAATTGAAGAAATCCCTGCAAGGTGTAAAGAAAAAATTGTTAAGTCTACTGAAGGTCCTGAATGATAAAACGTTGATAAAGGTGGA
+
CCCCCGGGGGGGGGGGGGGGGGGGGGGGGGGGGGGGGGGGGGGGGGGGGGGGGGGGGGGGGGGGGGGGGGGGGGGGGGGGGGGGGGGGGGGGGGGGGGGGGGGGGGGGGGGGGGGGGGGGGGGGGGGGGGGGGGGGGGGGGGGGGGGGGGFGGGGGGGDFFGGGGGFGFGGGGGGGFGGGFGGGFGGGGGGGGFFGFGF,>BCCFFFFFFFFFGFDFGGFGFCBF):AF=B>4<BF@FD>>BAEE*55A9@FEFCFC>AE?FEFG<<336=E3;@C6C)35)9)9):@3(::C?E6;=??(
@M70528:330:000000000-K6D4P:1:1102:17504:5715 2:N:0:CTTCAACCAC+TTATGCGCCT
TAAAACAGGGTCCCCTCCCCCTCTAGGGTCAAAAAAAGAGGTATTTAAGTTTCGGTCAGTTAAAAGTATTGTGATAGCTCCCGCTAACACTGGCAAAGATAAAAGAAGAAGAATGGCTGTTAAAATAACTGATCAGACAAATAGTCTAATTTTTTCTGCTGAAAGGTTTTTTGCTTTAAGATTAATAATTGTAGTAATAAAATTTAAGGCACCTAAAATTGAAGAAATCCCTGCAAGGTGTAAAGAAAAAATTGTTAAGTCTACTGAAGGTCCTGAATGATAAAACGTTGATAAAGGTGGA
+
CCCCCGGGGGGGGGGGGGGGGGGGGGGG@FGGGGGGGGGGGGGGGGGGGGGGGGGGGGGGGGGGGGGGGGGGGGGGGGGGGGGGGGGGGGGGGGGGGGGGGGGGGGGGGGGGGGGGGGGGGGGGGGGGGGGGGGGFGGGGGGGGGGGGGGFGGGGGGGGFGGGGGGGGGGGGGGGGFGGGGGGGGGGGGFGGGGGGFGFFCEFBFFCFFFFFFGFGFFGFGFFFF5CEFEFAADBFBGEFBEEFFFFF4>>DEFCF?CCE?FEFFF?37;EE7@F<879@EE33>@;@@;C7D?CC?@?B(
@M70528:330:000000000-K6D4P:1:1102:25694:5716 2:N:0:CTTCAACCAC+TTATGCGCCT
TAAAACAGGGTCCCCTCCTCCTCTAGGGTCAAAAAAAGAGGTATTTAAGTTTCGGTCAGTTAAAAGTATTGTGATAGCTCCCGCTAACACTGGTAAAGATAAAAGAAGAAGAATGGCTGTTAAAATAACTGATCAGACAAATAGTCTAATTTTTTCTGCTGAAAGGTTTTTTGCTTTAAGATTAATAATTGTAGTAATAAAATTTAAGGCACCTAAAATTGAAGAAATCCCTGCAAGGTGTAAAGAAAAAATTGTTAAGTCTACTGAAGGTCCTGAATGATAAAACGTTGATAAAGGTGGA
+
CCCCCGGGGGGGGGGGGGGGGGGGGGGGGGGGGGGGGGGGGGGGGGGGGGGGGGGGGGGGGGGGGGGGGGGGGGGGGFGGGGGGGGGGGGGGGGGGGGGGGGGGGGGGGFGGFGGGGGGGGGGFGGGGGGGGGGGGGGGGGGGGGGFGGGFGGGGGGGC;FGGGG6FGGGGGGGGGFFDFCGGG98DGGFGDGGGG7EFGDEA5FFFFFFAA?CFGFFCFAF56@C5EAE@*;2>;>;:D>E?94A@);)/77A5B8=BC?6?@FF@0=1677><C9C<@?37CC<26;1/3:?>C?@E((
@M70528:330:000000000-K6D4P:1:1102:19835:5718 2:N:0:CTTCAACCAC+TTATGCGCCT
TAAAACAGGGTCCCCTCCCCCTCTAGGGTCAAAAAAAGAGGTATTTAAGTTTCGGTCAGTTAAAAGTATTGTGATAGCTCCCGCTAACACTGGTAAAGATAAAAGAAGAAGAATGGCTGTTAAAATAACTGATCAGACAAATAGTCTAATTTTTTCTGCTGAAAGGTTTTTTGCTCTAAGATTAATAATTGTAGTAATAAAATTTAAGGCACCTAAAATTGAAGAAATCCCTGCAAGGTGTAAAGAAAAAATTGTTAAGTCTACTGAAGGTCCTGAATGATAAAACGTTGATAAAGGTGGA
+
CCCCCGGGGGGGGGGGGGGGGGGGGGGGGGGGGGGGGGGGGGGGGGGGGGGGGGGGGGGGGGGGGGGGGGGGGGGGGGGGGGGGGGGGGGGGGEGGGGGGGGGGGGGGGGGGGGGGGGGGGGGGGGGGGGGGGGGGGGGGGGGGGFGGGGFGGGGGGGGGGFGGFGGGGGGGGGG8CEGGGGGGGGGGGGGGGGGGFGFCCGFFF?C?A?AFFFFGAFF9AFCFFFFFFC9>FDFF>*DDEFFFFFF@69@==F5B4=8ECAEFGFC<@3@E74=C8CCFFEF998>;;;<+:?>CF3;:(
@M70528:330:000000000-K6D4P:1:1102:26486:5721 2:N:0:CTTCAACCAC+TTATGCGCCT
TAAAACAGGGTCCCCTCCTCCTCTAGGGTCAAAAAAAGAGGTATTTAAGATTCGGTCAGTTAAAAGTATTGTGATAGCTCCCGCTAACACTGGTAAAGATAAAAGAAGAAGAATGGCTGTTAAAATAACTGATCAGACAAATAGTCTAATTTTTTCTGCTGAAAGGTTTTTGGCTTTAAGATTAATAATTGTAGTAATAAAATTTAAGGCACCTAAAATGGAAGAAATCCCTGCAAGGTGTAAAGAACAAATTGTTAAGTCTACTGAAGGTACTGCATGAGAACACGTTGATAAAGGTGGC
+
<CC@CGGFGGF9FCFEFFFGGGGGDGGFFGEEEFF@FC<@<E<,CF?FG,<<F@<@BFCFEFF<FF<<FGGFFCFGF,@CFGBCFFEAF@E=?E<A9EEEECA=EFEFFBF:=AAFF=?8CFFB9FC5EBECFCF8,94>DEF=EF;=DEB;D<+A==F4E=9?9DF9ECF++=1DDDCFF,DC;=D9BDFC9E=D+@;,:,2:99EBF*;6FDA?C9F*,*0=5557==5?9):;745?../9<*07F:@EEF?658B??A?=@B*0*20108<4;+/7));)((//(6:1:9)1+/((/
@M70528:330:000000000-K6D4P:1:1102:11655:5724 2:N:0:CTTCAACCAC+TTATGCGCCT
TAAAACAGGGTCCCCTCCCCCTCTAGGGTCAAAAAAAGAGGTATTTAAGTTTCGGTCAGTTAAAAGTATTGTGATAGCTCCCGCTAACACTGGCAAAGATAAAAGAAGAAGAATGGCTGTTAAAATAACTGATCAGACAAATAGTCTAATTTTTTCTGCTGAAAGGTTTTTTGCTTTAAGATTAATAATTGTAGTAATAAAATTTAAGGCACCTAAAATTGAAGAAATCCCTGCAAGGTGTAAAGAAAAAATTGTTAAGTCTACTGAAGGTCCTGAATGATAAAACGTTGATAAAGGTGGA
+
CCCCCGGGGGGGGGGGGGGGGGGGGGGGGGGGGGGGGGGGGGGGGGGGGGGGGGGFGGGGGGGGGGGGGGGGGGGGGGGGGGGGGGGGGGGGGGGGGGGGGGGGGGGGGGGGGGGGGGDFFGGGGGGGGGGGFGGGGGGGGGGGEFGGGGCGGGGGGGGGGGCGGGGGGGGGGGGGFGGGGGGGGGGGGGGGGGGFFF?EEAF5BFFFAFFFFGFGFGGFGFFEFEFFF=BFFFFFEGGGFECFCCB(6>BFFFFF@:BCEFEFGFE<8@@@7><;FFFE3)7)/34=;?57@?CECFF:(
@M70528:330:000000000-K6D4P:1:1102:14138:5728 2:N:0:CTTCAACCAC+TTATGCGCCT
TAAAACAGGGTCCCCTCCTCCTCTAGGGTCAAAAAAAGAGGTATTTAAGTTTCGGTCAGTTAAAAGTATTGTGATAGCTCCCGCTAACACTGGTAAAGATAAAAGAAGAAGAATGGCTGTTAAAATAACTGATCAGACAAATAGTCTAATTTTTTCTGCTGAAAGGTTTTTTGCTTTAAGATTAATAATTGTAGTAATAAAATTTAAGGCACCTAAAATTGAAGAAATCCCTGCAAGGTGTAAAGAAAAAATTGTTAAGTCTACTGAAGGTCCTGAATGATAAAACGTTGATAAAGGTGGA
+
CCCCCGGGGGGGGGGGGGGGGGGGGGGGGGGGGGGGGGGGGGGGGGGGGGGGGGGGGGGGGGGGGGGGGGGGGGGGGGGGGGGGGGGGGGGGGGGGGGGGGGGGGGGGGGGGGGGGGGGEGGGGGGGGGFGGGGGGGGGGGGFGGGGGGGFGGGGGGGGGGGGGGDGGGGGGGGGGFGGGGGGGGGFGGGGGGGGGFGFGFGFFFFFFFFFFFGFCFGFEGFEEFFFFFFFFFFFFEGGGB=EFCEDFFFFD9FEFEFFEFFEFGFC:=@@A@FFEFG?AF?CEFFFFFDGDGE9C7@@0(
@M70528:330:000000000-K6D4P:1:1102:22304:5731 2:N:0:CTTCAACCAC+TTATGCGCCT
TAAAACAGGGTCCCCTCCTCCTCTAGGGTCAAAAAAAGAGGTATTTAAGTTTCGGTCAGTTAAAAGTATTGTGATAGCTCCCGCTAACACTGGTAAAGATAAAAGAAGAAGAATGGCTGTTAAAATAACTGATCAGACAAATAGTCTAATTTTTTCTGCTGAAAGGTTTTTTGCTTTAAGATTAATAATTGTAGTAATAAAATTTAAGGCACCTAAAATTGAAGAAATCCCTGCAAGGTGTAAAGAAAAAATTGTTAAGTCTACTGAAGGTCCTGAATGATAAAACGTTGATAAAGGTGGA
+
CCCCCGGGGGGGGGGGGGGGGGGGGGGGGGGGGGGGGGGGGGGGGGGGGGGGGGGGGGGGGGGGGGGGGGGGGGGGGGGGFGGGGGGGDGGGGGGGGGGGGFFGGGGGGGGGGGGGGGGGGGGGDGGGGGGGGGGGGGGGFFGGFGGGGGFGGFGGGGGGGGGGGGGGGGGGGGGGCGGGGGFGGGGFGGGGGGGGFGFFEFFFFFAFFAAFFGFFFGGFCFFEFFFFFFF5ADB?BFGGEFFBEFDBFFFFFFFFC:=C?AEAE@?77;8A7A<C;:C@C?<><E>D@0>+7<C99<@@(
@M70528:330:000000000-K6D4P:1:1102:26433:5735 2:N:0:CTTCAACCAC+TTATGCGCCT
TAAAACAGGGTCCCCTCCTCCTCTAGGGTCAAAAAAAGAGGTATTTAAGTTTCGGTCAGTTAAAAGTATTGTGATAGCTCCCGCTAACACTGGCAAAGATAAAAGAAGAAGAATGGCTGTTAAAATAACTGATCAGACAAATAGTCTAATTTTTTCTGCTGAAAGGTTTTTTGCTTTAAGATTAATAATTGTAGTAATAAAATTTAAGGCACCTAAAATTGAAGAAATCCCTGCAAGGTGTAAAGAAAAAATTGTTAAGTCTACTGAAGGTCCTGAATGATAAAACGTTGATAAAGGTGGA
+
CCCCCGGGGGGGGGGGGGGGGGGGGGGGGGGGGGGGGGGGGGGGGGGGGFGGGGGGGGGGGGGGGGGGGGGGGGFGGFGGGGGGGGGGGGGGGGGGGGGGGGGGGGGGGGGGGGGGGGGFGGGGGGGGGGGGGGGGGGGGDCGGGGFFGGFGGGGGFGGGGGGGGGGGGGGGGGGGFGGGGGGGGGGGGGGGGGGGFFFFCDFBFFFFFFFF?DFGFCC5CFFFFFDEFCE5ADFF6D>:>BFAE=BBF>@B3B?C*48>*+91C8?7@8;33;EE6CC<<?CCF@25531+3<6397;;(
@M70528:330:000000000-K6D4P:1:1102:12032:5737 2:N:0:CTTCAACCAC+TTATGCGCCT
TAAAACAGGGTCCCCTCCTCCTCTAGGGTCAAAAAAAGAGGTATTTAAGTTTCGGTCAGTTAAAAGTATTGTGATAGCTCCCGCTAACACTGGTAAAGATAAAAGAAGAAGAATGGCTGTTAAAATAACTGATCAGACAAATAGTCTAATTTTTTCTGCTGAAAGGTTTTTTGCTTTAAGATTAATAATTGTAGTAATAAAATTTAAGGCACCTAAAATTGAAGAAATCCCTGCAAGGTGTAAAGAAAAAATTGTTAAGTCTACTGAAGGTCCTGAATGATAACACGTTGATCAAGGTGGG
+
CCCCCGGGGGGGGGGGGGGGGGGGGGGGGGGGGGGGGGGGGGGGGGGGGGGGGGGGGGGFGFGGGGGGGGGGGGGGFGGGGGGGGGGGGGGGGGGGGGGGGGGGGFGGGGGGGGGGGGGFGGGGGGGGGGGGGGGGFFGG+BDGFGGGFGFGGGGGGGGGGGGGGGGFFGGGGGGF@GGDGEGGFGFFGGGFGFFGBFF8:BF57+?8:CFFFGFGF7=@<B8A@=@EFFFFFBF8@5:>66*+:65-/0(75C?88+497+9F,0*.)6@<=A<30:)))).)/@?8@7*1+1./5)/((
@M70528:330:000000000-K6D4P:1:1102:20513:5744 2:N:0:CTTCAACCAC+TTATGCGCCT
TAAAACAGGGTCCCCTCCTCCTCTAGGGTCAAAAAAAGAGGTATTTAAGTTTCGGTCAGTTAAAAGTATTGTGATAGCTCCCGCTAACACTGGTAAAGATAAAAGAAGAAGAATGGCTGTTAAAATAACTGATCAGACAAATAGTCTAATTTTTTCTGCTGAAAGGTTTTTTGCTTTAAGATTAATAATTGTAGTAATAAAATTTAAGGCACCTAAAATTGAAGAAATCCCTGCAAGGTGTAAAGAAAAAATTGTTAAGTCTACTGAAGGTCCTGAATGATAAAACGTTGATAAAGGTGGA
+
CCCCCGGGGGGGGGGGGGGGGGGGGGGGGGGGGGGGGGGGGGGGGGGGGGGGGGGGGGGGGGGGGGGGGGGGGGGGGGGGGGGGGGGGGGGGGGGGFGGGGGGGGGGGGGFGGGGGGGDFGFGGGGGGGGGGGGGGGGGEFGGGGGGGGG7CFFGGGGGGGGGGGGGFGGGGGGGGFGGGGGGGGGGGGGGGGGGGFCFGFGFFFFFFFFFFFCFGFGFFGFFFFF:8CCB5FFB@BGFG6>6@EEF@FFFBEA869=BEEF?@F35BFFEA=3=EC77ECE?;CF@18@F7:?7CF)52(
@M70528:330:000000000-K6D4P:1:1102:22833:5752 2:N:0:CTTCAACCAC+TTATGCGCCT
TAAAACAGGGTCCCCTCCCCCTCTAGGGTCAAAAAAAGAGGTATTTAAGTTTCGGTCAGTTAAAAGTATTGTGATAGCTCCCGCTAACACTGGCAAAGATAAAAGAAGAAGAATGGCTGTTAAAATAACTGATCAGACAAATAGTCTAATTTTTTCTGCTGAAAGGTTTTTTGCTTTAAGATTAATAATTGTAGTAATAAAATTTAAGGCACCTAAAATTGAAGAAATCCCTGCAAGGTGTAAAGAAAAAATTGTTAAGTCTACTGAAGGTCCTGAATGATAAAACGTTGATAAAGGTGGG
+
CCCCCGGGGGGCFFGGGGGGGGGGFGGGGGGGGGGGGGFGGGGFFFGGGGGDGGGGGGFEFFFFGGFFGGGGGGGGGGGGGGGGGGGGGFGFG8FGGGGGGGGGGGGFGGGGGGGGGGGEFGGGGGGGGGGFFGGGGGGFFGFFFFGFGGFGGFGGGGGGGF9FFGFFGFGDGFGGFGGGCDGCEEB=EEGFCGGGAEFGFGFFAEFFF56FFGFFFFGCFF=AF=CFFFEAFB=FEC9D;@FACEFBFFBBEFEF?:CE?ACFFEEAEEFA3;3C6;CAEF5;4@9@DF53@CEEEF?B(
@M70528:330:000000000-K6D4P:1:1102:12305:5755 2:N:0:CTTCAACCAC+TTATGCGCCT
TAAAACAGGGTCCCCTCCTCCTCTAGGGTCAAAAAAAGAGGTATTTAAGTTTCGGTCAGTTAAAAGTATTGTGATAGCTCCCGCTAACACTGGTAAAGATAAAAGAAGAAGAATGGCTGTTAAAATAACTGATCAGACAAATAGTCTAATTTTTTCTGCTGAAAGGTTTTTTGCTTTAAGATTAATAATTGTAGTAATAAAATTTAAGGCACCTAAAATTGAAGAAATCCCTGCAAGGTGTAAAGAAAAAATTGTTAAGTCTACTGAAGGTCCTGAATGATAAAACGTTGATAAAGGTGGA
+
CCCCCGFGGGGGGGGGGGGGGGGGGGGGGGGGGGGGGGGGGGGGGGGGGGGGGGGGGGGGGGGGGGGGGGGGGGGGGGFFGGGGGGGGGGGGGGGFGGGGGGGGGGGGGGGGGGGGGGGGGGGGGGGGGGGGGGGGGGGGGGGGGFGGGGFGFGGCGGGGGG?FGG9E;DFGGGGGFGFGGDGGGFGDGFFFGFFFFGFGFAFFFFFFFFFFFFFF?DF@GF*8C):EF=CAABDFECFFEFFFFFDFA>FF2ACF@=BCEF?A@=C:334>7<<CFFEFC37)9<6@1(:;C5<EF@F0(
@M70528:330:000000000-K6D4P:1:1102:20192:5778 2:N:0:CTTCAACCAC+TTATGCGCCT
TAAAACAGGGTCCCCTCCTCCTCTAGGGTCAAAAAAAGAGGTATTTAAGTTTCGGTCAGTTAAAAGTATTGTGATAGCTCCCGCTAACACTGGTAAAGATAAAAGAAGAAGAATGGCTGTTAAAATAACTGATCAGACAAATAGTCTAATTTTTTCTGCTGAAAGGTTTTTTGCTTTAAGATTAATAATTGTAGTAATAAAATTTAAGGCACCTAAAATTGAAGAAATCCCTGCAAGGTGTAAAGAAAAAATTGTTAAGTCTACTGAAGGTCCTGAATGATAAGACGTTGATAAAGGTGGA
+
CCCCCGGGGGGGGGGGGGGGGGGGGGGGGGGGGGGGGGGGGGGGGGGGGGGGGGGGGGGGGGGGGGGGGGGGGGGGGGGGGGGGGGGGGGGGGGGGGGGGGGGGGGGGGGGGGGGGGGGGCGGGGGGGGGGGFGGGGGGGGGGGFGGGFGFGGGGGGGGGGDDFGGG9DCGGGGGCFGGGGGGGGGGGGGGGGGGGBADEDEFEFFFFFFFFFGFGFGG@CFFEFEFFFEFFFFFFE5>D6>E69ADBFBFFEFCAC@@EEBEFCECB<E@@EEFECDEEFFF);8<217C+;<9<?;ED(
@M70528:330:000000000-K6D4P:1:1102:18120:5786 2:N:0:CTTCAACCAC+TTATGCGCCT
TAAAACAGGGTCCCCTCCCCCTCTAGGGTCAAAAAAAGAGGTATTTAAGTTTCGGTCAGTTAAAAGTATTGTGATAGCTCCCGCTAACACTGGCAAAGATAAAAGAAGAAGAATGGCTGTTAAAATAACTGATCAGACAAATAGTCTAATTTTTTCTGCTGAAAGGTTTTTTGCTTTAAGATTAATAATTGTAGTAATAAAATTTAAGGCACCTAAAATTGAAGAAATCCCTGCAAGGTGTAAAGAAAAAATTGTTAAGTCTACTGAAGGTCCTGAATGATAATACGTTGATAAAGGTGGA
+
CCCCCGGGGGGCGGGGGG:FGGGGGGGG<FCCFFGGDDGDGGGGGFCFGEFFGEGGGEFCFAF<FGGGGGGGGGGGGGGGGG@EEGFGGGGGFGGGGGGGGGGGGGGGGGGG8EFGGE?@AEFGGGCGFDEG9CE?FE88FB=8CEEAFGFGGAEGGDGFFFEFGDE9AFGGCFGGFCECGFGCEFFFGFEGGFGGAEC:AAFFFFFAAFF>FGFGFAFEGFEE6=@EAEF**:=;7;<>>@7CECBB4==BFFF8<F8?E7CAFECAF@F</;@<6+/75?E)7C?=33<;C?>>C8@?(
@M70528:330:000000000-K6D4P:1:1102:21996:5790 2:N:0:CTTCAACCAC+TTATGCGCCT
TAAAACAGGGTCCCCTCCCCCTCTAGGGTCAAAAAAAGAGGTATTTAAGTTTCGGTCAGTTAAAAGTATTGTGATAGCTCCCGCTAACACTGGCAAAGATAAAAGAAGAAGAATGGCTGTTAAAATAACTGATCAGACAAATAGTCTAATTTTTTCTGCTGAAAGGTTTTTTGCTTTAAGATTAATAATTGTAGTAATAAAATTTAAGGCACCTAAAATTGAAGAAATCCCTGCAAGGTGTAAAGAAAAAATTGTTAAGTCTACTGAAGGTCCTGAATGATAAAACGTTGATAAAGGTGGA
+
CCCCCGGGGGGGGGGGGGGGGGGGGGGGGGGGGGGGGGGGGGGGGGGGGGGGGGGGGGGGGGGGGGGGGGGGGGGGGGGGGGGGGGGGGGGGGGGGGGGGGGGGGGGGGGGGGGGGGGGEFGGGGGFGGGGGGGGGGGGGGGGGGGGGGGFGGGGGGGGGGGGGGGGGGGGGGGGGFFEGGGGGGGFCGGGGGGGGFGFGFGFFFFFFFAFFFGFGFGGFGFFEFEDEFFEFFFFFBFFGFEFFFFFDFFB=EFFF?=BFE=EFGFF<8@@<74<E*;?AEFCCE<:8;@D:@3>FD;??(
@M70528:330:000000000-K6D4P:1:1102:23372:5799 2:N:0:CTTCAACCAC+TTATGCGCCT
TAAAACAGGGTCCCCTCCTCCTCTAGGGTCAAAAAAAGAGGTATTTAAGTTTCGGTCAGTTAAAAGTATTGTGATAGCTCCCGCTAACACTGGTAAAGATAAAAGAAGAAGAATGGCTGTTAAAATAACTGATCAGACAAATAGTCTAATTTTTTCTGCTGAAAGGTTTTTTGCTTTAAGATTAATAATTGTAGTAATAAAATTTAAGGCACCTAAAATTGAAGAAATCCCTGCAAGGTGTAAAGAAAAAATTGTTAAGTCTACTGAAGGTCCTGAATGATAACACGTTGATAAAGGTGGA
+
CCCCCGGGGGGGGGGEGGGGGGGGGGGGGGGGGGGGGGGGGGGGGGGGGGGGGGGGGGGGGGGGGGGGGGGGGGGGGGFGGGGGDGGGGGGGGGGGGGGGGGFGGGGGGGGGGGGGGGGGGGGGGGGGGCEFFGGGGGGGGGFCFGGGECDGGGGGCGGGGGGGGGGGGGGGGGGFFGGGGGGGGGGGGGGGFDGGBFFGEEF@FFFFFFFFFFFGFCF@7FFFFE=EFFFFFFBFEGGGFFEFFFFDF=/>ECEF?BFCEFFFGFFF<EFE<4<E8:CEEFE)7;1;@<D++9/6+7=0(
@M70528:330:000000000-K6D4P:1:1102:27385:5803 2:N:0:CTTCAACCAC+TTATGCGCCT
TAAAACAGGGTCCCCTCCCCCTCTAGGGTCAAAAAAAGAGGTATTTAAGTTTCGGTCAGTTCAAATCCTTGCGATAGACACCGCTAACACTGGCAAAGATAAAAGAAGAATAATGGCTGTTAACATAACTTATCAGACAAATAGTCTAATTTTTTCTGCTGAAAGGTTTTTTGCTTTAAGATTAATAATTGTAGTAATAAAATTTAAGGCACCTAAAATTGAAGAAATCCCTGCAAGGTGTAAAGAAAAAATTGTTAAGTCTACTGAAGGTCCTGAATGATAAAACGTTGATAAAGGTGGA
+
CCCCCGGGGGGGGDGGGGGGGGGGGGGGGGGGGGGGGGGGGGGGGGGGGGD;,88888:<C<,<<6:C,9,,88:88,9,::88+8@FFGGGGGGGGGGEFFGGGFFGGGEEDFGGG8CEFGGFFGFGGDEFGGGGFGGGGGGGGGGGGGFGGGGGGGGGGGGGGGGGGGGGGGGGFGGGGGGGGGGGGGGGGGGGFGFGFFFFFFFFFFFFFGFGFCFFFFEEFFFFFEEFFF@BBGGF=B4A<=@BADFFEFFFFF6CFFFC735=E@EA8AAE<FEFFFECEE9=DDC:C>A9?<:B(
@M70528:330:000000000-K6D4P:1:1102:25537:5809 2:N:0:CTTCAACCAC+TTATGCGCCT
TAAAACAGGGTCCCCTCCCCCTCTAGGGTCAAAAAAAGAGGTATTTAAGTTTCGGTCAGTTAAAAGTATTGTGATAGCTCCCGCTAACACTGGTAAAGATAAAAGAAGAAGAATGGCTGTTAAAATAACTGATCAGACAAATAGTCTAATTTTTTCTGCTGAAAGGTTTTTTGCTTTAAGATTAATAATTGTAGTAATAAAATTTAAGGCACCTAAAATTGAAGAAATCCCTGCAAGGTGTAAAGAAAAAATTGTTAAGTCTACTGAAGGTCCTGAATGATAAAACGTTGATAAAGGTGGA
+
CCCCCGGGGGGGGGGGGGGGGGGGGGGGGGGGGGGGGGGGGGGGGGGGGGGGGGGGGGGGGGGGGGGGGGGGGGGGG<EGGGGGGGGGGGGGGGGGGGGGGGGGGGGGGGGGGGGGGFGGGGGGGGGGGGGCFFGFGGGGGGGGGGGGGGFGGGGGGGGFFGGFGGDFFGGGGGGGFGGDFGGGDFGGGGDGFFGG7EFFECFFFFFFAFFFFGFGAEGBFFEEFFC;FEBFFD=9BEFGBEE+*>=BFFFF2B<>?BF?44>AF@?EF15>7443;FE35CE3)/3;@2*13.77+=;((
@M70528:330:000000000-K6D4P:1:1102:26998:5810 2:N:0:CTTCAACCAC+TTATGCGCCT
TAAAACAGGGTCCCCTCCTCCTCTAGGGTCAAAAAAAGAGGCCTTTAAGTCTCTGCCAGTTCCAATTCGTGTGCTAGCTGCCGCTAACACTGGTAAAGATAAAAGAAGAAGAATGGCTGTTAAAATAACTGATCAGACAAATAGTCTAATTTTTTCTGCTGAAAGGTTTTTTGCTTTAAGATTAATAATTGTAGTAATAAAATTTAAGGCACCTAAAATTGAAGAAATCCCTGCAAGGTGTAAAGAAAAAATTGTTAAGTCTACTGAAGGTCCTGAATGATAAAACGTTGATAAAGGTGGA
+
CCCCCGGGGGGGGGGGGGGGGGGGGGGGGGGGGGGGGGGGG8:,;;;;;@C;CC6;;;;66<E,<69C,:,:,<,<,:@,::8848@CFGGGGGGGGGGGGGGGGGGGGGGGGGGGG@DFGGGCFGGGGGGGGGGGGGGGGGGGGGGGGGFGGGGGGGGGGFGGGGFGGGGGGGGGFGGGGGGGGGGGGGGGGCGGBFFFFGFFFFFFFFFFFGFGFAFFGFFBFEBEFEF5ADFFEFDF>EEF<CDFF2@DBA48>=:CCFE8CECEFFFFE<8C9CEE5?CE4@2=8?D::764<44?(
@M70528:330:000000000-K6D4P:1:1102:16145:5812 2:N:0:CTTCAACCAC+TTATGCGCCT
TAAAACAGGGTCCCCTCCTCCTCTAGGGTCAAAAAAAGAGGTATTTAAGTTTCGGTCAGTTAAAAGTATTGTGATAGCTCCCGCTAACACTGGTAAAGATAAAAGAAGAAGAATGGCTGTTAAAATAACTGATCAGACAAATAGTCTAATTTTTTCTGCTGAAAGGTTTTTTGCTTTAAGATTAATAATTGTAGTAATAAAATTTAAGGCACCTAAAATTGAAGAAATCCCTGCAAGGTGTAAAGAAAAAATTGTTAAGTCTACTGAAGGTCCTGAATGATAAAACGTTGATAAAGGTGGA
+
CCCCCGGGGGGGGGGGGGGGGGGGGGGGGGGGGGGGGGGGGGGGGGGGGGGGGGDFGGGGGGGGGGGGGFGGFGGGGGGGGGGGGDGGGGGGGGGGGGGGGGGFGGGGGFGGGGGGGGGFGGGGGGGGGGGGGGGGGGGGGGGGGGGGGGFGGGGGGGGGGGGFG?FGGGGEEGGGFFFGGGGGGGGGGGGGGGGGFGFDEFFFFFFBFFFFFGF7F,EEGF@EFFDEFEFFFFB>>DDFBFEC<*5BFFBFFA8FCB=>@BEFEE<*7;E374EE7DCEFC?EEF>D;?GFGEEFGFFF(
@M70528:330:000000000-K6D4P:1:1102:20475:5824 2:N:0:CTTCAACCAC+TTATGCGCCT
TAAAACAGGGTCCCCTCCCCCTCTAGGGTCAAAAAAAGAGGTATTTAAGTTTCGGTCAGTTAAAAGTATTGTGATAGCTCCCGCTAACACTGGCAAAGATAAAAGAAGAAGAATGGCTGTTAAAATAACTGATCAGACAAATAGTCTAATTTTTTCTGCTGAAAGGTTTTTAGCTTTAAGATTAATAATTGTAGTAATAAAATTTAAGGCACCTAAAATTGAAGAAATCCCTGCAAGGTGTAAAGAAAAAATTGTTAAGTCTACTGAAGGTCCTGAATGATAAAACGTTGATAAAGGTGGA
+
CCCCCGGGGGGGGGGGGGGGGGGGGGGGGGGGGGGGGGGGGGGGGGGGGFGGGGGFGGGGGGGGGGGGGFGGGGGGGGGGGGGGGGGGGGGGGGGGGGGGGGGGGGGGGGGGGGGGGGGGGGGGGGGGGGGGGGGGGGGGGGGGGGGGGGFGGGGGGGGGGGGGGGGGGGGGGGGDFGGGGGGGFFGGGGGGGGGGFGFFDFFEFFFFFFFF?FFGFFGEGFEFFBCEF@EFFFFF@FEFBEEFFFF=FDFBFFEACFFFFFCFCEC@<@@A7>EC;7?<36)>EF>@1;F+C?)7<;8@(
@M70528:330:000000000-K6D4P:1:1102:27243:5831 2:N:0:CTTCAACCAC+TTATGCGCCT
TAAAACAGGGTCCCCTCCTCCTCTAGGGTCAAAAAAATATGTATTTAATTTTCGCTCATTTAAAAGTACTTTTATCTCTCCCTCTAACACTGGTAAAGATAAAAGAAGAAGAATGGCTGTTAAAATAACTGATCAGACAAATAGTCTAATTTTTTCTGCTGAAAGGTTTTTTGCTTTAAGATTAATAATTGTAGTAATAAAATTTAAGGCACCTAAAATTGAAGAAATCCCTGCAAGGTGTAAAGAAAAAATTGTTAAGTCTACTGAAGGTCCTGAATGATAAAACGTTGATAAAGGTGGA
+
CCCCCGGGGGGGGGFGGGGGGGGGGGGGGGGGGGGG76;@,<ECDFFF@DCFGG8BFEEAEGGGFGGG,C<CAF<C5EEFFGEC=CFFGGGGGGG<FGGGGGGGGGGGGGGGGDGGGGGGGGGGGGGGGGGGGGGGGGGGDFGGGGGGGGFGGGGGGGGGGGDFGFGGFGGGGGFGFGGGFGGGGGGGGGGGDAFGDFFCDFFFBFFFFFFFFGFGFGGFGFFFFFDC6=C>FFC09DEFCC;9EFDFFFFF@FEF?BFCEF?CEE45===47>=E<BEF<<5CEE06511+2<>FFFFF0
@M70528:330:000000000-K6D4P:1:1102:23499:5850 2:N:0:CTTCAACCAC+TTATGCGCCT
TAAAACAGGGTCCCCTCCTCCTCTAGGGTCAAAAAAAGAGGTATTTAAGTTTCGGTCAGTTAAAAGTATTGTGATAGCTCCCGCTAACACTGGTAAAGATAAAAGAAGAAGAATGGCTGTTAAAATAACTGATCAGACAAATAGTCTAATTTTTTCTGCTGAAAGGTTTTTTGCTTTAAGATTAATAATTGTAGTAATAAAATTTAAGGCACCTAAAATTGAAGAAATCCCTGCAAGGTGTAAAGAAAAAATTGTTAAGTCTACTGAAGGTCCTGAATGATAAAACGTTGATAAAGGTGGA
+
CCCCCGGGGGGFGGGGGGGGGGGGGGGGGGGGGGGGGGGGGGGGGGGGGGGGGGGFFGGGGGGGGGGGGGGGGGGGGGGGGGGGGGGGGGGGGGGGGGGGGGGGGGGGGGGGGGGGGGGGGGGFGGGGGGGGGGGGGGGGGGGGFGGGGGFGGGGGGGFGGGFGGGGGGGGGGGFGFGFGFGGGFGGFGGGGGGGG?FFGFFFFFFFFFFFFFFFGFAF@GF@CF@8=AC@AF=DFBGFGEFF>EEDDFFBFFFFFC+8@4=CFG9<7<@EA;3@E6CEAC?E)))(/822+19;C7;@;(
@M70528:330:000000000-K6D4P:1:1102:27163:5856 2:N:0:CTTCAACCAC+TTATGCGCCT
TAAAACAGGGTCCCCTCCTCCTCTAGGGTCAACCACAGAGTTATTTAAGTTTCGGTCAGTTAAAAGTATTGTGATAGCTCCCGCTAACACTGGTAAAGATAAAAGAAGAAGAATGGCTGTTAAAATAACTGATCAGACAAATAGTCTAATTTTTTCTGCTGAAAGGTTTTTTGCTTTAAGATTAATAATTGTAGTAATAAAATTTAAGGCACCTAAAATTGAAGAAATCCCTGCAAGGTGTAAAGAAAAAATTGTTAAGTCTACTGACGGTCCTGAATGATAAAACGTTGATAAAGGTGGA
+
CCCCCGGGGGGGGGGGGGGGGGGGGGGGGGGG;C8:EFGGAEGGGGGGGGGGGGGGGGGGGGGGGGGGGGGGGGGGGGGGGGEGGGGGGGGGGGGGGGGGGGGGGGGGGGGGGGGGGGGGGGGGGGGGGGGGGGGGFGGGGGGGGGFGGGFGGGGGGGGGGGDBCGGGDGFGEFGGFGGGGFGGGGGGGGGGGFGGFFEGEDFEFFFFFFFFFGFGFGG@GFEEFFFEFCFFFF@A@@DFFFFFEFF@FFFF=B7F548@ECCAGE@(/6@92;=E>F<@C3CEFE08@;<>;?CEC4=0(
@M70528:330:000000000-K6D4P:1:1102:12654:5865 2:N:0:CTTCAACCAC+TTATGCGCCT
TAAAACAGGGTCCCCTCCCCCTCTAGGGTCAAAAAAAGAGGTATTTAAGTTTCGGTCAGTTAAAAGTATTGTGATAGCTCCCGCTAACACTGGCAAAGATAAAAGAAGAAGAATGGCTGTTAAAATAACTGATCAGACAAATAGTCTAATTTTTTCTGCTGAAAGGTTTTTTGCTTTAAGATTAATAATTGTAGTAATAAAATTTAAGGCACCTAAAATTGAAGAAATCCCTGCAAGGTGTAAAGAAAAAATTGTTAAGTCTACTGAAGGTCCTGAATGATAAAACGTTGATAAAGGTGGA
+
CCCCCGGGGGGGGGGGGGGGGGGGGGGGGGGGGGGGGGGGGGGGGGGFGGGGGGGGGGGGGGGGGGGGGGGGGGGGGGGGGGGGGGGGGGGGGGGGGGGGGGGGGGGGGGFGGGGGGGGGGGGGGGGGGGGGGGGGGGGGGGGGGGGGGGFGGGGGGGGGGGGGGGGGGGGGGGGGFGGGFGGGGFGGGGGGGGGGFGCGFFFFFFFFFFFFFGFGFGGFGFEAFFFFF@=6FFFFFEEFEFCAEE2>AB9B=FE><BFCF6ECF@<A@@EF79A<6:CFFFEEEE9=@;C@CEEFC<??(
@M70528:330:000000000-K6D4P:1:1102:16273:5869 2:N:0:CTTCAACCAC+TTATGCGCCT
TAAAACAGGGTCCCCTCCCCCTCTAGGGTCAAAAAAAGAGGTATTTAAGTTTCGGTCAGTTAAAAGTATTGTGATAGCTCCCGCTAACACTGGCAAAGATAAAAGAAGAAGAATGGCTGTTAAAATAACTGATCAGACAAATAGTCTAATTTTTTCTGCTGAAAGGTTTTTTGCTTTAAGATTAATAATTGTAGTAATAAAATTTAAGGCACCTAAAATTGAAGAAATCCCTGCAAGGTGTAAAGAAAAAATTGTTAAGTCTACTGAAGGTCCTGAATGATAAAACGTTGATAAAGGTGGA
+
CCCCCGGGGGGGGGGGGGGGGGGGGGGGGGGGGGGGGGGGGGGGGGGGGGGGGGGGGGGGGGGGGGGGGGGGGGGGGGGGGGGGGGGGGGGGGGGGGGGGGGGGGFGGGGGGGGGGGGGGGGGGGGGGGGGGGGGGGGGGGGGGGGGGGGFGGGGGGGGGGGGGGGGGGGGGGGGGFGEFFGGGGGGGGGGGGGGGCEFGEFFFFFFFFFFCFGFFFGGFGF@CF@@EFFFFF>DFEGGD=EEFFFFDFFFFFFEFCA+@<AC=F@CFE;EE8<89FGCFFFFEEFBFF<::CCEFDE::(
@M70528:330:000000000-K6D4P:1:1102:21825:5872 2:N:0:CTTCAACCAC+TTATGCGCCT
TAAAACAGGGTCCCCTCCTCCTCTAGGGTCAAAAAAAGAGGTATTTAAGTTTCGGTCAGTTAAAAGTATTGTGATAGCTCCCGCTAACACTGGTAAAGATAAAAGAAGAAGAATGGCTGTTAAAATAACTGATCAGACAAATAGTCTAATTTTTTCTGCTGAAAGGTTTTTTGCTTTAAGATTAATAATTGTAGTAATAAAATTTAAGGCACCTAAAATTGAAGAAATCCCTGCAAGGTGTAAAGAAAAAATTGTTAAGTCTACTGAAGGTCCTGAATGATAAAACGTTGATAAAGGTGGA
+
CCCCCGGGGGGFGGGGGGGGGGGGGGGGGGGFFGGGGGGGGGGGGGGGGGGGGEDFGGGEGGGGGGGGGGGEGGGGGFGGGGGGGGGGGGFGFGGCFGGGGGGFGFGGGGFFGFGGGGGGFGGGGGGGGGDGEFFGGGGGGGGGFFGGG9D=DFEGGGGGGGGGGFGCFGG>EDFGFFFGFGGGFGGGGGGFGGGGCFFDDEFBFFFFFAAFFGFGFGGFFFCEFEFEFEFFFBFFB55D>@EAE;=DFDFFFF8:8=BC4=9F7>C7;@EF3<EF7FEEFFE;C8>@@FG+;)63;.4((
@M70528:330:000000000-K6D4P:1:1102:10627:5879 2:N:0:CTTCAACCAC+TTATGCGCCT
TAAAACAGGGTCCCCTCCTCCTCTAGGGTCAAAAAAAGAGGTATTTAAGTTTCGGTCAGTTAAAAGTATTGTGATAGCTCCCGCTAACACTGGTAAAGATAAAAGAAGAAGAATGGCTGTTAAAATAACTGATCAGACAAATAGTCTAATTTTTTCTGCTGAAAGGTTTTTTGCTTTAAGATTAATAATTGTAGTAATAAAATTTAAGGCACCTAAAATTGAAGAAATCCCTGCAAGGTGTAAAGAACAAATTGTTAAGTCTACTGAAGGTCCTGAATGATAAAACGTTGATAAAGGTGGA
+
CCCCCGGGGGGGGGGGGGGGGGGGGGGGGGGGGGGGGGGGGGGGGGGGGGGGGGGGGGGGGGGFGGGGGGGGGGGGGGGGGGGGGGGGGGGGGGGGFGGGGGGG9FGGGGGGGGGGGGGGGGGGGGGGGGGGGGGGGGGGGGGGGGGGGGFGGGGGGGGGGGGGGGGGGGFGGGGGFGGGGGGGGGGGGGGGGGGGFEDGFEFFFFFFFAFFFGFGFGGFGFEFFFFEFCFAC>@F@FEFFEFFFEF)A5>EFFEF@=CFFFFFGFEEFFEFBFE<8DEF<CC<EF@DFFF779);C=FF0
@M70528:330:000000000-K6D4P:1:1102:16853:5879 2:N:0:CTTCAACCAC+TTATGCGCCT
TAAAACAGGGTCCCCTCCTCCTCTAGGGTCAAAAAAAGAGGTATTTAAGTTTCGGTCAGTTAAAAGTATTGTGATAGCTCCCGCTAACACTGGTAAAGATAAAAGAAGAAGAATGGCTGTTAAAATAACTGATCAGACAAATAGTCTAATTTTTTCTGCTGAAAGGTTTTTTGCTTTAAGATTAATAATTGTAGTAATAAAATTTAAGGCACCTAAAATTGAAGAAATCCCTGCAAGGTGTAAAGAAAAAATTGTTAAGTCTACTGAAGGTCCTGAATGATAAAACGTTGATAAAGGTGGA
+
CCCCCGGGGGGGGGGGGGGGGGGGGGGFGGGGGGGGGEFFGGGGGGGGGGGGFGDFGCEGGGGGDFFEGGGGGGGGGGFFFGGGDGGGGGGFFGGGFFGFGGFGGGGGGEEGGGGGGGGGGGGG9FFDGF9?FE9EFGGGG9DFFGGGGGFGGFGGF;FAFEFCF6FGGGGCEGFGFGGGFGGGFGGGGGGD@FGGBFFGF;EEAFFFFFFFFFFGF7BCEFFFF@=ECE@*6>@*9;4>>@ECC;BB4B5=>FE8>=888>EF7>*7<;;>74@.;:?EEF?;9@BF@,/3;7)13.6;(
@M70528:330:000000000-K6D4P:1:1102:20090:5895 2:N:0:CTTCAACCAC+TTATGCGCCT
TAAAACAGGGTCCCCTCCTCCTCTAGGGTCAAAAAAAGAGGTATTTAAGTTTCGGTCAGTTAAAAGTATTGTGATAGCTCCCGCTAACACTGGTAAAGATAAAAGAAGAAGAATGGCTGTTAAAATAACTGATCAGACAAATAGTCTAATTTTTTCTGCTGAAAGGTTTTTTGCTTTAAGATTAATAATTGTAGTAATAAAATTTAAGGCACCTAAAATTGAAGAAATCCCTGCAAGGTGTAAAGAAAAAATTGTTAAGTCTACTGAAGGTCCTGAATGATAAAACGTTGATAAAGGTGGA
+
CCCCCGGGGGGGGGFGGGGGGGGGGGGGGGGGGGGGGGGGGGGGGGGGGGGGGGGGGGGGGGGGGGGGGGGGGGGGGGGGGGGGGGGGGGGGGGGGGFGGGGFGGGGGGGGGGGGGGGGGFGGGGGGGGGGGGGGGGGGGGGGGGGGGGGFGGGGGFGGFGFGGGGGGGGFGGGGFFGGGGGGGGGGGGGGGGG77DFFGEFFEFFFFFFFFFGFFFGG@CFEFFFFFF@E>FDFFEGGFEF?FFFF=F2>@=FCF8>AEEFFFGF?373=A77AFFFE<EFFF<E;@@19+:CCEC<@D(
@M70528:330:000000000-K6D4P:1:1102:21897:5902 2:N:0:CTTCAACCAC+TTATGCGCCT
TAAAACAGGGTCCCCTCCCCCTCTAGGGTCAAAAAAAGAGGTATTTAAGTTTCGGTCAGTTAAAAGTATTGTGATAGCTCCCGCTAACACTGGCAAAGATAAAAGAAGAAGAATGGCTGTTAAAATAACTGATCAGACAAATAGTCTAATTTTTTCTGCTGAAAGGTTTTTTGCTTTAAGATTAATAATTGTAGTAATAAAATTTAAGGCACCTAAAATTGAAGAAATCCCTGCAAGGTGTAAAGAAAAAATTGTTAAGTCTACTGAAGGTCCTGAATGATAACACGTTGATAAAGGTGGA
+
CCCCCGGGGGGGGGGGGGGGGGGGGGGGGGGGGGGGGGGGGGGGGGFGGGGGGGGGGGGGGGGGGGGGGGGGGGGGGGGGGGGGGGGGGGGGGGGGGGGGGGGGGGGGGGGGGGGGGGGGGGGGGGGGGGGGGGGGGGGGGGGGGGGFGGFGGGGGFGGGGGGGGGGGGGGGGGFFFGGGFGGGGGGFGGGGGGGGAGFGFGFFCFCCFFFFFGADFFF@,B@AFCFEFEFAA>DBB@EGFFF9AEBFFFFFFF5B?FFFFFFAFFC@EFEE<EFFFCEFFEE).6:@@@CCC?<;E4::(
@M70528:330:000000000-K6D4P:1:1102:10867:5903 2:N:0:CTTCAACCAC+TTATGCGCCT
TAAAACAGGGTCCCCTCCTCCTCTAGGGTCAAAAAAAGAGGTATTTAAGTTTCGGTCAGTTAAAAGTATTGTGATAGCTCCCGCTAACACTGGTAAAGATAAAAGAAGAAGAATGGCTGTTAAAATAACTGATCAGACAAATAGTCTAATTTTTTCTGCTGAAAGGTTTTTTGCTTTAAGATTAATAATTGTAGTAATAAAATTTAAGGCACCTAAAATTGAAGAAATCCCTGCAAGGTGTAAAGAAAAAATTGTTAAGTCTACTGAAGGTCCTGAATGATAAAACGTTGATAAAGGTGGA
+
CCCCCFFGGGGFGGGGGGGGGGGGGGGGGGGGGGGGGGGGGGGGGGGGGFGGGGGGGEGFGGGGFGGGGGGGGGGGGGGGGGGGGGGGGGGGFGGGGGGGGGFFGGGGGGGGGGGGGGGGFGGGGGGGGGGGGDGGGGGGGGGGGGGGGFFGGGGGGCGDGGGGGGFFG6FGGGGGF8EGFGGGFFFFGGGFCEGGFGFGFGFFFFFBFFCAFCFGFGGFGFEBFFB7B@56;>=A>GED7>4EEC=<A=@@FFFF<CFFCFF6CE?BFFFE;4AECFFFE?53>F>;@<C2;C>EC7;@0
@M70528:330:000000000-K6D4P:1:1102:20067:5905 2:N:0:CTTCAACCAC+TTATGCGCCT
TAAAACAGGGTCCCCTCCTCCTCTAGGGTCAAAAAAAGAGGTATTTAAGTTTCGGTCAGTTAAAAGTATTGTGATAGCTCCCGCTAACACTGGTAAAGATAAAAGAAGAAGAATGGCTGTTAAAATAACTGATCAGACAAATAGTCTAATTTTTTCTGCTGAAAGGTTTTTTGCTTTAAGATTAATAATTGTAGTAATAAAATTTAAGGCACCTAAAATTGAAGAAATCCCTGCAAGGTGTAAAGAAAAAATTGTTAAGTCTACTGAAGGTCCTGAATGATAAAACGTTGATAAAGGTGGA
+
CCCCCGGGGGGGGGGGGGGGGGGGGGGGFGGGGGGGGGGGGGGGDGGGGGGGGGGGGGGGGGGGGGGGGGGGGGGGGGGGGGGGGGGGGGGGGGGGGGGGGGGGGGGGGGGGGGGGGGGGGGGGGGGGGGGGGGGGGGGGGGGGGGGGGGFGGGDGGGGGGGGGGGFGGFFGGGGFFDGGGFFFGFGGGGGGGGGGFFDGEGFFFFFFFAFFFGFGFFGEFFEF6CCFF8CFFFDBBDD>7>:BEFFFFFFD=F@F@==EE6<FGFE=<@EE;4<EDFEFFF<3);:3@DF>FEEFF8@((
@M70528:330:000000000-K6D4P:1:1102:26247:5908 2:N:0:CTTCAACCAC+TTATGCGCCT
TAAAACAGGGTCCCCTCCCCCTCTAGGGTCAAAAAAAGAGGTATTTAAGTTTCGGTCAGTTAAAAGTATTGTGATAGCTCCCGCTAACACTGGTAAAGATAAAAGAAGAAGAATGGCTGTTAAAATAACTGATCAGACAAATAGTCTAATTTTTTCTGCTGAAAGGTTTTTTGCTTTAAGATTAATAATTGTAGTAATAAAATTTAAGGCACCTAAAATTGAAGAAATCCCTGCAAGGTGTAAAGAAAAAATTGTTAAGTCTACTGAAGGTCCTGAATGATAAAACGTTGATAAAGGTGGA
+
CCCCCGGGGGGGGGGGGGGGGGGGGGGGGGGGGGGGGGGGGGGGGGGGGGGGGGGGGGGGGGGGGGGGGGGGGGGGGGGGGGGGGGGGGGGGGEGGGGGGGGGGGGGGGGGGGGFGGGGGGGGAFGGGGGGGGGGGGGGGGGFFGGFGGGFGGGGGGGGGGGGGGGGGGGGGGGGGFGGGGGGGGGGGGGGGGFGGFEFGFGFFFFFFF?6FFGFGFGG:BCCEA5@EFCBFFFFFBFG,>>EFFFDDAB9BEF?F5BAC<8CAGF?E@E@A@3439CCFCE3CEF;3@07:DC3>7@;<(
@M70528:330:000000000-K6D4P:1:1102:8395:5911 2:N:0:CTTCAACCAC+TTATGCGCCT
TAAAACAGGGTCCCCTCCTCCTCTAGGGTCAAAAAAAGAGGTATTTAAGTTTCGGTCAGTTAAAAGTATTGTGATAGCTCCCGCTAACACTGGTAAAGATAAAAGAAGAAGAATGGCTGTTAAAATAACTGATCAGACAAATAGTCTAATTTTTTCTGCTGAAAGGTTTTTTGCTTTAAGATTAATAATTGTAGTAATAAAATTTAAGGCACCTAAAATTGAAGAAATCCCTGCAAGGTGTAAAGAAAAAATTGTTAAGTCTACTGAAGGTCCTGAATGATAAAACGTTGATAAAGGTGGA
+
CCCCCGGGGGGGGGGGGGGGGGGGGGGGGGGGGGGGGGGGGGGGGGGGGGGGGGGGGGGGGGGGGGGGGGGGGGGGGGGGGGGGGGGGGGGGGGGGGGGGGGGGGGGGGGFGGGGGGGGGGGGGGGGGGGGGGGGGGGGGGGFGGGGGGGFGGGGGGGGGGGGA9DFFGGGGGGGGFGGGGGGGGGGFGGGGGGFGFGFGEGFFFFFFFFFFFGFGFGGFGFFEFFFFFCB6A@BFFGFE=B?FCFFDFFFFBFFF?ABC?FFFGEEFEEEE;<<ECC<ECC<<9E;=@DFCCEEF?EE0(
@M70528:330:000000000-K6D4P:1:1102:11484:5917 2:N:0:CTTCAACCAC+TTATGCGCCT
TAAAACAGGGTCCCCTCCCCCTCTAGGGTCAAAAAAAGAGGTATTTAAGTTTCGGTCAGTTAAAAGTATTGTGATAGCTCCCGCTAACACTGGCAAAGATAAAAGAAGAAGAATGGCTGTTAAAATAACTGATCAGACAAATAGTCTAATTTTTTCTGCTGAAAGGTTTTTTGCTTTAAGATTAATAATTGTAGTAATAAAATTTAAGGCACCTAAAATTGAAGAAATCCCTGCAAGGTGTAAAGAAAAAATTGTTAAGTCTACTGAAGGTCCTGCATGATAAAACGTTGATAAAGGTGGA
+
CCCCCGGGGG@CFEFGGC,CFFGGEGGGGGGEEGGGGEFFGGCECGGFGFGGGGGGGGGGAAAC<CFFEGGGFFGG9AF9FGGGGEFFGFFCG,A,BFGGGFFEEDFGGG8A@GCFGGDEEFGGFGGGFGFCFGFGGG<F8>?FFGDFGGFGGA6FFFCEFGGFC8@BAFGGGGGGF9@8D;FGFCFDGGGDFGGGCFCFEAFFAFFFFA6ACFFFAC7@FF56BE@5C=BA49@FB*5?>=?FA427/:>B2=8B>8BECACCC@C))/;)7;)(0;CAE3))936(367CDCC47<:<(
@M70528:330:000000000-K6D4P:1:1102:24436:5918 2:N:0:CTTCAACCAC+TTATGCGCCT
TAAAACAGGGTCCCCTCCTCCTCTAGGGTCAAAAAAAGAGGTATTTAAGTTTCGGTCAGTTAAAAGTATTGTGATAGCTCCCGCTAACACTGGTAAAGATAAAAGAAGAAGAATGGCTGTTAAAATAACTGATCAGACAAATAGTCTAATTTTTTCTGCTGAAAGGTTTTTTGCTTTAAGATTAATAATTGTAGTAATAAAATTTAAGGCACCTAAAATTGAAGAAATCCCTGCAAGGTGTAAAGAAAAAATTGTTAAGTCTACTGAAGGTCCTGAATGATAAAACGTTGATAAAGGTGGA
+
CCCCCGGGGGGGGGGGGGGGGGGGGGGGGGGGGGGGGGGGGGGGGGGGGGGGGGGGGGGGGGGGGGGGGGGGGGGGGGGGGGGGGGGGGGGGGGGGGGGGGGGGGGGGGGGGGGGGGGGGGGGGGGGGGGGGGGGGGGGGGGGGGGGGGGFGGGGFGGGGGFFGGGGGGGGGGGFGFGGGDGGGGGFFFGGFGGFGFGFGFFCBFFFFFFFFFFFGFCC@FFEEFB@EAECAFDDFBFFG6=CFFFFFFB@B9FE65BFE<CC6;3?BF@;3;AA<CGE<?CFFFF@8;?D+@<9CFFEF0
@M70528:330:000000000-K6D4P:1:1102:16609:5918 2:N:0:CTTCAACCAC+TTATGCGCCT
TAAAACAGGGTCCCCTCCTCCTCTAGGGTCAAAAAAAGAGGTATTTAAGTTTCGGTCAGTTAAAAGTATTGTGATAGCTCCCGCTACACTGGTAAAGATAAAAGAAGAAGAATGGCTGTTAAAATAACTGATCAGACAAATAGTCTAATTTTTTCTGCTGAAAGGTTTTTTGCTTTAAGATTAATAATTGTAGTAATAAAATTTAAGGCACCTAAAATTGAAGAAATCCCTGCAAGGTGTAAAGAAAAAATTGTTAAGTCTACTGAAGGTCCTGAATGATAAAACGTTGATAAAGGTGGAT
+
CCCCCGFGGGGGGGGGGGGGGGGGGGGGGGGGGGGGGGGGGGGGGGGGFGGGGGGFGGGGGGGGGGGGGGGGGGGGGGGGGGGGGGGGGGGGGGGGGGGGGGGFGFGGGGGGGGGGGGGGGGFGGGGGGGGGGGGGGGGGGGGGGGGGGGFGGDGGGGGGGGCFGGGGGGGEFGFFFGGGDFGGGGGGGGGGGGGGFEFGFGFFFFFFFFFFFGFGFFGEGFACFFFEFE@FFFFFBFGDEEEFFDB=A@FEECCFFFFFCFFA6@BE;67@3=C8:7369<3>@9@:??C>CCE<C@<0)
@M70528:330:000000000-K6D4P:1:1102:22087:5933 2:N:0:CTTCAACCAC+TTATGCGCCT
TAAAACAGGGTCCCCTCCTCCTCTAGGGTCAAAAAAAGAGGTATTTAAGTTTCGGTCAGTTAAAAGTATTGTGATAGCTCCCGCTAACACTGGTAAAGATAAAAGAAGAAGAATGGCTGTTAAAATAACTGATCAGACAAATAGTCTAATTTTTTCTGCTGAAAGGTTTTTTGCTTTAAGATTAATAATTGTAGTAATAAAATTTAAGGCACCTAAAATTGAAGAAATCCCTGCAAGGTGTAAAGAAAAAATTGTTAAGTCTACTGAAGGTCCTGAATGATAAAACGTTGATAAAGGTGGA
+
CCCCCGGGGGGGGGGGGGGGGGGGGGG,FGGGGGGGGGGGGGGGGGGGGGGGGGGGGGGGGGGGGGGGGGGGGGGGGGGGFGGGGGGGGGGGGGGGGGGGGGGGGGGGGGGGGGGGGGGFGGGGGGGGGGGGGGGGGGGGGGGGGGGGGGFGGGGGGGGGGGGGFGGGGGGGGGFGFGGGGGGGGGGDFGGGGGGGFGFGFGFFFFFFFFFFFFFGFGGFGFCEFBCEFCEAFDBFEEGFEFF+8CDBFFFFFFCFC=AF<BCBC:?>E;@3)4=E0;?EEFC)9<1667D:FCEFGFF;(
@M70528:330:000000000-K6D4P:1:1102:5744:5957 2:N:0:CTTCAACCAC+TTATGCGCCT
TAAAACAGGGTCCCCTCCTCCTCTAGGGTCAAAAAAAGAGGTATTTAAGTTTCGGTCAGTTAAAAGTATTGTGATAGCTCCCGCTAACACTGGTAAAGATAAAAGAAGAAGAATGGCTGTTAAAATAACTGATCAGACAAATAGTCTAATTTTTTCTGCTGAAAGGTTTTTTGCTTTAAGATTAATAATTGTAGTAATAAAATTTAAGGCACCTAAAATTGAAGAAATCCCTGCAAGGTGTAAAGAACAAATTGTTAAGTCTACTGAAGGTCCTGAATGATAAAACGTTGATAAAGGTGGA
+
CCCCCGGGGGGGGGGGGGGGGGGGGGGGGGGGGGGGGGGFGGGGGGGGGGGGGGGGGGGGGGGGGGGGGGGGGGGGGGGFGGGGGGGGGGGGGGGGGGGGGGGGGGGGGGGGGGGGGGGGGGGGFEGGFFGGGGFGGGGGGGCFFGGGGGFGGGGGGGGGGGGGFGGGDGGGGGGGFFGGFDGGGGGGGGGGGGGGFGFDDEACFFFFFFFF?6FFFFGFGFFFF@CFF55AFFFFEGGGFEEFFFD@A)8E?FCF<:CCEFFFGF?3337BB@FFCFFEEF5>9E>DDFD:FE4)<;;D0
@M70528:330:000000000-K6D4P:1:1102:13743:5990 2:N:0:CTTCAACCAC+TTATGCGCCT
TAAAACAGGGTCCCCTCCCCCTCTAGGGTCAAAAAAAGAGGTATTTAAGTTTCGGTCAGTTAAAAGTATTGTGATAGCTCCCGCTAACACTGGCAAAGATAAAAGAAGAAGAATGGCTGTTAAAATAACTGATCAGACAAATAGTCTAATTTTTTCTGCTGAAAGGTTTTTTGCTTTAAGATTAATAATTGTAGTAATAAAATTTAAGGCACCTAAAATTGAAGAAATCCCTGCAAGGTGTAAAGAAAAAATTGTTAAGTCTACTGAAGGTCCTGAATGATAAAACGGTGATAAAGGTGGA
+
CCCCCGGGGGFGGGGGGGGGGGGGGGGGGGGGGGGGGGGGGGGGGGGGGGGGGGGGGGGGFGGGGGGGGGGGGGGGGCAFGGGGGGGGGGEFG?FFGGGGGGGFFGFGGGGGGGGGGGGFFGGFGGGGGGGGGGGGGGGGFADFGGGGGGFGGFEFGGGGGGFFFGEFEGGGGGFGFFDGGDCFFGGGGGGFCFGGAFE:>DFFFFAFFAFFFGF>FGA5<A5AAEFFFFFFABBBECDF76/=AC2>)5(5=F?C9+18<:?A7=?FF@@@3>AC<7?@EC<)))6(32C7@<>EC?:<(
@M70528:330:000000000-K6D4P:1:1102:25761:6001 2:N:0:CTTCAACCAC+TTATGCGCCT
TAAAACAGGGTCCCCTCCTCCTCTAGGGTCAAAAAAAGAGGTATTTAAGTTTCGGTCAGTTAAAAGTATTGTGATAGCTCCCGCTAACACTGGTAAAGATAAAAGAAGAAGAATGGCTGTTAAAATAACTGATCAGACAAATAGTCTAATTTTTTCTGCTGAAAGGTTTTTTGCTTTAAGATTAATAATTGTAGTAATAAAATTTAAGGCACCTAAAATTGAAGAAATCCCTGCAAGGTGTAAAGAACAAATTGTTAAGTCTACTGAAGGTCCTGAATGATAACACGTTGATAAAGGTGGA
+
CCCCCGGGGGGGGGGGGGGGGGGGGGGGGGFGGGGGGGGGGGGGGGGGGGGGGGGFFGGGGGGGGGGGGGGGGGGGGGGGGGGGGGGGGGGGGGGGGGGGGGGGGGGGGGGGGGGGGGGGGFGGGGGGGGGGGGGGGGGGCFGFGDGGGGFGGGGGGGGFGDGGFGGGF?FGGGGGFGFGFFFGFGGGGGGGGGGGFGFFFFFBFFFFF?CFFGFGFGGFGFFFFBCAFCE5F2@B>DDEBEE@AE=)ABFFCFFF@=87CBCFCEE>EEEF@@8E;@E)7?C)7;26=;<7:777E;;<(
@M70528:330:000000000-K6D4P:1:1102:17764:6005 2:N:0:CTTCAACCAC+TTATGCGCCT
TAAAACAGGGTCCCCTCCTCCTCTAGGGTCAAAAAAAGAGGTATTTAAGTTTCGGTCAGTTAAAAGTATTGTGATAGCTCCCGCTAACACTGGTAAAGATAAAAGAAGAAGAATGGCTGTTAAAATAACTGATCAGACAAATAGTCTAATTTTTTCTGCTGAAAGGTTTTTTGCTTTAAGATTAATAATTGTAGTAATAAAATTTAAGGCACCTAAAATTGAAGAAATCCCTGCAAGGTGTAAAGAAAAAATTGTTAAGTCTACTGAAGGTCCTGAATGATAAAACGTTGATAAAGGTGGA
+
CCCCCGGGGGGGGGGGGGGGGGGGGGGGGGGGGGGGGDGGGGGGGGFGCGGGGGGGGGGGGGGGGGGGGGGGGGGGGGGGGGGGGCFGGGGGGGGGFGGGGGGGA@FDGGFGGGFDFCGGGGGGGGGGGGGGGGGGCGGCFGGGGGGGGGFGGGGGGGGGFGGGFGGGGGGGGGGGFFGGFGGCFGGGGGGGGCFGFE+@7EFFFFFAFFFFF?FFA7;CGFCEF@CEFE9>;>@368D,*:4BEFDFFF=D@6?F8C8@?ACFF3<*316>/43)0:6<EF?47<2330*:@?9C+78;(
@M70528:330:000000000-K6D4P:1:1102:10850:6008 2:N:0:CTTCAACCAC+TTATGCGCCT
TAAAACAGGGTCCCCTCCTCCTCTAGGGTCAAAAAAAGAGGTATTTAAGTTTCGGTCAGTTAAAAGTATTGTGATAGCTCCCGCTAACACTGGTAAAGATAAAAGAAGAAGAATGGCTGTTAAAATAACTGATCAGACAAATAGTCTAATTTTTTCTGCTGAAAGGTTTTTTGCTTTAAGATTAATAATTGTAGTAATAAAATTTAAGGCACCTAAAATTGAAGAAATCCCTGCAAGGTGTAAAGAAAAAATTGTTAAGTCTACTGAAGGTCCTGAATGATAACACGTTGATAAAGGTGGG
+
CCCCCGGGGGGGGGGGGGGGGGGGFGGFGGGGGGGGGGGGGGGGGGGGGGGGGGGEEGGFGGGGGGGGGGGGGGGGGGGGGGGGGGGGGGGGGGGGGGGGGGE;FFGGGGGGGGGGGGGDFFGFFGGGGGGGGGGGGGGGGGGGGGFFGFFADFGGGGGGGGFEGGFFGDGGGGFGFAECFFGCFGGGCGGFGGGGFFFDEFFFFFFFFAFFFFFGAGGFGFFFFFFEFFF59>@FBGFD=B86>45-A<2BFFCA888??ACF@>C=EE@34;@E*:?F??C)74<@@@F;7?<CFEFF0
@M70528:330:000000000-K6D4P:1:1102:25739:6011 2:N:0:CTTCAACCAC+TTATGCGCCT
TAAAACAGGGTCCCCTCCTCCTCTAGGGTCAAAAAAAGAGGTATTTAAGTTTCGGTCAGTTAAAAGTATTGTGATAGCTCCCGCTAACACTGGTAAAGATAAAAGAAGAAGAATGGCTGTTAAAATAACTGATCAGACAAATAGTCTAATTTTTTCTGCTGAAAGGTTTTTTGCTTTAAGATTAATAATTGTAGTAATAAAATTTAAGGCACCTAAAATTGAAGAAATCCCTGCAAGGTGTAAAGAAAAAATTGTTAAGTCTACTGAAGGTCCTGAATGATAAAACGTTGATAAAGTTGGA
+
CCCCCGGGGGGFFFGGGGGGGGGGGGGGGGGGGGGGGGGGGGFGGGGGGGGGGGGGGGGGGGGGGGGGGGGGGGGGGGGGGGGDGGGGGGGGGGGGGDGGGGGGGGGGGGGGGGGGGGDGGGGFGGGGGGGGGGGGGGGDGGGGGGGGGGFGGCEFGGGGGGGGGGGGGGGGGGGGFGGGGGGGGGGGGGGGGE9E7CBADFA@FFFFFFFFFGFGFFGFGFEEFFDA>55*;>B9>@CBBBE6AE=4A=@B@A<A?=A8?:CFG38*78;A4>EF6CC<EFE<382@@?5+75)9+/5;)
@M70528:330:000000000-K6D4P:1:1102:23877:6024 2:N:0:CTTCAACCAC+TTATGCGCCT
TAAAACAGGGTCCCCTCCCCCTCTAGGGTCAAAAAAAGAGGTATTTAAGTTTCGGTCAGTTAAAAGTATTGTGATAGCTCCCGCTAACACTGGCAAAGATAAAAGAAGAAGAATGGCTGTTAAAATAACTGATCAGACAAATAGTCTAATTTTTTCTGCTGAAAGGTTTTTTGCTTTAAGATTAATAATTGTAGTAATAAAATTTAAGGCACCTAAAATTGAAGAAATCCCTGCAAGGTGTAAAGAAAAAATTGTTAAGTCTACTGAAGGTCCTGAATGATAACACGTTGATAAAGGTGGA
+
@CC@CGAGGGF<F,CFEF@GGGGG,CFCGG@AEFEE@FEFCFGCEE@?FFEFFEGF:CFFDFE@FDECFCFEEEECFGFFGGGGGGGECEFC@=AEEEFGGF<>EFGGGGGC<FC?EFGEFFGDFGGGFFEA,9A?DGDBFGGD;EFCF,C,E?CGF;DFCFFADF=9ACF8@FAFFADD8@DBAFGGG,CCGFGF=E+@CBFEAFFFF69>FCF>F9E)<C*>@C@8C=FFA9@*9:441.:9E433FB>B=A9A8=ACECEF<@?3@@;)/)/;*;<8?3.)731=@15++9.4C??B0
@M70528:330:000000000-K6D4P:1:1102:23043:6034 2:N:0:CTTCAACCAC+TTATGCGCCT
TAAAACAGGGTCCCCTCCTCCTCTAGGGTCAAAAAAAGAGGTATTTAAGTTTCGGTCAGTTAAAAGTATTGTGATAGCTCCCGCTAACACTGGTAAAGATAAAAGAAGAAGAATGGCTGTTAAAATAACTGATCAGACAAATAGTCTAATTTTTTCTGCTGAAAGGTTTTTTGCTTTAAGATTAATAATTGTAGTAATAAAATTTAAGGCACCTAAAATTGAAGAAATCCCTGCAAGGTGTAAAGAAAAAATTGTTAAGTCTACTGAAGGTCCTGAATGATAAAACGTTGATAAAGGTGGA
+
CCCCCGGGGGGGGGGGGGGGGGGGGGGGGGGGGGGGGGGGGGGGGGGGGGGGGGGGGGGGGGGGGGGGGGGGGGGGGGGGGGGGGGGGGGGFGGGFFGGGGGGGGGGGGGGGGGGGGGGGGGGGGGGGGGGGGGGGGGGGGGFGFFGGGGFGGGGGGGGGGGGGGGGGGGGGGGGGFGGGGGGGGGGCGGGGGGGGFEFGEGFFFFFFFFFFFGFGFAACEFEEF:@EFFFF5>DFB@F76>?CFFFFFFFFFCEFCFFFCFEAEE>.3(;>)>8C>FFFFFFE3<9@F7>@F?CF7@3;(
@M70528:330:000000000-K6D4P:1:1102:22375:6040 2:N:0:CTTCAACCAC+TTATGCGCCT
TAAAACAGGGTCCCCTCCCCCTCTAGGGTCAAAAAAAGAGGTATTTAAGTTTCGGTCAGTTAAAAGTATTGTGATAGCTCCCGCTAACACTGGCAAAGATAAAAGAAGAAGAATGGCTGTTAAAATAACTGATCAGACAAATAGTCTAATTTTTTCTGCTGAAAGGTTTTTTGCTTTAAGATTAATAATTGTAGTAATAAAATTTAAGGCACCTAAAATTGAAGAAATCCCTGCAAGGTGTAAAGAAAAAATTGTTAAGTCTACTGAAGGTCCTGAATGATAACACGTTGATAAAGGTGGA
+
CCCCCGGGGGGGGGGGGGGGGGGGGFGGGGGGGGGGGGGGFFGGGGGGGGGGGGGFCFFGFGGGGGGGGGGGGGGGGGGGFGGGGGGGGGGGGGGEGGGGGGG9EGGFF@FGFFGGGGGGGGFCEFGGGGGGGGGGGGGGGG?FFGGGGGFGGGGGFFFCFGFGD?GGGGGGGFFFFFFGFFEFFGGCFGGGGGFFAEFGCGFEFF9FA?FFCFFGFGGFGFEFFFFFFFF4;<=*9@>FFEE6ACBDFFBBEFCF?BFFEFEFF8?EFFFF7EEF8;EE?CE)4405@0C7FFE9+571(
@M70528:330:000000000-K6D4P:1:1102:16287:6041 2:N:0:CTTCAACCAC+TTATGCGCCT
TAAAACAGGGTCCCCTCCTCCTCTAGGGTCAAAAAAAGAGGTATTTAAGTTTCGGTCAGTTAAAAGTATTGTGATAGCTCCCGCTAACACTGGTAAAGATAAAAGAAGAAGAATGGCTGTTAAAATAACTGATCAGACAAATAGTCTAATTTTTTCTGCTGAAAGGTTTTTTGCTTTAAGATTAATAATTGTAGTAATAAAATTTAAGGCACCTAAAATTGAAGAAATCCCTGCAAGGTGTAAAGAAAAAATTGTTAAGTCTACTGAAGGTCCTGAATGATAAAACGTTGATAAAGGTGGA
+
CCCCCGGGGGGGGGGGGGGGGGGGGGGGGGGGGGGGGGGGGGGGGGGGGGGGGGGGGGGGGGGGGGGGGGGGGGGGGGGGGGGGGGGGGGGGGGGGGGGGGGGGGGGGGGGGGGGGGGGFGGGGGGGGGGGGGGGGGGGGFGGGGGGGGGFGGGGGGGGGGGGGGGGGGGGGGGGGFGGGFGGGGGGGGGGGGGGGFGDGFFFFFFFFFFFFFGFGFGGFFF@AF@DFFEFFFF@FBGFG=EFFFF@)@BFDEFEFEFFFFFFFGE?EF@EE<A<3>DC<76?3>@FFD;DDGEEEGF8;(
@M70528:330:000000000-K6D4P:1:1102:23667:6052 2:N:0:CTTCAACCAC+TTATGCGCCT
TAAAACAGGGTCCCCTCCCCCTCTAGGGTCAAAAAAAGAGGTATTTAAGTTTCGGTCAGTTAAAAGTATTGTGATAGCTCCCGCTAACACTGGCAAAGATAAAAGAAGAAGAATGGCTGTTAAAATAACTGATCAGACAAATAGTCTAATTTTTTCTGCTGAAAGGTTTTTTGCTTTAAGATTAATAATTGTAGTAATAAAATTTAAGGCACCTAAAATTGAAGAAATCCCTGCAAGGTGTAAAGAAAAAATTGTTAAGTCTACTGAAGGTCCTGAATGATAAAACGTTGATAAAGGTGGA
+
CCCCCGGGGGGGGGGGGGGGGGGGGGGGGGGGGGGGGGGGGGGGGGGGGFGGGGGFGGGGGGGGGGGGGGGGGGGGGGGGGGGGGGGGGGGGGGGGGGGGGGGGGGGGGGGGGGGGGGGGGGGGGGGGGGGGGGGGGGGGGGGGFGGGGGFGGGGGGGGGGGGGGGGGGGGGGGGGFGGGGGGGGGGGGGGGGGGG9EFGFGFFFFFFFAA>CFFCFCFBCFEFFBCFFEF>FFBF@EFGFFFAEFFFFFFBFFFFCBFCEAEAF@CEFFFF=3;C4+97<CFCE<9@@6*3@C<CEEF?(
@M70528:330:000000000-K6D4P:1:1102:15629:6060 2:N:0:CTTCAACCAC+TTATGCGCCT
TAAAACAGGGTCCCCTCCTCCTCTAGGGTCAAAAAAAGAGGTATTTAAGTTTCGGTCAGTTAAAAGTATTGTGATAGCTCCCGCTAACACTGGTAAAGATAAAAGAAGAAGAATGGCTGTTAAAATAACTGATCAGACAAATAGTCTAATTTTTTCTGCTGAAAGGTTTTTTGCTTTAAGATTAATAATTGTAGTAATAAAATTTAAGGCACCTAAAATTGAAGAAATCCCTGCAAGGTGTAAAGAAAAAATTGTTAAGTCTACTGAAGGTCCTGAATGATAAAACGTTGATAAAGGTGGA
+
CCCCCGGGGGGGGGGGGGGGGGGGGGGGGGGGGGGGGGGGGGGGGGGGGGGFFGGGGDGCFGGGGGGGGGGGGGGGGGGGGGGGGGGGGGGFGGGGGGGFGFGDFFGFGFGGGGGDGGGGGGGGGFGGGGGGGGGGGGGGGFGGGGGGGGFGGGGGGGGGGGGGDFFGGGGGGGGGFFGGGGGGGFGFGGGGFFGGBEFDDEFEFFFFFFFFFGFGFCGEGFFFFFFEF:@5ADBF6CFGFFFFFFFDFF@F98?>7CFCCFFFF=EBF1=)7;@3>DC8EF?CCF3==DC+:CFFG38=(
@M70528:330:000000000-K6D4P:1:1102:17415:6078 2:N:0:CTTCAACCAC+TTATGCGCCT
TAAAACAGGGTCCCCTCCTCCTCTAGGGTCAAAAAAAGAGGTATTTAAGTTTCGGTCAGTTAAAAGTATTGTGATAGCTCCCGCTAACACTGGTAAAGATAAAAGAAGAAGAATGGCTGTTAAAATAACTGATCAGACAAATAGTCTAATTTTTTCTGCTGAAAGGTTTTTTGCTTTAAGATTAATAATTGTAGTAATAAAATTTAAGGCACCTAAAATTGAAGAAATCCCTGCAAGGTGTAAAGAAAAAATTGTTAAGTCTACTGAAGGTCCTGAATGATAAAACGTTGATAAAGGTGGA
+
CCCCCGGGGGGGGGGGGGGGGGGGGGGGGGGGGGGGGGGGGGGGGGGGGGGGGGGGGGGGGGGGGGGGGGGGGGGGGGGGGGGGGGGGGGGGGGGFGGGGGGGGGGGGGGGGGGGGGGGGGGGFGGGGGGGGGGGGGGGGFFGGGGGGGGFGGGGGGGGGGGGGFFFFCGGGGGGFFFGGGGGGGGGGGGGGGGGGFGFFDFFE?FAFFFFF?FFDFGGFGFEFFFFEABEFFD@FB;5?>BEFF=BBFB@2:CCFEFFFFFFFGF<;EEEE<EE<DD?EEEC3779;6;9;FFECF@EF(
@M70528:330:000000000-K6D4P:1:1102:16489:6102 2:N:0:CTTCAACCAC+TTATGCGCCT
TAAAACAGGGTCCCCTCCTCCTCTAGGGTCAAAAAAAGAGGTATTTAAGTTTCGGTCAGTTAAAAGTATTGTGATAGCTCCCGCTAACACTGGTAAAGATAAAAGAAGAAGAATGGCTGTTAAAATAACTGATCAGACAAATAGTCTAATTTTTTCTGCTGAAAGGTTTTTTGCTTTAAGATTAATAATTGTAGTAATAAAATTTAAGGCACCTAAAATTGAAGAAATCCCTGCAAGGTGTAAAGAAAAAATTGTTAAGTCTACTGAAGGTCCTGAATGATAAAACGTTGATAAAGGTGGA
+
CCCCCGGGGGGGGGGGGGGGGGGGGGGGGGGGGGGGGGGGGGGGGGGGGGGGGGGGGGGGGGGGGGGGGGGGGGGGGGGGEGGGGGGGGGGGGGGGGGGGGGGGGGGGGGGGGGGFGGGFGGGGGGGGGGGGGGGGGGGGGGGGGGGGGGFGGGGGGGGGGGCFGGGGGGGGGGGGFGGGGGGGGGGGGGGFGGGGFFDFECFEFFFFFFFFFGFGFGGFGFEECEFFAE5>FFFFEGGGFFFFFFFFFBFFFFEF?FFFEFECGB<B<@@E3<EFGGEECEEEE36=@<FGGC77FE13(
@M70528:330:000000000-K6D4P:1:1102:10760:6110 2:N:0:CTTCAACCAC+TTATGCGCCT
TAAAACAGGGTCCCCTCCTCCTCTAGGGTCAAAAAAAGAGGTATTTAAGTTTCGGTCAGTTAAAAGTATTGTGATAGCTCCCGCTAACACTGGTAAAGATAAAAGAAGAAGAATGGCTGTTAAAATAACTGATCAGACAAATAGTCTAATTTTTTCTGCTGAAAGGTTTTTTGCTTTAAGATTAATAATTGTAGTAATAAAATTTAAGGCACCTAAAATTGAAGAAATCCCTGCAAGGTGTAAAGAAAAAATTGTTAAGTCTACTGAAGGTCCTGAATGATAACACGTTGATAAAGGTGGA
+
CCCCCGGGGGGGGGGGGGGGGGGGGGGGGGGGGGGGGGGGGGGGGGGGGGGGGGGGGGGGGGGFGFGGGGGGGGGGGGGGGGGGGGGGGGGGGGGGFGGGGGGGGGGGGGGGGGGGGGGGGGGGGGGGGG9EFFGGGGFGGGGGGGGGGGFGFFGGGGGGGGGFADFGFGGGEGGGFGAFFGGGGGGGGGFD7:=FFFFGFGFFFAFFFFFFFGFGFDGCGFFFF@DEFCF5;BDFE:D7>BE9A;BB4@>3=FEF5=6@EFFFFE?*735>7<<42;34?EF)35;=@;DC7?>C?;@7(
@M70528:330:000000000-K6D4P:1:1102:12520:6114 2:N:0:CTTCAACCAC+TTATGCGCCT
TAAAACAGGGTCCCCTCCCCCTCTAGGGTCAAAAAAAGAGGTATTTAAGTTTCGGTCAGTTAAAAGTATTGTGATAGCTCCCGCTAACACTGGCAAAGATAAAAGAAGAAGAATGGCTGTTAAAATAACTGATCAGACAAATAGTCTAATTTTTTCTGCTGAAAGGTTTTTTGCTTTAAGATTAATAATTGTAGTAATAAAATTTAAGGCACCTAAAATTGAAGAAATCCCTGCAAGGTGTAAAGAAAAAATTGTTAAGTCTACTGAAGGTCCTGAATGATAAGACGTTGATAAAGGTGGA
+
CCCCCGGGGG@EFGGGGGGGGGGGGGGGGGGFGGGGGGGGGGGGGGGFGGGGGGGGGGGGGGGGGGGGGGGGGGGGGGGGGGGGGGGGGGGGGGGGGGGGGGGGGGGGGGGGGGGGGGGGGGCEGGGGGGGFGGGGGGGGGGGGGGGGGGFGGGGGGGGGGGGGGFGDCFGGGGGGFG8FGGGGGGG=CGGGGGGGFFCFFGFFFFFFFFFFFGFGFGGFGF@EFFFEF>BFFDFFFFFGEBEFFFFFAD2@@C?>>:=EE=CFG@EFFFEE.73;FGFECCE)776=;;/3@CCEG>??(
@M70528:330:000000000-K6D4P:1:1102:7767:6120 2:N:0:CTTCAACCAC+TTATGCGCCT
TAAAACAGGGTCCCTGTCTCTTATACACATCTGACGCTGCCGACGAAGGCGCATAAGTGTAGATCTCGGTGGGCGCCGTCTCATTAAAACAAAAAAAAAAATTGCTTACATTCAGTCGTCGACTTCACATCACACTCCGCAATCCTAGTTATATTCCAAAAATTATATCCTTCCTTATCAACATAAGTGATCTCCTGACATCGTTTCTTCGCTTTTTGCTCACACCAATCTTTCCACCCACCCGAAGCTTTCACACATCTCTCTCCTCTTCACTCCTCCACCTCCCATATCCTGTACCTAT
+
CCCCCFGGGGGFGGGFGFGGGGFGFGGGGGGGGGGGGEG:FFGFGGGGDGGDD@,FEFFF9EA@@<,CF@F:+,77>@>:,CE,C,C<F,4,A,A8++8+4>,,C,,,8,,4AF<:4++@33FF+7,<,,,,3,,6,6+++406,,,,7,+3,,,,@,,3F*9B,+;,,@,,,52;+5=,=F9F9,,5,22,2,*2),)4*425;/)+++)))*)*/*+)337;;?00)/)31)/+)**4(((0,(-4)-)66*./()).)*,*3()()6)))4)(*0.(,,((.(,-()2**)).3))))
@M70528:330:000000000-K6D4P:1:1102:25884:6150 2:N:0:CTTCAACCAC+TTATGCGCCT
AAAACAGGGTCCCCTCCTCCTCTAGGGTCAAAAAAAGAGGTATTTAAGTTTCGGTCAGTTAAAAGTATTGTGATAGCTCCCGCTAACACTGGTAAAGATAAAAGAAGAAGAATGGCTGTTAAAATAACTGATCAGACAAATAGTCTAATTTTTTCTGCTGAAAGGTTTTTTGCTTTAAGATTAATAATTGTAGTAATAAAATTTAAGGCACCTAAAATTGAAGAAATCCCTGCAAGGTGTAAAGAAAAAATGGTTAAGTCTACTGAAGGTCCTGAATGATAAAACGTTGATAAAGGTGGAT
+
-BCCCGGGGGFGGGGGGGGGGGGAFGGGGGGGGGGGG,EFF<EGGGGGFGGCGGGGGGGGGGGGGGGGGGGGGG,@FGGFGGGGGGGGGGGGGGGGGGGGGGFGGGGGGGGGGGGGGGGGGGGGGGGGGGEGCGGGGGGGFFFGGGGFGGFFGGGFGGGGGGFGGFGFGGGGCGFGFFFFGFGFFGGGE;DEFEGGFGFGFGFFF?CFFFF56FFGFGGEFFC@F@E@9CBFADEFFA8;:;6BCF2=F>B*7B=AB=AC<BEF?E:@;47@3<C=FGFFCFCC@9@;=?:;F.479(6=)
@M70528:330:000000000-K6D4P:1:1102:12228:6154 2:N:0:CTTCAACCAC+TTATGCGCCT
TAAAACAGGGTCCCCTCCTCCTCTAGGGTCAAAAAAAGAGGTATTTAAGTTTCGGTCAGTTAAAAGTATTGTGATAGCTCCCGCTAACACTGGTAAAGATAAAAGAAGAAGAATGGCTGTTAACATAACTGATCAGACAAATAGTCTAATTTTTTCTGCTGAAAGGTTTTTTGCTTTAAGATTAATAATTGTAGTAATAAAATTTAAGGCACCTAAAATTGAAGAAATCCCTGCAAGGTGTAAAGAAAAAATTGTTAAGTCTACTGAAGGTCCTGAATGATAAAACGTTGATAAAGGTGGA
+
CCCCCGGGGG,CFFGGGGGGGGGGGGFGGGFFGGGGGGGGGGGGFGGGGGGGGGGGGGGGGGGGGGGGFFGGGGGGGAAFFGGGGGGGGGGGGGGFGGGGGGAFGGGGGGFGEFFGGGGGFFG,EFGGGGGGFFGGGGGGGGGGGGGGGGFGGGCFGGGGGGGFGGGGCGFEGGGGEFEGCFGGGGGGGGGFDFGGFDDFEFFEAFFFFFFFFGFFFGGFGFFFFFF;F@E>FFF9@FDFFEFF<;@)A>=::FFA>++8@FEFFEC=34;A)7<EFC)7C?3>CF((683+C)9>+7.8(
@M70528:330:000000000-K6D4P:1:1102:13299:6166 2:N:0:CTTCAACCAC+TTATGCGCCT
TAAAACAGGGTCCCCTCCTCCTCTAGGGTCAAAAAAAGAGGTATTTAAGTTTCGGTCAGTTAAAAGTATTGTGATAGCTCCCGCTAACACTGGTAAAGATAAAAGAAGAAGAATGGCTGTTAAAATAACTGATCAGACAAATAGTCTAATTTTTTCTGCTGAAAGGTTTTTTGCTTTAAGATTAATAATTGTAGTAATAAAATTTAAGGCACCTAAAATTGAAGAAATCCCTGCAAGGTGTAAAGAAAAAATTGTTAAGTCTACTGAAGGTCCTGAATGATAAAACGTTGATAAAGGTGGG
+
CCCCCGGGGGFGGGGGGGGGGGGGGGGGGGGGGGGGGGGGGFGGGGGGGGGGGGGGGGGGGGGGGGGGGGGGGGGGGGGGGGGGGGGGGGGGGGGGGGGGGGGGGGGGGGGGGGGGGGGGGGGGGGGGGGGGGGGGGGGGGGCFGGGGGGFGGGDGGGGGGGGGFFGGGGGGGGFFFFGGGGGGGGGGGGGGGGGGFGFGFGFFFFFFFFFFFGFGFGGEGFFFFEFFFEF59@BFEFFGEFEFFFB7ABFFEFFF@BF<<FEFGFCEF1@A=EFFGGFFFECFFEB;@FF7;?EF7787(
@M70528:330:000000000-K6D4P:1:1102:10042:6169 2:N:0:CTTCAACCAC+TTATGCGCCT
TAAAACAGGGTCCCCTCCCCCTCTAGGGTCAAAAAAAGAGGTATTTAAGTTTCGGTCAGTTAAAAGTATTGTGATAGCTCCCGCTAACACTGGCAAAGATAAAAGAAGAAGAATGGCTGTTAAAATAACTGATCAGACAAATAGTCTAATTTTTTCTGCTGAAAGGTTTTTTGCTTTAAGATTAATAATTGTAGTAATAAAATTTAAGGCACCTAAAATTGAAGAAATCCCTGCAAGGTGTAAAGAAAAAATTGTTAAGTCTACTGAAGGTCCTGAATGATAAAACGTTGATAAAGGTGGA
+
CCCCCGGGGGGGGGGGGGGGGGGGGGGGGGGGGGGGGGGGGGGGGGGGGGGGGGGGGGGGGGGDGGGGGGGGGGGGGGGGGGGGGGGGGGGGGGGFGGGGGGGGGGGGGGGGGGGGGGGGGGGGGGGGGGGFGDFGGGGGGGGGGGGGGGFGGGGGGGGGGGGGGGGGGFFGGGGGFFFFFFGGGGGGGGCGGGGGCFFDCGFFFFFFFFFFFGFGFGGFDFCEBFFFFFF4@D@FFEC7.6A9A=B=FF9@EFFF?BAEEFEFF))7=;E@<<@E7D38?<?;CE:@@?F:+97C7@:?0
@M70528:330:000000000-K6D4P:1:1102:12689:6191 2:N:0:CTTCAACCAC+TTATGCGCCT
TAAAACAGGGTCCCCTCCTCCTCTAGGGTCAAAAAAAGAGGTATTTAAGTTTCGGTCAGTTAAAAGTATTGTGATAGCTCCCGCTAACACTGGTAAAGATAAAAGAAGAAGAATGGCTGTTAAAATAACTGATCAGACAAATAGTCTAATTTTTTCTGCTGAAAGGTTTTTTGCTTTAAGATTAATAATTGTAGTAATAAAATTTAAGGCACCTAAAATTGAAGAAATCCCTGCAAGGTGTAAAGAAAAAATTGTTAAGTCTACTGAAGGTCCTGAATGATAAAACGTTGATAAAGGTGGA
+
CCCCCGGGGGDGGGGGGGGGGGGGGGGGGGGGGGGGGGGGGGGGGGGGGGGGGGGGGGGGGGGGGGGGGGGGGGGGGGGGFGGGGGGGGGGGGGGGGGGGGGGGGGGGGGGGGGGGGGGGGGGGGGGGGGGGGGGGGGGGGGGGGGGGGGFGGGDGGGGGGGDECGGGFGGGGGFGFGEFGGGGGFGGGGGGGGGGFG9DDFFFFFFFFFFFFGFDFGGFGFFFFFFFF@E>A2=AEGGGFFE6EFFFFFFFBAEF91=?CFFFGFCBEFEF7>@<;@C<E??>9@63=@FFF<9>E)4;(
@M70528:330:000000000-K6D4P:1:1102:18930:6223 2:N:0:CTTCAACCAC+TTATGCGCCT
TAAAACAGGGTCCCCTCCTCCTCTAGGGTCAAAAAAAGAGGTATTTAAGTTTCGGTCAGTTAAAAGTATTGTGATAGCTCCCGCTAACACTGGTAAAGATAAAAGAAGAAGAATGGCTGTTAAAATAACTGATCAGACAAATAGTCTAATTTTTTCTGCTGAAAGGTTTTTTGCTTTAAGATTAATAATTGTAGTAATAAAATTTAAGGCACCTAAAATTGAAGAAATCCCTGCAAGGTGTAAAGAAAAAATTGTTAAGTCTACTGAAGGTCCTGAATGATAAAACGTTGATAAAGGTGGA
+
CCCCCGGGGGGGGGGGGGGGGGGGGGGGGGGGGGGGGGGGGGGGGGGGGGGGGGGGGGGGGGGGGGGGGGGGGGGGGGGGGGGGGGGGGGGGGGGGGGGGGGGGGGGGGFGGGGGGGGGGGGGFFGGGGGFEGGGGGGGCFGGGGGGGGGFGGGGGGGGGGGGGGCGGGFGGGGGGFGGGGGGGGGGFGGGGFGGGFECFCGFFFFFFFFFFFGFGFGGFGFCE>CDFFEFFAFFFBFC86>EFFE@DFDB=EFEF?FACCFEFGE4>@EEF;<E9FCCEEECFFE9;@DC7FC;9@3;0(
@M70528:330:000000000-K6D4P:1:1102:24674:6239 2:N:0:CTTCAACCAC+TTATGCGCCT
TAAAACAGGGTCCCCTCCTCCTCTAGGGTCAAAAAAAGAGGTATTTAAGTTTCGGTCAGTTAAAAGTATTGTGATAGCTCCCGCTAACACTGGTAAAGATAAAAGAAGAAGAATGGCTGTTAAAATAACTGATCAGACAAATAGTCTAATTTTTTCTGCTGAAAGGTTTTTTGCTTTAAGATTAATAATTGTAGTAATAAAATTTAAGGCACCTAAAATTGAAGAAATCCCTGCAAGGTGTAAAGAAAAAATTGTTAAGTCTACTGAAGGTCCTGAATGATAAAACGTTGATAAAGGTGGG
+
CCCCCGGGGGGGGGGGGGGGGGGGGGGGGGGGGGGGGGGGGGGGGGGGGGGGGGGGGGGGGGGGGGGGGGGGGGGGGGGGGFGGDGGGGGGGGGGGGGGGGGGGGGGGGGGGGGGGGGGGGGGGGGGGGGGGGGGGGGGGGGGGGGGGGGFGGGGGGGGGGFCCFDGGGGGGGGGGFGFFCFFGGGGGGGGEGGGGFGFCDBFBCF?FFFFFFGFGFGGEFF@6F58AFEB5ADFF>*46::A9ACDFF>=D3AEC/==>?688,.883.;4<<A3*+))).?4))66;331;C>)>7;;(
@M70528:330:000000000-K6D4P:1:1102:14554:6254 2:N:0:CTTCAACCAC+TTATGCGCCT
TAAAACAGGGTCCCCTGTCTCTTATCCACATCTGACGCTGCCGACGAAGGCGCATAAGTGTAGATCTCGGTGGTCGCCGGATCATTAAAAAAAAAAAAAAAAGAAAAAAAAACGGAGTGCGCAGCAATCACATGAAAATAGAACAAAAAGAGACCAGTAGAAATACGGTGATAGAAGATATCAAAAAAAGTAGATACGTATTATGACTGAAACACACACAATGGTGGAGACATAGGCAGACACGCGAAGATACGACTACATGATAGATGAAGAGTTAGATATAAACAAATGAGTAGTCATA
+
CCCCCGGGGGGGGGGGGFGGGGGGG,EFGGGGGGGFGDFGGGGGGGGGGGFGGCCFGE<F<<@<,<CCFFBFG7CFFGGC+6@EGC?FEGFEE+CFC8@+>++6,,,,++3<+><****,***14,583,27,,,,,,,,+4+,,,,2**),,,*225+5,++212****4+4+11+++++++,+03)//++*3****1+-+*)*1***)****0*)*/(**)(*)(()(()*)))(+**,(.)(((()4:54.()())))*)*2)).)6-.)(.-22<664))-))..)***).)+))))
@M70528:330:000000000-K6D4P:1:1102:10668:6259 2:N:0:CTTCAACCAC+TTATGCGCCT
TAAAACAGGGTCCCCTCCTCCTCTAGGGTCAAAAAAAGAGGTATTTAAGTTTCGGTCAGTTAAAAGTATTGTGATAGCTCCCGCTAACACTGGTAAAGATAAAAGAAGAAGAATGGCTGTTAAAATAACTGATCAGACAAATAGTCTAATTTTTTCTGCTGAAAGGTTTTTTGCTTTAAGATTAATAATTGTAGTAATAAAATTTAAGGCACCTAAAATTGAAGAAATCCCTGCAAGGTGTAAAGAACAAATTGTTAAGTCTACTGAAGGTCCTGAATGATAAAACGTTGATAAAGGTGGA
+
CCCCCGGGGGGGGGGGGGGGGGGGGGGGGGGGGGGGGGGGGGGGGGGGGGGGGGGGGGGGGGGGGGGGGGGGGGGGGGGGGGGGGGGGGGGGGGGGGGGGGGGGGGGGGGGGGGGGGGGGGGGGGGGGGGGGGGGGGGGGGGFGGGGGGGFGGGGGGGGGGGGGGGGGGGGGGGGGFGGGGGGGGGGGGGGGGGGGFGFGFGFFFFFFFFFFFGFGFFGFGFFFFFFFFBF>FFFFEED@>EEFFFF);>BEFFFFC@BEECCFFB?E@EFFEFEEFGFFFFC;4<:=D@CCDCCCGFE<(
@M70528:330:000000000-K6D4P:1:1102:4950:6259 2:N:0:CTTCAACCAC+TTATGCGCCT
TAAAACAGGGTCCCCTCCCCCTCTAGGGTCAAAAAAAGAGGTATTTAAGTTTCGGTCAGTTAAAAGTATTGTGATAGCTCCCGCTAACACTGGCAAAGATAAAAGAAGAAGAATGGCTGTTAAAATAACTGATCAGACAAATAGTCTAATTTTTTCTGCTGAAAGGTTTTTTGCTTTAAGATTAATAATTGTAGTAATAAAATTTAAGGCACCTAAAATTGAAGAAATCCCTGCAAGGTGTAAAGAAAAAATTGTTAAGTCTACTGAAGGTCCTGAATGATAAACCGTTGATAAAGGTGGA
+
CCCCCGGGGGGGG<FGGGGGGGGGGGGGGGGGGGGG@:FGGGGGGGGGCFAFFGGFDGGGGGFGFG<EFGGGGGGFGGGGGGGGGGGGGGGGGCGDGGGGGGFEF<BFGEFCGGGFGGDFFGFFGGGGGGG9FGGFFGGB?FGGGGFFGGFGGGGGGCGGFGFGGGGDGGGGEGGGFG:EGGGGEEFCGFGGGGGG9F;C>E?@B9CFFAFFFFFGFGGEGF8CF:=597=AA>B**=DD9=;@46:B4@>==@C8?6BCEAEFFE?@3@EA;AE3>@67?3.))(4,232+;97<7)(-(
@M70528:330:000000000-K6D4P:1:1102:13321:6264 2:N:0:CTTCAACCAC+TTATGCGCCT
TAAAACAGGGTCCCCTCCCCCTCTAGGGTCAAAAAAAGAGGTATTTAAGTTTCGGTCAGTTAAAAGTATTGTGATAGCTCCCGCTAACACTGGCAAAGATAAAAGAAGAAGAATGGCTGTTAAAATAACTGATCAGACAAATAGTCTAATTTTTTCTGCTGAAAGGTTTTTTGCTTTAAGATTAATAATTGGAGTAATAAAATTTAAGGCACCTAAAATTGAAGAAATCCCTGCAAGGTGTAAAGAACAAATTGTTAAGTCTACTGAAGGTCCTGAATGATAAAACGTTGATAAAGGTGGG
+
CCCCCGGGGGG@GCFGGGCGGEFGCEGEGGCAEEGGGDDEFCFFGGD?CFGGGGGGEGGG@FFE9EFGGCFGEFFFC,,AFGEGGEFGFCFE=8=,=FGGGGDDFFFFFECED<C<@,8@<EE<ECFGFGGFAAD?=D,E=9=DGGGGFCD=DE+FBFGFFFDADFGGA8DEEGFGFF8A9;=3>=FGGGD,96;F@E9AAA9)=CFFA59;F5?DFFFEEF5CAED6F;EFA=BF:*56><*15C0(259>EF7:>8BECA<CCEEFF16;)7)72+94?))17)1/6;*+:9)99=E?(
@M70528:330:000000000-K6D4P:1:1102:23444:6280 2:N:0:CTTCAACCAC+TTATGCGCCT
TAAAACAGGGTCCCCTCCCCCTCTAGGGTCAAAAAAAGAGGTATTTAAGTTTCGGTCAGTTAAAAGTATTGTGATAGCTCCCGCTAACACTGGCAAAGATAAAAGAAGAAGAATGGCTGTTAAAATAACTGATCAGACAAATAGTCTAATTTTTTCTGCTGAAAGGTTTTTTGCTTTAAGATTAATAATTGTAGTAATAAAATTTAAGGCACCTAAAATTGAAGAAATCCCTGCAAGGTGTAAAGAAAAAATTGTTAAGTCTACTGAAGGTCCTGAATGATAAAACGTTGATAAAGGTGGA
+
CCCCCGGGGGGGGGGGGGGGGGGGGGGGGGGGGGGGGGGGGGGGGGGGGGGGGGGGGGGGGGGGGGGGGGGGGGGGGGGGGGGGGGGGGGGGGGGGGGGGGGGGGGGGGGGGGGGGGGGFGGGGFGGGGGGGGGGGGGGGGGGGGGGGGGFGGGGGDGGDGGGGGGGGGGGGGGGGFGGGGGGGGGGGGGGGGGGGFGFGFFFFFFFFFAFFFCFGFGGFFFEFFFFEA=B*;BB?@GGGFEE9CF23AB=BBFFF?:A@CCECGFFF@@F9<AEFCDEEF?E)9E;1=@:+;CECFEFB(
@M70528:330:000000000-K6D4P:1:1102:24667:6280 2:N:0:CTTCAACCAC+TTATGCGCCT
TAAACAGGGTCCCCTCCTCCTCTAGGGTCAAAAAAAGAGGTATTTAAGTTTCGGTCAGTTAAAAGTATTGTGATCGCTCCCGCTAACACTGGTAAAGATAAAAGAAGAAGAATGGCTGTTAAAATAACTGATCAGACAAATAGTCTAATTTTTTCTGCTGAAAGGTTTTTTGCTTTAAGATTAATAATTGTAGTAATAAAATTTAAGGCACCTAAAATTGAAGAAATCCCTGCAAGGTGTAAAGAAACAATTGTTAAGTCTACTGAAGTTCCTGAATGATAAAACGTTGATAAAGGTGGAT
+
CCCCCGGGGGGGGFGGDFGGGGGGGGGGGGGGGGGGG,CFF,FFGGEGFFGGGGGGGGGGGGGGGGGGGGGGGG,@CGGCGGGDGGGGGGGGGGEGGGGGGGGFGGGGGGGGGGGGGGGGGFGGGGGGGFCFGGGGGGGGGFGGGGGGGFFFFFGGGGGGGGGGGFFGGGGGGGAFFGGGGGGGGGFGDEEFFGGGFGFFEGAFFF5AFFFFFGFG87@CGF=CA=EEFBCFABFFFDFD@?EFCDF(A/>>:BCF*+=@CFE8,>*>*1797C9)3;<?CEF)/(6(,:3;;<E<<((63
@M70528:330:000000000-K6D4P:1:1102:16201:6283 2:N:0:CTTCAACCAC+TTATGCGCCT
TAAAACAGGGTCCCCTCCTCCTCTAGGGTCAAAAAAAGAGGTATTTAAGTTTCGGTCAGTTAAAAGTATTGTGATAGCTCCCGCTAACACTGGTAAAGATAAAAGAAGAAGAATGGCTGTTAAAATAACTGATCAGACAAATAGTCTAATTTTTTCTGCTGAAAGGTTTTTTGCTTTAAGATTAATAATTGTAGTAATAAAATTTAAGGCACCTAAAATTGAAGAAATCCCTGCAAGGTGTAAAGAACAAATTGTTAAGTCTACTGAAGGTCCTGAATGATAAAACGTTGATAAAGGTGGA
+
CCCCCGGGGGGGGGGGGGGGGGGGGGGGGGGGGGGGGDGGGGGGGGGGGGGGGGGGGGGGGGGGGGGGGGGGGGGGGGGGGGGDGGGGGGGGGGGGGGGGGGGGGGGGGGGGGGGGGGGFFGGGDEGGGCEFFFGGGGGGGGGGGGFFGGFGGGGGGGGGGGGGGGGFGGGGGGGGFGGGGGGGGGGGGGGGGGGGBFEGFBFEFFFFFFFFFFFFA9EEGF5CFCFFF5@AFFFF@FEFFFFFFC50;>=ECFEFCBFEEFFFFE?3@BEF5>A9;:?@EFE<9@9D@;9:C<;>7@4;(
@M70528:330:000000000-K6D4P:1:1102:10177:6284 2:N:0:CTTCAACCAC+TTATGCGCCT
TAAAACAGGGTCCCCTGTCTCTTATACACATCTGACGCTGCCGACGAAGGCGCATAAGTGTAGATCTCGGTGGTCGCCGTATCATTAAAAAACCAAAAATCTAACTAATTATCACTCAACTACGACTAATTACAATATCTGCTCAATCAATATATTATTCTAATATCTAATGTCTCACCTTCTCCACACTCACGTTAGTCATACTTTGCTTTTCTCCTTTCACATGTCTCCTGTCATCTCTCTCCCTCATCTCTCTACCTACACTCTGTCCTACACTTGCCATCATATCAACCCTCGCACC
+
CCCCCGGGGGGGGGGGGGGGGGG9F,CFFGFGGGGGGGGGGGGGGGGGGGGGG>FFFCF9EAD<FGEGCF,FC:C:CE7=B6B,EE,,C,,7,,4:,:<,,99=A5,,4,,,,,,9,,+,,9A++++8,C;,9,,,4=,,+7+E9,,,,,+,,7,,73,6,,,5,+3,,,,2,,2,+,6,,>9,6,4++,,,+5++*+1,0337++++1+1+*2++0<,02+**+*;A+**+**)+*55,*0**0--0)*0**10*011*0)(01())1).)))((2+))()1())).))+2*(((*(-(-
@M70528:330:000000000-K6D4P:1:1102:6686:6302 2:N:0:CTTCAACCAC+TTATGCGCCT
TAAAACAGGGTCCCCTCCTCCTCTAGGGTCAAAAAAAGAGGTATTTAAGTTTCGGTCAGTTAAAAGTATTGTGATAGCTCCCGCTAACACTGGTAAAGATAAAAGAAGAAGAATGGCTGTTAAAATAACTGATCAGACAAATAGTCTAATTTTTTCTGCTGAAAGGTTTTTTGCTTTAAGATTAATAATTGTAGTAATAAAATTTAAGGCACCTAAAATTGAAGAAATCCCTGCAAGGTGTAAAGAAAAAATTGTTAAGTCTACTGAAGGTCCTGAATGATAAAACGTTGATAAAGGTGGA
+
CCCCCGGGGGGGGGGGGGGGGGGGGGGGGGGGGGGGGGGGGGGGGGGGGFGGGDGGGGGGGGGGGGGGGGGGGGGGGGGGGGGGGGGGGGGGGGGGGGGGGGGGGGGGGFGGGGGFGFGGFGGGGGGGGGGGAGGGGGGGGGFGGGGGGGFGGGGGGGGGGGGGGGGGGGGGGGGGFGGGGGFFGGGGGGGGGFGGFFFGFGFFFFFFFFFCFCFGFGGFGFFFFFFFFECFF>FF:ECBBE?EEEBDF2>B3BFF5=B?CAECFBCE34E9743CC:CECCCC<F9@;;D:C?CFFFEF(
@M70528:330:000000000-K6D4P:1:1102:22677:6303 2:N:0:CTTCAACCAC+TTATGCGCCT
TAAAACAGGGTCCCCTCCTCCTCTAGGGTCAAAAAAAGAGGTATTTAAGTTTCGGTCAGTTAAAAGTATTGTGATAGCTCCCGCTAACACTGGTAAAGATAAAAGAAGAAGAATGGCTGTTAAAATAACTGATCAGACAAATAGTCTAATTTTTTCTGCTGAAAGGTTTTTTGCTTTAAGATTAATAATTGTAGTAATAAAATTTAAGGCACCTAAAATTGAAGAAATCCCTGCAAGGTGTAAAGAAAAAATTGTTAAGTCTACTGAAGGTCCTGAATGATAAAACGTTGATAAAGGTGGA
+
CCCCCGGGGGGGGGGGGGGGGGGGGGGGGGGGGGGGGGGGGGGGGGGGGGGGGGGGGGGGGGGGGGGGGGGGGGGGGGGGGGGGGGGGGGGGGGGGGGGGGGGGGGGGGFGGGGGGGGGGGGGGGGGGGGGGGGGGGGGGGGGGGGGGGGFGGGGGGGGGGGGGGGGGGGGGGGGGFGFGGGGGGGGGGGGGGGGGFGFGFGFFFFFFFFFFFGFGFGGFFFCFFFDFFEF5FFBFFEDFEEFFFFB)94>DBFFFEFFFEACFFFFFEEEA@EEF9CEFFEC)9@;@@DC7@C<ECEE@(
@M70528:330:000000000-K6D4P:1:1102:18271:6304 2:N:0:CTTCAACCAC+TTATGCGCCT
TAAAACAGGTCCCCTCCTCCTCTAGGGTCAAAAAAAGAGGTCTTTAAGTTTCGGTCAGTTAAAAGTATTGTGATAGCTCCCGCTAACACTGGTAAAGATAAAAGAAGAAGAATGGCTGTTAAAATAACTGATCAGACAAATAGTCTAATTTTTTCTGCTGAAAGGTTTTTTGCTTTAAGATTAATAATTGTAGTAATAAAATTTAAGGCACCTAAAATTGAAGAAATCCCTGCAAGGTGTAAAGAAAAAATTGTTAAGTCTACTGAAGGTCCTGAATGATAAAACGTTGATAAAGTTGGAT
+
CCCCCGGGGGGGGGGGGGGGGGGGGGGGGGGGGGGGGGGG8,CCGGGGGGGG@FGGGGGGGGGGGGFGGGGGGGGGFGGGGGGGGFFFGGGGGGGGGGGGGGGGGGGGGGGGGGEGGGGGFGGEEEEFGGGGGGGCGGGGGGGGGGGEFGFGGGGGGGGGFGC9DGGGGGGGGGGGFGFCGFGDFGGGGGGGFGGFCDDDEGFFFFFFFFFFFGFFBGGECFCCFCFFFFEFFD=BD@EFBECFF@BDFFF@ECCFEFFFCFFF?EFE;=AE<E;);CE<EF<4;2@68;7@FCC?FF@;)
@M70528:330:000000000-K6D4P:1:1102:8503:6330 2:N:0:CTTCAACCAC+TTATGCGCCT
TAAAACAGGGTCCCCTCCTCCTCTAGGGTCAAAAAAAGAGGTATTTAAGTTTCGGTCAGTTAAAAGTATTGTGATAGCTCCCGCTAACACTGGTAAAGATAAAAGAAGAAGAATGGCTGTTAAAATAACTGATCAGACAAATAGTCTAATTTTTTCTGCTGAAAGGTTTTTTGCTTTAAGATTAATAATTGTAGTAATAAAATTTAAGGCACCTAAAATTGAAGAAATCCCTGCAAGGTGTAAAGAAAAAATTGTTAAGTCTACTGAAGTTCCTGAATTATAAAACGTTGAGAAAGTTGGA
+
BC?BCGGGGGG@FAFGGGGGGGFGCAFEGGFCEG@CCEEEFGFAFEF9CFFFCCEBCFECFCC,CC@6ECFGFFCCFF@FGGEGGFFDFGG=DFE99FFFGF?>,,A<FF8EGGDEED8EFCFEFGCGGGF,AFFFFGG8=ADDA;FGGGF;AECFE8DF<FD?=CFDFFFECF8EFDEFGGGGCAF@CEGE9AFFDEDADECCAFFF?59@FGFGFAAC:+1A88:ECEEA*7<4:=D:::<BCE5>F=9BBFC>CA87>8>AC:*0.).9)99>;1)1)91.)43632**19;E+9<1)
@M70528:330:000000000-K6D4P:1:1102:10562:6333 2:N:0:CTTCAACCAC+TTATGCGCCT
TAAAACAGGGTCCCCTCCTCCTCTAGGGTCAAAAAAAGAGATATTTAAGTTTCGGTCAGTTAAAAGTATTGTGATAGCTCCCGCTAACACTGGTAAAGATAAAAGAAGAAGAATGGCTGTTAAAATAACTGATCAGACAAATAGTCTAATTTTTTCTGCTGAAAGGTTTTTTGCTTTAAGATTAATAATTGTAGTAATAAAATTTAAGGCACCTAAAATTGAAGAAATCCCTGCAAGGTGTAAAGAAAAAATTGTTAAGTCTACTGAAGGTCCTGAATGATAAAACGTTGATAAAGGTGGA
+
CCCCCGGGGGGGGGGGGGGGGGGGGGGFGGGGGGGGGGGGGFGGGGGGGGGGGGGFGGGGGGGGGGGGGGGGGGGGGGGGGGFGGGGGGGGGGGGGGGGGGGGGGGGGGGGGGGGGGFGEFGFGGGGGGGGFFGGGGGGGGGGGGGGGGGFGGGGGGGGGGF?EFFFEFFFCCCFGFGGGGGGGGGGFGGGGGGGGFGFFEGFFFFFFFFFFAGFGFFFEGFFEF@CEF@EAFF49::>?EEFFFCFBFB@FFFFF71:?<CCCFE@3=E;@EEEECFEEF<?93=75=?FDGEFFGE@F0
@M70528:330:000000000-K6D4P:1:1102:15779:6352 2:N:0:CTTCAACCAC+TTATGCGCCT
TAAAACAGGGTCCCCTCCCCCTCTAGGGTCAAAAAAAGAGGTATTTAAGTTTCGGTCAGTTAAAAGTATTGTGATAGCTCCCGCTAACACTGGCAAAGATAAAAGAAGAAGAATGGCTGTTAAAATAACTGATCAGACAAATAGTCTAATTTTTTCTGCTGAAAGGTTTTTTGCTTTAAGATTAATAATTGTAGTAATAAAATTTAAGGCACCTAAAATTGAAGAAATCCCTGCAAGGTGTAAAGAAAAAATTGTTAAGTCTACTGAAGGTCCTGAATGATAAAACGTTGATAAAGGTGGA
+
CCCCCGGGGGGGGGGGGGGGGGGGGGGFGGGGGGGGGGGGGGGGGGGGGGGGGGGGGGGGGGGGGGGGGGGGGGGGGGGGGGGGGGGGGGGGGGGGGGGGGGGGGGGGGGGGGGGGGGGGGGGGGGGGGGGGFGGGGGGGGGGGGGGGGEFGGGGGGGGGGEDFGGGGGGGGGGGGFGGGCFGGGGGFGGGGFFF9CFFFCCCEFFF8;FFFFGFDFFCCGFCEFCFEFBFFFFFF@GFE66EFFFFFFF>FEC?FCFCF?AEFG8?7;E@E;AEF4CE3CF?9CEBFDDG@FF<4F@2((
@M70528:330:000000000-K6D4P:1:1102:12081:6359 2:N:0:CTTCAACCAC+TTATGCGCCT
TAAAACAGGGTCCCCTCCTCCTCTAGGGTCAAAAAAAGAGGTATTTAAGTTTCGGTCAGTTAAAAGTATTGTGATAGCTCCCGCTAACACTGGTAAAGATAAAAGAAGAAGAATGGCTGTTAAAATAACTGATCAGACAAATAGTCTAATTTTTTCTGCTGAAAGGTTTTTTGCTTTAAGATTAATAATTGTAGTAATAAAATTTAAGGCACCTAAAATTGAAGAAATCCCTGCAAGGTGTAAAGAAAAAATTGTTAAGTCTACTGAAGGTCCTGAATGATAACACGTTGATAAAGGTGGG
+
@CCCCGFGGG,CFGGGGGGGGGGGFGGGGGFDGGGGGFFFGFGGGGGGGGGGGGGGGGGFGFFGGGGGGGGGGFGGFFFEFGGGGGDGGGGGGGGGFFGGGGGGGGGGFGGCGFFGFFGFCFG<EGGGGGGFGFFGFGGGGGGGGGGGGGFGGGDCGAEGGGGFFGGGGGGGEGFGF8=FGGGGFGGGGGGF@ADGFFBD9FFECCFFFFFFFFFGFGFEFAA@85=EFEFF?>BF=8<F=>?F<C));>BFFFFFC8FCCFEFC3?*7;@3)743;C<<5)6)7(668?5:79).+/63(
@M70528:330:000000000-K6D4P:1:1102:11686:6387 2:N:0:CTTCAACCAC+TTATGCGCCT
TAAAACAGGGTCCCCTCCTCCTCTAGGGTCAAAAAAAGAGGTATTTAAGTTTCGGTCAGTTAAAAGTATTGTGATAGCTCCCGCTAACACTGGTAAAGATAAAAGAAGAAGAATGGCTGTTAAAATAACTGATCAGACAAATAGTCTAATTTTTTCTGCTGAAAGGTTTTTTGCTTTAAGATTAATAATTGTAGTAATAAAATTTAAGGCACCTAAAATTGAAGAAATCCCTGCAAGGTGTAAAGAAAAAATTGTTAAGTCTACTGAAGGTCCTGAATGATAAAACGTTGATAAAGGTGGA
+
CCCCCGGGGGFGGGGGGGGGGGGGGGGGGGGGGGGGGGGGGGGGGGGGGGGGGGGGGGGGGGGGGGGGGGGGGGGGGGGGEGGGGGGGGGGGGGGGGGGGGGGGGGGGGGGGGGGGGGGFFGGGGGGGGGGGGGGGGGGGGGGGGGGGGGFGGGGGGGGGGGFGGGGGGGGGGGGGFGGGGGGGGGGGGGGGGGGGFFFEEGFFFFFFFFFFFGFGFGFEGFFFFFFFF=E>FBBBBEDFEBE9EFD9ABFFBFEF@=CCCFFFFFE>EE@F;@EEGGFFEFEECEB@@@GFGF>ECEEF0
@M70528:330:000000000-K6D4P:1:1102:3803:6388 2:N:0:CTTCAACCAC+TTATGCGCCT
TAAAACAGGGTCCCCTCCTCCTCTAGGGTCAAAAAAAGAGGTATTTAAGTTTCGGTCAGTTAAAAGTATTGTGATAGCTCCCGCTAACACTGGTAAAGATAAAAGAAGAAGAATGGCTGTTAAAATAACTGATCAGACAAATAGTCTAATTTTTTCTGCTGAAAGGTTTTTTGCTTTAAGATTAATAATTGTAGTAATAAAATTTAAGGCACCTAAAATTGAAGAAATCCCTGCAAGGTGTAAAGAAAAAATTGTTAAGTCTACTGAAGGTCCTGAATGATAAAACGTTGATAAAGGTGGG
+
CCCCCGGGGGGGGGGGGGGGGGGGGGGGGGGGGGGGGGGGGGGGGGGGGGGGGGGGGGGGGGGGGGGGGGGGGGGGGGGGGGGGGGGGGGGGGGGGGGGGGGGGGGGGGGGGGGGGGGGGFGGGGGGGGGGGGGGGGGGGGGGGFGGGGGFGGGGGGGGGGGGGGGGFFGGGGGGGFGGGGGGGGGGGGGGGGGGGFFDGFDCEFFFFFFFFFGFGFGGFGFFFFFFECCF5;@DFEFGGEF?+:CFDFF@D=FCF5B=E?>CFFFEEFE@37@=9;CEAFE3><=;=@?G7C?9<?@EF(
@M70528:330:000000000-K6D4P:1:1102:25154:6398 2:N:0:CTTCAACCAC+TTATGCGCCT
TAAAACAGGGTCCCCTCCTCCTCTAGGGTCAAAAAAAGAGGTATTTAAGTTTCGGTCAGTTAAAAGTATTGTGATAGCTCCCGCTAACACTGGTAAAGATAAAAGAAGAAGAATGGCTGTTAAAATAACTGATCAGACAAATAGTCTAATTTTTTCTGCTGAAAGGTTTTTTGCTTTAAGATTAATAATTGTAGTAATAAAATTTAAGGCACCTAAAATTGAAGAAATCCCTGCAAGGTGTAAAGAAAAAATTGTTAAGTCTACTGAAGGTCCTGAATGATAAAACGTTGATAAAGGTGGA
+
CCCCCGGGGGGGGGGGGGGGGGGGGGGGGGGGGGGGGGGGGGGGGGGGGGGGGGGGGGGGGGGGGGGGGGGGGGGGGGGGGGGGGGGGGGGGGGGGGGGGGGGGGGGGGGGGGGGGGGGGGGGGGGGGGGGGGGGGGGGGGGGGGGGGGGFGGGGGGGGGGGGFGDFFFGGGGGGFFGGGGGGGGGGGGGGGGC=DDFFFFFFEFFFFFFFF?DFGFGFBGF5AFBFFFFFFFFBABGGG>EF>CEDDF4>BEA?F>8=?<8<1=B?3;85)74<<*1<8<CF)7;958;3@DCCFDE;@(
@M70528:330:000000000-K6D4P:1:1102:11580:6421 2:N:0:CTTCAACCAC+TTATGCGCCT
TAAAACAGGGTCCCCTCCTCCTCTAGGGTCAAAAAAAGAGGTATTTAAGTTTCGGTCAGTTAAAAGTATTGTGATAGCTCCCGCTAACACTGGTAAAGATAAAAGAAGAAGAATGGCTGTTAAAATAACTGATCAGACAAATAGTCTAATTTTTTCTGCTGAAAGGTTTTTTGCTTTAAGATTAATAATTGTAGTAATAAAATTTAGGGCACCTAAAATTGAAGAAATCCCTGCAAGGTGTAAAGAAAAAATTGTTAAGTCTACTGAAGGTCCTGAATGATAAAACGTTGATAAAGGTGGA
+
CCCCCGGGGGGGGGGGGGGGGGGGGGGGGGGGGGGGGGGGGGGGGGGGGGGGGGGGGGGGGGGGGGGGGGGGGGGGGGGGGGGGGGGGGGGGGGGGGGGGGGGGGGGGGGGGGGGGGGGGGGGGGGGGGGGGGGGGGGGGGGGGGGGGGGFGGFGGGGGGGGGGGGGGGGGGGGGGFGGGGGGGGGGGGGGFGGGGFGFGDGFFFFFAFFFFFGFFFGGFGFFFFBBFFFFFFFFBBEDEFEFFEFF@49@FFFFF?8B?<FEACB?;E@;A3@A6>DEFFF?36;9=6;7+@?<C?<8@0
@M70528:330:000000000-K6D4P:1:1102:25916:6433 2:N:0:CTTCAACCAC+TTATGCGCCT
TAAAACAGGGTCCCCTCCTCCTCTAGGGTCAAAAAAAGAGGTATTTAAGTTTCGGTCAGTTAAAAGTATTGTGATAGCTCCCGCTAACACTGGTAAAGATAAAAGAAGAAGAATGGCTGTTAAAATAACTGATCAGACAAATAGTCTAATTTTTTCTGCTGAAAGGTTTTTTGCTTTAAGATTAATAATTGTAGTAATAACATTTAAGGCACCTAAAATTGAAGAAATCCCTGCAAGGTGTAAAGAAAAAATTGTTAAGTCTACTGAAGGTCCTGAATGATAAAACGTTGATAAAGGTGGA
+
CCCCCGGGGGGGGGGGGGGGGGGGGGGGGGGGGGGGGGGGGGGGGGGGGGGGGGGGGGGGGGGGGGGGGGGGGGGGGGGGGGGGGGGGGGGGGGGGGGGGGFGGGGGGGGGGGGGGGGGGGGGEGGGGGFGGGGGGGGGFFGGGGGGGGGFGGGGGGGGGGGGGGGGGGGGGGGGGFGGGGGGGGGGGGGGGGGGGFFFG5EF@FFFAFFFFFGFGFGGFGFC=C5=EFFF5A@DF>:>DB=CFCCBBFBFBBFCFCFFEFFFFGFF=E1=374=EFGE8756CCF>83(/;CECF7)(2(
@M70528:330:000000000-K6D4P:1:1102:9985:6438 2:N:0:CTTCAACCAC+TTATGCGCCT
TAAAACAGGGTCCCCTCCTCCTCTAGGGTCAAAAAAAGAGGTATTTAAGTTTCGGTCAGTTAAAAGTATTGTGATAGCTCCCGCTAACACTGGTAAAGATAAAAGAAGAAGAATGGCTGTTAAAATAACTGATCAGACAAATAGTCTAATTTTTTCTGCTGAAAGGTTTTTTGCTTTAAGATTAATAATTGTAGTAATAAAATTTAAGGCACCTAAAATTGAAGAAATCCCTGCAAGGTGTAAAGAAAAAATTGTTAAGTCTACTGAAGGTCCTGAATGATAAAACGTTGATAAAGGTGGA
+
CCCCCGGGGGGGGGGGGGGGGGGGGGGGGGGGGGGGGGGGGGGGGGGGGGGGGGGGGGGGGGGGGGGGGGGGGGGGGGGGGGGGGGGGGGGGGGGGFFGGGGGGGGGGGGGGGGGGGGGGGFAFGGGGGGGGGGGGGGGGGGGGGGGGFGFGGEGGGGGGGGGGGGGFGGGGGGGGFGGGGGGGGGGGGGGGGGGGFFFCEGFFFFFFFFFFFGFGFFGFGFCFFFCEF=EAABDABEGGB=AACED2FBBDEFEF?=FECFFFF@CBEE;A;AEF>FFFEEC4>EBFD?DG=CF3C@;D(
@M70528:330:000000000-K6D4P:1:1102:24272:6441 2:N:0:CTTCAACCAC+TTATGCGCCT
TAAAACAGGGTCCCCTCCTCCTCTAGGGTCAAAAAAAGAGGTATTTAAGTTTCGGTCAGTTAAAAGTATTGTGATAGCTCCCGCTAACACTGGTAAAGATAAAAGAAGAAGAATGGCTGTTAAAATAACTGATCAGACAAATAGTCTAATTTTTTCTGCTGAAAGGTTTTTTGCTTTAAGATTAATAATTGTAGTAATAAAATTTAAGGCACCTAAAATGGAAGAAATCCCTGCAAGGTGTAAAGAACAAATTGTTAAGTCTACTGAAGGTCCTGCATGAGAAAACGTTGATAAAGTTGGA
+
CCC<CGGGGGGAE@FFGCGGGGGGC@FCGG9FFGGDGC<@@FGF<FEFFGAEC:CC@CFCFAFG<DCFFAF<EF,B?<??EC@@7BEFG@F<EFFFGGGGGCB;?FFFGDE8A<E?E489:CFAECFGDE;ABFCDDCEF+@DFCFFGG9DDGA8?DDF8<>DE,0>BA+D66D@EFD=EG9=>3=EDC@,@DFDG9D9:>;C@+=9?A5:A*7@?F9B*4*:568=EFFEF>):;>454*:9A4A)0@08*>F4=9+=5C+9A73?=B=B4)77(2173))7(/(635(*+39>C+)).)
@M70528:330:000000000-K6D4P:1:1102:20422:6465 2:N:0:CTTCAACCAC+TTATGCGCCT
TAAAACAGGGTCCCCTCCTCCTCTAGGGTCAAAAAAAGAGGTATTTAAGTTTCGGTCAGTTAAAAGTATTGTGATAGCTCCCGCTAACACTGGTAAAGATAAAAGAAGAAGAATGGCTGTTAAAATAACTGATCAGACAAATAGTCTAATTTTTTCTGCTGAAAGGTTTTTTGCTTTAAGATTAATAATTGTAGTAATAAAATTTAAGGCACCTAAAATTGAAGAAATCCCTGCAAGGTGTAAAGAAAAAATTGTTAAGTCTACTGAAGGTCCTGAATGATAAAACGTTGATAAAGGTGTA
+
CCCCCGGGGGGGGGGGGGGGGGGGGGGGGGGGGGGGGGGGGGGGGGGGGGGGGGGGGGGGGGGGGGGGGGGGGGGGGGGGGGGGGGGGGGGGGGGGGGGGGGGGGGGGGGGGGGGGGGGGGGGGGGGGGGGGGGGGGGGGGGGGGGGGGGFGFGCGGGGFGGGGGGGFFGGGGGGGFGGGGGGGGGGGGGGGFGGGFGFGFGFFFFFFFFFFFDFGFGGEGFEFFEFFFECFFFFF@55?;>89<ED=FFFB(=<A>@AC?@@BB@?B@EE@=E)4;@CE3<3>>@:@@2*+29.;@<;))
@M70528:330:000000000-K6D4P:1:1102:13186:6467 2:N:0:CTTCAACCAC+TTATGCGCCT
TAAAACAGGGTCCCCTCCTCCTCTAGGGTCAAAAAAAGAGGTATTTAAGTTTCGGTCAGTTAAAAGTATTGTGATAGCTCCCGCTAACACTGGTAAAGATAAAAGAAGAAGAATGGCTGTTAAAATAACTGATCAGACAAATAGTCTAATTTTTTCTGCTGAAAGGTTTTTTGCTTTAAGATTAATAATTGTAGTAATAAAATTTAAGGCACCTAAAATTGAAGAAATCCCTGCAAGGTGTAAAGAAAAAATTGTTAAGTCTACTGAAGGTCCTGAATGATAAAACGTTGATAAAGGTGGA
+
CCCCCGGGGGGGGGGGGGGGGGGGGGGGGGGGGGGGGGGGGGGGGGGGGGGGGGGGGGGGGGGGGGGGGGGGGGGGGGGGGGGGGGGGGGGGGGGGGGGGGGGGGGGGGGCFGGGGGGGGGGGGGGGGGGGGGGGGGGGGGGGGGGGGGGBGGGDGGGGGGGGGGGGGGGGGGGGGFCFGFFFGGGGGGGGGGGGGDFFFEGFFFFFFAFFFFGFCFFGFGFFFFFDEF5@AFFDBEFFG@EFFFFFFFFFFBFEF58=C?FFFGF?EEFEA<AFCGGCECCE9CE@8@@C7;5C<D7;?(
@M70528:330:000000000-K6D4P:1:1102:21007:6476 2:N:0:CTTCAACCAC+TTATGCGCCT
TAAAACAGGGTCCCCTCCTCCTCTAGGGTCAAAAAAAGAGGTATTTAAGTTTCGGTCAGTTAAAAGTATTGTGATAGCTCCCGCTAACACTGGTAAAGATAAAAGAAGAAGAATGGCTGTTAAAATAACTGATCAGACAAATAGTCTAATTTTTTCTGCTGAAAGGTTTTTTGCTTTAAGATTAATAATTGTAGTAATAAAATTTAAGGCACCTAAAATTGAAGAAATCCCTGCAAGGTGTAAAGAAAAAATTGTTAAGTCTACTGAAGGTCCTGAATGATAAAACGTTGATAAAGGTGGA
+
CCCCCGGGGGGGGGGGGGGGGGGGGGGGGGGGGGGGGGGGGGGGGGGGGGGGGGGGGGGGGGGGGGGGGGGGGGGGGGGGGGGGGGGGGGGGGGGGGGGGGGGGGGGGGGGGGGGGGGGGGGGGGGGGGGGGGGGGGGGGGGGGGGGGGGFGGGGGGGGEFFGGFGGFCFGGGGGGFGFGGGGGGGGGFGGGFGGGBEFGEGFFFFFFFFFFFGFGFGFBFF@CFEFFFCFFAFFF@:>>;BAA4CD4A=@BEFFFCFFFCFEFGFE=E;EF7<AC>C?@??E)>E:@F;C@FCFEGEF?(
@M70528:330:000000000-K6D4P:1:1102:13180:6484 2:N:0:CTTCAACCAC+TTATGCGCCT
TAAAACAGGGTCCCCTCCTCCTCTAGGGTCAAAAAAAGAGGTATTTAAGTTTCGGTCAGTTAAAAGTATTGTGATAGCTCCCGCTAACACTGGTAAAGATAAAAGAAGAAGAATGGCTGTTAAAATAACTGATCAGACAAATAGTCTAATTTTTTCTGCTGAAAGGTTTTTTGCTTTAAGATTAATAATTGTAGTAATAAAATTTAATGCACCTAAAATTGAAGAAATCCCTGCAAGGTGTAAAGAAAAAATTGTTAAGTCTACTGAAGGTCCTGAATGATAAAACGTTGATAAAGGTGGA
+
CCCCCFGGGGCGGGGGGGGGGGGGFGGGGGGGGGGGGDGGGFGCGGGGFFGGGGGGGGGGGGGGGGGGGGGGGGGGGGGGGGGGGGGGGGGGGGGGGGFGGGFFGGGGGGGGGGGGGGGGGGGFFGGGGGGGGGGGGGGGGGGGGGGGGGFGGG6FGGGGGGGGGGGG8FGGGGGFFGGGGFGGGGGGGGGGGGFFFFFGFG7@FFF+?8FFFGFF@FCCECAEFEBAF=@F>CCA3FGD:@494A@=9<@D=F?FEF=CCFCFF3<BE1;A3AA3FGEE3<)9><:8@;3++1>CDE87(
@M70528:330:000000000-K6D4P:1:1102:11952:6520 2:N:0:CTTCAACCAC+TTATGCGCCT
TAAAACAGGGTCCCCTCCTCCTCTAGGGTCAAAAAAAGAGGTATTTAAGTTTCGGTCAGTTAAAAGTATTGTGATAGCTCCCGCTAACACTGGTAAAGATAAAAGAAGAAGAATGGCTGTTAAAATAACTGATCAGACAAATAGTCTAATTTTTTCTGCTGAAAGGTTTTTTGCTTTAAGATTAATAATTGTAGTAATAAAATTTAAGGCACCTAAAATTGAAGAAATCCCTGCAAGGTGTAAAGAAAAAATTGTTAAGTCTACTGAAGGTCCTGAATGATAAAACGTTGATAAAGGTGGA
+
CCCCCGGGGGGGGGGGGGGGGGGGGGGGGGGGGGGGGGGGGGGGGGGGGGGGGGGGGGGGGGGGGGGGGGGGGGGGGGGGGGGGGGGGGGGGGGGGGGGGGGGGGGGGGGGGGGGGGGGGGGGGGGGGGGGCGGGGGGGGGGGGGGGGGGFGGGGGGGGGGGGGGGFGGGGGGGGGFGEGGGGGGGGGFGGFCDGGFFFGECFFFFFFFFFFFGFGFGGBGFFFF5CEFCEAFDD>@8DF@BFFFFD)?BFFFFFFE8=??@CFGEEB@@E>34=EFGFFFFE6;<18@<F>FE347E(2(
@M70528:330:000000000-K6D4P:1:1102:21676:6520 2:N:0:CTTCAACCAC+TTATGCGCCT
TAAAACAGGGTCCCCTCCTCCTCTAGGGTCAAAAAAAGAGGTATTTAAGTTTCGGTCAGTTAAAAGTATTGTGATAGCTCCCGCTAACACTGGTAAAGATAAAAGAAGAAGAATGGCTGTTAAAATAACTGATCAGACAAATAGTCTAATTTTTTCTGCTGAAAGGTTTTTTGCTTTAAGATTAATAATTGTAGTAATAAAATTTAAGGCACCTAAAATTGAAGAAATCCCTGCAAGGTGTAAAGAAAAAATTGTTAAGTCTACTGAAGGTCCTGAATGATAAAACGTTGATAAAGGTGGA
+
CCCCCGGGGGGGGGGGGGGGGGGGGGGGGGGGGGGGGGGGGGGGGGGGGGGGGGGGGGGGGGGGGGGGGGGGGGGGGGGGGGGGGGGGGGGGGGGGGGGGGGGCFGGGGGGGGGGGGGGGGGGGGGGGGGGGGGGGGGGGGGGGGGGGGGFGGGGGGGGGGGGGGGGGGGGGGGFGFGFGFGGGGGGFGGGG@EGFDFFGEFFFFFFFFFFFFGFFFFGEGFCEFFCCC:CFF>BA>8>C>>A@CEDBF==BFFFFC=BE5CCFFB?EEFFE=EAE*+77C?)43/7;;<9@D?4)7.32(
@M70528:330:000000000-K6D4P:1:1102:19965:6524 2:N:0:CTTCAACCAC+TTATGCGCCT
TAAAACAGGGTCCCCTCCTCCTCTAGGGTCAAAAAAAGAGGTATTTAAGTTTCGGTCAGTTAAAAGTATTGTGATAGCTCCCGCTAACACTGGTAAAGATAAAAGAAGAAGAATGGCTGTTAAAATAACTGATCAGACAAATAGTCTAATTTTTTCTGCTGAAAGGTTTTTTGCTTTAAGATTAATAATTGTAGTAATAAAATTTAAGGCACCTAAAATTGAAGAAATCCCTGCAAGGTGTAAAGAAAAAATTGTTAAGTCTACTGAAGGTCCTGAATGATAAAACGTTGATAAAGGTGGA
+
CCCCCGGGGGGGGGGGGGGGGGGGGGGGGGGGGGGGGGGGGGGGGGGGGGGGGGGGGGGGFGGGGGGGGGGGGGGGGGGGGGGGGGGGGGGGGGGGGGGGGGGGGGGGGGGGGGGFGGGGGGGGGFGGGGGGGGGGGGGGGGGGGGGGGGFGGGGGGGGGGGGGGGGGGGGGGGGGFGGGGGGGGGFGGGGGGGGGFGFGFGFEFFFFFAFFFGFCFGGFGFFFFB@EFCEFFDFF>DDB9@FFFF@4ADB@EFCF8BAC?CC=F=*7=EE3;EEFFDFFFE77>816=7*;@EC<94;@(
@M70528:330:000000000-K6D4P:1:1102:11809:6527 2:N:0:CTTCAACCAC+TTATGCGCCT
TAAAACAGGGTCCCCTCCTCCTCTAGGGTCAAAAAAAGAGGTATTTAAGTTTCGGTCAGTTAAAAGTATTGTGATAGCTCCCGCTAACACTGGTAAAGATAAAAGAAGAAGAATGGCTGTTAAAATAACTGATCAGACAAATAGTCTAATTTTTTCTGCTGAAAGGTTTTTTGCTTTAAGATTAATAATTGTAGTAATAAAATTTAAGGCACCTAAAATTGAAGAAATCCCTGCAAGGTGTAAAGAAAAAATTGTTAAGTCTACTGAAGGTCCTGAATGATAAAACGTTGATAAAGGTGGA
+
CCCCCGGGGGGGGGGGGGGGGGGGGGGGGGGGGGGGGGGGGGGGGGGGGGGGGGGGGGGGGGGGGGGGGGGGGGGGGGGGGGGGGGGGCGGGGGGGGGGGGGGGGGGGGGGGGGGGGGGGGGGGGGGGGGGGGGGGGGGGGGGGGGGGGGFGGFGGGGGGGGGFFGFGGGGGGGGGFAEGGGGGGGGGGGGGGGGGFGFGFGFFFFFFAFFFFGFGFGGFGFEEFEDEFBFFFFFFBFFGEFEAEFDFFFFFFFEF5=B??BEFFE<=EEEA7@AE<FFAEFC;9E;D@;C:CC6<F8@?(
@M70528:330:000000000-K6D4P:1:1102:4620:6527 2:N:0:CTTCAACCAC+TTATGCGCCT
TAAAACAGGGTCCCCTCCCCCTCTAGGGTCAAAAAAAGAGGTATTTAAGTTTCGGTCAGTTAAAAGTATTGTGATAGCTCCCGCTAACACTGGTAAAGATAAAAGAAGAAGAATGGCTGTTAAAATAACTGATCAGACAAATAGTCTAATTTTTTCTGCTGAAAGGTTTTTTGCTTTAAGATTAATAATTGTAGTAATAAAATTTAAGGCACCTAAAATTGAAGAAATCCCTGCAAGGTGTAAAGAAAAAATTGTTAAGTCTACTGAAGGTCCTGAATGATAAAACGTTGATAAAGGTGGA
+
CCCCCGGGGGGGGGGGGGGGGGGGGGGGGGGGGGGGGGGGGGGGGGGGGGGGGGGGGGGGGGGGGGGGGGGGGGGGGGGGGGGGGGGGGGGGGGGGGGGGGGGGGGGCFGGGGGGGGGGGGGGGGGGGGGGGGGGGGGGGGGGFGGGGGGFGGGGGGGGGGGGGGGGGGGGGGGGGFGGGGGFGGGGGGGGGGGGGFGFGEFFFFFFFFFFFFGFGFGGFGFFFFFFFFFBAFFFFEFD8@@FFFEFBFDFFFFCF?FFE?FEFF)5;@(6>@E@FGGFFFCF3C8;3=@G:;?EEC33:0
@M70528:330:000000000-K6D4P:1:1102:8599:6536 2:N:0:CTTCAACCAC+TTATGCGCCT
TAAAACAGGGTCCCCTCCCCCTCTAGGGTCAAAAAAAGAGGTATTTAAGTTTCGGTCAGTTAAAAGTATTGTGATAGCTCCCGCTAACACTGGCAAAGATAAAAGAAGAAGAATGGCTGTTAAAATAACTGATCAGACAAATAGTCTAATTTTTTCTGCTGAAAGGTTTTTTGCTTTAAGATTAATAATTGTAGTAATAAAATTTAAGGCACCTAAAATTGAAGAAATCCCTGCAAGGTGTAAAGAAAAAATTGTTAAGTCTACTGAAGGTCCTGAATGATAAAACGTTGATAAAGGTGGA
+
CCCCCGGGGGGGGGGGGGGGGGGGGGGGGGGGGGGGGGGGGGGGGGGGGGGGGGGGGGGGGGGGGGGGGGGGGGGGGGGGGGGGGGGGGGGGGGGGGGGGGGGGGGGGGGGGGGGGGGGGGGGGGGGGGGGGDGGGGGGGGGGGGGGGGGFGGGDFFFFGGGGGGGGGGGGGGGGGFGGGGGGGGGGGGGGGGGGGFGFGFGFFFFFFFFFFFGFGFFGBGF@CFFFEF:BFFFFFBFGGFFFFFFDDFB@BFFFF4=BEFFEFGFFAFFFF4A@C;CEECCEEFEBDFFGCGFFFFEFF0
@M70528:330:000000000-K6D4P:1:1102:10104:6542 2:N:0:CTTCAACCAC+TTATGCGCCT
TAAAACAGGGTCCCCTCCTCCTCTAGGGTCAAAAAAAGAGGTATTTAAGTTTCGGTCAGTTAAAAGTATTGTGATAGCTCCCGCTAACACTGGTAAAGATAAAAGAAGAAGAATGGCTGTTAAAATAACTGATCAGACAAATAGTCTAATTTTTTCTGCTGAAAGGTTTTTTGCTTTAAGATTAATAATTGTAGTAATAAAATTTAAGGCACCTAAAATTGAAGAAATCCCTGCAAGGTGTAAAGAAAAAATTGTTAAGTCTACTGAAGGTCCTGAATGATAAAACGTTGATAAAGGTGGA
+
CCCCCGGGGGGGGGGGGGGGGGGGGGGGGGGGGGGGGGGGGGGGGGGGGGGGGGGEGGGGGGGGGFGGGGGGGGGGGGGGGGGGGGGGGGGGGGGGGGGGGGFGGGGGGGGGGGGGGGGFGGGGGGGGGGGGGGGGGGGGGGGGGGGGGGFGGGGGGGGGGGGGGFGGGGGGGGGGFFEGFGGGGGGGGGGGGGGGFGFGFGFFFFFFFFFFFGFGFGGFG6:C8EFCF8@F59@FEDFFFFCFCFD2ABBF@FFFEFFCCFFFGE?BEEFFE<FEFGFEFFFF<@:=@@FFC<47A@;D(
@M70528:330:000000000-K6D4P:1:1102:13469:6543 2:N:0:CTTCAACCAC+TTATGCGCCT
TAAAACAGGGTCCCCTCCTCCTCTAGGGTCAAAAAAAGAGGTATTTAAGTTTCGGTCAGTTAAAAGTATTGTGATAGCTCCCGCTAACACTGGTAAAGATAAAAGAAGAAGAATGGCTGTTAAAATAACTGATCAGACAAATAGTCTAATTTTTTCTGCTGAAAGGTTTTTTGCTTTAAGATTAATAATTGTAGTAATAAAATTTAAGGCACCTAAAATTGAAGAAATCCCTGCAAGGTGTAAAGAAAAAATTGTTAAGTCTACTGAAGGTCCTGAATGATAAAACGTTGATAAATGTGGA
+
CCCCCGGGGGFGGGGGGGGGGGGGGGGGGGCFGGGGGGGGGFGFGGGGGGGGGGGGGGGGFGGGCGGGGGGGGGGGGGGAFGGGDGGGGGGGGGGGGGGGGGE=FGFGGGGFFGFGGGGGGGGGGGGGGGGGGGGGEFGGGGGGGGGGGGFGGGCFGDFGFGFG8=DE8FGGGGGGFC,@EFGGGGGFGGGG@=EG?E9E7DFEFFFF5AFFFGFGF7CCGFEFFFBFF5@>CDFA6;>F>E<FE;:2AB@F(+1=848@CC?CFB4@8;EA;<)922<AEEC)731,309277))5)97)
@M70528:330:000000000-K6D4P:1:1102:24421:6545 2:N:0:CTTCAACCAC+TTATGCGCCT
TAAAACAGGGTCCCCTCCTCCTCTAGGGTCAAAAAAAGAGGTATTTAAGTTTCGGTCAGTTAAAAGTATTGTGATAGCTCCCGCTAACACTGGTAAAGATAAAAGAAGAAGAATGGCTGTTAAAATAACTGATCAGACAAATAGTCTAATTTTTTCTGCTGAAAGGTTTTTTGCTTTAAGATTAATAATTGTAGTAATAAAATTTAAGGCACCTAAAATCGAAGAAATCCCTGCAAGGTGTAAAGAAAAAATTGTTAAGTCTACTGACGGTCCTGAATGATAAAACGTTGATAAAGGTGGA
+
-CC<,E8FGGGEC8,,@@FFG<86E@FGFFFFGCC@CFFF8EG9FEGGGGFGCFG6BFCFAC<C69CECE<E69EFFGGGFGE7CFGGGG,=<EEFGAFF?,EF9CFCCB?=<EGGGFC>EDFGGGAF?EFG<EA=98DEA93=CEFGGA9>DFEDGF8FFGGGGFGGDFF>EGFFFGGF=FFFFGFGGECCCF+9CE?=DC?E+<<AA?AFF6CCFFG)**85?58=9@8FFFDA=CCFFF6=EF=5;59>:89B<+19@>E+>)9(/(476E8C*@<3)59>14;D@0*;+9C<7?2,(
@M70528:330:000000000-K6D4P:1:1102:13046:6552 2:N:0:CTTCAACCAC+TTATGCGCCT
TAAAACAGGGTCCCCTCCTCCTCTAGGGTCAAAAAAAGAGGTATTTAAGTTTCGGTCAGTTAAAAGTATTGTGATAGCTCCCGCTAACACTGGTAAAGATAAAAGAAGAAGAATGGCTGTTAAAATAACTGATCAGACAAATAGTCTAATTTTTTCTGCTGAAAGGTTTTTTGCTTTAAGATTAATAATTGTAGTAATAAAATTTAAGGCACCTAAAATTGAAGAAATCCCTGCAAGGTGTAAAGAAAAAATTGTTAAGTCTACTGAAGGTCCTGAATGATAAAACGTTGATAAAGGTGGG
+
CCCCCGGGGGFGGGGGGGGGGGGGGGGGGGGGGGGGGGGGGGGGGGGGGGGGGGGGGGGGGGGGGGGGGGGGGGGGGGGGGGGGGGGGGGGGGGGGGGGGGGGGGGGGGGGGGGGGGGGFGGGGGGGGGGGGGGGGGGGGGGGFGGGGFGFGGGGGGGFGGGFGDFGGGGGGGGGGFGGGGGGGGAGGGGGGGGGGFGDFFGFFFFFFFAFFFGFGFGFCFFE@FFFFFFFAFFBFFFDF7>EFFFDFFFFFEA469+BCEFFFFECFFFFF3EEFGFC3CC?3>E;=@@G7CC><974?(
@M70528:330:000000000-K6D4P:1:1102:10052:6554 2:N:0:CTTCAACCAC+TTATGCGCCT
TAAAACAGGGTCCCCTCCTCCTCTAGGGTCAAAAAAAGAGGTATTTAAGTTTCGGTCAGTTAAAAGTATTGTGATAGCTCCCGCTAACACTGGTAAAGATAAAAGAAGAAGAATGGCTGTTAAAATAACTGATCAGACAAATAGTCTAATTTTTTCTGCTGAAAGGTTTTTTGCTTTAAGATTAATAATTGTAGTAATAAAATTTAAGGCACCTAAAATTGAAGAAATCCCTGCAAGGTGTAAAGAAAAAATTGTTACGTCTACTGAAGGTCCTGAATGATAAAACGTTGATAAAGGTGGA
+
CCCCCGGGGGGGGGGGGGGGGGGGGGGGGGGFGGGGGDGGGGGGGGGGGGGGGGGGGGGGGFFGGGGGGGGGGGGGGGGGGGGGGGGGGGGGGGGGGGGGGFGGGGGGGGGGGGGGGGGGGGGDGGGGGGFDGGGCGGGGGGGFFFGGGGFGGGGGGGGGGGGGCDF=FFGGGGGGFGAFGFFFGGGGGGGGGGGGFGFGEFFFFFFFFFFF5CFCAFG@CFE6F58=C=E>ABBF@:DE>EFF7CB26>@BFFFFC+8>BFBFE=C8EE@F@AE>CCCAC5?C<@9@D09:+9<47)/:(
@M70528:330:000000000-K6D4P:1:1102:3614:6557 2:N:0:CTTCAACCAC+TTATGCGCCT
TAAAACAGGGTCCCCTCCTCCTCTAGGGTCAAAAAAAGAGGTATTTAAGTTTCGGTCAGTTAAAAGTATTGTGATAGCTCCCGCTAACACTGGTAAAGATAAAAGAAGAAGAATGGCTGTTAAAATAACTGATCAGACAAATAGTCTAATTTTTTCTGCTGAAAGGTTTTTTGCTTTAAGATTAATAATTGTAGTAATAAAATTTAAGGCACCTAAAATTGAAGAAATCCCTGCAAGGTGTAAAGAAAAAATTGTTAAGTCTACTGAAGGTCCTGAATGATAAAACGTTGATAAAGGTGGA
+
CCCCCGGGGGGGGGGGGGGGGGGGGGGGGGGGGGGGGGGEFFGGGGGGGGGGGGGFEGGGGGDFGFGGGGGGGGGGGGGGGGGGGGGGGGGGGGGFGGGGGGGGGGGGGGGGGGGGGGDFFGGGGGGGGGGGGGGGGGGGGGGGGGGGGFFGGGGGGGFGGGGGFFFFGGGGGGGG?GGGDGGGGFGGFGGGGGGGFGFFDFFFFFFFFFFFFGFDFCGFGFFEFFDFF8C6ABDBEGEGFFEFFFFFFFFFFFFFEAFE<ACFEE5>EEFFEFEFFFEFECCCC<>;;<DCGFFFGF@F0
@M70528:330:000000000-K6D4P:1:1102:3943:6572 2:N:0:CTTCAACCAC+TTATGCGCCT
TAAAACAGGGTCCCCTCCTCCTCTAGGGTCAAAAAAAGAGGTATTTAAGTTTCGGTCAGTTAAAAGTATTGTGATAGCTCCCGCTAACACTGGTAAAGATAAAAGAAGAAGAATGGCTGTTAAAATAACTGATCAGACAAATAGTCTAATTTTTTCTGCTGAAAGGTTTTTTGCTTTAAGATTAATAATTGTAGTAATAAAATTTAAGGCACCTAAAATTGAAGAAATCCCTGCAAGGTGTAAAGAAAAAATTGTTAAGTCTACTGAAGGTCCTGAATGATAAAACGTTGATAAAGGTGGG
+
CCCCCGCGGGGFAEFGEGGGGGGGAEFEGGGDFFFGGGGGGGGGGFFGGGGGC@CFCGGGGGGD<FGCGFGGGGGGGGGFGGGGGGGGFFGGEFGGDGGGGC<,E<FGGFGFFCECGGDEFGCEFGGGGGGGFFGFGGGGGCDFEGGGGFFEGCEGGGGGGF@EF?D>DFGGDFFGFAFFGCFC;EFFGFGGFGFG7D9EE,C@8CFFFFAF??FGFGGFGF@EF5@EF5@*64>F>@DD:@EF<472*:2=EF?:C8+9/8@FFE/*7(;A)7;)2;CA??C).72=(,97@3>E776@(
@M70528:330:000000000-K6D4P:1:1102:10638:6578 2:N:0:CTTCAACCAC+TTATGCGCCT
TAAAACAGGGTCCCCTCCTCCTCTAGGGTCAAAAAAAGAGGTATTTAAGTTTCGGTCAGTTAAAAGTATTGTGATAGCTCCCGCTAACACTGGTAAAGATAAAAGAAGAAGAATGGCTGTTAAAATAACTGATCAGACAAATAGTCTAATTTTTTCTGCTGAAAGGTTTTTTGCTTTAAGATTAATAATTGTAGTAATAAAATTTAAGGCACCTAAAATTGAAGAAATCCCTGCAAGGTGTAAAGAAAAAATTGTTAAGTCTACTGAAGGTCCTGAATGATAAAACGTTGATAAAGGTGGA
+
CCCCCGGGGGGGGGGGGGGGGGGGGGGGGGGGGGGGGGGGGGGGGGGGGGGGGGGGGGGGGGGGGGGGGGGGGGGGGGGGGGGGGGGGGGGGGGGGGGGGGCFGGGGGGGGGFGGFGGGGGGGGGGGGGGGFGGGGGGGGGGGGGGGGGGFGGGGGGGGGGGGFGGGGGGFCGGGGFGGGGGGGGGGGGGGGGGGGFGFGFGFFFFFFFFFFFGFGFGFFGFF@FFFFFCF>@BFF@GGFEEFFEEB7F<@FFFEF?+=CEFFFGFF3@@EE;EFEGGF35CE)>@>@DF8+:?<CGEFF0
@M70528:330:000000000-K6D4P:1:1102:8251:6589 2:N:0:CTTCAACCAC+TTATGCGCCT
TAAAACAGGGTCCCCTCCTCCTCTAGGGTCAAAAAAAGAGGTATTTAAGTTTCGGTCAGTTAAAAGTATTGTGATAGCTCCCGCTAACACTGGTAAAGATAAAAGAAGAAGAATGGCTGTTAAAATAACTGATCAGACAAATAGTCTAATTTTTTCTGCTGAAAGGTTTTTTGCTTTAAGATTAATAATTGTAGTAATAAAATTTAAGGCACCTAAAATTGAAGAAATCCCTGCAAGGTGTAAAGAAAAAATTGTTAAGTCTACTGAAGGTCCTGAATGATAAAACGTTGATAAAGGTGGA
+
CCCCCGGGGGGGGGGGGGGGGGGGGGGGGGGGGGGGGGGGGGGGGGGGGFFFFGGGGDGGGGGGGGGGGGGGGGGGGGGGGGGGGGGGGGGGGGGGGGGGGGGGGGGGGGGGGGGGGGGGGGGGGGGGGGGGFGGGGGGGGGGGGGGGGFFGGGGFCGGGGGG9=FGGGGGGGFEGFGGGGGGGGGGGGGGGG8FGDFFGEDFFFFF8AFFFFGFGFGGFFF@FFFFFFEFFFDBFE>ED=:AAEF=<F=@FEFFFECFFCCEFG37*=;@F;<<ECFFFE<CEFF@D1=5:F3CECE@D(
@M70528:330:000000000-K6D4P:1:1102:21017:6589 2:N:0:CTTCAACCAC+TTATGCGCCT
TAAAACAGGGTCCCCTCCTCCTCTAGGGTCAAAAAAAGAGGTATTTAAGTTTCGGTCAGTTAAAAGTATTGTGATAGCTCCCGCTAACACTGGTAAAGATAAAAGAAGAAGAATGGCTGTTAAAATAACTGATCAGACAAATAGTCTAATTTTTTCTGCTGAAAGGTTTTTTGCTTTAAGATTAATAATTGTAGTAATAAAATTTAAGGCACCTAAAATTGAAGAAATCCCTGCAAGGTGTAAAGAAAAAATTGTTAAGTCTACTGAAGGTCCTGAATGATAAAACGTTGATAAAGGTGGA
+
CCCCCGGGGGGGGGGGGGGGGGGGGGGGGGGGGGGGGGGGGGGGFGGGGGGGGGGGGGGGGGGGGGGGGGGGGGGGGGGGGGGGGGGGGGGGGGGGFFGGGGGGGGGGGGGGGGGGGGGGGEFGGGGGGGGGGGGGGGGGCFGGGGGGADEGGGDGFGGFFGGGGGGGFFGGGGGGFFGGGGGGFFFDGGGGGGGGFGF=DGFFFFFFFFFFF6ACFFG=FFFFFFCEF@@*;BBF>8>DBEFAEFFBFFFBFFEF5=8@?A<CEEE=3;;773=E>FEECCF93348329;FE<4+)5((
@M70528:330:000000000-K6D4P:1:1102:3693:6602 2:N:0:CTTCAACCAC+TTATGCGCCT
TAAAACAGGGTCCCCTCCTCCTCTAGGGTCAAAAAAAGAGGTATTTAAGTTTCGGTCAGTTAAAAGTATTGTGATAGCTCCCGCTAACACTGGTAAAGATAAAAGAAGAAGAATGGCTGTTAAAATAACTGATCAGACAAATAGTCTAATTTTTTCTGCTGAAAGGTTTTTTGCTTTAAGATTAATAATTGTAGTAATCAAATTTAAGGCACCTAAAATTGAAGAAATCCCTGCAAGGTGTAAAGAAAAAATTGTTAAGTCTACTGAAGGTCCTGAATGATAAAACGTTGATAAAGGTGGA
+
CCCCCGGGGGGGFG<CFEFGFGGGAFF8FGFFGGG>CEGGGGGGGGGGGGGFFGGGGFGGGCD<FFFDFGGGGEFEGGGGFGGGGDGGGFFGC=CDFGFGF9FCFG,,ABEBFFEFFGCEFGDF9FEGGGGDFAEFBFGG6D8EEGGGDGFGGFGGGGGGGC8,@?FFGGGGGGGGFGFGDGGF;DG+@DFFGDDG?E+68DFEFFCAAAFAFC5+39A5A>5>6@=A>585;@54:=FF9BA9ACFB4>B>:FCF5+:@765BC***7/5>/7<<4:?)755)7=6;@?1;C6)/>@4=(
@M70528:330:000000000-K6D4P:1:1102:15959:6628 2:N:0:CTTCAACCAC+TTATGCGCCT
TAAAACAGGGTCCCCTCCCCCTCTAGGGTCAAAAAAAGAGGTATTTAAGTTTCGGTCAGTTAAAAGTATTGTGATAGCTCCCGCTAACACTGGCAAAGATAAAAGAAGAAGAATGGCTGTTAAAATAACTGATCAGACAAATAGTCTAATTTTTTCTGCTGAAAGGTTTTTTGCTTTAAGATTAATAATTGTAGTAATAAAATTTAAGGCACCTAAAATTGAAGAAATCCCTGCAAGGTGTAAAGAAAAAATTGTTAAGTCTACTGAAGGTCCTGAATGATAAAACGTTGATAAAGGTGGG
+
CCCCCGGFGGGGGGGFGGGGGGGFFGGGGGEFFGGGCFGGGGGCGGGGGGGFGGGGGGGEEFGGGGGGGGGFGGFGGGGGGGEGGCFGGGGGGGG?EFGGGFCAFCFGFFFGDGG8EFDEFGGDGGGGGGGGGGGFGFCGGGGF=EGFGGFCFGGGGCFFGAFFCCF,EFGGGGGGF8EF,=E@FFGCFGGG@CFG7ECCCGFEAFCFFA9AFCF;CFGFFF*88@DFFBEF4>B9;D>8:=A>E=::A@235AEF<8B??A3;FE)/7;;A@33.*+17<?54).353(13:C;CD8?0(
@M70528:330:000000000-K6D4P:1:1102:4022:6628 2:N:0:CTTCAACCAC+TTATGCGCCT
TAAAACAGGGTCCCCTCCCCCCTCTTCCAAGCGCATGCAGTGTGCGATGGGTGTGCAGTTTGTGCAGTGGGCCAGGGCCAGGTCAAGGTGACGGATAGGCGCGAGTCGACGGGGCGCCGAGCAGGGGCTCCCTGTCTCTTATACACATCTGACGCTGCCGACGAAGGCGCATAAGTGTAGATCTCGGTGGTCGCCGTATCACTAACAAAAAAAAAAGCCGCCAGAGATAGCTGGACTAGCGATACGACCCGACACCGCATACCACCTCATGCATCTGACGTGAGCCATCTCCTGATCACTC
+
BCCCCGGGGGGGGGGGGGGGGGGGGGGGGGGGGGEGGGGGCFFGGGGFGGGFCFECFFFFGGGFGGGGGGGGGGGGGGFFFF8FGGGF==EFGGGGGGGGGGGGG@FCFGGGGGE:@FDGEG7FGGGG:FEFCGFGGGCEGG7FGGGGGC=ECC8*>EGG>EE:E5C*31**152;@@:<1232+=**4:209CD)8*874+*.9)0=475)79)))**(/0(().()0))**(37)++0((()(((,.(,((7(),7)-4*,/<((..).)).))**-(((((,.(),)2**.))+.(..
@M70528:330:000000000-K6D4P:1:1102:16281:6630 2:N:0:CTTCAACCAC+TTATGCGCCT
TAAAACAGGGTCCCCTCCTCCTCTAGGGTCAAAAAAAGAGGTATTTAAGTTTCGGTCAGTTAAAAGTATTGTGATAGCTCCCGCTAACACTGGTAAAGATAAAAGAAGAAGAATGGCTGTTAAAATAACTGATCAGACAAATAGTCTAATTTTTTCTGCTGAAAGGTTTTTTGCTTTAAGATTAATAATTGTAGTAATAAAATTTAAGGCACCTAAAATTGAAGAAATCCCTGCAAGGTGTAAAGAAAAAATTGTTAAGTCTACTGAAGGTCCTGAATGATAAAACGTTGATAAAGGTGGA
+
CCCCCGGGGGGGGGGGGGGGGGGGGGGGGGGGGGGGGGGGGGGGGGGGGGGGGGGGGGGGGGGGGGGGGGGGGGGGGGGGGGGGGGGGGGGGGGGGGGGGGGGGGGGGGFGGGGGGGGGGGGGGGGGGGFGGGGGGGGGGGGGGGGGGGGFGGGGGGGGGGGGGGGGGGGGGGGGGFGGGGGGGGGGGGGGGGGGGFFFGEGFFFFFFFFFFFGF?FGGBGFFEFEBEF@EFFFD>6EF@EEFFFFF)@B9=EFFFCFAEEFFFFBEEF@@A/.=E6DCEECCEFFBFFF37:?FFGFFF(
@M70528:330:000000000-K6D4P:1:1102:27589:6633 2:N:0:CTTCAACCAC+TTATGCGCCT
TAAAACAGGGTCCCCTCCCCCTCTAGGGTCAAAAAAAGAGGTATTTAAGTTTCGGTCAGTTAAAAGTATTGTGATAGCTCCCGCTAACACTGGCAAAGATAAAAGAAGAAGAATGGCTGTTAAAATAACTGATCAGACAAATAGTCTAATTTTTTCTGCTGAAAGGTTTTTTGCTTTAAGATTAATAATTGTAGTAATAAAATTTAAGGCACCTAAAATTGAAGAAATCCCTGCAAGGTGTAAAGAAAAAATTGTTAAGTCTACTGAAGGTCCTGAATGATAAAACGTTGATAAAGGTGGA
+
CCCCCGGGGGGGGGGGGGGGGGGGGGGGGGGGGGGGGGGGGFGGGFGGGGGGGGGFGGGGGGGGGGGGGGGGGGGGGGGGGGGGGGGGGGGGGGGGGGGGGGGGGGGGGGGGGDGGGGGGGGGGGGGGGGGGGFGGGGGGGGGGGGGGGGFGGGGG9DFFGG?FFGGFGGGGGGGGFGGGGGGGGGGGGGGGGGGGAFFFFFFFFFFFFFFFFGFGF7;CGFFFF@:CC4@*?4>;:4>D66A1:@(:0:@D==EA5++9?CEF7E37<;;E)78C;CC<???CC<9@8<3:@<9C7@:((
@M70528:330:000000000-K6D4P:1:1102:8716:6635 2:N:0:CTTCAACCAC+TTATGCGCCT
TAAAACAGGGACCCCTCCTCCTCTAGGGTCAAAAAAAGAGGTATTTAAGTTTCGGTCAGTTAAAAGTATTGTGATAGCTCCCGCTAACACTGGTAAAGATAAAAGAAGAAGAATGGCTGTTAAAATAACTGATCAGACAAATAGTCTAATTTTTTCTGCTGAAAGGTTTTTTGCTTTAAGATTAATAATTGTAGTAATAAAATTTAAGGCACCTAAAATTGAAGAAATCCCTGCAAGGTGTAAAGAAAAAATTGTTAAGTCTACTGAAGGTCCTGAATGATAAAACGTTGATAAAGGTGGA
+
CCCCCGGGGG,CFGGGGGGGGGGGGGGGGGGGGGGGGGGGGGGGGGGGGGGFGGGGGGGGGGGGGGGGGGGGGGGGGGGGGEGGGGGGGGG?FGGGGGGGGGGGGFGGGGFFGGGGGGGGGGGGGGGGGGGGAFGGGGGGGGGGGGGGGGFGGGGGGGGGGGGGAFFDCGGGGGGGFGGGGGGGGGGGGGGGFGGFFGFGEGFFFFFFFFFFFGFGFGGFG>>ABEFFF)@AFDBFFGFC==EF*94@F(6B=FFFEFFFEFEFG<3<EFF@EFEFDC<4?C?C98>@@09:@?EEFF@D(
@M70528:330:000000000-K6D4P:1:1102:5676:6646 2:N:0:CTTCAACCAC+TTATGCGCCT
TAAAACAGGGTCCCCTCCTCCTCTAGGGTCAAAAAAAGAGGTATTTAAGTTTCGGTCAGTTAAAAGTATTGTGATAGCTCCCGCTAACACTGGTAAAGATAAAAGAAGAAGAATGGCTGTTAAAATAACTGATCAGACAAATAGTCTAATTTTTTCTGCTGAAAGGTTTTTTGCTTTAAGATTAATAATTGTAGTAATAAAATTTAAGGCACCTAAAATTGAAGAAATCCCTGCAAGGTGTAAAGAAAAAATTGTTAAGTCTACTGAAGGTCCTGAATGATAAAACGTTGATAAAGGTGGA
+
CCCCCGGGGGGGGGGGGGGGGGGGGGGGGGGGGGGGGGGGGGGGGGGGGGGGGGGGGGGGGGGGFGGGGGGGGGGGGGGGGGGGGGGGGGGGGGGDGGGGGGCAGGFGGGGGGGGGGGGGGGGGGFGGGGGGGGGGGGGFGGFGGGGGGGFGGGGGGGGGGGGGGFGGGGGGGGGGFGGGGGCFGGGGGG@FFGGFFF=FFFFFFFFFFFFFFGFGFGGFGFEEFFDEFFFAADDFBEC:>:EF?AD:9BFFEFFF<@@>519BE:?BF;;E7>A<;FEAEFFCEF:8@?C:C3><F<;D(
@M70528:330:000000000-K6D4P:1:1102:5281:6653 2:N:0:CTTCAACCAC+TTATGCGCCT
TAAAACAGGGTCCCCTCCTCCTCTAGGGTCAAAAAAAGAGGTATTTAAGTTTCGGTCAGTTAAAAGTATTGTGATAGCTCCCGCTAACACTGGTAAAGATAAAAGAAGAAGAATGGCTGTTAAAATAACTGATCAGACAAATAGTCTAATTTTTTCTGCTGAAAGGTTTTTTGCTTTAAGATTAATAATTGTAGTAATAAAATTTAAGGCACCTAAAATTGAAGAAATCCCTGCAAGGTGTAAAGAAAAAATTGTTAAGTCTACTGAAGGTCCTGAATGATAAAACGTTGATAAAGGTGGA
+
CCCCCGGGGGGGGGGGGGGGGGGGGGGGGGGGGGGGGGGGGGGGGGGGGGGGGGGGGGGGGGGGGGGGGGGGGGGGGGGGGGGGGGGGGGGGGGGGGGGGGGGGGGGGGGGGGFGGGGGGFGGGGGGGGGGGGGGGGGGGGGGGGGGGGGFGGGGGGGGGGGDFGGFGGGGGGGGGFGCFGGGGGGGGGGGGGGGGFGFGFGFFFFFFFFFFFGFFFGGFGFEEF@BCFFFAADDBBDDD>@FFFFFF6@>=BCEF?86?C8@FG3>>E.5;7@3)27<EFEEFFFBD@75+1<>EGEEF(
@M70528:330:000000000-K6D4P:1:1102:17041:6660 2:N:0:CTTCAACCAC+TTATGCGCCT
TAAAACAGGGTCCCCTCCCCCTCTAGGGTCAAAAAAAGAGGTATTTAAGTTTCGGTCAGTTAAAAGTATTGTGATAGCTCCCGCTAACACTGGCAAAGATAAAAGAAGAAGAATGGCTGTTAAAATAACTGATCAGACAAATAGTCTAATTTTTTCTGCTGAAAGGTTTTTTGCTTTAAGATTAATAATTGTAGTAATAAAATTTAAGGCACCTAAAATTGAAGAAATCCCTGCAAGGTGTAAAGAAAAAATTGTTAAGTCTACTGAAGGTCCTGAATGATAAAACGTTGATAAAGGTGGA
+
CCCCCGGGGGGGGGGGGGGGGGEFGGGGGGFCDFGGGGGGGFGGGGFGDFGGFGDGGGGGGGFGGFGFGGGGGGGGGGG9EFGGGGGGFGGGGGGGGFGGGGGGGGGGGGGGGGGGGGG>EFGGGGGGGGGFGGGGGGGGFGGGGGGGGGFGGFGGGGGGGGDGGGGGACGGGGFGFCEGFFGFGFFGGFGGGGGGFGFG@FFEFF+<CFF5@FFGFG7@GAAA@C@EF@E*;B=;=>DGFE4BE4@3AB>2EFFFCBC?CFC6<<C8)4;)7.4>DDCAE??CCEBDF?CCGE;4;;8<(
@M70528:330:000000000-K6D4P:1:1102:22565:6664 2:N:0:CTTCAACCAC+TTATGCGCCT
TAAAACAGGGTCCCCTCCTCCTCTAGGGTCAAAAAAAGAGGTATTTAAGTTTCGGTCAGTTAAAAGTATTGTGATAGCTCCCGCTAACACTGGTAAAGATAAAAGAAGAAGAATGGCTGTTAAAATAACTGATCAGACAAATAGTCTAATTTTTTCTGCTGAAAGGTTTTTTGCTTTAAGATTAATAATTGTAGCAATAAAATTTAAGGCACCTAAAATTGAAGAAATCCCTGCAAGGTGTAAAGAAAAAATTGTTAAGTCTACTGAAGGTCCTGAATGATAACACGTTGATAAAGGTGGA
+
CCCCCGGGGGGGGGGGGGGGGGGGGGGGGGGGGGGGGGGGGGGGGGGGGGGGGGGGGGGGGGGGGGGGGGGGGGGGFGGGGGFGGGGGGGFFGGGGGGGGGGGGGGGGFFGGCGGGGGGGGGGGGGGGGGGGGGGGGGGGGGGGGGGGGGFGGFGGFGGGGGGGFGGGFGGGGGGGFGGGFGGGGGGGGGGGGGGGFGFGFGFFFFFFFFFFFDFGFGGFGF@EFEBEAEEFFBFFBDEC>>6@EFF4FBFF@FC8?CFFC8?8B=54<(64743C;:78CCC)7@7=8;CCGE;CEE;0(
@M70528:330:000000000-K6D4P:1:1102:16726:6665 2:N:0:CTTCAACCAC+TTATGCGCCT
TTGATAAACGAGGCACCCGGCCCCCCGGGGGTACAAAAAAAAAGTAATCTATATTTCACGGTCAACTATATTTAAAACAAACCCTCATACAGCGGATGCAAAAACAAAGAAAAGTGTTGGTTGACAACTAAATTGCAAAAAAAAACAAAAATTTTTTTCATGTTGATGTTATTTTCCTTACAAAATAATATATTATATATTACTATTAGAAGTTTACATTAATGTAGATATACCGTATAGTAAAATATAAAAATCGAAAAATAATATTAGAGCAGGAGAACTATAACATGTTAAAATTTAA
+
8--,,,,<,6+++8,;,-+++86+8+6++8++-,-CCA7=+8+,:,,,,,,<9<,,,,,,++8+,,,4,,,,,,,,,,,,,,++:+:,<8E,,4++++,:83,@+3F8,3,6,,,,,,+3888,,,,,,:,@,3,,,7,3*4*411,,/,),1,,,**3+7+4,++++52++5+++/+++32+72++2++4++3+1+++197*)******00***2*++.0*.)1)).*).9*)()(2++)../)-9)1-.).).)()),..)*+))))-).))((**(,)))))))))(***)))+(.))
@M70528:330:000000000-K6D4P:1:1102:17757:6675 2:N:0:CTTCAACCAC+TTATGCGCCT
TAAAACAGGGTCCCCTCCTCCTCTAGGGTCAAAAAAAGAGGTATTTAAGTTTCGGTCAGTTAAAAGTATTGTGATAGCTCCCGCTAACACTGGTAAAGATAAAAGAAGAAGAATGGCTGTTAAAATAACTGATCAGACAAATAGTCTAATTTTTTCTGCTGAAAGGTTTTTTGCTTTAAGATTAATAATTGTAGTAATAAAATTTAAGGCACCTAAAATTGAAGAAATCCCTGCAAGGTGTAAAGAAAAAATTGTTAAGTCTACTGAAGGTCCTGAATGATAAAACGTTGATAAAGGTGGG
+
CCCCCGGGGGGGGGGGGGGGGGGGGGGGGGGGGGGGGGGGGGGGGGGGGGGGGGGGGGGGGGGGGGGGGGGGGGGGGGGGGGGGGGGGGGGGGGGGGGGGGDGGGGGGGGGCGGFGFGGGGGFGGGGGGGGFGGGGGGGGGGGGGGGGGGFGGGGGGGGFFGCFGFGGGGGGGGGGFFFGFGGFGGGFGGGGGGGGFGFGFFEBFFFFFFFFFGFGF,C@FF=@FBCEFFBA>B4F>;:?>EC>E=B@6B>@EFF=5=FEFFCAG9*.7@5@<EFF<3.;CCE9EFB@1,:CF?>EF;;?(
@M70528:330:000000000-K6D4P:1:1102:22545:6690 2:N:0:CTTCAACCAC+TTATGCGCCT
TAAAACAGGGTCCCCTCCCCCTCTAGGGTCAAAAAAAGAGGTATTTAAGTTTCGGTCAGTTAAAAGTATTGTGATAGCTCCCGCTAACACTGGCAAAGATAAAAGAAGAAGAATGGCTGTTAAAATAACTGATCAGACAAATAGTCTAATTTTTTCTGCTGAAAGGTTTTTTGCTTTAAGATTAATAATTGTAGTAATAAAATTTAAGGCACCTAAAATTGAAGAAATCCCTGCAAGGTGTAAAGAAAAAATTGTTAAGTCTACTGAAGGTCCTGAATGATAACACGTTGATAAAGGTGGA
+
CCCCCGGGGGGGGGGGGGGGGGGGGGGGGGGGGGGGGGGGGGGGGGGGGFGGGGGGGGFGGGGGGGGGGGGGGGGGFFGGEFFDGGGGGGGGGGGGGGGGGGGGGGGGGFGGGGGGGGGGGGGGGGGGGGGGGGGGGGGGGGGGGGGGGGFGGGGGGGDEGFGFFFEGFCFGGGGGFGDGGGGGGGGGGGGGGGGGFDFGFFF@FFFFF5999FAGFGGFGFFFFEDCCF3>>9:;>@CFE3<+AEBFFD=B>AEA<8=<CFF@FF?7;;;A);@9;7?EFE?)3.88;(11;54C+<21(
@M70528:330:000000000-K6D4P:1:1102:13441:6698 2:N:0:CTTCAACCAC+TTATGCGCCT
TAAAACAGGGTCCCCTCCCCCTCTAGGGTCAAAAAAAGAGGTATTTAAGTTTCGGTCAGTTAAAAGTATTGTGATAGCTCCCGCTAACACTGGTAAAGATAAAAGAAGAAGAATGGCTGTTAAAATAACTGATCAGACAAATAGTCTAATTTTTTCTGCTGAAAGGTTTTTTGCTTTAAGATTAATAATTGTAGTAATAAAATTTAAGGCACCTAAAATTGAAGAAATCCCTGCAAGGTGTAAAGAAAAAATTGTTAAGTCTACTGAAGGTCCTGAATGATAAAACGTTGATAAAGGTGGG
+
CCCCCGGGGG<FGGGGGGGGGGGGGGGGGGGGGGGGGGGGGGGGGGGGGGGGGGGGGGGGGGGGGGGGGGGGGGGGGGGGGGGGGGGGGGGGGGGGGGGGGGGGGGGGGGGGGGGGGGGGGGGGGGGGGGGGGGGGGGGGGGGGGGGGGGFGGGGGGGGGGGGGGGGCFGGGGGGGFGFGGGGGGGGGGGGGFGGGFGFGEGFFFFFFFFFFFGFGFGFFGFFFFEFEF:=AFFFFFEDGEFECFFF3FB@DFFEFC==EEFFFGEEEFFE@3@ECFGEFCEECCE9;;@CCFEE47@EB(
@M70528:330:000000000-K6D4P:1:1102:26832:6714 2:N:0:CTTCAACCAC+TTATGCGCCT
TAAAACAGGGTCCCCTCCCCCTCTAGGGTCAAAAAAAGAGGTATTTAAGTTTCGGTCAGTTAAAAGTATTGTGATAGCTCCCGCTAACACTGGCAAAGATAAAAGAAGAAGAATGGCTGTTAAAATAACTGATCAGACAAATAGTCTAATTTTTTCTGCTGAAAGGTTTTTTGCTTTAAGATTAATAATTGTAGTAATAAAATTTAAGGCACCTAAAATTGAAGAAATCCCTGCAAGGTGTAAAGAAAAAATTGTTAAGTCTACTGAAGGTCCTGAATGATAAAACGTTGATAAAGGTGGA
+
CCCCCG@FGGGGGGDGGGGEGGEGGGGFGGGFGGGGGEGGGGGGGGGFFGGGGGGGGGGFGGGGCFGDGGGGGGGGGGGGGGGGGGGGGGGGGGGFGGGGGFGGGFGGFEFGGGGGGGGGGGGGGGGGGGGFFGGGGGGGGGGGGGGGGGFGGFGGGFFCFCFFFGGGGGGGG8BGFGGG,EFGGGGGGGGE7<CFAEFGFFFEFFFFFFAF5DFFA;ACGFFFFF=EF9:49=BF=>D>;B4+7@33;59B(+/+9+1>C7C=C<CEE(;</7@E<C5)))<)7<0531*:CE4>F),,(
@M70528:330:000000000-K6D4P:1:1102:18765:6722 2:N:0:CTTCAACCAC+TTATGCGCCT
TAAAACAGGGTCCCCTCCTCCTCTAGGGTCAAAAAAAGAGGTATTTAAGTTTCGGTCAGTTAAAAGTATTGTGATAGCTCCCGCTAACACTGGTAAAGATAAAAGAAGAAGAATGGCTGTTAAAATAACTGATCAGACAAATAGTCTAATTTTTTCTGCTGAAAGGTTTTTTGCTTTAAGATTAATAATTGTAGTAATAAAATTTAAGGCACCTAAAATTGAAGAAATCCCTGCAAGGTGTAAAGAAAAAATTGTTAAGTCTACTGAAGGTCCTGAATGATAAAACGTTGATAAAGGTGGA
+
CCCCCGGGGGGGGGGGGGGGGGGGGGGGGGGGGGGGGGGGGGGGGGGGGGGGGGGGGGGGGGGGGGGGGGGGGGGFGGGGGGGGGGGGGGGGGGFGGGGGGGGGGGGGGGGGGGGGGGGGGGGGGGGGGGFGGGGGGGGGGGGGGGGFGGFGGGGGGGGDDGFGGFGGGGGGGGFGFFGGGGGGGGGGGGGFGGDCBC<DEFFFFFAAFFFFFGFCFFGBFFEEFFFEFFFFF=B>=DDDBEFCEEFFFFFFEFCB5BFF@BEFFF4B;;FF@FEEDFFFFF3>C<>@@@7::C<EC@E6(
@M70528:330:000000000-K6D4P:1:1102:25625:6744 2:N:0:CTTCAACCAC+TTATGCGCCT
TAAAAACAGGGTCCCCTCCTCCTCTCGGGTCAAAAAAAGCGGTATTTAAGTTTCGGTCAGTTAAAAGTATTGTGATAGCTCCCGCTAACACTGGTAAAGATAAAAGAAGAAGAATGGCTGTTAAAATAACTGATCAGACAAATAGTCTAATTTTTTCTGCTGAAAGGTTTTTTGCTTTAAGATTAATAATTGTAGTAATAAAATTTAAGGCACCTAAAATTGAAGAAATCCCTGCAAGGTGTAAAGAAAAAATTGTTAAGTCTACTGAAGGTCCTGAATGATAAAACGTTGATAAAGGTGG
+
CCCCCGGGGGGGGGGGGGGGGGGGG8FFGGGGGGGGG+B,@FFGGGGGGGFGGGGGGGGGGGGGGGGGGGGGGG,EEGGGGGGGGGGGGGGFGGGGGGGGGGGGGGGGGGGGGGGGGGGGFGGGGGGGGGGGFGGGGGGGFFFGGGGGGEFFGGGGGGGGGCFGGGGFFGGGGGGGFGGGGFFGGGGGGGGGGGGGF<=EEGFFFFFFFFFFFD9CCGGEGC8AFFFFFE=A>EDFFGFEEFEFECC=FFDBFFEFCF=C?FCFFF367=1.;77@C0?EEF377CE933497<6<G<?:6
@M70528:330:000000000-K6D4P:1:1102:5500:6750 2:N:0:CTTCAACCAC+TTATGCGCCT
TAAAACAGGGTCCCCTGTCTCTTATACACATCTGACGCTGCCGACGAAGGCGCATAAGTGTAGATCTCGGGGGGCGCCGGATCCTTAAAAAAAAAAAAATAAAGAAAAAGACATGACGCTGACAAGAAATAAATAACGAGAGGATCTAATTATTTCATAGAAAGGTAGACGTGCTTGAGTATGAGCAGTTTTGTTATTCAACATTGTGTATCCTAACTTGAAGACGATCTAGCCAGGTGGTACATAACGCTCGTTTAGACTGATGTAGCTGCAGACCAAAACACAGTTGAGACAGAGTGTA
+
CCCCCGGGGGGGGGGGGFGGGGGGGEFGGGFGGGGEEEGGGGGEFGGGGGGGGF,@FC<ECF<E,<C<FG7+F+:>7FE>E@*,73=FG>CFGGGGG7*,8?,+,,+84**+,,,,+*****03+**2,2++++00+*/*)***+++2+27+++++++0++0++*2+++0**/*/09*+++0+0++0000++02***+0+6+*.0**1)*//****.+3)+)))0((()()89(4)(0+*,65*).-(0(((()()-*)))))1+))-).)(((.(**(((,(((().))*1*.((3.)))
@M70528:330:000000000-K6D4P:1:1102:19221:6751 2:N:0:CTTCAACCAC+TTATGCGCCT
TAAAACAGAGTCCCCTCCTCCTCTAGGGTCAAAAAAAGAGGTATTTAAGTTTCGGTCAGTTAAAAGTATTGTGATAGCTCCCGCTAACACTGGTAAAGATAAAAGAAGAAGAATGGCTGTTAAAATAACTGATCAGACAAATAGTCTAATTTTTTCTGCTGAAAGGTTTTTTGCTTTAAGATTAATAATTGTAGTAATAAAATTTAAGGCACCTAAAATTGAAGAAATCCCTGCAAGGTGTAAAGAAAAAATTGTTAAGTCTACTGAAGGTCCTGAATGATAAAACGTTGATAAAGGTGGA
+
CCCCCGGGGGGGGGGGGGGGGGGGGGGGGGGGGGGGGGGGGGGGGGGGGGGGGGGGGGGGGGGGGGGGGGGGGGGGGGGGGGGGGGGGGGGGGGGGGGGGGGGGGGGGGGGGGGGGGGGFGGGGGGGGGGGGGGGGGGGGGGGGGGGGGGFGGGGGGGGGGGGGGGGGGGGGGGGFCGGGGGGGGGGGGGGGGGGGFGFGFGF@FFFFFFFFFGFGFGGFGFEFFFDACBEAFFFFEFEC@@CFFFFBFFFFFFFA<>8CEFEF@E?BFEE@;AEEG=?EFCF<C@63=?FCF<<CEEE<(
@M70528:330:000000000-K6D4P:1:1102:24956:6755 2:N:0:CTTCAACCAC+TTATGCGCCT
TAAAACAGGGTCCCCTCCTCCTCTAGGGTCAAAAAAAGAGGTATTTAAGTTTCGGTCAGTTAAAAGTATTGTGATAGCTCCCGCTAACACTGGTAAAGATAAAAGAAGAAGAATGGCTGTTAAAATAACTGATCAGACAAATAGTCTAATTTTTTCTGCTGAAAGGTTTTTTGCTTTAAGATTAATAATTGTAGTAATAAAATTTAAGGCACCTAAAATTGAAGAAATCCCTGCAAGGTGTAAAGAAAAAATTGTTAAGTCTACTGAAGGTCCTGAATGATAAAACGTTGATAAAGGTGGA
+
CCCCCGGGGGGGGGGGGGGGGGGGGGGGGGGGGGGGGGGGGGGGGGGGGGGGGGGGGGGFGGFGGGGGGGGGGGGGGGGGGGGGGGGGGGGGGGGGGGGGGGGGGGGGGGGGGGFCGGGGGGGGGGGGGGGGGFGGGGGGGGFFGGGGGGFGGGGFGGGGGGGGGGGGGGGGGGGGFGGGGGGGGGGGGGGGGGGGFGFDEACEFFFFFFFFFGFGFEGFGCCEFFFEFFE>AFDBEDFGEEFC4CB:FFBFFFFF?=B?CACFFE?:@1=E@<ACCG?EF??C<<36@D::D<<>+;(3(
@M70528:330:000000000-K6D4P:1:1102:6554:6773 2:N:0:CTTCAACCAC+TTATGCGCCT
TAAAACAGGGTCCCCTCCCCCTCTAGGGTCAAAAAAAGAGGTATTTAAGTTTCGGTCAGTTAAAAGTATTGTGATAGCTCCCGCTAACACTGGCAAAGATAAAAGAAGAAGAATGGCTGTTAAAATAACTGATCAGACAAATAGTCTAATTTTTTCTGCTGAAAGGTTTTTTGCTTTAAGATTAATAATTGTAGTAATAAAATTTAAGGCACCTAAAATTGAAGAAATCCCAGCAAGGTGTAAAGAAAAAATTGTTAAGTCTACTGAAGGTCCTGAATGATAAAACGTTGATAAAGGTGGA
+
CCCCCGGGGGGGGGGGGGGGGGGGGGGGGGGGGGGGGGGGGGGGGGGGGDDGGGGGGGGFFGGGGGGGGGGGGGGGGGGGGGGGGGGGGGGGGGGGGGGGGGGGGGGGGGGGGGGGGGGGGGEBFGGGGGGGFGGGGGGGGGGGGAFGGGFGGGGGGGGGGGGGGGGGAFGGGGGGFDGGGGGGGGGGGGGGGGGFFGFFC>FFFFFFFFFFFGFFFGGFGFEFFFFFF>@FFF2A<:>BBBA=CC==F(5=EFCF@+195F?AC@53<3;))>AF<DEFFCE)6=>DDFGDC?CC7?FF0
@M70528:330:000000000-K6D4P:1:1102:9069:6794 2:N:0:CTTCAACCAC+TTATGCGCCT
[truncated: 74,272,940 more chars]
